# Supplementary material for: Rationally seeded computational protein design of ɑ-helical barrels
Source: Nat Chem Biol. 2024 Jun 20;20(8):991–9. doi: 10.1038/s41589-024-01642-0 (PMC11288890; doi:10.1038/s41589-024-01642-0)
Supplement: Supplementary file 5 — PDB files used for making figure panels h–j. [file 41589_2024_1642_MOESM5_ESM.zip › KIA_RP_RSPD_NatChemBiol_data_Figure3/sc-CC-7-LI_panels_c-g/AUC_panel_e/LI_SV_raw/00084.RA1]

HeptLI
R 1 20.0 40000 0029433 4.4130E11 275 1 
   5.8010   1.00000E+000    0.00000E+000
   5.8030   1.00000E+000    0.00000E+000
   5.8050   1.00000E+000    0.00000E+000
   5.8060   1.00000E+000    0.00000E+000
   5.8070   1.00000E+000    0.00000E+000
   5.8080   1.00000E+000    0.00000E+000
   5.8090   1.00000E+000    0.00000E+000
   5.8100   1.00000E+000    0.00000E+000
   5.8110   1.00000E+000    0.00000E+000
   5.8120   1.00000E+000    0.00000E+000
   5.8130   1.00000E+000    0.00000E+000
   5.8140   1.00000E+000    0.00000E+000
   5.8150   1.00000E+000    0.00000E+000
   5.8170   1.00000E+000    0.00000E+000
   5.8190   1.00000E+000    0.00000E+000
   5.8210   1.00000E+000    0.00000E+000
   5.8230   1.00000E+000    0.00000E+000
   5.8240   1.00000E+000    0.00000E+000
   5.8260   1.00000E+000    0.00000E+000
   5.8270   1.00000E+000    0.00000E+000
   5.8280   1.00000E+000    0.00000E+000
   5.8290   1.00000E+000    0.00000E+000
   5.8310   1.00000E+000    0.00000E+000
   5.8330   1.00000E+000    0.00000E+000
   5.8340  -3.27220E+000    0.00000E+000
   5.8350  -1.85770E+000    0.00000E+000
   5.8370  -8.63600E-001    0.00000E+000
   5.8380  -8.17800E-001    0.00000E+000
   5.8400  -7.33200E-001    0.00000E+000
   5.8420  -5.82800E-001    0.00000E+000
   5.8450  -6.77400E-001    0.00000E+000
   5.8470  -9.79000E-001    0.00000E+000
   5.8490  -1.32650E+000    0.00000E+000
   5.8510  -1.59460E+000    0.00000E+000
   5.8530  -1.65190E+000    0.00000E+000
   5.8540  -1.67110E+000    0.00000E+000
   5.8560  -1.67940E+000    0.00000E+000
   5.8580  -1.70180E+000    0.00000E+000
   5.8600  -1.46140E+000    0.00000E+000
   5.8610  -1.57620E+000    0.00000E+000
   5.8630  -1.13160E+000    0.00000E+000
   5.8660  -1.00010E+000    0.00000E+000
   5.8670  -8.80600E-001    0.00000E+000
   5.8690  -8.11800E-001    0.00000E+000
   5.8700  -5.32500E-001    0.00000E+000
   5.8720  -4.09900E-001    0.00000E+000
   5.8740  -4.13500E-001    0.00000E+000
   5.8750  -2.80100E-001    0.00000E+000
   5.8770  -2.01000E-001    0.00000E+000
   5.8790  -1.09700E-001    0.00000E+000
   5.8810  -1.49600E-001    0.00000E+000
   5.8830  -4.11000E-002    0.00000E+000
   5.8860  -6.40000E-002    0.00000E+000
   5.8880  -2.48000E-002    0.00000E+000
   5.8890  -1.01000E-002    0.00000E+000
   5.8910  -1.28000E-002    0.00000E+000
   5.8920  -2.10000E-002    0.00000E+000
   5.8940  -3.21000E-002    0.00000E+000
   5.8950  -9.50000E-003    0.00000E+000
   5.8970  -1.23000E-002    0.00000E+000
   5.9000  -7.20000E-003    0.00000E+000
   5.9010  -7.70000E-003    0.00000E+000
   5.9030  -1.26000E-002    0.00000E+000
   5.9050  -1.46000E-002    0.00000E+000
   5.9060  -1.41000E-002    0.00000E+000
   5.9070   0.00000E+000    0.00000E+000
   5.9090  -7.10000E-003    0.00000E+000
   5.9110  -1.90000E-003    0.00000E+000
   5.9140  -3.70000E-003    0.00000E+000
   5.9150  -1.00000E-004    0.00000E+000
   5.9170  -7.00000E-003    0.00000E+000
   5.9200  -8.40000E-003    0.00000E+000
   5.9210  -8.80000E-003    0.00000E+000
   5.9230   7.10000E-003    0.00000E+000
   5.9240   5.50000E-003    0.00000E+000
   5.9250  -3.30000E-003    0.00000E+000
   5.9270  -1.44000E-002    0.00000E+000
   5.9290   1.00000E-002    0.00000E+000
   5.9300   2.07000E-002    0.00000E+000
   5.9320  -2.07000E-002    0.00000E+000
   5.9330  -4.30000E-003    0.00000E+000
   5.9370  -1.41000E-002    0.00000E+000
   5.9390  -1.81000E-002    0.00000E+000
   5.9410   1.10000E-002    0.00000E+000
   5.9420  -6.60000E-003    0.00000E+000
   5.9450   1.03000E-002    0.00000E+000
   5.9460   1.82000E-002    0.00000E+000
   5.9480   9.00000E-003    0.00000E+000
   5.9500   2.65000E-002    0.00000E+000
   5.9520   3.81000E-002    0.00000E+000
   5.9540   9.90000E-003    0.00000E+000
   5.9560   1.26000E-002    0.00000E+000
   5.9590  -5.00000E-003    0.00000E+000
   5.9630  -5.80000E-003    0.00000E+000
   5.9640   4.80000E-003    0.00000E+000
   5.9650  -6.00000E-004    0.00000E+000
   5.9680  -4.30000E-003    0.00000E+000
   5.9700  -1.70000E-003    0.00000E+000
   5.9720  -2.70000E-003    0.00000E+000
   5.9760  -1.57000E-002    0.00000E+000
   5.9770  -1.70000E-002    0.00000E+000
   5.9790  -9.00000E-004    0.00000E+000
   5.9810   7.40000E-003    0.00000E+000
   5.9830   6.00000E-003    0.00000E+000
   5.9850  -1.26000E-002    0.00000E+000
   5.9870   5.00000E-003    0.00000E+000
   5.9900   1.03000E-002    0.00000E+000
   5.9910   6.10000E-003    0.00000E+000
   5.9940   9.60000E-003    0.00000E+000
   5.9950   2.11000E-002    0.00000E+000
   5.9960   2.69000E-002    0.00000E+000
   5.9980   4.98000E-002    0.00000E+000
   6.0010   2.06700E-001    0.00000E+000
   6.0030   1.86900E-001    0.00000E+000
   6.0050  -6.53500E-001    0.00000E+000
   6.0070  -6.86300E-001    0.00000E+000
   6.0090  -1.85900E-001    0.00000E+000
   6.0110  -3.45000E-002    0.00000E+000
   6.0140  -3.90000E-003    0.00000E+000
   6.0160  -5.55000E-002    0.00000E+000
   6.0190  -2.73000E-002    0.00000E+000
   6.0210  -3.01800E-001    0.00000E+000
   6.0230  -7.50000E-003    0.00000E+000
   6.0250   4.83200E-001    0.00000E+000
   6.0280  -9.25000E-002    0.00000E+000
   6.0310   2.94000E-002    0.00000E+000
   6.0340   7.90000E-003    0.00000E+000
   6.0350  -7.20000E-003    0.00000E+000
   6.0390   2.06000E-002    0.00000E+000
   6.0410   4.60000E-003    0.00000E+000
   6.0430   5.90000E-003    0.00000E+000
   6.0440   4.30000E-003    0.00000E+000
   6.0500   6.00000E-003    0.00000E+000
   6.0510   9.20000E-003    0.00000E+000
   6.0530   2.00000E-002    0.00000E+000
   6.0540   3.20000E-003    0.00000E+000
   6.0570   5.60000E-003    0.00000E+000
   6.0580   1.11000E-002    0.00000E+000
   6.0600   7.70000E-003    0.00000E+000
   6.0620   1.06000E-002    0.00000E+000
   6.0650   1.71000E-002    0.00000E+000
   6.0680   6.00000E-003    0.00000E+000
   6.0690  -3.90000E-003    0.00000E+000
   6.0740   1.15000E-002    0.00000E+000
   6.0770   3.50000E-003    0.00000E+000
   6.0790   1.53000E-002    0.00000E+000
   6.0820   1.37000E-002    0.00000E+000
   6.0830  -2.20000E-003    0.00000E+000
   6.0850  -6.30000E-003    0.00000E+000
   6.0910  -6.80000E-003    0.00000E+000
   6.0920   1.30000E-002    0.00000E+000
   6.0960   1.83000E-002    0.00000E+000
   6.0980   4.20000E-003    0.00000E+000
   6.1000   1.39000E-002    0.00000E+000
   6.1030   4.00000E-004    0.00000E+000
   6.1050  -3.80000E-003    0.00000E+000
   6.1070   7.00000E-003    0.00000E+000
   6.1080   2.50000E-003    0.00000E+000
   6.1100   7.00000E-003    0.00000E+000
   6.1130   2.49000E-002    0.00000E+000
   6.1190  -5.50000E-003    0.00000E+000
   6.1250   2.10000E-003    0.00000E+000
   6.1260  -4.80000E-003    0.00000E+000
   6.1290   1.26000E-002    0.00000E+000
   6.1320   6.20000E-003    0.00000E+000
   6.1350  -2.70000E-003    0.00000E+000
   6.1370   1.05000E-002    0.00000E+000
   6.1400  -3.70000E-003    0.00000E+000
   6.1470   3.00000E-004    0.00000E+000
   6.1490   6.70000E-003    0.00000E+000
   6.1520   1.30000E-003    0.00000E+000
   6.1530  -7.70000E-003    0.00000E+000
   6.1540   1.12000E-002    0.00000E+000
   6.1550   1.77000E-002    0.00000E+000
   6.1580   1.75000E-002    0.00000E+000
   6.1610   3.10000E-003    0.00000E+000
   6.1630   1.89000E-002    0.00000E+000
   6.1670   4.10000E-003    0.00000E+000
   6.1700   1.01000E-002    0.00000E+000
   6.1720   2.32000E-002    0.00000E+000
   6.1750   1.72000E-002    0.00000E+000
   6.1780   6.90000E-003    0.00000E+000
   6.1790   6.30000E-003    0.00000E+000
   6.1830   2.20000E-003    0.00000E+000
   6.1840   8.10000E-003    0.00000E+000
   6.1870   6.30000E-003    0.00000E+000
   6.1890  -3.50000E-003    0.00000E+000
   6.1940   8.80000E-003    0.00000E+000
   6.1950   8.60000E-003    0.00000E+000
   6.1970   1.71000E-002    0.00000E+000
   6.1990   4.30000E-003    0.00000E+000
   6.2030   8.20000E-003    0.00000E+000
   6.2040   6.30000E-003    0.00000E+000
   6.2050   7.60000E-003    0.00000E+000
   6.2070   8.70000E-003    0.00000E+000
   6.2100   8.50000E-003    0.00000E+000
   6.2130   5.00000E-003    0.00000E+000
   6.2150   3.60000E-003    0.00000E+000
   6.2180   1.61000E-002    0.00000E+000
   6.2210   1.60000E-003    0.00000E+000
   6.2220   3.90000E-003    0.00000E+000
   6.2260   6.90000E-003    0.00000E+000
   6.2310   7.60000E-003    0.00000E+000
   6.2320   4.60000E-003    0.00000E+000
   6.2350   5.60000E-003    0.00000E+000
   6.2360   8.80000E-003    0.00000E+000
   6.2390  -5.00000E-004    0.00000E+000
   6.2410  -0.00000E+000    0.00000E+000
   6.2450   1.27000E-002    0.00000E+000
   6.2460   4.00000E-003    0.00000E+000
   6.2500   5.10000E-003    0.00000E+000
   6.2530   1.06000E-002    0.00000E+000
   6.2550  -9.00000E-004    0.00000E+000
   6.2570   5.80000E-003    0.00000E+000
   6.2590   1.04000E-002    0.00000E+000
   6.2640   7.00000E-003    0.00000E+000
   6.2660   2.00000E-003    0.00000E+000
   6.2680   1.89000E-002    0.00000E+000
   6.2690   3.30000E-003    0.00000E+000
   6.2710   1.89000E-002    0.00000E+000
   6.2740   5.80000E-003    0.00000E+000
   6.2750   4.80000E-003    0.00000E+000
   6.2800   1.05000E-002    0.00000E+000
   6.2850   1.26000E-002    0.00000E+000
   6.2870   7.50000E-003    0.00000E+000
   6.2910   1.68000E-002    0.00000E+000
   6.2960   1.15000E-002    0.00000E+000
   6.2980   1.34000E-002    0.00000E+000
   6.3000   1.39000E-002    0.00000E+000
   6.3010   2.29000E-002    0.00000E+000
   6.3050   1.82000E-002    0.00000E+000
   6.3070   1.30000E-002    0.00000E+000
   6.3110   2.33000E-002    0.00000E+000
   6.3150   8.60000E-003    0.00000E+000
   6.3180   4.40000E-003    0.00000E+000
   6.3190   2.16000E-002    0.00000E+000
   6.3230   8.10000E-003    0.00000E+000
   6.3240   1.99000E-002    0.00000E+000
   6.3270   1.84000E-002    0.00000E+000
   6.3330   1.22000E-002    0.00000E+000
   6.3340   1.23000E-002    0.00000E+000
   6.3370   2.96000E-002    0.00000E+000
   6.3390   4.01000E-002    0.00000E+000
   6.3410   3.82000E-002    0.00000E+000
   6.3440   9.10000E-003    0.00000E+000
   6.3460   1.49000E-002    0.00000E+000
   6.3470   2.13000E-002    0.00000E+000
   6.3510   1.06000E-002    0.00000E+000
   6.3580   1.59000E-002    0.00000E+000
   6.3610   2.09000E-002    0.00000E+000
   6.3620   2.64000E-002    0.00000E+000
   6.3670   1.21000E-002    0.00000E+000
   6.3680   2.49000E-002    0.00000E+000
   6.3710   2.37000E-002    0.00000E+000
   6.3750   2.15000E-002    0.00000E+000
   6.3780   2.09000E-002    0.00000E+000
   6.3790   2.59000E-002    0.00000E+000
   6.3870   2.82000E-002    0.00000E+000
   6.3880   2.10000E-002    0.00000E+000
   6.3900   2.33000E-002    0.00000E+000
   6.3950   2.51000E-002    0.00000E+000
   6.3980   2.59000E-002    0.00000E+000
   6.4000   3.40000E-002    0.00000E+000
   6.4040   1.44000E-002    0.00000E+000
   6.4060   3.33000E-002    0.00000E+000
   6.4100   2.90000E-002    0.00000E+000
   6.4110   2.19000E-002    0.00000E+000
   6.4140   3.44000E-002    0.00000E+000
   6.4180   3.14000E-002    0.00000E+000
   6.4190   2.65000E-002    0.00000E+000
   6.4220   2.79000E-002    0.00000E+000
   6.4240   3.07000E-002    0.00000E+000
   6.4270   3.85000E-002    0.00000E+000
   6.4280   1.53000E-002    0.00000E+000
   6.4290   4.28000E-002    0.00000E+000
   6.4330   2.53000E-002    0.00000E+000
   6.4360   2.28000E-002    0.00000E+000
   6.4380   3.04000E-002    0.00000E+000
   6.4410   2.19000E-002    0.00000E+000
   6.4450   4.25000E-002    0.00000E+000
   6.4460   4.19000E-002    0.00000E+000
   6.4480   2.52000E-002    0.00000E+000
   6.4520   4.20000E-002    0.00000E+000
   6.4550   3.02000E-002    0.00000E+000
   6.4580   4.12000E-002    0.00000E+000
   6.4610   2.66000E-002    0.00000E+000
   6.4650   3.90000E-002    0.00000E+000
   6.4670   4.88000E-002    0.00000E+000
   6.4710   3.96000E-002    0.00000E+000
   6.4720   4.54000E-002    0.00000E+000
   6.4750   4.83000E-002    0.00000E+000
   6.4770   3.81000E-002    0.00000E+000
   6.4800   4.62000E-002    0.00000E+000
   6.4820   4.74000E-002    0.00000E+000
   6.4840   5.21000E-002    0.00000E+000
   6.4880   4.20000E-002    0.00000E+000
   6.4900   4.27000E-002    0.00000E+000
   6.4930   5.89000E-002    0.00000E+000
   6.4960   4.21000E-002    0.00000E+000
   6.4980   5.80000E-002    0.00000E+000
   6.5020   5.40000E-002    0.00000E+000
   6.5050   5.69000E-002    0.00000E+000
   6.5070   4.29000E-002    0.00000E+000
   6.5110   4.57000E-002    0.00000E+000
   6.5130   6.88000E-002    0.00000E+000
   6.5150   4.89000E-002    0.00000E+000
   6.5170   6.38000E-002    0.00000E+000
   6.5210   5.93000E-002    0.00000E+000
   6.5230   4.80000E-002    0.00000E+000
   6.5260   5.96000E-002    0.00000E+000
   6.5270   6.68000E-002    0.00000E+000
   6.5300   6.30000E-002    0.00000E+000
   6.5320   6.98000E-002    0.00000E+000
   6.5340   7.94000E-002    0.00000E+000
   6.5350   7.84000E-002    0.00000E+000
   6.5370   6.74000E-002    0.00000E+000
   6.5420   6.59000E-002    0.00000E+000
   6.5460   6.63000E-002    0.00000E+000
   6.5480   6.83000E-002    0.00000E+000
   6.5490   7.98000E-002    0.00000E+000
   6.5510   7.50000E-002    0.00000E+000
   6.5530   7.86000E-002    0.00000E+000
   6.5550   8.39000E-002    0.00000E+000
   6.5570   9.16000E-002    0.00000E+000
   6.5600   7.76000E-002    0.00000E+000
   6.5610   8.61000E-002    0.00000E+000
   6.5660   1.01800E-001    0.00000E+000
   6.5680   9.74000E-002    0.00000E+000
   6.5710   8.83000E-002    0.00000E+000
   6.5730   9.15000E-002    0.00000E+000
   6.5760   9.53000E-002    0.00000E+000
   6.5780   9.21000E-002    0.00000E+000
   6.5800   9.89000E-002    0.00000E+000
   6.5830   9.30000E-002    0.00000E+000
   6.5840   1.05100E-001    0.00000E+000
   6.5870   1.02900E-001    0.00000E+000
   6.5880   1.02700E-001    0.00000E+000
   6.5900   1.02700E-001    0.00000E+000
   6.5940   1.02300E-001    0.00000E+000
   6.5960   1.09600E-001    0.00000E+000
   6.6000   1.06200E-001    0.00000E+000
   6.6030   1.18400E-001    0.00000E+000
   6.6050   1.13500E-001    0.00000E+000
   6.6060   1.16100E-001    0.00000E+000
   6.6100   1.19900E-001    0.00000E+000
   6.6120   1.22400E-001    0.00000E+000
   6.6150   1.27200E-001    0.00000E+000
   6.6180   1.23100E-001    0.00000E+000
   6.6200   1.34200E-001    0.00000E+000
   6.6230   1.25600E-001    0.00000E+000
   6.6260   1.39600E-001    0.00000E+000
   6.6290   1.35000E-001    0.00000E+000
   6.6310   1.40800E-001    0.00000E+000
   6.6330   1.33000E-001    0.00000E+000
   6.6350   1.43700E-001    0.00000E+000
   6.6400   1.43500E-001    0.00000E+000
   6.6420   1.46900E-001    0.00000E+000
   6.6440   1.49600E-001    0.00000E+000
   6.6470   1.44000E-001    0.00000E+000
   6.6500   1.52300E-001    0.00000E+000
   6.6520   1.59700E-001    0.00000E+000
   6.6540   1.60900E-001    0.00000E+000
   6.6580   1.74200E-001    0.00000E+000
   6.6610   1.59500E-001    0.00000E+000
   6.6630   1.66100E-001    0.00000E+000
   6.6660   1.63900E-001    0.00000E+000
   6.6680   1.62200E-001    0.00000E+000
   6.6700   1.80400E-001    0.00000E+000
   6.6720   1.59900E-001    0.00000E+000
   6.6740   1.82700E-001    0.00000E+000
   6.6760   1.87600E-001    0.00000E+000
   6.6790   1.88200E-001    0.00000E+000
   6.6830   1.80900E-001    0.00000E+000
   6.6860   1.72800E-001    0.00000E+000
   6.6890   1.81000E-001    0.00000E+000
   6.6910   1.79700E-001    0.00000E+000
   6.6930   2.03400E-001    0.00000E+000
   6.6960   2.18200E-001    0.00000E+000
   6.6970   1.98600E-001    0.00000E+000
   6.6990   1.95800E-001    0.00000E+000
   6.7030   1.94900E-001    0.00000E+000
   6.7060   1.98100E-001    0.00000E+000
   6.7090   2.15200E-001    0.00000E+000
   6.7110   2.16600E-001    0.00000E+000
   6.7140   2.08700E-001    0.00000E+000
   6.7150   2.11500E-001    0.00000E+000
   6.7180   2.26400E-001    0.00000E+000
   6.7210   2.08200E-001    0.00000E+000
   6.7250   2.30500E-001    0.00000E+000
   6.7280   2.26000E-001    0.00000E+000
   6.7290   2.33800E-001    0.00000E+000
   6.7320   2.30600E-001    0.00000E+000
   6.7350   2.34300E-001    0.00000E+000
   6.7360   2.42100E-001    0.00000E+000
   6.7390   2.57500E-001    0.00000E+000
   6.7420   2.57100E-001    0.00000E+000
   6.7450   2.66400E-001    0.00000E+000
   6.7480   2.35300E-001    0.00000E+000
   6.7500   2.54800E-001    0.00000E+000
   6.7520   2.55200E-001    0.00000E+000
   6.7550   2.67100E-001    0.00000E+000
   6.7580   2.46400E-001    0.00000E+000
   6.7600   2.58100E-001    0.00000E+000
   6.7620   2.59000E-001    0.00000E+000
   6.7660   2.60900E-001    0.00000E+000
   6.7670   2.77500E-001    0.00000E+000
   6.7720   2.59300E-001    0.00000E+000
   6.7740   2.70100E-001    0.00000E+000
   6.7760   2.65100E-001    0.00000E+000
   6.7780   2.82200E-001    0.00000E+000
   6.7820   2.80900E-001    0.00000E+000
   6.7850   2.85900E-001    0.00000E+000
   6.7870   3.03900E-001    0.00000E+000
   6.7910   2.89000E-001    0.00000E+000
   6.7940   3.05700E-001    0.00000E+000
   6.7960   2.98000E-001    0.00000E+000
   6.7980   3.05900E-001    0.00000E+000
   6.8010   3.06400E-001    0.00000E+000
   6.8040   3.16100E-001    0.00000E+000
   6.8070   3.11500E-001    0.00000E+000
   6.8100   3.04400E-001    0.00000E+000
   6.8120   3.41900E-001    0.00000E+000
   6.8140   3.15100E-001    0.00000E+000
   6.8180   3.20400E-001    0.00000E+000
   6.8190   3.30200E-001    0.00000E+000
   6.8210   3.37300E-001    0.00000E+000
   6.8230   3.34200E-001    0.00000E+000
   6.8250   3.36300E-001    0.00000E+000
   6.8280   3.41900E-001    0.00000E+000
   6.8310   3.46900E-001    0.00000E+000
   6.8350   3.55500E-001    0.00000E+000
   6.8380   3.77600E-001    0.00000E+000
   6.8400   3.67200E-001    0.00000E+000
   6.8420   3.62400E-001    0.00000E+000
   6.8450   3.74200E-001    0.00000E+000
   6.8490   3.58400E-001    0.00000E+000
   6.8510   3.59600E-001    0.00000E+000
   6.8540   3.75600E-001    0.00000E+000
   6.8560   3.77200E-001    0.00000E+000
   6.8580   3.69800E-001    0.00000E+000
   6.8620   3.68900E-001    0.00000E+000
   6.8640   3.95900E-001    0.00000E+000
   6.8670   3.78400E-001    0.00000E+000
   6.8690   3.85600E-001    0.00000E+000
   6.8720   3.90900E-001    0.00000E+000
   6.8760   3.84300E-001    0.00000E+000
   6.8790   3.89800E-001    0.00000E+000
   6.8820   3.94200E-001    0.00000E+000
   6.8840   4.04000E-001    0.00000E+000
   6.8870   4.06200E-001    0.00000E+000
   6.8880   4.04900E-001    0.00000E+000
   6.8910   3.98600E-001    0.00000E+000
   6.8940   3.97300E-001    0.00000E+000
   6.8960   4.21700E-001    0.00000E+000
   6.8990   3.96800E-001    0.00000E+000
   6.9020   4.11400E-001    0.00000E+000
   6.9040   4.25000E-001    0.00000E+000
   6.9070   4.29300E-001    0.00000E+000
   6.9120   4.37500E-001    0.00000E+000
   6.9160   4.56000E-001    0.00000E+000
   6.9170   4.50900E-001    0.00000E+000
   6.9200   4.28300E-001    0.00000E+000
   6.9220   4.48400E-001    0.00000E+000
   6.9260   4.41200E-001    0.00000E+000
   6.9290   4.41400E-001    0.00000E+000
   6.9310   4.26300E-001    0.00000E+000
   6.9350   4.49200E-001    0.00000E+000
   6.9360   4.56400E-001    0.00000E+000
   6.9380   4.55200E-001    0.00000E+000
   6.9400   4.68100E-001    0.00000E+000
   6.9460   4.43000E-001    0.00000E+000
   6.9470   4.72800E-001    0.00000E+000
   6.9500   4.68300E-001    0.00000E+000
   6.9530   4.56400E-001    0.00000E+000
   6.9560   4.59400E-001    0.00000E+000
   6.9580   4.63300E-001    0.00000E+000
   6.9610   4.59400E-001    0.00000E+000
   6.9640   4.77000E-001    0.00000E+000
   6.9680   4.62300E-001    0.00000E+000
   6.9720   4.65500E-001    0.00000E+000
   6.9740   4.89100E-001    0.00000E+000
   6.9750   4.88300E-001    0.00000E+000
   6.9820   5.15500E-001    0.00000E+000
   6.9840   4.99300E-001    0.00000E+000
   6.9860   4.99100E-001    0.00000E+000
   6.9910   5.03400E-001    0.00000E+000
   6.9920   5.10400E-001    0.00000E+000
   6.9970   5.12300E-001    0.00000E+000
   6.9980   5.22800E-001    0.00000E+000
   7.0010   5.13500E-001    0.00000E+000
   7.0040   5.20800E-001    0.00000E+000
   7.0060   5.38400E-001    0.00000E+000
   7.0100   5.26700E-001    0.00000E+000
   7.0130   5.38500E-001    0.00000E+000
   7.0140   5.47200E-001    0.00000E+000
   7.0170   5.31200E-001    0.00000E+000
   7.0180   5.66100E-001    0.00000E+000
   7.0220   5.58500E-001    0.00000E+000
   7.0250   5.63600E-001    0.00000E+000
   7.0270   5.80400E-001    0.00000E+000
   7.0320   5.92100E-001    0.00000E+000
   7.0340   5.85500E-001    0.00000E+000
   7.0360   6.19800E-001    0.00000E+000
   7.0390   6.22100E-001    0.00000E+000
   7.0430   6.41500E-001    0.00000E+000
   7.0440   6.67100E-001    0.00000E+000
   7.0480   6.67000E-001    0.00000E+000
   7.0500   6.78700E-001    0.00000E+000
   7.0530   6.96900E-001    0.00000E+000
   7.0550   6.86800E-001    0.00000E+000
   7.0580   7.26600E-001    0.00000E+000
   7.0600   7.44300E-001    0.00000E+000
   7.0630   7.55100E-001    0.00000E+000
   7.0680   8.09500E-001    0.00000E+000
   7.0700   8.36400E-001    0.00000E+000
   7.0710   8.10400E-001    0.00000E+000
   7.0730   8.66800E-001    0.00000E+000
   7.0760   9.00200E-001    0.00000E+000
   7.0780   9.40300E-001    0.00000E+000
   7.0830   9.79200E-001    0.00000E+000
   7.0850   1.03300E+000    0.00000E+000
   7.0870   1.05810E+000    0.00000E+000
   7.0910   1.14360E+000    0.00000E+000
   7.0930   1.19650E+000    0.00000E+000
   7.0960   1.24620E+000    0.00000E+000
   7.1010   1.32290E+000    0.00000E+000
   7.1030   1.45540E+000    0.00000E+000
   7.1070   1.58170E+000    0.00000E+000
   7.1080   1.96500E+000    0.00000E+000
   7.1120   2.19170E+000    0.00000E+000
   7.1150   2.58870E+000    0.00000E+000
   7.1170   2.62850E+000    0.00000E+000
   7.1200   2.62430E+000    0.00000E+000
   7.1240   2.66910E+000    0.00000E+000
   7.1260   2.98030E+000    0.00000E+000
   7.1290   2.77520E+000    0.00000E+000
   7.1310   3.04360E+000    0.00000E+000
   7.1330   3.17760E+000    0.00000E+000
   7.1370   2.94490E+000    0.00000E+000
   7.1400   3.20750E+000    0.00000E+000
   7.1420   2.96970E+000    0.00000E+000
   7.1450   3.13240E+000    0.00000E+000
   7.1460   2.92550E+000    0.00000E+000
   7.1490   3.10400E+000    0.00000E+000
   7.1520   3.09310E+000    0.00000E+000
   7.1540   2.73150E+000    0.00000E+000
   7.1580   2.18380E+000    0.00000E+000
   7.1600   1.98720E+000    0.00000E+000
   7.1630   2.00800E+000    0.00000E+000
   7.1650   1.80310E+000    0.00000E+000
   7.1680   1.49570E+000    0.00000E+000
   7.1700   2.18510E+000    0.00000E+000
   7.1740   1.82790E+000    0.00000E+000
   7.1770   9.98400E-001    0.00000E+000
   7.1790   1.17960E+000    0.00000E+000
   7.1810   8.53100E-001    0.00000E+000
   7.1840   1.00000E+000    0.00000E+000
   7.1860   1.00000E+000    0.00000E+000
   7.1880   1.00000E+000    0.00000E+000
   7.1920   1.00000E+000    0.00000E+000
   7.1950   1.00000E+000    0.00000E+000
   7.1970   1.00000E+000    0.00000E+000
   7.1990   1.00000E+000    0.00000E+000
   7.2020   1.00000E+000    0.00000E+000
   7.2040   1.00000E+000    0.00000E+000
   7.2080   1.00000E+000    0.00000E+000
   7.2110   1.00000E+000    0.00000E+000
   7.2150   1.00000E+000    0.00000E+000
   7.2180   1.00000E+000    0.00000E+000
   7.2200   1.00000E+000    0.00000E+000
   7.2230   1.00000E+000    0.00000E+000
   7.2250   1.00000E+000    0.00000E+000
   7.2280   1.00000E+000    0.00000E+000
   7.2300   1.00000E+000    0.00000E+000
   7.2340   1.00000E+000    0.00000E+000
   7.2360   1.00000E+000    0.00000E+000
   7.2380   1.00000E+000    0.00000E+000
   7.2410   1.00000E+000    0.00000E+000
   7.2460   1.00000E+000    0.00000E+000
   7.2480   1.00000E+000    0.00000E+000
   7.2500   1.00000E+000    0.00000E+000
   7.2530   1.00000E+000    0.00000E+000
   7.2560   1.00000E+000    0.00000E+000
   7.2590   1.00000E+000    0.00000E+000
   7.2610   1.00000E+000    0.00000E+000
   7.2640   1.00000E+000    0.00000E+000
   7.2680   1.00000E+000    0.00000E+000
   7.2710   1.00000E+000    0.00000E+000
   7.2730   1.00000E+000    0.00000E+000
   7.2760   1.00000E+000    0.00000E+000
   7.2790   1.00000E+000    0.00000E+000
   7.2810   1.00000E+000    0.00000E+000
   7.2840   1.00000E+000    0.00000E+000
   7.2860   1.00000E+000    0.00000E+000
   7.2890   1.00000E+000    0.00000E+000
   7.2930   1.00000E+000    0.00000E+000
   7.2960   1.00000E+000    0.00000E+000
   7.3000   1.00000E+000    0.00000E+000
