# Supplementary material for: Rationally seeded computational protein design of ɑ-helical barrels
Source: Nat Chem Biol. 2024 Jun 20;20(8):991–9. doi: 10.1038/s41589-024-01642-0 (PMC11288890; doi:10.1038/s41589-024-01642-0)
Supplement: Supplementary file 5 — PDB files used for making figure panels h–j. [file 41589_2024_1642_MOESM5_ESM.zip › KIA_RP_RSPD_NatChemBiol_data_Figure3/sc-CC-7-LI_panels_c-g/AUC_panel_e/LI_SV_raw/00053.RA1]

HeptLI
R 1 20.0 40000 0020144 2.7830E11 275 1 
   5.8010   1.00000E+000    0.00000E+000
   5.8030   1.00000E+000    0.00000E+000
   5.8040   1.00000E+000    0.00000E+000
   5.8060   1.00000E+000    0.00000E+000
   5.8070   1.00000E+000    0.00000E+000
   5.8080   1.00000E+000    0.00000E+000
   5.8100   1.00000E+000    0.00000E+000
   5.8120   1.00000E+000    0.00000E+000
   5.8140   1.00000E+000    0.00000E+000
   5.8150   1.00000E+000    0.00000E+000
   5.8170   1.00000E+000    0.00000E+000
   5.8190   1.00000E+000    0.00000E+000
   5.8210   1.00000E+000    0.00000E+000
   5.8220   1.00000E+000    0.00000E+000
   5.8230   1.00000E+000    0.00000E+000
   5.8240   1.00000E+000    0.00000E+000
   5.8260   1.00000E+000    0.00000E+000
   5.8280   1.00000E+000    0.00000E+000
   5.8290   1.00000E+000    0.00000E+000
   5.8310   1.00000E+000    0.00000E+000
   5.8330   1.00000E+000    0.00000E+000
   5.8350  -1.14640E+000    0.00000E+000
   5.8370  -8.09900E-001    0.00000E+000
   5.8380  -6.54700E-001    0.00000E+000
   5.8400  -6.38700E-001    0.00000E+000
   5.8410  -5.45900E-001    0.00000E+000
   5.8420  -6.99900E-001    0.00000E+000
   5.8450  -6.95100E-001    0.00000E+000
   5.8470  -8.06500E-001    0.00000E+000
   5.8480  -1.15450E+000    0.00000E+000
   5.8500  -1.36540E+000    0.00000E+000
   5.8520  -1.61850E+000    0.00000E+000
   5.8540  -1.66690E+000    0.00000E+000
   5.8560  -1.68810E+000    0.00000E+000
   5.8590  -1.67040E+000    0.00000E+000
   5.8620  -1.56490E+000    0.00000E+000
   5.8630  -1.41950E+000    0.00000E+000
   5.8660  -1.20140E+000    0.00000E+000
   5.8680  -8.05100E-001    0.00000E+000
   5.8690  -5.85300E-001    0.00000E+000
   5.8710  -4.37100E-001    0.00000E+000
   5.8730  -4.14600E-001    0.00000E+000
   5.8760  -2.88000E-001    0.00000E+000
   5.8770  -2.02500E-001    0.00000E+000
   5.8790  -1.00900E-001    0.00000E+000
   5.8820  -7.79000E-002    0.00000E+000
   5.8830  -2.32000E-002    0.00000E+000
   5.8860  -2.54000E-002    0.00000E+000
   5.8880  -2.47000E-002    0.00000E+000
   5.8910  -8.10000E-003    0.00000E+000
   5.8920  -1.50000E-002    0.00000E+000
   5.8930  -1.62000E-002    0.00000E+000
   5.8950  -1.61000E-002    0.00000E+000
   5.8980  -1.41000E-002    0.00000E+000
   5.9010  -7.60000E-003    0.00000E+000
   5.9020  -3.10000E-003    0.00000E+000
   5.9050  -9.10000E-003    0.00000E+000
   5.9070  -1.47000E-002    0.00000E+000
   5.9090  -8.00000E-004    0.00000E+000
   5.9110  -3.00000E-003    0.00000E+000
   5.9150  -8.00000E-004    0.00000E+000
   5.9170  -9.30000E-003    0.00000E+000
   5.9180   5.40000E-003    0.00000E+000
   5.9220   1.70000E-003    0.00000E+000
   5.9230   4.30000E-003    0.00000E+000
   5.9250  -4.70000E-003    0.00000E+000
   5.9270  -8.30000E-003    0.00000E+000
   5.9280   2.20000E-002    0.00000E+000
   5.9310   6.00000E-003    0.00000E+000
   5.9330  -1.03000E-002    0.00000E+000
   5.9340   5.30000E-003    0.00000E+000
   5.9360  -6.10000E-003    0.00000E+000
   5.9390  -1.57000E-002    0.00000E+000
   5.9400   3.10000E-003    0.00000E+000
   5.9420   7.00000E-004    0.00000E+000
   5.9450   1.10000E-003    0.00000E+000
   5.9470   2.33000E-002    0.00000E+000
   5.9480   1.79000E-002    0.00000E+000
   5.9510   3.17000E-002    0.00000E+000
   5.9530   1.87000E-002    0.00000E+000
   5.9560   1.09000E-002    0.00000E+000
   5.9590  -1.06000E-002    0.00000E+000
   5.9610  -4.30000E-003    0.00000E+000
   5.9630  -4.90000E-003    0.00000E+000
   5.9640  -6.50000E-003    0.00000E+000
   5.9680  -1.09000E-002    0.00000E+000
   5.9690  -6.40000E-003    0.00000E+000
   5.9710   4.40000E-003    0.00000E+000
   5.9730  -4.10000E-003    0.00000E+000
   5.9770  -1.42000E-002    0.00000E+000
   5.9790  -3.20000E-003    0.00000E+000
   5.9800   9.20000E-003    0.00000E+000
   5.9810   7.90000E-003    0.00000E+000
   5.9840  -4.00000E-004    0.00000E+000
   5.9860   2.41000E-002    0.00000E+000
   5.9880   1.32000E-002    0.00000E+000
   5.9890  -8.00000E-004    0.00000E+000
   5.9910   1.31000E-002    0.00000E+000
   5.9940   1.09000E-002    0.00000E+000
   5.9960   3.20000E-003    0.00000E+000
   5.9970   4.97000E-002    0.00000E+000
   6.0020   2.85500E-001    0.00000E+000
   6.0030  -2.07300E-001    0.00000E+000
   6.0050  -7.88700E-001    0.00000E+000
   6.0070  -6.78900E-001    0.00000E+000
   6.0090  -1.75500E-001    0.00000E+000
   6.0120  -4.58000E-002    0.00000E+000
   6.0140  -2.14000E-002    0.00000E+000
   6.0160  -2.71000E-002    0.00000E+000
   6.0180  -4.51000E-002    0.00000E+000
   6.0210  -3.07400E-001    0.00000E+000
   6.0240   7.03800E-001    0.00000E+000
   6.0280  -6.28000E-002    0.00000E+000
   6.0300  -1.09000E-002    0.00000E+000
   6.0340  -2.16000E-002    0.00000E+000
   6.0370   9.90000E-003    0.00000E+000
   6.0390   2.95000E-002    0.00000E+000
   6.0410   4.20000E-003    0.00000E+000
   6.0430   3.20000E-003    0.00000E+000
   6.0450   8.70000E-003    0.00000E+000
   6.0480  -1.00000E-004    0.00000E+000
   6.0510   1.23000E-002    0.00000E+000
   6.0530   9.70000E-003    0.00000E+000
   6.0540   4.00000E-003    0.00000E+000
   6.0560  -3.00000E-004    0.00000E+000
   6.0580   9.70000E-003    0.00000E+000
   6.0600   1.53000E-002    0.00000E+000
   6.0620   1.27000E-002    0.00000E+000
   6.0650   1.12000E-002    0.00000E+000
   6.0670  -1.80000E-003    0.00000E+000
   6.0690   7.00000E-003    0.00000E+000
   6.0730   9.40000E-003    0.00000E+000
   6.0740   3.80000E-003    0.00000E+000
   6.0760   1.90000E-003    0.00000E+000
   6.0780   1.12000E-002    0.00000E+000
   6.0830   9.80000E-003    0.00000E+000
   6.0850   1.50000E-003    0.00000E+000
   6.0890   1.40000E-003    0.00000E+000
   6.0910   6.00000E-003    0.00000E+000
   6.0920   2.70000E-002    0.00000E+000
   6.0940   7.50000E-003    0.00000E+000
   6.0960   8.00000E-004    0.00000E+000
   6.0990   1.36000E-002    0.00000E+000
   6.1010   1.00000E-004    0.00000E+000
   6.1040   7.60000E-003    0.00000E+000
   6.1080   6.00000E-004    0.00000E+000
   6.1090   1.25000E-002    0.00000E+000
   6.1130   8.40000E-003    0.00000E+000
   6.1140   2.13000E-002    0.00000E+000
   6.1170  -1.60000E-003    0.00000E+000
   6.1190   9.60000E-003    0.00000E+000
   6.1200   2.60000E-003    0.00000E+000
   6.1250   4.40000E-003    0.00000E+000
   6.1260   1.60000E-002    0.00000E+000
   6.1310   3.90000E-003    0.00000E+000
   6.1320   1.95000E-002    0.00000E+000
   6.1350   1.43000E-002    0.00000E+000
   6.1360   2.19000E-002    0.00000E+000
   6.1420   1.39000E-002    0.00000E+000
   6.1470   1.73000E-002    0.00000E+000
   6.1490   1.86000E-002    0.00000E+000
   6.1540   7.40000E-003    0.00000E+000
   6.1560   2.68000E-002    0.00000E+000
   6.1570   2.64000E-002    0.00000E+000
   6.1600   1.91000E-002    0.00000E+000
   6.1630   9.90000E-003    0.00000E+000
   6.1670   4.50000E-003    0.00000E+000
   6.1690   1.67000E-002    0.00000E+000
   6.1720   2.72000E-002    0.00000E+000
   6.1750   1.91000E-002    0.00000E+000
   6.1760   2.45000E-002    0.00000E+000
   6.1790   2.35000E-002    0.00000E+000
   6.1810   2.97000E-002    0.00000E+000
   6.1830   2.00000E-002    0.00000E+000
   6.1850   2.19000E-002    0.00000E+000
   6.1880   2.31000E-002    0.00000E+000
   6.1910   2.56000E-002    0.00000E+000
   6.1940   1.54000E-002    0.00000E+000
   6.1970   2.14000E-002    0.00000E+000
   6.2020   1.44000E-002    0.00000E+000
   6.2030   3.19000E-002    0.00000E+000
   6.2050   1.84000E-002    0.00000E+000
   6.2060   2.95000E-002    0.00000E+000
   6.2090   3.05000E-002    0.00000E+000
   6.2120   3.55000E-002    0.00000E+000
   6.2150   2.80000E-002    0.00000E+000
   6.2160   3.35000E-002    0.00000E+000
   6.2180   3.83000E-002    0.00000E+000
   6.2200   3.53000E-002    0.00000E+000
   6.2240   3.25000E-002    0.00000E+000
   6.2290   3.53000E-002    0.00000E+000
   6.2310   3.23000E-002    0.00000E+000
   6.2330   4.25000E-002    0.00000E+000
   6.2340   3.84000E-002    0.00000E+000
   6.2360   3.23000E-002    0.00000E+000
   6.2400   4.11000E-002    0.00000E+000
   6.2430   3.74000E-002    0.00000E+000
   6.2450   4.99000E-002    0.00000E+000
   6.2490   3.52000E-002    0.00000E+000
   6.2530   3.71000E-002    0.00000E+000
   6.2550   4.75000E-002    0.00000E+000
   6.2580   3.78000E-002    0.00000E+000
   6.2600   5.53000E-002    0.00000E+000
   6.2630   5.62000E-002    0.00000E+000
   6.2670   4.37000E-002    0.00000E+000
   6.2690   5.16000E-002    0.00000E+000
   6.2710   5.85000E-002    0.00000E+000
   6.2770   5.74000E-002    0.00000E+000
   6.2790   5.24000E-002    0.00000E+000
   6.2840   7.27000E-002    0.00000E+000
   6.2850   6.59000E-002    0.00000E+000
   6.2870   6.99000E-002    0.00000E+000
   6.2910   6.39000E-002    0.00000E+000
   6.2960   7.64000E-002    0.00000E+000
   6.2970   7.96000E-002    0.00000E+000
   6.3000   7.48000E-002    0.00000E+000
   6.3010   9.28000E-002    0.00000E+000
   6.3040   8.46000E-002    0.00000E+000
   6.3080   8.28000E-002    0.00000E+000
   6.3110   8.87000E-002    0.00000E+000
   6.3140   8.63000E-002    0.00000E+000
   6.3190   8.72000E-002    0.00000E+000
   6.3210   9.32000E-002    0.00000E+000
   6.3220   9.62000E-002    0.00000E+000
   6.3270   8.85000E-002    0.00000E+000
   6.3280   1.06500E-001    0.00000E+000
   6.3300   1.04200E-001    0.00000E+000
   6.3330   1.04400E-001    0.00000E+000
   6.3350   1.24700E-001    0.00000E+000
   6.3370   1.30600E-001    0.00000E+000
   6.3420   1.32400E-001    0.00000E+000
   6.3440   1.11200E-001    0.00000E+000
   6.3450   1.22600E-001    0.00000E+000
   6.3480   1.21500E-001    0.00000E+000
   6.3490   1.11800E-001    0.00000E+000
   6.3500   1.32700E-001    0.00000E+000
   6.3560   1.33300E-001    0.00000E+000
   6.3580   1.40200E-001    0.00000E+000
   6.3620   1.43200E-001    0.00000E+000
   6.3670   1.42900E-001    0.00000E+000
   6.3680   1.46600E-001    0.00000E+000
   6.3690   1.45300E-001    0.00000E+000
   6.3740   1.57700E-001    0.00000E+000
   6.3770   1.61200E-001    0.00000E+000
   6.3810   1.54300E-001    0.00000E+000
   6.3870   1.68300E-001    0.00000E+000
   6.3890   1.58800E-001    0.00000E+000
   6.3920   1.77300E-001    0.00000E+000
   6.3960   1.84800E-001    0.00000E+000
   6.3990   1.91600E-001    0.00000E+000
   6.4000   1.78300E-001    0.00000E+000
   6.4030   1.81500E-001    0.00000E+000
   6.4100   1.90300E-001    0.00000E+000
   6.4130   1.96100E-001    0.00000E+000
   6.4150   1.96900E-001    0.00000E+000
   6.4170   2.08000E-001    0.00000E+000
   6.4200   2.11200E-001    0.00000E+000
   6.4210   2.14100E-001    0.00000E+000
   6.4240   2.08800E-001    0.00000E+000
   6.4250   2.14400E-001    0.00000E+000
   6.4280   2.02700E-001    0.00000E+000
   6.4310   2.20100E-001    0.00000E+000
   6.4320   2.22300E-001    0.00000E+000
   6.4360   2.38700E-001    0.00000E+000
   6.4390   2.34500E-001    0.00000E+000
   6.4410   2.31200E-001    0.00000E+000
   6.4430   2.44700E-001    0.00000E+000
   6.4450   2.50500E-001    0.00000E+000
   6.4460   2.36800E-001    0.00000E+000
   6.4500   2.45400E-001    0.00000E+000
   6.4520   2.59300E-001    0.00000E+000
   6.4540   2.53900E-001    0.00000E+000
   6.4560   2.54900E-001    0.00000E+000
   6.4590   2.62800E-001    0.00000E+000
   6.4610   2.69900E-001    0.00000E+000
   6.4630   2.79100E-001    0.00000E+000
   6.4650   2.80500E-001    0.00000E+000
   6.4680   2.76200E-001    0.00000E+000
   6.4720   2.81000E-001    0.00000E+000
   6.4740   2.83700E-001    0.00000E+000
   6.4770   2.86800E-001    0.00000E+000
   6.4790   2.97400E-001    0.00000E+000
   6.4800   2.93000E-001    0.00000E+000
   6.4830   2.99100E-001    0.00000E+000
   6.4840   3.09000E-001    0.00000E+000
   6.4880   3.15500E-001    0.00000E+000
   6.4900   3.12200E-001    0.00000E+000
   6.4930   3.21400E-001    0.00000E+000
   6.4970   2.95800E-001    0.00000E+000
   6.4980   3.30100E-001    0.00000E+000
   6.5000   3.13900E-001    0.00000E+000
   6.5030   3.19200E-001    0.00000E+000
   6.5050   3.36500E-001    0.00000E+000
   6.5080   3.46700E-001    0.00000E+000
   6.5100   3.30100E-001    0.00000E+000
   6.5120   3.56900E-001    0.00000E+000
   6.5140   3.45300E-001    0.00000E+000
   6.5160   3.61400E-001    0.00000E+000
   6.5200   3.67100E-001    0.00000E+000
   6.5220   3.64000E-001    0.00000E+000
   6.5240   3.61100E-001    0.00000E+000
   6.5260   3.61500E-001    0.00000E+000
   6.5280   3.64100E-001    0.00000E+000
   6.5300   3.79200E-001    0.00000E+000
   6.5340   3.83400E-001    0.00000E+000
   6.5350   3.81300E-001    0.00000E+000
   6.5380   3.98100E-001    0.00000E+000
   6.5420   3.77300E-001    0.00000E+000
   6.5440   3.87500E-001    0.00000E+000
   6.5480   4.01500E-001    0.00000E+000
   6.5490   4.08700E-001    0.00000E+000
   6.5510   4.09200E-001    0.00000E+000
   6.5530   3.97700E-001    0.00000E+000
   6.5560   4.21300E-001    0.00000E+000
   6.5570   4.37300E-001    0.00000E+000
   6.5600   4.04400E-001    0.00000E+000
   6.5630   4.19300E-001    0.00000E+000
   6.5660   4.14900E-001    0.00000E+000
   6.5690   4.30300E-001    0.00000E+000
   6.5720   4.12800E-001    0.00000E+000
   6.5740   4.29600E-001    0.00000E+000
   6.5770   4.33200E-001    0.00000E+000
   6.5800   4.43000E-001    0.00000E+000
   6.5820   4.40800E-001    0.00000E+000
   6.5840   4.40600E-001    0.00000E+000
   6.5870   4.69800E-001    0.00000E+000
   6.5880   4.67700E-001    0.00000E+000
   6.5900   4.47200E-001    0.00000E+000
   6.5940   4.62200E-001    0.00000E+000
   6.5960   4.50200E-001    0.00000E+000
   6.5990   4.68500E-001    0.00000E+000
   6.6010   4.69500E-001    0.00000E+000
   6.6040   4.78200E-001    0.00000E+000
   6.6060   4.73800E-001    0.00000E+000
   6.6090   4.78900E-001    0.00000E+000
   6.6100   4.88500E-001    0.00000E+000
   6.6130   4.95600E-001    0.00000E+000
   6.6150   4.92400E-001    0.00000E+000
   6.6170   4.93600E-001    0.00000E+000
   6.6200   4.99400E-001    0.00000E+000
   6.6210   5.08200E-001    0.00000E+000
   6.6240   4.97100E-001    0.00000E+000
   6.6260   4.99900E-001    0.00000E+000
   6.6310   5.00000E-001    0.00000E+000
   6.6330   5.05900E-001    0.00000E+000
   6.6350   4.98500E-001    0.00000E+000
   6.6370   5.16300E-001    0.00000E+000
   6.6420   5.10800E-001    0.00000E+000
   6.6440   5.15400E-001    0.00000E+000
   6.6460   5.12400E-001    0.00000E+000
   6.6490   5.01000E-001    0.00000E+000
   6.6540   5.16400E-001    0.00000E+000
   6.6560   5.18400E-001    0.00000E+000
   6.6590   5.21600E-001    0.00000E+000
   6.6610   5.30200E-001    0.00000E+000
   6.6650   5.33700E-001    0.00000E+000
   6.6670   5.47900E-001    0.00000E+000
   6.6690   5.41500E-001    0.00000E+000
   6.6700   5.22400E-001    0.00000E+000
   6.6730   5.41500E-001    0.00000E+000
   6.6750   5.47900E-001    0.00000E+000
   6.6770   5.42400E-001    0.00000E+000
   6.6810   5.40800E-001    0.00000E+000
   6.6830   5.51100E-001    0.00000E+000
   6.6870   5.50200E-001    0.00000E+000
   6.6880   5.30600E-001    0.00000E+000
   6.6890   5.52400E-001    0.00000E+000
   6.6920   5.71100E-001    0.00000E+000
   6.6950   5.71800E-001    0.00000E+000
   6.6970   5.56000E-001    0.00000E+000
   6.6990   5.59600E-001    0.00000E+000
   6.7020   5.73900E-001    0.00000E+000
   6.7060   5.45700E-001    0.00000E+000
   6.7080   5.61400E-001    0.00000E+000
   6.7110   5.75000E-001    0.00000E+000
   6.7130   5.83500E-001    0.00000E+000
   6.7160   5.62900E-001    0.00000E+000
   6.7180   5.71700E-001    0.00000E+000
   6.7200   5.65000E-001    0.00000E+000
   6.7220   5.79300E-001    0.00000E+000
   6.7260   5.69500E-001    0.00000E+000
   6.7290   5.87100E-001    0.00000E+000
   6.7310   5.70300E-001    0.00000E+000
   6.7350   5.83100E-001    0.00000E+000
   6.7360   5.83100E-001    0.00000E+000
   6.7400   5.81500E-001    0.00000E+000
   6.7420   5.95100E-001    0.00000E+000
   6.7440   5.97200E-001    0.00000E+000
   6.7470   5.69100E-001    0.00000E+000
   6.7490   5.87100E-001    0.00000E+000
   6.7520   5.79400E-001    0.00000E+000
   6.7550   5.90000E-001    0.00000E+000
   6.7570   5.73200E-001    0.00000E+000
   6.7590   5.77200E-001    0.00000E+000
   6.7610   5.78300E-001    0.00000E+000
   6.7640   5.88700E-001    0.00000E+000
   6.7670   6.12700E-001    0.00000E+000
   6.7700   5.94800E-001    0.00000E+000
   6.7710   5.88500E-001    0.00000E+000
   6.7760   5.91400E-001    0.00000E+000
   6.7770   5.92700E-001    0.00000E+000
   6.7800   5.98400E-001    0.00000E+000
   6.7830   6.01100E-001    0.00000E+000
   6.7850   5.80800E-001    0.00000E+000
   6.7890   5.89300E-001    0.00000E+000
   6.7920   5.91300E-001    0.00000E+000
   6.7940   5.96900E-001    0.00000E+000
   6.7970   5.97700E-001    0.00000E+000
   6.7990   5.92300E-001    0.00000E+000
   6.8030   5.96100E-001    0.00000E+000
   6.8050   6.12600E-001    0.00000E+000
   6.8080   6.00600E-001    0.00000E+000
   6.8100   5.81400E-001    0.00000E+000
   6.8120   6.02200E-001    0.00000E+000
   6.8160   6.03000E-001    0.00000E+000
   6.8170   6.10800E-001    0.00000E+000
   6.8190   6.00300E-001    0.00000E+000
   6.8210   6.18200E-001    0.00000E+000
   6.8250   5.89600E-001    0.00000E+000
   6.8270   6.16900E-001    0.00000E+000
   6.8290   6.17000E-001    0.00000E+000
   6.8330   6.29300E-001    0.00000E+000
   6.8370   6.38400E-001    0.00000E+000
   6.8400   6.39200E-001    0.00000E+000
   6.8420   6.14200E-001    0.00000E+000
   6.8430   6.19800E-001    0.00000E+000
   6.8460   6.24700E-001    0.00000E+000
   6.8480   6.19300E-001    0.00000E+000
   6.8510   6.09600E-001    0.00000E+000
   6.8540   6.20000E-001    0.00000E+000
   6.8560   6.15400E-001    0.00000E+000
   6.8580   6.19800E-001    0.00000E+000
   6.8600   6.11700E-001    0.00000E+000
   6.8640   6.16200E-001    0.00000E+000
   6.8660   5.98400E-001    0.00000E+000
   6.8680   6.24300E-001    0.00000E+000
   6.8710   6.26500E-001    0.00000E+000
   6.8730   6.11700E-001    0.00000E+000
   6.8770   6.19700E-001    0.00000E+000
   6.8790   6.22700E-001    0.00000E+000
   6.8810   6.27700E-001    0.00000E+000
   6.8840   6.31000E-001    0.00000E+000
   6.8860   6.17000E-001    0.00000E+000
   6.8890   6.23900E-001    0.00000E+000
   6.8920   5.86500E-001    0.00000E+000
   6.8940   6.09700E-001    0.00000E+000
   6.8950   6.10900E-001    0.00000E+000
   6.8970   6.19200E-001    0.00000E+000
   6.9010   6.18800E-001    0.00000E+000
   6.9030   6.32100E-001    0.00000E+000
   6.9060   6.23100E-001    0.00000E+000
   6.9100   6.27500E-001    0.00000E+000
   6.9110   6.52400E-001    0.00000E+000
   6.9150   6.40400E-001    0.00000E+000
   6.9190   6.43900E-001    0.00000E+000
   6.9220   6.12600E-001    0.00000E+000
   6.9240   6.07200E-001    0.00000E+000
   6.9260   6.56400E-001    0.00000E+000
   6.9280   6.26400E-001    0.00000E+000
   6.9320   6.30700E-001    0.00000E+000
   6.9340   6.36500E-001    0.00000E+000
   6.9360   6.03900E-001    0.00000E+000
   6.9390   6.21500E-001    0.00000E+000
   6.9420   6.16000E-001    0.00000E+000
   6.9450   6.23700E-001    0.00000E+000
   6.9480   6.20600E-001    0.00000E+000
   6.9500   6.27300E-001    0.00000E+000
   6.9530   6.40300E-001    0.00000E+000
   6.9550   6.22500E-001    0.00000E+000
   6.9580   6.09700E-001    0.00000E+000
   6.9610   6.25000E-001    0.00000E+000
   6.9630   6.43100E-001    0.00000E+000
   6.9660   6.03300E-001    0.00000E+000
   6.9680   6.34400E-001    0.00000E+000
   6.9710   6.26400E-001    0.00000E+000
   6.9720   6.03500E-001    0.00000E+000
   6.9760   6.41700E-001    0.00000E+000
   6.9800   6.35300E-001    0.00000E+000
   6.9820   6.24100E-001    0.00000E+000
   6.9870   6.40900E-001    0.00000E+000
   6.9890   6.34500E-001    0.00000E+000
   6.9900   6.35400E-001    0.00000E+000
   6.9930   6.45400E-001    0.00000E+000
   6.9940   6.64000E-001    0.00000E+000
   6.9970   6.43100E-001    0.00000E+000
   7.0010   6.44300E-001    0.00000E+000
   7.0050   6.47000E-001    0.00000E+000
   7.0070   6.64000E-001    0.00000E+000
   7.0090   6.62800E-001    0.00000E+000
   7.0120   6.63900E-001    0.00000E+000
   7.0140   6.58900E-001    0.00000E+000
   7.0170   6.78000E-001    0.00000E+000
   7.0210   6.75900E-001    0.00000E+000
   7.0220   6.51700E-001    0.00000E+000
   7.0260   6.59400E-001    0.00000E+000
   7.0290   6.99200E-001    0.00000E+000
   7.0310   6.73600E-001    0.00000E+000
   7.0330   6.61700E-001    0.00000E+000
   7.0360   7.07900E-001    0.00000E+000
   7.0390   7.15500E-001    0.00000E+000
   7.0420   6.97400E-001    0.00000E+000
   7.0440   7.08300E-001    0.00000E+000
   7.0460   7.17800E-001    0.00000E+000
   7.0480   7.28800E-001    0.00000E+000
   7.0510   7.42200E-001    0.00000E+000
   7.0550   7.59200E-001    0.00000E+000
   7.0570   7.74100E-001    0.00000E+000
   7.0590   7.79800E-001    0.00000E+000
   7.0620   8.05000E-001    0.00000E+000
   7.0650   8.29500E-001    0.00000E+000
   7.0690   8.29700E-001    0.00000E+000
   7.0710   8.62000E-001    0.00000E+000
   7.0730   8.44100E-001    0.00000E+000
   7.0760   8.91700E-001    0.00000E+000
   7.0780   9.38100E-001    0.00000E+000
   7.0800   9.18900E-001    0.00000E+000
   7.0840   9.57900E-001    0.00000E+000
   7.0850   9.94100E-001    0.00000E+000
   7.0890   1.01570E+000    0.00000E+000
   7.0910   1.09680E+000    0.00000E+000
   7.0940   1.08310E+000    0.00000E+000
   7.0970   1.16180E+000    0.00000E+000
   7.0980   1.25670E+000    0.00000E+000
   7.1030   1.33260E+000    0.00000E+000
   7.1060   1.33930E+000    0.00000E+000
   7.1080   1.39780E+000    0.00000E+000
   7.1100   1.57980E+000    0.00000E+000
   7.1140   1.64700E+000    0.00000E+000
   7.1170   2.12640E+000    0.00000E+000
   7.1210   2.38890E+000    0.00000E+000
   7.1230   2.50350E+000    0.00000E+000
   7.1260   2.78110E+000    0.00000E+000
   7.1280   2.80420E+000    0.00000E+000
   7.1310   2.69030E+000    0.00000E+000
   7.1330   2.79110E+000    0.00000E+000
   7.1370   2.77430E+000    0.00000E+000
   7.1400   3.19780E+000    0.00000E+000
   7.1430   2.76930E+000    0.00000E+000
   7.1450   2.94960E+000    0.00000E+000
   7.1470   2.92010E+000    0.00000E+000
   7.1510   2.70550E+000    0.00000E+000
   7.1530   2.32460E+000    0.00000E+000
   7.1560   2.02710E+000    0.00000E+000
   7.1590   1.90590E+000    0.00000E+000
   7.1620   1.78140E+000    0.00000E+000
   7.1650   1.70510E+000    0.00000E+000
   7.1680   1.53370E+000    0.00000E+000
   7.1700   1.45280E+000    0.00000E+000
   7.1740   9.87900E-001    0.00000E+000
   7.1760   8.33700E-001    0.00000E+000
   7.1790   4.31000E-001    0.00000E+000
   7.1810   1.00000E+000    0.00000E+000
   7.1840   1.00000E+000    0.00000E+000
   7.1870   1.00000E+000    0.00000E+000
   7.1900   1.00000E+000    0.00000E+000
   7.1930   1.00000E+000    0.00000E+000
   7.1950   1.00000E+000    0.00000E+000
   7.1990   1.00000E+000    0.00000E+000
   7.2020   1.00000E+000    0.00000E+000
   7.2040   1.00000E+000    0.00000E+000
   7.2060   1.00000E+000    0.00000E+000
   7.2090   1.00000E+000    0.00000E+000
   7.2120   1.00000E+000    0.00000E+000
   7.2160   1.00000E+000    0.00000E+000
   7.2180   1.00000E+000    0.00000E+000
   7.2210   1.00000E+000    0.00000E+000
   7.2240   1.00000E+000    0.00000E+000
   7.2270   1.00000E+000    0.00000E+000
   7.2290   1.00000E+000    0.00000E+000
   7.2320   1.00000E+000    0.00000E+000
   7.2340   1.00000E+000    0.00000E+000
   7.2380   1.00000E+000    0.00000E+000
   7.2410   1.00000E+000    0.00000E+000
   7.2430   1.00000E+000    0.00000E+000
   7.2460   1.00000E+000    0.00000E+000
   7.2480   1.00000E+000    0.00000E+000
   7.2510   1.00000E+000    0.00000E+000
   7.2540   1.00000E+000    0.00000E+000
   7.2570   1.00000E+000    0.00000E+000
   7.2600   1.00000E+000    0.00000E+000
   7.2620   1.00000E+000    0.00000E+000
   7.2660   1.00000E+000    0.00000E+000
   7.2690   1.00000E+000    0.00000E+000
   7.2710   1.00000E+000    0.00000E+000
   7.2730   1.00000E+000    0.00000E+000
   7.2780   1.00000E+000    0.00000E+000
   7.2800   1.00000E+000    0.00000E+000
   7.2840   1.00000E+000    0.00000E+000
   7.2860   1.00000E+000    0.00000E+000
   7.2870   1.00000E+000    0.00000E+000
   7.2920   1.00000E+000    0.00000E+000
   7.2950   1.00000E+000    0.00000E+000
   7.2980   1.00000E+000    0.00000E+000
   7.3000   1.00000E+000    0.00000E+000
