# Supplementary material for: Rationally seeded computational protein design of ɑ-helical barrels
Source: Nat Chem Biol. 2024 Jun 20;20(8):991–9. doi: 10.1038/s41589-024-01642-0 (PMC11288890; doi:10.1038/s41589-024-01642-0)
Supplement: Supplementary file 5 — PDB files used for making figure panels h–j. [file 41589_2024_1642_MOESM5_ESM.zip › KIA_RP_RSPD_NatChemBiol_data_Figure3/sc-CC-7-LI_panels_c-g/AUC_panel_e/LI_SV_raw/00047.RA1]

HeptLI
R 1 20.0 40000 0018346 2.4680E11 275 1 
   5.8000   1.00000E+000    0.00000E+000
   5.8020   1.00000E+000    0.00000E+000
   5.8030   1.00000E+000    0.00000E+000
   5.8050   1.00000E+000    0.00000E+000
   5.8060   1.00000E+000    0.00000E+000
   5.8070   1.00000E+000    0.00000E+000
   5.8080   1.00000E+000    0.00000E+000
   5.8100   1.00000E+000    0.00000E+000
   5.8120   1.00000E+000    0.00000E+000
   5.8130   1.00000E+000    0.00000E+000
   5.8150   1.00000E+000    0.00000E+000
   5.8170   1.00000E+000    0.00000E+000
   5.8190   1.00000E+000    0.00000E+000
   5.8210   1.00000E+000    0.00000E+000
   5.8220   1.00000E+000    0.00000E+000
   5.8240   1.00000E+000    0.00000E+000
   5.8260   1.00000E+000    0.00000E+000
   5.8280   1.00000E+000    0.00000E+000
   5.8290   1.00000E+000    0.00000E+000
   5.8300   1.00000E+000    0.00000E+000
   5.8310   1.00000E+000    0.00000E+000
   5.8330  -1.73880E+000    0.00000E+000
   5.8350  -1.36670E+000    0.00000E+000
   5.8370  -9.45700E-001    0.00000E+000
   5.8380  -9.28700E-001    0.00000E+000
   5.8390  -9.43800E-001    0.00000E+000
   5.8400  -6.27300E-001    0.00000E+000
   5.8420  -6.78000E-001    0.00000E+000
   5.8430  -6.72800E-001    0.00000E+000
   5.8440  -7.86700E-001    0.00000E+000
   5.8470  -8.56100E-001    0.00000E+000
   5.8490  -9.73700E-001    0.00000E+000
   5.8500  -1.24950E+000    0.00000E+000
   5.8510  -1.44650E+000    0.00000E+000
   5.8530  -1.62630E+000    0.00000E+000
   5.8540  -1.75520E+000    0.00000E+000
   5.8560  -1.67360E+000    0.00000E+000
   5.8580  -1.69500E+000    0.00000E+000
   5.8600  -1.61150E+000    0.00000E+000
   5.8630  -1.49450E+000    0.00000E+000
   5.8650  -1.31820E+000    0.00000E+000
   5.8670  -9.18700E-001    0.00000E+000
   5.8680  -7.55200E-001    0.00000E+000
   5.8700  -5.74300E-001    0.00000E+000
   5.8720  -4.31000E-001    0.00000E+000
   5.8730  -4.15800E-001    0.00000E+000
   5.8750  -3.17800E-001    0.00000E+000
   5.8770  -2.69800E-001    0.00000E+000
   5.8790  -1.76500E-001    0.00000E+000
   5.8820  -3.72000E-002    0.00000E+000
   5.8840  -9.75000E-002    0.00000E+000
   5.8860  -3.65000E-002    0.00000E+000
   5.8890  -8.40000E-003    0.00000E+000
   5.8910  -1.65000E-002    0.00000E+000
   5.8930  -1.09000E-002    0.00000E+000
   5.8950  -1.12000E-002    0.00000E+000
   5.8970  -3.02000E-002    0.00000E+000
   5.9000  -2.80000E-003    0.00000E+000
   5.9020  -4.80000E-003    0.00000E+000
   5.9040  -6.00000E-003    0.00000E+000
   5.9060  -1.54000E-002    0.00000E+000
   5.9080  -5.10000E-003    0.00000E+000
   5.9100  -5.00000E-003    0.00000E+000
   5.9110  -9.70000E-003    0.00000E+000
   5.9150  -9.80000E-003    0.00000E+000
   5.9180  -7.90000E-003    0.00000E+000
   5.9190  -4.70000E-003    0.00000E+000
   5.9210  -2.80000E-003    0.00000E+000
   5.9220   3.00000E-003    0.00000E+000
   5.9230   4.80000E-003    0.00000E+000
   5.9240   3.00000E-004    0.00000E+000
   5.9270   1.14000E-002    0.00000E+000
   5.9290   1.01000E-002    0.00000E+000
   5.9310  -1.51000E-002    0.00000E+000
   5.9320  -1.39000E-002    0.00000E+000
   5.9340  -4.60000E-003    0.00000E+000
   5.9370  -2.10000E-002    0.00000E+000
   5.9400   1.20000E-003    0.00000E+000
   5.9430  -7.70000E-003    0.00000E+000
   5.9440   7.70000E-003    0.00000E+000
   5.9450   1.78000E-002    0.00000E+000
   5.9480   1.26000E-002    0.00000E+000
   5.9500   2.79000E-002    0.00000E+000
   5.9520   3.31000E-002    0.00000E+000
   5.9540   1.97000E-002    0.00000E+000
   5.9560   9.20000E-003    0.00000E+000
   5.9580  -8.50000E-003    0.00000E+000
   5.9600   1.00000E-004    0.00000E+000
   5.9620   0.00000E+000    0.00000E+000
   5.9630  -4.40000E-003    0.00000E+000
   5.9650   8.50000E-003    0.00000E+000
   5.9680  -1.12000E-002    0.00000E+000
   5.9700  -1.70000E-003    0.00000E+000
   5.9720   4.00000E-004    0.00000E+000
   5.9730  -2.30000E-003    0.00000E+000
   5.9760  -2.03000E-002    0.00000E+000
   5.9770  -1.15000E-002    0.00000E+000
   5.9790   7.80000E-003    0.00000E+000
   5.9820   5.60000E-003    0.00000E+000
   5.9840   1.00000E-004    0.00000E+000
   5.9860   3.80000E-003    0.00000E+000
   5.9880   1.40000E-002    0.00000E+000
   5.9910   3.30000E-003    0.00000E+000
   5.9930   7.70000E-003    0.00000E+000
   5.9950   3.60000E-003    0.00000E+000
   5.9980   2.81000E-002    0.00000E+000
   6.0020   2.87900E-001    0.00000E+000
   6.0030  -5.35400E-001    0.00000E+000
   6.0050  -7.68300E-001    0.00000E+000
   6.0070  -3.98100E-001    0.00000E+000
   6.0080  -1.41700E-001    0.00000E+000
   6.0090   5.49000E-002    0.00000E+000
   6.0120  -2.30000E-002    0.00000E+000
   6.0160  -9.70000E-003    0.00000E+000
   6.0180  -4.94000E-002    0.00000E+000
   6.0200  -2.06300E-001    0.00000E+000
   6.0210  -2.63200E-001    0.00000E+000
   6.0230   7.24200E-001    0.00000E+000
   6.0270   1.38500E-001    0.00000E+000
   6.0300  -1.40000E-002    0.00000E+000
   6.0330  -5.80000E-003    0.00000E+000
   6.0340   4.40000E-003    0.00000E+000
   6.0390   8.80000E-003    0.00000E+000
   6.0410   2.01000E-002    0.00000E+000
   6.0440  -3.70000E-003    0.00000E+000
   6.0480   5.30000E-003    0.00000E+000
   6.0500   1.20000E-002    0.00000E+000
   6.0530   2.13000E-002    0.00000E+000
   6.0540   4.00000E-003    0.00000E+000
   6.0570   1.80000E-003    0.00000E+000
   6.0580   1.16000E-002    0.00000E+000
   6.0600   1.71000E-002    0.00000E+000
   6.0620   1.62000E-002    0.00000E+000
   6.0630   1.40000E-003    0.00000E+000
   6.0690   1.23000E-002    0.00000E+000
   6.0740   1.24000E-002    0.00000E+000
   6.0760  -5.80000E-003    0.00000E+000
   6.0770  -9.20000E-003    0.00000E+000
   6.0780   1.20000E-002    0.00000E+000
   6.0820   2.75000E-002    0.00000E+000
   6.0850   1.10000E-002    0.00000E+000
   6.0860   6.20000E-003    0.00000E+000
   6.0890   2.60000E-003    0.00000E+000
   6.0900   4.10000E-003    0.00000E+000
   6.0930   2.74000E-002    0.00000E+000
   6.0940   1.56000E-002    0.00000E+000
   6.0960   1.11000E-002    0.00000E+000
   6.1010   1.45000E-002    0.00000E+000
   6.1020   9.30000E-003    0.00000E+000
   6.1060   2.70000E-003    0.00000E+000
   6.1100   1.48000E-002    0.00000E+000
   6.1120   2.47000E-002    0.00000E+000
   6.1160   1.88000E-002    0.00000E+000
   6.1190   3.80000E-003    0.00000E+000
   6.1200   3.80000E-003    0.00000E+000
   6.1230   5.40000E-003    0.00000E+000
   6.1240   2.00000E-002    0.00000E+000
   6.1270   1.49000E-002    0.00000E+000
   6.1290   9.80000E-003    0.00000E+000
   6.1330   1.44000E-002    0.00000E+000
   6.1370   1.44000E-002    0.00000E+000
   6.1400   1.86000E-002    0.00000E+000
   6.1430   5.20000E-003    0.00000E+000
   6.1470   1.85000E-002    0.00000E+000
   6.1490   2.61000E-002    0.00000E+000
   6.1510   3.17000E-002    0.00000E+000
   6.1520   1.85000E-002    0.00000E+000
   6.1540   2.29000E-002    0.00000E+000
   6.1580   2.96000E-002    0.00000E+000
   6.1590   3.60000E-002    0.00000E+000
   6.1630   1.92000E-002    0.00000E+000
   6.1650   2.55000E-002    0.00000E+000
   6.1670   1.43000E-002    0.00000E+000
   6.1700   3.76000E-002    0.00000E+000
   6.1740   3.32000E-002    0.00000E+000
   6.1760   2.72000E-002    0.00000E+000
   6.1770   3.24000E-002    0.00000E+000
   6.1790   2.96000E-002    0.00000E+000
   6.1820   3.08000E-002    0.00000E+000
   6.1840   3.27000E-002    0.00000E+000
   6.1880   2.76000E-002    0.00000E+000
   6.1900   3.09000E-002    0.00000E+000
   6.1920   3.29000E-002    0.00000E+000
   6.1930   3.22000E-002    0.00000E+000
   6.1950   3.78000E-002    0.00000E+000
   6.1990   2.66000E-002    0.00000E+000
   6.2020   3.58000E-002    0.00000E+000
   6.2060   3.53000E-002    0.00000E+000
   6.2070   3.97000E-002    0.00000E+000
   6.2090   4.85000E-002    0.00000E+000
   6.2110   4.45000E-002    0.00000E+000
   6.2140   4.36000E-002    0.00000E+000
   6.2160   4.65000E-002    0.00000E+000
   6.2190   5.28000E-002    0.00000E+000
   6.2220   4.92000E-002    0.00000E+000
   6.2240   5.67000E-002    0.00000E+000
   6.2270   6.76000E-002    0.00000E+000
   6.2290   6.27000E-002    0.00000E+000
   6.2310   6.05000E-002    0.00000E+000
   6.2340   5.68000E-002    0.00000E+000
   6.2360   5.82000E-002    0.00000E+000
   6.2380   6.12000E-002    0.00000E+000
   6.2420   6.58000E-002    0.00000E+000
   6.2450   6.43000E-002    0.00000E+000
   6.2480   6.30000E-002    0.00000E+000
   6.2490   6.95000E-002    0.00000E+000
   6.2520   6.85000E-002    0.00000E+000
   6.2540   7.00000E-002    0.00000E+000
   6.2580   7.35000E-002    0.00000E+000
   6.2590   8.03000E-002    0.00000E+000
   6.2610   8.34000E-002    0.00000E+000
   6.2660   8.66000E-002    0.00000E+000
   6.2680   9.11000E-002    0.00000E+000
   6.2690   8.44000E-002    0.00000E+000
   6.2710   8.28000E-002    0.00000E+000
   6.2740   8.74000E-002    0.00000E+000
   6.2750   8.55000E-002    0.00000E+000
   6.2800   1.01300E-001    0.00000E+000
   6.2820   1.05700E-001    0.00000E+000
   6.2840   9.81000E-002    0.00000E+000
   6.2870   1.03500E-001    0.00000E+000
   6.2900   1.05700E-001    0.00000E+000
   6.2910   1.07800E-001    0.00000E+000
   6.2950   1.31900E-001    0.00000E+000
   6.2970   1.09500E-001    0.00000E+000
   6.2980   1.14200E-001    0.00000E+000
   6.3010   1.32400E-001    0.00000E+000
   6.3070   1.28900E-001    0.00000E+000
   6.3090   1.39800E-001    0.00000E+000
   6.3120   1.37000E-001    0.00000E+000
   6.3140   1.34500E-001    0.00000E+000
   6.3170   1.43800E-001    0.00000E+000
   6.3220   1.54600E-001    0.00000E+000
   6.3260   1.45800E-001    0.00000E+000
   6.3320   1.62000E-001    0.00000E+000
   6.3370   1.76300E-001    0.00000E+000
   6.3400   1.78500E-001    0.00000E+000
   6.3420   1.68900E-001    0.00000E+000
   6.3490   1.85400E-001    0.00000E+000
   6.3510   1.80600E-001    0.00000E+000
   6.3560   1.99900E-001    0.00000E+000
   6.3640   2.11800E-001    0.00000E+000
   6.3650   2.10400E-001    0.00000E+000
   6.3670   2.11900E-001    0.00000E+000
   6.3690   2.18500E-001    0.00000E+000
   6.3740   2.10800E-001    0.00000E+000
   6.3750   2.28400E-001    0.00000E+000
   6.3790   2.21100E-001    0.00000E+000
   6.3800   2.33300E-001    0.00000E+000
   6.3830   2.35700E-001    0.00000E+000
   6.3860   2.29100E-001    0.00000E+000
   6.3870   2.29700E-001    0.00000E+000
   6.3910   2.46200E-001    0.00000E+000
   6.3940   2.62000E-001    0.00000E+000
   6.3950   2.60400E-001    0.00000E+000
   6.3980   2.53700E-001    0.00000E+000
   6.4010   2.52800E-001    0.00000E+000
   6.4060   2.65700E-001    0.00000E+000
   6.4070   2.68700E-001    0.00000E+000
   6.4110   2.85600E-001    0.00000E+000
   6.4130   2.79900E-001    0.00000E+000
   6.4150   2.88000E-001    0.00000E+000
   6.4160   2.88900E-001    0.00000E+000
   6.4180   2.86900E-001    0.00000E+000
   6.4210   2.97900E-001    0.00000E+000
   6.4220   3.08400E-001    0.00000E+000
   6.4270   3.02500E-001    0.00000E+000
   6.4290   3.03500E-001    0.00000E+000
   6.4310   3.03200E-001    0.00000E+000
   6.4330   3.19600E-001    0.00000E+000
   6.4360   3.12800E-001    0.00000E+000
   6.4380   3.26400E-001    0.00000E+000
   6.4410   3.31000E-001    0.00000E+000
   6.4420   3.47200E-001    0.00000E+000
   6.4470   3.38100E-001    0.00000E+000
   6.4490   3.47000E-001    0.00000E+000
   6.4500   3.51800E-001    0.00000E+000
   6.4520   3.53000E-001    0.00000E+000
   6.4550   3.39400E-001    0.00000E+000
   6.4580   3.49400E-001    0.00000E+000
   6.4610   3.75000E-001    0.00000E+000
   6.4630   3.55000E-001    0.00000E+000
   6.4650   3.68600E-001    0.00000E+000
   6.4680   3.67100E-001    0.00000E+000
   6.4700   3.77200E-001    0.00000E+000
   6.4730   3.79300E-001    0.00000E+000
   6.4750   3.76600E-001    0.00000E+000
   6.4780   3.80900E-001    0.00000E+000
   6.4810   3.80600E-001    0.00000E+000
   6.4820   3.80800E-001    0.00000E+000
   6.4860   3.98400E-001    0.00000E+000
   6.4890   4.08500E-001    0.00000E+000
   6.4910   4.02200E-001    0.00000E+000
   6.4930   4.08500E-001    0.00000E+000
   6.4960   4.10400E-001    0.00000E+000
   6.4980   4.08900E-001    0.00000E+000
   6.5000   4.24000E-001    0.00000E+000
   6.5030   4.18500E-001    0.00000E+000
   6.5040   4.29200E-001    0.00000E+000
   6.5080   4.27700E-001    0.00000E+000
   6.5110   4.18600E-001    0.00000E+000
   6.5160   4.36800E-001    0.00000E+000
   6.5170   4.55200E-001    0.00000E+000
   6.5180   4.51700E-001    0.00000E+000
   6.5200   4.58800E-001    0.00000E+000
   6.5220   4.42500E-001    0.00000E+000
   6.5250   4.57100E-001    0.00000E+000
   6.5300   4.43500E-001    0.00000E+000
   6.5320   4.72300E-001    0.00000E+000
   6.5340   4.74800E-001    0.00000E+000
   6.5360   4.82400E-001    0.00000E+000
   6.5380   4.62900E-001    0.00000E+000
   6.5400   4.85300E-001    0.00000E+000
   6.5440   4.80300E-001    0.00000E+000
   6.5460   4.88400E-001    0.00000E+000
   6.5500   5.01600E-001    0.00000E+000
   6.5510   4.92300E-001    0.00000E+000
   6.5540   5.04600E-001    0.00000E+000
   6.5560   4.99900E-001    0.00000E+000
   6.5580   4.96400E-001    0.00000E+000
   6.5610   5.10300E-001    0.00000E+000
   6.5630   5.06100E-001    0.00000E+000
   6.5660   5.00200E-001    0.00000E+000
   6.5700   5.07500E-001    0.00000E+000
   6.5710   5.18300E-001    0.00000E+000
   6.5730   5.21300E-001    0.00000E+000
   6.5760   5.21100E-001    0.00000E+000
   6.5780   5.23700E-001    0.00000E+000
   6.5800   5.21100E-001    0.00000E+000
   6.5820   5.23900E-001    0.00000E+000
   6.5840   5.24900E-001    0.00000E+000
   6.5870   5.29000E-001    0.00000E+000
   6.5890   5.24000E-001    0.00000E+000
   6.5920   5.41000E-001    0.00000E+000
   6.5940   5.34600E-001    0.00000E+000
   6.5980   5.36700E-001    0.00000E+000
   6.6010   5.43700E-001    0.00000E+000
   6.6030   5.34500E-001    0.00000E+000
   6.6060   5.46400E-001    0.00000E+000
   6.6080   5.57700E-001    0.00000E+000
   6.6110   5.47800E-001    0.00000E+000
   6.6130   5.44300E-001    0.00000E+000
   6.6150   5.55700E-001    0.00000E+000
   6.6170   5.55900E-001    0.00000E+000
   6.6190   5.51500E-001    0.00000E+000
   6.6210   5.49100E-001    0.00000E+000
   6.6240   5.53000E-001    0.00000E+000
   6.6270   5.66100E-001    0.00000E+000
   6.6300   5.74000E-001    0.00000E+000
   6.6310   5.59800E-001    0.00000E+000
   6.6330   5.62300E-001    0.00000E+000
   6.6350   5.73200E-001    0.00000E+000
   6.6370   5.57600E-001    0.00000E+000
   6.6400   5.76700E-001    0.00000E+000
   6.6430   5.82500E-001    0.00000E+000
   6.6470   5.66800E-001    0.00000E+000
   6.6480   5.52100E-001    0.00000E+000
   6.6500   5.72800E-001    0.00000E+000
   6.6520   5.85200E-001    0.00000E+000
   6.6540   5.79700E-001    0.00000E+000
   6.6550   5.90200E-001    0.00000E+000
   6.6610   5.94000E-001    0.00000E+000
   6.6630   5.94700E-001    0.00000E+000
   6.6660   5.84900E-001    0.00000E+000
   6.6680   5.92100E-001    0.00000E+000
   6.6700   5.77700E-001    0.00000E+000
   6.6720   5.95400E-001    0.00000E+000
   6.6740   6.00200E-001    0.00000E+000
   6.6760   6.01200E-001    0.00000E+000
   6.6790   5.98500E-001    0.00000E+000
   6.6830   5.94000E-001    0.00000E+000
   6.6860   6.06100E-001    0.00000E+000
   6.6890   5.93200E-001    0.00000E+000
   6.6900   5.91500E-001    0.00000E+000
   6.6930   6.06000E-001    0.00000E+000
   6.6950   6.03100E-001    0.00000E+000
   6.6970   5.92900E-001    0.00000E+000
   6.7000   5.96800E-001    0.00000E+000
   6.7040   6.13000E-001    0.00000E+000
   6.7060   5.86500E-001    0.00000E+000
   6.7090   5.96900E-001    0.00000E+000
   6.7110   6.05500E-001    0.00000E+000
   6.7130   6.06800E-001    0.00000E+000
   6.7150   6.16600E-001    0.00000E+000
   6.7180   6.24700E-001    0.00000E+000
   6.7200   6.14900E-001    0.00000E+000
   6.7230   6.06600E-001    0.00000E+000
   6.7270   6.15200E-001    0.00000E+000
   6.7310   6.02800E-001    0.00000E+000
   6.7340   6.06900E-001    0.00000E+000
   6.7360   6.03800E-001    0.00000E+000
   6.7380   6.06900E-001    0.00000E+000
   6.7410   6.23300E-001    0.00000E+000
   6.7450   6.15400E-001    0.00000E+000
   6.7480   6.16600E-001    0.00000E+000
   6.7500   6.23000E-001    0.00000E+000
   6.7530   6.22000E-001    0.00000E+000
   6.7540   6.13800E-001    0.00000E+000
   6.7570   6.12300E-001    0.00000E+000
   6.7610   6.17700E-001    0.00000E+000
   6.7640   6.25600E-001    0.00000E+000
   6.7660   6.23900E-001    0.00000E+000
   6.7690   6.17300E-001    0.00000E+000
   6.7720   5.87600E-001    0.00000E+000
   6.7740   6.32000E-001    0.00000E+000
   6.7760   6.25800E-001    0.00000E+000
   6.7800   6.22600E-001    0.00000E+000
   6.7830   6.20400E-001    0.00000E+000
   6.7860   6.15600E-001    0.00000E+000
   6.7890   6.27600E-001    0.00000E+000
   6.7910   6.10500E-001    0.00000E+000
   6.7940   6.29100E-001    0.00000E+000
   6.7970   6.29700E-001    0.00000E+000
   6.8000   6.29000E-001    0.00000E+000
   6.8020   6.22900E-001    0.00000E+000
   6.8050   6.27200E-001    0.00000E+000
   6.8070   6.29200E-001    0.00000E+000
   6.8100   6.11900E-001    0.00000E+000
   6.8130   6.30300E-001    0.00000E+000
   6.8150   6.32600E-001    0.00000E+000
   6.8170   6.30900E-001    0.00000E+000
   6.8190   6.26900E-001    0.00000E+000
   6.8210   6.31500E-001    0.00000E+000
   6.8230   6.41000E-001    0.00000E+000
   6.8270   6.22200E-001    0.00000E+000
   6.8290   6.21600E-001    0.00000E+000
   6.8310   6.28400E-001    0.00000E+000
   6.8350   6.27100E-001    0.00000E+000
   6.8390   6.56400E-001    0.00000E+000
   6.8410   6.31900E-001    0.00000E+000
   6.8430   6.51900E-001    0.00000E+000
   6.8460   6.31500E-001    0.00000E+000
   6.8480   6.34100E-001    0.00000E+000
   6.8520   6.29700E-001    0.00000E+000
   6.8540   6.34500E-001    0.00000E+000
   6.8560   6.42400E-001    0.00000E+000
   6.8580   6.38600E-001    0.00000E+000
   6.8620   6.36200E-001    0.00000E+000
   6.8640   6.40700E-001    0.00000E+000
   6.8680   5.96200E-001    0.00000E+000
   6.8690   6.41300E-001    0.00000E+000
   6.8710   6.29400E-001    0.00000E+000
   6.8750   6.17000E-001    0.00000E+000
   6.8790   6.35500E-001    0.00000E+000
   6.8810   6.39100E-001    0.00000E+000
   6.8830   6.27100E-001    0.00000E+000
   6.8860   6.31300E-001    0.00000E+000
   6.8890   6.43400E-001    0.00000E+000
   6.8910   6.25700E-001    0.00000E+000
   6.8950   6.40200E-001    0.00000E+000
   6.8970   6.46200E-001    0.00000E+000
   6.8980   6.42800E-001    0.00000E+000
   6.9020   6.30600E-001    0.00000E+000
   6.9040   6.20800E-001    0.00000E+000
   6.9070   6.36100E-001    0.00000E+000
   6.9110   6.53800E-001    0.00000E+000
   6.9130   6.66700E-001    0.00000E+000
   6.9170   6.58500E-001    0.00000E+000
   6.9190   6.29500E-001    0.00000E+000
   6.9210   6.38000E-001    0.00000E+000
   6.9250   6.35000E-001    0.00000E+000
   6.9260   6.52800E-001    0.00000E+000
   6.9280   6.36100E-001    0.00000E+000
   6.9300   6.28200E-001    0.00000E+000
   6.9340   6.47000E-001    0.00000E+000
   6.9360   6.38000E-001    0.00000E+000
   6.9380   6.36100E-001    0.00000E+000
   6.9420   6.38900E-001    0.00000E+000
   6.9440   6.43800E-001    0.00000E+000
   6.9460   6.33500E-001    0.00000E+000
   6.9490   6.30500E-001    0.00000E+000
   6.9530   6.40900E-001    0.00000E+000
   6.9560   6.43100E-001    0.00000E+000
   6.9580   6.41000E-001    0.00000E+000
   6.9600   6.26700E-001    0.00000E+000
   6.9630   6.33900E-001    0.00000E+000
   6.9650   6.40000E-001    0.00000E+000
   6.9680   6.29900E-001    0.00000E+000
   6.9700   6.42800E-001    0.00000E+000
   6.9710   6.58600E-001    0.00000E+000
   6.9790   6.33500E-001    0.00000E+000
   6.9810   6.64000E-001    0.00000E+000
   6.9820   6.56200E-001    0.00000E+000
   6.9870   6.47400E-001    0.00000E+000
   6.9910   6.34500E-001    0.00000E+000
   6.9920   6.43100E-001    0.00000E+000
   6.9960   6.86300E-001    0.00000E+000
   6.9980   6.39100E-001    0.00000E+000
   7.0020   6.46000E-001    0.00000E+000
   7.0050   6.66600E-001    0.00000E+000
   7.0080   6.45000E-001    0.00000E+000
   7.0130   6.48700E-001    0.00000E+000
   7.0150   6.67700E-001    0.00000E+000
   7.0180   6.51700E-001    0.00000E+000
   7.0200   6.77900E-001    0.00000E+000
   7.0220   7.01300E-001    0.00000E+000
   7.0260   6.84100E-001    0.00000E+000
   7.0270   6.97100E-001    0.00000E+000
   7.0310   6.88900E-001    0.00000E+000
   7.0340   6.77400E-001    0.00000E+000
   7.0350   6.71100E-001    0.00000E+000
   7.0370   7.10000E-001    0.00000E+000
   7.0390   6.85900E-001    0.00000E+000
   7.0430   7.01500E-001    0.00000E+000
   7.0450   7.17200E-001    0.00000E+000
   7.0480   7.21100E-001    0.00000E+000
   7.0510   7.38300E-001    0.00000E+000
   7.0540   7.44800E-001    0.00000E+000
   7.0550   7.68400E-001    0.00000E+000
   7.0590   7.69500E-001    0.00000E+000
   7.0610   7.71400E-001    0.00000E+000
   7.0640   8.11600E-001    0.00000E+000
   7.0680   7.97200E-001    0.00000E+000
   7.0710   8.35400E-001    0.00000E+000
   7.0730   8.67900E-001    0.00000E+000
   7.0750   8.65000E-001    0.00000E+000
   7.0780   9.01600E-001    0.00000E+000
   7.0820   9.07400E-001    0.00000E+000
   7.0840   9.41100E-001    0.00000E+000
   7.0860   9.78900E-001    0.00000E+000
   7.0910   1.01720E+000    0.00000E+000
   7.0920   1.05950E+000    0.00000E+000
   7.0950   1.06260E+000    0.00000E+000
   7.0990   1.13180E+000    0.00000E+000
   7.1010   1.19020E+000    0.00000E+000
   7.1060   1.30420E+000    0.00000E+000
   7.1080   1.29380E+000    0.00000E+000
   7.1100   1.39350E+000    0.00000E+000
   7.1120   1.48670E+000    0.00000E+000
   7.1150   1.58940E+000    0.00000E+000
   7.1190   1.70320E+000    0.00000E+000
   7.1220   2.29110E+000    0.00000E+000
   7.1250   2.50600E+000    0.00000E+000
   7.1260   2.67950E+000    0.00000E+000
   7.1300   2.93040E+000    0.00000E+000
   7.1310   2.75230E+000    0.00000E+000
   7.1350   2.91620E+000    0.00000E+000
   7.1370   2.59730E+000    0.00000E+000
   7.1400   2.92730E+000    0.00000E+000
   7.1430   2.92400E+000    0.00000E+000
   7.1460   2.97620E+000    0.00000E+000
   7.1490   3.18270E+000    0.00000E+000
   7.1510   3.25370E+000    0.00000E+000
   7.1530   2.68110E+000    0.00000E+000
   7.1560   2.47540E+000    0.00000E+000
   7.1580   2.07480E+000    0.00000E+000
   7.1610   1.86250E+000    0.00000E+000
   7.1640   1.92090E+000    0.00000E+000
   7.1660   1.71740E+000    0.00000E+000
   7.1680   1.52330E+000    0.00000E+000
   7.1700   1.68020E+000    0.00000E+000
   7.1750   1.06160E+000    0.00000E+000
   7.1770   6.53500E-001    0.00000E+000
   7.1790   4.49200E-001    0.00000E+000
   7.1830   1.00000E+000    0.00000E+000
   7.1860   1.00000E+000    0.00000E+000
   7.1880   1.00000E+000    0.00000E+000
   7.1910   1.00000E+000    0.00000E+000
   7.1930   1.00000E+000    0.00000E+000
   7.1950   1.00000E+000    0.00000E+000
   7.1990   1.00000E+000    0.00000E+000
   7.2020   1.00000E+000    0.00000E+000
   7.2040   1.00000E+000    0.00000E+000
   7.2060   1.00000E+000    0.00000E+000
   7.2110   1.00000E+000    0.00000E+000
   7.2130   1.00000E+000    0.00000E+000
   7.2150   1.00000E+000    0.00000E+000
   7.2180   1.00000E+000    0.00000E+000
   7.2200   1.00000E+000    0.00000E+000
   7.2250   1.00000E+000    0.00000E+000
   7.2270   1.00000E+000    0.00000E+000
   7.2290   1.00000E+000    0.00000E+000
   7.2320   1.00000E+000    0.00000E+000
   7.2360   1.00000E+000    0.00000E+000
   7.2390   1.00000E+000    0.00000E+000
   7.2410   1.00000E+000    0.00000E+000
   7.2440   1.00000E+000    0.00000E+000
   7.2460   1.00000E+000    0.00000E+000
   7.2490   1.00000E+000    0.00000E+000
   7.2520   1.00000E+000    0.00000E+000
   7.2550   1.00000E+000    0.00000E+000
   7.2570   1.00000E+000    0.00000E+000
   7.2590   1.00000E+000    0.00000E+000
   7.2620   1.00000E+000    0.00000E+000
   7.2640   1.00000E+000    0.00000E+000
   7.2680   1.00000E+000    0.00000E+000
   7.2710   1.00000E+000    0.00000E+000
   7.2730   1.00000E+000    0.00000E+000
   7.2760   1.00000E+000    0.00000E+000
   7.2790   1.00000E+000    0.00000E+000
   7.2820   1.00000E+000    0.00000E+000
   7.2850   1.00000E+000    0.00000E+000
   7.2870   1.00000E+000    0.00000E+000
   7.2900   1.00000E+000    0.00000E+000
   7.2940   1.00000E+000    0.00000E+000
   7.2960   1.00000E+000    0.00000E+000
   7.2980   1.00000E+000    0.00000E+000
   7.3020   1.00000E+000    0.00000E+000
