# Supplementary material for: Rationally seeded computational protein design of ɑ-helical barrels
Source: Nat Chem Biol. 2024 Jun 20;20(8):991–9. doi: 10.1038/s41589-024-01642-0 (PMC11288890; doi:10.1038/s41589-024-01642-0)
Supplement: Supplementary file 5 — PDB files used for making figure panels h–j. [file 41589_2024_1642_MOESM5_ESM.zip › KIA_RP_RSPD_NatChemBiol_data_Figure3/sc-CC-7-LI_panels_c-g/AUC_panel_e/LI_SV_raw/00046.RA1]

HeptLI
R 1 20.1 40000 0018050 2.4160E11 275 1 
   5.8010   1.00000E+000    0.00000E+000
   5.8030   1.00000E+000    0.00000E+000
   5.8050   1.00000E+000    0.00000E+000
   5.8060   1.00000E+000    0.00000E+000
   5.8070   1.00000E+000    0.00000E+000
   5.8080   1.00000E+000    0.00000E+000
   5.8100   1.00000E+000    0.00000E+000
   5.8120   1.00000E+000    0.00000E+000
   5.8140   1.00000E+000    0.00000E+000
   5.8150   1.00000E+000    0.00000E+000
   5.8160   1.00000E+000    0.00000E+000
   5.8170   1.00000E+000    0.00000E+000
   5.8190   1.00000E+000    0.00000E+000
   5.8200   1.00000E+000    0.00000E+000
   5.8210   1.00000E+000    0.00000E+000
   5.8220   1.00000E+000    0.00000E+000
   5.8230   1.00000E+000    0.00000E+000
   5.8240   1.00000E+000    0.00000E+000
   5.8250   1.00000E+000    0.00000E+000
   5.8260   1.00000E+000    0.00000E+000
   5.8270   1.00000E+000    0.00000E+000
   5.8280   1.00000E+000    0.00000E+000
   5.8300   1.00000E+000    0.00000E+000
   5.8320   1.00000E+000    0.00000E+000
   5.8330   1.00000E+000    0.00000E+000
   5.8350   1.00000E+000    0.00000E+000
   5.8360  -1.40610E+000    0.00000E+000
   5.8370  -1.04750E+000    0.00000E+000
   5.8380  -5.91200E-001    0.00000E+000
   5.8400  -8.60500E-001    0.00000E+000
   5.8410  -7.05100E-001    0.00000E+000
   5.8420  -6.69800E-001    0.00000E+000
   5.8440  -7.31100E-001    0.00000E+000
   5.8460  -6.92400E-001    0.00000E+000
   5.8470  -9.06000E-001    0.00000E+000
   5.8490  -1.03230E+000    0.00000E+000
   5.8510  -1.52840E+000    0.00000E+000
   5.8530  -1.59760E+000    0.00000E+000
   5.8550  -1.68240E+000    0.00000E+000
   5.8560  -1.70550E+000    0.00000E+000
   5.8580  -1.67430E+000    0.00000E+000
   5.8600  -1.55190E+000    0.00000E+000
   5.8630  -1.56980E+000    0.00000E+000
   5.8650  -9.03600E-001    0.00000E+000
   5.8660  -1.04250E+000    0.00000E+000
   5.8680  -6.54700E-001    0.00000E+000
   5.8720  -4.85800E-001    0.00000E+000
   5.8740  -3.70500E-001    0.00000E+000
   5.8770  -2.57800E-001    0.00000E+000
   5.8790  -1.58400E-001    0.00000E+000
   5.8810  -7.12000E-002    0.00000E+000
   5.8840  -3.76000E-002    0.00000E+000
   5.8850  -3.73000E-002    0.00000E+000
   5.8860  -2.60000E-002    0.00000E+000
   5.8880  -2.14000E-002    0.00000E+000
   5.8910  -8.10000E-003    0.00000E+000
   5.8930  -1.38000E-002    0.00000E+000
   5.8940  -1.27000E-002    0.00000E+000
   5.8970  -1.39000E-002    0.00000E+000
   5.8980  -8.50000E-003    0.00000E+000
   5.8990  -1.98000E-002    0.00000E+000
   5.9000  -9.50000E-003    0.00000E+000
   5.9020  -1.00000E-003    0.00000E+000
   5.9050  -1.53000E-002    0.00000E+000
   5.9060  -1.21000E-002    0.00000E+000
   5.9090  -1.00000E-003    0.00000E+000
   5.9110   9.50000E-003    0.00000E+000
   5.9120  -5.80000E-003    0.00000E+000
   5.9150   4.80000E-003    0.00000E+000
   5.9170  -5.30000E-003    0.00000E+000
   5.9180  -1.00000E-004    0.00000E+000
   5.9200  -3.50000E-003    0.00000E+000
   5.9220   3.00000E-003    0.00000E+000
   5.9230  -5.80000E-003    0.00000E+000
   5.9250   2.30000E-003    0.00000E+000
   5.9270  -6.40000E-003    0.00000E+000
   5.9280   2.30000E-003    0.00000E+000
   5.9310   2.23000E-002    0.00000E+000
   5.9320  -9.00000E-004    0.00000E+000
   5.9350  -9.00000E-004    0.00000E+000
   5.9360  -1.00000E-003    0.00000E+000
   5.9380  -1.37000E-002    0.00000E+000
   5.9400  -9.00000E-003    0.00000E+000
   5.9410  -3.10000E-003    0.00000E+000
   5.9420  -6.10000E-003    0.00000E+000
   5.9440   5.20000E-003    0.00000E+000
   5.9470   2.40000E-002    0.00000E+000
   5.9490   2.39000E-002    0.00000E+000
   5.9510   2.73000E-002    0.00000E+000
   5.9540   1.92000E-002    0.00000E+000
   5.9550  -4.60000E-003    0.00000E+000
   5.9570   4.80000E-003    0.00000E+000
   5.9590   2.20000E-003    0.00000E+000
   5.9610  -4.80000E-003    0.00000E+000
   5.9620  -8.80000E-003    0.00000E+000
   5.9630   2.50000E-003    0.00000E+000
   5.9640   4.60000E-003    0.00000E+000
   5.9680  -2.90000E-003    0.00000E+000
   5.9700   1.90000E-003    0.00000E+000
   5.9720   1.30000E-003    0.00000E+000
   5.9750  -1.26000E-002    0.00000E+000
   5.9770  -1.97000E-002    0.00000E+000
   5.9780  -5.70000E-003    0.00000E+000
   5.9790  -8.40000E-003    0.00000E+000
   5.9820  -5.40000E-003    0.00000E+000
   5.9830   6.90000E-003    0.00000E+000
   5.9870   2.90000E-003    0.00000E+000
   5.9890   1.24000E-002    0.00000E+000
   5.9910   2.50000E-003    0.00000E+000
   5.9950  -1.90000E-003    0.00000E+000
   5.9970   2.62000E-002    0.00000E+000
   5.9990   4.26000E-002    0.00000E+000
   6.0020   2.85400E-001    0.00000E+000
   6.0060  -7.73800E-001    0.00000E+000
   6.0070  -6.23200E-001    0.00000E+000
   6.0090  -4.52000E-002    0.00000E+000
   6.0100   6.62000E-002    0.00000E+000
   6.0130  -5.01000E-002    0.00000E+000
   6.0150  -2.20000E-003    0.00000E+000
   6.0180  -4.75000E-002    0.00000E+000
   6.0190  -1.00900E-001    0.00000E+000
   6.0210  -2.47200E-001    0.00000E+000
   6.0230   6.25200E-001    0.00000E+000
   6.0260  -8.98000E-002    0.00000E+000
   6.0310   1.14000E-002    0.00000E+000
   6.0340  -1.55000E-002    0.00000E+000
   6.0350  -1.80000E-003    0.00000E+000
   6.0370   5.90000E-003    0.00000E+000
   6.0400   2.67000E-002    0.00000E+000
   6.0420   7.00000E-004    0.00000E+000
   6.0440   1.84000E-002    0.00000E+000
   6.0470   1.34000E-002    0.00000E+000
   6.0480   1.00000E-003    0.00000E+000
   6.0520   1.23000E-002    0.00000E+000
   6.0530   1.50000E-002    0.00000E+000
   6.0570  -3.00000E-004    0.00000E+000
   6.0580   1.76000E-002    0.00000E+000
   6.0600   6.50000E-003    0.00000E+000
   6.0640  -9.00000E-004    0.00000E+000
   6.0670  -8.00000E-004    0.00000E+000
   6.0710   1.16000E-002    0.00000E+000
   6.0740   7.90000E-003    0.00000E+000
   6.0780  -1.70000E-003    0.00000E+000
   6.0820   2.48000E-002    0.00000E+000
   6.0830   2.31000E-002    0.00000E+000
   6.0870  -6.90000E-003    0.00000E+000
   6.0880  -5.00000E-003    0.00000E+000
   6.0890   1.13000E-002    0.00000E+000
   6.0920   1.32000E-002    0.00000E+000
   6.0940   4.80000E-003    0.00000E+000
   6.0960   1.14000E-002    0.00000E+000
   6.0970   8.90000E-003    0.00000E+000
   6.1030   2.12000E-002    0.00000E+000
   6.1060   9.30000E-003    0.00000E+000
   6.1080   2.12000E-002    0.00000E+000
   6.1100   2.50000E-003    0.00000E+000
   6.1130   1.40000E-002    0.00000E+000
   6.1150   1.07000E-002    0.00000E+000
   6.1170   1.11000E-002    0.00000E+000
   6.1200   9.90000E-003    0.00000E+000
   6.1230   1.25000E-002    0.00000E+000
   6.1240   1.88000E-002    0.00000E+000
   6.1260   1.97000E-002    0.00000E+000
   6.1290   6.20000E-003    0.00000E+000
   6.1330   1.46000E-002    0.00000E+000
   6.1350   5.50000E-003    0.00000E+000
   6.1370   1.60000E-002    0.00000E+000
   6.1400   3.01000E-002    0.00000E+000
   6.1420   2.77000E-002    0.00000E+000
   6.1440   1.43000E-002    0.00000E+000
   6.1490   2.47000E-002    0.00000E+000
   6.1510   1.68000E-002    0.00000E+000
   6.1540   8.90000E-003    0.00000E+000
   6.1560   4.31000E-002    0.00000E+000
   6.1570   3.87000E-002    0.00000E+000
   6.1600   2.09000E-002    0.00000E+000
   6.1630   2.84000E-002    0.00000E+000
   6.1660   3.22000E-002    0.00000E+000
   6.1680   3.83000E-002    0.00000E+000
   6.1720   3.77000E-002    0.00000E+000
   6.1740   3.41000E-002    0.00000E+000
   6.1760   3.25000E-002    0.00000E+000
   6.1790   3.13000E-002    0.00000E+000
   6.1820   2.66000E-002    0.00000E+000
   6.1830   4.69000E-002    0.00000E+000
   6.1860   4.04000E-002    0.00000E+000
   6.1900   2.31000E-002    0.00000E+000
   6.1910   4.16000E-002    0.00000E+000
   6.1950   4.30000E-002    0.00000E+000
   6.1990   3.48000E-002    0.00000E+000
   6.2020   4.58000E-002    0.00000E+000
   6.2040   4.09000E-002    0.00000E+000
   6.2060   4.03000E-002    0.00000E+000
   6.2080   5.43000E-002    0.00000E+000
   6.2100   5.48000E-002    0.00000E+000
   6.2140   4.36000E-002    0.00000E+000
   6.2160   6.01000E-002    0.00000E+000
   6.2190   5.86000E-002    0.00000E+000
   6.2220   5.63000E-002    0.00000E+000
   6.2240   5.33000E-002    0.00000E+000
   6.2260   7.17000E-002    0.00000E+000
   6.2290   6.51000E-002    0.00000E+000
   6.2320   6.64000E-002    0.00000E+000
   6.2330   6.72000E-002    0.00000E+000
   6.2360   6.31000E-002    0.00000E+000
   6.2380   6.78000E-002    0.00000E+000
   6.2410   7.54000E-002    0.00000E+000
   6.2430   6.40000E-002    0.00000E+000
   6.2480   7.02000E-002    0.00000E+000
   6.2500   7.78000E-002    0.00000E+000
   6.2520   8.35000E-002    0.00000E+000
   6.2530   7.76000E-002    0.00000E+000
   6.2540   7.73000E-002    0.00000E+000
   6.2580   8.06000E-002    0.00000E+000
   6.2610   9.57000E-002    0.00000E+000
   6.2640   8.37000E-002    0.00000E+000
   6.2650   9.23000E-002    0.00000E+000
   6.2680   9.22000E-002    0.00000E+000
   6.2690   8.69000E-002    0.00000E+000
   6.2730   1.09100E-001    0.00000E+000
   6.2750   1.06200E-001    0.00000E+000
   6.2770   1.04700E-001    0.00000E+000
   6.2800   1.07800E-001    0.00000E+000
   6.2820   1.05200E-001    0.00000E+000
   6.2850   1.03200E-001    0.00000E+000
   6.2880   1.10600E-001    0.00000E+000
   6.2890   1.06900E-001    0.00000E+000
   6.2940   1.23200E-001    0.00000E+000
   6.2950   1.13900E-001    0.00000E+000
   6.2970   1.14400E-001    0.00000E+000
   6.3010   1.29300E-001    0.00000E+000
   6.3030   1.44900E-001    0.00000E+000
   6.3090   1.42100E-001    0.00000E+000
   6.3110   1.55700E-001    0.00000E+000
   6.3160   1.32400E-001    0.00000E+000
   6.3170   1.52900E-001    0.00000E+000
   6.3200   1.51400E-001    0.00000E+000
   6.3250   1.54300E-001    0.00000E+000
   6.3320   1.66300E-001    0.00000E+000
   6.3350   1.65800E-001    0.00000E+000
   6.3380   1.88400E-001    0.00000E+000
   6.3400   1.99900E-001    0.00000E+000
   6.3410   1.88200E-001    0.00000E+000
   6.3440   1.75100E-001    0.00000E+000
   6.3450   2.01600E-001    0.00000E+000
   6.3510   1.89400E-001    0.00000E+000
   6.3550   2.06900E-001    0.00000E+000
   6.3590   2.28300E-001    0.00000E+000
   6.3620   2.24900E-001    0.00000E+000
   6.3650   2.24200E-001    0.00000E+000
   6.3690   2.29900E-001    0.00000E+000
   6.3720   2.32300E-001    0.00000E+000
   6.3790   2.35600E-001    0.00000E+000
   6.3810   2.40300E-001    0.00000E+000
   6.3820   2.55700E-001    0.00000E+000
   6.3850   2.54000E-001    0.00000E+000
   6.3880   2.48500E-001    0.00000E+000
   6.3890   2.64300E-001    0.00000E+000
   6.3920   2.64500E-001    0.00000E+000
   6.3950   2.55000E-001    0.00000E+000
   6.3960   2.72200E-001    0.00000E+000
   6.4010   2.75900E-001    0.00000E+000
   6.4020   2.82400E-001    0.00000E+000
   6.4050   2.82000E-001    0.00000E+000
   6.4070   2.92800E-001    0.00000E+000
   6.4100   2.97200E-001    0.00000E+000
   6.4110   2.94300E-001    0.00000E+000
   6.4150   2.90200E-001    0.00000E+000
   6.4180   3.05900E-001    0.00000E+000
   6.4220   3.07800E-001    0.00000E+000
   6.4270   3.18500E-001    0.00000E+000
   6.4300   3.19800E-001    0.00000E+000
   6.4330   3.30000E-001    0.00000E+000
   6.4360   3.25600E-001    0.00000E+000
   6.4380   3.24300E-001    0.00000E+000
   6.4400   3.31500E-001    0.00000E+000
   6.4420   3.50300E-001    0.00000E+000
   6.4430   3.44100E-001    0.00000E+000
   6.4470   3.49000E-001    0.00000E+000
   6.4500   3.59300E-001    0.00000E+000
   6.4520   3.63900E-001    0.00000E+000
   6.4560   3.64000E-001    0.00000E+000
   6.4590   3.64500E-001    0.00000E+000
   6.4610   3.82500E-001    0.00000E+000
   6.4620   3.72800E-001    0.00000E+000
   6.4630   3.79700E-001    0.00000E+000
   6.4660   3.77100E-001    0.00000E+000
   6.4740   4.01500E-001    0.00000E+000
   6.4750   4.00100E-001    0.00000E+000
   6.4770   3.85400E-001    0.00000E+000
   6.4790   3.92900E-001    0.00000E+000
   6.4840   4.00400E-001    0.00000E+000
   6.4860   4.00900E-001    0.00000E+000
   6.4880   4.20800E-001    0.00000E+000
   6.4910   4.33900E-001    0.00000E+000
   6.4920   4.07200E-001    0.00000E+000
   6.4960   4.16000E-001    0.00000E+000
   6.4970   4.23700E-001    0.00000E+000
   6.4990   4.24400E-001    0.00000E+000
   6.5000   4.38100E-001    0.00000E+000
   6.5040   4.48000E-001    0.00000E+000
   6.5050   4.52000E-001    0.00000E+000
   6.5090   4.54500E-001    0.00000E+000
   6.5100   4.34600E-001    0.00000E+000
   6.5150   4.72100E-001    0.00000E+000
   6.5180   4.69700E-001    0.00000E+000
   6.5200   4.66800E-001    0.00000E+000
   6.5230   4.68600E-001    0.00000E+000
   6.5240   4.73600E-001    0.00000E+000
   6.5270   4.67800E-001    0.00000E+000
   6.5300   4.59400E-001    0.00000E+000
   6.5320   4.78400E-001    0.00000E+000
   6.5350   4.97500E-001    0.00000E+000
   6.5360   4.89000E-001    0.00000E+000
   6.5390   4.87800E-001    0.00000E+000
   6.5430   4.89200E-001    0.00000E+000
   6.5460   4.99500E-001    0.00000E+000
   6.5480   5.01500E-001    0.00000E+000
   6.5500   5.11300E-001    0.00000E+000
   6.5520   5.00600E-001    0.00000E+000
   6.5550   5.03600E-001    0.00000E+000
   6.5580   5.20000E-001    0.00000E+000
   6.5590   5.05500E-001    0.00000E+000
   6.5620   4.99400E-001    0.00000E+000
   6.5650   5.15500E-001    0.00000E+000
   6.5680   5.25300E-001    0.00000E+000
   6.5700   5.26000E-001    0.00000E+000
   6.5730   5.33600E-001    0.00000E+000
   6.5740   5.38300E-001    0.00000E+000
   6.5760   5.24200E-001    0.00000E+000
   6.5800   5.35500E-001    0.00000E+000
   6.5820   5.33100E-001    0.00000E+000
   6.5830   5.43400E-001    0.00000E+000
   6.5850   5.47500E-001    0.00000E+000
   6.5880   5.42300E-001    0.00000E+000
   6.5910   5.40200E-001    0.00000E+000
   6.5960   5.57000E-001    0.00000E+000
   6.5980   5.50900E-001    0.00000E+000
   6.6010   5.42900E-001    0.00000E+000
   6.6040   5.59100E-001    0.00000E+000
   6.6050   5.67300E-001    0.00000E+000
   6.6080   5.63300E-001    0.00000E+000
   6.6100   5.49700E-001    0.00000E+000
   6.6130   5.78300E-001    0.00000E+000
   6.6150   5.59300E-001    0.00000E+000
   6.6170   5.68900E-001    0.00000E+000
   6.6190   5.67400E-001    0.00000E+000
   6.6220   5.72500E-001    0.00000E+000
   6.6240   5.64800E-001    0.00000E+000
   6.6260   5.77700E-001    0.00000E+000
   6.6290   5.78100E-001    0.00000E+000
   6.6320   5.63200E-001    0.00000E+000
   6.6350   5.72900E-001    0.00000E+000
   6.6360   5.75500E-001    0.00000E+000
   6.6400   5.83100E-001    0.00000E+000
   6.6420   5.74500E-001    0.00000E+000
   6.6440   5.84500E-001    0.00000E+000
   6.6470   5.62300E-001    0.00000E+000
   6.6490   5.83000E-001    0.00000E+000
   6.6520   5.86200E-001    0.00000E+000
   6.6540   5.97600E-001    0.00000E+000
   6.6560   6.13900E-001    0.00000E+000
   6.6580   6.01400E-001    0.00000E+000
   6.6620   5.78900E-001    0.00000E+000
   6.6630   5.86500E-001    0.00000E+000
   6.6680   5.99100E-001    0.00000E+000
   6.6700   6.01700E-001    0.00000E+000
   6.6720   6.07600E-001    0.00000E+000
   6.6740   6.23100E-001    0.00000E+000
   6.6770   6.02000E-001    0.00000E+000
   6.6810   5.97200E-001    0.00000E+000
   6.6830   6.09200E-001    0.00000E+000
   6.6860   5.93700E-001    0.00000E+000
   6.6890   5.84300E-001    0.00000E+000
   6.6900   6.05100E-001    0.00000E+000
   6.6930   6.04900E-001    0.00000E+000
   6.6950   6.19000E-001    0.00000E+000
   6.6980   6.03300E-001    0.00000E+000
   6.6990   5.99900E-001    0.00000E+000
   6.7040   6.07000E-001    0.00000E+000
   6.7070   6.06600E-001    0.00000E+000
   6.7090   6.15500E-001    0.00000E+000
   6.7110   5.98300E-001    0.00000E+000
   6.7140   6.14800E-001    0.00000E+000
   6.7160   6.08600E-001    0.00000E+000
   6.7170   6.18400E-001    0.00000E+000
   6.7200   6.10900E-001    0.00000E+000
   6.7240   6.17100E-001    0.00000E+000
   6.7270   6.06000E-001    0.00000E+000
   6.7290   6.21100E-001    0.00000E+000
   6.7320   6.22000E-001    0.00000E+000
   6.7350   6.24000E-001    0.00000E+000
   6.7390   6.19000E-001    0.00000E+000
   6.7430   6.22200E-001    0.00000E+000
   6.7450   6.39900E-001    0.00000E+000
   6.7480   6.01000E-001    0.00000E+000
   6.7500   6.24900E-001    0.00000E+000
   6.7530   6.09700E-001    0.00000E+000
   6.7540   6.13000E-001    0.00000E+000
   6.7580   6.09100E-001    0.00000E+000
   6.7600   6.29000E-001    0.00000E+000
   6.7630   6.42300E-001    0.00000E+000
   6.7660   6.31000E-001    0.00000E+000
   6.7690   6.20000E-001    0.00000E+000
   6.7720   6.21100E-001    0.00000E+000
   6.7730   6.12800E-001    0.00000E+000
   6.7760   6.34500E-001    0.00000E+000
   6.7800   6.29700E-001    0.00000E+000
   6.7820   6.27600E-001    0.00000E+000
   6.7850   6.36400E-001    0.00000E+000
   6.7870   6.16700E-001    0.00000E+000
   6.7910   6.29100E-001    0.00000E+000
   6.7940   6.33500E-001    0.00000E+000
   6.7960   6.27500E-001    0.00000E+000
   6.7990   6.28900E-001    0.00000E+000
   6.8020   6.05000E-001    0.00000E+000
   6.8030   6.31700E-001    0.00000E+000
   6.8070   6.32600E-001    0.00000E+000
   6.8090   6.11400E-001    0.00000E+000
   6.8120   6.37800E-001    0.00000E+000
   6.8160   6.18000E-001    0.00000E+000
   6.8180   6.29300E-001    0.00000E+000
   6.8190   6.21500E-001    0.00000E+000
   6.8210   6.34800E-001    0.00000E+000
   6.8240   6.42500E-001    0.00000E+000
   6.8260   6.37900E-001    0.00000E+000
   6.8300   6.35900E-001    0.00000E+000
   6.8330   6.31500E-001    0.00000E+000
   6.8360   6.63600E-001    0.00000E+000
   6.8390   6.27800E-001    0.00000E+000
   6.8420   6.38900E-001    0.00000E+000
   6.8460   6.22800E-001    0.00000E+000
   6.8480   6.37000E-001    0.00000E+000
   6.8490   6.20000E-001    0.00000E+000
   6.8530   6.38800E-001    0.00000E+000
   6.8560   6.42100E-001    0.00000E+000
   6.8580   6.19200E-001    0.00000E+000
   6.8610   6.33300E-001    0.00000E+000
   6.8640   6.55500E-001    0.00000E+000
   6.8670   6.30700E-001    0.00000E+000
   6.8690   6.42300E-001    0.00000E+000
   6.8720   6.46500E-001    0.00000E+000
   6.8740   6.37700E-001    0.00000E+000
   6.8780   6.32300E-001    0.00000E+000
   6.8800   6.35400E-001    0.00000E+000
   6.8840   6.31700E-001    0.00000E+000
   6.8870   6.39100E-001    0.00000E+000
   6.8900   6.27300E-001    0.00000E+000
   6.8920   6.05700E-001    0.00000E+000
   6.8940   6.20400E-001    0.00000E+000
   6.8970   6.42100E-001    0.00000E+000
   6.8990   6.35100E-001    0.00000E+000
   6.9030   6.18500E-001    0.00000E+000
   6.9040   6.46900E-001    0.00000E+000
   6.9080   6.41100E-001    0.00000E+000
   6.9120   6.45000E-001    0.00000E+000
   6.9140   6.64100E-001    0.00000E+000
   6.9170   6.57600E-001    0.00000E+000
   6.9200   6.47500E-001    0.00000E+000
   6.9240   6.50600E-001    0.00000E+000
   6.9270   6.41900E-001    0.00000E+000
   6.9300   6.38400E-001    0.00000E+000
   6.9330   6.41500E-001    0.00000E+000
   6.9360   6.79800E-001    0.00000E+000
   6.9370   6.19000E-001    0.00000E+000
   6.9400   6.52600E-001    0.00000E+000
   6.9430   6.41100E-001    0.00000E+000
   6.9460   6.36200E-001    0.00000E+000
   6.9480   6.41000E-001    0.00000E+000
   6.9520   6.44300E-001    0.00000E+000
   6.9540   6.37900E-001    0.00000E+000
   6.9580   6.07500E-001    0.00000E+000
   6.9600   6.33000E-001    0.00000E+000
   6.9620   6.48200E-001    0.00000E+000
   6.9640   6.42300E-001    0.00000E+000
   6.9680   6.22500E-001    0.00000E+000
   6.9690   6.32100E-001    0.00000E+000
   6.9720   6.40100E-001    0.00000E+000
   6.9740   6.41900E-001    0.00000E+000
   6.9790   6.34300E-001    0.00000E+000
   6.9820   6.58000E-001    0.00000E+000
   6.9840   6.38100E-001    0.00000E+000
   6.9880   6.71400E-001    0.00000E+000
   6.9890   6.36800E-001    0.00000E+000
   6.9930   6.52600E-001    0.00000E+000
   6.9970   6.68400E-001    0.00000E+000
   7.0020   6.48200E-001    0.00000E+000
   7.0040   6.59300E-001    0.00000E+000
   7.0050   6.47600E-001    0.00000E+000
   7.0080   6.39700E-001    0.00000E+000
   7.0120   6.40800E-001    0.00000E+000
   7.0150   6.43700E-001    0.00000E+000
   7.0160   6.75700E-001    0.00000E+000
   7.0180   6.76300E-001    0.00000E+000
   7.0230   6.87900E-001    0.00000E+000
   7.0270   6.79900E-001    0.00000E+000
   7.0290   6.99700E-001    0.00000E+000
   7.0330   6.64800E-001    0.00000E+000
   7.0340   6.72200E-001    0.00000E+000
   7.0360   7.00100E-001    0.00000E+000
   7.0390   7.23300E-001    0.00000E+000
   7.0410   7.27600E-001    0.00000E+000
   7.0440   6.91800E-001    0.00000E+000
   7.0460   7.08400E-001    0.00000E+000
   7.0500   7.16400E-001    0.00000E+000
   7.0530   7.51600E-001    0.00000E+000
   7.0550   7.41800E-001    0.00000E+000
   7.0570   7.80400E-001    0.00000E+000
   7.0600   7.94100E-001    0.00000E+000
   7.0640   7.76500E-001    0.00000E+000
   7.0660   8.05900E-001    0.00000E+000
   7.0690   8.17400E-001    0.00000E+000
   7.0710   8.30100E-001    0.00000E+000
   7.0750   8.76200E-001    0.00000E+000
   7.0760   8.97900E-001    0.00000E+000
   7.0810   9.08100E-001    0.00000E+000
   7.0830   9.13600E-001    0.00000E+000
   7.0850   9.26100E-001    0.00000E+000
   7.0870   1.00280E+000    0.00000E+000
   7.0910   1.04650E+000    0.00000E+000
   7.0920   1.06220E+000    0.00000E+000
   7.0950   1.09200E+000    0.00000E+000
   7.0980   1.14240E+000    0.00000E+000
   7.1020   1.19000E+000    0.00000E+000
   7.1060   1.29570E+000    0.00000E+000
   7.1080   1.31710E+000    0.00000E+000
   7.1100   1.38350E+000    0.00000E+000
   7.1140   1.48420E+000    0.00000E+000
   7.1150   1.57340E+000    0.00000E+000
   7.1190   1.72060E+000    0.00000E+000
   7.1210   2.18050E+000    0.00000E+000
   7.1260   2.52580E+000    0.00000E+000
   7.1280   2.54810E+000    0.00000E+000
   7.1310   2.89490E+000    0.00000E+000
   7.1330   2.60470E+000    0.00000E+000
   7.1360   3.08140E+000    0.00000E+000
   7.1380   3.04010E+000    0.00000E+000
   7.1420   2.75420E+000    0.00000E+000
   7.1440   2.94100E+000    0.00000E+000
   7.1460   2.89120E+000    0.00000E+000
   7.1480   3.23360E+000    0.00000E+000
   7.1520   2.97830E+000    0.00000E+000
   7.1560   2.38990E+000    0.00000E+000
   7.1580   2.11690E+000    0.00000E+000
   7.1610   1.73920E+000    0.00000E+000
   7.1630   1.51430E+000    0.00000E+000
   7.1680   1.75180E+000    0.00000E+000
   7.1690   1.28470E+000    0.00000E+000
   7.1720   1.43850E+000    0.00000E+000
   7.1750   9.22700E-001    0.00000E+000
   7.1770   8.00000E-004    0.00000E+000
   7.1810   1.00000E+000    0.00000E+000
   7.1820   1.00000E+000    0.00000E+000
   7.1860   1.00000E+000    0.00000E+000
   7.1890   1.00000E+000    0.00000E+000
   7.1900   1.00000E+000    0.00000E+000
   7.1930   1.00000E+000    0.00000E+000
   7.1950   1.00000E+000    0.00000E+000
   7.1970   1.00000E+000    0.00000E+000
   7.2010   1.00000E+000    0.00000E+000
   7.2020   1.00000E+000    0.00000E+000
   7.2040   1.00000E+000    0.00000E+000
   7.2070   1.00000E+000    0.00000E+000
   7.2110   1.00000E+000    0.00000E+000
   7.2130   1.00000E+000    0.00000E+000
   7.2160   1.00000E+000    0.00000E+000
   7.2200   1.00000E+000    0.00000E+000
   7.2210   1.00000E+000    0.00000E+000
   7.2250   1.00000E+000    0.00000E+000
   7.2270   1.00000E+000    0.00000E+000
   7.2290   1.00000E+000    0.00000E+000
   7.2320   1.00000E+000    0.00000E+000
   7.2350   1.00000E+000    0.00000E+000
   7.2380   1.00000E+000    0.00000E+000
   7.2410   1.00000E+000    0.00000E+000
   7.2440   1.00000E+000    0.00000E+000
   7.2460   1.00000E+000    0.00000E+000
   7.2500   1.00000E+000    0.00000E+000
   7.2530   1.00000E+000    0.00000E+000
   7.2550   1.00000E+000    0.00000E+000
   7.2580   1.00000E+000    0.00000E+000
   7.2610   1.00000E+000    0.00000E+000
   7.2640   1.00000E+000    0.00000E+000
   7.2660   1.00000E+000    0.00000E+000
   7.2700   1.00000E+000    0.00000E+000
   7.2730   1.00000E+000    0.00000E+000
   7.2740   1.00000E+000    0.00000E+000
   7.2780   1.00000E+000    0.00000E+000
   7.2800   1.00000E+000    0.00000E+000
   7.2820   1.00000E+000    0.00000E+000
   7.2860   1.00000E+000    0.00000E+000
   7.2890   1.00000E+000    0.00000E+000
   7.2920   1.00000E+000    0.00000E+000
   7.2960   1.00000E+000    0.00000E+000
   7.2980   1.00000E+000    0.00000E+000
   7.3000   1.00000E+000    0.00000E+000
