# Supplementary material for: Rationally seeded computational protein design of ɑ-helical barrels
Source: Nat Chem Biol. 2024 Jun 20;20(8):991–9. doi: 10.1038/s41589-024-01642-0 (PMC11288890; doi:10.1038/s41589-024-01642-0)
Supplement: Supplementary file 5 — PDB files used for making figure panels h–j. [file 41589_2024_1642_MOESM5_ESM.zip › KIA_RP_RSPD_NatChemBiol_data_Figure3/sc-CC-7-LI_panels_c-g/AUC_panel_e/LI_SV_raw/00052.RA1]

HeptLI
R 1 20.0 40000 0019845 2.7310E11 275 1 
   5.8010   1.00000E+000    0.00000E+000
   5.8030   1.00000E+000    0.00000E+000
   5.8050   1.00000E+000    0.00000E+000
   5.8060   1.00000E+000    0.00000E+000
   5.8070   1.00000E+000    0.00000E+000
   5.8080   1.00000E+000    0.00000E+000
   5.8100   1.00000E+000    0.00000E+000
   5.8110   1.00000E+000    0.00000E+000
   5.8120   1.00000E+000    0.00000E+000
   5.8130   1.00000E+000    0.00000E+000
   5.8150   1.00000E+000    0.00000E+000
   5.8170   1.00000E+000    0.00000E+000
   5.8190   1.00000E+000    0.00000E+000
   5.8210   1.00000E+000    0.00000E+000
   5.8220   1.00000E+000    0.00000E+000
   5.8230   1.00000E+000    0.00000E+000
   5.8240   1.00000E+000    0.00000E+000
   5.8250   1.00000E+000    0.00000E+000
   5.8260   1.00000E+000    0.00000E+000
   5.8270   1.00000E+000    0.00000E+000
   5.8290   1.00000E+000    0.00000E+000
   5.8310   1.00000E+000    0.00000E+000
   5.8330   1.00000E+000    0.00000E+000
   5.8350  -1.83730E+000    0.00000E+000
   5.8370  -7.86900E-001    0.00000E+000
   5.8380  -7.13900E-001    0.00000E+000
   5.8390  -6.35200E-001    0.00000E+000
   5.8400  -6.84100E-001    0.00000E+000
   5.8410  -6.25900E-001    0.00000E+000
   5.8420  -6.23800E-001    0.00000E+000
   5.8430  -7.58600E-001    0.00000E+000
   5.8460  -7.22400E-001    0.00000E+000
   5.8470  -7.05200E-001    0.00000E+000
   5.8480  -1.24120E+000    0.00000E+000
   5.8490  -1.31370E+000    0.00000E+000
   5.8510  -1.57330E+000    0.00000E+000
   5.8520  -1.78570E+000    0.00000E+000
   5.8540  -1.66180E+000    0.00000E+000
   5.8560  -1.71510E+000    0.00000E+000
   5.8570  -1.61910E+000    0.00000E+000
   5.8580  -1.62130E+000    0.00000E+000
   5.8590  -1.63210E+000    0.00000E+000
   5.8610  -1.63010E+000    0.00000E+000
   5.8620  -1.27620E+000    0.00000E+000
   5.8630  -1.48210E+000    0.00000E+000
   5.8640  -1.15400E+000    0.00000E+000
   5.8660  -1.05020E+000    0.00000E+000
   5.8680  -7.40500E-001    0.00000E+000
   5.8700  -5.33300E-001    0.00000E+000
   5.8720  -3.93500E-001    0.00000E+000
   5.8730  -3.76300E-001    0.00000E+000
   5.8750  -2.79500E-001    0.00000E+000
   5.8790  -1.50000E-001    0.00000E+000
   5.8820  -8.90000E-002    0.00000E+000
   5.8860  -1.84000E-002    0.00000E+000
   5.8890  -6.70000E-003    0.00000E+000
   5.8920  -2.65000E-002    0.00000E+000
   5.8930  -1.87000E-002    0.00000E+000
   5.8960  -5.00000E-003    0.00000E+000
   5.8970  -2.00000E-003    0.00000E+000
   5.8980  -1.06000E-002    0.00000E+000
   5.9010  -4.30000E-003    0.00000E+000
   5.9020  -6.00000E-003    0.00000E+000
   5.9050  -8.50000E-003    0.00000E+000
   5.9070  -2.13000E-002    0.00000E+000
   5.9090  -6.00000E-003    0.00000E+000
   5.9100   7.00000E-003    0.00000E+000
   5.9120  -4.00000E-003    0.00000E+000
   5.9150   6.60000E-003    0.00000E+000
   5.9170  -0.00000E+000    0.00000E+000
   5.9190  -2.70000E-003    0.00000E+000
   5.9210   1.30000E-003    0.00000E+000
   5.9220   1.01000E-002    0.00000E+000
   5.9230   6.80000E-003    0.00000E+000
   5.9250  -1.04000E-002    0.00000E+000
   5.9270  -1.07000E-002    0.00000E+000
   5.9280   2.61000E-002    0.00000E+000
   5.9310  -6.10000E-003    0.00000E+000
   5.9320   1.00000E-003    0.00000E+000
   5.9350  -3.80000E-003    0.00000E+000
   5.9380  -1.12000E-002    0.00000E+000
   5.9390  -3.60000E-003    0.00000E+000
   5.9400   0.00000E+000    0.00000E+000
   5.9430  -1.18000E-002    0.00000E+000
   5.9440  -3.60000E-003    0.00000E+000
   5.9450   4.40000E-003    0.00000E+000
   5.9470   1.36000E-002    0.00000E+000
   5.9490   2.69000E-002    0.00000E+000
   5.9510   3.78000E-002    0.00000E+000
   5.9540   1.76000E-002    0.00000E+000
   5.9560   4.70000E-003    0.00000E+000
   5.9580   1.20000E-003    0.00000E+000
   5.9610   2.30000E-003    0.00000E+000
   5.9630   5.00000E-003    0.00000E+000
   5.9660   4.50000E-003    0.00000E+000
   5.9680  -6.30000E-003    0.00000E+000
   5.9700   4.50000E-003    0.00000E+000
   5.9720   9.70000E-003    0.00000E+000
   5.9750  -5.20000E-003    0.00000E+000
   5.9770  -1.82000E-002    0.00000E+000
   5.9780  -1.50000E-003    0.00000E+000
   5.9790   7.00000E-004    0.00000E+000
   5.9830   3.30000E-003    0.00000E+000
   5.9850   4.40000E-003    0.00000E+000
   5.9870   7.80000E-003    0.00000E+000
   5.9880   1.77000E-002    0.00000E+000
   5.9900   4.10000E-003    0.00000E+000
   5.9920   1.05000E-002    0.00000E+000
   5.9950   1.62000E-002    0.00000E+000
   5.9960  -1.80000E-003    0.00000E+000
   5.9980   3.69000E-002    0.00000E+000
   6.0000   1.15700E-001    0.00000E+000
   6.0030  -1.39400E-001    0.00000E+000
   6.0050  -7.51500E-001    0.00000E+000
   6.0070  -4.31500E-001    0.00000E+000
   6.0090  -1.04500E-001    0.00000E+000
   6.0100   3.52000E-002    0.00000E+000
   6.0110  -4.89000E-002    0.00000E+000
   6.0160  -1.93000E-002    0.00000E+000
   6.0170  -5.84000E-002    0.00000E+000
   6.0190  -8.59000E-002    0.00000E+000
   6.0210  -2.72600E-001    0.00000E+000
   6.0230   7.22500E-001    0.00000E+000
   6.0260   4.43700E-001    0.00000E+000
   6.0300  -5.20000E-002    0.00000E+000
   6.0340  -4.20000E-003    0.00000E+000
   6.0350  -3.00000E-003    0.00000E+000
   6.0370   1.68000E-002    0.00000E+000
   6.0400   4.70000E-003    0.00000E+000
   6.0420   5.90000E-003    0.00000E+000
   6.0440   1.98000E-002    0.00000E+000
   6.0500   6.00000E-004    0.00000E+000
   6.0510   1.21000E-002    0.00000E+000
   6.0530   1.49000E-002    0.00000E+000
   6.0540  -1.25000E-002    0.00000E+000
   6.0560   6.10000E-003    0.00000E+000
   6.0580   1.21000E-002    0.00000E+000
   6.0620   4.20000E-003    0.00000E+000
   6.0640   2.60000E-003    0.00000E+000
   6.0670   1.31000E-002    0.00000E+000
   6.0690   1.30000E-003    0.00000E+000
   6.0730   3.20000E-003    0.00000E+000
   6.0740   5.80000E-003    0.00000E+000
   6.0780   3.00000E-004    0.00000E+000
   6.0790   1.50000E-002    0.00000E+000
   6.0830   1.40000E-002    0.00000E+000
   6.0880  -5.00000E-004    0.00000E+000
   6.0890  -1.13000E-002    0.00000E+000
   6.0900   5.20000E-003    0.00000E+000
   6.0930   1.10000E-002    0.00000E+000
   6.0940   1.33000E-002    0.00000E+000
   6.0960  -3.00000E-004    0.00000E+000
   6.0970   1.43000E-002    0.00000E+000
   6.1010   1.38000E-002    0.00000E+000
   6.1050   1.26000E-002    0.00000E+000
   6.1060   2.30000E-003    0.00000E+000
   6.1100   6.40000E-003    0.00000E+000
   6.1120   1.21000E-002    0.00000E+000
   6.1130   1.89000E-002    0.00000E+000
   6.1170   1.71000E-002    0.00000E+000
   6.1180   1.08000E-002    0.00000E+000
   6.1210   1.11000E-002    0.00000E+000
   6.1220   1.08000E-002    0.00000E+000
   6.1270   4.20000E-003    0.00000E+000
   6.1290   1.33000E-002    0.00000E+000
   6.1310   2.30000E-003    0.00000E+000
   6.1330   1.62000E-002    0.00000E+000
   6.1380   8.30000E-003    0.00000E+000
   6.1410   9.30000E-003    0.00000E+000
   6.1440   1.11000E-002    0.00000E+000
   6.1460   4.70000E-003    0.00000E+000
   6.1500   2.06000E-002    0.00000E+000
   6.1520   8.30000E-003    0.00000E+000
   6.1550   1.30000E-002    0.00000E+000
   6.1580   2.49000E-002    0.00000E+000
   6.1610   1.82000E-002    0.00000E+000
   6.1630   1.06000E-002    0.00000E+000
   6.1670   7.40000E-003    0.00000E+000
   6.1700   3.19000E-002    0.00000E+000
   6.1720   2.26000E-002    0.00000E+000
   6.1750   2.29000E-002    0.00000E+000
   6.1780   8.50000E-003    0.00000E+000
   6.1800   3.03000E-002    0.00000E+000
   6.1830   1.78000E-002    0.00000E+000
   6.1840   3.33000E-002    0.00000E+000
   6.1880   2.45000E-002    0.00000E+000
   6.1900   1.50000E-002    0.00000E+000
   6.1910   1.73000E-002    0.00000E+000
   6.1950   3.33000E-002    0.00000E+000
   6.1960   3.35000E-002    0.00000E+000
   6.1990   2.53000E-002    0.00000E+000
   6.2030   2.78000E-002    0.00000E+000
   6.2040   2.43000E-002    0.00000E+000
   6.2060   3.66000E-002    0.00000E+000
   6.2090   2.95000E-002    0.00000E+000
   6.2120   3.54000E-002    0.00000E+000
   6.2140   3.73000E-002    0.00000E+000
   6.2160   3.66000E-002    0.00000E+000
   6.2180   2.86000E-002    0.00000E+000
   6.2210   3.31000E-002    0.00000E+000
   6.2230   2.97000E-002    0.00000E+000
   6.2240   4.17000E-002    0.00000E+000
   6.2290   4.06000E-002    0.00000E+000
   6.2300   4.32000E-002    0.00000E+000
   6.2340   3.52000E-002    0.00000E+000
   6.2350   4.29000E-002    0.00000E+000
   6.2370   4.15000E-002    0.00000E+000
   6.2390   4.22000E-002    0.00000E+000
   6.2430   4.49000E-002    0.00000E+000
   6.2460   5.03000E-002    0.00000E+000
   6.2480   4.76000E-002    0.00000E+000
   6.2500   5.14000E-002    0.00000E+000
   6.2530   4.41000E-002    0.00000E+000
   6.2550   4.49000E-002    0.00000E+000
   6.2570   4.79000E-002    0.00000E+000
   6.2590   6.17000E-002    0.00000E+000
   6.2620   5.01000E-002    0.00000E+000
   6.2660   4.19000E-002    0.00000E+000
   6.2680   6.28000E-002    0.00000E+000
   6.2700   6.55000E-002    0.00000E+000
   6.2750   5.86000E-002    0.00000E+000
   6.2760   5.72000E-002    0.00000E+000
   6.2780   7.23000E-002    0.00000E+000
   6.2800   7.51000E-002    0.00000E+000
   6.2820   6.27000E-002    0.00000E+000
   6.2840   7.04000E-002    0.00000E+000
   6.2870   7.03000E-002    0.00000E+000
   6.2920   6.88000E-002    0.00000E+000
   6.2960   8.37000E-002    0.00000E+000
   6.3000   7.59000E-002    0.00000E+000
   6.3020   9.41000E-002    0.00000E+000
   6.3030   8.61000E-002    0.00000E+000
   6.3090   8.86000E-002    0.00000E+000
   6.3120   9.13000E-002    0.00000E+000
   6.3130   8.61000E-002    0.00000E+000
   6.3140   9.90000E-002    0.00000E+000
   6.3160   1.00800E-001    0.00000E+000
   6.3190   1.01100E-001    0.00000E+000
   6.3220   9.96000E-002    0.00000E+000
   6.3240   1.06900E-001    0.00000E+000
   6.3270   1.13800E-001    0.00000E+000
   6.3280   1.03300E-001    0.00000E+000
   6.3310   1.13900E-001    0.00000E+000
   6.3350   1.17700E-001    0.00000E+000
   6.3370   1.40100E-001    0.00000E+000
   6.3400   1.43500E-001    0.00000E+000
   6.3410   1.25100E-001    0.00000E+000
   6.3440   1.17800E-001    0.00000E+000
   6.3450   1.24800E-001    0.00000E+000
   6.3490   1.42700E-001    0.00000E+000
   6.3520   1.30800E-001    0.00000E+000
   6.3580   1.45400E-001    0.00000E+000
   6.3610   1.57700E-001    0.00000E+000
   6.3630   1.68500E-001    0.00000E+000
   6.3670   1.57800E-001    0.00000E+000
   6.3690   1.50700E-001    0.00000E+000
   6.3710   1.66900E-001    0.00000E+000
   6.3720   1.70100E-001    0.00000E+000
   6.3770   1.66300E-001    0.00000E+000
   6.3780   1.81600E-001    0.00000E+000
   6.3840   1.61400E-001    0.00000E+000
   6.3860   1.73200E-001    0.00000E+000
   6.3880   1.77000E-001    0.00000E+000
   6.3890   1.77600E-001    0.00000E+000
   6.3920   1.78100E-001    0.00000E+000
   6.3940   1.93800E-001    0.00000E+000
   6.3970   1.93900E-001    0.00000E+000
   6.3980   1.87600E-001    0.00000E+000
   6.3990   1.93400E-001    0.00000E+000
   6.4040   1.88400E-001    0.00000E+000
   6.4050   1.95700E-001    0.00000E+000
   6.4060   2.03700E-001    0.00000E+000
   6.4110   2.09000E-001    0.00000E+000
   6.4120   2.14900E-001    0.00000E+000
   6.4160   2.17500E-001    0.00000E+000
   6.4170   2.01900E-001    0.00000E+000
   6.4180   2.26000E-001    0.00000E+000
   6.4220   2.33300E-001    0.00000E+000
   6.4260   2.34700E-001    0.00000E+000
   6.4280   2.23900E-001    0.00000E+000
   6.4310   2.33800E-001    0.00000E+000
   6.4360   2.43000E-001    0.00000E+000
   6.4370   2.43300E-001    0.00000E+000
   6.4400   2.45800E-001    0.00000E+000
   6.4430   2.63300E-001    0.00000E+000
   6.4450   2.54800E-001    0.00000E+000
   6.4490   2.63100E-001    0.00000E+000
   6.4500   2.76400E-001    0.00000E+000
   6.4540   2.78300E-001    0.00000E+000
   6.4550   2.71300E-001    0.00000E+000
   6.4570   2.74100E-001    0.00000E+000
   6.4590   2.73800E-001    0.00000E+000
   6.4610   2.90800E-001    0.00000E+000
   6.4630   2.98000E-001    0.00000E+000
   6.4650   2.99700E-001    0.00000E+000
   6.4660   2.83600E-001    0.00000E+000
   6.4710   2.90300E-001    0.00000E+000
   6.4730   3.04900E-001    0.00000E+000
   6.4760   3.01200E-001    0.00000E+000
   6.4780   2.98100E-001    0.00000E+000
   6.4800   3.13800E-001    0.00000E+000
   6.4810   3.03700E-001    0.00000E+000
   6.4840   3.25600E-001    0.00000E+000
   6.4860   3.30800E-001    0.00000E+000
   6.4890   3.25800E-001    0.00000E+000
   6.4930   3.30500E-001    0.00000E+000
   6.4950   3.40000E-001    0.00000E+000
   6.4970   3.42100E-001    0.00000E+000
   6.4980   3.45800E-001    0.00000E+000
   6.5030   3.30000E-001    0.00000E+000
   6.5040   3.49500E-001    0.00000E+000
   6.5070   3.60000E-001    0.00000E+000
   6.5080   3.54600E-001    0.00000E+000
   6.5120   3.68700E-001    0.00000E+000
   6.5140   3.58700E-001    0.00000E+000
   6.5160   3.69500E-001    0.00000E+000
   6.5180   3.66400E-001    0.00000E+000
   6.5220   3.71400E-001    0.00000E+000
   6.5250   3.71300E-001    0.00000E+000
   6.5270   3.85200E-001    0.00000E+000
   6.5300   3.78300E-001    0.00000E+000
   6.5310   3.89500E-001    0.00000E+000
   6.5340   4.04200E-001    0.00000E+000
   6.5350   4.05500E-001    0.00000E+000
   6.5380   4.00000E-001    0.00000E+000
   6.5430   3.99200E-001    0.00000E+000
   6.5450   4.15000E-001    0.00000E+000
   6.5480   4.14800E-001    0.00000E+000
   6.5490   4.20600E-001    0.00000E+000
   6.5530   4.28900E-001    0.00000E+000
   6.5550   4.19200E-001    0.00000E+000
   6.5570   4.39300E-001    0.00000E+000
   6.5600   4.26000E-001    0.00000E+000
   6.5630   4.30000E-001    0.00000E+000
   6.5650   4.26000E-001    0.00000E+000
   6.5680   4.51100E-001    0.00000E+000
   6.5710   4.42000E-001    0.00000E+000
   6.5720   4.37400E-001    0.00000E+000
   6.5750   4.50800E-001    0.00000E+000
   6.5770   4.50800E-001    0.00000E+000
   6.5790   4.58600E-001    0.00000E+000
   6.5810   4.55900E-001    0.00000E+000
   6.5840   4.77100E-001    0.00000E+000
   6.5850   4.74900E-001    0.00000E+000
   6.5880   4.72700E-001    0.00000E+000
   6.5910   4.67700E-001    0.00000E+000
   6.5930   4.72900E-001    0.00000E+000
   6.5960   4.71900E-001    0.00000E+000
   6.5980   4.74900E-001    0.00000E+000
   6.6000   4.82400E-001    0.00000E+000
   6.6030   4.60900E-001    0.00000E+000
   6.6060   4.92300E-001    0.00000E+000
   6.6080   4.83000E-001    0.00000E+000
   6.6120   5.12500E-001    0.00000E+000
   6.6150   4.92000E-001    0.00000E+000
   6.6160   5.01300E-001    0.00000E+000
   6.6180   4.90000E-001    0.00000E+000
   6.6200   4.92700E-001    0.00000E+000
   6.6230   4.94400E-001    0.00000E+000
   6.6260   4.97000E-001    0.00000E+000
   6.6280   5.10000E-001    0.00000E+000
   6.6310   5.06200E-001    0.00000E+000
   6.6330   5.06000E-001    0.00000E+000
   6.6340   5.19300E-001    0.00000E+000
   6.6370   5.19800E-001    0.00000E+000
   6.6400   5.24600E-001    0.00000E+000
   6.6420   5.02200E-001    0.00000E+000
   6.6450   5.25700E-001    0.00000E+000
   6.6480   5.09500E-001    0.00000E+000
   6.6510   5.43300E-001    0.00000E+000
   6.6530   5.34400E-001    0.00000E+000
   6.6560   5.31800E-001    0.00000E+000
   6.6570   5.30000E-001    0.00000E+000
   6.6610   5.32000E-001    0.00000E+000
   6.6640   5.46800E-001    0.00000E+000
   6.6670   5.41600E-001    0.00000E+000
   6.6700   5.46000E-001    0.00000E+000
   6.6720   5.46200E-001    0.00000E+000
   6.6730   5.53800E-001    0.00000E+000
   6.6750   5.38300E-001    0.00000E+000
   6.6770   5.38200E-001    0.00000E+000
   6.6810   5.56700E-001    0.00000E+000
   6.6840   5.65000E-001    0.00000E+000
   6.6870   5.61200E-001    0.00000E+000
   6.6890   5.47800E-001    0.00000E+000
   6.6920   5.57700E-001    0.00000E+000
   6.6950   5.64500E-001    0.00000E+000
   6.6970   5.65900E-001    0.00000E+000
   6.7010   5.77300E-001    0.00000E+000
   6.7020   5.69100E-001    0.00000E+000
   6.7060   5.69200E-001    0.00000E+000
   6.7080   5.78700E-001    0.00000E+000
   6.7110   5.77200E-001    0.00000E+000
   6.7130   5.84400E-001    0.00000E+000
   6.7150   5.75800E-001    0.00000E+000
   6.7180   5.86800E-001    0.00000E+000
   6.7200   5.76000E-001    0.00000E+000
   6.7240   5.74900E-001    0.00000E+000
   6.7270   5.65500E-001    0.00000E+000
   6.7290   5.76700E-001    0.00000E+000
   6.7330   5.85200E-001    0.00000E+000
   6.7340   5.81500E-001    0.00000E+000
   6.7360   5.71800E-001    0.00000E+000
   6.7380   5.98500E-001    0.00000E+000
   6.7430   5.84200E-001    0.00000E+000
   6.7450   5.93600E-001    0.00000E+000
   6.7480   5.97600E-001    0.00000E+000
   6.7500   6.05800E-001    0.00000E+000
   6.7520   5.89600E-001    0.00000E+000
   6.7550   5.98500E-001    0.00000E+000
   6.7580   5.89700E-001    0.00000E+000
   6.7610   5.97000E-001    0.00000E+000
   6.7640   5.96100E-001    0.00000E+000
   6.7660   5.93600E-001    0.00000E+000
   6.7700   6.00500E-001    0.00000E+000
   6.7710   5.84900E-001    0.00000E+000
   6.7740   6.02600E-001    0.00000E+000
   6.7770   6.15300E-001    0.00000E+000
   6.7800   6.09000E-001    0.00000E+000
   6.7820   6.13500E-001    0.00000E+000
   6.7850   6.00700E-001    0.00000E+000
   6.7870   6.06500E-001    0.00000E+000
   6.7910   6.13500E-001    0.00000E+000
   6.7930   6.26500E-001    0.00000E+000
   6.7970   6.05000E-001    0.00000E+000
   6.7990   6.03800E-001    0.00000E+000
   6.8020   6.10500E-001    0.00000E+000
   6.8040   6.03300E-001    0.00000E+000
   6.8070   6.22800E-001    0.00000E+000
   6.8090   6.07500E-001    0.00000E+000
   6.8110   6.12600E-001    0.00000E+000
   6.8140   6.00700E-001    0.00000E+000
   6.8170   6.10100E-001    0.00000E+000
   6.8180   6.15500E-001    0.00000E+000
   6.8200   6.17500E-001    0.00000E+000
   6.8230   6.28900E-001    0.00000E+000
   6.8260   6.09400E-001    0.00000E+000
   6.8290   6.09400E-001    0.00000E+000
   6.8310   6.12700E-001    0.00000E+000
   6.8340   6.18300E-001    0.00000E+000
   6.8370   6.45500E-001    0.00000E+000
   6.8390   6.27200E-001    0.00000E+000
   6.8410   6.20600E-001    0.00000E+000
   6.8440   6.20000E-001    0.00000E+000
   6.8480   6.11800E-001    0.00000E+000
   6.8530   6.23300E-001    0.00000E+000
   6.8550   6.27700E-001    0.00000E+000
   6.8560   6.19000E-001    0.00000E+000
   6.8620   6.27900E-001    0.00000E+000
   6.8630   6.19900E-001    0.00000E+000
   6.8650   6.16900E-001    0.00000E+000
   6.8670   6.14800E-001    0.00000E+000
   6.8700   6.16800E-001    0.00000E+000
   6.8720   6.06400E-001    0.00000E+000
   6.8760   6.31800E-001    0.00000E+000
   6.8800   6.20100E-001    0.00000E+000
   6.8810   6.22300E-001    0.00000E+000
   6.8850   6.31400E-001    0.00000E+000
   6.8870   6.24700E-001    0.00000E+000
   6.8880   6.19600E-001    0.00000E+000
   6.8930   6.08300E-001    0.00000E+000
   6.8950   6.23200E-001    0.00000E+000
   6.8970   6.20400E-001    0.00000E+000
   6.9000   6.11300E-001    0.00000E+000
   6.9020   6.24100E-001    0.00000E+000
   6.9050   6.36400E-001    0.00000E+000
   6.9080   6.22200E-001    0.00000E+000
   6.9110   6.43000E-001    0.00000E+000
   6.9140   6.59500E-001    0.00000E+000
   6.9170   6.47000E-001    0.00000E+000
   6.9190   6.26300E-001    0.00000E+000
   6.9220   6.34700E-001    0.00000E+000
   6.9230   6.10500E-001    0.00000E+000
   6.9270   6.32200E-001    0.00000E+000
   6.9300   6.06500E-001    0.00000E+000
   6.9330   6.40000E-001    0.00000E+000
   6.9360   6.35300E-001    0.00000E+000
   6.9370   6.35400E-001    0.00000E+000
   6.9400   6.33000E-001    0.00000E+000
   6.9420   6.32100E-001    0.00000E+000
   6.9450   6.45600E-001    0.00000E+000
   6.9490   6.29100E-001    0.00000E+000
   6.9500   6.29500E-001    0.00000E+000
   6.9530   6.42700E-001    0.00000E+000
   6.9550   6.25300E-001    0.00000E+000
   6.9590   6.24900E-001    0.00000E+000
   6.9620   6.36400E-001    0.00000E+000
   6.9630   6.10700E-001    0.00000E+000
   6.9670   6.38600E-001    0.00000E+000
   6.9680   6.25800E-001    0.00000E+000
   6.9710   6.12600E-001    0.00000E+000
   6.9730   6.21400E-001    0.00000E+000
   6.9780   6.65500E-001    0.00000E+000
   6.9800   6.22000E-001    0.00000E+000
   6.9860   6.31900E-001    0.00000E+000
   6.9880   6.38000E-001    0.00000E+000
   6.9910   6.32800E-001    0.00000E+000
   6.9950   6.40500E-001    0.00000E+000
   6.9980   6.31900E-001    0.00000E+000
   7.0000   6.32400E-001    0.00000E+000
   7.0040   6.41600E-001    0.00000E+000
   7.0060   6.46500E-001    0.00000E+000
   7.0100   6.52600E-001    0.00000E+000
   7.0140   6.43300E-001    0.00000E+000
   7.0160   6.61600E-001    0.00000E+000
   7.0190   6.63600E-001    0.00000E+000
   7.0210   6.71800E-001    0.00000E+000
   7.0220   6.60100E-001    0.00000E+000
   7.0260   6.61400E-001    0.00000E+000
   7.0270   6.98900E-001    0.00000E+000
   7.0300   6.87400E-001    0.00000E+000
   7.0330   6.70500E-001    0.00000E+000
   7.0340   6.82300E-001    0.00000E+000
   7.0370   7.05000E-001    0.00000E+000
   7.0390   7.08900E-001    0.00000E+000
   7.0420   6.91400E-001    0.00000E+000
   7.0460   7.12600E-001    0.00000E+000
   7.0480   7.24600E-001    0.00000E+000
   7.0500   7.37200E-001    0.00000E+000
   7.0530   7.44700E-001    0.00000E+000
   7.0550   7.47100E-001    0.00000E+000
   7.0580   7.81100E-001    0.00000E+000
   7.0600   7.93500E-001    0.00000E+000
   7.0620   7.92300E-001    0.00000E+000
   7.0670   8.14100E-001    0.00000E+000
   7.0690   8.21400E-001    0.00000E+000
   7.0710   8.64700E-001    0.00000E+000
   7.0730   8.76200E-001    0.00000E+000
   7.0750   9.01800E-001    0.00000E+000
   7.0780   9.01800E-001    0.00000E+000
   7.0830   9.51800E-001    0.00000E+000
   7.0840   9.54000E-001    0.00000E+000
   7.0860   9.78700E-001    0.00000E+000
   7.0890   1.04340E+000    0.00000E+000
   7.0920   1.07880E+000    0.00000E+000
   7.0950   1.11650E+000    0.00000E+000
   7.0970   1.17960E+000    0.00000E+000
   7.1010   1.25360E+000    0.00000E+000
   7.1030   1.31900E+000    0.00000E+000
   7.1060   1.36240E+000    0.00000E+000
   7.1100   1.41170E+000    0.00000E+000
   7.1110   1.53930E+000    0.00000E+000
   7.1140   1.62290E+000    0.00000E+000
   7.1170   2.01750E+000    0.00000E+000
   7.1210   2.41260E+000    0.00000E+000
   7.1230   2.56000E+000    0.00000E+000
   7.1270   2.75230E+000    0.00000E+000
   7.1300   2.64170E+000    0.00000E+000
   7.1320   2.81750E+000    0.00000E+000
   7.1350   2.73020E+000    0.00000E+000
   7.1370   3.27880E+000    0.00000E+000
   7.1390   3.09260E+000    0.00000E+000
   7.1420   3.10450E+000    0.00000E+000
   7.1450   3.00650E+000    0.00000E+000
   7.1470   3.16880E+000    0.00000E+000
   7.1500   3.16070E+000    0.00000E+000
   7.1530   2.46190E+000    0.00000E+000
   7.1560   2.33990E+000    0.00000E+000
   7.1570   2.53360E+000    0.00000E+000
   7.1610   2.18050E+000    0.00000E+000
   7.1630   1.88570E+000    0.00000E+000
   7.1650   1.74510E+000    0.00000E+000
   7.1690   2.03370E+000    0.00000E+000
   7.1710   1.10140E+000    0.00000E+000
   7.1740   1.16910E+000    0.00000E+000
   7.1770   9.29100E-001    0.00000E+000
   7.1790  -1.40450E+000    0.00000E+000
   7.1820   1.00000E+000    0.00000E+000
   7.1850   1.00000E+000    0.00000E+000
   7.1880   1.00000E+000    0.00000E+000
   7.1900   1.00000E+000    0.00000E+000
   7.1930   1.00000E+000    0.00000E+000
   7.1960   1.00000E+000    0.00000E+000
   7.1990   1.00000E+000    0.00000E+000
   7.2020   1.00000E+000    0.00000E+000
   7.2040   1.00000E+000    0.00000E+000
   7.2060   1.00000E+000    0.00000E+000
   7.2090   1.00000E+000    0.00000E+000
   7.2130   1.00000E+000    0.00000E+000
   7.2160   1.00000E+000    0.00000E+000
   7.2200   1.00000E+000    0.00000E+000
   7.2230   1.00000E+000    0.00000E+000
   7.2250   1.00000E+000    0.00000E+000
   7.2280   1.00000E+000    0.00000E+000
   7.2300   1.00000E+000    0.00000E+000
   7.2340   1.00000E+000    0.00000E+000
   7.2360   1.00000E+000    0.00000E+000
   7.2400   1.00000E+000    0.00000E+000
   7.2410   1.00000E+000    0.00000E+000
   7.2440   1.00000E+000    0.00000E+000
   7.2460   1.00000E+000    0.00000E+000
   7.2500   1.00000E+000    0.00000E+000
   7.2520   1.00000E+000    0.00000E+000
   7.2550   1.00000E+000    0.00000E+000
   7.2570   1.00000E+000    0.00000E+000
   7.2620   1.00000E+000    0.00000E+000
   7.2640   1.00000E+000    0.00000E+000
   7.2660   1.00000E+000    0.00000E+000
   7.2690   1.00000E+000    0.00000E+000
   7.2710   1.00000E+000    0.00000E+000
   7.2740   1.00000E+000    0.00000E+000
   7.2780   1.00000E+000    0.00000E+000
   7.2800   1.00000E+000    0.00000E+000
   7.2850   1.00000E+000    0.00000E+000
   7.2870   1.00000E+000    0.00000E+000
   7.2890   1.00000E+000    0.00000E+000
   7.2940   1.00000E+000    0.00000E+000
   7.2960   1.00000E+000    0.00000E+000
   7.2990   1.00000E+000    0.00000E+000
   7.3010   1.00000E+000    0.00000E+000
