# Supplementary material for: Rationally seeded computational protein design of ɑ-helical barrels
Source: Nat Chem Biol. 2024 Jun 20;20(8):991–9. doi: 10.1038/s41589-024-01642-0 (PMC11288890; doi:10.1038/s41589-024-01642-0)
Supplement: Supplementary file 5 — PDB files used for making figure panels h–j. [file 41589_2024_1642_MOESM5_ESM.zip › KIA_RP_RSPD_NatChemBiol_data_Figure3/sc-CC-7-LI_panels_c-g/AUC_panel_e/LI_SV_raw/00085.RA1]

HeptLI
R 1 20.0 40000 0029734 4.4660E11 275 1 
   5.8010   1.00000E+000    0.00000E+000
   5.8060   1.00000E+000    0.00000E+000
   5.8070   1.00000E+000    0.00000E+000
   5.8080   1.00000E+000    0.00000E+000
   5.8100   1.00000E+000    0.00000E+000
   5.8120   1.00000E+000    0.00000E+000
   5.8140   1.00000E+000    0.00000E+000
   5.8150   1.00000E+000    0.00000E+000
   5.8170   1.00000E+000    0.00000E+000
   5.8190   1.00000E+000    0.00000E+000
   5.8200   1.00000E+000    0.00000E+000
   5.8210   1.00000E+000    0.00000E+000
   5.8230   1.00000E+000    0.00000E+000
   5.8240   1.00000E+000    0.00000E+000
   5.8260   1.00000E+000    0.00000E+000
   5.8280   1.00000E+000    0.00000E+000
   5.8290   1.00000E+000    0.00000E+000
   5.8310   1.00000E+000    0.00000E+000
   5.8340  -1.52120E+000    0.00000E+000
   5.8350  -1.20090E+000    0.00000E+000
   5.8370  -9.85900E-001    0.00000E+000
   5.8380  -7.02100E-001    0.00000E+000
   5.8400  -7.82700E-001    0.00000E+000
   5.8420  -6.99800E-001    0.00000E+000
   5.8430  -6.72800E-001    0.00000E+000
   5.8460  -7.61800E-001    0.00000E+000
   5.8490  -1.33150E+000    0.00000E+000
   5.8510  -1.55940E+000    0.00000E+000
   5.8540  -1.67030E+000    0.00000E+000
   5.8560  -1.61830E+000    0.00000E+000
   5.8580  -1.71280E+000    0.00000E+000
   5.8590  -1.67310E+000    0.00000E+000
   5.8620  -1.61300E+000    0.00000E+000
   5.8630  -1.20590E+000    0.00000E+000
   5.8640  -1.13360E+000    0.00000E+000
   5.8660  -9.64100E-001    0.00000E+000
   5.8670  -7.79200E-001    0.00000E+000
   5.8700  -6.59500E-001    0.00000E+000
   5.8720  -4.63400E-001    0.00000E+000
   5.8730  -4.03000E-001    0.00000E+000
   5.8750  -3.45100E-001    0.00000E+000
   5.8770  -2.15900E-001    0.00000E+000
   5.8790  -1.66800E-001    0.00000E+000
   5.8810  -9.55000E-002    0.00000E+000
   5.8830  -4.29000E-002    0.00000E+000
   5.8860  -1.15000E-002    0.00000E+000
   5.8890  -1.43000E-002    0.00000E+000
   5.8910  -1.56000E-002    0.00000E+000
   5.8930  -6.00000E-003    0.00000E+000
   5.8940  -8.70000E-003    0.00000E+000
   5.8970  -1.56000E-002    0.00000E+000
   5.8980  -6.00000E-003    0.00000E+000
   5.9000  -2.00000E-004    0.00000E+000
   5.9020  -5.60000E-003    0.00000E+000
   5.9050  -2.14000E-002    0.00000E+000
   5.9070  -1.10000E-003    0.00000E+000
   5.9080  -1.01000E-002    0.00000E+000
   5.9090  -5.40000E-003    0.00000E+000
   5.9120  -7.20000E-003    0.00000E+000
   5.9150  -2.30000E-003    0.00000E+000
   5.9170  -8.00000E-003    0.00000E+000
   5.9200  -9.70000E-003    0.00000E+000
   5.9210   9.70000E-003    0.00000E+000
   5.9230   1.53000E-002    0.00000E+000
   5.9240  -8.70000E-003    0.00000E+000
   5.9260   1.00000E-004    0.00000E+000
   5.9270  -7.30000E-003    0.00000E+000
   5.9310   2.76000E-002    0.00000E+000
   5.9340   1.13000E-002    0.00000E+000
   5.9350   6.40000E-003    0.00000E+000
   5.9370  -1.66000E-002    0.00000E+000
   5.9400  -1.26000E-002    0.00000E+000
   5.9420  -5.60000E-003    0.00000E+000
   5.9450   4.00000E-004    0.00000E+000
   5.9470   4.90000E-003    0.00000E+000
   5.9490   2.76000E-002    0.00000E+000
   5.9510   2.62000E-002    0.00000E+000
   5.9540   1.39000E-002    0.00000E+000
   5.9560   1.18000E-002    0.00000E+000
   5.9580  -6.50000E-003    0.00000E+000
   5.9600  -4.20000E-003    0.00000E+000
   5.9620  -4.60000E-003    0.00000E+000
   5.9630   3.30000E-003    0.00000E+000
   5.9670   1.40000E-003    0.00000E+000
   5.9680  -9.50000E-003    0.00000E+000
   5.9700  -1.19000E-002    0.00000E+000
   5.9720   1.40000E-003    0.00000E+000
   5.9750  -4.90000E-003    0.00000E+000
   5.9770  -1.55000E-002    0.00000E+000
   5.9780  -5.20000E-003    0.00000E+000
   5.9790   8.00000E-004    0.00000E+000
   5.9830   3.90000E-003    0.00000E+000
   5.9850  -9.50000E-003    0.00000E+000
   5.9870   2.60000E-003    0.00000E+000
   5.9880   1.33000E-002    0.00000E+000
   5.9910   4.10000E-003    0.00000E+000
   5.9930   1.14000E-002    0.00000E+000
   5.9950   1.10000E-002    0.00000E+000
   5.9980   3.07000E-002    0.00000E+000
   6.0000   2.32400E-001    0.00000E+000
   6.0030  -4.40900E-001    0.00000E+000
   6.0050  -7.73900E-001    0.00000E+000
   6.0070  -4.08200E-001    0.00000E+000
   6.0100  -1.16300E-001    0.00000E+000
   6.0120  -4.40000E-002    0.00000E+000
   6.0160  -9.90000E-003    0.00000E+000
   6.0180  -5.68000E-002    0.00000E+000
   6.0210  -1.24700E-001    0.00000E+000
   6.0230   5.87700E-001    0.00000E+000
   6.0280   5.31000E-002    0.00000E+000
   6.0300  -1.76000E-002    0.00000E+000
   6.0320   3.60000E-003    0.00000E+000
   6.0350  -6.90000E-003    0.00000E+000
   6.0360  -4.00000E-004    0.00000E+000
   6.0380   1.26000E-002    0.00000E+000
   6.0400   1.09000E-002    0.00000E+000
   6.0420   9.30000E-003    0.00000E+000
   6.0440  -5.50000E-003    0.00000E+000
   6.0490   9.80000E-003    0.00000E+000
   6.0510   1.04000E-002    0.00000E+000
   6.0530   1.60000E-002    0.00000E+000
   6.0570   7.90000E-003    0.00000E+000
   6.0590   1.01000E-002    0.00000E+000
   6.0600   3.80000E-003    0.00000E+000
   6.0650   7.80000E-003    0.00000E+000
   6.0670   1.40000E-003    0.00000E+000
   6.0690   9.50000E-003    0.00000E+000
   6.0720   3.30000E-003    0.00000E+000
   6.0730  -1.01000E-002    0.00000E+000
   6.0770   1.01000E-002    0.00000E+000
   6.0780   2.61000E-002    0.00000E+000
   6.0810   1.87000E-002    0.00000E+000
   6.0860  -7.00000E-003    0.00000E+000
   6.0900   6.80000E-003    0.00000E+000
   6.0920   1.14000E-002    0.00000E+000
   6.0930   1.35000E-002    0.00000E+000
   6.0940   6.00000E-003    0.00000E+000
   6.1030   8.10000E-003    0.00000E+000
   6.1050   2.07000E-002    0.00000E+000
   6.1070   1.80000E-003    0.00000E+000
   6.1100   1.26000E-002    0.00000E+000
   6.1120   1.00000E-004    0.00000E+000
   6.1130   8.30000E-003    0.00000E+000
   6.1160   1.31000E-002    0.00000E+000
   6.1180   1.50000E-003    0.00000E+000
   6.1190  -1.00000E-003    0.00000E+000
   6.1230   2.30000E-003    0.00000E+000
   6.1240   1.09000E-002    0.00000E+000
   6.1270   1.13000E-002    0.00000E+000
   6.1280   8.00000E-004    0.00000E+000
   6.1330  -2.30000E-003    0.00000E+000
   6.1350   1.59000E-002    0.00000E+000
   6.1360   5.10000E-003    0.00000E+000
   6.1390   1.08000E-002    0.00000E+000
   6.1420   6.20000E-003    0.00000E+000
   6.1440   8.80000E-003    0.00000E+000
   6.1470   2.40000E-003    0.00000E+000
   6.1490   1.00000E-002    0.00000E+000
   6.1540   9.30000E-003    0.00000E+000
   6.1550   1.34000E-002    0.00000E+000
   6.1580  -3.80000E-003    0.00000E+000
   6.1600   8.00000E-004    0.00000E+000
   6.1630   5.00000E-004    0.00000E+000
   6.1680   1.33000E-002    0.00000E+000
   6.1690  -6.30000E-003    0.00000E+000
   6.1740   6.70000E-003    0.00000E+000
   6.1750   1.00000E-003    0.00000E+000
   6.1760   7.80000E-003    0.00000E+000
   6.1770  -8.00000E-004    0.00000E+000
   6.1810   1.44000E-002    0.00000E+000
   6.1830  -5.00000E-004    0.00000E+000
   6.1860  -1.09000E-002    0.00000E+000
   6.1910  -6.00000E-004    0.00000E+000
   6.1930   1.23000E-002    0.00000E+000
   6.1960   7.80000E-003    0.00000E+000
   6.2000   1.10000E-003    0.00000E+000
   6.2040   3.20000E-003    0.00000E+000
   6.2050  -7.40000E-003    0.00000E+000
   6.2080  -3.00000E-004    0.00000E+000
   6.2090   7.60000E-003    0.00000E+000
   6.2130  -2.10000E-003    0.00000E+000
   6.2140  -3.80000E-003    0.00000E+000
   6.2160   7.70000E-003    0.00000E+000
   6.2190   2.20000E-003    0.00000E+000
   6.2220  -4.80000E-003    0.00000E+000
   6.2250   9.60000E-003    0.00000E+000
   6.2270   1.51000E-002    0.00000E+000
   6.2310   6.70000E-003    0.00000E+000
   6.2320   2.13000E-002    0.00000E+000
   6.2340  -6.00000E-004    0.00000E+000
   6.2350   1.67000E-002    0.00000E+000
   6.2380   8.40000E-003    0.00000E+000
   6.2410  -9.70000E-003    0.00000E+000
   6.2450   9.10000E-003    0.00000E+000
   6.2470   6.50000E-003    0.00000E+000
   6.2480   1.42000E-002    0.00000E+000
   6.2520   7.70000E-003    0.00000E+000
   6.2540   1.90000E-003    0.00000E+000
   6.2550   4.90000E-003    0.00000E+000
   6.2570   7.20000E-003    0.00000E+000
   6.2600   1.67000E-002    0.00000E+000
   6.2620   1.49000E-002    0.00000E+000
   6.2660   4.10000E-003    0.00000E+000
   6.2680   1.54000E-002    0.00000E+000
   6.2710   2.10000E-003    0.00000E+000
   6.2730   1.90000E-003    0.00000E+000
   6.2760   6.60000E-003    0.00000E+000
   6.2790   7.30000E-003    0.00000E+000
   6.2820   1.34000E-002    0.00000E+000
   6.2860   1.05000E-002    0.00000E+000
   6.2870   6.10000E-003    0.00000E+000
   6.2910   6.30000E-003    0.00000E+000
   6.2920   1.68000E-002    0.00000E+000
   6.2960   1.32000E-002    0.00000E+000
   6.3000  -2.70000E-003    0.00000E+000
   6.3010   2.10000E-002    0.00000E+000
   6.3020   1.41000E-002    0.00000E+000
   6.3050   1.62000E-002    0.00000E+000
   6.3060   9.60000E-003    0.00000E+000
   6.3080   1.92000E-002    0.00000E+000
   6.3120   4.20000E-003    0.00000E+000
   6.3190   1.16000E-002    0.00000E+000
   6.3210   1.92000E-002    0.00000E+000
   6.3240   1.29000E-002    0.00000E+000
   6.3330   8.60000E-003    0.00000E+000
   6.3350   2.36000E-002    0.00000E+000
   6.3410   1.07000E-002    0.00000E+000
   6.3440   3.30000E-003    0.00000E+000
   6.3490   1.79000E-002    0.00000E+000
   6.3510   1.90000E-002    0.00000E+000
   6.3550   1.44000E-002    0.00000E+000
   6.3600   2.91000E-002    0.00000E+000
   6.3630   1.93000E-002    0.00000E+000
   6.3670   2.55000E-002    0.00000E+000
   6.3690   2.53000E-002    0.00000E+000
   6.3720   1.66000E-002    0.00000E+000
   6.3760   2.00000E-002    0.00000E+000
   6.3790   2.93000E-002    0.00000E+000
   6.3870   1.66000E-002    0.00000E+000
   6.3880   2.14000E-002    0.00000E+000
   6.3890   2.11000E-002    0.00000E+000
   6.3910   2.05000E-002    0.00000E+000
   6.3930   2.61000E-002    0.00000E+000
   6.3970   2.22000E-002    0.00000E+000
   6.4010   2.43000E-002    0.00000E+000
   6.4040   2.58000E-002    0.00000E+000
   6.4100   2.96000E-002    0.00000E+000
   6.4130   2.75000E-002    0.00000E+000
   6.4160   2.42000E-002    0.00000E+000
   6.4170   1.70000E-002    0.00000E+000
   6.4190   1.68000E-002    0.00000E+000
   6.4200   2.35000E-002    0.00000E+000
   6.4230   2.59000E-002    0.00000E+000
   6.4290   2.19000E-002    0.00000E+000
   6.4310   2.54000E-002    0.00000E+000
   6.4330   2.72000E-002    0.00000E+000
   6.4350   2.83000E-002    0.00000E+000
   6.4370   2.19000E-002    0.00000E+000
   6.4380   2.83000E-002    0.00000E+000
   6.4430   4.40000E-002    0.00000E+000
   6.4450   3.50000E-002    0.00000E+000
   6.4470   2.78000E-002    0.00000E+000
   6.4490   3.88000E-002    0.00000E+000
   6.4520   3.36000E-002    0.00000E+000
   6.4550   4.06000E-002    0.00000E+000
   6.4560   2.77000E-002    0.00000E+000
   6.4590   2.19000E-002    0.00000E+000
   6.4600   3.93000E-002    0.00000E+000
   6.4620   3.41000E-002    0.00000E+000
   6.4640   3.57000E-002    0.00000E+000
   6.4670   3.97000E-002    0.00000E+000
   6.4720   3.64000E-002    0.00000E+000
   6.4730   4.33000E-002    0.00000E+000
   6.4770   3.74000E-002    0.00000E+000
   6.4810   4.14000E-002    0.00000E+000
   6.4820   4.96000E-002    0.00000E+000
   6.4850   4.35000E-002    0.00000E+000
   6.4880   3.60000E-002    0.00000E+000
   6.4900   4.67000E-002    0.00000E+000
   6.4930   5.14000E-002    0.00000E+000
   6.4950   4.59000E-002    0.00000E+000
   6.4970   4.82000E-002    0.00000E+000
   6.4980   4.88000E-002    0.00000E+000
   6.5030   4.62000E-002    0.00000E+000
   6.5050   5.07000E-002    0.00000E+000
   6.5080   5.48000E-002    0.00000E+000
   6.5110   6.23000E-002    0.00000E+000
   6.5130   5.53000E-002    0.00000E+000
   6.5160   6.20000E-002    0.00000E+000
   6.5180   6.73000E-002    0.00000E+000
   6.5220   5.88000E-002    0.00000E+000
   6.5230   6.20000E-002    0.00000E+000
   6.5250   5.72000E-002    0.00000E+000
   6.5280   5.67000E-002    0.00000E+000
   6.5320   6.09000E-002    0.00000E+000
   6.5340   7.92000E-002    0.00000E+000
   6.5350   6.75000E-002    0.00000E+000
   6.5380   7.53000E-002    0.00000E+000
   6.5440   6.63000E-002    0.00000E+000
   6.5460   7.03000E-002    0.00000E+000
   6.5490   6.85000E-002    0.00000E+000
   6.5510   7.16000E-002    0.00000E+000
   6.5540   8.35000E-002    0.00000E+000
   6.5550   7.26000E-002    0.00000E+000
   6.5570   7.94000E-002    0.00000E+000
   6.5600   6.35000E-002    0.00000E+000
   6.5630   8.02000E-002    0.00000E+000
   6.5660   7.48000E-002    0.00000E+000
   6.5690   8.16000E-002    0.00000E+000
   6.5720   7.14000E-002    0.00000E+000
   6.5730   7.78000E-002    0.00000E+000
   6.5760   9.08000E-002    0.00000E+000
   6.5780   9.73000E-002    0.00000E+000
   6.5820   8.71000E-002    0.00000E+000
   6.5840   1.01900E-001    0.00000E+000
   6.5870   9.67000E-002    0.00000E+000
   6.5890   9.32000E-002    0.00000E+000
   6.5900   9.26000E-002    0.00000E+000
   6.5930   9.92000E-002    0.00000E+000
   6.5960   1.07200E-001    0.00000E+000
   6.5980   1.09200E-001    0.00000E+000
   6.5990   1.00000E-001    0.00000E+000
   6.6030   9.87000E-002    0.00000E+000
   6.6050   1.03500E-001    0.00000E+000
   6.6080   1.12100E-001    0.00000E+000
   6.6100   1.13500E-001    0.00000E+000
   6.6130   1.15900E-001    0.00000E+000
   6.6150   1.14100E-001    0.00000E+000
   6.6170   1.17200E-001    0.00000E+000
   6.6200   1.19900E-001    0.00000E+000
   6.6220   1.18700E-001    0.00000E+000
   6.6250   1.22000E-001    0.00000E+000
   6.6280   1.33900E-001    0.00000E+000
   6.6310   1.21200E-001    0.00000E+000
   6.6330   1.31800E-001    0.00000E+000
   6.6350   1.34700E-001    0.00000E+000
   6.6370   1.35300E-001    0.00000E+000
   6.6410   1.40500E-001    0.00000E+000
   6.6440   1.40000E-001    0.00000E+000
   6.6450   1.30100E-001    0.00000E+000
   6.6490   1.32700E-001    0.00000E+000
   6.6500   1.45100E-001    0.00000E+000
   6.6520   1.45000E-001    0.00000E+000
   6.6540   1.57000E-001    0.00000E+000
   6.6560   1.42800E-001    0.00000E+000
   6.6590   1.43000E-001    0.00000E+000
   6.6630   1.53700E-001    0.00000E+000
   6.6660   1.56700E-001    0.00000E+000
   6.6680   1.61400E-001    0.00000E+000
   6.6700   1.66500E-001    0.00000E+000
   6.6720   1.63800E-001    0.00000E+000
   6.6740   1.69100E-001    0.00000E+000
   6.6760   1.78800E-001    0.00000E+000
   6.6790   1.71100E-001    0.00000E+000
   6.6810   1.74100E-001    0.00000E+000
   6.6850   1.77400E-001    0.00000E+000
   6.6880   1.76200E-001    0.00000E+000
   6.6900   1.78200E-001    0.00000E+000
   6.6920   1.95000E-001    0.00000E+000
   6.6940   1.89800E-001    0.00000E+000
   6.6970   2.00300E-001    0.00000E+000
   6.6980   1.98300E-001    0.00000E+000
   6.7000   1.83100E-001    0.00000E+000
   6.7020   2.01700E-001    0.00000E+000
   6.7070   2.02100E-001    0.00000E+000
   6.7080   1.98700E-001    0.00000E+000
   6.7120   2.03200E-001    0.00000E+000
   6.7130   2.04500E-001    0.00000E+000
   6.7150   2.05400E-001    0.00000E+000
   6.7160   2.24200E-001    0.00000E+000
   6.7200   1.99300E-001    0.00000E+000
   6.7230   2.09000E-001    0.00000E+000
   6.7250   2.12600E-001    0.00000E+000
   6.7270   2.32300E-001    0.00000E+000
   6.7320   2.28100E-001    0.00000E+000
   6.7340   2.24600E-001    0.00000E+000
   6.7360   2.21400E-001    0.00000E+000
   6.7380   2.31100E-001    0.00000E+000
   6.7410   2.48600E-001    0.00000E+000
   6.7430   2.41800E-001    0.00000E+000
   6.7460   2.44900E-001    0.00000E+000
   6.7490   2.34100E-001    0.00000E+000
   6.7520   2.42500E-001    0.00000E+000
   6.7550   2.62800E-001    0.00000E+000
   6.7580   2.46000E-001    0.00000E+000
   6.7610   2.59900E-001    0.00000E+000
   6.7640   2.55700E-001    0.00000E+000
   6.7660   2.56400E-001    0.00000E+000
   6.7690   2.53500E-001    0.00000E+000
   6.7730   2.68300E-001    0.00000E+000
   6.7740   2.76600E-001    0.00000E+000
   6.7780   2.72100E-001    0.00000E+000
   6.7810   2.76100E-001    0.00000E+000
   6.7820   2.88300E-001    0.00000E+000
   6.7870   2.83700E-001    0.00000E+000
   6.7890   2.93700E-001    0.00000E+000
   6.7910   2.89500E-001    0.00000E+000
   6.7930   2.93500E-001    0.00000E+000
   6.7960   2.91300E-001    0.00000E+000
   6.7980   2.99900E-001    0.00000E+000
   6.8020   3.04900E-001    0.00000E+000
   6.8050   2.89900E-001    0.00000E+000
   6.8070   3.01900E-001    0.00000E+000
   6.8100   3.12400E-001    0.00000E+000
   6.8120   3.11600E-001    0.00000E+000
   6.8160   2.96900E-001    0.00000E+000
   6.8180   3.04700E-001    0.00000E+000
   6.8190   3.04400E-001    0.00000E+000
   6.8210   3.27000E-001    0.00000E+000
   6.8230   3.30700E-001    0.00000E+000
   6.8260   3.32900E-001    0.00000E+000
   6.8300   3.18800E-001    0.00000E+000
   6.8310   3.21500E-001    0.00000E+000
   6.8360   3.61700E-001    0.00000E+000
   6.8390   3.50000E-001    0.00000E+000
   6.8420   3.41100E-001    0.00000E+000
   6.8450   3.44400E-001    0.00000E+000
   6.8460   3.45300E-001    0.00000E+000
   6.8490   3.48000E-001    0.00000E+000
   6.8520   3.52600E-001    0.00000E+000
   6.8530   3.63900E-001    0.00000E+000
   6.8580   3.71100E-001    0.00000E+000
   6.8630   3.74300E-001    0.00000E+000
   6.8650   3.79400E-001    0.00000E+000
   6.8680   3.65700E-001    0.00000E+000
   6.8690   3.78100E-001    0.00000E+000
   6.8710   3.80700E-001    0.00000E+000
   6.8750   3.80000E-001    0.00000E+000
   6.8770   3.93400E-001    0.00000E+000
   6.8810   3.71000E-001    0.00000E+000
   6.8840   3.78500E-001    0.00000E+000
   6.8860   3.77600E-001    0.00000E+000
   6.8880   3.98300E-001    0.00000E+000
   6.8910   3.77300E-001    0.00000E+000
   6.8940   3.83200E-001    0.00000E+000
   6.8970   4.01600E-001    0.00000E+000
   6.9010   3.90500E-001    0.00000E+000
   6.9030   4.06700E-001    0.00000E+000
   6.9060   4.05800E-001    0.00000E+000
   6.9080   3.99500E-001    0.00000E+000
   6.9120   4.38600E-001    0.00000E+000
   6.9130   4.48900E-001    0.00000E+000
   6.9150   4.27000E-001    0.00000E+000
   6.9200   4.34300E-001    0.00000E+000
   6.9210   4.20000E-001    0.00000E+000
   6.9220   4.32100E-001    0.00000E+000
   6.9260   4.47100E-001    0.00000E+000
   6.9270   4.38500E-001    0.00000E+000
   6.9310   4.31500E-001    0.00000E+000
   6.9340   4.47600E-001    0.00000E+000
   6.9380   4.29800E-001    0.00000E+000
   6.9400   4.63600E-001    0.00000E+000
   6.9410   4.39300E-001    0.00000E+000
   6.9450   4.56000E-001    0.00000E+000
   6.9470   4.51900E-001    0.00000E+000
   6.9520   4.51500E-001    0.00000E+000
   6.9540   4.57000E-001    0.00000E+000
   6.9550   4.56400E-001    0.00000E+000
   6.9580   4.47400E-001    0.00000E+000
   6.9610   4.57600E-001    0.00000E+000
   6.9630   4.62800E-001    0.00000E+000
   6.9660   4.63300E-001    0.00000E+000
   6.9680   4.74500E-001    0.00000E+000
   6.9700   4.52800E-001    0.00000E+000
   6.9730   4.82300E-001    0.00000E+000
   6.9750   4.69800E-001    0.00000E+000
   6.9820   4.95700E-001    0.00000E+000
   6.9850   4.85000E-001    0.00000E+000
   6.9890   5.03500E-001    0.00000E+000
   6.9910   4.87500E-001    0.00000E+000
   6.9950   5.08900E-001    0.00000E+000
   6.9970   5.15600E-001    0.00000E+000
   6.9990   5.09800E-001    0.00000E+000
   7.0020   5.04000E-001    0.00000E+000
   7.0040   5.23000E-001    0.00000E+000
   7.0070   5.09200E-001    0.00000E+000
   7.0110   5.12400E-001    0.00000E+000
   7.0130   5.33700E-001    0.00000E+000
   7.0170   5.23100E-001    0.00000E+000
   7.0190   5.51400E-001    0.00000E+000
   7.0220   5.56900E-001    0.00000E+000
   7.0250   5.78500E-001    0.00000E+000
   7.0270   5.85000E-001    0.00000E+000
   7.0300   5.82800E-001    0.00000E+000
   7.0330   5.70700E-001    0.00000E+000
   7.0350   5.93200E-001    0.00000E+000
   7.0380   6.25400E-001    0.00000E+000
   7.0400   6.15000E-001    0.00000E+000
   7.0430   6.26800E-001    0.00000E+000
   7.0470   6.53400E-001    0.00000E+000
   7.0490   6.53200E-001    0.00000E+000
   7.0520   6.84400E-001    0.00000E+000
   7.0540   6.92800E-001    0.00000E+000
   7.0560   6.95300E-001    0.00000E+000
   7.0590   7.34600E-001    0.00000E+000
   7.0620   7.64200E-001    0.00000E+000
   7.0650   7.92100E-001    0.00000E+000
   7.0680   8.11800E-001    0.00000E+000
   7.0700   8.20200E-001    0.00000E+000
   7.0730   8.23400E-001    0.00000E+000
   7.0750   8.83400E-001    0.00000E+000
   7.0790   9.29200E-001    0.00000E+000
   7.0820   9.74200E-001    0.00000E+000
   7.0840   9.79200E-001    0.00000E+000
   7.0850   1.05100E+000    0.00000E+000
   7.0910   1.10190E+000    0.00000E+000
   7.0920   1.16110E+000    0.00000E+000
   7.0950   1.16350E+000    0.00000E+000
   7.0980   1.31210E+000    0.00000E+000
   7.1010   1.39490E+000    0.00000E+000
   7.1050   1.49940E+000    0.00000E+000
   7.1080   1.76070E+000    0.00000E+000
   7.1100   2.15030E+000    0.00000E+000
   7.1130   2.37760E+000    0.00000E+000
   7.1170   2.56680E+000    0.00000E+000
   7.1190   2.50740E+000    0.00000E+000
   7.1230   2.62910E+000    0.00000E+000
   7.1240   2.81510E+000    0.00000E+000
   7.1280   2.80560E+000    0.00000E+000
   7.1310   3.02210E+000    0.00000E+000
   7.1330   2.88550E+000    0.00000E+000
   7.1360   3.10020E+000    0.00000E+000
   7.1380   3.05520E+000    0.00000E+000
   7.1400   3.13150E+000    0.00000E+000
   7.1440   3.46710E+000    0.00000E+000
   7.1470   3.47890E+000    0.00000E+000
   7.1490   3.08440E+000    0.00000E+000
   7.1520   3.52500E+000    0.00000E+000
   7.1540   2.62250E+000    0.00000E+000
   7.1580   2.67980E+000    0.00000E+000
   7.1600   2.65950E+000    0.00000E+000
   7.1630   1.89380E+000    0.00000E+000
   7.1650   2.05980E+000    0.00000E+000
   7.1670   1.50540E+000    0.00000E+000
   7.1700   9.12500E-001    0.00000E+000
   7.1720   1.33100E+000    0.00000E+000
   7.1750   1.38240E+000    0.00000E+000
   7.1790   1.01350E+000    0.00000E+000
   7.1810   1.00000E+000    0.00000E+000
   7.1840   1.00000E+000    0.00000E+000
   7.1860   1.00000E+000    0.00000E+000
   7.1890   1.00000E+000    0.00000E+000
   7.1930   1.00000E+000    0.00000E+000
   7.1950   1.00000E+000    0.00000E+000
   7.1970   1.00000E+000    0.00000E+000
   7.2010   1.00000E+000    0.00000E+000
   7.2020   1.00000E+000    0.00000E+000
   7.2050   1.00000E+000    0.00000E+000
   7.2090   1.00000E+000    0.00000E+000
   7.2130   1.00000E+000    0.00000E+000
   7.2160   1.00000E+000    0.00000E+000
   7.2180   1.00000E+000    0.00000E+000
   7.2200   1.00000E+000    0.00000E+000
   7.2240   1.00000E+000    0.00000E+000
   7.2270   1.00000E+000    0.00000E+000
   7.2290   1.00000E+000    0.00000E+000
   7.2320   1.00000E+000    0.00000E+000
   7.2350   1.00000E+000    0.00000E+000
   7.2380   1.00000E+000    0.00000E+000
   7.2410   1.00000E+000    0.00000E+000
   7.2430   1.00000E+000    0.00000E+000
   7.2470   1.00000E+000    0.00000E+000
   7.2490   1.00000E+000    0.00000E+000
   7.2520   1.00000E+000    0.00000E+000
   7.2550   1.00000E+000    0.00000E+000
   7.2570   1.00000E+000    0.00000E+000
   7.2600   1.00000E+000    0.00000E+000
   7.2640   1.00000E+000    0.00000E+000
   7.2660   1.00000E+000    0.00000E+000
   7.2680   1.00000E+000    0.00000E+000
   7.2710   1.00000E+000    0.00000E+000
   7.2730   1.00000E+000    0.00000E+000
   7.2760   1.00000E+000    0.00000E+000
   7.2790   1.00000E+000    0.00000E+000
   7.2820   1.00000E+000    0.00000E+000
   7.2850   1.00000E+000    0.00000E+000
   7.2890   1.00000E+000    0.00000E+000
   7.2910   1.00000E+000    0.00000E+000
   7.2950   1.00000E+000    0.00000E+000
   7.2960   1.00000E+000    0.00000E+000
   7.3000   1.00000E+000    0.00000E+000
