# Supplementary material for: Rationally seeded computational protein design of ɑ-helical barrels
Source: Nat Chem Biol. 2024 Jun 20;20(8):991–9. doi: 10.1038/s41589-024-01642-0 (PMC11288890; doi:10.1038/s41589-024-01642-0)
Supplement: Supplementary file 5 — PDB files used for making figure panels h–j. [file 41589_2024_1642_MOESM5_ESM.zip › KIA_RP_RSPD_NatChemBiol_data_Figure3/sc-CC-7-LI_panels_c-g/AUC_panel_e/LI_SV_raw/00091.RA1]

HeptLI
R 1 20.0 40000 0031529 4.7810E11 275 1 
   5.7990   1.00000E+000    0.00000E+000
   5.8030   1.00000E+000    0.00000E+000
   5.8040   1.00000E+000    0.00000E+000
   5.8050   1.00000E+000    0.00000E+000
   5.8070   1.00000E+000    0.00000E+000
   5.8090   1.00000E+000    0.00000E+000
   5.8100   1.00000E+000    0.00000E+000
   5.8120   1.00000E+000    0.00000E+000
   5.8140   1.00000E+000    0.00000E+000
   5.8150   1.00000E+000    0.00000E+000
   5.8160   1.00000E+000    0.00000E+000
   5.8170   1.00000E+000    0.00000E+000
   5.8180   1.00000E+000    0.00000E+000
   5.8210   1.00000E+000    0.00000E+000
   5.8230   1.00000E+000    0.00000E+000
   5.8240   1.00000E+000    0.00000E+000
   5.8250   1.00000E+000    0.00000E+000
   5.8280   1.00000E+000    0.00000E+000
   5.8290   1.00000E+000    0.00000E+000
   5.8300   1.00000E+000    0.00000E+000
   5.8310   1.00000E+000    0.00000E+000
   5.8320   1.00000E+000    0.00000E+000
   5.8330   1.00000E+000    0.00000E+000
   5.8340  -1.50570E+000    0.00000E+000
   5.8360  -1.83070E+000    0.00000E+000
   5.8380  -9.55700E-001    0.00000E+000
   5.8400  -7.59400E-001    0.00000E+000
   5.8410  -7.35800E-001    0.00000E+000
   5.8420  -7.04000E-001    0.00000E+000
   5.8440  -5.87700E-001    0.00000E+000
   5.8460  -8.11600E-001    0.00000E+000
   5.8470  -1.28450E+000    0.00000E+000
   5.8510  -1.37210E+000    0.00000E+000
   5.8530  -1.57850E+000    0.00000E+000
   5.8550  -1.71790E+000    0.00000E+000
   5.8560  -1.67910E+000    0.00000E+000
   5.8580  -1.70440E+000    0.00000E+000
   5.8600  -1.65940E+000    0.00000E+000
   5.8620  -1.53840E+000    0.00000E+000
   5.8630  -1.18710E+000    0.00000E+000
   5.8640  -1.22560E+000    0.00000E+000
   5.8670  -9.17200E-001    0.00000E+000
   5.8690  -6.32100E-001    0.00000E+000
   5.8700  -6.29800E-001    0.00000E+000
   5.8740  -3.82400E-001    0.00000E+000
   5.8750  -3.58200E-001    0.00000E+000
   5.8760  -2.68200E-001    0.00000E+000
   5.8780  -2.37500E-001    0.00000E+000
   5.8800  -1.97000E-001    0.00000E+000
   5.8810  -1.40600E-001    0.00000E+000
   5.8820  -9.69000E-002    0.00000E+000
   5.8830  -6.61000E-002    0.00000E+000
   5.8860  -1.89000E-002    0.00000E+000
   5.8870  -2.64000E-002    0.00000E+000
   5.8890  -1.67000E-002    0.00000E+000
   5.8900  -2.41000E-002    0.00000E+000
   5.8930  -1.23000E-002    0.00000E+000
   5.8950  -1.45000E-002    0.00000E+000
   5.8970   3.70000E-003    0.00000E+000
   5.9010  -1.21000E-002    0.00000E+000
   5.9040  -5.00000E-004    0.00000E+000
   5.9060  -1.71000E-002    0.00000E+000
   5.9080   1.50000E-003    0.00000E+000
   5.9090  -5.00000E-003    0.00000E+000
   5.9130  -4.10000E-003    0.00000E+000
   5.9170  -8.00000E-003    0.00000E+000
   5.9190   3.10000E-003    0.00000E+000
   5.9230   1.30000E-002    0.00000E+000
   5.9250  -8.90000E-003    0.00000E+000
   5.9270  -2.50000E-003    0.00000E+000
   5.9290   2.73000E-002    0.00000E+000
   5.9300  -2.00000E-004    0.00000E+000
   5.9320   1.34000E-002    0.00000E+000
   5.9340  -4.80000E-003    0.00000E+000
   5.9370  -2.15000E-002    0.00000E+000
   5.9380  -1.54000E-002    0.00000E+000
   5.9420  -6.70000E-003    0.00000E+000
   5.9430  -3.20000E-003    0.00000E+000
   5.9440   3.50000E-003    0.00000E+000
   5.9470   1.67000E-002    0.00000E+000
   5.9480   1.12000E-002    0.00000E+000
   5.9500   3.32000E-002    0.00000E+000
   5.9530   3.50000E-002    0.00000E+000
   5.9540   3.70000E-003    0.00000E+000
   5.9580   1.60000E-003    0.00000E+000
   5.9590  -1.08000E-002    0.00000E+000
   5.9610  -8.90000E-003    0.00000E+000
   5.9620  -2.11000E-002    0.00000E+000
   5.9640   2.60000E-003    0.00000E+000
   5.9660  -4.30000E-003    0.00000E+000
   5.9700  -8.50000E-003    0.00000E+000
   5.9710  -1.17000E-002    0.00000E+000
   5.9740  -8.30000E-003    0.00000E+000
   5.9760  -1.44000E-002    0.00000E+000
   5.9780  -1.75000E-002    0.00000E+000
   5.9790   8.90000E-003    0.00000E+000
   5.9820   1.18000E-002    0.00000E+000
   5.9830  -8.60000E-003    0.00000E+000
   5.9860  -4.80000E-003    0.00000E+000
   5.9890   7.30000E-003    0.00000E+000
   5.9900  -1.80000E-003    0.00000E+000
   5.9930   1.33000E-002    0.00000E+000
   5.9960   4.90000E-003    0.00000E+000
   6.0000   2.41000E-002    0.00000E+000
   6.0020   2.59900E-001    0.00000E+000
   6.0050  -2.49600E-001    0.00000E+000
   6.0060  -7.62800E-001    0.00000E+000
   6.0090  -4.06500E-001    0.00000E+000
   6.0100  -7.10000E-002    0.00000E+000
   6.0110   5.50000E-002    0.00000E+000
   6.0140  -3.47000E-002    0.00000E+000
   6.0180  -2.61000E-002    0.00000E+000
   6.0190  -5.26000E-002    0.00000E+000
   6.0210  -2.57500E-001    0.00000E+000
   6.0230  -1.49800E-001    0.00000E+000
   6.0250   6.04300E-001    0.00000E+000
   6.0290   3.88000E-002    0.00000E+000
   6.0310  -1.20000E-003    0.00000E+000
   6.0340  -1.44000E-002    0.00000E+000
   6.0380   2.70000E-003    0.00000E+000
   6.0400  -4.90000E-003    0.00000E+000
   6.0420   1.66000E-002    0.00000E+000
   6.0440  -2.60000E-003    0.00000E+000
   6.0470   9.00000E-003    0.00000E+000
   6.0510   3.70000E-003    0.00000E+000
   6.0530   1.63000E-002    0.00000E+000
   6.0550   2.24000E-002    0.00000E+000
   6.0570   6.00000E-003    0.00000E+000
   6.0600   9.80000E-003    0.00000E+000
   6.0640   1.91000E-002    0.00000E+000
   6.0670   3.40000E-003    0.00000E+000
   6.0690   8.40000E-003    0.00000E+000
   6.0740   1.89000E-002    0.00000E+000
   6.0760   6.60000E-003    0.00000E+000
   6.0770   3.20000E-003    0.00000E+000
   6.0790  -3.50000E-003    0.00000E+000
   6.0800   1.38000E-002    0.00000E+000
   6.0840   1.97000E-002    0.00000E+000
   6.0870  -1.20000E-003    0.00000E+000
   6.0890  -7.60000E-003    0.00000E+000
   6.0930   1.55000E-002    0.00000E+000
   6.0940   1.91000E-002    0.00000E+000
   6.0960  -4.50000E-003    0.00000E+000
   6.1010   1.37000E-002    0.00000E+000
   6.1030   1.49000E-002    0.00000E+000
   6.1050   2.70000E-003    0.00000E+000
   6.1070  -3.50000E-003    0.00000E+000
   6.1100   6.50000E-003    0.00000E+000
   6.1130  -3.50000E-003    0.00000E+000
   6.1150  -1.50000E-003    0.00000E+000
   6.1170  -4.10000E-003    0.00000E+000
   6.1190   3.10000E-003    0.00000E+000
   6.1220   3.00000E-003    0.00000E+000
   6.1250   8.00000E-003    0.00000E+000
   6.1280   7.30000E-003    0.00000E+000
   6.1300  -1.04000E-002    0.00000E+000
   6.1330   7.60000E-003    0.00000E+000
   6.1340   3.40000E-003    0.00000E+000
   6.1380   1.54000E-002    0.00000E+000
   6.1390  -1.40000E-003    0.00000E+000
   6.1420   1.07000E-002    0.00000E+000
   6.1450  -1.30000E-003    0.00000E+000
   6.1470   1.90000E-002    0.00000E+000
   6.1500   1.28000E-002    0.00000E+000
   6.1520  -6.30000E-003    0.00000E+000
   6.1550   5.40000E-003    0.00000E+000
   6.1580   1.28000E-002    0.00000E+000
   6.1590   1.02000E-002    0.00000E+000
   6.1630  -2.70000E-003    0.00000E+000
   6.1650  -9.20000E-003    0.00000E+000
   6.1670  -1.50000E-003    0.00000E+000
   6.1700   4.00000E-003    0.00000E+000
   6.1730   1.92000E-002    0.00000E+000
   6.1750   9.90000E-003    0.00000E+000
   6.1780   6.00000E-004    0.00000E+000
   6.1820   4.10000E-003    0.00000E+000
   6.1840  -1.80000E-003    0.00000E+000
   6.1870   1.50000E-003    0.00000E+000
   6.1900   3.50000E-003    0.00000E+000
   6.1930   7.90000E-003    0.00000E+000
   6.1970   1.70000E-003    0.00000E+000
   6.1990  -3.00000E-003    0.00000E+000
   6.2000   6.80000E-003    0.00000E+000
   6.2040  -5.90000E-003    0.00000E+000
   6.2050  -3.60000E-003    0.00000E+000
   6.2070   3.70000E-003    0.00000E+000
   6.2090   4.30000E-003    0.00000E+000
   6.2130   4.60000E-003    0.00000E+000
   6.2160  -5.00000E-003    0.00000E+000
   6.2180   1.57000E-002    0.00000E+000
   6.2200   2.20000E-003    0.00000E+000
   6.2240  -3.70000E-003    0.00000E+000
   6.2250   3.00000E-003    0.00000E+000
   6.2280   1.20000E-002    0.00000E+000
   6.2300   1.11000E-002    0.00000E+000
   6.2340   5.50000E-003    0.00000E+000
   6.2360   1.23000E-002    0.00000E+000
   6.2380  -7.50000E-003    0.00000E+000
   6.2390   2.70000E-003    0.00000E+000
   6.2430   8.40000E-003    0.00000E+000
   6.2460   1.13000E-002    0.00000E+000
   6.2480   6.50000E-003    0.00000E+000
   6.2510   2.60000E-003    0.00000E+000
   6.2530   2.04000E-002    0.00000E+000
   6.2550  -1.00000E-004    0.00000E+000
   6.2580   9.00000E-004    0.00000E+000
   6.2610   1.63000E-002    0.00000E+000
   6.2640  -2.40000E-003    0.00000E+000
   6.2680   1.37000E-002    0.00000E+000
   6.2690   1.90000E-003    0.00000E+000
   6.2730   9.10000E-003    0.00000E+000
   6.2750   1.15000E-002    0.00000E+000
   6.2780   9.20000E-003    0.00000E+000
   6.2800   6.40000E-003    0.00000E+000
   6.2820   9.70000E-003    0.00000E+000
   6.2850   7.10000E-003    0.00000E+000
   6.2890   6.00000E-004    0.00000E+000
   6.2910   3.00000E-003    0.00000E+000
   6.2930   1.20000E-003    0.00000E+000
   6.2960   3.50000E-003    0.00000E+000
   6.3000   6.10000E-003    0.00000E+000
   6.3010   7.70000E-003    0.00000E+000
   6.3050   2.60000E-002    0.00000E+000
   6.3080  -5.00000E-004    0.00000E+000
   6.3140   1.22000E-002    0.00000E+000
   6.3170   6.70000E-003    0.00000E+000
   6.3190   6.40000E-003    0.00000E+000
   6.3220   1.00000E-002    0.00000E+000
   6.3250   1.44000E-002    0.00000E+000
   6.3270   8.40000E-003    0.00000E+000
   6.3300   1.52000E-002    0.00000E+000
   6.3350   1.70000E-003    0.00000E+000
   6.3380   2.04000E-002    0.00000E+000
   6.3390   2.95000E-002    0.00000E+000
   6.3440   1.87000E-002    0.00000E+000
   6.3470   2.32000E-002    0.00000E+000
   6.3500   1.90000E-002    0.00000E+000
   6.3520   1.27000E-002    0.00000E+000
   6.3550   7.20000E-003    0.00000E+000
   6.3620   2.62000E-002    0.00000E+000
   6.3650   1.04000E-002    0.00000E+000
   6.3660   2.87000E-002    0.00000E+000
   6.3700   6.80000E-003    0.00000E+000
   6.3710   2.50000E-002    0.00000E+000
   6.3730   2.09000E-002    0.00000E+000
   6.3780   6.90000E-003    0.00000E+000
   6.3810   1.76000E-002    0.00000E+000
   6.3830   1.77000E-002    0.00000E+000
   6.3860   1.07000E-002    0.00000E+000
   6.3880   1.50000E-002    0.00000E+000
   6.3890   2.28000E-002    0.00000E+000
   6.3920   1.55000E-002    0.00000E+000
   6.3940   3.51000E-002    0.00000E+000
   6.3970   1.59000E-002    0.00000E+000
   6.3990   1.68000E-002    0.00000E+000
   6.4010   1.96000E-002    0.00000E+000
   6.4030   1.33000E-002    0.00000E+000
   6.4060   1.87000E-002    0.00000E+000
   6.4080   2.86000E-002    0.00000E+000
   6.4110   8.70000E-003    0.00000E+000
   6.4140   2.04000E-002    0.00000E+000
   6.4170   1.06000E-002    0.00000E+000
   6.4180   9.00000E-003    0.00000E+000
   6.4200   1.63000E-002    0.00000E+000
   6.4230   1.87000E-002    0.00000E+000
   6.4250   2.50000E-002    0.00000E+000
   6.4270   1.87000E-002    0.00000E+000
   6.4290   1.28000E-002    0.00000E+000
   6.4300   2.26000E-002    0.00000E+000
   6.4340   2.17000E-002    0.00000E+000
   6.4360   1.94000E-002    0.00000E+000
   6.4390   1.59000E-002    0.00000E+000
   6.4410   3.01000E-002    0.00000E+000
   6.4440   2.99000E-002    0.00000E+000
   6.4460   2.30000E-002    0.00000E+000
   6.4470   1.12000E-002    0.00000E+000
   6.4520   3.04000E-002    0.00000E+000
   6.4540   2.37000E-002    0.00000E+000
   6.4560   1.85000E-002    0.00000E+000
   6.4570   1.19000E-002    0.00000E+000
   6.4620   2.36000E-002    0.00000E+000
   6.4630   1.83000E-002    0.00000E+000
   6.4650   1.48000E-002    0.00000E+000
   6.4660   2.00000E-002    0.00000E+000
   6.4720   2.69000E-002    0.00000E+000
   6.4730   3.70000E-002    0.00000E+000
   6.4760   2.47000E-002    0.00000E+000
   6.4780   3.27000E-002    0.00000E+000
   6.4800   2.81000E-002    0.00000E+000
   6.4820   1.59000E-002    0.00000E+000
   6.4850   3.62000E-002    0.00000E+000
   6.4870   3.10000E-002    0.00000E+000
   6.4890   2.93000E-002    0.00000E+000
   6.4920   2.70000E-002    0.00000E+000
   6.4950   3.12000E-002    0.00000E+000
   6.4980   2.74000E-002    0.00000E+000
   6.5000   4.20000E-002    0.00000E+000
   6.5030   2.53000E-002    0.00000E+000
   6.5050   3.70000E-002    0.00000E+000
   6.5080   3.66000E-002    0.00000E+000
   6.5110   3.20000E-002    0.00000E+000
   6.5120   3.18000E-002    0.00000E+000
   6.5150   4.87000E-002    0.00000E+000
   6.5160   4.24000E-002    0.00000E+000
   6.5200   4.71000E-002    0.00000E+000
   6.5210   3.81000E-002    0.00000E+000
   6.5270   3.81000E-002    0.00000E+000
   6.5300   2.79000E-002    0.00000E+000
   6.5320   3.76000E-002    0.00000E+000
   6.5330   5.76000E-002    0.00000E+000
   6.5360   4.56000E-002    0.00000E+000
   6.5370   4.78000E-002    0.00000E+000
   6.5420   4.15000E-002    0.00000E+000
   6.5440   3.34000E-002    0.00000E+000
   6.5480   5.34000E-002    0.00000E+000
   6.5490   4.58000E-002    0.00000E+000
   6.5520   5.03000E-002    0.00000E+000
   6.5550   5.90000E-002    0.00000E+000
   6.5570   6.49000E-002    0.00000E+000
   6.5590   4.79000E-002    0.00000E+000
   6.5610   4.00000E-002    0.00000E+000
   6.5650   5.67000E-002    0.00000E+000
   6.5670   5.28000E-002    0.00000E+000
   6.5700   6.11000E-002    0.00000E+000
   6.5720   6.69000E-002    0.00000E+000
   6.5740   5.80000E-002    0.00000E+000
   6.5760   6.56000E-002    0.00000E+000
   6.5780   6.85000E-002    0.00000E+000
   6.5820   6.27000E-002    0.00000E+000
   6.5830   6.22000E-002    0.00000E+000
   6.5850   8.16000E-002    0.00000E+000
   6.5870   7.82000E-002    0.00000E+000
   6.5900   6.54000E-002    0.00000E+000
   6.5920   6.41000E-002    0.00000E+000
   6.5960   7.83000E-002    0.00000E+000
   6.5990   7.45000E-002    0.00000E+000
   6.6010   6.51000E-002    0.00000E+000
   6.6040   8.18000E-002    0.00000E+000
   6.6060   7.50000E-002    0.00000E+000
   6.6080   8.50000E-002    0.00000E+000
   6.6120   7.75000E-002    0.00000E+000
   6.6130   9.65000E-002    0.00000E+000
   6.6150   8.39000E-002    0.00000E+000
   6.6180   8.88000E-002    0.00000E+000
   6.6190   9.83000E-002    0.00000E+000
   6.6220   7.62000E-002    0.00000E+000
   6.6240   8.39000E-002    0.00000E+000
   6.6280   1.04800E-001    0.00000E+000
   6.6300   8.66000E-002    0.00000E+000
   6.6310   8.72000E-002    0.00000E+000
   6.6330   9.80000E-002    0.00000E+000
   6.6350   8.50000E-002    0.00000E+000
   6.6400   9.23000E-002    0.00000E+000
   6.6430   1.00100E-001    0.00000E+000
   6.6460   1.02300E-001    0.00000E+000
   6.6490   9.67000E-002    0.00000E+000
   6.6500   1.00200E-001    0.00000E+000
   6.6530   1.06200E-001    0.00000E+000
   6.6540   1.09200E-001    0.00000E+000
   6.6560   1.24600E-001    0.00000E+000
   6.6600   1.09800E-001    0.00000E+000
   6.6630   1.08600E-001    0.00000E+000
   6.6660   1.17500E-001    0.00000E+000
   6.6680   1.10300E-001    0.00000E+000
   6.6700   1.15600E-001    0.00000E+000
   6.6730   1.07800E-001    0.00000E+000
   6.6740   1.29800E-001    0.00000E+000
   6.6760   1.36500E-001    0.00000E+000
   6.6770   1.16800E-001    0.00000E+000
   6.6810   1.24900E-001    0.00000E+000
   6.6860   1.33900E-001    0.00000E+000
   6.6870   1.34400E-001    0.00000E+000
   6.6900   1.31300E-001    0.00000E+000
   6.6920   1.38700E-001    0.00000E+000
   6.6940   1.41200E-001    0.00000E+000
   6.6970   1.36300E-001    0.00000E+000
   6.6980   1.28800E-001    0.00000E+000
   6.7020   1.51000E-001    0.00000E+000
   6.7050   1.55100E-001    0.00000E+000
   6.7080   1.33200E-001    0.00000E+000
   6.7100   1.56400E-001    0.00000E+000
   6.7120   1.50600E-001    0.00000E+000
   6.7140   1.52000E-001    0.00000E+000
   6.7160   1.57000E-001    0.00000E+000
   6.7190   1.62200E-001    0.00000E+000
   6.7210   1.63500E-001    0.00000E+000
   6.7250   1.67700E-001    0.00000E+000
   6.7270   1.56600E-001    0.00000E+000
   6.7310   1.72300E-001    0.00000E+000
   6.7330   1.57500E-001    0.00000E+000
   6.7350   1.69000E-001    0.00000E+000
   6.7380   1.68900E-001    0.00000E+000
   6.7390   1.85000E-001    0.00000E+000
   6.7430   1.97400E-001    0.00000E+000
   6.7450   1.74600E-001    0.00000E+000
   6.7480   1.78500E-001    0.00000E+000
   6.7520   1.85500E-001    0.00000E+000
   6.7540   2.08200E-001    0.00000E+000
   6.7550   1.74100E-001    0.00000E+000
   6.7570   1.83700E-001    0.00000E+000
   6.7610   1.97400E-001    0.00000E+000
   6.7630   1.91100E-001    0.00000E+000
   6.7660   1.99700E-001    0.00000E+000
   6.7690   2.09400E-001    0.00000E+000
   6.7720   2.01800E-001    0.00000E+000
   6.7770   2.01800E-001    0.00000E+000
   6.7780   2.04800E-001    0.00000E+000
   6.7810   2.11800E-001    0.00000E+000
   6.7830   2.23200E-001    0.00000E+000
   6.7860   2.23200E-001    0.00000E+000
   6.7900   2.31500E-001    0.00000E+000
   6.7930   2.21400E-001    0.00000E+000
   6.7940   2.29000E-001    0.00000E+000
   6.7980   2.36000E-001    0.00000E+000
   6.8020   2.32400E-001    0.00000E+000
   6.8030   2.35100E-001    0.00000E+000
   6.8070   2.41700E-001    0.00000E+000
   6.8100   2.38200E-001    0.00000E+000
   6.8120   2.58000E-001    0.00000E+000
   6.8140   2.28600E-001    0.00000E+000
   6.8180   2.38200E-001    0.00000E+000
   6.8200   2.36500E-001    0.00000E+000
   6.8230   2.72200E-001    0.00000E+000
   6.8260   2.60300E-001    0.00000E+000
   6.8290   2.64300E-001    0.00000E+000
   6.8310   2.72800E-001    0.00000E+000
   6.8340   2.72300E-001    0.00000E+000
   6.8380   3.01500E-001    0.00000E+000
   6.8410   2.89500E-001    0.00000E+000
   6.8420   2.85100E-001    0.00000E+000
   6.8460   2.90500E-001    0.00000E+000
   6.8480   2.86300E-001    0.00000E+000
   6.8510   2.77700E-001    0.00000E+000
   6.8530   2.89200E-001    0.00000E+000
   6.8560   3.03000E-001    0.00000E+000
   6.8580   3.03400E-001    0.00000E+000
   6.8600   2.89900E-001    0.00000E+000
   6.8630   3.09900E-001    0.00000E+000
   6.8650   3.07300E-001    0.00000E+000
   6.8670   2.95900E-001    0.00000E+000
   6.8700   3.15900E-001    0.00000E+000
   6.8740   3.21200E-001    0.00000E+000
   6.8770   3.04400E-001    0.00000E+000
   6.8790   3.11300E-001    0.00000E+000
   6.8840   3.24300E-001    0.00000E+000
   6.8860   3.42000E-001    0.00000E+000
   6.8880   3.29300E-001    0.00000E+000
   6.8910   3.16500E-001    0.00000E+000
   6.8920   3.21100E-001    0.00000E+000
   6.8950   3.37400E-001    0.00000E+000
   6.8970   3.45800E-001    0.00000E+000
   6.8990   3.38000E-001    0.00000E+000
   6.9040   3.44000E-001    0.00000E+000
   6.9110   3.43600E-001    0.00000E+000
   6.9130   3.90000E-001    0.00000E+000
   6.9150   3.90700E-001    0.00000E+000
   6.9170   3.83800E-001    0.00000E+000
   6.9190   3.66000E-001    0.00000E+000
   6.9220   3.49200E-001    0.00000E+000
   6.9260   3.60900E-001    0.00000E+000
   6.9270   3.66300E-001    0.00000E+000
   6.9300   3.59300E-001    0.00000E+000
   6.9360   4.00100E-001    0.00000E+000
   6.9380   3.74700E-001    0.00000E+000
   6.9400   3.89100E-001    0.00000E+000
   6.9420   3.69700E-001    0.00000E+000
   6.9450   3.67000E-001    0.00000E+000
   6.9480   3.83200E-001    0.00000E+000
   6.9500   3.73200E-001    0.00000E+000
   6.9540   3.81800E-001    0.00000E+000
   6.9560   3.97400E-001    0.00000E+000
   6.9590   3.99300E-001    0.00000E+000
   6.9610   3.93400E-001    0.00000E+000
   6.9630   4.07000E-001    0.00000E+000
   6.9650   4.01900E-001    0.00000E+000
   6.9680   4.01800E-001    0.00000E+000
   6.9700   4.04600E-001    0.00000E+000
   6.9730   4.15200E-001    0.00000E+000
   6.9750   4.18200E-001    0.00000E+000
   6.9820   4.34600E-001    0.00000E+000
   6.9860   4.27600E-001    0.00000E+000
   6.9880   4.31800E-001    0.00000E+000
   6.9900   4.39800E-001    0.00000E+000
   6.9930   4.41600E-001    0.00000E+000
   6.9970   4.55900E-001    0.00000E+000
   6.9990   4.48700E-001    0.00000E+000
   7.0010   4.56600E-001    0.00000E+000
   7.0040   4.58400E-001    0.00000E+000
   7.0060   4.77100E-001    0.00000E+000
   7.0090   4.73800E-001    0.00000E+000
   7.0130   4.60600E-001    0.00000E+000
   7.0150   4.83200E-001    0.00000E+000
   7.0170   4.96900E-001    0.00000E+000
   7.0210   5.21600E-001    0.00000E+000
   7.0230   5.00900E-001    0.00000E+000
   7.0260   5.26100E-001    0.00000E+000
   7.0280   5.33400E-001    0.00000E+000
   7.0310   5.41700E-001    0.00000E+000
   7.0330   5.16500E-001    0.00000E+000
   7.0360   5.55500E-001    0.00000E+000
   7.0390   5.67800E-001    0.00000E+000
   7.0430   5.96500E-001    0.00000E+000
   7.0440   5.91000E-001    0.00000E+000
   7.0480   6.05600E-001    0.00000E+000
   7.0500   6.30900E-001    0.00000E+000
   7.0530   6.42400E-001    0.00000E+000
   7.0560   6.53300E-001    0.00000E+000
   7.0590   7.29800E-001    0.00000E+000
   7.0600   7.19200E-001    0.00000E+000
   7.0650   7.32200E-001    0.00000E+000
   7.0680   7.57700E-001    0.00000E+000
   7.0690   7.62600E-001    0.00000E+000
   7.0720   8.23500E-001    0.00000E+000
   7.0750   8.72500E-001    0.00000E+000
   7.0780   8.94000E-001    0.00000E+000
   7.0810   9.60200E-001    0.00000E+000
   7.0840   9.83800E-001    0.00000E+000
   7.0870   1.03340E+000    0.00000E+000
   7.0910   1.09510E+000    0.00000E+000
   7.0920   1.18770E+000    0.00000E+000
   7.0950   1.18350E+000    0.00000E+000
   7.0970   1.30120E+000    0.00000E+000
   7.1010   1.37450E+000    0.00000E+000
   7.1040   1.53350E+000    0.00000E+000
   7.1080   1.87740E+000    0.00000E+000
   7.1100   2.24960E+000    0.00000E+000
   7.1130   2.41280E+000    0.00000E+000
   7.1170   2.57310E+000    0.00000E+000
   7.1180   2.56770E+000    0.00000E+000
   7.1220   2.62200E+000    0.00000E+000
   7.1240   2.70760E+000    0.00000E+000
   7.1270   2.79600E+000    0.00000E+000
   7.1290   2.94670E+000    0.00000E+000
   7.1310   2.93750E+000    0.00000E+000
   7.1340   3.07980E+000    0.00000E+000
   7.1370   3.09900E+000    0.00000E+000
   7.1400   3.05660E+000    0.00000E+000
   7.1440   2.94480E+000    0.00000E+000
   7.1450   3.21040E+000    0.00000E+000
   7.1470   2.82390E+000    0.00000E+000
   7.1490   3.19130E+000    0.00000E+000
   7.1520   2.74970E+000    0.00000E+000
   7.1560   2.36420E+000    0.00000E+000
   7.1590   2.20970E+000    0.00000E+000
   7.1610   1.94590E+000    0.00000E+000
   7.1630   2.12860E+000    0.00000E+000
   7.1650   1.53300E+000    0.00000E+000
   7.1680   1.51150E+000    0.00000E+000
   7.1700   1.59690E+000    0.00000E+000
   7.1740   1.25080E+000    0.00000E+000
   7.1760   8.83800E-001    0.00000E+000
   7.1790   2.42400E-001    0.00000E+000
   7.1810   1.00000E+000    0.00000E+000
   7.1840   1.00000E+000    0.00000E+000
   7.1860   1.00000E+000    0.00000E+000
   7.1900   1.00000E+000    0.00000E+000
   7.1950   1.00000E+000    0.00000E+000
   7.1970   1.00000E+000    0.00000E+000
   7.2000   1.00000E+000    0.00000E+000
   7.2020   1.00000E+000    0.00000E+000
   7.2040   1.00000E+000    0.00000E+000
   7.2070   1.00000E+000    0.00000E+000
   7.2100   1.00000E+000    0.00000E+000
   7.2130   1.00000E+000    0.00000E+000
   7.2160   1.00000E+000    0.00000E+000
   7.2180   1.00000E+000    0.00000E+000
   7.2200   1.00000E+000    0.00000E+000
   7.2240   1.00000E+000    0.00000E+000
   7.2270   1.00000E+000    0.00000E+000
   7.2300   1.00000E+000    0.00000E+000
   7.2320   1.00000E+000    0.00000E+000
   7.2340   1.00000E+000    0.00000E+000
   7.2370   1.00000E+000    0.00000E+000
   7.2410   1.00000E+000    0.00000E+000
   7.2430   1.00000E+000    0.00000E+000
   7.2460   1.00000E+000    0.00000E+000
   7.2500   1.00000E+000    0.00000E+000
   7.2520   1.00000E+000    0.00000E+000
   7.2540   1.00000E+000    0.00000E+000
   7.2560   1.00000E+000    0.00000E+000
   7.2600   1.00000E+000    0.00000E+000
   7.2620   1.00000E+000    0.00000E+000
   7.2640   1.00000E+000    0.00000E+000
   7.2680   1.00000E+000    0.00000E+000
   7.2710   1.00000E+000    0.00000E+000
   7.2730   1.00000E+000    0.00000E+000
   7.2750   1.00000E+000    0.00000E+000
   7.2780   1.00000E+000    0.00000E+000
   7.2800   1.00000E+000    0.00000E+000
   7.2830   1.00000E+000    0.00000E+000
   7.2860   1.00000E+000    0.00000E+000
   7.2890   1.00000E+000    0.00000E+000
   7.2940   1.00000E+000    0.00000E+000
   7.2960   1.00000E+000    0.00000E+000
   7.2990   1.00000E+000    0.00000E+000
   7.3000   1.00000E+000    0.00000E+000
