# Supplementary material for: Rationally seeded computational protein design of ɑ-helical barrels
Source: Nat Chem Biol. 2024 Jun 20;20(8):991–9. doi: 10.1038/s41589-024-01642-0 (PMC11288890; doi:10.1038/s41589-024-01642-0)
Supplement: Supplementary file 5 — PDB files used for making figure panels h–j. [file 41589_2024_1642_MOESM5_ESM.zip › KIA_RP_RSPD_NatChemBiol_data_Figure3/sc-CC-7-LI_panels_c-g/AUC_panel_e/LI_SV_raw/00095.RA1]

HeptLI
R 1 20.0 40000 0032728 4.9910E11 276 1 
   5.8000   1.00000E+000    0.00000E+000
   5.8010   1.00000E+000    0.00000E+000
   5.8030   1.00000E+000    0.00000E+000
   5.8040   1.00000E+000    0.00000E+000
   5.8050   1.00000E+000    0.00000E+000
   5.8060   1.00000E+000    0.00000E+000
   5.8070   1.00000E+000    0.00000E+000
   5.8080   1.00000E+000    0.00000E+000
   5.8090   1.00000E+000    0.00000E+000
   5.8100   1.00000E+000    0.00000E+000
   5.8120   1.00000E+000    0.00000E+000
   5.8140   1.00000E+000    0.00000E+000
   5.8150   1.00000E+000    0.00000E+000
   5.8170   1.00000E+000    0.00000E+000
   5.8190   1.00000E+000    0.00000E+000
   5.8200   1.00000E+000    0.00000E+000
   5.8220   1.00000E+000    0.00000E+000
   5.8230   1.00000E+000    0.00000E+000
   5.8240   1.00000E+000    0.00000E+000
   5.8260   1.00000E+000    0.00000E+000
   5.8270   1.00000E+000    0.00000E+000
   5.8280   1.00000E+000    0.00000E+000
   5.8290   1.00000E+000    0.00000E+000
   5.8310   1.00000E+000    0.00000E+000
   5.8330   1.00000E+000    0.00000E+000
   5.8340   1.00000E+000    0.00000E+000
   5.8350  -1.85160E+000    0.00000E+000
   5.8360  -1.15380E+000    0.00000E+000
   5.8370  -1.05620E+000    0.00000E+000
   5.8380  -8.08300E-001    0.00000E+000
   5.8390  -6.89900E-001    0.00000E+000
   5.8400  -6.66600E-001    0.00000E+000
   5.8410  -7.95000E-001    0.00000E+000
   5.8430  -7.43800E-001    0.00000E+000
   5.8440  -7.42600E-001    0.00000E+000
   5.8460  -8.51300E-001    0.00000E+000
   5.8470  -1.05210E+000    0.00000E+000
   5.8490  -1.11230E+000    0.00000E+000
   5.8500  -1.42170E+000    0.00000E+000
   5.8510  -1.53090E+000    0.00000E+000
   5.8530  -1.58480E+000    0.00000E+000
   5.8540  -1.64750E+000    0.00000E+000
   5.8560  -1.72900E+000    0.00000E+000
   5.8580  -1.62960E+000    0.00000E+000
   5.8610  -1.53460E+000    0.00000E+000
   5.8630  -1.55670E+000    0.00000E+000
   5.8640  -1.20690E+000    0.00000E+000
   5.8650  -1.28580E+000    0.00000E+000
   5.8670  -1.20160E+000    0.00000E+000
   5.8680  -1.00050E+000    0.00000E+000
   5.8690  -7.08700E-001    0.00000E+000
   5.8700  -5.83600E-001    0.00000E+000
   5.8710  -5.54500E-001    0.00000E+000
   5.8720  -4.47700E-001    0.00000E+000
   5.8740  -3.73400E-001    0.00000E+000
   5.8750  -2.85600E-001    0.00000E+000
   5.8770  -2.36700E-001    0.00000E+000
   5.8790  -1.59200E-001    0.00000E+000
   5.8810  -1.30800E-001    0.00000E+000
   5.8820  -8.36000E-002    0.00000E+000
   5.8830  -6.63000E-002    0.00000E+000
   5.8850  -2.34000E-002    0.00000E+000
   5.8860  -3.06000E-002    0.00000E+000
   5.8880  -2.17000E-002    0.00000E+000
   5.8910  -1.91000E-002    0.00000E+000
   5.8920  -1.57000E-002    0.00000E+000
   5.8930  -1.17000E-002    0.00000E+000
   5.8950  -1.06000E-002    0.00000E+000
   5.8970  -8.40000E-003    0.00000E+000
   5.9010  -6.60000E-003    0.00000E+000
   5.9020  -7.60000E-003    0.00000E+000
   5.9040  -8.80000E-003    0.00000E+000
   5.9050  -1.89000E-002    0.00000E+000
   5.9070  -1.08000E-002    0.00000E+000
   5.9080  -5.70000E-003    0.00000E+000
   5.9110   8.50000E-003    0.00000E+000
   5.9150  -7.70000E-003    0.00000E+000
   5.9160   8.00000E-004    0.00000E+000
   5.9170   3.60000E-003    0.00000E+000
   5.9180  -1.24000E-002    0.00000E+000
   5.9200  -5.80000E-003    0.00000E+000
   5.9220   3.70000E-003    0.00000E+000
   5.9230  -2.80000E-003    0.00000E+000
   5.9260  -6.70000E-003    0.00000E+000
   5.9270  -5.00000E-004    0.00000E+000
   5.9280   1.61000E-002    0.00000E+000
   5.9300   1.78000E-002    0.00000E+000
   5.9320  -1.02000E-002    0.00000E+000
   5.9330  -4.00000E-004    0.00000E+000
   5.9350   1.90000E-003    0.00000E+000
   5.9370  -1.11000E-002    0.00000E+000
   5.9390  -9.10000E-003    0.00000E+000
   5.9420   1.00000E-004    0.00000E+000
   5.9430  -4.80000E-003    0.00000E+000
   5.9450   8.00000E-003    0.00000E+000
   5.9460   1.44000E-002    0.00000E+000
   5.9500   1.09000E-002    0.00000E+000
   5.9510   4.12000E-002    0.00000E+000
   5.9530   2.55000E-002    0.00000E+000
   5.9560   6.80000E-003    0.00000E+000
   5.9570  -5.40000E-003    0.00000E+000
   5.9580   4.00000E-004    0.00000E+000
   5.9620  -4.90000E-003    0.00000E+000
   5.9630   1.36000E-002    0.00000E+000
   5.9640  -4.50000E-003    0.00000E+000
   5.9650  -7.50000E-003    0.00000E+000
   5.9690  -5.00000E-004    0.00000E+000
   5.9700  -1.51000E-002    0.00000E+000
   5.9730   1.24000E-002    0.00000E+000
   5.9750  -1.65000E-002    0.00000E+000
   5.9770  -6.60000E-003    0.00000E+000
   5.9780  -1.50000E-003    0.00000E+000
   5.9810   9.00000E-004    0.00000E+000
   5.9820  -8.90000E-003    0.00000E+000
   5.9850   8.60000E-003    0.00000E+000
   5.9860   3.90000E-003    0.00000E+000
   5.9880   7.70000E-003    0.00000E+000
   5.9890  -1.40000E-003    0.00000E+000
   5.9920   9.20000E-003    0.00000E+000
   5.9930   1.20000E-003    0.00000E+000
   5.9950   1.64000E-002    0.00000E+000
   5.9980   3.90000E-002    0.00000E+000
   6.0010   2.25500E-001    0.00000E+000
   6.0020   2.34400E-001    0.00000E+000
   6.0040  -5.73400E-001    0.00000E+000
   6.0060  -7.56400E-001    0.00000E+000
   6.0090  -2.64000E-001    0.00000E+000
   6.0110  -1.00000E-002    0.00000E+000
   6.0140  -1.91000E-002    0.00000E+000
   6.0160  -1.87000E-002    0.00000E+000
   6.0180  -5.67000E-002    0.00000E+000
   6.0210  -4.27000E-002    0.00000E+000
   6.0220  -2.96200E-001    0.00000E+000
   6.0240   6.14500E-001    0.00000E+000
   6.0260   4.75200E-001    0.00000E+000
   6.0280  -8.93000E-002    0.00000E+000
   6.0310   3.09000E-002    0.00000E+000
   6.0340  -1.86000E-002    0.00000E+000
   6.0350   1.90000E-003    0.00000E+000
   6.0380   5.10000E-003    0.00000E+000
   6.0400   1.17000E-002    0.00000E+000
   6.0420   2.80000E-003    0.00000E+000
   6.0440   3.10000E-003    0.00000E+000
   6.0450   3.80000E-003    0.00000E+000
   6.0500  -3.90000E-003    0.00000E+000
   6.0520   1.47000E-002    0.00000E+000
   6.0540   1.67000E-002    0.00000E+000
   6.0570   7.30000E-003    0.00000E+000
   6.0580   1.24000E-002    0.00000E+000
   6.0600   5.10000E-003    0.00000E+000
   6.0610   1.14000E-002    0.00000E+000
   6.0640   8.60000E-003    0.00000E+000
   6.0650  -6.20000E-003    0.00000E+000
   6.0670   9.10000E-003    0.00000E+000
   6.0710   1.80000E-003    0.00000E+000
   6.0720   2.04000E-002    0.00000E+000
   6.0740  -6.00000E-004    0.00000E+000
   6.0760   2.30000E-003    0.00000E+000
   6.0780   3.13000E-002    0.00000E+000
   6.0830  -6.60000E-003    0.00000E+000
   6.0860  -4.40000E-003    0.00000E+000
   6.0920   7.90000E-003    0.00000E+000
   6.0930   1.74000E-002    0.00000E+000
   6.0940  -0.00000E+000    0.00000E+000
   6.0980   8.00000E-004    0.00000E+000
   6.0990   5.00000E-004    0.00000E+000
   6.1020   9.20000E-003    0.00000E+000
   6.1050  -6.50000E-003    0.00000E+000
   6.1100   1.50000E-003    0.00000E+000
   6.1160   1.63000E-002    0.00000E+000
   6.1190   5.50000E-003    0.00000E+000
   6.1200   5.80000E-003    0.00000E+000
   6.1240   5.50000E-003    0.00000E+000
   6.1260   5.50000E-003    0.00000E+000
   6.1280   2.20000E-003    0.00000E+000
   6.1330   6.10000E-003    0.00000E+000
   6.1350  -4.80000E-003    0.00000E+000
   6.1360   2.40000E-003    0.00000E+000
   6.1380   1.37000E-002    0.00000E+000
   6.1400   1.36000E-002    0.00000E+000
   6.1440   3.00000E-003    0.00000E+000
   6.1470  -1.39000E-002    0.00000E+000
   6.1500   9.30000E-003    0.00000E+000
   6.1540  -7.60000E-003    0.00000E+000
   6.1570   1.69000E-002    0.00000E+000
   6.1590   9.00000E-003    0.00000E+000
   6.1630   1.70000E-003    0.00000E+000
   6.1650   2.20000E-003    0.00000E+000
   6.1680  -8.00000E-004    0.00000E+000
   6.1700   2.09000E-002    0.00000E+000
   6.1750   4.40000E-003    0.00000E+000
   6.1770   1.00000E-002    0.00000E+000
   6.1780   1.20000E-002    0.00000E+000
   6.1790   1.50000E-002    0.00000E+000
   6.1820   1.01000E-002    0.00000E+000
   6.1840  -1.60000E-003    0.00000E+000
   6.1870   1.03000E-002    0.00000E+000
   6.1900   1.20000E-003    0.00000E+000
   6.1920   8.40000E-003    0.00000E+000
   6.1940   6.60000E-003    0.00000E+000
   6.1980   2.60000E-003    0.00000E+000
   6.1990  -4.10000E-003    0.00000E+000
   6.2020   1.32000E-002    0.00000E+000
   6.2040   7.90000E-003    0.00000E+000
   6.2050  -1.70000E-003    0.00000E+000
   6.2070   1.79000E-002    0.00000E+000
   6.2100   7.30000E-003    0.00000E+000
   6.2130  -1.90000E-003    0.00000E+000
   6.2160   3.10000E-003    0.00000E+000
   6.2200   9.80000E-003    0.00000E+000
   6.2220   6.80000E-003    0.00000E+000
   6.2230  -4.90000E-003    0.00000E+000
   6.2250   7.10000E-003    0.00000E+000
   6.2270   7.50000E-003    0.00000E+000
   6.2310   1.20000E-003    0.00000E+000
   6.2340   1.85000E-002    0.00000E+000
   6.2350   5.40000E-003    0.00000E+000
   6.2360   6.00000E-004    0.00000E+000
   6.2410   3.20000E-003    0.00000E+000
   6.2440   1.15000E-002    0.00000E+000
   6.2470   1.30000E-003    0.00000E+000
   6.2500  -1.00000E-004    0.00000E+000
   6.2520   1.16000E-002    0.00000E+000
   6.2530   3.00000E-003    0.00000E+000
   6.2570   6.40000E-003    0.00000E+000
   6.2590   8.30000E-003    0.00000E+000
   6.2630   1.10000E-003    0.00000E+000
   6.2660   1.01000E-002    0.00000E+000
   6.2680   1.89000E-002    0.00000E+000
   6.2690  -5.00000E-004    0.00000E+000
   6.2720   1.01000E-002    0.00000E+000
   6.2750  -3.40000E-003    0.00000E+000
   6.2770   2.20000E-003    0.00000E+000
   6.2800   6.90000E-003    0.00000E+000
   6.2820   1.77000E-002    0.00000E+000
   6.2850  -1.10000E-003    0.00000E+000
   6.2860   6.50000E-003    0.00000E+000
   6.2900   4.40000E-003    0.00000E+000
   6.2910   1.66000E-002    0.00000E+000
   6.2960   4.40000E-003    0.00000E+000
   6.3000   4.00000E-004    0.00000E+000
   6.3010   9.70000E-003    0.00000E+000
   6.3020   1.17000E-002    0.00000E+000
   6.3060   3.10000E-003    0.00000E+000
   6.3080   7.00000E-003    0.00000E+000
   6.3110   2.29000E-002    0.00000E+000
   6.3150   6.50000E-003    0.00000E+000
   6.3160   1.03000E-002    0.00000E+000
   6.3170   7.20000E-003    0.00000E+000
   6.3210  -2.30000E-003    0.00000E+000
   6.3250   1.25000E-002    0.00000E+000
   6.3320   1.54000E-002    0.00000E+000
   6.3340   6.40000E-003    0.00000E+000
   6.3370   2.53000E-002    0.00000E+000
   6.3400   3.10000E-002    0.00000E+000
   6.3420   3.30000E-003    0.00000E+000
   6.3440   1.29000E-002    0.00000E+000
   6.3450   1.28000E-002    0.00000E+000
   6.3520   1.61000E-002    0.00000E+000
   6.3530   7.70000E-003    0.00000E+000
   6.3600  -1.20000E-003    0.00000E+000
   6.3620   1.08000E-002    0.00000E+000
   6.3650   8.60000E-003    0.00000E+000
   6.3680   1.38000E-002    0.00000E+000
   6.3700   2.33000E-002    0.00000E+000
   6.3710   1.04000E-002    0.00000E+000
   6.3740   9.50000E-003    0.00000E+000
   6.3770   4.70000E-003    0.00000E+000
   6.3790   2.72000E-002    0.00000E+000
   6.3830   1.78000E-002    0.00000E+000
   6.3870   2.17000E-002    0.00000E+000
   6.3890   6.30000E-003    0.00000E+000
   6.3920   2.06000E-002    0.00000E+000
   6.3970   1.15000E-002    0.00000E+000
   6.3980   1.36000E-002    0.00000E+000
   6.4010   1.34000E-002    0.00000E+000
   6.4020   7.90000E-003    0.00000E+000
   6.4070   2.50000E-003    0.00000E+000
   6.4100   2.11000E-002    0.00000E+000
   6.4120   1.63000E-002    0.00000E+000
   6.4140   1.15000E-002    0.00000E+000
   6.4180   7.40000E-003    0.00000E+000
   6.4230   1.37000E-002    0.00000E+000
   6.4250   2.73000E-002    0.00000E+000
   6.4280   7.60000E-003    0.00000E+000
   6.4310   3.00000E-004    0.00000E+000
   6.4340   2.09000E-002    0.00000E+000
   6.4380   1.46000E-002    0.00000E+000
   6.4430   1.99000E-002    0.00000E+000
   6.4440   3.12000E-002    0.00000E+000
   6.4470   9.50000E-003    0.00000E+000
   6.4490   1.48000E-002    0.00000E+000
   6.4520   2.56000E-002    0.00000E+000
   6.4550   2.27000E-002    0.00000E+000
   6.4570   2.15000E-002    0.00000E+000
   6.4590   8.50000E-003    0.00000E+000
   6.4610   2.47000E-002    0.00000E+000
   6.4630   2.66000E-002    0.00000E+000
   6.4650   3.07000E-002    0.00000E+000
   6.4670   1.67000E-002    0.00000E+000
   6.4690   1.15000E-002    0.00000E+000
   6.4720   3.99000E-002    0.00000E+000
   6.4750   1.57000E-002    0.00000E+000
   6.4790   2.59000E-002    0.00000E+000
   6.4800   2.08000E-002    0.00000E+000
   6.4820   2.35000E-002    0.00000E+000
   6.4840   2.81000E-002    0.00000E+000
   6.4880   3.16000E-002    0.00000E+000
   6.4900   1.17000E-002    0.00000E+000
   6.4950   3.47000E-002    0.00000E+000
   6.4970   2.37000E-002    0.00000E+000
   6.5000   3.43000E-002    0.00000E+000
   6.5020   2.83000E-002    0.00000E+000
   6.5050   2.56000E-002    0.00000E+000
   6.5090   2.50000E-002    0.00000E+000
   6.5110   2.77000E-002    0.00000E+000
   6.5140   4.02000E-002    0.00000E+000
   6.5160   3.18000E-002    0.00000E+000
   6.5180   2.62000E-002    0.00000E+000
   6.5210   3.30000E-002    0.00000E+000
   6.5220   3.80000E-002    0.00000E+000
   6.5260   4.50000E-002    0.00000E+000
   6.5270   2.91000E-002    0.00000E+000
   6.5290   2.99000E-002    0.00000E+000
   6.5310   4.00000E-002    0.00000E+000
   6.5340   3.25000E-002    0.00000E+000
   6.5350   3.96000E-002    0.00000E+000
   6.5390   3.63000E-002    0.00000E+000
   6.5430   3.84000E-002    0.00000E+000
   6.5440   3.60000E-002    0.00000E+000
   6.5480   4.19000E-002    0.00000E+000
   6.5500   3.26000E-002    0.00000E+000
   6.5530   3.80000E-002    0.00000E+000
   6.5540   4.51000E-002    0.00000E+000
   6.5570   4.70000E-002    0.00000E+000
   6.5590   3.34000E-002    0.00000E+000
   6.5610   4.18000E-002    0.00000E+000
   6.5660   4.18000E-002    0.00000E+000
   6.5670   4.24000E-002    0.00000E+000
   6.5710   4.69000E-002    0.00000E+000
   6.5730   3.91000E-002    0.00000E+000
   6.5760   4.97000E-002    0.00000E+000
   6.5780   4.88000E-002    0.00000E+000
   6.5800   5.06000E-002    0.00000E+000
   6.5830   4.40000E-002    0.00000E+000
   6.5850   4.75000E-002    0.00000E+000
   6.5870   5.09000E-002    0.00000E+000
   6.5890   5.50000E-002    0.00000E+000
   6.5910   5.11000E-002    0.00000E+000
   6.5930   5.66000E-002    0.00000E+000
   6.5970   5.66000E-002    0.00000E+000
   6.6000   5.10000E-002    0.00000E+000
   6.6040   6.38000E-002    0.00000E+000
   6.6050   6.22000E-002    0.00000E+000
   6.6070   7.26000E-002    0.00000E+000
   6.6110   5.01000E-002    0.00000E+000
   6.6120   8.07000E-002    0.00000E+000
   6.6150   5.66000E-002    0.00000E+000
   6.6170   6.67000E-002    0.00000E+000
   6.6190   7.57000E-002    0.00000E+000
   6.6220   6.47000E-002    0.00000E+000
   6.6260   6.63000E-002    0.00000E+000
   6.6290   7.55000E-002    0.00000E+000
   6.6310   7.84000E-002    0.00000E+000
   6.6320   6.46000E-002    0.00000E+000
   6.6330   8.13000E-002    0.00000E+000
   6.6350   6.93000E-002    0.00000E+000
   6.6390   7.96000E-002    0.00000E+000
   6.6420   8.19000E-002    0.00000E+000
   6.6440   8.16000E-002    0.00000E+000
   6.6470   7.04000E-002    0.00000E+000
   6.6490   9.16000E-002    0.00000E+000
   6.6520   7.93000E-002    0.00000E+000
   6.6540   7.88000E-002    0.00000E+000
   6.6580   9.86000E-002    0.00000E+000
   6.6600   8.20000E-002    0.00000E+000
   6.6630   9.18000E-002    0.00000E+000
   6.6670   9.13000E-002    0.00000E+000
   6.6700   1.03100E-001    0.00000E+000
   6.6730   9.42000E-002    0.00000E+000
   6.6740   9.83000E-002    0.00000E+000
   6.6770   1.00500E-001    0.00000E+000
   6.6800   8.88000E-002    0.00000E+000
   6.6840   1.08900E-001    0.00000E+000
   6.6870   9.89000E-002    0.00000E+000
   6.6890   1.01300E-001    0.00000E+000
   6.6920   1.21800E-001    0.00000E+000
   6.6950   1.28800E-001    0.00000E+000
   6.6960   1.14300E-001    0.00000E+000
   6.6990   1.13000E-001    0.00000E+000
   6.7000   1.18300E-001    0.00000E+000
   6.7070   1.17700E-001    0.00000E+000
   6.7080   1.23400E-001    0.00000E+000
   6.7120   1.29600E-001    0.00000E+000
   6.7130   1.29700E-001    0.00000E+000
   6.7140   1.26400E-001    0.00000E+000
   6.7170   1.26100E-001    0.00000E+000
   6.7190   1.17200E-001    0.00000E+000
   6.7250   1.26300E-001    0.00000E+000
   6.7270   1.40800E-001    0.00000E+000
   6.7280   1.46300E-001    0.00000E+000
   6.7330   1.26200E-001    0.00000E+000
   6.7340   1.37500E-001    0.00000E+000
   6.7370   1.44900E-001    0.00000E+000
   6.7390   1.37900E-001    0.00000E+000
   6.7430   1.48200E-001    0.00000E+000
   6.7470   1.58500E-001    0.00000E+000
   6.7480   1.42900E-001    0.00000E+000
   6.7500   1.54700E-001    0.00000E+000
   6.7520   1.64200E-001    0.00000E+000
   6.7550   1.51200E-001    0.00000E+000
   6.7580   1.52500E-001    0.00000E+000
   6.7610   1.67800E-001    0.00000E+000
   6.7640   1.65800E-001    0.00000E+000
   6.7660   1.62600E-001    0.00000E+000
   6.7710   1.71800E-001    0.00000E+000
   6.7730   1.66700E-001    0.00000E+000
   6.7770   1.63100E-001    0.00000E+000
   6.7800   1.75800E-001    0.00000E+000
   6.7820   1.79200E-001    0.00000E+000
   6.7850   1.85800E-001    0.00000E+000
   6.7870   1.87100E-001    0.00000E+000
   6.7900   1.70800E-001    0.00000E+000
   6.7920   1.90800E-001    0.00000E+000
   6.7960   1.70600E-001    0.00000E+000
   6.7970   1.82100E-001    0.00000E+000
   6.8020   2.02700E-001    0.00000E+000
   6.8030   1.99100E-001    0.00000E+000
   6.8060   2.13800E-001    0.00000E+000
   6.8100   1.83700E-001    0.00000E+000
   6.8140   1.84300E-001    0.00000E+000
   6.8180   1.99100E-001    0.00000E+000
   6.8190   1.97800E-001    0.00000E+000
   6.8200   2.24000E-001    0.00000E+000
   6.8230   2.32200E-001    0.00000E+000
   6.8280   2.21500E-001    0.00000E+000
   6.8300   2.19600E-001    0.00000E+000
   6.8330   2.19600E-001    0.00000E+000
   6.8370   2.54800E-001    0.00000E+000
   6.8390   2.58400E-001    0.00000E+000
   6.8420   2.44900E-001    0.00000E+000
   6.8450   2.53900E-001    0.00000E+000
   6.8470   2.47100E-001    0.00000E+000
   6.8490   2.56200E-001    0.00000E+000
   6.8530   2.48900E-001    0.00000E+000
   6.8560   2.55000E-001    0.00000E+000
   6.8580   2.72500E-001    0.00000E+000
   6.8600   2.56900E-001    0.00000E+000
   6.8640   2.60000E-001    0.00000E+000
   6.8650   2.58600E-001    0.00000E+000
   6.8690   2.81400E-001    0.00000E+000
   6.8700   2.68000E-001    0.00000E+000
   6.8740   2.64600E-001    0.00000E+000
   6.8770   2.71000E-001    0.00000E+000
   6.8790   2.77700E-001    0.00000E+000
   6.8830   2.82400E-001    0.00000E+000
   6.8840   2.89900E-001    0.00000E+000
   6.8860   2.75700E-001    0.00000E+000
   6.8890   2.81400E-001    0.00000E+000
   6.8920   2.84200E-001    0.00000E+000
   6.8960   2.88100E-001    0.00000E+000
   6.8970   2.93300E-001    0.00000E+000
   6.8990   2.94700E-001    0.00000E+000
   6.9030   2.88000E-001    0.00000E+000
   6.9050   3.10400E-001    0.00000E+000
   6.9080   2.93800E-001    0.00000E+000
   6.9130   3.22600E-001    0.00000E+000
   6.9140   3.32900E-001    0.00000E+000
   6.9170   3.38500E-001    0.00000E+000
   6.9200   3.25100E-001    0.00000E+000
   6.9220   3.15000E-001    0.00000E+000
   6.9260   3.16900E-001    0.00000E+000
   6.9270   3.17200E-001    0.00000E+000
   6.9300   3.27200E-001    0.00000E+000
   6.9330   3.22400E-001    0.00000E+000
   6.9360   3.34400E-001    0.00000E+000
   6.9380   3.46100E-001    0.00000E+000
   6.9400   3.57700E-001    0.00000E+000
   6.9450   3.32200E-001    0.00000E+000
   6.9470   3.59900E-001    0.00000E+000
   6.9480   3.51000E-001    0.00000E+000
   6.9540   3.50500E-001    0.00000E+000
   6.9560   3.61600E-001    0.00000E+000
   6.9590   3.43000E-001    0.00000E+000
   6.9620   3.53300E-001    0.00000E+000
   6.9650   3.65000E-001    0.00000E+000
   6.9670   3.73100E-001    0.00000E+000
   6.9700   3.52800E-001    0.00000E+000
   6.9720   3.64600E-001    0.00000E+000
   6.9760   3.90100E-001    0.00000E+000
   6.9810   3.88100E-001    0.00000E+000
   6.9840   3.95900E-001    0.00000E+000
   6.9870   3.88300E-001    0.00000E+000
   6.9880   4.07400E-001    0.00000E+000
   6.9910   3.88100E-001    0.00000E+000
   6.9930   4.00600E-001    0.00000E+000
   6.9970   4.11100E-001    0.00000E+000
   6.9980   4.03200E-001    0.00000E+000
   7.0010   4.08500E-001    0.00000E+000
   7.0040   4.09100E-001    0.00000E+000
   7.0070   4.48600E-001    0.00000E+000
   7.0110   4.32400E-001    0.00000E+000
   7.0130   4.39400E-001    0.00000E+000
   7.0150   4.41900E-001    0.00000E+000
   7.0180   4.48400E-001    0.00000E+000
   7.0200   4.62800E-001    0.00000E+000
   7.0230   4.74400E-001    0.00000E+000
   7.0250   4.81000E-001    0.00000E+000
   7.0270   4.85500E-001    0.00000E+000
   7.0300   5.13900E-001    0.00000E+000
   7.0330   5.03100E-001    0.00000E+000
   7.0360   5.37000E-001    0.00000E+000
   7.0370   5.45200E-001    0.00000E+000
   7.0410   5.49400E-001    0.00000E+000
   7.0440   5.49700E-001    0.00000E+000
   7.0460   5.71900E-001    0.00000E+000
   7.0500   5.91400E-001    0.00000E+000
   7.0530   5.96800E-001    0.00000E+000
   7.0580   6.82100E-001    0.00000E+000
   7.0590   6.77800E-001    0.00000E+000
   7.0620   7.26600E-001    0.00000E+000
   7.0660   7.31900E-001    0.00000E+000
   7.0690   7.64300E-001    0.00000E+000
   7.0710   8.04500E-001    0.00000E+000
   7.0740   8.30900E-001    0.00000E+000
   7.0760   8.60200E-001    0.00000E+000
   7.0790   8.65800E-001    0.00000E+000
   7.0810   9.58100E-001    0.00000E+000
   7.0830   9.89800E-001    0.00000E+000
   7.0880   1.03810E+000    0.00000E+000
   7.0900   1.09650E+000    0.00000E+000
   7.0930   1.16370E+000    0.00000E+000
   7.0960   1.27780E+000    0.00000E+000
   7.0990   1.32810E+000    0.00000E+000
   7.1010   1.39200E+000    0.00000E+000
   7.1030   1.58380E+000    0.00000E+000
   7.1080   2.11630E+000    0.00000E+000
   7.1100   2.18470E+000    0.00000E+000
   7.1130   2.42590E+000    0.00000E+000
   7.1150   2.53760E+000    0.00000E+000
   7.1190   2.60560E+000    0.00000E+000
   7.1220   2.58890E+000    0.00000E+000
   7.1240   2.47300E+000    0.00000E+000
   7.1270   2.92930E+000    0.00000E+000
   7.1290   2.65990E+000    0.00000E+000
   7.1310   2.88420E+000    0.00000E+000
   7.1350   2.84550E+000    0.00000E+000
   7.1370   3.05020E+000    0.00000E+000
   7.1400   2.85450E+000    0.00000E+000
   7.1430   2.98870E+000    0.00000E+000
   7.1450   2.91790E+000    0.00000E+000
   7.1470   3.22710E+000    0.00000E+000
   7.1490   3.28170E+000    0.00000E+000
   7.1520   2.77340E+000    0.00000E+000
   7.1540   2.47350E+000    0.00000E+000
   7.1570   2.17150E+000    0.00000E+000
   7.1610   1.81650E+000    0.00000E+000
   7.1630   1.92360E+000    0.00000E+000
   7.1650   1.59960E+000    0.00000E+000
   7.1690   1.65590E+000    0.00000E+000
   7.1720   1.60800E+000    0.00000E+000
   7.1750   1.38700E+000    0.00000E+000
   7.1770   1.27660E+000    0.00000E+000
   7.1790   1.23160E+000    0.00000E+000
   7.1820   1.00000E+000    0.00000E+000
   7.1850   1.00000E+000    0.00000E+000
   7.1870   1.00000E+000    0.00000E+000
   7.1900   1.00000E+000    0.00000E+000
   7.1930   1.00000E+000    0.00000E+000
   7.1950   1.00000E+000    0.00000E+000
   7.1990   1.00000E+000    0.00000E+000
   7.2020   1.00000E+000    0.00000E+000
   7.2030   1.00000E+000    0.00000E+000
   7.2040   1.00000E+000    0.00000E+000
   7.2080   1.00000E+000    0.00000E+000
   7.2110   1.00000E+000    0.00000E+000
   7.2140   1.00000E+000    0.00000E+000
   7.2180   1.00000E+000    0.00000E+000
   7.2220   1.00000E+000    0.00000E+000
   7.2250   1.00000E+000    0.00000E+000
   7.2270   1.00000E+000    0.00000E+000
   7.2300   1.00000E+000    0.00000E+000
   7.2330   1.00000E+000    0.00000E+000
   7.2360   1.00000E+000    0.00000E+000
   7.2390   1.00000E+000    0.00000E+000
   7.2430   1.00000E+000    0.00000E+000
   7.2450   1.00000E+000    0.00000E+000
   7.2480   1.00000E+000    0.00000E+000
   7.2500   1.00000E+000    0.00000E+000
   7.2530   1.00000E+000    0.00000E+000
   7.2560   1.00000E+000    0.00000E+000
   7.2570   1.00000E+000    0.00000E+000
   7.2620   1.00000E+000    0.00000E+000
   7.2640   1.00000E+000    0.00000E+000
   7.2670   1.00000E+000    0.00000E+000
   7.2710   1.00000E+000    0.00000E+000
   7.2730   1.00000E+000    0.00000E+000
   7.2760   1.00000E+000    0.00000E+000
   7.2790   1.00000E+000    0.00000E+000
   7.2800   1.00000E+000    0.00000E+000
   7.2840   1.00000E+000    0.00000E+000
   7.2860   1.00000E+000    0.00000E+000
   7.2890   1.00000E+000    0.00000E+000
   7.2920   1.00000E+000    0.00000E+000
   7.2950   1.00000E+000    0.00000E+000
   7.2990   1.00000E+000    0.00000E+000
   7.3000   1.00000E+000    0.00000E+000
