# Supplementary material for: Rationally seeded computational protein design of ɑ-helical barrels
Source: Nat Chem Biol. 2024 Jun 20;20(8):991–9. doi: 10.1038/s41589-024-01642-0 (PMC11288890; doi:10.1038/s41589-024-01642-0)
Supplement: Supplementary file 5 — PDB files used for making figure panels h–j. [file 41589_2024_1642_MOESM5_ESM.zip › KIA_RP_RSPD_NatChemBiol_data_Figure3/sc-CC-7-LI_panels_c-g/AUC_panel_e/LI_SV_raw/00081.RA1]

HeptLI
R 1 20.0 40000 0028534 4.2550E11 275 1 
   5.8000   1.00000E+000    0.00000E+000
   5.8030   1.00000E+000    0.00000E+000
   5.8050   1.00000E+000    0.00000E+000
   5.8060   1.00000E+000    0.00000E+000
   5.8070   1.00000E+000    0.00000E+000
   5.8080   1.00000E+000    0.00000E+000
   5.8100   1.00000E+000    0.00000E+000
   5.8110   1.00000E+000    0.00000E+000
   5.8120   1.00000E+000    0.00000E+000
   5.8140   1.00000E+000    0.00000E+000
   5.8150   1.00000E+000    0.00000E+000
   5.8170   1.00000E+000    0.00000E+000
   5.8190   1.00000E+000    0.00000E+000
   5.8210   1.00000E+000    0.00000E+000
   5.8220   1.00000E+000    0.00000E+000
   5.8240   1.00000E+000    0.00000E+000
   5.8260   1.00000E+000    0.00000E+000
   5.8280   1.00000E+000    0.00000E+000
   5.8300   1.00000E+000    0.00000E+000
   5.8310   1.00000E+000    0.00000E+000
   5.8320   1.00000E+000    0.00000E+000
   5.8330   1.00000E+000    0.00000E+000
   5.8350  -1.86250E+000    0.00000E+000
   5.8360  -1.57790E+000    0.00000E+000
   5.8370  -8.29800E-001    0.00000E+000
   5.8380  -1.20240E+000    0.00000E+000
   5.8400  -8.50100E-001    0.00000E+000
   5.8410  -6.60400E-001    0.00000E+000
   5.8440  -7.74600E-001    0.00000E+000
   5.8450  -8.03000E-001    0.00000E+000
   5.8470  -9.80300E-001    0.00000E+000
   5.8490  -1.37390E+000    0.00000E+000
   5.8510  -1.55790E+000    0.00000E+000
   5.8530  -1.69670E+000    0.00000E+000
   5.8560  -1.77620E+000    0.00000E+000
   5.8580  -1.63070E+000    0.00000E+000
   5.8620  -1.56250E+000    0.00000E+000
   5.8630  -1.45250E+000    0.00000E+000
   5.8660  -1.12500E+000    0.00000E+000
   5.8680  -8.12300E-001    0.00000E+000
   5.8690  -6.13000E-001    0.00000E+000
   5.8700  -5.65100E-001    0.00000E+000
   5.8720  -4.32100E-001    0.00000E+000
   5.8750  -3.55000E-001    0.00000E+000
   5.8770  -2.20800E-001    0.00000E+000
   5.8790  -1.38700E-001    0.00000E+000
   5.8810  -8.12000E-002    0.00000E+000
   5.8830  -7.41000E-002    0.00000E+000
   5.8850  -3.51000E-002    0.00000E+000
   5.8860  -1.65000E-002    0.00000E+000
   5.8870  -2.65000E-002    0.00000E+000
   5.8890  -7.90000E-003    0.00000E+000
   5.8910  -3.80000E-003    0.00000E+000
   5.8930  -1.60000E-003    0.00000E+000
   5.8940  -1.02000E-002    0.00000E+000
   5.8970  -1.45000E-002    0.00000E+000
   5.8980  -0.00000E+000    0.00000E+000
   5.9010  -4.00000E-003    0.00000E+000
   5.9020  -3.20000E-003    0.00000E+000
   5.9040  -9.00000E-003    0.00000E+000
   5.9070  -1.87000E-002    0.00000E+000
   5.9080   2.90000E-003    0.00000E+000
   5.9110  -1.00000E-003    0.00000E+000
   5.9150  -1.17000E-002    0.00000E+000
   5.9170  -5.40000E-003    0.00000E+000
   5.9180  -8.10000E-003    0.00000E+000
   5.9220   3.60000E-003    0.00000E+000
   5.9250  -5.10000E-003    0.00000E+000
   5.9260  -8.40000E-003    0.00000E+000
   5.9270  -1.40000E-003    0.00000E+000
   5.9290   2.81000E-002    0.00000E+000
   5.9310  -2.32000E-002    0.00000E+000
   5.9320  -4.00000E-003    0.00000E+000
   5.9360  -5.60000E-003    0.00000E+000
   5.9370  -7.90000E-003    0.00000E+000
   5.9400  -7.40000E-003    0.00000E+000
   5.9410   7.50000E-003    0.00000E+000
   5.9450  -3.00000E-003    0.00000E+000
   5.9470   1.38000E-002    0.00000E+000
   5.9490   1.21000E-002    0.00000E+000
   5.9500   1.52000E-002    0.00000E+000
   5.9540   9.60000E-003    0.00000E+000
   5.9560  -2.00000E-004    0.00000E+000
   5.9570   3.20000E-003    0.00000E+000
   5.9590   2.00000E-004    0.00000E+000
   5.9620  -9.30000E-003    0.00000E+000
   5.9630  -4.30000E-003    0.00000E+000
   5.9650   1.15000E-002    0.00000E+000
   5.9670  -7.40000E-003    0.00000E+000
   5.9700   8.90000E-003    0.00000E+000
   5.9710   2.80000E-003    0.00000E+000
   5.9750  -7.10000E-003    0.00000E+000
   5.9770  -9.30000E-003    0.00000E+000
   5.9790  -9.30000E-003    0.00000E+000
   5.9820   4.00000E-003    0.00000E+000
   5.9830   7.00000E-003    0.00000E+000
   5.9870   1.09000E-002    0.00000E+000
   5.9880   4.90000E-003    0.00000E+000
   5.9900   3.40000E-003    0.00000E+000
   5.9910   1.53000E-002    0.00000E+000
   5.9940   6.10000E-003    0.00000E+000
   5.9950   1.53000E-002    0.00000E+000
   5.9970   3.23000E-002    0.00000E+000
   5.9980   2.78000E-002    0.00000E+000
   6.0020   2.85100E-001    0.00000E+000
   6.0030   2.61000E-002    0.00000E+000
   6.0050  -7.68200E-001    0.00000E+000
   6.0070  -5.14000E-001    0.00000E+000
   6.0100   8.30000E-003    0.00000E+000
   6.0110   5.27000E-002    0.00000E+000
   6.0140  -1.94000E-002    0.00000E+000
   6.0170  -1.03000E-002    0.00000E+000
   6.0180  -4.55000E-002    0.00000E+000
   6.0190  -1.07200E-001    0.00000E+000
   6.0240  -7.52000E-002    0.00000E+000
   6.0280   2.87400E-001    0.00000E+000
   6.0300  -3.47000E-002    0.00000E+000
   6.0330  -1.02000E-002    0.00000E+000
   6.0350  -7.00000E-004    0.00000E+000
   6.0370   2.90000E-003    0.00000E+000
   6.0390   1.59000E-002    0.00000E+000
   6.0420   7.00000E-004    0.00000E+000
   6.0450   2.00000E-004    0.00000E+000
   6.0500   9.80000E-003    0.00000E+000
   6.0520   1.80000E-003    0.00000E+000
   6.0530   2.08000E-002    0.00000E+000
   6.0550   3.50000E-003    0.00000E+000
   6.0570  -4.00000E-003    0.00000E+000
   6.0580   8.00000E-003    0.00000E+000
   6.0600   9.60000E-003    0.00000E+000
   6.0620  -4.10000E-003    0.00000E+000
   6.0650   1.40000E-002    0.00000E+000
   6.0670   3.40000E-003    0.00000E+000
   6.0690   1.43000E-002    0.00000E+000
   6.0720  -8.00000E-004    0.00000E+000
   6.0740  -6.30000E-003    0.00000E+000
   6.0760   8.20000E-003    0.00000E+000
   6.0780  -2.00000E-004    0.00000E+000
   6.0830  -1.44000E-002    0.00000E+000
   6.0890  -1.13000E-002    0.00000E+000
   6.0900   1.30000E-003    0.00000E+000
   6.0920   1.41000E-002    0.00000E+000
   6.0930   2.84000E-002    0.00000E+000
   6.0970   3.10000E-003    0.00000E+000
   6.0990   6.80000E-003    0.00000E+000
   6.1010   1.33000E-002    0.00000E+000
   6.1030   1.43000E-002    0.00000E+000
   6.1080  -2.50000E-003    0.00000E+000
   6.1110   3.80000E-003    0.00000E+000
   6.1120   7.10000E-003    0.00000E+000
   6.1150   9.00000E-003    0.00000E+000
   6.1170   2.20000E-003    0.00000E+000
   6.1190  -4.20000E-003    0.00000E+000
   6.1200   1.18000E-002    0.00000E+000
   6.1230   7.50000E-003    0.00000E+000
   6.1270  -1.00000E-004    0.00000E+000
   6.1290  -4.80000E-003    0.00000E+000
   6.1330  -1.00000E-003    0.00000E+000
   6.1350   5.10000E-003    0.00000E+000
   6.1360   1.26000E-002    0.00000E+000
   6.1400   1.07000E-002    0.00000E+000
   6.1420   2.90000E-003    0.00000E+000
   6.1460  -2.30000E-003    0.00000E+000
   6.1470   4.20000E-003    0.00000E+000
   6.1490   2.50000E-003    0.00000E+000
   6.1540  -2.60000E-003    0.00000E+000
   6.1550   1.72000E-002    0.00000E+000
   6.1580   1.21000E-002    0.00000E+000
   6.1610   8.30000E-003    0.00000E+000
   6.1630  -1.00000E-003    0.00000E+000
   6.1660   5.00000E-004    0.00000E+000
   6.1700  -1.02000E-002    0.00000E+000
   6.1730   3.10000E-003    0.00000E+000
   6.1750   2.90000E-003    0.00000E+000
   6.1770   3.90000E-003    0.00000E+000
   6.1790  -1.20000E-003    0.00000E+000
   6.1810   3.70000E-003    0.00000E+000
   6.1830   6.10000E-003    0.00000E+000
   6.1860   1.40000E-002    0.00000E+000
   6.1880   1.09000E-002    0.00000E+000
   6.1920   1.30000E-003    0.00000E+000
   6.1930   1.30000E-003    0.00000E+000
   6.1950   1.28000E-002    0.00000E+000
   6.1970   1.13000E-002    0.00000E+000
   6.2010   1.19000E-002    0.00000E+000
   6.2030   3.40000E-003    0.00000E+000
   6.2050   2.80000E-003    0.00000E+000
   6.2070   4.30000E-003    0.00000E+000
   6.2100   9.40000E-003    0.00000E+000
   6.2130   3.90000E-003    0.00000E+000
   6.2140   1.20000E-003    0.00000E+000
   6.2170   8.00000E-003    0.00000E+000
   6.2200   1.36000E-002    0.00000E+000
   6.2220   3.30000E-003    0.00000E+000
   6.2240   8.80000E-003    0.00000E+000
   6.2270   1.50000E-003    0.00000E+000
   6.2300   1.06000E-002    0.00000E+000
   6.2330   1.81000E-002    0.00000E+000
   6.2340   1.28000E-002    0.00000E+000
   6.2360   5.50000E-003    0.00000E+000
   6.2380   3.30000E-003    0.00000E+000
   6.2420   2.03000E-002    0.00000E+000
   6.2440   1.56000E-002    0.00000E+000
   6.2470   1.43000E-002    0.00000E+000
   6.2480   1.11000E-002    0.00000E+000
   6.2520   1.84000E-002    0.00000E+000
   6.2540   2.00000E-003    0.00000E+000
   6.2580   9.60000E-003    0.00000E+000
   6.2590   1.10000E-002    0.00000E+000
   6.2630   5.50000E-003    0.00000E+000
   6.2660   8.10000E-003    0.00000E+000
   6.2680   8.50000E-003    0.00000E+000
   6.2700   6.80000E-003    0.00000E+000
   6.2720   1.13000E-002    0.00000E+000
   6.2750   1.06000E-002    0.00000E+000
   6.2780   2.10000E-002    0.00000E+000
   6.2790   1.63000E-002    0.00000E+000
   6.2840   1.42000E-002    0.00000E+000
   6.2870   2.00000E-002    0.00000E+000
   6.2900   8.90000E-003    0.00000E+000
   6.2920   7.40000E-003    0.00000E+000
   6.2960   1.04000E-002    0.00000E+000
   6.2980   2.10000E-003    0.00000E+000
   6.3000   4.70000E-003    0.00000E+000
   6.3030   2.12000E-002    0.00000E+000
   6.3060   2.09000E-002    0.00000E+000
   6.3080   1.55000E-002    0.00000E+000
   6.3120   2.49000E-002    0.00000E+000
   6.3150   6.60000E-003    0.00000E+000
   6.3160   1.23000E-002    0.00000E+000
   6.3190   5.50000E-003    0.00000E+000
   6.3250   2.00000E-002    0.00000E+000
   6.3350   4.20000E-003    0.00000E+000
   6.3360   2.39000E-002    0.00000E+000
   6.3400   3.88000E-002    0.00000E+000
   6.3410   8.10000E-003    0.00000E+000
   6.3440   5.90000E-003    0.00000E+000
   6.3470   1.48000E-002    0.00000E+000
   6.3490   2.10000E-002    0.00000E+000
   6.3510   1.74000E-002    0.00000E+000
   6.3530   1.51000E-002    0.00000E+000
   6.3580   2.76000E-002    0.00000E+000
   6.3630   3.40000E-002    0.00000E+000
   6.3650   1.57000E-002    0.00000E+000
   6.3690   3.39000E-002    0.00000E+000
   6.3700   2.40000E-002    0.00000E+000
   6.3720   2.61000E-002    0.00000E+000
   6.3760   2.54000E-002    0.00000E+000
   6.3780   2.36000E-002    0.00000E+000
   6.3830   1.76000E-002    0.00000E+000
   6.3850   2.25000E-002    0.00000E+000
   6.3920   1.21000E-002    0.00000E+000
   6.3940   3.65000E-002    0.00000E+000
   6.3990   2.61000E-002    0.00000E+000
   6.4010   3.29000E-002    0.00000E+000
   6.4060   2.54000E-002    0.00000E+000
   6.4100   2.31000E-002    0.00000E+000
   6.4130   3.43000E-002    0.00000E+000
   6.4140   3.71000E-002    0.00000E+000
   6.4170   2.61000E-002    0.00000E+000
   6.4190   3.10000E-002    0.00000E+000
   6.4200   3.84000E-002    0.00000E+000
   6.4240   4.09000E-002    0.00000E+000
   6.4270   3.73000E-002    0.00000E+000
   6.4300   2.97000E-002    0.00000E+000
   6.4310   4.01000E-002    0.00000E+000
   6.4350   3.03000E-002    0.00000E+000
   6.4360   3.96000E-002    0.00000E+000
   6.4380   3.49000E-002    0.00000E+000
   6.4410   3.94000E-002    0.00000E+000
   6.4450   4.59000E-002    0.00000E+000
   6.4460   4.55000E-002    0.00000E+000
   6.4470   3.06000E-002    0.00000E+000
   6.4510   4.42000E-002    0.00000E+000
   6.4520   4.82000E-002    0.00000E+000
   6.4550   3.26000E-002    0.00000E+000
   6.4570   4.45000E-002    0.00000E+000
   6.4610   5.64000E-002    0.00000E+000
   6.4630   5.40000E-002    0.00000E+000
   6.4660   4.99000E-002    0.00000E+000
   6.4670   4.00000E-002    0.00000E+000
   6.4700   4.08000E-002    0.00000E+000
   6.4730   5.77000E-002    0.00000E+000
   6.4760   5.12000E-002    0.00000E+000
   6.4790   5.28000E-002    0.00000E+000
   6.4800   5.13000E-002    0.00000E+000
   6.4820   5.29000E-002    0.00000E+000
   6.4840   5.12000E-002    0.00000E+000
   6.4860   5.90000E-002    0.00000E+000
   6.4890   5.14000E-002    0.00000E+000
   6.4920   6.74000E-002    0.00000E+000
   6.4950   6.99000E-002    0.00000E+000
   6.4980   5.88000E-002    0.00000E+000
   6.5010   6.79000E-002    0.00000E+000
   6.5030   5.71000E-002    0.00000E+000
   6.5050   7.03000E-002    0.00000E+000
   6.5090   6.07000E-002    0.00000E+000
   6.5120   6.93000E-002    0.00000E+000
   6.5150   7.57000E-002    0.00000E+000
   6.5160   7.50000E-002    0.00000E+000
   6.5180   8.54000E-002    0.00000E+000
   6.5210   7.32000E-002    0.00000E+000
   6.5240   7.33000E-002    0.00000E+000
   6.5280   7.15000E-002    0.00000E+000
   6.5300   7.64000E-002    0.00000E+000
   6.5330   8.42000E-002    0.00000E+000
   6.5340   9.71000E-002    0.00000E+000
   6.5370   7.49000E-002    0.00000E+000
   6.5390   8.25000E-002    0.00000E+000
   6.5430   8.62000E-002    0.00000E+000
   6.5450   8.17000E-002    0.00000E+000
   6.5480   8.29000E-002    0.00000E+000
   6.5500   1.03500E-001    0.00000E+000
   6.5510   1.00400E-001    0.00000E+000
   6.5530   1.07200E-001    0.00000E+000
   6.5550   1.15300E-001    0.00000E+000
   6.5590   1.00800E-001    0.00000E+000
   6.5610   9.35000E-002    0.00000E+000
   6.5640   9.76000E-002    0.00000E+000
   6.5670   1.10200E-001    0.00000E+000
   6.5710   1.14000E-001    0.00000E+000
   6.5740   1.07200E-001    0.00000E+000
   6.5760   1.18700E-001    0.00000E+000
   6.5790   1.22000E-001    0.00000E+000
   6.5820   1.12400E-001    0.00000E+000
   6.5830   1.14000E-001    0.00000E+000
   6.5860   1.25500E-001    0.00000E+000
   6.5880   1.27400E-001    0.00000E+000
   6.5900   1.19600E-001    0.00000E+000
   6.5930   1.27700E-001    0.00000E+000
   6.5960   1.26600E-001    0.00000E+000
   6.5970   1.39300E-001    0.00000E+000
   6.6000   1.39500E-001    0.00000E+000
   6.6030   1.43100E-001    0.00000E+000
   6.6060   1.32800E-001    0.00000E+000
   6.6090   1.46000E-001    0.00000E+000
   6.6110   1.45800E-001    0.00000E+000
   6.6150   1.41500E-001    0.00000E+000
   6.6170   1.36500E-001    0.00000E+000
   6.6210   1.66200E-001    0.00000E+000
   6.6230   1.55800E-001    0.00000E+000
   6.6260   1.61500E-001    0.00000E+000
   6.6290   1.62200E-001    0.00000E+000
   6.6320   1.63700E-001    0.00000E+000
   6.6330   1.57300E-001    0.00000E+000
   6.6350   1.55400E-001    0.00000E+000
   6.6370   1.64500E-001    0.00000E+000
   6.6400   1.58400E-001    0.00000E+000
   6.6440   1.74000E-001    0.00000E+000
   6.6450   1.73000E-001    0.00000E+000
   6.6490   1.69700E-001    0.00000E+000
   6.6500   1.78900E-001    0.00000E+000
   6.6530   1.84000E-001    0.00000E+000
   6.6560   1.85800E-001    0.00000E+000
   6.6570   1.78300E-001    0.00000E+000
   6.6610   1.89900E-001    0.00000E+000
   6.6630   1.97000E-001    0.00000E+000
   6.6660   1.94100E-001    0.00000E+000
   6.6680   1.99800E-001    0.00000E+000
   6.6710   2.00800E-001    0.00000E+000
   6.6720   1.96300E-001    0.00000E+000
   6.6740   2.05900E-001    0.00000E+000
   6.6760   2.10700E-001    0.00000E+000
   6.6790   1.96200E-001    0.00000E+000
   6.6830   2.14200E-001    0.00000E+000
   6.6870   2.10600E-001    0.00000E+000
   6.6890   2.23200E-001    0.00000E+000
   6.6900   2.09900E-001    0.00000E+000
   6.6930   2.29200E-001    0.00000E+000
   6.6960   2.34900E-001    0.00000E+000
   6.6970   2.10800E-001    0.00000E+000
   6.7000   2.39500E-001    0.00000E+000
   6.7040   2.38400E-001    0.00000E+000
   6.7060   2.31000E-001    0.00000E+000
   6.7090   2.36300E-001    0.00000E+000
   6.7120   2.44600E-001    0.00000E+000
   6.7140   2.40900E-001    0.00000E+000
   6.7150   2.58200E-001    0.00000E+000
   6.7180   2.48500E-001    0.00000E+000
   6.7210   2.54600E-001    0.00000E+000
   6.7230   2.63900E-001    0.00000E+000
   6.7270   2.60800E-001    0.00000E+000
   6.7280   2.76800E-001    0.00000E+000
   6.7330   2.69300E-001    0.00000E+000
   6.7340   2.66000E-001    0.00000E+000
   6.7350   2.79000E-001    0.00000E+000
   6.7380   2.70600E-001    0.00000E+000
   6.7410   2.87900E-001    0.00000E+000
   6.7450   2.84400E-001    0.00000E+000
   6.7480   2.68300E-001    0.00000E+000
   6.7500   2.90900E-001    0.00000E+000
   6.7520   2.94200E-001    0.00000E+000
   6.7550   2.83000E-001    0.00000E+000
   6.7570   2.90100E-001    0.00000E+000
   6.7590   3.01900E-001    0.00000E+000
   6.7610   3.03300E-001    0.00000E+000
   6.7660   3.02100E-001    0.00000E+000
   6.7670   3.09900E-001    0.00000E+000
   6.7710   3.14000E-001    0.00000E+000
   6.7730   3.10200E-001    0.00000E+000
   6.7750   3.27900E-001    0.00000E+000
   6.7770   3.23600E-001    0.00000E+000
   6.7810   3.15100E-001    0.00000E+000
   6.7820   3.42500E-001    0.00000E+000
   6.7840   3.28800E-001    0.00000E+000
   6.7870   3.20100E-001    0.00000E+000
   6.7910   3.03400E-001    0.00000E+000
   6.7930   3.27800E-001    0.00000E+000
   6.7960   3.24200E-001    0.00000E+000
   6.7990   3.41700E-001    0.00000E+000
   6.8030   3.46300E-001    0.00000E+000
   6.8050   3.59500E-001    0.00000E+000
   6.8070   3.42400E-001    0.00000E+000
   6.8100   3.36300E-001    0.00000E+000
   6.8130   3.58800E-001    0.00000E+000
   6.8160   3.56600E-001    0.00000E+000
   6.8170   3.65600E-001    0.00000E+000
   6.8190   3.53500E-001    0.00000E+000
   6.8230   3.73400E-001    0.00000E+000
   6.8280   3.68700E-001    0.00000E+000
   6.8300   3.80800E-001    0.00000E+000
   6.8330   3.81100E-001    0.00000E+000
   6.8370   4.13900E-001    0.00000E+000
   6.8400   4.03900E-001    0.00000E+000
   6.8420   3.92800E-001    0.00000E+000
   6.8450   4.04000E-001    0.00000E+000
   6.8460   3.83600E-001    0.00000E+000
   6.8490   3.98500E-001    0.00000E+000
   6.8530   4.00300E-001    0.00000E+000
   6.8560   3.96900E-001    0.00000E+000
   6.8570   4.08700E-001    0.00000E+000
   6.8610   3.97500E-001    0.00000E+000
   6.8640   4.14500E-001    0.00000E+000
   6.8650   4.08300E-001    0.00000E+000
   6.8680   4.03200E-001    0.00000E+000
   6.8720   4.25300E-001    0.00000E+000
   6.8750   4.11800E-001    0.00000E+000
   6.8790   4.29000E-001    0.00000E+000
   6.8800   4.21600E-001    0.00000E+000
   6.8830   4.22600E-001    0.00000E+000
   6.8860   4.38100E-001    0.00000E+000
   6.8880   4.34600E-001    0.00000E+000
   6.8900   4.30700E-001    0.00000E+000
   6.8940   4.26100E-001    0.00000E+000
   6.8950   4.41400E-001    0.00000E+000
   6.8980   4.38800E-001    0.00000E+000
   6.9010   4.42300E-001    0.00000E+000
   6.9040   4.43000E-001    0.00000E+000
   6.9060   4.59600E-001    0.00000E+000
   6.9110   4.59800E-001    0.00000E+000
   6.9130   4.78500E-001    0.00000E+000
   6.9150   4.79000E-001    0.00000E+000
   6.9180   4.64100E-001    0.00000E+000
   6.9210   4.72800E-001    0.00000E+000
   6.9220   4.74500E-001    0.00000E+000
   6.9260   4.62900E-001    0.00000E+000
   6.9270   4.65900E-001    0.00000E+000
   6.9310   4.61300E-001    0.00000E+000
   6.9330   4.81500E-001    0.00000E+000
   6.9360   4.75800E-001    0.00000E+000
   6.9380   4.67800E-001    0.00000E+000
   6.9420   4.90300E-001    0.00000E+000
   6.9430   4.68600E-001    0.00000E+000
   6.9460   4.97100E-001    0.00000E+000
   6.9470   4.84700E-001    0.00000E+000
   6.9510   4.87000E-001    0.00000E+000
   6.9540   4.94000E-001    0.00000E+000
   6.9560   4.82500E-001    0.00000E+000
   6.9610   5.01600E-001    0.00000E+000
   6.9630   5.07200E-001    0.00000E+000
   6.9650   4.99500E-001    0.00000E+000
   6.9690   4.94800E-001    0.00000E+000
   6.9700   5.03500E-001    0.00000E+000
   6.9720   5.03400E-001    0.00000E+000
   6.9750   4.99500E-001    0.00000E+000
   6.9820   5.15300E-001    0.00000E+000
   6.9830   5.15600E-001    0.00000E+000
   6.9860   5.28400E-001    0.00000E+000
   6.9900   5.21900E-001    0.00000E+000
   6.9930   5.20300E-001    0.00000E+000
   6.9970   5.29300E-001    0.00000E+000
   6.9990   5.37900E-001    0.00000E+000
   7.0020   5.40400E-001    0.00000E+000
   7.0040   5.55500E-001    0.00000E+000
   7.0070   5.39800E-001    0.00000E+000
   7.0110   5.59200E-001    0.00000E+000
   7.0130   5.50100E-001    0.00000E+000
   7.0160   5.71100E-001    0.00000E+000
   7.0180   5.77400E-001    0.00000E+000
   7.0210   5.77300E-001    0.00000E+000
   7.0230   5.80300E-001    0.00000E+000
   7.0260   5.77200E-001    0.00000E+000
   7.0280   6.09300E-001    0.00000E+000
   7.0310   6.04100E-001    0.00000E+000
   7.0330   6.04700E-001    0.00000E+000
   7.0360   6.24800E-001    0.00000E+000
   7.0390   6.30100E-001    0.00000E+000
   7.0430   6.54200E-001    0.00000E+000
   7.0450   6.61900E-001    0.00000E+000
   7.0480   6.84800E-001    0.00000E+000
   7.0520   6.84300E-001    0.00000E+000
   7.0550   7.08100E-001    0.00000E+000
   7.0570   7.26600E-001    0.00000E+000
   7.0600   7.67700E-001    0.00000E+000
   7.0620   7.53000E-001    0.00000E+000
   7.0650   8.15500E-001    0.00000E+000
   7.0680   8.29400E-001    0.00000E+000
   7.0700   8.35700E-001    0.00000E+000
   7.0740   8.75000E-001    0.00000E+000
   7.0760   8.91400E-001    0.00000E+000
   7.0780   9.46900E-001    0.00000E+000
   7.0820   9.87900E-001    0.00000E+000
   7.0850   1.00680E+000    0.00000E+000
   7.0870   1.05960E+000    0.00000E+000
   7.0900   1.10600E+000    0.00000E+000
   7.0920   1.19730E+000    0.00000E+000
   7.0970   1.26420E+000    0.00000E+000
   7.0990   1.27220E+000    0.00000E+000
   7.1010   1.37970E+000    0.00000E+000
   7.1040   1.49150E+000    0.00000E+000
   7.1070   1.62920E+000    0.00000E+000
   7.1100   1.98350E+000    0.00000E+000
   7.1130   2.24070E+000    0.00000E+000
   7.1150   2.61440E+000    0.00000E+000
   7.1190   2.74780E+000    0.00000E+000
   7.1200   2.66660E+000    0.00000E+000
   7.1240   2.73510E+000    0.00000E+000
   7.1260   2.55300E+000    0.00000E+000
   7.1280   2.92500E+000    0.00000E+000
   7.1310   2.82890E+000    0.00000E+000
   7.1340   3.27670E+000    0.00000E+000
   7.1370   2.88100E+000    0.00000E+000
   7.1400   2.96890E+000    0.00000E+000
   7.1420   2.80070E+000    0.00000E+000
   7.1440   2.72010E+000    0.00000E+000
   7.1470   3.15110E+000    0.00000E+000
   7.1490   2.95530E+000    0.00000E+000
   7.1530   3.16660E+000    0.00000E+000
   7.1560   2.30980E+000    0.00000E+000
   7.1580   2.12260E+000    0.00000E+000
   7.1620   2.00540E+000    0.00000E+000
   7.1630   1.74010E+000    0.00000E+000
   7.1660   1.97760E+000    0.00000E+000
   7.1690   1.73270E+000    0.00000E+000
   7.1710   1.74880E+000    0.00000E+000
   7.1750   1.27130E+000    0.00000E+000
   7.1770   9.27700E-001    0.00000E+000
   7.1790   1.01730E+000    0.00000E+000
   7.1840   1.00000E+000    0.00000E+000
   7.1860   1.00000E+000    0.00000E+000
   7.1880   1.00000E+000    0.00000E+000
   7.1920   1.00000E+000    0.00000E+000
   7.1940   1.00000E+000    0.00000E+000
   7.1970   1.00000E+000    0.00000E+000
   7.1990   1.00000E+000    0.00000E+000
   7.2020   1.00000E+000    0.00000E+000
   7.2040   1.00000E+000    0.00000E+000
   7.2070   1.00000E+000    0.00000E+000
   7.2090   1.00000E+000    0.00000E+000
   7.2150   1.00000E+000    0.00000E+000
   7.2170   1.00000E+000    0.00000E+000
   7.2180   1.00000E+000    0.00000E+000
   7.2210   1.00000E+000    0.00000E+000
   7.2240   1.00000E+000    0.00000E+000
   7.2270   1.00000E+000    0.00000E+000
   7.2300   1.00000E+000    0.00000E+000
   7.2320   1.00000E+000    0.00000E+000
   7.2360   1.00000E+000    0.00000E+000
   7.2380   1.00000E+000    0.00000E+000
   7.2430   1.00000E+000    0.00000E+000
   7.2450   1.00000E+000    0.00000E+000
   7.2480   1.00000E+000    0.00000E+000
   7.2500   1.00000E+000    0.00000E+000
   7.2540   1.00000E+000    0.00000E+000
   7.2560   1.00000E+000    0.00000E+000
   7.2590   1.00000E+000    0.00000E+000
   7.2620   1.00000E+000    0.00000E+000
   7.2640   1.00000E+000    0.00000E+000
   7.2660   1.00000E+000    0.00000E+000
   7.2710   1.00000E+000    0.00000E+000
   7.2730   1.00000E+000    0.00000E+000
   7.2750   1.00000E+000    0.00000E+000
   7.2800   1.00000E+000    0.00000E+000
   7.2820   1.00000E+000    0.00000E+000
   7.2840   1.00000E+000    0.00000E+000
   7.2870   1.00000E+000    0.00000E+000
   7.2890   1.00000E+000    0.00000E+000
   7.2940   1.00000E+000    0.00000E+000
   7.2960   1.00000E+000    0.00000E+000
   7.2980   1.00000E+000    0.00000E+000
   7.3000   1.00000E+000    0.00000E+000
