# Supplementary material for: Rationally seeded computational protein design of ɑ-helical barrels
Source: Nat Chem Biol. 2024 Jun 20;20(8):991–9. doi: 10.1038/s41589-024-01642-0 (PMC11288890; doi:10.1038/s41589-024-01642-0)
Supplement: Supplementary file 5 — PDB files used for making figure panels h–j. [file 41589_2024_1642_MOESM5_ESM.zip › KIA_RP_RSPD_NatChemBiol_data_Figure3/sc-CC-7-LI_panels_c-g/AUC_panel_e/LI_SV_raw/00056.RA1]

HeptLI
R 1 20.0 40000 0021044 2.9410E11 275 1 
   5.8010   1.00000E+000    0.00000E+000
   5.8030   1.00000E+000    0.00000E+000
   5.8050   1.00000E+000    0.00000E+000
   5.8060   1.00000E+000    0.00000E+000
   5.8070   1.00000E+000    0.00000E+000
   5.8080   1.00000E+000    0.00000E+000
   5.8100   1.00000E+000    0.00000E+000
   5.8130   1.00000E+000    0.00000E+000
   5.8140   1.00000E+000    0.00000E+000
   5.8150   1.00000E+000    0.00000E+000
   5.8170   1.00000E+000    0.00000E+000
   5.8180   1.00000E+000    0.00000E+000
   5.8190   1.00000E+000    0.00000E+000
   5.8210   1.00000E+000    0.00000E+000
   5.8220   1.00000E+000    0.00000E+000
   5.8230   1.00000E+000    0.00000E+000
   5.8240   1.00000E+000    0.00000E+000
   5.8250   1.00000E+000    0.00000E+000
   5.8260   1.00000E+000    0.00000E+000
   5.8280   1.00000E+000    0.00000E+000
   5.8310   1.00000E+000    0.00000E+000
   5.8330  -1.82180E+000    0.00000E+000
   5.8350  -1.07040E+000    0.00000E+000
   5.8370  -1.56190E+000    0.00000E+000
   5.8380  -7.31600E-001    0.00000E+000
   5.8400  -5.89300E-001    0.00000E+000
   5.8430  -5.14300E-001    0.00000E+000
   5.8440  -6.48900E-001    0.00000E+000
   5.8460  -9.37400E-001    0.00000E+000
   5.8490  -1.33830E+000    0.00000E+000
   5.8510  -1.53330E+000    0.00000E+000
   5.8530  -1.69130E+000    0.00000E+000
   5.8540  -1.69970E+000    0.00000E+000
   5.8560  -1.66600E+000    0.00000E+000
   5.8580  -1.60580E+000    0.00000E+000
   5.8600  -1.52730E+000    0.00000E+000
   5.8620  -1.62250E+000    0.00000E+000
   5.8630  -1.43780E+000    0.00000E+000
   5.8650  -1.09320E+000    0.00000E+000
   5.8670  -9.16300E-001    0.00000E+000
   5.8680  -7.83000E-001    0.00000E+000
   5.8700  -5.40600E-001    0.00000E+000
   5.8720  -3.76900E-001    0.00000E+000
   5.8730  -3.68600E-001    0.00000E+000
   5.8750  -3.06500E-001    0.00000E+000
   5.8770  -1.81700E-001    0.00000E+000
   5.8800  -1.13700E-001    0.00000E+000
   5.8820  -4.73000E-002    0.00000E+000
   5.8840  -4.18000E-002    0.00000E+000
   5.8860  -1.85000E-002    0.00000E+000
   5.8880  -2.18000E-002    0.00000E+000
   5.8910  -2.51000E-002    0.00000E+000
   5.8920  -1.96000E-002    0.00000E+000
   5.8930   5.20000E-003    0.00000E+000
   5.8950  -2.41000E-002    0.00000E+000
   5.8980  -1.47000E-002    0.00000E+000
   5.8990  -9.20000E-003    0.00000E+000
   5.9020   2.70000E-003    0.00000E+000
   5.9040  -1.13000E-002    0.00000E+000
   5.9070  -1.30000E-003    0.00000E+000
   5.9090  -7.40000E-003    0.00000E+000
   5.9110  -5.80000E-003    0.00000E+000
   5.9130  -5.00000E-004    0.00000E+000
   5.9150  -5.00000E-003    0.00000E+000
   5.9170   1.80000E-003    0.00000E+000
   5.9180   1.70000E-003    0.00000E+000
   5.9200  -3.40000E-003    0.00000E+000
   5.9220   5.30000E-003    0.00000E+000
   5.9230  -3.00000E-003    0.00000E+000
   5.9250   5.50000E-003    0.00000E+000
   5.9260  -1.70000E-003    0.00000E+000
   5.9280   7.10000E-003    0.00000E+000
   5.9310   3.90000E-003    0.00000E+000
   5.9320  -1.15000E-002    0.00000E+000
   5.9350  -8.30000E-003    0.00000E+000
   5.9380  -2.06000E-002    0.00000E+000
   5.9390  -8.70000E-003    0.00000E+000
   5.9410  -6.70000E-003    0.00000E+000
   5.9430   6.60000E-003    0.00000E+000
   5.9450   1.73000E-002    0.00000E+000
   5.9470   2.49000E-002    0.00000E+000
   5.9480   2.06000E-002    0.00000E+000
   5.9520   2.90000E-002    0.00000E+000
   5.9560   7.80000E-003    0.00000E+000
   5.9570  -6.10000E-003    0.00000E+000
   5.9580  -1.21000E-002    0.00000E+000
   5.9610  -1.00000E-004    0.00000E+000
   5.9630   7.20000E-003    0.00000E+000
   5.9640   4.30000E-003    0.00000E+000
   5.9670  -8.80000E-003    0.00000E+000
   5.9700  -1.46000E-002    0.00000E+000
   5.9720  -3.70000E-003    0.00000E+000
   5.9760  -1.18000E-002    0.00000E+000
   5.9770  -5.00000E-003    0.00000E+000
   5.9790  -4.50000E-003    0.00000E+000
   5.9800  -5.00000E-004    0.00000E+000
   5.9830   1.05000E-002    0.00000E+000
   5.9850   7.80000E-003    0.00000E+000
   5.9880   5.30000E-003    0.00000E+000
   5.9890   3.80000E-003    0.00000E+000
   5.9910   1.20000E-003    0.00000E+000
   5.9920   1.11000E-002    0.00000E+000
   5.9950   1.26000E-002    0.00000E+000
   5.9960   2.18000E-002    0.00000E+000
   5.9990   6.61000E-002    0.00000E+000
   6.0020   2.77800E-001    0.00000E+000
   6.0030  -4.75300E-001    0.00000E+000
   6.0050  -7.52000E-001    0.00000E+000
   6.0070  -3.42400E-001    0.00000E+000
   6.0090  -5.30000E-002    0.00000E+000
   6.0100   3.94000E-002    0.00000E+000
   6.0140  -4.93000E-002    0.00000E+000
   6.0160  -1.32000E-002    0.00000E+000
   6.0180  -3.38000E-002    0.00000E+000
   6.0200  -2.39500E-001    0.00000E+000
   6.0210   3.37000E-001    0.00000E+000
   6.0250   6.15600E-001    0.00000E+000
   6.0280   1.68000E-002    0.00000E+000
   6.0300   1.59000E-002    0.00000E+000
   6.0330  -1.18000E-002    0.00000E+000
   6.0350   1.00000E-003    0.00000E+000
   6.0370   5.80000E-003    0.00000E+000
   6.0410   1.35000E-002    0.00000E+000
   6.0420   8.30000E-003    0.00000E+000
   6.0450   9.00000E-003    0.00000E+000
   6.0490  -9.00000E-004    0.00000E+000
   6.0510   6.80000E-003    0.00000E+000
   6.0540   1.10000E-002    0.00000E+000
   6.0560   3.90000E-003    0.00000E+000
   6.0580   1.37000E-002    0.00000E+000
   6.0620   1.74000E-002    0.00000E+000
   6.0640   1.01000E-002    0.00000E+000
   6.0670   1.03000E-002    0.00000E+000
   6.0690   3.80000E-003    0.00000E+000
   6.0710   8.70000E-003    0.00000E+000
   6.0730   6.10000E-003    0.00000E+000
   6.0780  -9.00000E-004    0.00000E+000
   6.0830   9.00000E-003    0.00000E+000
   6.0900  -9.70000E-003    0.00000E+000
   6.0910   2.02000E-002    0.00000E+000
   6.0920   2.13000E-002    0.00000E+000
   6.0930   1.57000E-002    0.00000E+000
   6.0970   8.00000E-004    0.00000E+000
   6.0990   8.50000E-003    0.00000E+000
   6.1020   1.59000E-002    0.00000E+000
   6.1040   5.90000E-003    0.00000E+000
   6.1060   2.70000E-003    0.00000E+000
   6.1100   9.00000E-003    0.00000E+000
   6.1120   1.29000E-002    0.00000E+000
   6.1160   1.59000E-002    0.00000E+000
   6.1180   1.12000E-002    0.00000E+000
   6.1190   2.10000E-003    0.00000E+000
   6.1220   5.40000E-003    0.00000E+000
   6.1250   8.70000E-003    0.00000E+000
   6.1290   1.10000E-002    0.00000E+000
   6.1320  -2.20000E-003    0.00000E+000
   6.1350   6.40000E-003    0.00000E+000
   6.1370   8.90000E-003    0.00000E+000
   6.1410   1.70000E-002    0.00000E+000
   6.1420   1.22000E-002    0.00000E+000
   6.1430   1.03000E-002    0.00000E+000
   6.1450   9.20000E-003    0.00000E+000
   6.1470   5.00000E-003    0.00000E+000
   6.1490   2.38000E-002    0.00000E+000
   6.1510   7.40000E-003    0.00000E+000
   6.1520   5.40000E-003    0.00000E+000
   6.1550   1.92000E-002    0.00000E+000
   6.1560   1.43000E-002    0.00000E+000
   6.1610   1.03000E-002    0.00000E+000
   6.1620   1.51000E-002    0.00000E+000
   6.1650   8.20000E-003    0.00000E+000
   6.1690   1.12000E-002    0.00000E+000
   6.1720   2.75000E-002    0.00000E+000
   6.1750   2.60000E-003    0.00000E+000
   6.1770   1.86000E-002    0.00000E+000
   6.1800   2.38000E-002    0.00000E+000
   6.1830   1.41000E-002    0.00000E+000
   6.1840   1.15000E-002    0.00000E+000
   6.1880   2.00000E-002    0.00000E+000
   6.1890   1.33000E-002    0.00000E+000
   6.1920   2.50000E-002    0.00000E+000
   6.1950   2.21000E-002    0.00000E+000
   6.1980   3.19000E-002    0.00000E+000
   6.2000   2.62000E-002    0.00000E+000
   6.2030   2.00000E-002    0.00000E+000
   6.2050   1.16000E-002    0.00000E+000
   6.2070   1.44000E-002    0.00000E+000
   6.2090   2.02000E-002    0.00000E+000
   6.2130   3.21000E-002    0.00000E+000
   6.2150   1.55000E-002    0.00000E+000
   6.2160   1.99000E-002    0.00000E+000
   6.2210   2.43000E-002    0.00000E+000
   6.2220   2.08000E-002    0.00000E+000
   6.2250   3.40000E-002    0.00000E+000
   6.2290   3.29000E-002    0.00000E+000
   6.2320   2.44000E-002    0.00000E+000
   6.2340   3.41000E-002    0.00000E+000
   6.2360   3.18000E-002    0.00000E+000
   6.2390   3.14000E-002    0.00000E+000
   6.2430   3.17000E-002    0.00000E+000
   6.2470   4.01000E-002    0.00000E+000
   6.2480   3.40000E-002    0.00000E+000
   6.2500   3.38000E-002    0.00000E+000
   6.2520   4.25000E-002    0.00000E+000
   6.2530   3.67000E-002    0.00000E+000
   6.2560   3.77000E-002    0.00000E+000
   6.2570   3.49000E-002    0.00000E+000
   6.2590   4.91000E-002    0.00000E+000
   6.2620   3.55000E-002    0.00000E+000
   6.2640   4.54000E-002    0.00000E+000
   6.2680   4.75000E-002    0.00000E+000
   6.2690   5.38000E-002    0.00000E+000
   6.2720   4.75000E-002    0.00000E+000
   6.2770   4.53000E-002    0.00000E+000
   6.2790   3.98000E-002    0.00000E+000
   6.2810   5.50000E-002    0.00000E+000
   6.2840   4.39000E-002    0.00000E+000
   6.2870   5.09000E-002    0.00000E+000
   6.2910   5.01000E-002    0.00000E+000
   6.2930   5.97000E-002    0.00000E+000
   6.2960   6.38000E-002    0.00000E+000
   6.2980   5.81000E-002    0.00000E+000
   6.3000   7.67000E-002    0.00000E+000
   6.3020   7.68000E-002    0.00000E+000
   6.3050   6.33000E-002    0.00000E+000
   6.3080   6.79000E-002    0.00000E+000
   6.3100   6.82000E-002    0.00000E+000
   6.3140   6.80000E-002    0.00000E+000
   6.3160   7.40000E-002    0.00000E+000
   6.3170   7.01000E-002    0.00000E+000
   6.3200   7.65000E-002    0.00000E+000
   6.3230   7.55000E-002    0.00000E+000
   6.3240   7.77000E-002    0.00000E+000
   6.3270   8.20000E-002    0.00000E+000
   6.3320   6.97000E-002    0.00000E+000
   6.3350   9.68000E-002    0.00000E+000
   6.3370   1.15800E-001    0.00000E+000
   6.3410   1.09200E-001    0.00000E+000
   6.3420   9.00000E-002    0.00000E+000
   6.3440   1.05100E-001    0.00000E+000
   6.3460   9.73000E-002    0.00000E+000
   6.3480   1.05900E-001    0.00000E+000
   6.3490   8.42000E-002    0.00000E+000
   6.3530   9.83000E-002    0.00000E+000
   6.3570   1.05900E-001    0.00000E+000
   6.3600   1.20600E-001    0.00000E+000
   6.3620   1.13600E-001    0.00000E+000
   6.3670   1.07300E-001    0.00000E+000
   6.3690   1.34100E-001    0.00000E+000
   6.3700   1.28500E-001    0.00000E+000
   6.3710   1.28500E-001    0.00000E+000
   6.3740   1.20500E-001    0.00000E+000
   6.3780   1.26900E-001    0.00000E+000
   6.3790   1.39500E-001    0.00000E+000
   6.3800   1.32600E-001    0.00000E+000
   6.3850   1.27600E-001    0.00000E+000
   6.3860   1.31500E-001    0.00000E+000
   6.3890   1.29800E-001    0.00000E+000
   6.3930   1.34800E-001    0.00000E+000
   6.3950   1.50900E-001    0.00000E+000
   6.3970   1.52400E-001    0.00000E+000
   6.4020   1.52900E-001    0.00000E+000
   6.4060   1.54900E-001    0.00000E+000
   6.4080   1.67500E-001    0.00000E+000
   6.4110   1.62800E-001    0.00000E+000
   6.4150   1.78000E-001    0.00000E+000
   6.4170   1.61800E-001    0.00000E+000
   6.4190   1.67000E-001    0.00000E+000
   6.4220   1.78600E-001    0.00000E+000
   6.4230   1.82300E-001    0.00000E+000
   6.4250   1.80500E-001    0.00000E+000
   6.4290   1.70700E-001    0.00000E+000
   6.4330   1.92600E-001    0.00000E+000
   6.4360   1.95400E-001    0.00000E+000
   6.4370   1.90700E-001    0.00000E+000
   6.4410   1.96100E-001    0.00000E+000
   6.4420   2.01400E-001    0.00000E+000
   6.4460   2.02500E-001    0.00000E+000
   6.4490   2.06100E-001    0.00000E+000
   6.4520   2.20300E-001    0.00000E+000
   6.4540   2.12400E-001    0.00000E+000
   6.4570   2.11400E-001    0.00000E+000
   6.4590   2.29200E-001    0.00000E+000
   6.4610   2.27300E-001    0.00000E+000
   6.4630   2.37400E-001    0.00000E+000
   6.4660   2.27400E-001    0.00000E+000
   6.4700   2.36400E-001    0.00000E+000
   6.4720   2.47400E-001    0.00000E+000
   6.4730   2.52000E-001    0.00000E+000
   6.4760   2.42500E-001    0.00000E+000
   6.4790   2.52900E-001    0.00000E+000
   6.4800   2.50100E-001    0.00000E+000
   6.4830   2.57500E-001    0.00000E+000
   6.4860   2.63800E-001    0.00000E+000
   6.4880   2.68800E-001    0.00000E+000
   6.4910   2.63700E-001    0.00000E+000
   6.4950   2.76200E-001    0.00000E+000
   6.4960   2.82400E-001    0.00000E+000
   6.4980   2.90900E-001    0.00000E+000
   6.5010   2.75500E-001    0.00000E+000
   6.5030   2.88200E-001    0.00000E+000
   6.5050   2.88800E-001    0.00000E+000
   6.5070   2.96300E-001    0.00000E+000
   6.5100   2.96800E-001    0.00000E+000
   6.5130   3.08600E-001    0.00000E+000
   6.5160   2.85900E-001    0.00000E+000
   6.5200   3.19700E-001    0.00000E+000
   6.5220   3.05300E-001    0.00000E+000
   6.5240   3.17600E-001    0.00000E+000
   6.5280   3.15000E-001    0.00000E+000
   6.5300   3.17600E-001    0.00000E+000
   6.5320   3.23700E-001    0.00000E+000
   6.5340   3.37300E-001    0.00000E+000
   6.5350   3.50900E-001    0.00000E+000
   6.5380   3.32100E-001    0.00000E+000
   6.5410   3.39900E-001    0.00000E+000
   6.5440   3.46200E-001    0.00000E+000
   6.5450   3.49400E-001    0.00000E+000
   6.5490   3.46000E-001    0.00000E+000
   6.5510   3.65400E-001    0.00000E+000
   6.5530   3.64800E-001    0.00000E+000
   6.5570   3.77100E-001    0.00000E+000
   6.5590   3.48000E-001    0.00000E+000
   6.5620   3.69900E-001    0.00000E+000
   6.5640   3.76000E-001    0.00000E+000
   6.5670   3.81800E-001    0.00000E+000
   6.5710   3.83800E-001    0.00000E+000
   6.5730   4.02400E-001    0.00000E+000
   6.5750   4.00300E-001    0.00000E+000
   6.5780   3.94400E-001    0.00000E+000
   6.5800   3.98100E-001    0.00000E+000
   6.5810   3.94900E-001    0.00000E+000
   6.5830   4.02300E-001    0.00000E+000
   6.5850   4.04200E-001    0.00000E+000
   6.5870   4.19000E-001    0.00000E+000
   6.5900   4.02500E-001    0.00000E+000
   6.5940   4.25800E-001    0.00000E+000
   6.5970   4.10000E-001    0.00000E+000
   6.6000   4.21600E-001    0.00000E+000
   6.6020   4.25900E-001    0.00000E+000
   6.6050   4.35000E-001    0.00000E+000
   6.6060   4.46600E-001    0.00000E+000
   6.6100   4.41300E-001    0.00000E+000
   6.6120   4.39700E-001    0.00000E+000
   6.6150   4.60000E-001    0.00000E+000
   6.6160   4.55600E-001    0.00000E+000
   6.6170   4.44500E-001    0.00000E+000
   6.6210   4.70500E-001    0.00000E+000
   6.6240   4.59600E-001    0.00000E+000
   6.6260   4.65800E-001    0.00000E+000
   6.6290   4.49900E-001    0.00000E+000
   6.6310   4.54800E-001    0.00000E+000
   6.6340   4.76400E-001    0.00000E+000
   6.6360   4.65600E-001    0.00000E+000
   6.6390   4.55500E-001    0.00000E+000
   6.6420   4.74900E-001    0.00000E+000
   6.6440   4.67100E-001    0.00000E+000
   6.6460   4.73500E-001    0.00000E+000
   6.6490   4.60600E-001    0.00000E+000
   6.6510   4.80900E-001    0.00000E+000
   6.6540   4.85600E-001    0.00000E+000
   6.6560   4.97500E-001    0.00000E+000
   6.6580   4.91100E-001    0.00000E+000
   6.6610   4.85400E-001    0.00000E+000
   6.6650   4.90100E-001    0.00000E+000
   6.6670   5.17200E-001    0.00000E+000
   6.6690   5.04700E-001    0.00000E+000
   6.6700   5.01500E-001    0.00000E+000
   6.6740   5.11500E-001    0.00000E+000
   6.6760   5.24900E-001    0.00000E+000
   6.6800   4.92600E-001    0.00000E+000
   6.6830   5.31700E-001    0.00000E+000
   6.6850   5.05300E-001    0.00000E+000
   6.6880   5.18200E-001    0.00000E+000
   6.6900   5.21000E-001    0.00000E+000
   6.6930   5.29700E-001    0.00000E+000
   6.6950   5.26500E-001    0.00000E+000
   6.6970   5.27300E-001    0.00000E+000
   6.6990   5.32800E-001    0.00000E+000
   6.7020   5.30800E-001    0.00000E+000
   6.7060   5.25700E-001    0.00000E+000
   6.7090   5.39800E-001    0.00000E+000
   6.7120   5.42600E-001    0.00000E+000
   6.7140   5.39800E-001    0.00000E+000
   6.7160   5.54100E-001    0.00000E+000
   6.7180   5.28500E-001    0.00000E+000
   6.7210   5.44200E-001    0.00000E+000
   6.7250   5.61900E-001    0.00000E+000
   6.7260   5.49600E-001    0.00000E+000
   6.7290   5.57200E-001    0.00000E+000
   6.7320   5.51300E-001    0.00000E+000
   6.7340   5.36000E-001    0.00000E+000
   6.7360   5.42500E-001    0.00000E+000
   6.7380   5.61500E-001    0.00000E+000
   6.7430   5.52800E-001    0.00000E+000
   6.7450   5.62400E-001    0.00000E+000
   6.7480   5.65000E-001    0.00000E+000
   6.7500   5.76900E-001    0.00000E+000
   6.7520   5.81000E-001    0.00000E+000
   6.7550   5.65000E-001    0.00000E+000
   6.7570   5.56400E-001    0.00000E+000
   6.7610   5.71800E-001    0.00000E+000
   6.7620   5.71300E-001    0.00000E+000
   6.7660   5.63500E-001    0.00000E+000
   6.7680   5.74400E-001    0.00000E+000
   6.7710   5.66000E-001    0.00000E+000
   6.7740   5.78900E-001    0.00000E+000
   6.7770   5.93400E-001    0.00000E+000
   6.7800   5.88800E-001    0.00000E+000
   6.7820   5.89500E-001    0.00000E+000
   6.7840   5.78200E-001    0.00000E+000
   6.7890   5.82300E-001    0.00000E+000
   6.7910   5.95200E-001    0.00000E+000
   6.7940   5.89400E-001    0.00000E+000
   6.7970   5.70500E-001    0.00000E+000
   6.8000   5.70100E-001    0.00000E+000
   6.8020   5.78200E-001    0.00000E+000
   6.8050   5.92300E-001    0.00000E+000
   6.8080   5.71800E-001    0.00000E+000
   6.8110   5.85800E-001    0.00000E+000
   6.8120   5.90100E-001    0.00000E+000
   6.8160   5.73500E-001    0.00000E+000
   6.8170   5.84000E-001    0.00000E+000
   6.8180   5.81200E-001    0.00000E+000
   6.8210   5.89300E-001    0.00000E+000
   6.8230   5.96300E-001    0.00000E+000
   6.8270   6.00600E-001    0.00000E+000
   6.8300   6.06100E-001    0.00000E+000
   6.8320   6.05200E-001    0.00000E+000
   6.8350   6.22800E-001    0.00000E+000
   6.8380   6.21000E-001    0.00000E+000
   6.8390   6.12000E-001    0.00000E+000
   6.8420   6.23100E-001    0.00000E+000
   6.8460   6.11100E-001    0.00000E+000
   6.8480   6.06600E-001    0.00000E+000
   6.8520   6.03900E-001    0.00000E+000
   6.8550   6.14200E-001    0.00000E+000
   6.8560   6.20000E-001    0.00000E+000
   6.8600   5.93700E-001    0.00000E+000
   6.8630   6.12600E-001    0.00000E+000
   6.8650   6.27300E-001    0.00000E+000
   6.8670   5.95000E-001    0.00000E+000
   6.8690   6.08400E-001    0.00000E+000
   6.8720   6.06200E-001    0.00000E+000
   6.8750   6.15900E-001    0.00000E+000
   6.8790   6.00800E-001    0.00000E+000
   6.8810   6.26600E-001    0.00000E+000
   6.8830   6.06300E-001    0.00000E+000
   6.8850   6.12600E-001    0.00000E+000
   6.8880   6.05500E-001    0.00000E+000
   6.8910   5.85000E-001    0.00000E+000
   6.8950   6.11900E-001    0.00000E+000
   6.8970   6.25200E-001    0.00000E+000
   6.8980   6.14900E-001    0.00000E+000
   6.9010   6.19700E-001    0.00000E+000
   6.9030   6.19500E-001    0.00000E+000
   6.9080   6.12100E-001    0.00000E+000
   6.9110   6.27800E-001    0.00000E+000
   6.9130   6.36900E-001    0.00000E+000
   6.9150   6.38300E-001    0.00000E+000
   6.9190   6.24400E-001    0.00000E+000
   6.9210   6.13200E-001    0.00000E+000
   6.9230   6.40100E-001    0.00000E+000
   6.9260   6.15700E-001    0.00000E+000
   6.9280   6.15800E-001    0.00000E+000
   6.9310   6.15100E-001    0.00000E+000
   6.9350   6.28300E-001    0.00000E+000
   6.9370   6.03000E-001    0.00000E+000
   6.9390   6.28700E-001    0.00000E+000
   6.9420   6.15700E-001    0.00000E+000
   6.9440   6.09200E-001    0.00000E+000
   6.9490   6.19100E-001    0.00000E+000
   6.9500   6.17700E-001    0.00000E+000
   6.9530   6.18000E-001    0.00000E+000
   6.9560   6.09400E-001    0.00000E+000
   6.9580   6.12900E-001    0.00000E+000
   6.9620   6.25200E-001    0.00000E+000
   6.9630   6.28700E-001    0.00000E+000
   6.9650   6.31000E-001    0.00000E+000
   6.9690   6.35400E-001    0.00000E+000
   6.9700   6.15600E-001    0.00000E+000
   6.9740   6.25100E-001    0.00000E+000
   6.9760   6.31200E-001    0.00000E+000
   6.9810   6.20800E-001    0.00000E+000
   6.9840   6.08300E-001    0.00000E+000
   6.9870   6.35900E-001    0.00000E+000
   6.9880   6.34500E-001    0.00000E+000
   6.9910   6.28200E-001    0.00000E+000
   6.9950   6.44800E-001    0.00000E+000
   6.9980   6.25500E-001    0.00000E+000
   7.0020   6.35700E-001    0.00000E+000
   7.0040   6.32900E-001    0.00000E+000
   7.0050   6.45200E-001    0.00000E+000
   7.0090   6.46100E-001    0.00000E+000
   7.0130   6.35800E-001    0.00000E+000
   7.0150   6.34600E-001    0.00000E+000
   7.0160   6.56700E-001    0.00000E+000
   7.0210   6.52900E-001    0.00000E+000
   7.0240   6.59200E-001    0.00000E+000
   7.0270   6.87200E-001    0.00000E+000
   7.0300   6.89800E-001    0.00000E+000
   7.0340   6.47000E-001    0.00000E+000
   7.0350   6.87200E-001    0.00000E+000
   7.0370   7.00600E-001    0.00000E+000
   7.0410   7.09900E-001    0.00000E+000
   7.0440   6.88000E-001    0.00000E+000
   7.0460   7.24500E-001    0.00000E+000
   7.0490   7.36500E-001    0.00000E+000
   7.0510   7.40600E-001    0.00000E+000
   7.0530   7.55600E-001    0.00000E+000
   7.0560   7.72300E-001    0.00000E+000
   7.0600   7.95300E-001    0.00000E+000
   7.0620   7.77000E-001    0.00000E+000
   7.0650   8.12300E-001    0.00000E+000
   7.0680   8.25300E-001    0.00000E+000
   7.0710   8.34500E-001    0.00000E+000
   7.0740   8.55600E-001    0.00000E+000
   7.0760   9.08500E-001    0.00000E+000
   7.0810   9.28800E-001    0.00000E+000
   7.0830   9.51900E-001    0.00000E+000
   7.0850   9.76200E-001    0.00000E+000
   7.0880   1.01900E+000    0.00000E+000
   7.0900   1.07060E+000    0.00000E+000
   7.0940   1.11120E+000    0.00000E+000
   7.0960   1.16260E+000    0.00000E+000
   7.0990   1.17930E+000    0.00000E+000
   7.1030   1.33900E+000    0.00000E+000
   7.1060   1.35490E+000    0.00000E+000
   7.1080   1.44700E+000    0.00000E+000
   7.1100   1.53990E+000    0.00000E+000
   7.1130   1.65080E+000    0.00000E+000
   7.1160   2.12110E+000    0.00000E+000
   7.1210   2.34300E+000    0.00000E+000
   7.1240   2.74370E+000    0.00000E+000
   7.1260   2.80150E+000    0.00000E+000
   7.1280   2.71100E+000    0.00000E+000
   7.1310   3.02450E+000    0.00000E+000
   7.1330   2.86020E+000    0.00000E+000
   7.1360   2.94190E+000    0.00000E+000
   7.1390   2.87200E+000    0.00000E+000
   7.1420   3.07770E+000    0.00000E+000
   7.1460   3.33760E+000    0.00000E+000
   7.1490   3.13730E+000    0.00000E+000
   7.1510   2.74630E+000    0.00000E+000
   7.1540   2.82770E+000    0.00000E+000
   7.1560   2.26570E+000    0.00000E+000
   7.1600   2.17400E+000    0.00000E+000
   7.1630   2.03460E+000    0.00000E+000
   7.1650   1.96480E+000    0.00000E+000
   7.1680   1.75420E+000    0.00000E+000
   7.1700   1.35260E+000    0.00000E+000
   7.1740   1.10950E+000    0.00000E+000
   7.1770   9.80900E-001    0.00000E+000
   7.1790   2.63000E-001    0.00000E+000
   7.1820  -1.26020E+000    0.00000E+000
   7.1840   1.00000E+000    0.00000E+000
   7.1860   1.00000E+000    0.00000E+000
   7.1880   1.00000E+000    0.00000E+000
   7.1910   1.00000E+000    0.00000E+000
   7.1950   1.00000E+000    0.00000E+000
   7.1970   1.00000E+000    0.00000E+000
   7.2000   1.00000E+000    0.00000E+000
   7.2020   1.00000E+000    0.00000E+000
   7.2040   1.00000E+000    0.00000E+000
   7.2070   1.00000E+000    0.00000E+000
   7.2090   1.00000E+000    0.00000E+000
   7.2130   1.00000E+000    0.00000E+000
   7.2160   1.00000E+000    0.00000E+000
   7.2180   1.00000E+000    0.00000E+000
   7.2210   1.00000E+000    0.00000E+000
   7.2250   1.00000E+000    0.00000E+000
   7.2270   1.00000E+000    0.00000E+000
   7.2300   1.00000E+000    0.00000E+000
   7.2320   1.00000E+000    0.00000E+000
   7.2350   1.00000E+000    0.00000E+000
   7.2380   1.00000E+000    0.00000E+000
   7.2410   1.00000E+000    0.00000E+000
   7.2430   1.00000E+000    0.00000E+000
   7.2460   1.00000E+000    0.00000E+000
   7.2500   1.00000E+000    0.00000E+000
   7.2520   1.00000E+000    0.00000E+000
   7.2560   1.00000E+000    0.00000E+000
   7.2570   1.00000E+000    0.00000E+000
   7.2600   1.00000E+000    0.00000E+000
   7.2620   1.00000E+000    0.00000E+000
   7.2640   1.00000E+000    0.00000E+000
   7.2680   1.00000E+000    0.00000E+000
   7.2710   1.00000E+000    0.00000E+000
   7.2730   1.00000E+000    0.00000E+000
   7.2760   1.00000E+000    0.00000E+000
   7.2790   1.00000E+000    0.00000E+000
   7.2820   1.00000E+000    0.00000E+000
   7.2850   1.00000E+000    0.00000E+000
   7.2870   1.00000E+000    0.00000E+000
   7.2920   1.00000E+000    0.00000E+000
   7.2950   1.00000E+000    0.00000E+000
   7.2960   1.00000E+000    0.00000E+000
   7.2980   1.00000E+000    0.00000E+000
   7.3010   1.00000E+000    0.00000E+000
