# Supplementary material for: Rationally seeded computational protein design of ɑ-helical barrels
Source: Nat Chem Biol. 2024 Jun 20;20(8):991–9. doi: 10.1038/s41589-024-01642-0 (PMC11288890; doi:10.1038/s41589-024-01642-0)
Supplement: Supplementary file 5 — PDB files used for making figure panels h–j. [file 41589_2024_1642_MOESM5_ESM.zip › KIA_RP_RSPD_NatChemBiol_data_Figure3/sc-CC-7-LI_panels_c-g/AUC_panel_e/LI_SV_raw/00042.RA1]

HeptLI
R 1 20.0 40000 0016851 2.2050E11 275 1 
   5.8010   1.00000E+000    0.00000E+000
   5.8030   1.00000E+000    0.00000E+000
   5.8040   1.00000E+000    0.00000E+000
   5.8050   1.00000E+000    0.00000E+000
   5.8060   1.00000E+000    0.00000E+000
   5.8070   1.00000E+000    0.00000E+000
   5.8080   1.00000E+000    0.00000E+000
   5.8110   1.00000E+000    0.00000E+000
   5.8130   1.00000E+000    0.00000E+000
   5.8140   1.00000E+000    0.00000E+000
   5.8150   1.00000E+000    0.00000E+000
   5.8170   1.00000E+000    0.00000E+000
   5.8190   1.00000E+000    0.00000E+000
   5.8220   1.00000E+000    0.00000E+000
   5.8240   1.00000E+000    0.00000E+000
   5.8260   1.00000E+000    0.00000E+000
   5.8270   1.00000E+000    0.00000E+000
   5.8290   1.00000E+000    0.00000E+000
   5.8310   1.00000E+000    0.00000E+000
   5.8330   1.00000E+000    0.00000E+000
   5.8340  -3.27070E+000    0.00000E+000
   5.8350  -1.44000E+000    0.00000E+000
   5.8360  -8.08800E-001    0.00000E+000
   5.8380  -5.79000E-001    0.00000E+000
   5.8400  -9.28000E-001    0.00000E+000
   5.8410  -5.89700E-001    0.00000E+000
   5.8420  -8.57700E-001    0.00000E+000
   5.8450  -6.57800E-001    0.00000E+000
   5.8470  -1.26400E+000    0.00000E+000
   5.8500  -1.55860E+000    0.00000E+000
   5.8520  -1.65590E+000    0.00000E+000
   5.8530  -1.65650E+000    0.00000E+000
   5.8550  -1.76760E+000    0.00000E+000
   5.8570  -1.61840E+000    0.00000E+000
   5.8580  -1.64200E+000    0.00000E+000
   5.8590  -1.42970E+000    0.00000E+000
   5.8620  -1.56890E+000    0.00000E+000
   5.8630  -1.23900E+000    0.00000E+000
   5.8640  -1.26440E+000    0.00000E+000
   5.8660  -8.45100E-001    0.00000E+000
   5.8670  -1.11000E+000    0.00000E+000
   5.8690  -7.45500E-001    0.00000E+000
   5.8700  -5.43000E-001    0.00000E+000
   5.8730  -3.89700E-001    0.00000E+000
   5.8740  -3.68300E-001    0.00000E+000
   5.8760  -2.01000E-001    0.00000E+000
   5.8790  -1.92600E-001    0.00000E+000
   5.8800  -6.38000E-002    0.00000E+000
   5.8820  -9.60000E-002    0.00000E+000
   5.8840  -3.16000E-002    0.00000E+000
   5.8850  -1.63000E-002    0.00000E+000
   5.8860  -2.73000E-002    0.00000E+000
   5.8880  -1.16000E-002    0.00000E+000
   5.8900  -2.46000E-002    0.00000E+000
   5.8920  -1.23000E-002    0.00000E+000
   5.8930  -1.36000E-002    0.00000E+000
   5.8950  -1.90000E-002    0.00000E+000
   5.8980  -1.11000E-002    0.00000E+000
   5.9010  -1.45000E-002    0.00000E+000
   5.9030  -1.51000E-002    0.00000E+000
   5.9050  -1.18000E-002    0.00000E+000
   5.9060  -2.17000E-002    0.00000E+000
   5.9080  -7.70000E-003    0.00000E+000
   5.9090  -6.10000E-003    0.00000E+000
   5.9120  -1.00000E-003    0.00000E+000
   5.9140   3.60000E-003    0.00000E+000
   5.9170  -7.80000E-003    0.00000E+000
   5.9180  -2.80000E-003    0.00000E+000
   5.9200  -6.90000E-003    0.00000E+000
   5.9220   2.00000E-003    0.00000E+000
   5.9230   4.70000E-003    0.00000E+000
   5.9250  -1.30000E-002    0.00000E+000
   5.9260   1.50000E-003    0.00000E+000
   5.9270   5.30000E-003    0.00000E+000
   5.9310   7.10000E-003    0.00000E+000
   5.9320  -1.80000E-002    0.00000E+000
   5.9350  -4.80000E-003    0.00000E+000
   5.9360  -1.33000E-002    0.00000E+000
   5.9390  -3.70000E-003    0.00000E+000
   5.9400   8.60000E-003    0.00000E+000
   5.9420   1.20000E-003    0.00000E+000
   5.9440   7.70000E-003    0.00000E+000
   5.9470   2.02000E-002    0.00000E+000
   5.9480   9.70000E-003    0.00000E+000
   5.9510   4.28000E-002    0.00000E+000
   5.9520   2.89000E-002    0.00000E+000
   5.9560   5.50000E-003    0.00000E+000
   5.9580   4.40000E-003    0.00000E+000
   5.9610  -6.20000E-003    0.00000E+000
   5.9630   1.40000E-003    0.00000E+000
   5.9640   2.90000E-003    0.00000E+000
   5.9660  -6.10000E-003    0.00000E+000
   5.9670  -1.37000E-002    0.00000E+000
   5.9710  -3.10000E-003    0.00000E+000
   5.9720  -1.34000E-002    0.00000E+000
   5.9750  -9.80000E-003    0.00000E+000
   5.9770  -1.11000E-002    0.00000E+000
   5.9790   7.00000E-004    0.00000E+000
   5.9800   1.04000E-002    0.00000E+000
   5.9830  -8.60000E-003    0.00000E+000
   5.9850   8.70000E-003    0.00000E+000
   5.9870   9.50000E-003    0.00000E+000
   5.9880   5.10000E-003    0.00000E+000
   5.9910   4.00000E-004    0.00000E+000
   5.9920   1.95000E-002    0.00000E+000
   5.9950   9.10000E-003    0.00000E+000
   5.9970   3.38000E-002    0.00000E+000
   6.0000   1.37800E-001    0.00000E+000
   6.0020  -1.23000E-001    0.00000E+000
   6.0050  -7.65100E-001    0.00000E+000
   6.0060  -3.60700E-001    0.00000E+000
   6.0090  -6.82000E-002    0.00000E+000
   6.0110   9.50000E-003    0.00000E+000
   6.0120  -2.44000E-002    0.00000E+000
   6.0160  -3.12000E-002    0.00000E+000
   6.0180  -2.53000E-002    0.00000E+000
   6.0200  -1.91200E-001    0.00000E+000
   6.0210  -2.83900E-001    0.00000E+000
   6.0230   6.51000E-001    0.00000E+000
   6.0270  -8.58000E-002    0.00000E+000
   6.0320   5.20000E-003    0.00000E+000
   6.0340  -2.80000E-003    0.00000E+000
   6.0360   5.60000E-003    0.00000E+000
   6.0380   2.59000E-002    0.00000E+000
   6.0410  -1.20000E-003    0.00000E+000
   6.0430   7.70000E-003    0.00000E+000
   6.0440   8.90000E-003    0.00000E+000
   6.0450   1.09000E-002    0.00000E+000
   6.0500   5.80000E-003    0.00000E+000
   6.0530   1.40000E-002    0.00000E+000
   6.0550   3.11000E-002    0.00000E+000
   6.0580   7.80000E-003    0.00000E+000
   6.0590   1.51000E-002    0.00000E+000
   6.0620   1.46000E-002    0.00000E+000
   6.0670   1.21000E-002    0.00000E+000
   6.0690   6.10000E-003    0.00000E+000
   6.0750   4.30000E-003    0.00000E+000
   6.0770   4.20000E-003    0.00000E+000
   6.0780   1.99000E-002    0.00000E+000
   6.0820   2.74000E-002    0.00000E+000
   6.0840   1.10000E-003    0.00000E+000
   6.0900   2.60000E-003    0.00000E+000
   6.0930   2.64000E-002    0.00000E+000
   6.0950   1.77000E-002    0.00000E+000
   6.0960   2.10000E-003    0.00000E+000
   6.1000   2.22000E-002    0.00000E+000
   6.1010   3.18000E-002    0.00000E+000
   6.1050   1.05000E-002    0.00000E+000
   6.1060   1.83000E-002    0.00000E+000
   6.1110   1.67000E-002    0.00000E+000
   6.1120   3.27000E-002    0.00000E+000
   6.1130   2.64000E-002    0.00000E+000
   6.1170   8.40000E-003    0.00000E+000
   6.1200   1.54000E-002    0.00000E+000
   6.1210   2.19000E-002    0.00000E+000
   6.1240   2.72000E-002    0.00000E+000
   6.1250   2.44000E-002    0.00000E+000
   6.1310   2.33000E-002    0.00000E+000
   6.1340   2.96000E-002    0.00000E+000
   6.1350   2.78000E-002    0.00000E+000
   6.1400   3.08000E-002    0.00000E+000
   6.1420   2.20000E-002    0.00000E+000
   6.1440   2.65000E-002    0.00000E+000
   6.1460   1.28000E-002    0.00000E+000
   6.1480   3.93000E-002    0.00000E+000
   6.1510   2.73000E-002    0.00000E+000
   6.1540   2.71000E-002    0.00000E+000
   6.1550   3.52000E-002    0.00000E+000
   6.1590   4.75000E-002    0.00000E+000
   6.1610   4.17000E-002    0.00000E+000
   6.1630   4.35000E-002    0.00000E+000
   6.1670   3.45000E-002    0.00000E+000
   6.1680   5.10000E-002    0.00000E+000
   6.1740   4.13000E-002    0.00000E+000
   6.1770   3.92000E-002    0.00000E+000
   6.1800   6.66000E-002    0.00000E+000
   6.1820   4.55000E-002    0.00000E+000
   6.1840   5.01000E-002    0.00000E+000
   6.1870   5.28000E-002    0.00000E+000
   6.1910   5.74000E-002    0.00000E+000
   6.1930   5.48000E-002    0.00000E+000
   6.1970   6.54000E-002    0.00000E+000
   6.1980   5.71000E-002    0.00000E+000
   6.2020   7.06000E-002    0.00000E+000
   6.2030   6.91000E-002    0.00000E+000
   6.2050   7.43000E-002    0.00000E+000
   6.2070   6.04000E-002    0.00000E+000
   6.2100   6.67000E-002    0.00000E+000
   6.2130   7.06000E-002    0.00000E+000
   6.2150   7.38000E-002    0.00000E+000
   6.2180   7.95000E-002    0.00000E+000
   6.2190   8.65000E-002    0.00000E+000
   6.2220   6.40000E-002    0.00000E+000
   6.2240   8.57000E-002    0.00000E+000
   6.2290   8.81000E-002    0.00000E+000
   6.2320   8.71000E-002    0.00000E+000
   6.2330   8.61000E-002    0.00000E+000
   6.2360   9.09000E-002    0.00000E+000
   6.2410   9.22000E-002    0.00000E+000
   6.2430   1.01800E-001    0.00000E+000
   6.2480   9.75000E-002    0.00000E+000
   6.2490   1.12800E-001    0.00000E+000
   6.2520   1.02900E-001    0.00000E+000
   6.2540   1.04100E-001    0.00000E+000
   6.2550   1.04200E-001    0.00000E+000
   6.2590   1.13300E-001    0.00000E+000
   6.2600   1.34700E-001    0.00000E+000
   6.2660   1.17800E-001    0.00000E+000
   6.2670   1.43500E-001    0.00000E+000
   6.2710   1.35800E-001    0.00000E+000
   6.2720   1.43800E-001    0.00000E+000
   6.2750   1.31300E-001    0.00000E+000
   6.2770   1.33900E-001    0.00000E+000
   6.2790   1.50800E-001    0.00000E+000
   6.2840   1.46800E-001    0.00000E+000
   6.2870   1.51800E-001    0.00000E+000
   6.2920   1.60600E-001    0.00000E+000
   6.2960   1.63800E-001    0.00000E+000
   6.2970   1.61100E-001    0.00000E+000
   6.3010   1.75100E-001    0.00000E+000
   6.3050   1.73600E-001    0.00000E+000
   6.3070   1.79300E-001    0.00000E+000
   6.3100   1.76600E-001    0.00000E+000
   6.3120   1.95900E-001    0.00000E+000
   6.3160   1.90100E-001    0.00000E+000
   6.3190   2.04900E-001    0.00000E+000
   6.3210   2.03500E-001    0.00000E+000
   6.3240   2.13300E-001    0.00000E+000
   6.3260   2.19000E-001    0.00000E+000
   6.3270   2.21000E-001    0.00000E+000
   6.3310   2.16300E-001    0.00000E+000
   6.3330   2.36300E-001    0.00000E+000
   6.3360   2.49800E-001    0.00000E+000
   6.3370   2.52200E-001    0.00000E+000
   6.3390   2.47700E-001    0.00000E+000
   6.3440   2.29500E-001    0.00000E+000
   6.3480   2.47700E-001    0.00000E+000
   6.3510   2.59400E-001    0.00000E+000
   6.3580   2.63400E-001    0.00000E+000
   6.3620   2.78500E-001    0.00000E+000
   6.3650   2.78300E-001    0.00000E+000
   6.3670   2.91200E-001    0.00000E+000
   6.3690   2.95800E-001    0.00000E+000
   6.3710   2.97600E-001    0.00000E+000
   6.3750   3.06600E-001    0.00000E+000
   6.3780   2.97100E-001    0.00000E+000
   6.3790   3.23900E-001    0.00000E+000
   6.3870   3.14800E-001    0.00000E+000
   6.3900   3.21500E-001    0.00000E+000
   6.3910   3.15200E-001    0.00000E+000
   6.3920   3.33700E-001    0.00000E+000
   6.3950   3.41300E-001    0.00000E+000
   6.3990   3.33500E-001    0.00000E+000
   6.4020   3.32100E-001    0.00000E+000
   6.4060   3.43800E-001    0.00000E+000
   6.4070   3.55800E-001    0.00000E+000
   6.4120   3.59200E-001    0.00000E+000
   6.4130   3.77700E-001    0.00000E+000
   6.4170   3.72200E-001    0.00000E+000
   6.4200   3.70600E-001    0.00000E+000
   6.4240   3.92500E-001    0.00000E+000
   6.4260   3.84200E-001    0.00000E+000
   6.4290   3.87800E-001    0.00000E+000
   6.4300   3.94000E-001    0.00000E+000
   6.4330   3.86300E-001    0.00000E+000
   6.4340   4.00400E-001    0.00000E+000
   6.4380   4.11800E-001    0.00000E+000
   6.4400   4.02500E-001    0.00000E+000
   6.4430   4.20800E-001    0.00000E+000
   6.4450   4.10600E-001    0.00000E+000
   6.4480   4.27000E-001    0.00000E+000
   6.4500   4.25900E-001    0.00000E+000
   6.4520   4.33300E-001    0.00000E+000
   6.4540   4.33700E-001    0.00000E+000
   6.4580   4.21700E-001    0.00000E+000
   6.4600   4.36200E-001    0.00000E+000
   6.4620   4.47200E-001    0.00000E+000
   6.4630   4.47000E-001    0.00000E+000
   6.4650   4.56000E-001    0.00000E+000
   6.4660   4.48900E-001    0.00000E+000
   6.4720   4.81500E-001    0.00000E+000
   6.4750   4.66300E-001    0.00000E+000
   6.4770   4.59100E-001    0.00000E+000
   6.4790   4.76600E-001    0.00000E+000
   6.4820   4.72400E-001    0.00000E+000
   6.4850   4.86500E-001    0.00000E+000
   6.4890   4.76400E-001    0.00000E+000
   6.4930   4.88600E-001    0.00000E+000
   6.4950   5.07500E-001    0.00000E+000
   6.4970   4.88400E-001    0.00000E+000
   6.4980   4.99700E-001    0.00000E+000
   6.5020   4.90300E-001    0.00000E+000
   6.5050   4.95000E-001    0.00000E+000
   6.5070   4.99600E-001    0.00000E+000
   6.5080   5.05300E-001    0.00000E+000
   6.5110   5.08100E-001    0.00000E+000
   6.5120   5.18600E-001    0.00000E+000
   6.5150   5.14700E-001    0.00000E+000
   6.5160   5.26700E-001    0.00000E+000
   6.5200   5.13900E-001    0.00000E+000
   6.5220   5.31000E-001    0.00000E+000
   6.5240   5.34700E-001    0.00000E+000
   6.5260   5.38000E-001    0.00000E+000
   6.5290   5.21600E-001    0.00000E+000
   6.5320   5.44000E-001    0.00000E+000
   6.5340   5.43900E-001    0.00000E+000
   6.5360   5.36200E-001    0.00000E+000
   6.5380   5.55300E-001    0.00000E+000
   6.5430   5.43300E-001    0.00000E+000
   6.5450   5.57000E-001    0.00000E+000
   6.5480   5.44500E-001    0.00000E+000
   6.5500   5.60500E-001    0.00000E+000
   6.5520   5.49700E-001    0.00000E+000
   6.5550   5.57200E-001    0.00000E+000
   6.5560   5.77900E-001    0.00000E+000
   6.5590   5.49900E-001    0.00000E+000
   6.5610   5.64900E-001    0.00000E+000
   6.5660   5.62600E-001    0.00000E+000
   6.5690   5.69100E-001    0.00000E+000
   6.5720   5.75600E-001    0.00000E+000
   6.5740   5.84200E-001    0.00000E+000
   6.5760   5.82300E-001    0.00000E+000
   6.5790   5.79300E-001    0.00000E+000
   6.5820   5.78900E-001    0.00000E+000
   6.5830   5.91300E-001    0.00000E+000
   6.5860   5.88500E-001    0.00000E+000
   6.5870   6.00200E-001    0.00000E+000
   6.5900   5.79600E-001    0.00000E+000
   6.5940   5.81700E-001    0.00000E+000
   6.5960   5.96200E-001    0.00000E+000
   6.5990   5.94300E-001    0.00000E+000
   6.6010   5.97300E-001    0.00000E+000
   6.6040   5.95300E-001    0.00000E+000
   6.6060   5.90100E-001    0.00000E+000
   6.6100   6.00100E-001    0.00000E+000
   6.6120   5.88700E-001    0.00000E+000
   6.6150   6.10800E-001    0.00000E+000
   6.6160   6.00200E-001    0.00000E+000
   6.6190   6.01300E-001    0.00000E+000
   6.6220   6.17200E-001    0.00000E+000
   6.6230   5.91900E-001    0.00000E+000
   6.6260   6.20800E-001    0.00000E+000
   6.6290   6.12800E-001    0.00000E+000
   6.6310   5.93400E-001    0.00000E+000
   6.6330   6.00100E-001    0.00000E+000
   6.6360   6.07100E-001    0.00000E+000
   6.6370   6.04300E-001    0.00000E+000
   6.6410   6.11700E-001    0.00000E+000
   6.6440   6.22800E-001    0.00000E+000
   6.6450   5.91500E-001    0.00000E+000
   6.6490   6.23500E-001    0.00000E+000
   6.6510   6.23700E-001    0.00000E+000
   6.6530   6.20000E-001    0.00000E+000
   6.6560   6.15800E-001    0.00000E+000
   6.6580   6.13900E-001    0.00000E+000
   6.6610   6.28400E-001    0.00000E+000
   6.6630   6.20500E-001    0.00000E+000
   6.6660   6.23900E-001    0.00000E+000
   6.6680   6.32400E-001    0.00000E+000
   6.6700   6.06400E-001    0.00000E+000
   6.6730   6.23700E-001    0.00000E+000
   6.6740   6.27900E-001    0.00000E+000
   6.6790   6.15900E-001    0.00000E+000
   6.6810   6.33300E-001    0.00000E+000
   6.6830   6.23400E-001    0.00000E+000
   6.6840   6.15000E-001    0.00000E+000
   6.6890   6.09200E-001    0.00000E+000
   6.6910   6.09500E-001    0.00000E+000
   6.6950   6.40200E-001    0.00000E+000
   6.6960   6.31900E-001    0.00000E+000
   6.6990   6.25600E-001    0.00000E+000
   6.7010   6.17700E-001    0.00000E+000
   6.7040   6.26000E-001    0.00000E+000
   6.7070   6.28600E-001    0.00000E+000
   6.7090   6.36900E-001    0.00000E+000
   6.7120   6.31400E-001    0.00000E+000
   6.7140   6.29700E-001    0.00000E+000
   6.7180   6.24600E-001    0.00000E+000
   6.7200   6.28400E-001    0.00000E+000
   6.7230   6.36300E-001    0.00000E+000
   6.7270   6.26600E-001    0.00000E+000
   6.7280   6.49800E-001    0.00000E+000
   6.7310   6.29500E-001    0.00000E+000
   6.7340   6.11700E-001    0.00000E+000
   6.7350   6.26200E-001    0.00000E+000
   6.7380   6.24600E-001    0.00000E+000
   6.7400   6.50600E-001    0.00000E+000
   6.7440   6.35200E-001    0.00000E+000
   6.7470   6.36700E-001    0.00000E+000
   6.7500   6.37700E-001    0.00000E+000
   6.7520   6.42500E-001    0.00000E+000
   6.7540   6.34500E-001    0.00000E+000
   6.7560   6.06900E-001    0.00000E+000
   6.7580   6.18500E-001    0.00000E+000
   6.7620   6.33100E-001    0.00000E+000
   6.7630   6.29500E-001    0.00000E+000
   6.7680   6.43500E-001    0.00000E+000
   6.7700   6.30700E-001    0.00000E+000
   6.7710   6.45900E-001    0.00000E+000
   6.7740   6.39400E-001    0.00000E+000
   6.7760   6.32200E-001    0.00000E+000
   6.7810   6.36800E-001    0.00000E+000
   6.7820   6.37100E-001    0.00000E+000
   6.7840   6.48400E-001    0.00000E+000
   6.7870   6.37100E-001    0.00000E+000
   6.7920   6.44700E-001    0.00000E+000
   6.7940   6.45500E-001    0.00000E+000
   6.7960   6.37700E-001    0.00000E+000
   6.7990   6.46800E-001    0.00000E+000
   6.8000   6.24900E-001    0.00000E+000
   6.8040   6.37200E-001    0.00000E+000
   6.8070   6.43700E-001    0.00000E+000
   6.8100   6.33300E-001    0.00000E+000
   6.8120   6.30100E-001    0.00000E+000
   6.8150   6.29200E-001    0.00000E+000
   6.8180   6.17200E-001    0.00000E+000
   6.8200   6.14700E-001    0.00000E+000
   6.8220   6.39000E-001    0.00000E+000
   6.8260   6.46900E-001    0.00000E+000
   6.8300   6.39500E-001    0.00000E+000
   6.8330   6.47300E-001    0.00000E+000
   6.8350   6.44100E-001    0.00000E+000
   6.8390   6.57200E-001    0.00000E+000
   6.8400   6.52800E-001    0.00000E+000
   6.8440   6.21400E-001    0.00000E+000
   6.8460   6.41000E-001    0.00000E+000
   6.8480   6.23400E-001    0.00000E+000
   6.8520   6.52700E-001    0.00000E+000
   6.8530   6.43900E-001    0.00000E+000
   6.8570   6.55200E-001    0.00000E+000
   6.8620   6.37500E-001    0.00000E+000
   6.8640   6.54800E-001    0.00000E+000
   6.8650   6.39400E-001    0.00000E+000
   6.8690   6.43000E-001    0.00000E+000
   6.8710   6.47700E-001    0.00000E+000
   6.8740   6.31100E-001    0.00000E+000
   6.8780   6.59000E-001    0.00000E+000
   6.8800   6.32400E-001    0.00000E+000
   6.8840   6.51200E-001    0.00000E+000
   6.8850   6.63700E-001    0.00000E+000
   6.8880   6.46600E-001    0.00000E+000
   6.8900   6.32700E-001    0.00000E+000
   6.8940   6.38000E-001    0.00000E+000
   6.8960   6.48100E-001    0.00000E+000
   6.8980   6.44900E-001    0.00000E+000
   6.9010   6.27500E-001    0.00000E+000
   6.9030   6.47000E-001    0.00000E+000
   6.9070   6.30600E-001    0.00000E+000
   6.9100   6.51400E-001    0.00000E+000
   6.9120   6.80900E-001    0.00000E+000
   6.9150   6.66000E-001    0.00000E+000
   6.9170   6.39200E-001    0.00000E+000
   6.9200   6.40600E-001    0.00000E+000
   6.9230   6.53100E-001    0.00000E+000
   6.9260   6.47800E-001    0.00000E+000
   6.9270   6.45900E-001    0.00000E+000
   6.9310   6.40200E-001    0.00000E+000
   6.9350   6.36400E-001    0.00000E+000
   6.9390   6.34500E-001    0.00000E+000
   6.9400   6.56000E-001    0.00000E+000
   6.9420   6.35600E-001    0.00000E+000
   6.9460   6.49700E-001    0.00000E+000
   6.9470   6.23300E-001    0.00000E+000
   6.9510   6.37700E-001    0.00000E+000
   6.9540   6.51500E-001    0.00000E+000
   6.9560   6.39000E-001    0.00000E+000
   6.9600   6.32200E-001    0.00000E+000
   6.9630   6.50600E-001    0.00000E+000
   6.9640   6.46900E-001    0.00000E+000
   6.9690   6.26700E-001    0.00000E+000
   6.9720   6.42900E-001    0.00000E+000
   6.9770   6.45100E-001    0.00000E+000
   6.9800   6.80700E-001    0.00000E+000
   6.9820   6.56200E-001    0.00000E+000
   6.9850   6.40800E-001    0.00000E+000
   6.9880   6.70500E-001    0.00000E+000
   6.9900   6.42700E-001    0.00000E+000
   6.9920   6.56200E-001    0.00000E+000
   6.9970   6.58100E-001    0.00000E+000
   7.0000   6.45600E-001    0.00000E+000
   7.0030   6.52600E-001    0.00000E+000
   7.0050   6.82900E-001    0.00000E+000
   7.0080   6.68800E-001    0.00000E+000
   7.0130   6.57300E-001    0.00000E+000
   7.0150   6.64500E-001    0.00000E+000
   7.0170   6.69800E-001    0.00000E+000
   7.0180   6.64400E-001    0.00000E+000
   7.0210   6.80500E-001    0.00000E+000
   7.0250   6.64300E-001    0.00000E+000
   7.0270   6.89100E-001    0.00000E+000
   7.0300   6.74600E-001    0.00000E+000
   7.0320   6.68000E-001    0.00000E+000
   7.0340   6.87400E-001    0.00000E+000
   7.0380   7.02300E-001    0.00000E+000
   7.0410   7.03700E-001    0.00000E+000
   7.0440   7.14300E-001    0.00000E+000
   7.0460   7.29400E-001    0.00000E+000
   7.0490   7.31000E-001    0.00000E+000
   7.0520   7.45700E-001    0.00000E+000
   7.0540   7.64100E-001    0.00000E+000
   7.0560   7.47600E-001    0.00000E+000
   7.0590   7.58700E-001    0.00000E+000
   7.0620   7.75800E-001    0.00000E+000
   7.0640   7.94900E-001    0.00000E+000
   7.0670   8.06400E-001    0.00000E+000
   7.0690   8.03200E-001    0.00000E+000
   7.0740   8.36400E-001    0.00000E+000
   7.0750   8.47300E-001    0.00000E+000
   7.0780   8.90300E-001    0.00000E+000
   7.0810   9.02300E-001    0.00000E+000
   7.0830   9.40100E-001    0.00000E+000
   7.0860   9.51400E-001    0.00000E+000
   7.0890   9.72000E-001    0.00000E+000
   7.0920   1.04360E+000    0.00000E+000
   7.0950   1.04730E+000    0.00000E+000
   7.0970   1.09260E+000    0.00000E+000
   7.1000   1.13060E+000    0.00000E+000
   7.1030   1.21890E+000    0.00000E+000
   7.1060   1.26650E+000    0.00000E+000
   7.1100   1.31570E+000    0.00000E+000
   7.1110   1.37970E+000    0.00000E+000
   7.1130   1.41600E+000    0.00000E+000
   7.1170   1.54780E+000    0.00000E+000
   7.1210   1.76530E+000    0.00000E+000
   7.1230   2.08860E+000    0.00000E+000
   7.1270   2.65760E+000    0.00000E+000
   7.1300   2.52170E+000    0.00000E+000
   7.1320   2.79720E+000    0.00000E+000
   7.1350   2.81970E+000    0.00000E+000
   7.1380   3.17600E+000    0.00000E+000
   7.1400   2.84810E+000    0.00000E+000
   7.1430   2.87860E+000    0.00000E+000
   7.1470   3.05190E+000    0.00000E+000
   7.1490   3.03340E+000    0.00000E+000
   7.1520   3.09700E+000    0.00000E+000
   7.1540   2.42400E+000    0.00000E+000
   7.1580   1.89880E+000    0.00000E+000
   7.1600   2.03720E+000    0.00000E+000
   7.1640   1.76690E+000    0.00000E+000
   7.1660   1.76640E+000    0.00000E+000
   7.1680   1.59820E+000    0.00000E+000
   7.1700   1.53010E+000    0.00000E+000
   7.1740   9.63300E-001    0.00000E+000
   7.1770   5.10500E-001    0.00000E+000
   7.1800   2.68400E-001    0.00000E+000
   7.1820   1.00000E+000    0.00000E+000
   7.1840   1.00000E+000    0.00000E+000
   7.1860   1.00000E+000    0.00000E+000
   7.1900   1.00000E+000    0.00000E+000
   7.1930   1.00000E+000    0.00000E+000
   7.1950   1.00000E+000    0.00000E+000
   7.1970   1.00000E+000    0.00000E+000
   7.2000   1.00000E+000    0.00000E+000
   7.2020   1.00000E+000    0.00000E+000
   7.2050   1.00000E+000    0.00000E+000
   7.2080   1.00000E+000    0.00000E+000
   7.2110   1.00000E+000    0.00000E+000
   7.2140   1.00000E+000    0.00000E+000
   7.2160   1.00000E+000    0.00000E+000
   7.2200   1.00000E+000    0.00000E+000
   7.2230   1.00000E+000    0.00000E+000
   7.2250   1.00000E+000    0.00000E+000
   7.2270   1.00000E+000    0.00000E+000
   7.2300   1.00000E+000    0.00000E+000
   7.2320   1.00000E+000    0.00000E+000
   7.2340   1.00000E+000    0.00000E+000
   7.2390   1.00000E+000    0.00000E+000
   7.2400   1.00000E+000    0.00000E+000
   7.2440   1.00000E+000    0.00000E+000
   7.2460   1.00000E+000    0.00000E+000
   7.2500   1.00000E+000    0.00000E+000
   7.2520   1.00000E+000    0.00000E+000
   7.2560   1.00000E+000    0.00000E+000
   7.2570   1.00000E+000    0.00000E+000
   7.2600   1.00000E+000    0.00000E+000
   7.2640   1.00000E+000    0.00000E+000
   7.2660   1.00000E+000    0.00000E+000
   7.2690   1.00000E+000    0.00000E+000
   7.2710   1.00000E+000    0.00000E+000
   7.2750   1.00000E+000    0.00000E+000
   7.2780   1.00000E+000    0.00000E+000
   7.2800   1.00000E+000    0.00000E+000
   7.2830   1.00000E+000    0.00000E+000
   7.2860   1.00000E+000    0.00000E+000
   7.2890   1.00000E+000    0.00000E+000
   7.2920   1.00000E+000    0.00000E+000
   7.2940   1.00000E+000    0.00000E+000
   7.2970   1.00000E+000    0.00000E+000
   7.3000   1.00000E+000    0.00000E+000
