# Supplementary material for: Rationally seeded computational protein design of ɑ-helical barrels
Source: Nat Chem Biol. 2024 Jun 20;20(8):991–9. doi: 10.1038/s41589-024-01642-0 (PMC11288890; doi:10.1038/s41589-024-01642-0)
Supplement: Supplementary file 5 — PDB files used for making figure panels h–j. [file 41589_2024_1642_MOESM5_ESM.zip › KIA_RP_RSPD_NatChemBiol_data_Figure3/sc-CC-7-LI_panels_c-g/AUC_panel_e/LI_SV_raw/00043.RA1]

HeptLI
R 1 20.0 40000 0017149 2.2580E11 275 1 
   5.8010   1.00000E+000    0.00000E+000
   5.8030   1.00000E+000    0.00000E+000
   5.8040   1.00000E+000    0.00000E+000
   5.8050   1.00000E+000    0.00000E+000
   5.8060   1.00000E+000    0.00000E+000
   5.8070   1.00000E+000    0.00000E+000
   5.8080   1.00000E+000    0.00000E+000
   5.8100   1.00000E+000    0.00000E+000
   5.8130   1.00000E+000    0.00000E+000
   5.8140   1.00000E+000    0.00000E+000
   5.8150   1.00000E+000    0.00000E+000
   5.8170   1.00000E+000    0.00000E+000
   5.8180   1.00000E+000    0.00000E+000
   5.8190   1.00000E+000    0.00000E+000
   5.8200   1.00000E+000    0.00000E+000
   5.8220   1.00000E+000    0.00000E+000
   5.8230   1.00000E+000    0.00000E+000
   5.8240   1.00000E+000    0.00000E+000
   5.8270   1.00000E+000    0.00000E+000
   5.8280   1.00000E+000    0.00000E+000
   5.8310   1.00000E+000    0.00000E+000
   5.8320  -1.49670E+000    0.00000E+000
   5.8330   1.00000E+000    0.00000E+000
   5.8340  -1.87510E+000    0.00000E+000
   5.8360  -1.23320E+000    0.00000E+000
   5.8370  -8.86400E-001    0.00000E+000
   5.8390  -6.32500E-001    0.00000E+000
   5.8400  -5.86400E-001    0.00000E+000
   5.8410  -5.81100E-001    0.00000E+000
   5.8420  -7.27700E-001    0.00000E+000
   5.8440  -7.21900E-001    0.00000E+000
   5.8450  -7.53000E-001    0.00000E+000
   5.8460  -7.08300E-001    0.00000E+000
   5.8470  -1.16570E+000    0.00000E+000
   5.8490  -1.36050E+000    0.00000E+000
   5.8510  -1.49540E+000    0.00000E+000
   5.8530  -1.69600E+000    0.00000E+000
   5.8540  -1.70960E+000    0.00000E+000
   5.8560  -1.67620E+000    0.00000E+000
   5.8590  -1.60460E+000    0.00000E+000
   5.8620  -1.25320E+000    0.00000E+000
   5.8640  -1.15140E+000    0.00000E+000
   5.8660  -1.01810E+000    0.00000E+000
   5.8680  -6.79300E-001    0.00000E+000
   5.8700  -6.67900E-001    0.00000E+000
   5.8720  -4.56500E-001    0.00000E+000
   5.8730  -3.64700E-001    0.00000E+000
   5.8750  -3.01500E-001    0.00000E+000
   5.8760  -2.80300E-001    0.00000E+000
   5.8770  -1.29700E-001    0.00000E+000
   5.8790  -1.24900E-001    0.00000E+000
   5.8810  -9.89000E-002    0.00000E+000
   5.8820  -6.61000E-002    0.00000E+000
   5.8830  -8.91000E-002    0.00000E+000
   5.8850  -3.34000E-002    0.00000E+000
   5.8860  -2.70000E-002    0.00000E+000
   5.8870  -1.39000E-002    0.00000E+000
   5.8890  -2.25000E-002    0.00000E+000
   5.8900  -2.90000E-003    0.00000E+000
   5.8920  -1.19000E-002    0.00000E+000
   5.8940  -1.81000E-002    0.00000E+000
   5.8960  -1.34000E-002    0.00000E+000
   5.8980  -2.23000E-002    0.00000E+000
   5.8990  -1.22000E-002    0.00000E+000
   5.9010   3.80000E-003    0.00000E+000
   5.9020  -1.67000E-002    0.00000E+000
   5.9050  -1.19000E-002    0.00000E+000
   5.9080  -1.62000E-002    0.00000E+000
   5.9090  -2.30000E-003    0.00000E+000
   5.9100  -8.60000E-003    0.00000E+000
   5.9120   1.00000E-004    0.00000E+000
   5.9150   7.10000E-003    0.00000E+000
   5.9170   1.60000E-002    0.00000E+000
   5.9180   3.40000E-003    0.00000E+000
   5.9220   5.50000E-003    0.00000E+000
   5.9230   3.30000E-003    0.00000E+000
   5.9250   9.70000E-003    0.00000E+000
   5.9270  -6.40000E-003    0.00000E+000
   5.9280   2.27000E-002    0.00000E+000
   5.9310  -6.50000E-003    0.00000E+000
   5.9320  -1.08000E-002    0.00000E+000
   5.9350  -6.10000E-003    0.00000E+000
   5.9370  -1.09000E-002    0.00000E+000
   5.9390  -3.40000E-003    0.00000E+000
   5.9400   4.50000E-003    0.00000E+000
   5.9430  -2.00000E-004    0.00000E+000
   5.9450   9.80000E-003    0.00000E+000
   5.9470   3.40000E-003    0.00000E+000
   5.9510   4.25000E-002    0.00000E+000
   5.9540   1.50000E-002    0.00000E+000
   5.9560   1.67000E-002    0.00000E+000
   5.9580   1.01000E-002    0.00000E+000
   5.9590   6.00000E-004    0.00000E+000
   5.9610   3.00000E-003    0.00000E+000
   5.9620   5.50000E-003    0.00000E+000
   5.9630   1.08000E-002    0.00000E+000
   5.9650   2.90000E-003    0.00000E+000
   5.9680  -1.04000E-002    0.00000E+000
   5.9700  -4.00000E-003    0.00000E+000
   5.9720  -8.10000E-003    0.00000E+000
   5.9760  -5.90000E-003    0.00000E+000
   5.9770  -1.02000E-002    0.00000E+000
   5.9790  -3.80000E-003    0.00000E+000
   5.9810   0.00000E+000    0.00000E+000
   5.9820   1.01000E-002    0.00000E+000
   5.9840  -4.70000E-003    0.00000E+000
   5.9860   4.00000E-003    0.00000E+000
   5.9880   1.76000E-002    0.00000E+000
   5.9890   8.90000E-003    0.00000E+000
   5.9910  -5.00000E-004    0.00000E+000
   5.9930   1.50000E-002    0.00000E+000
   5.9960   1.04000E-002    0.00000E+000
   6.0000   1.80800E-001    0.00000E+000
   6.0020   2.11500E-001    0.00000E+000
   6.0050  -5.57700E-001    0.00000E+000
   6.0070  -4.16400E-001    0.00000E+000
   6.0090  -1.15000E-001    0.00000E+000
   6.0100  -1.06000E-002    0.00000E+000
   6.0120  -1.75000E-002    0.00000E+000
   6.0160  -2.90000E-002    0.00000E+000
   6.0180  -2.33000E-002    0.00000E+000
   6.0210  -2.97600E-001    0.00000E+000
   6.0230   5.44400E-001    0.00000E+000
   6.0250   2.75900E-001    0.00000E+000
   6.0280  -1.00500E-001    0.00000E+000
   6.0320   1.67000E-002    0.00000E+000
   6.0340  -6.10000E-003    0.00000E+000
   6.0370  -3.40000E-003    0.00000E+000
   6.0380   2.27000E-002    0.00000E+000
   6.0410   1.10000E-002    0.00000E+000
   6.0430  -4.90000E-003    0.00000E+000
   6.0440   1.96000E-002    0.00000E+000
   6.0450   1.06000E-002    0.00000E+000
   6.0500  -7.00000E-004    0.00000E+000
   6.0510   1.70000E-002    0.00000E+000
   6.0540   2.01000E-002    0.00000E+000
   6.0550   1.10000E-003    0.00000E+000
   6.0570   1.01000E-002    0.00000E+000
   6.0580   5.40000E-003    0.00000E+000
   6.0600   1.70000E-002    0.00000E+000
   6.0620   8.60000E-003    0.00000E+000
   6.0680  -2.00000E-004    0.00000E+000
   6.0690   2.17000E-002    0.00000E+000
   6.0710   1.53000E-002    0.00000E+000
   6.0740   1.35000E-002    0.00000E+000
   6.0760   2.16000E-002    0.00000E+000
   6.0770  -2.80000E-003    0.00000E+000
   6.0780   5.90000E-003    0.00000E+000
   6.0820   2.60000E-002    0.00000E+000
   6.0840   1.00000E-004    0.00000E+000
   6.0900   1.35000E-002    0.00000E+000
   6.0920   2.78000E-002    0.00000E+000
   6.0930   1.52000E-002    0.00000E+000
   6.0970   6.30000E-003    0.00000E+000
   6.0980   1.57000E-002    0.00000E+000
   6.1010   1.17000E-002    0.00000E+000
   6.1050   1.96000E-002    0.00000E+000
   6.1080   2.06000E-002    0.00000E+000
   6.1090   1.87000E-002    0.00000E+000
   6.1120   2.39000E-002    0.00000E+000
   6.1150   2.74000E-002    0.00000E+000
   6.1180   1.39000E-002    0.00000E+000
   6.1200   1.68000E-002    0.00000E+000
   6.1240   3.09000E-002    0.00000E+000
   6.1260   3.19000E-002    0.00000E+000
   6.1290   1.59000E-002    0.00000E+000
   6.1320   2.59000E-002    0.00000E+000
   6.1340   2.18000E-002    0.00000E+000
   6.1350   2.70000E-002    0.00000E+000
   6.1390   2.58000E-002    0.00000E+000
   6.1400   3.05000E-002    0.00000E+000
   6.1430   2.79000E-002    0.00000E+000
   6.1440   3.07000E-002    0.00000E+000
   6.1460   2.37000E-002    0.00000E+000
   6.1480   3.57000E-002    0.00000E+000
   6.1520   2.89000E-002    0.00000E+000
   6.1550   2.82000E-002    0.00000E+000
   6.1590   5.00000E-002    0.00000E+000
   6.1610   2.84000E-002    0.00000E+000
   6.1630   4.31000E-002    0.00000E+000
   6.1650   2.67000E-002    0.00000E+000
   6.1670   3.19000E-002    0.00000E+000
   6.1720   5.40000E-002    0.00000E+000
   6.1750   4.36000E-002    0.00000E+000
   6.1770   4.17000E-002    0.00000E+000
   6.1790   5.43000E-002    0.00000E+000
   6.1810   2.76000E-002    0.00000E+000
   6.1830   5.85000E-002    0.00000E+000
   6.1860   5.06000E-002    0.00000E+000
   6.1880   4.90000E-002    0.00000E+000
   6.1910   6.30000E-002    0.00000E+000
   6.1950   6.38000E-002    0.00000E+000
   6.1970   6.40000E-002    0.00000E+000
   6.2000   5.58000E-002    0.00000E+000
   6.2020   5.68000E-002    0.00000E+000
   6.2040   5.91000E-002    0.00000E+000
   6.2060   5.56000E-002    0.00000E+000
   6.2090   5.95000E-002    0.00000E+000
   6.2100   6.81000E-002    0.00000E+000
   6.2140   6.42000E-002    0.00000E+000
   6.2150   6.01000E-002    0.00000E+000
   6.2170   6.91000E-002    0.00000E+000
   6.2200   6.88000E-002    0.00000E+000
   6.2220   6.25000E-002    0.00000E+000
   6.2230   7.95000E-002    0.00000E+000
   6.2290   8.93000E-002    0.00000E+000
   6.2310   8.06000E-002    0.00000E+000
   6.2340   9.59000E-002    0.00000E+000
   6.2350   8.96000E-002    0.00000E+000
   6.2380   7.12000E-002    0.00000E+000
   6.2420   8.21000E-002    0.00000E+000
   6.2460   1.03100E-001    0.00000E+000
   6.2480   9.11000E-002    0.00000E+000
   6.2500   1.14500E-001    0.00000E+000
   6.2530   1.01800E-001    0.00000E+000
   6.2550   8.91000E-002    0.00000E+000
   6.2570   1.03600E-001    0.00000E+000
   6.2590   1.15100E-001    0.00000E+000
   6.2640   1.15900E-001    0.00000E+000
   6.2680   1.19200E-001    0.00000E+000
   6.2700   1.15600E-001    0.00000E+000
   6.2730   1.16500E-001    0.00000E+000
   6.2750   1.38000E-001    0.00000E+000
   6.2780   1.33800E-001    0.00000E+000
   6.2800   1.34500E-001    0.00000E+000
   6.2850   1.25800E-001    0.00000E+000
   6.2870   1.32600E-001    0.00000E+000
   6.2910   1.29200E-001    0.00000E+000
   6.2970   1.56100E-001    0.00000E+000
   6.2980   1.51200E-001    0.00000E+000
   6.2990   1.49500E-001    0.00000E+000
   6.3010   1.59800E-001    0.00000E+000
   6.3070   1.65600E-001    0.00000E+000
   6.3090   1.64900E-001    0.00000E+000
   6.3100   1.87900E-001    0.00000E+000
   6.3140   1.91800E-001    0.00000E+000
   6.3150   1.91500E-001    0.00000E+000
   6.3230   2.07600E-001    0.00000E+000
   6.3260   2.01000E-001    0.00000E+000
   6.3300   1.94000E-001    0.00000E+000
   6.3330   2.09000E-001    0.00000E+000
   6.3350   2.09500E-001    0.00000E+000
   6.3360   2.23400E-001    0.00000E+000
   6.3370   2.28300E-001    0.00000E+000
   6.3410   2.39300E-001    0.00000E+000
   6.3430   2.16900E-001    0.00000E+000
   6.3480   2.27600E-001    0.00000E+000
   6.3500   2.32900E-001    0.00000E+000
   6.3600   2.64900E-001    0.00000E+000
   6.3630   2.65400E-001    0.00000E+000
   6.3650   2.62100E-001    0.00000E+000
   6.3690   2.73000E-001    0.00000E+000
   6.3720   2.78800E-001    0.00000E+000
   6.3750   2.76300E-001    0.00000E+000
   6.3770   2.82600E-001    0.00000E+000
   6.3800   2.96200E-001    0.00000E+000
   6.3820   2.87600E-001    0.00000E+000
   6.3870   2.90300E-001    0.00000E+000
   6.3880   3.10900E-001    0.00000E+000
   6.3920   2.96700E-001    0.00000E+000
   6.3950   3.16800E-001    0.00000E+000
   6.4000   3.26900E-001    0.00000E+000
   6.4020   3.15000E-001    0.00000E+000
   6.4060   3.40800E-001    0.00000E+000
   6.4110   3.35400E-001    0.00000E+000
   6.4130   3.37600E-001    0.00000E+000
   6.4140   3.59300E-001    0.00000E+000
   6.4170   3.48400E-001    0.00000E+000
   6.4200   3.62400E-001    0.00000E+000
   6.4240   3.61400E-001    0.00000E+000
   6.4250   3.68400E-001    0.00000E+000
   6.4260   3.75100E-001    0.00000E+000
   6.4270   3.61400E-001    0.00000E+000
   6.4310   3.87200E-001    0.00000E+000
   6.4330   3.89900E-001    0.00000E+000
   6.4360   3.81800E-001    0.00000E+000
   6.4380   3.80000E-001    0.00000E+000
   6.4410   3.76200E-001    0.00000E+000
   6.4450   4.03300E-001    0.00000E+000
   6.4460   4.10100E-001    0.00000E+000
   6.4490   3.96500E-001    0.00000E+000
   6.4500   4.15000E-001    0.00000E+000
   6.4530   4.28200E-001    0.00000E+000
   6.4550   4.04900E-001    0.00000E+000
   6.4580   4.03200E-001    0.00000E+000
   6.4590   4.22800E-001    0.00000E+000
   6.4630   4.30000E-001    0.00000E+000
   6.4650   4.33200E-001    0.00000E+000
   6.4700   4.39800E-001    0.00000E+000
   6.4720   4.51800E-001    0.00000E+000
   6.4750   4.48700E-001    0.00000E+000
   6.4770   4.49500E-001    0.00000E+000
   6.4800   4.60300E-001    0.00000E+000
   6.4810   4.59600E-001    0.00000E+000
   6.4840   4.63300E-001    0.00000E+000
   6.4860   4.62500E-001    0.00000E+000
   6.4890   4.59700E-001    0.00000E+000
   6.4900   4.83100E-001    0.00000E+000
   6.4950   4.74400E-001    0.00000E+000
   6.4970   4.78200E-001    0.00000E+000
   6.5000   4.77500E-001    0.00000E+000
   6.5030   4.84700E-001    0.00000E+000
   6.5050   4.66700E-001    0.00000E+000
   6.5070   4.98700E-001    0.00000E+000
   6.5090   5.03000E-001    0.00000E+000
   6.5120   5.01400E-001    0.00000E+000
   6.5140   5.04300E-001    0.00000E+000
   6.5170   4.98800E-001    0.00000E+000
   6.5190   5.18500E-001    0.00000E+000
   6.5210   5.06500E-001    0.00000E+000
   6.5250   5.09700E-001    0.00000E+000
   6.5270   5.31400E-001    0.00000E+000
   6.5290   5.16100E-001    0.00000E+000
   6.5300   5.20000E-001    0.00000E+000
   6.5340   5.27600E-001    0.00000E+000
   6.5350   5.37200E-001    0.00000E+000
   6.5380   5.34900E-001    0.00000E+000
   6.5400   5.21500E-001    0.00000E+000
   6.5440   5.34000E-001    0.00000E+000
   6.5460   5.33500E-001    0.00000E+000
   6.5480   5.34900E-001    0.00000E+000
   6.5510   5.42800E-001    0.00000E+000
   6.5530   5.38900E-001    0.00000E+000
   6.5560   5.70600E-001    0.00000E+000
   6.5570   5.44300E-001    0.00000E+000
   6.5600   5.58200E-001    0.00000E+000
   6.5610   5.46200E-001    0.00000E+000
   6.5650   5.50300E-001    0.00000E+000
   6.5670   5.58900E-001    0.00000E+000
   6.5710   5.70800E-001    0.00000E+000
   6.5730   5.66800E-001    0.00000E+000
   6.5760   5.54000E-001    0.00000E+000
   6.5780   5.76600E-001    0.00000E+000
   6.5800   5.69900E-001    0.00000E+000
   6.5820   5.76700E-001    0.00000E+000
   6.5840   5.87200E-001    0.00000E+000
   6.5870   5.71600E-001    0.00000E+000
   6.5880   5.83000E-001    0.00000E+000
   6.5920   5.81800E-001    0.00000E+000
   6.5950   5.78000E-001    0.00000E+000
   6.5980   5.95800E-001    0.00000E+000
   6.5990   5.87200E-001    0.00000E+000
   6.6010   5.76700E-001    0.00000E+000
   6.6050   5.77000E-001    0.00000E+000
   6.6060   5.87300E-001    0.00000E+000
   6.6090   5.95200E-001    0.00000E+000
   6.6110   6.00600E-001    0.00000E+000
   6.6130   5.78400E-001    0.00000E+000
   6.6150   5.92900E-001    0.00000E+000
   6.6180   5.77800E-001    0.00000E+000
   6.6200   5.95400E-001    0.00000E+000
   6.6220   5.75100E-001    0.00000E+000
   6.6250   5.78900E-001    0.00000E+000
   6.6280   5.99700E-001    0.00000E+000
   6.6310   5.96400E-001    0.00000E+000
   6.6320   5.91000E-001    0.00000E+000
   6.6350   6.02500E-001    0.00000E+000
   6.6370   6.06000E-001    0.00000E+000
   6.6400   5.98700E-001    0.00000E+000
   6.6430   6.01300E-001    0.00000E+000
   6.6450   6.09900E-001    0.00000E+000
   6.6490   6.00000E-001    0.00000E+000
   6.6510   6.11400E-001    0.00000E+000
   6.6540   5.98900E-001    0.00000E+000
   6.6560   6.04700E-001    0.00000E+000
   6.6580   6.32300E-001    0.00000E+000
   6.6600   6.17200E-001    0.00000E+000
   6.6630   6.11400E-001    0.00000E+000
   6.6680   6.14900E-001    0.00000E+000
   6.6700   6.13500E-001    0.00000E+000
   6.6730   6.11500E-001    0.00000E+000
   6.6760   6.37200E-001    0.00000E+000
   6.6770   6.15300E-001    0.00000E+000
   6.6820   6.24200E-001    0.00000E+000
   6.6860   6.18000E-001    0.00000E+000
   6.6880   6.19400E-001    0.00000E+000
   6.6910   6.09100E-001    0.00000E+000
   6.6920   6.21700E-001    0.00000E+000
   6.6950   6.30500E-001    0.00000E+000
   6.6970   6.26600E-001    0.00000E+000
   6.6990   6.06900E-001    0.00000E+000
   6.7040   6.27900E-001    0.00000E+000
   6.7060   6.23500E-001    0.00000E+000
   6.7090   6.17000E-001    0.00000E+000
   6.7110   6.37600E-001    0.00000E+000
   6.7140   6.25500E-001    0.00000E+000
   6.7150   6.46300E-001    0.00000E+000
   6.7180   6.17100E-001    0.00000E+000
   6.7200   6.30600E-001    0.00000E+000
   6.7230   6.37800E-001    0.00000E+000
   6.7280   6.24500E-001    0.00000E+000
   6.7290   6.30300E-001    0.00000E+000
   6.7320   6.24500E-001    0.00000E+000
   6.7340   6.12100E-001    0.00000E+000
   6.7360   6.40300E-001    0.00000E+000
   6.7380   6.38400E-001    0.00000E+000
   6.7410   6.29300E-001    0.00000E+000
   6.7440   6.38500E-001    0.00000E+000
   6.7450   6.29000E-001    0.00000E+000
   6.7490   6.26400E-001    0.00000E+000
   6.7510   6.28000E-001    0.00000E+000
   6.7530   6.37600E-001    0.00000E+000
   6.7570   6.24300E-001    0.00000E+000
   6.7590   6.36000E-001    0.00000E+000
   6.7620   6.30600E-001    0.00000E+000
   6.7660   6.19300E-001    0.00000E+000
   6.7680   6.40700E-001    0.00000E+000
   6.7710   6.45200E-001    0.00000E+000
   6.7720   6.39800E-001    0.00000E+000
   6.7750   6.23500E-001    0.00000E+000
   6.7770   6.35600E-001    0.00000E+000
   6.7810   6.29500E-001    0.00000E+000
   6.7830   6.44800E-001    0.00000E+000
   6.7840   6.40200E-001    0.00000E+000
   6.7890   6.33000E-001    0.00000E+000
   6.7910   6.27400E-001    0.00000E+000
   6.7940   6.24200E-001    0.00000E+000
   6.7980   6.35600E-001    0.00000E+000
   6.8010   6.29900E-001    0.00000E+000
   6.8030   6.39200E-001    0.00000E+000
   6.8050   6.29900E-001    0.00000E+000
   6.8080   6.15000E-001    0.00000E+000
   6.8100   6.35200E-001    0.00000E+000
   6.8120   6.13200E-001    0.00000E+000
   6.8160   6.27800E-001    0.00000E+000
   6.8170   6.37100E-001    0.00000E+000
   6.8190   6.33200E-001    0.00000E+000
   6.8210   6.45700E-001    0.00000E+000
   6.8230   6.33800E-001    0.00000E+000
   6.8270   6.28100E-001    0.00000E+000
   6.8310   6.22400E-001    0.00000E+000
   6.8330   6.46200E-001    0.00000E+000
   6.8350   6.43700E-001    0.00000E+000
   6.8390   6.35600E-001    0.00000E+000
   6.8410   6.42800E-001    0.00000E+000
   6.8430   6.43400E-001    0.00000E+000
   6.8460   6.21100E-001    0.00000E+000
   6.8490   6.38200E-001    0.00000E+000
   6.8520   6.41200E-001    0.00000E+000
   6.8560   6.53100E-001    0.00000E+000
   6.8570   6.40400E-001    0.00000E+000
   6.8630   6.35200E-001    0.00000E+000
   6.8650   6.33100E-001    0.00000E+000
   6.8670   6.38500E-001    0.00000E+000
   6.8690   6.38600E-001    0.00000E+000
   6.8720   6.33100E-001    0.00000E+000
   6.8760   6.47700E-001    0.00000E+000
   6.8800   6.35000E-001    0.00000E+000
   6.8830   6.43500E-001    0.00000E+000
   6.8840   6.73800E-001    0.00000E+000
   6.8870   6.45200E-001    0.00000E+000
   6.8890   6.46400E-001    0.00000E+000
   6.8920   6.17000E-001    0.00000E+000
   6.8950   6.49700E-001    0.00000E+000
   6.8970   6.36700E-001    0.00000E+000
   6.9010   6.39300E-001    0.00000E+000
   6.9030   6.41400E-001    0.00000E+000
   6.9040   6.52500E-001    0.00000E+000
   6.9080   6.29400E-001    0.00000E+000
   6.9110   6.80500E-001    0.00000E+000
   6.9150   6.91000E-001    0.00000E+000
   6.9170   6.41300E-001    0.00000E+000
   6.9200   6.45700E-001    0.00000E+000
   6.9240   6.48700E-001    0.00000E+000
   6.9260   6.41400E-001    0.00000E+000
   6.9310   6.43500E-001    0.00000E+000
   6.9340   6.61100E-001    0.00000E+000
   6.9360   6.42800E-001    0.00000E+000
   6.9380   6.43900E-001    0.00000E+000
   6.9400   6.44700E-001    0.00000E+000
   6.9450   6.42300E-001    0.00000E+000
   6.9480   6.71000E-001    0.00000E+000
   6.9510   6.50500E-001    0.00000E+000
   6.9530   6.41400E-001    0.00000E+000
   6.9560   6.62500E-001    0.00000E+000
   6.9590   6.39700E-001    0.00000E+000
   6.9610   6.52400E-001    0.00000E+000
   6.9630   6.51500E-001    0.00000E+000
   6.9680   6.36500E-001    0.00000E+000
   6.9690   6.54700E-001    0.00000E+000
   6.9700   6.36600E-001    0.00000E+000
   6.9720   6.50300E-001    0.00000E+000
   6.9770   6.27700E-001    0.00000E+000
   6.9810   6.59600E-001    0.00000E+000
   6.9850   6.50700E-001    0.00000E+000
   6.9860   6.52700E-001    0.00000E+000
   6.9900   6.50600E-001    0.00000E+000
   6.9930   6.42300E-001    0.00000E+000
   6.9970   6.69500E-001    0.00000E+000
   6.9990   6.52900E-001    0.00000E+000
   7.0020   6.41700E-001    0.00000E+000
   7.0050   6.87100E-001    0.00000E+000
   7.0060   6.71400E-001    0.00000E+000
   7.0090   6.59700E-001    0.00000E+000
   7.0130   6.59200E-001    0.00000E+000
   7.0150   6.47100E-001    0.00000E+000
   7.0160   6.76600E-001    0.00000E+000
   7.0210   6.82400E-001    0.00000E+000
   7.0220   6.85300E-001    0.00000E+000
   7.0250   6.68500E-001    0.00000E+000
   7.0270   6.81300E-001    0.00000E+000
   7.0300   6.80700E-001    0.00000E+000
   7.0330   6.78100E-001    0.00000E+000
   7.0340   7.13700E-001    0.00000E+000
   7.0380   7.17900E-001    0.00000E+000
   7.0410   7.17700E-001    0.00000E+000
   7.0440   6.78000E-001    0.00000E+000
   7.0450   7.30500E-001    0.00000E+000
   7.0480   7.32400E-001    0.00000E+000
   7.0530   7.37700E-001    0.00000E+000
   7.0550   7.49500E-001    0.00000E+000
   7.0570   7.51600E-001    0.00000E+000
   7.0600   7.76200E-001    0.00000E+000
   7.0620   7.80700E-001    0.00000E+000
   7.0660   7.94800E-001    0.00000E+000
   7.0690   8.03900E-001    0.00000E+000
   7.0710   8.25900E-001    0.00000E+000
   7.0740   8.50600E-001    0.00000E+000
   7.0760   8.84900E-001    0.00000E+000
   7.0790   8.95200E-001    0.00000E+000
   7.0810   9.01400E-001    0.00000E+000
   7.0840   9.36700E-001    0.00000E+000
   7.0870   9.82600E-001    0.00000E+000
   7.0910   1.01220E+000    0.00000E+000
   7.0920   1.03550E+000    0.00000E+000
   7.0960   1.04310E+000    0.00000E+000
   7.0980   1.11890E+000    0.00000E+000
   7.0990   1.14670E+000    0.00000E+000
   7.1040   1.19770E+000    0.00000E+000
   7.1080   1.32180E+000    0.00000E+000
   7.1100   1.38200E+000    0.00000E+000
   7.1120   1.39530E+000    0.00000E+000
   7.1150   1.52570E+000    0.00000E+000
   7.1170   1.61960E+000    0.00000E+000
   7.1210   1.77120E+000    0.00000E+000
   7.1230   2.35190E+000    0.00000E+000
   7.1270   2.46980E+000    0.00000E+000
   7.1310   2.63590E+000    0.00000E+000
   7.1320   2.60070E+000    0.00000E+000
   7.1340   2.75040E+000    0.00000E+000
   7.1380   2.77910E+000    0.00000E+000
   7.1400   2.79220E+000    0.00000E+000
   7.1430   2.73170E+000    0.00000E+000
   7.1460   3.38180E+000    0.00000E+000
   7.1490   2.89810E+000    0.00000E+000
   7.1520   2.75090E+000    0.00000E+000
   7.1540   2.62380E+000    0.00000E+000
   7.1560   2.09350E+000    0.00000E+000
   7.1600   2.23700E+000    0.00000E+000
   7.1630   1.57140E+000    0.00000E+000
   7.1650   1.94350E+000    0.00000E+000
   7.1680   1.74470E+000    0.00000E+000
   7.1700   1.43060E+000    0.00000E+000
   7.1740   1.38640E+000    0.00000E+000
   7.1760   1.15700E+000    0.00000E+000
   7.1790   5.21600E-001    0.00000E+000
   7.1810   1.00000E+000    0.00000E+000
   7.1840   1.00000E+000    0.00000E+000
   7.1880   1.00000E+000    0.00000E+000
   7.1900   1.00000E+000    0.00000E+000
   7.1930   1.00000E+000    0.00000E+000
   7.1950   1.00000E+000    0.00000E+000
   7.1970   1.00000E+000    0.00000E+000
   7.2010   1.00000E+000    0.00000E+000
   7.2020   1.00000E+000    0.00000E+000
   7.2040   1.00000E+000    0.00000E+000
   7.2080   1.00000E+000    0.00000E+000
   7.2110   1.00000E+000    0.00000E+000
   7.2140   1.00000E+000    0.00000E+000
   7.2170   1.00000E+000    0.00000E+000
   7.2200   1.00000E+000    0.00000E+000
   7.2230   1.00000E+000    0.00000E+000
   7.2250   1.00000E+000    0.00000E+000
   7.2270   1.00000E+000    0.00000E+000
   7.2300   1.00000E+000    0.00000E+000
   7.2320   1.00000E+000    0.00000E+000
   7.2360   1.00000E+000    0.00000E+000
   7.2400   1.00000E+000    0.00000E+000
   7.2410   1.00000E+000    0.00000E+000
   7.2460   1.00000E+000    0.00000E+000
   7.2480   1.00000E+000    0.00000E+000
   7.2500   1.00000E+000    0.00000E+000
   7.2530   1.00000E+000    0.00000E+000
   7.2560   1.00000E+000    0.00000E+000
   7.2590   1.00000E+000    0.00000E+000
   7.2620   1.00000E+000    0.00000E+000
   7.2640   1.00000E+000    0.00000E+000
   7.2660   1.00000E+000    0.00000E+000
   7.2710   1.00000E+000    0.00000E+000
   7.2730   1.00000E+000    0.00000E+000
   7.2750   1.00000E+000    0.00000E+000
   7.2780   1.00000E+000    0.00000E+000
   7.2810   1.00000E+000    0.00000E+000
   7.2840   1.00000E+000    0.00000E+000
   7.2870   1.00000E+000    0.00000E+000
   7.2890   1.00000E+000    0.00000E+000
   7.2920   1.00000E+000    0.00000E+000
   7.2950   1.00000E+000    0.00000E+000
   7.2970   1.00000E+000    0.00000E+000
   7.3010   1.00000E+000    0.00000E+000
