# Supplementary material for: Rationally seeded computational protein design of ɑ-helical barrels
Source: Nat Chem Biol. 2024 Jun 20;20(8):991–9. doi: 10.1038/s41589-024-01642-0 (PMC11288890; doi:10.1038/s41589-024-01642-0)
Supplement: Supplementary file 5 — PDB files used for making figure panels h–j. [file 41589_2024_1642_MOESM5_ESM.zip › KIA_RP_RSPD_NatChemBiol_data_Figure3/sc-CC-7-LI_panels_c-g/AUC_panel_e/LI_SV_raw/00057.RA1]

HeptLI
R 1 20.0 40000 0021346 2.9940E11 275 1 
   5.8010   1.00000E+000    0.00000E+000
   5.8050   1.00000E+000    0.00000E+000
   5.8080   1.00000E+000    0.00000E+000
   5.8100   1.00000E+000    0.00000E+000
   5.8130   1.00000E+000    0.00000E+000
   5.8140   1.00000E+000    0.00000E+000
   5.8150   1.00000E+000    0.00000E+000
   5.8170   1.00000E+000    0.00000E+000
   5.8200   1.00000E+000    0.00000E+000
   5.8220   1.00000E+000    0.00000E+000
   5.8230   1.00000E+000    0.00000E+000
   5.8240   1.00000E+000    0.00000E+000
   5.8260   1.00000E+000    0.00000E+000
   5.8280   1.00000E+000    0.00000E+000
   5.8300   1.00000E+000    0.00000E+000
   5.8310   1.00000E+000    0.00000E+000
   5.8330   1.00000E+000    0.00000E+000
   5.8350  -8.57700E-001    0.00000E+000
   5.8380  -7.70200E-001    0.00000E+000
   5.8400  -7.49000E-001    0.00000E+000
   5.8410  -5.97700E-001    0.00000E+000
   5.8440  -6.83400E-001    0.00000E+000
   5.8470  -8.51700E-001    0.00000E+000
   5.8480  -1.30670E+000    0.00000E+000
   5.8500  -1.32710E+000    0.00000E+000
   5.8510  -1.62640E+000    0.00000E+000
   5.8540  -1.67470E+000    0.00000E+000
   5.8560  -1.71010E+000    0.00000E+000
   5.8580  -1.65590E+000    0.00000E+000
   5.8610  -1.45700E+000    0.00000E+000
   5.8630  -1.14070E+000    0.00000E+000
   5.8640  -1.26340E+000    0.00000E+000
   5.8670  -8.31600E-001    0.00000E+000
   5.8680  -8.03100E-001    0.00000E+000
   5.8700  -5.67700E-001    0.00000E+000
   5.8720  -4.55200E-001    0.00000E+000
   5.8750  -2.75800E-001    0.00000E+000
   5.8760  -2.55200E-001    0.00000E+000
   5.8800  -1.27700E-001    0.00000E+000
   5.8820  -5.67000E-002    0.00000E+000
   5.8830  -4.38000E-002    0.00000E+000
   5.8860  -2.38000E-002    0.00000E+000
   5.8880  -1.23000E-002    0.00000E+000
   5.8890  -3.25000E-002    0.00000E+000
   5.8920  -1.27000E-002    0.00000E+000
   5.8930  -7.60000E-003    0.00000E+000
   5.8940  -2.32000E-002    0.00000E+000
   5.8960  -1.56000E-002    0.00000E+000
   5.8970  -1.48000E-002    0.00000E+000
   5.9000  -1.11000E-002    0.00000E+000
   5.9010  -1.25000E-002    0.00000E+000
   5.9020  -1.54000E-002    0.00000E+000
   5.9030  -2.70000E-003    0.00000E+000
   5.9060  -1.22000E-002    0.00000E+000
   5.9080  -9.60000E-003    0.00000E+000
   5.9090  -4.60000E-003    0.00000E+000
   5.9110   4.60000E-003    0.00000E+000
   5.9150  -4.50000E-003    0.00000E+000
   5.9170  -3.10000E-003    0.00000E+000
   5.9180  -9.40000E-003    0.00000E+000
   5.9200   3.70000E-003    0.00000E+000
   5.9220  -3.60000E-003    0.00000E+000
   5.9230   3.30000E-003    0.00000E+000
   5.9250  -7.80000E-003    0.00000E+000
   5.9280   6.30000E-003    0.00000E+000
   5.9310  -4.20000E-003    0.00000E+000
   5.9320   2.60000E-003    0.00000E+000
   5.9350  -5.20000E-003    0.00000E+000
   5.9370  -2.41000E-002    0.00000E+000
   5.9400  -8.00000E-003    0.00000E+000
   5.9420  -3.80000E-003    0.00000E+000
   5.9440  -2.90000E-003    0.00000E+000
   5.9450   4.00000E-004    0.00000E+000
   5.9480   1.93000E-002    0.00000E+000
   5.9490   3.62000E-002    0.00000E+000
   5.9510   3.15000E-002    0.00000E+000
   5.9540   1.14000E-002    0.00000E+000
   5.9560   2.00000E-004    0.00000E+000
   5.9610  -4.90000E-003    0.00000E+000
   5.9620  -7.60000E-003    0.00000E+000
   5.9630   1.40000E-003    0.00000E+000
   5.9650   5.20000E-003    0.00000E+000
   5.9670  -2.80000E-003    0.00000E+000
   5.9690   1.30000E-003    0.00000E+000
   5.9710  -4.50000E-003    0.00000E+000
   5.9730  -2.35000E-002    0.00000E+000
   5.9770  -1.06000E-002    0.00000E+000
   5.9780  -1.17000E-002    0.00000E+000
   5.9800   1.50000E-003    0.00000E+000
   5.9820   7.00000E-004    0.00000E+000
   5.9840   7.90000E-003    0.00000E+000
   5.9860   2.90000E-003    0.00000E+000
   5.9890  -4.30000E-003    0.00000E+000
   5.9920   1.62000E-002    0.00000E+000
   5.9950   2.80000E-003    0.00000E+000
   5.9960  -1.00000E-004    0.00000E+000
   5.9980   3.92000E-002    0.00000E+000
   6.0020   2.18800E-001    0.00000E+000
   6.0030   2.44800E-001    0.00000E+000
   6.0050  -6.56600E-001    0.00000E+000
   6.0090  -8.47000E-002    0.00000E+000
   6.0140  -4.21000E-002    0.00000E+000
   6.0160  -7.60000E-003    0.00000E+000
   6.0170  -5.48000E-002    0.00000E+000
   6.0190  -6.55000E-002    0.00000E+000
   6.0210  -1.84700E-001    0.00000E+000
   6.0230   6.45800E-001    0.00000E+000
   6.0280   3.09700E-001    0.00000E+000
   6.0290  -8.47000E-002    0.00000E+000
   6.0330  -6.00000E-003    0.00000E+000
   6.0340   2.00000E-004    0.00000E+000
   6.0380   6.10000E-003    0.00000E+000
   6.0410   1.53000E-002    0.00000E+000
   6.0420  -1.00000E-004    0.00000E+000
   6.0440   1.53000E-002    0.00000E+000
   6.0480  -6.40000E-003    0.00000E+000
   6.0520   1.52000E-002    0.00000E+000
   6.0530   7.00000E-003    0.00000E+000
   6.0550   7.90000E-003    0.00000E+000
   6.0560   6.10000E-003    0.00000E+000
   6.0580   1.08000E-002    0.00000E+000
   6.0600   2.33000E-002    0.00000E+000
   6.0620   8.90000E-003    0.00000E+000
   6.0650   4.30000E-003    0.00000E+000
   6.0660   6.80000E-003    0.00000E+000
   6.0690  -5.30000E-003    0.00000E+000
   6.0700   1.63000E-002    0.00000E+000
   6.0720   0.00000E+000    0.00000E+000
   6.0740   2.80000E-003    0.00000E+000
   6.0770   1.50000E-003    0.00000E+000
   6.0780   1.81000E-002    0.00000E+000
   6.0810   1.86000E-002    0.00000E+000
   6.0870  -1.03000E-002    0.00000E+000
   6.0910   1.63000E-002    0.00000E+000
   6.0920   1.30000E-002    0.00000E+000
   6.0940   8.00000E-004    0.00000E+000
   6.0970  -1.40000E-003    0.00000E+000
   6.0990   1.36000E-002    0.00000E+000
   6.1010   6.50000E-003    0.00000E+000
   6.1030  -3.00000E-004    0.00000E+000
   6.1060  -1.40000E-003    0.00000E+000
   6.1100   4.40000E-003    0.00000E+000
   6.1110   3.21000E-002    0.00000E+000
   6.1130   1.15000E-002    0.00000E+000
   6.1150   8.90000E-003    0.00000E+000
   6.1170  -6.50000E-003    0.00000E+000
   6.1200   9.90000E-003    0.00000E+000
   6.1220   1.81000E-002    0.00000E+000
   6.1250   1.13000E-002    0.00000E+000
   6.1290   4.90000E-003    0.00000E+000
   6.1330   1.10000E-003    0.00000E+000
   6.1340   5.80000E-003    0.00000E+000
   6.1360   1.87000E-002    0.00000E+000
   6.1400   2.15000E-002    0.00000E+000
   6.1420   9.80000E-003    0.00000E+000
   6.1430   1.58000E-002    0.00000E+000
   6.1450   5.20000E-003    0.00000E+000
   6.1470   1.26000E-002    0.00000E+000
   6.1520   4.70000E-003    0.00000E+000
   6.1540   5.20000E-003    0.00000E+000
   6.1550   2.67000E-002    0.00000E+000
   6.1580   1.55000E-002    0.00000E+000
   6.1610   1.26000E-002    0.00000E+000
   6.1640   1.87000E-002    0.00000E+000
   6.1660   1.43000E-002    0.00000E+000
   6.1690   1.33000E-002    0.00000E+000
   6.1740   1.53000E-002    0.00000E+000
   6.1750   2.01000E-002    0.00000E+000
   6.1780   7.10000E-003    0.00000E+000
   6.1790   1.12000E-002    0.00000E+000
   6.1810   3.10000E-003    0.00000E+000
   6.1830   1.71000E-002    0.00000E+000
   6.1870   2.04000E-002    0.00000E+000
   6.1910   1.82000E-002    0.00000E+000
   6.1920   1.62000E-002    0.00000E+000
   6.1970   1.18000E-002    0.00000E+000
   6.1980   2.48000E-002    0.00000E+000
   6.2010   1.38000E-002    0.00000E+000
   6.2030   2.35000E-002    0.00000E+000
   6.2060   2.78000E-002    0.00000E+000
   6.2090   2.27000E-002    0.00000E+000
   6.2110   1.65000E-002    0.00000E+000
   6.2140   1.29000E-002    0.00000E+000
   6.2160   1.87000E-002    0.00000E+000
   6.2170   2.82000E-002    0.00000E+000
   6.2200   2.98000E-002    0.00000E+000
   6.2220   1.57000E-002    0.00000E+000
   6.2230   1.83000E-002    0.00000E+000
   6.2260   2.11000E-002    0.00000E+000
   6.2290   2.26000E-002    0.00000E+000
   6.2310   2.52000E-002    0.00000E+000
   6.2340   3.24000E-002    0.00000E+000
   6.2360   2.20000E-002    0.00000E+000
   6.2390   1.76000E-002    0.00000E+000
   6.2410   1.94000E-002    0.00000E+000
   6.2450   3.21000E-002    0.00000E+000
   6.2480   2.13000E-002    0.00000E+000
   6.2500   4.24000E-002    0.00000E+000
   6.2530   3.93000E-002    0.00000E+000
   6.2550   3.06000E-002    0.00000E+000
   6.2580   3.73000E-002    0.00000E+000
   6.2590   4.11000E-002    0.00000E+000
   6.2620   3.44000E-002    0.00000E+000
   6.2650   4.88000E-002    0.00000E+000
   6.2680   3.25000E-002    0.00000E+000
   6.2700   3.94000E-002    0.00000E+000
   6.2710   4.96000E-002    0.00000E+000
   6.2750   4.14000E-002    0.00000E+000
   6.2780   3.57000E-002    0.00000E+000
   6.2800   4.87000E-002    0.00000E+000
   6.2840   5.28000E-002    0.00000E+000
   6.2850   5.12000E-002    0.00000E+000
   6.2870   4.25000E-002    0.00000E+000
   6.2890   5.11000E-002    0.00000E+000
   6.2910   4.88000E-002    0.00000E+000
   6.2940   5.87000E-002    0.00000E+000
   6.2960   5.04000E-002    0.00000E+000
   6.2990   6.02000E-002    0.00000E+000
   6.3000   7.02000E-002    0.00000E+000
   6.3060   6.66000E-002    0.00000E+000
   6.3070   6.17000E-002    0.00000E+000
   6.3100   5.45000E-002    0.00000E+000
   6.3140   7.24000E-002    0.00000E+000
   6.3150   5.65000E-002    0.00000E+000
   6.3210   6.67000E-002    0.00000E+000
   6.3230   6.47000E-002    0.00000E+000
   6.3250   7.68000E-002    0.00000E+000
   6.3260   8.27000E-002    0.00000E+000
   6.3330   7.15000E-002    0.00000E+000
   6.3340   1.00700E-001    0.00000E+000
   6.3360   1.08200E-001    0.00000E+000
   6.3400   8.47000E-002    0.00000E+000
   6.3420   8.34000E-002    0.00000E+000
   6.3460   8.63000E-002    0.00000E+000
   6.3470   8.87000E-002    0.00000E+000
   6.3490   8.93000E-002    0.00000E+000
   6.3510   8.44000E-002    0.00000E+000
   6.3550   1.02800E-001    0.00000E+000
   6.3610   1.03500E-001    0.00000E+000
   6.3620   1.07400E-001    0.00000E+000
   6.3650   1.01800E-001    0.00000E+000
   6.3690   1.18500E-001    0.00000E+000
   6.3720   1.11000E-001    0.00000E+000
   6.3740   1.19100E-001    0.00000E+000
   6.3790   1.18100E-001    0.00000E+000
   6.3810   1.21900E-001    0.00000E+000
   6.3860   1.22600E-001    0.00000E+000
   6.3890   1.25200E-001    0.00000E+000
   6.3920   1.30000E-001    0.00000E+000
   6.3950   1.43300E-001    0.00000E+000
   6.3960   1.38000E-001    0.00000E+000
   6.3980   1.40300E-001    0.00000E+000
   6.3990   1.51400E-001    0.00000E+000
   6.4010   1.37200E-001    0.00000E+000
   6.4060   1.43300E-001    0.00000E+000
   6.4120   1.52600E-001    0.00000E+000
   6.4160   1.53600E-001    0.00000E+000
   6.4180   1.59300E-001    0.00000E+000
   6.4240   1.80100E-001    0.00000E+000
   6.4250   1.81000E-001    0.00000E+000
   6.4290   1.60900E-001    0.00000E+000
   6.4310   1.68500E-001    0.00000E+000
   6.4340   1.76100E-001    0.00000E+000
   6.4360   1.79000E-001    0.00000E+000
   6.4380   1.84100E-001    0.00000E+000
   6.4400   1.82000E-001    0.00000E+000
   6.4410   1.86400E-001    0.00000E+000
   6.4430   2.09200E-001    0.00000E+000
   6.4490   1.87900E-001    0.00000E+000
   6.4510   1.78400E-001    0.00000E+000
   6.4520   2.00900E-001    0.00000E+000
   6.4530   1.97600E-001    0.00000E+000
   6.4560   2.03500E-001    0.00000E+000
   6.4590   2.04800E-001    0.00000E+000
   6.4610   2.14600E-001    0.00000E+000
   6.4630   2.11900E-001    0.00000E+000
   6.4650   2.23400E-001    0.00000E+000
   6.4680   2.21000E-001    0.00000E+000
   6.4700   2.41000E-001    0.00000E+000
   6.4730   2.27800E-001    0.00000E+000
   6.4770   2.26500E-001    0.00000E+000
   6.4790   2.36300E-001    0.00000E+000
   6.4820   2.39500E-001    0.00000E+000
   6.4840   2.51000E-001    0.00000E+000
   6.4860   2.51900E-001    0.00000E+000
   6.4890   2.53700E-001    0.00000E+000
   6.4950   2.64200E-001    0.00000E+000
   6.4960   2.56900E-001    0.00000E+000
   6.4980   2.68900E-001    0.00000E+000
   6.5020   2.69000E-001    0.00000E+000
   6.5030   2.70800E-001    0.00000E+000
   6.5070   2.73300E-001    0.00000E+000
   6.5080   2.70900E-001    0.00000E+000
   6.5110   2.93700E-001    0.00000E+000
   6.5130   2.93000E-001    0.00000E+000
   6.5160   2.89100E-001    0.00000E+000
   6.5200   2.96000E-001    0.00000E+000
   6.5230   3.01300E-001    0.00000E+000
   6.5250   3.03400E-001    0.00000E+000
   6.5270   3.10200E-001    0.00000E+000
   6.5300   3.06700E-001    0.00000E+000
   6.5320   3.12900E-001    0.00000E+000
   6.5340   3.38100E-001    0.00000E+000
   6.5360   3.23100E-001    0.00000E+000
   6.5380   3.22100E-001    0.00000E+000
   6.5430   3.24000E-001    0.00000E+000
   6.5440   3.30300E-001    0.00000E+000
   6.5470   3.32900E-001    0.00000E+000
   6.5500   3.52000E-001    0.00000E+000
   6.5510   3.30600E-001    0.00000E+000
   6.5540   3.65000E-001    0.00000E+000
   6.5560   3.62700E-001    0.00000E+000
   6.5580   3.48300E-001    0.00000E+000
   6.5620   3.52300E-001    0.00000E+000
   6.5640   3.71500E-001    0.00000E+000
   6.5660   3.54800E-001    0.00000E+000
   6.5700   3.73900E-001    0.00000E+000
   6.5730   3.61000E-001    0.00000E+000
   6.5740   3.91400E-001    0.00000E+000
   6.5770   3.70400E-001    0.00000E+000
   6.5790   3.84200E-001    0.00000E+000
   6.5820   3.85900E-001    0.00000E+000
   6.5850   3.96400E-001    0.00000E+000
   6.5860   3.94800E-001    0.00000E+000
   6.5890   3.96500E-001    0.00000E+000
   6.5920   3.93700E-001    0.00000E+000
   6.5940   4.02000E-001    0.00000E+000
   6.5960   4.07800E-001    0.00000E+000
   6.6010   3.95000E-001    0.00000E+000
   6.6030   4.17200E-001    0.00000E+000
   6.6060   4.12300E-001    0.00000E+000
   6.6080   4.18300E-001    0.00000E+000
   6.6120   4.34700E-001    0.00000E+000
   6.6140   4.26000E-001    0.00000E+000
   6.6150   4.34500E-001    0.00000E+000
   6.6170   4.37700E-001    0.00000E+000
   6.6190   4.37100E-001    0.00000E+000
   6.6210   4.50900E-001    0.00000E+000
   6.6230   4.36800E-001    0.00000E+000
   6.6280   4.53200E-001    0.00000E+000
   6.6310   4.42200E-001    0.00000E+000
   6.6330   4.47800E-001    0.00000E+000
   6.6340   4.57400E-001    0.00000E+000
   6.6360   4.50300E-001    0.00000E+000
   6.6390   4.58600E-001    0.00000E+000
   6.6420   4.59400E-001    0.00000E+000
   6.6440   4.57300E-001    0.00000E+000
   6.6470   4.63300E-001    0.00000E+000
   6.6500   4.76500E-001    0.00000E+000
   6.6510   4.76200E-001    0.00000E+000
   6.6550   4.82400E-001    0.00000E+000
   6.6560   4.68700E-001    0.00000E+000
   6.6600   4.77000E-001    0.00000E+000
   6.6630   4.79200E-001    0.00000E+000
   6.6650   4.81000E-001    0.00000E+000
   6.6680   4.89400E-001    0.00000E+000
   6.6710   4.78400E-001    0.00000E+000
   6.6720   4.97000E-001    0.00000E+000
   6.6740   5.10600E-001    0.00000E+000
   6.6770   4.92600E-001    0.00000E+000
   6.6800   5.02800E-001    0.00000E+000
   6.6840   5.09000E-001    0.00000E+000
   6.6870   5.09800E-001    0.00000E+000
   6.6890   5.00400E-001    0.00000E+000
   6.6910   5.20400E-001    0.00000E+000
   6.6920   5.25400E-001    0.00000E+000
   6.6960   5.34900E-001    0.00000E+000
   6.6980   5.19300E-001    0.00000E+000
   6.7000   5.17000E-001    0.00000E+000
   6.7020   5.20800E-001    0.00000E+000
   6.7070   5.29400E-001    0.00000E+000
   6.7090   5.36200E-001    0.00000E+000
   6.7120   5.44600E-001    0.00000E+000
   6.7140   5.24800E-001    0.00000E+000
   6.7150   5.54900E-001    0.00000E+000
   6.7160   5.35900E-001    0.00000E+000
   6.7190   5.30900E-001    0.00000E+000
   6.7230   5.37200E-001    0.00000E+000
   6.7250   5.31400E-001    0.00000E+000
   6.7270   5.44300E-001    0.00000E+000
   6.7300   5.44100E-001    0.00000E+000
   6.7320   5.46100E-001    0.00000E+000
   6.7350   5.46300E-001    0.00000E+000
   6.7360   5.44800E-001    0.00000E+000
   6.7400   5.41300E-001    0.00000E+000
   6.7430   5.52900E-001    0.00000E+000
   6.7450   5.59500E-001    0.00000E+000
   6.7490   5.57900E-001    0.00000E+000
   6.7500   5.61200E-001    0.00000E+000
   6.7550   5.67200E-001    0.00000E+000
   6.7560   5.71600E-001    0.00000E+000
   6.7590   5.52500E-001    0.00000E+000
   6.7610   5.72800E-001    0.00000E+000
   6.7630   5.72000E-001    0.00000E+000
   6.7670   5.68600E-001    0.00000E+000
   6.7690   5.80900E-001    0.00000E+000
   6.7720   5.43500E-001    0.00000E+000
   6.7760   5.54100E-001    0.00000E+000
   6.7790   5.70200E-001    0.00000E+000
   6.7820   5.74100E-001    0.00000E+000
   6.7830   5.95500E-001    0.00000E+000
   6.7870   5.79600E-001    0.00000E+000
   6.7890   5.73100E-001    0.00000E+000
   6.7910   5.72600E-001    0.00000E+000
   6.7960   5.70500E-001    0.00000E+000
   6.7980   5.72900E-001    0.00000E+000
   6.8010   5.70800E-001    0.00000E+000
   6.8030   5.83000E-001    0.00000E+000
   6.8060   6.04400E-001    0.00000E+000
   6.8100   5.66800E-001    0.00000E+000
   6.8150   5.81400E-001    0.00000E+000
   6.8160   5.71700E-001    0.00000E+000
   6.8190   5.79300E-001    0.00000E+000
   6.8200   5.95800E-001    0.00000E+000
   6.8220   5.98100E-001    0.00000E+000
   6.8260   5.76100E-001    0.00000E+000
   6.8280   5.89100E-001    0.00000E+000
   6.8310   5.95000E-001    0.00000E+000
   6.8330   6.07100E-001    0.00000E+000
   6.8360   6.28900E-001    0.00000E+000
   6.8400   6.15300E-001    0.00000E+000
   6.8410   6.03600E-001    0.00000E+000
   6.8440   6.14800E-001    0.00000E+000
   6.8460   6.06000E-001    0.00000E+000
   6.8480   5.92400E-001    0.00000E+000
   6.8530   6.00600E-001    0.00000E+000
   6.8570   6.09500E-001    0.00000E+000
   6.8580   6.02500E-001    0.00000E+000
   6.8620   6.15700E-001    0.00000E+000
   6.8650   6.14100E-001    0.00000E+000
   6.8670   5.92200E-001    0.00000E+000
   6.8690   6.02200E-001    0.00000E+000
   6.8710   6.21600E-001    0.00000E+000
   6.8750   5.96500E-001    0.00000E+000
   6.8780   6.13600E-001    0.00000E+000
   6.8800   6.04100E-001    0.00000E+000
   6.8840   6.20000E-001    0.00000E+000
   6.8850   6.12000E-001    0.00000E+000
   6.8890   6.01100E-001    0.00000E+000
   6.8920   5.85800E-001    0.00000E+000
   6.8940   5.99300E-001    0.00000E+000
   6.8970   6.05200E-001    0.00000E+000
   6.8980   6.18400E-001    0.00000E+000
   6.9010   6.06200E-001    0.00000E+000
   6.9040   6.13500E-001    0.00000E+000
   6.9050   6.29600E-001    0.00000E+000
   6.9110   6.27100E-001    0.00000E+000
   6.9120   6.52900E-001    0.00000E+000
   6.9170   6.45400E-001    0.00000E+000
   6.9180   6.25300E-001    0.00000E+000
   6.9210   6.11000E-001    0.00000E+000
   6.9240   6.10400E-001    0.00000E+000
   6.9250   6.03600E-001    0.00000E+000
   6.9270   6.16000E-001    0.00000E+000
   6.9310   5.99000E-001    0.00000E+000
   6.9340   6.28000E-001    0.00000E+000
   6.9380   6.11400E-001    0.00000E+000
   6.9400   6.12500E-001    0.00000E+000
   6.9420   6.07200E-001    0.00000E+000
   6.9460   6.22500E-001    0.00000E+000
   6.9480   6.19100E-001    0.00000E+000
   6.9510   6.29700E-001    0.00000E+000
   6.9540   6.18800E-001    0.00000E+000
   6.9560   6.11200E-001    0.00000E+000
   6.9600   6.13700E-001    0.00000E+000
   6.9630   6.38300E-001    0.00000E+000
   6.9680   5.99700E-001    0.00000E+000
   6.9690   6.09800E-001    0.00000E+000
   6.9720   6.10300E-001    0.00000E+000
   6.9760   6.21600E-001    0.00000E+000
   6.9810   6.40700E-001    0.00000E+000
   6.9840   6.11300E-001    0.00000E+000
   6.9880   6.40900E-001    0.00000E+000
   6.9900   6.35300E-001    0.00000E+000
   6.9920   6.27300E-001    0.00000E+000
   6.9950   6.36700E-001    0.00000E+000
   6.9980   6.38400E-001    0.00000E+000
   7.0010   6.40200E-001    0.00000E+000
   7.0030   6.35000E-001    0.00000E+000
   7.0050   6.40300E-001    0.00000E+000
   7.0070   6.43800E-001    0.00000E+000
   7.0110   6.23500E-001    0.00000E+000
   7.0140   6.62000E-001    0.00000E+000
   7.0160   6.39200E-001    0.00000E+000
   7.0180   6.45900E-001    0.00000E+000
   7.0200   6.61200E-001    0.00000E+000
   7.0230   6.42700E-001    0.00000E+000
   7.0260   6.95300E-001    0.00000E+000
   7.0280   6.84200E-001    0.00000E+000
   7.0300   6.74500E-001    0.00000E+000
   7.0340   6.46500E-001    0.00000E+000
   7.0370   6.89100E-001    0.00000E+000
   7.0390   6.95900E-001    0.00000E+000
   7.0410   7.23300E-001    0.00000E+000
   7.0430   7.10400E-001    0.00000E+000
   7.0460   7.32100E-001    0.00000E+000
   7.0490   7.51400E-001    0.00000E+000
   7.0520   7.26500E-001    0.00000E+000
   7.0550   7.37300E-001    0.00000E+000
   7.0570   7.48400E-001    0.00000E+000
   7.0600   7.80600E-001    0.00000E+000
   7.0620   7.87800E-001    0.00000E+000
   7.0670   8.24100E-001    0.00000E+000
   7.0690   8.16800E-001    0.00000E+000
   7.0710   8.69800E-001    0.00000E+000
   7.0740   8.86600E-001    0.00000E+000
   7.0760   9.22500E-001    0.00000E+000
   7.0810   9.16900E-001    0.00000E+000
   7.0830   9.27600E-001    0.00000E+000
   7.0850   1.02220E+000    0.00000E+000
   7.0870   1.03390E+000    0.00000E+000
   7.0900   1.05540E+000    0.00000E+000
   7.0920   1.10800E+000    0.00000E+000
   7.0960   1.16950E+000    0.00000E+000
   7.0980   1.23730E+000    0.00000E+000
   7.1010   1.33850E+000    0.00000E+000
   7.1060   1.33870E+000    0.00000E+000
   7.1080   1.38570E+000    0.00000E+000
   7.1100   1.45170E+000    0.00000E+000
   7.1120   1.57200E+000    0.00000E+000
   7.1150   1.77900E+000    0.00000E+000
   7.1170   2.32540E+000    0.00000E+000
   7.1210   2.53910E+000    0.00000E+000
   7.1240   2.64440E+000    0.00000E+000
   7.1260   2.73510E+000    0.00000E+000
   7.1290   3.09460E+000    0.00000E+000
   7.1310   2.80630E+000    0.00000E+000
   7.1340   2.62240E+000    0.00000E+000
   7.1370   3.03860E+000    0.00000E+000
   7.1400   3.19150E+000    0.00000E+000
   7.1420   3.11230E+000    0.00000E+000
   7.1440   3.09660E+000    0.00000E+000
   7.1470   2.67120E+000    0.00000E+000
   7.1510   3.07280E+000    0.00000E+000
   7.1530   2.57440E+000    0.00000E+000
   7.1570   2.06800E+000    0.00000E+000
   7.1580   2.13810E+000    0.00000E+000
   7.1610   1.85260E+000    0.00000E+000
   7.1630   1.91750E+000    0.00000E+000
   7.1650   1.57150E+000    0.00000E+000
   7.1700   1.32490E+000    0.00000E+000
   7.1720   1.72840E+000    0.00000E+000
   7.1750   1.54030E+000    0.00000E+000
   7.1770   1.04760E+000    0.00000E+000
   7.1790   6.81900E-001    0.00000E+000
   7.1840   1.00000E+000    0.00000E+000
   7.1850   1.00000E+000    0.00000E+000
   7.1880   1.00000E+000    0.00000E+000
   7.1910   1.00000E+000    0.00000E+000
   7.1930   1.00000E+000    0.00000E+000
   7.1960   1.00000E+000    0.00000E+000
   7.1990   1.00000E+000    0.00000E+000
   7.2020   1.00000E+000    0.00000E+000
   7.2040   1.00000E+000    0.00000E+000
   7.2060   1.00000E+000    0.00000E+000
   7.2090   1.00000E+000    0.00000E+000
   7.2110   1.00000E+000    0.00000E+000
   7.2130   1.00000E+000    0.00000E+000
   7.2180   1.00000E+000    0.00000E+000
   7.2200   1.00000E+000    0.00000E+000
   7.2230   1.00000E+000    0.00000E+000
   7.2270   1.00000E+000    0.00000E+000
   7.2280   1.00000E+000    0.00000E+000
   7.2320   1.00000E+000    0.00000E+000
   7.2350   1.00000E+000    0.00000E+000
   7.2360   1.00000E+000    0.00000E+000
   7.2400   1.00000E+000    0.00000E+000
   7.2410   1.00000E+000    0.00000E+000
   7.2440   1.00000E+000    0.00000E+000
   7.2480   1.00000E+000    0.00000E+000
   7.2500   1.00000E+000    0.00000E+000
   7.2520   1.00000E+000    0.00000E+000
   7.2560   1.00000E+000    0.00000E+000
   7.2580   1.00000E+000    0.00000E+000
   7.2610   1.00000E+000    0.00000E+000
   7.2640   1.00000E+000    0.00000E+000
   7.2670   1.00000E+000    0.00000E+000
   7.2710   1.00000E+000    0.00000E+000
   7.2730   1.00000E+000    0.00000E+000
   7.2760   1.00000E+000    0.00000E+000
   7.2780   1.00000E+000    0.00000E+000
   7.2800   1.00000E+000    0.00000E+000
   7.2850   1.00000E+000    0.00000E+000
   7.2870   1.00000E+000    0.00000E+000
   7.2900   1.00000E+000    0.00000E+000
   7.2940   1.00000E+000    0.00000E+000
   7.2960   1.00000E+000    0.00000E+000
   7.2980   1.00000E+000    0.00000E+000
   7.3010   1.00000E+000    0.00000E+000
