# Supplementary material for: Rationally seeded computational protein design of ɑ-helical barrels
Source: Nat Chem Biol. 2024 Jun 20;20(8):991–9. doi: 10.1038/s41589-024-01642-0 (PMC11288890; doi:10.1038/s41589-024-01642-0)
Supplement: Supplementary file 5 — PDB files used for making figure panels h–j. [file 41589_2024_1642_MOESM5_ESM.zip › KIA_RP_RSPD_NatChemBiol_data_Figure3/sc-CC-7-LI_panels_c-g/AUC_panel_e/LI_SV_raw/00080.RA1]

HeptLI
R 1 20.0 40000 0028234 4.2030E11 276 1 
   5.8000   1.00000E+000    0.00000E+000
   5.8020   1.00000E+000    0.00000E+000
   5.8030   1.00000E+000    0.00000E+000
   5.8040   1.00000E+000    0.00000E+000
   5.8050   1.00000E+000    0.00000E+000
   5.8060   1.00000E+000    0.00000E+000
   5.8070   1.00000E+000    0.00000E+000
   5.8080   1.00000E+000    0.00000E+000
   5.8090   1.00000E+000    0.00000E+000
   5.8100   1.00000E+000    0.00000E+000
   5.8110   1.00000E+000    0.00000E+000
   5.8120   1.00000E+000    0.00000E+000
   5.8130   1.00000E+000    0.00000E+000
   5.8140   1.00000E+000    0.00000E+000
   5.8150   1.00000E+000    0.00000E+000
   5.8160   1.00000E+000    0.00000E+000
   5.8170   1.00000E+000    0.00000E+000
   5.8190   1.00000E+000    0.00000E+000
   5.8200   1.00000E+000    0.00000E+000
   5.8210   1.00000E+000    0.00000E+000
   5.8230   1.00000E+000    0.00000E+000
   5.8240   1.00000E+000    0.00000E+000
   5.8260   1.00000E+000    0.00000E+000
   5.8290   1.00000E+000    0.00000E+000
   5.8310   1.00000E+000    0.00000E+000
   5.8330   1.00000E+000    0.00000E+000
   5.8350  -1.31740E+000    0.00000E+000
   5.8380  -9.96300E-001    0.00000E+000
   5.8400  -6.25000E-001    0.00000E+000
   5.8420  -5.95100E-001    0.00000E+000
   5.8450  -8.30900E-001    0.00000E+000
   5.8470  -1.07900E+000    0.00000E+000
   5.8490  -1.26390E+000    0.00000E+000
   5.8530  -1.48450E+000    0.00000E+000
   5.8540  -1.69510E+000    0.00000E+000
   5.8550  -1.70680E+000    0.00000E+000
   5.8560  -1.73340E+000    0.00000E+000
   5.8580  -1.68200E+000    0.00000E+000
   5.8610  -1.57760E+000    0.00000E+000
   5.8620  -1.34490E+000    0.00000E+000
   5.8630  -1.21360E+000    0.00000E+000
   5.8650  -1.28310E+000    0.00000E+000
   5.8660  -1.08250E+000    0.00000E+000
   5.8680  -8.90000E-001    0.00000E+000
   5.8700  -5.45100E-001    0.00000E+000
   5.8710  -4.17100E-001    0.00000E+000
   5.8740  -4.18900E-001    0.00000E+000
   5.8760  -2.82000E-001    0.00000E+000
   5.8770  -2.12400E-001    0.00000E+000
   5.8790  -1.51500E-001    0.00000E+000
   5.8800  -8.94000E-002    0.00000E+000
   5.8820  -5.89000E-002    0.00000E+000
   5.8840  -3.22000E-002    0.00000E+000
   5.8860  -1.90000E-002    0.00000E+000
   5.8870  -2.56000E-002    0.00000E+000
   5.8890  -1.56000E-002    0.00000E+000
   5.8920  -1.41000E-002    0.00000E+000
   5.8930  -1.29000E-002    0.00000E+000
   5.8940  -1.46000E-002    0.00000E+000
   5.8950  -1.05000E-002    0.00000E+000
   5.8970  -1.88000E-002    0.00000E+000
   5.8990  -5.10000E-003    0.00000E+000
   5.9010  -5.20000E-003    0.00000E+000
   5.9020  -7.70000E-003    0.00000E+000
   5.9040  -1.09000E-002    0.00000E+000
   5.9060  -1.35000E-002    0.00000E+000
   5.9080  -1.50000E-002    0.00000E+000
   5.9090   7.10000E-003    0.00000E+000
   5.9110  -6.20000E-003    0.00000E+000
   5.9150  -4.40000E-003    0.00000E+000
   5.9170  -1.30000E-003    0.00000E+000
   5.9200  -3.00000E-003    0.00000E+000
   5.9210  -3.60000E-003    0.00000E+000
   5.9230   1.03000E-002    0.00000E+000
   5.9250   4.50000E-003    0.00000E+000
   5.9270   5.50000E-003    0.00000E+000
   5.9280   3.60000E-003    0.00000E+000
   5.9310  -5.10000E-003    0.00000E+000
   5.9320  -1.66000E-002    0.00000E+000
   5.9350  -2.40000E-003    0.00000E+000
   5.9360  -1.58000E-002    0.00000E+000
   5.9390  -6.20000E-003    0.00000E+000
   5.9410   4.30000E-003    0.00000E+000
   5.9450  -2.10000E-003    0.00000E+000
   5.9470   1.66000E-002    0.00000E+000
   5.9480   0.00000E+000    0.00000E+000
   5.9520   2.30000E-002    0.00000E+000
   5.9530   3.00000E-002    0.00000E+000
   5.9550   2.04000E-002    0.00000E+000
   5.9560   1.80000E-003    0.00000E+000
   5.9590  -4.20000E-003    0.00000E+000
   5.9610   3.20000E-003    0.00000E+000
   5.9620  -5.80000E-003    0.00000E+000
   5.9630   9.90000E-003    0.00000E+000
   5.9660   1.60000E-003    0.00000E+000
   5.9680  -2.50000E-003    0.00000E+000
   5.9700  -7.50000E-003    0.00000E+000
   5.9710   2.00000E-004    0.00000E+000
   5.9730  -2.10000E-003    0.00000E+000
   5.9750  -1.89000E-002    0.00000E+000
   5.9770  -9.90000E-003    0.00000E+000
   5.9790   6.00000E-004    0.00000E+000
   5.9810   1.20000E-002    0.00000E+000
   5.9820   7.00000E-003    0.00000E+000
   5.9840  -3.90000E-003    0.00000E+000
   5.9870   2.30000E-003    0.00000E+000
   5.9880   9.20000E-003    0.00000E+000
   5.9900   1.22000E-002    0.00000E+000
   5.9920   9.20000E-003    0.00000E+000
   5.9930   1.20000E-003    0.00000E+000
   5.9950   1.82000E-002    0.00000E+000
   5.9960   1.19000E-002    0.00000E+000
   5.9980   2.55000E-002    0.00000E+000
   6.0010   1.67600E-001    0.00000E+000
   6.0030  -2.21900E-001    0.00000E+000
   6.0050  -7.79900E-001    0.00000E+000
   6.0070  -4.06400E-001    0.00000E+000
   6.0090  -1.13200E-001    0.00000E+000
   6.0110   3.84000E-002    0.00000E+000
   6.0140  -4.83000E-002    0.00000E+000
   6.0160  -1.50000E-002    0.00000E+000
   6.0180  -4.10000E-002    0.00000E+000
   6.0200  -9.13000E-002    0.00000E+000
   6.0210  -2.72300E-001    0.00000E+000
   6.0230   7.08100E-001    0.00000E+000
   6.0270   2.84700E-001    0.00000E+000
   6.0300  -3.91000E-002    0.00000E+000
   6.0330  -4.60000E-003    0.00000E+000
   6.0350  -8.60000E-003    0.00000E+000
   6.0380   2.03000E-002    0.00000E+000
   6.0420   3.90000E-003    0.00000E+000
   6.0440   7.60000E-003    0.00000E+000
   6.0450   8.10000E-003    0.00000E+000
   6.0490   4.20000E-003    0.00000E+000
   6.0500   9.00000E-004    0.00000E+000
   6.0530   9.00000E-003    0.00000E+000
   6.0550   1.33000E-002    0.00000E+000
   6.0570   2.60000E-003    0.00000E+000
   6.0580   6.50000E-003    0.00000E+000
   6.0620   1.52000E-002    0.00000E+000
   6.0640   9.50000E-003    0.00000E+000
   6.0670   1.52000E-002    0.00000E+000
   6.0700   5.30000E-003    0.00000E+000
   6.0720   5.60000E-003    0.00000E+000
   6.0740  -7.80000E-003    0.00000E+000
   6.0770   2.00000E-003    0.00000E+000
   6.0780   5.90000E-003    0.00000E+000
   6.0830   1.89000E-002    0.00000E+000
   6.0860   8.10000E-003    0.00000E+000
   6.0920  -6.10000E-003    0.00000E+000
   6.0930   8.70000E-003    0.00000E+000
   6.0950   5.00000E-004    0.00000E+000
   6.0960  -4.30000E-003    0.00000E+000
   6.0990   2.70000E-003    0.00000E+000
   6.1030   1.09000E-002    0.00000E+000
   6.1050  -4.00000E-004    0.00000E+000
   6.1100   7.00000E-004    0.00000E+000
   6.1110   1.40000E-002    0.00000E+000
   6.1130   9.30000E-003    0.00000E+000
   6.1170  -1.23000E-002    0.00000E+000
   6.1190   7.30000E-003    0.00000E+000
   6.1200   7.40000E-003    0.00000E+000
   6.1240   4.60000E-003    0.00000E+000
   6.1250   1.28000E-002    0.00000E+000
   6.1280   7.90000E-003    0.00000E+000
   6.1350   8.50000E-003    0.00000E+000
   6.1370   4.50000E-003    0.00000E+000
   6.1400   5.50000E-003    0.00000E+000
   6.1450   4.10000E-003    0.00000E+000
   6.1460  -2.30000E-003    0.00000E+000
   6.1490   1.10000E-002    0.00000E+000
   6.1510   9.00000E-004    0.00000E+000
   6.1560  -4.60000E-003    0.00000E+000
   6.1610   9.80000E-003    0.00000E+000
   6.1650  -3.00000E-003    0.00000E+000
   6.1660   1.10000E-003    0.00000E+000
   6.1700   1.19000E-002    0.00000E+000
   6.1730   1.75000E-002    0.00000E+000
   6.1750   9.10000E-003    0.00000E+000
   6.1760   1.48000E-002    0.00000E+000
   6.1790  -2.00000E-004    0.00000E+000
   6.1800   9.30000E-003    0.00000E+000
   6.1840   1.70000E-003    0.00000E+000
   6.1870   9.10000E-003    0.00000E+000
   6.1890   8.60000E-003    0.00000E+000
   6.1940   3.30000E-003    0.00000E+000
   6.1950   1.44000E-002    0.00000E+000
   6.1990   6.00000E-004    0.00000E+000
   6.2000   4.00000E-003    0.00000E+000
   6.2030  -1.40000E-003    0.00000E+000
   6.2050   4.50000E-003    0.00000E+000
   6.2070   8.50000E-003    0.00000E+000
   6.2090   2.35000E-002    0.00000E+000
   6.2120   8.00000E-004    0.00000E+000
   6.2140   7.70000E-003    0.00000E+000
   6.2160   5.00000E-003    0.00000E+000
   6.2180   8.20000E-003    0.00000E+000
   6.2210   1.91000E-002    0.00000E+000
   6.2220  -1.10000E-003    0.00000E+000
   6.2250   6.60000E-003    0.00000E+000
   6.2300   1.42000E-002    0.00000E+000
   6.2330   1.25000E-002    0.00000E+000
   6.2360   1.88000E-002    0.00000E+000
   6.2380   4.50000E-003    0.00000E+000
   6.2420  -4.30000E-003    0.00000E+000
   6.2450   1.16000E-002    0.00000E+000
   6.2480   1.53000E-002    0.00000E+000
   6.2500   1.00000E-003    0.00000E+000
   6.2510   2.50000E-003    0.00000E+000
   6.2540   1.30000E-003    0.00000E+000
   6.2550   1.24000E-002    0.00000E+000
   6.2570  -3.00000E-004    0.00000E+000
   6.2600   4.90000E-003    0.00000E+000
   6.2640   5.20000E-003    0.00000E+000
   6.2670   9.80000E-003    0.00000E+000
   6.2700   1.22000E-002    0.00000E+000
   6.2720   6.70000E-003    0.00000E+000
   6.2780   1.13000E-002    0.00000E+000
   6.2800   1.41000E-002    0.00000E+000
   6.2850   4.10000E-003    0.00000E+000
   6.2860   7.00000E-003    0.00000E+000
   6.2900   9.20000E-003    0.00000E+000
   6.2910   1.15000E-002    0.00000E+000
   6.2940   1.03000E-002    0.00000E+000
   6.2970   2.01000E-002    0.00000E+000
   6.2990   5.90000E-003    0.00000E+000
   6.3010   2.35000E-002    0.00000E+000
   6.3020   2.11000E-002    0.00000E+000
   6.3030   1.79000E-002    0.00000E+000
   6.3100   1.33000E-002    0.00000E+000
   6.3120   2.65000E-002    0.00000E+000
   6.3130   1.45000E-002    0.00000E+000
   6.3170   1.89000E-002    0.00000E+000
   6.3210   2.02000E-002    0.00000E+000
   6.3240   1.28000E-002    0.00000E+000
   6.3280   1.37000E-002    0.00000E+000
   6.3330   1.11000E-002    0.00000E+000
   6.3350   2.53000E-002    0.00000E+000
   6.3360   3.81000E-002    0.00000E+000
   6.3400   1.83000E-002    0.00000E+000
   6.3450   9.20000E-003    0.00000E+000
   6.3470   1.80000E-002    0.00000E+000
   6.3500   2.29000E-002    0.00000E+000
   6.3530   2.29000E-002    0.00000E+000
   6.3580   1.07000E-002    0.00000E+000
   6.3600   2.99000E-002    0.00000E+000
   6.3630   3.66000E-002    0.00000E+000
   6.3660   3.31000E-002    0.00000E+000
   6.3710   2.41000E-002    0.00000E+000
   6.3720   2.62000E-002    0.00000E+000
   6.3760   3.09000E-002    0.00000E+000
   6.3780   3.12000E-002    0.00000E+000
   6.3830   2.71000E-002    0.00000E+000
   6.3880   1.83000E-002    0.00000E+000
   6.3900   1.94000E-002    0.00000E+000
   6.3930   4.21000E-002    0.00000E+000
   6.3960   2.94000E-002    0.00000E+000
   6.3990   3.03000E-002    0.00000E+000
   6.4010   3.03000E-002    0.00000E+000
   6.4050   2.43000E-002    0.00000E+000
   6.4100   3.90000E-002    0.00000E+000
   6.4120   3.39000E-002    0.00000E+000
   6.4140   3.02000E-002    0.00000E+000
   6.4170   3.81000E-002    0.00000E+000
   6.4180   3.16000E-002    0.00000E+000
   6.4200   3.62000E-002    0.00000E+000
   6.4220   4.03000E-002    0.00000E+000
   6.4260   3.90000E-002    0.00000E+000
   6.4280   3.36000E-002    0.00000E+000
   6.4310   3.64000E-002    0.00000E+000
   6.4330   4.06000E-002    0.00000E+000
   6.4360   3.51000E-002    0.00000E+000
   6.4380   4.80000E-002    0.00000E+000
   6.4400   3.84000E-002    0.00000E+000
   6.4420   3.92000E-002    0.00000E+000
   6.4460   5.19000E-002    0.00000E+000
   6.4470   4.77000E-002    0.00000E+000
   6.4510   5.11000E-002    0.00000E+000
   6.4530   4.84000E-002    0.00000E+000
   6.4550   3.76000E-002    0.00000E+000
   6.4570   4.61000E-002    0.00000E+000
   6.4590   5.10000E-002    0.00000E+000
   6.4610   4.43000E-002    0.00000E+000
   6.4630   5.54000E-002    0.00000E+000
   6.4650   6.05000E-002    0.00000E+000
   6.4680   5.10000E-002    0.00000E+000
   6.4720   6.52000E-002    0.00000E+000
   6.4740   5.93000E-002    0.00000E+000
   6.4780   6.26000E-002    0.00000E+000
   6.4800   5.99000E-002    0.00000E+000
   6.4820   5.45000E-002    0.00000E+000
   6.4840   6.40000E-002    0.00000E+000
   6.4890   6.44000E-002    0.00000E+000
   6.4920   6.63000E-002    0.00000E+000
   6.4950   6.44000E-002    0.00000E+000
   6.4960   5.68000E-002    0.00000E+000
   6.5000   6.46000E-002    0.00000E+000
   6.5020   8.07000E-002    0.00000E+000
   6.5040   7.04000E-002    0.00000E+000
   6.5070   6.88000E-002    0.00000E+000
   6.5100   7.34000E-002    0.00000E+000
   6.5130   6.74000E-002    0.00000E+000
   6.5160   7.62000E-002    0.00000E+000
   6.5180   8.06000E-002    0.00000E+000
   6.5210   8.38000E-002    0.00000E+000
   6.5250   7.76000E-002    0.00000E+000
   6.5270   9.39000E-002    0.00000E+000
   6.5290   7.35000E-002    0.00000E+000
   6.5300   7.74000E-002    0.00000E+000
   6.5330   8.93000E-002    0.00000E+000
   6.5340   9.33000E-002    0.00000E+000
   6.5360   8.67000E-002    0.00000E+000
   6.5390   8.86000E-002    0.00000E+000
   6.5440   8.96000E-002    0.00000E+000
   6.5470   9.95000E-002    0.00000E+000
   6.5490   9.67000E-002    0.00000E+000
   6.5510   1.08200E-001    0.00000E+000
   6.5530   1.04000E-001    0.00000E+000
   6.5550   1.14800E-001    0.00000E+000
   6.5570   1.06300E-001    0.00000E+000
   6.5590   9.86000E-002    0.00000E+000
   6.5620   1.03500E-001    0.00000E+000
   6.5630   1.22300E-001    0.00000E+000
   6.5670   1.07500E-001    0.00000E+000
   6.5690   1.01500E-001    0.00000E+000
   6.5730   1.08500E-001    0.00000E+000
   6.5740   1.27000E-001    0.00000E+000
   6.5770   1.10000E-001    0.00000E+000
   6.5790   1.21500E-001    0.00000E+000
   6.5810   1.23500E-001    0.00000E+000
   6.5820   1.13400E-001    0.00000E+000
   6.5850   1.29300E-001    0.00000E+000
   6.5880   1.36600E-001    0.00000E+000
   6.5890   1.33200E-001    0.00000E+000
   6.5930   1.37300E-001    0.00000E+000
   6.5960   1.37900E-001    0.00000E+000
   6.5990   1.39300E-001    0.00000E+000
   6.6030   1.53800E-001    0.00000E+000
   6.6060   1.56600E-001    0.00000E+000
   6.6080   1.53400E-001    0.00000E+000
   6.6110   1.43700E-001    0.00000E+000
   6.6140   1.58700E-001    0.00000E+000
   6.6170   1.45100E-001    0.00000E+000
   6.6200   1.65000E-001    0.00000E+000
   6.6210   1.61200E-001    0.00000E+000
   6.6240   1.57200E-001    0.00000E+000
   6.6270   1.75000E-001    0.00000E+000
   6.6310   1.64900E-001    0.00000E+000
   6.6320   1.68900E-001    0.00000E+000
   6.6340   1.64900E-001    0.00000E+000
   6.6350   1.79300E-001    0.00000E+000
   6.6390   1.72400E-001    0.00000E+000
   6.6420   1.84300E-001    0.00000E+000
   6.6450   1.83100E-001    0.00000E+000
   6.6470   1.74400E-001    0.00000E+000
   6.6500   1.85700E-001    0.00000E+000
   6.6520   1.81200E-001    0.00000E+000
   6.6540   1.96000E-001    0.00000E+000
   6.6560   1.95400E-001    0.00000E+000
   6.6600   2.04100E-001    0.00000E+000
   6.6630   1.94700E-001    0.00000E+000
   6.6660   2.02000E-001    0.00000E+000
   6.6680   2.03400E-001    0.00000E+000
   6.6700   2.02500E-001    0.00000E+000
   6.6720   2.11400E-001    0.00000E+000
   6.6740   2.13100E-001    0.00000E+000
   6.6760   2.18100E-001    0.00000E+000
   6.6770   2.06800E-001    0.00000E+000
   6.6830   2.14500E-001    0.00000E+000
   6.6860   2.21800E-001    0.00000E+000
   6.6880   2.24000E-001    0.00000E+000
   6.6890   2.22100E-001    0.00000E+000
   6.6900   2.20100E-001    0.00000E+000
   6.6930   2.34400E-001    0.00000E+000
   6.6950   2.52000E-001    0.00000E+000
   6.6970   2.35400E-001    0.00000E+000
   6.6990   2.37600E-001    0.00000E+000
   6.7020   2.43100E-001    0.00000E+000
   6.7070   2.40800E-001    0.00000E+000
   6.7090   2.50700E-001    0.00000E+000
   6.7110   2.63700E-001    0.00000E+000
   6.7130   2.53500E-001    0.00000E+000
   6.7150   2.65200E-001    0.00000E+000
   6.7180   2.70200E-001    0.00000E+000
   6.7200   2.45700E-001    0.00000E+000
   6.7230   2.76600E-001    0.00000E+000
   6.7270   2.79500E-001    0.00000E+000
   6.7290   2.72900E-001    0.00000E+000
   6.7320   2.74200E-001    0.00000E+000
   6.7340   2.84000E-001    0.00000E+000
   6.7360   2.81500E-001    0.00000E+000
   6.7380   2.85500E-001    0.00000E+000
   6.7420   3.01200E-001    0.00000E+000
   6.7450   2.96300E-001    0.00000E+000
   6.7480   3.07200E-001    0.00000E+000
   6.7510   3.08500E-001    0.00000E+000
   6.7530   3.10300E-001    0.00000E+000
   6.7550   3.14600E-001    0.00000E+000
   6.7580   2.98500E-001    0.00000E+000
   6.7600   3.14300E-001    0.00000E+000
   6.7630   3.13400E-001    0.00000E+000
   6.7660   3.07900E-001    0.00000E+000
   6.7710   3.19200E-001    0.00000E+000
   6.7720   3.21100E-001    0.00000E+000
   6.7740   3.43200E-001    0.00000E+000
   6.7780   3.29400E-001    0.00000E+000
   6.7800   3.36200E-001    0.00000E+000
   6.7830   3.45800E-001    0.00000E+000
   6.7850   3.40000E-001    0.00000E+000
   6.7890   3.38100E-001    0.00000E+000
   6.7920   3.43600E-001    0.00000E+000
   6.7940   3.49200E-001    0.00000E+000
   6.7980   3.40100E-001    0.00000E+000
   6.8010   3.72000E-001    0.00000E+000
   6.8030   3.55100E-001    0.00000E+000
   6.8060   3.66600E-001    0.00000E+000
   6.8080   3.54600E-001    0.00000E+000
   6.8110   3.75000E-001    0.00000E+000
   6.8120   3.56000E-001    0.00000E+000
   6.8170   3.71800E-001    0.00000E+000
   6.8180   3.56300E-001    0.00000E+000
   6.8200   3.75700E-001    0.00000E+000
   6.8230   3.79000E-001    0.00000E+000
   6.8260   3.80200E-001    0.00000E+000
   6.8300   3.75500E-001    0.00000E+000
   6.8320   3.86500E-001    0.00000E+000
   6.8330   4.02600E-001    0.00000E+000
   6.8380   4.21900E-001    0.00000E+000
   6.8400   4.09600E-001    0.00000E+000
   6.8420   4.00000E-001    0.00000E+000
   6.8450   4.11300E-001    0.00000E+000
   6.8480   4.18800E-001    0.00000E+000
   6.8490   4.02100E-001    0.00000E+000
   6.8540   4.16300E-001    0.00000E+000
   6.8560   4.21200E-001    0.00000E+000
   6.8580   4.01900E-001    0.00000E+000
   6.8600   4.20400E-001    0.00000E+000
   6.8640   4.36600E-001    0.00000E+000
   6.8650   4.05200E-001    0.00000E+000
   6.8690   4.37800E-001    0.00000E+000
   6.8710   4.25200E-001    0.00000E+000
   6.8740   4.15400E-001    0.00000E+000
   6.8780   4.35800E-001    0.00000E+000
   6.8810   4.41300E-001    0.00000E+000
   6.8840   4.39900E-001    0.00000E+000
   6.8860   4.44100E-001    0.00000E+000
   6.8880   4.44300E-001    0.00000E+000
   6.8920   4.28300E-001    0.00000E+000
   6.8930   4.51900E-001    0.00000E+000
   6.8960   4.53100E-001    0.00000E+000
   6.8980   4.63700E-001    0.00000E+000
   6.9020   4.58500E-001    0.00000E+000
   6.9040   4.50500E-001    0.00000E+000
   6.9070   4.75600E-001    0.00000E+000
   6.9110   4.77100E-001    0.00000E+000
   6.9120   4.89500E-001    0.00000E+000
   6.9150   4.93900E-001    0.00000E+000
   6.9180   4.87000E-001    0.00000E+000
   6.9210   4.57500E-001    0.00000E+000
   6.9220   4.85100E-001    0.00000E+000
   6.9250   4.73000E-001    0.00000E+000
   6.9270   4.77800E-001    0.00000E+000
   6.9310   4.80200E-001    0.00000E+000
   6.9330   4.81600E-001    0.00000E+000
   6.9370   4.85500E-001    0.00000E+000
   6.9390   4.96600E-001    0.00000E+000
   6.9410   4.84000E-001    0.00000E+000
   6.9450   4.88700E-001    0.00000E+000
   6.9460   5.06500E-001    0.00000E+000
   6.9490   4.93800E-001    0.00000E+000
   6.9520   4.82300E-001    0.00000E+000
   6.9540   5.05500E-001    0.00000E+000
   6.9590   5.02600E-001    0.00000E+000
   6.9630   5.08100E-001    0.00000E+000
   6.9650   5.11100E-001    0.00000E+000
   6.9690   4.98500E-001    0.00000E+000
   6.9700   5.11600E-001    0.00000E+000
   6.9740   5.19000E-001    0.00000E+000
   6.9750   5.10900E-001    0.00000E+000
   6.9790   5.27900E-001    0.00000E+000
   6.9820   5.33600E-001    0.00000E+000
   6.9870   5.28200E-001    0.00000E+000
   6.9900   5.27400E-001    0.00000E+000
   6.9920   5.22200E-001    0.00000E+000
   6.9930   5.56200E-001    0.00000E+000
   6.9970   5.51200E-001    0.00000E+000
   6.9980   5.48500E-001    0.00000E+000
   7.0020   5.50000E-001    0.00000E+000
   7.0050   5.56000E-001    0.00000E+000
   7.0080   5.73800E-001    0.00000E+000
   7.0120   5.61400E-001    0.00000E+000
   7.0140   5.58200E-001    0.00000E+000
   7.0190   5.71700E-001    0.00000E+000
   7.0200   5.91000E-001    0.00000E+000
   7.0220   5.97500E-001    0.00000E+000
   7.0250   5.90900E-001    0.00000E+000
   7.0280   6.35800E-001    0.00000E+000
   7.0330   5.95200E-001    0.00000E+000
   7.0340   6.03500E-001    0.00000E+000
   7.0370   6.39200E-001    0.00000E+000
   7.0390   6.55500E-001    0.00000E+000
   7.0420   6.61800E-001    0.00000E+000
   7.0440   6.57000E-001    0.00000E+000
   7.0480   6.69700E-001    0.00000E+000
   7.0500   6.82400E-001    0.00000E+000
   7.0530   7.17900E-001    0.00000E+000
   7.0550   6.93500E-001    0.00000E+000
   7.0580   7.25300E-001    0.00000E+000
   7.0600   7.57200E-001    0.00000E+000
   7.0620   7.54500E-001    0.00000E+000
   7.0660   8.21900E-001    0.00000E+000
   7.0690   8.27800E-001    0.00000E+000
   7.0710   8.35400E-001    0.00000E+000
   7.0740   8.72200E-001    0.00000E+000
   7.0760   8.97400E-001    0.00000E+000
   7.0780   9.56400E-001    0.00000E+000
   7.0820   9.79200E-001    0.00000E+000
   7.0850   9.93500E-001    0.00000E+000
   7.0870   1.05940E+000    0.00000E+000
   7.0910   1.13090E+000    0.00000E+000
   7.0920   1.17520E+000    0.00000E+000
   7.0970   1.27700E+000    0.00000E+000
   7.0990   1.30900E+000    0.00000E+000
   7.1010   1.40280E+000    0.00000E+000
   7.1060   1.48930E+000    0.00000E+000
   7.1080   1.74510E+000    0.00000E+000
   7.1100   2.10190E+000    0.00000E+000
   7.1150   2.54340E+000    0.00000E+000
   7.1170   2.55100E+000    0.00000E+000
   7.1200   2.61310E+000    0.00000E+000
   7.1220   2.72050E+000    0.00000E+000
   7.1240   2.80790E+000    0.00000E+000
   7.1260   2.80900E+000    0.00000E+000
   7.1310   2.74530E+000    0.00000E+000
   7.1330   2.83480E+000    0.00000E+000
   7.1360   3.64550E+000    0.00000E+000
   7.1400   2.98560E+000    0.00000E+000
   7.1430   3.20470E+000    0.00000E+000
   7.1450   3.49840E+000    0.00000E+000
   7.1470   3.04320E+000    0.00000E+000
   7.1500   3.24990E+000    0.00000E+000
   7.1530   2.74520E+000    0.00000E+000
   7.1560   2.17210E+000    0.00000E+000
   7.1580   2.04220E+000    0.00000E+000
   7.1610   2.31790E+000    0.00000E+000
   7.1650   1.75770E+000    0.00000E+000
   7.1680   1.81690E+000    0.00000E+000
   7.1700   1.22170E+000    0.00000E+000
   7.1720   1.19620E+000    0.00000E+000
   7.1750   1.32690E+000    0.00000E+000
   7.1770   9.61800E-001    0.00000E+000
   7.1810   1.00000E+000    0.00000E+000
   7.1840   1.00000E+000    0.00000E+000
   7.1850   1.00000E+000    0.00000E+000
   7.1880   1.00000E+000    0.00000E+000
   7.1910   1.00000E+000    0.00000E+000
   7.1950   1.00000E+000    0.00000E+000
   7.1960   1.00000E+000    0.00000E+000
   7.1990   1.00000E+000    0.00000E+000
   7.2020   1.00000E+000    0.00000E+000
   7.2040   1.00000E+000    0.00000E+000
   7.2060   1.00000E+000    0.00000E+000
   7.2110   1.00000E+000    0.00000E+000
   7.2140   1.00000E+000    0.00000E+000
   7.2170   1.00000E+000    0.00000E+000
   7.2200   1.00000E+000    0.00000E+000
   7.2220   1.00000E+000    0.00000E+000
   7.2260   1.00000E+000    0.00000E+000
   7.2290   1.00000E+000    0.00000E+000
   7.2300   1.00000E+000    0.00000E+000
   7.2340   1.00000E+000    0.00000E+000
   7.2350   1.00000E+000    0.00000E+000
   7.2380   1.00000E+000    0.00000E+000
   7.2410   1.00000E+000    0.00000E+000
   7.2440   1.00000E+000    0.00000E+000
   7.2480   1.00000E+000    0.00000E+000
   7.2500   1.00000E+000    0.00000E+000
   7.2530   1.00000E+000    0.00000E+000
   7.2550   1.00000E+000    0.00000E+000
   7.2570   1.00000E+000    0.00000E+000
   7.2620   1.00000E+000    0.00000E+000
   7.2640   1.00000E+000    0.00000E+000
   7.2660   1.00000E+000    0.00000E+000
   7.2680   1.00000E+000    0.00000E+000
   7.2710   1.00000E+000    0.00000E+000
   7.2740   1.00000E+000    0.00000E+000
   7.2780   1.00000E+000    0.00000E+000
   7.2800   1.00000E+000    0.00000E+000
   7.2820   1.00000E+000    0.00000E+000
   7.2840   1.00000E+000    0.00000E+000
   7.2860   1.00000E+000    0.00000E+000
   7.2910   1.00000E+000    0.00000E+000
   7.2950   1.00000E+000    0.00000E+000
   7.2960   1.00000E+000    0.00000E+000
   7.3000   1.00000E+000    0.00000E+000
