# Supplementary material for: Rationally seeded computational protein design of ɑ-helical barrels
Source: Nat Chem Biol. 2024 Jun 20;20(8):991–9. doi: 10.1038/s41589-024-01642-0 (PMC11288890; doi:10.1038/s41589-024-01642-0)
Supplement: Supplementary file 5 — PDB files used for making figure panels h–j. [file 41589_2024_1642_MOESM5_ESM.zip › KIA_RP_RSPD_NatChemBiol_data_Figure3/sc-CC-7-LI_panels_c-g/AUC_panel_e/LI_SV_raw/00094.RA1]

HeptLI
R 1 20.0 40000 0032430 4.9390E11 274 1 
   5.8010   1.00000E+000    0.00000E+000
   5.8030   1.00000E+000    0.00000E+000
   5.8050   1.00000E+000    0.00000E+000
   5.8060   1.00000E+000    0.00000E+000
   5.8070   1.00000E+000    0.00000E+000
   5.8080   1.00000E+000    0.00000E+000
   5.8100   1.00000E+000    0.00000E+000
   5.8120   1.00000E+000    0.00000E+000
   5.8130   1.00000E+000    0.00000E+000
   5.8140   1.00000E+000    0.00000E+000
   5.8150   1.00000E+000    0.00000E+000
   5.8170   1.00000E+000    0.00000E+000
   5.8190   1.00000E+000    0.00000E+000
   5.8210   1.00000E+000    0.00000E+000
   5.8220   1.00000E+000    0.00000E+000
   5.8230   1.00000E+000    0.00000E+000
   5.8240   1.00000E+000    0.00000E+000
   5.8250   1.00000E+000    0.00000E+000
   5.8260   1.00000E+000    0.00000E+000
   5.8280   1.00000E+000    0.00000E+000
   5.8290   1.00000E+000    0.00000E+000
   5.8300   1.00000E+000    0.00000E+000
   5.8330   1.00000E+000    0.00000E+000
   5.8350  -1.19720E+000    0.00000E+000
   5.8370  -9.18200E-001    0.00000E+000
   5.8390  -7.97300E-001    0.00000E+000
   5.8400  -7.90700E-001    0.00000E+000
   5.8420  -7.14100E-001    0.00000E+000
   5.8440  -6.97500E-001    0.00000E+000
   5.8470  -7.13400E-001    0.00000E+000
   5.8490  -1.29040E+000    0.00000E+000
   5.8510  -1.59500E+000    0.00000E+000
   5.8530  -1.66570E+000    0.00000E+000
   5.8550  -1.70090E+000    0.00000E+000
   5.8560  -1.73700E+000    0.00000E+000
   5.8580  -1.65090E+000    0.00000E+000
   5.8590  -1.67480E+000    0.00000E+000
   5.8620  -1.57710E+000    0.00000E+000
   5.8630  -1.31110E+000    0.00000E+000
   5.8660  -1.20080E+000    0.00000E+000
   5.8670  -1.11320E+000    0.00000E+000
   5.8680  -7.63200E-001    0.00000E+000
   5.8690  -6.19800E-001    0.00000E+000
   5.8720  -5.05700E-001    0.00000E+000
   5.8730  -4.29500E-001    0.00000E+000
   5.8750  -2.95700E-001    0.00000E+000
   5.8770  -2.74300E-001    0.00000E+000
   5.8790  -1.21000E-001    0.00000E+000
   5.8810  -1.08900E-001    0.00000E+000
   5.8830  -8.15000E-002    0.00000E+000
   5.8840  -5.91000E-002    0.00000E+000
   5.8860  -2.35000E-002    0.00000E+000
   5.8880  -2.05000E-002    0.00000E+000
   5.8910  -9.00000E-003    0.00000E+000
   5.8920  -1.33000E-002    0.00000E+000
   5.8950  -6.50000E-003    0.00000E+000
   5.8980  -1.84000E-002    0.00000E+000
   5.9010   4.00000E-004    0.00000E+000
   5.9020  -1.70000E-003    0.00000E+000
   5.9050  -1.38000E-002    0.00000E+000
   5.9090  -8.70000E-003    0.00000E+000
   5.9110  -0.00000E+000    0.00000E+000
   5.9140  -6.20000E-003    0.00000E+000
   5.9150   4.30000E-003    0.00000E+000
   5.9170  -1.15000E-002    0.00000E+000
   5.9200  -7.20000E-003    0.00000E+000
   5.9230  -5.80000E-003    0.00000E+000
   5.9250   1.30000E-003    0.00000E+000
   5.9270  -2.00000E-003    0.00000E+000
   5.9290   1.68000E-002    0.00000E+000
   5.9310   2.99000E-002    0.00000E+000
   5.9320   6.60000E-003    0.00000E+000
   5.9350  -8.40000E-003    0.00000E+000
   5.9370  -8.70000E-003    0.00000E+000
   5.9400  -8.00000E-003    0.00000E+000
   5.9420  -1.35000E-002    0.00000E+000
   5.9430  -7.50000E-003    0.00000E+000
   5.9440   1.53000E-002    0.00000E+000
   5.9470   5.30000E-003    0.00000E+000
   5.9500   2.84000E-002    0.00000E+000
   5.9520   3.36000E-002    0.00000E+000
   5.9540   1.34000E-002    0.00000E+000
   5.9560   1.49000E-002    0.00000E+000
   5.9570  -2.10000E-003    0.00000E+000
   5.9590  -7.30000E-003    0.00000E+000
   5.9620  -2.60000E-003    0.00000E+000
   5.9630  -5.80000E-003    0.00000E+000
   5.9660  -4.20000E-003    0.00000E+000
   5.9680  -1.22000E-002    0.00000E+000
   5.9700  -7.00000E-003    0.00000E+000
   5.9710   8.20000E-003    0.00000E+000
   5.9740  -1.16000E-002    0.00000E+000
   5.9760  -1.45000E-002    0.00000E+000
   5.9790  -5.30000E-003    0.00000E+000
   5.9820   3.30000E-003    0.00000E+000
   5.9830  -1.18000E-002    0.00000E+000
   5.9860   9.00000E-004    0.00000E+000
   5.9870   1.00000E-004    0.00000E+000
   5.9890   1.56000E-002    0.00000E+000
   5.9910  -9.00000E-004    0.00000E+000
   5.9930   1.08000E-002    0.00000E+000
   5.9950  -0.00000E+000    0.00000E+000
   5.9960   3.15000E-002    0.00000E+000
   5.9980   2.10000E-002    0.00000E+000
   6.0020   2.86500E-001    0.00000E+000
   6.0040  -1.46900E-001    0.00000E+000
   6.0050  -7.65700E-001    0.00000E+000
   6.0070  -5.16600E-001    0.00000E+000
   6.0090  -7.82000E-002    0.00000E+000
   6.0100   6.76000E-002    0.00000E+000
   6.0130  -3.73000E-002    0.00000E+000
   6.0160  -8.20000E-003    0.00000E+000
   6.0180  -5.45000E-002    0.00000E+000
   6.0200  -4.91000E-002    0.00000E+000
   6.0220  -1.00000E-001    0.00000E+000
   6.0230   6.02100E-001    0.00000E+000
   6.0270   3.77000E-002    0.00000E+000
   6.0300   2.17000E-002    0.00000E+000
   6.0340  -1.20000E-003    0.00000E+000
   6.0350  -4.90000E-003    0.00000E+000
   6.0370   1.90000E-002    0.00000E+000
   6.0400   2.05000E-002    0.00000E+000
   6.0420   4.50000E-003    0.00000E+000
   6.0440  -5.00000E-004    0.00000E+000
   6.0490  -7.70000E-003    0.00000E+000
   6.0510   3.10000E-003    0.00000E+000
   6.0540   8.60000E-003    0.00000E+000
   6.0560   2.70000E-003    0.00000E+000
   6.0580   5.00000E-003    0.00000E+000
   6.0600   2.91000E-002    0.00000E+000
   6.0620  -3.00000E-003    0.00000E+000
   6.0640  -8.00000E-004    0.00000E+000
   6.0670   1.24000E-002    0.00000E+000
   6.0680   1.19000E-002    0.00000E+000
   6.0720   4.00000E-004    0.00000E+000
   6.0750  -4.80000E-003    0.00000E+000
   6.0760   3.50000E-003    0.00000E+000
   6.0780   6.50000E-003    0.00000E+000
   6.0810   1.79000E-002    0.00000E+000
   6.0830  -2.20000E-003    0.00000E+000
   6.0850   5.50000E-003    0.00000E+000
   6.0880  -3.20000E-003    0.00000E+000
   6.0900   4.70000E-003    0.00000E+000
   6.0930   1.89000E-002    0.00000E+000
   6.0950   7.40000E-003    0.00000E+000
   6.0970   2.00000E-003    0.00000E+000
   6.0990   9.50000E-003    0.00000E+000
   6.1020   1.15000E-002    0.00000E+000
   6.1030   9.60000E-003    0.00000E+000
   6.1060   5.60000E-003    0.00000E+000
   6.1080   6.50000E-003    0.00000E+000
   6.1100   5.20000E-003    0.00000E+000
   6.1110   1.10000E-002    0.00000E+000
   6.1150   4.40000E-003    0.00000E+000
   6.1170   5.70000E-003    0.00000E+000
   6.1190   3.30000E-003    0.00000E+000
   6.1220   4.00000E-003    0.00000E+000
   6.1240   1.06000E-002    0.00000E+000
   6.1310   7.80000E-003    0.00000E+000
   6.1320   5.20000E-003    0.00000E+000
   6.1340   2.50000E-003    0.00000E+000
   6.1360   7.40000E-003    0.00000E+000
   6.1410   9.00000E-003    0.00000E+000
   6.1440   6.00000E-004    0.00000E+000
   6.1470  -8.00000E-004    0.00000E+000
   6.1490   7.90000E-003    0.00000E+000
   6.1540   3.00000E-004    0.00000E+000
   6.1580   1.40000E-002    0.00000E+000
   6.1590   9.10000E-003    0.00000E+000
   6.1620  -5.00000E-003    0.00000E+000
   6.1630  -6.50000E-003    0.00000E+000
   6.1670   1.10000E-003    0.00000E+000
   6.1680  -5.10000E-003    0.00000E+000
   6.1720   2.90000E-002    0.00000E+000
   6.1750  -1.18000E-002    0.00000E+000
   6.1770   8.00000E-004    0.00000E+000
   6.1790   7.20000E-003    0.00000E+000
   6.1810   6.70000E-003    0.00000E+000
   6.1830   2.10000E-003    0.00000E+000
   6.1840   1.07000E-002    0.00000E+000
   6.1880   8.80000E-003    0.00000E+000
   6.1890   4.70000E-003    0.00000E+000
   6.1930   1.20000E-002    0.00000E+000
   6.1950   1.41000E-002    0.00000E+000
   6.1990   1.32000E-002    0.00000E+000
   6.2000   3.70000E-003    0.00000E+000
   6.2040   7.70000E-003    0.00000E+000
   6.2060   1.44000E-002    0.00000E+000
   6.2070   7.80000E-003    0.00000E+000
   6.2110   1.05000E-002    0.00000E+000
   6.2130   1.29000E-002    0.00000E+000
   6.2160   1.17000E-002    0.00000E+000
   6.2180   1.15000E-002    0.00000E+000
   6.2210   1.03000E-002    0.00000E+000
   6.2220   1.00000E-004    0.00000E+000
   6.2250  -1.40000E-003    0.00000E+000
   6.2280  -2.40000E-003    0.00000E+000
   6.2310   2.10000E-003    0.00000E+000
   6.2340   8.10000E-003    0.00000E+000
   6.2360   9.20000E-003    0.00000E+000
   6.2370  -1.30000E-003    0.00000E+000
   6.2410   5.90000E-003    0.00000E+000
   6.2430   9.80000E-003    0.00000E+000
   6.2470   7.40000E-003    0.00000E+000
   6.2490   1.50000E-003    0.00000E+000
   6.2500   3.40000E-003    0.00000E+000
   6.2530   3.90000E-003    0.00000E+000
   6.2550   6.60000E-003    0.00000E+000
   6.2590   1.00000E-003    0.00000E+000
   6.2630   1.07000E-002    0.00000E+000
   6.2680   1.10000E-002    0.00000E+000
   6.2690   3.90000E-003    0.00000E+000
   6.2710   9.00000E-004    0.00000E+000
   6.2740   4.10000E-003    0.00000E+000
   6.2770   6.00000E-003    0.00000E+000
   6.2800   1.47000E-002    0.00000E+000
   6.2830   7.60000E-003    0.00000E+000
   6.2850   1.08000E-002    0.00000E+000
   6.2860   1.71000E-002    0.00000E+000
   6.2890   1.50000E-003    0.00000E+000
   6.2910   1.66000E-002    0.00000E+000
   6.2950   6.30000E-003    0.00000E+000
   6.2970   1.72000E-002    0.00000E+000
   6.3000   8.70000E-003    0.00000E+000
   6.3010   2.70000E-003    0.00000E+000
   6.3030   8.70000E-003    0.00000E+000
   6.3040   2.00000E-003    0.00000E+000
   6.3050   7.60000E-003    0.00000E+000
   6.3120   1.59000E-002    0.00000E+000
   6.3150   1.17000E-002    0.00000E+000
   6.3190   1.00000E-003    0.00000E+000
   6.3200   1.38000E-002    0.00000E+000
   6.3230   7.10000E-003    0.00000E+000
   6.3250   1.26000E-002    0.00000E+000
   6.3280   1.09000E-002    0.00000E+000
   6.3290   1.32000E-002    0.00000E+000
   6.3320   1.89000E-002    0.00000E+000
   6.3380   2.47000E-002    0.00000E+000
   6.3420   3.09000E-002    0.00000E+000
   6.3430  -6.80000E-003    0.00000E+000
   6.3440   1.01000E-002    0.00000E+000
   6.3450   1.07000E-002    0.00000E+000
   6.3500   8.90000E-003    0.00000E+000
   6.3520   9.80000E-003    0.00000E+000
   6.3570   1.42000E-002    0.00000E+000
   6.3620   2.06000E-002    0.00000E+000
   6.3650   1.89000E-002    0.00000E+000
   6.3670   1.89000E-002    0.00000E+000
   6.3710   2.12000E-002    0.00000E+000
   6.3730   2.00000E-002    0.00000E+000
   6.3740   7.00000E-003    0.00000E+000
   6.3810   1.55000E-002    0.00000E+000
   6.3820   1.81000E-002    0.00000E+000
   6.3870   1.56000E-002    0.00000E+000
   6.3880   1.00000E-002    0.00000E+000
   6.3920   6.30000E-003    0.00000E+000
   6.3960   8.00000E-003    0.00000E+000
   6.4000   1.41000E-002    0.00000E+000
   6.4060   1.01000E-002    0.00000E+000
   6.4070   6.60000E-003    0.00000E+000
   6.4090   2.06000E-002    0.00000E+000
   6.4110   1.67000E-002    0.00000E+000
   6.4130   2.46000E-002    0.00000E+000
   6.4160   2.20000E-003    0.00000E+000
   6.4170   9.80000E-003    0.00000E+000
   6.4190   1.09000E-002    0.00000E+000
   6.4240   1.69000E-002    0.00000E+000
   6.4250   1.03000E-002    0.00000E+000
   6.4270   1.23000E-002    0.00000E+000
   6.4290  -4.00000E-004    0.00000E+000
   6.4340   1.98000E-002    0.00000E+000
   6.4360   1.51000E-002    0.00000E+000
   6.4370   1.31000E-002    0.00000E+000
   6.4390   1.73000E-002    0.00000E+000
   6.4430   1.88000E-002    0.00000E+000
   6.4470   1.70000E-002    0.00000E+000
   6.4500   1.74000E-002    0.00000E+000
   6.4520   2.83000E-002    0.00000E+000
   6.4540   2.75000E-002    0.00000E+000
   6.4570   1.68000E-002    0.00000E+000
   6.4590   1.10000E-002    0.00000E+000
   6.4630   2.38000E-002    0.00000E+000
   6.4650   1.86000E-002    0.00000E+000
   6.4680   1.78000E-002    0.00000E+000
   6.4700   2.62000E-002    0.00000E+000
   6.4740   1.91000E-002    0.00000E+000
   6.4760   1.89000E-002    0.00000E+000
   6.4790   2.26000E-002    0.00000E+000
   6.4800   1.85000E-002    0.00000E+000
   6.4820   2.43000E-002    0.00000E+000
   6.4840   3.29000E-002    0.00000E+000
   6.4870   2.84000E-002    0.00000E+000
   6.4890   2.20000E-002    0.00000E+000
   6.4910   2.06000E-002    0.00000E+000
   6.4960   1.91000E-002    0.00000E+000
   6.5000   2.82000E-002    0.00000E+000
   6.5020   2.10000E-002    0.00000E+000
   6.5060   3.78000E-002    0.00000E+000
   6.5080   2.57000E-002    0.00000E+000
   6.5110   2.48000E-002    0.00000E+000
   6.5120   2.86000E-002    0.00000E+000
   6.5140   3.81000E-002    0.00000E+000
   6.5180   2.89000E-002    0.00000E+000
   6.5190   1.76000E-002    0.00000E+000
   6.5220   2.35000E-002    0.00000E+000
   6.5240   2.33000E-002    0.00000E+000
   6.5280   3.66000E-002    0.00000E+000
   6.5300   3.10000E-002    0.00000E+000
   6.5320   3.42000E-002    0.00000E+000
   6.5340   5.48000E-002    0.00000E+000
   6.5350   5.30000E-002    0.00000E+000
   6.5390   2.92000E-002    0.00000E+000
   6.5430   3.61000E-002    0.00000E+000
   6.5440   3.76000E-002    0.00000E+000
   6.5470   2.87000E-002    0.00000E+000
   6.5500   4.03000E-002    0.00000E+000
   6.5520   3.38000E-002    0.00000E+000
   6.5540   5.53000E-002    0.00000E+000
   6.5550   5.85000E-002    0.00000E+000
   6.5590   4.79000E-002    0.00000E+000
   6.5610   4.51000E-002    0.00000E+000
   6.5640   4.76000E-002    0.00000E+000
   6.5680   5.38000E-002    0.00000E+000
   6.5700   5.01000E-002    0.00000E+000
   6.5720   5.14000E-002    0.00000E+000
   6.5740   5.79000E-002    0.00000E+000
   6.5760   4.72000E-002    0.00000E+000
   6.5790   5.77000E-002    0.00000E+000
   6.5820   5.53000E-002    0.00000E+000
   6.5830   6.56000E-002    0.00000E+000
   6.5850   5.58000E-002    0.00000E+000
   6.5890   6.69000E-002    0.00000E+000
   6.5910   5.01000E-002    0.00000E+000
   6.5940   5.05000E-002    0.00000E+000
   6.5960   5.98000E-002    0.00000E+000
   6.5990   5.85000E-002    0.00000E+000
   6.6030   5.60000E-002    0.00000E+000
   6.6040   7.26000E-002    0.00000E+000
   6.6080   6.93000E-002    0.00000E+000
   6.6100   6.92000E-002    0.00000E+000
   6.6130   7.46000E-002    0.00000E+000
   6.6150   6.64000E-002    0.00000E+000
   6.6170   6.54000E-002    0.00000E+000
   6.6190   7.11000E-002    0.00000E+000
   6.6210   8.10000E-002    0.00000E+000
   6.6230   7.12000E-002    0.00000E+000
   6.6270   7.86000E-002    0.00000E+000
   6.6290   7.83000E-002    0.00000E+000
   6.6310   6.51000E-002    0.00000E+000
   6.6330   7.17000E-002    0.00000E+000
   6.6350   8.17000E-002    0.00000E+000
   6.6380   7.94000E-002    0.00000E+000
   6.6410   8.10000E-002    0.00000E+000
   6.6450   8.02000E-002    0.00000E+000
   6.6470   7.68000E-002    0.00000E+000
   6.6490   8.04000E-002    0.00000E+000
   6.6500   8.64000E-002    0.00000E+000
   6.6530   8.83000E-002    0.00000E+000
   6.6550   9.66000E-002    0.00000E+000
   6.6580   7.50000E-002    0.00000E+000
   6.6600   9.36000E-002    0.00000E+000
   6.6630   9.03000E-002    0.00000E+000
   6.6650   9.29000E-002    0.00000E+000
   6.6680   1.21900E-001    0.00000E+000
   6.6720   9.38000E-002    0.00000E+000
   6.6730   1.03700E-001    0.00000E+000
   6.6750   1.05900E-001    0.00000E+000
   6.6770   1.00700E-001    0.00000E+000
   6.6800   1.05400E-001    0.00000E+000
   6.6840   1.05900E-001    0.00000E+000
   6.6870   9.69000E-002    0.00000E+000
   6.6890   1.12400E-001    0.00000E+000
   6.6900   1.20700E-001    0.00000E+000
   6.6940   1.35600E-001    0.00000E+000
   6.6970   1.15000E-001    0.00000E+000
   6.6980   1.14800E-001    0.00000E+000
   6.7010   1.28900E-001    0.00000E+000
   6.7050   1.27500E-001    0.00000E+000
   6.7080   1.24400E-001    0.00000E+000
   6.7110   1.32100E-001    0.00000E+000
   6.7130   1.34000E-001    0.00000E+000
   6.7150   1.33900E-001    0.00000E+000
   6.7160   1.37300E-001    0.00000E+000
   6.7190   1.27300E-001    0.00000E+000
   6.7230   1.31300E-001    0.00000E+000
   6.7260   1.41000E-001    0.00000E+000
   6.7280   1.47200E-001    0.00000E+000
   6.7310   1.57400E-001    0.00000E+000
   6.7340   1.25300E-001    0.00000E+000
   6.7350   1.44500E-001    0.00000E+000
   6.7380   1.45400E-001    0.00000E+000
   6.7410   1.52900E-001    0.00000E+000
   6.7440   1.70600E-001    0.00000E+000
   6.7480   1.53700E-001    0.00000E+000
   6.7500   1.56300E-001    0.00000E+000
   6.7520   1.67200E-001    0.00000E+000
   6.7540   1.75000E-001    0.00000E+000
   6.7560   1.64200E-001    0.00000E+000
   6.7580   1.64200E-001    0.00000E+000
   6.7610   1.62500E-001    0.00000E+000
   6.7640   1.62600E-001    0.00000E+000
   6.7660   1.68700E-001    0.00000E+000
   6.7700   1.78000E-001    0.00000E+000
   6.7710   1.51100E-001    0.00000E+000
   6.7750   1.65200E-001    0.00000E+000
   6.7780   1.86000E-001    0.00000E+000
   6.7800   1.74200E-001    0.00000E+000
   6.7830   2.00400E-001    0.00000E+000
   6.7850   1.88900E-001    0.00000E+000
   6.7900   1.87100E-001    0.00000E+000
   6.7930   2.06100E-001    0.00000E+000
   6.7940   2.07100E-001    0.00000E+000
   6.7980   1.96300E-001    0.00000E+000
   6.8010   2.02500E-001    0.00000E+000
   6.8040   2.13000E-001    0.00000E+000
   6.8090   2.06200E-001    0.00000E+000
   6.8100   1.98500E-001    0.00000E+000
   6.8120   2.17000E-001    0.00000E+000
   6.8160   2.05800E-001    0.00000E+000
   6.8180   2.07300E-001    0.00000E+000
   6.8190   2.15200E-001    0.00000E+000
   6.8210   2.27400E-001    0.00000E+000
   6.8240   2.37100E-001    0.00000E+000
   6.8280   2.37500E-001    0.00000E+000
   6.8310   2.32000E-001    0.00000E+000
   6.8330   2.44600E-001    0.00000E+000
   6.8360   2.62600E-001    0.00000E+000
   6.8390   2.56700E-001    0.00000E+000
   6.8410   2.62500E-001    0.00000E+000
   6.8420   2.49600E-001    0.00000E+000
   6.8460   2.46700E-001    0.00000E+000
   6.8480   2.42900E-001    0.00000E+000
   6.8520   2.50300E-001    0.00000E+000
   6.8530   2.64900E-001    0.00000E+000
   6.8560   2.58200E-001    0.00000E+000
   6.8580   2.49900E-001    0.00000E+000
   6.8620   2.65100E-001    0.00000E+000
   6.8650   2.71500E-001    0.00000E+000
   6.8680   2.68300E-001    0.00000E+000
   6.8690   2.83600E-001    0.00000E+000
   6.8710   2.74300E-001    0.00000E+000
   6.8750   2.91300E-001    0.00000E+000
   6.8780   2.87500E-001    0.00000E+000
   6.8810   2.80000E-001    0.00000E+000
   6.8840   3.02500E-001    0.00000E+000
   6.8870   3.02300E-001    0.00000E+000
   6.8880   3.05500E-001    0.00000E+000
   6.8920   2.86400E-001    0.00000E+000
   6.8950   3.06400E-001    0.00000E+000
   6.8970   3.07000E-001    0.00000E+000
   6.8990   3.00700E-001    0.00000E+000
   6.9020   2.97600E-001    0.00000E+000
   6.9030   3.08300E-001    0.00000E+000
   6.9090   3.05200E-001    0.00000E+000
   6.9120   3.33100E-001    0.00000E+000
   6.9130   3.64500E-001    0.00000E+000
   6.9150   3.27000E-001    0.00000E+000
   6.9200   3.29600E-001    0.00000E+000
   6.9220   3.27500E-001    0.00000E+000
   6.9240   3.22500E-001    0.00000E+000
   6.9270   3.24500E-001    0.00000E+000
   6.9300   3.26700E-001    0.00000E+000
   6.9320   3.42800E-001    0.00000E+000
   6.9360   3.49100E-001    0.00000E+000
   6.9380   3.53600E-001    0.00000E+000
   6.9400   3.61000E-001    0.00000E+000
   6.9450   3.37400E-001    0.00000E+000
   6.9470   3.71400E-001    0.00000E+000
   6.9500   3.71500E-001    0.00000E+000
   6.9520   3.52000E-001    0.00000E+000
   6.9560   3.79200E-001    0.00000E+000
   6.9590   3.61700E-001    0.00000E+000
   6.9610   3.73200E-001    0.00000E+000
   6.9640   3.60300E-001    0.00000E+000
   6.9650   3.71500E-001    0.00000E+000
   6.9690   3.74800E-001    0.00000E+000
   6.9700   3.86800E-001    0.00000E+000
   6.9720   3.78100E-001    0.00000E+000
   6.9750   3.80900E-001    0.00000E+000
   6.9810   4.00800E-001    0.00000E+000
   6.9820   3.97400E-001    0.00000E+000
   6.9860   4.04700E-001    0.00000E+000
   6.9880   4.10500E-001    0.00000E+000
   6.9890   4.22300E-001    0.00000E+000
   6.9930   4.04600E-001    0.00000E+000
   6.9970   4.29200E-001    0.00000E+000
   6.9990   4.08500E-001    0.00000E+000
   7.0020   4.21900E-001    0.00000E+000
   7.0040   4.26900E-001    0.00000E+000
   7.0050   4.40000E-001    0.00000E+000
   7.0080   4.37900E-001    0.00000E+000
   7.0130   4.39800E-001    0.00000E+000
   7.0140   4.47800E-001    0.00000E+000
   7.0160   4.61200E-001    0.00000E+000
   7.0190   4.82400E-001    0.00000E+000
   7.0220   4.92400E-001    0.00000E+000
   7.0240   4.74200E-001    0.00000E+000
   7.0270   4.99300E-001    0.00000E+000
   7.0290   5.24300E-001    0.00000E+000
   7.0330   4.94100E-001    0.00000E+000
   7.0350   5.26600E-001    0.00000E+000
   7.0370   5.47800E-001    0.00000E+000
   7.0420   5.60000E-001    0.00000E+000
   7.0440   5.69300E-001    0.00000E+000
   7.0460   5.83900E-001    0.00000E+000
   7.0490   5.96200E-001    0.00000E+000
   7.0520   5.99600E-001    0.00000E+000
   7.0540   6.38200E-001    0.00000E+000
   7.0560   6.62600E-001    0.00000E+000
   7.0590   6.82400E-001    0.00000E+000
   7.0620   7.18000E-001    0.00000E+000
   7.0650   7.23700E-001    0.00000E+000
   7.0690   7.46300E-001    0.00000E+000
   7.0710   7.79300E-001    0.00000E+000
   7.0740   8.45800E-001    0.00000E+000
   7.0770   8.61400E-001    0.00000E+000
   7.0800   8.94200E-001    0.00000E+000
   7.0830   9.76200E-001    0.00000E+000
   7.0850   1.03050E+000    0.00000E+000
   7.0890   1.05840E+000    0.00000E+000
   7.0900   1.16170E+000    0.00000E+000
   7.0940   1.16310E+000    0.00000E+000
   7.0950   1.27750E+000    0.00000E+000
   7.0990   1.37680E+000    0.00000E+000
   7.1030   1.46800E+000    0.00000E+000
   7.1060   1.79260E+000    0.00000E+000
   7.1080   2.24170E+000    0.00000E+000
   7.1120   2.39360E+000    0.00000E+000
   7.1150   2.54020E+000    0.00000E+000
   7.1180   2.63940E+000    0.00000E+000
   7.1220   2.70050E+000    0.00000E+000
   7.1230   2.73390E+000    0.00000E+000
   7.1260   2.65160E+000    0.00000E+000
   7.1290   2.66470E+000    0.00000E+000
   7.1310   2.93060E+000    0.00000E+000
   7.1340   3.29740E+000    0.00000E+000
   7.1370   2.87190E+000    0.00000E+000
   7.1390   3.11440E+000    0.00000E+000
   7.1420   2.92910E+000    0.00000E+000
   7.1450   2.85390E+000    0.00000E+000
   7.1470   3.08170E+000    0.00000E+000
   7.1510   2.96470E+000    0.00000E+000
   7.1530   2.84040E+000    0.00000E+000
   7.1560   2.18980E+000    0.00000E+000
   7.1590   2.18390E+000    0.00000E+000
   7.1620   1.98920E+000    0.00000E+000
   7.1650   1.80870E+000    0.00000E+000
   7.1670   1.63470E+000    0.00000E+000
   7.1690   1.69410E+000    0.00000E+000
   7.1720   1.34320E+000    0.00000E+000
   7.1750   1.30630E+000    0.00000E+000
   7.1770   9.76100E-001    0.00000E+000
   7.1800   1.00000E+000    0.00000E+000
   7.1820   1.00000E+000    0.00000E+000
   7.1860   1.00000E+000    0.00000E+000
   7.1880   1.00000E+000    0.00000E+000
   7.1910   1.00000E+000    0.00000E+000
   7.1950   1.00000E+000    0.00000E+000
   7.2000   1.00000E+000    0.00000E+000
   7.2020   1.00000E+000    0.00000E+000
   7.2040   1.00000E+000    0.00000E+000
   7.2070   1.00000E+000    0.00000E+000
   7.2090   1.00000E+000    0.00000E+000
   7.2130   1.00000E+000    0.00000E+000
   7.2160   1.00000E+000    0.00000E+000
   7.2180   1.00000E+000    0.00000E+000
   7.2210   1.00000E+000    0.00000E+000
   7.2240   1.00000E+000    0.00000E+000
   7.2270   1.00000E+000    0.00000E+000
   7.2310   1.00000E+000    0.00000E+000
   7.2320   1.00000E+000    0.00000E+000
   7.2350   1.00000E+000    0.00000E+000
   7.2380   1.00000E+000    0.00000E+000
   7.2410   1.00000E+000    0.00000E+000
   7.2440   1.00000E+000    0.00000E+000
   7.2480   1.00000E+000    0.00000E+000
   7.2500   1.00000E+000    0.00000E+000
   7.2530   1.00000E+000    0.00000E+000
   7.2550   1.00000E+000    0.00000E+000
   7.2590   1.00000E+000    0.00000E+000
   7.2620   1.00000E+000    0.00000E+000
   7.2640   1.00000E+000    0.00000E+000
   7.2660   1.00000E+000    0.00000E+000
   7.2700   1.00000E+000    0.00000E+000
   7.2710   1.00000E+000    0.00000E+000
   7.2760   1.00000E+000    0.00000E+000
   7.2780   1.00000E+000    0.00000E+000
   7.2800   1.00000E+000    0.00000E+000
   7.2840   1.00000E+000    0.00000E+000
   7.2870   1.00000E+000    0.00000E+000
   7.2910   1.00000E+000    0.00000E+000
   7.2950   1.00000E+000    0.00000E+000
   7.2960   1.00000E+000    0.00000E+000
   7.2980   1.00000E+000    0.00000E+000
   7.3000   1.00000E+000    0.00000E+000
