# Supplementary material for: Rationally seeded computational protein design of ɑ-helical barrels
Source: Nat Chem Biol. 2024 Jun 20;20(8):991–9. doi: 10.1038/s41589-024-01642-0 (PMC11288890; doi:10.1038/s41589-024-01642-0)
Supplement: Supplementary file 5 — PDB files used for making figure panels h–j. [file 41589_2024_1642_MOESM5_ESM.zip › KIA_RP_RSPD_NatChemBiol_data_Figure3/sc-CC-7-LI_panels_c-g/AUC_panel_e/LI_SV_raw/00082.RA1]

HeptLI
R 1 20.0 40000 0028833 4.3080E11 275 1 
   5.8010   1.00000E+000    0.00000E+000
   5.8030   1.00000E+000    0.00000E+000
   5.8040   1.00000E+000    0.00000E+000
   5.8050   1.00000E+000    0.00000E+000
   5.8060   1.00000E+000    0.00000E+000
   5.8070   1.00000E+000    0.00000E+000
   5.8080   1.00000E+000    0.00000E+000
   5.8100   1.00000E+000    0.00000E+000
   5.8110   1.00000E+000    0.00000E+000
   5.8120   1.00000E+000    0.00000E+000
   5.8140   1.00000E+000    0.00000E+000
   5.8150   1.00000E+000    0.00000E+000
   5.8160   1.00000E+000    0.00000E+000
   5.8170   1.00000E+000    0.00000E+000
   5.8190   1.00000E+000    0.00000E+000
   5.8210   1.00000E+000    0.00000E+000
   5.8230   1.00000E+000    0.00000E+000
   5.8240   1.00000E+000    0.00000E+000
   5.8250   1.00000E+000    0.00000E+000
   5.8260   1.00000E+000    0.00000E+000
   5.8290   1.00000E+000    0.00000E+000
   5.8310   1.00000E+000    0.00000E+000
   5.8330  -3.20680E+000    0.00000E+000
   5.8350   1.00000E+000    0.00000E+000
   5.8370  -1.16160E+000    0.00000E+000
   5.8380  -8.16500E-001    0.00000E+000
   5.8400  -7.27200E-001    0.00000E+000
   5.8420  -6.64800E-001    0.00000E+000
   5.8440  -6.18100E-001    0.00000E+000
   5.8470  -8.52000E-001    0.00000E+000
   5.8490  -1.28740E+000    0.00000E+000
   5.8510  -1.58250E+000    0.00000E+000
   5.8540  -1.68200E+000    0.00000E+000
   5.8560  -1.71610E+000    0.00000E+000
   5.8580  -1.53720E+000    0.00000E+000
   5.8590  -1.65580E+000    0.00000E+000
   5.8620  -1.41200E+000    0.00000E+000
   5.8630  -1.23420E+000    0.00000E+000
   5.8640  -1.36700E+000    0.00000E+000
   5.8650  -9.63700E-001    0.00000E+000
   5.8670  -1.31720E+000    0.00000E+000
   5.8700  -5.48900E-001    0.00000E+000
   5.8720  -3.57900E-001    0.00000E+000
   5.8730  -4.18600E-001    0.00000E+000
   5.8750  -2.43600E-001    0.00000E+000
   5.8770  -2.33800E-001    0.00000E+000
   5.8790  -1.72100E-001    0.00000E+000
   5.8810  -1.05000E-001    0.00000E+000
   5.8820  -8.11000E-002    0.00000E+000
   5.8840  -5.91000E-002    0.00000E+000
   5.8850  -3.62000E-002    0.00000E+000
   5.8860  -2.16000E-002    0.00000E+000
   5.8880  -1.70000E-002    0.00000E+000
   5.8910  -1.75000E-002    0.00000E+000
   5.8920  -1.85000E-002    0.00000E+000
   5.8930  -1.45000E-002    0.00000E+000
   5.8950  -1.17000E-002    0.00000E+000
   5.8970  -1.47000E-002    0.00000E+000
   5.8980  -1.36000E-002    0.00000E+000
   5.9000  -8.30000E-003    0.00000E+000
   5.9010  -3.20000E-003    0.00000E+000
   5.9020   1.00000E-003    0.00000E+000
   5.9050  -8.50000E-003    0.00000E+000
   5.9070  -1.55000E-002    0.00000E+000
   5.9090   4.30000E-003    0.00000E+000
   5.9110  -6.50000E-003    0.00000E+000
   5.9150   2.00000E-004    0.00000E+000
   5.9170   1.40000E-003    0.00000E+000
   5.9190  -4.80000E-003    0.00000E+000
   5.9200  -3.80000E-003    0.00000E+000
   5.9220   1.00000E-004    0.00000E+000
   5.9230  -4.30000E-003    0.00000E+000
   5.9250   8.70000E-003    0.00000E+000
   5.9270  -7.80000E-003    0.00000E+000
   5.9290   2.01000E-002    0.00000E+000
   5.9320  -6.40000E-003    0.00000E+000
   5.9350  -8.30000E-003    0.00000E+000
   5.9370  -9.70000E-003    0.00000E+000
   5.9380  -2.13000E-002    0.00000E+000
   5.9400  -5.90000E-003    0.00000E+000
   5.9420  -5.30000E-003    0.00000E+000
   5.9440  -9.90000E-003    0.00000E+000
   5.9450   9.80000E-003    0.00000E+000
   5.9470   1.94000E-002    0.00000E+000
   5.9490   2.60000E-002    0.00000E+000
   5.9510   2.81000E-002    0.00000E+000
   5.9540   2.88000E-002    0.00000E+000
   5.9560   1.30000E-003    0.00000E+000
   5.9570   2.80000E-003    0.00000E+000
   5.9590  -1.52000E-002    0.00000E+000
   5.9620  -1.60000E-003    0.00000E+000
   5.9630   9.80000E-003    0.00000E+000
   5.9650   9.30000E-003    0.00000E+000
   5.9670   3.10000E-003    0.00000E+000
   5.9690  -1.60000E-003    0.00000E+000
   5.9700  -1.10000E-002    0.00000E+000
   5.9720  -1.52000E-002    0.00000E+000
   5.9750  -6.40000E-003    0.00000E+000
   5.9770  -1.53000E-002    0.00000E+000
   5.9790   1.20000E-003    0.00000E+000
   5.9810  -7.40000E-003    0.00000E+000
   5.9830   8.30000E-003    0.00000E+000
   5.9860   3.00000E-004    0.00000E+000
   5.9870   3.60000E-003    0.00000E+000
   5.9890   5.60000E-003    0.00000E+000
   5.9910  -0.00000E+000    0.00000E+000
   5.9930   9.00000E-003    0.00000E+000
   5.9950   9.30000E-003    0.00000E+000
   5.9960   1.31000E-002    0.00000E+000
   5.9980   4.07000E-002    0.00000E+000
   6.0010   2.84500E-001    0.00000E+000
   6.0030  -4.49000E-002    0.00000E+000
   6.0050  -7.62200E-001    0.00000E+000
   6.0060  -6.40700E-001    0.00000E+000
   6.0090  -6.45000E-002    0.00000E+000
   6.0110   6.27000E-002    0.00000E+000
   6.0120  -4.87000E-002    0.00000E+000
   6.0150  -5.80000E-003    0.00000E+000
   6.0170  -5.12000E-002    0.00000E+000
   6.0180  -7.42000E-002    0.00000E+000
   6.0220  -3.09200E-001    0.00000E+000
   6.0230   7.34400E-001    0.00000E+000
   6.0260   4.55000E-002    0.00000E+000
   6.0300  -1.03000E-002    0.00000E+000
   6.0330  -1.68000E-002    0.00000E+000
   6.0350  -2.60000E-003    0.00000E+000
   6.0370   7.70000E-003    0.00000E+000
   6.0410   7.30000E-003    0.00000E+000
   6.0420  -1.40000E-003    0.00000E+000
   6.0440   6.30000E-003    0.00000E+000
   6.0510   5.30000E-003    0.00000E+000
   6.0530   6.80000E-003    0.00000E+000
   6.0540   1.27000E-002    0.00000E+000
   6.0550   8.20000E-003    0.00000E+000
   6.0560  -4.60000E-003    0.00000E+000
   6.0580   5.90000E-003    0.00000E+000
   6.0600   2.25000E-002    0.00000E+000
   6.0620   1.69000E-002    0.00000E+000
   6.0650   1.12000E-002    0.00000E+000
   6.0670   1.24000E-002    0.00000E+000
   6.0690   4.80000E-003    0.00000E+000
   6.0700   5.00000E-003    0.00000E+000
   6.0730  -6.60000E-003    0.00000E+000
   6.0770   6.70000E-003    0.00000E+000
   6.0790   1.69000E-002    0.00000E+000
   6.0830   2.80000E-003    0.00000E+000
   6.0870  -2.10000E-003    0.00000E+000
   6.0910   1.07000E-002    0.00000E+000
   6.0940   8.60000E-003    0.00000E+000
   6.0960   3.70000E-003    0.00000E+000
   6.1030   2.70000E-003    0.00000E+000
   6.1040   2.90000E-003    0.00000E+000
   6.1060   1.00000E-004    0.00000E+000
   6.1080   1.06000E-002    0.00000E+000
   6.1120   1.44000E-002    0.00000E+000
   6.1140   2.11000E-002    0.00000E+000
   6.1180   7.10000E-003    0.00000E+000
   6.1220  -2.30000E-003    0.00000E+000
   6.1240   2.16000E-002    0.00000E+000
   6.1260   6.70000E-003    0.00000E+000
   6.1280   1.11000E-002    0.00000E+000
   6.1300   2.90000E-003    0.00000E+000
   6.1330   2.50000E-003    0.00000E+000
   6.1360   2.40000E-003    0.00000E+000
   6.1370   8.10000E-003    0.00000E+000
   6.1410   9.60000E-003    0.00000E+000
   6.1430  -7.00000E-004    0.00000E+000
   6.1470   1.70000E-003    0.00000E+000
   6.1520   1.20000E-003    0.00000E+000
   6.1550   1.65000E-002    0.00000E+000
   6.1560   9.20000E-003    0.00000E+000
   6.1590   6.60000E-003    0.00000E+000
   6.1620  -5.90000E-003    0.00000E+000
   6.1640   6.80000E-003    0.00000E+000
   6.1660   1.06000E-002    0.00000E+000
   6.1700   1.11000E-002    0.00000E+000
   6.1740   6.90000E-003    0.00000E+000
   6.1750   1.01000E-002    0.00000E+000
   6.1770   1.97000E-002    0.00000E+000
   6.1790   1.37000E-002    0.00000E+000
   6.1820   1.90000E-003    0.00000E+000
   6.1840   8.30000E-003    0.00000E+000
   6.1880   6.20000E-003    0.00000E+000
   6.1890   1.00000E-003    0.00000E+000
   6.1930  -4.50000E-003    0.00000E+000
   6.1960  -6.70000E-003    0.00000E+000
   6.1990   1.29000E-002    0.00000E+000
   6.2020   6.40000E-003    0.00000E+000
   6.2030   8.30000E-003    0.00000E+000
   6.2050  -1.19000E-002    0.00000E+000
   6.2060   1.35000E-002    0.00000E+000
   6.2110   4.70000E-003    0.00000E+000
   6.2120   5.80000E-003    0.00000E+000
   6.2160   5.30000E-003    0.00000E+000
   6.2190   9.30000E-003    0.00000E+000
   6.2210  -1.00000E-003    0.00000E+000
   6.2230  -7.70000E-003    0.00000E+000
   6.2250   1.38000E-002    0.00000E+000
   6.2300   4.10000E-003    0.00000E+000
   6.2320   3.00000E-003    0.00000E+000
   6.2340   3.00000E-003    0.00000E+000
   6.2360   3.70000E-003    0.00000E+000
   6.2380  -6.40000E-003    0.00000E+000
   6.2430   6.90000E-003    0.00000E+000
   6.2470   7.70000E-003    0.00000E+000
   6.2480   5.50000E-003    0.00000E+000
   6.2520   6.00000E-003    0.00000E+000
   6.2540   9.90000E-003    0.00000E+000
   6.2550   9.00000E-003    0.00000E+000
   6.2570  -1.80000E-003    0.00000E+000
   6.2610   1.48000E-002    0.00000E+000
   6.2630   7.90000E-003    0.00000E+000
   6.2670   1.56000E-002    0.00000E+000
   6.2680   1.37000E-002    0.00000E+000
   6.2710   7.30000E-003    0.00000E+000
   6.2720   6.00000E-003    0.00000E+000
   6.2730   4.30000E-003    0.00000E+000
   6.2790   7.30000E-003    0.00000E+000
   6.2800   7.30000E-003    0.00000E+000
   6.2830   1.17000E-002    0.00000E+000
   6.2870   2.24000E-002    0.00000E+000
   6.2900   4.60000E-003    0.00000E+000
   6.2930   2.26000E-002    0.00000E+000
   6.2940   1.68000E-002    0.00000E+000
   6.2980   2.03000E-002    0.00000E+000
   6.3000  -5.00000E-004    0.00000E+000
   6.3010   2.83000E-002    0.00000E+000
   6.3020   1.45000E-002    0.00000E+000
   6.3030   1.49000E-002    0.00000E+000
   6.3100   1.18000E-002    0.00000E+000
   6.3160   1.58000E-002    0.00000E+000
   6.3190   6.30000E-003    0.00000E+000
   6.3210   1.01000E-002    0.00000E+000
   6.3240   1.18000E-002    0.00000E+000
   6.3280   1.58000E-002    0.00000E+000
   6.3290   1.44000E-002    0.00000E+000
   6.3350   9.50000E-003    0.00000E+000
   6.3400   4.52000E-002    0.00000E+000
   6.3420   6.90000E-003    0.00000E+000
   6.3460   2.51000E-002    0.00000E+000
   6.3490   1.60000E-002    0.00000E+000
   6.3510   1.82000E-002    0.00000E+000
   6.3550   1.57000E-002    0.00000E+000
   6.3600   3.25000E-002    0.00000E+000
   6.3650   1.97000E-002    0.00000E+000
   6.3660   1.89000E-002    0.00000E+000
   6.3710   3.24000E-002    0.00000E+000
   6.3720   2.64000E-002    0.00000E+000
   6.3740   1.68000E-002    0.00000E+000
   6.3760   1.60000E-002    0.00000E+000
   6.3790   2.47000E-002    0.00000E+000
   6.3830   1.87000E-002    0.00000E+000
   6.3880   3.41000E-002    0.00000E+000
   6.3900   2.04000E-002    0.00000E+000
   6.3920   2.95000E-002    0.00000E+000
   6.3960   1.00000E-002    0.00000E+000
   6.4010   1.46000E-002    0.00000E+000
   6.4040   2.40000E-002    0.00000E+000
   6.4070   3.24000E-002    0.00000E+000
   6.4100   2.70000E-002    0.00000E+000
   6.4130   3.88000E-002    0.00000E+000
   6.4170   4.68000E-002    0.00000E+000
   6.4180   1.91000E-002    0.00000E+000
   6.4220   3.34000E-002    0.00000E+000
   6.4240   3.04000E-002    0.00000E+000
   6.4270   3.57000E-002    0.00000E+000
   6.4310   4.70000E-002    0.00000E+000
   6.4360   3.98000E-002    0.00000E+000
   6.4370   2.04000E-002    0.00000E+000
   6.4400   2.95000E-002    0.00000E+000
   6.4430   4.42000E-002    0.00000E+000
   6.4450   4.60000E-002    0.00000E+000
   6.4470   3.38000E-002    0.00000E+000
   6.4500   4.26000E-002    0.00000E+000
   6.4520   4.20000E-002    0.00000E+000
   6.4550   3.85000E-002    0.00000E+000
   6.4580   3.34000E-002    0.00000E+000
   6.4610   3.75000E-002    0.00000E+000
   6.4620   5.37000E-002    0.00000E+000
   6.4640   4.30000E-002    0.00000E+000
   6.4680   4.31000E-002    0.00000E+000
   6.4710   3.42000E-002    0.00000E+000
   6.4730   5.24000E-002    0.00000E+000
   6.4750   5.28000E-002    0.00000E+000
   6.4780   5.51000E-002    0.00000E+000
   6.4800   5.53000E-002    0.00000E+000
   6.4820   5.44000E-002    0.00000E+000
   6.4840   5.45000E-002    0.00000E+000
   6.4880   6.15000E-002    0.00000E+000
   6.4900   5.21000E-002    0.00000E+000
   6.4940   5.41000E-002    0.00000E+000
   6.4960   5.19000E-002    0.00000E+000
   6.4980   5.96000E-002    0.00000E+000
   6.5010   6.32000E-002    0.00000E+000
   6.5040   4.84000E-002    0.00000E+000
   6.5050   6.43000E-002    0.00000E+000
   6.5080   5.66000E-002    0.00000E+000
   6.5090   6.54000E-002    0.00000E+000
   6.5120   6.96000E-002    0.00000E+000
   6.5140   7.38000E-002    0.00000E+000
   6.5160   6.29000E-002    0.00000E+000
   6.5180   7.32000E-002    0.00000E+000
   6.5210   8.03000E-002    0.00000E+000
   6.5230   6.83000E-002    0.00000E+000
   6.5250   7.58000E-002    0.00000E+000
   6.5270   6.56000E-002    0.00000E+000
   6.5290   6.47000E-002    0.00000E+000
   6.5320   8.07000E-002    0.00000E+000
   6.5340   8.96000E-002    0.00000E+000
   6.5350   8.71000E-002    0.00000E+000
   6.5380   7.55000E-002    0.00000E+000
   6.5430   6.84000E-002    0.00000E+000
   6.5450   7.75000E-002    0.00000E+000
   6.5470   8.39000E-002    0.00000E+000
   6.5480   8.00000E-002    0.00000E+000
   6.5510   8.27000E-002    0.00000E+000
   6.5530   8.85000E-002    0.00000E+000
   6.5550   1.11000E-001    0.00000E+000
   6.5570   1.02300E-001    0.00000E+000
   6.5610   9.34000E-002    0.00000E+000
   6.5630   9.98000E-002    0.00000E+000
   6.5660   9.16000E-002    0.00000E+000
   6.5690   8.97000E-002    0.00000E+000
   6.5720   9.30000E-002    0.00000E+000
   6.5750   1.01200E-001    0.00000E+000
   6.5780   1.06800E-001    0.00000E+000
   6.5800   1.05600E-001    0.00000E+000
   6.5820   1.09500E-001    0.00000E+000
   6.5840   1.10500E-001    0.00000E+000
   6.5870   1.26400E-001    0.00000E+000
   6.5900   1.25200E-001    0.00000E+000
   6.5930   1.26500E-001    0.00000E+000
   6.5970   1.09700E-001    0.00000E+000
   6.5980   1.25000E-001    0.00000E+000
   6.6020   1.20400E-001    0.00000E+000
   6.6040   1.37600E-001    0.00000E+000
   6.6060   1.34900E-001    0.00000E+000
   6.6090   1.40600E-001    0.00000E+000
   6.6110   1.30200E-001    0.00000E+000
   6.6140   1.31900E-001    0.00000E+000
   6.6160   1.28500E-001    0.00000E+000
   6.6190   1.40200E-001    0.00000E+000
   6.6200   1.47600E-001    0.00000E+000
   6.6220   1.41100E-001    0.00000E+000
   6.6260   1.49700E-001    0.00000E+000
   6.6280   1.60100E-001    0.00000E+000
   6.6310   1.58100E-001    0.00000E+000
   6.6330   1.67200E-001    0.00000E+000
   6.6340   1.69100E-001    0.00000E+000
   6.6370   1.61900E-001    0.00000E+000
   6.6390   1.62800E-001    0.00000E+000
   6.6420   1.57000E-001    0.00000E+000
   6.6450   1.55300E-001    0.00000E+000
   6.6470   1.62900E-001    0.00000E+000
   6.6500   1.82700E-001    0.00000E+000
   6.6520   1.81200E-001    0.00000E+000
   6.6540   1.73100E-001    0.00000E+000
   6.6560   1.80400E-001    0.00000E+000
   6.6600   1.77600E-001    0.00000E+000
   6.6610   1.84900E-001    0.00000E+000
   6.6650   1.90900E-001    0.00000E+000
   6.6670   1.96500E-001    0.00000E+000
   6.6700   1.93300E-001    0.00000E+000
   6.6720   1.87000E-001    0.00000E+000
   6.6740   1.92400E-001    0.00000E+000
   6.6770   1.94100E-001    0.00000E+000
   6.6790   1.94600E-001    0.00000E+000
   6.6830   2.17700E-001    0.00000E+000
   6.6850   1.95700E-001    0.00000E+000
   6.6890   2.09000E-001    0.00000E+000
   6.6910   2.09000E-001    0.00000E+000
   6.6920   2.25400E-001    0.00000E+000
   6.6960   2.24900E-001    0.00000E+000
   6.6970   2.16200E-001    0.00000E+000
   6.7000   2.17000E-001    0.00000E+000
   6.7020   2.27500E-001    0.00000E+000
   6.7080   2.13700E-001    0.00000E+000
   6.7090   2.31100E-001    0.00000E+000
   6.7110   2.37900E-001    0.00000E+000
   6.7140   2.33600E-001    0.00000E+000
   6.7160   2.38300E-001    0.00000E+000
   6.7180   2.39800E-001    0.00000E+000
   6.7200   2.32300E-001    0.00000E+000
   6.7250   2.56000E-001    0.00000E+000
   6.7270   2.47000E-001    0.00000E+000
   6.7280   2.50300E-001    0.00000E+000
   6.7320   2.54300E-001    0.00000E+000
   6.7330   2.47900E-001    0.00000E+000
   6.7350   2.55500E-001    0.00000E+000
   6.7370   2.55300E-001    0.00000E+000
   6.7400   2.79600E-001    0.00000E+000
   6.7440   2.84000E-001    0.00000E+000
   6.7450   2.76500E-001    0.00000E+000
   6.7480   2.70700E-001    0.00000E+000
   6.7510   2.69000E-001    0.00000E+000
   6.7550   2.80300E-001    0.00000E+000
   6.7580   2.81800E-001    0.00000E+000
   6.7610   2.87900E-001    0.00000E+000
   6.7640   2.80700E-001    0.00000E+000
   6.7660   2.93400E-001    0.00000E+000
   6.7690   2.98600E-001    0.00000E+000
   6.7720   2.87600E-001    0.00000E+000
   6.7740   2.87100E-001    0.00000E+000
   6.7760   3.12000E-001    0.00000E+000
   6.7780   3.10900E-001    0.00000E+000
   6.7820   3.09200E-001    0.00000E+000
   6.7840   3.20700E-001    0.00000E+000
   6.7860   3.15400E-001    0.00000E+000
   6.7910   3.19400E-001    0.00000E+000
   6.7930   3.30800E-001    0.00000E+000
   6.7960   3.29800E-001    0.00000E+000
   6.7990   3.29800E-001    0.00000E+000
   6.8020   3.27800E-001    0.00000E+000
   6.8040   3.36400E-001    0.00000E+000
   6.8060   3.38600E-001    0.00000E+000
   6.8100   3.24800E-001    0.00000E+000
   6.8120   3.37200E-001    0.00000E+000
   6.8160   3.42300E-001    0.00000E+000
   6.8180   3.53600E-001    0.00000E+000
   6.8200   3.35800E-001    0.00000E+000
   6.8210   3.69800E-001    0.00000E+000
   6.8230   3.49000E-001    0.00000E+000
   6.8270   3.50300E-001    0.00000E+000
   6.8300   3.58100E-001    0.00000E+000
   6.8330   3.62500E-001    0.00000E+000
   6.8370   4.12600E-001    0.00000E+000
   6.8390   3.91700E-001    0.00000E+000
   6.8420   3.74100E-001    0.00000E+000
   6.8460   3.86500E-001    0.00000E+000
   6.8470   3.74700E-001    0.00000E+000
   6.8480   3.91100E-001    0.00000E+000
   6.8530   3.87800E-001    0.00000E+000
   6.8560   3.96700E-001    0.00000E+000
   6.8580   3.90000E-001    0.00000E+000
   6.8610   4.02500E-001    0.00000E+000
   6.8640   4.09600E-001    0.00000E+000
   6.8650   4.03900E-001    0.00000E+000
   6.8670   3.81600E-001    0.00000E+000
   6.8700   4.06300E-001    0.00000E+000
   6.8730   3.99500E-001    0.00000E+000
   6.8780   4.12300E-001    0.00000E+000
   6.8790   4.06300E-001    0.00000E+000
   6.8810   4.06500E-001    0.00000E+000
   6.8840   4.41000E-001    0.00000E+000
   6.8860   4.06900E-001    0.00000E+000
   6.8880   4.16600E-001    0.00000E+000
   6.8920   4.34800E-001    0.00000E+000
   6.8950   4.44400E-001    0.00000E+000
   6.8970   4.36100E-001    0.00000E+000
   6.8990   4.38300E-001    0.00000E+000
   6.9010   4.35500E-001    0.00000E+000
   6.9050   4.34200E-001    0.00000E+000
   6.9080   4.41100E-001    0.00000E+000
   6.9120   4.48800E-001    0.00000E+000
   6.9130   4.69900E-001    0.00000E+000
   6.9160   4.74700E-001    0.00000E+000
   6.9190   4.55200E-001    0.00000E+000
   6.9200   4.49300E-001    0.00000E+000
   6.9250   4.49700E-001    0.00000E+000
   6.9260   4.60300E-001    0.00000E+000
   6.9290   4.71000E-001    0.00000E+000
   6.9320   4.69500E-001    0.00000E+000
   6.9340   4.91200E-001    0.00000E+000
   6.9380   4.54800E-001    0.00000E+000
   6.9400   4.84800E-001    0.00000E+000
   6.9440   4.66500E-001    0.00000E+000
   6.9450   4.72200E-001    0.00000E+000
   6.9470   4.84300E-001    0.00000E+000
   6.9500   4.67500E-001    0.00000E+000
   6.9550   4.76100E-001    0.00000E+000
   6.9580   5.00800E-001    0.00000E+000
   6.9600   4.69000E-001    0.00000E+000
   6.9620   4.79700E-001    0.00000E+000
   6.9650   5.01800E-001    0.00000E+000
   6.9700   4.93100E-001    0.00000E+000
   6.9740   4.98400E-001    0.00000E+000
   6.9750   4.84700E-001    0.00000E+000
   6.9810   5.21200E-001    0.00000E+000
   6.9820   5.12800E-001    0.00000E+000
   6.9830   5.18400E-001    0.00000E+000
   6.9880   5.31800E-001    0.00000E+000
   6.9900   5.16000E-001    0.00000E+000
   6.9930   5.11500E-001    0.00000E+000
   6.9960   5.52000E-001    0.00000E+000
   6.9970   5.28300E-001    0.00000E+000
   7.0000   5.20400E-001    0.00000E+000
   7.0040   5.35900E-001    0.00000E+000
   7.0070   5.44600E-001    0.00000E+000
   7.0110   5.36200E-001    0.00000E+000
   7.0130   5.40000E-001    0.00000E+000
   7.0160   5.54800E-001    0.00000E+000
   7.0200   5.87100E-001    0.00000E+000
   7.0230   5.65000E-001    0.00000E+000
   7.0250   5.87900E-001    0.00000E+000
   7.0290   6.03200E-001    0.00000E+000
   7.0330   5.97200E-001    0.00000E+000
   7.0340   6.13700E-001    0.00000E+000
   7.0390   6.43400E-001    0.00000E+000
   7.0420   6.63200E-001    0.00000E+000
   7.0440   6.56200E-001    0.00000E+000
   7.0480   6.84300E-001    0.00000E+000
   7.0500   6.80800E-001    0.00000E+000
   7.0530   7.17700E-001    0.00000E+000
   7.0550   6.99300E-001    0.00000E+000
   7.0580   7.48700E-001    0.00000E+000
   7.0600   7.38600E-001    0.00000E+000
   7.0630   7.72200E-001    0.00000E+000
   7.0670   8.03300E-001    0.00000E+000
   7.0690   8.30200E-001    0.00000E+000
   7.0710   8.38800E-001    0.00000E+000
   7.0740   8.77600E-001    0.00000E+000
   7.0760   9.28900E-001    0.00000E+000
   7.0800   9.62400E-001    0.00000E+000
   7.0830   9.59300E-001    0.00000E+000
   7.0850   1.02280E+000    0.00000E+000
   7.0870   1.05170E+000    0.00000E+000
   7.0910   1.12760E+000    0.00000E+000
   7.0920   1.18850E+000    0.00000E+000
   7.0960   1.27920E+000    0.00000E+000
   7.0990   1.33760E+000    0.00000E+000
   7.1010   1.39770E+000    0.00000E+000
   7.1060   1.46320E+000    0.00000E+000
   7.1080   1.87470E+000    0.00000E+000
   7.1120   2.32120E+000    0.00000E+000
   7.1150   2.41800E+000    0.00000E+000
   7.1180   2.48890E+000    0.00000E+000
   7.1200   2.67820E+000    0.00000E+000
   7.1240   2.65700E+000    0.00000E+000
   7.1260   2.64030E+000    0.00000E+000
   7.1290   2.78730E+000    0.00000E+000
   7.1310   2.71990E+000    0.00000E+000
   7.1330   2.83700E+000    0.00000E+000
   7.1360   2.87930E+000    0.00000E+000
   7.1380   2.87230E+000    0.00000E+000
   7.1420   3.03060E+000    0.00000E+000
   7.1450   3.02460E+000    0.00000E+000
   7.1470   3.18750E+000    0.00000E+000
   7.1490   3.49720E+000    0.00000E+000
   7.1540   2.79300E+000    0.00000E+000
   7.1590   2.06950E+000    0.00000E+000
   7.1610   4.00000E+000    0.00000E+000
   7.1630   1.93480E+000    0.00000E+000
   7.1660   2.12680E+000    0.00000E+000
   7.1690   1.59230E+000    0.00000E+000
   7.1720   1.39530E+000    0.00000E+000
   7.1750   1.29910E+000    0.00000E+000
   7.1770   1.19420E+000    0.00000E+000
   7.1790   8.82100E-001    0.00000E+000
   7.1810   1.11060E+000    0.00000E+000
   7.1840   1.00000E+000    0.00000E+000
   7.1870   1.00000E+000    0.00000E+000
   7.1880   1.00000E+000    0.00000E+000
   7.1930   1.00000E+000    0.00000E+000
   7.1950   1.00000E+000    0.00000E+000
   7.1980   1.00000E+000    0.00000E+000
   7.2010   1.00000E+000    0.00000E+000
   7.2020   1.00000E+000    0.00000E+000
   7.2060   1.00000E+000    0.00000E+000
   7.2080   1.00000E+000    0.00000E+000
   7.2120   1.00000E+000    0.00000E+000
   7.2160   1.00000E+000    0.00000E+000
   7.2180   1.00000E+000    0.00000E+000
   7.2200   1.00000E+000    0.00000E+000
   7.2240   1.00000E+000    0.00000E+000
   7.2250   1.00000E+000    0.00000E+000
   7.2290   1.00000E+000    0.00000E+000
   7.2310   1.00000E+000    0.00000E+000
   7.2340   1.00000E+000    0.00000E+000
   7.2360   1.00000E+000    0.00000E+000
   7.2400   1.00000E+000    0.00000E+000
   7.2430   1.00000E+000    0.00000E+000
   7.2450   1.00000E+000    0.00000E+000
   7.2480   1.00000E+000    0.00000E+000
   7.2520   1.00000E+000    0.00000E+000
   7.2540   1.00000E+000    0.00000E+000
   7.2570   1.00000E+000    0.00000E+000
   7.2590   1.00000E+000    0.00000E+000
   7.2620   1.00000E+000    0.00000E+000
   7.2640   1.00000E+000    0.00000E+000
   7.2670   1.00000E+000    0.00000E+000
   7.2700   1.00000E+000    0.00000E+000
   7.2710   1.00000E+000    0.00000E+000
   7.2750   1.00000E+000    0.00000E+000
   7.2780   1.00000E+000    0.00000E+000
   7.2800   1.00000E+000    0.00000E+000
   7.2820   1.00000E+000    0.00000E+000
   7.2860   1.00000E+000    0.00000E+000
   7.2890   1.00000E+000    0.00000E+000
   7.2920   1.00000E+000    0.00000E+000
   7.2940   1.00000E+000    0.00000E+000
   7.2980   1.00000E+000    0.00000E+000
   7.3000   1.00000E+000    0.00000E+000
