# Supplementary material for: Rationally seeded computational protein design of ɑ-helical barrels
Source: Nat Chem Biol. 2024 Jun 20;20(8):991–9. doi: 10.1038/s41589-024-01642-0 (PMC11288890; doi:10.1038/s41589-024-01642-0)
Supplement: Supplementary file 5 — PDB files used for making figure panels h–j. [file 41589_2024_1642_MOESM5_ESM.zip › KIA_RP_RSPD_NatChemBiol_data_Figure3/sc-CC-7-LI_panels_c-g/AUC_panel_e/LI_SV_raw/00096.RA1]

HeptLI
R 1 20.0 40000 0033028 5.0440E11 275 1 
   5.8000   1.00000E+000    0.00000E+000
   5.8030   1.00000E+000    0.00000E+000
   5.8040   1.00000E+000    0.00000E+000
   5.8050   1.00000E+000    0.00000E+000
   5.8070   1.00000E+000    0.00000E+000
   5.8080   1.00000E+000    0.00000E+000
   5.8090   1.00000E+000    0.00000E+000
   5.8100   1.00000E+000    0.00000E+000
   5.8110   1.00000E+000    0.00000E+000
   5.8120   1.00000E+000    0.00000E+000
   5.8140   1.00000E+000    0.00000E+000
   5.8150   1.00000E+000    0.00000E+000
   5.8160   1.00000E+000    0.00000E+000
   5.8170   1.00000E+000    0.00000E+000
   5.8190   1.00000E+000    0.00000E+000
   5.8210   1.00000E+000    0.00000E+000
   5.8230   1.00000E+000    0.00000E+000
   5.8240   1.00000E+000    0.00000E+000
   5.8260   1.00000E+000    0.00000E+000
   5.8280   1.00000E+000    0.00000E+000
   5.8300   1.00000E+000    0.00000E+000
   5.8310   1.00000E+000    0.00000E+000
   5.8330   1.00000E+000    0.00000E+000
   5.8350  -1.80340E+000    0.00000E+000
   5.8360  -1.37300E+000    0.00000E+000
   5.8380  -1.11530E+000    0.00000E+000
   5.8390  -8.39000E-001    0.00000E+000
   5.8400  -7.65400E-001    0.00000E+000
   5.8420  -6.37500E-001    0.00000E+000
   5.8440  -6.72000E-001    0.00000E+000
   5.8450  -6.90400E-001    0.00000E+000
   5.8460  -9.00600E-001    0.00000E+000
   5.8490  -1.21690E+000    0.00000E+000
   5.8510  -1.37290E+000    0.00000E+000
   5.8530  -1.57140E+000    0.00000E+000
   5.8550  -1.65120E+000    0.00000E+000
   5.8560  -1.66370E+000    0.00000E+000
   5.8570  -1.70460E+000    0.00000E+000
   5.8590  -1.62130E+000    0.00000E+000
   5.8620  -1.38550E+000    0.00000E+000
   5.8630  -1.46310E+000    0.00000E+000
   5.8640  -1.21180E+000    0.00000E+000
   5.8660  -8.58200E-001    0.00000E+000
   5.8670  -9.93200E-001    0.00000E+000
   5.8700  -6.32200E-001    0.00000E+000
   5.8720  -4.27000E-001    0.00000E+000
   5.8730  -3.87900E-001    0.00000E+000
   5.8750  -3.22900E-001    0.00000E+000
   5.8760  -3.15700E-001    0.00000E+000
   5.8790  -2.40200E-001    0.00000E+000
   5.8810  -1.05200E-001    0.00000E+000
   5.8840  -4.17000E-002    0.00000E+000
   5.8850  -2.59000E-002    0.00000E+000
   5.8860  -3.85000E-002    0.00000E+000
   5.8880  -7.90000E-003    0.00000E+000
   5.8910  -2.09000E-002    0.00000E+000
   5.8930  -9.60000E-003    0.00000E+000
   5.8940  -2.70000E-003    0.00000E+000
   5.8970   2.10000E-003    0.00000E+000
   5.9000   5.50000E-003    0.00000E+000
   5.9020  -5.20000E-003    0.00000E+000
   5.9030  -8.30000E-003    0.00000E+000
   5.9060  -1.48000E-002    0.00000E+000
   5.9090   9.30000E-003    0.00000E+000
   5.9120  -1.00000E-003    0.00000E+000
   5.9150   2.60000E-003    0.00000E+000
   5.9160   7.80000E-003    0.00000E+000
   5.9170  -5.10000E-003    0.00000E+000
   5.9200  -1.02000E-002    0.00000E+000
   5.9220   8.00000E-004    0.00000E+000
   5.9230   6.40000E-003    0.00000E+000
   5.9240  -1.10000E-003    0.00000E+000
   5.9270  -5.00000E-003    0.00000E+000
   5.9290   2.13000E-002    0.00000E+000
   5.9310   5.00000E-004    0.00000E+000
   5.9330  -8.70000E-003    0.00000E+000
   5.9380  -2.21000E-002    0.00000E+000
   5.9390  -1.67000E-002    0.00000E+000
   5.9400  -1.60000E-003    0.00000E+000
   5.9420  -9.20000E-003    0.00000E+000
   5.9440   3.50000E-003    0.00000E+000
   5.9470   8.00000E-003    0.00000E+000
   5.9500   3.91000E-002    0.00000E+000
   5.9520   3.44000E-002    0.00000E+000
   5.9530   3.10000E-002    0.00000E+000
   5.9560  -2.00000E-004    0.00000E+000
   5.9570   4.70000E-003    0.00000E+000
   5.9600  -6.80000E-003    0.00000E+000
   5.9620  -6.00000E-004    0.00000E+000
   5.9630  -5.00000E-004    0.00000E+000
   5.9640   6.30000E-003    0.00000E+000
   5.9680  -3.10000E-003    0.00000E+000
   5.9710  -2.70000E-003    0.00000E+000
   5.9720  -5.60000E-003    0.00000E+000
   5.9760  -1.39000E-002    0.00000E+000
   5.9770  -6.50000E-003    0.00000E+000
   5.9790   4.90000E-003    0.00000E+000
   5.9800  -2.10000E-003    0.00000E+000
   5.9820   7.30000E-003    0.00000E+000
   5.9840   1.18000E-002    0.00000E+000
   5.9870  -1.50000E-003    0.00000E+000
   5.9880   1.25000E-002    0.00000E+000
   5.9890   5.00000E-004    0.00000E+000
   5.9910   2.18000E-002    0.00000E+000
   5.9930   2.00000E-004    0.00000E+000
   5.9950   1.24000E-002    0.00000E+000
   5.9960   3.69000E-002    0.00000E+000
   5.9980   1.89000E-002    0.00000E+000
   6.0020   2.30900E-001    0.00000E+000
   6.0030  -4.06800E-001    0.00000E+000
   6.0060  -6.84800E-001    0.00000E+000
   6.0070  -4.54400E-001    0.00000E+000
   6.0090   5.53000E-002    0.00000E+000
   6.0100   4.81000E-002    0.00000E+000
   6.0120  -2.26000E-002    0.00000E+000
   6.0160   6.60000E-003    0.00000E+000
   6.0190  -3.09000E-002    0.00000E+000
   6.0210  -3.12500E-001    0.00000E+000
   6.0230   7.16100E-001    0.00000E+000
   6.0280  -8.62000E-002    0.00000E+000
   6.0320   1.21000E-002    0.00000E+000
   6.0340   7.00000E-004    0.00000E+000
   6.0370   1.28000E-002    0.00000E+000
   6.0410   1.14000E-002    0.00000E+000
   6.0420   1.90000E-003    0.00000E+000
   6.0440   0.00000E+000    0.00000E+000
   6.0450  -2.00000E-004    0.00000E+000
   6.0500   2.00000E-003    0.00000E+000
   6.0520   2.40000E-003    0.00000E+000
   6.0530   7.70000E-003    0.00000E+000
   6.0560  -2.70000E-003    0.00000E+000
   6.0580   1.45000E-002    0.00000E+000
   6.0610   1.08000E-002    0.00000E+000
   6.0620   1.30000E-002    0.00000E+000
   6.0650  -6.40000E-003    0.00000E+000
   6.0670   1.02000E-002    0.00000E+000
   6.0690   8.50000E-003    0.00000E+000
   6.0710   7.70000E-003    0.00000E+000
   6.0740   5.40000E-003    0.00000E+000
   6.0760  -4.30000E-003    0.00000E+000
   6.0780   1.95000E-002    0.00000E+000
   6.0820   6.20000E-003    0.00000E+000
   6.0830   2.50000E-003    0.00000E+000
   6.0850  -1.30000E-003    0.00000E+000
   6.0860  -1.39000E-002    0.00000E+000
   6.0890   8.90000E-003    0.00000E+000
   6.0920   1.06000E-002    0.00000E+000
   6.0940   4.60000E-003    0.00000E+000
   6.0960  -1.90000E-003    0.00000E+000
   6.0970   8.60000E-003    0.00000E+000
   6.1020  -3.50000E-003    0.00000E+000
   6.1050  -4.70000E-003    0.00000E+000
   6.1070  -6.80000E-003    0.00000E+000
   6.1090   2.90000E-003    0.00000E+000
   6.1110   6.00000E-004    0.00000E+000
   6.1150   2.90000E-003    0.00000E+000
   6.1180   8.50000E-003    0.00000E+000
   6.1190  -6.80000E-003    0.00000E+000
   6.1220  -5.30000E-003    0.00000E+000
   6.1280   4.20000E-003    0.00000E+000
   6.1300  -2.60000E-003    0.00000E+000
   6.1320  -1.60000E-003    0.00000E+000
   6.1360   2.10000E-003    0.00000E+000
   6.1380   6.00000E-003    0.00000E+000
   6.1400  -3.70000E-003    0.00000E+000
   6.1410   2.80000E-003    0.00000E+000
   6.1450   1.00000E-004    0.00000E+000
   6.1500   1.15000E-002    0.00000E+000
   6.1540  -9.00000E-004    0.00000E+000
   6.1560   6.90000E-003    0.00000E+000
   6.1590   1.74000E-002    0.00000E+000
   6.1610   5.40000E-003    0.00000E+000
   6.1630   5.00000E-004    0.00000E+000
   6.1650   2.00000E-004    0.00000E+000
   6.1680   1.06000E-002    0.00000E+000
   6.1710   1.36000E-002    0.00000E+000
   6.1720   8.90000E-003    0.00000E+000
   6.1750   5.60000E-003    0.00000E+000
   6.1770   9.80000E-003    0.00000E+000
   6.1790   3.30000E-003    0.00000E+000
   6.1810   2.55000E-002    0.00000E+000
   6.1840   1.37000E-002    0.00000E+000
   6.1880  -3.00000E-004    0.00000E+000
   6.1890  -2.20000E-003    0.00000E+000
   6.1920   8.00000E-003    0.00000E+000
   6.1950   5.30000E-003    0.00000E+000
   6.1990   1.04000E-002    0.00000E+000
   6.2010   8.00000E-003    0.00000E+000
   6.2020   3.70000E-003    0.00000E+000
   6.2040  -3.00000E-004    0.00000E+000
   6.2070  -3.60000E-003    0.00000E+000
   6.2090   1.30000E-002    0.00000E+000
   6.2120   4.10000E-003    0.00000E+000
   6.2140   9.90000E-003    0.00000E+000
   6.2180   1.44000E-002    0.00000E+000
   6.2200   1.13000E-002    0.00000E+000
   6.2220   3.90000E-003    0.00000E+000
   6.2240   7.00000E-003    0.00000E+000
   6.2270   2.80000E-003    0.00000E+000
   6.2310   6.90000E-003    0.00000E+000
   6.2320   1.66000E-002    0.00000E+000
   6.2340   6.00000E-003    0.00000E+000
   6.2360   4.30000E-003    0.00000E+000
   6.2390  -1.34000E-002    0.00000E+000
   6.2440   1.72000E-002    0.00000E+000
   6.2460   1.19000E-002    0.00000E+000
   6.2490   2.00000E-003    0.00000E+000
   6.2500   7.00000E-003    0.00000E+000
   6.2520  -5.00000E-004    0.00000E+000
   6.2530  -7.00000E-004    0.00000E+000
   6.2550  -2.10000E-003    0.00000E+000
   6.2570   5.40000E-003    0.00000E+000
   6.2590   9.20000E-003    0.00000E+000
   6.2630   7.80000E-003    0.00000E+000
   6.2640  -0.00000E+000    0.00000E+000
   6.2690   1.32000E-002    0.00000E+000
   6.2700   1.10000E-003    0.00000E+000
   6.2720   1.48000E-002    0.00000E+000
   6.2770   2.80000E-003    0.00000E+000
   6.2810   1.89000E-002    0.00000E+000
   6.2840  -3.90000E-003    0.00000E+000
   6.2870   3.60000E-003    0.00000E+000
   6.2880   8.30000E-003    0.00000E+000
   6.2910   1.28000E-002    0.00000E+000
   6.2940   1.24000E-002    0.00000E+000
   6.2970   7.30000E-003    0.00000E+000
   6.3000   1.95000E-002    0.00000E+000
   6.3010   1.01000E-002    0.00000E+000
   6.3020   1.38000E-002    0.00000E+000
   6.3070   9.50000E-003    0.00000E+000
   6.3080   1.58000E-002    0.00000E+000
   6.3130   1.01000E-002    0.00000E+000
   6.3150  -2.70000E-003    0.00000E+000
   6.3160   1.14000E-002    0.00000E+000
   6.3180   7.40000E-003    0.00000E+000
   6.3210   9.50000E-003    0.00000E+000
   6.3220   1.26000E-002    0.00000E+000
   6.3240   8.20000E-003    0.00000E+000
   6.3300   2.50000E-003    0.00000E+000
   6.3310   8.70000E-003    0.00000E+000
   6.3360   1.28000E-002    0.00000E+000
   6.3370   2.66000E-002    0.00000E+000
   6.3400   2.74000E-002    0.00000E+000
   6.3430   1.02000E-002    0.00000E+000
   6.3460   1.98000E-002    0.00000E+000
   6.3510   1.19000E-002    0.00000E+000
   6.3600   1.91000E-002    0.00000E+000
   6.3640   3.06000E-002    0.00000E+000
   6.3650   8.40000E-003    0.00000E+000
   6.3680   1.25000E-002    0.00000E+000
   6.3710   2.23000E-002    0.00000E+000
   6.3730   1.40000E-002    0.00000E+000
   6.3760   1.29000E-002    0.00000E+000
   6.3770   1.89000E-002    0.00000E+000
   6.3830   1.34000E-002    0.00000E+000
   6.3880   1.58000E-002    0.00000E+000
   6.3890   2.03000E-002    0.00000E+000
   6.3920   8.80000E-003    0.00000E+000
   6.3930   6.70000E-003    0.00000E+000
   6.3940   1.65000E-002    0.00000E+000
   6.3990   2.32000E-002    0.00000E+000
   6.4040   1.64000E-002    0.00000E+000
   6.4060   1.70000E-002    0.00000E+000
   6.4080   2.12000E-002    0.00000E+000
   6.4100   1.04000E-002    0.00000E+000
   6.4150   2.21000E-002    0.00000E+000
   6.4180   1.52000E-002    0.00000E+000
   6.4240   2.41000E-002    0.00000E+000
   6.4270   2.47000E-002    0.00000E+000
   6.4290   1.92000E-002    0.00000E+000
   6.4310   2.24000E-002    0.00000E+000
   6.4330   7.90000E-003    0.00000E+000
   6.4360   1.53000E-002    0.00000E+000
   6.4380   1.68000E-002    0.00000E+000
   6.4400   1.34000E-002    0.00000E+000
   6.4430   3.14000E-002    0.00000E+000
   6.4450   3.23000E-002    0.00000E+000
   6.4460   2.68000E-002    0.00000E+000
   6.4490   2.40000E-002    0.00000E+000
   6.4510   3.07000E-002    0.00000E+000
   6.4540   1.61000E-002    0.00000E+000
   6.4560   1.10000E-002    0.00000E+000
   6.4590   1.08000E-002    0.00000E+000
   6.4600   2.25000E-002    0.00000E+000
   6.4630   2.17000E-002    0.00000E+000
   6.4650   2.36000E-002    0.00000E+000
   6.4670   1.66000E-002    0.00000E+000
   6.4700   1.99000E-002    0.00000E+000
   6.4740   3.02000E-002    0.00000E+000
   6.4770   2.36000E-002    0.00000E+000
   6.4780   1.31000E-002    0.00000E+000
   6.4800   2.29000E-002    0.00000E+000
   6.4820   2.68000E-002    0.00000E+000
   6.4840   2.86000E-002    0.00000E+000
   6.4870   3.18000E-002    0.00000E+000
   6.4890   3.01000E-002    0.00000E+000
   6.4910   2.61000E-002    0.00000E+000
   6.4950   1.88000E-002    0.00000E+000
   6.4960   2.40000E-002    0.00000E+000
   6.4990   1.82000E-002    0.00000E+000
   6.5020   2.38000E-002    0.00000E+000
   6.5050   2.43000E-002    0.00000E+000
   6.5070   2.20000E-002    0.00000E+000
   6.5090   2.25000E-002    0.00000E+000
   6.5120   3.52000E-002    0.00000E+000
   6.5140   2.36000E-002    0.00000E+000
   6.5160   3.21000E-002    0.00000E+000
   6.5180   3.20000E-002    0.00000E+000
   6.5210   3.48000E-002    0.00000E+000
   6.5230   2.64000E-002    0.00000E+000
   6.5260   4.35000E-002    0.00000E+000
   6.5280   2.49000E-002    0.00000E+000
   6.5300   2.44000E-002    0.00000E+000
   6.5320   3.44000E-002    0.00000E+000
   6.5340   4.37000E-002    0.00000E+000
   6.5360   3.08000E-002    0.00000E+000
   6.5380   2.02000E-002    0.00000E+000
   6.5430   2.76000E-002    0.00000E+000
   6.5450   4.05000E-002    0.00000E+000
   6.5470   3.94000E-002    0.00000E+000
   6.5500   3.88000E-002    0.00000E+000
   6.5510   3.97000E-002    0.00000E+000
   6.5530   5.07000E-002    0.00000E+000
   6.5570   5.14000E-002    0.00000E+000
   6.5590   3.14000E-002    0.00000E+000
   6.5610   3.74000E-002    0.00000E+000
   6.5640   4.43000E-002    0.00000E+000
   6.5660   4.26000E-002    0.00000E+000
   6.5690   4.37000E-002    0.00000E+000
   6.5710   4.03000E-002    0.00000E+000
   6.5730   4.82000E-002    0.00000E+000
   6.5760   5.76000E-002    0.00000E+000
   6.5780   5.22000E-002    0.00000E+000
   6.5810   4.54000E-002    0.00000E+000
   6.5830   4.83000E-002    0.00000E+000
   6.5850   5.06000E-002    0.00000E+000
   6.5860   5.77000E-002    0.00000E+000
   6.5890   5.85000E-002    0.00000E+000
   6.5900   4.04000E-002    0.00000E+000
   6.5930   4.98000E-002    0.00000E+000
   6.5960   6.15000E-002    0.00000E+000
   6.5990   4.50000E-002    0.00000E+000
   6.6030   6.05000E-002    0.00000E+000
   6.6050   5.47000E-002    0.00000E+000
   6.6080   6.08000E-002    0.00000E+000
   6.6100   6.29000E-002    0.00000E+000
   6.6120   6.22000E-002    0.00000E+000
   6.6130   6.08000E-002    0.00000E+000
   6.6150   6.68000E-002    0.00000E+000
   6.6180   5.79000E-002    0.00000E+000
   6.6200   6.33000E-002    0.00000E+000
   6.6210   7.03000E-002    0.00000E+000
   6.6240   7.57000E-002    0.00000E+000
   6.6290   6.60000E-002    0.00000E+000
   6.6310   6.74000E-002    0.00000E+000
   6.6330   7.07000E-002    0.00000E+000
   6.6350   7.24000E-002    0.00000E+000
   6.6370   7.04000E-002    0.00000E+000
   6.6420   7.52000E-002    0.00000E+000
   6.6440   7.39000E-002    0.00000E+000
   6.6460   6.10000E-002    0.00000E+000
   6.6490   6.97000E-002    0.00000E+000
   6.6500   8.46000E-002    0.00000E+000
   6.6530   8.59000E-002    0.00000E+000
   6.6550   8.65000E-002    0.00000E+000
   6.6580   8.14000E-002    0.00000E+000
   6.6600   8.71000E-002    0.00000E+000
   6.6620   7.68000E-002    0.00000E+000
   6.6650   9.15000E-002    0.00000E+000
   6.6680   8.81000E-002    0.00000E+000
   6.6700   7.70000E-002    0.00000E+000
   6.6710   9.04000E-002    0.00000E+000
   6.6730   9.96000E-002    0.00000E+000
   6.6750   9.31000E-002    0.00000E+000
   6.6770   7.82000E-002    0.00000E+000
   6.6810   1.00800E-001    0.00000E+000
   6.6840   9.57000E-002    0.00000E+000
   6.6880   1.02600E-001    0.00000E+000
   6.6890   9.27000E-002    0.00000E+000
   6.6920   1.14000E-001    0.00000E+000
   6.6950   1.10400E-001    0.00000E+000
   6.6970   1.06100E-001    0.00000E+000
   6.7000   1.17300E-001    0.00000E+000
   6.7060   1.19600E-001    0.00000E+000
   6.7090   1.16300E-001    0.00000E+000
   6.7110   1.08800E-001    0.00000E+000
   6.7130   1.07700E-001    0.00000E+000
   6.7140   1.26400E-001    0.00000E+000
   6.7160   1.16000E-001    0.00000E+000
   6.7190   1.17200E-001    0.00000E+000
   6.7220   1.30500E-001    0.00000E+000
   6.7250   1.25300E-001    0.00000E+000
   6.7280   1.19900E-001    0.00000E+000
   6.7310   1.35900E-001    0.00000E+000
   6.7330   1.16200E-001    0.00000E+000
   6.7340   1.29200E-001    0.00000E+000
   6.7360   1.25400E-001    0.00000E+000
   6.7410   1.42800E-001    0.00000E+000
   6.7440   1.38500E-001    0.00000E+000
   6.7470   1.31500E-001    0.00000E+000
   6.7490   1.32700E-001    0.00000E+000
   6.7510   1.49300E-001    0.00000E+000
   6.7530   1.47800E-001    0.00000E+000
   6.7550   1.41900E-001    0.00000E+000
   6.7590   1.57100E-001    0.00000E+000
   6.7610   1.54500E-001    0.00000E+000
   6.7620   1.55300E-001    0.00000E+000
   6.7650   1.55900E-001    0.00000E+000
   6.7680   1.60300E-001    0.00000E+000
   6.7720   1.52600E-001    0.00000E+000
   6.7750   1.64500E-001    0.00000E+000
   6.7770   1.63100E-001    0.00000E+000
   6.7800   1.59500E-001    0.00000E+000
   6.7820   1.87500E-001    0.00000E+000
   6.7840   1.78700E-001    0.00000E+000
   6.7890   1.85900E-001    0.00000E+000
   6.7910   1.78700E-001    0.00000E+000
   6.7940   1.85300E-001    0.00000E+000
   6.7980   1.73700E-001    0.00000E+000
   6.7990   1.77100E-001    0.00000E+000
   6.8020   1.98400E-001    0.00000E+000
   6.8050   1.88300E-001    0.00000E+000
   6.8080   1.80200E-001    0.00000E+000
   6.8100   1.95100E-001    0.00000E+000
   6.8120   1.94800E-001    0.00000E+000
   6.8160   1.97800E-001    0.00000E+000
   6.8180   1.97900E-001    0.00000E+000
   6.8200   2.09300E-001    0.00000E+000
   6.8240   2.14000E-001    0.00000E+000
   6.8260   2.09800E-001    0.00000E+000
   6.8280   2.15200E-001    0.00000E+000
   6.8310   2.17000E-001    0.00000E+000
   6.8340   2.46200E-001    0.00000E+000
   6.8390   2.37200E-001    0.00000E+000
   6.8410   2.51600E-001    0.00000E+000
   6.8440   2.38000E-001    0.00000E+000
   6.8460   2.45400E-001    0.00000E+000
   6.8480   2.23000E-001    0.00000E+000
   6.8530   2.44900E-001    0.00000E+000
   6.8540   2.28800E-001    0.00000E+000
   6.8560   2.34100E-001    0.00000E+000
   6.8580   2.42700E-001    0.00000E+000
   6.8620   2.52600E-001    0.00000E+000
   6.8650   2.51700E-001    0.00000E+000
   6.8670   2.40800E-001    0.00000E+000
   6.8690   2.54500E-001    0.00000E+000
   6.8730   2.64800E-001    0.00000E+000
   6.8760   2.72200E-001    0.00000E+000
   6.8780   2.70000E-001    0.00000E+000
   6.8810   2.70400E-001    0.00000E+000
   6.8840   2.78800E-001    0.00000E+000
   6.8880   2.82900E-001    0.00000E+000
   6.8900   2.60600E-001    0.00000E+000
   6.8940   2.64800E-001    0.00000E+000
   6.8950   2.80700E-001    0.00000E+000
   6.8980   2.88800E-001    0.00000E+000
   6.9010   2.75100E-001    0.00000E+000
   6.9030   2.88000E-001    0.00000E+000
   6.9060   2.97900E-001    0.00000E+000
   6.9100   3.16500E-001    0.00000E+000
   6.9130   3.31600E-001    0.00000E+000
   6.9150   3.27400E-001    0.00000E+000
   6.9170   3.17000E-001    0.00000E+000
   6.9220   2.88200E-001    0.00000E+000
   6.9240   3.03700E-001    0.00000E+000
   6.9280   3.07400E-001    0.00000E+000
   6.9290   3.23300E-001    0.00000E+000
   6.9310   3.13900E-001    0.00000E+000
   6.9350   3.31300E-001    0.00000E+000
   6.9380   3.16900E-001    0.00000E+000
   6.9400   3.53300E-001    0.00000E+000
   6.9430   3.18000E-001    0.00000E+000
   6.9440   3.32200E-001    0.00000E+000
   6.9470   3.41000E-001    0.00000E+000
   6.9520   3.37300E-001    0.00000E+000
   6.9540   3.50200E-001    0.00000E+000
   6.9580   3.36400E-001    0.00000E+000
   6.9610   3.50400E-001    0.00000E+000
   6.9640   3.48000E-001    0.00000E+000
   6.9650   3.58100E-001    0.00000E+000
   6.9680   3.59300E-001    0.00000E+000
   6.9690   3.65700E-001    0.00000E+000
   6.9740   3.51500E-001    0.00000E+000
   6.9770   3.73800E-001    0.00000E+000
   6.9810   3.84900E-001    0.00000E+000
   6.9840   3.67500E-001    0.00000E+000
   6.9860   3.70000E-001    0.00000E+000
   6.9890   3.78300E-001    0.00000E+000
   6.9910   3.79700E-001    0.00000E+000
   6.9940   3.88200E-001    0.00000E+000
   6.9970   4.05000E-001    0.00000E+000
   6.9980   4.10200E-001    0.00000E+000
   7.0020   3.91100E-001    0.00000E+000
   7.0050   4.30500E-001    0.00000E+000
   7.0070   4.17900E-001    0.00000E+000
   7.0120   4.20300E-001    0.00000E+000
   7.0140   4.32600E-001    0.00000E+000
   7.0150   4.48100E-001    0.00000E+000
   7.0190   4.45400E-001    0.00000E+000
   7.0210   4.64800E-001    0.00000E+000
   7.0230   4.63600E-001    0.00000E+000
   7.0250   4.98700E-001    0.00000E+000
   7.0300   4.94500E-001    0.00000E+000
   7.0340   4.89300E-001    0.00000E+000
   7.0380   5.38100E-001    0.00000E+000
   7.0420   5.43800E-001    0.00000E+000
   7.0440   5.50600E-001    0.00000E+000
   7.0460   5.68500E-001    0.00000E+000
   7.0490   5.84400E-001    0.00000E+000
   7.0520   6.00300E-001    0.00000E+000
   7.0550   6.46200E-001    0.00000E+000
   7.0580   6.65400E-001    0.00000E+000
   7.0610   6.86900E-001    0.00000E+000
   7.0640   7.03200E-001    0.00000E+000
   7.0670   7.34700E-001    0.00000E+000
   7.0690   7.71300E-001    0.00000E+000
   7.0720   8.22300E-001    0.00000E+000
   7.0760   8.36600E-001    0.00000E+000
   7.0780   8.75900E-001    0.00000E+000
   7.0810   9.31900E-001    0.00000E+000
   7.0850   9.93700E-001    0.00000E+000
   7.0880   1.05290E+000    0.00000E+000
   7.0910   1.13550E+000    0.00000E+000
   7.0940   1.16110E+000    0.00000E+000
   7.0970   1.32780E+000    0.00000E+000
   7.1010   1.38890E+000    0.00000E+000
   7.1040   1.48510E+000    0.00000E+000
   7.1060   1.99380E+000    0.00000E+000
   7.1100   2.27110E+000    0.00000E+000
   7.1120   2.43030E+000    0.00000E+000
   7.1150   2.63980E+000    0.00000E+000
   7.1180   2.50050E+000    0.00000E+000
   7.1210   2.78060E+000    0.00000E+000
   7.1240   2.57330E+000    0.00000E+000
   7.1260   2.66140E+000    0.00000E+000
   7.1290   3.08340E+000    0.00000E+000
   7.1310   3.01030E+000    0.00000E+000
   7.1340   2.75030E+000    0.00000E+000
   7.1370   2.98070E+000    0.00000E+000
   7.1390   3.10540E+000    0.00000E+000
   7.1430   2.98760E+000    0.00000E+000
   7.1460   2.89810E+000    0.00000E+000
   7.1470   3.28180E+000    0.00000E+000
   7.1510   3.31960E+000    0.00000E+000
   7.1530   3.29070E+000    0.00000E+000
   7.1560   2.27450E+000    0.00000E+000
   7.1590   2.15420E+000    0.00000E+000
   7.1610   2.09730E+000    0.00000E+000
   7.1650   1.88650E+000    0.00000E+000
   7.1670   1.93310E+000    0.00000E+000
   7.1700   1.85120E+000    0.00000E+000
   7.1730   1.27810E+000    0.00000E+000
   7.1760   8.51200E-001    0.00000E+000
   7.1790  -1.36690E+000    0.00000E+000
   7.1810   1.00000E+000    0.00000E+000
   7.1830   1.00000E+000    0.00000E+000
   7.1860   1.00000E+000    0.00000E+000
   7.1890   1.00000E+000    0.00000E+000
   7.1920   1.00000E+000    0.00000E+000
   7.1950   1.00000E+000    0.00000E+000
   7.1970   1.00000E+000    0.00000E+000
   7.2000   1.00000E+000    0.00000E+000
   7.2030   1.00000E+000    0.00000E+000
   7.2040   1.00000E+000    0.00000E+000
   7.2080   1.00000E+000    0.00000E+000
   7.2100   1.00000E+000    0.00000E+000
   7.2140   1.00000E+000    0.00000E+000
   7.2180   1.00000E+000    0.00000E+000
   7.2190   1.00000E+000    0.00000E+000
   7.2240   1.00000E+000    0.00000E+000
   7.2270   1.00000E+000    0.00000E+000
   7.2290   1.00000E+000    0.00000E+000
   7.2320   1.00000E+000    0.00000E+000
   7.2340   1.00000E+000    0.00000E+000
   7.2360   1.00000E+000    0.00000E+000
   7.2410   1.00000E+000    0.00000E+000
   7.2430   1.00000E+000    0.00000E+000
   7.2470   1.00000E+000    0.00000E+000
   7.2490   1.00000E+000    0.00000E+000
   7.2520   1.00000E+000    0.00000E+000
   7.2550   1.00000E+000    0.00000E+000
   7.2570   1.00000E+000    0.00000E+000
   7.2600   1.00000E+000    0.00000E+000
   7.2640   1.00000E+000    0.00000E+000
   7.2660   1.00000E+000    0.00000E+000
   7.2690   1.00000E+000    0.00000E+000
   7.2710   1.00000E+000    0.00000E+000
   7.2730   1.00000E+000    0.00000E+000
   7.2780   1.00000E+000    0.00000E+000
   7.2810   1.00000E+000    0.00000E+000
   7.2840   1.00000E+000    0.00000E+000
   7.2860   1.00000E+000    0.00000E+000
   7.2890   1.00000E+000    0.00000E+000
   7.2930   1.00000E+000    0.00000E+000
   7.2960   1.00000E+000    0.00000E+000
   7.2980   1.00000E+000    0.00000E+000
   7.3000   1.00000E+000    0.00000E+000
