# Supplementary material for: Rationally seeded computational protein design of ɑ-helical barrels
Source: Nat Chem Biol. 2024 Jun 20;20(8):991–9. doi: 10.1038/s41589-024-01642-0 (PMC11288890; doi:10.1038/s41589-024-01642-0)
Supplement: Supplementary file 5 — PDB files used for making figure panels h–j. [file 41589_2024_1642_MOESM5_ESM.zip › KIA_RP_RSPD_NatChemBiol_data_Figure3/sc-CC-7-LI_panels_c-g/AUC_panel_e/LI_SV_raw/00041.RA1]

HeptLI
R 1 20.0 40000 0016551 2.1520E11 276 1 
   5.8000   1.00000E+000    0.00000E+000
   5.8020   1.00000E+000    0.00000E+000
   5.8030   1.00000E+000    0.00000E+000
   5.8040   1.00000E+000    0.00000E+000
   5.8050   1.00000E+000    0.00000E+000
   5.8060   1.00000E+000    0.00000E+000
   5.8070   1.00000E+000    0.00000E+000
   5.8080   1.00000E+000    0.00000E+000
   5.8090   1.00000E+000    0.00000E+000
   5.8100   1.00000E+000    0.00000E+000
   5.8120   1.00000E+000    0.00000E+000
   5.8130   1.00000E+000    0.00000E+000
   5.8140   1.00000E+000    0.00000E+000
   5.8150   1.00000E+000    0.00000E+000
   5.8160   1.00000E+000    0.00000E+000
   5.8170   1.00000E+000    0.00000E+000
   5.8180   1.00000E+000    0.00000E+000
   5.8190   1.00000E+000    0.00000E+000
   5.8200   1.00000E+000    0.00000E+000
   5.8210   1.00000E+000    0.00000E+000
   5.8220   1.00000E+000    0.00000E+000
   5.8230   1.00000E+000    0.00000E+000
   5.8240   1.00000E+000    0.00000E+000
   5.8260   1.00000E+000    0.00000E+000
   5.8270   1.00000E+000    0.00000E+000
   5.8290   1.00000E+000    0.00000E+000
   5.8300   1.00000E+000    0.00000E+000
   5.8310   1.00000E+000    0.00000E+000
   5.8330   1.00000E+000    0.00000E+000
   5.8350  -1.00650E+000    0.00000E+000
   5.8360  -1.26560E+000    0.00000E+000
   5.8380  -8.53600E-001    0.00000E+000
   5.8400  -6.47800E-001    0.00000E+000
   5.8420  -6.59900E-001    0.00000E+000
   5.8430  -7.35100E-001    0.00000E+000
   5.8440  -7.51200E-001    0.00000E+000
   5.8460  -8.43400E-001    0.00000E+000
   5.8470  -1.05650E+000    0.00000E+000
   5.8490  -1.31820E+000    0.00000E+000
   5.8500  -1.56080E+000    0.00000E+000
   5.8520  -1.53580E+000    0.00000E+000
   5.8540  -1.71070E+000    0.00000E+000
   5.8560  -1.67410E+000    0.00000E+000
   5.8570  -1.56890E+000    0.00000E+000
   5.8580  -1.67480E+000    0.00000E+000
   5.8600  -1.50310E+000    0.00000E+000
   5.8620  -1.59050E+000    0.00000E+000
   5.8630  -1.35820E+000    0.00000E+000
   5.8660  -9.87400E-001    0.00000E+000
   5.8680  -6.97700E-001    0.00000E+000
   5.8700  -5.13700E-001    0.00000E+000
   5.8730  -4.00300E-001    0.00000E+000
   5.8740  -3.55500E-001    0.00000E+000
   5.8760  -2.81400E-001    0.00000E+000
   5.8790  -1.26100E-001    0.00000E+000
   5.8820  -9.70000E-002    0.00000E+000
   5.8830  -3.16000E-002    0.00000E+000
   5.8850  -3.56000E-002    0.00000E+000
   5.8860  -3.26000E-002    0.00000E+000
   5.8880  -9.50000E-003    0.00000E+000
   5.8900  -2.27000E-002    0.00000E+000
   5.8910   2.00000E-004    0.00000E+000
   5.8920  -7.70000E-003    0.00000E+000
   5.8930  -2.39000E-002    0.00000E+000
   5.8960  -1.31000E-002    0.00000E+000
   5.8970  -1.49000E-002    0.00000E+000
   5.8980  -1.14000E-002    0.00000E+000
   5.8990  -1.12000E-002    0.00000E+000
   5.9010  -3.20000E-003    0.00000E+000
   5.9020   5.10000E-003    0.00000E+000
   5.9040  -1.32000E-002    0.00000E+000
   5.9060  -1.18000E-002    0.00000E+000
   5.9080  -2.10000E-003    0.00000E+000
   5.9090   6.90000E-003    0.00000E+000
   5.9110   5.90000E-003    0.00000E+000
   5.9130  -2.50000E-003    0.00000E+000
   5.9150   6.50000E-003    0.00000E+000
   5.9170  -7.90000E-003    0.00000E+000
   5.9180  -8.50000E-003    0.00000E+000
   5.9200  -5.00000E-004    0.00000E+000
   5.9220  -3.10000E-003    0.00000E+000
   5.9230   5.40000E-003    0.00000E+000
   5.9240   3.70000E-003    0.00000E+000
   5.9250   8.80000E-003    0.00000E+000
   5.9260  -3.50000E-003    0.00000E+000
   5.9270   2.48000E-002    0.00000E+000
   5.9310   1.10000E-002    0.00000E+000
   5.9320  -1.42000E-002    0.00000E+000
   5.9340  -6.90000E-003    0.00000E+000
   5.9360  -7.20000E-003    0.00000E+000
   5.9380  -2.21000E-002    0.00000E+000
   5.9400  -7.60000E-003    0.00000E+000
   5.9420   5.70000E-003    0.00000E+000
   5.9440  -5.80000E-003    0.00000E+000
   5.9450   2.25000E-002    0.00000E+000
   5.9470   0.00000E+000    0.00000E+000
   5.9490   1.13000E-002    0.00000E+000
   5.9510   2.43000E-002    0.00000E+000
   5.9540   1.93000E-002    0.00000E+000
   5.9550   1.17000E-002    0.00000E+000
   5.9560   4.80000E-003    0.00000E+000
   5.9590   4.20000E-003    0.00000E+000
   5.9620   4.80000E-003    0.00000E+000
   5.9630   2.00000E-003    0.00000E+000
   5.9640   1.18000E-002    0.00000E+000
   5.9660   1.06000E-002    0.00000E+000
   5.9690  -2.20000E-003    0.00000E+000
   5.9700  -7.00000E-004    0.00000E+000
   5.9740  -6.80000E-003    0.00000E+000
   5.9770   1.90000E-003    0.00000E+000
   5.9790   4.30000E-003    0.00000E+000
   5.9820  -4.50000E-003    0.00000E+000
   5.9830   1.51000E-002    0.00000E+000
   5.9860   1.23000E-002    0.00000E+000
   5.9880   1.30000E-002    0.00000E+000
   5.9890   7.30000E-003    0.00000E+000
   5.9910   8.50000E-003    0.00000E+000
   5.9940   1.59000E-002    0.00000E+000
   5.9950  -8.00000E-004    0.00000E+000
   5.9960   3.51000E-002    0.00000E+000
   5.9970   3.35000E-002    0.00000E+000
   6.0020   2.30400E-001    0.00000E+000
   6.0030  -4.42100E-001    0.00000E+000
   6.0050  -7.29200E-001    0.00000E+000
   6.0070  -4.71300E-001    0.00000E+000
   6.0090   2.86000E-002    0.00000E+000
   6.0100   4.37000E-002    0.00000E+000
   6.0140  -1.51000E-002    0.00000E+000
   6.0160  -7.60000E-003    0.00000E+000
   6.0180  -5.63000E-002    0.00000E+000
   6.0190  -1.46100E-001    0.00000E+000
   6.0210  -2.86400E-001    0.00000E+000
   6.0230   6.27900E-001    0.00000E+000
   6.0280  -8.24000E-002    0.00000E+000
   6.0300   2.43000E-002    0.00000E+000
   6.0330  -4.60000E-003    0.00000E+000
   6.0350   9.30000E-003    0.00000E+000
   6.0370   1.43000E-002    0.00000E+000
   6.0400   2.39000E-002    0.00000E+000
   6.0420   6.00000E-004    0.00000E+000
   6.0440   1.30000E-002    0.00000E+000
   6.0450   6.30000E-003    0.00000E+000
   6.0500   9.80000E-003    0.00000E+000
   6.0530   2.55000E-002    0.00000E+000
   6.0540   1.42000E-002    0.00000E+000
   6.0560   1.89000E-002    0.00000E+000
   6.0580   2.44000E-002    0.00000E+000
   6.0600   3.03000E-002    0.00000E+000
   6.0630   6.50000E-003    0.00000E+000
   6.0650   1.22000E-002    0.00000E+000
   6.0670   1.53000E-002    0.00000E+000
   6.0700   1.33000E-002    0.00000E+000
   6.0730   1.59000E-002    0.00000E+000
   6.0740   4.00000E-004    0.00000E+000
   6.0780   8.30000E-003    0.00000E+000
   6.0810   3.15000E-002    0.00000E+000
   6.0860  -5.80000E-003    0.00000E+000
   6.0890   6.30000E-003    0.00000E+000
   6.0930   1.25000E-002    0.00000E+000
   6.0940   3.51000E-002    0.00000E+000
   6.0980   1.74000E-002    0.00000E+000
   6.1020   3.10000E-002    0.00000E+000
   6.1030   2.67000E-002    0.00000E+000
   6.1050   1.00000E-002    0.00000E+000
   6.1070   1.88000E-002    0.00000E+000
   6.1110   7.80000E-003    0.00000E+000
   6.1130   2.74000E-002    0.00000E+000
   6.1160   2.09000E-002    0.00000E+000
   6.1190   1.63000E-002    0.00000E+000
   6.1220   2.61000E-002    0.00000E+000
   6.1250   3.77000E-002    0.00000E+000
   6.1300   2.35000E-002    0.00000E+000
   6.1310   2.96000E-002    0.00000E+000
   6.1340   2.13000E-002    0.00000E+000
   6.1370   4.27000E-002    0.00000E+000
   6.1390   2.99000E-002    0.00000E+000
   6.1420   3.14000E-002    0.00000E+000
   6.1440   3.19000E-002    0.00000E+000
   6.1450   1.19000E-002    0.00000E+000
   6.1460   3.59000E-002    0.00000E+000
   6.1490   3.80000E-002    0.00000E+000
   6.1530   3.34000E-002    0.00000E+000
   6.1540   6.01000E-002    0.00000E+000
   6.1580   4.79000E-002    0.00000E+000
   6.1610   3.04000E-002    0.00000E+000
   6.1650   3.80000E-002    0.00000E+000
   6.1670   4.12000E-002    0.00000E+000
   6.1700   4.86000E-002    0.00000E+000
   6.1730   5.18000E-002    0.00000E+000
   6.1740   4.62000E-002    0.00000E+000
   6.1760   5.75000E-002    0.00000E+000
   6.1770   4.63000E-002    0.00000E+000
   6.1810   5.63000E-002    0.00000E+000
   6.1830   5.30000E-002    0.00000E+000
   6.1860   5.90000E-002    0.00000E+000
   6.1880   5.95000E-002    0.00000E+000
   6.1910   5.70000E-002    0.00000E+000
   6.1930   6.29000E-002    0.00000E+000
   6.1950   6.35000E-002    0.00000E+000
   6.1980   6.83000E-002    0.00000E+000
   6.2020   6.10000E-002    0.00000E+000
   6.2050   7.63000E-002    0.00000E+000
   6.2060   6.91000E-002    0.00000E+000
   6.2090   7.46000E-002    0.00000E+000
   6.2100   8.15000E-002    0.00000E+000
   6.2130   7.72000E-002    0.00000E+000
   6.2140   7.67000E-002    0.00000E+000
   6.2180   8.37000E-002    0.00000E+000
   6.2190   9.96000E-002    0.00000E+000
   6.2220   8.47000E-002    0.00000E+000
   6.2240   9.22000E-002    0.00000E+000
   6.2270   8.91000E-002    0.00000E+000
   6.2300   9.71000E-002    0.00000E+000
   6.2330   1.02200E-001    0.00000E+000
   6.2350   1.08400E-001    0.00000E+000
   6.2360   1.07200E-001    0.00000E+000
   6.2390   9.88000E-002    0.00000E+000
   6.2410   1.10900E-001    0.00000E+000
   6.2480   1.06900E-001    0.00000E+000
   6.2500   1.10700E-001    0.00000E+000
   6.2530   1.17500E-001    0.00000E+000
   6.2540   1.24100E-001    0.00000E+000
   6.2570   1.20700E-001    0.00000E+000
   6.2620   1.28800E-001    0.00000E+000
   6.2650   1.38800E-001    0.00000E+000
   6.2680   1.42400E-001    0.00000E+000
   6.2710   1.46500E-001    0.00000E+000
   6.2720   1.42000E-001    0.00000E+000
   6.2750   1.42400E-001    0.00000E+000
   6.2780   1.70800E-001    0.00000E+000
   6.2840   1.60300E-001    0.00000E+000
   6.2860   1.74400E-001    0.00000E+000
   6.2890   1.67100E-001    0.00000E+000
   6.2910   1.78100E-001    0.00000E+000
   6.2950   1.80600E-001    0.00000E+000
   6.2960   1.78300E-001    0.00000E+000
   6.3000   1.93300E-001    0.00000E+000
   6.3010   2.00200E-001    0.00000E+000
   6.3070   2.04700E-001    0.00000E+000
   6.3100   2.00900E-001    0.00000E+000
   6.3110   2.01200E-001    0.00000E+000
   6.3160   2.15300E-001    0.00000E+000
   6.3190   2.20500E-001    0.00000E+000
   6.3200   2.29000E-001    0.00000E+000
   6.3240   2.18600E-001    0.00000E+000
   6.3250   2.37900E-001    0.00000E+000
   6.3320   2.29300E-001    0.00000E+000
   6.3330   2.30800E-001    0.00000E+000
   6.3340   2.51600E-001    0.00000E+000
   6.3350   2.78100E-001    0.00000E+000
   6.3400   2.70900E-001    0.00000E+000
   6.3420   2.62300E-001    0.00000E+000
   6.3450   2.57900E-001    0.00000E+000
   6.3460   2.69800E-001    0.00000E+000
   6.3480   2.69200E-001    0.00000E+000
   6.3490   2.81300E-001    0.00000E+000
   6.3520   2.77300E-001    0.00000E+000
   6.3580   2.76500E-001    0.00000E+000
   6.3620   2.94100E-001    0.00000E+000
   6.3670   2.95400E-001    0.00000E+000
   6.3690   3.15400E-001    0.00000E+000
   6.3710   3.17200E-001    0.00000E+000
   6.3740   3.11200E-001    0.00000E+000
   6.3750   3.27600E-001    0.00000E+000
   6.3760   3.12700E-001    0.00000E+000
   6.3820   3.35200E-001    0.00000E+000
   6.3860   3.25200E-001    0.00000E+000
   6.3880   3.40600E-001    0.00000E+000
   6.3940   3.42500E-001    0.00000E+000
   6.3950   3.62400E-001    0.00000E+000
   6.3960   3.55900E-001    0.00000E+000
   6.4000   3.57600E-001    0.00000E+000
   6.4080   3.45400E-001    0.00000E+000
   6.4100   3.69900E-001    0.00000E+000
   6.4110   3.81300E-001    0.00000E+000
   6.4170   3.92300E-001    0.00000E+000
   6.4190   3.96600E-001    0.00000E+000
   6.4200   3.94400E-001    0.00000E+000
   6.4240   4.08200E-001    0.00000E+000
   6.4260   4.02300E-001    0.00000E+000
   6.4310   4.06500E-001    0.00000E+000
   6.4330   4.10400E-001    0.00000E+000
   6.4360   4.11400E-001    0.00000E+000
   6.4380   4.25900E-001    0.00000E+000
   6.4400   4.19100E-001    0.00000E+000
   6.4430   4.42800E-001    0.00000E+000
   6.4450   4.52700E-001    0.00000E+000
   6.4480   4.40700E-001    0.00000E+000
   6.4510   4.46100E-001    0.00000E+000
   6.4520   4.54800E-001    0.00000E+000
   6.4540   4.36100E-001    0.00000E+000
   6.4570   4.46600E-001    0.00000E+000
   6.4590   4.61100E-001    0.00000E+000
   6.4610   4.57600E-001    0.00000E+000
   6.4630   4.58700E-001    0.00000E+000
   6.4650   4.72800E-001    0.00000E+000
   6.4670   4.66600E-001    0.00000E+000
   6.4720   4.92300E-001    0.00000E+000
   6.4740   4.87200E-001    0.00000E+000
   6.4770   5.00300E-001    0.00000E+000
   6.4780   4.72000E-001    0.00000E+000
   6.4800   4.86100E-001    0.00000E+000
   6.4820   4.93900E-001    0.00000E+000
   6.4860   5.08700E-001    0.00000E+000
   6.4880   4.99800E-001    0.00000E+000
   6.4910   4.97400E-001    0.00000E+000
   6.4940   5.09600E-001    0.00000E+000
   6.4960   5.00900E-001    0.00000E+000
   6.4980   5.10800E-001    0.00000E+000
   6.5020   5.06300E-001    0.00000E+000
   6.5040   5.22900E-001    0.00000E+000
   6.5060   5.23900E-001    0.00000E+000
   6.5090   5.24400E-001    0.00000E+000
   6.5120   5.31600E-001    0.00000E+000
   6.5140   5.29000E-001    0.00000E+000
   6.5160   5.34200E-001    0.00000E+000
   6.5180   5.33800E-001    0.00000E+000
   6.5210   5.34900E-001    0.00000E+000
   6.5220   5.37400E-001    0.00000E+000
   6.5250   5.43400E-001    0.00000E+000
   6.5280   5.48500E-001    0.00000E+000
   6.5300   5.35000E-001    0.00000E+000
   6.5320   5.36600E-001    0.00000E+000
   6.5350   5.65400E-001    0.00000E+000
   6.5370   5.62000E-001    0.00000E+000
   6.5380   5.62300E-001    0.00000E+000
   6.5430   5.53100E-001    0.00000E+000
   6.5450   5.57900E-001    0.00000E+000
   6.5480   5.82000E-001    0.00000E+000
   6.5490   5.55200E-001    0.00000E+000
   6.5510   5.65900E-001    0.00000E+000
   6.5530   5.84700E-001    0.00000E+000
   6.5550   5.79000E-001    0.00000E+000
   6.5580   5.56600E-001    0.00000E+000
   6.5600   5.78300E-001    0.00000E+000
   6.5640   5.83200E-001    0.00000E+000
   6.5660   5.71700E-001    0.00000E+000
   6.5690   5.84300E-001    0.00000E+000
   6.5710   5.79000E-001    0.00000E+000
   6.5740   5.97800E-001    0.00000E+000
   6.5760   5.82800E-001    0.00000E+000
   6.5790   5.99600E-001    0.00000E+000
   6.5810   5.84900E-001    0.00000E+000
   6.5840   5.89700E-001    0.00000E+000
   6.5850   5.89200E-001    0.00000E+000
   6.5880   6.00300E-001    0.00000E+000
   6.5920   5.87000E-001    0.00000E+000
   6.5940   5.77900E-001    0.00000E+000
   6.5960   6.03200E-001    0.00000E+000
   6.5990   5.96000E-001    0.00000E+000
   6.6010   5.88900E-001    0.00000E+000
   6.6040   6.10100E-001    0.00000E+000
   6.6060   6.04200E-001    0.00000E+000
   6.6090   6.05900E-001    0.00000E+000
   6.6120   6.07900E-001    0.00000E+000
   6.6140   6.22400E-001    0.00000E+000
   6.6170   6.15400E-001    0.00000E+000
   6.6180   5.99200E-001    0.00000E+000
   6.6220   6.07700E-001    0.00000E+000
   6.6230   5.92700E-001    0.00000E+000
   6.6250   6.28300E-001    0.00000E+000
   6.6290   6.20600E-001    0.00000E+000
   6.6310   6.24000E-001    0.00000E+000
   6.6330   6.15600E-001    0.00000E+000
   6.6350   5.92600E-001    0.00000E+000
   6.6370   6.12100E-001    0.00000E+000
   6.6410   6.20000E-001    0.00000E+000
   6.6440   6.34000E-001    0.00000E+000
   6.6450   6.09300E-001    0.00000E+000
   6.6490   6.21200E-001    0.00000E+000
   6.6510   6.27400E-001    0.00000E+000
   6.6530   6.29500E-001    0.00000E+000
   6.6560   6.13300E-001    0.00000E+000
   6.6580   6.27300E-001    0.00000E+000
   6.6610   6.30300E-001    0.00000E+000
   6.6650   6.26200E-001    0.00000E+000
   6.6670   6.14100E-001    0.00000E+000
   6.6700   6.34700E-001    0.00000E+000
   6.6710   6.28900E-001    0.00000E+000
   6.6740   6.28600E-001    0.00000E+000
   6.6760   6.30400E-001    0.00000E+000
   6.6780   6.25200E-001    0.00000E+000
   6.6810   6.25600E-001    0.00000E+000
   6.6830   6.24900E-001    0.00000E+000
   6.6860   6.30300E-001    0.00000E+000
   6.6900   6.23000E-001    0.00000E+000
   6.6910   6.40800E-001    0.00000E+000
   6.6920   6.48200E-001    0.00000E+000
   6.6950   6.27900E-001    0.00000E+000
   6.6980   6.25100E-001    0.00000E+000
   6.7010   6.40800E-001    0.00000E+000
   6.7020   6.25900E-001    0.00000E+000
   6.7050   6.31100E-001    0.00000E+000
   6.7080   6.20000E-001    0.00000E+000
   6.7110   6.31400E-001    0.00000E+000
   6.7130   6.18200E-001    0.00000E+000
   6.7150   6.33000E-001    0.00000E+000
   6.7190   6.19200E-001    0.00000E+000
   6.7210   6.22400E-001    0.00000E+000
   6.7250   6.14500E-001    0.00000E+000
   6.7280   6.39300E-001    0.00000E+000
   6.7290   6.33800E-001    0.00000E+000
   6.7320   6.22900E-001    0.00000E+000
   6.7350   6.41200E-001    0.00000E+000
   6.7380   6.41700E-001    0.00000E+000
   6.7410   6.35800E-001    0.00000E+000
   6.7430   6.39900E-001    0.00000E+000
   6.7470   6.38000E-001    0.00000E+000
   6.7490   6.26900E-001    0.00000E+000
   6.7520   6.29000E-001    0.00000E+000
   6.7540   6.47200E-001    0.00000E+000
   6.7560   6.24800E-001    0.00000E+000
   6.7590   6.44800E-001    0.00000E+000
   6.7620   6.34700E-001    0.00000E+000
   6.7660   6.28300E-001    0.00000E+000
   6.7680   6.44200E-001    0.00000E+000
   6.7710   6.18800E-001    0.00000E+000
   6.7730   6.34700E-001    0.00000E+000
   6.7750   6.46100E-001    0.00000E+000
   6.7790   6.40600E-001    0.00000E+000
   6.7830   6.65900E-001    0.00000E+000
   6.7840   6.32300E-001    0.00000E+000
   6.7880   6.34800E-001    0.00000E+000
   6.7910   6.28200E-001    0.00000E+000
   6.7940   6.43100E-001    0.00000E+000
   6.7980   6.31800E-001    0.00000E+000
   6.7990   6.38400E-001    0.00000E+000
   6.8030   6.43500E-001    0.00000E+000
   6.8040   6.57700E-001    0.00000E+000
   6.8070   6.25100E-001    0.00000E+000
   6.8100   6.45500E-001    0.00000E+000
   6.8120   6.30400E-001    0.00000E+000
   6.8160   6.12500E-001    0.00000E+000
   6.8170   6.45500E-001    0.00000E+000
   6.8190   6.39500E-001    0.00000E+000
   6.8210   6.41400E-001    0.00000E+000
   6.8250   6.33100E-001    0.00000E+000
   6.8290   6.35400E-001    0.00000E+000
   6.8300   6.45100E-001    0.00000E+000
   6.8330   6.45400E-001    0.00000E+000
   6.8360   6.71800E-001    0.00000E+000
   6.8390   6.57700E-001    0.00000E+000
   6.8420   6.43900E-001    0.00000E+000
   6.8460   6.54900E-001    0.00000E+000
   6.8480   6.53200E-001    0.00000E+000
   6.8490   6.44800E-001    0.00000E+000
   6.8520   6.33000E-001    0.00000E+000
   6.8560   6.43100E-001    0.00000E+000
   6.8600   6.21300E-001    0.00000E+000
   6.8630   6.46200E-001    0.00000E+000
   6.8640   6.47000E-001    0.00000E+000
   6.8670   6.38900E-001    0.00000E+000
   6.8690   6.37800E-001    0.00000E+000
   6.8720   6.32900E-001    0.00000E+000
   6.8750   6.54600E-001    0.00000E+000
   6.8780   6.31400E-001    0.00000E+000
   6.8810   6.47200E-001    0.00000E+000
   6.8830   6.45500E-001    0.00000E+000
   6.8860   6.30300E-001    0.00000E+000
   6.8880   6.40900E-001    0.00000E+000
   6.8920   6.39600E-001    0.00000E+000
   6.8940   6.34900E-001    0.00000E+000
   6.8970   6.38100E-001    0.00000E+000
   6.8990   6.37500E-001    0.00000E+000
   6.9010   6.35300E-001    0.00000E+000
   6.9040   6.41300E-001    0.00000E+000
   6.9070   6.38500E-001    0.00000E+000
   6.9110   6.61500E-001    0.00000E+000
   6.9130   6.69200E-001    0.00000E+000
   6.9170   6.60700E-001    0.00000E+000
   6.9180   6.51400E-001    0.00000E+000
   6.9230   6.48600E-001    0.00000E+000
   6.9260   6.46900E-001    0.00000E+000
   6.9280   6.43600E-001    0.00000E+000
   6.9310   6.46900E-001    0.00000E+000
   6.9350   6.40900E-001    0.00000E+000
   6.9370   6.32100E-001    0.00000E+000
   6.9410   6.47800E-001    0.00000E+000
   6.9420   6.10000E-001    0.00000E+000
   6.9450   6.35100E-001    0.00000E+000
   6.9480   6.59800E-001    0.00000E+000
   6.9490   6.40100E-001    0.00000E+000
   6.9520   6.47500E-001    0.00000E+000
   6.9570   6.53800E-001    0.00000E+000
   6.9580   6.35500E-001    0.00000E+000
   6.9620   6.37500E-001    0.00000E+000
   6.9630   6.50300E-001    0.00000E+000
   6.9650   6.69700E-001    0.00000E+000
   6.9680   6.55300E-001    0.00000E+000
   6.9700   6.58400E-001    0.00000E+000
   6.9720   6.50200E-001    0.00000E+000
   6.9780   6.56500E-001    0.00000E+000
   6.9800   6.53400E-001    0.00000E+000
   6.9820   6.44600E-001    0.00000E+000
   6.9840   6.51500E-001    0.00000E+000
   6.9870   6.51700E-001    0.00000E+000
   6.9900   6.52000E-001    0.00000E+000
   6.9930   6.47500E-001    0.00000E+000
   6.9970   6.79700E-001    0.00000E+000
   6.9980   6.68500E-001    0.00000E+000
   7.0020   6.52500E-001    0.00000E+000
   7.0050   6.46000E-001    0.00000E+000
   7.0070   6.61400E-001    0.00000E+000
   7.0130   6.55600E-001    0.00000E+000
   7.0140   6.72800E-001    0.00000E+000
   7.0160   6.59000E-001    0.00000E+000
   7.0190   6.76400E-001    0.00000E+000
   7.0210   6.93400E-001    0.00000E+000
   7.0230   6.74600E-001    0.00000E+000
   7.0260   6.93400E-001    0.00000E+000
   7.0290   6.78400E-001    0.00000E+000
   7.0320   6.57900E-001    0.00000E+000
   7.0340   6.98000E-001    0.00000E+000
   7.0360   7.02100E-001    0.00000E+000
   7.0390   7.09800E-001    0.00000E+000
   7.0420   7.12800E-001    0.00000E+000
   7.0450   7.28800E-001    0.00000E+000
   7.0480   7.34100E-001    0.00000E+000
   7.0510   7.34100E-001    0.00000E+000
   7.0540   7.48300E-001    0.00000E+000
   7.0550   7.70100E-001    0.00000E+000
   7.0580   7.70300E-001    0.00000E+000
   7.0600   7.64800E-001    0.00000E+000
   7.0640   7.88100E-001    0.00000E+000
   7.0680   8.30600E-001    0.00000E+000
   7.0700   8.25400E-001    0.00000E+000
   7.0710   8.20900E-001    0.00000E+000
   7.0750   8.53600E-001    0.00000E+000
   7.0780   8.71700E-001    0.00000E+000
   7.0810   8.98700E-001    0.00000E+000
   7.0830   9.27900E-001    0.00000E+000
   7.0850   9.53400E-001    0.00000E+000
   7.0900   9.83700E-001    0.00000E+000
   7.0920   1.02420E+000    0.00000E+000
   7.0940   1.03360E+000    0.00000E+000
   7.0980   1.11660E+000    0.00000E+000
   7.1010   1.15670E+000    0.00000E+000
   7.1040   1.19730E+000    0.00000E+000
   7.1080   1.24630E+000    0.00000E+000
   7.1100   1.33660E+000    0.00000E+000
   7.1110   1.35630E+000    0.00000E+000
   7.1150   1.47030E+000    0.00000E+000
   7.1170   1.59110E+000    0.00000E+000
   7.1210   1.69380E+000    0.00000E+000
   7.1240   2.16240E+000    0.00000E+000
   7.1260   2.42220E+000    0.00000E+000
   7.1290   2.48970E+000    0.00000E+000
   7.1330   2.74200E+000    0.00000E+000
   7.1340   2.71330E+000    0.00000E+000
   7.1370   2.78450E+000    0.00000E+000
   7.1390   3.10470E+000    0.00000E+000
   7.1420   2.99330E+000    0.00000E+000
   7.1460   2.98380E+000    0.00000E+000
   7.1470   2.93770E+000    0.00000E+000
   7.1520   3.24370E+000    0.00000E+000
   7.1540   2.42730E+000    0.00000E+000
   7.1560   2.40810E+000    0.00000E+000
   7.1600   2.50910E+000    0.00000E+000
   7.1610   2.25730E+000    0.00000E+000
   7.1650   1.98660E+000    0.00000E+000
   7.1680   1.73660E+000    0.00000E+000
   7.1700   1.50990E+000    0.00000E+000
   7.1720   2.38160E+000    0.00000E+000
   7.1750   9.47600E-001    0.00000E+000
   7.1790   9.37200E-001    0.00000E+000
   7.1820   1.00000E+000    0.00000E+000
   7.1840   1.00000E+000    0.00000E+000
   7.1880   1.00000E+000    0.00000E+000
   7.1900   1.00000E+000    0.00000E+000
   7.1910   1.00000E+000    0.00000E+000
   7.1950   1.00000E+000    0.00000E+000
   7.1970   1.00000E+000    0.00000E+000
   7.2000   1.00000E+000    0.00000E+000
   7.2020   1.00000E+000    0.00000E+000
   7.2040   1.00000E+000    0.00000E+000
   7.2080   1.00000E+000    0.00000E+000
   7.2110   1.00000E+000    0.00000E+000
   7.2130   1.00000E+000    0.00000E+000
   7.2160   1.00000E+000    0.00000E+000
   7.2180   1.00000E+000    0.00000E+000
   7.2210   1.00000E+000    0.00000E+000
   7.2250   1.00000E+000    0.00000E+000
   7.2280   1.00000E+000    0.00000E+000
   7.2310   1.00000E+000    0.00000E+000
   7.2320   1.00000E+000    0.00000E+000
   7.2360   1.00000E+000    0.00000E+000
   7.2390   1.00000E+000    0.00000E+000
   7.2410   1.00000E+000    0.00000E+000
   7.2440   1.00000E+000    0.00000E+000
   7.2480   1.00000E+000    0.00000E+000
   7.2510   1.00000E+000    0.00000E+000
   7.2530   1.00000E+000    0.00000E+000
   7.2560   1.00000E+000    0.00000E+000
   7.2590   1.00000E+000    0.00000E+000
   7.2620   1.00000E+000    0.00000E+000
   7.2640   1.00000E+000    0.00000E+000
   7.2680   1.00000E+000    0.00000E+000
   7.2710   1.00000E+000    0.00000E+000
   7.2730   1.00000E+000    0.00000E+000
   7.2760   1.00000E+000    0.00000E+000
   7.2790   1.00000E+000    0.00000E+000
   7.2800   1.00000E+000    0.00000E+000
   7.2840   1.00000E+000    0.00000E+000
   7.2860   1.00000E+000    0.00000E+000
   7.2890   1.00000E+000    0.00000E+000
   7.2920   1.00000E+000    0.00000E+000
   7.2950   1.00000E+000    0.00000E+000
   7.2980   1.00000E+000    0.00000E+000
   7.3000   1.00000E+000    0.00000E+000
