# Supplementary material for: Rationally seeded computational protein design of ɑ-helical barrels
Source: Nat Chem Biol. 2024 Jun 20;20(8):991–9. doi: 10.1038/s41589-024-01642-0 (PMC11288890; doi:10.1038/s41589-024-01642-0)
Supplement: Supplementary file 5 — PDB files used for making figure panels h–j. [file 41589_2024_1642_MOESM5_ESM.zip › KIA_RP_RSPD_NatChemBiol_data_Figure3/sc-CC-7-LI_panels_c-g/AUC_panel_e/LI_SV_raw/00055.RA1]

HeptLI
R 1 20.0 40000 0020743 2.8880E11 275 1 
   5.8010   1.00000E+000    0.00000E+000
   5.8030   1.00000E+000    0.00000E+000
   5.8040   1.00000E+000    0.00000E+000
   5.8050   1.00000E+000    0.00000E+000
   5.8060   1.00000E+000    0.00000E+000
   5.8070   1.00000E+000    0.00000E+000
   5.8080   1.00000E+000    0.00000E+000
   5.8090   1.00000E+000    0.00000E+000
   5.8100   1.00000E+000    0.00000E+000
   5.8120   1.00000E+000    0.00000E+000
   5.8130   1.00000E+000    0.00000E+000
   5.8140   1.00000E+000    0.00000E+000
   5.8150   1.00000E+000    0.00000E+000
   5.8170   1.00000E+000    0.00000E+000
   5.8190   1.00000E+000    0.00000E+000
   5.8200   1.00000E+000    0.00000E+000
   5.8220   1.00000E+000    0.00000E+000
   5.8230   1.00000E+000    0.00000E+000
   5.8240   1.00000E+000    0.00000E+000
   5.8260   1.00000E+000    0.00000E+000
   5.8280   1.00000E+000    0.00000E+000
   5.8310   1.00000E+000    0.00000E+000
   5.8330   1.00000E+000    0.00000E+000
   5.8350   1.00000E+000    0.00000E+000
   5.8380  -1.00510E+000    0.00000E+000
   5.8400  -8.37200E-001    0.00000E+000
   5.8420  -8.81600E-001    0.00000E+000
   5.8440  -6.15400E-001    0.00000E+000
   5.8460  -8.88900E-001    0.00000E+000
   5.8480  -1.08760E+000    0.00000E+000
   5.8500  -1.36970E+000    0.00000E+000
   5.8510  -1.52930E+000    0.00000E+000
   5.8540  -1.71250E+000    0.00000E+000
   5.8560  -1.72220E+000    0.00000E+000
   5.8570  -1.68790E+000    0.00000E+000
   5.8580  -1.67010E+000    0.00000E+000
   5.8600  -1.63750E+000    0.00000E+000
   5.8620  -1.48210E+000    0.00000E+000
   5.8640  -1.05640E+000    0.00000E+000
   5.8660  -9.54700E-001    0.00000E+000
   5.8670  -8.39700E-001    0.00000E+000
   5.8690  -6.99600E-001    0.00000E+000
   5.8710  -5.65100E-001    0.00000E+000
   5.8730  -4.29700E-001    0.00000E+000
   5.8750  -3.34200E-001    0.00000E+000
   5.8770  -2.33800E-001    0.00000E+000
   5.8790  -1.43800E-001    0.00000E+000
   5.8810  -9.91000E-002    0.00000E+000
   5.8820  -5.34000E-002    0.00000E+000
   5.8840  -3.17000E-002    0.00000E+000
   5.8860  -3.46000E-002    0.00000E+000
   5.8880  -2.68000E-002    0.00000E+000
   5.8900  -1.02000E-002    0.00000E+000
   5.8920  -6.40000E-003    0.00000E+000
   5.8930  -2.68000E-002    0.00000E+000
   5.8950  -1.49000E-002    0.00000E+000
   5.8970   3.00000E-004    0.00000E+000
   5.9000  -8.80000E-003    0.00000E+000
   5.9030  -5.40000E-003    0.00000E+000
   5.9050  -1.41000E-002    0.00000E+000
   5.9070  -6.90000E-003    0.00000E+000
   5.9080  -8.00000E-004    0.00000E+000
   5.9090  -1.12000E-002    0.00000E+000
   5.9120  -5.00000E-003    0.00000E+000
   5.9150   5.00000E-004    0.00000E+000
   5.9180  -5.20000E-003    0.00000E+000
   5.9200  -4.00000E-004    0.00000E+000
   5.9210   4.10000E-003    0.00000E+000
   5.9230   2.40000E-003    0.00000E+000
   5.9250   2.00000E-003    0.00000E+000
   5.9260  -5.30000E-003    0.00000E+000
   5.9290   1.61000E-002    0.00000E+000
   5.9310  -1.65000E-002    0.00000E+000
   5.9330  -1.50000E-003    0.00000E+000
   5.9350   4.00000E-004    0.00000E+000
   5.9370  -2.56000E-002    0.00000E+000
   5.9390  -1.53000E-002    0.00000E+000
   5.9410  -1.90000E-003    0.00000E+000
   5.9420   3.70000E-003    0.00000E+000
   5.9450   4.70000E-003    0.00000E+000
   5.9470   1.32000E-002    0.00000E+000
   5.9490   2.93000E-002    0.00000E+000
   5.9510   2.95000E-002    0.00000E+000
   5.9540   1.42000E-002    0.00000E+000
   5.9560  -4.00000E-003    0.00000E+000
   5.9580  -4.00000E-003    0.00000E+000
   5.9610  -9.00000E-004    0.00000E+000
   5.9620  -8.70000E-003    0.00000E+000
   5.9630   4.40000E-003    0.00000E+000
   5.9660  -2.20000E-003    0.00000E+000
   5.9680  -1.04000E-002    0.00000E+000
   5.9700  -1.05000E-002    0.00000E+000
   5.9710  -2.30000E-003    0.00000E+000
   5.9740  -7.00000E-003    0.00000E+000
   5.9770  -1.70000E-002    0.00000E+000
   5.9780   4.30000E-003    0.00000E+000
   5.9790   1.50000E-003    0.00000E+000
   5.9820  -3.00000E-004    0.00000E+000
   5.9840  -2.90000E-003    0.00000E+000
   5.9860   1.60000E-003    0.00000E+000
   5.9870   6.00000E-004    0.00000E+000
   5.9890  -8.00000E-004    0.00000E+000
   5.9910   5.10000E-003    0.00000E+000
   5.9930   6.40000E-003    0.00000E+000
   5.9950   1.48000E-002    0.00000E+000
   5.9960   3.24000E-002    0.00000E+000
   5.9980   2.85000E-002    0.00000E+000
   6.0030   2.45200E-001    0.00000E+000
   6.0050  -6.42100E-001    0.00000E+000
   6.0070  -5.70400E-001    0.00000E+000
   6.0090  -2.74900E-001    0.00000E+000
   6.0110   1.14000E-002    0.00000E+000
   6.0140  -9.10000E-003    0.00000E+000
   6.0160  -1.90000E-002    0.00000E+000
   6.0190  -2.59000E-002    0.00000E+000
   6.0200  -2.32200E-001    0.00000E+000
   6.0230  -1.58400E-001    0.00000E+000
   6.0270  -6.87000E-002    0.00000E+000
   6.0330   0.00000E+000    0.00000E+000
   6.0350   4.60000E-003    0.00000E+000
   6.0380   1.39000E-002    0.00000E+000
   6.0400   2.05000E-002    0.00000E+000
   6.0420   6.20000E-003    0.00000E+000
   6.0440  -8.00000E-004    0.00000E+000
   6.0450  -8.20000E-003    0.00000E+000
   6.0500  -3.90000E-003    0.00000E+000
   6.0510   1.81000E-002    0.00000E+000
   6.0540   4.90000E-003    0.00000E+000
   6.0550  -3.30000E-003    0.00000E+000
   6.0570   6.90000E-003    0.00000E+000
   6.0590   1.25000E-002    0.00000E+000
   6.0610   1.97000E-002    0.00000E+000
   6.0620   1.90000E-002    0.00000E+000
   6.0650   9.30000E-003    0.00000E+000
   6.0670   8.30000E-003    0.00000E+000
   6.0690   1.33000E-002    0.00000E+000
   6.0740   1.14000E-002    0.00000E+000
   6.0770  -9.00000E-004    0.00000E+000
   6.0790   1.76000E-002    0.00000E+000
   6.0830   2.45000E-002    0.00000E+000
   6.0870  -1.29000E-002    0.00000E+000
   6.0890   9.80000E-003    0.00000E+000
   6.0900   5.00000E-003    0.00000E+000
   6.0910   2.21000E-002    0.00000E+000
   6.0930   1.25000E-002    0.00000E+000
   6.0940   9.10000E-003    0.00000E+000
   6.0960   7.80000E-003    0.00000E+000
   6.1010   2.16000E-002    0.00000E+000
   6.1040   8.70000E-003    0.00000E+000
   6.1060   2.40000E-003    0.00000E+000
   6.1100   1.73000E-002    0.00000E+000
   6.1130   1.00000E-002    0.00000E+000
   6.1170   1.17000E-002    0.00000E+000
   6.1180   5.30000E-003    0.00000E+000
   6.1200   4.10000E-003    0.00000E+000
   6.1210   2.00000E-003    0.00000E+000
   6.1230   1.38000E-002    0.00000E+000
   6.1250   9.40000E-003    0.00000E+000
   6.1300   1.14000E-002    0.00000E+000
   6.1350   8.10000E-003    0.00000E+000
   6.1360   1.68000E-002    0.00000E+000
   6.1420   1.49000E-002    0.00000E+000
   6.1440   6.40000E-003    0.00000E+000
   6.1460   2.10000E-003    0.00000E+000
   6.1470   1.42000E-002    0.00000E+000
   6.1540   5.90000E-003    0.00000E+000
   6.1570   1.88000E-002    0.00000E+000
   6.1590   1.03000E-002    0.00000E+000
   6.1610   1.23000E-002    0.00000E+000
   6.1650   2.02000E-002    0.00000E+000
   6.1670   2.20000E-003    0.00000E+000
   6.1700   2.34000E-002    0.00000E+000
   6.1720   1.58000E-002    0.00000E+000
   6.1750   3.12000E-002    0.00000E+000
   6.1780   6.70000E-003    0.00000E+000
   6.1790   1.35000E-002    0.00000E+000
   6.1830   1.07000E-002    0.00000E+000
   6.1840   2.13000E-002    0.00000E+000
   6.1880   2.22000E-002    0.00000E+000
   6.1890   8.10000E-003    0.00000E+000
   6.1920   2.00000E-002    0.00000E+000
   6.1930   2.20000E-002    0.00000E+000
   6.1980   2.90000E-002    0.00000E+000
   6.1990   2.18000E-002    0.00000E+000
   6.2030   3.01000E-002    0.00000E+000
   6.2050   1.84000E-002    0.00000E+000
   6.2060   2.32000E-002    0.00000E+000
   6.2090   2.54000E-002    0.00000E+000
   6.2120   2.27000E-002    0.00000E+000
   6.2140   1.93000E-002    0.00000E+000
   6.2170   2.64000E-002    0.00000E+000
   6.2180   3.71000E-002    0.00000E+000
   6.2210   3.73000E-002    0.00000E+000
   6.2220   2.59000E-002    0.00000E+000
   6.2250   2.87000E-002    0.00000E+000
   6.2280   2.62000E-002    0.00000E+000
   6.2320   3.64000E-002    0.00000E+000
   6.2340   3.00000E-002    0.00000E+000
   6.2360   3.99000E-002    0.00000E+000
   6.2380   2.78000E-002    0.00000E+000
   6.2420   4.55000E-002    0.00000E+000
   6.2470   4.26000E-002    0.00000E+000
   6.2480   3.94000E-002    0.00000E+000
   6.2500   3.99000E-002    0.00000E+000
   6.2530   3.43000E-002    0.00000E+000
   6.2540   3.22000E-002    0.00000E+000
   6.2560   4.51000E-002    0.00000E+000
   6.2580   3.15000E-002    0.00000E+000
   6.2610   5.89000E-002    0.00000E+000
   6.2630   4.53000E-002    0.00000E+000
   6.2640   4.76000E-002    0.00000E+000
   6.2680   4.44000E-002    0.00000E+000
   6.2700   5.02000E-002    0.00000E+000
   6.2730   6.52000E-002    0.00000E+000
   6.2740   4.10000E-002    0.00000E+000
   6.2760   5.15000E-002    0.00000E+000
   6.2800   4.91000E-002    0.00000E+000
   6.2820   5.23000E-002    0.00000E+000
   6.2840   5.03000E-002    0.00000E+000
   6.2860   5.79000E-002    0.00000E+000
   6.2900   6.37000E-002    0.00000E+000
   6.2910   5.56000E-002    0.00000E+000
   6.2930   7.85000E-002    0.00000E+000
   6.2970   4.56000E-002    0.00000E+000
   6.2980   6.71000E-002    0.00000E+000
   6.3010   7.55000E-002    0.00000E+000
   6.3020   7.64000E-002    0.00000E+000
   6.3030   6.41000E-002    0.00000E+000
   6.3090   7.32000E-002    0.00000E+000
   6.3120   7.27000E-002    0.00000E+000
   6.3150   5.69000E-002    0.00000E+000
   6.3190   6.84000E-002    0.00000E+000
   6.3200   8.32000E-002    0.00000E+000
   6.3210   8.29000E-002    0.00000E+000
   6.3240   9.09000E-002    0.00000E+000
   6.3320   9.44000E-002    0.00000E+000
   6.3350   9.56000E-002    0.00000E+000
   6.3370   1.03400E-001    0.00000E+000
   6.3380   1.14000E-001    0.00000E+000
   6.3400   9.51000E-002    0.00000E+000
   6.3440   9.17000E-002    0.00000E+000
   6.3460   1.02400E-001    0.00000E+000
   6.3490   1.09500E-001    0.00000E+000
   6.3500   9.71000E-002    0.00000E+000
   6.3510   1.08500E-001    0.00000E+000
   6.3570   1.22400E-001    0.00000E+000
   6.3600   1.29000E-001    0.00000E+000
   6.3620   1.13700E-001    0.00000E+000
   6.3650   1.21800E-001    0.00000E+000
   6.3690   1.16400E-001    0.00000E+000
   6.3710   1.34600E-001    0.00000E+000
   6.3760   1.27300E-001    0.00000E+000
   6.3800   1.43100E-001    0.00000E+000
   6.3820   1.42900E-001    0.00000E+000
   6.3850   1.31800E-001    0.00000E+000
   6.3870   1.41300E-001    0.00000E+000
   6.3900   1.55800E-001    0.00000E+000
   6.3920   1.49000E-001    0.00000E+000
   6.3930   1.57000E-001    0.00000E+000
   6.3950   1.63900E-001    0.00000E+000
   6.3990   1.69800E-001    0.00000E+000
   6.4050   1.49700E-001    0.00000E+000
   6.4060   1.57600E-001    0.00000E+000
   6.4110   1.57000E-001    0.00000E+000
   6.4130   1.85800E-001    0.00000E+000
   6.4170   1.80800E-001    0.00000E+000
   6.4180   1.71300E-001    0.00000E+000
   6.4190   1.80800E-001    0.00000E+000
   6.4200   1.90900E-001    0.00000E+000
   6.4240   1.90900E-001    0.00000E+000
   6.4270   1.93000E-001    0.00000E+000
   6.4300   1.96500E-001    0.00000E+000
   6.4320   1.94100E-001    0.00000E+000
   6.4360   1.97600E-001    0.00000E+000
   6.4390   2.12700E-001    0.00000E+000
   6.4410   2.18700E-001    0.00000E+000
   6.4430   2.18400E-001    0.00000E+000
   6.4460   2.29100E-001    0.00000E+000
   6.4480   2.26400E-001    0.00000E+000
   6.4520   2.28700E-001    0.00000E+000
   6.4550   2.25700E-001    0.00000E+000
   6.4570   2.32500E-001    0.00000E+000
   6.4600   2.41100E-001    0.00000E+000
   6.4610   2.41000E-001    0.00000E+000
   6.4630   2.42100E-001    0.00000E+000
   6.4650   2.43200E-001    0.00000E+000
   6.4700   2.61300E-001    0.00000E+000
   6.4730   2.53100E-001    0.00000E+000
   6.4750   2.59000E-001    0.00000E+000
   6.4780   2.53700E-001    0.00000E+000
   6.4800   2.66300E-001    0.00000E+000
   6.4820   2.68600E-001    0.00000E+000
   6.4840   2.70200E-001    0.00000E+000
   6.4870   2.87500E-001    0.00000E+000
   6.4890   2.80000E-001    0.00000E+000
   6.4920   2.87100E-001    0.00000E+000
   6.4950   2.93400E-001    0.00000E+000
   6.4980   2.81700E-001    0.00000E+000
   6.5000   2.96600E-001    0.00000E+000
   6.5010   3.01700E-001    0.00000E+000
   6.5040   3.08400E-001    0.00000E+000
   6.5070   3.16200E-001    0.00000E+000
   6.5090   3.13300E-001    0.00000E+000
   6.5110   3.15500E-001    0.00000E+000
   6.5140   3.20900E-001    0.00000E+000
   6.5160   3.22300E-001    0.00000E+000
   6.5180   3.21200E-001    0.00000E+000
   6.5210   3.26500E-001    0.00000E+000
   6.5230   3.24700E-001    0.00000E+000
   6.5260   3.34500E-001    0.00000E+000
   6.5280   3.30200E-001    0.00000E+000
   6.5300   3.34100E-001    0.00000E+000
   6.5330   3.36400E-001    0.00000E+000
   6.5350   3.56200E-001    0.00000E+000
   6.5360   3.56100E-001    0.00000E+000
   6.5400   3.52300E-001    0.00000E+000
   6.5440   3.62300E-001    0.00000E+000
   6.5460   3.60100E-001    0.00000E+000
   6.5480   3.74900E-001    0.00000E+000
   6.5510   3.68100E-001    0.00000E+000
   6.5530   3.82400E-001    0.00000E+000
   6.5540   4.08400E-001    0.00000E+000
   6.5570   3.86900E-001    0.00000E+000
   6.5590   3.88600E-001    0.00000E+000
   6.5620   3.97400E-001    0.00000E+000
   6.5640   3.95300E-001    0.00000E+000
   6.5670   4.04900E-001    0.00000E+000
   6.5710   3.91300E-001    0.00000E+000
   6.5740   4.03400E-001    0.00000E+000
   6.5760   4.00600E-001    0.00000E+000
   6.5790   4.16300E-001    0.00000E+000
   6.5820   4.19100E-001    0.00000E+000
   6.5830   4.17200E-001    0.00000E+000
   6.5850   4.23100E-001    0.00000E+000
   6.5880   4.27700E-001    0.00000E+000
   6.5910   4.15800E-001    0.00000E+000
   6.5940   4.38000E-001    0.00000E+000
   6.5960   4.27100E-001    0.00000E+000
   6.5980   4.30100E-001    0.00000E+000
   6.6010   4.27600E-001    0.00000E+000
   6.6030   4.33900E-001    0.00000E+000
   6.6060   4.56000E-001    0.00000E+000
   6.6080   4.61100E-001    0.00000E+000
   6.6120   4.57800E-001    0.00000E+000
   6.6140   4.71800E-001    0.00000E+000
   6.6160   4.46800E-001    0.00000E+000
   6.6180   4.57600E-001    0.00000E+000
   6.6200   4.68100E-001    0.00000E+000
   6.6220   4.57000E-001    0.00000E+000
   6.6250   4.65200E-001    0.00000E+000
   6.6280   4.79300E-001    0.00000E+000
   6.6310   4.83800E-001    0.00000E+000
   6.6320   4.83900E-001    0.00000E+000
   6.6330   4.76300E-001    0.00000E+000
   6.6350   4.80500E-001    0.00000E+000
   6.6380   4.82200E-001    0.00000E+000
   6.6420   4.90900E-001    0.00000E+000
   6.6440   4.96700E-001    0.00000E+000
   6.6470   4.98300E-001    0.00000E+000
   6.6490   4.93100E-001    0.00000E+000
   6.6520   4.91100E-001    0.00000E+000
   6.6540   5.16100E-001    0.00000E+000
   6.6560   5.07300E-001    0.00000E+000
   6.6600   5.02800E-001    0.00000E+000
   6.6610   5.14900E-001    0.00000E+000
   6.6660   5.16500E-001    0.00000E+000
   6.6680   5.12000E-001    0.00000E+000
   6.6700   5.23100E-001    0.00000E+000
   6.6730   5.20900E-001    0.00000E+000
   6.6750   5.29400E-001    0.00000E+000
   6.6770   5.28900E-001    0.00000E+000
   6.6810   5.25900E-001    0.00000E+000
   6.6830   5.18000E-001    0.00000E+000
   6.6860   5.31100E-001    0.00000E+000
   6.6890   5.27100E-001    0.00000E+000
   6.6910   5.48200E-001    0.00000E+000
   6.6940   5.45100E-001    0.00000E+000
   6.6960   5.41700E-001    0.00000E+000
   6.6990   5.36700E-001    0.00000E+000
   6.7020   5.61700E-001    0.00000E+000
   6.7040   5.38000E-001    0.00000E+000
   6.7070   5.43900E-001    0.00000E+000
   6.7100   5.49800E-001    0.00000E+000
   6.7130   5.41200E-001    0.00000E+000
   6.7150   5.61600E-001    0.00000E+000
   6.7180   5.69200E-001    0.00000E+000
   6.7190   5.58600E-001    0.00000E+000
   6.7230   5.63500E-001    0.00000E+000
   6.7260   5.62200E-001    0.00000E+000
   6.7290   5.64100E-001    0.00000E+000
   6.7310   5.47100E-001    0.00000E+000
   6.7340   5.62400E-001    0.00000E+000
   6.7360   5.65900E-001    0.00000E+000
   6.7380   5.74300E-001    0.00000E+000
   6.7430   5.71600E-001    0.00000E+000
   6.7470   5.64200E-001    0.00000E+000
   6.7490   5.68300E-001    0.00000E+000
   6.7500   5.77900E-001    0.00000E+000
   6.7520   5.85100E-001    0.00000E+000
   6.7540   5.61800E-001    0.00000E+000
   6.7570   5.71700E-001    0.00000E+000
   6.7610   5.76500E-001    0.00000E+000
   6.7630   5.80700E-001    0.00000E+000
   6.7660   5.70600E-001    0.00000E+000
   6.7710   5.89200E-001    0.00000E+000
   6.7720   5.80200E-001    0.00000E+000
   6.7750   5.91600E-001    0.00000E+000
   6.7770   5.79700E-001    0.00000E+000
   6.7800   5.98100E-001    0.00000E+000
   6.7830   6.00000E-001    0.00000E+000
   6.7860   5.83900E-001    0.00000E+000
   6.7890   5.88000E-001    0.00000E+000
   6.7910   5.93100E-001    0.00000E+000
   6.7940   5.97400E-001    0.00000E+000
   6.7970   5.89000E-001    0.00000E+000
   6.8000   6.01100E-001    0.00000E+000
   6.8020   5.92700E-001    0.00000E+000
   6.8050   5.98200E-001    0.00000E+000
   6.8080   5.81600E-001    0.00000E+000
   6.8100   6.01900E-001    0.00000E+000
   6.8130   5.82700E-001    0.00000E+000
   6.8170   5.87700E-001    0.00000E+000
   6.8180   5.86000E-001    0.00000E+000
   6.8210   5.99400E-001    0.00000E+000
   6.8240   6.17200E-001    0.00000E+000
   6.8260   6.04900E-001    0.00000E+000
   6.8300   6.06600E-001    0.00000E+000
   6.8320   6.07900E-001    0.00000E+000
   6.8350   6.43700E-001    0.00000E+000
   6.8390   6.23700E-001    0.00000E+000
   6.8410   6.11400E-001    0.00000E+000
   6.8420   6.09200E-001    0.00000E+000
   6.8470   6.04200E-001    0.00000E+000
   6.8490   6.00500E-001    0.00000E+000
   6.8510   6.28600E-001    0.00000E+000
   6.8530   6.29200E-001    0.00000E+000
   6.8570   5.93300E-001    0.00000E+000
   6.8620   6.23900E-001    0.00000E+000
   6.8630   6.17600E-001    0.00000E+000
   6.8660   6.17900E-001    0.00000E+000
   6.8670   6.15200E-001    0.00000E+000
   6.8710   6.14500E-001    0.00000E+000
   6.8730   6.12900E-001    0.00000E+000
   6.8760   6.19700E-001    0.00000E+000
   6.8790   6.15700E-001    0.00000E+000
   6.8840   6.13600E-001    0.00000E+000
   6.8850   6.12500E-001    0.00000E+000
   6.8870   6.20100E-001    0.00000E+000
   6.8900   6.10400E-001    0.00000E+000
   6.8930   6.02400E-001    0.00000E+000
   6.8950   6.20200E-001    0.00000E+000
   6.8980   6.11800E-001    0.00000E+000
   6.9010   6.09800E-001    0.00000E+000
   6.9040   6.17400E-001    0.00000E+000
   6.9060   6.02800E-001    0.00000E+000
   6.9110   6.24900E-001    0.00000E+000
   6.9130   6.46500E-001    0.00000E+000
   6.9150   6.44100E-001    0.00000E+000
   6.9190   6.22800E-001    0.00000E+000
   6.9200   6.03200E-001    0.00000E+000
   6.9240   6.23700E-001    0.00000E+000
   6.9270   6.25000E-001    0.00000E+000
   6.9300   6.06500E-001    0.00000E+000
   6.9330   6.11900E-001    0.00000E+000
   6.9360   6.38900E-001    0.00000E+000
   6.9380   6.10400E-001    0.00000E+000
   6.9400   6.34600E-001    0.00000E+000
   6.9430   6.16000E-001    0.00000E+000
   6.9450   6.19000E-001    0.00000E+000
   6.9490   6.28000E-001    0.00000E+000
   6.9520   6.24200E-001    0.00000E+000
   6.9550   6.47200E-001    0.00000E+000
   6.9560   6.21300E-001    0.00000E+000
   6.9590   6.18100E-001    0.00000E+000
   6.9630   6.12600E-001    0.00000E+000
   6.9650   6.10900E-001    0.00000E+000
   6.9680   6.33400E-001    0.00000E+000
   6.9700   6.25600E-001    0.00000E+000
   6.9720   6.45300E-001    0.00000E+000
   6.9780   6.12300E-001    0.00000E+000
   6.9810   6.35100E-001    0.00000E+000
   6.9820   6.31100E-001    0.00000E+000
   6.9850   6.29900E-001    0.00000E+000
   6.9870   6.56700E-001    0.00000E+000
   6.9900   6.21300E-001    0.00000E+000
   6.9940   6.34500E-001    0.00000E+000
   6.9970   6.52200E-001    0.00000E+000
   6.9980   6.46900E-001    0.00000E+000
   7.0010   6.33800E-001    0.00000E+000
   7.0040   6.31300E-001    0.00000E+000
   7.0070   6.57000E-001    0.00000E+000
   7.0100   6.35500E-001    0.00000E+000
   7.0140   6.46500E-001    0.00000E+000
   7.0150   6.46100E-001    0.00000E+000
   7.0170   6.57600E-001    0.00000E+000
   7.0210   6.52900E-001    0.00000E+000
   7.0230   6.50100E-001    0.00000E+000
   7.0280   6.71000E-001    0.00000E+000
   7.0290   6.73800E-001    0.00000E+000
   7.0320   6.60500E-001    0.00000E+000
   7.0340   6.87600E-001    0.00000E+000
   7.0370   7.10700E-001    0.00000E+000
   7.0390   7.31700E-001    0.00000E+000
   7.0430   6.80700E-001    0.00000E+000
   7.0460   7.05100E-001    0.00000E+000
   7.0480   7.20900E-001    0.00000E+000
   7.0500   7.24000E-001    0.00000E+000
   7.0530   7.56300E-001    0.00000E+000
   7.0560   7.77100E-001    0.00000E+000
   7.0590   8.08300E-001    0.00000E+000
   7.0620   7.91300E-001    0.00000E+000
   7.0640   8.04700E-001    0.00000E+000
   7.0680   8.16800E-001    0.00000E+000
   7.0700   8.34300E-001    0.00000E+000
   7.0730   8.74600E-001    0.00000E+000
   7.0750   9.14600E-001    0.00000E+000
   7.0780   9.37000E-001    0.00000E+000
   7.0810   9.18900E-001    0.00000E+000
   7.0850   9.76600E-001    0.00000E+000
   7.0870   1.02190E+000    0.00000E+000
   7.0900   1.03040E+000    0.00000E+000
   7.0920   1.09600E+000    0.00000E+000
   7.0950   1.16020E+000    0.00000E+000
   7.0980   1.16960E+000    0.00000E+000
   7.1010   1.29060E+000    0.00000E+000
   7.1050   1.34080E+000    0.00000E+000
   7.1080   1.38080E+000    0.00000E+000
   7.1090   1.45050E+000    0.00000E+000
   7.1110   1.56200E+000    0.00000E+000
   7.1140   1.72260E+000    0.00000E+000
   7.1170   2.32990E+000    0.00000E+000
   7.1220   2.45730E+000    0.00000E+000
   7.1240   2.75950E+000    0.00000E+000
   7.1260   2.67380E+000    0.00000E+000
   7.1290   2.89990E+000    0.00000E+000
   7.1310   2.84200E+000    0.00000E+000
   7.1340   3.18560E+000    0.00000E+000
   7.1370   3.09370E+000    0.00000E+000
   7.1400   2.86080E+000    0.00000E+000
   7.1430   3.12650E+000    0.00000E+000
   7.1450   3.11070E+000    0.00000E+000
   7.1470   3.05160E+000    0.00000E+000
   7.1520   3.28730E+000    0.00000E+000
   7.1540   2.42070E+000    0.00000E+000
   7.1560   2.41020E+000    0.00000E+000
   7.1590   1.95720E+000    0.00000E+000
   7.1620   1.95180E+000    0.00000E+000
   7.1650   1.70090E+000    0.00000E+000
   7.1670   1.64070E+000    0.00000E+000
   7.1700   1.57110E+000    0.00000E+000
   7.1730   1.70200E+000    0.00000E+000
   7.1750   7.54700E-001    0.00000E+000
   7.1780   1.45710E+000    0.00000E+000
   7.1810   1.00000E+000    0.00000E+000
   7.1830   1.00000E+000    0.00000E+000
   7.1860   1.00000E+000    0.00000E+000
   7.1880   1.00000E+000    0.00000E+000
   7.1910   1.00000E+000    0.00000E+000
   7.1930   1.00000E+000    0.00000E+000
   7.1950   1.00000E+000    0.00000E+000
   7.2000   1.00000E+000    0.00000E+000
   7.2020   1.00000E+000    0.00000E+000
   7.2040   1.00000E+000    0.00000E+000
   7.2070   1.00000E+000    0.00000E+000
   7.2110   1.00000E+000    0.00000E+000
   7.2140   1.00000E+000    0.00000E+000
   7.2170   1.00000E+000    0.00000E+000
   7.2180   1.00000E+000    0.00000E+000
   7.2210   1.00000E+000    0.00000E+000
   7.2250   1.00000E+000    0.00000E+000
   7.2270   1.00000E+000    0.00000E+000
   7.2290   1.00000E+000    0.00000E+000
   7.2320   1.00000E+000    0.00000E+000
   7.2350   1.00000E+000    0.00000E+000
   7.2390   1.00000E+000    0.00000E+000
   7.2410   1.00000E+000    0.00000E+000
   7.2440   1.00000E+000    0.00000E+000
   7.2450   1.00000E+000    0.00000E+000
   7.2480   1.00000E+000    0.00000E+000
   7.2520   1.00000E+000    0.00000E+000
   7.2540   1.00000E+000    0.00000E+000
   7.2570   1.00000E+000    0.00000E+000
   7.2590   1.00000E+000    0.00000E+000
   7.2630   1.00000E+000    0.00000E+000
   7.2650   1.00000E+000    0.00000E+000
   7.2660   1.00000E+000    0.00000E+000
   7.2700   1.00000E+000    0.00000E+000
   7.2720   1.00000E+000    0.00000E+000
   7.2750   1.00000E+000    0.00000E+000
   7.2780   1.00000E+000    0.00000E+000
   7.2800   1.00000E+000    0.00000E+000
   7.2850   1.00000E+000    0.00000E+000
   7.2860   1.00000E+000    0.00000E+000
   7.2890   1.00000E+000    0.00000E+000
   7.2920   1.00000E+000    0.00000E+000
   7.2950   1.00000E+000    0.00000E+000
   7.2980   1.00000E+000    0.00000E+000
   7.3000   1.00000E+000    0.00000E+000
