# Supplementary material for: Rationally seeded computational protein design of ɑ-helical barrels
Source: Nat Chem Biol. 2024 Jun 20;20(8):991–9. doi: 10.1038/s41589-024-01642-0 (PMC11288890; doi:10.1038/s41589-024-01642-0)
Supplement: Supplementary file 5 — PDB files used for making figure panels h–j. [file 41589_2024_1642_MOESM5_ESM.zip › KIA_RP_RSPD_NatChemBiol_data_Figure3/sc-CC-7-LI_panels_c-g/AUC_panel_e/LI_SV_raw/00069.RA1]

HeptLI
R 1 20.0 40000 0024937 3.6240E11 275 1 
   5.8000   1.00000E+000    0.00000E+000
   5.8030   1.00000E+000    0.00000E+000
   5.8060   1.00000E+000    0.00000E+000
   5.8070   1.00000E+000    0.00000E+000
   5.8080   1.00000E+000    0.00000E+000
   5.8110   1.00000E+000    0.00000E+000
   5.8120   1.00000E+000    0.00000E+000
   5.8140   1.00000E+000    0.00000E+000
   5.8150   1.00000E+000    0.00000E+000
   5.8160   1.00000E+000    0.00000E+000
   5.8180   1.00000E+000    0.00000E+000
   5.8190   1.00000E+000    0.00000E+000
   5.8210   1.00000E+000    0.00000E+000
   5.8230   1.00000E+000    0.00000E+000
   5.8240   1.00000E+000    0.00000E+000
   5.8250   1.00000E+000    0.00000E+000
   5.8280   1.00000E+000    0.00000E+000
   5.8300   1.00000E+000    0.00000E+000
   5.8310   1.00000E+000    0.00000E+000
   5.8320   1.00000E+000    0.00000E+000
   5.8340   1.00000E+000    0.00000E+000
   5.8370  -9.50700E-001    0.00000E+000
   5.8380  -7.83800E-001    0.00000E+000
   5.8400  -5.53800E-001    0.00000E+000
   5.8410  -6.09200E-001    0.00000E+000
   5.8440  -7.18100E-001    0.00000E+000
   5.8450  -8.72300E-001    0.00000E+000
   5.8470  -7.72500E-001    0.00000E+000
   5.8480  -1.09170E+000    0.00000E+000
   5.8510  -1.31550E+000    0.00000E+000
   5.8530  -1.66370E+000    0.00000E+000
   5.8560  -1.77200E+000    0.00000E+000
   5.8580  -1.66460E+000    0.00000E+000
   5.8600  -1.51580E+000    0.00000E+000
   5.8620  -1.53960E+000    0.00000E+000
   5.8640  -1.32870E+000    0.00000E+000
   5.8660  -1.20290E+000    0.00000E+000
   5.8670  -9.97400E-001    0.00000E+000
   5.8680  -8.08800E-001    0.00000E+000
   5.8690  -6.65200E-001    0.00000E+000
   5.8700  -5.72500E-001    0.00000E+000
   5.8730  -4.41900E-001    0.00000E+000
   5.8750  -3.64100E-001    0.00000E+000
   5.8770  -2.69300E-001    0.00000E+000
   5.8790  -1.63500E-001    0.00000E+000
   5.8820  -8.38000E-002    0.00000E+000
   5.8830  -6.65000E-002    0.00000E+000
   5.8860  -2.16000E-002    0.00000E+000
   5.8880  -2.13000E-002    0.00000E+000
   5.8900  -1.31000E-002    0.00000E+000
   5.8910  -4.90000E-003    0.00000E+000
   5.8930  -1.60000E-002    0.00000E+000
   5.8970  -1.00000E-002    0.00000E+000
   5.8990  -1.45000E-002    0.00000E+000
   5.9010  -7.30000E-003    0.00000E+000
   5.9030   1.56000E-002    0.00000E+000
   5.9050  -7.00000E-003    0.00000E+000
   5.9060  -1.51000E-002    0.00000E+000
   5.9080  -1.06000E-002    0.00000E+000
   5.9090   4.30000E-003    0.00000E+000
   5.9120  -9.00000E-004    0.00000E+000
   5.9140  -5.40000E-003    0.00000E+000
   5.9160  -6.00000E-003    0.00000E+000
   5.9170  -2.00000E-004    0.00000E+000
   5.9210  -1.34000E-002    0.00000E+000
   5.9220  -5.00000E-003    0.00000E+000
   5.9240   3.20000E-003    0.00000E+000
   5.9250  -6.00000E-003    0.00000E+000
   5.9270   1.50000E-003    0.00000E+000
   5.9290   2.64000E-002    0.00000E+000
   5.9320   3.80000E-003    0.00000E+000
   5.9330  -7.30000E-003    0.00000E+000
   5.9360  -1.30000E-002    0.00000E+000
   5.9380  -2.36000E-002    0.00000E+000
   5.9400  -8.70000E-003    0.00000E+000
   5.9420  -2.40000E-003    0.00000E+000
   5.9440   4.10000E-003    0.00000E+000
   5.9450  -2.20000E-003    0.00000E+000
   5.9480   1.25000E-002    0.00000E+000
   5.9500   2.75000E-002    0.00000E+000
   5.9520   4.00000E-002    0.00000E+000
   5.9540   6.60000E-003    0.00000E+000
   5.9560   4.80000E-003    0.00000E+000
   5.9580  -8.30000E-003    0.00000E+000
   5.9600  -5.00000E-003    0.00000E+000
   5.9620  -1.45000E-002    0.00000E+000
   5.9650   1.20000E-003    0.00000E+000
   5.9670  -2.40000E-003    0.00000E+000
   5.9700  -9.60000E-003    0.00000E+000
   5.9710  -8.40000E-003    0.00000E+000
   5.9730  -6.40000E-003    0.00000E+000
   5.9760  -3.50000E-003    0.00000E+000
   5.9770  -6.80000E-003    0.00000E+000
   5.9790   4.00000E-003    0.00000E+000
   5.9810   6.60000E-003    0.00000E+000
   5.9820   1.02000E-002    0.00000E+000
   5.9850   3.50000E-003    0.00000E+000
   5.9880   4.80000E-003    0.00000E+000
   5.9890   1.25000E-002    0.00000E+000
   5.9910   9.00000E-003    0.00000E+000
   5.9920  -2.10000E-003    0.00000E+000
   5.9950  -6.30000E-003    0.00000E+000
   5.9970   3.92000E-002    0.00000E+000
   6.0000   3.49000E-002    0.00000E+000
   6.0030   3.15000E-002    0.00000E+000
   6.0050  -7.70800E-001    0.00000E+000
   6.0070  -4.58200E-001    0.00000E+000
   6.0090  -3.00000E-002    0.00000E+000
   6.0100   3.14000E-002    0.00000E+000
   6.0140  -9.30000E-003    0.00000E+000
   6.0170  -8.80000E-003    0.00000E+000
   6.0180  -1.90000E-002    0.00000E+000
   6.0190  -1.56700E-001    0.00000E+000
   6.0220  -1.27900E-001    0.00000E+000
   6.0240   4.20700E-001    0.00000E+000
   6.0280  -9.21000E-002    0.00000E+000
   6.0320   2.19000E-002    0.00000E+000
   6.0340  -3.20000E-003    0.00000E+000
   6.0360   6.20000E-003    0.00000E+000
   6.0390   2.19000E-002    0.00000E+000
   6.0420   5.80000E-003    0.00000E+000
   6.0440  -6.00000E-004    0.00000E+000
   6.0480  -2.20000E-003    0.00000E+000
   6.0500   6.20000E-003    0.00000E+000
   6.0530   1.05000E-002    0.00000E+000
   6.0540   1.16000E-002    0.00000E+000
   6.0550   4.60000E-003    0.00000E+000
   6.0580   9.40000E-003    0.00000E+000
   6.0620   1.58000E-002    0.00000E+000
   6.0650   2.00000E-003    0.00000E+000
   6.0670   2.03000E-002    0.00000E+000
   6.0690   4.60000E-003    0.00000E+000
   6.0700   1.50000E-003    0.00000E+000
   6.0720   6.60000E-003    0.00000E+000
   6.0740   3.50000E-003    0.00000E+000
   6.0780   5.50000E-003    0.00000E+000
   6.0790   2.03000E-002    0.00000E+000
   6.0800   3.50000E-003    0.00000E+000
   6.0830  -3.50000E-003    0.00000E+000
   6.0870  -6.10000E-003    0.00000E+000
   6.0900   2.70000E-003    0.00000E+000
   6.0920   1.46000E-002    0.00000E+000
   6.0970  -1.09000E-002    0.00000E+000
   6.1010   5.30000E-003    0.00000E+000
   6.1030   4.20000E-003    0.00000E+000
   6.1070  -1.90000E-003    0.00000E+000
   6.1080   1.02000E-002    0.00000E+000
   6.1100   5.90000E-003    0.00000E+000
   6.1120   1.38000E-002    0.00000E+000
   6.1170   1.22000E-002    0.00000E+000
   6.1180   6.60000E-003    0.00000E+000
   6.1200   1.10000E-003    0.00000E+000
   6.1210   3.10000E-003    0.00000E+000
   6.1240   1.46000E-002    0.00000E+000
   6.1280  -4.80000E-003    0.00000E+000
   6.1290   5.00000E-004    0.00000E+000
   6.1310   4.50000E-003    0.00000E+000
   6.1350   8.70000E-003    0.00000E+000
   6.1360   7.50000E-003    0.00000E+000
   6.1400   1.26000E-002    0.00000E+000
   6.1420   2.90000E-003    0.00000E+000
   6.1430  -3.80000E-003    0.00000E+000
   6.1470  -2.40000E-003    0.00000E+000
   6.1480   1.72000E-002    0.00000E+000
   6.1510   1.29000E-002    0.00000E+000
   6.1540   8.00000E-004    0.00000E+000
   6.1550   1.48000E-002    0.00000E+000
   6.1560   1.64000E-002    0.00000E+000
   6.1610   8.30000E-003    0.00000E+000
   6.1630   2.70000E-003    0.00000E+000
   6.1640   1.48000E-002    0.00000E+000
   6.1670   1.60000E-003    0.00000E+000
   6.1710   5.20000E-003    0.00000E+000
   6.1730   8.90000E-003    0.00000E+000
   6.1740   3.60000E-003    0.00000E+000
   6.1770   1.43000E-002    0.00000E+000
   6.1780   1.05000E-002    0.00000E+000
   6.1800   1.16000E-002    0.00000E+000
   6.1830   5.60000E-003    0.00000E+000
   6.1870   9.00000E-003    0.00000E+000
   6.1890   1.16000E-002    0.00000E+000
   6.1930   1.19000E-002    0.00000E+000
   6.1960   1.32000E-002    0.00000E+000
   6.1990   6.20000E-003    0.00000E+000
   6.2020   5.10000E-003    0.00000E+000
   6.2040   1.73000E-002    0.00000E+000
   6.2050   2.20000E-003    0.00000E+000
   6.2070   8.20000E-003    0.00000E+000
   6.2100   2.20000E-003    0.00000E+000
   6.2130   1.70000E-002    0.00000E+000
   6.2150   2.30000E-003    0.00000E+000
   6.2170   1.74000E-002    0.00000E+000
   6.2200   1.91000E-002    0.00000E+000
   6.2220   8.00000E-003    0.00000E+000
   6.2250   1.52000E-002    0.00000E+000
   6.2270   1.13000E-002    0.00000E+000
   6.2300   9.60000E-003    0.00000E+000
   6.2320   1.01000E-002    0.00000E+000
   6.2340   8.30000E-003    0.00000E+000
   6.2360   9.80000E-003    0.00000E+000
   6.2390  -1.70000E-003    0.00000E+000
   6.2430   4.90000E-003    0.00000E+000
   6.2460   1.66000E-002    0.00000E+000
   6.2490   1.00000E-002    0.00000E+000
   6.2510   2.08000E-002    0.00000E+000
   6.2530   1.65000E-002    0.00000E+000
   6.2540   8.50000E-003    0.00000E+000
   6.2560   2.80000E-003    0.00000E+000
   6.2580   1.06000E-002    0.00000E+000
   6.2590   2.52000E-002    0.00000E+000
   6.2640   1.56000E-002    0.00000E+000
   6.2680   2.57000E-002    0.00000E+000
   6.2700   9.10000E-003    0.00000E+000
   6.2710   2.02000E-002    0.00000E+000
   6.2750   3.16000E-002    0.00000E+000
   6.2760   1.74000E-002    0.00000E+000
   6.2820   1.81000E-002    0.00000E+000
   6.2850   2.14000E-002    0.00000E+000
   6.2880   2.04000E-002    0.00000E+000
   6.2910   1.21000E-002    0.00000E+000
   6.2920   1.51000E-002    0.00000E+000
   6.2940   2.64000E-002    0.00000E+000
   6.2990   1.59000E-002    0.00000E+000
   6.3000   1.90000E-002    0.00000E+000
   6.3010   2.71000E-002    0.00000E+000
   6.3070   3.00000E-002    0.00000E+000
   6.3080   3.77000E-002    0.00000E+000
   6.3110   3.28000E-002    0.00000E+000
   6.3180   2.42000E-002    0.00000E+000
   6.3200   2.43000E-002    0.00000E+000
   6.3220   2.38000E-002    0.00000E+000
   6.3240   3.48000E-002    0.00000E+000
   6.3310   2.79000E-002    0.00000E+000
   6.3330   3.01000E-002    0.00000E+000
   6.3370   3.79000E-002    0.00000E+000
   6.3380   6.07000E-002    0.00000E+000
   6.3420   3.56000E-002    0.00000E+000
   6.3460   2.43000E-002    0.00000E+000
   6.3480   5.08000E-002    0.00000E+000
   6.3500   2.67000E-002    0.00000E+000
   6.3510   4.20000E-002    0.00000E+000
   6.3560   4.31000E-002    0.00000E+000
   6.3600   4.31000E-002    0.00000E+000
   6.3620   5.58000E-002    0.00000E+000
   6.3660   4.00000E-002    0.00000E+000
   6.3680   5.35000E-002    0.00000E+000
   6.3710   5.59000E-002    0.00000E+000
   6.3730   5.70000E-002    0.00000E+000
   6.3740   4.33000E-002    0.00000E+000
   6.3780   4.81000E-002    0.00000E+000
   6.3820   5.70000E-002    0.00000E+000
   6.3840   5.25000E-002    0.00000E+000
   6.3880   6.28000E-002    0.00000E+000
   6.3900   4.74000E-002    0.00000E+000
   6.3930   6.59000E-002    0.00000E+000
   6.3960   5.89000E-002    0.00000E+000
   6.3970   5.94000E-002    0.00000E+000
   6.4030   4.98000E-002    0.00000E+000
   6.4060   6.26000E-002    0.00000E+000
   6.4070   7.03000E-002    0.00000E+000
   6.4100   5.87000E-002    0.00000E+000
   6.4130   6.24000E-002    0.00000E+000
   6.4160   7.23000E-002    0.00000E+000
   6.4180   7.99000E-002    0.00000E+000
   6.4200   6.84000E-002    0.00000E+000
   6.4210   7.20000E-002    0.00000E+000
   6.4240   9.09000E-002    0.00000E+000
   6.4290   8.48000E-002    0.00000E+000
   6.4350   9.34000E-002    0.00000E+000
   6.4370   9.90000E-002    0.00000E+000
   6.4380   8.74000E-002    0.00000E+000
   6.4420   9.19000E-002    0.00000E+000
   6.4440   9.30000E-002    0.00000E+000
   6.4470   9.94000E-002    0.00000E+000
   6.4500   1.02800E-001    0.00000E+000
   6.4520   9.67000E-002    0.00000E+000
   6.4560   9.74000E-002    0.00000E+000
   6.4570   9.51000E-002    0.00000E+000
   6.4590   1.07300E-001    0.00000E+000
   6.4630   1.07000E-001    0.00000E+000
   6.4660   1.11000E-001    0.00000E+000
   6.4680   1.01900E-001    0.00000E+000
   6.4700   1.05900E-001    0.00000E+000
   6.4730   1.16300E-001    0.00000E+000
   6.4760   1.18800E-001    0.00000E+000
   6.4770   1.11300E-001    0.00000E+000
   6.4800   1.14000E-001    0.00000E+000
   6.4820   1.12300E-001    0.00000E+000
   6.4860   1.25700E-001    0.00000E+000
   6.4880   1.22000E-001    0.00000E+000
   6.4900   1.29200E-001    0.00000E+000
   6.4930   1.30200E-001    0.00000E+000
   6.4970   1.23700E-001    0.00000E+000
   6.4980   1.35400E-001    0.00000E+000
   6.5020   1.45400E-001    0.00000E+000
   6.5030   1.35400E-001    0.00000E+000
   6.5060   1.41800E-001    0.00000E+000
   6.5070   1.37300E-001    0.00000E+000
   6.5100   1.44000E-001    0.00000E+000
   6.5130   1.47400E-001    0.00000E+000
   6.5140   1.42100E-001    0.00000E+000
   6.5160   1.50500E-001    0.00000E+000
   6.5180   1.59500E-001    0.00000E+000
   6.5210   1.59200E-001    0.00000E+000
   6.5230   1.62000E-001    0.00000E+000
   6.5260   1.65500E-001    0.00000E+000
   6.5290   1.71100E-001    0.00000E+000
   6.5300   1.57100E-001    0.00000E+000
   6.5320   1.79300E-001    0.00000E+000
   6.5330   1.79200E-001    0.00000E+000
   6.5350   1.82200E-001    0.00000E+000
   6.5380   1.75500E-001    0.00000E+000
   6.5430   1.74100E-001    0.00000E+000
   6.5460   1.79800E-001    0.00000E+000
   6.5480   1.84000E-001    0.00000E+000
   6.5510   1.94100E-001    0.00000E+000
   6.5530   1.92900E-001    0.00000E+000
   6.5560   2.04600E-001    0.00000E+000
   6.5600   1.90400E-001    0.00000E+000
   6.5620   2.09500E-001    0.00000E+000
   6.5650   2.03900E-001    0.00000E+000
   6.5690   2.03800E-001    0.00000E+000
   6.5710   2.12200E-001    0.00000E+000
   6.5730   2.10900E-001    0.00000E+000
   6.5770   2.20500E-001    0.00000E+000
   6.5780   2.18100E-001    0.00000E+000
   6.5810   2.25500E-001    0.00000E+000
   6.5830   2.28500E-001    0.00000E+000
   6.5850   2.21400E-001    0.00000E+000
   6.5870   2.38400E-001    0.00000E+000
   6.5890   2.45000E-001    0.00000E+000
   6.5920   2.37300E-001    0.00000E+000
   6.5960   2.40500E-001    0.00000E+000
   6.5970   2.42400E-001    0.00000E+000
   6.5980   2.48200E-001    0.00000E+000
   6.6030   2.61100E-001    0.00000E+000
   6.6060   2.59600E-001    0.00000E+000
   6.6090   2.56700E-001    0.00000E+000
   6.6100   2.60700E-001    0.00000E+000
   6.6140   2.63400E-001    0.00000E+000
   6.6150   2.64100E-001    0.00000E+000
   6.6170   2.75200E-001    0.00000E+000
   6.6190   2.67200E-001    0.00000E+000
   6.6220   2.67800E-001    0.00000E+000
   6.6240   2.74700E-001    0.00000E+000
   6.6270   2.86700E-001    0.00000E+000
   6.6310   2.79700E-001    0.00000E+000
   6.6320   2.86600E-001    0.00000E+000
   6.6350   3.02600E-001    0.00000E+000
   6.6380   2.84600E-001    0.00000E+000
   6.6400   2.95900E-001    0.00000E+000
   6.6420   3.05200E-001    0.00000E+000
   6.6450   3.08000E-001    0.00000E+000
   6.6460   3.17600E-001    0.00000E+000
   6.6490   3.04400E-001    0.00000E+000
   6.6510   3.20100E-001    0.00000E+000
   6.6540   3.22000E-001    0.00000E+000
   6.6560   3.21700E-001    0.00000E+000
   6.6580   3.20800E-001    0.00000E+000
   6.6610   3.21400E-001    0.00000E+000
   6.6640   3.33800E-001    0.00000E+000
   6.6680   3.35100E-001    0.00000E+000
   6.6700   3.37500E-001    0.00000E+000
   6.6740   3.45200E-001    0.00000E+000
   6.6760   3.53800E-001    0.00000E+000
   6.6790   3.46600E-001    0.00000E+000
   6.6830   3.53800E-001    0.00000E+000
   6.6880   3.60700E-001    0.00000E+000
   6.6900   3.58000E-001    0.00000E+000
   6.6920   3.63100E-001    0.00000E+000
   6.6930   3.71500E-001    0.00000E+000
   6.6960   3.78200E-001    0.00000E+000
   6.6970   3.68800E-001    0.00000E+000
   6.7000   3.73800E-001    0.00000E+000
   6.7030   3.81200E-001    0.00000E+000
   6.7070   3.75900E-001    0.00000E+000
   6.7090   3.81000E-001    0.00000E+000
   6.7120   3.91100E-001    0.00000E+000
   6.7140   3.93300E-001    0.00000E+000
   6.7150   3.95500E-001    0.00000E+000
   6.7200   3.96500E-001    0.00000E+000
   6.7230   3.95800E-001    0.00000E+000
   6.7250   4.12200E-001    0.00000E+000
   6.7280   4.20800E-001    0.00000E+000
   6.7290   4.11300E-001    0.00000E+000
   6.7330   3.96500E-001    0.00000E+000
   6.7350   4.01400E-001    0.00000E+000
   6.7380   4.34000E-001    0.00000E+000
   6.7410   4.27400E-001    0.00000E+000
   6.7430   4.28500E-001    0.00000E+000
   6.7480   4.29500E-001    0.00000E+000
   6.7500   4.36700E-001    0.00000E+000
   6.7520   4.37300E-001    0.00000E+000
   6.7550   4.32300E-001    0.00000E+000
   6.7570   4.24900E-001    0.00000E+000
   6.7600   4.36400E-001    0.00000E+000
   6.7620   4.39900E-001    0.00000E+000
   6.7660   4.52400E-001    0.00000E+000
   6.7680   4.50300E-001    0.00000E+000
   6.7710   4.50100E-001    0.00000E+000
   6.7740   4.53800E-001    0.00000E+000
   6.7750   4.62800E-001    0.00000E+000
   6.7780   4.64800E-001    0.00000E+000
   6.7820   4.70600E-001    0.00000E+000
   6.7840   4.83700E-001    0.00000E+000
   6.7870   4.79400E-001    0.00000E+000
   6.7890   4.70000E-001    0.00000E+000
   6.7920   4.83400E-001    0.00000E+000
   6.7960   4.74800E-001    0.00000E+000
   6.7980   4.75600E-001    0.00000E+000
   6.8020   4.78900E-001    0.00000E+000
   6.8030   4.72300E-001    0.00000E+000
   6.8060   4.76200E-001    0.00000E+000
   6.8090   4.69500E-001    0.00000E+000
   6.8100   4.92700E-001    0.00000E+000
   6.8140   4.75600E-001    0.00000E+000
   6.8170   4.84300E-001    0.00000E+000
   6.8180   4.93500E-001    0.00000E+000
   6.8200   4.99600E-001    0.00000E+000
   6.8220   5.13000E-001    0.00000E+000
   6.8260   4.94200E-001    0.00000E+000
   6.8290   5.11100E-001    0.00000E+000
   6.8330   5.12600E-001    0.00000E+000
   6.8350   5.20100E-001    0.00000E+000
   6.8370   5.37800E-001    0.00000E+000
   6.8400   5.23600E-001    0.00000E+000
   6.8410   5.07500E-001    0.00000E+000
   6.8460   5.09500E-001    0.00000E+000
   6.8480   5.16100E-001    0.00000E+000
   6.8490   5.22000E-001    0.00000E+000
   6.8530   5.14700E-001    0.00000E+000
   6.8560   5.23900E-001    0.00000E+000
   6.8580   5.40000E-001    0.00000E+000
   6.8620   5.22800E-001    0.00000E+000
   6.8640   5.41900E-001    0.00000E+000
   6.8660   5.29900E-001    0.00000E+000
   6.8690   5.39600E-001    0.00000E+000
   6.8700   5.36800E-001    0.00000E+000
   6.8740   5.23300E-001    0.00000E+000
   6.8770   5.40600E-001    0.00000E+000
   6.8810   5.35200E-001    0.00000E+000
   6.8830   5.49300E-001    0.00000E+000
   6.8850   5.55300E-001    0.00000E+000
   6.8880   5.39400E-001    0.00000E+000
   6.8900   5.43200E-001    0.00000E+000
   6.8930   5.45200E-001    0.00000E+000
   6.8950   5.43900E-001    0.00000E+000
   6.8970   5.61300E-001    0.00000E+000
   6.9000   5.55400E-001    0.00000E+000
   6.9030   5.56800E-001    0.00000E+000
   6.9070   5.79400E-001    0.00000E+000
   6.9100   5.56800E-001    0.00000E+000
   6.9120   5.84300E-001    0.00000E+000
   6.9150   6.02900E-001    0.00000E+000
   6.9170   5.71500E-001    0.00000E+000
   6.9200   5.70300E-001    0.00000E+000
   6.9220   5.73400E-001    0.00000E+000
   6.9240   5.56600E-001    0.00000E+000
   6.9260   5.77900E-001    0.00000E+000
   6.9300   5.62000E-001    0.00000E+000
   6.9310   5.80700E-001    0.00000E+000
   6.9340   5.78200E-001    0.00000E+000
   6.9380   5.63500E-001    0.00000E+000
   6.9400   5.96600E-001    0.00000E+000
   6.9430   5.59800E-001    0.00000E+000
   6.9460   5.75200E-001    0.00000E+000
   6.9470   5.76000E-001    0.00000E+000
   6.9500   5.59100E-001    0.00000E+000
   6.9540   5.85100E-001    0.00000E+000
   6.9560   5.64100E-001    0.00000E+000
   6.9580   5.87000E-001    0.00000E+000
   6.9610   5.72800E-001    0.00000E+000
   6.9640   5.93600E-001    0.00000E+000
   6.9690   5.74900E-001    0.00000E+000
   6.9720   5.93900E-001    0.00000E+000
   6.9730   5.72100E-001    0.00000E+000
   6.9770   5.98500E-001    0.00000E+000
   6.9810   5.86400E-001    0.00000E+000
   6.9840   5.83400E-001    0.00000E+000
   6.9860   5.95100E-001    0.00000E+000
   6.9880   6.01900E-001    0.00000E+000
   6.9910   5.93400E-001    0.00000E+000
   6.9930   6.14300E-001    0.00000E+000
   6.9960   6.24700E-001    0.00000E+000
   7.0000   6.05400E-001    0.00000E+000
   7.0010   5.91000E-001    0.00000E+000
   7.0040   6.07300E-001    0.00000E+000
   7.0070   6.13500E-001    0.00000E+000
   7.0120   6.05700E-001    0.00000E+000
   7.0140   6.18700E-001    0.00000E+000
   7.0150   6.11900E-001    0.00000E+000
   7.0180   6.16800E-001    0.00000E+000
   7.0210   6.38900E-001    0.00000E+000
   7.0230   6.25200E-001    0.00000E+000
   7.0270   6.58900E-001    0.00000E+000
   7.0290   6.56000E-001    0.00000E+000
   7.0320   6.48300E-001    0.00000E+000
   7.0340   6.75600E-001    0.00000E+000
   7.0360   6.90600E-001    0.00000E+000
   7.0410   6.93200E-001    0.00000E+000
   7.0440   6.92200E-001    0.00000E+000
   7.0450   6.91200E-001    0.00000E+000
   7.0480   7.04300E-001    0.00000E+000
   7.0500   7.36500E-001    0.00000E+000
   7.0530   7.52100E-001    0.00000E+000
   7.0550   7.67100E-001    0.00000E+000
   7.0570   7.80600E-001    0.00000E+000
   7.0620   7.84100E-001    0.00000E+000
   7.0650   8.19100E-001    0.00000E+000
   7.0680   8.31500E-001    0.00000E+000
   7.0700   8.55700E-001    0.00000E+000
   7.0710   8.93500E-001    0.00000E+000
   7.0740   8.87800E-001    0.00000E+000
   7.0780   9.46400E-001    0.00000E+000
   7.0820   9.76500E-001    0.00000E+000
   7.0830   9.99100E-001    0.00000E+000
   7.0860   1.02300E+000    0.00000E+000
   7.0890   1.11410E+000    0.00000E+000
   7.0920   1.13370E+000    0.00000E+000
   7.0940   1.21510E+000    0.00000E+000
   7.0990   1.27910E+000    0.00000E+000
   7.1010   1.35660E+000    0.00000E+000
   7.1030   1.38230E+000    0.00000E+000
   7.1060   1.46590E+000    0.00000E+000
   7.1080   1.53450E+000    0.00000E+000
   7.1120   1.92320E+000    0.00000E+000
   7.1150   2.34790E+000    0.00000E+000
   7.1190   2.41550E+000    0.00000E+000
   7.1220   2.55640E+000    0.00000E+000
   7.1240   2.66460E+000    0.00000E+000
   7.1270   2.71390E+000    0.00000E+000
   7.1290   3.03090E+000    0.00000E+000
   7.1320   2.88250E+000    0.00000E+000
   7.1350   2.96530E+000    0.00000E+000
   7.1370   2.82760E+000    0.00000E+000
   7.1400   3.10040E+000    0.00000E+000
   7.1420   3.16310E+000    0.00000E+000
   7.1450   2.95000E+000    0.00000E+000
   7.1490   2.97990E+000    0.00000E+000
   7.1510   2.97800E+000    0.00000E+000
   7.1530   2.55970E+000    0.00000E+000
   7.1560   2.32860E+000    0.00000E+000
   7.1590   2.16010E+000    0.00000E+000
   7.1610   1.62880E+000    0.00000E+000
   7.1630   1.74820E+000    0.00000E+000
   7.1670   1.64370E+000    0.00000E+000
   7.1700   1.61010E+000    0.00000E+000
   7.1720   1.47450E+000    0.00000E+000
   7.1750   1.03150E+000    0.00000E+000
   7.1770   1.05330E+000    0.00000E+000
   7.1790   9.89000E-002    0.00000E+000
   7.1830   1.00000E+000    0.00000E+000
   7.1860   1.00000E+000    0.00000E+000
   7.1880   1.00000E+000    0.00000E+000
   7.1910   1.00000E+000    0.00000E+000
   7.1930   1.00000E+000    0.00000E+000
   7.1970   1.00000E+000    0.00000E+000
   7.2000   1.00000E+000    0.00000E+000
   7.2020   1.00000E+000    0.00000E+000
   7.2050   1.00000E+000    0.00000E+000
   7.2070   1.00000E+000    0.00000E+000
   7.2110   1.00000E+000    0.00000E+000
   7.2150   1.00000E+000    0.00000E+000
   7.2180   1.00000E+000    0.00000E+000
   7.2200   1.00000E+000    0.00000E+000
   7.2230   1.00000E+000    0.00000E+000
   7.2250   1.00000E+000    0.00000E+000
   7.2290   1.00000E+000    0.00000E+000
   7.2320   1.00000E+000    0.00000E+000
   7.2340   1.00000E+000    0.00000E+000
   7.2370   1.00000E+000    0.00000E+000
   7.2400   1.00000E+000    0.00000E+000
   7.2440   1.00000E+000    0.00000E+000
   7.2450   1.00000E+000    0.00000E+000
   7.2480   1.00000E+000    0.00000E+000
   7.2510   1.00000E+000    0.00000E+000
   7.2550   1.00000E+000    0.00000E+000
   7.2570   1.00000E+000    0.00000E+000
   7.2590   1.00000E+000    0.00000E+000
   7.2630   1.00000E+000    0.00000E+000
   7.2660   1.00000E+000    0.00000E+000
   7.2690   1.00000E+000    0.00000E+000
   7.2710   1.00000E+000    0.00000E+000
   7.2730   1.00000E+000    0.00000E+000
   7.2760   1.00000E+000    0.00000E+000
   7.2790   1.00000E+000    0.00000E+000
   7.2820   1.00000E+000    0.00000E+000
   7.2840   1.00000E+000    0.00000E+000
   7.2870   1.00000E+000    0.00000E+000
   7.2910   1.00000E+000    0.00000E+000
   7.2950   1.00000E+000    0.00000E+000
   7.2960   1.00000E+000    0.00000E+000
   7.2980   1.00000E+000    0.00000E+000
   7.3010   1.00000E+000    0.00000E+000
