# Supplementary material for: Rationally seeded computational protein design of ɑ-helical barrels
Source: Nat Chem Biol. 2024 Jun 20;20(8):991–9. doi: 10.1038/s41589-024-01642-0 (PMC11288890; doi:10.1038/s41589-024-01642-0)
Supplement: Supplementary file 5 — PDB files used for making figure panels h–j. [file 41589_2024_1642_MOESM5_ESM.zip › KIA_RP_RSPD_NatChemBiol_data_Figure3/sc-CC-7-LI_panels_c-g/AUC_panel_e/LI_SV_raw/00109.RA1]

HeptLI
R 1 20.0 40000 0036922 5.7270E11 275 1 
   5.8000   1.00000E+000    0.00000E+000
   5.8030   1.00000E+000    0.00000E+000
   5.8040   1.00000E+000    0.00000E+000
   5.8050   1.00000E+000    0.00000E+000
   5.8060   1.00000E+000    0.00000E+000
   5.8070   1.00000E+000    0.00000E+000
   5.8080   1.00000E+000    0.00000E+000
   5.8090   1.00000E+000    0.00000E+000
   5.8100   1.00000E+000    0.00000E+000
   5.8120   1.00000E+000    0.00000E+000
   5.8130   1.00000E+000    0.00000E+000
   5.8140   1.00000E+000    0.00000E+000
   5.8150   1.00000E+000    0.00000E+000
   5.8170   1.00000E+000    0.00000E+000
   5.8190   1.00000E+000    0.00000E+000
   5.8210   1.00000E+000    0.00000E+000
   5.8220   1.00000E+000    0.00000E+000
   5.8230   1.00000E+000    0.00000E+000
   5.8240   1.00000E+000    0.00000E+000
   5.8260   1.00000E+000    0.00000E+000
   5.8270   1.00000E+000    0.00000E+000
   5.8280   1.00000E+000    0.00000E+000
   5.8290   1.00000E+000    0.00000E+000
   5.8300   1.00000E+000    0.00000E+000
   5.8310   1.00000E+000    0.00000E+000
   5.8330   1.00000E+000    0.00000E+000
   5.8350  -7.23600E-001    0.00000E+000
   5.8360  -8.46800E-001    0.00000E+000
   5.8370  -7.86600E-001    0.00000E+000
   5.8380  -7.75000E-001    0.00000E+000
   5.8400  -6.08600E-001    0.00000E+000
   5.8410  -6.20500E-001    0.00000E+000
   5.8420  -6.60800E-001    0.00000E+000
   5.8430  -6.27000E-001    0.00000E+000
   5.8450  -6.51200E-001    0.00000E+000
   5.8470  -8.17000E-001    0.00000E+000
   5.8490  -1.32220E+000    0.00000E+000
   5.8510  -1.53470E+000    0.00000E+000
   5.8540  -1.68480E+000    0.00000E+000
   5.8560  -1.75180E+000    0.00000E+000
   5.8580  -1.63160E+000    0.00000E+000
   5.8590  -1.57990E+000    0.00000E+000
   5.8600  -1.68290E+000    0.00000E+000
   5.8620  -1.48820E+000    0.00000E+000
   5.8630  -1.53200E+000    0.00000E+000
   5.8640  -1.33930E+000    0.00000E+000
   5.8660  -1.17920E+000    0.00000E+000
   5.8670  -8.30700E-001    0.00000E+000
   5.8700  -6.14700E-001    0.00000E+000
   5.8720  -5.22700E-001    0.00000E+000
   5.8740  -3.44200E-001    0.00000E+000
   5.8770  -2.40500E-001    0.00000E+000
   5.8790  -1.28900E-001    0.00000E+000
   5.8810  -8.97000E-002    0.00000E+000
   5.8830  -8.83000E-002    0.00000E+000
   5.8840  -4.63000E-002    0.00000E+000
   5.8860  -2.23000E-002    0.00000E+000
   5.8880  -3.67000E-002    0.00000E+000
   5.8900  -1.25000E-002    0.00000E+000
   5.8930  -1.24000E-002    0.00000E+000
   5.8950  -7.20000E-003    0.00000E+000
   5.8970  -1.90000E-002    0.00000E+000
   5.8990  -6.60000E-003    0.00000E+000
   5.9010  -9.80000E-003    0.00000E+000
   5.9020  -5.90000E-003    0.00000E+000
   5.9040  -1.03000E-002    0.00000E+000
   5.9060  -1.22000E-002    0.00000E+000
   5.9090  -3.10000E-003    0.00000E+000
   5.9110  -7.70000E-003    0.00000E+000
   5.9150  -1.37000E-002    0.00000E+000
   5.9160  -2.80000E-003    0.00000E+000
   5.9170   1.24000E-002    0.00000E+000
   5.9180  -1.05000E-002    0.00000E+000
   5.9220   7.70000E-003    0.00000E+000
   5.9230   2.30000E-003    0.00000E+000
   5.9250   5.00000E-004    0.00000E+000
   5.9270  -6.90000E-003    0.00000E+000
   5.9310   1.39000E-002    0.00000E+000
   5.9340  -1.02000E-002    0.00000E+000
   5.9370  -1.26000E-002    0.00000E+000
   5.9380  -1.24000E-002    0.00000E+000
   5.9400   6.80000E-003    0.00000E+000
   5.9420   1.73000E-002    0.00000E+000
   5.9440  -5.20000E-003    0.00000E+000
   5.9450   1.40000E-003    0.00000E+000
   5.9470   1.92000E-002    0.00000E+000
   5.9490   3.32000E-002    0.00000E+000
   5.9510   2.48000E-002    0.00000E+000
   5.9540   1.43000E-002    0.00000E+000
   5.9570  -7.20000E-003    0.00000E+000
   5.9580   4.00000E-004    0.00000E+000
   5.9610  -7.00000E-004    0.00000E+000
   5.9620  -3.50000E-003    0.00000E+000
   5.9630   5.90000E-003    0.00000E+000
   5.9650   8.80000E-003    0.00000E+000
   5.9680  -8.00000E-004    0.00000E+000
   5.9690  -5.10000E-003    0.00000E+000
   5.9720   6.60000E-003    0.00000E+000
   5.9770  -1.30000E-002    0.00000E+000
   5.9790   1.10000E-003    0.00000E+000
   5.9810  -3.20000E-003    0.00000E+000
   5.9830   2.90000E-003    0.00000E+000
   5.9840   6.10000E-003    0.00000E+000
   5.9870   2.90000E-003    0.00000E+000
   5.9890   9.10000E-003    0.00000E+000
   5.9900   2.70000E-003    0.00000E+000
   5.9930   1.00000E-002    0.00000E+000
   5.9950   1.39000E-002    0.00000E+000
   5.9960   2.07000E-002    0.00000E+000
   5.9980   1.68000E-002    0.00000E+000
   6.0000   2.13300E-001    0.00000E+000
   6.0010   7.10000E-002    0.00000E+000
   6.0040  -1.58000E-001    0.00000E+000
   6.0070  -7.33800E-001    0.00000E+000
   6.0110   4.91000E-002    0.00000E+000
   6.0140  -6.90000E-003    0.00000E+000
   6.0160  -7.90000E-003    0.00000E+000
   6.0180  -5.15000E-002    0.00000E+000
   6.0190  -1.01500E-001    0.00000E+000
   6.0210  -2.90200E-001    0.00000E+000
   6.0240   7.19200E-001    0.00000E+000
   6.0260   3.16000E-002    0.00000E+000
   6.0290  -5.74000E-002    0.00000E+000
   6.0330  -9.10000E-003    0.00000E+000
   6.0340  -8.70000E-003    0.00000E+000
   6.0350   3.60000E-003    0.00000E+000
   6.0370   1.89000E-002    0.00000E+000
   6.0400   9.40000E-003    0.00000E+000
   6.0420  -1.70000E-003    0.00000E+000
   6.0440  -1.90000E-003    0.00000E+000
   6.0460  -4.00000E-004    0.00000E+000
   6.0500   4.00000E-003    0.00000E+000
   6.0540   1.45000E-002    0.00000E+000
   6.0570   3.20000E-003    0.00000E+000
   6.0580   6.00000E-003    0.00000E+000
   6.0600   1.17000E-002    0.00000E+000
   6.0620   1.00000E-004    0.00000E+000
   6.0630   1.26000E-002    0.00000E+000
   6.0650   4.90000E-003    0.00000E+000
   6.0680   4.70000E-003    0.00000E+000
   6.0690   2.30000E-003    0.00000E+000
   6.0720  -2.30000E-003    0.00000E+000
   6.0730   3.20000E-003    0.00000E+000
   6.0760  -1.30000E-003    0.00000E+000
   6.0770  -9.00000E-004    0.00000E+000
   6.0780   1.58000E-002    0.00000E+000
   6.0850   6.60000E-003    0.00000E+000
   6.0890  -7.20000E-003    0.00000E+000
   6.0900   7.00000E-004    0.00000E+000
   6.0910   1.68000E-002    0.00000E+000
   6.0950  -5.20000E-003    0.00000E+000
   6.0960   1.10000E-002    0.00000E+000
   6.0970   7.40000E-003    0.00000E+000
   6.1020   4.40000E-003    0.00000E+000
   6.1040   2.70000E-003    0.00000E+000
   6.1060  -3.90000E-003    0.00000E+000
   6.1100   1.04000E-002    0.00000E+000
   6.1110   6.10000E-003    0.00000E+000
   6.1140   8.20000E-003    0.00000E+000
   6.1200  -1.40000E-003    0.00000E+000
   6.1250   1.56000E-002    0.00000E+000
   6.1290   5.40000E-003    0.00000E+000
   6.1300   1.25000E-002    0.00000E+000
   6.1330  -4.40000E-003    0.00000E+000
   6.1340  -0.00000E+000    0.00000E+000
   6.1360   3.50000E-003    0.00000E+000
   6.1380   1.13000E-002    0.00000E+000
   6.1410   1.80000E-003    0.00000E+000
   6.1460   8.50000E-003    0.00000E+000
   6.1500   2.55000E-002    0.00000E+000
   6.1520   9.90000E-003    0.00000E+000
   6.1540   4.50000E-003    0.00000E+000
   6.1560   1.50000E-002    0.00000E+000
   6.1590   5.90000E-003    0.00000E+000
   6.1620   9.30000E-003    0.00000E+000
   6.1630   0.00000E+000    0.00000E+000
   6.1660  -1.60000E-003    0.00000E+000
   6.1690   5.20000E-003    0.00000E+000
   6.1720   1.54000E-002    0.00000E+000
   6.1750   2.80000E-003    0.00000E+000
   6.1760   4.10000E-003    0.00000E+000
   6.1780   3.70000E-003    0.00000E+000
   6.1810   4.90000E-003    0.00000E+000
   6.1840   1.90000E-003    0.00000E+000
   6.1850   1.30000E-002    0.00000E+000
   6.1900   6.40000E-003    0.00000E+000
   6.1930  -9.00000E-004    0.00000E+000
   6.1960   5.10000E-003    0.00000E+000
   6.1990   7.20000E-003    0.00000E+000
   6.2000   8.70000E-003    0.00000E+000
   6.2040   1.02000E-002    0.00000E+000
   6.2050   6.40000E-003    0.00000E+000
   6.2070   5.60000E-003    0.00000E+000
   6.2100  -1.08000E-002    0.00000E+000
   6.2130  -4.90000E-003    0.00000E+000
   6.2150   1.01000E-002    0.00000E+000
   6.2180  -2.60000E-003    0.00000E+000
   6.2220  -2.10000E-003    0.00000E+000
   6.2230  -3.00000E-003    0.00000E+000
   6.2250   4.90000E-003    0.00000E+000
   6.2300   1.60000E-003    0.00000E+000
   6.2310   4.50000E-003    0.00000E+000
   6.2340   3.50000E-003    0.00000E+000
   6.2360   4.70000E-003    0.00000E+000
   6.2400   3.30000E-003    0.00000E+000
   6.2410  -3.10000E-003    0.00000E+000
   6.2460   7.10000E-003    0.00000E+000
   6.2490  -5.00000E-003    0.00000E+000
   6.2510   2.40000E-003    0.00000E+000
   6.2530   1.20000E-002    0.00000E+000
   6.2540   4.30000E-003    0.00000E+000
   6.2550   7.50000E-003    0.00000E+000
   6.2590   3.60000E-003    0.00000E+000
   6.2600   7.60000E-003    0.00000E+000
   6.2630   1.24000E-002    0.00000E+000
   6.2650   1.48000E-002    0.00000E+000
   6.2690   7.50000E-003    0.00000E+000
   6.2720   4.00000E-003    0.00000E+000
   6.2750   1.06000E-002    0.00000E+000
   6.2760   1.50000E-003    0.00000E+000
   6.2770  -6.70000E-003    0.00000E+000
   6.2780   4.90000E-003    0.00000E+000
   6.2820   1.17000E-002    0.00000E+000
   6.2860   7.00000E-003    0.00000E+000
   6.2910  -6.20000E-003    0.00000E+000
   6.2930   1.70000E-002    0.00000E+000
   6.2970   1.45000E-002    0.00000E+000
   6.2990   9.50000E-003    0.00000E+000
   6.3010   6.10000E-003    0.00000E+000
   6.3040   1.00000E-002    0.00000E+000
   6.3090   5.60000E-003    0.00000E+000
   6.3100   1.57000E-002    0.00000E+000
   6.3130   1.46000E-002    0.00000E+000
   6.3140  -4.40000E-003    0.00000E+000
   6.3170   1.00000E-002    0.00000E+000
   6.3210   1.11000E-002    0.00000E+000
   6.3220   5.70000E-003    0.00000E+000
   6.3240   2.00000E-004    0.00000E+000
   6.3300   1.03000E-002    0.00000E+000
   6.3350   3.70000E-003    0.00000E+000
   6.3380   2.15000E-002    0.00000E+000
   6.3400   1.62000E-002    0.00000E+000
   6.3430   3.40000E-003    0.00000E+000
   6.3460   8.30000E-003    0.00000E+000
   6.3490   9.70000E-003    0.00000E+000
   6.3520   1.17000E-002    0.00000E+000
   6.3600   1.63000E-002    0.00000E+000
   6.3620   1.64000E-002    0.00000E+000
   6.3640   1.02000E-002    0.00000E+000
   6.3660   1.74000E-002    0.00000E+000
   6.3710   1.80000E-002    0.00000E+000
   6.3720   7.10000E-003    0.00000E+000
   6.3760   1.62000E-002    0.00000E+000
   6.3800   1.72000E-002    0.00000E+000
   6.3810   1.27000E-002    0.00000E+000
   6.3870   4.60000E-003    0.00000E+000
   6.3880   2.50000E-003    0.00000E+000
   6.3920   7.20000E-003    0.00000E+000
   6.3970   4.10000E-003    0.00000E+000
   6.4010   1.14000E-002    0.00000E+000
   6.4040  -2.40000E-003    0.00000E+000
   6.4050   7.20000E-003    0.00000E+000
   6.4130   4.40000E-003    0.00000E+000
   6.4170   7.60000E-003    0.00000E+000
   6.4190   1.54000E-002    0.00000E+000
   6.4200   9.60000E-003    0.00000E+000
   6.4240   8.50000E-003    0.00000E+000
   6.4270   2.06000E-002    0.00000E+000
   6.4280   9.50000E-003    0.00000E+000
   6.4320   8.20000E-003    0.00000E+000
   6.4340   1.28000E-002    0.00000E+000
   6.4360  -3.30000E-003    0.00000E+000
   6.4400   1.21000E-002    0.00000E+000
   6.4420   1.12000E-002    0.00000E+000
   6.4440   1.47000E-002    0.00000E+000
   6.4470   1.10000E-003    0.00000E+000
   6.4500   2.00000E-003    0.00000E+000
   6.4520   1.79000E-002    0.00000E+000
   6.4560   3.40000E-003    0.00000E+000
   6.4570   1.47000E-002    0.00000E+000
   6.4590   9.40000E-003    0.00000E+000
   6.4630   2.30000E-003    0.00000E+000
   6.4640   1.22000E-002    0.00000E+000
   6.4660   1.24000E-002    0.00000E+000
   6.4690   1.39000E-002    0.00000E+000
   6.4730   8.20000E-003    0.00000E+000
   6.4770   1.33000E-002    0.00000E+000
   6.4780  -1.00000E-004    0.00000E+000
   6.4800   1.05000E-002    0.00000E+000
   6.4820   2.27000E-002    0.00000E+000
   6.4840   2.36000E-002    0.00000E+000
   6.4860   1.77000E-002    0.00000E+000
   6.4890   2.80000E-003    0.00000E+000
   6.4910   2.05000E-002    0.00000E+000
   6.4950   1.35000E-002    0.00000E+000
   6.4970   6.50000E-003    0.00000E+000
   6.4980   1.66000E-002    0.00000E+000
   6.5010   1.75000E-002    0.00000E+000
   6.5030   1.38000E-002    0.00000E+000
   6.5050   1.71000E-002    0.00000E+000
   6.5080  -0.00000E+000    0.00000E+000
   6.5120   1.86000E-002    0.00000E+000
   6.5140   1.63000E-002    0.00000E+000
   6.5170   1.53000E-002    0.00000E+000
   6.5220   2.12000E-002    0.00000E+000
   6.5230   8.90000E-003    0.00000E+000
   6.5250   1.39000E-002    0.00000E+000
   6.5280   1.01000E-002    0.00000E+000
   6.5300   3.60000E-003    0.00000E+000
   6.5320   2.57000E-002    0.00000E+000
   6.5350   3.17000E-002    0.00000E+000
   6.5370   1.30000E-002    0.00000E+000
   6.5390   1.46000E-002    0.00000E+000
   6.5440   1.29000E-002    0.00000E+000
   6.5460   1.04000E-002    0.00000E+000
   6.5500   2.55000E-002    0.00000E+000
   6.5520   1.45000E-002    0.00000E+000
   6.5530   1.73000E-002    0.00000E+000
   6.5550   3.73000E-002    0.00000E+000
   6.5570   1.35000E-002    0.00000E+000
   6.5600   1.13000E-002    0.00000E+000
   6.5640   1.66000E-002    0.00000E+000
   6.5660   2.20000E-002    0.00000E+000
   6.5680   2.34000E-002    0.00000E+000
   6.5710   2.91000E-002    0.00000E+000
   6.5720   2.08000E-002    0.00000E+000
   6.5760   2.15000E-002    0.00000E+000
   6.5790   1.87000E-002    0.00000E+000
   6.5800   3.38000E-002    0.00000E+000
   6.5820   1.76000E-002    0.00000E+000
   6.5850   2.04000E-002    0.00000E+000
   6.5880   2.55000E-002    0.00000E+000
   6.5910   2.23000E-002    0.00000E+000
   6.5930   3.03000E-002    0.00000E+000
   6.5960   3.34000E-002    0.00000E+000
   6.5980   1.80000E-002    0.00000E+000
   6.6020   3.79000E-002    0.00000E+000
   6.6040   3.75000E-002    0.00000E+000
   6.6070   3.34000E-002    0.00000E+000
   6.6100   3.06000E-002    0.00000E+000
   6.6140   4.10000E-002    0.00000E+000
   6.6150   3.29000E-002    0.00000E+000
   6.6170   3.12000E-002    0.00000E+000
   6.6180   2.50000E-002    0.00000E+000
   6.6210   3.74000E-002    0.00000E+000
   6.6230   3.82000E-002    0.00000E+000
   6.6250   3.30000E-002    0.00000E+000
   6.6290   2.70000E-002    0.00000E+000
   6.6320   4.03000E-002    0.00000E+000
   6.6330   3.04000E-002    0.00000E+000
   6.6350   3.09000E-002    0.00000E+000
   6.6380   3.39000E-002    0.00000E+000
   6.6420   2.93000E-002    0.00000E+000
   6.6440   4.12000E-002    0.00000E+000
   6.6470   4.08000E-002    0.00000E+000
   6.6490   2.84000E-002    0.00000E+000
   6.6510   4.13000E-002    0.00000E+000
   6.6530   3.89000E-002    0.00000E+000
   6.6560   3.77000E-002    0.00000E+000
   6.6580   4.24000E-002    0.00000E+000
   6.6610   3.86000E-002    0.00000E+000
   6.6630   4.05000E-002    0.00000E+000
   6.6660   4.47000E-002    0.00000E+000
   6.6690   4.26000E-002    0.00000E+000
   6.6710   3.87000E-002    0.00000E+000
   6.6730   4.92000E-002    0.00000E+000
   6.6740   4.73000E-002    0.00000E+000
   6.6770   3.95000E-002    0.00000E+000
   6.6820   4.77000E-002    0.00000E+000
   6.6840   4.26000E-002    0.00000E+000
   6.6870   4.58000E-002    0.00000E+000
   6.6880   4.91000E-002    0.00000E+000
   6.6910   5.55000E-002    0.00000E+000
   6.6930   6.38000E-002    0.00000E+000
   6.6970   4.86000E-002    0.00000E+000
   6.6980   4.13000E-002    0.00000E+000
   6.7000   5.28000E-002    0.00000E+000
   6.7040   5.35000E-002    0.00000E+000
   6.7080   5.63000E-002    0.00000E+000
   6.7110   5.47000E-002    0.00000E+000
   6.7140   5.15000E-002    0.00000E+000
   6.7150   6.23000E-002    0.00000E+000
   6.7160   7.13000E-002    0.00000E+000
   6.7200   5.46000E-002    0.00000E+000
   6.7210   5.82000E-002    0.00000E+000
   6.7250   6.82000E-002    0.00000E+000
   6.7270   5.70000E-002    0.00000E+000
   6.7300   6.33000E-002    0.00000E+000
   6.7320   5.60000E-002    0.00000E+000
   6.7340   7.06000E-002    0.00000E+000
   6.7360   5.59000E-002    0.00000E+000
   6.7390   6.83000E-002    0.00000E+000
   6.7410   7.60000E-002    0.00000E+000
   6.7450   6.94000E-002    0.00000E+000
   6.7480   7.41000E-002    0.00000E+000
   6.7500   6.84000E-002    0.00000E+000
   6.7520   7.32000E-002    0.00000E+000
   6.7550   8.16000E-002    0.00000E+000
   6.7580   7.69000E-002    0.00000E+000
   6.7610   8.74000E-002    0.00000E+000
   6.7630   7.07000E-002    0.00000E+000
   6.7660   7.89000E-002    0.00000E+000
   6.7700   7.10000E-002    0.00000E+000
   6.7730   7.26000E-002    0.00000E+000
   6.7740   9.31000E-002    0.00000E+000
   6.7780   8.29000E-002    0.00000E+000
   6.7810   8.90000E-002    0.00000E+000
   6.7820   9.19000E-002    0.00000E+000
   6.7840   9.24000E-002    0.00000E+000
   6.7870   8.73000E-002    0.00000E+000
   6.7910   7.59000E-002    0.00000E+000
   6.7930   9.95000E-002    0.00000E+000
   6.7970   9.47000E-002    0.00000E+000
   6.7990   8.82000E-002    0.00000E+000
   6.8020   9.41000E-002    0.00000E+000
   6.8050   1.02600E-001    0.00000E+000
   6.8060   1.00700E-001    0.00000E+000
   6.8100   8.45000E-002    0.00000E+000
   6.8120   1.17000E-001    0.00000E+000
   6.8160   7.90000E-002    0.00000E+000
   6.8170   1.18600E-001    0.00000E+000
   6.8190   1.19700E-001    0.00000E+000
   6.8210   1.11100E-001    0.00000E+000
   6.8250   1.15300E-001    0.00000E+000
   6.8260   1.13800E-001    0.00000E+000
   6.8310   1.07000E-001    0.00000E+000
   6.8320   1.20200E-001    0.00000E+000
   6.8350   1.40200E-001    0.00000E+000
   6.8370   1.58000E-001    0.00000E+000
   6.8400   1.37900E-001    0.00000E+000
   6.8420   1.25100E-001    0.00000E+000
   6.8450   1.36000E-001    0.00000E+000
   6.8480   1.28400E-001    0.00000E+000
   6.8520   1.37300E-001    0.00000E+000
   6.8540   1.24600E-001    0.00000E+000
   6.8560   1.39700E-001    0.00000E+000
   6.8580   1.26000E-001    0.00000E+000
   6.8620   1.35400E-001    0.00000E+000
   6.8630   1.46300E-001    0.00000E+000
   6.8650   1.41400E-001    0.00000E+000
   6.8690   1.32700E-001    0.00000E+000
   6.8720   1.48400E-001    0.00000E+000
   6.8750   1.51500E-001    0.00000E+000
   6.8770   1.49600E-001    0.00000E+000
   6.8800   1.47400E-001    0.00000E+000
   6.8830   1.58700E-001    0.00000E+000
   6.8860   1.51000E-001    0.00000E+000
   6.8880   1.57600E-001    0.00000E+000
   6.8920   1.51700E-001    0.00000E+000
   6.8930   1.60500E-001    0.00000E+000
   6.8970   1.65300E-001    0.00000E+000
   6.8990   1.85600E-001    0.00000E+000
   6.9030   1.67600E-001    0.00000E+000
   6.9040   1.66600E-001    0.00000E+000
   6.9060   1.85100E-001    0.00000E+000
   6.9110   1.81400E-001    0.00000E+000
   6.9130   2.01600E-001    0.00000E+000
   6.9150   1.96100E-001    0.00000E+000
   6.9190   2.04800E-001    0.00000E+000
   6.9200   1.87000E-001    0.00000E+000
   6.9240   1.96500E-001    0.00000E+000
   6.9260   1.98900E-001    0.00000E+000
   6.9280   1.91200E-001    0.00000E+000
   6.9310   1.74600E-001    0.00000E+000
   6.9340   2.14200E-001    0.00000E+000
   6.9380   1.91000E-001    0.00000E+000
   6.9400   2.08200E-001    0.00000E+000
   6.9430   1.90700E-001    0.00000E+000
   6.9450   1.96300E-001    0.00000E+000
   6.9470   2.23900E-001    0.00000E+000
   6.9520   2.01900E-001    0.00000E+000
   6.9550   2.06700E-001    0.00000E+000
   6.9560   2.19500E-001    0.00000E+000
   6.9590   2.16000E-001    0.00000E+000
   6.9620   2.22000E-001    0.00000E+000
   6.9640   2.40000E-001    0.00000E+000
   6.9650   2.27300E-001    0.00000E+000
   6.9680   2.28400E-001    0.00000E+000
   6.9700   2.21900E-001    0.00000E+000
   6.9720   2.52500E-001    0.00000E+000
   6.9750   2.35600E-001    0.00000E+000
   6.9810   2.46700E-001    0.00000E+000
   6.9830   2.43900E-001    0.00000E+000
   6.9860   2.46600E-001    0.00000E+000
   6.9880   2.74200E-001    0.00000E+000
   6.9910   2.46400E-001    0.00000E+000
   6.9940   2.84300E-001    0.00000E+000
   6.9980   2.86200E-001    0.00000E+000
   7.0020   2.72400E-001    0.00000E+000
   7.0040   2.70800E-001    0.00000E+000
   7.0060   2.98600E-001    0.00000E+000
   7.0090   3.04700E-001    0.00000E+000
   7.0120   2.99600E-001    0.00000E+000
   7.0140   3.01100E-001    0.00000E+000
   7.0160   3.13500E-001    0.00000E+000
   7.0190   3.27200E-001    0.00000E+000
   7.0210   3.48100E-001    0.00000E+000
   7.0240   3.28300E-001    0.00000E+000
   7.0280   3.59000E-001    0.00000E+000
   7.0300   3.85600E-001    0.00000E+000
   7.0330   3.66200E-001    0.00000E+000
   7.0350   3.98000E-001    0.00000E+000
   7.0370   4.14400E-001    0.00000E+000
   7.0420   4.32100E-001    0.00000E+000
   7.0440   4.38000E-001    0.00000E+000
   7.0460   4.48900E-001    0.00000E+000
   7.0480   4.68800E-001    0.00000E+000
   7.0520   4.77200E-001    0.00000E+000
   7.0540   5.00000E-001    0.00000E+000
   7.0550   5.35200E-001    0.00000E+000
   7.0580   5.59900E-001    0.00000E+000
   7.0610   5.73500E-001    0.00000E+000
   7.0640   5.98800E-001    0.00000E+000
   7.0680   6.25000E-001    0.00000E+000
   7.0690   6.69700E-001    0.00000E+000
   7.0710   7.20000E-001    0.00000E+000
   7.0760   7.18200E-001    0.00000E+000
   7.0770   7.85400E-001    0.00000E+000
   7.0810   8.05800E-001    0.00000E+000
   7.0830   8.83200E-001    0.00000E+000
   7.0850   9.40100E-001    0.00000E+000
   7.0890   9.86000E-001    0.00000E+000
   7.0920   1.04160E+000    0.00000E+000
   7.0940   1.11050E+000    0.00000E+000
   7.0970   1.22950E+000    0.00000E+000
   7.1010   1.35740E+000    0.00000E+000
   7.1020   1.44190E+000    0.00000E+000
   7.1060   1.95440E+000    0.00000E+000
   7.1100   2.25650E+000    0.00000E+000
   7.1120   2.32700E+000    0.00000E+000
   7.1140   2.49610E+000    0.00000E+000
   7.1170   2.51480E+000    0.00000E+000
   7.1200   2.43330E+000    0.00000E+000
   7.1240   2.67790E+000    0.00000E+000
   7.1270   2.76480E+000    0.00000E+000
   7.1290   2.61540E+000    0.00000E+000
   7.1310   2.62550E+000    0.00000E+000
   7.1340   2.82350E+000    0.00000E+000
   7.1370   3.00610E+000    0.00000E+000
   7.1400   2.88120E+000    0.00000E+000
   7.1430   3.03510E+000    0.00000E+000
   7.1450   3.13100E+000    0.00000E+000
   7.1490   3.25300E+000    0.00000E+000
   7.1510   2.92000E+000    0.00000E+000
   7.1540   2.60290E+000    0.00000E+000
   7.1560   2.53320E+000    0.00000E+000
   7.1580   2.03840E+000    0.00000E+000
   7.1600   2.19350E+000    0.00000E+000
   7.1620   1.89190E+000    0.00000E+000
   7.1650   1.66500E+000    0.00000E+000
   7.1680   1.39940E+000    0.00000E+000
   7.1700   1.66630E+000    0.00000E+000
   7.1740   1.98690E+000    0.00000E+000
   7.1760   1.54140E+000    0.00000E+000
   7.1790  -2.07500E-001    0.00000E+000
   7.1810   6.41800E-001    0.00000E+000
   7.1830   1.00000E+000    0.00000E+000
   7.1880   1.00000E+000    0.00000E+000
   7.1900   1.00000E+000    0.00000E+000
   7.1930   1.00000E+000    0.00000E+000
   7.1950   1.00000E+000    0.00000E+000
   7.1970   1.00000E+000    0.00000E+000
   7.2010   1.00000E+000    0.00000E+000
   7.2040   1.00000E+000    0.00000E+000
   7.2050   1.00000E+000    0.00000E+000
   7.2090   1.00000E+000    0.00000E+000
   7.2110   1.00000E+000    0.00000E+000
   7.2140   1.00000E+000    0.00000E+000
   7.2180   1.00000E+000    0.00000E+000
   7.2190   1.00000E+000    0.00000E+000
   7.2230   1.00000E+000    0.00000E+000
   7.2250   1.00000E+000    0.00000E+000
   7.2270   1.00000E+000    0.00000E+000
   7.2320   1.00000E+000    0.00000E+000
   7.2340   1.00000E+000    0.00000E+000
   7.2370   1.00000E+000    0.00000E+000
   7.2400   1.00000E+000    0.00000E+000
   7.2430   1.00000E+000    0.00000E+000
   7.2460   1.00000E+000    0.00000E+000
   7.2480   1.00000E+000    0.00000E+000
   7.2510   1.00000E+000    0.00000E+000
   7.2530   1.00000E+000    0.00000E+000
   7.2560   1.00000E+000    0.00000E+000
   7.2600   1.00000E+000    0.00000E+000
   7.2630   1.00000E+000    0.00000E+000
   7.2650   1.00000E+000    0.00000E+000
   7.2690   1.00000E+000    0.00000E+000
   7.2710   1.00000E+000    0.00000E+000
   7.2730   1.00000E+000    0.00000E+000
   7.2760   1.00000E+000    0.00000E+000
   7.2790   1.00000E+000    0.00000E+000
   7.2820   1.00000E+000    0.00000E+000
   7.2840   1.00000E+000    0.00000E+000
   7.2870   1.00000E+000    0.00000E+000
   7.2910   1.00000E+000    0.00000E+000
   7.2930   1.00000E+000    0.00000E+000
   7.2960   1.00000E+000    0.00000E+000
   7.2990   1.00000E+000    0.00000E+000
   7.3000   1.00000E+000    0.00000E+000
