# Supplementary material for: Rationally seeded computational protein design of ɑ-helical barrels
Source: Nat Chem Biol. 2024 Jun 20;20(8):991–9. doi: 10.1038/s41589-024-01642-0 (PMC11288890; doi:10.1038/s41589-024-01642-0)
Supplement: Supplementary file 5 — PDB files used for making figure panels h–j. [file 41589_2024_1642_MOESM5_ESM.zip › KIA_RP_RSPD_NatChemBiol_data_Figure3/sc-CC-7-LI_panels_c-g/AUC_panel_e/LI_SV_raw/00108.RA1]

HeptLI
R 1 20.0 40000 0036623 5.6750E11 275 1 
   5.8000   1.00000E+000    0.00000E+000
   5.8030   1.00000E+000    0.00000E+000
   5.8050   1.00000E+000    0.00000E+000
   5.8060   1.00000E+000    0.00000E+000
   5.8080   1.00000E+000    0.00000E+000
   5.8100   1.00000E+000    0.00000E+000
   5.8120   1.00000E+000    0.00000E+000
   5.8130   1.00000E+000    0.00000E+000
   5.8140   1.00000E+000    0.00000E+000
   5.8150   1.00000E+000    0.00000E+000
   5.8170   1.00000E+000    0.00000E+000
   5.8190   1.00000E+000    0.00000E+000
   5.8210   1.00000E+000    0.00000E+000
   5.8220   1.00000E+000    0.00000E+000
   5.8230   1.00000E+000    0.00000E+000
   5.8240   1.00000E+000    0.00000E+000
   5.8270   1.00000E+000    0.00000E+000
   5.8280   1.00000E+000    0.00000E+000
   5.8290   1.00000E+000    0.00000E+000
   5.8300   1.00000E+000    0.00000E+000
   5.8310   1.00000E+000    0.00000E+000
   5.8330   1.00000E+000    0.00000E+000
   5.8350   1.00000E+000    0.00000E+000
   5.8360  -7.91800E-001    0.00000E+000
   5.8380  -8.37500E-001    0.00000E+000
   5.8390  -9.00400E-001    0.00000E+000
   5.8410  -5.90000E-001    0.00000E+000
   5.8420  -6.67200E-001    0.00000E+000
   5.8440  -7.76100E-001    0.00000E+000
   5.8460  -9.08800E-001    0.00000E+000
   5.8470  -8.67600E-001    0.00000E+000
   5.8490  -1.27310E+000    0.00000E+000
   5.8510  -1.55300E+000    0.00000E+000
   5.8530  -1.58630E+000    0.00000E+000
   5.8550  -1.69580E+000    0.00000E+000
   5.8560  -1.67960E+000    0.00000E+000
   5.8570  -1.70550E+000    0.00000E+000
   5.8580  -1.56880E+000    0.00000E+000
   5.8610  -1.57570E+000    0.00000E+000
   5.8620  -1.48520E+000    0.00000E+000
   5.8640  -1.43350E+000    0.00000E+000
   5.8660  -1.21020E+000    0.00000E+000
   5.8680  -8.87000E-001    0.00000E+000
   5.8690  -6.63600E-001    0.00000E+000
   5.8710  -5.51300E-001    0.00000E+000
   5.8720  -3.86100E-001    0.00000E+000
   5.8740  -3.63100E-001    0.00000E+000
   5.8750  -2.80800E-001    0.00000E+000
   5.8790  -2.19000E-001    0.00000E+000
   5.8810  -7.73000E-002    0.00000E+000
   5.8830  -3.58000E-002    0.00000E+000
   5.8850  -2.34000E-002    0.00000E+000
   5.8860  -7.70000E-003    0.00000E+000
   5.8880  -2.48000E-002    0.00000E+000
   5.8900  -2.80000E-003    0.00000E+000
   5.8920  -2.57000E-002    0.00000E+000
   5.8930  -4.20000E-003    0.00000E+000
   5.8950  -8.90000E-003    0.00000E+000
   5.8970  -1.12000E-002    0.00000E+000
   5.8980  -2.31000E-002    0.00000E+000
   5.9010  -7.30000E-003    0.00000E+000
   5.9020  -2.02000E-002    0.00000E+000
   5.9030  -8.00000E-003    0.00000E+000
   5.9050  -1.46000E-002    0.00000E+000
   5.9070  -1.23000E-002    0.00000E+000
   5.9090  -3.00000E-003    0.00000E+000
   5.9110  -3.00000E-004    0.00000E+000
   5.9120   9.30000E-003    0.00000E+000
   5.9150  -1.15000E-002    0.00000E+000
   5.9170  -9.50000E-003    0.00000E+000
   5.9200  -7.80000E-003    0.00000E+000
   5.9220   1.06000E-002    0.00000E+000
   5.9230   5.20000E-003    0.00000E+000
   5.9250  -3.60000E-003    0.00000E+000
   5.9270  -1.00000E-003    0.00000E+000
   5.9290   2.56000E-002    0.00000E+000
   5.9320  -5.10000E-003    0.00000E+000
   5.9340  -1.90000E-003    0.00000E+000
   5.9370  -1.80000E-002    0.00000E+000
   5.9390  -1.05000E-002    0.00000E+000
   5.9400  -4.70000E-003    0.00000E+000
   5.9420  -2.90000E-003    0.00000E+000
   5.9440   6.10000E-003    0.00000E+000
   5.9470   1.26000E-002    0.00000E+000
   5.9490   2.46000E-002    0.00000E+000
   5.9520   2.97000E-002    0.00000E+000
   5.9530   2.50000E-002    0.00000E+000
   5.9560   1.42000E-002    0.00000E+000
   5.9590  -1.90000E-003    0.00000E+000
   5.9620  -2.90000E-003    0.00000E+000
   5.9640  -8.00000E-004    0.00000E+000
   5.9670  -1.02000E-002    0.00000E+000
   5.9690  -1.41000E-002    0.00000E+000
   5.9710  -1.10000E-003    0.00000E+000
   5.9720  -5.90000E-003    0.00000E+000
   5.9760  -2.68000E-002    0.00000E+000
   5.9770  -1.27000E-002    0.00000E+000
   5.9790   1.06000E-002    0.00000E+000
   5.9800   5.00000E-004    0.00000E+000
   5.9830   8.90000E-003    0.00000E+000
   5.9860   8.30000E-003    0.00000E+000
   5.9880   2.30000E-003    0.00000E+000
   5.9890   1.70000E-003    0.00000E+000
   5.9910   1.39000E-002    0.00000E+000
   5.9940  -4.00000E-004    0.00000E+000
   5.9960   4.40000E-003    0.00000E+000
   6.0000   6.85000E-002    0.00000E+000
   6.0030   2.73900E-001    0.00000E+000
   6.0050  -6.72400E-001    0.00000E+000
   6.0060  -7.02200E-001    0.00000E+000
   6.0090  -2.12200E-001    0.00000E+000
   6.0100   1.06000E-002    0.00000E+000
   6.0110   5.30000E-003    0.00000E+000
   6.0120  -5.02000E-002    0.00000E+000
   6.0170  -9.00000E-003    0.00000E+000
   6.0210  -2.08600E-001    0.00000E+000
   6.0230  -8.17000E-002    0.00000E+000
   6.0270  -2.03000E-002    0.00000E+000
   6.0300   8.30000E-003    0.00000E+000
   6.0340  -2.14000E-002    0.00000E+000
   6.0370   5.80000E-003    0.00000E+000
   6.0380   2.13000E-002    0.00000E+000
   6.0420   9.50000E-003    0.00000E+000
   6.0450   1.14000E-002    0.00000E+000
   6.0510   9.10000E-003    0.00000E+000
   6.0520   2.03000E-002    0.00000E+000
   6.0540   1.75000E-002    0.00000E+000
   6.0550   5.00000E-004    0.00000E+000
   6.0570   8.30000E-003    0.00000E+000
   6.0580   1.42000E-002    0.00000E+000
   6.0640   5.80000E-003    0.00000E+000
   6.0670   4.00000E-004    0.00000E+000
   6.0700  -2.20000E-003    0.00000E+000
   6.0740   1.95000E-002    0.00000E+000
   6.0780  -1.17000E-002    0.00000E+000
   6.0790   1.34000E-002    0.00000E+000
   6.0810   2.56000E-002    0.00000E+000
   6.0840  -3.70000E-003    0.00000E+000
   6.0900  -6.90000E-003    0.00000E+000
   6.0920  -2.40000E-003    0.00000E+000
   6.0930   1.65000E-002    0.00000E+000
   6.0940  -5.20000E-003    0.00000E+000
   6.0960   4.70000E-003    0.00000E+000
   6.0990   3.40000E-003    0.00000E+000
   6.1010   9.60000E-003    0.00000E+000
   6.1030   6.00000E-004    0.00000E+000
   6.1060   3.00000E-004    0.00000E+000
   6.1090   1.31000E-002    0.00000E+000
   6.1120   3.60000E-003    0.00000E+000
   6.1130   1.01000E-002    0.00000E+000
   6.1190   1.16000E-002    0.00000E+000
   6.1200  -6.60000E-003    0.00000E+000
   6.1210   4.50000E-003    0.00000E+000
   6.1260   2.71000E-002    0.00000E+000
   6.1280   1.04000E-002    0.00000E+000
   6.1310   3.60000E-003    0.00000E+000
   6.1340   1.70000E-003    0.00000E+000
   6.1350   1.80000E-003    0.00000E+000
   6.1360   7.80000E-003    0.00000E+000
   6.1400   3.20000E-003    0.00000E+000
   6.1410   5.30000E-003    0.00000E+000
   6.1440   7.50000E-003    0.00000E+000
   6.1460  -1.07000E-002    0.00000E+000
   6.1490   2.10000E-003    0.00000E+000
   6.1510   1.46000E-002    0.00000E+000
   6.1540  -4.70000E-003    0.00000E+000
   6.1560   8.80000E-003    0.00000E+000
   6.1580   7.00000E-003    0.00000E+000
   6.1600   4.30000E-003    0.00000E+000
   6.1630   4.90000E-003    0.00000E+000
   6.1660   1.75000E-002    0.00000E+000
   6.1710  -4.00000E-004    0.00000E+000
   6.1730   1.90000E-002    0.00000E+000
   6.1750   9.10000E-003    0.00000E+000
   6.1770   6.20000E-003    0.00000E+000
   6.1780   3.80000E-003    0.00000E+000
   6.1820   2.00000E-004    0.00000E+000
   6.1830   6.00000E-003    0.00000E+000
   6.1880   7.90000E-003    0.00000E+000
   6.1900  -4.20000E-003    0.00000E+000
   6.1920  -3.60000E-003    0.00000E+000
   6.1950   1.24000E-002    0.00000E+000
   6.2000  -1.80000E-003    0.00000E+000
   6.2020   1.90000E-003    0.00000E+000
   6.2040   4.80000E-003    0.00000E+000
   6.2050   1.20000E-003    0.00000E+000
   6.2080   5.00000E-004    0.00000E+000
   6.2100   7.40000E-003    0.00000E+000
   6.2140  -9.50000E-003    0.00000E+000
   6.2160   9.30000E-003    0.00000E+000
   6.2180   1.08000E-002    0.00000E+000
   6.2210   4.00000E-003    0.00000E+000
   6.2230  -6.30000E-003    0.00000E+000
   6.2250   7.30000E-003    0.00000E+000
   6.2300   8.40000E-003    0.00000E+000
   6.2320   5.70000E-003    0.00000E+000
   6.2350  -7.90000E-003    0.00000E+000
   6.2360   2.62000E-002    0.00000E+000
   6.2410  -4.00000E-004    0.00000E+000
   6.2440   9.30000E-003    0.00000E+000
   6.2460   1.23000E-002    0.00000E+000
   6.2490  -1.80000E-003    0.00000E+000
   6.2520   8.30000E-003    0.00000E+000
   6.2550   1.44000E-002    0.00000E+000
   6.2560  -4.50000E-003    0.00000E+000
   6.2590   4.10000E-003    0.00000E+000
   6.2620   9.60000E-003    0.00000E+000
   6.2650   2.13000E-002    0.00000E+000
   6.2680   1.60000E-002    0.00000E+000
   6.2690  -2.10000E-003    0.00000E+000
   6.2710   6.00000E-004    0.00000E+000
   6.2740   1.52000E-002    0.00000E+000
   6.2770   5.10000E-003    0.00000E+000
   6.2780   1.23000E-002    0.00000E+000
   6.2810   2.60000E-003    0.00000E+000
   6.2860   1.22000E-002    0.00000E+000
   6.2870   4.70000E-003    0.00000E+000
   6.2900   1.15000E-002    0.00000E+000
   6.2910   7.40000E-003    0.00000E+000
   6.2930   9.70000E-003    0.00000E+000
   6.2960   1.23000E-002    0.00000E+000
   6.2990  -6.00000E-003    0.00000E+000
   6.3010   1.06000E-002    0.00000E+000
   6.3030   9.60000E-003    0.00000E+000
   6.3040   0.00000E+000    0.00000E+000
   6.3090  -9.00000E-004    0.00000E+000
   6.3100   1.14000E-002    0.00000E+000
   6.3130   1.24000E-002    0.00000E+000
   6.3160   7.00000E-004    0.00000E+000
   6.3170   1.14000E-002    0.00000E+000
   6.3210   1.10000E-002    0.00000E+000
   6.3230   9.10000E-003    0.00000E+000
   6.3240   3.70000E-003    0.00000E+000
   6.3280   5.20000E-003    0.00000E+000
   6.3290   7.60000E-003    0.00000E+000
   6.3350   5.20000E-003    0.00000E+000
   6.3360   1.24000E-002    0.00000E+000
   6.3390   3.35000E-002    0.00000E+000
   6.3420   2.10000E-003    0.00000E+000
   6.3430   1.09000E-002    0.00000E+000
   6.3470   7.80000E-003    0.00000E+000
   6.3490   1.28000E-002    0.00000E+000
   6.3510   4.00000E-003    0.00000E+000
   6.3530   4.90000E-003    0.00000E+000
   6.3600   1.10000E-002    0.00000E+000
   6.3630   1.97000E-002    0.00000E+000
   6.3640   2.37000E-002    0.00000E+000
   6.3670   1.94000E-002    0.00000E+000
   6.3710   2.04000E-002    0.00000E+000
   6.3720   1.68000E-002    0.00000E+000
   6.3760   1.17000E-002    0.00000E+000
   6.3790   6.90000E-003    0.00000E+000
   6.3800   1.49000E-002    0.00000E+000
   6.3830   4.60000E-003    0.00000E+000
   6.3870   3.10000E-003    0.00000E+000
   6.3900   1.05000E-002    0.00000E+000
   6.3940   1.80000E-002    0.00000E+000
   6.3980   5.40000E-003    0.00000E+000
   6.4020   3.90000E-003    0.00000E+000
   6.4040   1.79000E-002    0.00000E+000
   6.4100   4.10000E-003    0.00000E+000
   6.4130   1.65000E-002    0.00000E+000
   6.4150   1.58000E-002    0.00000E+000
   6.4220   2.50000E-003    0.00000E+000
   6.4240   1.68000E-002    0.00000E+000
   6.4260   2.05000E-002    0.00000E+000
   6.4290   1.19000E-002    0.00000E+000
   6.4310   7.30000E-003    0.00000E+000
   6.4330   1.29000E-002    0.00000E+000
   6.4350   1.08000E-002    0.00000E+000
   6.4360   1.19000E-002    0.00000E+000
   6.4390   1.00000E-004    0.00000E+000
   6.4400   7.70000E-003    0.00000E+000
   6.4450   1.56000E-002    0.00000E+000
   6.4470   1.54000E-002    0.00000E+000
   6.4490   1.98000E-002    0.00000E+000
   6.4520   1.07000E-002    0.00000E+000
   6.4530   6.60000E-003    0.00000E+000
   6.4560  -3.00000E-004    0.00000E+000
   6.4580   5.30000E-003    0.00000E+000
   6.4600   4.50000E-003    0.00000E+000
   6.4630   1.30000E-002    0.00000E+000
   6.4640   1.68000E-002    0.00000E+000
   6.4650   1.53000E-002    0.00000E+000
   6.4700   6.10000E-003    0.00000E+000
   6.4730   1.71000E-002    0.00000E+000
   6.4750   7.60000E-003    0.00000E+000
   6.4770   9.30000E-003    0.00000E+000
   6.4780   8.10000E-003    0.00000E+000
   6.4800   2.00000E-002    0.00000E+000
   6.4840   8.50000E-003    0.00000E+000
   6.4860   1.85000E-002    0.00000E+000
   6.4890   1.03000E-002    0.00000E+000
   6.4930   9.10000E-003    0.00000E+000
   6.4950   2.26000E-002    0.00000E+000
   6.4960   1.51000E-002    0.00000E+000
   6.4980   1.46000E-002    0.00000E+000
   6.5000   1.19000E-002    0.00000E+000
   6.5040   7.80000E-003    0.00000E+000
   6.5060   7.50000E-003    0.00000E+000
   6.5090   1.03000E-002    0.00000E+000
   6.5130   2.08000E-002    0.00000E+000
   6.5140   1.95000E-002    0.00000E+000
   6.5160   1.43000E-002    0.00000E+000
   6.5180   2.08000E-002    0.00000E+000
   6.5200   1.98000E-002    0.00000E+000
   6.5230   1.77000E-002    0.00000E+000
   6.5260   1.78000E-002    0.00000E+000
   6.5280   2.21000E-002    0.00000E+000
   6.5300   8.10000E-003    0.00000E+000
   6.5330   1.66000E-002    0.00000E+000
   6.5350   2.12000E-002    0.00000E+000
   6.5380   1.80000E-002    0.00000E+000
   6.5420   4.90000E-003    0.00000E+000
   6.5440   1.28000E-002    0.00000E+000
   6.5460   1.14000E-002    0.00000E+000
   6.5490   2.34000E-002    0.00000E+000
   6.5510   2.13000E-002    0.00000E+000
   6.5530   2.64000E-002    0.00000E+000
   6.5550   3.30000E-002    0.00000E+000
   6.5570   1.55000E-002    0.00000E+000
   6.5600   1.06000E-002    0.00000E+000
   6.5620   2.26000E-002    0.00000E+000
   6.5660   2.11000E-002    0.00000E+000
   6.5690   1.73000E-002    0.00000E+000
   6.5710   2.82000E-002    0.00000E+000
   6.5740   2.24000E-002    0.00000E+000
   6.5760   2.88000E-002    0.00000E+000
   6.5790   3.09000E-002    0.00000E+000
   6.5810   1.30000E-002    0.00000E+000
   6.5830   2.34000E-002    0.00000E+000
   6.5850   2.87000E-002    0.00000E+000
   6.5870   2.88000E-002    0.00000E+000
   6.5900   1.99000E-002    0.00000E+000
   6.5940   2.08000E-002    0.00000E+000
   6.5960   1.96000E-002    0.00000E+000
   6.5990   3.46000E-002    0.00000E+000
   6.6030   2.33000E-002    0.00000E+000
   6.6040   2.97000E-002    0.00000E+000
   6.6060   2.50000E-002    0.00000E+000
   6.6080   4.04000E-002    0.00000E+000
   6.6110   2.38000E-002    0.00000E+000
   6.6140   4.53000E-002    0.00000E+000
   6.6150   2.04000E-002    0.00000E+000
   6.6170   3.51000E-002    0.00000E+000
   6.6200   2.66000E-002    0.00000E+000
   6.6240   2.98000E-002    0.00000E+000
   6.6260   2.53000E-002    0.00000E+000
   6.6290   4.21000E-002    0.00000E+000
   6.6310   4.96000E-002    0.00000E+000
   6.6320   2.99000E-002    0.00000E+000
   6.6350   3.94000E-002    0.00000E+000
   6.6360   3.84000E-002    0.00000E+000
   6.6400   3.30000E-002    0.00000E+000
   6.6430   2.39000E-002    0.00000E+000
   6.6450   3.20000E-002    0.00000E+000
   6.6480   3.14000E-002    0.00000E+000
   6.6500   4.53000E-002    0.00000E+000
   6.6540   3.13000E-002    0.00000E+000
   6.6560   3.91000E-002    0.00000E+000
   6.6580   4.88000E-002    0.00000E+000
   6.6610   4.64000E-002    0.00000E+000
   6.6620   3.65000E-002    0.00000E+000
   6.6660   4.46000E-002    0.00000E+000
   6.6690   4.91000E-002    0.00000E+000
   6.6710   4.12000E-002    0.00000E+000
   6.6730   5.25000E-002    0.00000E+000
   6.6740   5.15000E-002    0.00000E+000
   6.6770   4.48000E-002    0.00000E+000
   6.6820   4.82000E-002    0.00000E+000
   6.6840   5.25000E-002    0.00000E+000
   6.6860   5.40000E-002    0.00000E+000
   6.6880   4.28000E-002    0.00000E+000
   6.6900   5.63000E-002    0.00000E+000
   6.6930   6.87000E-002    0.00000E+000
   6.6960   6.77000E-002    0.00000E+000
   6.6990   5.94000E-002    0.00000E+000
   6.7000   6.24000E-002    0.00000E+000
   6.7040   6.08000E-002    0.00000E+000
   6.7070   6.25000E-002    0.00000E+000
   6.7100   6.37000E-002    0.00000E+000
   6.7120   6.30000E-002    0.00000E+000
   6.7140   4.65000E-002    0.00000E+000
   6.7160   7.56000E-002    0.00000E+000
   6.7180   6.99000E-002    0.00000E+000
   6.7210   6.54000E-002    0.00000E+000
   6.7230   5.47000E-002    0.00000E+000
   6.7270   6.51000E-002    0.00000E+000
   6.7290   7.29000E-002    0.00000E+000
   6.7320   6.11000E-002    0.00000E+000
   6.7340   5.70000E-002    0.00000E+000
   6.7360   7.61000E-002    0.00000E+000
   6.7390   7.03000E-002    0.00000E+000
   6.7410   7.65000E-002    0.00000E+000
   6.7450   6.04000E-002    0.00000E+000
   6.7480   7.66000E-002    0.00000E+000
   6.7500   8.27000E-002    0.00000E+000
   6.7540   8.33000E-002    0.00000E+000
   6.7550   7.18000E-002    0.00000E+000
   6.7580   8.22000E-002    0.00000E+000
   6.7610   8.27000E-002    0.00000E+000
   6.7640   8.76000E-002    0.00000E+000
   6.7660   8.00000E-002    0.00000E+000
   6.7680   8.00000E-002    0.00000E+000
   6.7720   7.99000E-002    0.00000E+000
   6.7730   8.12000E-002    0.00000E+000
   6.7750   8.63000E-002    0.00000E+000
   6.7820   9.27000E-002    0.00000E+000
   6.7830   1.03800E-001    0.00000E+000
   6.7860   8.67000E-002    0.00000E+000
   6.7880   9.37000E-002    0.00000E+000
   6.7910   1.04300E-001    0.00000E+000
   6.7930   9.83000E-002    0.00000E+000
   6.7960   9.61000E-002    0.00000E+000
   6.8010   1.02000E-001    0.00000E+000
   6.8020   1.04400E-001    0.00000E+000
   6.8040   1.06200E-001    0.00000E+000
   6.8070   1.06500E-001    0.00000E+000
   6.8110   1.06400E-001    0.00000E+000
   6.8140   1.04800E-001    0.00000E+000
   6.8160   9.03000E-002    0.00000E+000
   6.8170   1.02400E-001    0.00000E+000
   6.8190   1.12200E-001    0.00000E+000
   6.8210   1.25800E-001    0.00000E+000
   6.8260   1.21100E-001    0.00000E+000
   6.8280   1.14400E-001    0.00000E+000
   6.8310   1.21900E-001    0.00000E+000
   6.8330   1.35400E-001    0.00000E+000
   6.8370   1.56700E-001    0.00000E+000
   6.8390   1.42800E-001    0.00000E+000
   6.8410   1.32100E-001    0.00000E+000
   6.8450   1.27000E-001    0.00000E+000
   6.8460   1.33100E-001    0.00000E+000
   6.8480   1.29300E-001    0.00000E+000
   6.8520   1.28400E-001    0.00000E+000
   6.8530   1.37600E-001    0.00000E+000
   6.8570   1.52500E-001    0.00000E+000
   6.8580   1.48700E-001    0.00000E+000
   6.8630   1.52400E-001    0.00000E+000
   6.8650   1.39000E-001    0.00000E+000
   6.8670   1.45200E-001    0.00000E+000
   6.8690   1.57100E-001    0.00000E+000
   6.8740   1.49400E-001    0.00000E+000
   6.8760   1.61000E-001    0.00000E+000
   6.8810   1.51200E-001    0.00000E+000
   6.8840   1.63700E-001    0.00000E+000
   6.8850   1.77500E-001    0.00000E+000
   6.8880   1.73800E-001    0.00000E+000
   6.8920   1.56400E-001    0.00000E+000
   6.8950   1.66900E-001    0.00000E+000
   6.8970   1.74100E-001    0.00000E+000
   6.8980   1.70400E-001    0.00000E+000
   6.9010   1.73200E-001    0.00000E+000
   6.9060   1.78000E-001    0.00000E+000
   6.9080   1.84300E-001    0.00000E+000
   6.9110   2.01100E-001    0.00000E+000
   6.9140   1.96100E-001    0.00000E+000
   6.9160   2.12800E-001    0.00000E+000
   6.9180   2.01700E-001    0.00000E+000
   6.9200   1.87600E-001    0.00000E+000
   6.9250   2.04600E-001    0.00000E+000
   6.9270   2.01500E-001    0.00000E+000
   6.9290   2.01400E-001    0.00000E+000
   6.9310   1.97000E-001    0.00000E+000
   6.9350   2.09800E-001    0.00000E+000
   6.9370   2.16100E-001    0.00000E+000
   6.9390   2.22600E-001    0.00000E+000
   6.9420   2.01400E-001    0.00000E+000
   6.9450   2.25200E-001    0.00000E+000
   6.9490   2.30000E-001    0.00000E+000
   6.9520   2.20200E-001    0.00000E+000
   6.9540   2.26300E-001    0.00000E+000
   6.9560   2.36200E-001    0.00000E+000
   6.9580   2.22900E-001    0.00000E+000
   6.9610   2.21800E-001    0.00000E+000
   6.9630   2.41900E-001    0.00000E+000
   6.9670   2.36100E-001    0.00000E+000
   6.9690   2.42600E-001    0.00000E+000
   6.9740   2.37000E-001    0.00000E+000
   6.9780   2.56700E-001    0.00000E+000
   6.9810   2.73400E-001    0.00000E+000
   6.9850   2.62400E-001    0.00000E+000
   6.9860   2.66200E-001    0.00000E+000
   6.9880   2.76100E-001    0.00000E+000
   6.9900   2.58400E-001    0.00000E+000
   6.9920   2.60300E-001    0.00000E+000
   6.9970   2.96200E-001    0.00000E+000
   7.0000   3.01300E-001    0.00000E+000
   7.0010   2.70300E-001    0.00000E+000
   7.0050   3.00500E-001    0.00000E+000
   7.0070   3.14000E-001    0.00000E+000
   7.0120   3.15900E-001    0.00000E+000
   7.0130   3.09700E-001    0.00000E+000
   7.0150   3.14900E-001    0.00000E+000
   7.0180   3.35600E-001    0.00000E+000
   7.0210   3.55200E-001    0.00000E+000
   7.0240   3.32400E-001    0.00000E+000
   7.0270   3.88000E-001    0.00000E+000
   7.0300   3.90800E-001    0.00000E+000
   7.0330   3.75100E-001    0.00000E+000
   7.0340   4.08000E-001    0.00000E+000
   7.0360   4.17100E-001    0.00000E+000
   7.0400   4.35700E-001    0.00000E+000
   7.0430   4.36000E-001    0.00000E+000
   7.0440   4.38300E-001    0.00000E+000
   7.0480   4.48800E-001    0.00000E+000
   7.0510   4.79400E-001    0.00000E+000
   7.0530   5.02500E-001    0.00000E+000
   7.0550   5.35300E-001    0.00000E+000
   7.0580   5.60100E-001    0.00000E+000
   7.0600   5.71100E-001    0.00000E+000
   7.0620   5.76000E-001    0.00000E+000
   7.0660   5.99700E-001    0.00000E+000
   7.0690   6.68800E-001    0.00000E+000
   7.0720   7.13500E-001    0.00000E+000
   7.0750   7.40700E-001    0.00000E+000
   7.0780   7.87100E-001    0.00000E+000
   7.0800   7.98800E-001    0.00000E+000
   7.0830   8.68900E-001    0.00000E+000
   7.0850   9.48400E-001    0.00000E+000
   7.0890   1.01300E+000    0.00000E+000
   7.0920   1.06430E+000    0.00000E+000
   7.0940   1.14350E+000    0.00000E+000
   7.0970   1.18230E+000    0.00000E+000
   7.1000   1.29650E+000    0.00000E+000
   7.1020   1.47910E+000    0.00000E+000
   7.1050   1.74270E+000    0.00000E+000
   7.1080   2.18510E+000    0.00000E+000
   7.1110   2.38510E+000    0.00000E+000
   7.1140   2.47830E+000    0.00000E+000
   7.1170   2.50460E+000    0.00000E+000
   7.1200   2.50360E+000    0.00000E+000
   7.1230   2.65700E+000    0.00000E+000
   7.1260   2.62860E+000    0.00000E+000
   7.1280   2.69340E+000    0.00000E+000
   7.1310   2.67080E+000    0.00000E+000
   7.1330   2.78130E+000    0.00000E+000
   7.1360   2.96810E+000    0.00000E+000
   7.1400   3.02930E+000    0.00000E+000
   7.1430   2.76970E+000    0.00000E+000
   7.1450   2.78950E+000    0.00000E+000
   7.1470   3.00570E+000    0.00000E+000
   7.1490   3.16410E+000    0.00000E+000
   7.1530   2.68480E+000    0.00000E+000
   7.1550   2.69550E+000    0.00000E+000
   7.1580   2.41210E+000    0.00000E+000
   7.1610   1.84560E+000    0.00000E+000
   7.1630   1.94160E+000    0.00000E+000
   7.1660   2.49820E+000    0.00000E+000
   7.1700   1.75150E+000    0.00000E+000
   7.1720   1.08840E+000    0.00000E+000
   7.1750   1.07140E+000    0.00000E+000
   7.1770   8.95800E-001    0.00000E+000
   7.1790   1.00000E+000    0.00000E+000
   7.1830   1.00000E+000    0.00000E+000
   7.1860   1.00000E+000    0.00000E+000
   7.1890   1.00000E+000    0.00000E+000
   7.1910   1.00000E+000    0.00000E+000
   7.1930   1.00000E+000    0.00000E+000
   7.1960   1.00000E+000    0.00000E+000
   7.1990   1.00000E+000    0.00000E+000
   7.2020   1.00000E+000    0.00000E+000
   7.2040   1.00000E+000    0.00000E+000
   7.2060   1.00000E+000    0.00000E+000
   7.2110   1.00000E+000    0.00000E+000
   7.2130   1.00000E+000    0.00000E+000
   7.2150   1.00000E+000    0.00000E+000
   7.2180   1.00000E+000    0.00000E+000
   7.2210   1.00000E+000    0.00000E+000
   7.2240   1.00000E+000    0.00000E+000
   7.2270   1.00000E+000    0.00000E+000
   7.2290   1.00000E+000    0.00000E+000
   7.2320   1.00000E+000    0.00000E+000
   7.2340   1.00000E+000    0.00000E+000
   7.2380   1.00000E+000    0.00000E+000
   7.2410   1.00000E+000    0.00000E+000
   7.2430   1.00000E+000    0.00000E+000
   7.2470   1.00000E+000    0.00000E+000
   7.2500   1.00000E+000    0.00000E+000
   7.2520   1.00000E+000    0.00000E+000
   7.2560   1.00000E+000    0.00000E+000
   7.2570   1.00000E+000    0.00000E+000
   7.2610   1.00000E+000    0.00000E+000
   7.2640   1.00000E+000    0.00000E+000
   7.2660   1.00000E+000    0.00000E+000
   7.2700   1.00000E+000    0.00000E+000
   7.2730   1.00000E+000    0.00000E+000
   7.2750   1.00000E+000    0.00000E+000
   7.2780   1.00000E+000    0.00000E+000
   7.2800   1.00000E+000    0.00000E+000
   7.2830   1.00000E+000    0.00000E+000
   7.2850   1.00000E+000    0.00000E+000
   7.2860   1.00000E+000    0.00000E+000
   7.2910   1.00000E+000    0.00000E+000
   7.2950   1.00000E+000    0.00000E+000
   7.2960   1.00000E+000    0.00000E+000
   7.2980   1.00000E+000    0.00000E+000
   7.3000   1.00000E+000    0.00000E+000
