# Supplementary material for: Rationally seeded computational protein design of ɑ-helical barrels
Source: Nat Chem Biol. 2024 Jun 20;20(8):991–9. doi: 10.1038/s41589-024-01642-0 (PMC11288890; doi:10.1038/s41589-024-01642-0)
Supplement: Supplementary file 5 — PDB files used for making figure panels h–j. [file 41589_2024_1642_MOESM5_ESM.zip › KIA_RP_RSPD_NatChemBiol_data_Figure3/sc-CC-7-LI_panels_c-g/AUC_panel_e/LI_SV_raw/00120.RA1]

HeptLI
R 1 20.0 40000 0040218 6.3060E11 275 1 
   5.8000   1.00000E+000    0.00000E+000
   5.8030   1.00000E+000    0.00000E+000
   5.8050   1.00000E+000    0.00000E+000
   5.8060   1.00000E+000    0.00000E+000
   5.8080   1.00000E+000    0.00000E+000
   5.8100   1.00000E+000    0.00000E+000
   5.8120   1.00000E+000    0.00000E+000
   5.8140   1.00000E+000    0.00000E+000
   5.8150   1.00000E+000    0.00000E+000
   5.8160   1.00000E+000    0.00000E+000
   5.8170   1.00000E+000    0.00000E+000
   5.8180   1.00000E+000    0.00000E+000
   5.8190   1.00000E+000    0.00000E+000
   5.8210   1.00000E+000    0.00000E+000
   5.8230   1.00000E+000    0.00000E+000
   5.8240   1.00000E+000    0.00000E+000
   5.8250   1.00000E+000    0.00000E+000
   5.8270   1.00000E+000    0.00000E+000
   5.8280   1.00000E+000    0.00000E+000
   5.8300   1.00000E+000    0.00000E+000
   5.8330   1.00000E+000    0.00000E+000
   5.8350  -1.37210E+000    0.00000E+000
   5.8370  -1.33110E+000    0.00000E+000
   5.8390  -7.36000E-001    0.00000E+000
   5.8420  -7.25600E-001    0.00000E+000
   5.8440  -6.19800E-001    0.00000E+000
   5.8460  -7.40200E-001    0.00000E+000
   5.8470  -1.04280E+000    0.00000E+000
   5.8490  -1.24510E+000    0.00000E+000
   5.8510  -1.50400E+000    0.00000E+000
   5.8520  -1.74270E+000    0.00000E+000
   5.8550  -1.69470E+000    0.00000E+000
   5.8560  -1.67650E+000    0.00000E+000
   5.8580  -1.63920E+000    0.00000E+000
   5.8590  -1.68280E+000    0.00000E+000
   5.8600  -1.49690E+000    0.00000E+000
   5.8620  -1.46660E+000    0.00000E+000
   5.8630  -1.56160E+000    0.00000E+000
   5.8650  -1.29740E+000    0.00000E+000
   5.8670  -1.08580E+000    0.00000E+000
   5.8700  -6.84300E-001    0.00000E+000
   5.8720  -6.64100E-001    0.00000E+000
   5.8740  -3.60100E-001    0.00000E+000
   5.8750  -3.13400E-001    0.00000E+000
   5.8760  -2.40500E-001    0.00000E+000
   5.8790  -1.41900E-001    0.00000E+000
   5.8800  -1.08100E-001    0.00000E+000
   5.8810  -1.01600E-001    0.00000E+000
   5.8830  -4.98000E-002    0.00000E+000
   5.8840  -9.90000E-003    0.00000E+000
   5.8860  -2.39000E-002    0.00000E+000
   5.8880  -2.24000E-002    0.00000E+000
   5.8900  -1.18000E-002    0.00000E+000
   5.8930  -2.22000E-002    0.00000E+000
   5.8950  -3.20000E-003    0.00000E+000
   5.8970  -1.30000E-002    0.00000E+000
   5.9000  -6.60000E-003    0.00000E+000
   5.9020  -7.70000E-003    0.00000E+000
   5.9040  -9.90000E-003    0.00000E+000
   5.9060  -1.34000E-002    0.00000E+000
   5.9080   2.80000E-003    0.00000E+000
   5.9110  -1.06000E-002    0.00000E+000
   5.9130   3.90000E-003    0.00000E+000
   5.9140  -9.00000E-004    0.00000E+000
   5.9160  -5.90000E-003    0.00000E+000
   5.9170  -7.50000E-003    0.00000E+000
   5.9180  -1.17000E-002    0.00000E+000
   5.9210   1.15000E-002    0.00000E+000
   5.9230   3.20000E-003    0.00000E+000
   5.9240  -6.20000E-003    0.00000E+000
   5.9260  -5.70000E-003    0.00000E+000
   5.9270  -1.00000E-003    0.00000E+000
   5.9290   1.96000E-002    0.00000E+000
   5.9310  -1.09000E-002    0.00000E+000
   5.9330  -1.61000E-002    0.00000E+000
   5.9360   6.10000E-003    0.00000E+000
   5.9380   3.70000E-003    0.00000E+000
   5.9390  -1.08000E-002    0.00000E+000
   5.9410  -3.40000E-003    0.00000E+000
   5.9430  -8.60000E-003    0.00000E+000
   5.9440   9.20000E-003    0.00000E+000
   5.9470   3.70000E-003    0.00000E+000
   5.9490   1.76000E-002    0.00000E+000
   5.9520   4.05000E-002    0.00000E+000
   5.9530   2.66000E-002    0.00000E+000
   5.9560   3.90000E-003    0.00000E+000
   5.9590  -7.60000E-003    0.00000E+000
   5.9610  -1.63000E-002    0.00000E+000
   5.9620  -5.90000E-003    0.00000E+000
   5.9630  -1.40000E-003    0.00000E+000
   5.9670   3.60000E-003    0.00000E+000
   5.9680  -5.00000E-003    0.00000E+000
   5.9710  -8.00000E-003    0.00000E+000
   5.9720  -2.00000E-004    0.00000E+000
   5.9750   0.00000E+000    0.00000E+000
   5.9770  -1.17000E-002    0.00000E+000
   5.9780  -2.80000E-003    0.00000E+000
   5.9790   6.80000E-003    0.00000E+000
   5.9820   4.40000E-003    0.00000E+000
   5.9830  -4.00000E-004    0.00000E+000
   5.9850  -3.30000E-003    0.00000E+000
   5.9870  -2.40000E-003    0.00000E+000
   5.9880   3.00000E-003    0.00000E+000
   5.9910  -1.50000E-003    0.00000E+000
   5.9920   8.20000E-003    0.00000E+000
   5.9950   2.80000E-003    0.00000E+000
   5.9960   3.40000E-003    0.00000E+000
   6.0000   3.48000E-002    0.00000E+000
   6.0020   2.31400E-001    0.00000E+000
   6.0030  -3.10900E-001    0.00000E+000
   6.0050  -7.46700E-001    0.00000E+000
   6.0080  -4.20400E-001    0.00000E+000
   6.0090  -1.42400E-001    0.00000E+000
   6.0110   6.33000E-002    0.00000E+000
   6.0130  -3.08000E-002    0.00000E+000
   6.0160  -1.60000E-003    0.00000E+000
   6.0180  -4.89000E-002    0.00000E+000
   6.0210  -8.25000E-002    0.00000E+000
   6.0230  -1.14500E-001    0.00000E+000
   6.0280   6.03000E-002    0.00000E+000
   6.0300  -4.20000E-003    0.00000E+000
   6.0340  -2.07000E-002    0.00000E+000
   6.0350  -9.40000E-003    0.00000E+000
   6.0370   1.05000E-002    0.00000E+000
   6.0410   1.43000E-002    0.00000E+000
   6.0420  -7.10000E-003    0.00000E+000
   6.0430   7.00000E-004    0.00000E+000
   6.0450   2.50000E-003    0.00000E+000
   6.0490  -6.20000E-003    0.00000E+000
   6.0510  -5.30000E-003    0.00000E+000
   6.0530   1.70000E-002    0.00000E+000
   6.0560   9.00000E-003    0.00000E+000
   6.0600   1.90000E-002    0.00000E+000
   6.0610   1.28000E-002    0.00000E+000
   6.0620   5.10000E-003    0.00000E+000
   6.0650   1.46000E-002    0.00000E+000
   6.0690   3.90000E-003    0.00000E+000
   6.0700   1.06000E-002    0.00000E+000
   6.0720   6.40000E-003    0.00000E+000
   6.0750  -9.00000E-004    0.00000E+000
   6.0770  -1.08000E-002    0.00000E+000
   6.0780   1.96000E-002    0.00000E+000
   6.0810   2.28000E-002    0.00000E+000
   6.0830   7.60000E-003    0.00000E+000
   6.0870  -1.15000E-002    0.00000E+000
   6.0900  -1.23000E-002    0.00000E+000
   6.0920   1.69000E-002    0.00000E+000
   6.0960   1.90000E-003    0.00000E+000
   6.0990   1.36000E-002    0.00000E+000
   6.1010   1.10000E-002    0.00000E+000
   6.1020  -1.10000E-003    0.00000E+000
   6.1080   3.10000E-003    0.00000E+000
   6.1090   2.20000E-003    0.00000E+000
   6.1100  -2.20000E-003    0.00000E+000
   6.1110   4.00000E-004    0.00000E+000
   6.1130   9.10000E-003    0.00000E+000
   6.1150   6.60000E-003    0.00000E+000
   6.1200   6.90000E-003    0.00000E+000
   6.1210   1.60000E-003    0.00000E+000
   6.1230   8.70000E-003    0.00000E+000
   6.1270   1.17000E-002    0.00000E+000
   6.1290   7.20000E-003    0.00000E+000
   6.1330  -3.40000E-003    0.00000E+000
   6.1340   4.80000E-003    0.00000E+000
   6.1360   1.01000E-002    0.00000E+000
   6.1400   1.22000E-002    0.00000E+000
   6.1450  -5.70000E-003    0.00000E+000
   6.1470  -9.00000E-004    0.00000E+000
   6.1510   2.39000E-002    0.00000E+000
   6.1520   8.00000E-004    0.00000E+000
   6.1530  -7.00000E-004    0.00000E+000
   6.1560   1.87000E-002    0.00000E+000
   6.1590   1.30000E-002    0.00000E+000
   6.1630   2.00000E-003    0.00000E+000
   6.1660   1.60000E-003    0.00000E+000
   6.1680  -1.30000E-003    0.00000E+000
   6.1720   2.33000E-002    0.00000E+000
   6.1750   7.00000E-004    0.00000E+000
   6.1760   1.39000E-002    0.00000E+000
   6.1790   5.30000E-003    0.00000E+000
   6.1810   1.28000E-002    0.00000E+000
   6.1830  -4.70000E-003    0.00000E+000
   6.1850   4.00000E-003    0.00000E+000
   6.1870   6.80000E-003    0.00000E+000
   6.1930   1.06000E-002    0.00000E+000
   6.1950   9.60000E-003    0.00000E+000
   6.1970  -2.30000E-003    0.00000E+000
   6.1990   8.00000E-003    0.00000E+000
   6.2020   6.90000E-003    0.00000E+000
   6.2040   3.00000E-003    0.00000E+000
   6.2050   6.10000E-003    0.00000E+000
   6.2070   1.40000E-002    0.00000E+000
   6.2090   5.90000E-003    0.00000E+000
   6.2130   8.70000E-003    0.00000E+000
   6.2150   1.70000E-002    0.00000E+000
   6.2180   1.46000E-002    0.00000E+000
   6.2190  -1.60000E-003    0.00000E+000
   6.2230  -2.50000E-003    0.00000E+000
   6.2250   5.40000E-003    0.00000E+000
   6.2280   2.70000E-003    0.00000E+000
   6.2300   7.20000E-003    0.00000E+000
   6.2340   7.50000E-003    0.00000E+000
   6.2360   1.07000E-002    0.00000E+000
   6.2380  -8.80000E-003    0.00000E+000
   6.2410  -5.30000E-003    0.00000E+000
   6.2440   5.30000E-003    0.00000E+000
   6.2470  -1.00000E-003    0.00000E+000
   6.2490   6.40000E-003    0.00000E+000
   6.2510   5.60000E-003    0.00000E+000
   6.2530   9.80000E-003    0.00000E+000
   6.2560  -2.90000E-003    0.00000E+000
   6.2600   3.10000E-003    0.00000E+000
   6.2630   1.70000E-003    0.00000E+000
   6.2640  -4.00000E-004    0.00000E+000
   6.2680   1.57000E-002    0.00000E+000
   6.2700   9.80000E-003    0.00000E+000
   6.2730   1.11000E-002    0.00000E+000
   6.2750   1.96000E-002    0.00000E+000
   6.2790  -1.80000E-003    0.00000E+000
   6.2800   1.03000E-002    0.00000E+000
   6.2830   6.00000E-003    0.00000E+000
   6.2870  -3.60000E-003    0.00000E+000
   6.2910   4.10000E-003    0.00000E+000
   6.2930   1.53000E-002    0.00000E+000
   6.2980   1.60000E-003    0.00000E+000
   6.3000  -7.70000E-003    0.00000E+000
   6.3010   1.38000E-002    0.00000E+000
   6.3020   1.26000E-002    0.00000E+000
   6.3060   1.10000E-003    0.00000E+000
   6.3090   5.30000E-003    0.00000E+000
   6.3120   1.13000E-002    0.00000E+000
   6.3140   4.60000E-003    0.00000E+000
   6.3160   2.80000E-003    0.00000E+000
   6.3170  -3.00000E-004    0.00000E+000
   6.3200   9.70000E-003    0.00000E+000
   6.3240   6.00000E-004    0.00000E+000
   6.3260   1.00000E-002    0.00000E+000
   6.3320   1.45000E-002    0.00000E+000
   6.3350  -3.20000E-003    0.00000E+000
   6.3380   1.52000E-002    0.00000E+000
   6.3390   2.48000E-002    0.00000E+000
   6.3440  -1.20000E-003    0.00000E+000
   6.3470   1.92000E-002    0.00000E+000
   6.3500  -1.60000E-003    0.00000E+000
   6.3510   5.40000E-003    0.00000E+000
   6.3530   9.10000E-003    0.00000E+000
   6.3580   3.20000E-003    0.00000E+000
   6.3600   9.70000E-003    0.00000E+000
   6.3630   1.82000E-002    0.00000E+000
   6.3660   6.70000E-003    0.00000E+000
   6.3690   1.17000E-002    0.00000E+000
   6.3710   8.50000E-003    0.00000E+000
   6.3720  -1.00000E-004    0.00000E+000
   6.3750   2.19000E-002    0.00000E+000
   6.3760   5.40000E-003    0.00000E+000
   6.3810   1.11000E-002    0.00000E+000
   6.3870   1.07000E-002    0.00000E+000
   6.3920   3.00000E-004    0.00000E+000
   6.3960  -2.20000E-003    0.00000E+000
   6.3970   1.15000E-002    0.00000E+000
   6.3990   6.90000E-003    0.00000E+000
   6.4040   1.60000E-003    0.00000E+000
   6.4080   1.24000E-002    0.00000E+000
   6.4110   1.06000E-002    0.00000E+000
   6.4160   1.70000E-003    0.00000E+000
   6.4180  -5.10000E-003    0.00000E+000
   6.4210   1.63000E-002    0.00000E+000
   6.4240   1.14000E-002    0.00000E+000
   6.4260   4.60000E-003    0.00000E+000
   6.4280   8.30000E-003    0.00000E+000
   6.4310   1.32000E-002    0.00000E+000
   6.4330   5.60000E-003    0.00000E+000
   6.4340   9.80000E-003    0.00000E+000
   6.4360   4.30000E-003    0.00000E+000
   6.4380   3.40000E-003    0.00000E+000
   6.4410   1.47000E-002    0.00000E+000
   6.4440   1.62000E-002    0.00000E+000
   6.4450   1.37000E-002    0.00000E+000
   6.4480   2.30000E-003    0.00000E+000
   6.4510   7.80000E-003    0.00000E+000
   6.4530   4.30000E-003    0.00000E+000
   6.4570   1.04000E-002    0.00000E+000
   6.4590   8.60000E-003    0.00000E+000
   6.4600   1.23000E-002    0.00000E+000
   6.4630   2.19000E-002    0.00000E+000
   6.4660   1.00000E-004    0.00000E+000
   6.4680   7.50000E-003    0.00000E+000
   6.4690   1.46000E-002    0.00000E+000
   6.4730   1.64000E-002    0.00000E+000
   6.4770   1.30000E-002    0.00000E+000
   6.4790  -5.50000E-003    0.00000E+000
   6.4800  -4.00000E-003    0.00000E+000
   6.4820   9.00000E-003    0.00000E+000
   6.4840   1.04000E-002    0.00000E+000
   6.4880   8.80000E-003    0.00000E+000
   6.4930   1.20000E-002    0.00000E+000
   6.4940   1.90000E-002    0.00000E+000
   6.4970   1.32000E-002    0.00000E+000
   6.4980   5.90000E-003    0.00000E+000
   6.5010   6.80000E-003    0.00000E+000
   6.5030   2.10000E-003    0.00000E+000
   6.5060   1.21000E-002    0.00000E+000
   6.5080   1.13000E-002    0.00000E+000
   6.5110   2.10000E-003    0.00000E+000
   6.5140   6.70000E-003    0.00000E+000
   6.5160   8.10000E-003    0.00000E+000
   6.5180   1.21000E-002    0.00000E+000
   6.5190   1.60000E-002    0.00000E+000
   6.5230   1.50000E-003    0.00000E+000
   6.5250   2.12000E-002    0.00000E+000
   6.5270   8.70000E-003    0.00000E+000
   6.5290   5.10000E-003    0.00000E+000
   6.5320   1.35000E-002    0.00000E+000
   6.5340   1.83000E-002    0.00000E+000
   6.5360   2.08000E-002    0.00000E+000
   6.5370   3.00000E-003    0.00000E+000
   6.5410   6.20000E-003    0.00000E+000
   6.5440   7.30000E-003    0.00000E+000
   6.5470   1.71000E-002    0.00000E+000
   6.5490   7.50000E-003    0.00000E+000
   6.5520   1.22000E-002    0.00000E+000
   6.5530   2.32000E-002    0.00000E+000
   6.5560   2.63000E-002    0.00000E+000
   6.5580   1.29000E-002    0.00000E+000
   6.5610   9.20000E-003    0.00000E+000
   6.5620   1.49000E-002    0.00000E+000
   6.5660   2.07000E-002    0.00000E+000
   6.5680   1.67000E-002    0.00000E+000
   6.5710   1.12000E-002    0.00000E+000
   6.5740   2.14000E-002    0.00000E+000
   6.5760   1.58000E-002    0.00000E+000
   6.5790   1.69000E-002    0.00000E+000
   6.5800   1.15000E-002    0.00000E+000
   6.5830   1.76000E-002    0.00000E+000
   6.5850   1.88000E-002    0.00000E+000
   6.5870   2.58000E-002    0.00000E+000
   6.5900   1.58000E-002    0.00000E+000
   6.5920   1.82000E-002    0.00000E+000
   6.5940   1.94000E-002    0.00000E+000
   6.5960   8.20000E-003    0.00000E+000
   6.6000   1.54000E-002    0.00000E+000
   6.6010   2.01000E-002    0.00000E+000
   6.6040   1.95000E-002    0.00000E+000
   6.6060   1.86000E-002    0.00000E+000
   6.6090   2.44000E-002    0.00000E+000
   6.6110   2.00000E-002    0.00000E+000
   6.6140   1.52000E-002    0.00000E+000
   6.6150   1.25000E-002    0.00000E+000
   6.6170   1.37000E-002    0.00000E+000
   6.6200   1.58000E-002    0.00000E+000
   6.6220   2.18000E-002    0.00000E+000
   6.6240   1.45000E-002    0.00000E+000
   6.6260   2.00000E-002    0.00000E+000
   6.6310   2.11000E-002    0.00000E+000
   6.6340   2.61000E-002    0.00000E+000
   6.6350   2.44000E-002    0.00000E+000
   6.6370   1.97000E-002    0.00000E+000
   6.6410   9.50000E-003    0.00000E+000
   6.6450   1.70000E-002    0.00000E+000
   6.6470   1.20000E-002    0.00000E+000
   6.6500   3.50000E-003    0.00000E+000
   6.6510   2.47000E-002    0.00000E+000
   6.6520   2.05000E-002    0.00000E+000
   6.6550   2.35000E-002    0.00000E+000
   6.6560   3.02000E-002    0.00000E+000
   6.6610   2.04000E-002    0.00000E+000
   6.6630   2.05000E-002    0.00000E+000
   6.6660   1.45000E-002    0.00000E+000
   6.6680   2.11000E-002    0.00000E+000
   6.6700   2.48000E-002    0.00000E+000
   6.6720   2.76000E-002    0.00000E+000
   6.6740   3.07000E-002    0.00000E+000
   6.6760   2.70000E-002    0.00000E+000
   6.6780   1.61000E-002    0.00000E+000
   6.6840   2.96000E-002    0.00000E+000
   6.6860   1.19000E-002    0.00000E+000
   6.6880   1.68000E-002    0.00000E+000
   6.6910   3.61000E-002    0.00000E+000
   6.6920   3.28000E-002    0.00000E+000
   6.6950   3.31000E-002    0.00000E+000
   6.6970   3.52000E-002    0.00000E+000
   6.6990   3.19000E-002    0.00000E+000
   6.7030   3.10000E-002    0.00000E+000
   6.7060   2.29000E-002    0.00000E+000
   6.7090   3.14000E-002    0.00000E+000
   6.7110   2.60000E-002    0.00000E+000
   6.7140   2.15000E-002    0.00000E+000
   6.7150   3.85000E-002    0.00000E+000
   6.7190   2.89000E-002    0.00000E+000
   6.7230   2.41000E-002    0.00000E+000
   6.7250   3.95000E-002    0.00000E+000
   6.7270   3.48000E-002    0.00000E+000
   6.7290   3.82000E-002    0.00000E+000
   6.7330   2.77000E-002    0.00000E+000
   6.7340   2.06000E-002    0.00000E+000
   6.7360   4.51000E-002    0.00000E+000
   6.7390   4.09000E-002    0.00000E+000
   6.7410   4.53000E-002    0.00000E+000
   6.7460   3.82000E-002    0.00000E+000
   6.7480   2.55000E-002    0.00000E+000
   6.7510   4.45000E-002    0.00000E+000
   6.7530   4.13000E-002    0.00000E+000
   6.7550   3.56000E-002    0.00000E+000
   6.7580   3.63000E-002    0.00000E+000
   6.7610   4.56000E-002    0.00000E+000
   6.7640   3.44000E-002    0.00000E+000
   6.7660   4.15000E-002    0.00000E+000
   6.7690   4.52000E-002    0.00000E+000
   6.7730   4.21000E-002    0.00000E+000
   6.7740   4.76000E-002    0.00000E+000
   6.7780   5.48000E-002    0.00000E+000
   6.7800   5.06000E-002    0.00000E+000
   6.7830   3.82000E-002    0.00000E+000
   6.7860   6.04000E-002    0.00000E+000
   6.7890   4.56000E-002    0.00000E+000
   6.7920   5.43000E-002    0.00000E+000
   6.7960   6.05000E-002    0.00000E+000
   6.7980   5.65000E-002    0.00000E+000
   6.8000   4.56000E-002    0.00000E+000
   6.8020   5.06000E-002    0.00000E+000
   6.8050   5.47000E-002    0.00000E+000
   6.8070   4.33000E-002    0.00000E+000
   6.8110   6.59000E-002    0.00000E+000
   6.8130   4.89000E-002    0.00000E+000
   6.8160   4.84000E-002    0.00000E+000
   6.8180   5.60000E-002    0.00000E+000
   6.8190   6.62000E-002    0.00000E+000
   6.8230   6.90000E-002    0.00000E+000
   6.8240   6.23000E-002    0.00000E+000
   6.8280   6.41000E-002    0.00000E+000
   6.8310   7.15000E-002    0.00000E+000
   6.8330   7.69000E-002    0.00000E+000
   6.8380   1.03600E-001    0.00000E+000
   6.8390   8.11000E-002    0.00000E+000
   6.8420   6.05000E-002    0.00000E+000
   6.8450   9.12000E-002    0.00000E+000
   6.8480   7.81000E-002    0.00000E+000
   6.8490   6.73000E-002    0.00000E+000
   6.8530   7.40000E-002    0.00000E+000
   6.8560   8.67000E-002    0.00000E+000
   6.8610   6.61000E-002    0.00000E+000
   6.8640   8.70000E-002    0.00000E+000
   6.8650   8.42000E-002    0.00000E+000
   6.8670   8.03000E-002    0.00000E+000
   6.8710   8.11000E-002    0.00000E+000
   6.8720   7.80000E-002    0.00000E+000
   6.8770   8.85000E-002    0.00000E+000
   6.8790   9.32000E-002    0.00000E+000
   6.8810   9.10000E-002    0.00000E+000
   6.8850   8.98000E-002    0.00000E+000
   6.8860   9.32000E-002    0.00000E+000
   6.8900   9.59000E-002    0.00000E+000
   6.8940   8.31000E-002    0.00000E+000
   6.8950   9.63000E-002    0.00000E+000
   6.8970   1.03600E-001    0.00000E+000
   6.8990   1.01200E-001    0.00000E+000
   6.9020   1.02000E-001    0.00000E+000
   6.9060   1.01000E-001    0.00000E+000
   6.9080   1.04600E-001    0.00000E+000
   6.9130   1.26300E-001    0.00000E+000
   6.9180   1.23800E-001    0.00000E+000
   6.9210   9.97000E-002    0.00000E+000
   6.9220   1.19500E-001    0.00000E+000
   6.9260   1.23200E-001    0.00000E+000
   6.9280   1.12800E-001    0.00000E+000
   6.9310   1.08100E-001    0.00000E+000
   6.9350   1.24500E-001    0.00000E+000
   6.9370   1.14900E-001    0.00000E+000
   6.9400   1.34800E-001    0.00000E+000
   6.9430   1.27400E-001    0.00000E+000
   6.9450   1.17600E-001    0.00000E+000
   6.9470   1.38000E-001    0.00000E+000
   6.9510   1.32000E-001    0.00000E+000
   6.9550   1.31700E-001    0.00000E+000
   6.9560   1.42300E-001    0.00000E+000
   6.9580   1.29500E-001    0.00000E+000
   6.9610   1.29500E-001    0.00000E+000
   6.9630   1.50400E-001    0.00000E+000
   6.9680   1.41700E-001    0.00000E+000
   6.9700   1.43100E-001    0.00000E+000
   6.9730   1.51600E-001    0.00000E+000
   6.9750   1.30900E-001    0.00000E+000
   6.9790   1.73000E-001    0.00000E+000
   6.9820   1.60700E-001    0.00000E+000
   6.9840   1.65300E-001    0.00000E+000
   6.9870   1.83200E-001    0.00000E+000
   6.9890   1.60300E-001    0.00000E+000
   6.9930   1.79000E-001    0.00000E+000
   6.9970   1.78500E-001    0.00000E+000
   6.9980   1.78600E-001    0.00000E+000
   7.0020   1.79300E-001    0.00000E+000
   7.0050   2.08100E-001    0.00000E+000
   7.0070   2.17800E-001    0.00000E+000
   7.0110   2.06000E-001    0.00000E+000
   7.0140   2.14400E-001    0.00000E+000
   7.0190   2.44700E-001    0.00000E+000
   7.0210   2.47200E-001    0.00000E+000
   7.0240   2.47400E-001    0.00000E+000
   7.0270   2.64400E-001    0.00000E+000
   7.0300   2.80000E-001    0.00000E+000
   7.0320   2.64900E-001    0.00000E+000
   7.0350   3.11200E-001    0.00000E+000
   7.0390   3.32600E-001    0.00000E+000
   7.0420   3.38800E-001    0.00000E+000
   7.0440   3.56100E-001    0.00000E+000
   7.0460   3.72800E-001    0.00000E+000
   7.0510   4.20500E-001    0.00000E+000
   7.0530   4.13600E-001    0.00000E+000
   7.0560   4.79400E-001    0.00000E+000
   7.0600   4.82900E-001    0.00000E+000
   7.0610   4.78900E-001    0.00000E+000
   7.0650   5.33200E-001    0.00000E+000
   7.0670   5.63200E-001    0.00000E+000
   7.0700   6.07300E-001    0.00000E+000
   7.0740   6.34600E-001    0.00000E+000
   7.0760   6.84400E-001    0.00000E+000
   7.0780   7.34100E-001    0.00000E+000
   7.0830   7.99100E-001    0.00000E+000
   7.0850   8.47300E-001    0.00000E+000
   7.0870   9.21800E-001    0.00000E+000
   7.0910   9.80700E-001    0.00000E+000
   7.0930   1.05790E+000    0.00000E+000
   7.0970   1.11300E+000    0.00000E+000
   7.0980   1.23530E+000    0.00000E+000
   7.1010   1.71000E+000    0.00000E+000
   7.1060   1.99590E+000    0.00000E+000
   7.1080   2.12400E+000    0.00000E+000
   7.1110   2.23680E+000    0.00000E+000
   7.1130   2.43190E+000    0.00000E+000
   7.1170   2.40680E+000    0.00000E+000
   7.1190   2.44160E+000    0.00000E+000
   7.1230   2.52850E+000    0.00000E+000
   7.1240   2.66610E+000    0.00000E+000
   7.1290   2.68170E+000    0.00000E+000
   7.1310   2.65610E+000    0.00000E+000
   7.1340   2.71560E+000    0.00000E+000
   7.1370   2.60660E+000    0.00000E+000
   7.1400   2.80150E+000    0.00000E+000
   7.1430   3.26120E+000    0.00000E+000
   7.1450   3.08560E+000    0.00000E+000
   7.1470   2.87240E+000    0.00000E+000
   7.1510   2.57300E+000    0.00000E+000
   7.1540   2.48460E+000    0.00000E+000
   7.1560   2.21040E+000    0.00000E+000
   7.1580   2.08260E+000    0.00000E+000
   7.1620   2.02240E+000    0.00000E+000
   7.1630   1.77270E+000    0.00000E+000
   7.1670   1.58900E+000    0.00000E+000
   7.1700   1.78540E+000    0.00000E+000
   7.1720   1.33590E+000    0.00000E+000
   7.1750   1.48850E+000    0.00000E+000
   7.1760   1.00000E+000    0.00000E+000
   7.1800   1.00000E+000    0.00000E+000
   7.1840   1.00000E+000    0.00000E+000
   7.1860   1.00000E+000    0.00000E+000
   7.1890   1.00000E+000    0.00000E+000
   7.1900   1.00000E+000    0.00000E+000
   7.1930   1.00000E+000    0.00000E+000
   7.1950   1.00000E+000    0.00000E+000
   7.2000   1.00000E+000    0.00000E+000
   7.2020   1.00000E+000    0.00000E+000
   7.2040   1.00000E+000    0.00000E+000
   7.2060   1.00000E+000    0.00000E+000
   7.2110   1.00000E+000    0.00000E+000
   7.2130   1.00000E+000    0.00000E+000
   7.2160   1.00000E+000    0.00000E+000
   7.2180   1.00000E+000    0.00000E+000
   7.2210   1.00000E+000    0.00000E+000
   7.2220   1.00000E+000    0.00000E+000
   7.2260   1.00000E+000    0.00000E+000
   7.2290   1.00000E+000    0.00000E+000
   7.2320   1.00000E+000    0.00000E+000
   7.2340   1.00000E+000    0.00000E+000
   7.2380   1.00000E+000    0.00000E+000
   7.2410   1.00000E+000    0.00000E+000
   7.2430   1.00000E+000    0.00000E+000
   7.2470   1.00000E+000    0.00000E+000
   7.2480   1.00000E+000    0.00000E+000
   7.2520   1.00000E+000    0.00000E+000
   7.2550   1.00000E+000    0.00000E+000
   7.2570   1.00000E+000    0.00000E+000
   7.2590   1.00000E+000    0.00000E+000
   7.2630   1.00000E+000    0.00000E+000
   7.2660   1.00000E+000    0.00000E+000
   7.2690   1.00000E+000    0.00000E+000
   7.2710   1.00000E+000    0.00000E+000
   7.2730   1.00000E+000    0.00000E+000
   7.2770   1.00000E+000    0.00000E+000
   7.2780   1.00000E+000    0.00000E+000
   7.2820   1.00000E+000    0.00000E+000
   7.2840   1.00000E+000    0.00000E+000
   7.2870   1.00000E+000    0.00000E+000
   7.2890   1.00000E+000    0.00000E+000
   7.2920   1.00000E+000    0.00000E+000
   7.2960   1.00000E+000    0.00000E+000
   7.2980   1.00000E+000    0.00000E+000
   7.3010   1.00000E+000    0.00000E+000
