# Supplementary material for: Rationally seeded computational protein design of ɑ-helical barrels
Source: Nat Chem Biol. 2024 Jun 20;20(8):991–9. doi: 10.1038/s41589-024-01642-0 (PMC11288890; doi:10.1038/s41589-024-01642-0)
Supplement: Supplementary file 5 — PDB files used for making figure panels h–j. [file 41589_2024_1642_MOESM5_ESM.zip › KIA_RP_RSPD_NatChemBiol_data_Figure3/sc-CC-7-LI_panels_c-g/AUC_panel_e/LI_SV_raw/00068.RA1]

HeptLI
R 1 20.0 40000 0024639 3.5720E11 275 1 
   5.8000   1.00000E+000    0.00000E+000
   5.8020   1.00000E+000    0.00000E+000
   5.8030   1.00000E+000    0.00000E+000
   5.8050   1.00000E+000    0.00000E+000
   5.8060   1.00000E+000    0.00000E+000
   5.8070   1.00000E+000    0.00000E+000
   5.8080   1.00000E+000    0.00000E+000
   5.8100   1.00000E+000    0.00000E+000
   5.8110   1.00000E+000    0.00000E+000
   5.8120   1.00000E+000    0.00000E+000
   5.8140   1.00000E+000    0.00000E+000
   5.8150   1.00000E+000    0.00000E+000
   5.8170   1.00000E+000    0.00000E+000
   5.8190   1.00000E+000    0.00000E+000
   5.8200   1.00000E+000    0.00000E+000
   5.8210   1.00000E+000    0.00000E+000
   5.8220   1.00000E+000    0.00000E+000
   5.8230   1.00000E+000    0.00000E+000
   5.8240   1.00000E+000    0.00000E+000
   5.8260   1.00000E+000    0.00000E+000
   5.8280   1.00000E+000    0.00000E+000
   5.8290   1.00000E+000    0.00000E+000
   5.8300   1.00000E+000    0.00000E+000
   5.8310   1.00000E+000    0.00000E+000
   5.8330   1.00000E+000    0.00000E+000
   5.8340  -1.86870E+000    0.00000E+000
   5.8360  -1.37850E+000    0.00000E+000
   5.8370  -1.14820E+000    0.00000E+000
   5.8380  -8.00400E-001    0.00000E+000
   5.8400  -8.26400E-001    0.00000E+000
   5.8410  -6.90300E-001    0.00000E+000
   5.8420  -6.23500E-001    0.00000E+000
   5.8440  -6.86000E-001    0.00000E+000
   5.8450  -8.66200E-001    0.00000E+000
   5.8460  -1.09560E+000    0.00000E+000
   5.8490  -1.36100E+000    0.00000E+000
   5.8500  -1.43350E+000    0.00000E+000
   5.8530  -1.62400E+000    0.00000E+000
   5.8540  -1.68780E+000    0.00000E+000
   5.8560  -1.65490E+000    0.00000E+000
   5.8570  -1.65110E+000    0.00000E+000
   5.8590  -1.67120E+000    0.00000E+000
   5.8600  -1.60230E+000    0.00000E+000
   5.8630  -1.42220E+000    0.00000E+000
   5.8660  -9.01500E-001    0.00000E+000
   5.8670  -8.24500E-001    0.00000E+000
   5.8680  -6.79500E-001    0.00000E+000
   5.8700  -5.16900E-001    0.00000E+000
   5.8730  -4.88300E-001    0.00000E+000
   5.8740  -3.74500E-001    0.00000E+000
   5.8750  -3.11500E-001    0.00000E+000
   5.8770  -1.69700E-001    0.00000E+000
   5.8790  -1.73600E-001    0.00000E+000
   5.8820  -5.33000E-002    0.00000E+000
   5.8840  -5.34000E-002    0.00000E+000
   5.8860  -1.01000E-002    0.00000E+000
   5.8890  -2.03000E-002    0.00000E+000
   5.8920  -7.10000E-003    0.00000E+000
   5.8930  -4.20000E-003    0.00000E+000
   5.8950  -1.50000E-002    0.00000E+000
   5.8980  -2.23000E-002    0.00000E+000
   5.9000  -5.90000E-003    0.00000E+000
   5.9020   4.40000E-003    0.00000E+000
   5.9040  -2.37000E-002    0.00000E+000
   5.9060  -1.17000E-002    0.00000E+000
   5.9070  -8.90000E-003    0.00000E+000
   5.9090   6.00000E-004    0.00000E+000
   5.9120  -5.20000E-003    0.00000E+000
   5.9150  -3.40000E-003    0.00000E+000
   5.9170  -2.80000E-003    0.00000E+000
   5.9200  -7.30000E-003    0.00000E+000
   5.9220   1.63000E-002    0.00000E+000
   5.9230  -4.60000E-003    0.00000E+000
   5.9260   8.20000E-003    0.00000E+000
   5.9280  -1.00000E-004    0.00000E+000
   5.9310  -7.00000E-004    0.00000E+000
   5.9320  -1.11000E-002    0.00000E+000
   5.9350  -3.00000E-003    0.00000E+000
   5.9380  -1.12000E-002    0.00000E+000
   5.9390  -1.31000E-002    0.00000E+000
   5.9410   4.00000E-004    0.00000E+000
   5.9430  -3.90000E-003    0.00000E+000
   5.9440   9.80000E-003    0.00000E+000
   5.9470   2.51000E-002    0.00000E+000
   5.9490   2.86000E-002    0.00000E+000
   5.9510   2.26000E-002    0.00000E+000
   5.9540   1.09000E-002    0.00000E+000
   5.9560   2.60000E-003    0.00000E+000
   5.9580  -2.70000E-003    0.00000E+000
   5.9610  -1.28000E-002    0.00000E+000
   5.9630  -5.80000E-003    0.00000E+000
   5.9640  -5.70000E-003    0.00000E+000
   5.9680   2.00000E-003    0.00000E+000
   5.9700  -9.90000E-003    0.00000E+000
   5.9720   7.20000E-003    0.00000E+000
   5.9750  -1.15000E-002    0.00000E+000
   5.9770   1.50000E-003    0.00000E+000
   5.9790  -1.60000E-003    0.00000E+000
   5.9810   3.40000E-003    0.00000E+000
   5.9820   6.60000E-003    0.00000E+000
   5.9840   2.60000E-003    0.00000E+000
   5.9870   2.30000E-003    0.00000E+000
   5.9890   1.05000E-002    0.00000E+000
   5.9910   7.30000E-003    0.00000E+000
   5.9930   1.12000E-002    0.00000E+000
   5.9950   1.90000E-003    0.00000E+000
   5.9980   4.30000E-002    0.00000E+000
   6.0020   2.47700E-001    0.00000E+000
   6.0030   1.34400E-001    0.00000E+000
   6.0050  -7.36200E-001    0.00000E+000
   6.0060  -7.18200E-001    0.00000E+000
   6.0090  -2.52700E-001    0.00000E+000
   6.0120  -4.45000E-002    0.00000E+000
   6.0140  -6.60000E-003    0.00000E+000
   6.0180  -3.76000E-002    0.00000E+000
   6.0200  -2.31000E-002    0.00000E+000
   6.0220  -3.07300E-001    0.00000E+000
   6.0240   6.17400E-001    0.00000E+000
   6.0280  -9.49000E-002    0.00000E+000
   6.0310  -1.73000E-002    0.00000E+000
   6.0330  -1.53000E-002    0.00000E+000
   6.0350  -1.70000E-003    0.00000E+000
   6.0380   9.60000E-003    0.00000E+000
   6.0390   1.40000E-002    0.00000E+000
   6.0430   1.21000E-002    0.00000E+000
   6.0440   1.18000E-002    0.00000E+000
   6.0490   1.87000E-002    0.00000E+000
   6.0500   9.90000E-003    0.00000E+000
   6.0520   1.72000E-002    0.00000E+000
   6.0540   1.67000E-002    0.00000E+000
   6.0550   5.30000E-003    0.00000E+000
   6.0580  -6.10000E-003    0.00000E+000
   6.0590   1.25000E-002    0.00000E+000
   6.0620   1.25000E-002    0.00000E+000
   6.0650   2.60000E-003    0.00000E+000
   6.0680  -2.10000E-003    0.00000E+000
   6.0690   2.30000E-003    0.00000E+000
   6.0700   1.29000E-002    0.00000E+000
   6.0740   1.05000E-002    0.00000E+000
   6.0780  -4.60000E-003    0.00000E+000
   6.0830   1.72000E-002    0.00000E+000
   6.0850  -5.60000E-003    0.00000E+000
   6.0870   5.70000E-003    0.00000E+000
   6.0900   7.90000E-003    0.00000E+000
   6.0920   1.84000E-002    0.00000E+000
   6.0930   1.93000E-002    0.00000E+000
   6.0950   7.50000E-003    0.00000E+000
   6.0970   7.00000E-004    0.00000E+000
   6.1010   1.69000E-002    0.00000E+000
   6.1030   4.90000E-003    0.00000E+000
   6.1060   5.90000E-003    0.00000E+000
   6.1100   1.40000E-002    0.00000E+000
   6.1110  -3.30000E-003    0.00000E+000
   6.1120   8.90000E-003    0.00000E+000
   6.1150   8.90000E-003    0.00000E+000
   6.1190   1.00000E-004    0.00000E+000
   6.1200   3.40000E-003    0.00000E+000
   6.1230   5.00000E-003    0.00000E+000
   6.1280   1.70000E-003    0.00000E+000
   6.1290   7.40000E-003    0.00000E+000
   6.1330   1.25000E-002    0.00000E+000
   6.1350   9.10000E-003    0.00000E+000
   6.1360   1.20000E-003    0.00000E+000
   6.1420   5.40000E-003    0.00000E+000
   6.1430   7.90000E-003    0.00000E+000
   6.1450   5.60000E-003    0.00000E+000
   6.1460   6.50000E-003    0.00000E+000
   6.1490   3.30000E-003    0.00000E+000
   6.1530   1.01000E-002    0.00000E+000
   6.1560   2.61000E-002    0.00000E+000
   6.1590   1.25000E-002    0.00000E+000
   6.1610   4.00000E-004    0.00000E+000
   6.1650   6.50000E-003    0.00000E+000
   6.1660   2.70000E-003    0.00000E+000
   6.1700   6.10000E-003    0.00000E+000
   6.1740   2.80000E-003    0.00000E+000
   6.1750   4.50000E-003    0.00000E+000
   6.1770   2.50000E-003    0.00000E+000
   6.1790   1.09000E-002    0.00000E+000
   6.1800   6.60000E-003    0.00000E+000
   6.1830   7.40000E-003    0.00000E+000
   6.1870   3.90000E-003    0.00000E+000
   6.1890   1.31000E-002    0.00000E+000
   6.1920   6.00000E-004    0.00000E+000
   6.1950   1.10000E-002    0.00000E+000
   6.1990   4.80000E-003    0.00000E+000
   6.2020   1.13000E-002    0.00000E+000
   6.2030   2.25000E-002    0.00000E+000
   6.2050   3.70000E-003    0.00000E+000
   6.2070   1.11000E-002    0.00000E+000
   6.2090   1.19000E-002    0.00000E+000
   6.2120   1.81000E-002    0.00000E+000
   6.2150   1.49000E-002    0.00000E+000
   6.2160   2.03000E-002    0.00000E+000
   6.2190   1.63000E-002    0.00000E+000
   6.2230   2.40000E-003    0.00000E+000
   6.2250   1.39000E-002    0.00000E+000
   6.2260   2.39000E-002    0.00000E+000
   6.2310   1.24000E-002    0.00000E+000
   6.2320   1.26000E-002    0.00000E+000
   6.2340   2.01000E-002    0.00000E+000
   6.2360   2.53000E-002    0.00000E+000
   6.2380   6.30000E-003    0.00000E+000
   6.2410   7.90000E-003    0.00000E+000
   6.2450   1.91000E-002    0.00000E+000
   6.2470   1.07000E-002    0.00000E+000
   6.2480   1.25000E-002    0.00000E+000
   6.2530   1.15000E-002    0.00000E+000
   6.2550   1.10000E-002    0.00000E+000
   6.2570   7.00000E-003    0.00000E+000
   6.2600   3.74000E-002    0.00000E+000
   6.2630   2.43000E-002    0.00000E+000
   6.2640   3.47000E-002    0.00000E+000
   6.2680   1.19000E-002    0.00000E+000
   6.2710   2.64000E-002    0.00000E+000
   6.2750   2.83000E-002    0.00000E+000
   6.2760   9.80000E-003    0.00000E+000
   6.2800   1.12000E-002    0.00000E+000
   6.2840   2.79000E-002    0.00000E+000
   6.2870   1.86000E-002    0.00000E+000
   6.2900   2.26000E-002    0.00000E+000
   6.2910   3.19000E-002    0.00000E+000
   6.2940   3.29000E-002    0.00000E+000
   6.2960   2.66000E-002    0.00000E+000
   6.3000   2.26000E-002    0.00000E+000
   6.3010   3.83000E-002    0.00000E+000
   6.3030   3.46000E-002    0.00000E+000
   6.3050   1.99000E-002    0.00000E+000
   6.3120   3.63000E-002    0.00000E+000
   6.3160   2.42000E-002    0.00000E+000
   6.3170   3.10000E-002    0.00000E+000
   6.3200   3.24000E-002    0.00000E+000
   6.3230   2.90000E-002    0.00000E+000
   6.3260   2.36000E-002    0.00000E+000
   6.3280   3.89000E-002    0.00000E+000
   6.3300   4.12000E-002    0.00000E+000
   6.3320   4.46000E-002    0.00000E+000
   6.3370   4.72000E-002    0.00000E+000
   6.3380   6.69000E-002    0.00000E+000
   6.3400   4.12000E-002    0.00000E+000
   6.3420   2.68000E-002    0.00000E+000
   6.3450   4.83000E-002    0.00000E+000
   6.3460   4.75000E-002    0.00000E+000
   6.3510   4.96000E-002    0.00000E+000
   6.3530   4.89000E-002    0.00000E+000
   6.3600   4.92000E-002    0.00000E+000
   6.3660   5.56000E-002    0.00000E+000
   6.3680   5.02000E-002    0.00000E+000
   6.3710   6.61000E-002    0.00000E+000
   6.3720   4.75000E-002    0.00000E+000
   6.3760   6.45000E-002    0.00000E+000
   6.3790   6.72000E-002    0.00000E+000
   6.3830   6.91000E-002    0.00000E+000
   6.3850   5.79000E-002    0.00000E+000
   6.3870   6.16000E-002    0.00000E+000
   6.3890   6.34000E-002    0.00000E+000
   6.3900   5.96000E-002    0.00000E+000
   6.3930   6.27000E-002    0.00000E+000
   6.3950   5.75000E-002    0.00000E+000
   6.3980   7.69000E-002    0.00000E+000
   6.4000   6.46000E-002    0.00000E+000
   6.4060   6.75000E-002    0.00000E+000
   6.4100   7.48000E-002    0.00000E+000
   6.4120   7.04000E-002    0.00000E+000
   6.4150   7.72000E-002    0.00000E+000
   6.4170   7.88000E-002    0.00000E+000
   6.4190   7.61000E-002    0.00000E+000
   6.4210   8.43000E-002    0.00000E+000
   6.4240   8.73000E-002    0.00000E+000
   6.4260   9.45000E-002    0.00000E+000
   6.4280   8.06000E-002    0.00000E+000
   6.4290   7.83000E-002    0.00000E+000
   6.4330   8.29000E-002    0.00000E+000
   6.4360   8.86000E-002    0.00000E+000
   6.4370   8.65000E-002    0.00000E+000
   6.4380   8.55000E-002    0.00000E+000
   6.4420   8.93000E-002    0.00000E+000
   6.4430   9.69000E-002    0.00000E+000
   6.4470   8.35000E-002    0.00000E+000
   6.4500   9.37000E-002    0.00000E+000
   6.4520   1.09300E-001    0.00000E+000
   6.4540   1.08000E-001    0.00000E+000
   6.4570   1.08000E-001    0.00000E+000
   6.4600   1.05100E-001    0.00000E+000
   6.4610   1.14100E-001    0.00000E+000
   6.4630   1.04100E-001    0.00000E+000
   6.4660   1.08900E-001    0.00000E+000
   6.4680   1.08500E-001    0.00000E+000
   6.4700   1.12000E-001    0.00000E+000
   6.4730   1.17300E-001    0.00000E+000
   6.4780   1.18600E-001    0.00000E+000
   6.4790   1.29300E-001    0.00000E+000
   6.4810   1.10400E-001    0.00000E+000
   6.4840   1.31900E-001    0.00000E+000
   6.4850   1.24500E-001    0.00000E+000
   6.4880   1.38500E-001    0.00000E+000
   6.4900   1.37100E-001    0.00000E+000
   6.4940   1.42800E-001    0.00000E+000
   6.4960   1.41600E-001    0.00000E+000
   6.4980   1.47800E-001    0.00000E+000
   6.5020   1.41400E-001    0.00000E+000
   6.5030   1.43300E-001    0.00000E+000
   6.5060   1.52900E-001    0.00000E+000
   6.5070   1.55200E-001    0.00000E+000
   6.5110   1.56200E-001    0.00000E+000
   6.5140   1.61300E-001    0.00000E+000
   6.5160   1.58300E-001    0.00000E+000
   6.5170   1.66700E-001    0.00000E+000
   6.5200   1.67100E-001    0.00000E+000
   6.5220   1.71700E-001    0.00000E+000
   6.5240   1.72000E-001    0.00000E+000
   6.5270   1.73700E-001    0.00000E+000
   6.5290   1.63800E-001    0.00000E+000
   6.5320   1.76000E-001    0.00000E+000
   6.5340   1.87200E-001    0.00000E+000
   6.5370   1.81200E-001    0.00000E+000
   6.5390   1.92500E-001    0.00000E+000
   6.5430   1.91800E-001    0.00000E+000
   6.5460   1.81800E-001    0.00000E+000
   6.5480   2.02000E-001    0.00000E+000
   6.5500   1.97400E-001    0.00000E+000
   6.5520   1.95600E-001    0.00000E+000
   6.5550   2.03800E-001    0.00000E+000
   6.5560   2.04200E-001    0.00000E+000
   6.5590   1.98100E-001    0.00000E+000
   6.5610   2.13700E-001    0.00000E+000
   6.5660   2.26900E-001    0.00000E+000
   6.5670   2.21500E-001    0.00000E+000
   6.5710   2.17900E-001    0.00000E+000
   6.5720   2.19700E-001    0.00000E+000
   6.5740   2.32500E-001    0.00000E+000
   6.5780   2.33700E-001    0.00000E+000
   6.5800   2.28600E-001    0.00000E+000
   6.5830   2.32600E-001    0.00000E+000
   6.5850   2.38700E-001    0.00000E+000
   6.5870   2.48000E-001    0.00000E+000
   6.5900   2.42900E-001    0.00000E+000
   6.5910   2.43500E-001    0.00000E+000
   6.5940   2.47900E-001    0.00000E+000
   6.5970   2.49800E-001    0.00000E+000
   6.5990   2.71600E-001    0.00000E+000
   6.6020   2.64000E-001    0.00000E+000
   6.6060   2.69100E-001    0.00000E+000
   6.6100   2.83500E-001    0.00000E+000
   6.6130   2.85200E-001    0.00000E+000
   6.6150   2.99700E-001    0.00000E+000
   6.6170   2.84900E-001    0.00000E+000
   6.6190   2.80400E-001    0.00000E+000
   6.6220   3.03000E-001    0.00000E+000
   6.6250   2.95600E-001    0.00000E+000
   6.6290   3.06900E-001    0.00000E+000
   6.6310   2.90700E-001    0.00000E+000
   6.6320   3.00500E-001    0.00000E+000
   6.6330   3.06200E-001    0.00000E+000
   6.6350   3.11500E-001    0.00000E+000
   6.6400   3.17400E-001    0.00000E+000
   6.6420   3.06000E-001    0.00000E+000
   6.6440   3.15300E-001    0.00000E+000
   6.6470   3.21500E-001    0.00000E+000
   6.6510   3.24300E-001    0.00000E+000
   6.6540   3.29000E-001    0.00000E+000
   6.6560   3.31800E-001    0.00000E+000
   6.6590   3.38800E-001    0.00000E+000
   6.6610   3.44500E-001    0.00000E+000
   6.6640   3.33600E-001    0.00000E+000
   6.6680   3.38000E-001    0.00000E+000
   6.6700   3.56600E-001    0.00000E+000
   6.6720   3.56300E-001    0.00000E+000
   6.6740   3.69000E-001    0.00000E+000
   6.6770   3.63800E-001    0.00000E+000
   6.6800   3.69600E-001    0.00000E+000
   6.6830   3.61700E-001    0.00000E+000
   6.6860   3.64100E-001    0.00000E+000
   6.6880   3.69500E-001    0.00000E+000
   6.6910   3.72000E-001    0.00000E+000
   6.6920   3.74700E-001    0.00000E+000
   6.6950   3.82500E-001    0.00000E+000
   6.6980   3.87400E-001    0.00000E+000
   6.7000   3.93800E-001    0.00000E+000
   6.7050   3.98400E-001    0.00000E+000
   6.7070   3.84600E-001    0.00000E+000
   6.7090   3.91600E-001    0.00000E+000
   6.7130   4.05300E-001    0.00000E+000
   6.7140   4.08000E-001    0.00000E+000
   6.7160   4.04400E-001    0.00000E+000
   6.7180   4.16000E-001    0.00000E+000
   6.7200   4.00600E-001    0.00000E+000
   6.7230   4.08500E-001    0.00000E+000
   6.7250   4.26400E-001    0.00000E+000
   6.7290   4.31800E-001    0.00000E+000
   6.7320   4.21100E-001    0.00000E+000
   6.7340   4.16800E-001    0.00000E+000
   6.7360   4.25100E-001    0.00000E+000
   6.7380   4.32100E-001    0.00000E+000
   6.7420   4.42700E-001    0.00000E+000
   6.7440   4.45000E-001    0.00000E+000
   6.7480   4.41100E-001    0.00000E+000
   6.7500   4.43700E-001    0.00000E+000
   6.7520   4.44700E-001    0.00000E+000
   6.7560   4.53600E-001    0.00000E+000
   6.7570   4.44000E-001    0.00000E+000
   6.7590   4.36600E-001    0.00000E+000
   6.7620   4.65300E-001    0.00000E+000
   6.7660   4.58800E-001    0.00000E+000
   6.7680   4.64500E-001    0.00000E+000
   6.7710   4.52500E-001    0.00000E+000
   6.7740   4.65800E-001    0.00000E+000
   6.7750   4.72500E-001    0.00000E+000
   6.7780   4.77400E-001    0.00000E+000
   6.7810   4.82000E-001    0.00000E+000
   6.7840   4.77800E-001    0.00000E+000
   6.7870   4.82100E-001    0.00000E+000
   6.7890   4.78600E-001    0.00000E+000
   6.7930   4.90000E-001    0.00000E+000
   6.7940   4.85500E-001    0.00000E+000
   6.7980   4.83800E-001    0.00000E+000
   6.8000   4.96300E-001    0.00000E+000
   6.8030   4.98000E-001    0.00000E+000
   6.8050   4.99400E-001    0.00000E+000
   6.8070   4.96100E-001    0.00000E+000
   6.8100   4.96000E-001    0.00000E+000
   6.8120   4.92600E-001    0.00000E+000
   6.8160   5.01800E-001    0.00000E+000
   6.8180   5.06300E-001    0.00000E+000
   6.8190   5.17300E-001    0.00000E+000
   6.8210   5.16300E-001    0.00000E+000
   6.8240   5.03100E-001    0.00000E+000
   6.8280   5.13100E-001    0.00000E+000
   6.8310   5.15900E-001    0.00000E+000
   6.8330   5.16000E-001    0.00000E+000
   6.8380   5.62500E-001    0.00000E+000
   6.8390   5.36900E-001    0.00000E+000
   6.8420   5.28200E-001    0.00000E+000
   6.8440   5.36500E-001    0.00000E+000
   6.8470   5.31500E-001    0.00000E+000
   6.8490   5.32100E-001    0.00000E+000
   6.8530   5.32500E-001    0.00000E+000
   6.8560   5.38800E-001    0.00000E+000
   6.8580   5.30400E-001    0.00000E+000
   6.8600   5.34600E-001    0.00000E+000
   6.8640   5.42700E-001    0.00000E+000
   6.8660   5.43600E-001    0.00000E+000
   6.8680   5.34800E-001    0.00000E+000
   6.8710   5.36100E-001    0.00000E+000
   6.8740   5.56700E-001    0.00000E+000
   6.8780   5.56500E-001    0.00000E+000
   6.8800   5.28100E-001    0.00000E+000
   6.8830   5.62900E-001    0.00000E+000
   6.8860   5.59500E-001    0.00000E+000
   6.8870   5.58600E-001    0.00000E+000
   6.8910   5.49900E-001    0.00000E+000
   6.8930   5.53300E-001    0.00000E+000
   6.8960   5.63000E-001    0.00000E+000
   6.8980   5.52200E-001    0.00000E+000
   6.9030   5.50700E-001    0.00000E+000
   6.9060   5.67100E-001    0.00000E+000
   6.9090   5.47100E-001    0.00000E+000
   6.9120   5.92000E-001    0.00000E+000
   6.9130   6.02300E-001    0.00000E+000
   6.9170   5.99700E-001    0.00000E+000
   6.9200   5.63400E-001    0.00000E+000
   6.9220   5.52400E-001    0.00000E+000
   6.9250   5.71500E-001    0.00000E+000
   6.9260   5.69100E-001    0.00000E+000
   6.9290   5.83600E-001    0.00000E+000
   6.9310   5.53600E-001    0.00000E+000
   6.9340   5.68000E-001    0.00000E+000
   6.9370   5.68000E-001    0.00000E+000
   6.9400   5.92300E-001    0.00000E+000
   6.9460   5.74000E-001    0.00000E+000
   6.9480   5.75700E-001    0.00000E+000
   6.9520   5.71200E-001    0.00000E+000
   6.9540   5.89400E-001    0.00000E+000
   6.9560   5.75900E-001    0.00000E+000
   6.9580   5.70700E-001    0.00000E+000
   6.9610   5.81600E-001    0.00000E+000
   6.9640   5.86400E-001    0.00000E+000
   6.9670   5.91700E-001    0.00000E+000
   6.9680   5.71600E-001    0.00000E+000
   6.9700   5.86400E-001    0.00000E+000
   6.9720   5.79800E-001    0.00000E+000
   6.9770   5.81700E-001    0.00000E+000
   6.9800   6.16100E-001    0.00000E+000
   6.9820   5.89000E-001    0.00000E+000
   6.9860   5.95400E-001    0.00000E+000
   6.9900   6.07000E-001    0.00000E+000
   6.9920   5.87200E-001    0.00000E+000
   6.9930   6.15400E-001    0.00000E+000
   6.9970   6.16100E-001    0.00000E+000
   6.9990   6.08900E-001    0.00000E+000
   7.0020   6.23200E-001    0.00000E+000
   7.0050   6.15200E-001    0.00000E+000
   7.0070   6.23800E-001    0.00000E+000
   7.0120   6.06300E-001    0.00000E+000
   7.0140   6.24700E-001    0.00000E+000
   7.0160   6.34800E-001    0.00000E+000
   7.0190   6.56800E-001    0.00000E+000
   7.0230   6.41400E-001    0.00000E+000
   7.0250   6.25600E-001    0.00000E+000
   7.0270   6.62900E-001    0.00000E+000
   7.0300   6.56500E-001    0.00000E+000
   7.0340   6.82200E-001    0.00000E+000
   7.0360   6.73000E-001    0.00000E+000
   7.0390   7.02900E-001    0.00000E+000
   7.0410   7.08000E-001    0.00000E+000
   7.0440   6.81100E-001    0.00000E+000
   7.0460   7.01100E-001    0.00000E+000
   7.0500   7.31400E-001    0.00000E+000
   7.0530   7.49900E-001    0.00000E+000
   7.0550   7.49800E-001    0.00000E+000
   7.0570   7.74800E-001    0.00000E+000
   7.0600   7.70300E-001    0.00000E+000
   7.0620   8.33900E-001    0.00000E+000
   7.0670   8.54800E-001    0.00000E+000
   7.0690   8.53500E-001    0.00000E+000
   7.0710   8.55100E-001    0.00000E+000
   7.0750   8.62800E-001    0.00000E+000
   7.0760   8.92800E-001    0.00000E+000
   7.0810   9.77400E-001    0.00000E+000
   7.0830   1.00610E+000    0.00000E+000
   7.0850   1.02870E+000    0.00000E+000
   7.0890   1.07010E+000    0.00000E+000
   7.0910   1.12390E+000    0.00000E+000
   7.0940   1.19370E+000    0.00000E+000
   7.0980   1.28110E+000    0.00000E+000
   7.1000   1.29630E+000    0.00000E+000
   7.1040   1.36630E+000    0.00000E+000
   7.1060   1.44870E+000    0.00000E+000
   7.1080   1.56280E+000    0.00000E+000
   7.1120   1.86520E+000    0.00000E+000
   7.1150   2.24030E+000    0.00000E+000
   7.1170   2.56460E+000    0.00000E+000
   7.1210   2.73970E+000    0.00000E+000
   7.1240   2.77380E+000    0.00000E+000
   7.1260   2.77340E+000    0.00000E+000
   7.1280   2.77700E+000    0.00000E+000
   7.1300   2.97810E+000    0.00000E+000
   7.1340   3.05340E+000    0.00000E+000
   7.1380   3.09680E+000    0.00000E+000
   7.1400   3.15090E+000    0.00000E+000
   7.1430   3.19580E+000    0.00000E+000
   7.1470   3.13790E+000    0.00000E+000
   7.1490   3.31680E+000    0.00000E+000
   7.1520   3.19060E+000    0.00000E+000
   7.1560   2.38830E+000    0.00000E+000
   7.1590   2.22470E+000    0.00000E+000
   7.1610   2.98220E+000    0.00000E+000
   7.1650   1.95500E+000    0.00000E+000
   7.1670   1.51540E+000    0.00000E+000
   7.1700   1.58240E+000    0.00000E+000
   7.1720   1.78550E+000    0.00000E+000
   7.1750   1.21640E+000    0.00000E+000
   7.1770   1.00590E+000    0.00000E+000
   7.1790  -1.51300E-001    0.00000E+000
   7.1830   1.00000E+000    0.00000E+000
   7.1860   1.00000E+000    0.00000E+000
   7.1880   1.00000E+000    0.00000E+000
   7.1920   1.00000E+000    0.00000E+000
   7.1950   1.00000E+000    0.00000E+000
   7.1960   1.00000E+000    0.00000E+000
   7.1990   1.00000E+000    0.00000E+000
   7.2020   1.00000E+000    0.00000E+000
   7.2040   1.00000E+000    0.00000E+000
   7.2070   1.00000E+000    0.00000E+000
   7.2090   1.00000E+000    0.00000E+000
   7.2140   1.00000E+000    0.00000E+000
   7.2160   1.00000E+000    0.00000E+000
   7.2190   1.00000E+000    0.00000E+000
   7.2220   1.00000E+000    0.00000E+000
   7.2250   1.00000E+000    0.00000E+000
   7.2270   1.00000E+000    0.00000E+000
   7.2300   1.00000E+000    0.00000E+000
   7.2320   1.00000E+000    0.00000E+000
   7.2360   1.00000E+000    0.00000E+000
   7.2390   1.00000E+000    0.00000E+000
   7.2410   1.00000E+000    0.00000E+000
   7.2450   1.00000E+000    0.00000E+000
   7.2470   1.00000E+000    0.00000E+000
   7.2500   1.00000E+000    0.00000E+000
   7.2520   1.00000E+000    0.00000E+000
   7.2550   1.00000E+000    0.00000E+000
   7.2590   1.00000E+000    0.00000E+000
   7.2600   1.00000E+000    0.00000E+000
   7.2640   1.00000E+000    0.00000E+000
   7.2670   1.00000E+000    0.00000E+000
   7.2690   1.00000E+000    0.00000E+000
   7.2710   1.00000E+000    0.00000E+000
   7.2750   1.00000E+000    0.00000E+000
   7.2780   1.00000E+000    0.00000E+000
   7.2800   1.00000E+000    0.00000E+000
   7.2830   1.00000E+000    0.00000E+000
   7.2860   1.00000E+000    0.00000E+000
   7.2890   1.00000E+000    0.00000E+000
   7.2920   1.00000E+000    0.00000E+000
   7.2950   1.00000E+000    0.00000E+000
   7.2980   1.00000E+000    0.00000E+000
   7.3010   1.00000E+000    0.00000E+000
