# Supplementary material for: Rationally seeded computational protein design of ɑ-helical barrels
Source: Nat Chem Biol. 2024 Jun 20;20(8):991–9. doi: 10.1038/s41589-024-01642-0 (PMC11288890; doi:10.1038/s41589-024-01642-0)
Supplement: Supplementary file 5 — PDB files used for making figure panels h–j. [file 41589_2024_1642_MOESM5_ESM.zip › KIA_RP_RSPD_NatChemBiol_data_Figure3/sc-CC-7-LI_panels_c-g/AUC_panel_e/LI_SV_raw/00054.RA1]

HeptLI
R 1 20.0 40000 0020444 2.8360E11 275 1 
   5.8010   1.00000E+000    0.00000E+000
   5.8030   1.00000E+000    0.00000E+000
   5.8050   1.00000E+000    0.00000E+000
   5.8060   1.00000E+000    0.00000E+000
   5.8080   1.00000E+000    0.00000E+000
   5.8100   1.00000E+000    0.00000E+000
   5.8120   1.00000E+000    0.00000E+000
   5.8140   1.00000E+000    0.00000E+000
   5.8150   1.00000E+000    0.00000E+000
   5.8170   1.00000E+000    0.00000E+000
   5.8190   1.00000E+000    0.00000E+000
   5.8200   1.00000E+000    0.00000E+000
   5.8220   1.00000E+000    0.00000E+000
   5.8240   1.00000E+000    0.00000E+000
   5.8260   1.00000E+000    0.00000E+000
   5.8280   1.00000E+000    0.00000E+000
   5.8290   1.00000E+000    0.00000E+000
   5.8310   1.00000E+000    0.00000E+000
   5.8320   1.00000E+000    0.00000E+000
   5.8330   1.00000E+000    0.00000E+000
   5.8340  -1.76520E+000    0.00000E+000
   5.8350  -1.36720E+000    0.00000E+000
   5.8370  -8.15900E-001    0.00000E+000
   5.8380  -1.12890E+000    0.00000E+000
   5.8400  -8.60100E-001    0.00000E+000
   5.8410  -6.56600E-001    0.00000E+000
   5.8420  -6.12600E-001    0.00000E+000
   5.8440  -8.16000E-001    0.00000E+000
   5.8450  -8.15900E-001    0.00000E+000
   5.8470  -8.36200E-001    0.00000E+000
   5.8490  -1.18470E+000    0.00000E+000
   5.8500  -1.52240E+000    0.00000E+000
   5.8510  -1.61170E+000    0.00000E+000
   5.8540  -1.71370E+000    0.00000E+000
   5.8560  -1.63090E+000    0.00000E+000
   5.8580  -1.69370E+000    0.00000E+000
   5.8590  -1.57520E+000    0.00000E+000
   5.8620  -1.26370E+000    0.00000E+000
   5.8630  -1.22170E+000    0.00000E+000
   5.8650  -1.22440E+000    0.00000E+000
   5.8660  -1.07700E+000    0.00000E+000
   5.8680  -9.15500E-001    0.00000E+000
   5.8690  -7.29700E-001    0.00000E+000
   5.8700  -5.62000E-001    0.00000E+000
   5.8730  -4.51300E-001    0.00000E+000
   5.8740  -3.23200E-001    0.00000E+000
   5.8750  -3.07600E-001    0.00000E+000
   5.8760  -2.46200E-001    0.00000E+000
   5.8770  -1.97900E-001    0.00000E+000
   5.8790  -1.18600E-001    0.00000E+000
   5.8810  -1.15700E-001    0.00000E+000
   5.8830  -9.86000E-002    0.00000E+000
   5.8860  -3.71000E-002    0.00000E+000
   5.8890  -2.01000E-002    0.00000E+000
   5.8920  -1.45000E-002    0.00000E+000
   5.8930  -7.70000E-003    0.00000E+000
   5.8950  -1.25000E-002    0.00000E+000
   5.8960  -2.15000E-002    0.00000E+000
   5.8970   5.00000E-004    0.00000E+000
   5.8990  -1.63000E-002    0.00000E+000
   5.9010  -2.00000E-003    0.00000E+000
   5.9030  -0.00000E+000    0.00000E+000
   5.9050  -1.74000E-002    0.00000E+000
   5.9070  -2.40000E-003    0.00000E+000
   5.9090  -1.39000E-002    0.00000E+000
   5.9110  -4.10000E-003    0.00000E+000
   5.9120  -1.80000E-003    0.00000E+000
   5.9150  -1.80000E-003    0.00000E+000
   5.9170  -1.39000E-002    0.00000E+000
   5.9180   2.30000E-003    0.00000E+000
   5.9210   1.07000E-002    0.00000E+000
   5.9220  -8.80000E-003    0.00000E+000
   5.9230   9.10000E-003    0.00000E+000
   5.9240  -1.27000E-002    0.00000E+000
   5.9260  -7.30000E-003    0.00000E+000
   5.9270   9.80000E-003    0.00000E+000
   5.9290   2.14000E-002    0.00000E+000
   5.9300   1.52000E-002    0.00000E+000
   5.9320  -2.61000E-002    0.00000E+000
   5.9330  -1.24000E-002    0.00000E+000
   5.9350  -7.00000E-003    0.00000E+000
   5.9370  -6.00000E-003    0.00000E+000
   5.9400   5.60000E-003    0.00000E+000
   5.9410  -4.70000E-003    0.00000E+000
   5.9450   2.20000E-003    0.00000E+000
   5.9470   7.90000E-003    0.00000E+000
   5.9490   2.98000E-002    0.00000E+000
   5.9520   3.34000E-002    0.00000E+000
   5.9530   2.07000E-002    0.00000E+000
   5.9560   1.16000E-002    0.00000E+000
   5.9570  -3.60000E-003    0.00000E+000
   5.9600  -1.00000E-004    0.00000E+000
   5.9620  -1.01000E-002    0.00000E+000
   5.9630  -2.70000E-003    0.00000E+000
   5.9650   8.50000E-003    0.00000E+000
   5.9670  -0.00000E+000    0.00000E+000
   5.9700  -5.40000E-003    0.00000E+000
   5.9720  -3.90000E-003    0.00000E+000
   5.9750  -6.80000E-003    0.00000E+000
   5.9770  -6.50000E-003    0.00000E+000
   5.9780  -7.60000E-003    0.00000E+000
   5.9800   1.30000E-003    0.00000E+000
   5.9820  -4.30000E-003    0.00000E+000
   5.9840  -3.40000E-003    0.00000E+000
   5.9860   1.72000E-002    0.00000E+000
   5.9880  -2.40000E-003    0.00000E+000
   5.9890   7.60000E-003    0.00000E+000
   5.9910   1.84000E-002    0.00000E+000
   5.9930   5.30000E-003    0.00000E+000
   5.9950   8.10000E-003    0.00000E+000
   5.9960   1.91000E-002    0.00000E+000
   5.9990   7.67000E-002    0.00000E+000
   6.0020   2.95100E-001    0.00000E+000
   6.0040  -5.47700E-001    0.00000E+000
   6.0050  -7.71800E-001    0.00000E+000
   6.0090  -2.49300E-001    0.00000E+000
   6.0120  -4.89000E-002    0.00000E+000
   6.0140  -2.90000E-002    0.00000E+000
   6.0160  -2.44000E-002    0.00000E+000
   6.0190  -3.53000E-002    0.00000E+000
   6.0210  -3.13100E-001    0.00000E+000
   6.0230   7.24400E-001    0.00000E+000
   6.0260   8.14000E-002    0.00000E+000
   6.0280  -5.06000E-002    0.00000E+000
   6.0330   1.20000E-003    0.00000E+000
   6.0340   9.20000E-003    0.00000E+000
   6.0370   1.91000E-002    0.00000E+000
   6.0380   2.17000E-002    0.00000E+000
   6.0410   7.20000E-003    0.00000E+000
   6.0420   3.30000E-003    0.00000E+000
   6.0440   1.10000E-002    0.00000E+000
   6.0480  -5.50000E-003    0.00000E+000
   6.0510   6.40000E-003    0.00000E+000
   6.0530   1.57000E-002    0.00000E+000
   6.0540   7.20000E-003    0.00000E+000
   6.0570   8.00000E-004    0.00000E+000
   6.0600   1.63000E-002    0.00000E+000
   6.0620   1.24000E-002    0.00000E+000
   6.0650   3.20000E-003    0.00000E+000
   6.0670   5.30000E-003    0.00000E+000
   6.0680   4.60000E-003    0.00000E+000
   6.0710   5.30000E-003    0.00000E+000
   6.0740   3.40000E-003    0.00000E+000
   6.0770  -2.30000E-003    0.00000E+000
   6.0780   7.60000E-003    0.00000E+000
   6.0840   2.78000E-002    0.00000E+000
   6.0900  -8.50000E-003    0.00000E+000
   6.0910   7.20000E-003    0.00000E+000
   6.0930   2.02000E-002    0.00000E+000
   6.0960   2.70000E-003    0.00000E+000
   6.0990   1.30000E-003    0.00000E+000
   6.1030   1.07000E-002    0.00000E+000
   6.1050   1.10000E-002    0.00000E+000
   6.1060   5.30000E-003    0.00000E+000
   6.1100   8.10000E-003    0.00000E+000
   6.1130   1.36000E-002    0.00000E+000
   6.1150   1.68000E-002    0.00000E+000
   6.1170   1.31000E-002    0.00000E+000
   6.1190   6.60000E-003    0.00000E+000
   6.1240   1.40000E-002    0.00000E+000
   6.1250   1.90000E-002    0.00000E+000
   6.1310  -1.20000E-003    0.00000E+000
   6.1330   9.10000E-003    0.00000E+000
   6.1350   1.18000E-002    0.00000E+000
   6.1360   1.69000E-002    0.00000E+000
   6.1400   2.16000E-002    0.00000E+000
   6.1420   2.13000E-002    0.00000E+000
   6.1440   6.10000E-003    0.00000E+000
   6.1460  -4.70000E-003    0.00000E+000
   6.1480   1.03000E-002    0.00000E+000
   6.1500   8.10000E-003    0.00000E+000
   6.1540   2.80000E-003    0.00000E+000
   6.1570   2.63000E-002    0.00000E+000
   6.1600   2.61000E-002    0.00000E+000
   6.1630   1.44000E-002    0.00000E+000
   6.1650   1.12000E-002    0.00000E+000
   6.1670   1.28000E-002    0.00000E+000
   6.1710   3.61000E-002    0.00000E+000
   6.1740   2.39000E-002    0.00000E+000
   6.1750   1.02000E-002    0.00000E+000
   6.1770   1.81000E-002    0.00000E+000
   6.1800   2.35000E-002    0.00000E+000
   6.1830   3.31000E-002    0.00000E+000
   6.1840   2.74000E-002    0.00000E+000
   6.1890   2.24000E-002    0.00000E+000
   6.1930   1.88000E-002    0.00000E+000
   6.1960   1.96000E-002    0.00000E+000
   6.1980   3.20000E-002    0.00000E+000
   6.2000   2.07000E-002    0.00000E+000
   6.2040   2.49000E-002    0.00000E+000
   6.2050   1.52000E-002    0.00000E+000
   6.2070   2.57000E-002    0.00000E+000
   6.2090   1.97000E-002    0.00000E+000
   6.2130   3.04000E-002    0.00000E+000
   6.2140   2.25000E-002    0.00000E+000
   6.2160   3.94000E-002    0.00000E+000
   6.2170   2.51000E-002    0.00000E+000
   6.2200   2.85000E-002    0.00000E+000
   6.2220   1.93000E-002    0.00000E+000
   6.2240   3.37000E-002    0.00000E+000
   6.2260   3.81000E-002    0.00000E+000
   6.2310   3.35000E-002    0.00000E+000
   6.2340   4.02000E-002    0.00000E+000
   6.2350   4.38000E-002    0.00000E+000
   6.2370   2.46000E-002    0.00000E+000
   6.2430   3.38000E-002    0.00000E+000
   6.2450   3.75000E-002    0.00000E+000
   6.2470   4.74000E-002    0.00000E+000
   6.2490   3.44000E-002    0.00000E+000
   6.2500   5.39000E-002    0.00000E+000
   6.2530   3.77000E-002    0.00000E+000
   6.2570   4.45000E-002    0.00000E+000
   6.2640   4.12000E-002    0.00000E+000
   6.2680   4.75000E-002    0.00000E+000
   6.2690   4.98000E-002    0.00000E+000
   6.2730   5.18000E-002    0.00000E+000
   6.2760   5.30000E-002    0.00000E+000
   6.2770   4.80000E-002    0.00000E+000
   6.2780   5.69000E-002    0.00000E+000
   6.2800   6.22000E-002    0.00000E+000
   6.2820   5.35000E-002    0.00000E+000
   6.2870   6.00000E-002    0.00000E+000
   6.2890   6.18000E-002    0.00000E+000
   6.2920   6.21000E-002    0.00000E+000
   6.2950   7.19000E-002    0.00000E+000
   6.2980   8.20000E-002    0.00000E+000
   6.3000   6.80000E-002    0.00000E+000
   6.3010   7.14000E-002    0.00000E+000
   6.3040   7.87000E-002    0.00000E+000
   6.3050   6.54000E-002    0.00000E+000
   6.3090   8.08000E-002    0.00000E+000
   6.3130   8.37000E-002    0.00000E+000
   6.3160   6.78000E-002    0.00000E+000
   6.3210   8.97000E-002    0.00000E+000
   6.3230   8.50000E-002    0.00000E+000
   6.3260   9.55000E-002    0.00000E+000
   6.3270   9.26000E-002    0.00000E+000
   6.3280   9.11000E-002    0.00000E+000
   6.3330   1.03000E-001    0.00000E+000
   6.3350   1.09700E-001    0.00000E+000
   6.3390   1.17600E-001    0.00000E+000
   6.3400   1.19800E-001    0.00000E+000
   6.3410   9.95000E-002    0.00000E+000
   6.3440   1.08100E-001    0.00000E+000
   6.3450   1.15300E-001    0.00000E+000
   6.3490   1.17200E-001    0.00000E+000
   6.3520   1.05300E-001    0.00000E+000
   6.3550   1.20500E-001    0.00000E+000
   6.3560   1.26600E-001    0.00000E+000
   6.3580   1.30500E-001    0.00000E+000
   6.3620   1.28800E-001    0.00000E+000
   6.3670   1.30600E-001    0.00000E+000
   6.3710   1.46200E-001    0.00000E+000
   6.3720   1.33500E-001    0.00000E+000
   6.3760   1.48400E-001    0.00000E+000
   6.3780   1.42000E-001    0.00000E+000
   6.3790   1.43800E-001    0.00000E+000
   6.3810   1.45400E-001    0.00000E+000
   6.3860   1.44200E-001    0.00000E+000
   6.3900   1.56400E-001    0.00000E+000
   6.3930   1.72300E-001    0.00000E+000
   6.3950   1.76500E-001    0.00000E+000
   6.3990   1.66900E-001    0.00000E+000
   6.4040   1.62300E-001    0.00000E+000
   6.4060   1.78100E-001    0.00000E+000
   6.4110   1.81200E-001    0.00000E+000
   6.4130   1.90800E-001    0.00000E+000
   6.4150   1.82400E-001    0.00000E+000
   6.4170   1.88200E-001    0.00000E+000
   6.4200   1.88600E-001    0.00000E+000
   6.4230   2.05300E-001    0.00000E+000
   6.4260   2.07100E-001    0.00000E+000
   6.4290   2.11900E-001    0.00000E+000
   6.4310   2.04200E-001    0.00000E+000
   6.4350   2.10100E-001    0.00000E+000
   6.4360   2.18000E-001    0.00000E+000
   6.4370   2.15700E-001    0.00000E+000
   6.4380   2.27500E-001    0.00000E+000
   6.4420   2.22500E-001    0.00000E+000
   6.4450   2.28900E-001    0.00000E+000
   6.4470   2.30800E-001    0.00000E+000
   6.4500   2.30600E-001    0.00000E+000
   6.4520   2.37100E-001    0.00000E+000
   6.4550   2.31900E-001    0.00000E+000
   6.4570   2.46100E-001    0.00000E+000
   6.4600   2.54200E-001    0.00000E+000
   6.4610   2.56800E-001    0.00000E+000
   6.4640   2.70000E-001    0.00000E+000
   6.4660   2.72300E-001    0.00000E+000
   6.4700   2.54100E-001    0.00000E+000
   6.4720   2.82300E-001    0.00000E+000
   6.4750   2.72800E-001    0.00000E+000
   6.4790   2.80900E-001    0.00000E+000
   6.4830   2.85500E-001    0.00000E+000
   6.4840   2.92900E-001    0.00000E+000
   6.4870   2.92800E-001    0.00000E+000
   6.4890   2.88500E-001    0.00000E+000
   6.4930   3.04700E-001    0.00000E+000
   6.4950   3.04400E-001    0.00000E+000
   6.4960   3.06800E-001    0.00000E+000
   6.4980   3.15200E-001    0.00000E+000
   6.5010   3.11200E-001    0.00000E+000
   6.5030   3.14100E-001    0.00000E+000
   6.5050   3.25300E-001    0.00000E+000
   6.5070   3.20300E-001    0.00000E+000
   6.5090   3.17300E-001    0.00000E+000
   6.5120   3.23300E-001    0.00000E+000
   6.5140   3.34200E-001    0.00000E+000
   6.5160   3.29200E-001    0.00000E+000
   6.5170   3.53200E-001    0.00000E+000
   6.5210   3.44100E-001    0.00000E+000
   6.5220   3.50000E-001    0.00000E+000
   6.5240   3.34000E-001    0.00000E+000
   6.5270   3.52800E-001    0.00000E+000
   6.5300   3.62700E-001    0.00000E+000
   6.5320   3.64700E-001    0.00000E+000
   6.5350   3.70900E-001    0.00000E+000
   6.5370   3.63600E-001    0.00000E+000
   6.5410   3.71700E-001    0.00000E+000
   6.5450   3.69800E-001    0.00000E+000
   6.5470   3.82400E-001    0.00000E+000
   6.5480   3.83100E-001    0.00000E+000
   6.5500   3.98800E-001    0.00000E+000
   6.5530   3.92700E-001    0.00000E+000
   6.5550   4.02500E-001    0.00000E+000
   6.5570   4.06600E-001    0.00000E+000
   6.5590   4.07300E-001    0.00000E+000
   6.5610   4.02000E-001    0.00000E+000
   6.5660   4.08900E-001    0.00000E+000
   6.5670   4.14400E-001    0.00000E+000
   6.5710   4.21200E-001    0.00000E+000
   6.5740   4.21000E-001    0.00000E+000
   6.5760   4.29500E-001    0.00000E+000
   6.5800   4.40800E-001    0.00000E+000
   6.5810   4.29600E-001    0.00000E+000
   6.5830   4.26400E-001    0.00000E+000
   6.5870   4.42500E-001    0.00000E+000
   6.5880   4.48400E-001    0.00000E+000
   6.5910   4.28400E-001    0.00000E+000
   6.5940   4.42300E-001    0.00000E+000
   6.5960   4.41500E-001    0.00000E+000
   6.5990   4.62500E-001    0.00000E+000
   6.6030   4.67000E-001    0.00000E+000
   6.6050   4.61100E-001    0.00000E+000
   6.6070   4.77800E-001    0.00000E+000
   6.6100   4.66400E-001    0.00000E+000
   6.6120   4.86200E-001    0.00000E+000
   6.6140   4.72100E-001    0.00000E+000
   6.6160   4.91000E-001    0.00000E+000
   6.6190   4.71100E-001    0.00000E+000
   6.6210   4.81200E-001    0.00000E+000
   6.6230   4.70300E-001    0.00000E+000
   6.6280   4.96800E-001    0.00000E+000
   6.6300   4.93900E-001    0.00000E+000
   6.6320   4.92700E-001    0.00000E+000
   6.6330   5.01600E-001    0.00000E+000
   6.6360   4.91900E-001    0.00000E+000
   6.6380   5.00000E-001    0.00000E+000
   6.6410   5.03400E-001    0.00000E+000
   6.6450   5.10900E-001    0.00000E+000
   6.6460   4.98200E-001    0.00000E+000
   6.6480   5.02500E-001    0.00000E+000
   6.6510   4.95900E-001    0.00000E+000
   6.6540   5.14800E-001    0.00000E+000
   6.6560   5.19800E-001    0.00000E+000
   6.6580   5.09100E-001    0.00000E+000
   6.6600   5.14900E-001    0.00000E+000
   6.6630   5.29000E-001    0.00000E+000
   6.6660   5.25500E-001    0.00000E+000
   6.6680   5.25100E-001    0.00000E+000
   6.6700   4.99800E-001    0.00000E+000
   6.6720   5.18700E-001    0.00000E+000
   6.6750   5.44400E-001    0.00000E+000
   6.6760   5.40000E-001    0.00000E+000
   6.6790   5.14200E-001    0.00000E+000
   6.6810   5.34600E-001    0.00000E+000
   6.6860   5.29800E-001    0.00000E+000
   6.6870   5.36100E-001    0.00000E+000
   6.6890   5.39200E-001    0.00000E+000
   6.6900   5.47400E-001    0.00000E+000
   6.6950   5.61000E-001    0.00000E+000
   6.6960   5.58800E-001    0.00000E+000
   6.6970   5.44500E-001    0.00000E+000
   6.7000   5.45800E-001    0.00000E+000
   6.7020   5.63100E-001    0.00000E+000
   6.7070   5.32600E-001    0.00000E+000
   6.7080   5.67300E-001    0.00000E+000
   6.7110   5.58200E-001    0.00000E+000
   6.7140   5.42500E-001    0.00000E+000
   6.7160   5.74800E-001    0.00000E+000
   6.7180   5.63600E-001    0.00000E+000
   6.7200   5.85700E-001    0.00000E+000
   6.7230   5.60600E-001    0.00000E+000
   6.7270   5.78900E-001    0.00000E+000
   6.7290   5.71500E-001    0.00000E+000
   6.7320   5.51800E-001    0.00000E+000
   6.7340   5.51900E-001    0.00000E+000
   6.7360   5.67100E-001    0.00000E+000
   6.7380   5.73100E-001    0.00000E+000
   6.7410   5.80800E-001    0.00000E+000
   6.7450   5.90600E-001    0.00000E+000
   6.7480   5.61700E-001    0.00000E+000
   6.7500   5.82100E-001    0.00000E+000
   6.7510   5.90700E-001    0.00000E+000
   6.7550   5.72600E-001    0.00000E+000
   6.7570   5.91600E-001    0.00000E+000
   6.7600   5.86800E-001    0.00000E+000
   6.7630   5.83000E-001    0.00000E+000
   6.7650   5.86900E-001    0.00000E+000
   6.7670   6.03400E-001    0.00000E+000
   6.7690   5.82000E-001    0.00000E+000
   6.7720   6.03400E-001    0.00000E+000
   6.7740   6.00900E-001    0.00000E+000
   6.7760   5.98000E-001    0.00000E+000
   6.7800   5.99700E-001    0.00000E+000
   6.7810   5.99100E-001    0.00000E+000
   6.7860   5.94700E-001    0.00000E+000
   6.7870   6.02700E-001    0.00000E+000
   6.7910   5.83300E-001    0.00000E+000
   6.7930   6.00700E-001    0.00000E+000
   6.7950   5.95200E-001    0.00000E+000
   6.7970   5.82400E-001    0.00000E+000
   6.8000   6.16200E-001    0.00000E+000
   6.8030   6.07000E-001    0.00000E+000
   6.8050   6.07200E-001    0.00000E+000
   6.8090   6.01100E-001    0.00000E+000
   6.8100   5.99300E-001    0.00000E+000
   6.8120   5.87100E-001    0.00000E+000
   6.8160   6.13600E-001    0.00000E+000
   6.8170   5.91100E-001    0.00000E+000
   6.8190   6.01200E-001    0.00000E+000
   6.8210   6.05100E-001    0.00000E+000
   6.8260   6.05200E-001    0.00000E+000
   6.8280   6.00600E-001    0.00000E+000
   6.8300   6.03300E-001    0.00000E+000
   6.8330   6.13800E-001    0.00000E+000
   6.8360   6.12000E-001    0.00000E+000
   6.8390   6.36200E-001    0.00000E+000
   6.8410   6.27800E-001    0.00000E+000
   6.8440   6.24500E-001    0.00000E+000
   6.8470   6.12400E-001    0.00000E+000
   6.8480   6.05200E-001    0.00000E+000
   6.8520   6.09700E-001    0.00000E+000
   6.8560   6.25700E-001    0.00000E+000
   6.8580   6.19800E-001    0.00000E+000
   6.8630   6.17300E-001    0.00000E+000
   6.8650   6.11000E-001    0.00000E+000
   6.8670   6.15300E-001    0.00000E+000
   6.8690   6.05700E-001    0.00000E+000
   6.8730   6.05300E-001    0.00000E+000
   6.8760   6.11700E-001    0.00000E+000
   6.8770   6.09000E-001    0.00000E+000
   6.8800   6.19400E-001    0.00000E+000
   6.8830   6.23100E-001    0.00000E+000
   6.8850   6.18500E-001    0.00000E+000
   6.8890   6.15900E-001    0.00000E+000
   6.8920   5.92700E-001    0.00000E+000
   6.8950   6.26300E-001    0.00000E+000
   6.8970   6.22200E-001    0.00000E+000
   6.9000   6.17300E-001    0.00000E+000
   6.9010   6.23600E-001    0.00000E+000
   6.9040   6.27600E-001    0.00000E+000
   6.9080   6.17900E-001    0.00000E+000
   6.9110   6.56200E-001    0.00000E+000
   6.9130   6.61400E-001    0.00000E+000
   6.9180   6.20700E-001    0.00000E+000
   6.9200   6.34700E-001    0.00000E+000
   6.9210   6.37400E-001    0.00000E+000
   6.9260   6.20500E-001    0.00000E+000
   6.9270   6.14100E-001    0.00000E+000
   6.9290   6.27400E-001    0.00000E+000
   6.9330   6.42300E-001    0.00000E+000
   6.9360   6.17600E-001    0.00000E+000
   6.9400   6.46300E-001    0.00000E+000
   6.9440   6.12100E-001    0.00000E+000
   6.9470   6.28900E-001    0.00000E+000
   6.9490   6.23800E-001    0.00000E+000
   6.9530   6.11400E-001    0.00000E+000
   6.9550   6.38700E-001    0.00000E+000
   6.9570   6.24900E-001    0.00000E+000
   6.9600   6.17400E-001    0.00000E+000
   6.9640   6.24400E-001    0.00000E+000
   6.9680   6.30300E-001    0.00000E+000
   6.9690   6.26700E-001    0.00000E+000
   6.9720   6.27500E-001    0.00000E+000
   6.9730   6.25800E-001    0.00000E+000
   6.9770   6.40100E-001    0.00000E+000
   6.9820   6.12700E-001    0.00000E+000
   6.9850   6.32100E-001    0.00000E+000
   6.9890   6.20900E-001    0.00000E+000
   6.9910   6.09000E-001    0.00000E+000
   6.9940   6.42300E-001    0.00000E+000
   6.9960   6.29800E-001    0.00000E+000
   6.9990   6.46200E-001    0.00000E+000
   7.0030   6.57900E-001    0.00000E+000
   7.0050   6.57200E-001    0.00000E+000
   7.0070   6.51700E-001    0.00000E+000
   7.0120   6.49800E-001    0.00000E+000
   7.0130   6.30100E-001    0.00000E+000
   7.0150   6.61300E-001    0.00000E+000
   7.0170   6.46300E-001    0.00000E+000
   7.0200   6.66200E-001    0.00000E+000
   7.0230   6.70100E-001    0.00000E+000
   7.0250   6.62100E-001    0.00000E+000
   7.0280   6.84200E-001    0.00000E+000
   7.0300   6.89400E-001    0.00000E+000
   7.0330   6.75700E-001    0.00000E+000
   7.0360   6.79000E-001    0.00000E+000
   7.0390   7.20900E-001    0.00000E+000
   7.0420   7.07500E-001    0.00000E+000
   7.0430   7.19700E-001    0.00000E+000
   7.0460   7.15400E-001    0.00000E+000
   7.0490   7.31200E-001    0.00000E+000
   7.0520   7.33900E-001    0.00000E+000
   7.0560   7.80500E-001    0.00000E+000
   7.0580   7.88100E-001    0.00000E+000
   7.0600   7.89200E-001    0.00000E+000
   7.0640   8.05900E-001    0.00000E+000
   7.0650   8.29700E-001    0.00000E+000
   7.0690   8.34400E-001    0.00000E+000
   7.0710   8.52900E-001    0.00000E+000
   7.0730   8.72500E-001    0.00000E+000
   7.0780   9.23800E-001    0.00000E+000
   7.0810   9.15800E-001    0.00000E+000
   7.0830   9.68500E-001    0.00000E+000
   7.0860   9.76800E-001    0.00000E+000
   7.0890   1.02670E+000    0.00000E+000
   7.0920   1.04080E+000    0.00000E+000
   7.0940   1.13560E+000    0.00000E+000
   7.0970   1.16040E+000    0.00000E+000
   7.0990   1.26250E+000    0.00000E+000
   7.1030   1.32890E+000    0.00000E+000
   7.1060   1.30550E+000    0.00000E+000
   7.1080   1.42580E+000    0.00000E+000
   7.1100   1.57910E+000    0.00000E+000
   7.1140   1.68790E+000    0.00000E+000
   7.1170   2.11060E+000    0.00000E+000
   7.1210   2.56300E+000    0.00000E+000
   7.1230   2.59510E+000    0.00000E+000
   7.1260   2.58350E+000    0.00000E+000
   7.1280   2.83930E+000    0.00000E+000
   7.1310   2.81090E+000    0.00000E+000
   7.1350   3.16050E+000    0.00000E+000
   7.1370   2.94060E+000    0.00000E+000
   7.1400   2.97310E+000    0.00000E+000
   7.1430   3.15560E+000    0.00000E+000
   7.1460   3.09110E+000    0.00000E+000
   7.1490   3.24030E+000    0.00000E+000
   7.1520   2.89860E+000    0.00000E+000
   7.1540   2.30280E+000    0.00000E+000
   7.1580   1.93750E+000    0.00000E+000
   7.1610   1.95510E+000    0.00000E+000
   7.1630   1.82000E+000    0.00000E+000
   7.1660   1.67920E+000    0.00000E+000
   7.1690   1.35470E+000    0.00000E+000
   7.1720   1.28190E+000    0.00000E+000
   7.1740   9.28400E-001    0.00000E+000
   7.1770   1.00200E+000    0.00000E+000
   7.1800   9.79000E-002    0.00000E+000
   7.1830   1.00000E+000    0.00000E+000
   7.1860   1.00000E+000    0.00000E+000
   7.1890   1.00000E+000    0.00000E+000
   7.1910   1.00000E+000    0.00000E+000
   7.1950   1.00000E+000    0.00000E+000
   7.1970   1.00000E+000    0.00000E+000
   7.2000   1.00000E+000    0.00000E+000
   7.2020   1.00000E+000    0.00000E+000
   7.2040   1.00000E+000    0.00000E+000
   7.2080   1.00000E+000    0.00000E+000
   7.2110   1.00000E+000    0.00000E+000
   7.2140   1.00000E+000    0.00000E+000
   7.2180   1.00000E+000    0.00000E+000
   7.2200   1.00000E+000    0.00000E+000
   7.2230   1.00000E+000    0.00000E+000
   7.2250   1.00000E+000    0.00000E+000
   7.2280   1.00000E+000    0.00000E+000
   7.2310   1.00000E+000    0.00000E+000
   7.2340   1.00000E+000    0.00000E+000
   7.2360   1.00000E+000    0.00000E+000
   7.2390   1.00000E+000    0.00000E+000
   7.2420   1.00000E+000    0.00000E+000
   7.2460   1.00000E+000    0.00000E+000
   7.2480   1.00000E+000    0.00000E+000
   7.2520   1.00000E+000    0.00000E+000
   7.2550   1.00000E+000    0.00000E+000
   7.2570   1.00000E+000    0.00000E+000
   7.2590   1.00000E+000    0.00000E+000
   7.2640   1.00000E+000    0.00000E+000
   7.2660   1.00000E+000    0.00000E+000
   7.2690   1.00000E+000    0.00000E+000
   7.2710   1.00000E+000    0.00000E+000
   7.2750   1.00000E+000    0.00000E+000
   7.2780   1.00000E+000    0.00000E+000
   7.2800   1.00000E+000    0.00000E+000
   7.2850   1.00000E+000    0.00000E+000
   7.2870   1.00000E+000    0.00000E+000
   7.2890   1.00000E+000    0.00000E+000
   7.2930   1.00000E+000    0.00000E+000
   7.2960   1.00000E+000    0.00000E+000
   7.2990   1.00000E+000    0.00000E+000
   7.3010   1.00000E+000    0.00000E+000
