# Supplementary material for: Rationally seeded computational protein design of ɑ-helical barrels
Source: Nat Chem Biol. 2024 Jun 20;20(8):991–9. doi: 10.1038/s41589-024-01642-0 (PMC11288890; doi:10.1038/s41589-024-01642-0)
Supplement: Supplementary file 5 — PDB files used for making figure panels h–j. [file 41589_2024_1642_MOESM5_ESM.zip › KIA_RP_RSPD_NatChemBiol_data_Figure3/sc-CC-7-LI_panels_c-g/AUC_panel_e/LI_SV_raw/00040.RA1]

HeptLI
R 1 20.0 40000 0016251 2.1000E11 275 1 
   5.8010   1.00000E+000    0.00000E+000
   5.8020   1.00000E+000    0.00000E+000
   5.8030   1.00000E+000    0.00000E+000
   5.8040   1.00000E+000    0.00000E+000
   5.8060   1.00000E+000    0.00000E+000
   5.8080   1.00000E+000    0.00000E+000
   5.8100   1.00000E+000    0.00000E+000
   5.8110   1.00000E+000    0.00000E+000
   5.8120   1.00000E+000    0.00000E+000
   5.8130   1.00000E+000    0.00000E+000
   5.8140   1.00000E+000    0.00000E+000
   5.8150   1.00000E+000    0.00000E+000
   5.8160   1.00000E+000    0.00000E+000
   5.8180   1.00000E+000    0.00000E+000
   5.8190   1.00000E+000    0.00000E+000
   5.8220   1.00000E+000    0.00000E+000
   5.8240   1.00000E+000    0.00000E+000
   5.8260   1.00000E+000    0.00000E+000
   5.8270   1.00000E+000    0.00000E+000
   5.8290   1.00000E+000    0.00000E+000
   5.8300   1.00000E+000    0.00000E+000
   5.8320   1.00000E+000    0.00000E+000
   5.8330   1.00000E+000    0.00000E+000
   5.8350  -1.02680E+000    0.00000E+000
   5.8360  -1.08290E+000    0.00000E+000
   5.8380  -8.99400E-001    0.00000E+000
   5.8400  -7.95000E-001    0.00000E+000
   5.8410  -6.37600E-001    0.00000E+000
   5.8420  -7.28000E-001    0.00000E+000
   5.8450  -8.38100E-001    0.00000E+000
   5.8470  -9.33300E-001    0.00000E+000
   5.8500  -1.40010E+000    0.00000E+000
   5.8510  -1.65000E+000    0.00000E+000
   5.8530  -1.65950E+000    0.00000E+000
   5.8540  -1.67740E+000    0.00000E+000
   5.8560  -1.68370E+000    0.00000E+000
   5.8580  -1.70090E+000    0.00000E+000
   5.8600  -1.56150E+000    0.00000E+000
   5.8630  -1.50210E+000    0.00000E+000
   5.8650  -1.30440E+000    0.00000E+000
   5.8660  -9.86700E-001    0.00000E+000
   5.8690  -8.63000E-001    0.00000E+000
   5.8700  -5.76700E-001    0.00000E+000
   5.8730  -4.47200E-001    0.00000E+000
   5.8750  -3.50700E-001    0.00000E+000
   5.8770  -2.62100E-001    0.00000E+000
   5.8790  -1.59500E-001    0.00000E+000
   5.8820  -1.18000E-001    0.00000E+000
   5.8850  -3.98000E-002    0.00000E+000
   5.8870  -2.63000E-002    0.00000E+000
   5.8890  -2.44000E-002    0.00000E+000
   5.8900   6.00000E-003    0.00000E+000
   5.8920  -1.44000E-002    0.00000E+000
   5.8930  -1.98000E-002    0.00000E+000
   5.8960   5.00000E-004    0.00000E+000
   5.8980  -1.21000E-002    0.00000E+000
   5.8990  -1.49000E-002    0.00000E+000
   5.9010  -1.15000E-002    0.00000E+000
   5.9020  -8.00000E-003    0.00000E+000
   5.9050  -2.38000E-002    0.00000E+000
   5.9080   1.80000E-003    0.00000E+000
   5.9090  -1.16000E-002    0.00000E+000
   5.9110  -3.00000E-004    0.00000E+000
   5.9120   8.80000E-003    0.00000E+000
   5.9150  -3.20000E-003    0.00000E+000
   5.9170   2.00000E-003    0.00000E+000
   5.9180  -1.04000E-002    0.00000E+000
   5.9200  -2.10000E-003    0.00000E+000
   5.9220   2.10000E-003    0.00000E+000
   5.9240  -1.01000E-002    0.00000E+000
   5.9250   9.00000E-004    0.00000E+000
   5.9270  -1.07000E-002    0.00000E+000
   5.9290   2.66000E-002    0.00000E+000
   5.9310  -2.00000E-003    0.00000E+000
   5.9330  -1.71000E-002    0.00000E+000
   5.9350  -8.00000E-003    0.00000E+000
   5.9380  -6.10000E-003    0.00000E+000
   5.9400  -1.72000E-002    0.00000E+000
   5.9430  -6.10000E-003    0.00000E+000
   5.9440   1.35000E-002    0.00000E+000
   5.9470   2.67000E-002    0.00000E+000
   5.9490   2.58000E-002    0.00000E+000
   5.9510   3.67000E-002    0.00000E+000
   5.9540   2.85000E-002    0.00000E+000
   5.9560  -8.10000E-003    0.00000E+000
   5.9610   2.00000E-003    0.00000E+000
   5.9630  -1.17000E-002    0.00000E+000
   5.9640   7.80000E-003    0.00000E+000
   5.9650  -6.20000E-003    0.00000E+000
   5.9670  -5.40000E-003    0.00000E+000
   5.9700  -5.50000E-003    0.00000E+000
   5.9730  -8.40000E-003    0.00000E+000
   5.9740  -4.50000E-003    0.00000E+000
   5.9760  -1.78000E-002    0.00000E+000
   5.9790   1.90000E-003    0.00000E+000
   5.9800   2.30000E-003    0.00000E+000
   5.9820   4.40000E-003    0.00000E+000
   5.9840   6.00000E-003    0.00000E+000
   5.9860  -2.00000E-003    0.00000E+000
   5.9870  -1.00000E-003    0.00000E+000
   5.9880   1.60000E-002    0.00000E+000
   5.9910   1.55000E-002    0.00000E+000
   5.9930   1.35000E-002    0.00000E+000
   5.9950   1.86000E-002    0.00000E+000
   5.9960   4.65000E-002    0.00000E+000
   6.0010   8.65000E-002    0.00000E+000
   6.0020   1.74400E-001    0.00000E+000
   6.0040  -6.03200E-001    0.00000E+000
   6.0050  -6.61100E-001    0.00000E+000
   6.0070  -4.65400E-001    0.00000E+000
   6.0090   3.09000E-002    0.00000E+000
   6.0120  -4.26000E-002    0.00000E+000
   6.0150  -2.00000E-004    0.00000E+000
   6.0160  -6.57000E-002    0.00000E+000
   6.0190  -4.59000E-002    0.00000E+000
   6.0210  -2.53100E-001    0.00000E+000
   6.0230   7.19100E-001    0.00000E+000
   6.0270   2.58000E-002    0.00000E+000
   6.0300  -1.80000E-002    0.00000E+000
   6.0340  -1.33000E-002    0.00000E+000
   6.0350   5.40000E-003    0.00000E+000
   6.0390   2.73000E-002    0.00000E+000
   6.0410  -9.00000E-004    0.00000E+000
   6.0440   5.90000E-003    0.00000E+000
   6.0500   1.20000E-003    0.00000E+000
   6.0520   1.30000E-002    0.00000E+000
   6.0540   2.49000E-002    0.00000E+000
   6.0550   1.05000E-002    0.00000E+000
   6.0570   8.60000E-003    0.00000E+000
   6.0580   1.57000E-002    0.00000E+000
   6.0600   1.38000E-002    0.00000E+000
   6.0620   1.40000E-002    0.00000E+000
   6.0650   3.80000E-003    0.00000E+000
   6.0680   1.38000E-002    0.00000E+000
   6.0700   2.01000E-002    0.00000E+000
   6.0740   7.30000E-003    0.00000E+000
   6.0770   4.50000E-003    0.00000E+000
   6.0780   1.70000E-002    0.00000E+000
   6.0830   1.92000E-002    0.00000E+000
   6.0860   9.00000E-003    0.00000E+000
   6.0880   4.30000E-003    0.00000E+000
   6.0920   1.44000E-002    0.00000E+000
   6.0930   2.70000E-002    0.00000E+000
   6.0960   1.35000E-002    0.00000E+000
   6.0970   1.22000E-002    0.00000E+000
   6.1010   2.64000E-002    0.00000E+000
   6.1030   2.11000E-002    0.00000E+000
   6.1050   1.21000E-002    0.00000E+000
   6.1060   2.68000E-002    0.00000E+000
   6.1100   2.99000E-002    0.00000E+000
   6.1120   1.44000E-002    0.00000E+000
   6.1130   3.08000E-002    0.00000E+000
   6.1170   2.46000E-002    0.00000E+000
   6.1180   1.25000E-002    0.00000E+000
   6.1200   2.71000E-002    0.00000E+000
   6.1220   2.91000E-002    0.00000E+000
   6.1280   3.27000E-002    0.00000E+000
   6.1290   2.93000E-002    0.00000E+000
   6.1330   2.40000E-002    0.00000E+000
   6.1360   3.47000E-002    0.00000E+000
   6.1420   2.37000E-002    0.00000E+000
   6.1440   3.43000E-002    0.00000E+000
   6.1470   3.03000E-002    0.00000E+000
   6.1480   3.74000E-002    0.00000E+000
   6.1540   3.77000E-002    0.00000E+000
   6.1560   4.55000E-002    0.00000E+000
   6.1590   4.33000E-002    0.00000E+000
   6.1620   4.68000E-002    0.00000E+000
   6.1650   4.67000E-002    0.00000E+000
   6.1660   4.05000E-002    0.00000E+000
   6.1700   5.02000E-002    0.00000E+000
   6.1720   6.46000E-002    0.00000E+000
   6.1740   5.11000E-002    0.00000E+000
   6.1770   5.97000E-002    0.00000E+000
   6.1790   5.72000E-002    0.00000E+000
   6.1830   4.86000E-002    0.00000E+000
   6.1850   4.82000E-002    0.00000E+000
   6.1880   5.96000E-002    0.00000E+000
   6.1900   5.80000E-002    0.00000E+000
   6.1930   5.83000E-002    0.00000E+000
   6.1950   6.83000E-002    0.00000E+000
   6.1990   7.06000E-002    0.00000E+000
   6.2020   8.04000E-002    0.00000E+000
   6.2050   8.04000E-002    0.00000E+000
   6.2060   6.53000E-002    0.00000E+000
   6.2070   7.02000E-002    0.00000E+000
   6.2100   7.94000E-002    0.00000E+000
   6.2130   8.73000E-002    0.00000E+000
   6.2150   6.80000E-002    0.00000E+000
   6.2170   8.04000E-002    0.00000E+000
   6.2200   8.71000E-002    0.00000E+000
   6.2230   8.33000E-002    0.00000E+000
   6.2250   1.04000E-001    0.00000E+000
   6.2270   1.07600E-001    0.00000E+000
   6.2310   1.03000E-001    0.00000E+000
   6.2330   1.01900E-001    0.00000E+000
   6.2350   1.10500E-001    0.00000E+000
   6.2380   1.07600E-001    0.00000E+000
   6.2410   1.08100E-001    0.00000E+000
   6.2450   1.20600E-001    0.00000E+000
   6.2480   1.10500E-001    0.00000E+000
   6.2490   1.30700E-001    0.00000E+000
   6.2520   1.30500E-001    0.00000E+000
   6.2530   1.18900E-001    0.00000E+000
   6.2550   1.27800E-001    0.00000E+000
   6.2560   1.27100E-001    0.00000E+000
   6.2590   1.48000E-001    0.00000E+000
   6.2640   1.52100E-001    0.00000E+000
   6.2660   1.46400E-001    0.00000E+000
   6.2680   1.46900E-001    0.00000E+000
   6.2700   1.66500E-001    0.00000E+000
   6.2710   1.67500E-001    0.00000E+000
   6.2770   1.53400E-001    0.00000E+000
   6.2780   1.55600E-001    0.00000E+000
   6.2800   1.70300E-001    0.00000E+000
   6.2830   1.71200E-001    0.00000E+000
   6.2860   1.70900E-001    0.00000E+000
   6.2900   1.79900E-001    0.00000E+000
   6.2910   1.86200E-001    0.00000E+000
   6.2930   1.95200E-001    0.00000E+000
   6.2970   1.99200E-001    0.00000E+000
   6.3010   2.01800E-001    0.00000E+000
   6.3050   2.11900E-001    0.00000E+000
   6.3060   2.05800E-001    0.00000E+000
   6.3090   2.17700E-001    0.00000E+000
   6.3110   2.20300E-001    0.00000E+000
   6.3140   2.15900E-001    0.00000E+000
   6.3160   2.26600E-001    0.00000E+000
   6.3200   2.41100E-001    0.00000E+000
   6.3260   2.42600E-001    0.00000E+000
   6.3280   2.50700E-001    0.00000E+000
   6.3300   2.56300E-001    0.00000E+000
   6.3330   2.67600E-001    0.00000E+000
   6.3350   2.87800E-001    0.00000E+000
   6.3400   2.84700E-001    0.00000E+000
   6.3420   2.57500E-001    0.00000E+000
   6.3440   2.74600E-001    0.00000E+000
   6.3460   2.87200E-001    0.00000E+000
   6.3470   2.86000E-001    0.00000E+000
   6.3480   2.77800E-001    0.00000E+000
   6.3490   3.09900E-001    0.00000E+000
   6.3540   2.99500E-001    0.00000E+000
   6.3580   3.11500E-001    0.00000E+000
   6.3590   3.12400E-001    0.00000E+000
   6.3670   3.00900E-001    0.00000E+000
   6.3700   3.18100E-001    0.00000E+000
   6.3730   3.36200E-001    0.00000E+000
   6.3740   3.39800E-001    0.00000E+000
   6.3760   3.31800E-001    0.00000E+000
   6.3780   3.52900E-001    0.00000E+000
   6.3870   3.39100E-001    0.00000E+000
   6.3880   3.64200E-001    0.00000E+000
   6.3900   3.60800E-001    0.00000E+000
   6.3920   3.62400E-001    0.00000E+000
   6.3960   3.67900E-001    0.00000E+000
   6.3990   3.79900E-001    0.00000E+000
   6.4010   3.87400E-001    0.00000E+000
   6.4030   3.61800E-001    0.00000E+000
   6.4060   3.78100E-001    0.00000E+000
   6.4080   3.87200E-001    0.00000E+000
   6.4100   3.96500E-001    0.00000E+000
   6.4120   4.03300E-001    0.00000E+000
   6.4180   4.08700E-001    0.00000E+000
   6.4190   3.94000E-001    0.00000E+000
   6.4210   4.22400E-001    0.00000E+000
   6.4240   4.28100E-001    0.00000E+000
   6.4270   4.13000E-001    0.00000E+000
   6.4310   4.29600E-001    0.00000E+000
   6.4320   4.17000E-001    0.00000E+000
   6.4360   4.36500E-001    0.00000E+000
   6.4370   4.35700E-001    0.00000E+000
   6.4400   4.24200E-001    0.00000E+000
   6.4410   4.61500E-001    0.00000E+000
   6.4430   4.55200E-001    0.00000E+000
   6.4470   4.56500E-001    0.00000E+000
   6.4500   4.54800E-001    0.00000E+000
   6.4520   4.64400E-001    0.00000E+000
   6.4530   4.67900E-001    0.00000E+000
   6.4560   4.63400E-001    0.00000E+000
   6.4590   4.78400E-001    0.00000E+000
   6.4600   4.75600E-001    0.00000E+000
   6.4630   4.89000E-001    0.00000E+000
   6.4650   4.82100E-001    0.00000E+000
   6.4700   4.78600E-001    0.00000E+000
   6.4740   4.96600E-001    0.00000E+000
   6.4770   5.02100E-001    0.00000E+000
   6.4790   4.96800E-001    0.00000E+000
   6.4830   5.09100E-001    0.00000E+000
   6.4840   5.16900E-001    0.00000E+000
   6.4870   5.20200E-001    0.00000E+000
   6.4890   5.17200E-001    0.00000E+000
   6.4940   5.23500E-001    0.00000E+000
   6.4960   5.29100E-001    0.00000E+000
   6.4970   5.16200E-001    0.00000E+000
   6.4990   5.31100E-001    0.00000E+000
   6.5040   5.35900E-001    0.00000E+000
   6.5070   5.41600E-001    0.00000E+000
   6.5090   5.35800E-001    0.00000E+000
   6.5110   5.27200E-001    0.00000E+000
   6.5140   5.38900E-001    0.00000E+000
   6.5160   5.61400E-001    0.00000E+000
   6.5200   5.56300E-001    0.00000E+000
   6.5210   5.50500E-001    0.00000E+000
   6.5240   5.46300E-001    0.00000E+000
   6.5260   5.38300E-001    0.00000E+000
   6.5290   5.32600E-001    0.00000E+000
   6.5300   5.69800E-001    0.00000E+000
   6.5340   5.74100E-001    0.00000E+000
   6.5350   5.61200E-001    0.00000E+000
   6.5380   5.52600E-001    0.00000E+000
   6.5420   5.61900E-001    0.00000E+000
   6.5440   5.61400E-001    0.00000E+000
   6.5480   5.72800E-001    0.00000E+000
   6.5510   5.86000E-001    0.00000E+000
   6.5530   5.95300E-001    0.00000E+000
   6.5560   6.03700E-001    0.00000E+000
   6.5580   5.87100E-001    0.00000E+000
   6.5600   5.76700E-001    0.00000E+000
   6.5630   5.82200E-001    0.00000E+000
   6.5650   6.00300E-001    0.00000E+000
   6.5690   5.97600E-001    0.00000E+000
   6.5710   5.94800E-001    0.00000E+000
   6.5740   6.03000E-001    0.00000E+000
   6.5760   6.00000E-001    0.00000E+000
   6.5770   6.00800E-001    0.00000E+000
   6.5790   5.83100E-001    0.00000E+000
   6.5830   5.93700E-001    0.00000E+000
   6.5850   5.96500E-001    0.00000E+000
   6.5870   6.01800E-001    0.00000E+000
   6.5900   5.89900E-001    0.00000E+000
   6.5920   6.05800E-001    0.00000E+000
   6.5950   6.10800E-001    0.00000E+000
   6.5980   6.09500E-001    0.00000E+000
   6.6010   5.92500E-001    0.00000E+000
   6.6030   6.09900E-001    0.00000E+000
   6.6050   6.12900E-001    0.00000E+000
   6.6080   6.07900E-001    0.00000E+000
   6.6110   6.00500E-001    0.00000E+000
   6.6140   6.16400E-001    0.00000E+000
   6.6150   6.22300E-001    0.00000E+000
   6.6170   5.99400E-001    0.00000E+000
   6.6200   6.01700E-001    0.00000E+000
   6.6220   6.09100E-001    0.00000E+000
   6.6240   6.26900E-001    0.00000E+000
   6.6280   6.28200E-001    0.00000E+000
   6.6310   6.10100E-001    0.00000E+000
   6.6330   6.18700E-001    0.00000E+000
   6.6360   6.22400E-001    0.00000E+000
   6.6400   6.21500E-001    0.00000E+000
   6.6440   6.28400E-001    0.00000E+000
   6.6470   6.14700E-001    0.00000E+000
   6.6490   6.13100E-001    0.00000E+000
   6.6510   6.16000E-001    0.00000E+000
   6.6540   6.39300E-001    0.00000E+000
   6.6550   6.29700E-001    0.00000E+000
   6.6580   6.40800E-001    0.00000E+000
   6.6600   6.24200E-001    0.00000E+000
   6.6630   6.25800E-001    0.00000E+000
   6.6660   6.33500E-001    0.00000E+000
   6.6710   6.30500E-001    0.00000E+000
   6.6720   6.30700E-001    0.00000E+000
   6.6740   6.43900E-001    0.00000E+000
   6.6770   6.41100E-001    0.00000E+000
   6.6800   6.36200E-001    0.00000E+000
   6.6820   6.24400E-001    0.00000E+000
   6.6860   6.19800E-001    0.00000E+000
   6.6890   6.32200E-001    0.00000E+000
   6.6910   6.38400E-001    0.00000E+000
   6.6930   6.29800E-001    0.00000E+000
   6.6950   6.46000E-001    0.00000E+000
   6.6980   6.25600E-001    0.00000E+000
   6.6990   6.34500E-001    0.00000E+000
   6.7020   6.33500E-001    0.00000E+000
   6.7060   6.25000E-001    0.00000E+000
   6.7090   6.41000E-001    0.00000E+000
   6.7120   6.29900E-001    0.00000E+000
   6.7140   6.27900E-001    0.00000E+000
   6.7160   6.50000E-001    0.00000E+000
   6.7180   6.09700E-001    0.00000E+000
   6.7210   6.31200E-001    0.00000E+000
   6.7250   6.43600E-001    0.00000E+000
   6.7270   6.45200E-001    0.00000E+000
   6.7290   6.30000E-001    0.00000E+000
   6.7320   6.36400E-001    0.00000E+000
   6.7340   6.33700E-001    0.00000E+000
   6.7360   6.30800E-001    0.00000E+000
   6.7400   6.42000E-001    0.00000E+000
   6.7420   6.47000E-001    0.00000E+000
   6.7450   6.29700E-001    0.00000E+000
   6.7470   6.38900E-001    0.00000E+000
   6.7500   6.41800E-001    0.00000E+000
   6.7520   6.43700E-001    0.00000E+000
   6.7540   6.44500E-001    0.00000E+000
   6.7570   6.22000E-001    0.00000E+000
   6.7590   6.41600E-001    0.00000E+000
   6.7620   6.38000E-001    0.00000E+000
   6.7670   6.40900E-001    0.00000E+000
   6.7690   6.49400E-001    0.00000E+000
   6.7720   6.27600E-001    0.00000E+000
   6.7730   6.42400E-001    0.00000E+000
   6.7750   6.43100E-001    0.00000E+000
   6.7810   6.34700E-001    0.00000E+000
   6.7820   6.49800E-001    0.00000E+000
   6.7840   6.35600E-001    0.00000E+000
   6.7870   6.26600E-001    0.00000E+000
   6.7910   6.35900E-001    0.00000E+000
   6.7930   6.35500E-001    0.00000E+000
   6.7940   6.40600E-001    0.00000E+000
   6.7990   6.44100E-001    0.00000E+000
   6.8000   6.33400E-001    0.00000E+000
   6.8030   6.51900E-001    0.00000E+000
   6.8070   6.48600E-001    0.00000E+000
   6.8090   6.41300E-001    0.00000E+000
   6.8130   6.43600E-001    0.00000E+000
   6.8150   6.24900E-001    0.00000E+000
   6.8180   6.34800E-001    0.00000E+000
   6.8190   6.33400E-001    0.00000E+000
   6.8200   6.40800E-001    0.00000E+000
   6.8230   6.46900E-001    0.00000E+000
   6.8250   6.42800E-001    0.00000E+000
   6.8300   6.23200E-001    0.00000E+000
   6.8330   6.59200E-001    0.00000E+000
   6.8350   6.73700E-001    0.00000E+000
   6.8370   6.62300E-001    0.00000E+000
   6.8390   6.41800E-001    0.00000E+000
   6.8420   6.53800E-001    0.00000E+000
   6.8460   6.42300E-001    0.00000E+000
   6.8480   6.36700E-001    0.00000E+000
   6.8520   6.53100E-001    0.00000E+000
   6.8530   6.38600E-001    0.00000E+000
   6.8560   6.42500E-001    0.00000E+000
   6.8580   6.54000E-001    0.00000E+000
   6.8630   6.52600E-001    0.00000E+000
   6.8650   6.60700E-001    0.00000E+000
   6.8670   6.42100E-001    0.00000E+000
   6.8690   6.58100E-001    0.00000E+000
   6.8730   6.46000E-001    0.00000E+000
   6.8760   6.47900E-001    0.00000E+000
   6.8790   6.41500E-001    0.00000E+000
   6.8810   6.42800E-001    0.00000E+000
   6.8830   6.48500E-001    0.00000E+000
   6.8860   6.58900E-001    0.00000E+000
   6.8890   6.27500E-001    0.00000E+000
   6.8930   6.16900E-001    0.00000E+000
   6.8950   6.60900E-001    0.00000E+000
   6.8970   6.46700E-001    0.00000E+000
   6.8990   6.34700E-001    0.00000E+000
   6.9010   6.47000E-001    0.00000E+000
   6.9040   6.57600E-001    0.00000E+000
   6.9060   6.44900E-001    0.00000E+000
   6.9110   6.64000E-001    0.00000E+000
   6.9130   6.74500E-001    0.00000E+000
   6.9190   6.44200E-001    0.00000E+000
   6.9200   6.44900E-001    0.00000E+000
   6.9230   6.65400E-001    0.00000E+000
   6.9260   6.66500E-001    0.00000E+000
   6.9310   6.42100E-001    0.00000E+000
   6.9360   6.61400E-001    0.00000E+000
   6.9420   6.44200E-001    0.00000E+000
   6.9460   6.41000E-001    0.00000E+000
   6.9470   6.52400E-001    0.00000E+000
   6.9510   6.57000E-001    0.00000E+000
   6.9540   6.61800E-001    0.00000E+000
   6.9560   6.54300E-001    0.00000E+000
   6.9590   6.45000E-001    0.00000E+000
   6.9610   6.35800E-001    0.00000E+000
   6.9630   6.62900E-001    0.00000E+000
   6.9680   6.50100E-001    0.00000E+000
   6.9690   6.64000E-001    0.00000E+000
   6.9700   6.37300E-001    0.00000E+000
   6.9720   6.54100E-001    0.00000E+000
   6.9780   6.67300E-001    0.00000E+000
   6.9810   6.72200E-001    0.00000E+000
   6.9840   6.40100E-001    0.00000E+000
   6.9880   6.59200E-001    0.00000E+000
   6.9910   6.37000E-001    0.00000E+000
   6.9930   6.56600E-001    0.00000E+000
   6.9950   6.54800E-001    0.00000E+000
   7.0000   6.67700E-001    0.00000E+000
   7.0030   6.53100E-001    0.00000E+000
   7.0040   6.59300E-001    0.00000E+000
   7.0070   6.40300E-001    0.00000E+000
   7.0120   6.67500E-001    0.00000E+000
   7.0140   6.59200E-001    0.00000E+000
   7.0160   6.70400E-001    0.00000E+000
   7.0180   6.82100E-001    0.00000E+000
   7.0200   6.80000E-001    0.00000E+000
   7.0240   6.64200E-001    0.00000E+000
   7.0250   6.80800E-001    0.00000E+000
   7.0300   6.80200E-001    0.00000E+000
   7.0320   6.90200E-001    0.00000E+000
   7.0340   6.74100E-001    0.00000E+000
   7.0370   7.14200E-001    0.00000E+000
   7.0400   7.12600E-001    0.00000E+000
   7.0410   7.07900E-001    0.00000E+000
   7.0440   7.06800E-001    0.00000E+000
   7.0480   7.19100E-001    0.00000E+000
   7.0510   7.16900E-001    0.00000E+000
   7.0530   7.56100E-001    0.00000E+000
   7.0560   7.40100E-001    0.00000E+000
   7.0590   7.67200E-001    0.00000E+000
   7.0610   7.68900E-001    0.00000E+000
   7.0640   7.98100E-001    0.00000E+000
   7.0670   7.93500E-001    0.00000E+000
   7.0690   8.11800E-001    0.00000E+000
   7.0730   8.40900E-001    0.00000E+000
   7.0760   8.43800E-001    0.00000E+000
   7.0790   8.77200E-001    0.00000E+000
   7.0810   9.03600E-001    0.00000E+000
   7.0830   9.35900E-001    0.00000E+000
   7.0870   9.39200E-001    0.00000E+000
   7.0900   9.78600E-001    0.00000E+000
   7.0920   1.02000E+000    0.00000E+000
   7.0950   1.05380E+000    0.00000E+000
   7.0970   1.06000E+000    0.00000E+000
   7.1010   1.15240E+000    0.00000E+000
   7.1040   1.22260E+000    0.00000E+000
   7.1070   1.24440E+000    0.00000E+000
   7.1100   1.37290E+000    0.00000E+000
   7.1120   1.33380E+000    0.00000E+000
   7.1150   1.46950E+000    0.00000E+000
   7.1190   1.58520E+000    0.00000E+000
   7.1230   1.73840E+000    0.00000E+000
   7.1250   2.23830E+000    0.00000E+000
   7.1290   2.45190E+000    0.00000E+000
   7.1310   2.57720E+000    0.00000E+000
   7.1340   2.67410E+000    0.00000E+000
   7.1360   2.74170E+000    0.00000E+000
   7.1380   2.86180E+000    0.00000E+000
   7.1420   2.89730E+000    0.00000E+000
   7.1450   3.10760E+000    0.00000E+000
   7.1470   3.16270E+000    0.00000E+000
   7.1520   2.96680E+000    0.00000E+000
   7.1530   2.92360E+000    0.00000E+000
   7.1560   2.33670E+000    0.00000E+000
   7.1590   1.90050E+000    0.00000E+000
   7.1610   1.91220E+000    0.00000E+000
   7.1650   1.46180E+000    0.00000E+000
   7.1670   1.57950E+000    0.00000E+000
   7.1680   1.54630E+000    0.00000E+000
   7.1720   5.40200E-001    0.00000E+000
   7.1740   1.02110E+000    0.00000E+000
   7.1770   7.49900E-001    0.00000E+000
   7.1790   4.53300E-001    0.00000E+000
   7.1820   1.00000E+000    0.00000E+000
   7.1860   1.00000E+000    0.00000E+000
   7.1880   1.00000E+000    0.00000E+000
   7.1900   1.00000E+000    0.00000E+000
   7.1930   1.00000E+000    0.00000E+000
   7.1950   1.00000E+000    0.00000E+000
   7.2000   1.00000E+000    0.00000E+000
   7.2020   1.00000E+000    0.00000E+000
   7.2030   1.00000E+000    0.00000E+000
   7.2080   1.00000E+000    0.00000E+000
   7.2110   1.00000E+000    0.00000E+000
   7.2140   1.00000E+000    0.00000E+000
   7.2170   1.00000E+000    0.00000E+000
   7.2200   1.00000E+000    0.00000E+000
   7.2210   1.00000E+000    0.00000E+000
   7.2250   1.00000E+000    0.00000E+000
   7.2280   1.00000E+000    0.00000E+000
   7.2300   1.00000E+000    0.00000E+000
   7.2320   1.00000E+000    0.00000E+000
   7.2360   1.00000E+000    0.00000E+000
   7.2390   1.00000E+000    0.00000E+000
   7.2410   1.00000E+000    0.00000E+000
   7.2460   1.00000E+000    0.00000E+000
   7.2480   1.00000E+000    0.00000E+000
   7.2500   1.00000E+000    0.00000E+000
   7.2530   1.00000E+000    0.00000E+000
   7.2550   1.00000E+000    0.00000E+000
   7.2570   1.00000E+000    0.00000E+000
   7.2620   1.00000E+000    0.00000E+000
   7.2640   1.00000E+000    0.00000E+000
   7.2660   1.00000E+000    0.00000E+000
   7.2710   1.00000E+000    0.00000E+000
   7.2730   1.00000E+000    0.00000E+000
   7.2760   1.00000E+000    0.00000E+000
   7.2780   1.00000E+000    0.00000E+000
   7.2800   1.00000E+000    0.00000E+000
   7.2830   1.00000E+000    0.00000E+000
   7.2850   1.00000E+000    0.00000E+000
   7.2890   1.00000E+000    0.00000E+000
   7.2920   1.00000E+000    0.00000E+000
   7.2940   1.00000E+000    0.00000E+000
   7.2980   1.00000E+000    0.00000E+000
   7.3010   1.00000E+000    0.00000E+000
