# Supplementary material for: Rationally seeded computational protein design of ɑ-helical barrels
Source: Nat Chem Biol. 2024 Jun 20;20(8):991–9. doi: 10.1038/s41589-024-01642-0 (PMC11288890; doi:10.1038/s41589-024-01642-0)
Supplement: Supplementary file 5 — PDB files used for making figure panels h–j. [file 41589_2024_1642_MOESM5_ESM.zip › KIA_RP_RSPD_NatChemBiol_data_Figure3/sc-CC-7-LI_panels_c-g/AUC_panel_e/LI_SV_raw/00097.RA1]

HeptLI
R 1 20.0 40000 0033330 5.0970E11 275 1 
   5.8000   1.00000E+000    0.00000E+000
   5.8060   1.00000E+000    0.00000E+000
   5.8070   1.00000E+000    0.00000E+000
   5.8080   1.00000E+000    0.00000E+000
   5.8100   1.00000E+000    0.00000E+000
   5.8130   1.00000E+000    0.00000E+000
   5.8150   1.00000E+000    0.00000E+000
   5.8160   1.00000E+000    0.00000E+000
   5.8190   1.00000E+000    0.00000E+000
   5.8210   1.00000E+000    0.00000E+000
   5.8230   1.00000E+000    0.00000E+000
   5.8250   1.00000E+000    0.00000E+000
   5.8260   1.00000E+000    0.00000E+000
   5.8280   1.00000E+000    0.00000E+000
   5.8290   1.00000E+000    0.00000E+000
   5.8310   1.00000E+000    0.00000E+000
   5.8330   1.00000E+000    0.00000E+000
   5.8350  -1.11730E+000    0.00000E+000
   5.8370  -1.05190E+000    0.00000E+000
   5.8380  -7.97500E-001    0.00000E+000
   5.8410  -7.14900E-001    0.00000E+000
   5.8420  -6.61300E-001    0.00000E+000
   5.8440  -5.33200E-001    0.00000E+000
   5.8460  -6.82600E-001    0.00000E+000
   5.8490  -1.26000E+000    0.00000E+000
   5.8500  -1.53800E+000    0.00000E+000
   5.8520  -1.63040E+000    0.00000E+000
   5.8550  -1.72340E+000    0.00000E+000
   5.8560  -1.66930E+000    0.00000E+000
   5.8580  -1.61930E+000    0.00000E+000
   5.8600  -1.59030E+000    0.00000E+000
   5.8630  -1.57290E+000    0.00000E+000
   5.8650  -1.04540E+000    0.00000E+000
   5.8660  -1.18050E+000    0.00000E+000
   5.8670  -7.74500E-001    0.00000E+000
   5.8690  -7.73600E-001    0.00000E+000
   5.8710  -4.37600E-001    0.00000E+000
   5.8720  -4.45000E-001    0.00000E+000
   5.8740  -3.16800E-001    0.00000E+000
   5.8770  -2.74400E-001    0.00000E+000
   5.8790  -1.56600E-001    0.00000E+000
   5.8810  -1.35400E-001    0.00000E+000
   5.8830  -6.22000E-002    0.00000E+000
   5.8840  -5.14000E-002    0.00000E+000
   5.8860  -3.56000E-002    0.00000E+000
   5.8880  -2.86000E-002    0.00000E+000
   5.8900  -1.86000E-002    0.00000E+000
   5.8930  -1.14000E-002    0.00000E+000
   5.8950  -1.55000E-002    0.00000E+000
   5.8970  -3.06000E-002    0.00000E+000
   5.8980  -5.60000E-003    0.00000E+000
   5.9010   3.10000E-003    0.00000E+000
   5.9020  -8.80000E-003    0.00000E+000
   5.9050  -1.43000E-002    0.00000E+000
   5.9060  -1.02000E-002    0.00000E+000
   5.9080  -7.00000E-004    0.00000E+000
   5.9090  -3.20000E-003    0.00000E+000
   5.9120   7.90000E-003    0.00000E+000
   5.9150  -7.90000E-003    0.00000E+000
   5.9170  -1.37000E-002    0.00000E+000
   5.9190  -1.98000E-002    0.00000E+000
   5.9200  -7.70000E-003    0.00000E+000
   5.9220   4.20000E-003    0.00000E+000
   5.9250  -1.15000E-002    0.00000E+000
   5.9270   3.20000E-003    0.00000E+000
   5.9290   2.01000E-002    0.00000E+000
   5.9310  -1.97000E-002    0.00000E+000
   5.9330  -2.60000E-003    0.00000E+000
   5.9360  -5.90000E-003    0.00000E+000
   5.9380  -7.90000E-003    0.00000E+000
   5.9400  -6.50000E-003    0.00000E+000
   5.9430   1.11000E-002    0.00000E+000
   5.9440   5.60000E-003    0.00000E+000
   5.9470   2.35000E-002    0.00000E+000
   5.9490   9.30000E-003    0.00000E+000
   5.9510   3.10000E-002    0.00000E+000
   5.9520   3.21000E-002    0.00000E+000
   5.9550   9.30000E-003    0.00000E+000
   5.9560  -1.00000E-003    0.00000E+000
   5.9580  -3.50000E-003    0.00000E+000
   5.9610   3.00000E-003    0.00000E+000
   5.9620  -8.80000E-003    0.00000E+000
   5.9630  -3.30000E-003    0.00000E+000
   5.9660  -2.40000E-003    0.00000E+000
   5.9680  -9.00000E-003    0.00000E+000
   5.9700  -2.40000E-003    0.00000E+000
   5.9710  -2.80000E-003    0.00000E+000
   5.9730  -3.20000E-003    0.00000E+000
   5.9750  -1.15000E-002    0.00000E+000
   5.9770  -1.12000E-002    0.00000E+000
   5.9780  -4.40000E-003    0.00000E+000
   5.9800   7.90000E-003    0.00000E+000
   5.9820   4.70000E-003    0.00000E+000
   5.9840   1.40000E-002    0.00000E+000
   5.9860  -3.00000E-004    0.00000E+000
   5.9880   5.80000E-003    0.00000E+000
   5.9890   1.01000E-002    0.00000E+000
   5.9930   1.29000E-002    0.00000E+000
   5.9950   9.00000E-003    0.00000E+000
   5.9960  -1.50000E-003    0.00000E+000
   5.9980   3.87000E-002    0.00000E+000
   5.9990   4.61000E-002    0.00000E+000
   6.0020   2.87700E-001    0.00000E+000
   6.0030   8.62000E-002    0.00000E+000
   6.0060  -7.37900E-001    0.00000E+000
   6.0090  -3.24700E-001    0.00000E+000
   6.0120  -9.00000E-003    0.00000E+000
   6.0160  -7.00000E-003    0.00000E+000
   6.0170  -4.84000E-002    0.00000E+000
   6.0190  -2.38000E-002    0.00000E+000
   6.0210  -3.00300E-001    0.00000E+000
   6.0230   6.75100E-001    0.00000E+000
   6.0280   1.38500E-001    0.00000E+000
   6.0300  -7.22000E-002    0.00000E+000
   6.0310   1.31000E-002    0.00000E+000
   6.0350  -4.00000E-003    0.00000E+000
   6.0370  -3.40000E-003    0.00000E+000
   6.0410   7.40000E-003    0.00000E+000
   6.0430   2.50000E-003    0.00000E+000
   6.0450   3.10000E-003    0.00000E+000
   6.0500  -1.50000E-003    0.00000E+000
   6.0530   1.24000E-002    0.00000E+000
   6.0540   7.40000E-003    0.00000E+000
   6.0550   7.70000E-003    0.00000E+000
   6.0580   4.00000E-004    0.00000E+000
   6.0600   1.54000E-002    0.00000E+000
   6.0630   1.87000E-002    0.00000E+000
   6.0670   4.90000E-003    0.00000E+000
   6.0680   0.00000E+000    0.00000E+000
   6.0690   6.50000E-003    0.00000E+000
   6.0700   1.01000E-002    0.00000E+000
   6.0740   7.40000E-003    0.00000E+000
   6.0760   9.30000E-003    0.00000E+000
   6.0780   2.50000E-003    0.00000E+000
   6.0790   2.02000E-002    0.00000E+000
   6.0830   1.97000E-002    0.00000E+000
   6.0850  -1.09000E-002    0.00000E+000
   6.0900  -3.50000E-003    0.00000E+000
   6.0930   1.48000E-002    0.00000E+000
   6.0940   1.15000E-002    0.00000E+000
   6.0960   3.90000E-003    0.00000E+000
   6.0970   5.50000E-003    0.00000E+000
   6.0990   3.30000E-003    0.00000E+000
   6.1030  -9.00000E-004    0.00000E+000
   6.1040  -5.80000E-003    0.00000E+000
   6.1050  -9.00000E-004    0.00000E+000
   6.1080  -3.00000E-004    0.00000E+000
   6.1110   5.20000E-003    0.00000E+000
   6.1140   8.60000E-003    0.00000E+000
   6.1190   1.02000E-002    0.00000E+000
   6.1200  -1.40000E-003    0.00000E+000
   6.1230   7.10000E-003    0.00000E+000
   6.1290   1.54000E-002    0.00000E+000
   6.1320  -3.80000E-003    0.00000E+000
   6.1350   3.80000E-003    0.00000E+000
   6.1400   7.70000E-003    0.00000E+000
   6.1420   4.60000E-003    0.00000E+000
   6.1450   4.90000E-003    0.00000E+000
   6.1470   5.10000E-003    0.00000E+000
   6.1490   5.00000E-003    0.00000E+000
   6.1520  -3.80000E-003    0.00000E+000
   6.1560   8.30000E-003    0.00000E+000
   6.1580   1.18000E-002    0.00000E+000
   6.1600   1.00000E+000    0.00000E+000
   6.1630  -4.30000E-003    0.00000E+000
   6.1650   1.14000E-002    0.00000E+000
   6.1680   1.80000E-003    0.00000E+000
   6.1710   1.58000E-002    0.00000E+000
   6.1740   8.20000E-003    0.00000E+000
   6.1750   3.90000E-003    0.00000E+000
   6.1770   9.60000E-003    0.00000E+000
   6.1790   2.02000E-002    0.00000E+000
   6.1830   4.20000E-003    0.00000E+000
   6.1840   1.54000E-002    0.00000E+000
   6.1880   6.60000E-003    0.00000E+000
   6.1890   6.70000E-003    0.00000E+000
   6.1930  -3.00000E-004    0.00000E+000
   6.1940   7.00000E-003    0.00000E+000
   6.1970   6.60000E-003    0.00000E+000
   6.2000   4.20000E-003    0.00000E+000
   6.2030   1.82000E-002    0.00000E+000
   6.2050   2.90000E-003    0.00000E+000
   6.2070   9.00000E-003    0.00000E+000
   6.2090  -1.90000E-003    0.00000E+000
   6.2130  -1.80000E-003    0.00000E+000
   6.2150   4.20000E-003    0.00000E+000
   6.2190   1.01000E-002    0.00000E+000
   6.2200   9.10000E-003    0.00000E+000
   6.2220  -4.70000E-003    0.00000E+000
   6.2250   2.90000E-003    0.00000E+000
   6.2280   1.17000E-002    0.00000E+000
   6.2320   1.10000E-003    0.00000E+000
   6.2340   6.40000E-003    0.00000E+000
   6.2360   1.69000E-002    0.00000E+000
   6.2370   2.10000E-003    0.00000E+000
   6.2410   3.80000E-003    0.00000E+000
   6.2430  -3.40000E-003    0.00000E+000
   6.2470   2.50000E-003    0.00000E+000
   6.2500   7.30000E-003    0.00000E+000
   6.2520   5.40000E-003    0.00000E+000
   6.2530  -2.80000E-003    0.00000E+000
   6.2550  -1.00000E-003    0.00000E+000
   6.2590   2.28000E-002    0.00000E+000
   6.2640   5.20000E-003    0.00000E+000
   6.2660   1.30000E-003    0.00000E+000
   6.2690   9.80000E-003    0.00000E+000
   6.2710   9.80000E-003    0.00000E+000
   6.2720   1.57000E-002    0.00000E+000
   6.2750  -0.00000E+000    0.00000E+000
   6.2780   1.27000E-002    0.00000E+000
   6.2790   1.79000E-002    0.00000E+000
   6.2810   4.00000E-004    0.00000E+000
   6.2860   9.00000E-004    0.00000E+000
   6.2910   7.50000E-003    0.00000E+000
   6.2960   1.11000E-002    0.00000E+000
   6.3000   7.20000E-003    0.00000E+000
   6.3040   1.32000E-002    0.00000E+000
   6.3050  -6.60000E-003    0.00000E+000
   6.3070   7.10000E-003    0.00000E+000
   6.3100   1.15000E-002    0.00000E+000
   6.3150   1.10000E-002    0.00000E+000
   6.3170   1.13000E-002    0.00000E+000
   6.3190   2.38000E-002    0.00000E+000
   6.3200   9.30000E-003    0.00000E+000
   6.3210   9.90000E-003    0.00000E+000
   6.3240   9.90000E-003    0.00000E+000
   6.3280   1.42000E-002    0.00000E+000
   6.3330   1.37000E-002    0.00000E+000
   6.3350   1.72000E-002    0.00000E+000
   6.3370   3.01000E-002    0.00000E+000
   6.3400   2.40000E-003    0.00000E+000
   6.3440   4.60000E-003    0.00000E+000
   6.3530   1.56000E-002    0.00000E+000
   6.3550   1.20000E-002    0.00000E+000
   6.3600   8.30000E-003    0.00000E+000
   6.3620   2.19000E-002    0.00000E+000
   6.3650   1.34000E-002    0.00000E+000
   6.3660   1.32000E-002    0.00000E+000
   6.3710   1.59000E-002    0.00000E+000
   6.3740   1.16000E-002    0.00000E+000
   6.3780   9.10000E-003    0.00000E+000
   6.3830   1.54000E-002    0.00000E+000
   6.3870   1.63000E-002    0.00000E+000
   6.3880   9.10000E-003    0.00000E+000
   6.3930   1.64000E-002    0.00000E+000
   6.3960   2.74000E-002    0.00000E+000
   6.4000   8.20000E-003    0.00000E+000
   6.4020   1.17000E-002    0.00000E+000
   6.4060   1.62000E-002    0.00000E+000
   6.4080   2.50000E-003    0.00000E+000
   6.4110   6.50000E-003    0.00000E+000
   6.4140   2.51000E-002    0.00000E+000
   6.4170   2.39000E-002    0.00000E+000
   6.4180  -1.90000E-003    0.00000E+000
   6.4230   5.00000E-003    0.00000E+000
   6.4240   1.44000E-002    0.00000E+000
   6.4280   1.51000E-002    0.00000E+000
   6.4320   1.77000E-002    0.00000E+000
   6.4330   2.72000E-002    0.00000E+000
   6.4360   2.03000E-002    0.00000E+000
   6.4380   8.20000E-003    0.00000E+000
   6.4390   1.41000E-002    0.00000E+000
   6.4420   1.34000E-002    0.00000E+000
   6.4430   1.50000E-002    0.00000E+000
   6.4450   2.09000E-002    0.00000E+000
   6.4480   1.95000E-002    0.00000E+000
   6.4500   2.18000E-002    0.00000E+000
   6.4530   1.42000E-002    0.00000E+000
   6.4550   8.10000E-003    0.00000E+000
   6.4580   1.25000E-002    0.00000E+000
   6.4590   2.02000E-002    0.00000E+000
   6.4620   1.93000E-002    0.00000E+000
   6.4640   1.52000E-002    0.00000E+000
   6.4670   1.97000E-002    0.00000E+000
   6.4700   2.90000E-003    0.00000E+000
   6.4720   2.60000E-002    0.00000E+000
   6.4750   1.55000E-002    0.00000E+000
   6.4770   1.39000E-002    0.00000E+000
   6.4800   1.96000E-002    0.00000E+000
   6.4810   2.04000E-002    0.00000E+000
   6.4840   2.11000E-002    0.00000E+000
   6.4860   2.45000E-002    0.00000E+000
   6.4890   3.00000E-002    0.00000E+000
   6.4950   2.10000E-002    0.00000E+000
   6.4960   2.29000E-002    0.00000E+000
   6.4980   2.45000E-002    0.00000E+000
   6.5010   1.33000E-002    0.00000E+000
   6.5020   2.22000E-002    0.00000E+000
   6.5070   3.39000E-002    0.00000E+000
   6.5090   1.37000E-002    0.00000E+000
   6.5120   2.89000E-002    0.00000E+000
   6.5140   3.39000E-002    0.00000E+000
   6.5160   2.72000E-002    0.00000E+000
   6.5170   2.76000E-002    0.00000E+000
   6.5200   3.10000E-002    0.00000E+000
   6.5220   2.90000E-002    0.00000E+000
   6.5250   3.42000E-002    0.00000E+000
   6.5280   2.33000E-002    0.00000E+000
   6.5300   2.73000E-002    0.00000E+000
   6.5320   3.52000E-002    0.00000E+000
   6.5330   4.73000E-002    0.00000E+000
   6.5350   3.92000E-002    0.00000E+000
   6.5390   2.88000E-002    0.00000E+000
   6.5430   2.45000E-002    0.00000E+000
   6.5450   3.30000E-002    0.00000E+000
   6.5480   2.95000E-002    0.00000E+000
   6.5500   3.98000E-002    0.00000E+000
   6.5510   3.47000E-002    0.00000E+000
   6.5550   4.09000E-002    0.00000E+000
   6.5560   4.59000E-002    0.00000E+000
   6.5590   3.21000E-002    0.00000E+000
   6.5600   3.62000E-002    0.00000E+000
   6.5640   4.03000E-002    0.00000E+000
   6.5660   3.81000E-002    0.00000E+000
   6.5700   3.06000E-002    0.00000E+000
   6.5720   4.07000E-002    0.00000E+000
   6.5740   4.90000E-002    0.00000E+000
   6.5760   3.30000E-002    0.00000E+000
   6.5780   4.26000E-002    0.00000E+000
   6.5830   4.25000E-002    0.00000E+000
   6.5850   5.58000E-002    0.00000E+000
   6.5870   4.66000E-002    0.00000E+000
   6.5880   5.03000E-002    0.00000E+000
   6.5900   4.61000E-002    0.00000E+000
   6.5930   4.61000E-002    0.00000E+000
   6.5960   5.11000E-002    0.00000E+000
   6.5980   5.38000E-002    0.00000E+000
   6.6020   4.89000E-002    0.00000E+000
   6.6040   4.79000E-002    0.00000E+000
   6.6060   5.87000E-002    0.00000E+000
   6.6090   6.67000E-002    0.00000E+000
   6.6120   4.96000E-002    0.00000E+000
   6.6150   7.04000E-002    0.00000E+000
   6.6180   5.20000E-002    0.00000E+000
   6.6200   7.79000E-002    0.00000E+000
   6.6240   6.07000E-002    0.00000E+000
   6.6270   6.79000E-002    0.00000E+000
   6.6280   5.98000E-002    0.00000E+000
   6.6310   6.57000E-002    0.00000E+000
   6.6340   7.52000E-002    0.00000E+000
   6.6360   7.34000E-002    0.00000E+000
   6.6400   5.73000E-002    0.00000E+000
   6.6430   7.08000E-002    0.00000E+000
   6.6450   7.07000E-002    0.00000E+000
   6.6490   5.91000E-002    0.00000E+000
   6.6500   8.34000E-002    0.00000E+000
   6.6520   7.89000E-002    0.00000E+000
   6.6540   6.54000E-002    0.00000E+000
   6.6580   8.46000E-002    0.00000E+000
   6.6610   6.89000E-002    0.00000E+000
   6.6630   7.90000E-002    0.00000E+000
   6.6660   8.06000E-002    0.00000E+000
   6.6680   8.06000E-002    0.00000E+000
   6.6700   8.93000E-002    0.00000E+000
   6.6720   8.68000E-002    0.00000E+000
   6.6740   8.52000E-002    0.00000E+000
   6.6770   8.27000E-002    0.00000E+000
   6.6800   9.37000E-002    0.00000E+000
   6.6830   9.16000E-002    0.00000E+000
   6.6860   8.49000E-002    0.00000E+000
   6.6890   9.99000E-002    0.00000E+000
   6.6900   9.76000E-002    0.00000E+000
   6.6930   1.09400E-001    0.00000E+000
   6.6960   1.06800E-001    0.00000E+000
   6.6970   9.05000E-002    0.00000E+000
   6.7000   1.02000E-001    0.00000E+000
   6.7040   1.00000E-001    0.00000E+000
   6.7070   1.08200E-001    0.00000E+000
   6.7080   1.10900E-001    0.00000E+000
   6.7110   1.02000E-001    0.00000E+000
   6.7130   1.16500E-001    0.00000E+000
   6.7160   1.13400E-001    0.00000E+000
   6.7190   9.80000E-002    0.00000E+000
   6.7220   1.22600E-001    0.00000E+000
   6.7250   1.18600E-001    0.00000E+000
   6.7290   1.33800E-001    0.00000E+000
   6.7300   1.21100E-001    0.00000E+000
   6.7320   1.07300E-001    0.00000E+000
   6.7340   1.10400E-001    0.00000E+000
   6.7360   1.27100E-001    0.00000E+000
   6.7380   1.33700E-001    0.00000E+000
   6.7430   1.38300E-001    0.00000E+000
   6.7450   1.39700E-001    0.00000E+000
   6.7480   1.21800E-001    0.00000E+000
   6.7500   1.34700E-001    0.00000E+000
   6.7520   1.45900E-001    0.00000E+000
   6.7550   1.38100E-001    0.00000E+000
   6.7570   1.33100E-001    0.00000E+000
   6.7610   1.55200E-001    0.00000E+000
   6.7640   1.41400E-001    0.00000E+000
   6.7660   1.37700E-001    0.00000E+000
   6.7680   1.43800E-001    0.00000E+000
   6.7720   1.41400E-001    0.00000E+000
   6.7740   1.65400E-001    0.00000E+000
   6.7770   1.50100E-001    0.00000E+000
   6.7800   1.55500E-001    0.00000E+000
   6.7830   1.71900E-001    0.00000E+000
   6.7850   1.52000E-001    0.00000E+000
   6.7890   1.67600E-001    0.00000E+000
   6.7910   1.55900E-001    0.00000E+000
   6.7940   1.74900E-001    0.00000E+000
   6.7960   1.64700E-001    0.00000E+000
   6.8000   1.77200E-001    0.00000E+000
   6.8030   1.68700E-001    0.00000E+000
   6.8050   1.86700E-001    0.00000E+000
   6.8080   1.69200E-001    0.00000E+000
   6.8100   1.90700E-001    0.00000E+000
   6.8120   1.86900E-001    0.00000E+000
   6.8160   1.85200E-001    0.00000E+000
   6.8180   1.94500E-001    0.00000E+000
   6.8190   1.98100E-001    0.00000E+000
   6.8210   1.93700E-001    0.00000E+000
   6.8250   2.00600E-001    0.00000E+000
   6.8280   1.99600E-001    0.00000E+000
   6.8310   2.12200E-001    0.00000E+000
   6.8340   2.17600E-001    0.00000E+000
   6.8370   2.32900E-001    0.00000E+000
   6.8400   2.38500E-001    0.00000E+000
   6.8410   2.30700E-001    0.00000E+000
   6.8450   2.31000E-001    0.00000E+000
   6.8480   2.23700E-001    0.00000E+000
   6.8530   2.25100E-001    0.00000E+000
   6.8550   2.32500E-001    0.00000E+000
   6.8570   2.39300E-001    0.00000E+000
   6.8610   2.39600E-001    0.00000E+000
   6.8630   2.45300E-001    0.00000E+000
   6.8650   2.38300E-001    0.00000E+000
   6.8670   2.43800E-001    0.00000E+000
   6.8700   2.49200E-001    0.00000E+000
   6.8720   2.66600E-001    0.00000E+000
   6.8760   2.61300E-001    0.00000E+000
   6.8790   2.43700E-001    0.00000E+000
   6.8810   2.53100E-001    0.00000E+000
   6.8840   2.68000E-001    0.00000E+000
   6.8850   2.57300E-001    0.00000E+000
   6.8880   2.64200E-001    0.00000E+000
   6.8910   2.60300E-001    0.00000E+000
   6.8940   2.59200E-001    0.00000E+000
   6.8960   2.75800E-001    0.00000E+000
   6.8980   2.76900E-001    0.00000E+000
   6.9010   2.61800E-001    0.00000E+000
   6.9040   2.79700E-001    0.00000E+000
   6.9070   2.91900E-001    0.00000E+000
   6.9110   2.85300E-001    0.00000E+000
   6.9130   3.23900E-001    0.00000E+000
   6.9150   3.14500E-001    0.00000E+000
   6.9170   3.14000E-001    0.00000E+000
   6.9200   2.87300E-001    0.00000E+000
   6.9250   3.20900E-001    0.00000E+000
   6.9260   3.11600E-001    0.00000E+000
   6.9290   3.14200E-001    0.00000E+000
   6.9310   2.94100E-001    0.00000E+000
   6.9330   3.08200E-001    0.00000E+000
   6.9370   3.02500E-001    0.00000E+000
   6.9400   3.27400E-001    0.00000E+000
   6.9410   3.09600E-001    0.00000E+000
   6.9460   3.20900E-001    0.00000E+000
   6.9470   3.40600E-001    0.00000E+000
   6.9510   3.29100E-001    0.00000E+000
   6.9550   3.39800E-001    0.00000E+000
   6.9560   3.33500E-001    0.00000E+000
   6.9610   3.32200E-001    0.00000E+000
   6.9630   3.37800E-001    0.00000E+000
   6.9650   3.41200E-001    0.00000E+000
   6.9680   3.54900E-001    0.00000E+000
   6.9690   3.50600E-001    0.00000E+000
   6.9720   3.65100E-001    0.00000E+000
   6.9750   3.45700E-001    0.00000E+000
   6.9790   3.62200E-001    0.00000E+000
   6.9830   3.56200E-001    0.00000E+000
   6.9860   3.66000E-001    0.00000E+000
   6.9880   3.80100E-001    0.00000E+000
   6.9910   3.73500E-001    0.00000E+000
   6.9930   3.86100E-001    0.00000E+000
   6.9970   3.98800E-001    0.00000E+000
   6.9980   3.95800E-001    0.00000E+000
   7.0020   3.94500E-001    0.00000E+000
   7.0040   4.05000E-001    0.00000E+000
   7.0060   4.08500E-001    0.00000E+000
   7.0090   4.08600E-001    0.00000E+000
   7.0130   4.12600E-001    0.00000E+000
   7.0150   4.16200E-001    0.00000E+000
   7.0160   4.51200E-001    0.00000E+000
   7.0200   4.48400E-001    0.00000E+000
   7.0220   4.54800E-001    0.00000E+000
   7.0250   4.44900E-001    0.00000E+000
   7.0270   4.66600E-001    0.00000E+000
   7.0300   4.79600E-001    0.00000E+000
   7.0330   4.62900E-001    0.00000E+000
   7.0350   5.10200E-001    0.00000E+000
   7.0380   5.27300E-001    0.00000E+000
   7.0410   5.30500E-001    0.00000E+000
   7.0440   5.32300E-001    0.00000E+000
   7.0460   5.71400E-001    0.00000E+000
   7.0490   5.57000E-001    0.00000E+000
   7.0530   5.91600E-001    0.00000E+000
   7.0540   5.88000E-001    0.00000E+000
   7.0570   6.51800E-001    0.00000E+000
   7.0600   6.42500E-001    0.00000E+000
   7.0630   6.76900E-001    0.00000E+000
   7.0660   7.11200E-001    0.00000E+000
   7.0690   7.31300E-001    0.00000E+000
   7.0710   7.65100E-001    0.00000E+000
   7.0740   7.87800E-001    0.00000E+000
   7.0750   8.46600E-001    0.00000E+000
   7.0780   8.36800E-001    0.00000E+000
   7.0820   9.38500E-001    0.00000E+000
   7.0840   9.58700E-001    0.00000E+000
   7.0880   1.03550E+000    0.00000E+000
   7.0910   1.10560E+000    0.00000E+000
   7.0920   1.16890E+000    0.00000E+000
   7.0960   1.19330E+000    0.00000E+000
   7.0980   1.30660E+000    0.00000E+000
   7.1010   1.42520E+000    0.00000E+000
   7.1040   1.64780E+000    0.00000E+000
   7.1080   2.06990E+000    0.00000E+000
   7.1100   2.27690E+000    0.00000E+000
   7.1130   2.46930E+000    0.00000E+000
   7.1150   2.44470E+000    0.00000E+000
   7.1180   2.44680E+000    0.00000E+000
   7.1220   2.51800E+000    0.00000E+000
   7.1240   2.80800E+000    0.00000E+000
   7.1260   2.79900E+000    0.00000E+000
   7.1300   2.96830E+000    0.00000E+000
   7.1320   2.51670E+000    0.00000E+000
   7.1360   2.96680E+000    0.00000E+000
   7.1370   2.66380E+000    0.00000E+000
   7.1400   3.16150E+000    0.00000E+000
   7.1430   2.81330E+000    0.00000E+000
   7.1450   3.17150E+000    0.00000E+000
   7.1490   2.98570E+000    0.00000E+000
   7.1520   3.20810E+000    0.00000E+000
   7.1540   2.35120E+000    0.00000E+000
   7.1560   2.17780E+000    0.00000E+000
   7.1590   2.43720E+000    0.00000E+000
   7.1630   1.85130E+000    0.00000E+000
   7.1640   2.04670E+000    0.00000E+000
   7.1680   1.57250E+000    0.00000E+000
   7.1700   1.79400E+000    0.00000E+000
   7.1720   1.35940E+000    0.00000E+000
   7.1760   9.62100E-001    0.00000E+000
   7.1770   1.50100E+000    0.00000E+000
   7.1810   1.00000E+000    0.00000E+000
   7.1830   1.00000E+000    0.00000E+000
   7.1860   1.00000E+000    0.00000E+000
   7.1880   1.00000E+000    0.00000E+000
   7.1910   1.00000E+000    0.00000E+000
   7.1950   1.00000E+000    0.00000E+000
   7.1970   1.00000E+000    0.00000E+000
   7.1990   1.00000E+000    0.00000E+000
   7.2020   1.00000E+000    0.00000E+000
   7.2050   1.00000E+000    0.00000E+000
   7.2070   1.00000E+000    0.00000E+000
   7.2110   1.00000E+000    0.00000E+000
   7.2140   1.00000E+000    0.00000E+000
   7.2180   1.00000E+000    0.00000E+000
   7.2210   1.00000E+000    0.00000E+000
   7.2240   1.00000E+000    0.00000E+000
   7.2270   1.00000E+000    0.00000E+000
   7.2310   1.00000E+000    0.00000E+000
   7.2340   1.00000E+000    0.00000E+000
   7.2360   1.00000E+000    0.00000E+000
   7.2400   1.00000E+000    0.00000E+000
   7.2420   1.00000E+000    0.00000E+000
   7.2450   1.00000E+000    0.00000E+000
   7.2480   1.00000E+000    0.00000E+000
   7.2500   1.00000E+000    0.00000E+000
   7.2530   1.00000E+000    0.00000E+000
   7.2560   1.00000E+000    0.00000E+000
   7.2570   1.00000E+000    0.00000E+000
   7.2620   1.00000E+000    0.00000E+000
   7.2640   1.00000E+000    0.00000E+000
   7.2660   1.00000E+000    0.00000E+000
   7.2700   1.00000E+000    0.00000E+000
   7.2710   1.00000E+000    0.00000E+000
   7.2750   1.00000E+000    0.00000E+000
   7.2780   1.00000E+000    0.00000E+000
   7.2800   1.00000E+000    0.00000E+000
   7.2830   1.00000E+000    0.00000E+000
   7.2850   1.00000E+000    0.00000E+000
   7.2890   1.00000E+000    0.00000E+000
   7.2910   1.00000E+000    0.00000E+000
   7.2950   1.00000E+000    0.00000E+000
   7.2960   1.00000E+000    0.00000E+000
   7.2980   1.00000E+000    0.00000E+000
   7.3000   1.00000E+000    0.00000E+000
