# Supplementary material for: Rationally seeded computational protein design of ɑ-helical barrels
Source: Nat Chem Biol. 2024 Jun 20;20(8):991–9. doi: 10.1038/s41589-024-01642-0 (PMC11288890; doi:10.1038/s41589-024-01642-0)
Supplement: Supplementary file 5 — PDB files used for making figure panels h–j. [file 41589_2024_1642_MOESM5_ESM.zip › KIA_RP_RSPD_NatChemBiol_data_Figure3/sc-CC-7-LI_panels_c-g/AUC_panel_e/LI_SV_raw/00083.RA1]

HeptLI
R 1 20.0 40000 0029135 4.3610E11 275 1 
   5.7990   1.00000E+000    0.00000E+000
   5.8030   1.00000E+000    0.00000E+000
   5.8050   1.00000E+000    0.00000E+000
   5.8060   1.00000E+000    0.00000E+000
   5.8070   1.00000E+000    0.00000E+000
   5.8090   1.00000E+000    0.00000E+000
   5.8100   1.00000E+000    0.00000E+000
   5.8110   1.00000E+000    0.00000E+000
   5.8120   1.00000E+000    0.00000E+000
   5.8140   1.00000E+000    0.00000E+000
   5.8150   1.00000E+000    0.00000E+000
   5.8170   1.00000E+000    0.00000E+000
   5.8190   1.00000E+000    0.00000E+000
   5.8200   1.00000E+000    0.00000E+000
   5.8220   1.00000E+000    0.00000E+000
   5.8240   1.00000E+000    0.00000E+000
   5.8260   1.00000E+000    0.00000E+000
   5.8270   1.00000E+000    0.00000E+000
   5.8300   1.00000E+000    0.00000E+000
   5.8330   1.00000E+000    0.00000E+000
   5.8350  -1.14440E+000    0.00000E+000
   5.8370  -1.27900E+000    0.00000E+000
   5.8380  -9.93500E-001    0.00000E+000
   5.8400  -9.37100E-001    0.00000E+000
   5.8420  -7.27300E-001    0.00000E+000
   5.8440  -6.63900E-001    0.00000E+000
   5.8460  -7.93000E-001    0.00000E+000
   5.8490  -1.13480E+000    0.00000E+000
   5.8510  -1.51630E+000    0.00000E+000
   5.8540  -1.72480E+000    0.00000E+000
   5.8560  -1.63170E+000    0.00000E+000
   5.8580  -1.61320E+000    0.00000E+000
   5.8620  -1.61620E+000    0.00000E+000
   5.8630  -1.27800E+000    0.00000E+000
   5.8660  -9.81300E-001    0.00000E+000
   5.8670  -9.40700E-001    0.00000E+000
   5.8690  -8.04800E-001    0.00000E+000
   5.8700  -4.72500E-001    0.00000E+000
   5.8720  -4.40100E-001    0.00000E+000
   5.8750  -3.28500E-001    0.00000E+000
   5.8770  -2.70600E-001    0.00000E+000
   5.8790  -1.98200E-001    0.00000E+000
   5.8810  -1.13700E-001    0.00000E+000
   5.8820  -7.35000E-002    0.00000E+000
   5.8840  -5.01000E-002    0.00000E+000
   5.8860  -1.44000E-002    0.00000E+000
   5.8880  -1.13000E-002    0.00000E+000
   5.8900  -2.21000E-002    0.00000E+000
   5.8930  -1.66000E-002    0.00000E+000
   5.8950  -1.68000E-002    0.00000E+000
   5.8960  -1.56000E-002    0.00000E+000
   5.8980  -2.20000E-003    0.00000E+000
   5.8990  -1.57000E-002    0.00000E+000
   5.9010  -1.16000E-002    0.00000E+000
   5.9020  -2.40000E-003    0.00000E+000
   5.9050  -1.69000E-002    0.00000E+000
   5.9080  -4.10000E-003    0.00000E+000
   5.9090  -4.60000E-003    0.00000E+000
   5.9110  -1.60000E-003    0.00000E+000
   5.9150   1.00000E-004    0.00000E+000
   5.9170  -4.20000E-003    0.00000E+000
   5.9180  -1.63000E-002    0.00000E+000
   5.9220   5.70000E-003    0.00000E+000
   5.9230   2.50000E-003    0.00000E+000
   5.9250   1.10000E-003    0.00000E+000
   5.9270  -1.52000E-002    0.00000E+000
   5.9290   1.83000E-002    0.00000E+000
   5.9310   1.06000E-002    0.00000E+000
   5.9320  -7.80000E-003    0.00000E+000
   5.9350   4.20000E-003    0.00000E+000
   5.9370  -1.45000E-002    0.00000E+000
   5.9390  -1.66000E-002    0.00000E+000
   5.9400  -5.00000E-003    0.00000E+000
   5.9450   6.80000E-003    0.00000E+000
   5.9470   1.11000E-002    0.00000E+000
   5.9490   1.59000E-002    0.00000E+000
   5.9510   3.48000E-002    0.00000E+000
   5.9530   2.14000E-002    0.00000E+000
   5.9560  -2.80000E-003    0.00000E+000
   5.9570   7.30000E-003    0.00000E+000
   5.9600  -7.30000E-003    0.00000E+000
   5.9610  -4.80000E-003    0.00000E+000
   5.9630  -8.40000E-003    0.00000E+000
   5.9640   1.50000E-003    0.00000E+000
   5.9670  -6.40000E-003    0.00000E+000
   5.9680   1.50000E-003    0.00000E+000
   5.9710  -6.20000E-003    0.00000E+000
   5.9720  -4.40000E-003    0.00000E+000
   5.9770  -1.67000E-002    0.00000E+000
   5.9790  -1.90000E-003    0.00000E+000
   5.9800   5.30000E-003    0.00000E+000
   5.9830  -3.00000E-004    0.00000E+000
   5.9840   7.00000E-004    0.00000E+000
   5.9880  -5.80000E-003    0.00000E+000
   5.9890   1.47000E-002    0.00000E+000
   5.9910  -1.00000E-003    0.00000E+000
   5.9920   1.98000E-002    0.00000E+000
   5.9950   8.00000E-003    0.00000E+000
   5.9970   2.20000E-002    0.00000E+000
   6.0000   8.75000E-002    0.00000E+000
   6.0020   2.70100E-001    0.00000E+000
   6.0040  -3.89600E-001    0.00000E+000
   6.0050  -7.69500E-001    0.00000E+000
   6.0070  -2.86700E-001    0.00000E+000
   6.0090  -6.41000E-002    0.00000E+000
   6.0100   5.47000E-002    0.00000E+000
   6.0110  -1.35000E-002    0.00000E+000
   6.0140  -1.17000E-002    0.00000E+000
   6.0160  -2.31000E-002    0.00000E+000
   6.0190  -2.75000E-002    0.00000E+000
   6.0210  -3.11900E-001    0.00000E+000
   6.0230   7.09300E-001    0.00000E+000
   6.0270   6.41000E-002    0.00000E+000
   6.0300  -2.68000E-002    0.00000E+000
   6.0330  -1.02000E-002    0.00000E+000
   6.0350   9.00000E-004    0.00000E+000
   6.0370   3.80000E-003    0.00000E+000
   6.0400   1.08000E-002    0.00000E+000
   6.0420  -2.90000E-003    0.00000E+000
   6.0440   1.40000E-003    0.00000E+000
   6.0450  -8.00000E-004    0.00000E+000
   6.0510  -9.40000E-003    0.00000E+000
   6.0520   1.02000E-002    0.00000E+000
   6.0540   1.33000E-002    0.00000E+000
   6.0570   2.00000E-003    0.00000E+000
   6.0580   4.90000E-003    0.00000E+000
   6.0600   2.26000E-002    0.00000E+000
   6.0620   2.10000E-003    0.00000E+000
   6.0650   1.13000E-002    0.00000E+000
   6.0670   7.70000E-003    0.00000E+000
   6.0690   6.70000E-003    0.00000E+000
   6.0720   8.20000E-003    0.00000E+000
   6.0740  -6.40000E-003    0.00000E+000
   6.0770   7.70000E-003    0.00000E+000
   6.0780   1.76000E-002    0.00000E+000
   6.0800   7.90000E-003    0.00000E+000
   6.0840  -7.50000E-003    0.00000E+000
   6.0890  -7.90000E-003    0.00000E+000
   6.0920   5.80000E-003    0.00000E+000
   6.0940   6.00000E-003    0.00000E+000
   6.0960   3.90000E-003    0.00000E+000
   6.0990  -2.00000E-003    0.00000E+000
   6.1020   1.39000E-002    0.00000E+000
   6.1040  -6.90000E-003    0.00000E+000
   6.1060   1.50000E-003    0.00000E+000
   6.1100   2.23000E-002    0.00000E+000
   6.1120   3.20000E-003    0.00000E+000
   6.1150   1.95000E-002    0.00000E+000
   6.1190   5.20000E-003    0.00000E+000
   6.1210   3.40000E-003    0.00000E+000
   6.1230   8.80000E-003    0.00000E+000
   6.1240   1.23000E-002    0.00000E+000
   6.1290  -4.90000E-003    0.00000E+000
   6.1330  -1.28000E-002    0.00000E+000
   6.1350   1.08000E-002    0.00000E+000
   6.1370   9.80000E-003    0.00000E+000
   6.1390   2.10000E-003    0.00000E+000
   6.1400  -7.90000E-003    0.00000E+000
   6.1450   8.70000E-003    0.00000E+000
   6.1480   5.10000E-003    0.00000E+000
   6.1520   1.13000E-002    0.00000E+000
   6.1530   3.90000E-003    0.00000E+000
   6.1550   2.70000E-003    0.00000E+000
   6.1560   1.77000E-002    0.00000E+000
   6.1590   1.90000E-003    0.00000E+000
   6.1610   2.30000E-003    0.00000E+000
   6.1630   2.90000E-003    0.00000E+000
   6.1660  -7.60000E-003    0.00000E+000
   6.1680  -3.60000E-003    0.00000E+000
   6.1720   1.45000E-002    0.00000E+000
   6.1740   3.20000E-003    0.00000E+000
   6.1770   1.80000E-003    0.00000E+000
   6.1790   7.30000E-003    0.00000E+000
   6.1810   2.20000E-003    0.00000E+000
   6.1830   4.00000E-004    0.00000E+000
   6.1870   5.90000E-003    0.00000E+000
   6.1890   9.20000E-003    0.00000E+000
   6.1930   1.90000E-003    0.00000E+000
   6.1950   1.50000E-002    0.00000E+000
   6.1970   4.90000E-003    0.00000E+000
   6.1990   1.33000E-002    0.00000E+000
   6.2000   1.69000E-002    0.00000E+000
   6.2030   9.40000E-003    0.00000E+000
   6.2050  -7.10000E-003    0.00000E+000
   6.2060   5.70000E-003    0.00000E+000
   6.2100  -8.00000E-004    0.00000E+000
   6.2120   4.60000E-003    0.00000E+000
   6.2140   3.00000E-004    0.00000E+000
   6.2170   1.21000E-002    0.00000E+000
   6.2190   1.23000E-002    0.00000E+000
   6.2230  -9.50000E-003    0.00000E+000
   6.2270   1.56000E-002    0.00000E+000
   6.2300   1.75000E-002    0.00000E+000
   6.2340   1.38000E-002    0.00000E+000
   6.2350   6.00000E-003    0.00000E+000
   6.2360   1.25000E-002    0.00000E+000
   6.2390   3.80000E-003    0.00000E+000
   6.2420   3.20000E-003    0.00000E+000
   6.2450   1.44000E-002    0.00000E+000
   6.2470   2.06000E-002    0.00000E+000
   6.2500   8.90000E-003    0.00000E+000
   6.2520   1.67000E-002    0.00000E+000
   6.2540   1.64000E-002    0.00000E+000
   6.2560   1.60000E-002    0.00000E+000
   6.2570   4.20000E-003    0.00000E+000
   6.2600   1.27000E-002    0.00000E+000
   6.2640   1.39000E-002    0.00000E+000
   6.2660   1.58000E-002    0.00000E+000
   6.2680   1.28000E-002    0.00000E+000
   6.2700   2.50000E-003    0.00000E+000
   6.2730   1.07000E-002    0.00000E+000
   6.2760   5.40000E-003    0.00000E+000
   6.2770   1.01000E-002    0.00000E+000
   6.2810   1.81000E-002    0.00000E+000
   6.2850   4.90000E-003    0.00000E+000
   6.2870   1.19000E-002    0.00000E+000
   6.2910   5.20000E-003    0.00000E+000
   6.2940   2.61000E-002    0.00000E+000
   6.2990   1.32000E-002    0.00000E+000
   6.3000   1.34000E-002    0.00000E+000
   6.3020   1.43000E-002    0.00000E+000
   6.3050   1.39000E-002    0.00000E+000
   6.3090   1.64000E-002    0.00000E+000
   6.3100   9.40000E-003    0.00000E+000
   6.3150   6.00000E-003    0.00000E+000
   6.3180   9.90000E-003    0.00000E+000
   6.3190   9.10000E-003    0.00000E+000
   6.3230   2.35000E-002    0.00000E+000
   6.3250   1.50000E-002    0.00000E+000
   6.3300   2.34000E-002    0.00000E+000
   6.3380   2.87000E-002    0.00000E+000
   6.3400   2.27000E-002    0.00000E+000
   6.3440   6.20000E-003    0.00000E+000
   6.3470   1.88000E-002    0.00000E+000
   6.3490   1.54000E-002    0.00000E+000
   6.3510   8.90000E-003    0.00000E+000
   6.3550   1.89000E-002    0.00000E+000
   6.3620   3.05000E-002    0.00000E+000
   6.3650   2.07000E-002    0.00000E+000
   6.3710   2.99000E-002    0.00000E+000
   6.3720   1.90000E-002    0.00000E+000
   6.3740   3.11000E-002    0.00000E+000
   6.3760   2.82000E-002    0.00000E+000
   6.3780   3.22000E-002    0.00000E+000
   6.3810   1.67000E-002    0.00000E+000
   6.3820   1.17000E-002    0.00000E+000
   6.3870   2.63000E-002    0.00000E+000
   6.3900   1.78000E-002    0.00000E+000
   6.3940   3.07000E-002    0.00000E+000
   6.3970   2.32000E-002    0.00000E+000
   6.3990   1.71000E-002    0.00000E+000
   6.4050   1.21000E-002    0.00000E+000
   6.4070   2.05000E-002    0.00000E+000
   6.4100   3.07000E-002    0.00000E+000
   6.4110   3.07000E-002    0.00000E+000
   6.4130   2.98000E-002    0.00000E+000
   6.4140   3.05000E-002    0.00000E+000
   6.4170   3.10000E-002    0.00000E+000
   6.4190   2.79000E-002    0.00000E+000
   6.4230   4.42000E-002    0.00000E+000
   6.4250   3.85000E-002    0.00000E+000
   6.4280   1.89000E-002    0.00000E+000
   6.4300   3.16000E-002    0.00000E+000
   6.4320   3.22000E-002    0.00000E+000
   6.4360   2.14000E-002    0.00000E+000
   6.4390   3.82000E-002    0.00000E+000
   6.4430   2.93000E-002    0.00000E+000
   6.4450   2.95000E-002    0.00000E+000
   6.4470   3.40000E-002    0.00000E+000
   6.4500   4.59000E-002    0.00000E+000
   6.4520   4.61000E-002    0.00000E+000
   6.4540   3.52000E-002    0.00000E+000
   6.4570   2.85000E-002    0.00000E+000
   6.4580   4.16000E-002    0.00000E+000
   6.4600   5.29000E-002    0.00000E+000
   6.4620   4.36000E-002    0.00000E+000
   6.4650   4.80000E-002    0.00000E+000
   6.4660   5.89000E-002    0.00000E+000
   6.4690   4.17000E-002    0.00000E+000
   6.4710   4.70000E-002    0.00000E+000
   6.4750   4.29000E-002    0.00000E+000
   6.4770   4.28000E-002    0.00000E+000
   6.4780   4.27000E-002    0.00000E+000
   6.4810   4.91000E-002    0.00000E+000
   6.4840   4.70000E-002    0.00000E+000
   6.4870   5.28000E-002    0.00000E+000
   6.4890   5.76000E-002    0.00000E+000
   6.4910   6.54000E-002    0.00000E+000
   6.4950   5.80000E-002    0.00000E+000
   6.4970   6.31000E-002    0.00000E+000
   6.4980   3.84000E-002    0.00000E+000
   6.5000   5.93000E-002    0.00000E+000
   6.5030   5.32000E-002    0.00000E+000
   6.5050   6.05000E-002    0.00000E+000
   6.5070   5.50000E-002    0.00000E+000
   6.5100   5.82000E-002    0.00000E+000
   6.5120   6.06000E-002    0.00000E+000
   6.5150   5.92000E-002    0.00000E+000
   6.5180   6.38000E-002    0.00000E+000
   6.5210   5.88000E-002    0.00000E+000
   6.5250   6.84000E-002    0.00000E+000
   6.5270   6.73000E-002    0.00000E+000
   6.5290   6.82000E-002    0.00000E+000
   6.5320   7.33000E-002    0.00000E+000
   6.5340   8.72000E-002    0.00000E+000
   6.5360   6.78000E-002    0.00000E+000
   6.5390   6.25000E-002    0.00000E+000
   6.5430   7.66000E-002    0.00000E+000
   6.5460   7.42000E-002    0.00000E+000
   6.5480   7.88000E-002    0.00000E+000
   6.5510   8.47000E-002    0.00000E+000
   6.5520   8.69000E-002    0.00000E+000
   6.5550   9.12000E-002    0.00000E+000
   6.5560   9.74000E-002    0.00000E+000
   6.5600   9.19000E-002    0.00000E+000
   6.5620   8.81000E-002    0.00000E+000
   6.5650   9.88000E-002    0.00000E+000
   6.5690   9.54000E-002    0.00000E+000
   6.5710   9.04000E-002    0.00000E+000
   6.5740   1.02700E-001    0.00000E+000
   6.5780   1.04000E-001    0.00000E+000
   6.5790   9.53000E-002    0.00000E+000
   6.5820   1.04400E-001    0.00000E+000
   6.5830   1.12900E-001    0.00000E+000
   6.5860   1.04300E-001    0.00000E+000
   6.5870   1.21100E-001    0.00000E+000
   6.5900   1.09100E-001    0.00000E+000
   6.5930   1.06800E-001    0.00000E+000
   6.5960   1.13800E-001    0.00000E+000
   6.5980   1.21100E-001    0.00000E+000
   6.6010   1.19000E-001    0.00000E+000
   6.6030   1.23300E-001    0.00000E+000
   6.6060   1.28900E-001    0.00000E+000
   6.6080   1.24100E-001    0.00000E+000
   6.6110   1.23800E-001    0.00000E+000
   6.6130   1.30400E-001    0.00000E+000
   6.6150   1.25600E-001    0.00000E+000
   6.6180   1.26200E-001    0.00000E+000
   6.6210   1.45500E-001    0.00000E+000
   6.6220   1.34600E-001    0.00000E+000
   6.6260   1.39600E-001    0.00000E+000
   6.6280   1.46300E-001    0.00000E+000
   6.6310   1.45900E-001    0.00000E+000
   6.6330   1.45600E-001    0.00000E+000
   6.6350   1.54300E-001    0.00000E+000
   6.6370   1.50100E-001    0.00000E+000
   6.6400   1.58100E-001    0.00000E+000
   6.6440   1.55800E-001    0.00000E+000
   6.6480   1.51600E-001    0.00000E+000
   6.6500   1.67400E-001    0.00000E+000
   6.6530   1.60700E-001    0.00000E+000
   6.6540   1.71900E-001    0.00000E+000
   6.6580   1.72600E-001    0.00000E+000
   6.6600   1.71800E-001    0.00000E+000
   6.6630   1.69700E-001    0.00000E+000
   6.6670   1.66900E-001    0.00000E+000
   6.6680   1.88600E-001    0.00000E+000
   6.6700   1.79300E-001    0.00000E+000
   6.6720   1.79200E-001    0.00000E+000
   6.6740   1.80700E-001    0.00000E+000
   6.6760   1.97900E-001    0.00000E+000
   6.6790   1.86300E-001    0.00000E+000
   6.6830   1.96600E-001    0.00000E+000
   6.6860   1.92700E-001    0.00000E+000
   6.6880   1.89500E-001    0.00000E+000
   6.6890   1.90300E-001    0.00000E+000
   6.6920   2.06800E-001    0.00000E+000
   6.6930   2.13200E-001    0.00000E+000
   6.6960   2.13200E-001    0.00000E+000
   6.6980   2.07100E-001    0.00000E+000
   6.7010   2.12800E-001    0.00000E+000
   6.7060   2.10300E-001    0.00000E+000
   6.7080   2.06400E-001    0.00000E+000
   6.7110   2.17400E-001    0.00000E+000
   6.7120   2.21500E-001    0.00000E+000
   6.7140   2.26100E-001    0.00000E+000
   6.7150   2.42600E-001    0.00000E+000
   6.7200   2.27000E-001    0.00000E+000
   6.7210   2.36700E-001    0.00000E+000
   6.7250   2.40900E-001    0.00000E+000
   6.7270   2.32800E-001    0.00000E+000
   6.7280   2.43500E-001    0.00000E+000
   6.7330   2.41300E-001    0.00000E+000
   6.7340   2.46600E-001    0.00000E+000
   6.7370   2.44400E-001    0.00000E+000
   6.7400   2.60700E-001    0.00000E+000
   6.7440   2.56400E-001    0.00000E+000
   6.7450   2.58000E-001    0.00000E+000
   6.7480   2.69100E-001    0.00000E+000
   6.7520   2.72600E-001    0.00000E+000
   6.7540   2.82700E-001    0.00000E+000
   6.7550   2.76400E-001    0.00000E+000
   6.7580   2.66400E-001    0.00000E+000
   6.7600   2.78100E-001    0.00000E+000
   6.7620   2.96300E-001    0.00000E+000
   6.7650   2.63600E-001    0.00000E+000
   6.7680   2.89600E-001    0.00000E+000
   6.7710   2.80200E-001    0.00000E+000
   6.7730   2.84700E-001    0.00000E+000
   6.7740   2.91300E-001    0.00000E+000
   6.7780   3.00000E-001    0.00000E+000
   6.7810   3.11400E-001    0.00000E+000
   6.7830   3.04000E-001    0.00000E+000
   6.7860   3.11600E-001    0.00000E+000
   6.7890   3.00300E-001    0.00000E+000
   6.7940   3.09400E-001    0.00000E+000
   6.7960   3.22200E-001    0.00000E+000
   6.7980   2.97200E-001    0.00000E+000
   6.8010   3.16400E-001    0.00000E+000
   6.8030   3.21500E-001    0.00000E+000
   6.8070   3.32200E-001    0.00000E+000
   6.8080   3.22500E-001    0.00000E+000
   6.8120   3.36100E-001    0.00000E+000
   6.8140   3.22800E-001    0.00000E+000
   6.8170   3.24600E-001    0.00000E+000
   6.8190   3.30300E-001    0.00000E+000
   6.8200   3.29600E-001    0.00000E+000
   6.8230   3.43700E-001    0.00000E+000
   6.8260   3.50900E-001    0.00000E+000
   6.8290   3.48300E-001    0.00000E+000
   6.8330   3.48300E-001    0.00000E+000
   6.8350   3.58800E-001    0.00000E+000
   6.8390   3.85300E-001    0.00000E+000
   6.8410   3.78700E-001    0.00000E+000
   6.8420   3.72200E-001    0.00000E+000
   6.8460   3.78900E-001    0.00000E+000
   6.8480   3.83600E-001    0.00000E+000
   6.8530   3.74000E-001    0.00000E+000
   6.8560   3.97500E-001    0.00000E+000
   6.8580   3.98100E-001    0.00000E+000
   6.8610   3.85200E-001    0.00000E+000
   6.8650   3.97900E-001    0.00000E+000
   6.8690   3.91200E-001    0.00000E+000
   6.8720   4.06400E-001    0.00000E+000
   6.8740   3.92600E-001    0.00000E+000
   6.8780   4.00400E-001    0.00000E+000
   6.8790   4.03200E-001    0.00000E+000
   6.8840   4.12200E-001    0.00000E+000
   6.8860   4.09800E-001    0.00000E+000
   6.8880   4.09000E-001    0.00000E+000
   6.8910   4.07800E-001    0.00000E+000
   6.8920   4.15200E-001    0.00000E+000
   6.8960   4.15300E-001    0.00000E+000
   6.8990   4.16100E-001    0.00000E+000
   6.9000   4.15400E-001    0.00000E+000
   6.9040   4.30700E-001    0.00000E+000
   6.9060   4.40900E-001    0.00000E+000
   6.9100   4.10200E-001    0.00000E+000
   6.9120   4.60600E-001    0.00000E+000
   6.9150   4.73200E-001    0.00000E+000
   6.9190   4.56500E-001    0.00000E+000
   6.9200   4.62700E-001    0.00000E+000
   6.9220   4.38200E-001    0.00000E+000
   6.9260   4.37300E-001    0.00000E+000
   6.9270   4.50300E-001    0.00000E+000
   6.9300   4.42500E-001    0.00000E+000
   6.9350   4.70300E-001    0.00000E+000
   6.9360   4.44400E-001    0.00000E+000
   6.9400   4.57900E-001    0.00000E+000
   6.9410   4.63900E-001    0.00000E+000
   6.9460   4.62000E-001    0.00000E+000
   6.9470   4.86600E-001    0.00000E+000
   6.9490   4.78000E-001    0.00000E+000
   6.9530   4.60300E-001    0.00000E+000
   6.9560   4.75500E-001    0.00000E+000
   6.9590   4.73200E-001    0.00000E+000
   6.9600   4.74100E-001    0.00000E+000
   6.9610   4.69800E-001    0.00000E+000
   6.9650   4.85000E-001    0.00000E+000
   6.9680   4.85000E-001    0.00000E+000
   6.9700   4.90700E-001    0.00000E+000
   6.9720   4.89400E-001    0.00000E+000
   6.9750   4.79800E-001    0.00000E+000
   6.9760   5.17200E-001    0.00000E+000
   6.9820   5.16300E-001    0.00000E+000
   6.9840   4.97900E-001    0.00000E+000
   6.9860   4.94600E-001    0.00000E+000
   6.9900   5.12800E-001    0.00000E+000
   6.9920   5.09100E-001    0.00000E+000
   6.9940   5.27900E-001    0.00000E+000
   6.9970   5.19900E-001    0.00000E+000
   7.0010   5.30100E-001    0.00000E+000
   7.0020   5.34600E-001    0.00000E+000
   7.0060   5.44500E-001    0.00000E+000
   7.0080   5.28500E-001    0.00000E+000
   7.0120   5.36800E-001    0.00000E+000
   7.0140   5.51400E-001    0.00000E+000
   7.0150   5.71900E-001    0.00000E+000
   7.0170   5.57700E-001    0.00000E+000
   7.0210   5.55100E-001    0.00000E+000
   7.0250   5.53300E-001    0.00000E+000
   7.0270   6.00400E-001    0.00000E+000
   7.0300   5.84000E-001    0.00000E+000
   7.0330   5.74800E-001    0.00000E+000
   7.0350   6.10500E-001    0.00000E+000
   7.0380   6.29800E-001    0.00000E+000
   7.0420   6.40500E-001    0.00000E+000
   7.0430   6.42800E-001    0.00000E+000
   7.0470   6.77500E-001    0.00000E+000
   7.0510   6.90500E-001    0.00000E+000
   7.0540   6.96200E-001    0.00000E+000
   7.0560   7.16600E-001    0.00000E+000
   7.0590   7.55800E-001    0.00000E+000
   7.0600   7.41900E-001    0.00000E+000
   7.0640   7.95300E-001    0.00000E+000
   7.0680   8.16100E-001    0.00000E+000
   7.0690   8.49400E-001    0.00000E+000
   7.0720   8.58300E-001    0.00000E+000
   7.0740   8.63000E-001    0.00000E+000
   7.0770   9.17400E-001    0.00000E+000
   7.0800   9.59900E-001    0.00000E+000
   7.0830   9.62200E-001    0.00000E+000
   7.0850   9.97500E-001    0.00000E+000
   7.0860   1.06590E+000    0.00000E+000
   7.0900   1.12390E+000    0.00000E+000
   7.0920   1.19430E+000    0.00000E+000
   7.0940   1.22870E+000    0.00000E+000
   7.0990   1.29530E+000    0.00000E+000
   7.1020   1.38060E+000    0.00000E+000
   7.1040   1.45240E+000    0.00000E+000
   7.1070   1.67870E+000    0.00000E+000
   7.1100   2.08780E+000    0.00000E+000
   7.1130   2.33740E+000    0.00000E+000
   7.1150   2.55380E+000    0.00000E+000
   7.1170   2.70660E+000    0.00000E+000
   7.1210   2.69160E+000    0.00000E+000
   7.1240   2.80540E+000    0.00000E+000
   7.1260   2.81220E+000    0.00000E+000
   7.1300   2.91460E+000    0.00000E+000
   7.1330   3.06380E+000    0.00000E+000
   7.1350   3.06350E+000    0.00000E+000
   7.1380   2.84360E+000    0.00000E+000
   7.1420   3.37510E+000    0.00000E+000
   7.1440   3.38930E+000    0.00000E+000
   7.1470   3.23860E+000    0.00000E+000
   7.1490   3.16930E+000    0.00000E+000
   7.1520   2.72940E+000    0.00000E+000
   7.1540   3.10280E+000    0.00000E+000
   7.1580   2.40690E+000    0.00000E+000
   7.1610   2.17440E+000    0.00000E+000
   7.1630   1.82370E+000    0.00000E+000
   7.1650   1.90670E+000    0.00000E+000
   7.1680   1.34230E+000    0.00000E+000
   7.1700   1.69840E+000    0.00000E+000
   7.1730   1.18070E+000    0.00000E+000
   7.1770   1.19110E+000    0.00000E+000
   7.1790   1.00000E+000    0.00000E+000
   7.1820   1.00000E+000    0.00000E+000
   7.1840   1.00000E+000    0.00000E+000
   7.1860   1.00000E+000    0.00000E+000
   7.1900   1.00000E+000    0.00000E+000
   7.1930   1.00000E+000    0.00000E+000
   7.1950   1.00000E+000    0.00000E+000
   7.1980   1.00000E+000    0.00000E+000
   7.2010   1.00000E+000    0.00000E+000
   7.2030   1.00000E+000    0.00000E+000
   7.2050   1.00000E+000    0.00000E+000
   7.2090   1.00000E+000    0.00000E+000
   7.2120   1.00000E+000    0.00000E+000
   7.2160   1.00000E+000    0.00000E+000
   7.2180   1.00000E+000    0.00000E+000
   7.2200   1.00000E+000    0.00000E+000
   7.2240   1.00000E+000    0.00000E+000
   7.2260   1.00000E+000    0.00000E+000
   7.2290   1.00000E+000    0.00000E+000
   7.2320   1.00000E+000    0.00000E+000
   7.2340   1.00000E+000    0.00000E+000
   7.2360   1.00000E+000    0.00000E+000
   7.2390   1.00000E+000    0.00000E+000
   7.2430   1.00000E+000    0.00000E+000
   7.2460   1.00000E+000    0.00000E+000
   7.2480   1.00000E+000    0.00000E+000
   7.2500   1.00000E+000    0.00000E+000
   7.2550   1.00000E+000    0.00000E+000
   7.2570   1.00000E+000    0.00000E+000
   7.2600   1.00000E+000    0.00000E+000
   7.2630   1.00000E+000    0.00000E+000
   7.2650   1.00000E+000    0.00000E+000
   7.2680   1.00000E+000    0.00000E+000
   7.2710   1.00000E+000    0.00000E+000
   7.2730   1.00000E+000    0.00000E+000
   7.2780   1.00000E+000    0.00000E+000
   7.2800   1.00000E+000    0.00000E+000
   7.2820   1.00000E+000    0.00000E+000
   7.2840   1.00000E+000    0.00000E+000
   7.2870   1.00000E+000    0.00000E+000
   7.2910   1.00000E+000    0.00000E+000
   7.2950   1.00000E+000    0.00000E+000
   7.2960   1.00000E+000    0.00000E+000
   7.3000   1.00000E+000    0.00000E+000
