# Supplementary material for: Rationally seeded computational protein design of ɑ-helical barrels
Source: Nat Chem Biol. 2024 Jun 20;20(8):991–9. doi: 10.1038/s41589-024-01642-0 (PMC11288890; doi:10.1038/s41589-024-01642-0)
Supplement: Supplementary file 5 — PDB files used for making figure panels h–j. [file 41589_2024_1642_MOESM5_ESM.zip › KIA_RP_RSPD_NatChemBiol_data_Figure3/sc-CC-7-LI_panels_c-g/AUC_panel_e/LI_SV_raw/00027.RA1]

HeptLI
R 1 20.0 40000 0012355 1.4160E11 275 1 
   5.8010   1.00000E+000    0.00000E+000
   5.8030   1.00000E+000    0.00000E+000
   5.8040   1.00000E+000    0.00000E+000
   5.8050   1.00000E+000    0.00000E+000
   5.8070   1.00000E+000    0.00000E+000
   5.8080   1.00000E+000    0.00000E+000
   5.8100   1.00000E+000    0.00000E+000
   5.8120   1.00000E+000    0.00000E+000
   5.8130   1.00000E+000    0.00000E+000
   5.8150   1.00000E+000    0.00000E+000
   5.8170   1.00000E+000    0.00000E+000
   5.8180   1.00000E+000    0.00000E+000
   5.8200   1.00000E+000    0.00000E+000
   5.8210   1.00000E+000    0.00000E+000
   5.8220   1.00000E+000    0.00000E+000
   5.8230   1.00000E+000    0.00000E+000
   5.8240   1.00000E+000    0.00000E+000
   5.8250   1.00000E+000    0.00000E+000
   5.8260   1.00000E+000    0.00000E+000
   5.8270   1.00000E+000    0.00000E+000
   5.8300   1.00000E+000    0.00000E+000
   5.8330   1.00000E+000    0.00000E+000
   5.8350  -9.48100E-001    0.00000E+000
   5.8360  -9.04600E-001    0.00000E+000
   5.8380  -7.35000E-001    0.00000E+000
   5.8390  -1.01380E+000    0.00000E+000
   5.8400  -7.01300E-001    0.00000E+000
   5.8410  -7.31300E-001    0.00000E+000
   5.8430  -5.87300E-001    0.00000E+000
   5.8450  -8.17900E-001    0.00000E+000
   5.8460  -7.22400E-001    0.00000E+000
   5.8480  -7.70600E-001    0.00000E+000
   5.8490  -1.35760E+000    0.00000E+000
   5.8510  -1.38880E+000    0.00000E+000
   5.8520  -1.44520E+000    0.00000E+000
   5.8530  -1.56160E+000    0.00000E+000
   5.8550  -1.65560E+000    0.00000E+000
   5.8560  -1.60300E+000    0.00000E+000
   5.8590  -1.59650E+000    0.00000E+000
   5.8600  -1.53190E+000    0.00000E+000
   5.8630  -1.39250E+000    0.00000E+000
   5.8650  -1.32730E+000    0.00000E+000
   5.8660  -1.18270E+000    0.00000E+000
   5.8670  -9.19700E-001    0.00000E+000
   5.8680  -7.78000E-001    0.00000E+000
   5.8690  -7.55100E-001    0.00000E+000
   5.8720  -5.31300E-001    0.00000E+000
   5.8750  -3.42400E-001    0.00000E+000
   5.8760  -2.64500E-001    0.00000E+000
   5.8770  -2.08500E-001    0.00000E+000
   5.8790  -1.79700E-001    0.00000E+000
   5.8810  -1.23400E-001    0.00000E+000
   5.8830  -4.10000E-002    0.00000E+000
   5.8850  -4.31000E-002    0.00000E+000
   5.8860  -3.18000E-002    0.00000E+000
   5.8880  -6.40000E-003    0.00000E+000
   5.8910  -2.75000E-002    0.00000E+000
   5.8930  -2.02000E-002    0.00000E+000
   5.8950  -5.70000E-003    0.00000E+000
   5.8980  -1.06000E-002    0.00000E+000
   5.8990  -1.32000E-002    0.00000E+000
   5.9020  -1.02000E-002    0.00000E+000
   5.9030  -8.70000E-003    0.00000E+000
   5.9050  -4.30000E-003    0.00000E+000
   5.9070  -2.00000E-003    0.00000E+000
   5.9090   8.00000E-003    0.00000E+000
   5.9120  -1.10000E-003    0.00000E+000
   5.9150  -3.60000E-003    0.00000E+000
   5.9160  -1.33000E-002    0.00000E+000
   5.9170  -4.60000E-003    0.00000E+000
   5.9180  -4.70000E-003    0.00000E+000
   5.9200  -1.75000E-002    0.00000E+000
   5.9220  -1.25000E-002    0.00000E+000
   5.9230  -1.60000E-003    0.00000E+000
   5.9250  -1.52000E-002    0.00000E+000
   5.9260  -1.00000E-004    0.00000E+000
   5.9270  -4.40000E-003    0.00000E+000
   5.9290   3.72000E-002    0.00000E+000
   5.9310  -1.07000E-002    0.00000E+000
   5.9320  -8.30000E-003    0.00000E+000
   5.9350  -1.30000E-002    0.00000E+000
   5.9370  -1.36000E-002    0.00000E+000
   5.9390  -1.52000E-002    0.00000E+000
   5.9400   4.20000E-003    0.00000E+000
   5.9420   3.30000E-003    0.00000E+000
   5.9440   5.80000E-003    0.00000E+000
   5.9450   1.62000E-002    0.00000E+000
   5.9470   1.79000E-002    0.00000E+000
   5.9490   2.83000E-002    0.00000E+000
   5.9510   3.24000E-002    0.00000E+000
   5.9530   1.88000E-002    0.00000E+000
   5.9540   8.00000E-003    0.00000E+000
   5.9560   4.70000E-003    0.00000E+000
   5.9570  -1.70000E-003    0.00000E+000
   5.9610  -9.60000E-003    0.00000E+000
   5.9630   2.10000E-003    0.00000E+000
   5.9680  -7.50000E-003    0.00000E+000
   5.9720  -6.80000E-003    0.00000E+000
   5.9730  -6.80000E-003    0.00000E+000
   5.9770  -1.35000E-002    0.00000E+000
   5.9790   1.80000E-003    0.00000E+000
   5.9800   1.30000E-002    0.00000E+000
   5.9830   1.50000E-003    0.00000E+000
   5.9840  -3.40000E-003    0.00000E+000
   5.9870   1.35000E-002    0.00000E+000
   5.9890   2.20000E-003    0.00000E+000
   5.9900   1.30000E-003    0.00000E+000
   5.9920   1.96000E-002    0.00000E+000
   5.9940   4.00000E-004    0.00000E+000
   5.9950   9.00000E-004    0.00000E+000
   5.9960   3.83000E-002    0.00000E+000
   5.9990   9.60000E-003    0.00000E+000
   6.0030   2.42100E-001    0.00000E+000
   6.0050  -3.15200E-001    0.00000E+000
   6.0070  -6.23800E-001    0.00000E+000
   6.0080  -2.82800E-001    0.00000E+000
   6.0100   6.86000E-002    0.00000E+000
   6.0110   4.35000E-002    0.00000E+000
   6.0150  -2.23000E-002    0.00000E+000
   6.0160  -1.96000E-002    0.00000E+000
   6.0190  -3.04000E-002    0.00000E+000
   6.0200  -2.20200E-001    0.00000E+000
   6.0220  -1.48900E-001    0.00000E+000
   6.0230   6.09800E-001    0.00000E+000
   6.0280  -2.03000E-002    0.00000E+000
   6.0290   1.43000E-002    0.00000E+000
   6.0340  -1.20000E-003    0.00000E+000
   6.0370   1.31000E-002    0.00000E+000
   6.0380   3.46000E-002    0.00000E+000
   6.0410   1.37000E-002    0.00000E+000
   6.0420   1.26000E-002    0.00000E+000
   6.0440   2.48000E-002    0.00000E+000
   6.0480   1.73000E-002    0.00000E+000
   6.0510   3.18000E-002    0.00000E+000
   6.0530   3.62000E-002    0.00000E+000
   6.0540   2.00000E-002    0.00000E+000
   6.0570   3.66000E-002    0.00000E+000
   6.0580   2.54000E-002    0.00000E+000
   6.0600   4.63000E-002    0.00000E+000
   6.0630   4.29000E-002    0.00000E+000
   6.0670   3.11000E-002    0.00000E+000
   6.0690   4.12000E-002    0.00000E+000
   6.0760   3.34000E-002    0.00000E+000
   6.0780   2.34000E-002    0.00000E+000
   6.0810   4.81000E-002    0.00000E+000
   6.0840   3.61000E-002    0.00000E+000
   6.0850   4.44000E-002    0.00000E+000
   6.0870   4.72000E-002    0.00000E+000
   6.0890   3.97000E-002    0.00000E+000
   6.0920   5.59000E-002    0.00000E+000
   6.0950   4.76000E-002    0.00000E+000
   6.0970   5.63000E-002    0.00000E+000
   6.1010   6.04000E-002    0.00000E+000
   6.1040   4.87000E-002    0.00000E+000
   6.1050   6.86000E-002    0.00000E+000
   6.1100   6.53000E-002    0.00000E+000
   6.1120   7.98000E-002    0.00000E+000
   6.1170   6.78000E-002    0.00000E+000
   6.1190   8.60000E-002    0.00000E+000
   6.1210   7.58000E-002    0.00000E+000
   6.1220   8.53000E-002    0.00000E+000
   6.1250   8.35000E-002    0.00000E+000
   6.1290   9.18000E-002    0.00000E+000
   6.1300   9.26000E-002    0.00000E+000
   6.1350   1.02400E-001    0.00000E+000
   6.1370   1.02500E-001    0.00000E+000
   6.1420   1.05700E-001    0.00000E+000
   6.1440   1.08000E-001    0.00000E+000
   6.1450   9.97000E-002    0.00000E+000
   6.1480   1.24900E-001    0.00000E+000
   6.1510   1.21800E-001    0.00000E+000
   6.1530   1.32100E-001    0.00000E+000
   6.1540   1.42700E-001    0.00000E+000
   6.1580   1.31200E-001    0.00000E+000
   6.1610   1.38000E-001    0.00000E+000
   6.1640   1.50900E-001    0.00000E+000
   6.1650   1.43600E-001    0.00000E+000
   6.1680   1.48700E-001    0.00000E+000
   6.1700   1.51500E-001    0.00000E+000
   6.1730   1.64500E-001    0.00000E+000
   6.1760   1.71800E-001    0.00000E+000
   6.1770   1.75800E-001    0.00000E+000
   6.1790   1.65600E-001    0.00000E+000
   6.1810   1.85500E-001    0.00000E+000
   6.1840   1.72000E-001    0.00000E+000
   6.1870   1.87100E-001    0.00000E+000
   6.1900   1.95800E-001    0.00000E+000
   6.1910   1.93600E-001    0.00000E+000
   6.1950   2.12300E-001    0.00000E+000
   6.1970   2.15000E-001    0.00000E+000
   6.2000   2.21700E-001    0.00000E+000
   6.2010   2.22700E-001    0.00000E+000
   6.2030   2.24500E-001    0.00000E+000
   6.2070   2.35100E-001    0.00000E+000
   6.2090   2.23000E-001    0.00000E+000
   6.2110   2.35300E-001    0.00000E+000
   6.2140   2.38200E-001    0.00000E+000
   6.2150   2.61600E-001    0.00000E+000
   6.2180   2.71900E-001    0.00000E+000
   6.2200   2.68400E-001    0.00000E+000
   6.2220   2.59600E-001    0.00000E+000
   6.2250   2.61500E-001    0.00000E+000
   6.2290   2.77500E-001    0.00000E+000
   6.2320   2.75400E-001    0.00000E+000
   6.2340   2.93100E-001    0.00000E+000
   6.2360   2.98900E-001    0.00000E+000
   6.2390   2.90400E-001    0.00000E+000
   6.2410   2.96900E-001    0.00000E+000
   6.2450   3.16400E-001    0.00000E+000
   6.2460   3.12200E-001    0.00000E+000
   6.2490   3.26500E-001    0.00000E+000
   6.2500   3.29000E-001    0.00000E+000
   6.2530   3.29800E-001    0.00000E+000
   6.2570   3.48600E-001    0.00000E+000
   6.2580   3.53400E-001    0.00000E+000
   6.2620   3.62500E-001    0.00000E+000
   6.2650   3.69600E-001    0.00000E+000
   6.2670   3.69600E-001    0.00000E+000
   6.2690   3.76200E-001    0.00000E+000
   6.2710   3.61000E-001    0.00000E+000
   6.2730   3.83900E-001    0.00000E+000
   6.2750   3.79700E-001    0.00000E+000
   6.2780   3.83500E-001    0.00000E+000
   6.2810   4.01500E-001    0.00000E+000
   6.2830   3.99400E-001    0.00000E+000
   6.2870   4.05400E-001    0.00000E+000
   6.2890   4.16200E-001    0.00000E+000
   6.2910   4.07800E-001    0.00000E+000
   6.2930   4.35400E-001    0.00000E+000
   6.3010   4.41000E-001    0.00000E+000
   6.3030   4.46300E-001    0.00000E+000
   6.3060   4.54800E-001    0.00000E+000
   6.3080   4.56900E-001    0.00000E+000
   6.3130   4.75700E-001    0.00000E+000
   6.3140   4.68300E-001    0.00000E+000
   6.3190   4.74000E-001    0.00000E+000
   6.3230   4.92800E-001    0.00000E+000
   6.3240   4.94200E-001    0.00000E+000
   6.3290   4.97000E-001    0.00000E+000
   6.3330   4.93900E-001    0.00000E+000
   6.3370   5.07400E-001    0.00000E+000
   6.3380   5.45200E-001    0.00000E+000
   6.3410   5.32600E-001    0.00000E+000
   6.3430   5.14500E-001    0.00000E+000
   6.3450   5.32500E-001    0.00000E+000
   6.3480   5.25000E-001    0.00000E+000
   6.3490   5.32000E-001    0.00000E+000
   6.3560   5.40700E-001    0.00000E+000
   6.3590   5.59800E-001    0.00000E+000
   6.3640   5.56800E-001    0.00000E+000
   6.3670   5.64800E-001    0.00000E+000
   6.3690   5.64000E-001    0.00000E+000
   6.3730   5.47400E-001    0.00000E+000
   6.3740   5.84500E-001    0.00000E+000
   6.3780   5.61300E-001    0.00000E+000
   6.3810   5.80100E-001    0.00000E+000
   6.3860   5.85500E-001    0.00000E+000
   6.3900   5.85700E-001    0.00000E+000
   6.3920   5.98200E-001    0.00000E+000
   6.3980   5.99600E-001    0.00000E+000
   6.3990   5.93800E-001    0.00000E+000
   6.4000   5.95200E-001    0.00000E+000
   6.4040   5.96200E-001    0.00000E+000
   6.4050   6.11600E-001    0.00000E+000
   6.4080   6.04200E-001    0.00000E+000
   6.4120   6.01000E-001    0.00000E+000
   6.4150   6.18700E-001    0.00000E+000
   6.4180   6.17000E-001    0.00000E+000
   6.4190   6.06500E-001    0.00000E+000
   6.4200   6.41300E-001    0.00000E+000
   6.4260   6.26000E-001    0.00000E+000
   6.4270   6.07200E-001    0.00000E+000
   6.4310   6.22000E-001    0.00000E+000
   6.4330   6.37000E-001    0.00000E+000
   6.4360   6.29800E-001    0.00000E+000
   6.4400   6.23900E-001    0.00000E+000
   6.4430   6.36200E-001    0.00000E+000
   6.4450   6.34700E-001    0.00000E+000
   6.4480   6.35400E-001    0.00000E+000
   6.4500   6.36900E-001    0.00000E+000
   6.4520   6.32200E-001    0.00000E+000
   6.4540   6.30600E-001    0.00000E+000
   6.4570   6.49500E-001    0.00000E+000
   6.4590   6.19200E-001    0.00000E+000
   6.4610   6.35200E-001    0.00000E+000
   6.4630   6.45000E-001    0.00000E+000
   6.4650   6.41400E-001    0.00000E+000
   6.4660   6.36400E-001    0.00000E+000
   6.4700   6.29100E-001    0.00000E+000
   6.4730   6.41700E-001    0.00000E+000
   6.4750   6.51600E-001    0.00000E+000
   6.4780   6.28800E-001    0.00000E+000
   6.4800   6.33900E-001    0.00000E+000
   6.4820   6.43000E-001    0.00000E+000
   6.4850   6.52900E-001    0.00000E+000
   6.4860   6.57300E-001    0.00000E+000
   6.4910   6.47800E-001    0.00000E+000
   6.4940   6.63800E-001    0.00000E+000
   6.4960   6.42000E-001    0.00000E+000
   6.4980   6.50000E-001    0.00000E+000
   6.5000   6.61700E-001    0.00000E+000
   6.5040   6.46600E-001    0.00000E+000
   6.5050   6.55300E-001    0.00000E+000
   6.5080   6.48900E-001    0.00000E+000
   6.5100   6.49500E-001    0.00000E+000
   6.5120   6.61600E-001    0.00000E+000
   6.5150   6.48100E-001    0.00000E+000
   6.5180   6.54900E-001    0.00000E+000
   6.5200   6.54100E-001    0.00000E+000
   6.5220   6.43000E-001    0.00000E+000
   6.5240   6.46200E-001    0.00000E+000
   6.5280   6.69000E-001    0.00000E+000
   6.5300   6.42000E-001    0.00000E+000
   6.5320   6.64500E-001    0.00000E+000
   6.5350   6.69900E-001    0.00000E+000
   6.5370   6.62900E-001    0.00000E+000
   6.5380   6.59500E-001    0.00000E+000
   6.5420   6.43300E-001    0.00000E+000
   6.5440   6.50500E-001    0.00000E+000
   6.5480   6.59400E-001    0.00000E+000
   6.5510   6.58600E-001    0.00000E+000
   6.5530   6.56600E-001    0.00000E+000
   6.5560   6.69800E-001    0.00000E+000
   6.5600   6.56400E-001    0.00000E+000
   6.5610   6.61300E-001    0.00000E+000
   6.5640   6.78200E-001    0.00000E+000
   6.5670   6.69000E-001    0.00000E+000
   6.5690   6.52100E-001    0.00000E+000
   6.5710   6.61100E-001    0.00000E+000
   6.5740   6.52700E-001    0.00000E+000
   6.5760   6.73500E-001    0.00000E+000
   6.5780   6.56700E-001    0.00000E+000
   6.5800   6.68500E-001    0.00000E+000
   6.5830   6.60400E-001    0.00000E+000
   6.5870   6.72000E-001    0.00000E+000
   6.5900   6.58500E-001    0.00000E+000
   6.5920   6.48500E-001    0.00000E+000
   6.5960   6.56200E-001    0.00000E+000
   6.6010   6.69100E-001    0.00000E+000
   6.6020   6.66000E-001    0.00000E+000
   6.6050   6.88400E-001    0.00000E+000
   6.6080   6.84600E-001    0.00000E+000
   6.6100   6.60600E-001    0.00000E+000
   6.6140   6.62000E-001    0.00000E+000
   6.6150   6.56300E-001    0.00000E+000
   6.6170   6.70200E-001    0.00000E+000
   6.6190   6.69400E-001    0.00000E+000
   6.6210   6.61000E-001    0.00000E+000
   6.6230   6.68300E-001    0.00000E+000
   6.6270   6.79800E-001    0.00000E+000
   6.6290   6.51700E-001    0.00000E+000
   6.6310   6.53400E-001    0.00000E+000
   6.6330   6.57700E-001    0.00000E+000
   6.6350   6.56800E-001    0.00000E+000
   6.6400   6.56200E-001    0.00000E+000
   6.6410   6.65100E-001    0.00000E+000
   6.6460   6.67400E-001    0.00000E+000
   6.6470   6.47200E-001    0.00000E+000
   6.6500   6.51800E-001    0.00000E+000
   6.6510   6.69000E-001    0.00000E+000
   6.6530   6.67900E-001    0.00000E+000
   6.6560   6.66300E-001    0.00000E+000
   6.6580   6.69400E-001    0.00000E+000
   6.6610   6.69300E-001    0.00000E+000
   6.6640   6.51700E-001    0.00000E+000
   6.6660   6.49900E-001    0.00000E+000
   6.6680   6.63000E-001    0.00000E+000
   6.6720   6.56400E-001    0.00000E+000
   6.6730   6.54600E-001    0.00000E+000
   6.6760   6.76900E-001    0.00000E+000
   6.6770   6.56600E-001    0.00000E+000
   6.6810   6.84500E-001    0.00000E+000
   6.6850   6.71600E-001    0.00000E+000
   6.6860   6.52400E-001    0.00000E+000
   6.6890   6.42500E-001    0.00000E+000
   6.6910   6.70600E-001    0.00000E+000
   6.6930   6.65900E-001    0.00000E+000
   6.6950   6.58800E-001    0.00000E+000
   6.6990   6.63300E-001    0.00000E+000
   6.7010   6.76400E-001    0.00000E+000
   6.7040   6.53700E-001    0.00000E+000
   6.7070   6.38900E-001    0.00000E+000
   6.7090   6.57000E-001    0.00000E+000
   6.7120   6.63100E-001    0.00000E+000
   6.7140   6.58200E-001    0.00000E+000
   6.7160   6.66300E-001    0.00000E+000
   6.7190   6.70800E-001    0.00000E+000
   6.7220   6.39800E-001    0.00000E+000
   6.7260   6.78400E-001    0.00000E+000
   6.7280   6.65800E-001    0.00000E+000
   6.7310   6.69300E-001    0.00000E+000
   6.7320   6.52800E-001    0.00000E+000
   6.7350   6.55800E-001    0.00000E+000
   6.7370   6.62000E-001    0.00000E+000
   6.7410   6.59300E-001    0.00000E+000
   6.7440   6.67300E-001    0.00000E+000
   6.7460   6.63300E-001    0.00000E+000
   6.7490   6.58300E-001    0.00000E+000
   6.7520   6.72900E-001    0.00000E+000
   6.7550   6.62700E-001    0.00000E+000
   6.7570   6.57500E-001    0.00000E+000
   6.7590   6.63500E-001    0.00000E+000
   6.7620   6.77200E-001    0.00000E+000
   6.7650   6.53400E-001    0.00000E+000
   6.7690   6.70300E-001    0.00000E+000
   6.7710   6.58100E-001    0.00000E+000
   6.7730   6.53300E-001    0.00000E+000
   6.7760   6.61000E-001    0.00000E+000
   6.7780   6.62700E-001    0.00000E+000
   6.7830   6.66400E-001    0.00000E+000
   6.7840   6.67200E-001    0.00000E+000
   6.7870   6.65400E-001    0.00000E+000
   6.7910   6.49900E-001    0.00000E+000
   6.7920   6.62600E-001    0.00000E+000
   6.7960   6.83800E-001    0.00000E+000
   6.7990   6.54400E-001    0.00000E+000
   6.8010   6.58100E-001    0.00000E+000
   6.8030   6.74300E-001    0.00000E+000
   6.8060   6.75200E-001    0.00000E+000
   6.8100   6.55000E-001    0.00000E+000
   6.8110   6.91000E-001    0.00000E+000
   6.8160   6.50900E-001    0.00000E+000
   6.8170   6.56200E-001    0.00000E+000
   6.8190   6.63000E-001    0.00000E+000
   6.8220   6.90800E-001    0.00000E+000
   6.8250   6.61800E-001    0.00000E+000
   6.8270   6.53600E-001    0.00000E+000
   6.8310   6.66600E-001    0.00000E+000
   6.8330   6.57000E-001    0.00000E+000
   6.8370   6.81000E-001    0.00000E+000
   6.8390   6.94000E-001    0.00000E+000
   6.8410   6.78200E-001    0.00000E+000
   6.8430   6.81200E-001    0.00000E+000
   6.8460   6.75800E-001    0.00000E+000
   6.8490   6.58200E-001    0.00000E+000
   6.8510   6.67100E-001    0.00000E+000
   6.8540   6.71800E-001    0.00000E+000
   6.8560   6.92100E-001    0.00000E+000
   6.8610   6.63000E-001    0.00000E+000
   6.8630   6.89200E-001    0.00000E+000
   6.8650   6.72400E-001    0.00000E+000
   6.8680   6.45600E-001    0.00000E+000
   6.8690   6.91100E-001    0.00000E+000
   6.8720   6.52300E-001    0.00000E+000
   6.8760   6.65500E-001    0.00000E+000
   6.8790   6.72000E-001    0.00000E+000
   6.8810   6.73100E-001    0.00000E+000
   6.8840   6.66800E-001    0.00000E+000
   6.8870   6.71200E-001    0.00000E+000
   6.8900   6.55600E-001    0.00000E+000
   6.8940   6.72200E-001    0.00000E+000
   6.8950   6.59900E-001    0.00000E+000
   6.8970   6.74800E-001    0.00000E+000
   6.8990   6.64300E-001    0.00000E+000
   6.9020   6.72500E-001    0.00000E+000
   6.9040   6.83200E-001    0.00000E+000
   6.9080   6.75300E-001    0.00000E+000
   6.9120   6.92800E-001    0.00000E+000
   6.9150   6.87400E-001    0.00000E+000
   6.9170   6.62600E-001    0.00000E+000
   6.9210   6.62200E-001    0.00000E+000
   6.9240   6.72200E-001    0.00000E+000
   6.9250   6.72200E-001    0.00000E+000
   6.9270   6.80800E-001    0.00000E+000
   6.9310   6.81400E-001    0.00000E+000
   6.9350   6.66500E-001    0.00000E+000
   6.9390   6.60900E-001    0.00000E+000
   6.9400   6.79600E-001    0.00000E+000
   6.9430   6.74000E-001    0.00000E+000
   6.9450   6.69500E-001    0.00000E+000
   6.9470   6.75200E-001    0.00000E+000
   6.9520   6.73900E-001    0.00000E+000
   6.9540   6.76000E-001    0.00000E+000
   6.9580   6.68100E-001    0.00000E+000
   6.9590   6.60700E-001    0.00000E+000
   6.9620   6.78900E-001    0.00000E+000
   6.9640   6.79800E-001    0.00000E+000
   6.9660   6.81500E-001    0.00000E+000
   6.9680   6.57000E-001    0.00000E+000
   6.9710   6.59400E-001    0.00000E+000
   6.9740   6.72800E-001    0.00000E+000
   6.9790   6.66800E-001    0.00000E+000
   6.9820   6.82200E-001    0.00000E+000
   6.9840   6.63400E-001    0.00000E+000
   6.9870   6.54900E-001    0.00000E+000
   6.9890   6.79700E-001    0.00000E+000
   6.9920   6.59300E-001    0.00000E+000
   6.9950   6.79100E-001    0.00000E+000
   6.9970   6.74500E-001    0.00000E+000
   7.0010   6.69600E-001    0.00000E+000
   7.0040   6.71100E-001    0.00000E+000
   7.0060   6.86500E-001    0.00000E+000
   7.0100   6.65400E-001    0.00000E+000
   7.0130   6.67100E-001    0.00000E+000
   7.0140   6.68100E-001    0.00000E+000
   7.0170   7.03100E-001    0.00000E+000
   7.0210   6.87900E-001    0.00000E+000
   7.0230   6.83200E-001    0.00000E+000
   7.0260   6.92900E-001    0.00000E+000
   7.0290   6.89300E-001    0.00000E+000
   7.0320   6.72200E-001    0.00000E+000
   7.0350   6.68200E-001    0.00000E+000
   7.0370   7.13200E-001    0.00000E+000
   7.0390   7.02800E-001    0.00000E+000
   7.0420   7.17100E-001    0.00000E+000
   7.0450   7.09100E-001    0.00000E+000
   7.0480   7.23900E-001    0.00000E+000
   7.0520   7.35800E-001    0.00000E+000
   7.0530   7.25600E-001    0.00000E+000
   7.0550   7.40900E-001    0.00000E+000
   7.0580   7.18800E-001    0.00000E+000
   7.0600   7.46300E-001    0.00000E+000
   7.0640   7.55400E-001    0.00000E+000
   7.0650   7.75500E-001    0.00000E+000
   7.0690   7.63900E-001    0.00000E+000
   7.0710   7.90100E-001    0.00000E+000
   7.0740   8.17500E-001    0.00000E+000
   7.0760   8.10300E-001    0.00000E+000
   7.0790   8.49500E-001    0.00000E+000
   7.0810   8.38400E-001    0.00000E+000
   7.0830   8.44200E-001    0.00000E+000
   7.0870   9.01900E-001    0.00000E+000
   7.0900   9.06400E-001    0.00000E+000
   7.0920   9.61800E-001    0.00000E+000
   7.0940   9.66100E-001    0.00000E+000
   7.0990   1.01330E+000    0.00000E+000
   7.1010   1.07270E+000    0.00000E+000
   7.1040   1.04160E+000    0.00000E+000
   7.1060   1.13480E+000    0.00000E+000
   7.1080   1.15800E+000    0.00000E+000
   7.1110   1.19010E+000    0.00000E+000
   7.1140   1.27990E+000    0.00000E+000
   7.1170   1.31640E+000    0.00000E+000
   7.1200   1.41790E+000    0.00000E+000
   7.1230   1.45970E+000    0.00000E+000
   7.1270   1.53350E+000    0.00000E+000
   7.1290   1.70020E+000    0.00000E+000
   7.1310   2.17040E+000    0.00000E+000
   7.1340   2.54170E+000    0.00000E+000
   7.1380   2.66600E+000    0.00000E+000
   7.1400   2.54420E+000    0.00000E+000
   7.1430   2.71630E+000    0.00000E+000
   7.1450   2.84890E+000    0.00000E+000
   7.1470   2.83910E+000    0.00000E+000
   7.1510   2.75500E+000    0.00000E+000
   7.1530   2.42240E+000    0.00000E+000
   7.1560   2.20410E+000    0.00000E+000
   7.1590   1.82020E+000    0.00000E+000
   7.1610   1.66800E+000    0.00000E+000
   7.1650   1.49380E+000    0.00000E+000
   7.1670   1.43480E+000    0.00000E+000
   7.1700   1.38820E+000    0.00000E+000
   7.1720   1.18060E+000    0.00000E+000
   7.1750   1.43850E+000    0.00000E+000
   7.1780   1.35330E+000    0.00000E+000
   7.1790   9.25300E-001    0.00000E+000
   7.1830   1.00000E+000    0.00000E+000
   7.1850   1.00000E+000    0.00000E+000
   7.1870   1.00000E+000    0.00000E+000
   7.1900   1.00000E+000    0.00000E+000
   7.1930   1.00000E+000    0.00000E+000
   7.1950   1.00000E+000    0.00000E+000
   7.1970   1.00000E+000    0.00000E+000
   7.2000   1.00000E+000    0.00000E+000
   7.2040   1.00000E+000    0.00000E+000
   7.2050   1.00000E+000    0.00000E+000
   7.2070   1.00000E+000    0.00000E+000
   7.2110   1.00000E+000    0.00000E+000
   7.2150   1.00000E+000    0.00000E+000
   7.2180   1.00000E+000    0.00000E+000
   7.2190   1.00000E+000    0.00000E+000
   7.2230   1.00000E+000    0.00000E+000
   7.2250   1.00000E+000    0.00000E+000
   7.2270   1.00000E+000    0.00000E+000
   7.2300   1.00000E+000    0.00000E+000
   7.2320   1.00000E+000    0.00000E+000
   7.2360   1.00000E+000    0.00000E+000
   7.2390   1.00000E+000    0.00000E+000
   7.2410   1.00000E+000    0.00000E+000
   7.2440   1.00000E+000    0.00000E+000
   7.2460   1.00000E+000    0.00000E+000
   7.2480   1.00000E+000    0.00000E+000
   7.2520   1.00000E+000    0.00000E+000
   7.2550   1.00000E+000    0.00000E+000
   7.2570   1.00000E+000    0.00000E+000
   7.2600   1.00000E+000    0.00000E+000
   7.2620   1.00000E+000    0.00000E+000
   7.2660   1.00000E+000    0.00000E+000
   7.2680   1.00000E+000    0.00000E+000
   7.2710   1.00000E+000    0.00000E+000
   7.2730   1.00000E+000    0.00000E+000
   7.2760   1.00000E+000    0.00000E+000
   7.2790   1.00000E+000    0.00000E+000
   7.2820   1.00000E+000    0.00000E+000
   7.2840   1.00000E+000    0.00000E+000
   7.2870   1.00000E+000    0.00000E+000
   7.2910   1.00000E+000    0.00000E+000
   7.2940   1.00000E+000    0.00000E+000
   7.2960   1.00000E+000    0.00000E+000
   7.2980   1.00000E+000    0.00000E+000
   7.3000   1.00000E+000    0.00000E+000
