# Supplementary material for: Rationally seeded computational protein design of ɑ-helical barrels
Source: Nat Chem Biol. 2024 Jun 20;20(8):991–9. doi: 10.1038/s41589-024-01642-0 (PMC11288890; doi:10.1038/s41589-024-01642-0)
Supplement: Supplementary file 5 — PDB files used for making figure panels h–j. [file 41589_2024_1642_MOESM5_ESM.zip › KIA_RP_RSPD_NatChemBiol_data_Figure3/sc-CC-7-LI_panels_c-g/AUC_panel_e/LI_SV_raw/00033.RA1]

HeptLI
R 1 20.0 40000 0014155 1.7320E11 275 1 
   5.8020   1.00000E+000    0.00000E+000
   5.8050   1.00000E+000    0.00000E+000
   5.8070   1.00000E+000    0.00000E+000
   5.8100   1.00000E+000    0.00000E+000
   5.8120   1.00000E+000    0.00000E+000
   5.8130   1.00000E+000    0.00000E+000
   5.8150   1.00000E+000    0.00000E+000
   5.8170   1.00000E+000    0.00000E+000
   5.8180   1.00000E+000    0.00000E+000
   5.8200   1.00000E+000    0.00000E+000
   5.8220   1.00000E+000    0.00000E+000
   5.8230   1.00000E+000    0.00000E+000
   5.8240   1.00000E+000    0.00000E+000
   5.8260   1.00000E+000    0.00000E+000
   5.8270   1.00000E+000    0.00000E+000
   5.8300   1.00000E+000    0.00000E+000
   5.8320   1.00000E+000    0.00000E+000
   5.8330   1.00000E+000    0.00000E+000
   5.8340  -9.55600E-001    0.00000E+000
   5.8350   1.00000E+000    0.00000E+000
   5.8380  -1.03080E+000    0.00000E+000
   5.8390  -6.19500E-001    0.00000E+000
   5.8420  -7.53500E-001    0.00000E+000
   5.8450  -7.98500E-001    0.00000E+000
   5.8490  -1.26390E+000    0.00000E+000
   5.8510  -1.49070E+000    0.00000E+000
   5.8520  -1.68970E+000    0.00000E+000
   5.8560  -1.66790E+000    0.00000E+000
   5.8580  -1.72620E+000    0.00000E+000
   5.8600  -1.66650E+000    0.00000E+000
   5.8630  -1.55210E+000    0.00000E+000
   5.8670  -1.27170E+000    0.00000E+000
   5.8680  -8.57800E-001    0.00000E+000
   5.8720  -4.85000E-001    0.00000E+000
   5.8760  -3.36200E-001    0.00000E+000
   5.8770  -3.01800E-001    0.00000E+000
   5.8790  -1.67100E-001    0.00000E+000
   5.8810  -1.40000E-001    0.00000E+000
   5.8830  -7.54000E-002    0.00000E+000
   5.8860  -4.53000E-002    0.00000E+000
   5.8880  -2.49000E-002    0.00000E+000
   5.8900  -1.41000E-002    0.00000E+000
   5.8930  -9.30000E-003    0.00000E+000
   5.8950  -1.88000E-002    0.00000E+000
   5.8970  -8.20000E-003    0.00000E+000
   5.8980  -7.60000E-003    0.00000E+000
   5.8990  -1.62000E-002    0.00000E+000
   5.9010  -8.60000E-003    0.00000E+000
   5.9020  -4.80000E-003    0.00000E+000
   5.9050  -4.90000E-003    0.00000E+000
   5.9090  -1.75000E-002    0.00000E+000
   5.9120  -6.20000E-003    0.00000E+000
   5.9150  -3.90000E-003    0.00000E+000
   5.9170  -2.00000E-003    0.00000E+000
   5.9180   1.00000E-003    0.00000E+000
   5.9200  -1.36000E-002    0.00000E+000
   5.9220   1.13000E-002    0.00000E+000
   5.9230   4.70000E-003    0.00000E+000
   5.9250  -4.40000E-003    0.00000E+000
   5.9270  -5.60000E-003    0.00000E+000
   5.9290   1.73000E-002    0.00000E+000
   5.9320  -2.09000E-002    0.00000E+000
   5.9330   3.50000E-003    0.00000E+000
   5.9350  -6.10000E-003    0.00000E+000
   5.9380  -4.50000E-003    0.00000E+000
   5.9400  -5.80000E-003    0.00000E+000
   5.9410  -2.30000E-003    0.00000E+000
   5.9440   5.60000E-003    0.00000E+000
   5.9450   5.60000E-003    0.00000E+000
   5.9480   9.80000E-003    0.00000E+000
   5.9490   8.10000E-003    0.00000E+000
   5.9520   2.82000E-002    0.00000E+000
   5.9540   1.68000E-002    0.00000E+000
   5.9560   7.00000E-004    0.00000E+000
   5.9570  -7.80000E-003    0.00000E+000
   5.9610  -5.00000E-003    0.00000E+000
   5.9620   9.00000E-004    0.00000E+000
   5.9640   6.60000E-003    0.00000E+000
   5.9660   6.00000E-004    0.00000E+000
   5.9680  -1.94000E-002    0.00000E+000
   5.9700  -3.40000E-003    0.00000E+000
   5.9720  -8.10000E-003    0.00000E+000
   5.9750  -1.33000E-002    0.00000E+000
   5.9770  -7.20000E-003    0.00000E+000
   5.9790   1.40000E-003    0.00000E+000
   5.9810  -2.90000E-003    0.00000E+000
   5.9820   6.50000E-003    0.00000E+000
   5.9840   3.20000E-003    0.00000E+000
   5.9870  -6.30000E-003    0.00000E+000
   5.9880   3.70000E-003    0.00000E+000
   5.9900   1.43000E-002    0.00000E+000
   5.9930   8.00000E-003    0.00000E+000
   5.9950   1.23000E-002    0.00000E+000
   5.9960   2.26000E-002    0.00000E+000
   5.9980   4.03000E-002    0.00000E+000
   6.0020   2.61100E-001    0.00000E+000
   6.0030  -3.24900E-001    0.00000E+000
   6.0050  -6.92400E-001    0.00000E+000
   6.0070  -4.25200E-001    0.00000E+000
   6.0090   1.74000E-002    0.00000E+000
   6.0130  -1.99000E-002    0.00000E+000
   6.0160  -1.98000E-002    0.00000E+000
   6.0180  -2.23000E-002    0.00000E+000
   6.0200  -2.91600E-001    0.00000E+000
   6.0230   4.08400E-001    0.00000E+000
   6.0250   5.62200E-001    0.00000E+000
   6.0280   2.62900E-001    0.00000E+000
   6.0330  -5.00000E-004    0.00000E+000
   6.0350   6.10000E-003    0.00000E+000
   6.0380   2.16000E-002    0.00000E+000
   6.0390   3.07000E-002    0.00000E+000
   6.0420   8.40000E-003    0.00000E+000
   6.0430  -2.60000E-003    0.00000E+000
   6.0450   1.57000E-002    0.00000E+000
   6.0480   7.30000E-003    0.00000E+000
   6.0510   9.90000E-003    0.00000E+000
   6.0530   1.59000E-002    0.00000E+000
   6.0550   8.10000E-003    0.00000E+000
   6.0570   1.47000E-002    0.00000E+000
   6.0580   2.37000E-002    0.00000E+000
   6.0600   2.87000E-002    0.00000E+000
   6.0620   2.07000E-002    0.00000E+000
   6.0640   1.08000E-002    0.00000E+000
   6.0680   1.51000E-002    0.00000E+000
   6.0710   2.82000E-002    0.00000E+000
   6.0760   1.55000E-002    0.00000E+000
   6.0780   2.36000E-002    0.00000E+000
   6.0790   2.21000E-002    0.00000E+000
   6.0800   3.63000E-002    0.00000E+000
   6.0860   2.05000E-002    0.00000E+000
   6.0880   7.80000E-003    0.00000E+000
   6.0890   1.64000E-002    0.00000E+000
   6.0920   3.47000E-002    0.00000E+000
   6.0930   3.37000E-002    0.00000E+000
   6.0960   4.22000E-002    0.00000E+000
   6.1030   2.92000E-002    0.00000E+000
   6.1040   2.29000E-002    0.00000E+000
   6.1060   3.36000E-002    0.00000E+000
   6.1100   4.13000E-002    0.00000E+000
   6.1110   3.44000E-002    0.00000E+000
   6.1140   5.16000E-002    0.00000E+000
   6.1150   4.12000E-002    0.00000E+000
   6.1170   4.20000E-002    0.00000E+000
   6.1200   4.99000E-002    0.00000E+000
   6.1220   4.92000E-002    0.00000E+000
   6.1260   5.15000E-002    0.00000E+000
   6.1280   5.47000E-002    0.00000E+000
   6.1290   4.55000E-002    0.00000E+000
   6.1330   5.01000E-002    0.00000E+000
   6.1350   5.36000E-002    0.00000E+000
   6.1360   6.05000E-002    0.00000E+000
   6.1390   6.07000E-002    0.00000E+000
   6.1410   6.66000E-002    0.00000E+000
   6.1440   5.09000E-002    0.00000E+000
   6.1470   6.92000E-002    0.00000E+000
   6.1490   7.46000E-002    0.00000E+000
   6.1510   7.39000E-002    0.00000E+000
   6.1520   7.15000E-002    0.00000E+000
   6.1560   7.39000E-002    0.00000E+000
   6.1600   9.12000E-002    0.00000E+000
   6.1640   8.71000E-002    0.00000E+000
   6.1650   8.46000E-002    0.00000E+000
   6.1670   9.04000E-002    0.00000E+000
   6.1710   1.12800E-001    0.00000E+000
   6.1750   8.37000E-002    0.00000E+000
   6.1770   9.49000E-002    0.00000E+000
   6.1790   1.22200E-001    0.00000E+000
   6.1830   1.02100E-001    0.00000E+000
   6.1840   1.09800E-001    0.00000E+000
   6.1870   1.11500E-001    0.00000E+000
   6.1900   1.12900E-001    0.00000E+000
   6.1930   1.30700E-001    0.00000E+000
   6.1960   1.30000E-001    0.00000E+000
   6.1980   1.29500E-001    0.00000E+000
   6.2000   1.32500E-001    0.00000E+000
   6.2020   1.34300E-001    0.00000E+000
   6.2060   1.32300E-001    0.00000E+000
   6.2070   1.43000E-001    0.00000E+000
   6.2090   1.46500E-001    0.00000E+000
   6.2120   1.47900E-001    0.00000E+000
   6.2140   1.48400E-001    0.00000E+000
   6.2160   1.52600E-001    0.00000E+000
   6.2190   1.69000E-001    0.00000E+000
   6.2200   1.62200E-001    0.00000E+000
   6.2230   1.64700E-001    0.00000E+000
   6.2250   1.65600E-001    0.00000E+000
   6.2280   1.87400E-001    0.00000E+000
   6.2320   1.79500E-001    0.00000E+000
   6.2340   1.96100E-001    0.00000E+000
   6.2360   1.83200E-001    0.00000E+000
   6.2380   1.82000E-001    0.00000E+000
   6.2410   1.88000E-001    0.00000E+000
   6.2420   2.01500E-001    0.00000E+000
   6.2460   2.05000E-001    0.00000E+000
   6.2480   2.03800E-001    0.00000E+000
   6.2510   2.16000E-001    0.00000E+000
   6.2540   2.19100E-001    0.00000E+000
   6.2570   2.27200E-001    0.00000E+000
   6.2590   2.41900E-001    0.00000E+000
   6.2610   2.44700E-001    0.00000E+000
   6.2660   2.48800E-001    0.00000E+000
   6.2670   2.52800E-001    0.00000E+000
   6.2690   2.52300E-001    0.00000E+000
   6.2710   2.59500E-001    0.00000E+000
   6.2740   2.58500E-001    0.00000E+000
   6.2770   2.73400E-001    0.00000E+000
   6.2810   2.73800E-001    0.00000E+000
   6.2820   2.82800E-001    0.00000E+000
   6.2840   2.77600E-001    0.00000E+000
   6.2870   2.89000E-001    0.00000E+000
   6.2900   2.85600E-001    0.00000E+000
   6.2930   2.95800E-001    0.00000E+000
   6.2940   3.08400E-001    0.00000E+000
   6.2980   3.10500E-001    0.00000E+000
   6.3000   3.01200E-001    0.00000E+000
   6.3030   3.31800E-001    0.00000E+000
   6.3060   3.23900E-001    0.00000E+000
   6.3100   3.29300E-001    0.00000E+000
   6.3110   3.46700E-001    0.00000E+000
   6.3170   3.33000E-001    0.00000E+000
   6.3210   3.36700E-001    0.00000E+000
   6.3240   3.66900E-001    0.00000E+000
   6.3260   3.59400E-001    0.00000E+000
   6.3280   3.70600E-001    0.00000E+000
   6.3330   3.80300E-001    0.00000E+000
   6.3370   3.97800E-001    0.00000E+000
   6.3390   4.12600E-001    0.00000E+000
   6.3440   3.85000E-001    0.00000E+000
   6.3460   4.13400E-001    0.00000E+000
   6.3490   4.18300E-001    0.00000E+000
   6.3560   4.34900E-001    0.00000E+000
   6.3600   4.43400E-001    0.00000E+000
   6.3630   4.48500E-001    0.00000E+000
   6.3680   4.48800E-001    0.00000E+000
   6.3690   4.52900E-001    0.00000E+000
   6.3720   4.50700E-001    0.00000E+000
   6.3740   4.59600E-001    0.00000E+000
   6.3780   4.66300E-001    0.00000E+000
   6.3820   4.80000E-001    0.00000E+000
   6.3870   4.74200E-001    0.00000E+000
   6.3900   4.94100E-001    0.00000E+000
   6.3910   4.87900E-001    0.00000E+000
   6.3940   5.18600E-001    0.00000E+000
   6.3970   5.02500E-001    0.00000E+000
   6.3990   4.99500E-001    0.00000E+000
   6.4010   5.10300E-001    0.00000E+000
   6.4030   4.97400E-001    0.00000E+000
   6.4080   5.08500E-001    0.00000E+000
   6.4120   5.10800E-001    0.00000E+000
   6.4130   5.23400E-001    0.00000E+000
   6.4160   5.13300E-001    0.00000E+000
   6.4170   5.36300E-001    0.00000E+000
   6.4200   5.37800E-001    0.00000E+000
   6.4220   5.34000E-001    0.00000E+000
   6.4250   5.46500E-001    0.00000E+000
   6.4270   5.38400E-001    0.00000E+000
   6.4290   5.42500E-001    0.00000E+000
   6.4310   5.51600E-001    0.00000E+000
   6.4340   5.55600E-001    0.00000E+000
   6.4380   5.53600E-001    0.00000E+000
   6.4400   5.52700E-001    0.00000E+000
   6.4430   5.57200E-001    0.00000E+000
   6.4440   5.57800E-001    0.00000E+000
   6.4480   5.48900E-001    0.00000E+000
   6.4520   5.76000E-001    0.00000E+000
   6.4540   5.83000E-001    0.00000E+000
   6.4560   5.75900E-001    0.00000E+000
   6.4580   5.68600E-001    0.00000E+000
   6.4610   5.86100E-001    0.00000E+000
   6.4620   5.84700E-001    0.00000E+000
   6.4630   5.90200E-001    0.00000E+000
   6.4660   6.00700E-001    0.00000E+000
   6.4690   5.91800E-001    0.00000E+000
   6.4720   5.89300E-001    0.00000E+000
   6.4730   6.01900E-001    0.00000E+000
   6.4770   5.93400E-001    0.00000E+000
   6.4800   5.94100E-001    0.00000E+000
   6.4820   6.03600E-001    0.00000E+000
   6.4860   5.94800E-001    0.00000E+000
   6.4880   6.03400E-001    0.00000E+000
   6.4910   6.05100E-001    0.00000E+000
   6.4930   6.07300E-001    0.00000E+000
   6.4960   6.10200E-001    0.00000E+000
   6.4970   5.93300E-001    0.00000E+000
   6.4980   6.14100E-001    0.00000E+000
   6.5010   6.25300E-001    0.00000E+000
   6.5030   6.03400E-001    0.00000E+000
   6.5070   6.19200E-001    0.00000E+000
   6.5090   6.16600E-001    0.00000E+000
   6.5120   6.12200E-001    0.00000E+000
   6.5130   6.08100E-001    0.00000E+000
   6.5170   6.25100E-001    0.00000E+000
   6.5180   6.31100E-001    0.00000E+000
   6.5190   6.22100E-001    0.00000E+000
   6.5230   6.05000E-001    0.00000E+000
   6.5280   6.30400E-001    0.00000E+000
   6.5300   6.09600E-001    0.00000E+000
   6.5330   6.32900E-001    0.00000E+000
   6.5340   6.41400E-001    0.00000E+000
   6.5370   6.35200E-001    0.00000E+000
   6.5390   6.27300E-001    0.00000E+000
   6.5440   6.39300E-001    0.00000E+000
   6.5460   6.21700E-001    0.00000E+000
   6.5480   6.16100E-001    0.00000E+000
   6.5500   6.44200E-001    0.00000E+000
   6.5530   6.42200E-001    0.00000E+000
   6.5550   6.45100E-001    0.00000E+000
   6.5580   6.41000E-001    0.00000E+000
   6.5610   6.50300E-001    0.00000E+000
   6.5640   6.33000E-001    0.00000E+000
   6.5670   6.29300E-001    0.00000E+000
   6.5710   6.35700E-001    0.00000E+000
   6.5740   6.47700E-001    0.00000E+000
   6.5750   6.34200E-001    0.00000E+000
   6.5780   6.58800E-001    0.00000E+000
   6.5790   6.54100E-001    0.00000E+000
   6.5830   6.62600E-001    0.00000E+000
   6.5860   6.57400E-001    0.00000E+000
   6.5880   6.49000E-001    0.00000E+000
   6.5900   6.46800E-001    0.00000E+000
   6.5940   6.46800E-001    0.00000E+000
   6.5960   6.43300E-001    0.00000E+000
   6.5980   6.52400E-001    0.00000E+000
   6.6000   6.48200E-001    0.00000E+000
   6.6010   6.36800E-001    0.00000E+000
   6.6060   6.34800E-001    0.00000E+000
   6.6100   6.54600E-001    0.00000E+000
   6.6120   6.44200E-001    0.00000E+000
   6.6140   6.48900E-001    0.00000E+000
   6.6160   6.48800E-001    0.00000E+000
   6.6190   6.47900E-001    0.00000E+000
   6.6210   6.50500E-001    0.00000E+000
   6.6230   6.41500E-001    0.00000E+000
   6.6260   6.55200E-001    0.00000E+000
   6.6290   6.46600E-001    0.00000E+000
   6.6310   6.39100E-001    0.00000E+000
   6.6330   6.44200E-001    0.00000E+000
   6.6350   6.53200E-001    0.00000E+000
   6.6370   6.46500E-001    0.00000E+000
   6.6400   6.52500E-001    0.00000E+000
   6.6420   6.43600E-001    0.00000E+000
   6.6450   6.39800E-001    0.00000E+000
   6.6470   6.39400E-001    0.00000E+000
   6.6500   6.53000E-001    0.00000E+000
   6.6520   6.34200E-001    0.00000E+000
   6.6540   6.45900E-001    0.00000E+000
   6.6580   6.53800E-001    0.00000E+000
   6.6590   6.51000E-001    0.00000E+000
   6.6630   6.42300E-001    0.00000E+000
   6.6640   6.47900E-001    0.00000E+000
   6.6680   6.43300E-001    0.00000E+000
   6.6700   6.41700E-001    0.00000E+000
   6.6720   6.44100E-001    0.00000E+000
   6.6740   6.63600E-001    0.00000E+000
   6.6770   6.48000E-001    0.00000E+000
   6.6810   6.55400E-001    0.00000E+000
   6.6830   6.53200E-001    0.00000E+000
   6.6860   6.45100E-001    0.00000E+000
   6.6890   6.48400E-001    0.00000E+000
   6.6910   6.33900E-001    0.00000E+000
   6.6930   6.50200E-001    0.00000E+000
   6.6950   6.62300E-001    0.00000E+000
   6.6970   6.56700E-001    0.00000E+000
   6.6990   6.60000E-001    0.00000E+000
   6.7030   6.40400E-001    0.00000E+000
   6.7050   6.48200E-001    0.00000E+000
   6.7090   6.64300E-001    0.00000E+000
   6.7110   6.65000E-001    0.00000E+000
   6.7130   6.47700E-001    0.00000E+000
   6.7150   6.54500E-001    0.00000E+000
   6.7160   6.55800E-001    0.00000E+000
   6.7180   6.53600E-001    0.00000E+000
   6.7220   6.50800E-001    0.00000E+000
   6.7250   6.56200E-001    0.00000E+000
   6.7270   6.46500E-001    0.00000E+000
   6.7310   6.53100E-001    0.00000E+000
   6.7330   6.43700E-001    0.00000E+000
   6.7360   6.55300E-001    0.00000E+000
   6.7380   6.71600E-001    0.00000E+000
   6.7410   6.56100E-001    0.00000E+000
   6.7440   6.61500E-001    0.00000E+000
   6.7470   6.50300E-001    0.00000E+000
   6.7500   6.49200E-001    0.00000E+000
   6.7530   6.49800E-001    0.00000E+000
   6.7550   6.56500E-001    0.00000E+000
   6.7580   6.37200E-001    0.00000E+000
   6.7590   6.46800E-001    0.00000E+000
   6.7620   6.54900E-001    0.00000E+000
   6.7650   6.44900E-001    0.00000E+000
   6.7680   6.49400E-001    0.00000E+000
   6.7700   6.48100E-001    0.00000E+000
   6.7730   6.49600E-001    0.00000E+000
   6.7750   6.50600E-001    0.00000E+000
   6.7770   6.52000E-001    0.00000E+000
   6.7810   6.60000E-001    0.00000E+000
   6.7830   6.68000E-001    0.00000E+000
   6.7860   6.54500E-001    0.00000E+000
   6.7870   6.59700E-001    0.00000E+000
   6.7920   6.59400E-001    0.00000E+000
   6.7940   6.57300E-001    0.00000E+000
   6.7960   6.45700E-001    0.00000E+000
   6.7990   6.36700E-001    0.00000E+000
   6.8010   6.49800E-001    0.00000E+000
   6.8030   6.48300E-001    0.00000E+000
   6.8060   6.42500E-001    0.00000E+000
   6.8090   6.44500E-001    0.00000E+000
   6.8120   6.48600E-001    0.00000E+000
   6.8150   6.44100E-001    0.00000E+000
   6.8180   6.57100E-001    0.00000E+000
   6.8200   6.59800E-001    0.00000E+000
   6.8220   6.65100E-001    0.00000E+000
   6.8250   6.64900E-001    0.00000E+000
   6.8260   6.51600E-001    0.00000E+000
   6.8300   6.45800E-001    0.00000E+000
   6.8320   6.62500E-001    0.00000E+000
   6.8350   6.62000E-001    0.00000E+000
   6.8380   6.71900E-001    0.00000E+000
   6.8390   6.46400E-001    0.00000E+000
   6.8420   6.55900E-001    0.00000E+000
   6.8460   6.61900E-001    0.00000E+000
   6.8480   6.52500E-001    0.00000E+000
   6.8510   6.58500E-001    0.00000E+000
   6.8530   6.47200E-001    0.00000E+000
   6.8560   6.66700E-001    0.00000E+000
   6.8580   6.37500E-001    0.00000E+000
   6.8620   6.58600E-001    0.00000E+000
   6.8640   6.82200E-001    0.00000E+000
   6.8650   6.43400E-001    0.00000E+000
   6.8690   6.53100E-001    0.00000E+000
   6.8720   6.73100E-001    0.00000E+000
   6.8740   6.47500E-001    0.00000E+000
   6.8780   6.50800E-001    0.00000E+000
   6.8790   6.50700E-001    0.00000E+000
   6.8840   6.63100E-001    0.00000E+000
   6.8860   6.68600E-001    0.00000E+000
   6.8880   6.51800E-001    0.00000E+000
   6.8900   6.43400E-001    0.00000E+000
   6.8930   6.53600E-001    0.00000E+000
   6.8970   6.66800E-001    0.00000E+000
   6.8990   6.46000E-001    0.00000E+000
   6.9030   6.52800E-001    0.00000E+000
   6.9040   6.48000E-001    0.00000E+000
   6.9080   6.59500E-001    0.00000E+000
   6.9130   6.74600E-001    0.00000E+000
   6.9140   7.01700E-001    0.00000E+000
   6.9160   6.68300E-001    0.00000E+000
   6.9190   6.72000E-001    0.00000E+000
   6.9220   6.68900E-001    0.00000E+000
   6.9240   6.51400E-001    0.00000E+000
   6.9270   6.62600E-001    0.00000E+000
   6.9300   6.59100E-001    0.00000E+000
   6.9330   6.64500E-001    0.00000E+000
   6.9350   7.03600E-001    0.00000E+000
   6.9370   6.61600E-001    0.00000E+000
   6.9410   6.71400E-001    0.00000E+000
   6.9420   6.36300E-001    0.00000E+000
   6.9470   6.76200E-001    0.00000E+000
   6.9520   6.44600E-001    0.00000E+000
   6.9540   6.71400E-001    0.00000E+000
   6.9580   6.44000E-001    0.00000E+000
   6.9610   6.51600E-001    0.00000E+000
   6.9630   6.52600E-001    0.00000E+000
   6.9650   6.87000E-001    0.00000E+000
   6.9690   6.52700E-001    0.00000E+000
   6.9700   6.83400E-001    0.00000E+000
   6.9710   6.56400E-001    0.00000E+000
   6.9750   6.51300E-001    0.00000E+000
   6.9770   6.69100E-001    0.00000E+000
   6.9820   6.79300E-001    0.00000E+000
   6.9870   6.46600E-001    0.00000E+000
   6.9880   6.70500E-001    0.00000E+000
   6.9910   6.66400E-001    0.00000E+000
   6.9970   6.69500E-001    0.00000E+000
   6.9980   6.74400E-001    0.00000E+000
   7.0010   6.58900E-001    0.00000E+000
   7.0050   6.71100E-001    0.00000E+000
   7.0090   6.85000E-001    0.00000E+000
   7.0130   6.66100E-001    0.00000E+000
   7.0150   6.91400E-001    0.00000E+000
   7.0170   6.65800E-001    0.00000E+000
   7.0190   6.92400E-001    0.00000E+000
   7.0220   6.92600E-001    0.00000E+000
   7.0240   6.83800E-001    0.00000E+000
   7.0270   6.92900E-001    0.00000E+000
   7.0300   7.07700E-001    0.00000E+000
   7.0330   6.91100E-001    0.00000E+000
   7.0350   6.85900E-001    0.00000E+000
   7.0370   7.13200E-001    0.00000E+000
   7.0410   7.26700E-001    0.00000E+000
   7.0440   7.02800E-001    0.00000E+000
   7.0460   7.10800E-001    0.00000E+000
   7.0490   7.29900E-001    0.00000E+000
   7.0520   7.27500E-001    0.00000E+000
   7.0530   7.37400E-001    0.00000E+000
   7.0570   7.60100E-001    0.00000E+000
   7.0590   7.59800E-001    0.00000E+000
   7.0620   7.47000E-001    0.00000E+000
   7.0640   7.85500E-001    0.00000E+000
   7.0680   7.95600E-001    0.00000E+000
   7.0690   8.00800E-001    0.00000E+000
   7.0710   8.23200E-001    0.00000E+000
   7.0750   8.22800E-001    0.00000E+000
   7.0780   8.60400E-001    0.00000E+000
   7.0810   8.78100E-001    0.00000E+000
   7.0830   8.83700E-001    0.00000E+000
   7.0850   9.09800E-001    0.00000E+000
   7.0890   9.07200E-001    0.00000E+000
   7.0920   9.39700E-001    0.00000E+000
   7.0940   1.00750E+000    0.00000E+000
   7.0970   1.05170E+000    0.00000E+000
   7.1010   1.08330E+000    0.00000E+000
   7.1030   1.09180E+000    0.00000E+000
   7.1060   1.17160E+000    0.00000E+000
   7.1090   1.23350E+000    0.00000E+000
   7.1100   1.23580E+000    0.00000E+000
   7.1130   1.34090E+000    0.00000E+000
   7.1150   1.35300E+000    0.00000E+000
   7.1190   1.45350E+000    0.00000E+000
   7.1230   1.59110E+000    0.00000E+000
   7.1260   1.86010E+000    0.00000E+000
   7.1290   2.17440E+000    0.00000E+000
   7.1320   2.46680E+000    0.00000E+000
   7.1340   2.64150E+000    0.00000E+000
   7.1370   2.82570E+000    0.00000E+000
   7.1400   2.76770E+000    0.00000E+000
   7.1420   2.59460E+000    0.00000E+000
   7.1450   2.75730E+000    0.00000E+000
   7.1470   2.85890E+000    0.00000E+000
   7.1510   2.69440E+000    0.00000E+000
   7.1530   2.19700E+000    0.00000E+000
   7.1560   2.07800E+000    0.00000E+000
   7.1590   2.07910E+000    0.00000E+000
   7.1620   1.79960E+000    0.00000E+000
   7.1650   2.10960E+000    0.00000E+000
   7.1680   1.57820E+000    0.00000E+000
   7.1690   1.54080E+000    0.00000E+000
   7.1720   1.23350E+000    0.00000E+000
   7.1750   8.16900E-001    0.00000E+000
   7.1770   1.02110E+000    0.00000E+000
   7.1790   1.00000E+000    0.00000E+000
   7.1840   1.00000E+000    0.00000E+000
   7.1850   1.00000E+000    0.00000E+000
   7.1890   1.00000E+000    0.00000E+000
   7.1920   1.00000E+000    0.00000E+000
   7.1950   1.00000E+000    0.00000E+000
   7.1970   1.00000E+000    0.00000E+000
   7.1990   1.00000E+000    0.00000E+000
   7.2010   1.00000E+000    0.00000E+000
   7.2040   1.00000E+000    0.00000E+000
   7.2060   1.00000E+000    0.00000E+000
   7.2110   1.00000E+000    0.00000E+000
   7.2130   1.00000E+000    0.00000E+000
   7.2160   1.00000E+000    0.00000E+000
   7.2180   1.00000E+000    0.00000E+000
   7.2200   1.00000E+000    0.00000E+000
   7.2240   1.00000E+000    0.00000E+000
   7.2270   1.00000E+000    0.00000E+000
   7.2290   1.00000E+000    0.00000E+000
   7.2310   1.00000E+000    0.00000E+000
   7.2340   1.00000E+000    0.00000E+000
   7.2380   1.00000E+000    0.00000E+000
   7.2410   1.00000E+000    0.00000E+000
   7.2430   1.00000E+000    0.00000E+000
   7.2460   1.00000E+000    0.00000E+000
   7.2480   1.00000E+000    0.00000E+000
   7.2520   1.00000E+000    0.00000E+000
   7.2540   1.00000E+000    0.00000E+000
   7.2570   1.00000E+000    0.00000E+000
   7.2590   1.00000E+000    0.00000E+000
   7.2640   1.00000E+000    0.00000E+000
   7.2660   1.00000E+000    0.00000E+000
   7.2710   1.00000E+000    0.00000E+000
   7.2720   1.00000E+000    0.00000E+000
   7.2750   1.00000E+000    0.00000E+000
   7.2780   1.00000E+000    0.00000E+000
   7.2800   1.00000E+000    0.00000E+000
   7.2820   1.00000E+000    0.00000E+000
   7.2850   1.00000E+000    0.00000E+000
   7.2870   1.00000E+000    0.00000E+000
   7.2910   1.00000E+000    0.00000E+000
   7.2940   1.00000E+000    0.00000E+000
   7.2960   1.00000E+000    0.00000E+000
   7.3000   1.00000E+000    0.00000E+000
