# Supplementary material for: Rationally seeded computational protein design of ɑ-helical barrels
Source: Nat Chem Biol. 2024 Jun 20;20(8):991–9. doi: 10.1038/s41589-024-01642-0 (PMC11288890; doi:10.1038/s41589-024-01642-0)
Supplement: Supplementary file 5 — PDB files used for making figure panels h–j. [file 41589_2024_1642_MOESM5_ESM.zip › KIA_RP_RSPD_NatChemBiol_data_Figure3/sc-CC-7-LI_panels_c-g/AUC_panel_e/LI_SV_raw/00032.RA1]

HeptLI
R 1 20.0 40000 0013853 1.6790E11 275 1 
   5.8000   1.00000E+000    0.00000E+000
   5.8030   1.00000E+000    0.00000E+000
   5.8050   1.00000E+000    0.00000E+000
   5.8060   1.00000E+000    0.00000E+000
   5.8070   1.00000E+000    0.00000E+000
   5.8090   1.00000E+000    0.00000E+000
   5.8100   1.00000E+000    0.00000E+000
   5.8110   1.00000E+000    0.00000E+000
   5.8120   1.00000E+000    0.00000E+000
   5.8130   1.00000E+000    0.00000E+000
   5.8150   1.00000E+000    0.00000E+000
   5.8170   1.00000E+000    0.00000E+000
   5.8190   1.00000E+000    0.00000E+000
   5.8210   1.00000E+000    0.00000E+000
   5.8230   1.00000E+000    0.00000E+000
   5.8240   1.00000E+000    0.00000E+000
   5.8260   1.00000E+000    0.00000E+000
   5.8280   1.00000E+000    0.00000E+000
   5.8300   1.00000E+000    0.00000E+000
   5.8310   1.00000E+000    0.00000E+000
   5.8320   1.00000E+000    0.00000E+000
   5.8330   1.00000E+000    0.00000E+000
   5.8340  -1.11590E+000    0.00000E+000
   5.8350  -1.10390E+000    0.00000E+000
   5.8370  -1.10560E+000    0.00000E+000
   5.8380  -7.47200E-001    0.00000E+000
   5.8400  -6.75100E-001    0.00000E+000
   5.8420  -6.03300E-001    0.00000E+000
   5.8430  -6.00900E-001    0.00000E+000
   5.8460  -7.01400E-001    0.00000E+000
   5.8480  -9.08300E-001    0.00000E+000
   5.8490  -1.28360E+000    0.00000E+000
   5.8510  -1.47090E+000    0.00000E+000
   5.8530  -1.58190E+000    0.00000E+000
   5.8540  -1.68310E+000    0.00000E+000
   5.8560  -1.67880E+000    0.00000E+000
   5.8580  -1.68800E+000    0.00000E+000
   5.8620  -1.56630E+000    0.00000E+000
   5.8630  -1.42550E+000    0.00000E+000
   5.8660  -9.27900E-001    0.00000E+000
   5.8670  -1.05030E+000    0.00000E+000
   5.8690  -6.03600E-001    0.00000E+000
   5.8710  -5.01200E-001    0.00000E+000
   5.8720  -4.57300E-001    0.00000E+000
   5.8740  -3.82500E-001    0.00000E+000
   5.8750  -3.07700E-001    0.00000E+000
   5.8760  -2.57500E-001    0.00000E+000
   5.8780  -1.47600E-001    0.00000E+000
   5.8790  -8.39000E-002    0.00000E+000
   5.8810  -9.79000E-002    0.00000E+000
   5.8850  -4.25000E-002    0.00000E+000
   5.8860  -3.66000E-002    0.00000E+000
   5.8880  -1.53000E-002    0.00000E+000
   5.8910  -5.30000E-003    0.00000E+000
   5.8930  -1.08000E-002    0.00000E+000
   5.8950  -2.12000E-002    0.00000E+000
   5.8970  -1.98000E-002    0.00000E+000
   5.8980  -1.04000E-002    0.00000E+000
   5.9010   1.00000E-004    0.00000E+000
   5.9040  -4.20000E-003    0.00000E+000
   5.9050  -0.00000E+000    0.00000E+000
   5.9060  -7.30000E-003    0.00000E+000
   5.9080  -1.14000E-002    0.00000E+000
   5.9110  -1.04000E-002    0.00000E+000
   5.9150   1.20000E-003    0.00000E+000
   5.9170  -1.12000E-002    0.00000E+000
   5.9200  -1.11000E-002    0.00000E+000
   5.9210  -6.60000E-003    0.00000E+000
   5.9220   3.50000E-003    0.00000E+000
   5.9230   7.30000E-003    0.00000E+000
   5.9250  -9.10000E-003    0.00000E+000
   5.9270  -5.60000E-003    0.00000E+000
   5.9300   2.26000E-002    0.00000E+000
   5.9310   2.31000E-002    0.00000E+000
   5.9320   4.90000E-003    0.00000E+000
   5.9340   5.30000E-003    0.00000E+000
   5.9360  -2.00000E-004    0.00000E+000
   5.9380  -1.46000E-002    0.00000E+000
   5.9400  -1.93000E-002    0.00000E+000
   5.9410  -4.40000E-003    0.00000E+000
   5.9430  -1.30000E-003    0.00000E+000
   5.9440  -2.90000E-003    0.00000E+000
   5.9460   2.56000E-002    0.00000E+000
   5.9480   1.98000E-002    0.00000E+000
   5.9500   2.27000E-002    0.00000E+000
   5.9530   3.55000E-002    0.00000E+000
   5.9540   6.20000E-003    0.00000E+000
   5.9560   5.60000E-003    0.00000E+000
   5.9570   7.50000E-003    0.00000E+000
   5.9590  -1.83000E-002    0.00000E+000
   5.9610  -5.90000E-003    0.00000E+000
   5.9630   5.70000E-003    0.00000E+000
   5.9640   8.00000E-003    0.00000E+000
   5.9670  -1.20000E-002    0.00000E+000
   5.9690   2.70000E-003    0.00000E+000
   5.9720  -7.60000E-003    0.00000E+000
   5.9770  -1.87000E-002    0.00000E+000
   5.9780  -1.76000E-002    0.00000E+000
   5.9800   7.30000E-003    0.00000E+000
   5.9820   4.60000E-003    0.00000E+000
   5.9830   1.04000E-002    0.00000E+000
   5.9860   1.01000E-002    0.00000E+000
   5.9890   3.40000E-003    0.00000E+000
   5.9900   1.13000E-002    0.00000E+000
   5.9910   0.00000E+000    0.00000E+000
   5.9930   1.81000E-002    0.00000E+000
   5.9950   8.30000E-003    0.00000E+000
   5.9980   3.23000E-002    0.00000E+000
   6.0010   2.83300E-001    0.00000E+000
   6.0050  -4.92500E-001    0.00000E+000
   6.0060  -7.81100E-001    0.00000E+000
   6.0090  -2.40500E-001    0.00000E+000
   6.0100   1.50000E-002    0.00000E+000
   6.0120  -2.99000E-002    0.00000E+000
   6.0130  -4.12000E-002    0.00000E+000
   6.0160  -6.80000E-003    0.00000E+000
   6.0180  -4.49000E-002    0.00000E+000
   6.0210  -2.85000E-001    0.00000E+000
   6.0230   7.12100E-001    0.00000E+000
   6.0270  -6.83000E-002    0.00000E+000
   6.0300  -8.20000E-003    0.00000E+000
   6.0340  -7.10000E-003    0.00000E+000
   6.0350  -1.20000E-003    0.00000E+000
   6.0380   2.48000E-002    0.00000E+000
   6.0410   2.86000E-002    0.00000E+000
   6.0420   9.40000E-003    0.00000E+000
   6.0440   7.20000E-003    0.00000E+000
   6.0490   1.12000E-002    0.00000E+000
   6.0530   3.02000E-002    0.00000E+000
   6.0550   2.43000E-002    0.00000E+000
   6.0560   1.29000E-002    0.00000E+000
   6.0600   3.36000E-002    0.00000E+000
   6.0620   1.85000E-002    0.00000E+000
   6.0650   1.77000E-002    0.00000E+000
   6.0670   1.97000E-002    0.00000E+000
   6.0710   1.81000E-002    0.00000E+000
   6.0740   1.63000E-002    0.00000E+000
   6.0760   9.30000E-003    0.00000E+000
   6.0780   1.67000E-002    0.00000E+000
   6.0820   3.55000E-002    0.00000E+000
   6.0850   1.87000E-002    0.00000E+000
   6.0870   2.26000E-002    0.00000E+000
   6.0900   1.66000E-002    0.00000E+000
   6.0920   5.09000E-002    0.00000E+000
   6.0950   3.65000E-002    0.00000E+000
   6.0960   3.09000E-002    0.00000E+000
   6.0970   3.35000E-002    0.00000E+000
   6.0990   3.35000E-002    0.00000E+000
   6.1010   4.99000E-002    0.00000E+000
   6.1080   4.05000E-002    0.00000E+000
   6.1100   3.42000E-002    0.00000E+000
   6.1130   3.52000E-002    0.00000E+000
   6.1160   6.03000E-002    0.00000E+000
   6.1200   4.78000E-002    0.00000E+000
   6.1220   5.27000E-002    0.00000E+000
   6.1240   6.03000E-002    0.00000E+000
   6.1260   5.34000E-002    0.00000E+000
   6.1300   5.34000E-002    0.00000E+000
   6.1310   5.38000E-002    0.00000E+000
   6.1340   4.86000E-002    0.00000E+000
   6.1360   5.49000E-002    0.00000E+000
   6.1400   5.17000E-002    0.00000E+000
   6.1450   5.60000E-002    0.00000E+000
   6.1460   6.32000E-002    0.00000E+000
   6.1500   7.94000E-002    0.00000E+000
   6.1530   8.89000E-002    0.00000E+000
   6.1560   1.03900E-001    0.00000E+000
   6.1570   8.11000E-002    0.00000E+000
   6.1590   8.95000E-002    0.00000E+000
   6.1610   9.69000E-002    0.00000E+000
   6.1630   9.44000E-002    0.00000E+000
   6.1650   9.02000E-002    0.00000E+000
   6.1670   1.00800E-001    0.00000E+000
   6.1700   1.14700E-001    0.00000E+000
   6.1750   1.03600E-001    0.00000E+000
   6.1760   1.11600E-001    0.00000E+000
   6.1790   1.10400E-001    0.00000E+000
   6.1810   1.22800E-001    0.00000E+000
   6.1830   1.11100E-001    0.00000E+000
   6.1850   1.20400E-001    0.00000E+000
   6.1880   1.31000E-001    0.00000E+000
   6.1910   1.34100E-001    0.00000E+000
   6.1950   1.52000E-001    0.00000E+000
   6.1960   1.39100E-001    0.00000E+000
   6.1990   1.45200E-001    0.00000E+000
   6.2000   1.40700E-001    0.00000E+000
   6.2040   1.42700E-001    0.00000E+000
   6.2060   1.45900E-001    0.00000E+000
   6.2070   1.54600E-001    0.00000E+000
   6.2090   1.61600E-001    0.00000E+000
   6.2130   1.62900E-001    0.00000E+000
   6.2140   1.65300E-001    0.00000E+000
   6.2160   1.70200E-001    0.00000E+000
   6.2180   1.88700E-001    0.00000E+000
   6.2210   1.86400E-001    0.00000E+000
   6.2230   1.81800E-001    0.00000E+000
   6.2250   1.92100E-001    0.00000E+000
   6.2290   1.97900E-001    0.00000E+000
   6.2310   1.97200E-001    0.00000E+000
   6.2340   2.05600E-001    0.00000E+000
   6.2360   2.07900E-001    0.00000E+000
   6.2380   1.99300E-001    0.00000E+000
   6.2410   2.04900E-001    0.00000E+000
   6.2430   2.25100E-001    0.00000E+000
   6.2460   2.33800E-001    0.00000E+000
   6.2500   2.23100E-001    0.00000E+000
   6.2530   2.41700E-001    0.00000E+000
   6.2540   2.33800E-001    0.00000E+000
   6.2570   2.41000E-001    0.00000E+000
   6.2580   2.41100E-001    0.00000E+000
   6.2620   2.66500E-001    0.00000E+000
   6.2660   2.58200E-001    0.00000E+000
   6.2690   2.64700E-001    0.00000E+000
   6.2710   2.66900E-001    0.00000E+000
   6.2740   2.71400E-001    0.00000E+000
   6.2770   2.76200E-001    0.00000E+000
   6.2800   3.04400E-001    0.00000E+000
   6.2820   2.83900E-001    0.00000E+000
   6.2840   2.99800E-001    0.00000E+000
   6.2850   3.07500E-001    0.00000E+000
   6.2890   2.92300E-001    0.00000E+000
   6.2910   3.20100E-001    0.00000E+000
   6.2940   3.23100E-001    0.00000E+000
   6.2970   3.18600E-001    0.00000E+000
   6.3020   3.25500E-001    0.00000E+000
   6.3030   3.36500E-001    0.00000E+000
   6.3060   3.38600E-001    0.00000E+000
   6.3110   3.63900E-001    0.00000E+000
   6.3140   3.56900E-001    0.00000E+000
   6.3200   3.73500E-001    0.00000E+000
   6.3230   3.83200E-001    0.00000E+000
   6.3260   3.85000E-001    0.00000E+000
   6.3300   3.95000E-001    0.00000E+000
   6.3340   3.97400E-001    0.00000E+000
   6.3360   4.31600E-001    0.00000E+000
   6.3380   4.25000E-001    0.00000E+000
   6.3430   4.10400E-001    0.00000E+000
   6.3470   4.36500E-001    0.00000E+000
   6.3480   4.44300E-001    0.00000E+000
   6.3500   4.33700E-001    0.00000E+000
   6.3510   4.35300E-001    0.00000E+000
   6.3530   4.48200E-001    0.00000E+000
   6.3550   4.48900E-001    0.00000E+000
   6.3620   4.67900E-001    0.00000E+000
   6.3670   4.70900E-001    0.00000E+000
   6.3690   4.91500E-001    0.00000E+000
   6.3720   4.78200E-001    0.00000E+000
   6.3740   4.85500E-001    0.00000E+000
   6.3790   4.87400E-001    0.00000E+000
   6.3840   4.84000E-001    0.00000E+000
   6.3870   5.04800E-001    0.00000E+000
   6.3900   5.00800E-001    0.00000E+000
   6.3910   5.00900E-001    0.00000E+000
   6.3950   5.08400E-001    0.00000E+000
   6.3960   5.24900E-001    0.00000E+000
   6.3970   5.18600E-001    0.00000E+000
   6.4000   5.32500E-001    0.00000E+000
   6.4010   5.25100E-001    0.00000E+000
   6.4070   5.30000E-001    0.00000E+000
   6.4110   5.30900E-001    0.00000E+000
   6.4130   5.37100E-001    0.00000E+000
   6.4160   5.27000E-001    0.00000E+000
   6.4180   5.42400E-001    0.00000E+000
   6.4200   5.40700E-001    0.00000E+000
   6.4220   5.43000E-001    0.00000E+000
   6.4240   5.65600E-001    0.00000E+000
   6.4270   5.50200E-001    0.00000E+000
   6.4290   5.59300E-001    0.00000E+000
   6.4330   5.63000E-001    0.00000E+000
   6.4340   5.63500E-001    0.00000E+000
   6.4360   5.82900E-001    0.00000E+000
   6.4380   5.64900E-001    0.00000E+000
   6.4400   5.62700E-001    0.00000E+000
   6.4410   5.88500E-001    0.00000E+000
   6.4450   5.80500E-001    0.00000E+000
   6.4480   5.74800E-001    0.00000E+000
   6.4510   5.83700E-001    0.00000E+000
   6.4520   5.87700E-001    0.00000E+000
   6.4550   5.70900E-001    0.00000E+000
   6.4570   6.05700E-001    0.00000E+000
   6.4610   6.05900E-001    0.00000E+000
   6.4630   6.02700E-001    0.00000E+000
   6.4650   5.96200E-001    0.00000E+000
   6.4660   6.15000E-001    0.00000E+000
   6.4690   5.90400E-001    0.00000E+000
   6.4720   6.03000E-001    0.00000E+000
   6.4750   6.06100E-001    0.00000E+000
   6.4780   5.90200E-001    0.00000E+000
   6.4790   5.98900E-001    0.00000E+000
   6.4820   6.01500E-001    0.00000E+000
   6.4840   6.24600E-001    0.00000E+000
   6.4860   6.29300E-001    0.00000E+000
   6.4890   6.11900E-001    0.00000E+000
   6.4910   6.11200E-001    0.00000E+000
   6.4940   6.06800E-001    0.00000E+000
   6.4960   5.97500E-001    0.00000E+000
   6.4980   6.09900E-001    0.00000E+000
   6.5000   6.24500E-001    0.00000E+000
   6.5040   6.17600E-001    0.00000E+000
   6.5050   6.28600E-001    0.00000E+000
   6.5080   6.11400E-001    0.00000E+000
   6.5090   6.23600E-001    0.00000E+000
   6.5120   6.22300E-001    0.00000E+000
   6.5140   6.18200E-001    0.00000E+000
   6.5160   6.28700E-001    0.00000E+000
   6.5190   6.30700E-001    0.00000E+000
   6.5210   6.29700E-001    0.00000E+000
   6.5230   6.14100E-001    0.00000E+000
   6.5250   6.34800E-001    0.00000E+000
   6.5280   6.27900E-001    0.00000E+000
   6.5300   6.25600E-001    0.00000E+000
   6.5320   6.26400E-001    0.00000E+000
   6.5340   6.51000E-001    0.00000E+000
   6.5370   6.41600E-001    0.00000E+000
   6.5380   6.20300E-001    0.00000E+000
   6.5440   6.48800E-001    0.00000E+000
   6.5460   6.29400E-001    0.00000E+000
   6.5480   6.49300E-001    0.00000E+000
   6.5500   6.39900E-001    0.00000E+000
   6.5520   6.35700E-001    0.00000E+000
   6.5550   6.45400E-001    0.00000E+000
   6.5570   6.44900E-001    0.00000E+000
   6.5590   6.31300E-001    0.00000E+000
   6.5600   6.33000E-001    0.00000E+000
   6.5640   6.38400E-001    0.00000E+000
   6.5670   6.46400E-001    0.00000E+000
   6.5700   6.40900E-001    0.00000E+000
   6.5710   6.39200E-001    0.00000E+000
   6.5730   6.42000E-001    0.00000E+000
   6.5750   6.51700E-001    0.00000E+000
   6.5780   6.49600E-001    0.00000E+000
   6.5800   6.51500E-001    0.00000E+000
   6.5830   6.26100E-001    0.00000E+000
   6.5850   6.53100E-001    0.00000E+000
   6.5870   6.29500E-001    0.00000E+000
   6.5920   6.32000E-001    0.00000E+000
   6.5940   6.54400E-001    0.00000E+000
   6.5960   6.40600E-001    0.00000E+000
   6.5990   6.50800E-001    0.00000E+000
   6.6020   6.47100E-001    0.00000E+000
   6.6050   6.36500E-001    0.00000E+000
   6.6070   6.49000E-001    0.00000E+000
   6.6110   6.37200E-001    0.00000E+000
   6.6130   6.56800E-001    0.00000E+000
   6.6140   6.35800E-001    0.00000E+000
   6.6160   6.42700E-001    0.00000E+000
   6.6200   6.50000E-001    0.00000E+000
   6.6220   6.50900E-001    0.00000E+000
   6.6240   6.42000E-001    0.00000E+000
   6.6290   6.62900E-001    0.00000E+000
   6.6310   6.60100E-001    0.00000E+000
   6.6330   6.58100E-001    0.00000E+000
   6.6350   6.58100E-001    0.00000E+000
   6.6370   6.44500E-001    0.00000E+000
   6.6420   6.52200E-001    0.00000E+000
   6.6440   6.50200E-001    0.00000E+000
   6.6470   6.38900E-001    0.00000E+000
   6.6480   6.37600E-001    0.00000E+000
   6.6500   6.62600E-001    0.00000E+000
   6.6520   6.49800E-001    0.00000E+000
   6.6540   6.48900E-001    0.00000E+000
   6.6580   6.55500E-001    0.00000E+000
   6.6610   6.56400E-001    0.00000E+000
   6.6640   6.50500E-001    0.00000E+000
   6.6660   6.43500E-001    0.00000E+000
   6.6680   6.53300E-001    0.00000E+000
   6.6700   6.40100E-001    0.00000E+000
   6.6730   6.63200E-001    0.00000E+000
   6.6740   6.81500E-001    0.00000E+000
   6.6770   6.48000E-001    0.00000E+000
   6.6810   6.64900E-001    0.00000E+000
   6.6830   6.62500E-001    0.00000E+000
   6.6860   6.64100E-001    0.00000E+000
   6.6890   6.59800E-001    0.00000E+000
   6.6910   6.50300E-001    0.00000E+000
   6.6930   6.68200E-001    0.00000E+000
   6.6950   6.56500E-001    0.00000E+000
   6.6970   6.43400E-001    0.00000E+000
   6.6990   6.53200E-001    0.00000E+000
   6.7040   6.59500E-001    0.00000E+000
   6.7070   6.43800E-001    0.00000E+000
   6.7090   6.60200E-001    0.00000E+000
   6.7110   6.51500E-001    0.00000E+000
   6.7130   6.29100E-001    0.00000E+000
   6.7150   6.45300E-001    0.00000E+000
   6.7190   6.38100E-001    0.00000E+000
   6.7220   6.57600E-001    0.00000E+000
   6.7270   6.52400E-001    0.00000E+000
   6.7280   6.56300E-001    0.00000E+000
   6.7310   6.54300E-001    0.00000E+000
   6.7330   6.39000E-001    0.00000E+000
   6.7350   6.46700E-001    0.00000E+000
   6.7370   6.55300E-001    0.00000E+000
   6.7380   6.43000E-001    0.00000E+000
   6.7430   6.70100E-001    0.00000E+000
   6.7460   6.59000E-001    0.00000E+000
   6.7490   6.40000E-001    0.00000E+000
   6.7500   6.73600E-001    0.00000E+000
   6.7530   6.62200E-001    0.00000E+000
   6.7550   6.56500E-001    0.00000E+000
   6.7570   6.32700E-001    0.00000E+000
   6.7600   6.65500E-001    0.00000E+000
   6.7620   6.57500E-001    0.00000E+000
   6.7660   6.49600E-001    0.00000E+000
   6.7680   6.53900E-001    0.00000E+000
   6.7710   6.50800E-001    0.00000E+000
   6.7730   6.48800E-001    0.00000E+000
   6.7760   6.46300E-001    0.00000E+000
   6.7800   6.52900E-001    0.00000E+000
   6.7830   6.66700E-001    0.00000E+000
   6.7850   6.52300E-001    0.00000E+000
   6.7870   6.63000E-001    0.00000E+000
   6.7910   6.29200E-001    0.00000E+000
   6.7940   6.59200E-001    0.00000E+000
   6.7950   6.62300E-001    0.00000E+000
   6.8000   6.54400E-001    0.00000E+000
   6.8030   6.53100E-001    0.00000E+000
   6.8050   6.66800E-001    0.00000E+000
   6.8070   6.54400E-001    0.00000E+000
   6.8100   6.52900E-001    0.00000E+000
   6.8130   6.47300E-001    0.00000E+000
   6.8160   6.45300E-001    0.00000E+000
   6.8180   6.49300E-001    0.00000E+000
   6.8200   6.56100E-001    0.00000E+000
   6.8220   6.63500E-001    0.00000E+000
   6.8260   6.49300E-001    0.00000E+000
   6.8280   6.67000E-001    0.00000E+000
   6.8300   6.53900E-001    0.00000E+000
   6.8330   6.66300E-001    0.00000E+000
   6.8380   6.88900E-001    0.00000E+000
   6.8400   6.48400E-001    0.00000E+000
   6.8420   6.66700E-001    0.00000E+000
   6.8440   6.56500E-001    0.00000E+000
   6.8480   6.59200E-001    0.00000E+000
   6.8490   6.43000E-001    0.00000E+000
   6.8530   6.65900E-001    0.00000E+000
   6.8550   6.42500E-001    0.00000E+000
   6.8560   6.52400E-001    0.00000E+000
   6.8610   6.66300E-001    0.00000E+000
   6.8640   6.47700E-001    0.00000E+000
   6.8650   6.62900E-001    0.00000E+000
   6.8690   6.60400E-001    0.00000E+000
   6.8710   6.66700E-001    0.00000E+000
   6.8740   6.41600E-001    0.00000E+000
   6.8760   6.65300E-001    0.00000E+000
   6.8790   6.43400E-001    0.00000E+000
   6.8830   6.56300E-001    0.00000E+000
   6.8840   6.52100E-001    0.00000E+000
   6.8870   6.56400E-001    0.00000E+000
   6.8910   6.36500E-001    0.00000E+000
   6.8940   6.57400E-001    0.00000E+000
   6.8960   6.70200E-001    0.00000E+000
   6.8990   6.55200E-001    0.00000E+000
   6.9020   6.57000E-001    0.00000E+000
   6.9040   6.57800E-001    0.00000E+000
   6.9060   6.83200E-001    0.00000E+000
   6.9110   6.78900E-001    0.00000E+000
   6.9140   7.02900E-001    0.00000E+000
   6.9150   6.92200E-001    0.00000E+000
   6.9180   6.66800E-001    0.00000E+000
   6.9220   6.70100E-001    0.00000E+000
   6.9250   6.52000E-001    0.00000E+000
   6.9270   6.78000E-001    0.00000E+000
   6.9300   6.87200E-001    0.00000E+000
   6.9330   6.55900E-001    0.00000E+000
   6.9350   6.76000E-001    0.00000E+000
   6.9380   6.39900E-001    0.00000E+000
   6.9400   6.60300E-001    0.00000E+000
   6.9440   6.27800E-001    0.00000E+000
   6.9450   6.71900E-001    0.00000E+000
   6.9480   6.69900E-001    0.00000E+000
   6.9520   6.51700E-001    0.00000E+000
   6.9550   6.56500E-001    0.00000E+000
   6.9580   6.55800E-001    0.00000E+000
   6.9610   6.51500E-001    0.00000E+000
   6.9650   6.57400E-001    0.00000E+000
   6.9680   6.49900E-001    0.00000E+000
   6.9700   6.70000E-001    0.00000E+000
   6.9730   6.62500E-001    0.00000E+000
   6.9760   6.55000E-001    0.00000E+000
   6.9790   6.72800E-001    0.00000E+000
   6.9810   6.75900E-001    0.00000E+000
   6.9840   6.62200E-001    0.00000E+000
   6.9880   6.70900E-001    0.00000E+000
   6.9890   6.54700E-001    0.00000E+000
   6.9920   6.49000E-001    0.00000E+000
   6.9970   6.71700E-001    0.00000E+000
   6.9990   6.58600E-001    0.00000E+000
   7.0040   6.53000E-001    0.00000E+000
   7.0050   6.77100E-001    0.00000E+000
   7.0070   6.84500E-001    0.00000E+000
   7.0130   6.83300E-001    0.00000E+000
   7.0150   6.78000E-001    0.00000E+000
   7.0180   6.87100E-001    0.00000E+000
   7.0210   6.92900E-001    0.00000E+000
   7.0240   6.81400E-001    0.00000E+000
   7.0260   6.96200E-001    0.00000E+000
   7.0290   6.99500E-001    0.00000E+000
   7.0330   6.74100E-001    0.00000E+000
   7.0340   6.76100E-001    0.00000E+000
   7.0370   7.27500E-001    0.00000E+000
   7.0390   7.03100E-001    0.00000E+000
   7.0420   7.38700E-001    0.00000E+000
   7.0440   7.06500E-001    0.00000E+000
   7.0460   7.08300E-001    0.00000E+000
   7.0490   7.10400E-001    0.00000E+000
   7.0520   7.34800E-001    0.00000E+000
   7.0540   7.33000E-001    0.00000E+000
   7.0580   7.63600E-001    0.00000E+000
   7.0590   7.68400E-001    0.00000E+000
   7.0620   7.72300E-001    0.00000E+000
   7.0640   7.88900E-001    0.00000E+000
   7.0670   7.89700E-001    0.00000E+000
   7.0720   8.24400E-001    0.00000E+000
   7.0730   8.09400E-001    0.00000E+000
   7.0760   8.33000E-001    0.00000E+000
   7.0780   8.59800E-001    0.00000E+000
   7.0810   8.66100E-001    0.00000E+000
   7.0830   8.69700E-001    0.00000E+000
   7.0850   9.10800E-001    0.00000E+000
   7.0880   9.41800E-001    0.00000E+000
   7.0910   9.34500E-001    0.00000E+000
   7.0920   9.77800E-001    0.00000E+000
   7.0970   1.00590E+000    0.00000E+000
   7.0990   1.03770E+000    0.00000E+000
   7.1010   1.08140E+000    0.00000E+000
   7.1040   1.10440E+000    0.00000E+000
   7.1070   1.16810E+000    0.00000E+000
   7.1090   1.20630E+000    0.00000E+000
   7.1120   1.28430E+000    0.00000E+000
   7.1150   1.35790E+000    0.00000E+000
   7.1170   1.35890E+000    0.00000E+000
   7.1210   1.51230E+000    0.00000E+000
   7.1240   1.60200E+000    0.00000E+000
   7.1270   2.00480E+000    0.00000E+000
   7.1310   2.22540E+000    0.00000E+000
   7.1340   2.60940E+000    0.00000E+000
   7.1370   2.46590E+000    0.00000E+000
   7.1390   2.63520E+000    0.00000E+000
   7.1410   2.77370E+000    0.00000E+000
   7.1440   3.12610E+000    0.00000E+000
   7.1470   3.00350E+000    0.00000E+000
   7.1500   3.06500E+000    0.00000E+000
   7.1530   2.65210E+000    0.00000E+000
   7.1560   2.17250E+000    0.00000E+000
   7.1580   2.05900E+000    0.00000E+000
   7.1610   1.95340E+000    0.00000E+000
   7.1630   1.82920E+000    0.00000E+000
   7.1650   2.04890E+000    0.00000E+000
   7.1680   1.71440E+000    0.00000E+000
   7.1700   1.09280E+000    0.00000E+000
   7.1740   1.46430E+000    0.00000E+000
   7.1760   1.41480E+000    0.00000E+000
   7.1790   5.34300E-001    0.00000E+000
   7.1810   1.00000E+000    0.00000E+000
   7.1840   1.00000E+000    0.00000E+000
   7.1860   1.00000E+000    0.00000E+000
   7.1880   1.00000E+000    0.00000E+000
   7.1930   1.00000E+000    0.00000E+000
   7.1950   1.00000E+000    0.00000E+000
   7.1970   1.00000E+000    0.00000E+000
   7.2010   1.00000E+000    0.00000E+000
   7.2020   1.00000E+000    0.00000E+000
   7.2050   1.00000E+000    0.00000E+000
   7.2080   1.00000E+000    0.00000E+000
   7.2110   1.00000E+000    0.00000E+000
   7.2160   1.00000E+000    0.00000E+000
   7.2180   1.00000E+000    0.00000E+000
   7.2200   1.00000E+000    0.00000E+000
   7.2230   1.00000E+000    0.00000E+000
   7.2250   1.00000E+000    0.00000E+000
   7.2280   1.00000E+000    0.00000E+000
   7.2300   1.00000E+000    0.00000E+000
   7.2320   1.00000E+000    0.00000E+000
   7.2360   1.00000E+000    0.00000E+000
   7.2390   1.00000E+000    0.00000E+000
   7.2410   1.00000E+000    0.00000E+000
   7.2460   1.00000E+000    0.00000E+000
   7.2480   1.00000E+000    0.00000E+000
   7.2500   1.00000E+000    0.00000E+000
   7.2530   1.00000E+000    0.00000E+000
   7.2550   1.00000E+000    0.00000E+000
   7.2580   1.00000E+000    0.00000E+000
   7.2610   1.00000E+000    0.00000E+000
   7.2640   1.00000E+000    0.00000E+000
   7.2680   1.00000E+000    0.00000E+000
   7.2710   1.00000E+000    0.00000E+000
   7.2730   1.00000E+000    0.00000E+000
   7.2770   1.00000E+000    0.00000E+000
   7.2790   1.00000E+000    0.00000E+000
   7.2820   1.00000E+000    0.00000E+000
   7.2840   1.00000E+000    0.00000E+000
   7.2870   1.00000E+000    0.00000E+000
   7.2910   1.00000E+000    0.00000E+000
   7.2950   1.00000E+000    0.00000E+000
   7.2960   1.00000E+000    0.00000E+000
   7.3000   1.00000E+000    0.00000E+000
