# Supplementary material for: Rationally seeded computational protein design of ɑ-helical barrels
Source: Nat Chem Biol. 2024 Jun 20;20(8):991–9. doi: 10.1038/s41589-024-01642-0 (PMC11288890; doi:10.1038/s41589-024-01642-0)
Supplement: Supplementary file 5 — PDB files used for making figure panels h–j. [file 41589_2024_1642_MOESM5_ESM.zip › KIA_RP_RSPD_NatChemBiol_data_Figure3/sc-CC-7-LI_panels_c-g/AUC_panel_e/LI_SV_raw/00026.RA1]

HeptLI
R 1 20.0 40000 0012058 1.3640E11 275 1 
   5.8020   1.00000E+000    0.00000E+000
   5.8060   1.00000E+000    0.00000E+000
   5.8080   1.00000E+000    0.00000E+000
   5.8100   1.00000E+000    0.00000E+000
   5.8120   1.00000E+000    0.00000E+000
   5.8140   1.00000E+000    0.00000E+000
   5.8170   1.00000E+000    0.00000E+000
   5.8190   1.00000E+000    0.00000E+000
   5.8220   1.00000E+000    0.00000E+000
   5.8230   1.00000E+000    0.00000E+000
   5.8250   1.00000E+000    0.00000E+000
   5.8260   1.00000E+000    0.00000E+000
   5.8280   1.00000E+000    0.00000E+000
   5.8290   1.00000E+000    0.00000E+000
   5.8300   1.00000E+000    0.00000E+000
   5.8310   1.00000E+000    0.00000E+000
   5.8330   1.00000E+000    0.00000E+000
   5.8350  -1.86150E+000    0.00000E+000
   5.8360  -1.07980E+000    0.00000E+000
   5.8380  -8.81900E-001    0.00000E+000
   5.8400  -5.60900E-001    0.00000E+000
   5.8430  -7.16300E-001    0.00000E+000
   5.8440  -7.72100E-001    0.00000E+000
   5.8450  -6.10000E-001    0.00000E+000
   5.8470  -1.23640E+000    0.00000E+000
   5.8510  -1.42320E+000    0.00000E+000
   5.8530  -1.65030E+000    0.00000E+000
   5.8540  -1.68310E+000    0.00000E+000
   5.8560  -1.62020E+000    0.00000E+000
   5.8570  -1.71120E+000    0.00000E+000
   5.8580  -1.55980E+000    0.00000E+000
   5.8600  -1.48800E+000    0.00000E+000
   5.8630  -1.17140E+000    0.00000E+000
   5.8660  -9.35900E-001    0.00000E+000
   5.8670  -9.28300E-001    0.00000E+000
   5.8690  -5.96000E-001    0.00000E+000
   5.8700  -5.43500E-001    0.00000E+000
   5.8720  -4.26400E-001    0.00000E+000
   5.8740  -3.66800E-001    0.00000E+000
   5.8760  -2.56400E-001    0.00000E+000
   5.8770  -2.05000E-001    0.00000E+000
   5.8800  -1.05500E-001    0.00000E+000
   5.8810  -1.02000E-001    0.00000E+000
   5.8830  -3.99000E-002    0.00000E+000
   5.8850  -3.61000E-002    0.00000E+000
   5.8860  -3.64000E-002    0.00000E+000
   5.8880  -2.11000E-002    0.00000E+000
   5.8900  -4.80000E-003    0.00000E+000
   5.8920  -3.70000E-003    0.00000E+000
   5.8930  -1.58000E-002    0.00000E+000
   5.8950  -8.50000E-003    0.00000E+000
   5.8970  -2.00000E-002    0.00000E+000
   5.9000  -1.22000E-002    0.00000E+000
   5.9010  -9.70000E-003    0.00000E+000
   5.9020  -5.40000E-003    0.00000E+000
   5.9050  -2.68000E-002    0.00000E+000
   5.9080  -3.30000E-003    0.00000E+000
   5.9090   3.60000E-003    0.00000E+000
   5.9110  -1.00000E-003    0.00000E+000
   5.9120  -6.00000E-004    0.00000E+000
   5.9150   9.00000E-004    0.00000E+000
   5.9170  -4.00000E-004    0.00000E+000
   5.9200  -7.60000E-003    0.00000E+000
   5.9210  -9.60000E-003    0.00000E+000
   5.9220   9.00000E-004    0.00000E+000
   5.9230   9.60000E-003    0.00000E+000
   5.9260  -7.40000E-003    0.00000E+000
   5.9270  -7.30000E-003    0.00000E+000
   5.9280   1.76000E-002    0.00000E+000
   5.9310  -1.76000E-002    0.00000E+000
   5.9320   5.60000E-003    0.00000E+000
   5.9350  -5.40000E-003    0.00000E+000
   5.9380  -1.69000E-002    0.00000E+000
   5.9390  -4.50000E-003    0.00000E+000
   5.9420  -2.90000E-003    0.00000E+000
   5.9440   1.00000E-003    0.00000E+000
   5.9450   2.33000E-002    0.00000E+000
   5.9470   1.77000E-002    0.00000E+000
   5.9490   3.14000E-002    0.00000E+000
   5.9510   3.31000E-002    0.00000E+000
   5.9540   1.24000E-002    0.00000E+000
   5.9560  -7.00000E-004    0.00000E+000
   5.9580  -1.24000E-002    0.00000E+000
   5.9610  -2.50000E-003    0.00000E+000
   5.9630   7.00000E-003    0.00000E+000
   5.9670  -3.20000E-003    0.00000E+000
   5.9690  -2.20000E-003    0.00000E+000
   5.9720  -8.30000E-003    0.00000E+000
   5.9730  -1.22000E-002    0.00000E+000
   5.9770  -9.00000E-003    0.00000E+000
   5.9790   7.00000E-003    0.00000E+000
   5.9810   1.90000E-003    0.00000E+000
   5.9840   1.30000E-003    0.00000E+000
   5.9860   5.70000E-003    0.00000E+000
   5.9890   5.20000E-003    0.00000E+000
   5.9900   4.50000E-003    0.00000E+000
   5.9930   7.00000E-003    0.00000E+000
   5.9950   1.42000E-002    0.00000E+000
   5.9960   1.91000E-002    0.00000E+000
   5.9970   4.86000E-002    0.00000E+000
   6.0010   1.90600E-001    0.00000E+000
   6.0020   2.66100E-001    0.00000E+000
   6.0040  -7.06400E-001    0.00000E+000
   6.0050  -7.30800E-001    0.00000E+000
   6.0080  -1.87100E-001    0.00000E+000
   6.0090   3.93000E-002    0.00000E+000
   6.0120  -5.96000E-002    0.00000E+000
   6.0140  -1.09000E-002    0.00000E+000
   6.0170  -1.88000E-002    0.00000E+000
   6.0190  -2.48000E-002    0.00000E+000
   6.0210  -2.86500E-001    0.00000E+000
   6.0250   6.48900E-001    0.00000E+000
   6.0280   7.50000E-003    0.00000E+000
   6.0340  -4.60000E-003    0.00000E+000
   6.0350   6.50000E-003    0.00000E+000
   6.0380   2.22000E-002    0.00000E+000
   6.0410   2.52000E-002    0.00000E+000
   6.0420   1.95000E-002    0.00000E+000
   6.0440   2.75000E-002    0.00000E+000
   6.0500   3.36000E-002    0.00000E+000
   6.0510   3.45000E-002    0.00000E+000
   6.0530   3.05000E-002    0.00000E+000
   6.0540   4.50000E-002    0.00000E+000
   6.0560   2.60000E-002    0.00000E+000
   6.0580   3.71000E-002    0.00000E+000
   6.0600   3.56000E-002    0.00000E+000
   6.0640   3.10000E-002    0.00000E+000
   6.0650   4.43000E-002    0.00000E+000
   6.0690   3.90000E-002    0.00000E+000
   6.0710   3.96000E-002    0.00000E+000
   6.0750   3.76000E-002    0.00000E+000
   6.0770   2.63000E-002    0.00000E+000
   6.0780   5.14000E-002    0.00000E+000
   6.0830   5.51000E-002    0.00000E+000
   6.0870   4.35000E-002    0.00000E+000
   6.0880   2.69000E-002    0.00000E+000
   6.0900   7.25000E-002    0.00000E+000
   6.0920   5.76000E-002    0.00000E+000
   6.0940   6.02000E-002    0.00000E+000
   6.0950   4.83000E-002    0.00000E+000
   6.0970   6.38000E-002    0.00000E+000
   6.0990   6.28000E-002    0.00000E+000
   6.1030   5.38000E-002    0.00000E+000
   6.1040   6.39000E-002    0.00000E+000
   6.1060   7.74000E-002    0.00000E+000
   6.1090   7.21000E-002    0.00000E+000
   6.1120   7.42000E-002    0.00000E+000
   6.1140   7.84000E-002    0.00000E+000
   6.1170   7.63000E-002    0.00000E+000
   6.1200   8.51000E-002    0.00000E+000
   6.1210   8.73000E-002    0.00000E+000
   6.1240   1.00900E-001    0.00000E+000
   6.1280   9.37000E-002    0.00000E+000
   6.1300   9.16000E-002    0.00000E+000
   6.1310   1.12200E-001    0.00000E+000
   6.1340   1.06800E-001    0.00000E+000
   6.1360   1.09600E-001    0.00000E+000
   6.1410   1.13000E-001    0.00000E+000
   6.1430   1.25000E-001    0.00000E+000
   6.1440   1.25500E-001    0.00000E+000
   6.1470   1.27300E-001    0.00000E+000
   6.1480   1.31600E-001    0.00000E+000
   6.1530   1.33900E-001    0.00000E+000
   6.1550   1.55900E-001    0.00000E+000
   6.1590   1.61300E-001    0.00000E+000
   6.1610   1.50000E-001    0.00000E+000
   6.1630   1.59800E-001    0.00000E+000
   6.1650   1.62900E-001    0.00000E+000
   6.1680   1.72200E-001    0.00000E+000
   6.1710   1.81700E-001    0.00000E+000
   6.1740   1.78100E-001    0.00000E+000
   6.1760   1.75200E-001    0.00000E+000
   6.1770   1.87400E-001    0.00000E+000
   6.1800   1.99100E-001    0.00000E+000
   6.1830   1.95300E-001    0.00000E+000
   6.1840   2.08400E-001    0.00000E+000
   6.1870   2.00200E-001    0.00000E+000
   6.1880   2.20900E-001    0.00000E+000
   6.1920   2.20000E-001    0.00000E+000
   6.1950   2.28700E-001    0.00000E+000
   6.1970   2.28500E-001    0.00000E+000
   6.2000   2.34500E-001    0.00000E+000
   6.2030   2.32400E-001    0.00000E+000
   6.2050   2.42000E-001    0.00000E+000
   6.2060   2.53000E-001    0.00000E+000
   6.2090   2.58900E-001    0.00000E+000
   6.2110   2.67400E-001    0.00000E+000
   6.2140   2.59100E-001    0.00000E+000
   6.2160   2.80600E-001    0.00000E+000
   6.2180   2.78400E-001    0.00000E+000
   6.2210   2.99700E-001    0.00000E+000
   6.2230   2.91200E-001    0.00000E+000
   6.2260   2.97100E-001    0.00000E+000
   6.2300   3.02200E-001    0.00000E+000
   6.2330   3.09100E-001    0.00000E+000
   6.2340   3.15600E-001    0.00000E+000
   6.2370   3.18900E-001    0.00000E+000
   6.2380   3.23800E-001    0.00000E+000
   6.2420   3.49800E-001    0.00000E+000
   6.2440   3.54800E-001    0.00000E+000
   6.2480   3.48400E-001    0.00000E+000
   6.2490   3.47600E-001    0.00000E+000
   6.2520   3.45200E-001    0.00000E+000
   6.2530   3.50600E-001    0.00000E+000
   6.2540   3.69500E-001    0.00000E+000
   6.2570   3.69600E-001    0.00000E+000
   6.2610   3.85000E-001    0.00000E+000
   6.2640   3.95900E-001    0.00000E+000
   6.2670   3.91200E-001    0.00000E+000
   6.2690   3.82700E-001    0.00000E+000
   6.2700   4.02100E-001    0.00000E+000
   6.2750   4.16500E-001    0.00000E+000
   6.2770   4.09700E-001    0.00000E+000
   6.2800   4.28400E-001    0.00000E+000
   6.2850   4.24300E-001    0.00000E+000
   6.2860   4.27300E-001    0.00000E+000
   6.2890   4.45700E-001    0.00000E+000
   6.2920   4.54800E-001    0.00000E+000
   6.2940   4.42400E-001    0.00000E+000
   6.2980   4.48400E-001    0.00000E+000
   6.3000   4.64100E-001    0.00000E+000
   6.3030   4.78400E-001    0.00000E+000
   6.3070   4.71600E-001    0.00000E+000
   6.3110   4.91600E-001    0.00000E+000
   6.3120   4.96700E-001    0.00000E+000
   6.3190   4.93100E-001    0.00000E+000
   6.3230   5.18400E-001    0.00000E+000
   6.3240   5.24400E-001    0.00000E+000
   6.3260   5.18700E-001    0.00000E+000
   6.3310   5.22700E-001    0.00000E+000
   6.3330   5.22800E-001    0.00000E+000
   6.3370   5.55200E-001    0.00000E+000
   6.3410   5.44900E-001    0.00000E+000
   6.3430   5.24600E-001    0.00000E+000
   6.3440   5.45000E-001    0.00000E+000
   6.3460   5.60500E-001    0.00000E+000
   6.3490   5.43100E-001    0.00000E+000
   6.3510   5.58900E-001    0.00000E+000
   6.3530   5.60900E-001    0.00000E+000
   6.3560   5.75300E-001    0.00000E+000
   6.3600   5.72200E-001    0.00000E+000
   6.3650   5.69600E-001    0.00000E+000
   6.3670   5.82700E-001    0.00000E+000
   6.3680   5.82300E-001    0.00000E+000
   6.3710   5.81300E-001    0.00000E+000
   6.3750   5.82000E-001    0.00000E+000
   6.3770   5.93700E-001    0.00000E+000
   6.3780   5.97300E-001    0.00000E+000
   6.3820   5.96800E-001    0.00000E+000
   6.3860   5.91900E-001    0.00000E+000
   6.3900   5.99400E-001    0.00000E+000
   6.3920   6.19600E-001    0.00000E+000
   6.3940   6.06900E-001    0.00000E+000
   6.3950   6.14700E-001    0.00000E+000
   6.3990   6.15200E-001    0.00000E+000
   6.4000   6.08000E-001    0.00000E+000
   6.4020   6.06100E-001    0.00000E+000
   6.4050   6.05300E-001    0.00000E+000
   6.4060   6.18100E-001    0.00000E+000
   6.4100   6.07300E-001    0.00000E+000
   6.4130   6.28300E-001    0.00000E+000
   6.4170   6.22300E-001    0.00000E+000
   6.4180   6.28700E-001    0.00000E+000
   6.4200   6.29900E-001    0.00000E+000
   6.4240   6.34900E-001    0.00000E+000
   6.4290   6.41000E-001    0.00000E+000
   6.4310   6.34000E-001    0.00000E+000
   6.4330   6.31000E-001    0.00000E+000
   6.4360   6.29300E-001    0.00000E+000
   6.4370   6.23800E-001    0.00000E+000
   6.4380   6.21800E-001    0.00000E+000
   6.4410   6.32000E-001    0.00000E+000
   6.4430   6.39900E-001    0.00000E+000
   6.4480   6.42500E-001    0.00000E+000
   6.4500   6.43100E-001    0.00000E+000
   6.4520   6.39800E-001    0.00000E+000
   6.4540   6.54600E-001    0.00000E+000
   6.4560   6.29600E-001    0.00000E+000
   6.4580   6.46700E-001    0.00000E+000
   6.4610   6.50100E-001    0.00000E+000
   6.4650   6.47000E-001    0.00000E+000
   6.4670   6.29400E-001    0.00000E+000
   6.4720   6.66500E-001    0.00000E+000
   6.4760   6.62500E-001    0.00000E+000
   6.4780   6.36800E-001    0.00000E+000
   6.4800   6.54800E-001    0.00000E+000
   6.4820   6.52200E-001    0.00000E+000
   6.4840   6.51500E-001    0.00000E+000
   6.4870   6.49600E-001    0.00000E+000
   6.4910   6.59900E-001    0.00000E+000
   6.4950   6.52300E-001    0.00000E+000
   6.4960   6.59900E-001    0.00000E+000
   6.4980   6.72300E-001    0.00000E+000
   6.5000   6.63800E-001    0.00000E+000
   6.5030   6.62800E-001    0.00000E+000
   6.5050   6.52900E-001    0.00000E+000
   6.5080   6.56100E-001    0.00000E+000
   6.5110   6.63800E-001    0.00000E+000
   6.5120   6.55100E-001    0.00000E+000
   6.5170   6.70000E-001    0.00000E+000
   6.5200   6.64000E-001    0.00000E+000
   6.5230   6.62100E-001    0.00000E+000
   6.5240   6.64100E-001    0.00000E+000
   6.5260   6.54400E-001    0.00000E+000
   6.5300   6.58500E-001    0.00000E+000
   6.5320   6.64300E-001    0.00000E+000
   6.5350   6.84300E-001    0.00000E+000
   6.5370   6.75800E-001    0.00000E+000
   6.5390   6.42300E-001    0.00000E+000
   6.5420   6.68800E-001    0.00000E+000
   6.5460   6.66200E-001    0.00000E+000
   6.5470   6.64900E-001    0.00000E+000
   6.5500   6.60300E-001    0.00000E+000
   6.5530   6.61800E-001    0.00000E+000
   6.5550   6.69300E-001    0.00000E+000
   6.5570   6.60700E-001    0.00000E+000
   6.5590   6.68100E-001    0.00000E+000
   6.5610   6.60200E-001    0.00000E+000
   6.5650   6.57300E-001    0.00000E+000
   6.5680   6.57700E-001    0.00000E+000
   6.5720   6.77500E-001    0.00000E+000
   6.5730   6.64200E-001    0.00000E+000
   6.5760   6.60100E-001    0.00000E+000
   6.5790   6.53800E-001    0.00000E+000
   6.5820   6.53800E-001    0.00000E+000
   6.5850   6.59000E-001    0.00000E+000
   6.5870   6.74400E-001    0.00000E+000
   6.5890   6.64900E-001    0.00000E+000
   6.5900   6.52900E-001    0.00000E+000
   6.5940   6.69800E-001    0.00000E+000
   6.5960   6.52000E-001    0.00000E+000
   6.5980   6.65000E-001    0.00000E+000
   6.6000   6.66600E-001    0.00000E+000
   6.6050   6.59500E-001    0.00000E+000
   6.6060   6.62100E-001    0.00000E+000
   6.6100   6.59000E-001    0.00000E+000
   6.6130   6.74600E-001    0.00000E+000
   6.6150   6.68100E-001    0.00000E+000
   6.6170   6.50900E-001    0.00000E+000
   6.6210   6.71200E-001    0.00000E+000
   6.6240   6.49600E-001    0.00000E+000
   6.6270   6.70100E-001    0.00000E+000
   6.6290   6.77200E-001    0.00000E+000
   6.6310   6.60300E-001    0.00000E+000
   6.6330   6.65600E-001    0.00000E+000
   6.6350   6.71300E-001    0.00000E+000
   6.6400   6.53800E-001    0.00000E+000
   6.6450   6.74200E-001    0.00000E+000
   6.6480   6.63400E-001    0.00000E+000
   6.6500   6.48900E-001    0.00000E+000
   6.6510   6.57700E-001    0.00000E+000
   6.6520   6.68300E-001    0.00000E+000
   6.6560   6.77500E-001    0.00000E+000
   6.6580   6.62200E-001    0.00000E+000
   6.6610   6.70300E-001    0.00000E+000
   6.6640   6.73000E-001    0.00000E+000
   6.6680   6.66300E-001    0.00000E+000
   6.6700   6.67400E-001    0.00000E+000
   6.6720   6.68000E-001    0.00000E+000
   6.6740   6.80500E-001    0.00000E+000
   6.6760   6.77500E-001    0.00000E+000
   6.6780   6.56100E-001    0.00000E+000
   6.6810   6.53300E-001    0.00000E+000
   6.6840   6.51800E-001    0.00000E+000
   6.6860   6.43300E-001    0.00000E+000
   6.6900   6.73800E-001    0.00000E+000
   6.6910   6.77300E-001    0.00000E+000
   6.6940   6.88200E-001    0.00000E+000
   6.6950   6.80700E-001    0.00000E+000
   6.6970   6.59200E-001    0.00000E+000
   6.6990   6.78700E-001    0.00000E+000
   6.7040   6.52000E-001    0.00000E+000
   6.7050   6.61400E-001    0.00000E+000
   6.7070   6.62800E-001    0.00000E+000
   6.7100   6.80000E-001    0.00000E+000
   6.7120   6.39400E-001    0.00000E+000
   6.7150   6.51300E-001    0.00000E+000
   6.7160   6.84200E-001    0.00000E+000
   6.7200   6.54000E-001    0.00000E+000
   6.7220   6.69600E-001    0.00000E+000
   6.7270   6.62600E-001    0.00000E+000
   6.7280   6.71400E-001    0.00000E+000
   6.7320   6.61800E-001    0.00000E+000
   6.7340   6.55300E-001    0.00000E+000
   6.7350   6.55600E-001    0.00000E+000
   6.7380   6.65400E-001    0.00000E+000
   6.7390   6.65200E-001    0.00000E+000
   6.7450   6.71800E-001    0.00000E+000
   6.7490   6.66800E-001    0.00000E+000
   6.7500   6.77000E-001    0.00000E+000
   6.7540   6.74000E-001    0.00000E+000
   6.7550   6.59900E-001    0.00000E+000
   6.7570   6.62200E-001    0.00000E+000
   6.7590   6.57600E-001    0.00000E+000
   6.7620   6.68500E-001    0.00000E+000
   6.7660   6.65700E-001    0.00000E+000
   6.7710   6.70900E-001    0.00000E+000
   6.7730   6.61100E-001    0.00000E+000
   6.7750   6.74200E-001    0.00000E+000
   6.7770   6.54700E-001    0.00000E+000
   6.7800   6.58700E-001    0.00000E+000
   6.7830   6.83700E-001    0.00000E+000
   6.7840   6.58100E-001    0.00000E+000
   6.7890   6.58100E-001    0.00000E+000
   6.7910   6.61200E-001    0.00000E+000
   6.7940   6.52600E-001    0.00000E+000
   6.7990   6.74000E-001    0.00000E+000
   6.8010   6.69700E-001    0.00000E+000
   6.8030   6.69300E-001    0.00000E+000
   6.8050   6.60200E-001    0.00000E+000
   6.8080   6.67200E-001    0.00000E+000
   6.8100   6.56400E-001    0.00000E+000
   6.8120   6.68500E-001    0.00000E+000
   6.8170   6.82700E-001    0.00000E+000
   6.8190   6.56900E-001    0.00000E+000
   6.8230   6.71000E-001    0.00000E+000
   6.8250   6.55400E-001    0.00000E+000
   6.8280   6.55900E-001    0.00000E+000
   6.8300   6.70700E-001    0.00000E+000
   6.8330   6.72600E-001    0.00000E+000
   6.8370   6.76300E-001    0.00000E+000
   6.8390   6.93000E-001    0.00000E+000
   6.8420   6.72800E-001    0.00000E+000
   6.8440   6.78600E-001    0.00000E+000
   6.8480   6.69900E-001    0.00000E+000
   6.8490   6.67500E-001    0.00000E+000
   6.8530   6.60600E-001    0.00000E+000
   6.8560   6.73600E-001    0.00000E+000
   6.8570   6.92600E-001    0.00000E+000
   6.8610   6.63700E-001    0.00000E+000
   6.8630   6.65900E-001    0.00000E+000
   6.8650   6.62300E-001    0.00000E+000
   6.8670   6.55400E-001    0.00000E+000
   6.8690   6.78500E-001    0.00000E+000
   6.8720   6.76100E-001    0.00000E+000
   6.8740   6.83200E-001    0.00000E+000
   6.8780   6.73400E-001    0.00000E+000
   6.8810   6.45400E-001    0.00000E+000
   6.8840   6.71000E-001    0.00000E+000
   6.8860   6.86300E-001    0.00000E+000
   6.8900   6.58000E-001    0.00000E+000
   6.8910   6.56700E-001    0.00000E+000
   6.8950   6.58100E-001    0.00000E+000
   6.8980   6.58000E-001    0.00000E+000
   6.9010   6.54800E-001    0.00000E+000
   6.9040   6.73000E-001    0.00000E+000
   6.9100   6.59000E-001    0.00000E+000
   6.9120   7.00300E-001    0.00000E+000
   6.9130   7.27800E-001    0.00000E+000
   6.9170   6.79200E-001    0.00000E+000
   6.9210   6.74200E-001    0.00000E+000
   6.9230   6.64500E-001    0.00000E+000
   6.9240   6.65800E-001    0.00000E+000
   6.9270   6.76700E-001    0.00000E+000
   6.9300   6.65600E-001    0.00000E+000
   6.9350   6.90600E-001    0.00000E+000
   6.9380   6.65700E-001    0.00000E+000
   6.9410   6.71300E-001    0.00000E+000
   6.9440   6.70300E-001    0.00000E+000
   6.9470   6.73000E-001    0.00000E+000
   6.9500   6.73100E-001    0.00000E+000
   6.9520   6.75800E-001    0.00000E+000
   6.9560   6.68200E-001    0.00000E+000
   6.9590   6.70600E-001    0.00000E+000
   6.9610   6.73800E-001    0.00000E+000
   6.9630   6.75700E-001    0.00000E+000
   6.9650   6.72900E-001    0.00000E+000
   6.9700   6.66300E-001    0.00000E+000
   6.9710   6.59200E-001    0.00000E+000
   6.9740   6.70800E-001    0.00000E+000
   6.9790   6.73800E-001    0.00000E+000
   6.9810   6.89300E-001    0.00000E+000
   6.9830   6.75400E-001    0.00000E+000
   6.9870   6.70200E-001    0.00000E+000
   6.9890   6.95500E-001    0.00000E+000
   6.9910   6.74500E-001    0.00000E+000
   6.9930   6.66100E-001    0.00000E+000
   6.9950   6.83700E-001    0.00000E+000
   7.0000   6.75500E-001    0.00000E+000
   7.0010   6.77100E-001    0.00000E+000
   7.0050   6.98800E-001    0.00000E+000
   7.0070   6.74900E-001    0.00000E+000
   7.0100   6.80500E-001    0.00000E+000
   7.0140   6.90200E-001    0.00000E+000
   7.0150   6.89800E-001    0.00000E+000
   7.0180   6.63800E-001    0.00000E+000
   7.0200   6.86200E-001    0.00000E+000
   7.0230   7.08400E-001    0.00000E+000
   7.0260   6.83900E-001    0.00000E+000
   7.0280   7.08000E-001    0.00000E+000
   7.0300   6.72200E-001    0.00000E+000
   7.0330   6.93300E-001    0.00000E+000
   7.0350   7.00700E-001    0.00000E+000
   7.0390   7.15800E-001    0.00000E+000
   7.0420   7.12100E-001    0.00000E+000
   7.0440   7.08500E-001    0.00000E+000
   7.0460   7.31300E-001    0.00000E+000
   7.0510   7.20700E-001    0.00000E+000
   7.0530   7.35700E-001    0.00000E+000
   7.0550   7.30200E-001    0.00000E+000
   7.0570   7.65300E-001    0.00000E+000
   7.0610   7.41200E-001    0.00000E+000
   7.0630   7.68400E-001    0.00000E+000
   7.0670   7.87700E-001    0.00000E+000
   7.0690   7.75000E-001    0.00000E+000
   7.0710   7.93700E-001    0.00000E+000
   7.0740   8.06000E-001    0.00000E+000
   7.0760   8.31400E-001    0.00000E+000
   7.0780   8.36700E-001    0.00000E+000
   7.0820   8.48800E-001    0.00000E+000
   7.0830   8.59700E-001    0.00000E+000
   7.0860   8.98100E-001    0.00000E+000
   7.0890   9.31700E-001    0.00000E+000
   7.0920   9.25100E-001    0.00000E+000
   7.0960   9.62100E-001    0.00000E+000
   7.0980   9.68400E-001    0.00000E+000
   7.1010   1.02770E+000    0.00000E+000
   7.1040   1.04110E+000    0.00000E+000
   7.1060   1.08360E+000    0.00000E+000
   7.1080   1.07870E+000    0.00000E+000
   7.1100   1.17140E+000    0.00000E+000
   7.1130   1.20260E+000    0.00000E+000
   7.1160   1.27550E+000    0.00000E+000
   7.1190   1.29130E+000    0.00000E+000
   7.1210   1.40600E+000    0.00000E+000
   7.1240   1.42570E+000    0.00000E+000
   7.1270   1.56270E+000    0.00000E+000
   7.1310   1.70110E+000    0.00000E+000
   7.1330   2.25170E+000    0.00000E+000
   7.1360   2.48830E+000    0.00000E+000
   7.1390   2.53370E+000    0.00000E+000
   7.1420   2.57240E+000    0.00000E+000
   7.1440   2.65280E+000    0.00000E+000
   7.1470   2.81750E+000    0.00000E+000
   7.1480   2.83930E+000    0.00000E+000
   7.1530   2.26780E+000    0.00000E+000
   7.1560   2.06610E+000    0.00000E+000
   7.1580   1.90350E+000    0.00000E+000
   7.1610   1.61540E+000    0.00000E+000
   7.1630   1.66380E+000    0.00000E+000
   7.1650   1.34150E+000    0.00000E+000
   7.1700   1.39590E+000    0.00000E+000
   7.1710   1.11080E+000    0.00000E+000
   7.1750   8.30400E-001    0.00000E+000
   7.1770   7.95000E-001    0.00000E+000
   7.1810   1.02800E-001    0.00000E+000
   7.1840   1.00000E+000    0.00000E+000
   7.1860   1.00000E+000    0.00000E+000
   7.1880   1.00000E+000    0.00000E+000
   7.1920   1.00000E+000    0.00000E+000
   7.1930   1.00000E+000    0.00000E+000
   7.1970   1.00000E+000    0.00000E+000
   7.2000   1.00000E+000    0.00000E+000
   7.2020   1.00000E+000    0.00000E+000
   7.2040   1.00000E+000    0.00000E+000
   7.2060   1.00000E+000    0.00000E+000
   7.2090   1.00000E+000    0.00000E+000
   7.2130   1.00000E+000    0.00000E+000
   7.2160   1.00000E+000    0.00000E+000
   7.2180   1.00000E+000    0.00000E+000
   7.2200   1.00000E+000    0.00000E+000
   7.2250   1.00000E+000    0.00000E+000
   7.2270   1.00000E+000    0.00000E+000
   7.2290   1.00000E+000    0.00000E+000
   7.2320   1.00000E+000    0.00000E+000
   7.2360   1.00000E+000    0.00000E+000
   7.2380   1.00000E+000    0.00000E+000
   7.2410   1.00000E+000    0.00000E+000
   7.2430   1.00000E+000    0.00000E+000
   7.2460   1.00000E+000    0.00000E+000
   7.2500   1.00000E+000    0.00000E+000
   7.2520   1.00000E+000    0.00000E+000
   7.2550   1.00000E+000    0.00000E+000
   7.2580   1.00000E+000    0.00000E+000
   7.2590   1.00000E+000    0.00000E+000
   7.2640   1.00000E+000    0.00000E+000
   7.2660   1.00000E+000    0.00000E+000
   7.2700   1.00000E+000    0.00000E+000
   7.2730   1.00000E+000    0.00000E+000
   7.2780   1.00000E+000    0.00000E+000
   7.2800   1.00000E+000    0.00000E+000
   7.2820   1.00000E+000    0.00000E+000
   7.2850   1.00000E+000    0.00000E+000
   7.2870   1.00000E+000    0.00000E+000
   7.2910   1.00000E+000    0.00000E+000
   7.2940   1.00000E+000    0.00000E+000
   7.2960   1.00000E+000    0.00000E+000
   7.2980   1.00000E+000    0.00000E+000
   7.3000   1.00000E+000    0.00000E+000
