# Supplementary material for: Rationally seeded computational protein design of ɑ-helical barrels
Source: Nat Chem Biol. 2024 Jun 20;20(8):991–9. doi: 10.1038/s41589-024-01642-0 (PMC11288890; doi:10.1038/s41589-024-01642-0)
Supplement: Supplementary file 5 — PDB files used for making figure panels h–j. [file 41589_2024_1642_MOESM5_ESM.zip › KIA_RP_RSPD_NatChemBiol_data_Figure3/sc-CC-7-LI_panels_c-g/AUC_panel_e/LI_SV_raw/00018.RA1]

HeptLI
R 1 20.0 40000 0009658 9.4300E10 275 1 
   5.8010   1.00000E+000    0.00000E+000
   5.8020   1.00000E+000    0.00000E+000
   5.8030   1.00000E+000    0.00000E+000
   5.8040   1.00000E+000    0.00000E+000
   5.8060   1.00000E+000    0.00000E+000
   5.8070   1.00000E+000    0.00000E+000
   5.8080   1.00000E+000    0.00000E+000
   5.8090   1.00000E+000    0.00000E+000
   5.8100   1.00000E+000    0.00000E+000
   5.8110   1.00000E+000    0.00000E+000
   5.8120   1.00000E+000    0.00000E+000
   5.8130   1.00000E+000    0.00000E+000
   5.8140   1.00000E+000    0.00000E+000
   5.8150   1.00000E+000    0.00000E+000
   5.8160   1.00000E+000    0.00000E+000
   5.8170   1.00000E+000    0.00000E+000
   5.8190   1.00000E+000    0.00000E+000
   5.8200   1.00000E+000    0.00000E+000
   5.8210   1.00000E+000    0.00000E+000
   5.8230   1.00000E+000    0.00000E+000
   5.8240   1.00000E+000    0.00000E+000
   5.8250   1.00000E+000    0.00000E+000
   5.8260   1.00000E+000    0.00000E+000
   5.8280   1.00000E+000    0.00000E+000
   5.8290   1.00000E+000    0.00000E+000
   5.8300   1.00000E+000    0.00000E+000
   5.8310   1.00000E+000    0.00000E+000
   5.8320   1.00000E+000    0.00000E+000
   5.8330  -3.26930E+000    0.00000E+000
   5.8350  -9.63000E-001    0.00000E+000
   5.8360  -9.45500E-001    0.00000E+000
   5.8370  -6.43000E-001    0.00000E+000
   5.8380  -8.55600E-001    0.00000E+000
   5.8400  -7.92200E-001    0.00000E+000
   5.8420  -5.99400E-001    0.00000E+000
   5.8440  -7.76300E-001    0.00000E+000
   5.8460  -1.11160E+000    0.00000E+000
   5.8470  -1.19300E+000    0.00000E+000
   5.8500  -1.28140E+000    0.00000E+000
   5.8510  -1.56410E+000    0.00000E+000
   5.8520  -1.60340E+000    0.00000E+000
   5.8540  -1.67510E+000    0.00000E+000
   5.8560  -1.66680E+000    0.00000E+000
   5.8570  -1.64950E+000    0.00000E+000
   5.8580  -1.65320E+000    0.00000E+000
   5.8600  -1.52840E+000    0.00000E+000
   5.8620  -1.55040E+000    0.00000E+000
   5.8630  -1.37420E+000    0.00000E+000
   5.8660  -9.75500E-001    0.00000E+000
   5.8690  -6.96400E-001    0.00000E+000
   5.8710  -5.38700E-001    0.00000E+000
   5.8730  -3.98700E-001    0.00000E+000
   5.8750  -2.71100E-001    0.00000E+000
   5.8770  -1.93100E-001    0.00000E+000
   5.8790  -1.47800E-001    0.00000E+000
   5.8800  -1.31600E-001    0.00000E+000
   5.8820  -7.88000E-002    0.00000E+000
   5.8850  -2.77000E-002    0.00000E+000
   5.8860  -2.47000E-002    0.00000E+000
   5.8870  -2.51000E-002    0.00000E+000
   5.8890  -1.17000E-002    0.00000E+000
   5.8910  -1.78000E-002    0.00000E+000
   5.8920  -1.16000E-002    0.00000E+000
   5.8930   2.00000E-004    0.00000E+000
   5.8960  -1.81000E-002    0.00000E+000
   5.8980  -7.00000E-004    0.00000E+000
   5.8990  -2.11000E-002    0.00000E+000
   5.9020  -5.00000E-003    0.00000E+000
   5.9030  -5.10000E-003    0.00000E+000
   5.9050  -1.87000E-002    0.00000E+000
   5.9060  -7.00000E-003    0.00000E+000
   5.9080  -6.20000E-003    0.00000E+000
   5.9090   1.19000E-002    0.00000E+000
   5.9120  -8.80000E-003    0.00000E+000
   5.9140   3.90000E-003    0.00000E+000
   5.9150  -3.80000E-003    0.00000E+000
   5.9170   6.60000E-003    0.00000E+000
   5.9200  -1.20000E-002    0.00000E+000
   5.9220  -4.60000E-003    0.00000E+000
   5.9230   5.00000E-003    0.00000E+000
   5.9250   5.20000E-003    0.00000E+000
   5.9260  -6.10000E-003    0.00000E+000
   5.9280   6.60000E-003    0.00000E+000
   5.9300   9.70000E-003    0.00000E+000
   5.9320  -3.80000E-003    0.00000E+000
   5.9330   3.90000E-003    0.00000E+000
   5.9350  -9.50000E-003    0.00000E+000
   5.9380  -2.69000E-002    0.00000E+000
   5.9400  -1.36000E-002    0.00000E+000
   5.9410  -4.80000E-003    0.00000E+000
   5.9440   6.60000E-003    0.00000E+000
   5.9470   8.20000E-003    0.00000E+000
   5.9480   2.15000E-002    0.00000E+000
   5.9510   3.26000E-002    0.00000E+000
   5.9520   3.03000E-002    0.00000E+000
   5.9540   2.09000E-002    0.00000E+000
   5.9560   5.50000E-003    0.00000E+000
   5.9580  -5.80000E-003    0.00000E+000
   5.9610  -7.20000E-003    0.00000E+000
   5.9620  -3.00000E-004    0.00000E+000
   5.9640  -7.70000E-003    0.00000E+000
   5.9650  -5.70000E-003    0.00000E+000
   5.9680  -4.90000E-003    0.00000E+000
   5.9700  -2.30000E-003    0.00000E+000
   5.9720   5.50000E-003    0.00000E+000
   5.9740  -2.25000E-002    0.00000E+000
   5.9770  -1.04000E-002    0.00000E+000
   5.9790   3.40000E-003    0.00000E+000
   5.9810   1.08000E-002    0.00000E+000
   5.9860   6.70000E-003    0.00000E+000
   5.9880   7.10000E-003    0.00000E+000
   5.9890   8.90000E-003    0.00000E+000
   5.9930   2.56000E-002    0.00000E+000
   5.9960   8.50000E-003    0.00000E+000
   5.9980   4.24000E-002    0.00000E+000
   6.0010   1.48000E-001    0.00000E+000
   6.0020   2.46700E-001    0.00000E+000
   6.0050  -7.40400E-001    0.00000E+000
   6.0090  -1.09700E-001    0.00000E+000
   6.0120  -5.59000E-002    0.00000E+000
   6.0140  -7.60000E-003    0.00000E+000
   6.0180  -4.85000E-002    0.00000E+000
   6.0190  -3.55000E-002    0.00000E+000
   6.0210  -3.05400E-001    0.00000E+000
   6.0230   7.57000E-001    0.00000E+000
   6.0270   1.89000E-002    0.00000E+000
   6.0300  -3.02000E-002    0.00000E+000
   6.0340   2.68000E-002    0.00000E+000
   6.0360   2.99000E-002    0.00000E+000
   6.0380   4.14000E-002    0.00000E+000
   6.0390   4.77000E-002    0.00000E+000
   6.0420   4.58000E-002    0.00000E+000
   6.0430   4.71000E-002    0.00000E+000
   6.0440   4.33000E-002    0.00000E+000
   6.0450   6.13000E-002    0.00000E+000
   6.0500   6.19000E-002    0.00000E+000
   6.0520   5.94000E-002    0.00000E+000
   6.0540   6.10000E-002    0.00000E+000
   6.0560   5.87000E-002    0.00000E+000
   6.0580   7.36000E-002    0.00000E+000
   6.0620   7.90000E-002    0.00000E+000
   6.0660   8.55000E-002    0.00000E+000
   6.0670   7.91000E-002    0.00000E+000
   6.0700   8.43000E-002    0.00000E+000
   6.0740   8.55000E-002    0.00000E+000
   6.0750   1.00400E-001    0.00000E+000
   6.0790   8.68000E-002    0.00000E+000
   6.0800   1.04400E-001    0.00000E+000
   6.0830   1.13300E-001    0.00000E+000
   6.0850   9.20000E-002    0.00000E+000
   6.0860   1.02900E-001    0.00000E+000
   6.0880   1.14200E-001    0.00000E+000
   6.0900   1.28100E-001    0.00000E+000
   6.0930   1.29300E-001    0.00000E+000
   6.0940   1.42500E-001    0.00000E+000
   6.0970   1.28000E-001    0.00000E+000
   6.0980   1.55700E-001    0.00000E+000
   6.1010   1.50100E-001    0.00000E+000
   6.1030   1.52300E-001    0.00000E+000
   6.1060   1.59500E-001    0.00000E+000
   6.1080   1.70200E-001    0.00000E+000
   6.1130   1.76600E-001    0.00000E+000
   6.1150   1.78300E-001    0.00000E+000
   6.1170   1.77200E-001    0.00000E+000
   6.1180   1.86300E-001    0.00000E+000
   6.1200   1.91900E-001    0.00000E+000
   6.1220   2.05200E-001    0.00000E+000
   6.1230   2.14200E-001    0.00000E+000
   6.1290   2.15200E-001    0.00000E+000
   6.1310   2.09900E-001    0.00000E+000
   6.1330   2.21600E-001    0.00000E+000
   6.1350   2.40100E-001    0.00000E+000
   6.1400   2.48000E-001    0.00000E+000
   6.1440   2.54600E-001    0.00000E+000
   6.1450   2.46800E-001    0.00000E+000
   6.1470   2.74700E-001    0.00000E+000
   6.1500   2.75400E-001    0.00000E+000
   6.1510   2.82400E-001    0.00000E+000
   6.1540   2.74500E-001    0.00000E+000
   6.1560   3.06800E-001    0.00000E+000
   6.1590   3.14600E-001    0.00000E+000
   6.1620   3.24000E-001    0.00000E+000
   6.1650   3.31900E-001    0.00000E+000
   6.1670   3.21200E-001    0.00000E+000
   6.1690   3.49000E-001    0.00000E+000
   6.1740   3.50700E-001    0.00000E+000
   6.1750   3.61700E-001    0.00000E+000
   6.1770   3.65200E-001    0.00000E+000
   6.1800   3.87800E-001    0.00000E+000
   6.1830   3.79100E-001    0.00000E+000
   6.1850   3.85400E-001    0.00000E+000
   6.1890   3.92100E-001    0.00000E+000
   6.1920   3.92300E-001    0.00000E+000
   6.1930   4.08900E-001    0.00000E+000
   6.1980   4.27000E-001    0.00000E+000
   6.1990   4.17000E-001    0.00000E+000
   6.2040   4.40300E-001    0.00000E+000
   6.2050   4.42400E-001    0.00000E+000
   6.2060   4.56300E-001    0.00000E+000
   6.2070   4.34400E-001    0.00000E+000
   6.2100   4.65700E-001    0.00000E+000
   6.2140   4.70600E-001    0.00000E+000
   6.2150   4.74400E-001    0.00000E+000
   6.2200   4.89000E-001    0.00000E+000
   6.2220   4.97600E-001    0.00000E+000
   6.2240   5.07700E-001    0.00000E+000
   6.2270   5.07700E-001    0.00000E+000
   6.2320   5.06400E-001    0.00000E+000
   6.2340   5.13000E-001    0.00000E+000
   6.2350   5.25400E-001    0.00000E+000
   6.2380   5.22200E-001    0.00000E+000
   6.2400   5.14000E-001    0.00000E+000
   6.2420   5.17300E-001    0.00000E+000
   6.2460   5.38100E-001    0.00000E+000
   6.2500   5.40800E-001    0.00000E+000
   6.2530   5.45000E-001    0.00000E+000
   6.2560   5.63400E-001    0.00000E+000
   6.2590   5.69200E-001    0.00000E+000
   6.2610   5.66600E-001    0.00000E+000
   6.2630   5.71700E-001    0.00000E+000
   6.2660   5.59300E-001    0.00000E+000
   6.2680   5.77300E-001    0.00000E+000
   6.2690   5.79200E-001    0.00000E+000
   6.2710   5.87400E-001    0.00000E+000
   6.2750   6.00700E-001    0.00000E+000
   6.2770   5.85700E-001    0.00000E+000
   6.2790   5.98700E-001    0.00000E+000
   6.2820   6.05800E-001    0.00000E+000
   6.2850   6.17900E-001    0.00000E+000
   6.2870   6.07000E-001    0.00000E+000
   6.2920   6.25000E-001    0.00000E+000
   6.2980   6.17900E-001    0.00000E+000
   6.3010   6.16200E-001    0.00000E+000
   6.3030   6.33700E-001    0.00000E+000
   6.3090   6.34100E-001    0.00000E+000
   6.3130   6.53400E-001    0.00000E+000
   6.3140   6.44600E-001    0.00000E+000
   6.3190   6.47200E-001    0.00000E+000
   6.3210   6.39800E-001    0.00000E+000
   6.3240   6.35800E-001    0.00000E+000
   6.3260   6.42600E-001    0.00000E+000
   6.3320   6.50600E-001    0.00000E+000
   6.3350   6.54300E-001    0.00000E+000
   6.3360   6.64100E-001    0.00000E+000
   6.3370   6.90300E-001    0.00000E+000
   6.3440   6.69700E-001    0.00000E+000
   6.3460   6.75200E-001    0.00000E+000
   6.3470   6.50600E-001    0.00000E+000
   6.3490   6.60000E-001    0.00000E+000
   6.3550   6.52600E-001    0.00000E+000
   6.3620   6.60300E-001    0.00000E+000
   6.3630   6.73300E-001    0.00000E+000
   6.3660   6.81800E-001    0.00000E+000
   6.3670   6.76900E-001    0.00000E+000
   6.3710   6.81400E-001    0.00000E+000
   6.3760   6.81100E-001    0.00000E+000
   6.3780   6.62300E-001    0.00000E+000
   6.3860   6.60800E-001    0.00000E+000
   6.3880   6.68200E-001    0.00000E+000
   6.3910   6.63200E-001    0.00000E+000
   6.3920   6.76100E-001    0.00000E+000
   6.3970   6.73000E-001    0.00000E+000
   6.3980   6.65000E-001    0.00000E+000
   6.4020   6.62000E-001    0.00000E+000
   6.4060   6.66700E-001    0.00000E+000
   6.4120   6.64900E-001    0.00000E+000
   6.4150   6.93700E-001    0.00000E+000
   6.4180   6.86200E-001    0.00000E+000
   6.4200   6.93100E-001    0.00000E+000
   6.4220   6.76400E-001    0.00000E+000
   6.4250   6.64700E-001    0.00000E+000
   6.4290   6.67700E-001    0.00000E+000
   6.4310   6.84800E-001    0.00000E+000
   6.4340   6.76600E-001    0.00000E+000
   6.4360   6.84300E-001    0.00000E+000
   6.4370   6.77400E-001    0.00000E+000
   6.4400   6.68500E-001    0.00000E+000
   6.4420   6.71500E-001    0.00000E+000
   6.4470   6.84500E-001    0.00000E+000
   6.4490   6.58000E-001    0.00000E+000
   6.4510   6.90700E-001    0.00000E+000
   6.4520   6.86400E-001    0.00000E+000
   6.4540   6.63200E-001    0.00000E+000
   6.4590   6.84400E-001    0.00000E+000
   6.4630   6.79300E-001    0.00000E+000
   6.4640   6.76200E-001    0.00000E+000
   6.4680   6.48500E-001    0.00000E+000
   6.4700   7.01900E-001    0.00000E+000
   6.4730   6.83500E-001    0.00000E+000
   6.4760   6.74300E-001    0.00000E+000
   6.4780   6.80300E-001    0.00000E+000
   6.4800   6.76700E-001    0.00000E+000
   6.4820   6.91700E-001    0.00000E+000
   6.4840   6.92400E-001    0.00000E+000
   6.4860   6.81300E-001    0.00000E+000
   6.4890   6.79600E-001    0.00000E+000
   6.4910   6.78400E-001    0.00000E+000
   6.4950   6.79900E-001    0.00000E+000
   6.4960   6.73500E-001    0.00000E+000
   6.4990   6.82200E-001    0.00000E+000
   6.5030   6.75600E-001    0.00000E+000
   6.5050   6.86800E-001    0.00000E+000
   6.5090   6.73800E-001    0.00000E+000
   6.5120   6.77800E-001    0.00000E+000
   6.5130   6.81300E-001    0.00000E+000
   6.5160   6.74600E-001    0.00000E+000
   6.5200   6.67000E-001    0.00000E+000
   6.5230   6.87200E-001    0.00000E+000
   6.5250   6.77400E-001    0.00000E+000
   6.5290   6.78200E-001    0.00000E+000
   6.5310   6.73500E-001    0.00000E+000
   6.5320   6.67400E-001    0.00000E+000
   6.5350   6.87300E-001    0.00000E+000
   6.5370   6.75400E-001    0.00000E+000
   6.5390   6.66100E-001    0.00000E+000
   6.5440   6.56700E-001    0.00000E+000
   6.5460   6.86100E-001    0.00000E+000
   6.5480   6.65400E-001    0.00000E+000
   6.5500   6.69400E-001    0.00000E+000
   6.5530   6.84800E-001    0.00000E+000
   6.5560   6.86800E-001    0.00000E+000
   6.5580   6.55100E-001    0.00000E+000
   6.5610   6.76800E-001    0.00000E+000
   6.5640   6.74400E-001    0.00000E+000
   6.5670   6.79700E-001    0.00000E+000
   6.5710   6.84100E-001    0.00000E+000
   6.5730   6.76900E-001    0.00000E+000
   6.5750   6.72000E-001    0.00000E+000
   6.5760   6.80600E-001    0.00000E+000
   6.5790   6.99200E-001    0.00000E+000
   6.5800   6.74400E-001    0.00000E+000
   6.5830   6.77600E-001    0.00000E+000
   6.5860   6.69600E-001    0.00000E+000
   6.5880   6.79900E-001    0.00000E+000
   6.5900   6.73600E-001    0.00000E+000
   6.5940   6.59400E-001    0.00000E+000
   6.5960   6.84600E-001    0.00000E+000
   6.5980   6.55500E-001    0.00000E+000
   6.6020   6.66100E-001    0.00000E+000
   6.6040   6.90400E-001    0.00000E+000
   6.6060   6.66700E-001    0.00000E+000
   6.6080   6.77200E-001    0.00000E+000
   6.6110   6.80800E-001    0.00000E+000
   6.6120   6.71000E-001    0.00000E+000
   6.6150   6.78500E-001    0.00000E+000
   6.6170   6.75400E-001    0.00000E+000
   6.6190   6.90200E-001    0.00000E+000
   6.6220   6.87700E-001    0.00000E+000
   6.6240   6.64000E-001    0.00000E+000
   6.6290   6.91500E-001    0.00000E+000
   6.6310   6.81800E-001    0.00000E+000
   6.6330   6.89100E-001    0.00000E+000
   6.6370   6.72400E-001    0.00000E+000
   6.6400   6.87500E-001    0.00000E+000
   6.6420   6.72000E-001    0.00000E+000
   6.6450   6.76500E-001    0.00000E+000
   6.6470   6.81400E-001    0.00000E+000
   6.6500   6.76600E-001    0.00000E+000
   6.6510   6.71600E-001    0.00000E+000
   6.6540   6.86500E-001    0.00000E+000
   6.6560   6.83700E-001    0.00000E+000
   6.6580   6.74700E-001    0.00000E+000
   6.6610   6.80000E-001    0.00000E+000
   6.6640   6.80100E-001    0.00000E+000
   6.6660   6.83800E-001    0.00000E+000
   6.6680   6.88300E-001    0.00000E+000
   6.6710   6.70800E-001    0.00000E+000
   6.6720   6.87900E-001    0.00000E+000
   6.6760   6.94300E-001    0.00000E+000
   6.6770   7.00400E-001    0.00000E+000
   6.6810   6.80200E-001    0.00000E+000
   6.6840   6.83000E-001    0.00000E+000
   6.6890   6.58400E-001    0.00000E+000
   6.6900   6.68500E-001    0.00000E+000
   6.6920   6.96900E-001    0.00000E+000
   6.6950   6.87500E-001    0.00000E+000
   6.6970   6.59000E-001    0.00000E+000
   6.7000   6.78100E-001    0.00000E+000
   6.7040   6.65100E-001    0.00000E+000
   6.7070   6.72400E-001    0.00000E+000
   6.7090   6.90600E-001    0.00000E+000
   6.7110   6.73600E-001    0.00000E+000
   6.7130   6.83100E-001    0.00000E+000
   6.7140   6.70200E-001    0.00000E+000
   6.7170   6.88000E-001    0.00000E+000
   6.7190   6.73600E-001    0.00000E+000
   6.7230   6.64400E-001    0.00000E+000
   6.7270   6.78300E-001    0.00000E+000
   6.7280   6.84900E-001    0.00000E+000
   6.7310   6.80100E-001    0.00000E+000
   6.7330   6.68700E-001    0.00000E+000
   6.7360   6.73800E-001    0.00000E+000
   6.7380   6.81700E-001    0.00000E+000
   6.7410   6.82000E-001    0.00000E+000
   6.7460   6.94900E-001    0.00000E+000
   6.7480   6.71700E-001    0.00000E+000
   6.7500   6.81000E-001    0.00000E+000
   6.7530   6.75900E-001    0.00000E+000
   6.7550   6.83200E-001    0.00000E+000
   6.7570   6.64500E-001    0.00000E+000
   6.7600   6.85400E-001    0.00000E+000
   6.7640   6.76100E-001    0.00000E+000
   6.7660   6.71500E-001    0.00000E+000
   6.7700   6.73900E-001    0.00000E+000
   6.7710   6.72200E-001    0.00000E+000
   6.7740   6.81100E-001    0.00000E+000
   6.7750   6.88600E-001    0.00000E+000
   6.7770   6.78800E-001    0.00000E+000
   6.7810   6.84100E-001    0.00000E+000
   6.7850   6.90900E-001    0.00000E+000
   6.7870   6.83900E-001    0.00000E+000
   6.7900   6.84500E-001    0.00000E+000
   6.7940   7.02100E-001    0.00000E+000
   6.7970   6.88500E-001    0.00000E+000
   6.7980   6.64900E-001    0.00000E+000
   6.8010   6.68700E-001    0.00000E+000
   6.8030   6.87900E-001    0.00000E+000
   6.8050   6.81700E-001    0.00000E+000
   6.8080   6.72700E-001    0.00000E+000
   6.8100   6.84300E-001    0.00000E+000
   6.8150   6.38200E-001    0.00000E+000
   6.8180   6.72400E-001    0.00000E+000
   6.8190   6.73700E-001    0.00000E+000
   6.8210   6.88600E-001    0.00000E+000
   6.8250   6.76100E-001    0.00000E+000
   6.8280   6.70400E-001    0.00000E+000
   6.8290   6.63900E-001    0.00000E+000
   6.8330   6.84800E-001    0.00000E+000
   6.8350   7.01800E-001    0.00000E+000
   6.8380   7.14400E-001    0.00000E+000
   6.8410   6.83300E-001    0.00000E+000
   6.8420   6.84800E-001    0.00000E+000
   6.8470   6.94500E-001    0.00000E+000
   6.8480   6.78600E-001    0.00000E+000
   6.8510   6.84700E-001    0.00000E+000
   6.8540   6.65800E-001    0.00000E+000
   6.8560   6.96400E-001    0.00000E+000
   6.8580   6.77500E-001    0.00000E+000
   6.8620   6.95400E-001    0.00000E+000
   6.8650   6.72700E-001    0.00000E+000
   6.8670   6.73200E-001    0.00000E+000
   6.8690   6.68000E-001    0.00000E+000
   6.8730   6.79600E-001    0.00000E+000
   6.8750   6.82600E-001    0.00000E+000
   6.8780   6.67600E-001    0.00000E+000
   6.8810   6.69500E-001    0.00000E+000
   6.8830   6.90900E-001    0.00000E+000
   6.8860   6.80100E-001    0.00000E+000
   6.8870   6.89000E-001    0.00000E+000
   6.8900   6.87500E-001    0.00000E+000
   6.8940   6.72400E-001    0.00000E+000
   6.8950   6.88900E-001    0.00000E+000
   6.8980   6.86100E-001    0.00000E+000
   6.9000   6.75800E-001    0.00000E+000
   6.9040   6.99000E-001    0.00000E+000
   6.9070   6.96100E-001    0.00000E+000
   6.9080   6.73600E-001    0.00000E+000
   6.9110   6.94100E-001    0.00000E+000
   6.9150   7.04700E-001    0.00000E+000
   6.9190   6.98700E-001    0.00000E+000
   6.9220   6.72300E-001    0.00000E+000
   6.9230   6.73300E-001    0.00000E+000
   6.9260   6.83100E-001    0.00000E+000
   6.9270   6.61200E-001    0.00000E+000
   6.9310   6.96300E-001    0.00000E+000
   6.9350   6.99700E-001    0.00000E+000
   6.9380   6.77500E-001    0.00000E+000
   6.9420   7.01100E-001    0.00000E+000
   6.9430   6.80800E-001    0.00000E+000
   6.9480   6.79200E-001    0.00000E+000
   6.9490   6.88400E-001    0.00000E+000
   6.9510   6.89600E-001    0.00000E+000
   6.9550   6.88800E-001    0.00000E+000
   6.9570   6.63900E-001    0.00000E+000
   6.9620   6.77800E-001    0.00000E+000
   6.9640   6.80400E-001    0.00000E+000
   6.9650   6.92600E-001    0.00000E+000
   6.9700   7.14300E-001    0.00000E+000
   6.9730   6.79700E-001    0.00000E+000
   6.9750   6.72700E-001    0.00000E+000
   6.9800   7.00000E-001    0.00000E+000
   6.9820   6.93100E-001    0.00000E+000
   6.9860   6.94400E-001    0.00000E+000
   6.9880   6.96800E-001    0.00000E+000
   6.9890   6.88500E-001    0.00000E+000
   6.9930   6.78800E-001    0.00000E+000
   6.9970   6.96200E-001    0.00000E+000
   7.0010   6.79200E-001    0.00000E+000
   7.0030   6.78200E-001    0.00000E+000
   7.0050   6.97700E-001    0.00000E+000
   7.0090   6.86200E-001    0.00000E+000
   7.0130   6.92500E-001    0.00000E+000
   7.0140   6.92500E-001    0.00000E+000
   7.0150   6.82500E-001    0.00000E+000
   7.0180   7.12100E-001    0.00000E+000
   7.0210   7.03800E-001    0.00000E+000
   7.0230   6.99400E-001    0.00000E+000
   7.0270   7.10400E-001    0.00000E+000
   7.0300   6.87900E-001    0.00000E+000
   7.0320   6.95600E-001    0.00000E+000
   7.0350   7.07100E-001    0.00000E+000
   7.0370   7.17800E-001    0.00000E+000
   7.0410   7.22800E-001    0.00000E+000
   7.0440   7.09500E-001    0.00000E+000
   7.0460   7.06200E-001    0.00000E+000
   7.0490   7.31400E-001    0.00000E+000
   7.0510   7.01400E-001    0.00000E+000
   7.0530   7.40200E-001    0.00000E+000
   7.0570   7.22600E-001    0.00000E+000
   7.0590   7.56300E-001    0.00000E+000
   7.0620   7.37400E-001    0.00000E+000
   7.0650   7.62500E-001    0.00000E+000
   7.0680   7.62300E-001    0.00000E+000
   7.0710   7.51200E-001    0.00000E+000
   7.0730   7.78000E-001    0.00000E+000
   7.0760   7.74300E-001    0.00000E+000
   7.0790   7.86800E-001    0.00000E+000
   7.0810   7.92200E-001    0.00000E+000
   7.0830   8.00200E-001    0.00000E+000
   7.0840   8.16200E-001    0.00000E+000
   7.0870   8.31700E-001    0.00000E+000
   7.0910   8.70700E-001    0.00000E+000
   7.0940   8.83500E-001    0.00000E+000
   7.0970   9.09500E-001    0.00000E+000
   7.0990   9.31500E-001    0.00000E+000
   7.1010   9.51200E-001    0.00000E+000
   7.1040   9.69000E-001    0.00000E+000
   7.1060   9.83700E-001    0.00000E+000
   7.1080   1.03650E+000    0.00000E+000
   7.1110   1.06720E+000    0.00000E+000
   7.1120   1.09610E+000    0.00000E+000
   7.1150   1.08150E+000    0.00000E+000
   7.1200   1.23880E+000    0.00000E+000
   7.1220   1.24890E+000    0.00000E+000
   7.1260   1.30200E+000    0.00000E+000
   7.1290   1.35710E+000    0.00000E+000
   7.1310   1.33810E+000    0.00000E+000
   7.1330   1.57210E+000    0.00000E+000
   7.1360   1.69260E+000    0.00000E+000
   7.1390   2.11150E+000    0.00000E+000
   7.1430   2.66730E+000    0.00000E+000
   7.1470   2.51010E+000    0.00000E+000
   7.1490   2.50060E+000    0.00000E+000
   7.1510   2.09030E+000    0.00000E+000
   7.1530   2.16400E+000    0.00000E+000
   7.1580   1.79560E+000    0.00000E+000
   7.1600   1.83500E+000    0.00000E+000
   7.1620   1.68930E+000    0.00000E+000
   7.1650   1.40950E+000    0.00000E+000
   7.1680   1.44820E+000    0.00000E+000
   7.1700   1.76600E+000    0.00000E+000
   7.1750   1.04070E+000    0.00000E+000
   7.1760   7.14700E-001    0.00000E+000
   7.1790   1.16100E-001    0.00000E+000
   7.1810   1.00000E+000    0.00000E+000
   7.1850   1.00000E+000    0.00000E+000
   7.1860   1.00000E+000    0.00000E+000
   7.1900   1.00000E+000    0.00000E+000
   7.1930   1.00000E+000    0.00000E+000
   7.1950   1.00000E+000    0.00000E+000
   7.1970   1.00000E+000    0.00000E+000
   7.2010   1.00000E+000    0.00000E+000
   7.2020   1.00000E+000    0.00000E+000
   7.2040   1.00000E+000    0.00000E+000
   7.2060   1.00000E+000    0.00000E+000
   7.2100   1.00000E+000    0.00000E+000
   7.2150   1.00000E+000    0.00000E+000
   7.2180   1.00000E+000    0.00000E+000
   7.2200   1.00000E+000    0.00000E+000
   7.2230   1.00000E+000    0.00000E+000
   7.2250   1.00000E+000    0.00000E+000
   7.2280   1.00000E+000    0.00000E+000
   7.2310   1.00000E+000    0.00000E+000
   7.2340   1.00000E+000    0.00000E+000
   7.2380   1.00000E+000    0.00000E+000
   7.2400   1.00000E+000    0.00000E+000
   7.2430   1.00000E+000    0.00000E+000
   7.2460   1.00000E+000    0.00000E+000
   7.2480   1.00000E+000    0.00000E+000
   7.2510   1.00000E+000    0.00000E+000
   7.2540   1.00000E+000    0.00000E+000
   7.2570   1.00000E+000    0.00000E+000
   7.2590   1.00000E+000    0.00000E+000
   7.2610   1.00000E+000    0.00000E+000
   7.2640   1.00000E+000    0.00000E+000
   7.2690   1.00000E+000    0.00000E+000
   7.2710   1.00000E+000    0.00000E+000
   7.2730   1.00000E+000    0.00000E+000
   7.2760   1.00000E+000    0.00000E+000
   7.2780   1.00000E+000    0.00000E+000
   7.2820   1.00000E+000    0.00000E+000
   7.2840   1.00000E+000    0.00000E+000
   7.2870   1.00000E+000    0.00000E+000
   7.2910   1.00000E+000    0.00000E+000
   7.2950   1.00000E+000    0.00000E+000
   7.2960   1.00000E+000    0.00000E+000
   7.2980   1.00000E+000    0.00000E+000
   7.3010   1.00000E+000    0.00000E+000
