# Supplementary material for: Rationally seeded computational protein design of ɑ-helical barrels
Source: Nat Chem Biol. 2024 Jun 20;20(8):991–9. doi: 10.1038/s41589-024-01642-0 (PMC11288890; doi:10.1038/s41589-024-01642-0)
Supplement: Supplementary file 5 — PDB files used for making figure panels h–j. [file 41589_2024_1642_MOESM5_ESM.zip › KIA_RP_RSPD_NatChemBiol_data_Figure3/sc-CC-7-LI_panels_c-g/AUC_panel_e/LI_SV_raw/00030.RA1]

HeptLI
R 1 20.0 40000 0013253 1.5740E11 275 1 
   5.8010   1.00000E+000    0.00000E+000
   5.8030   1.00000E+000    0.00000E+000
   5.8040   1.00000E+000    0.00000E+000
   5.8050   1.00000E+000    0.00000E+000
   5.8060   1.00000E+000    0.00000E+000
   5.8070   1.00000E+000    0.00000E+000
   5.8100   1.00000E+000    0.00000E+000
   5.8120   1.00000E+000    0.00000E+000
   5.8140   1.00000E+000    0.00000E+000
   5.8150   1.00000E+000    0.00000E+000
   5.8160   1.00000E+000    0.00000E+000
   5.8170   1.00000E+000    0.00000E+000
   5.8190   1.00000E+000    0.00000E+000
   5.8210   1.00000E+000    0.00000E+000
   5.8220   1.00000E+000    0.00000E+000
   5.8240   1.00000E+000    0.00000E+000
   5.8260   1.00000E+000    0.00000E+000
   5.8270   1.00000E+000    0.00000E+000
   5.8290   1.00000E+000    0.00000E+000
   5.8300   1.00000E+000    0.00000E+000
   5.8310  -1.71910E+000    0.00000E+000
   5.8330   1.00000E+000    0.00000E+000
   5.8350   1.00000E+000    0.00000E+000
   5.8370  -7.41800E-001    0.00000E+000
   5.8400  -7.43600E-001    0.00000E+000
   5.8420  -6.38900E-001    0.00000E+000
   5.8440  -6.98000E-001    0.00000E+000
   5.8450  -5.96900E-001    0.00000E+000
   5.8470  -9.13900E-001    0.00000E+000
   5.8490  -1.30510E+000    0.00000E+000
   5.8510  -1.54470E+000    0.00000E+000
   5.8520  -1.56200E+000    0.00000E+000
   5.8550  -1.62530E+000    0.00000E+000
   5.8560  -1.74830E+000    0.00000E+000
   5.8570  -1.64760E+000    0.00000E+000
   5.8600  -1.64830E+000    0.00000E+000
   5.8620  -1.53500E+000    0.00000E+000
   5.8630  -1.33360E+000    0.00000E+000
   5.8660  -9.69500E-001    0.00000E+000
   5.8670  -9.20600E-001    0.00000E+000
   5.8690  -5.75700E-001    0.00000E+000
   5.8720  -4.49700E-001    0.00000E+000
   5.8740  -4.13400E-001    0.00000E+000
   5.8770  -2.53400E-001    0.00000E+000
   5.8780  -1.34300E-001    0.00000E+000
   5.8810  -1.09800E-001    0.00000E+000
   5.8820  -4.38000E-002    0.00000E+000
   5.8840  -1.40000E-002    0.00000E+000
   5.8860  -1.74000E-002    0.00000E+000
   5.8880  -1.14000E-002    0.00000E+000
   5.8910  -1.70000E-002    0.00000E+000
   5.8930  -2.22000E-002    0.00000E+000
   5.8960  -1.70000E-002    0.00000E+000
   5.8970  -1.82000E-002    0.00000E+000
   5.8980  -4.70000E-003    0.00000E+000
   5.9000  -8.00000E-003    0.00000E+000
   5.9020  -4.00000E-003    0.00000E+000
   5.9050  -1.76000E-002    0.00000E+000
   5.9070  -3.70000E-003    0.00000E+000
   5.9090   1.30000E-003    0.00000E+000
   5.9110   2.50000E-003    0.00000E+000
   5.9140   7.00000E-004    0.00000E+000
   5.9150  -7.70000E-003    0.00000E+000
   5.9170   2.80000E-003    0.00000E+000
   5.9190  -8.20000E-003    0.00000E+000
   5.9210  -6.10000E-003    0.00000E+000
   5.9230   6.80000E-003    0.00000E+000
   5.9260  -9.20000E-003    0.00000E+000
   5.9270  -7.30000E-003    0.00000E+000
   5.9290   2.07000E-002    0.00000E+000
   5.9310  -1.28000E-002    0.00000E+000
   5.9330   5.00000E-004    0.00000E+000
   5.9350  -1.03000E-002    0.00000E+000
   5.9370  -6.90000E-003    0.00000E+000
   5.9400  -1.56000E-002    0.00000E+000
   5.9420   7.10000E-003    0.00000E+000
   5.9430   1.00000E-004    0.00000E+000
   5.9450   3.10000E-002    0.00000E+000
   5.9480   1.01000E-002    0.00000E+000
   5.9500   3.22000E-002    0.00000E+000
   5.9510   3.92000E-002    0.00000E+000
   5.9540   2.24000E-002    0.00000E+000
   5.9560   3.90000E-003    0.00000E+000
   5.9580  -5.70000E-003    0.00000E+000
   5.9620   8.00000E-003    0.00000E+000
   5.9630  -1.12000E-002    0.00000E+000
   5.9650  -4.90000E-003    0.00000E+000
   5.9660  -2.90000E-003    0.00000E+000
   5.9680  -5.00000E-003    0.00000E+000
   5.9700   8.00000E-004    0.00000E+000
   5.9730  -1.18000E-002    0.00000E+000
   5.9740  -2.30000E-003    0.00000E+000
   5.9770  -9.40000E-003    0.00000E+000
   5.9790   7.00000E-004    0.00000E+000
   5.9810   1.20000E-003    0.00000E+000
   5.9830   6.00000E-004    0.00000E+000
   5.9850   2.30000E-003    0.00000E+000
   5.9870   8.40000E-003    0.00000E+000
   5.9890   7.90000E-003    0.00000E+000
   5.9900   2.50000E-003    0.00000E+000
   5.9910  -2.00000E-003    0.00000E+000
   5.9930   1.17000E-002    0.00000E+000
   5.9950   2.01000E-002    0.00000E+000
   5.9960   3.73000E-002    0.00000E+000
   5.9980   3.41000E-002    0.00000E+000
   6.0000   2.14100E-001    0.00000E+000
   6.0020   2.51900E-001    0.00000E+000
   6.0030  -4.54600E-001    0.00000E+000
   6.0050  -7.76700E-001    0.00000E+000
   6.0070  -4.65100E-001    0.00000E+000
   6.0090  -8.84000E-002    0.00000E+000
   6.0110  -4.25000E-002    0.00000E+000
   6.0140   2.40000E-003    0.00000E+000
   6.0170  -3.78000E-002    0.00000E+000
   6.0190  -2.40600E-001    0.00000E+000
   6.0210  -2.29900E-001    0.00000E+000
   6.0240   5.65900E-001    0.00000E+000
   6.0280  -2.28000E-002    0.00000E+000
   6.0300  -5.29000E-002    0.00000E+000
   6.0340   4.60000E-003    0.00000E+000
   6.0350   8.60000E-003    0.00000E+000
   6.0380   2.03000E-002    0.00000E+000
   6.0390   3.27000E-002    0.00000E+000
   6.0420   1.60000E-002    0.00000E+000
   6.0440   1.54000E-002    0.00000E+000
   6.0450   1.70000E-002    0.00000E+000
   6.0500   1.70000E-002    0.00000E+000
   6.0530   3.36000E-002    0.00000E+000
   6.0560   1.85000E-002    0.00000E+000
   6.0570   1.99000E-002    0.00000E+000
   6.0580   1.98000E-002    0.00000E+000
   6.0630   2.48000E-002    0.00000E+000
   6.0650   2.67000E-002    0.00000E+000
   6.0690   2.89000E-002    0.00000E+000
   6.0720   3.01000E-002    0.00000E+000
   6.0740   3.62000E-002    0.00000E+000
   6.0760   2.70000E-002    0.00000E+000
   6.0780   2.27000E-002    0.00000E+000
   6.0800   4.21000E-002    0.00000E+000
   6.0840   3.27000E-002    0.00000E+000
   6.0850   3.25000E-002    0.00000E+000
   6.0880   1.27000E-002    0.00000E+000
   6.0890   2.50000E-002    0.00000E+000
   6.0940   3.70000E-002    0.00000E+000
   6.0960   3.91000E-002    0.00000E+000
   6.0990   5.64000E-002    0.00000E+000
   6.1020   4.16000E-002    0.00000E+000
   6.1040   5.53000E-002    0.00000E+000
   6.1060   5.80000E-002    0.00000E+000
   6.1080   6.17000E-002    0.00000E+000
   6.1100   5.26000E-002    0.00000E+000
   6.1120   5.23000E-002    0.00000E+000
   6.1150   5.97000E-002    0.00000E+000
   6.1170   4.99000E-002    0.00000E+000
   6.1190   6.42000E-002    0.00000E+000
   6.1220   6.28000E-002    0.00000E+000
   6.1240   8.01000E-002    0.00000E+000
   6.1280   6.19000E-002    0.00000E+000
   6.1290   6.63000E-002    0.00000E+000
   6.1330   5.66000E-002    0.00000E+000
   6.1350   7.78000E-002    0.00000E+000
   6.1390   6.64000E-002    0.00000E+000
   6.1400   8.74000E-002    0.00000E+000
   6.1420   7.78000E-002    0.00000E+000
   6.1460   9.98000E-002    0.00000E+000
   6.1480   9.70000E-002    0.00000E+000
   6.1490   9.38000E-002    0.00000E+000
   6.1500   9.33000E-002    0.00000E+000
   6.1540   9.56000E-002    0.00000E+000
   6.1570   1.00700E-001    0.00000E+000
   6.1600   9.84000E-002    0.00000E+000
   6.1630   1.09800E-001    0.00000E+000
   6.1640   1.14000E-001    0.00000E+000
   6.1660   1.16500E-001    0.00000E+000
   6.1670   1.32700E-001    0.00000E+000
   6.1740   1.40500E-001    0.00000E+000
   6.1760   1.35600E-001    0.00000E+000
   6.1800   1.46200E-001    0.00000E+000
   6.1820   1.35600E-001    0.00000E+000
   6.1840   1.35000E-001    0.00000E+000
   6.1860   1.50600E-001    0.00000E+000
   6.1900   1.54700E-001    0.00000E+000
   6.1910   1.49900E-001    0.00000E+000
   6.1950   1.55600E-001    0.00000E+000
   6.1980   1.68900E-001    0.00000E+000
   6.2020   1.58500E-001    0.00000E+000
   6.2030   1.79900E-001    0.00000E+000
   6.2060   1.73000E-001    0.00000E+000
   6.2070   1.90900E-001    0.00000E+000
   6.2090   1.88700E-001    0.00000E+000
   6.2130   1.98400E-001    0.00000E+000
   6.2150   1.81500E-001    0.00000E+000
   6.2180   2.03600E-001    0.00000E+000
   6.2220   2.07600E-001    0.00000E+000
   6.2230   2.05400E-001    0.00000E+000
   6.2250   2.12000E-001    0.00000E+000
   6.2290   2.30000E-001    0.00000E+000
   6.2320   2.37100E-001    0.00000E+000
   6.2340   2.39800E-001    0.00000E+000
   6.2360   2.41400E-001    0.00000E+000
   6.2380   2.35100E-001    0.00000E+000
   6.2410   2.48000E-001    0.00000E+000
   6.2430   2.58100E-001    0.00000E+000
   6.2470   2.65600E-001    0.00000E+000
   6.2500   2.61000E-001    0.00000E+000
   6.2520   2.64500E-001    0.00000E+000
   6.2540   2.72900E-001    0.00000E+000
   6.2550   2.67200E-001    0.00000E+000
   6.2570   2.84200E-001    0.00000E+000
   6.2600   2.81900E-001    0.00000E+000
   6.2610   2.89100E-001    0.00000E+000
   6.2640   2.99900E-001    0.00000E+000
   6.2680   3.07600E-001    0.00000E+000
   6.2690   3.08200E-001    0.00000E+000
   6.2710   3.09100E-001    0.00000E+000
   6.2730   3.27900E-001    0.00000E+000
   6.2770   3.26300E-001    0.00000E+000
   6.2780   3.23700E-001    0.00000E+000
   6.2820   3.24100E-001    0.00000E+000
   6.2840   3.40400E-001    0.00000E+000
   6.2870   3.41800E-001    0.00000E+000
   6.2890   3.39100E-001    0.00000E+000
   6.2910   3.46000E-001    0.00000E+000
   6.2960   3.62000E-001    0.00000E+000
   6.2980   3.56300E-001    0.00000E+000
   6.3010   3.74100E-001    0.00000E+000
   6.3020   3.82400E-001    0.00000E+000
   6.3070   3.95400E-001    0.00000E+000
   6.3100   3.81800E-001    0.00000E+000
   6.3130   4.19000E-001    0.00000E+000
   6.3180   4.05900E-001    0.00000E+000
   6.3210   3.99600E-001    0.00000E+000
   6.3240   4.16400E-001    0.00000E+000
   6.3260   4.42400E-001    0.00000E+000
   6.3310   4.41500E-001    0.00000E+000
   6.3340   4.32900E-001    0.00000E+000
   6.3370   4.58600E-001    0.00000E+000
   6.3390   4.59300E-001    0.00000E+000
   6.3420   4.64400E-001    0.00000E+000
   6.3450   4.88600E-001    0.00000E+000
   6.3510   4.69000E-001    0.00000E+000
   6.3530   4.82800E-001    0.00000E+000
   6.3560   4.89400E-001    0.00000E+000
   6.3580   5.10200E-001    0.00000E+000
   6.3620   5.10900E-001    0.00000E+000
   6.3630   5.11000E-001    0.00000E+000
   6.3660   5.09700E-001    0.00000E+000
   6.3690   5.25200E-001    0.00000E+000
   6.3720   5.12700E-001    0.00000E+000
   6.3740   5.16400E-001    0.00000E+000
   6.3760   5.33300E-001    0.00000E+000
   6.3770   5.22000E-001    0.00000E+000
   6.3800   5.23500E-001    0.00000E+000
   6.3830   5.33300E-001    0.00000E+000
   6.3870   5.45200E-001    0.00000E+000
   6.3900   5.46700E-001    0.00000E+000
   6.3940   5.43400E-001    0.00000E+000
   6.3990   5.51000E-001    0.00000E+000
   6.4040   5.54600E-001    0.00000E+000
   6.4060   5.55900E-001    0.00000E+000
   6.4080   5.60700E-001    0.00000E+000
   6.4100   5.61300E-001    0.00000E+000
   6.4130   5.69500E-001    0.00000E+000
   6.4170   5.74200E-001    0.00000E+000
   6.4190   5.70200E-001    0.00000E+000
   6.4220   5.83400E-001    0.00000E+000
   6.4250   5.94300E-001    0.00000E+000
   6.4260   5.89300E-001    0.00000E+000
   6.4290   5.73800E-001    0.00000E+000
   6.4310   5.90900E-001    0.00000E+000
   6.4340   5.75200E-001    0.00000E+000
   6.4360   6.03700E-001    0.00000E+000
   6.4380   6.02100E-001    0.00000E+000
   6.4400   5.94400E-001    0.00000E+000
   6.4430   6.11500E-001    0.00000E+000
   6.4460   6.03600E-001    0.00000E+000
   6.4490   6.13300E-001    0.00000E+000
   6.4500   6.10100E-001    0.00000E+000
   6.4540   6.06100E-001    0.00000E+000
   6.4570   6.26900E-001    0.00000E+000
   6.4600   6.20400E-001    0.00000E+000
   6.4620   6.16900E-001    0.00000E+000
   6.4650   6.12400E-001    0.00000E+000
   6.4660   6.11900E-001    0.00000E+000
   6.4690   6.24400E-001    0.00000E+000
   6.4720   6.31600E-001    0.00000E+000
   6.4750   6.21700E-001    0.00000E+000
   6.4770   6.21200E-001    0.00000E+000
   6.4790   6.28600E-001    0.00000E+000
   6.4820   6.22700E-001    0.00000E+000
   6.4840   6.19100E-001    0.00000E+000
   6.4860   6.16100E-001    0.00000E+000
   6.4900   6.40700E-001    0.00000E+000
   6.4930   6.40900E-001    0.00000E+000
   6.4950   6.40300E-001    0.00000E+000
   6.4970   6.29700E-001    0.00000E+000
   6.4980   6.21400E-001    0.00000E+000
   6.5000   6.21800E-001    0.00000E+000
   6.5030   6.38200E-001    0.00000E+000
   6.5060   6.41400E-001    0.00000E+000
   6.5070   6.43800E-001    0.00000E+000
   6.5100   6.25200E-001    0.00000E+000
   6.5120   6.45900E-001    0.00000E+000
   6.5150   6.55500E-001    0.00000E+000
   6.5160   6.19200E-001    0.00000E+000
   6.5200   6.58700E-001    0.00000E+000
   6.5220   6.39800E-001    0.00000E+000
   6.5240   6.51800E-001    0.00000E+000
   6.5270   6.37900E-001    0.00000E+000
   6.5280   6.43600E-001    0.00000E+000
   6.5300   6.44700E-001    0.00000E+000
   6.5330   6.51000E-001    0.00000E+000
   6.5360   6.48100E-001    0.00000E+000
   6.5380   6.31000E-001    0.00000E+000
   6.5390   6.59100E-001    0.00000E+000
   6.5450   6.38900E-001    0.00000E+000
   6.5480   6.42800E-001    0.00000E+000
   6.5500   6.51300E-001    0.00000E+000
   6.5510   6.45700E-001    0.00000E+000
   6.5530   6.47100E-001    0.00000E+000
   6.5550   6.69000E-001    0.00000E+000
   6.5580   6.30600E-001    0.00000E+000
   6.5600   6.42500E-001    0.00000E+000
   6.5620   6.52000E-001    0.00000E+000
   6.5650   6.61000E-001    0.00000E+000
   6.5670   6.53400E-001    0.00000E+000
   6.5710   6.54800E-001    0.00000E+000
   6.5730   6.52200E-001    0.00000E+000
   6.5750   6.61600E-001    0.00000E+000
   6.5780   6.35500E-001    0.00000E+000
   6.5800   6.55400E-001    0.00000E+000
   6.5830   6.64800E-001    0.00000E+000
   6.5850   6.45000E-001    0.00000E+000
   6.5870   6.63200E-001    0.00000E+000
   6.5890   6.55100E-001    0.00000E+000
   6.5910   6.41700E-001    0.00000E+000
   6.5930   6.73200E-001    0.00000E+000
   6.5950   6.41100E-001    0.00000E+000
   6.6000   6.46200E-001    0.00000E+000
   6.6030   6.64800E-001    0.00000E+000
   6.6060   6.69000E-001    0.00000E+000
   6.6080   6.49400E-001    0.00000E+000
   6.6100   6.46300E-001    0.00000E+000
   6.6130   6.60500E-001    0.00000E+000
   6.6150   6.49500E-001    0.00000E+000
   6.6170   6.55400E-001    0.00000E+000
   6.6190   6.52600E-001    0.00000E+000
   6.6220   6.54300E-001    0.00000E+000
   6.6240   6.59400E-001    0.00000E+000
   6.6290   6.59600E-001    0.00000E+000
   6.6310   6.50500E-001    0.00000E+000
   6.6330   6.57400E-001    0.00000E+000
   6.6370   6.61700E-001    0.00000E+000
   6.6390   6.44700E-001    0.00000E+000
   6.6420   6.66900E-001    0.00000E+000
   6.6450   6.50800E-001    0.00000E+000
   6.6470   6.56000E-001    0.00000E+000
   6.6490   6.40000E-001    0.00000E+000
   6.6510   6.59900E-001    0.00000E+000
   6.6530   6.54900E-001    0.00000E+000
   6.6560   6.52600E-001    0.00000E+000
   6.6590   6.56300E-001    0.00000E+000
   6.6610   6.28400E-001    0.00000E+000
   6.6640   6.50900E-001    0.00000E+000
   6.6660   6.61700E-001    0.00000E+000
   6.6690   6.62000E-001    0.00000E+000
   6.6700   6.63100E-001    0.00000E+000
   6.6720   6.64500E-001    0.00000E+000
   6.6740   6.69700E-001    0.00000E+000
   6.6760   6.50200E-001    0.00000E+000
   6.6810   6.40100E-001    0.00000E+000
   6.6840   6.63900E-001    0.00000E+000
   6.6860   6.44200E-001    0.00000E+000
   6.6890   6.52000E-001    0.00000E+000
   6.6900   6.51200E-001    0.00000E+000
   6.6930   6.74800E-001    0.00000E+000
   6.6950   6.67800E-001    0.00000E+000
   6.6970   6.69900E-001    0.00000E+000
   6.6990   6.44000E-001    0.00000E+000
   6.7010   6.57100E-001    0.00000E+000
   6.7060   6.47500E-001    0.00000E+000
   6.7090   6.76200E-001    0.00000E+000
   6.7130   6.45600E-001    0.00000E+000
   6.7140   6.56500E-001    0.00000E+000
   6.7160   6.61500E-001    0.00000E+000
   6.7180   6.52300E-001    0.00000E+000
   6.7220   6.76800E-001    0.00000E+000
   6.7250   6.65400E-001    0.00000E+000
   6.7270   6.48900E-001    0.00000E+000
   6.7320   6.58900E-001    0.00000E+000
   6.7350   6.58200E-001    0.00000E+000
   6.7360   6.51800E-001    0.00000E+000
   6.7410   6.62300E-001    0.00000E+000
   6.7430   6.58600E-001    0.00000E+000
   6.7460   6.56000E-001    0.00000E+000
   6.7490   6.39500E-001    0.00000E+000
   6.7500   6.57100E-001    0.00000E+000
   6.7540   6.65000E-001    0.00000E+000
   6.7550   6.61900E-001    0.00000E+000
   6.7580   6.41900E-001    0.00000E+000
   6.7610   6.56400E-001    0.00000E+000
   6.7630   6.52800E-001    0.00000E+000
   6.7670   6.62100E-001    0.00000E+000
   6.7690   6.68200E-001    0.00000E+000
   6.7730   6.48600E-001    0.00000E+000
   6.7750   6.61700E-001    0.00000E+000
   6.7780   6.60700E-001    0.00000E+000
   6.7810   6.65600E-001    0.00000E+000
   6.7830   6.72000E-001    0.00000E+000
   6.7870   6.48900E-001    0.00000E+000
   6.7900   6.58400E-001    0.00000E+000
   6.7920   6.59900E-001    0.00000E+000
   6.7950   6.69800E-001    0.00000E+000
   6.7970   6.51400E-001    0.00000E+000
   6.8000   6.45900E-001    0.00000E+000
   6.8030   6.55100E-001    0.00000E+000
   6.8050   6.65800E-001    0.00000E+000
   6.8080   6.23900E-001    0.00000E+000
   6.8110   6.65400E-001    0.00000E+000
   6.8140   6.39100E-001    0.00000E+000
   6.8160   6.55700E-001    0.00000E+000
   6.8180   6.49800E-001    0.00000E+000
   6.8200   6.60400E-001    0.00000E+000
   6.8230   6.71200E-001    0.00000E+000
   6.8260   6.68600E-001    0.00000E+000
   6.8280   6.51000E-001    0.00000E+000
   6.8310   6.73700E-001    0.00000E+000
   6.8330   6.57400E-001    0.00000E+000
   6.8370   6.93600E-001    0.00000E+000
   6.8390   6.65200E-001    0.00000E+000
   6.8420   6.70000E-001    0.00000E+000
   6.8450   6.70400E-001    0.00000E+000
   6.8470   6.62800E-001    0.00000E+000
   6.8490   6.74300E-001    0.00000E+000
   6.8530   6.65500E-001    0.00000E+000
   6.8560   6.50600E-001    0.00000E+000
   6.8570   6.72200E-001    0.00000E+000
   6.8580   6.43800E-001    0.00000E+000
   6.8630   6.67700E-001    0.00000E+000
   6.8650   6.73300E-001    0.00000E+000
   6.8680   6.59700E-001    0.00000E+000
   6.8720   6.61100E-001    0.00000E+000
   6.8740   6.71500E-001    0.00000E+000
   6.8760   6.61600E-001    0.00000E+000
   6.8800   6.54900E-001    0.00000E+000
   6.8820   6.69200E-001    0.00000E+000
   6.8850   6.52300E-001    0.00000E+000
   6.8870   6.60100E-001    0.00000E+000
   6.8910   6.58000E-001    0.00000E+000
   6.8940   6.61600E-001    0.00000E+000
   6.8950   6.75400E-001    0.00000E+000
   6.8990   6.74100E-001    0.00000E+000
   6.9030   6.56700E-001    0.00000E+000
   6.9060   6.86100E-001    0.00000E+000
   6.9080   6.61800E-001    0.00000E+000
   6.9110   6.89100E-001    0.00000E+000
   6.9130   6.95400E-001    0.00000E+000
   6.9170   6.61400E-001    0.00000E+000
   6.9200   6.54600E-001    0.00000E+000
   6.9230   6.67000E-001    0.00000E+000
   6.9260   6.58800E-001    0.00000E+000
   6.9290   6.55500E-001    0.00000E+000
   6.9310   6.46700E-001    0.00000E+000
   6.9330   6.62200E-001    0.00000E+000
   6.9360   6.64600E-001    0.00000E+000
   6.9390   6.60700E-001    0.00000E+000
   6.9400   6.84200E-001    0.00000E+000
   6.9420   6.28700E-001    0.00000E+000
   6.9460   6.57100E-001    0.00000E+000
   6.9470   6.72500E-001    0.00000E+000
   6.9530   6.69700E-001    0.00000E+000
   6.9560   6.52600E-001    0.00000E+000
   6.9610   6.56800E-001    0.00000E+000
   6.9650   6.57600E-001    0.00000E+000
   6.9690   6.77800E-001    0.00000E+000
   6.9700   6.64000E-001    0.00000E+000
   6.9730   6.67900E-001    0.00000E+000
   6.9750   6.52400E-001    0.00000E+000
   6.9790   6.92800E-001    0.00000E+000
   6.9810   6.77500E-001    0.00000E+000
   6.9840   6.81400E-001    0.00000E+000
   6.9880   6.58500E-001    0.00000E+000
   6.9910   6.73300E-001    0.00000E+000
   6.9930   6.78100E-001    0.00000E+000
   6.9980   6.81800E-001    0.00000E+000
   7.0010   6.67300E-001    0.00000E+000
   7.0020   6.57200E-001    0.00000E+000
   7.0070   6.79700E-001    0.00000E+000
   7.0090   6.63100E-001    0.00000E+000
   7.0130   6.74200E-001    0.00000E+000
   7.0150   6.59900E-001    0.00000E+000
   7.0160   6.77600E-001    0.00000E+000
   7.0190   6.99600E-001    0.00000E+000
   7.0210   6.88800E-001    0.00000E+000
   7.0240   6.63800E-001    0.00000E+000
   7.0270   7.06500E-001    0.00000E+000
   7.0290   6.92900E-001    0.00000E+000
   7.0330   6.83400E-001    0.00000E+000
   7.0350   6.82100E-001    0.00000E+000
   7.0370   7.12700E-001    0.00000E+000
   7.0400   7.11000E-001    0.00000E+000
   7.0420   7.20700E-001    0.00000E+000
   7.0440   7.08700E-001    0.00000E+000
   7.0480   7.10600E-001    0.00000E+000
   7.0510   7.15900E-001    0.00000E+000
   7.0530   7.39800E-001    0.00000E+000
   7.0560   7.31600E-001    0.00000E+000
   7.0580   7.45900E-001    0.00000E+000
   7.0620   7.56800E-001    0.00000E+000
   7.0640   7.59500E-001    0.00000E+000
   7.0680   7.81500E-001    0.00000E+000
   7.0690   7.94300E-001    0.00000E+000
   7.0710   8.05100E-001    0.00000E+000
   7.0760   7.91400E-001    0.00000E+000
   7.0780   8.36200E-001    0.00000E+000
   7.0800   8.57100E-001    0.00000E+000
   7.0830   8.71100E-001    0.00000E+000
   7.0850   8.79100E-001    0.00000E+000
   7.0880   9.14300E-001    0.00000E+000
   7.0900   9.35600E-001    0.00000E+000
   7.0940   9.47100E-001    0.00000E+000
   7.0960   1.00810E+000    0.00000E+000
   7.0990   1.04950E+000    0.00000E+000
   7.1010   1.07470E+000    0.00000E+000
   7.1060   1.08740E+000    0.00000E+000
   7.1080   1.17490E+000    0.00000E+000
   7.1100   1.21940E+000    0.00000E+000
   7.1120   1.29560E+000    0.00000E+000
   7.1150   1.30700E+000    0.00000E+000
   7.1190   1.39360E+000    0.00000E+000
   7.1200   1.44270E+000    0.00000E+000
   7.1230   1.51820E+000    0.00000E+000
   7.1260   1.62030E+000    0.00000E+000
   7.1290   2.18900E+000    0.00000E+000
   7.1330   2.29220E+000    0.00000E+000
   7.1360   2.62390E+000    0.00000E+000
   7.1380   2.75760E+000    0.00000E+000
   7.1410   2.74910E+000    0.00000E+000
   7.1450   2.92070E+000    0.00000E+000
   7.1460   2.76110E+000    0.00000E+000
   7.1500   2.68030E+000    0.00000E+000
   7.1520   2.25040E+000    0.00000E+000
   7.1560   2.36000E+000    0.00000E+000
   7.1580   1.76320E+000    0.00000E+000
   7.1610   2.40820E+000    0.00000E+000
   7.1630   1.75630E+000    0.00000E+000
   7.1670   1.70970E+000    0.00000E+000
   7.1690   9.30600E-001    0.00000E+000
   7.1720   1.30710E+000    0.00000E+000
   7.1740   1.09270E+000    0.00000E+000
   7.1770   8.83500E-001    0.00000E+000
   7.1790   5.96300E-001    0.00000E+000
   7.1820   1.00000E+000    0.00000E+000
   7.1850   1.00000E+000    0.00000E+000
   7.1860   1.00000E+000    0.00000E+000
   7.1900   1.00000E+000    0.00000E+000
   7.1930   1.00000E+000    0.00000E+000
   7.1950   1.00000E+000    0.00000E+000
   7.1970   1.00000E+000    0.00000E+000
   7.2000   1.00000E+000    0.00000E+000
   7.2020   1.00000E+000    0.00000E+000
   7.2050   1.00000E+000    0.00000E+000
   7.2070   1.00000E+000    0.00000E+000
   7.2100   1.00000E+000    0.00000E+000
   7.2150   1.00000E+000    0.00000E+000
   7.2170   1.00000E+000    0.00000E+000
   7.2200   1.00000E+000    0.00000E+000
   7.2220   1.00000E+000    0.00000E+000
   7.2250   1.00000E+000    0.00000E+000
   7.2280   1.00000E+000    0.00000E+000
   7.2310   1.00000E+000    0.00000E+000
   7.2340   1.00000E+000    0.00000E+000
   7.2360   1.00000E+000    0.00000E+000
   7.2390   1.00000E+000    0.00000E+000
   7.2410   1.00000E+000    0.00000E+000
   7.2460   1.00000E+000    0.00000E+000
   7.2480   1.00000E+000    0.00000E+000
   7.2510   1.00000E+000    0.00000E+000
   7.2530   1.00000E+000    0.00000E+000
   7.2560   1.00000E+000    0.00000E+000
   7.2590   1.00000E+000    0.00000E+000
   7.2630   1.00000E+000    0.00000E+000
   7.2660   1.00000E+000    0.00000E+000
   7.2690   1.00000E+000    0.00000E+000
   7.2710   1.00000E+000    0.00000E+000
   7.2740   1.00000E+000    0.00000E+000
   7.2790   1.00000E+000    0.00000E+000
   7.2800   1.00000E+000    0.00000E+000
   7.2820   1.00000E+000    0.00000E+000
   7.2850   1.00000E+000    0.00000E+000
   7.2870   1.00000E+000    0.00000E+000
   7.2910   1.00000E+000    0.00000E+000
   7.2940   1.00000E+000    0.00000E+000
   7.2960   1.00000E+000    0.00000E+000
   7.3000   1.00000E+000    0.00000E+000
