# Supplementary material for: Rationally seeded computational protein design of ɑ-helical barrels
Source: Nat Chem Biol. 2024 Jun 20;20(8):991–9. doi: 10.1038/s41589-024-01642-0 (PMC11288890; doi:10.1038/s41589-024-01642-0)
Supplement: Supplementary file 5 — PDB files used for making figure panels h–j. [file 41589_2024_1642_MOESM5_ESM.zip › KIA_RP_RSPD_NatChemBiol_data_Figure3/sc-CC-7-LI_panels_c-g/AUC_panel_e/LI_SV_raw/00024.RA1]

HeptLI
R 1 20.0 40000 0011456 1.2580E11 275 1 
   5.8010   1.00000E+000    0.00000E+000
   5.8030   1.00000E+000    0.00000E+000
   5.8060   1.00000E+000    0.00000E+000
   5.8080   1.00000E+000    0.00000E+000
   5.8100   1.00000E+000    0.00000E+000
   5.8110   1.00000E+000    0.00000E+000
   5.8120   1.00000E+000    0.00000E+000
   5.8130   1.00000E+000    0.00000E+000
   5.8150   1.00000E+000    0.00000E+000
   5.8170   1.00000E+000    0.00000E+000
   5.8180   1.00000E+000    0.00000E+000
   5.8200   1.00000E+000    0.00000E+000
   5.8210   1.00000E+000    0.00000E+000
   5.8220   1.00000E+000    0.00000E+000
   5.8240   1.00000E+000    0.00000E+000
   5.8260   1.00000E+000    0.00000E+000
   5.8290   1.00000E+000    0.00000E+000
   5.8310   1.00000E+000    0.00000E+000
   5.8330   1.00000E+000    0.00000E+000
   5.8350  -1.09870E+000    0.00000E+000
   5.8360  -9.02100E-001    0.00000E+000
   5.8370  -7.68000E-001    0.00000E+000
   5.8380  -7.14600E-001    0.00000E+000
   5.8400  -6.95600E-001    0.00000E+000
   5.8410  -6.39300E-001    0.00000E+000
   5.8420  -6.79900E-001    0.00000E+000
   5.8450  -8.07000E-001    0.00000E+000
   5.8470  -1.20000E+000    0.00000E+000
   5.8490  -1.46810E+000    0.00000E+000
   5.8520  -1.71550E+000    0.00000E+000
   5.8540  -1.67800E+000    0.00000E+000
   5.8560  -1.65390E+000    0.00000E+000
   5.8570  -1.66160E+000    0.00000E+000
   5.8590  -1.53370E+000    0.00000E+000
   5.8620  -1.53970E+000    0.00000E+000
   5.8630  -1.13180E+000    0.00000E+000
   5.8640  -1.10200E+000    0.00000E+000
   5.8660  -1.09090E+000    0.00000E+000
   5.8680  -6.66400E-001    0.00000E+000
   5.8690  -6.75600E-001    0.00000E+000
   5.8700  -5.65700E-001    0.00000E+000
   5.8730  -4.24800E-001    0.00000E+000
   5.8740  -3.58100E-001    0.00000E+000
   5.8760  -2.77000E-001    0.00000E+000
   5.8770  -2.24600E-001    0.00000E+000
   5.8790  -1.31400E-001    0.00000E+000
   5.8800  -5.28000E-002    0.00000E+000
   5.8820  -7.53000E-002    0.00000E+000
   5.8830  -5.91000E-002    0.00000E+000
   5.8860  -3.23000E-002    0.00000E+000
   5.8880  -1.50000E-002    0.00000E+000
   5.8900  -1.02000E-002    0.00000E+000
   5.8910  -1.46000E-002    0.00000E+000
   5.8930  -1.93000E-002    0.00000E+000
   5.8980  -2.16000E-002    0.00000E+000
   5.8990  -1.09000E-002    0.00000E+000
   5.9010  -1.25000E-002    0.00000E+000
   5.9020  -7.00000E-004    0.00000E+000
   5.9050  -2.30000E-002    0.00000E+000
   5.9070  -7.60000E-003    0.00000E+000
   5.9090  -1.13000E-002    0.00000E+000
   5.9130   7.20000E-003    0.00000E+000
   5.9150   6.20000E-003    0.00000E+000
   5.9170  -7.40000E-003    0.00000E+000
   5.9190  -1.29000E-002    0.00000E+000
   5.9210   1.20000E-003    0.00000E+000
   5.9230  -4.10000E-003    0.00000E+000
   5.9240  -9.60000E-003    0.00000E+000
   5.9270  -1.26000E-002    0.00000E+000
   5.9310   1.59000E-002    0.00000E+000
   5.9340   1.10000E-003    0.00000E+000
   5.9350  -1.63000E-002    0.00000E+000
   5.9380  -1.15000E-002    0.00000E+000
   5.9400  -7.20000E-003    0.00000E+000
   5.9420   2.00000E-004    0.00000E+000
   5.9450   7.90000E-003    0.00000E+000
   5.9470   1.23000E-002    0.00000E+000
   5.9490   2.05000E-002    0.00000E+000
   5.9520   2.03000E-002    0.00000E+000
   5.9560   6.20000E-003    0.00000E+000
   5.9590  -1.01000E-002    0.00000E+000
   5.9600  -6.90000E-003    0.00000E+000
   5.9630   1.01000E-002    0.00000E+000
   5.9650  -1.17000E-002    0.00000E+000
   5.9680  -5.80000E-003    0.00000E+000
   5.9690  -5.00000E-004    0.00000E+000
   5.9720   4.10000E-003    0.00000E+000
   5.9770  -1.36000E-002    0.00000E+000
   5.9790   8.50000E-003    0.00000E+000
   5.9810   4.10000E-003    0.00000E+000
   5.9840  -1.40000E-003    0.00000E+000
   5.9860  -2.70000E-003    0.00000E+000
   5.9890  -1.20000E-003    0.00000E+000
   5.9910   1.62000E-002    0.00000E+000
   5.9930   5.30000E-003    0.00000E+000
   5.9950   1.43000E-002    0.00000E+000
   5.9960   4.59000E-002    0.00000E+000
   6.0010   2.30700E-001    0.00000E+000
   6.0020   1.45100E-001    0.00000E+000
   6.0050  -7.53000E-001    0.00000E+000
   6.0070  -6.76200E-001    0.00000E+000
   6.0090  -1.00100E-001    0.00000E+000
   6.0110  -5.59000E-002    0.00000E+000
   6.0140  -1.42000E-002    0.00000E+000
   6.0180  -4.72000E-002    0.00000E+000
   6.0190  -5.74000E-002    0.00000E+000
   6.0210  -2.82600E-001    0.00000E+000
   6.0230   7.34600E-001    0.00000E+000
   6.0260   3.49000E-002    0.00000E+000
   6.0300  -1.29000E-002    0.00000E+000
   6.0340   3.00000E-004    0.00000E+000
   6.0350   1.56000E-002    0.00000E+000
   6.0390   4.44000E-002    0.00000E+000
   6.0430   2.49000E-002    0.00000E+000
   6.0440   2.02000E-002    0.00000E+000
   6.0460   3.19000E-002    0.00000E+000
   6.0510   2.36000E-002    0.00000E+000
   6.0530   4.56000E-002    0.00000E+000
   6.0550   2.96000E-002    0.00000E+000
   6.0580   4.39000E-002    0.00000E+000
   6.0620   4.40000E-002    0.00000E+000
   6.0640   2.99000E-002    0.00000E+000
   6.0650   3.74000E-002    0.00000E+000
   6.0670   3.95000E-002    0.00000E+000
   6.0730   5.39000E-002    0.00000E+000
   6.0740   3.50000E-002    0.00000E+000
   6.0760   4.29000E-002    0.00000E+000
   6.0790   6.80000E-002    0.00000E+000
   6.0810   6.09000E-002    0.00000E+000
   6.0870   6.10000E-002    0.00000E+000
   6.0880   6.42000E-002    0.00000E+000
   6.0910   7.38000E-002    0.00000E+000
   6.0920   7.14000E-002    0.00000E+000
   6.0950   7.56000E-002    0.00000E+000
   6.0960   7.51000E-002    0.00000E+000
   6.0990   7.70000E-002    0.00000E+000
   6.1010   9.28000E-002    0.00000E+000
   6.1050   7.69000E-002    0.00000E+000
   6.1060   8.82000E-002    0.00000E+000
   6.1100   9.15000E-002    0.00000E+000
   6.1120   1.04200E-001    0.00000E+000
   6.1150   9.84000E-002    0.00000E+000
   6.1170   9.84000E-002    0.00000E+000
   6.1200   1.06200E-001    0.00000E+000
   6.1230   1.14600E-001    0.00000E+000
   6.1240   1.15600E-001    0.00000E+000
   6.1280   1.29500E-001    0.00000E+000
   6.1290   1.09900E-001    0.00000E+000
   6.1310   1.14500E-001    0.00000E+000
   6.1330   1.25600E-001    0.00000E+000
   6.1360   1.45700E-001    0.00000E+000
   6.1410   1.29500E-001    0.00000E+000
   6.1420   1.30600E-001    0.00000E+000
   6.1450   1.43700E-001    0.00000E+000
   6.1460   1.47900E-001    0.00000E+000
   6.1500   1.50200E-001    0.00000E+000
   6.1510   1.62300E-001    0.00000E+000
   6.1530   1.64200E-001    0.00000E+000
   6.1540   1.62600E-001    0.00000E+000
   6.1560   1.81800E-001    0.00000E+000
   6.1600   1.88900E-001    0.00000E+000
   6.1610   1.87900E-001    0.00000E+000
   6.1650   1.84400E-001    0.00000E+000
   6.1670   2.06200E-001    0.00000E+000
   6.1720   2.07600E-001    0.00000E+000
   6.1740   2.15700E-001    0.00000E+000
   6.1770   2.23900E-001    0.00000E+000
   6.1790   2.27000E-001    0.00000E+000
   6.1810   2.32600E-001    0.00000E+000
   6.1840   2.44800E-001    0.00000E+000
   6.1870   2.44300E-001    0.00000E+000
   6.1880   2.47100E-001    0.00000E+000
   6.1910   2.52700E-001    0.00000E+000
   6.1940   2.74000E-001    0.00000E+000
   6.1970   2.67800E-001    0.00000E+000
   6.1990   2.74000E-001    0.00000E+000
   6.2020   2.79900E-001    0.00000E+000
   6.2040   2.75000E-001    0.00000E+000
   6.2060   2.80200E-001    0.00000E+000
   6.2090   2.98100E-001    0.00000E+000
   6.2100   3.04400E-001    0.00000E+000
   6.2140   3.21800E-001    0.00000E+000
   6.2160   3.12700E-001    0.00000E+000
   6.2180   3.19200E-001    0.00000E+000
   6.2200   3.30600E-001    0.00000E+000
   6.2230   3.26500E-001    0.00000E+000
   6.2240   3.34700E-001    0.00000E+000
   6.2280   3.39000E-001    0.00000E+000
   6.2300   3.47500E-001    0.00000E+000
   6.2340   3.63200E-001    0.00000E+000
   6.2350   3.63400E-001    0.00000E+000
   6.2380   3.62300E-001    0.00000E+000
   6.2390   3.70900E-001    0.00000E+000
   6.2450   3.86500E-001    0.00000E+000
   6.2480   3.86800E-001    0.00000E+000
   6.2500   3.93800E-001    0.00000E+000
   6.2520   4.11500E-001    0.00000E+000
   6.2530   4.07500E-001    0.00000E+000
   6.2560   4.09500E-001    0.00000E+000
   6.2570   4.09700E-001    0.00000E+000
   6.2620   4.17500E-001    0.00000E+000
   6.2650   4.38300E-001    0.00000E+000
   6.2680   4.33300E-001    0.00000E+000
   6.2700   4.43700E-001    0.00000E+000
   6.2710   4.57200E-001    0.00000E+000
   6.2750   4.60800E-001    0.00000E+000
   6.2770   4.53700E-001    0.00000E+000
   6.2820   4.73900E-001    0.00000E+000
   6.2850   4.81200E-001    0.00000E+000
   6.2870   4.84400E-001    0.00000E+000
   6.2900   4.84600E-001    0.00000E+000
   6.2920   4.92500E-001    0.00000E+000
   6.2940   5.14000E-001    0.00000E+000
   6.2980   4.92900E-001    0.00000E+000
   6.3000   4.92300E-001    0.00000E+000
   6.3010   5.15100E-001    0.00000E+000
   6.3050   5.04000E-001    0.00000E+000
   6.3060   5.05900E-001    0.00000E+000
   6.3090   5.43100E-001    0.00000E+000
   6.3110   5.32900E-001    0.00000E+000
   6.3140   5.26400E-001    0.00000E+000
   6.3160   5.27700E-001    0.00000E+000
   6.3170   5.33000E-001    0.00000E+000
   6.3220   5.42300E-001    0.00000E+000
   6.3230   5.52800E-001    0.00000E+000
   6.3250   5.62600E-001    0.00000E+000
   6.3310   5.68700E-001    0.00000E+000
   6.3330   5.77800E-001    0.00000E+000
   6.3350   5.90700E-001    0.00000E+000
   6.3370   6.16700E-001    0.00000E+000
   6.3420   5.87000E-001    0.00000E+000
   6.3450   5.99100E-001    0.00000E+000
   6.3490   5.81900E-001    0.00000E+000
   6.3550   5.86300E-001    0.00000E+000
   6.3570   5.99400E-001    0.00000E+000
   6.3610   6.16400E-001    0.00000E+000
   6.3640   5.99300E-001    0.00000E+000
   6.3650   6.21500E-001    0.00000E+000
   6.3690   6.05500E-001    0.00000E+000
   6.3710   6.01800E-001    0.00000E+000
   6.3740   6.22600E-001    0.00000E+000
   6.3780   6.26100E-001    0.00000E+000
   6.3820   6.25300E-001    0.00000E+000
   6.3870   6.21900E-001    0.00000E+000
   6.3880   6.24600E-001    0.00000E+000
   6.3920   6.39600E-001    0.00000E+000
   6.3940   6.45000E-001    0.00000E+000
   6.3970   6.24400E-001    0.00000E+000
   6.4000   6.22100E-001    0.00000E+000
   6.4040   6.43100E-001    0.00000E+000
   6.4060   6.50300E-001    0.00000E+000
   6.4080   6.44300E-001    0.00000E+000
   6.4110   6.33500E-001    0.00000E+000
   6.4130   6.40700E-001    0.00000E+000
   6.4150   6.56900E-001    0.00000E+000
   6.4160   6.37800E-001    0.00000E+000
   6.4220   6.29100E-001    0.00000E+000
   6.4250   6.54900E-001    0.00000E+000
   6.4270   6.69400E-001    0.00000E+000
   6.4330   6.47800E-001    0.00000E+000
   6.4340   6.64900E-001    0.00000E+000
   6.4370   6.66100E-001    0.00000E+000
   6.4400   6.51900E-001    0.00000E+000
   6.4420   6.59800E-001    0.00000E+000
   6.4430   6.60100E-001    0.00000E+000
   6.4470   6.49900E-001    0.00000E+000
   6.4480   6.59000E-001    0.00000E+000
   6.4510   6.59000E-001    0.00000E+000
   6.4530   6.54400E-001    0.00000E+000
   6.4560   6.58500E-001    0.00000E+000
   6.4570   6.57300E-001    0.00000E+000
   6.4590   6.59200E-001    0.00000E+000
   6.4600   6.65400E-001    0.00000E+000
   6.4630   6.57600E-001    0.00000E+000
   6.4650   6.56300E-001    0.00000E+000
   6.4670   6.57500E-001    0.00000E+000
   6.4730   6.59200E-001    0.00000E+000
   6.4750   6.72800E-001    0.00000E+000
   6.4790   6.60500E-001    0.00000E+000
   6.4820   6.65400E-001    0.00000E+000
   6.4850   6.60100E-001    0.00000E+000
   6.4870   6.83900E-001    0.00000E+000
   6.4890   6.49100E-001    0.00000E+000
   6.4910   6.43300E-001    0.00000E+000
   6.4960   6.69700E-001    0.00000E+000
   6.4980   6.66100E-001    0.00000E+000
   6.5000   6.61500E-001    0.00000E+000
   6.5010   6.59700E-001    0.00000E+000
   6.5050   6.60900E-001    0.00000E+000
   6.5070   6.63900E-001    0.00000E+000
   6.5090   6.64800E-001    0.00000E+000
   6.5120   6.59200E-001    0.00000E+000
   6.5140   6.77400E-001    0.00000E+000
   6.5160   6.65900E-001    0.00000E+000
   6.5190   6.81700E-001    0.00000E+000
   6.5220   6.59900E-001    0.00000E+000
   6.5230   6.78300E-001    0.00000E+000
   6.5270   6.67300E-001    0.00000E+000
   6.5280   6.67600E-001    0.00000E+000
   6.5300   6.81100E-001    0.00000E+000
   6.5340   6.70900E-001    0.00000E+000
   6.5350   6.67800E-001    0.00000E+000
   6.5370   6.55300E-001    0.00000E+000
   6.5400   6.62100E-001    0.00000E+000
   6.5440   6.60500E-001    0.00000E+000
   6.5480   6.80400E-001    0.00000E+000
   6.5520   6.68900E-001    0.00000E+000
   6.5540   6.60600E-001    0.00000E+000
   6.5550   6.77800E-001    0.00000E+000
   6.5590   6.56700E-001    0.00000E+000
   6.5600   6.64000E-001    0.00000E+000
   6.5620   6.68700E-001    0.00000E+000
   6.5660   6.78700E-001    0.00000E+000
   6.5680   6.89000E-001    0.00000E+000
   6.5720   6.47100E-001    0.00000E+000
   6.5730   6.31800E-001    0.00000E+000
   6.5760   6.66300E-001    0.00000E+000
   6.5790   6.69900E-001    0.00000E+000
   6.5800   6.69300E-001    0.00000E+000
   6.5820   6.71300E-001    0.00000E+000
   6.5850   6.72500E-001    0.00000E+000
   6.5870   6.56000E-001    0.00000E+000
   6.5900   6.65300E-001    0.00000E+000
   6.5920   6.65500E-001    0.00000E+000
   6.5950   6.84000E-001    0.00000E+000
   6.5980   6.58800E-001    0.00000E+000
   6.5990   6.67700E-001    0.00000E+000
   6.6020   6.67400E-001    0.00000E+000
   6.6040   6.61700E-001    0.00000E+000
   6.6060   6.65800E-001    0.00000E+000
   6.6090   6.66100E-001    0.00000E+000
   6.6130   6.71800E-001    0.00000E+000
   6.6140   6.75700E-001    0.00000E+000
   6.6170   6.53800E-001    0.00000E+000
   6.6190   6.70600E-001    0.00000E+000
   6.6220   6.68400E-001    0.00000E+000
   6.6240   6.47000E-001    0.00000E+000
   6.6260   6.72000E-001    0.00000E+000
   6.6310   6.80200E-001    0.00000E+000
   6.6320   6.63100E-001    0.00000E+000
   6.6340   6.71200E-001    0.00000E+000
   6.6360   6.67200E-001    0.00000E+000
   6.6400   6.67700E-001    0.00000E+000
   6.6420   6.63500E-001    0.00000E+000
   6.6450   6.56400E-001    0.00000E+000
   6.6470   6.62400E-001    0.00000E+000
   6.6490   6.61500E-001    0.00000E+000
   6.6510   6.71400E-001    0.00000E+000
   6.6540   6.68600E-001    0.00000E+000
   6.6560   6.66000E-001    0.00000E+000
   6.6580   6.52000E-001    0.00000E+000
   6.6630   6.53700E-001    0.00000E+000
   6.6650   6.59500E-001    0.00000E+000
   6.6660   6.76300E-001    0.00000E+000
   6.6700   6.73800E-001    0.00000E+000
   6.6720   6.66300E-001    0.00000E+000
   6.6740   6.62300E-001    0.00000E+000
   6.6760   6.62900E-001    0.00000E+000
   6.6800   6.67100E-001    0.00000E+000
   6.6830   6.55800E-001    0.00000E+000
   6.6860   6.71000E-001    0.00000E+000
   6.6890   6.59700E-001    0.00000E+000
   6.6900   6.78000E-001    0.00000E+000
   6.6930   6.81700E-001    0.00000E+000
   6.6950   6.68500E-001    0.00000E+000
   6.6980   6.62300E-001    0.00000E+000
   6.7000   6.42200E-001    0.00000E+000
   6.7020   6.62200E-001    0.00000E+000
   6.7070   6.53500E-001    0.00000E+000
   6.7080   6.68900E-001    0.00000E+000
   6.7120   6.67900E-001    0.00000E+000
   6.7140   6.66000E-001    0.00000E+000
   6.7160   6.69600E-001    0.00000E+000
   6.7180   6.74000E-001    0.00000E+000
   6.7210   6.46300E-001    0.00000E+000
   6.7250   6.71200E-001    0.00000E+000
   6.7280   6.70500E-001    0.00000E+000
   6.7300   6.67400E-001    0.00000E+000
   6.7320   6.62500E-001    0.00000E+000
   6.7340   6.66200E-001    0.00000E+000
   6.7360   6.81700E-001    0.00000E+000
   6.7390   6.64700E-001    0.00000E+000
   6.7420   6.71300E-001    0.00000E+000
   6.7450   6.68600E-001    0.00000E+000
   6.7490   6.71500E-001    0.00000E+000
   6.7510   6.80300E-001    0.00000E+000
   6.7520   6.61300E-001    0.00000E+000
   6.7550   6.57800E-001    0.00000E+000
   6.7570   6.69500E-001    0.00000E+000
   6.7610   6.69800E-001    0.00000E+000
   6.7630   6.81800E-001    0.00000E+000
   6.7660   6.61100E-001    0.00000E+000
   6.7680   6.73700E-001    0.00000E+000
   6.7710   6.56900E-001    0.00000E+000
   6.7730   6.76200E-001    0.00000E+000
   6.7750   6.61800E-001    0.00000E+000
   6.7790   6.74600E-001    0.00000E+000
   6.7820   6.88000E-001    0.00000E+000
   6.7830   6.86100E-001    0.00000E+000
   6.7850   6.51300E-001    0.00000E+000
   6.7900   6.75200E-001    0.00000E+000
   6.7910   6.63800E-001    0.00000E+000
   6.7940   6.61100E-001    0.00000E+000
   6.7970   6.60800E-001    0.00000E+000
   6.7980   6.80200E-001    0.00000E+000
   6.8030   6.46700E-001    0.00000E+000
   6.8050   6.71000E-001    0.00000E+000
   6.8080   6.75900E-001    0.00000E+000
   6.8100   6.69700E-001    0.00000E+000
   6.8120   6.63500E-001    0.00000E+000
   6.8150   6.70900E-001    0.00000E+000
   6.8170   6.77100E-001    0.00000E+000
   6.8190   6.44300E-001    0.00000E+000
   6.8210   6.79100E-001    0.00000E+000
   6.8250   6.71600E-001    0.00000E+000
   6.8280   6.60400E-001    0.00000E+000
   6.8310   6.86500E-001    0.00000E+000
   6.8330   6.82600E-001    0.00000E+000
   6.8370   6.99600E-001    0.00000E+000
   6.8390   6.86000E-001    0.00000E+000
   6.8420   6.73600E-001    0.00000E+000
   6.8440   6.80900E-001    0.00000E+000
   6.8480   6.63900E-001    0.00000E+000
   6.8490   6.74300E-001    0.00000E+000
   6.8520   6.77100E-001    0.00000E+000
   6.8560   6.73100E-001    0.00000E+000
   6.8570   6.74700E-001    0.00000E+000
   6.8600   6.59800E-001    0.00000E+000
   6.8630   6.69900E-001    0.00000E+000
   6.8640   6.73700E-001    0.00000E+000
   6.8670   6.75700E-001    0.00000E+000
   6.8690   6.75100E-001    0.00000E+000
   6.8740   6.76000E-001    0.00000E+000
   6.8770   6.80400E-001    0.00000E+000
   6.8790   6.55700E-001    0.00000E+000
   6.8830   6.82800E-001    0.00000E+000
   6.8840   6.73500E-001    0.00000E+000
   6.8870   6.65100E-001    0.00000E+000
   6.8900   6.70000E-001    0.00000E+000
   6.8930   6.58300E-001    0.00000E+000
   6.8950   6.77100E-001    0.00000E+000
   6.8970   6.81000E-001    0.00000E+000
   6.8990   6.65600E-001    0.00000E+000
   6.9010   6.70400E-001    0.00000E+000
   6.9040   6.69000E-001    0.00000E+000
   6.9060   6.80700E-001    0.00000E+000
   6.9110   7.01600E-001    0.00000E+000
   6.9130   7.10600E-001    0.00000E+000
   6.9160   6.87000E-001    0.00000E+000
   6.9170   6.69500E-001    0.00000E+000
   6.9210   6.85300E-001    0.00000E+000
   6.9240   6.80100E-001    0.00000E+000
   6.9260   6.76800E-001    0.00000E+000
   6.9290   6.79200E-001    0.00000E+000
   6.9360   6.81000E-001    0.00000E+000
   6.9370   6.78600E-001    0.00000E+000
   6.9380   6.79800E-001    0.00000E+000
   6.9400   6.83900E-001    0.00000E+000
   6.9420   6.55400E-001    0.00000E+000
   6.9470   6.78200E-001    0.00000E+000
   6.9490   6.74300E-001    0.00000E+000
   6.9520   6.46200E-001    0.00000E+000
   6.9540   6.85300E-001    0.00000E+000
   6.9560   6.69400E-001    0.00000E+000
   6.9600   6.61300E-001    0.00000E+000
   6.9630   6.90100E-001    0.00000E+000
   6.9640   6.72800E-001    0.00000E+000
   6.9690   6.79200E-001    0.00000E+000
   6.9700   6.87400E-001    0.00000E+000
   6.9720   6.76200E-001    0.00000E+000
   6.9750   6.71100E-001    0.00000E+000
   6.9790   6.80600E-001    0.00000E+000
   6.9820   6.79100E-001    0.00000E+000
   6.9850   6.73600E-001    0.00000E+000
   6.9870   6.81200E-001    0.00000E+000
   6.9910   6.76500E-001    0.00000E+000
   6.9920   6.80900E-001    0.00000E+000
   6.9960   6.77200E-001    0.00000E+000
   6.9970   6.86600E-001    0.00000E+000
   6.9980   6.89300E-001    0.00000E+000
   7.0030   6.88700E-001    0.00000E+000
   7.0050   6.94100E-001    0.00000E+000
   7.0090   6.79600E-001    0.00000E+000
   7.0130   6.63400E-001    0.00000E+000
   7.0150   6.91600E-001    0.00000E+000
   7.0180   6.99300E-001    0.00000E+000
   7.0210   6.89000E-001    0.00000E+000
   7.0230   7.08400E-001    0.00000E+000
   7.0260   6.91900E-001    0.00000E+000
   7.0280   7.00100E-001    0.00000E+000
   7.0320   6.80900E-001    0.00000E+000
   7.0350   7.06500E-001    0.00000E+000
   7.0370   7.00800E-001    0.00000E+000
   7.0390   7.03400E-001    0.00000E+000
   7.0420   7.24600E-001    0.00000E+000
   7.0460   7.07900E-001    0.00000E+000
   7.0490   7.26100E-001    0.00000E+000
   7.0530   7.23900E-001    0.00000E+000
   7.0550   7.31000E-001    0.00000E+000
   7.0580   7.32100E-001    0.00000E+000
   7.0620   7.71000E-001    0.00000E+000
   7.0650   7.49700E-001    0.00000E+000
   7.0670   7.76900E-001    0.00000E+000
   7.0690   7.71200E-001    0.00000E+000
   7.0710   7.96800E-001    0.00000E+000
   7.0750   8.02300E-001    0.00000E+000
   7.0780   8.07600E-001    0.00000E+000
   7.0810   8.31000E-001    0.00000E+000
   7.0830   8.30800E-001    0.00000E+000
   7.0850   8.74000E-001    0.00000E+000
   7.0880   8.89900E-001    0.00000E+000
   7.0910   9.34600E-001    0.00000E+000
   7.0940   9.61000E-001    0.00000E+000
   7.0980   9.48800E-001    0.00000E+000
   7.1000   9.95500E-001    0.00000E+000
   7.1030   1.05140E+000    0.00000E+000
   7.1060   1.09580E+000    0.00000E+000
   7.1080   1.11740E+000    0.00000E+000
   7.1100   1.14780E+000    0.00000E+000
   7.1130   1.19870E+000    0.00000E+000
   7.1160   1.24700E+000    0.00000E+000
   7.1200   1.29800E+000    0.00000E+000
   7.1230   1.39080E+000    0.00000E+000
   7.1260   1.52940E+000    0.00000E+000
   7.1300   1.52860E+000    0.00000E+000
   7.1330   2.02260E+000    0.00000E+000
   7.1370   2.28800E+000    0.00000E+000
   7.1390   2.47550E+000    0.00000E+000
   7.1420   2.46410E+000    0.00000E+000
   7.1450   2.66810E+000    0.00000E+000
   7.1470   2.70800E+000    0.00000E+000
   7.1510   2.64870E+000    0.00000E+000
   7.1530   2.09510E+000    0.00000E+000
   7.1560   1.76630E+000    0.00000E+000
   7.1580   1.73040E+000    0.00000E+000
   7.1610   1.96570E+000    0.00000E+000
   7.1640   1.69180E+000    0.00000E+000
   7.1670   1.74570E+000    0.00000E+000
   7.1700   1.38580E+000    0.00000E+000
   7.1720   1.26310E+000    0.00000E+000
   7.1750   1.31820E+000    0.00000E+000
   7.1770   5.34300E-001    0.00000E+000
   7.1790   1.00000E+000    0.00000E+000
   7.1830   1.00000E+000    0.00000E+000
   7.1850   1.00000E+000    0.00000E+000
   7.1880   1.00000E+000    0.00000E+000
   7.1910   1.00000E+000    0.00000E+000
   7.1930   1.00000E+000    0.00000E+000
   7.1950   1.00000E+000    0.00000E+000
   7.2000   1.00000E+000    0.00000E+000
   7.2020   1.00000E+000    0.00000E+000
   7.2040   1.00000E+000    0.00000E+000
   7.2070   1.00000E+000    0.00000E+000
   7.2090   1.00000E+000    0.00000E+000
   7.2130   1.00000E+000    0.00000E+000
   7.2150   1.00000E+000    0.00000E+000
   7.2180   1.00000E+000    0.00000E+000
   7.2220   1.00000E+000    0.00000E+000
   7.2250   1.00000E+000    0.00000E+000
   7.2270   1.00000E+000    0.00000E+000
   7.2300   1.00000E+000    0.00000E+000
   7.2320   1.00000E+000    0.00000E+000
   7.2360   1.00000E+000    0.00000E+000
   7.2390   1.00000E+000    0.00000E+000
   7.2410   1.00000E+000    0.00000E+000
   7.2460   1.00000E+000    0.00000E+000
   7.2480   1.00000E+000    0.00000E+000
   7.2500   1.00000E+000    0.00000E+000
   7.2530   1.00000E+000    0.00000E+000
   7.2560   1.00000E+000    0.00000E+000
   7.2590   1.00000E+000    0.00000E+000
   7.2610   1.00000E+000    0.00000E+000
   7.2640   1.00000E+000    0.00000E+000
   7.2660   1.00000E+000    0.00000E+000
   7.2690   1.00000E+000    0.00000E+000
   7.2710   1.00000E+000    0.00000E+000
   7.2750   1.00000E+000    0.00000E+000
   7.2790   1.00000E+000    0.00000E+000
   7.2820   1.00000E+000    0.00000E+000
   7.2850   1.00000E+000    0.00000E+000
   7.2870   1.00000E+000    0.00000E+000
   7.2920   1.00000E+000    0.00000E+000
   7.2950   1.00000E+000    0.00000E+000
   7.2960   1.00000E+000    0.00000E+000
   7.2990   1.00000E+000    0.00000E+000
   7.3020   1.00000E+000    0.00000E+000
