# Supplementary material for: Rationally seeded computational protein design of ɑ-helical barrels
Source: Nat Chem Biol. 2024 Jun 20;20(8):991–9. doi: 10.1038/s41589-024-01642-0 (PMC11288890; doi:10.1038/s41589-024-01642-0)
Supplement: Supplementary file 5 — PDB files used for making figure panels h–j. [file 41589_2024_1642_MOESM5_ESM.zip › KIA_RP_RSPD_NatChemBiol_data_Figure3/sc-CC-7-LI_panels_c-g/AUC_panel_e/LI_SV_raw/00025.RA1]

HeptLI
R 1 20.0 40000 0011756 1.3110E11 275 1 
   5.8000   1.00000E+000    0.00000E+000
   5.8030   1.00000E+000    0.00000E+000
   5.8040   1.00000E+000    0.00000E+000
   5.8050   1.00000E+000    0.00000E+000
   5.8070   1.00000E+000    0.00000E+000
   5.8100   1.00000E+000    0.00000E+000
   5.8120   1.00000E+000    0.00000E+000
   5.8140   1.00000E+000    0.00000E+000
   5.8150   1.00000E+000    0.00000E+000
   5.8160   1.00000E+000    0.00000E+000
   5.8170   1.00000E+000    0.00000E+000
   5.8180   1.00000E+000    0.00000E+000
   5.8190   1.00000E+000    0.00000E+000
   5.8200   1.00000E+000    0.00000E+000
   5.8210   1.00000E+000    0.00000E+000
   5.8230   1.00000E+000    0.00000E+000
   5.8240   1.00000E+000    0.00000E+000
   5.8260   1.00000E+000    0.00000E+000
   5.8270   1.00000E+000    0.00000E+000
   5.8280   1.00000E+000    0.00000E+000
   5.8300   1.00000E+000    0.00000E+000
   5.8330   1.00000E+000    0.00000E+000
   5.8350  -1.55070E+000    0.00000E+000
   5.8370  -8.04400E-001    0.00000E+000
   5.8380  -8.60200E-001    0.00000E+000
   5.8400  -8.39500E-001    0.00000E+000
   5.8420  -6.39300E-001    0.00000E+000
   5.8440  -7.69000E-001    0.00000E+000
   5.8460  -6.51500E-001    0.00000E+000
   5.8470  -9.79900E-001    0.00000E+000
   5.8490  -1.24850E+000    0.00000E+000
   5.8510  -1.38400E+000    0.00000E+000
   5.8520  -1.56200E+000    0.00000E+000
   5.8540  -1.71980E+000    0.00000E+000
   5.8550  -1.71040E+000    0.00000E+000
   5.8560  -1.69540E+000    0.00000E+000
   5.8570  -1.64350E+000    0.00000E+000
   5.8580  -1.60320E+000    0.00000E+000
   5.8620  -1.50070E+000    0.00000E+000
   5.8630  -1.40710E+000    0.00000E+000
   5.8650  -1.31400E+000    0.00000E+000
   5.8670  -7.47700E-001    0.00000E+000
   5.8680  -8.19900E-001    0.00000E+000
   5.8700  -6.32100E-001    0.00000E+000
   5.8710  -5.42600E-001    0.00000E+000
   5.8720  -4.28100E-001    0.00000E+000
   5.8740  -3.74900E-001    0.00000E+000
   5.8760  -2.73200E-001    0.00000E+000
   5.8770  -2.22400E-001    0.00000E+000
   5.8790  -1.42400E-001    0.00000E+000
   5.8810  -1.04100E-001    0.00000E+000
   5.8830  -7.25000E-002    0.00000E+000
   5.8840  -4.13000E-002    0.00000E+000
   5.8860  -1.26000E-002    0.00000E+000
   5.8880  -2.46000E-002    0.00000E+000
   5.8900  -8.10000E-003    0.00000E+000
   5.8910  -2.97000E-002    0.00000E+000
   5.8930  -1.73000E-002    0.00000E+000
   5.8950  -1.78000E-002    0.00000E+000
   5.8970  -1.58000E-002    0.00000E+000
   5.8980  -2.00000E-003    0.00000E+000
   5.9010  -1.48000E-002    0.00000E+000
   5.9020  -1.17000E-002    0.00000E+000
   5.9050  -2.30000E-003    0.00000E+000
   5.9080  -6.10000E-003    0.00000E+000
   5.9090  -1.42000E-002    0.00000E+000
   5.9110   1.30000E-003    0.00000E+000
   5.9140  -1.12000E-002    0.00000E+000
   5.9160  -5.00000E-004    0.00000E+000
   5.9200  -5.30000E-003    0.00000E+000
   5.9220   2.20000E-003    0.00000E+000
   5.9230   8.00000E-003    0.00000E+000
   5.9240  -1.15000E-002    0.00000E+000
   5.9250  -8.40000E-003    0.00000E+000
   5.9270   1.00000E-002    0.00000E+000
   5.9310   1.23000E-002    0.00000E+000
   5.9340   1.30000E-003    0.00000E+000
   5.9350  -1.01000E-002    0.00000E+000
   5.9380  -1.05000E-002    0.00000E+000
   5.9400  -1.03000E-002    0.00000E+000
   5.9420   4.50000E-003    0.00000E+000
   5.9450   1.10000E-003    0.00000E+000
   5.9470   2.40000E-002    0.00000E+000
   5.9510   2.20000E-002    0.00000E+000
   5.9520   2.51000E-002    0.00000E+000
   5.9560   3.10000E-003    0.00000E+000
   5.9570  -0.00000E+000    0.00000E+000
   5.9610   0.00000E+000    0.00000E+000
   5.9630   3.10000E-003    0.00000E+000
   5.9650   8.60000E-003    0.00000E+000
   5.9680  -1.34000E-002    0.00000E+000
   5.9690  -1.07000E-002    0.00000E+000
   5.9720  -4.50000E-003    0.00000E+000
   5.9730  -8.90000E-003    0.00000E+000
   5.9770   4.00000E-003    0.00000E+000
   5.9780  -3.80000E-003    0.00000E+000
   5.9790   1.13000E-002    0.00000E+000
   5.9820   1.06000E-002    0.00000E+000
   5.9830   2.60000E-003    0.00000E+000
   5.9850  -1.09000E-002    0.00000E+000
   5.9870   2.50000E-003    0.00000E+000
   5.9890   2.00000E-003    0.00000E+000
   5.9920   8.30000E-003    0.00000E+000
   5.9930   2.70000E-003    0.00000E+000
   5.9960   9.10000E-003    0.00000E+000
   6.0000   1.22300E-001    0.00000E+000
   6.0020   2.31300E-001    0.00000E+000
   6.0050  -6.31600E-001    0.00000E+000
   6.0080  -4.14000E-001    0.00000E+000
   6.0090  -1.13900E-001    0.00000E+000
   6.0110   2.32000E-002    0.00000E+000
   6.0120  -4.12000E-002    0.00000E+000
   6.0160  -8.00000E-003    0.00000E+000
   6.0180  -4.13000E-002    0.00000E+000
   6.0190  -2.71000E-002    0.00000E+000
   6.0210  -2.87100E-001    0.00000E+000
   6.0230   7.21700E-001    0.00000E+000
   6.0280   1.19400E-001    0.00000E+000
   6.0320   1.84000E-002    0.00000E+000
   6.0350   1.71000E-002    0.00000E+000
   6.0360   2.07000E-002    0.00000E+000
   6.0410   3.27000E-002    0.00000E+000
   6.0420   2.31000E-002    0.00000E+000
   6.0440   3.10000E-002    0.00000E+000
   6.0480   2.56000E-002    0.00000E+000
   6.0500   2.64000E-002    0.00000E+000
   6.0530   3.88000E-002    0.00000E+000
   6.0540   3.05000E-002    0.00000E+000
   6.0570   2.89000E-002    0.00000E+000
   6.0600   5.17000E-002    0.00000E+000
   6.0620   4.66000E-002    0.00000E+000
   6.0650   3.81000E-002    0.00000E+000
   6.0660   3.80000E-002    0.00000E+000
   6.0710   4.37000E-002    0.00000E+000
   6.0740   4.63000E-002    0.00000E+000
   6.0780   5.20000E-002    0.00000E+000
   6.0790   6.90000E-002    0.00000E+000
   6.0830   4.77000E-002    0.00000E+000
   6.0870   5.30000E-002    0.00000E+000
   6.0880   5.47000E-002    0.00000E+000
   6.0890   5.81000E-002    0.00000E+000
   6.0910   6.90000E-002    0.00000E+000
   6.0930   7.05000E-002    0.00000E+000
   6.0960   5.64000E-002    0.00000E+000
   6.0980   5.57000E-002    0.00000E+000
   6.1000   7.35000E-002    0.00000E+000
   6.1030   7.21000E-002    0.00000E+000
   6.1060   6.77000E-002    0.00000E+000
   6.1080   6.64000E-002    0.00000E+000
   6.1090   7.97000E-002    0.00000E+000
   6.1120   8.48000E-002    0.00000E+000
   6.1150   9.06000E-002    0.00000E+000
   6.1190   8.82000E-002    0.00000E+000
   6.1200   9.13000E-002    0.00000E+000
   6.1230   1.00300E-001    0.00000E+000
   6.1270   1.01300E-001    0.00000E+000
   6.1300   1.17100E-001    0.00000E+000
   6.1310   1.14700E-001    0.00000E+000
   6.1330   1.06400E-001    0.00000E+000
   6.1340   1.22200E-001    0.00000E+000
   6.1400   1.35500E-001    0.00000E+000
   6.1420   1.28500E-001    0.00000E+000
   6.1450   1.23300E-001    0.00000E+000
   6.1480   1.38600E-001    0.00000E+000
   6.1500   1.53400E-001    0.00000E+000
   6.1530   1.37800E-001    0.00000E+000
   6.1540   1.56300E-001    0.00000E+000
   6.1560   1.60700E-001    0.00000E+000
   6.1600   1.70600E-001    0.00000E+000
   6.1610   1.53900E-001    0.00000E+000
   6.1630   1.86500E-001    0.00000E+000
   6.1650   1.72700E-001    0.00000E+000
   6.1670   1.99200E-001    0.00000E+000
   6.1710   2.07300E-001    0.00000E+000
   6.1740   1.92700E-001    0.00000E+000
   6.1760   2.03100E-001    0.00000E+000
   6.1770   2.00600E-001    0.00000E+000
   6.1800   2.16400E-001    0.00000E+000
   6.1820   2.23600E-001    0.00000E+000
   6.1860   2.29500E-001    0.00000E+000
   6.1880   2.31400E-001    0.00000E+000
   6.1910   2.39600E-001    0.00000E+000
   6.1930   2.37300E-001    0.00000E+000
   6.1960   2.54600E-001    0.00000E+000
   6.1990   2.49200E-001    0.00000E+000
   6.2020   2.61200E-001    0.00000E+000
   6.2040   2.57000E-001    0.00000E+000
   6.2070   2.67600E-001    0.00000E+000
   6.2090   2.85300E-001    0.00000E+000
   6.2100   2.77800E-001    0.00000E+000
   6.2130   2.83300E-001    0.00000E+000
   6.2150   2.87000E-001    0.00000E+000
   6.2180   2.99600E-001    0.00000E+000
   6.2200   2.94200E-001    0.00000E+000
   6.2220   3.07300E-001    0.00000E+000
   6.2250   3.18900E-001    0.00000E+000
   6.2280   3.23300E-001    0.00000E+000
   6.2290   3.21600E-001    0.00000E+000
   6.2320   3.33100E-001    0.00000E+000
   6.2340   3.48300E-001    0.00000E+000
   6.2360   3.46500E-001    0.00000E+000
   6.2380   3.43300E-001    0.00000E+000
   6.2410   3.60800E-001    0.00000E+000
   6.2440   3.60900E-001    0.00000E+000
   6.2490   3.59900E-001    0.00000E+000
   6.2510   3.69900E-001    0.00000E+000
   6.2540   3.82500E-001    0.00000E+000
   6.2570   3.96000E-001    0.00000E+000
   6.2600   4.01400E-001    0.00000E+000
   6.2640   4.05700E-001    0.00000E+000
   6.2690   4.09800E-001    0.00000E+000
   6.2710   4.11800E-001    0.00000E+000
   6.2760   4.31500E-001    0.00000E+000
   6.2780   4.35000E-001    0.00000E+000
   6.2820   4.42200E-001    0.00000E+000
   6.2870   4.47200E-001    0.00000E+000
   6.2880   4.75600E-001    0.00000E+000
   6.2920   4.73500E-001    0.00000E+000
   6.2950   4.78900E-001    0.00000E+000
   6.2980   4.82600E-001    0.00000E+000
   6.3010   4.84300E-001    0.00000E+000
   6.3030   5.00800E-001    0.00000E+000
   6.3050   5.04500E-001    0.00000E+000
   6.3070   4.86100E-001    0.00000E+000
   6.3100   5.12200E-001    0.00000E+000
   6.3160   5.28200E-001    0.00000E+000
   6.3190   5.25700E-001    0.00000E+000
   6.3230   5.30800E-001    0.00000E+000
   6.3240   5.36700E-001    0.00000E+000
   6.3260   5.31200E-001    0.00000E+000
   6.3300   5.47700E-001    0.00000E+000
   6.3350   5.38400E-001    0.00000E+000
   6.3370   5.82900E-001    0.00000E+000
   6.3440   5.48800E-001    0.00000E+000
   6.3480   5.66300E-001    0.00000E+000
   6.3490   5.78000E-001    0.00000E+000
   6.3550   5.95900E-001    0.00000E+000
   6.3630   5.92300E-001    0.00000E+000
   6.3650   6.04600E-001    0.00000E+000
   6.3690   5.94900E-001    0.00000E+000
   6.3710   5.93400E-001    0.00000E+000
   6.3720   5.79800E-001    0.00000E+000
   6.3760   5.99300E-001    0.00000E+000
   6.3780   5.94800E-001    0.00000E+000
   6.3800   5.93500E-001    0.00000E+000
   6.3810   6.06300E-001    0.00000E+000
   6.3870   6.18600E-001    0.00000E+000
   6.3900   6.15000E-001    0.00000E+000
   6.3920   6.14100E-001    0.00000E+000
   6.3960   6.25100E-001    0.00000E+000
   6.3970   6.10400E-001    0.00000E+000
   6.3990   6.25200E-001    0.00000E+000
   6.4030   6.23900E-001    0.00000E+000
   6.4070   6.36800E-001    0.00000E+000
   6.4080   6.18500E-001    0.00000E+000
   6.4100   6.27900E-001    0.00000E+000
   6.4120   6.24500E-001    0.00000E+000
   6.4140   6.30800E-001    0.00000E+000
   6.4170   6.22400E-001    0.00000E+000
   6.4200   6.33100E-001    0.00000E+000
   6.4220   6.49100E-001    0.00000E+000
   6.4240   6.60700E-001    0.00000E+000
   6.4270   6.41800E-001    0.00000E+000
   6.4290   6.47200E-001    0.00000E+000
   6.4310   6.50300E-001    0.00000E+000
   6.4330   6.42400E-001    0.00000E+000
   6.4380   6.41300E-001    0.00000E+000
   6.4390   6.56600E-001    0.00000E+000
   6.4430   6.55500E-001    0.00000E+000
   6.4470   6.34600E-001    0.00000E+000
   6.4480   6.51300E-001    0.00000E+000
   6.4510   6.57500E-001    0.00000E+000
   6.4540   6.56400E-001    0.00000E+000
   6.4560   6.45800E-001    0.00000E+000
   6.4590   6.53000E-001    0.00000E+000
   6.4610   6.56500E-001    0.00000E+000
   6.4640   6.60800E-001    0.00000E+000
   6.4650   6.68700E-001    0.00000E+000
   6.4670   6.44800E-001    0.00000E+000
   6.4710   6.42200E-001    0.00000E+000
   6.4750   6.67600E-001    0.00000E+000
   6.4770   6.52800E-001    0.00000E+000
   6.4800   6.59500E-001    0.00000E+000
   6.4820   6.51200E-001    0.00000E+000
   6.4840   6.63800E-001    0.00000E+000
   6.4870   6.78700E-001    0.00000E+000
   6.4900   6.56300E-001    0.00000E+000
   6.4940   6.70400E-001    0.00000E+000
   6.4960   6.62900E-001    0.00000E+000
   6.4990   6.61700E-001    0.00000E+000
   6.5000   6.70400E-001    0.00000E+000
   6.5040   6.77400E-001    0.00000E+000
   6.5050   6.49800E-001    0.00000E+000
   6.5070   6.50300E-001    0.00000E+000
   6.5090   6.48300E-001    0.00000E+000
   6.5120   6.60500E-001    0.00000E+000
   6.5160   6.60800E-001    0.00000E+000
   6.5170   6.65200E-001    0.00000E+000
   6.5190   6.67600E-001    0.00000E+000
   6.5210   6.72500E-001    0.00000E+000
   6.5240   6.56700E-001    0.00000E+000
   6.5270   6.75400E-001    0.00000E+000
   6.5310   6.48200E-001    0.00000E+000
   6.5320   6.74000E-001    0.00000E+000
   6.5340   6.91500E-001    0.00000E+000
   6.5360   6.69600E-001    0.00000E+000
   6.5380   6.77400E-001    0.00000E+000
   6.5410   6.52000E-001    0.00000E+000
   6.5440   6.55400E-001    0.00000E+000
   6.5480   6.70000E-001    0.00000E+000
   6.5510   6.57400E-001    0.00000E+000
   6.5530   6.73800E-001    0.00000E+000
   6.5560   6.89100E-001    0.00000E+000
   6.5570   6.66500E-001    0.00000E+000
   6.5600   6.72500E-001    0.00000E+000
   6.5620   6.58300E-001    0.00000E+000
   6.5670   6.69700E-001    0.00000E+000
   6.5680   6.75400E-001    0.00000E+000
   6.5710   6.51400E-001    0.00000E+000
   6.5730   6.82100E-001    0.00000E+000
   6.5760   6.59700E-001    0.00000E+000
   6.5790   6.61200E-001    0.00000E+000
   6.5830   6.58900E-001    0.00000E+000
   6.5850   6.82700E-001    0.00000E+000
   6.5870   6.78200E-001    0.00000E+000
   6.5890   6.73700E-001    0.00000E+000
   6.5920   6.55600E-001    0.00000E+000
   6.5950   6.68800E-001    0.00000E+000
   6.5970   6.64100E-001    0.00000E+000
   6.6010   6.66800E-001    0.00000E+000
   6.6020   6.61500E-001    0.00000E+000
   6.6060   6.60300E-001    0.00000E+000
   6.6080   6.70200E-001    0.00000E+000
   6.6130   6.65300E-001    0.00000E+000
   6.6140   6.62200E-001    0.00000E+000
   6.6150   6.50300E-001    0.00000E+000
   6.6160   6.43000E-001    0.00000E+000
   6.6200   6.64600E-001    0.00000E+000
   6.6220   6.71200E-001    0.00000E+000
   6.6260   6.79300E-001    0.00000E+000
   6.6290   6.67200E-001    0.00000E+000
   6.6310   6.69000E-001    0.00000E+000
   6.6330   6.69100E-001    0.00000E+000
   6.6340   6.57400E-001    0.00000E+000
   6.6370   6.69300E-001    0.00000E+000
   6.6400   6.57600E-001    0.00000E+000
   6.6430   6.68200E-001    0.00000E+000
   6.6460   6.69700E-001    0.00000E+000
   6.6470   6.54000E-001    0.00000E+000
   6.6500   6.58700E-001    0.00000E+000
   6.6520   6.59300E-001    0.00000E+000
   6.6540   6.60200E-001    0.00000E+000
   6.6580   6.65500E-001    0.00000E+000
   6.6610   6.62400E-001    0.00000E+000
   6.6630   6.70100E-001    0.00000E+000
   6.6660   6.66700E-001    0.00000E+000
   6.6670   6.65300E-001    0.00000E+000
   6.6700   6.56600E-001    0.00000E+000
   6.6720   6.46100E-001    0.00000E+000
   6.6740   6.71700E-001    0.00000E+000
   6.6760   6.69000E-001    0.00000E+000
   6.6780   6.58700E-001    0.00000E+000
   6.6830   6.84400E-001    0.00000E+000
   6.6850   6.65200E-001    0.00000E+000
   6.6880   6.62900E-001    0.00000E+000
   6.6900   6.42400E-001    0.00000E+000
   6.6920   6.57900E-001    0.00000E+000
   6.6950   6.53300E-001    0.00000E+000
   6.6970   6.65200E-001    0.00000E+000
   6.7000   6.70600E-001    0.00000E+000
   6.7030   6.59600E-001    0.00000E+000
   6.7070   6.61300E-001    0.00000E+000
   6.7080   6.64000E-001    0.00000E+000
   6.7110   6.54600E-001    0.00000E+000
   6.7140   6.65000E-001    0.00000E+000
   6.7150   6.55200E-001    0.00000E+000
   6.7170   6.78900E-001    0.00000E+000
   6.7200   6.75600E-001    0.00000E+000
   6.7220   6.79400E-001    0.00000E+000
   6.7250   6.67300E-001    0.00000E+000
   6.7280   6.65100E-001    0.00000E+000
   6.7310   6.73700E-001    0.00000E+000
   6.7320   6.57600E-001    0.00000E+000
   6.7350   6.56200E-001    0.00000E+000
   6.7370   6.52200E-001    0.00000E+000
   6.7410   6.82700E-001    0.00000E+000
   6.7460   6.67800E-001    0.00000E+000
   6.7480   6.62900E-001    0.00000E+000
   6.7490   6.70900E-001    0.00000E+000
   6.7520   6.65600E-001    0.00000E+000
   6.7540   6.72900E-001    0.00000E+000
   6.7570   6.52100E-001    0.00000E+000
   6.7600   6.72200E-001    0.00000E+000
   6.7620   6.85500E-001    0.00000E+000
   6.7660   6.61300E-001    0.00000E+000
   6.7690   6.73700E-001    0.00000E+000
   6.7710   6.70000E-001    0.00000E+000
   6.7730   6.72100E-001    0.00000E+000
   6.7750   6.64700E-001    0.00000E+000
   6.7810   6.62400E-001    0.00000E+000
   6.7830   6.79300E-001    0.00000E+000
   6.7870   6.76600E-001    0.00000E+000
   6.7890   6.75000E-001    0.00000E+000
   6.7930   6.66000E-001    0.00000E+000
   6.7950   6.74600E-001    0.00000E+000
   6.7970   6.33000E-001    0.00000E+000
   6.8000   6.53300E-001    0.00000E+000
   6.8020   6.65600E-001    0.00000E+000
   6.8040   6.66000E-001    0.00000E+000
   6.8080   6.67400E-001    0.00000E+000
   6.8100   6.65000E-001    0.00000E+000
   6.8120   6.68600E-001    0.00000E+000
   6.8150   6.57700E-001    0.00000E+000
   6.8170   6.50400E-001    0.00000E+000
   6.8190   6.70100E-001    0.00000E+000
   6.8210   6.72700E-001    0.00000E+000
   6.8260   6.68500E-001    0.00000E+000
   6.8280   6.52900E-001    0.00000E+000
   6.8310   6.64700E-001    0.00000E+000
   6.8330   6.75400E-001    0.00000E+000
   6.8380   6.98100E-001    0.00000E+000
   6.8410   6.89000E-001    0.00000E+000
   6.8430   6.72500E-001    0.00000E+000
   6.8460   6.76100E-001    0.00000E+000
   6.8480   6.73700E-001    0.00000E+000
   6.8500   6.72900E-001    0.00000E+000
   6.8530   6.64600E-001    0.00000E+000
   6.8560   6.70600E-001    0.00000E+000
   6.8570   6.73500E-001    0.00000E+000
   6.8610   6.67400E-001    0.00000E+000
   6.8640   6.80500E-001    0.00000E+000
   6.8660   6.67500E-001    0.00000E+000
   6.8690   6.77800E-001    0.00000E+000
   6.8720   6.75700E-001    0.00000E+000
   6.8740   6.72600E-001    0.00000E+000
   6.8770   6.65100E-001    0.00000E+000
   6.8800   6.66700E-001    0.00000E+000
   6.8830   6.68000E-001    0.00000E+000
   6.8860   6.82200E-001    0.00000E+000
   6.8880   6.75600E-001    0.00000E+000
   6.8900   6.66700E-001    0.00000E+000
   6.8930   6.70200E-001    0.00000E+000
   6.8950   6.72100E-001    0.00000E+000
   6.8970   6.71800E-001    0.00000E+000
   6.9000   6.66900E-001    0.00000E+000
   6.9030   6.56200E-001    0.00000E+000
   6.9050   6.81000E-001    0.00000E+000
   6.9080   6.70600E-001    0.00000E+000
   6.9120   6.80300E-001    0.00000E+000
   6.9140   7.25800E-001    0.00000E+000
   6.9170   6.89700E-001    0.00000E+000
   6.9200   6.61000E-001    0.00000E+000
   6.9240   6.77200E-001    0.00000E+000
   6.9270   6.83500E-001    0.00000E+000
   6.9300   6.86500E-001    0.00000E+000
   6.9350   6.84800E-001    0.00000E+000
   6.9360   6.88600E-001    0.00000E+000
   6.9380   6.63700E-001    0.00000E+000
   6.9400   6.88400E-001    0.00000E+000
   6.9430   6.73700E-001    0.00000E+000
   6.9460   6.71100E-001    0.00000E+000
   6.9470   6.70600E-001    0.00000E+000
   6.9530   6.75400E-001    0.00000E+000
   6.9560   6.91600E-001    0.00000E+000
   6.9580   6.54300E-001    0.00000E+000
   6.9600   6.58300E-001    0.00000E+000
   6.9630   6.80100E-001    0.00000E+000
   6.9650   6.87500E-001    0.00000E+000
   6.9680   6.85500E-001    0.00000E+000
   6.9700   6.65200E-001    0.00000E+000
   6.9720   6.63100E-001    0.00000E+000
   6.9770   6.51500E-001    0.00000E+000
   6.9810   6.92900E-001    0.00000E+000
   6.9870   6.77900E-001    0.00000E+000
   6.9880   6.81500E-001    0.00000E+000
   6.9900   6.71900E-001    0.00000E+000
   6.9910   6.76700E-001    0.00000E+000
   6.9970   6.74700E-001    0.00000E+000
   6.9980   6.95200E-001    0.00000E+000
   7.0010   6.77200E-001    0.00000E+000
   7.0050   6.93800E-001    0.00000E+000
   7.0060   6.73900E-001    0.00000E+000
   7.0100   6.77200E-001    0.00000E+000
   7.0140   6.81500E-001    0.00000E+000
   7.0150   6.72800E-001    0.00000E+000
   7.0190   6.93300E-001    0.00000E+000
   7.0210   6.92200E-001    0.00000E+000
   7.0230   6.88800E-001    0.00000E+000
   7.0260   6.92700E-001    0.00000E+000
   7.0290   6.91700E-001    0.00000E+000
   7.0340   6.81200E-001    0.00000E+000
   7.0350   6.91500E-001    0.00000E+000
   7.0370   7.22200E-001    0.00000E+000
   7.0390   7.07400E-001    0.00000E+000
   7.0420   7.09100E-001    0.00000E+000
   7.0440   7.14100E-001    0.00000E+000
   7.0490   7.23000E-001    0.00000E+000
   7.0520   7.21200E-001    0.00000E+000
   7.0540   7.38900E-001    0.00000E+000
   7.0550   7.39500E-001    0.00000E+000
   7.0580   7.49100E-001    0.00000E+000
   7.0620   7.37200E-001    0.00000E+000
   7.0640   7.44900E-001    0.00000E+000
   7.0670   7.71000E-001    0.00000E+000
   7.0690   7.65200E-001    0.00000E+000
   7.0710   7.81600E-001    0.00000E+000
   7.0740   7.93000E-001    0.00000E+000
   7.0760   8.21200E-001    0.00000E+000
   7.0800   8.44700E-001    0.00000E+000
   7.0830   8.48600E-001    0.00000E+000
   7.0880   8.84800E-001    0.00000E+000
   7.0910   9.47900E-001    0.00000E+000
   7.0940   9.20900E-001    0.00000E+000
   7.0970   9.46900E-001    0.00000E+000
   7.1010   1.02060E+000    0.00000E+000
   7.1030   1.06680E+000    0.00000E+000
   7.1060   1.06020E+000    0.00000E+000
   7.1080   1.12030E+000    0.00000E+000
   7.1100   1.18110E+000    0.00000E+000
   7.1150   1.24460E+000    0.00000E+000
   7.1180   1.30860E+000    0.00000E+000
   7.1210   1.35990E+000    0.00000E+000
   7.1240   1.41980E+000    0.00000E+000
   7.1260   1.55360E+000    0.00000E+000
   7.1290   1.60070E+000    0.00000E+000
   7.1330   1.94540E+000    0.00000E+000
   7.1360   2.32310E+000    0.00000E+000
   7.1380   2.46130E+000    0.00000E+000
   7.1410   2.68490E+000    0.00000E+000
   7.1430   2.66790E+000    0.00000E+000
   7.1470   2.55390E+000    0.00000E+000
   7.1490   2.76070E+000    0.00000E+000
   7.1520   2.52040E+000    0.00000E+000
   7.1540   2.21240E+000    0.00000E+000
   7.1560   1.91620E+000    0.00000E+000
   7.1600   2.03290E+000    0.00000E+000
   7.1610   1.79690E+000    0.00000E+000
   7.1650   1.63130E+000    0.00000E+000
   7.1670   1.96040E+000    0.00000E+000
   7.1690   1.37360E+000    0.00000E+000
   7.1720   1.28850E+000    0.00000E+000
   7.1740   1.16340E+000    0.00000E+000
   7.1770   5.66400E-001    0.00000E+000
   7.1810   5.02000E-002    0.00000E+000
   7.1830   1.00000E+000    0.00000E+000
   7.1860   1.00000E+000    0.00000E+000
   7.1880   1.00000E+000    0.00000E+000
   7.1910   1.00000E+000    0.00000E+000
   7.1950   1.00000E+000    0.00000E+000
   7.1960   1.00000E+000    0.00000E+000
   7.2000   1.00000E+000    0.00000E+000
   7.2020   1.00000E+000    0.00000E+000
   7.2050   1.00000E+000    0.00000E+000
   7.2070   1.00000E+000    0.00000E+000
   7.2110   1.00000E+000    0.00000E+000
   7.2140   1.00000E+000    0.00000E+000
   7.2180   1.00000E+000    0.00000E+000
   7.2200   1.00000E+000    0.00000E+000
   7.2220   1.00000E+000    0.00000E+000
   7.2250   1.00000E+000    0.00000E+000
   7.2270   1.00000E+000    0.00000E+000
   7.2300   1.00000E+000    0.00000E+000
   7.2320   1.00000E+000    0.00000E+000
   7.2340   1.00000E+000    0.00000E+000
   7.2390   1.00000E+000    0.00000E+000
   7.2410   1.00000E+000    0.00000E+000
   7.2430   1.00000E+000    0.00000E+000
   7.2470   1.00000E+000    0.00000E+000
   7.2500   1.00000E+000    0.00000E+000
   7.2520   1.00000E+000    0.00000E+000
   7.2530   1.00000E+000    0.00000E+000
   7.2570   1.00000E+000    0.00000E+000
   7.2590   1.00000E+000    0.00000E+000
   7.2630   1.00000E+000    0.00000E+000
   7.2660   1.00000E+000    0.00000E+000
   7.2690   1.00000E+000    0.00000E+000
   7.2710   1.00000E+000    0.00000E+000
   7.2740   1.00000E+000    0.00000E+000
   7.2780   1.00000E+000    0.00000E+000
   7.2800   1.00000E+000    0.00000E+000
   7.2820   1.00000E+000    0.00000E+000
   7.2850   1.00000E+000    0.00000E+000
   7.2890   1.00000E+000    0.00000E+000
   7.2900   1.00000E+000    0.00000E+000
   7.2940   1.00000E+000    0.00000E+000
   7.2960   1.00000E+000    0.00000E+000
   7.2980   1.00000E+000    0.00000E+000
   7.3010   1.00000E+000    0.00000E+000
