# Supplementary material for: Rationally seeded computational protein design of ɑ-helical barrels
Source: Nat Chem Biol. 2024 Jun 20;20(8):991–9. doi: 10.1038/s41589-024-01642-0 (PMC11288890; doi:10.1038/s41589-024-01642-0)
Supplement: Supplementary file 5 — PDB files used for making figure panels h–j. [file 41589_2024_1642_MOESM5_ESM.zip › KIA_RP_RSPD_NatChemBiol_data_Figure3/sc-CC-7-LI_panels_c-g/AUC_panel_e/LI_SV_raw/00031.RA1]

HeptLI
R 1 20.0 40000 0013553 1.6260E11 275 1 
   5.8010   1.00000E+000    0.00000E+000
   5.8020   1.00000E+000    0.00000E+000
   5.8030   1.00000E+000    0.00000E+000
   5.8050   1.00000E+000    0.00000E+000
   5.8060   1.00000E+000    0.00000E+000
   5.8080   1.00000E+000    0.00000E+000
   5.8090   1.00000E+000    0.00000E+000
   5.8100   1.00000E+000    0.00000E+000
   5.8110   1.00000E+000    0.00000E+000
   5.8120   1.00000E+000    0.00000E+000
   5.8140   1.00000E+000    0.00000E+000
   5.8150   1.00000E+000    0.00000E+000
   5.8170   1.00000E+000    0.00000E+000
   5.8190   1.00000E+000    0.00000E+000
   5.8220   1.00000E+000    0.00000E+000
   5.8230   1.00000E+000    0.00000E+000
   5.8240   1.00000E+000    0.00000E+000
   5.8260   1.00000E+000    0.00000E+000
   5.8290   1.00000E+000    0.00000E+000
   5.8310   1.00000E+000    0.00000E+000
   5.8330   1.00000E+000    0.00000E+000
   5.8350  -1.34530E+000    0.00000E+000
   5.8360  -1.04680E+000    0.00000E+000
   5.8370  -8.71200E-001    0.00000E+000
   5.8380  -6.80100E-001    0.00000E+000
   5.8400  -7.44900E-001    0.00000E+000
   5.8420  -6.22500E-001    0.00000E+000
   5.8440  -7.73400E-001    0.00000E+000
   5.8460  -7.40000E-001    0.00000E+000
   5.8470  -9.79900E-001    0.00000E+000
   5.8490  -1.33130E+000    0.00000E+000
   5.8520  -1.64500E+000    0.00000E+000
   5.8540  -1.71890E+000    0.00000E+000
   5.8560  -1.71150E+000    0.00000E+000
   5.8580  -1.65020E+000    0.00000E+000
   5.8600  -1.46940E+000    0.00000E+000
   5.8610  -1.58330E+000    0.00000E+000
   5.8620  -1.32900E+000    0.00000E+000
   5.8630  -1.37220E+000    0.00000E+000
   5.8660  -1.16300E+000    0.00000E+000
   5.8680  -8.51400E-001    0.00000E+000
   5.8700  -5.45600E-001    0.00000E+000
   5.8710  -4.26900E-001    0.00000E+000
   5.8730  -3.12700E-001    0.00000E+000
   5.8750  -2.86800E-001    0.00000E+000
   5.8760  -2.07700E-001    0.00000E+000
   5.8770  -1.86200E-001    0.00000E+000
   5.8790  -1.51700E-001    0.00000E+000
   5.8820  -7.75000E-002    0.00000E+000
   5.8850  -2.27000E-002    0.00000E+000
   5.8860  -1.84000E-002    0.00000E+000
   5.8880  -1.44000E-002    0.00000E+000
   5.8890  -1.53000E-002    0.00000E+000
   5.8900  -2.60000E-003    0.00000E+000
   5.8920  -4.80000E-003    0.00000E+000
   5.8930  -6.60000E-003    0.00000E+000
   5.8950  -2.07000E-002    0.00000E+000
   5.8970  -9.70000E-003    0.00000E+000
   5.8980  -1.24000E-002    0.00000E+000
   5.9010   1.00000E-002    0.00000E+000
   5.9020  -8.00000E-003    0.00000E+000
   5.9040  -1.37000E-002    0.00000E+000
   5.9070  -1.63000E-002    0.00000E+000
   5.9080  -1.55000E-002    0.00000E+000
   5.9090  -1.60000E-003    0.00000E+000
   5.9110  -1.20000E-002    0.00000E+000
   5.9140  -7.80000E-003    0.00000E+000
   5.9150  -7.70000E-003    0.00000E+000
   5.9170  -1.20000E-003    0.00000E+000
   5.9200  -1.89000E-002    0.00000E+000
   5.9220  -5.20000E-003    0.00000E+000
   5.9230   1.90000E-003    0.00000E+000
   5.9260   3.70000E-003    0.00000E+000
   5.9270  -2.60000E-003    0.00000E+000
   5.9280   2.04000E-002    0.00000E+000
   5.9310   8.50000E-003    0.00000E+000
   5.9320  -8.30000E-003    0.00000E+000
   5.9350   8.40000E-003    0.00000E+000
   5.9380  -1.75000E-002    0.00000E+000
   5.9400  -4.40000E-003    0.00000E+000
   5.9420   1.80000E-003    0.00000E+000
   5.9450  -1.20000E-003    0.00000E+000
   5.9490   2.80000E-002    0.00000E+000
   5.9510   2.89000E-002    0.00000E+000
   5.9530   1.75000E-002    0.00000E+000
   5.9550   9.30000E-003    0.00000E+000
   5.9560   1.30000E-003    0.00000E+000
   5.9590  -6.70000E-003    0.00000E+000
   5.9610   1.80000E-003    0.00000E+000
   5.9630   0.00000E+000    0.00000E+000
   5.9640  -3.90000E-003    0.00000E+000
   5.9660  -1.46000E-002    0.00000E+000
   5.9680  -8.70000E-003    0.00000E+000
   5.9700  -2.00000E-003    0.00000E+000
   5.9720   5.40000E-003    0.00000E+000
   5.9750  -6.30000E-003    0.00000E+000
   5.9770  -4.50000E-003    0.00000E+000
   5.9790  -6.60000E-003    0.00000E+000
   5.9800   4.40000E-003    0.00000E+000
   5.9820  -2.70000E-003    0.00000E+000
   5.9840   4.20000E-003    0.00000E+000
   5.9860  -0.00000E+000    0.00000E+000
   5.9870   1.40000E-002    0.00000E+000
   5.9890   5.80000E-003    0.00000E+000
   5.9910   1.55000E-002    0.00000E+000
   5.9930  -3.00000E-004    0.00000E+000
   5.9950   1.03000E-002    0.00000E+000
   5.9960   1.33000E-002    0.00000E+000
   5.9970   2.78000E-002    0.00000E+000
   6.0000   2.58400E-001    0.00000E+000
   6.0020   1.89100E-001    0.00000E+000
   6.0040  -7.55700E-001    0.00000E+000
   6.0060  -6.77700E-001    0.00000E+000
   6.0090  -1.39200E-001    0.00000E+000
   6.0110  -4.81000E-002    0.00000E+000
   6.0140  -1.33000E-002    0.00000E+000
   6.0160  -2.56000E-002    0.00000E+000
   6.0180  -5.07000E-002    0.00000E+000
   6.0200  -2.19100E-001    0.00000E+000
   6.0210  -2.13000E-001    0.00000E+000
   6.0230   5.83700E-001    0.00000E+000
   6.0280  -7.75000E-002    0.00000E+000
   6.0310   2.42000E-002    0.00000E+000
   6.0340   1.04000E-002    0.00000E+000
   6.0360   6.30000E-003    0.00000E+000
   6.0390   2.86000E-002    0.00000E+000
   6.0410   1.47000E-002    0.00000E+000
   6.0430   7.40000E-003    0.00000E+000
   6.0440   1.00000E-002    0.00000E+000
   6.0450   8.00000E-003    0.00000E+000
   6.0500   1.11000E-002    0.00000E+000
   6.0520   3.28000E-002    0.00000E+000
   6.0540   1.95000E-002    0.00000E+000
   6.0570   1.66000E-002    0.00000E+000
   6.0580   1.76000E-002    0.00000E+000
   6.0620   1.24000E-002    0.00000E+000
   6.0650   2.18000E-002    0.00000E+000
   6.0690   1.82000E-002    0.00000E+000
   6.0730   2.15000E-002    0.00000E+000
   6.0740   3.01000E-002    0.00000E+000
   6.0750   2.08000E-002    0.00000E+000
   6.0780   3.27000E-002    0.00000E+000
   6.0840   3.90000E-002    0.00000E+000
   6.0870   2.26000E-002    0.00000E+000
   6.0890   1.51000E-002    0.00000E+000
   6.0900   2.30000E-002    0.00000E+000
   6.0940   4.18000E-002    0.00000E+000
   6.0960   3.24000E-002    0.00000E+000
   6.1020   4.66000E-002    0.00000E+000
   6.1030   4.04000E-002    0.00000E+000
   6.1060   4.34000E-002    0.00000E+000
   6.1090   4.65000E-002    0.00000E+000
   6.1130   3.62000E-002    0.00000E+000
   6.1140   4.67000E-002    0.00000E+000
   6.1190   5.70000E-002    0.00000E+000
   6.1200   5.35000E-002    0.00000E+000
   6.1240   3.52000E-002    0.00000E+000
   6.1260   6.37000E-002    0.00000E+000
   6.1280   5.52000E-002    0.00000E+000
   6.1320   6.65000E-002    0.00000E+000
   6.1360   7.33000E-002    0.00000E+000
   6.1390   6.33000E-002    0.00000E+000
   6.1400   7.17000E-002    0.00000E+000
   6.1420   7.45000E-002    0.00000E+000
   6.1440   8.47000E-002    0.00000E+000
   6.1450   6.77000E-002    0.00000E+000
   6.1490   9.35000E-002    0.00000E+000
   6.1510   9.07000E-002    0.00000E+000
   6.1520   7.26000E-002    0.00000E+000
   6.1550   8.50000E-002    0.00000E+000
   6.1560   9.40000E-002    0.00000E+000
   6.1600   1.02200E-001    0.00000E+000
   6.1610   8.47000E-002    0.00000E+000
   6.1640   1.08300E-001    0.00000E+000
   6.1650   1.09500E-001    0.00000E+000
   6.1670   9.92000E-002    0.00000E+000
   6.1680   1.09100E-001    0.00000E+000
   6.1760   1.14600E-001    0.00000E+000
   6.1770   1.26400E-001    0.00000E+000
   6.1810   1.18300E-001    0.00000E+000
   6.1830   1.29800E-001    0.00000E+000
   6.1870   1.21700E-001    0.00000E+000
   6.1890   1.38700E-001    0.00000E+000
   6.1910   1.34200E-001    0.00000E+000
   6.1930   1.42600E-001    0.00000E+000
   6.1970   1.47500E-001    0.00000E+000
   6.1990   1.57100E-001    0.00000E+000
   6.2020   1.48000E-001    0.00000E+000
   6.2050   1.52700E-001    0.00000E+000
   6.2070   1.61900E-001    0.00000E+000
   6.2090   1.64600E-001    0.00000E+000
   6.2130   1.64700E-001    0.00000E+000
   6.2140   1.84100E-001    0.00000E+000
   6.2170   1.82300E-001    0.00000E+000
   6.2190   2.02900E-001    0.00000E+000
   6.2230   1.89900E-001    0.00000E+000
   6.2250   2.04700E-001    0.00000E+000
   6.2280   2.22800E-001    0.00000E+000
   6.2300   2.25400E-001    0.00000E+000
   6.2340   2.20200E-001    0.00000E+000
   6.2350   2.31700E-001    0.00000E+000
   6.2370   2.16900E-001    0.00000E+000
   6.2400   2.18600E-001    0.00000E+000
   6.2420   2.31300E-001    0.00000E+000
   6.2460   2.48100E-001    0.00000E+000
   6.2480   2.34300E-001    0.00000E+000
   6.2520   2.55500E-001    0.00000E+000
   6.2530   2.58000E-001    0.00000E+000
   6.2570   2.53300E-001    0.00000E+000
   6.2590   2.70700E-001    0.00000E+000
   6.2620   2.73000E-001    0.00000E+000
   6.2650   2.69500E-001    0.00000E+000
   6.2660   2.77800E-001    0.00000E+000
   6.2690   2.88300E-001    0.00000E+000
   6.2710   2.89200E-001    0.00000E+000
   6.2730   2.88800E-001    0.00000E+000
   6.2770   3.04800E-001    0.00000E+000
   6.2790   2.96400E-001    0.00000E+000
   6.2810   3.25600E-001    0.00000E+000
   6.2840   3.07000E-001    0.00000E+000
   6.2870   3.15500E-001    0.00000E+000
   6.2890   3.21700E-001    0.00000E+000
   6.2900   3.31300E-001    0.00000E+000
   6.2930   3.27000E-001    0.00000E+000
   6.2940   3.51500E-001    0.00000E+000
   6.2960   3.56100E-001    0.00000E+000
   6.3030   3.49700E-001    0.00000E+000
   6.3040   3.57800E-001    0.00000E+000
   6.3080   3.69200E-001    0.00000E+000
   6.3100   3.82900E-001    0.00000E+000
   6.3160   3.89200E-001    0.00000E+000
   6.3210   4.06700E-001    0.00000E+000
   6.3240   3.99500E-001    0.00000E+000
   6.3260   4.10300E-001    0.00000E+000
   6.3280   4.18400E-001    0.00000E+000
   6.3340   4.10100E-001    0.00000E+000
   6.3370   4.36000E-001    0.00000E+000
   6.3380   4.46800E-001    0.00000E+000
   6.3400   4.46200E-001    0.00000E+000
   6.3430   4.43300E-001    0.00000E+000
   6.3480   4.57300E-001    0.00000E+000
   6.3530   4.55000E-001    0.00000E+000
   6.3570   4.74400E-001    0.00000E+000
   6.3600   4.77200E-001    0.00000E+000
   6.3630   5.00100E-001    0.00000E+000
   6.3660   4.94700E-001    0.00000E+000
   6.3670   4.83100E-001    0.00000E+000
   6.3690   5.01400E-001    0.00000E+000
   6.3740   4.92400E-001    0.00000E+000
   6.3780   5.04800E-001    0.00000E+000
   6.3790   5.05300E-001    0.00000E+000
   6.3810   5.05700E-001    0.00000E+000
   6.3860   5.32400E-001    0.00000E+000
   6.3900   5.21300E-001    0.00000E+000
   6.3910   5.47200E-001    0.00000E+000
   6.3920   5.38200E-001    0.00000E+000
   6.3950   5.29200E-001    0.00000E+000
   6.3990   5.40900E-001    0.00000E+000
   6.4020   5.46500E-001    0.00000E+000
   6.4040   5.45200E-001    0.00000E+000
   6.4080   5.50800E-001    0.00000E+000
   6.4100   5.33000E-001    0.00000E+000
   6.4130   5.60100E-001    0.00000E+000
   6.4160   5.72200E-001    0.00000E+000
   6.4180   5.58100E-001    0.00000E+000
   6.4200   5.52600E-001    0.00000E+000
   6.4220   5.56600E-001    0.00000E+000
   6.4250   5.71900E-001    0.00000E+000
   6.4260   5.76200E-001    0.00000E+000
   6.4290   5.69800E-001    0.00000E+000
   6.4320   5.73000E-001    0.00000E+000
   6.4330   5.97600E-001    0.00000E+000
   6.4360   5.90100E-001    0.00000E+000
   6.4380   5.81000E-001    0.00000E+000
   6.4400   5.80400E-001    0.00000E+000
   6.4430   6.00900E-001    0.00000E+000
   6.4460   5.97300E-001    0.00000E+000
   6.4480   5.81200E-001    0.00000E+000
   6.4500   5.89500E-001    0.00000E+000
   6.4540   5.99300E-001    0.00000E+000
   6.4560   5.95300E-001    0.00000E+000
   6.4590   5.84400E-001    0.00000E+000
   6.4610   6.14700E-001    0.00000E+000
   6.4630   6.00700E-001    0.00000E+000
   6.4650   6.22900E-001    0.00000E+000
   6.4680   6.11300E-001    0.00000E+000
   6.4710   6.05900E-001    0.00000E+000
   6.4750   6.31600E-001    0.00000E+000
   6.4770   6.25900E-001    0.00000E+000
   6.4790   6.26400E-001    0.00000E+000
   6.4800   6.07100E-001    0.00000E+000
   6.4840   6.10700E-001    0.00000E+000
   6.4860   6.26900E-001    0.00000E+000
   6.4890   6.22400E-001    0.00000E+000
   6.4910   6.31900E-001    0.00000E+000
   6.4930   6.17300E-001    0.00000E+000
   6.4960   6.37400E-001    0.00000E+000
   6.4990   6.14900E-001    0.00000E+000
   6.5020   6.31500E-001    0.00000E+000
   6.5040   6.24900E-001    0.00000E+000
   6.5070   6.37200E-001    0.00000E+000
   6.5090   6.43700E-001    0.00000E+000
   6.5120   6.30200E-001    0.00000E+000
   6.5160   6.35300E-001    0.00000E+000
   6.5190   6.50900E-001    0.00000E+000
   6.5200   6.42900E-001    0.00000E+000
   6.5230   6.28300E-001    0.00000E+000
   6.5250   6.31100E-001    0.00000E+000
   6.5280   6.59000E-001    0.00000E+000
   6.5310   6.23100E-001    0.00000E+000
   6.5320   6.48300E-001    0.00000E+000
   6.5340   6.44400E-001    0.00000E+000
   6.5370   6.36700E-001    0.00000E+000
   6.5390   6.35600E-001    0.00000E+000
   6.5430   6.47100E-001    0.00000E+000
   6.5460   6.51700E-001    0.00000E+000
   6.5480   6.39300E-001    0.00000E+000
   6.5500   6.39300E-001    0.00000E+000
   6.5510   6.43400E-001    0.00000E+000
   6.5550   6.49400E-001    0.00000E+000
   6.5570   6.56600E-001    0.00000E+000
   6.5590   6.38600E-001    0.00000E+000
   6.5620   6.61500E-001    0.00000E+000
   6.5660   6.58700E-001    0.00000E+000
   6.5680   6.46800E-001    0.00000E+000
   6.5720   6.34400E-001    0.00000E+000
   6.5740   6.39300E-001    0.00000E+000
   6.5760   6.45100E-001    0.00000E+000
   6.5780   6.37300E-001    0.00000E+000
   6.5820   6.55000E-001    0.00000E+000
   6.5830   6.37500E-001    0.00000E+000
   6.5860   6.52900E-001    0.00000E+000
   6.5890   6.55600E-001    0.00000E+000
   6.5910   6.43900E-001    0.00000E+000
   6.5940   6.29200E-001    0.00000E+000
   6.5970   6.51500E-001    0.00000E+000
   6.5990   6.40700E-001    0.00000E+000
   6.6020   6.53200E-001    0.00000E+000
   6.6050   6.44100E-001    0.00000E+000
   6.6080   6.54300E-001    0.00000E+000
   6.6100   6.45800E-001    0.00000E+000
   6.6130   6.41000E-001    0.00000E+000
   6.6160   6.56000E-001    0.00000E+000
   6.6170   6.46200E-001    0.00000E+000
   6.6210   6.45900E-001    0.00000E+000
   6.6230   6.47300E-001    0.00000E+000
   6.6270   6.63000E-001    0.00000E+000
   6.6290   6.53100E-001    0.00000E+000
   6.6310   6.53500E-001    0.00000E+000
   6.6330   6.55500E-001    0.00000E+000
   6.6350   6.56200E-001    0.00000E+000
   6.6370   6.51200E-001    0.00000E+000
   6.6390   6.51500E-001    0.00000E+000
   6.6440   6.54200E-001    0.00000E+000
   6.6450   6.62800E-001    0.00000E+000
   6.6470   6.47300E-001    0.00000E+000
   6.6500   6.43700E-001    0.00000E+000
   6.6520   6.60000E-001    0.00000E+000
   6.6560   6.62100E-001    0.00000E+000
   6.6580   6.62500E-001    0.00000E+000
   6.6610   6.50400E-001    0.00000E+000
   6.6630   6.59100E-001    0.00000E+000
   6.6670   6.61500E-001    0.00000E+000
   6.6700   6.53000E-001    0.00000E+000
   6.6710   6.43200E-001    0.00000E+000
   6.6720   6.66300E-001    0.00000E+000
   6.6750   6.58300E-001    0.00000E+000
   6.6790   6.57600E-001    0.00000E+000
   6.6830   6.44400E-001    0.00000E+000
   6.6860   6.55700E-001    0.00000E+000
   6.6880   6.49600E-001    0.00000E+000
   6.6900   6.56500E-001    0.00000E+000
   6.6920   6.56300E-001    0.00000E+000
   6.6930   6.66900E-001    0.00000E+000
   6.6950   6.75200E-001    0.00000E+000
   6.6980   6.63200E-001    0.00000E+000
   6.7000   6.70900E-001    0.00000E+000
   6.7040   6.48100E-001    0.00000E+000
   6.7080   6.54600E-001    0.00000E+000
   6.7110   6.62000E-001    0.00000E+000
   6.7120   6.54300E-001    0.00000E+000
   6.7130   6.48900E-001    0.00000E+000
   6.7150   6.60400E-001    0.00000E+000
   6.7180   6.47600E-001    0.00000E+000
   6.7200   6.52300E-001    0.00000E+000
   6.7250   6.57000E-001    0.00000E+000
   6.7280   6.52500E-001    0.00000E+000
   6.7290   6.63200E-001    0.00000E+000
   6.7320   6.45900E-001    0.00000E+000
   6.7340   6.47800E-001    0.00000E+000
   6.7360   6.47300E-001    0.00000E+000
   6.7380   6.59900E-001    0.00000E+000
   6.7430   6.69100E-001    0.00000E+000
   6.7460   6.77200E-001    0.00000E+000
   6.7490   6.57400E-001    0.00000E+000
   6.7500   6.55000E-001    0.00000E+000
   6.7520   6.66100E-001    0.00000E+000
   6.7550   6.56900E-001    0.00000E+000
   6.7570   6.43400E-001    0.00000E+000
   6.7600   6.62300E-001    0.00000E+000
   6.7620   6.81400E-001    0.00000E+000
   6.7660   6.53300E-001    0.00000E+000
   6.7700   6.58300E-001    0.00000E+000
   6.7710   6.47700E-001    0.00000E+000
   6.7740   6.64300E-001    0.00000E+000
   6.7750   6.61200E-001    0.00000E+000
   6.7800   6.74600E-001    0.00000E+000
   6.7830   6.82000E-001    0.00000E+000
   6.7850   6.72300E-001    0.00000E+000
   6.7880   6.58100E-001    0.00000E+000
   6.7910   6.36800E-001    0.00000E+000
   6.7930   6.70100E-001    0.00000E+000
   6.7960   6.56900E-001    0.00000E+000
   6.8000   6.65900E-001    0.00000E+000
   6.8020   6.58100E-001    0.00000E+000
   6.8030   6.68500E-001    0.00000E+000
   6.8060   6.69300E-001    0.00000E+000
   6.8090   6.61300E-001    0.00000E+000
   6.8120   6.52600E-001    0.00000E+000
   6.8160   6.31700E-001    0.00000E+000
   6.8170   6.44600E-001    0.00000E+000
   6.8200   6.40100E-001    0.00000E+000
   6.8220   6.72000E-001    0.00000E+000
   6.8250   6.51800E-001    0.00000E+000
   6.8270   6.55500E-001    0.00000E+000
   6.8290   6.47800E-001    0.00000E+000
   6.8330   6.71300E-001    0.00000E+000
   6.8350   6.85700E-001    0.00000E+000
   6.8380   6.73100E-001    0.00000E+000
   6.8420   6.56800E-001    0.00000E+000
   6.8470   6.59500E-001    0.00000E+000
   6.8480   6.48400E-001    0.00000E+000
   6.8500   6.61200E-001    0.00000E+000
   6.8530   6.56600E-001    0.00000E+000
   6.8560   6.66100E-001    0.00000E+000
   6.8580   6.48600E-001    0.00000E+000
   6.8600   6.50000E-001    0.00000E+000
   6.8640   6.70800E-001    0.00000E+000
   6.8670   6.80500E-001    0.00000E+000
   6.8690   6.65200E-001    0.00000E+000
   6.8720   6.49600E-001    0.00000E+000
   6.8760   6.50800E-001    0.00000E+000
   6.8780   6.50000E-001    0.00000E+000
   6.8820   6.74100E-001    0.00000E+000
   6.8840   6.65700E-001    0.00000E+000
   6.8870   6.62700E-001    0.00000E+000
   6.8900   6.77800E-001    0.00000E+000
   6.8910   6.56600E-001    0.00000E+000
   6.8950   6.63500E-001    0.00000E+000
   6.8970   6.63100E-001    0.00000E+000
   6.8990   6.59100E-001    0.00000E+000
   6.9030   6.60800E-001    0.00000E+000
   6.9040   6.73500E-001    0.00000E+000
   6.9080   6.53200E-001    0.00000E+000
   6.9130   6.92300E-001    0.00000E+000
   6.9170   6.77500E-001    0.00000E+000
   6.9220   6.52300E-001    0.00000E+000
   6.9250   6.69700E-001    0.00000E+000
   6.9270   6.78400E-001    0.00000E+000
   6.9290   6.52600E-001    0.00000E+000
   6.9310   6.76000E-001    0.00000E+000
   6.9350   6.78000E-001    0.00000E+000
   6.9380   6.58300E-001    0.00000E+000
   6.9400   6.99500E-001    0.00000E+000
   6.9430   6.51600E-001    0.00000E+000
   6.9460   6.53700E-001    0.00000E+000
   6.9480   6.76600E-001    0.00000E+000
   6.9510   6.65600E-001    0.00000E+000
   6.9540   6.66200E-001    0.00000E+000
   6.9570   6.47900E-001    0.00000E+000
   6.9600   6.55800E-001    0.00000E+000
   6.9630   6.57900E-001    0.00000E+000
   6.9650   6.62200E-001    0.00000E+000
   6.9660   6.74000E-001    0.00000E+000
   6.9710   6.57100E-001    0.00000E+000
   6.9750   6.39900E-001    0.00000E+000
   6.9780   6.68700E-001    0.00000E+000
   6.9810   6.67000E-001    0.00000E+000
   6.9870   6.52500E-001    0.00000E+000
   6.9900   6.69100E-001    0.00000E+000
   6.9910   6.73900E-001    0.00000E+000
   6.9970   6.74000E-001    0.00000E+000
   6.9980   6.70500E-001    0.00000E+000
   7.0010   6.55400E-001    0.00000E+000
   7.0040   6.70400E-001    0.00000E+000
   7.0060   6.87500E-001    0.00000E+000
   7.0090   6.64300E-001    0.00000E+000
   7.0130   6.75700E-001    0.00000E+000
   7.0140   6.72900E-001    0.00000E+000
   7.0160   6.69500E-001    0.00000E+000
   7.0190   6.92700E-001    0.00000E+000
   7.0210   6.86500E-001    0.00000E+000
   7.0250   6.75600E-001    0.00000E+000
   7.0270   6.89000E-001    0.00000E+000
   7.0290   7.16300E-001    0.00000E+000
   7.0330   6.72900E-001    0.00000E+000
   7.0340   7.18700E-001    0.00000E+000
   7.0370   7.05200E-001    0.00000E+000
   7.0400   7.05300E-001    0.00000E+000
   7.0420   7.03400E-001    0.00000E+000
   7.0460   7.18400E-001    0.00000E+000
   7.0490   6.99700E-001    0.00000E+000
   7.0510   7.34600E-001    0.00000E+000
   7.0540   7.31000E-001    0.00000E+000
   7.0550   7.52200E-001    0.00000E+000
   7.0580   7.59100E-001    0.00000E+000
   7.0600   7.66600E-001    0.00000E+000
   7.0640   7.48500E-001    0.00000E+000
   7.0680   7.72300E-001    0.00000E+000
   7.0690   7.98400E-001    0.00000E+000
   7.0710   8.03300E-001    0.00000E+000
   7.0740   8.01100E-001    0.00000E+000
   7.0770   8.21700E-001    0.00000E+000
   7.0810   8.47000E-001    0.00000E+000
   7.0830   8.41800E-001    0.00000E+000
   7.0850   8.95300E-001    0.00000E+000
   7.0870   9.35700E-001    0.00000E+000
   7.0900   9.46200E-001    0.00000E+000
   7.0940   9.70000E-001    0.00000E+000
   7.0960   1.01770E+000    0.00000E+000
   7.0990   1.05140E+000    0.00000E+000
   7.1030   1.07990E+000    0.00000E+000
   7.1050   1.14030E+000    0.00000E+000
   7.1080   1.17390E+000    0.00000E+000
   7.1100   1.26550E+000    0.00000E+000
   7.1140   1.33780E+000    0.00000E+000
   7.1170   1.36190E+000    0.00000E+000
   7.1210   1.44740E+000    0.00000E+000
   7.1230   1.59100E+000    0.00000E+000
   7.1260   1.62220E+000    0.00000E+000
   7.1290   2.12610E+000    0.00000E+000
   7.1310   2.62310E+000    0.00000E+000
   7.1340   2.66340E+000    0.00000E+000
   7.1380   2.51770E+000    0.00000E+000
   7.1400   2.71910E+000    0.00000E+000
   7.1420   2.84300E+000    0.00000E+000
   7.1450   3.01870E+000    0.00000E+000
   7.1470   3.06810E+000    0.00000E+000
   7.1520   2.83720E+000    0.00000E+000
   7.1540   2.24320E+000    0.00000E+000
   7.1560   1.98210E+000    0.00000E+000
   7.1600   1.92500E+000    0.00000E+000
   7.1610   1.62640E+000    0.00000E+000
   7.1650   2.11270E+000    0.00000E+000
   7.1680   1.89360E+000    0.00000E+000
   7.1700   1.05650E+000    0.00000E+000
   7.1720   1.62770E+000    0.00000E+000
   7.1740   1.34700E+000    0.00000E+000
   7.1770   5.91300E-001    0.00000E+000
   7.1790  -1.43340E+000    0.00000E+000
   7.1820   1.00000E+000    0.00000E+000
   7.1860   1.00000E+000    0.00000E+000
   7.1880   1.00000E+000    0.00000E+000
   7.1900   1.00000E+000    0.00000E+000
   7.1930   1.00000E+000    0.00000E+000
   7.1950   1.00000E+000    0.00000E+000
   7.1990   1.00000E+000    0.00000E+000
   7.2000   1.00000E+000    0.00000E+000
   7.2020   1.00000E+000    0.00000E+000
   7.2050   1.00000E+000    0.00000E+000
   7.2070   1.00000E+000    0.00000E+000
   7.2110   1.00000E+000    0.00000E+000
   7.2130   1.00000E+000    0.00000E+000
   7.2170   1.00000E+000    0.00000E+000
   7.2200   1.00000E+000    0.00000E+000
   7.2250   1.00000E+000    0.00000E+000
   7.2270   1.00000E+000    0.00000E+000
   7.2290   1.00000E+000    0.00000E+000
   7.2320   1.00000E+000    0.00000E+000
   7.2340   1.00000E+000    0.00000E+000
   7.2390   1.00000E+000    0.00000E+000
   7.2410   1.00000E+000    0.00000E+000
   7.2440   1.00000E+000    0.00000E+000
   7.2480   1.00000E+000    0.00000E+000
   7.2500   1.00000E+000    0.00000E+000
   7.2530   1.00000E+000    0.00000E+000
   7.2570   1.00000E+000    0.00000E+000
   7.2580   1.00000E+000    0.00000E+000
   7.2610   1.00000E+000    0.00000E+000
   7.2640   1.00000E+000    0.00000E+000
   7.2660   1.00000E+000    0.00000E+000
   7.2700   1.00000E+000    0.00000E+000
   7.2720   1.00000E+000    0.00000E+000
   7.2750   1.00000E+000    0.00000E+000
   7.2790   1.00000E+000    0.00000E+000
   7.2800   1.00000E+000    0.00000E+000
   7.2840   1.00000E+000    0.00000E+000
   7.2850   1.00000E+000    0.00000E+000
   7.2890   1.00000E+000    0.00000E+000
   7.2920   1.00000E+000    0.00000E+000
   7.2950   1.00000E+000    0.00000E+000
   7.2980   1.00000E+000    0.00000E+000
   7.3000   1.00000E+000    0.00000E+000
