# Supplementary material for: Rationally seeded computational protein design of ɑ-helical barrels
Source: Nat Chem Biol. 2024 Jun 20;20(8):991–9. doi: 10.1038/s41589-024-01642-0 (PMC11288890; doi:10.1038/s41589-024-01642-0)
Supplement: Supplementary file 5 — PDB files used for making figure panels h–j. [file 41589_2024_1642_MOESM5_ESM.zip › KIA_RP_RSPD_NatChemBiol_data_Figure3/sc-CC-7-LI_panels_c-g/AUC_panel_e/LI_SV_raw/00019.RA1]

HeptLI
R 1 20.0 40000 0009962 9.9640E10 275 1 
   5.8000   1.00000E+000    0.00000E+000
   5.8050   1.00000E+000    0.00000E+000
   5.8070   1.00000E+000    0.00000E+000
   5.8080   1.00000E+000    0.00000E+000
   5.8100   1.00000E+000    0.00000E+000
   5.8120   1.00000E+000    0.00000E+000
   5.8140   1.00000E+000    0.00000E+000
   5.8150   1.00000E+000    0.00000E+000
   5.8170   1.00000E+000    0.00000E+000
   5.8190   1.00000E+000    0.00000E+000
   5.8210   1.00000E+000    0.00000E+000
   5.8220   1.00000E+000    0.00000E+000
   5.8240   1.00000E+000    0.00000E+000
   5.8260   1.00000E+000    0.00000E+000
   5.8290   1.00000E+000    0.00000E+000
   5.8310   1.00000E+000    0.00000E+000
   5.8330   1.00000E+000    0.00000E+000
   5.8350  -1.14670E+000    0.00000E+000
   5.8370  -8.78400E-001    0.00000E+000
   5.8380  -9.54800E-001    0.00000E+000
   5.8400  -8.26800E-001    0.00000E+000
   5.8420  -7.45200E-001    0.00000E+000
   5.8430  -7.30100E-001    0.00000E+000
   5.8460  -9.67300E-001    0.00000E+000
   5.8490  -1.29070E+000    0.00000E+000
   5.8510  -1.70520E+000    0.00000E+000
   5.8540  -1.68430E+000    0.00000E+000
   5.8560  -1.69540E+000    0.00000E+000
   5.8570  -1.73240E+000    0.00000E+000
   5.8610  -1.55730E+000    0.00000E+000
   5.8620  -1.49890E+000    0.00000E+000
   5.8640  -1.17830E+000    0.00000E+000
   5.8650  -1.44210E+000    0.00000E+000
   5.8670  -8.65900E-001    0.00000E+000
   5.8680  -9.69300E-001    0.00000E+000
   5.8700  -5.59400E-001    0.00000E+000
   5.8720  -4.73400E-001    0.00000E+000
   5.8740  -4.19300E-001    0.00000E+000
   5.8760  -2.96500E-001    0.00000E+000
   5.8770  -2.72600E-001    0.00000E+000
   5.8790  -1.79900E-001    0.00000E+000
   5.8810  -1.38300E-001    0.00000E+000
   5.8820  -6.91000E-002    0.00000E+000
   5.8840  -2.96000E-002    0.00000E+000
   5.8850  -2.39000E-002    0.00000E+000
   5.8870  -2.98000E-002    0.00000E+000
   5.8880  -1.99000E-002    0.00000E+000
   5.8910  -2.41000E-002    0.00000E+000
   5.8940  -5.10000E-003    0.00000E+000
   5.8950  -1.16000E-002    0.00000E+000
   5.8970  -4.50000E-003    0.00000E+000
   5.9000  -4.30000E-003    0.00000E+000
   5.9020  -7.20000E-003    0.00000E+000
   5.9030  -8.80000E-003    0.00000E+000
   5.9050  -8.40000E-003    0.00000E+000
   5.9080  -9.80000E-003    0.00000E+000
   5.9090   1.00000E-003    0.00000E+000
   5.9110  -6.30000E-003    0.00000E+000
   5.9140   2.00000E-004    0.00000E+000
   5.9160  -8.40000E-003    0.00000E+000
   5.9170  -2.40000E-003    0.00000E+000
   5.9200  -7.70000E-003    0.00000E+000
   5.9220  -7.50000E-003    0.00000E+000
   5.9230   1.70000E-003    0.00000E+000
   5.9250  -3.40000E-003    0.00000E+000
   5.9270  -8.40000E-003    0.00000E+000
   5.9310  -5.00000E-003    0.00000E+000
   5.9320  -1.22000E-002    0.00000E+000
   5.9340  -8.90000E-003    0.00000E+000
   5.9360  -1.64000E-002    0.00000E+000
   5.9380  -1.73000E-002    0.00000E+000
   5.9400  -1.35000E-002    0.00000E+000
   5.9420  -4.50000E-003    0.00000E+000
   5.9450   8.90000E-003    0.00000E+000
   5.9470   1.42000E-002    0.00000E+000
   5.9480   7.40000E-003    0.00000E+000
   5.9500   3.51000E-002    0.00000E+000
   5.9520   3.17000E-002    0.00000E+000
   5.9540   1.02000E-002    0.00000E+000
   5.9560  -3.20000E-003    0.00000E+000
   5.9570   6.90000E-003    0.00000E+000
   5.9610  -8.10000E-003    0.00000E+000
   5.9620   3.30000E-003    0.00000E+000
   5.9630   2.50000E-003    0.00000E+000
   5.9640  -3.10000E-003    0.00000E+000
   5.9670  -8.80000E-003    0.00000E+000
   5.9690  -8.00000E-004    0.00000E+000
   5.9720   1.30000E-003    0.00000E+000
   5.9730  -3.10000E-003    0.00000E+000
   5.9770  -9.80000E-003    0.00000E+000
   5.9790   1.10000E-003    0.00000E+000
   5.9810   1.43000E-002    0.00000E+000
   5.9830   1.01000E-002    0.00000E+000
   5.9860   3.40000E-003    0.00000E+000
   5.9890   4.70000E-003    0.00000E+000
   5.9910   1.05000E-002    0.00000E+000
   5.9930   1.12000E-002    0.00000E+000
   5.9950  -6.40000E-003    0.00000E+000
   5.9980   4.82000E-002    0.00000E+000
   6.0020   1.13500E-001    0.00000E+000
   6.0030  -2.05600E-001    0.00000E+000
   6.0050  -7.60300E-001    0.00000E+000
   6.0070  -3.67800E-001    0.00000E+000
   6.0090  -1.60000E-001    0.00000E+000
   6.0110   6.70000E-002    0.00000E+000
   6.0120  -2.05000E-002    0.00000E+000
   6.0150  -1.09000E-002    0.00000E+000
   6.0160  -3.99000E-002    0.00000E+000
   6.0190  -2.36000E-002    0.00000E+000
   6.0210  -2.65800E-001    0.00000E+000
   6.0230   1.86100E-001    0.00000E+000
   6.0260   5.21200E-001    0.00000E+000
   6.0280  -8.86000E-002    0.00000E+000
   6.0300   5.80000E-003    0.00000E+000
   6.0340   2.63000E-002    0.00000E+000
   6.0350   3.67000E-002    0.00000E+000
   6.0390   4.05000E-002    0.00000E+000
   6.0410   3.48000E-002    0.00000E+000
   6.0430   3.41000E-002    0.00000E+000
   6.0450   4.32000E-002    0.00000E+000
   6.0480   4.94000E-002    0.00000E+000
   6.0500   5.24000E-002    0.00000E+000
   6.0530   7.29000E-002    0.00000E+000
   6.0570   5.53000E-002    0.00000E+000
   6.0580   6.21000E-002    0.00000E+000
   6.0610   7.33000E-002    0.00000E+000
   6.0640   7.34000E-002    0.00000E+000
   6.0650   6.76000E-002    0.00000E+000
   6.0690   7.08000E-002    0.00000E+000
   6.0710   6.17000E-002    0.00000E+000
   6.0740   8.50000E-002    0.00000E+000
   6.0760   8.15000E-002    0.00000E+000
   6.0780   6.92000E-002    0.00000E+000
   6.0790   8.72000E-002    0.00000E+000
   6.0820   1.12100E-001    0.00000E+000
   6.0860   9.48000E-002    0.00000E+000
   6.0870   9.78000E-002    0.00000E+000
   6.0900   1.10500E-001    0.00000E+000
   6.0920   1.17300E-001    0.00000E+000
   6.0940   1.11600E-001    0.00000E+000
   6.0950   1.18300E-001    0.00000E+000
   6.0970   1.32900E-001    0.00000E+000
   6.1000   1.31800E-001    0.00000E+000
   6.1020   1.43500E-001    0.00000E+000
   6.1030   1.35700E-001    0.00000E+000
   6.1060   1.37800E-001    0.00000E+000
   6.1070   1.39400E-001    0.00000E+000
   6.1100   1.48900E-001    0.00000E+000
   6.1140   1.72800E-001    0.00000E+000
   6.1150   1.69900E-001    0.00000E+000
   6.1190   1.69900E-001    0.00000E+000
   6.1220   1.88400E-001    0.00000E+000
   6.1240   1.83400E-001    0.00000E+000
   6.1280   2.03500E-001    0.00000E+000
   6.1300   2.05500E-001    0.00000E+000
   6.1310   1.91400E-001    0.00000E+000
   6.1330   2.03800E-001    0.00000E+000
   6.1380   2.18900E-001    0.00000E+000
   6.1390   2.21700E-001    0.00000E+000
   6.1420   2.22700E-001    0.00000E+000
   6.1440   2.27800E-001    0.00000E+000
   6.1460   2.40000E-001    0.00000E+000
   6.1490   2.50400E-001    0.00000E+000
   6.1520   2.49100E-001    0.00000E+000
   6.1540   2.88300E-001    0.00000E+000
   6.1580   2.78800E-001    0.00000E+000
   6.1610   2.86100E-001    0.00000E+000
   6.1640   3.02400E-001    0.00000E+000
   6.1650   2.94700E-001    0.00000E+000
   6.1680   3.25700E-001    0.00000E+000
   6.1700   3.27900E-001    0.00000E+000
   6.1740   3.24300E-001    0.00000E+000
   6.1760   3.39000E-001    0.00000E+000
   6.1770   3.44300E-001    0.00000E+000
   6.1800   3.42000E-001    0.00000E+000
   6.1830   3.51200E-001    0.00000E+000
   6.1840   3.63300E-001    0.00000E+000
   6.1890   3.66900E-001    0.00000E+000
   6.1930   3.74800E-001    0.00000E+000
   6.1950   3.97200E-001    0.00000E+000
   6.1990   3.88100E-001    0.00000E+000
   6.2000   3.90800E-001    0.00000E+000
   6.2040   3.96100E-001    0.00000E+000
   6.2060   4.10300E-001    0.00000E+000
   6.2070   4.20500E-001    0.00000E+000
   6.2100   4.32100E-001    0.00000E+000
   6.2140   4.23300E-001    0.00000E+000
   6.2150   4.46100E-001    0.00000E+000
   6.2180   4.56900E-001    0.00000E+000
   6.2200   4.54000E-001    0.00000E+000
   6.2230   4.68800E-001    0.00000E+000
   6.2260   4.76200E-001    0.00000E+000
   6.2290   4.67900E-001    0.00000E+000
   6.2310   4.87100E-001    0.00000E+000
   6.2340   4.85600E-001    0.00000E+000
   6.2350   4.71000E-001    0.00000E+000
   6.2380   4.86400E-001    0.00000E+000
   6.2390   4.84600E-001    0.00000E+000
   6.2430   5.21500E-001    0.00000E+000
   6.2480   4.97800E-001    0.00000E+000
   6.2510   5.39100E-001    0.00000E+000
   6.2520   5.27000E-001    0.00000E+000
   6.2540   5.34700E-001    0.00000E+000
   6.2570   5.42100E-001    0.00000E+000
   6.2590   5.50900E-001    0.00000E+000
   6.2630   5.39400E-001    0.00000E+000
   6.2640   5.71900E-001    0.00000E+000
   6.2670   5.66600E-001    0.00000E+000
   6.2710   5.77400E-001    0.00000E+000
   6.2750   5.67500E-001    0.00000E+000
   6.2770   5.60600E-001    0.00000E+000
   6.2800   6.03400E-001    0.00000E+000
   6.2840   5.79400E-001    0.00000E+000
   6.2850   5.80200E-001    0.00000E+000
   6.2890   5.78300E-001    0.00000E+000
   6.2900   5.90900E-001    0.00000E+000
   6.2920   6.08600E-001    0.00000E+000
   6.2960   6.12400E-001    0.00000E+000
   6.2990   6.11700E-001    0.00000E+000
   6.3000   6.22900E-001    0.00000E+000
   6.3020   6.32500E-001    0.00000E+000
   6.3030   6.25200E-001    0.00000E+000
   6.3050   6.27200E-001    0.00000E+000
   6.3080   6.23600E-001    0.00000E+000
   6.3090   6.23400E-001    0.00000E+000
   6.3150   6.23600E-001    0.00000E+000
   6.3210   6.28100E-001    0.00000E+000
   6.3230   6.35200E-001    0.00000E+000
   6.3240   6.46200E-001    0.00000E+000
   6.3280   6.28200E-001    0.00000E+000
   6.3300   6.50900E-001    0.00000E+000
   6.3330   6.47200E-001    0.00000E+000
   6.3350   6.67900E-001    0.00000E+000
   6.3360   6.70900E-001    0.00000E+000
   6.3400   6.40700E-001    0.00000E+000
   6.3420   6.43100E-001    0.00000E+000
   6.3470   6.32700E-001    0.00000E+000
   6.3500   6.47200E-001    0.00000E+000
   6.3510   6.37600E-001    0.00000E+000
   6.3530   6.54000E-001    0.00000E+000
   6.3580   6.68500E-001    0.00000E+000
   6.3620   6.58100E-001    0.00000E+000
   6.3630   6.57200E-001    0.00000E+000
   6.3650   6.64400E-001    0.00000E+000
   6.3670   6.71900E-001    0.00000E+000
   6.3730   6.61500E-001    0.00000E+000
   6.3750   6.67300E-001    0.00000E+000
   6.3770   6.73800E-001    0.00000E+000
   6.3780   6.72400E-001    0.00000E+000
   6.3830   6.65700E-001    0.00000E+000
   6.3880   6.60500E-001    0.00000E+000
   6.3900   6.61700E-001    0.00000E+000
   6.3930   6.68300E-001    0.00000E+000
   6.3940   6.82400E-001    0.00000E+000
   6.3970   6.61600E-001    0.00000E+000
   6.3990   6.64500E-001    0.00000E+000
   6.4010   6.69000E-001    0.00000E+000
   6.4060   6.68300E-001    0.00000E+000
   6.4110   6.58300E-001    0.00000E+000
   6.4130   6.75400E-001    0.00000E+000
   6.4160   6.63800E-001    0.00000E+000
   6.4170   6.56700E-001    0.00000E+000
   6.4200   6.61600E-001    0.00000E+000
   6.4250   6.87800E-001    0.00000E+000
   6.4270   6.67900E-001    0.00000E+000
   6.4290   6.75600E-001    0.00000E+000
   6.4320   6.73100E-001    0.00000E+000
   6.4330   6.78200E-001    0.00000E+000
   6.4370   6.79100E-001    0.00000E+000
   6.4400   6.67100E-001    0.00000E+000
   6.4430   6.74100E-001    0.00000E+000
   6.4450   6.77800E-001    0.00000E+000
   6.4480   6.81600E-001    0.00000E+000
   6.4490   6.77700E-001    0.00000E+000
   6.4520   6.98200E-001    0.00000E+000
   6.4530   6.77300E-001    0.00000E+000
   6.4560   6.61800E-001    0.00000E+000
   6.4590   6.65400E-001    0.00000E+000
   6.4610   6.67600E-001    0.00000E+000
   6.4630   6.67600E-001    0.00000E+000
   6.4650   6.66400E-001    0.00000E+000
   6.4670   6.55700E-001    0.00000E+000
   6.4690   6.74900E-001    0.00000E+000
   6.4750   6.70500E-001    0.00000E+000
   6.4760   6.73800E-001    0.00000E+000
   6.4790   6.74000E-001    0.00000E+000
   6.4810   6.72100E-001    0.00000E+000
   6.4840   6.74700E-001    0.00000E+000
   6.4860   6.71500E-001    0.00000E+000
   6.4880   6.83000E-001    0.00000E+000
   6.4890   6.76000E-001    0.00000E+000
   6.4930   6.74100E-001    0.00000E+000
   6.4960   6.88400E-001    0.00000E+000
   6.4980   6.92700E-001    0.00000E+000
   6.5000   6.81200E-001    0.00000E+000
   6.5020   6.51200E-001    0.00000E+000
   6.5050   6.77200E-001    0.00000E+000
   6.5060   6.70700E-001    0.00000E+000
   6.5100   6.79500E-001    0.00000E+000
   6.5130   6.86400E-001    0.00000E+000
   6.5160   6.86600E-001    0.00000E+000
   6.5200   6.75200E-001    0.00000E+000
   6.5210   6.86500E-001    0.00000E+000
   6.5230   6.85700E-001    0.00000E+000
   6.5260   6.79400E-001    0.00000E+000
   6.5290   6.76000E-001    0.00000E+000
   6.5320   6.67600E-001    0.00000E+000
   6.5340   6.77200E-001    0.00000E+000
   6.5350   6.79600E-001    0.00000E+000
   6.5380   6.70400E-001    0.00000E+000
   6.5430   6.67900E-001    0.00000E+000
   6.5450   6.76000E-001    0.00000E+000
   6.5480   6.78000E-001    0.00000E+000
   6.5510   6.61200E-001    0.00000E+000
   6.5540   6.89000E-001    0.00000E+000
   6.5570   6.84600E-001    0.00000E+000
   6.5580   6.74200E-001    0.00000E+000
   6.5610   6.66600E-001    0.00000E+000
   6.5640   6.70100E-001    0.00000E+000
   6.5660   6.95700E-001    0.00000E+000
   6.5690   6.81600E-001    0.00000E+000
   6.5710   6.70800E-001    0.00000E+000
   6.5740   6.80500E-001    0.00000E+000
   6.5760   6.76000E-001    0.00000E+000
   6.5790   6.92500E-001    0.00000E+000
   6.5810   6.71600E-001    0.00000E+000
   6.5830   6.78300E-001    0.00000E+000
   6.5860   6.70200E-001    0.00000E+000
   6.5880   6.64100E-001    0.00000E+000
   6.5900   6.65500E-001    0.00000E+000
   6.5920   6.73800E-001    0.00000E+000
   6.5960   6.64800E-001    0.00000E+000
   6.6010   6.85000E-001    0.00000E+000
   6.6030   6.80400E-001    0.00000E+000
   6.6060   6.82500E-001    0.00000E+000
   6.6100   6.87800E-001    0.00000E+000
   6.6120   6.61000E-001    0.00000E+000
   6.6130   6.96400E-001    0.00000E+000
   6.6150   6.74000E-001    0.00000E+000
   6.6170   6.79100E-001    0.00000E+000
   6.6180   6.68900E-001    0.00000E+000
   6.6210   6.85700E-001    0.00000E+000
   6.6230   6.66900E-001    0.00000E+000
   6.6290   6.65500E-001    0.00000E+000
   6.6310   6.94800E-001    0.00000E+000
   6.6320   6.72300E-001    0.00000E+000
   6.6340   6.65500E-001    0.00000E+000
   6.6370   6.76500E-001    0.00000E+000
   6.6390   6.91700E-001    0.00000E+000
   6.6420   6.88800E-001    0.00000E+000
   6.6450   6.75300E-001    0.00000E+000
   6.6460   6.52700E-001    0.00000E+000
   6.6490   6.87300E-001    0.00000E+000
   6.6510   6.78000E-001    0.00000E+000
   6.6530   6.83700E-001    0.00000E+000
   6.6550   6.89600E-001    0.00000E+000
   6.6580   6.60600E-001    0.00000E+000
   6.6610   6.76200E-001    0.00000E+000
   6.6630   6.86900E-001    0.00000E+000
   6.6670   6.84500E-001    0.00000E+000
   6.6680   6.82400E-001    0.00000E+000
   6.6710   6.77600E-001    0.00000E+000
   6.6720   6.66800E-001    0.00000E+000
   6.6740   6.89200E-001    0.00000E+000
   6.6770   6.72200E-001    0.00000E+000
   6.6810   6.77800E-001    0.00000E+000
   6.6840   6.79400E-001    0.00000E+000
   6.6850   6.72900E-001    0.00000E+000
   6.6890   6.62500E-001    0.00000E+000
   6.6900   6.83200E-001    0.00000E+000
   6.6930   6.86700E-001    0.00000E+000
   6.6950   6.86900E-001    0.00000E+000
   6.6970   6.85800E-001    0.00000E+000
   6.7020   6.76600E-001    0.00000E+000
   6.7040   6.78700E-001    0.00000E+000
   6.7080   6.81000E-001    0.00000E+000
   6.7090   6.70000E-001    0.00000E+000
   6.7130   6.70000E-001    0.00000E+000
   6.7150   6.83700E-001    0.00000E+000
   6.7160   7.05200E-001    0.00000E+000
   6.7190   6.63800E-001    0.00000E+000
   6.7220   6.61400E-001    0.00000E+000
   6.7250   6.74900E-001    0.00000E+000
   6.7270   6.75700E-001    0.00000E+000
   6.7290   6.85100E-001    0.00000E+000
   6.7310   6.76800E-001    0.00000E+000
   6.7340   6.71300E-001    0.00000E+000
   6.7360   6.72300E-001    0.00000E+000
   6.7380   6.86800E-001    0.00000E+000
   6.7400   6.90300E-001    0.00000E+000
   6.7450   6.73200E-001    0.00000E+000
   6.7480   6.77400E-001    0.00000E+000
   6.7500   6.83100E-001    0.00000E+000
   6.7510   6.77700E-001    0.00000E+000
   6.7540   7.00900E-001    0.00000E+000
   6.7560   6.71100E-001    0.00000E+000
   6.7570   6.83800E-001    0.00000E+000
   6.7610   6.71900E-001    0.00000E+000
   6.7630   6.68500E-001    0.00000E+000
   6.7660   6.85600E-001    0.00000E+000
   6.7680   6.76500E-001    0.00000E+000
   6.7720   6.56800E-001    0.00000E+000
   6.7740   6.83800E-001    0.00000E+000
   6.7750   7.00600E-001    0.00000E+000
   6.7800   6.87300E-001    0.00000E+000
   6.7830   6.88500E-001    0.00000E+000
   6.7850   6.83700E-001    0.00000E+000
   6.7870   6.72600E-001    0.00000E+000
   6.7910   6.73600E-001    0.00000E+000
   6.7940   6.78300E-001    0.00000E+000
   6.7960   6.81100E-001    0.00000E+000
   6.7980   6.73900E-001    0.00000E+000
   6.8000   6.68500E-001    0.00000E+000
   6.8030   6.87600E-001    0.00000E+000
   6.8050   6.76100E-001    0.00000E+000
   6.8070   6.72500E-001    0.00000E+000
   6.8100   6.74500E-001    0.00000E+000
   6.8120   6.74700E-001    0.00000E+000
   6.8160   6.74300E-001    0.00000E+000
   6.8170   6.89100E-001    0.00000E+000
   6.8200   6.68500E-001    0.00000E+000
   6.8220   6.77100E-001    0.00000E+000
   6.8260   6.83300E-001    0.00000E+000
   6.8280   6.81600E-001    0.00000E+000
   6.8300   6.72700E-001    0.00000E+000
   6.8330   6.83200E-001    0.00000E+000
   6.8350   6.90400E-001    0.00000E+000
   6.8390   6.94900E-001    0.00000E+000
   6.8410   6.79200E-001    0.00000E+000
   6.8420   6.92700E-001    0.00000E+000
   6.8470   6.72100E-001    0.00000E+000
   6.8480   6.86000E-001    0.00000E+000
   6.8510   6.72200E-001    0.00000E+000
   6.8520   6.88200E-001    0.00000E+000
   6.8560   6.91700E-001    0.00000E+000
   6.8570   6.73800E-001    0.00000E+000
   6.8600   6.69400E-001    0.00000E+000
   6.8640   6.84500E-001    0.00000E+000
   6.8650   6.70300E-001    0.00000E+000
   6.8690   6.71000E-001    0.00000E+000
   6.8710   6.74300E-001    0.00000E+000
   6.8740   6.87400E-001    0.00000E+000
   6.8780   6.76200E-001    0.00000E+000
   6.8800   6.71600E-001    0.00000E+000
   6.8830   6.82900E-001    0.00000E+000
   6.8850   6.89900E-001    0.00000E+000
   6.8880   6.91200E-001    0.00000E+000
   6.8900   6.96200E-001    0.00000E+000
   6.8940   6.86500E-001    0.00000E+000
   6.8950   6.91100E-001    0.00000E+000
   6.8980   6.77300E-001    0.00000E+000
   6.9000   6.84800E-001    0.00000E+000
   6.9030   6.73100E-001    0.00000E+000
   6.9060   7.00500E-001    0.00000E+000
   6.9070   6.73700E-001    0.00000E+000
   6.9110   7.11100E-001    0.00000E+000
   6.9140   7.26800E-001    0.00000E+000
   6.9170   6.90500E-001    0.00000E+000
   6.9210   6.87100E-001    0.00000E+000
   6.9220   6.66200E-001    0.00000E+000
   6.9260   6.83900E-001    0.00000E+000
   6.9270   6.77100E-001    0.00000E+000
   6.9290   6.86300E-001    0.00000E+000
   6.9350   6.95100E-001    0.00000E+000
   6.9370   6.78800E-001    0.00000E+000
   6.9380   6.72100E-001    0.00000E+000
   6.9410   6.63000E-001    0.00000E+000
   6.9430   6.63800E-001    0.00000E+000
   6.9470   6.97800E-001    0.00000E+000
   6.9490   6.85900E-001    0.00000E+000
   6.9510   6.66200E-001    0.00000E+000
   6.9540   6.87400E-001    0.00000E+000
   6.9580   6.69300E-001    0.00000E+000
   6.9590   6.89700E-001    0.00000E+000
   6.9620   6.90500E-001    0.00000E+000
   6.9650   6.87700E-001    0.00000E+000
   6.9690   6.81600E-001    0.00000E+000
   6.9720   6.79200E-001    0.00000E+000
   6.9740   6.78800E-001    0.00000E+000
   6.9790   6.99700E-001    0.00000E+000
   6.9820   6.80100E-001    0.00000E+000
   6.9840   7.00800E-001    0.00000E+000
   6.9880   6.92600E-001    0.00000E+000
   6.9900   6.80200E-001    0.00000E+000
   6.9920   6.88800E-001    0.00000E+000
   6.9970   7.00400E-001    0.00000E+000
   6.9980   6.99500E-001    0.00000E+000
   7.0010   6.90800E-001    0.00000E+000
   7.0050   6.87900E-001    0.00000E+000
   7.0080   6.84800E-001    0.00000E+000
   7.0110   7.07400E-001    0.00000E+000
   7.0140   6.88100E-001    0.00000E+000
   7.0150   6.84000E-001    0.00000E+000
   7.0200   6.88700E-001    0.00000E+000
   7.0210   7.03600E-001    0.00000E+000
   7.0250   6.91100E-001    0.00000E+000
   7.0270   7.06100E-001    0.00000E+000
   7.0300   6.81600E-001    0.00000E+000
   7.0350   7.11800E-001    0.00000E+000
   7.0360   7.17000E-001    0.00000E+000
   7.0390   7.13300E-001    0.00000E+000
   7.0410   7.22900E-001    0.00000E+000
   7.0430   7.14200E-001    0.00000E+000
   7.0460   7.28300E-001    0.00000E+000
   7.0480   7.06100E-001    0.00000E+000
   7.0530   7.23900E-001    0.00000E+000
   7.0550   7.34000E-001    0.00000E+000
   7.0570   7.50400E-001    0.00000E+000
   7.0600   7.37500E-001    0.00000E+000
   7.0620   7.29400E-001    0.00000E+000
   7.0660   7.52900E-001    0.00000E+000
   7.0690   7.57600E-001    0.00000E+000
   7.0710   7.80000E-001    0.00000E+000
   7.0730   7.81200E-001    0.00000E+000
   7.0750   7.96800E-001    0.00000E+000
   7.0790   8.09600E-001    0.00000E+000
   7.0820   8.09000E-001    0.00000E+000
   7.0830   8.46100E-001    0.00000E+000
   7.0880   8.48800E-001    0.00000E+000
   7.0900   8.80200E-001    0.00000E+000
   7.0940   9.12800E-001    0.00000E+000
   7.0970   9.15500E-001    0.00000E+000
   7.0990   9.44700E-001    0.00000E+000
   7.1030   9.88000E-001    0.00000E+000
   7.1060   1.00240E+000    0.00000E+000
   7.1080   1.06400E+000    0.00000E+000
   7.1100   1.08480E+000    0.00000E+000
   7.1120   1.11050E+000    0.00000E+000
   7.1150   1.15830E+000    0.00000E+000
   7.1190   1.24950E+000    0.00000E+000
   7.1220   1.29890E+000    0.00000E+000
   7.1250   1.35680E+000    0.00000E+000
   7.1280   1.43050E+000    0.00000E+000
   7.1300   1.50650E+000    0.00000E+000
   7.1340   1.58830E+000    0.00000E+000
   7.1370   2.12330E+000    0.00000E+000
   7.1420   2.46750E+000    0.00000E+000
   7.1450   2.47400E+000    0.00000E+000
   7.1470   2.66510E+000    0.00000E+000
   7.1490   2.73870E+000    0.00000E+000
   7.1530   2.25160E+000    0.00000E+000
   7.1560   1.65690E+000    0.00000E+000
   7.1580   1.64500E+000    0.00000E+000
   7.1610   1.44650E+000    0.00000E+000
   7.1640   1.63660E+000    0.00000E+000
   7.1680   1.54790E+000    0.00000E+000
   7.1700   1.65620E+000    0.00000E+000
   7.1720   1.16830E+000    0.00000E+000
   7.1740   3.04200E-001    0.00000E+000
   7.1780   6.20300E-001    0.00000E+000
   7.1800   1.00000E+000    0.00000E+000
   7.1840   1.00000E+000    0.00000E+000
   7.1860   1.00000E+000    0.00000E+000
   7.1880   1.00000E+000    0.00000E+000
   7.1930   1.00000E+000    0.00000E+000
   7.1950   1.00000E+000    0.00000E+000
   7.1980   1.00000E+000    0.00000E+000
   7.2010   1.00000E+000    0.00000E+000
   7.2020   1.00000E+000    0.00000E+000
   7.2060   1.00000E+000    0.00000E+000
   7.2080   1.00000E+000    0.00000E+000
   7.2110   1.00000E+000    0.00000E+000
   7.2150   1.00000E+000    0.00000E+000
   7.2180   1.00000E+000    0.00000E+000
   7.2200   1.00000E+000    0.00000E+000
   7.2230   1.00000E+000    0.00000E+000
   7.2250   1.00000E+000    0.00000E+000
   7.2290   1.00000E+000    0.00000E+000
   7.2310   1.00000E+000    0.00000E+000
   7.2340   1.00000E+000    0.00000E+000
   7.2360   1.00000E+000    0.00000E+000
   7.2400   1.00000E+000    0.00000E+000
   7.2430   1.00000E+000    0.00000E+000
   7.2450   1.00000E+000    0.00000E+000
   7.2480   1.00000E+000    0.00000E+000
   7.2520   1.00000E+000    0.00000E+000
   7.2540   1.00000E+000    0.00000E+000
   7.2570   1.00000E+000    0.00000E+000
   7.2600   1.00000E+000    0.00000E+000
   7.2620   1.00000E+000    0.00000E+000
   7.2640   1.00000E+000    0.00000E+000
   7.2680   1.00000E+000    0.00000E+000
   7.2710   1.00000E+000    0.00000E+000
   7.2730   1.00000E+000    0.00000E+000
   7.2780   1.00000E+000    0.00000E+000
   7.2800   1.00000E+000    0.00000E+000
   7.2830   1.00000E+000    0.00000E+000
   7.2850   1.00000E+000    0.00000E+000
   7.2890   1.00000E+000    0.00000E+000
   7.2920   1.00000E+000    0.00000E+000
   7.2950   1.00000E+000    0.00000E+000
   7.2970   1.00000E+000    0.00000E+000
   7.2990   1.00000E+000    0.00000E+000
   7.3030   1.00000E+000    0.00000E+000
