# Supplementary material for: Rationally seeded computational protein design of ɑ-helical barrels
Source: Nat Chem Biol. 2024 Jun 20;20(8):991–9. doi: 10.1038/s41589-024-01642-0 (PMC11288890; doi:10.1038/s41589-024-01642-0)
Supplement: Supplementary file 5 — PDB files used for making figure panels h–j. [file 41589_2024_1642_MOESM5_ESM.zip › KIA_RP_RSPD_NatChemBiol_data_Figure3/sc-CC-7-LI_panels_c-g/AUC_panel_e/LI_SV_raw/00035.RA1]

HeptLI
R 1 20.0 40000 0014752 1.8370E11 275 1 
   5.8010   1.00000E+000    0.00000E+000
   5.8030   1.00000E+000    0.00000E+000
   5.8040   1.00000E+000    0.00000E+000
   5.8050   1.00000E+000    0.00000E+000
   5.8070   1.00000E+000    0.00000E+000
   5.8080   1.00000E+000    0.00000E+000
   5.8100   1.00000E+000    0.00000E+000
   5.8110   1.00000E+000    0.00000E+000
   5.8120   1.00000E+000    0.00000E+000
   5.8130   1.00000E+000    0.00000E+000
   5.8140   1.00000E+000    0.00000E+000
   5.8150   1.00000E+000    0.00000E+000
   5.8170   1.00000E+000    0.00000E+000
   5.8190   1.00000E+000    0.00000E+000
   5.8200   1.00000E+000    0.00000E+000
   5.8220   1.00000E+000    0.00000E+000
   5.8230   1.00000E+000    0.00000E+000
   5.8240   1.00000E+000    0.00000E+000
   5.8260   1.00000E+000    0.00000E+000
   5.8270   1.00000E+000    0.00000E+000
   5.8290   1.00000E+000    0.00000E+000
   5.8300   1.00000E+000    0.00000E+000
   5.8310   1.00000E+000    0.00000E+000
   5.8330   1.00000E+000    0.00000E+000
   5.8350  -9.86700E-001    0.00000E+000
   5.8370  -9.56100E-001    0.00000E+000
   5.8380  -7.29300E-001    0.00000E+000
   5.8400  -7.13100E-001    0.00000E+000
   5.8410  -6.58900E-001    0.00000E+000
   5.8420  -6.14500E-001    0.00000E+000
   5.8450  -8.75900E-001    0.00000E+000
   5.8470  -9.80600E-001    0.00000E+000
   5.8490  -1.40400E+000    0.00000E+000
   5.8520  -1.60960E+000    0.00000E+000
   5.8540  -1.69990E+000    0.00000E+000
   5.8560  -1.71590E+000    0.00000E+000
   5.8580  -1.59170E+000    0.00000E+000
   5.8620  -1.48750E+000    0.00000E+000
   5.8630  -1.35730E+000    0.00000E+000
   5.8660  -1.06170E+000    0.00000E+000
   5.8680  -6.94800E-001    0.00000E+000
   5.8690  -7.53700E-001    0.00000E+000
   5.8710  -4.60500E-001    0.00000E+000
   5.8730  -4.72100E-001    0.00000E+000
   5.8750  -3.60500E-001    0.00000E+000
   5.8790  -2.06300E-001    0.00000E+000
   5.8810  -1.13400E-001    0.00000E+000
   5.8840  -2.70000E-002    0.00000E+000
   5.8860  -2.07000E-002    0.00000E+000
   5.8890  -1.35000E-002    0.00000E+000
   5.8910   4.00000E-004    0.00000E+000
   5.8920  -8.90000E-003    0.00000E+000
   5.8930  -1.83000E-002    0.00000E+000
   5.8960  -1.25000E-002    0.00000E+000
   5.8980  -1.60000E-002    0.00000E+000
   5.8990  -1.37000E-002    0.00000E+000
   5.9010  -7.40000E-003    0.00000E+000
   5.9020   1.19000E-002    0.00000E+000
   5.9050  -1.05000E-002    0.00000E+000
   5.9070  -1.60000E-002    0.00000E+000
   5.9090  -2.80000E-003    0.00000E+000
   5.9100   9.00000E-003    0.00000E+000
   5.9140   2.00000E-004    0.00000E+000
   5.9150  -2.10000E-003    0.00000E+000
   5.9170  -1.90000E-003    0.00000E+000
   5.9190  -9.30000E-003    0.00000E+000
   5.9220   2.70000E-003    0.00000E+000
   5.9240  -6.50000E-003    0.00000E+000
   5.9260  -4.70000E-003    0.00000E+000
   5.9280   6.60000E-003    0.00000E+000
   5.9320  -6.40000E-003    0.00000E+000
   5.9330  -1.13000E-002    0.00000E+000
   5.9370  -1.20000E-002    0.00000E+000
   5.9390  -8.10000E-003    0.00000E+000
   5.9400   2.00000E-004    0.00000E+000
   5.9420  -1.00000E-002    0.00000E+000
   5.9440   6.30000E-003    0.00000E+000
   5.9450   2.31000E-002    0.00000E+000
   5.9490   9.90000E-003    0.00000E+000
   5.9510   4.22000E-002    0.00000E+000
   5.9530   2.65000E-002    0.00000E+000
   5.9540   7.60000E-003    0.00000E+000
   5.9560   7.80000E-003    0.00000E+000
   5.9570   3.00000E-003    0.00000E+000
   5.9610  -1.51000E-002    0.00000E+000
   5.9630  -3.00000E-004    0.00000E+000
   5.9650  -3.60000E-003    0.00000E+000
   5.9660   6.50000E-003    0.00000E+000
   5.9680  -1.67000E-002    0.00000E+000
   5.9700  -1.70000E-003    0.00000E+000
   5.9730  -1.88000E-002    0.00000E+000
   5.9760  -8.70000E-003    0.00000E+000
   5.9770  -9.70000E-003    0.00000E+000
   5.9790   6.20000E-003    0.00000E+000
   5.9820   1.41000E-002    0.00000E+000
   5.9830   5.00000E-003    0.00000E+000
   5.9860  -1.10000E-003    0.00000E+000
   5.9870   1.23000E-002    0.00000E+000
   5.9880   1.12000E-002    0.00000E+000
   5.9900  -2.10000E-003    0.00000E+000
   5.9930   9.70000E-003    0.00000E+000
   5.9950   1.23000E-002    0.00000E+000
   5.9960   2.99000E-002    0.00000E+000
   5.9980   3.16000E-002    0.00000E+000
   6.0020   2.15800E-001    0.00000E+000
   6.0050  -6.62000E-001    0.00000E+000
   6.0070  -6.20700E-001    0.00000E+000
   6.0080  -2.22000E-001    0.00000E+000
   6.0090   5.91000E-002    0.00000E+000
   6.0110  -4.91000E-002    0.00000E+000
   6.0140  -1.80000E-003    0.00000E+000
   6.0160  -4.33000E-002    0.00000E+000
   6.0190  -8.05000E-002    0.00000E+000
   6.0210  -2.95300E-001    0.00000E+000
   6.0230   5.72200E-001    0.00000E+000
   6.0270   4.36000E-002    0.00000E+000
   6.0300  -8.00000E-003    0.00000E+000
   6.0320  -1.18000E-002    0.00000E+000
   6.0350   6.30000E-003    0.00000E+000
   6.0370   1.98000E-002    0.00000E+000
   6.0400   1.07000E-002    0.00000E+000
   6.0420   9.30000E-003    0.00000E+000
   6.0440   6.00000E-003    0.00000E+000
   6.0450   1.35000E-002    0.00000E+000
   6.0490   6.40000E-003    0.00000E+000
   6.0500   1.13000E-002    0.00000E+000
   6.0540   1.75000E-002    0.00000E+000
   6.0550   1.74000E-002    0.00000E+000
   6.0570   9.90000E-003    0.00000E+000
   6.0600   1.18000E-002    0.00000E+000
   6.0630   8.50000E-003    0.00000E+000
   6.0660   1.85000E-002    0.00000E+000
   6.0670   1.02000E-002    0.00000E+000
   6.0710   1.94000E-002    0.00000E+000
   6.0740   2.97000E-002    0.00000E+000
   6.0770   1.73000E-002    0.00000E+000
   6.0790   3.26000E-002    0.00000E+000
   6.0820   2.47000E-002    0.00000E+000
   6.0850   1.65000E-002    0.00000E+000
   6.0880   2.88000E-002    0.00000E+000
   6.0890   1.83000E-002    0.00000E+000
   6.0910   3.58000E-002    0.00000E+000
   6.0930   3.73000E-002    0.00000E+000
   6.0960   1.46000E-002    0.00000E+000
   6.0970   1.87000E-002    0.00000E+000
   6.0990   1.85000E-002    0.00000E+000
   6.1020   3.85000E-002    0.00000E+000
   6.1050   1.32000E-002    0.00000E+000
   6.1080   3.55000E-002    0.00000E+000
   6.1100   4.09000E-002    0.00000E+000
   6.1120   4.03000E-002    0.00000E+000
   6.1140   3.64000E-002    0.00000E+000
   6.1170   2.81000E-002    0.00000E+000
   6.1180   3.11000E-002    0.00000E+000
   6.1190   3.15000E-002    0.00000E+000
   6.1240   4.27000E-002    0.00000E+000
   6.1260   4.26000E-002    0.00000E+000
   6.1290   4.96000E-002    0.00000E+000
   6.1300   4.19000E-002    0.00000E+000
   6.1350   3.11000E-002    0.00000E+000
   6.1400   5.99000E-002    0.00000E+000
   6.1420   4.41000E-002    0.00000E+000
   6.1450   4.26000E-002    0.00000E+000
   6.1460   4.49000E-002    0.00000E+000
   6.1470   5.85000E-002    0.00000E+000
   6.1490   5.54000E-002    0.00000E+000
   6.1520   6.33000E-002    0.00000E+000
   6.1530   4.95000E-002    0.00000E+000
   6.1540   7.37000E-002    0.00000E+000
   6.1580   7.04000E-002    0.00000E+000
   6.1610   5.22000E-002    0.00000E+000
   6.1640   8.07000E-002    0.00000E+000
   6.1650   7.39000E-002    0.00000E+000
   6.1670   8.44000E-002    0.00000E+000
   6.1720   8.27000E-002    0.00000E+000
   6.1740   9.11000E-002    0.00000E+000
   6.1750   7.64000E-002    0.00000E+000
   6.1780   9.16000E-002    0.00000E+000
   6.1800   9.48000E-002    0.00000E+000
   6.1830   8.59000E-002    0.00000E+000
   6.1840   9.25000E-002    0.00000E+000
   6.1880   9.24000E-002    0.00000E+000
   6.1930   9.91000E-002    0.00000E+000
   6.1950   1.21800E-001    0.00000E+000
   6.1970   9.70000E-002    0.00000E+000
   6.2010   1.12600E-001    0.00000E+000
   6.2040   1.17000E-001    0.00000E+000
   6.2060   1.11500E-001    0.00000E+000
   6.2070   1.24400E-001    0.00000E+000
   6.2090   1.24800E-001    0.00000E+000
   6.2110   1.34700E-001    0.00000E+000
   6.2140   1.22600E-001    0.00000E+000
   6.2150   1.30800E-001    0.00000E+000
   6.2180   1.46000E-001    0.00000E+000
   6.2200   1.43400E-001    0.00000E+000
   6.2230   1.39900E-001    0.00000E+000
   6.2260   1.54900E-001    0.00000E+000
   6.2290   1.43700E-001    0.00000E+000
   6.2320   1.57000E-001    0.00000E+000
   6.2360   1.51100E-001    0.00000E+000
   6.2390   1.59700E-001    0.00000E+000
   6.2440   1.71700E-001    0.00000E+000
   6.2480   1.74700E-001    0.00000E+000
   6.2490   1.85700E-001    0.00000E+000
   6.2500   1.93500E-001    0.00000E+000
   6.2520   1.91700E-001    0.00000E+000
   6.2540   1.88100E-001    0.00000E+000
   6.2570   1.98800E-001    0.00000E+000
   6.2590   1.97800E-001    0.00000E+000
   6.2630   2.08400E-001    0.00000E+000
   6.2650   2.07500E-001    0.00000E+000
   6.2680   2.15600E-001    0.00000E+000
   6.2690   2.16500E-001    0.00000E+000
   6.2710   2.12600E-001    0.00000E+000
   6.2740   2.19700E-001    0.00000E+000
   6.2770   2.22500E-001    0.00000E+000
   6.2790   2.36000E-001    0.00000E+000
   6.2830   2.44400E-001    0.00000E+000
   6.2840   2.42200E-001    0.00000E+000
   6.2870   2.54500E-001    0.00000E+000
   6.2920   2.55600E-001    0.00000E+000
   6.2940   2.71200E-001    0.00000E+000
   6.2990   2.62700E-001    0.00000E+000
   6.3000   2.67500E-001    0.00000E+000
   6.3020   2.90600E-001    0.00000E+000
   6.3060   2.85900E-001    0.00000E+000
   6.3070   2.81800E-001    0.00000E+000
   6.3080   2.82400E-001    0.00000E+000
   6.3100   3.17400E-001    0.00000E+000
   6.3140   2.99500E-001    0.00000E+000
   6.3180   3.05300E-001    0.00000E+000
   6.3190   3.23200E-001    0.00000E+000
   6.3240   3.22800E-001    0.00000E+000
   6.3270   3.21600E-001    0.00000E+000
   6.3280   3.30200E-001    0.00000E+000
   6.3330   3.37400E-001    0.00000E+000
   6.3340   3.45100E-001    0.00000E+000
   6.3380   3.60000E-001    0.00000E+000
   6.3390   3.75200E-001    0.00000E+000
   6.3420   3.62500E-001    0.00000E+000
   6.3440   3.73700E-001    0.00000E+000
   6.3450   3.72700E-001    0.00000E+000
   6.3460   3.82500E-001    0.00000E+000
   6.3490   3.78300E-001    0.00000E+000
   6.3550   4.01200E-001    0.00000E+000
   6.3600   3.91800E-001    0.00000E+000
   6.3620   4.04500E-001    0.00000E+000
   6.3670   4.06700E-001    0.00000E+000
   6.3690   4.23700E-001    0.00000E+000
   6.3730   4.21300E-001    0.00000E+000
   6.3740   4.20800E-001    0.00000E+000
   6.3760   4.31200E-001    0.00000E+000
   6.3780   4.37000E-001    0.00000E+000
   6.3810   4.45500E-001    0.00000E+000
   6.3860   4.46800E-001    0.00000E+000
   6.3890   4.42600E-001    0.00000E+000
   6.3920   4.65800E-001    0.00000E+000
   6.3970   4.63100E-001    0.00000E+000
   6.3990   4.64900E-001    0.00000E+000
   6.4010   4.60900E-001    0.00000E+000
   6.4060   4.66700E-001    0.00000E+000
   6.4080   4.94800E-001    0.00000E+000
   6.4100   4.88500E-001    0.00000E+000
   6.4110   4.82300E-001    0.00000E+000
   6.4130   4.89100E-001    0.00000E+000
   6.4160   4.84400E-001    0.00000E+000
   6.4180   5.04200E-001    0.00000E+000
   6.4220   5.03500E-001    0.00000E+000
   6.4240   5.15800E-001    0.00000E+000
   6.4260   5.07900E-001    0.00000E+000
   6.4290   4.99600E-001    0.00000E+000
   6.4330   5.22700E-001    0.00000E+000
   6.4340   5.23100E-001    0.00000E+000
   6.4360   5.23900E-001    0.00000E+000
   6.4400   5.34300E-001    0.00000E+000
   6.4440   5.31600E-001    0.00000E+000
   6.4470   5.44900E-001    0.00000E+000
   6.4480   5.22700E-001    0.00000E+000
   6.4510   5.47500E-001    0.00000E+000
   6.4540   5.49000E-001    0.00000E+000
   6.4560   5.37600E-001    0.00000E+000
   6.4590   5.66700E-001    0.00000E+000
   6.4620   5.57800E-001    0.00000E+000
   6.4630   5.50900E-001    0.00000E+000
   6.4670   5.48200E-001    0.00000E+000
   6.4720   5.60900E-001    0.00000E+000
   6.4740   5.62900E-001    0.00000E+000
   6.4770   5.67900E-001    0.00000E+000
   6.4790   5.64000E-001    0.00000E+000
   6.4810   5.77500E-001    0.00000E+000
   6.4840   5.79600E-001    0.00000E+000
   6.4860   5.86000E-001    0.00000E+000
   6.4880   5.78300E-001    0.00000E+000
   6.4900   5.82500E-001    0.00000E+000
   6.4930   5.94500E-001    0.00000E+000
   6.4960   5.78900E-001    0.00000E+000
   6.4990   5.85600E-001    0.00000E+000
   6.5020   5.82500E-001    0.00000E+000
   6.5050   5.81100E-001    0.00000E+000
   6.5060   5.93400E-001    0.00000E+000
   6.5090   5.95100E-001    0.00000E+000
   6.5110   6.05100E-001    0.00000E+000
   6.5140   6.08800E-001    0.00000E+000
   6.5160   5.98200E-001    0.00000E+000
   6.5170   6.03300E-001    0.00000E+000
   6.5210   6.12000E-001    0.00000E+000
   6.5230   6.24000E-001    0.00000E+000
   6.5250   6.12300E-001    0.00000E+000
   6.5280   6.04300E-001    0.00000E+000
   6.5300   6.10800E-001    0.00000E+000
   6.5340   6.25900E-001    0.00000E+000
   6.5350   6.18700E-001    0.00000E+000
   6.5380   6.01500E-001    0.00000E+000
   6.5410   6.11500E-001    0.00000E+000
   6.5440   6.21700E-001    0.00000E+000
   6.5470   6.17000E-001    0.00000E+000
   6.5500   6.37200E-001    0.00000E+000
   6.5510   6.09300E-001    0.00000E+000
   6.5530   6.22400E-001    0.00000E+000
   6.5550   6.40500E-001    0.00000E+000
   6.5580   6.14900E-001    0.00000E+000
   6.5600   6.18800E-001    0.00000E+000
   6.5640   6.42300E-001    0.00000E+000
   6.5660   6.30200E-001    0.00000E+000
   6.5690   6.18200E-001    0.00000E+000
   6.5720   6.19900E-001    0.00000E+000
   6.5740   6.26100E-001    0.00000E+000
   6.5760   6.15100E-001    0.00000E+000
   6.5790   6.29700E-001    0.00000E+000
   6.5810   6.11900E-001    0.00000E+000
   6.5840   6.31200E-001    0.00000E+000
   6.5850   6.27900E-001    0.00000E+000
   6.5880   6.30800E-001    0.00000E+000
   6.5910   6.30100E-001    0.00000E+000
   6.5930   6.41800E-001    0.00000E+000
   6.5960   6.17200E-001    0.00000E+000
   6.5980   6.31400E-001    0.00000E+000
   6.6000   6.31500E-001    0.00000E+000
   6.6030   6.25600E-001    0.00000E+000
   6.6050   6.45100E-001    0.00000E+000
   6.6080   6.38700E-001    0.00000E+000
   6.6110   6.28500E-001    0.00000E+000
   6.6130   6.50000E-001    0.00000E+000
   6.6150   6.29500E-001    0.00000E+000
   6.6180   6.19800E-001    0.00000E+000
   6.6210   6.36000E-001    0.00000E+000
   6.6220   6.39000E-001    0.00000E+000
   6.6260   6.42600E-001    0.00000E+000
   6.6280   6.60300E-001    0.00000E+000
   6.6310   6.61100E-001    0.00000E+000
   6.6320   6.36900E-001    0.00000E+000
   6.6340   6.56000E-001    0.00000E+000
   6.6350   6.35000E-001    0.00000E+000
   6.6370   6.46000E-001    0.00000E+000
   6.6400   6.22000E-001    0.00000E+000
   6.6440   6.41700E-001    0.00000E+000
   6.6450   6.34600E-001    0.00000E+000
   6.6480   6.33700E-001    0.00000E+000
   6.6500   6.48900E-001    0.00000E+000
   6.6520   6.38300E-001    0.00000E+000
   6.6550   6.43600E-001    0.00000E+000
   6.6580   6.45600E-001    0.00000E+000
   6.6610   6.59500E-001    0.00000E+000
   6.6630   6.53400E-001    0.00000E+000
   6.6670   6.47400E-001    0.00000E+000
   6.6700   6.49400E-001    0.00000E+000
   6.6710   6.29600E-001    0.00000E+000
   6.6730   6.60100E-001    0.00000E+000
   6.6740   6.58400E-001    0.00000E+000
   6.6770   6.44400E-001    0.00000E+000
   6.6810   6.39500E-001    0.00000E+000
   6.6840   6.44200E-001    0.00000E+000
   6.6860   6.50500E-001    0.00000E+000
   6.6890   6.38500E-001    0.00000E+000
   6.6920   6.43900E-001    0.00000E+000
   6.6940   6.53900E-001    0.00000E+000
   6.6980   6.48300E-001    0.00000E+000
   6.7000   6.46600E-001    0.00000E+000
   6.7020   6.55700E-001    0.00000E+000
   6.7060   6.43800E-001    0.00000E+000
   6.7080   6.42500E-001    0.00000E+000
   6.7110   6.44800E-001    0.00000E+000
   6.7130   6.26500E-001    0.00000E+000
   6.7150   6.50000E-001    0.00000E+000
   6.7180   6.49100E-001    0.00000E+000
   6.7210   6.50400E-001    0.00000E+000
   6.7250   6.58900E-001    0.00000E+000
   6.7270   6.51000E-001    0.00000E+000
   6.7300   6.49800E-001    0.00000E+000
   6.7320   6.56100E-001    0.00000E+000
   6.7340   6.33600E-001    0.00000E+000
   6.7360   6.34100E-001    0.00000E+000
   6.7390   6.34300E-001    0.00000E+000
   6.7430   6.57500E-001    0.00000E+000
   6.7460   6.54400E-001    0.00000E+000
   6.7490   6.51700E-001    0.00000E+000
   6.7510   6.50300E-001    0.00000E+000
   6.7540   6.43700E-001    0.00000E+000
   6.7560   6.43200E-001    0.00000E+000
   6.7590   6.56400E-001    0.00000E+000
   6.7620   6.57000E-001    0.00000E+000
   6.7640   6.42000E-001    0.00000E+000
   6.7660   6.42400E-001    0.00000E+000
   6.7690   6.44900E-001    0.00000E+000
   6.7720   6.57700E-001    0.00000E+000
   6.7730   6.34900E-001    0.00000E+000
   6.7750   6.53600E-001    0.00000E+000
   6.7810   6.62300E-001    0.00000E+000
   6.7820   6.67700E-001    0.00000E+000
   6.7860   6.40100E-001    0.00000E+000
   6.7890   6.39700E-001    0.00000E+000
   6.7910   6.43000E-001    0.00000E+000
   6.7940   6.82000E-001    0.00000E+000
   6.7960   6.46300E-001    0.00000E+000
   6.8000   6.49600E-001    0.00000E+000
   6.8030   6.59300E-001    0.00000E+000
   6.8050   6.64600E-001    0.00000E+000
   6.8070   6.40200E-001    0.00000E+000
   6.8110   6.51500E-001    0.00000E+000
   6.8120   6.43600E-001    0.00000E+000
   6.8160   6.39900E-001    0.00000E+000
   6.8190   6.45300E-001    0.00000E+000
   6.8200   6.67100E-001    0.00000E+000
   6.8230   6.57300E-001    0.00000E+000
   6.8260   6.52200E-001    0.00000E+000
   6.8280   6.45300E-001    0.00000E+000
   6.8320   6.53600E-001    0.00000E+000
   6.8330   6.56600E-001    0.00000E+000
   6.8380   6.69300E-001    0.00000E+000
   6.8390   6.76100E-001    0.00000E+000
   6.8410   6.57400E-001    0.00000E+000
   6.8450   6.58700E-001    0.00000E+000
   6.8470   6.51000E-001    0.00000E+000
   6.8510   6.37400E-001    0.00000E+000
   6.8530   6.57200E-001    0.00000E+000
   6.8560   6.67700E-001    0.00000E+000
   6.8580   6.59000E-001    0.00000E+000
   6.8620   6.58800E-001    0.00000E+000
   6.8650   6.72900E-001    0.00000E+000
   6.8680   6.48300E-001    0.00000E+000
   6.8690   6.53900E-001    0.00000E+000
   6.8710   6.47100E-001    0.00000E+000
   6.8740   6.51200E-001    0.00000E+000
   6.8780   6.52000E-001    0.00000E+000
   6.8810   6.50000E-001    0.00000E+000
   6.8830   6.58000E-001    0.00000E+000
   6.8850   6.63200E-001    0.00000E+000
   6.8890   6.36800E-001    0.00000E+000
   6.8900   6.57300E-001    0.00000E+000
   6.8950   6.43500E-001    0.00000E+000
   6.8970   6.70100E-001    0.00000E+000
   6.8990   6.44700E-001    0.00000E+000
   6.9000   6.29800E-001    0.00000E+000
   6.9040   6.60300E-001    0.00000E+000
   6.9070   6.65900E-001    0.00000E+000
   6.9080   6.53900E-001    0.00000E+000
   6.9110   6.64600E-001    0.00000E+000
   6.9150   6.71300E-001    0.00000E+000
   6.9170   6.46700E-001    0.00000E+000
   6.9200   6.61100E-001    0.00000E+000
   6.9230   6.67900E-001    0.00000E+000
   6.9260   6.76000E-001    0.00000E+000
   6.9270   6.49400E-001    0.00000E+000
   6.9300   6.52800E-001    0.00000E+000
   6.9330   6.57900E-001    0.00000E+000
   6.9360   6.67100E-001    0.00000E+000
   6.9380   6.54700E-001    0.00000E+000
   6.9400   6.66900E-001    0.00000E+000
   6.9440   6.51600E-001    0.00000E+000
   6.9480   6.63300E-001    0.00000E+000
   6.9510   6.61500E-001    0.00000E+000
   6.9520   6.79400E-001    0.00000E+000
   6.9560   6.71300E-001    0.00000E+000
   6.9590   6.55900E-001    0.00000E+000
   6.9610   6.40800E-001    0.00000E+000
   6.9640   6.63400E-001    0.00000E+000
   6.9670   6.52500E-001    0.00000E+000
   6.9700   6.54000E-001    0.00000E+000
   6.9730   6.60800E-001    0.00000E+000
   6.9740   6.51600E-001    0.00000E+000
   6.9780   6.87500E-001    0.00000E+000
   6.9820   6.68000E-001    0.00000E+000
   6.9840   6.42000E-001    0.00000E+000
   6.9850   6.57200E-001    0.00000E+000
   6.9880   6.61200E-001    0.00000E+000
   6.9910   6.52000E-001    0.00000E+000
   6.9940   6.66900E-001    0.00000E+000
   6.9960   6.61400E-001    0.00000E+000
   7.0000   6.64100E-001    0.00000E+000
   7.0020   6.74300E-001    0.00000E+000
   7.0050   6.60200E-001    0.00000E+000
   7.0080   6.72900E-001    0.00000E+000
   7.0130   6.52900E-001    0.00000E+000
   7.0140   6.57700E-001    0.00000E+000
   7.0160   6.64100E-001    0.00000E+000
   7.0200   6.73200E-001    0.00000E+000
   7.0210   6.76800E-001    0.00000E+000
   7.0230   6.83900E-001    0.00000E+000
   7.0270   7.09400E-001    0.00000E+000
   7.0290   7.00600E-001    0.00000E+000
   7.0330   6.82700E-001    0.00000E+000
   7.0340   7.10900E-001    0.00000E+000
   7.0370   6.96200E-001    0.00000E+000
   7.0390   7.07900E-001    0.00000E+000
   7.0420   7.26500E-001    0.00000E+000
   7.0460   7.23200E-001    0.00000E+000
   7.0500   7.19800E-001    0.00000E+000
   7.0510   7.40700E-001    0.00000E+000
   7.0540   7.50800E-001    0.00000E+000
   7.0570   7.58800E-001    0.00000E+000
   7.0590   7.73500E-001    0.00000E+000
   7.0620   7.80600E-001    0.00000E+000
   7.0650   7.95200E-001    0.00000E+000
   7.0680   8.00900E-001    0.00000E+000
   7.0710   8.12600E-001    0.00000E+000
   7.0730   8.33300E-001    0.00000E+000
   7.0760   8.25400E-001    0.00000E+000
   7.0780   8.44200E-001    0.00000E+000
   7.0820   8.86500E-001    0.00000E+000
   7.0830   8.87100E-001    0.00000E+000
   7.0860   9.33600E-001    0.00000E+000
   7.0900   9.18500E-001    0.00000E+000
   7.0920   9.82900E-001    0.00000E+000
   7.0940   9.91700E-001    0.00000E+000
   7.0980   1.09610E+000    0.00000E+000
   7.1010   1.10020E+000    0.00000E+000
   7.1030   1.12790E+000    0.00000E+000
   7.1060   1.17130E+000    0.00000E+000
   7.1080   1.25210E+000    0.00000E+000
   7.1100   1.28770E+000    0.00000E+000
   7.1140   1.36620E+000    0.00000E+000
   7.1170   1.44870E+000    0.00000E+000
   7.1190   1.54460E+000    0.00000E+000
   7.1240   1.67830E+000    0.00000E+000
   7.1260   2.12250E+000    0.00000E+000
   7.1310   2.49010E+000    0.00000E+000
   7.1330   2.59650E+000    0.00000E+000
   7.1360   2.66910E+000    0.00000E+000
   7.1380   2.80910E+000    0.00000E+000
   7.1400   2.94090E+000    0.00000E+000
   7.1440   2.74300E+000    0.00000E+000
   7.1470   2.69450E+000    0.00000E+000
   7.1490   3.16000E+000    0.00000E+000
   7.1530   2.69440E+000    0.00000E+000
   7.1540   1.89130E+000    0.00000E+000
   7.1570   1.96390E+000    0.00000E+000
   7.1600   1.80830E+000    0.00000E+000
   7.1630   1.71210E+000    0.00000E+000
   7.1650   1.38860E+000    0.00000E+000
   7.1680   1.15360E+000    0.00000E+000
   7.1700   1.67280E+000    0.00000E+000
   7.1730   1.15580E+000    0.00000E+000
   7.1760   1.15800E+000    0.00000E+000
   7.1790   7.94200E-001    0.00000E+000
   7.1810   1.00000E+000    0.00000E+000
   7.1840   1.00000E+000    0.00000E+000
   7.1870   1.00000E+000    0.00000E+000
   7.1900   1.00000E+000    0.00000E+000
   7.1930   1.00000E+000    0.00000E+000
   7.1950   1.00000E+000    0.00000E+000
   7.1970   1.00000E+000    0.00000E+000
   7.2010   1.00000E+000    0.00000E+000
   7.2020   1.00000E+000    0.00000E+000
   7.2060   1.00000E+000    0.00000E+000
   7.2080   1.00000E+000    0.00000E+000
   7.2130   1.00000E+000    0.00000E+000
   7.2160   1.00000E+000    0.00000E+000
   7.2180   1.00000E+000    0.00000E+000
   7.2200   1.00000E+000    0.00000E+000
   7.2220   1.00000E+000    0.00000E+000
   7.2270   1.00000E+000    0.00000E+000
   7.2290   1.00000E+000    0.00000E+000
   7.2320   1.00000E+000    0.00000E+000
   7.2340   1.00000E+000    0.00000E+000
   7.2370   1.00000E+000    0.00000E+000
   7.2400   1.00000E+000    0.00000E+000
   7.2430   1.00000E+000    0.00000E+000
   7.2460   1.00000E+000    0.00000E+000
   7.2480   1.00000E+000    0.00000E+000
   7.2510   1.00000E+000    0.00000E+000
   7.2540   1.00000E+000    0.00000E+000
   7.2570   1.00000E+000    0.00000E+000
   7.2600   1.00000E+000    0.00000E+000
   7.2620   1.00000E+000    0.00000E+000
   7.2640   1.00000E+000    0.00000E+000
   7.2680   1.00000E+000    0.00000E+000
   7.2710   1.00000E+000    0.00000E+000
   7.2730   1.00000E+000    0.00000E+000
   7.2760   1.00000E+000    0.00000E+000
   7.2800   1.00000E+000    0.00000E+000
   7.2820   1.00000E+000    0.00000E+000
   7.2840   1.00000E+000    0.00000E+000
   7.2870   1.00000E+000    0.00000E+000
   7.2890   1.00000E+000    0.00000E+000
   7.2940   1.00000E+000    0.00000E+000
   7.2960   1.00000E+000    0.00000E+000
   7.2980   1.00000E+000    0.00000E+000
   7.3010   1.00000E+000    0.00000E+000
