# Supplementary material for: Rationally seeded computational protein design of ɑ-helical barrels
Source: Nat Chem Biol. 2024 Jun 20;20(8):991–9. doi: 10.1038/s41589-024-01642-0 (PMC11288890; doi:10.1038/s41589-024-01642-0)
Supplement: Supplementary file 5 — PDB files used for making figure panels h–j. [file 41589_2024_1642_MOESM5_ESM.zip › KIA_RP_RSPD_NatChemBiol_data_Figure3/sc-CC-7-LI_panels_c-g/AUC_panel_e/LI_SV_raw/00021.RA1]

HeptLI
R 1 20.0 40000 0010557 1.1000E11 275 1 
   5.8000   1.00000E+000    0.00000E+000
   5.8030   1.00000E+000    0.00000E+000
   5.8040   1.00000E+000    0.00000E+000
   5.8050   1.00000E+000    0.00000E+000
   5.8060   1.00000E+000    0.00000E+000
   5.8070   1.00000E+000    0.00000E+000
   5.8080   1.00000E+000    0.00000E+000
   5.8090   1.00000E+000    0.00000E+000
   5.8100   1.00000E+000    0.00000E+000
   5.8110   1.00000E+000    0.00000E+000
   5.8120   1.00000E+000    0.00000E+000
   5.8130   1.00000E+000    0.00000E+000
   5.8140   1.00000E+000    0.00000E+000
   5.8160   1.00000E+000    0.00000E+000
   5.8170   1.00000E+000    0.00000E+000
   5.8190   1.00000E+000    0.00000E+000
   5.8200   1.00000E+000    0.00000E+000
   5.8220   1.00000E+000    0.00000E+000
   5.8240   1.00000E+000    0.00000E+000
   5.8260   1.00000E+000    0.00000E+000
   5.8280   1.00000E+000    0.00000E+000
   5.8300   1.00000E+000    0.00000E+000
   5.8310   1.00000E+000    0.00000E+000
   5.8330   1.00000E+000    0.00000E+000
   5.8350  -1.38180E+000    0.00000E+000
   5.8360  -1.13520E+000    0.00000E+000
   5.8380  -1.23490E+000    0.00000E+000
   5.8400  -6.70900E-001    0.00000E+000
   5.8420  -6.37800E-001    0.00000E+000
   5.8450  -6.36700E-001    0.00000E+000
   5.8460  -8.23900E-001    0.00000E+000
   5.8470  -1.24810E+000    0.00000E+000
   5.8510  -1.47040E+000    0.00000E+000
   5.8530  -1.59240E+000    0.00000E+000
   5.8540  -1.68160E+000    0.00000E+000
   5.8560  -1.66470E+000    0.00000E+000
   5.8580  -1.59330E+000    0.00000E+000
   5.8590  -1.54230E+000    0.00000E+000
   5.8630  -1.31370E+000    0.00000E+000
   5.8660  -9.10300E-001    0.00000E+000
   5.8680  -7.70100E-001    0.00000E+000
   5.8700  -6.13500E-001    0.00000E+000
   5.8710  -4.86500E-001    0.00000E+000
   5.8720  -4.15100E-001    0.00000E+000
   5.8750  -3.29800E-001    0.00000E+000
   5.8760  -2.60400E-001    0.00000E+000
   5.8770  -1.94200E-001    0.00000E+000
   5.8790  -9.29000E-002    0.00000E+000
   5.8820  -8.23000E-002    0.00000E+000
   5.8830  -2.89000E-002    0.00000E+000
   5.8850  -2.75000E-002    0.00000E+000
   5.8860  -2.21000E-002    0.00000E+000
   5.8880  -1.04000E-002    0.00000E+000
   5.8920  -1.49000E-002    0.00000E+000
   5.8930  -9.70000E-003    0.00000E+000
   5.8940  -2.29000E-002    0.00000E+000
   5.8960  -4.40000E-003    0.00000E+000
   5.8980  -2.08000E-002    0.00000E+000
   5.9020  -2.30000E-003    0.00000E+000
   5.9030  -1.02000E-002    0.00000E+000
   5.9060  -1.73000E-002    0.00000E+000
   5.9080  -6.60000E-003    0.00000E+000
   5.9090  -6.90000E-003    0.00000E+000
   5.9120   3.00000E-003    0.00000E+000
   5.9150  -9.70000E-003    0.00000E+000
   5.9170   2.20000E-003    0.00000E+000
   5.9180   1.40000E-003    0.00000E+000
   5.9200  -8.40000E-003    0.00000E+000
   5.9210  -3.30000E-003    0.00000E+000
   5.9250   1.50000E-003    0.00000E+000
   5.9270  -5.60000E-003    0.00000E+000
   5.9280   1.41000E-002    0.00000E+000
   5.9290   3.18000E-002    0.00000E+000
   5.9310  -2.90000E-003    0.00000E+000
   5.9320  -9.20000E-003    0.00000E+000
   5.9350  -4.10000E-003    0.00000E+000
   5.9380  -1.23000E-002    0.00000E+000
   5.9400  -8.40000E-003    0.00000E+000
   5.9410  -4.30000E-003    0.00000E+000
   5.9440  -1.00000E-003    0.00000E+000
   5.9450   1.33000E-002    0.00000E+000
   5.9470   2.20000E-002    0.00000E+000
   5.9490   2.10000E-002    0.00000E+000
   5.9510   3.56000E-002    0.00000E+000
   5.9520   2.30000E-002    0.00000E+000
   5.9560  -2.20000E-003    0.00000E+000
   5.9570  -1.10000E-003    0.00000E+000
   5.9610  -1.25000E-002    0.00000E+000
   5.9620  -2.60000E-003    0.00000E+000
   5.9630  -4.30000E-003    0.00000E+000
   5.9650  -1.90000E-003    0.00000E+000
   5.9680  -1.18000E-002    0.00000E+000
   5.9700  -7.50000E-003    0.00000E+000
   5.9720  -6.50000E-003    0.00000E+000
   5.9750  -2.01000E-002    0.00000E+000
   5.9770  -2.09000E-002    0.00000E+000
   5.9780   2.90000E-003    0.00000E+000
   5.9810   3.30000E-003    0.00000E+000
   5.9820   7.80000E-003    0.00000E+000
   5.9840   1.40000E-003    0.00000E+000
   5.9860  -2.00000E-004    0.00000E+000
   5.9880   1.08000E-002    0.00000E+000
   5.9890   5.10000E-003    0.00000E+000
   5.9920   1.17000E-002    0.00000E+000
   5.9930   9.50000E-003    0.00000E+000
   5.9950   1.80000E-002    0.00000E+000
   5.9960   2.62000E-002    0.00000E+000
   5.9980   4.28000E-002    0.00000E+000
   6.0010   2.84900E-001    0.00000E+000
   6.0040  -5.60000E-001    0.00000E+000
   6.0050  -7.26600E-001    0.00000E+000
   6.0070  -3.22700E-001    0.00000E+000
   6.0090  -4.39000E-002    0.00000E+000
   6.0110   4.24000E-002    0.00000E+000
   6.0120  -4.60000E-002    0.00000E+000
   6.0160  -3.04000E-002    0.00000E+000
   6.0190  -3.02000E-002    0.00000E+000
   6.0200  -2.73400E-001    0.00000E+000
   6.0220  -1.40200E-001    0.00000E+000
   6.0250   6.67500E-001    0.00000E+000
   6.0280   4.70000E-003    0.00000E+000
   6.0300   9.40000E-003    0.00000E+000
   6.0330   1.15000E-002    0.00000E+000
   6.0360   1.92000E-002    0.00000E+000
   6.0370   4.13000E-002    0.00000E+000
   6.0410   3.01000E-002    0.00000E+000
   6.0420   3.12000E-002    0.00000E+000
   6.0440   2.79000E-002    0.00000E+000
   6.0480   3.02000E-002    0.00000E+000
   6.0510   4.79000E-002    0.00000E+000
   6.0530   4.88000E-002    0.00000E+000
   6.0550   4.53000E-002    0.00000E+000
   6.0560   4.32000E-002    0.00000E+000
   6.0580   5.30000E-002    0.00000E+000
   6.0590   6.15000E-002    0.00000E+000
   6.0610   5.98000E-002    0.00000E+000
   6.0620   4.84000E-002    0.00000E+000
   6.0690   7.13000E-002    0.00000E+000
   6.0710   6.59000E-002    0.00000E+000
   6.0750   7.01000E-002    0.00000E+000
   6.0760   7.32000E-002    0.00000E+000
   6.0790   6.92000E-002    0.00000E+000
   6.0800   8.79000E-002    0.00000E+000
   6.0850   7.16000E-002    0.00000E+000
   6.0870   6.86000E-002    0.00000E+000
   6.0890   7.63000E-002    0.00000E+000
   6.0910   9.21000E-002    0.00000E+000
   6.0930   9.59000E-002    0.00000E+000
   6.0950   8.93000E-002    0.00000E+000
   6.0970   9.41000E-002    0.00000E+000
   6.0990   1.15600E-001    0.00000E+000
   6.1020   1.18500E-001    0.00000E+000
   6.1050   1.18900E-001    0.00000E+000
   6.1070   1.05500E-001    0.00000E+000
   6.1100   1.21500E-001    0.00000E+000
   6.1120   1.22800E-001    0.00000E+000
   6.1150   1.37900E-001    0.00000E+000
   6.1170   1.30900E-001    0.00000E+000
   6.1190   1.43900E-001    0.00000E+000
   6.1210   1.36100E-001    0.00000E+000
   6.1240   1.62800E-001    0.00000E+000
   6.1250   1.51300E-001    0.00000E+000
   6.1300   1.64700E-001    0.00000E+000
   6.1330   1.62300E-001    0.00000E+000
   6.1340   1.58800E-001    0.00000E+000
   6.1360   1.64800E-001    0.00000E+000
   6.1400   1.82900E-001    0.00000E+000
   6.1430   1.75900E-001    0.00000E+000
   6.1440   1.90100E-001    0.00000E+000
   6.1460   1.91700E-001    0.00000E+000
   6.1480   2.14800E-001    0.00000E+000
   6.1530   2.11700E-001    0.00000E+000
   6.1550   2.07300E-001    0.00000E+000
   6.1580   2.27700E-001    0.00000E+000
   6.1610   2.31400E-001    0.00000E+000
   6.1630   2.40100E-001    0.00000E+000
   6.1650   2.68000E-001    0.00000E+000
   6.1680   2.77400E-001    0.00000E+000
   6.1740   2.73300E-001    0.00000E+000
   6.1750   2.78700E-001    0.00000E+000
   6.1790   2.87400E-001    0.00000E+000
   6.1810   3.00400E-001    0.00000E+000
   6.1840   3.03700E-001    0.00000E+000
   6.1860   3.17400E-001    0.00000E+000
   6.1880   3.21300E-001    0.00000E+000
   6.1910   3.13800E-001    0.00000E+000
   6.1960   3.36700E-001    0.00000E+000
   6.1990   3.30200E-001    0.00000E+000
   6.2020   3.55300E-001    0.00000E+000
   6.2040   3.49000E-001    0.00000E+000
   6.2070   3.49900E-001    0.00000E+000
   6.2080   3.67100E-001    0.00000E+000
   6.2090   3.61000E-001    0.00000E+000
   6.2120   3.86700E-001    0.00000E+000
   6.2150   3.91000E-001    0.00000E+000
   6.2180   3.92600E-001    0.00000E+000
   6.2200   4.15300E-001    0.00000E+000
   6.2230   4.01200E-001    0.00000E+000
   6.2250   4.15100E-001    0.00000E+000
   6.2290   4.30500E-001    0.00000E+000
   6.2320   4.29700E-001    0.00000E+000
   6.2340   4.37600E-001    0.00000E+000
   6.2360   4.49800E-001    0.00000E+000
   6.2380   4.33100E-001    0.00000E+000
   6.2410   4.54500E-001    0.00000E+000
   6.2430   4.64700E-001    0.00000E+000
   6.2450   4.70200E-001    0.00000E+000
   6.2480   4.62000E-001    0.00000E+000
   6.2500   4.83300E-001    0.00000E+000
   6.2520   4.78200E-001    0.00000E+000
   6.2550   4.94200E-001    0.00000E+000
   6.2590   5.02600E-001    0.00000E+000
   6.2610   4.96900E-001    0.00000E+000
   6.2620   5.00800E-001    0.00000E+000
   6.2660   5.01200E-001    0.00000E+000
   6.2690   5.15800E-001    0.00000E+000
   6.2700   5.06000E-001    0.00000E+000
   6.2720   5.27600E-001    0.00000E+000
   6.2750   5.24700E-001    0.00000E+000
   6.2760   5.01600E-001    0.00000E+000
   6.2770   5.12400E-001    0.00000E+000
   6.2800   5.46500E-001    0.00000E+000
   6.2820   5.35600E-001    0.00000E+000
   6.2850   5.46200E-001    0.00000E+000
   6.2880   5.52000E-001    0.00000E+000
   6.2900   5.54600E-001    0.00000E+000
   6.2910   5.64200E-001    0.00000E+000
   6.2960   5.72100E-001    0.00000E+000
   6.3000   5.54800E-001    0.00000E+000
   6.3020   5.71400E-001    0.00000E+000
   6.3030   5.62000E-001    0.00000E+000
   6.3050   5.91700E-001    0.00000E+000
   6.3060   5.79900E-001    0.00000E+000
   6.3080   5.72600E-001    0.00000E+000
   6.3090   5.79600E-001    0.00000E+000
   6.3140   5.95500E-001    0.00000E+000
   6.3170   5.93500E-001    0.00000E+000
   6.3220   5.92900E-001    0.00000E+000
   6.3230   5.81500E-001    0.00000E+000
   6.3250   6.06600E-001    0.00000E+000
   6.3260   6.15200E-001    0.00000E+000
   6.3350   6.08400E-001    0.00000E+000
   6.3380   6.27700E-001    0.00000E+000
   6.3390   6.59400E-001    0.00000E+000
   6.3400   6.10500E-001    0.00000E+000
   6.3450   6.13200E-001    0.00000E+000
   6.3500   6.34900E-001    0.00000E+000
   6.3530   6.22400E-001    0.00000E+000
   6.3610   6.27000E-001    0.00000E+000
   6.3620   6.45200E-001    0.00000E+000
   6.3630   6.37100E-001    0.00000E+000
   6.3680   6.54300E-001    0.00000E+000
   6.3710   6.58900E-001    0.00000E+000
   6.3740   6.48400E-001    0.00000E+000
   6.3750   6.55700E-001    0.00000E+000
   6.3770   6.56700E-001    0.00000E+000
   6.3780   6.58100E-001    0.00000E+000
   6.3870   6.62300E-001    0.00000E+000
   6.3890   6.50400E-001    0.00000E+000
   6.3900   6.38400E-001    0.00000E+000
   6.3940   6.55900E-001    0.00000E+000
   6.3960   6.51500E-001    0.00000E+000
   6.3970   6.42600E-001    0.00000E+000
   6.4010   6.48900E-001    0.00000E+000
   6.4020   6.46900E-001    0.00000E+000
   6.4070   6.60600E-001    0.00000E+000
   6.4100   6.59900E-001    0.00000E+000
   6.4120   6.41600E-001    0.00000E+000
   6.4150   6.87800E-001    0.00000E+000
   6.4170   6.55500E-001    0.00000E+000
   6.4200   6.75300E-001    0.00000E+000
   6.4220   6.73200E-001    0.00000E+000
   6.4240   6.76100E-001    0.00000E+000
   6.4270   6.73200E-001    0.00000E+000
   6.4290   6.62500E-001    0.00000E+000
   6.4310   6.70600E-001    0.00000E+000
   6.4340   6.72600E-001    0.00000E+000
   6.4360   6.58500E-001    0.00000E+000
   6.4390   6.62500E-001    0.00000E+000
   6.4400   6.36800E-001    0.00000E+000
   6.4410   6.67700E-001    0.00000E+000
   6.4460   6.80700E-001    0.00000E+000
   6.4490   6.72200E-001    0.00000E+000
   6.4510   6.65800E-001    0.00000E+000
   6.4530   6.73100E-001    0.00000E+000
   6.4560   6.65600E-001    0.00000E+000
   6.4570   6.76900E-001    0.00000E+000
   6.4600   6.75900E-001    0.00000E+000
   6.4630   6.62100E-001    0.00000E+000
   6.4640   6.77400E-001    0.00000E+000
   6.4670   6.82600E-001    0.00000E+000
   6.4690   6.78000E-001    0.00000E+000
   6.4740   6.74600E-001    0.00000E+000
   6.4760   6.71900E-001    0.00000E+000
   6.4780   6.59800E-001    0.00000E+000
   6.4800   6.61600E-001    0.00000E+000
   6.4830   6.74300E-001    0.00000E+000
   6.4860   6.91100E-001    0.00000E+000
   6.4880   6.67900E-001    0.00000E+000
   6.4910   6.86300E-001    0.00000E+000
   6.4930   6.80100E-001    0.00000E+000
   6.4960   6.80800E-001    0.00000E+000
   6.4970   6.68500E-001    0.00000E+000
   6.4990   6.67500E-001    0.00000E+000
   6.5020   6.60900E-001    0.00000E+000
   6.5050   6.73900E-001    0.00000E+000
   6.5070   6.72800E-001    0.00000E+000
   6.5100   6.81200E-001    0.00000E+000
   6.5120   6.72700E-001    0.00000E+000
   6.5150   6.84900E-001    0.00000E+000
   6.5170   6.70200E-001    0.00000E+000
   6.5190   6.78200E-001    0.00000E+000
   6.5210   6.74800E-001    0.00000E+000
   6.5230   6.80700E-001    0.00000E+000
   6.5270   6.60100E-001    0.00000E+000
   6.5290   6.53200E-001    0.00000E+000
   6.5320   6.68200E-001    0.00000E+000
   6.5340   6.82700E-001    0.00000E+000
   6.5350   6.71900E-001    0.00000E+000
   6.5370   6.85400E-001    0.00000E+000
   6.5390   6.73100E-001    0.00000E+000
   6.5440   6.72900E-001    0.00000E+000
   6.5460   6.72000E-001    0.00000E+000
   6.5480   6.80300E-001    0.00000E+000
   6.5500   6.74100E-001    0.00000E+000
   6.5530   6.84600E-001    0.00000E+000
   6.5550   6.85400E-001    0.00000E+000
   6.5570   6.95500E-001    0.00000E+000
   6.5590   6.52900E-001    0.00000E+000
   6.5620   6.77500E-001    0.00000E+000
   6.5650   6.70500E-001    0.00000E+000
   6.5670   6.74800E-001    0.00000E+000
   6.5710   6.62300E-001    0.00000E+000
   6.5720   6.60800E-001    0.00000E+000
   6.5760   6.75400E-001    0.00000E+000
   6.5770   6.84700E-001    0.00000E+000
   6.5790   6.74200E-001    0.00000E+000
   6.5820   6.63900E-001    0.00000E+000
   6.5850   6.92400E-001    0.00000E+000
   6.5880   6.72200E-001    0.00000E+000
   6.5890   6.62600E-001    0.00000E+000
   6.5920   6.80700E-001    0.00000E+000
   6.5950   6.64400E-001    0.00000E+000
   6.5980   6.76400E-001    0.00000E+000
   6.6000   6.63800E-001    0.00000E+000
   6.6040   6.84500E-001    0.00000E+000
   6.6050   6.82200E-001    0.00000E+000
   6.6080   6.78400E-001    0.00000E+000
   6.6110   6.75900E-001    0.00000E+000
   6.6140   6.81400E-001    0.00000E+000
   6.6150   6.95500E-001    0.00000E+000
   6.6180   6.70500E-001    0.00000E+000
   6.6210   6.80500E-001    0.00000E+000
   6.6220   6.68800E-001    0.00000E+000
   6.6260   6.74200E-001    0.00000E+000
   6.6290   6.97300E-001    0.00000E+000
   6.6310   6.71300E-001    0.00000E+000
   6.6330   6.77700E-001    0.00000E+000
   6.6340   6.70300E-001    0.00000E+000
   6.6370   6.82600E-001    0.00000E+000
   6.6410   6.80000E-001    0.00000E+000
   6.6450   6.73500E-001    0.00000E+000
   6.6470   6.75300E-001    0.00000E+000
   6.6490   6.60700E-001    0.00000E+000
   6.6510   6.67800E-001    0.00000E+000
   6.6530   6.75300E-001    0.00000E+000
   6.6560   6.90900E-001    0.00000E+000
   6.6580   6.69400E-001    0.00000E+000
   6.6610   6.90200E-001    0.00000E+000
   6.6640   6.80600E-001    0.00000E+000
   6.6670   6.74200E-001    0.00000E+000
   6.6700   6.84500E-001    0.00000E+000
   6.6720   6.80700E-001    0.00000E+000
   6.6730   6.70000E-001    0.00000E+000
   6.6740   6.64900E-001    0.00000E+000
   6.6790   6.73200E-001    0.00000E+000
   6.6820   6.67200E-001    0.00000E+000
   6.6840   6.91000E-001    0.00000E+000
   6.6870   6.77500E-001    0.00000E+000
   6.6890   6.65000E-001    0.00000E+000
   6.6920   6.83600E-001    0.00000E+000
   6.6930   6.84500E-001    0.00000E+000
   6.6970   6.93100E-001    0.00000E+000
   6.6990   6.77000E-001    0.00000E+000
   6.7020   6.77800E-001    0.00000E+000
   6.7050   6.69800E-001    0.00000E+000
   6.7070   6.75900E-001    0.00000E+000
   6.7100   6.83000E-001    0.00000E+000
   6.7120   6.87500E-001    0.00000E+000
   6.7140   6.93800E-001    0.00000E+000
   6.7160   6.70300E-001    0.00000E+000
   6.7180   6.52600E-001    0.00000E+000
   6.7210   6.56400E-001    0.00000E+000
   6.7250   6.79700E-001    0.00000E+000
   6.7270   6.93000E-001    0.00000E+000
   6.7290   6.71200E-001    0.00000E+000
   6.7340   6.93400E-001    0.00000E+000
   6.7350   6.72200E-001    0.00000E+000
   6.7360   6.57400E-001    0.00000E+000
   6.7400   6.70900E-001    0.00000E+000
   6.7430   6.70400E-001    0.00000E+000
   6.7460   6.80300E-001    0.00000E+000
   6.7480   6.58900E-001    0.00000E+000
   6.7520   6.77600E-001    0.00000E+000
   6.7540   6.76900E-001    0.00000E+000
   6.7570   6.67000E-001    0.00000E+000
   6.7600   6.69200E-001    0.00000E+000
   6.7610   6.77900E-001    0.00000E+000
   6.7640   6.66500E-001    0.00000E+000
   6.7670   6.65100E-001    0.00000E+000
   6.7700   6.72400E-001    0.00000E+000
   6.7740   6.78900E-001    0.00000E+000
   6.7760   6.74100E-001    0.00000E+000
   6.7780   6.71400E-001    0.00000E+000
   6.7820   6.74000E-001    0.00000E+000
   6.7840   6.76500E-001    0.00000E+000
   6.7870   6.90400E-001    0.00000E+000
   6.7890   6.86500E-001    0.00000E+000
   6.7920   6.77000E-001    0.00000E+000
   6.7940   6.88100E-001    0.00000E+000
   6.7980   6.68700E-001    0.00000E+000
   6.8000   6.75100E-001    0.00000E+000
   6.8020   6.95700E-001    0.00000E+000
   6.8060   6.80300E-001    0.00000E+000
   6.8090   6.49600E-001    0.00000E+000
   6.8110   6.71200E-001    0.00000E+000
   6.8150   6.66700E-001    0.00000E+000
   6.8170   6.63800E-001    0.00000E+000
   6.8190   6.67200E-001    0.00000E+000
   6.8210   6.83100E-001    0.00000E+000
   6.8230   6.75100E-001    0.00000E+000
   6.8280   6.62000E-001    0.00000E+000
   6.8300   6.85000E-001    0.00000E+000
   6.8330   6.71400E-001    0.00000E+000
   6.8350   6.87300E-001    0.00000E+000
   6.8390   7.00300E-001    0.00000E+000
   6.8410   6.84300E-001    0.00000E+000
   6.8420   6.92800E-001    0.00000E+000
   6.8460   6.88200E-001    0.00000E+000
   6.8480   6.73000E-001    0.00000E+000
   6.8510   6.47800E-001    0.00000E+000
   6.8530   6.70400E-001    0.00000E+000
   6.8560   6.87800E-001    0.00000E+000
   6.8570   6.74300E-001    0.00000E+000
   6.8620   6.70100E-001    0.00000E+000
   6.8640   6.98200E-001    0.00000E+000
   6.8680   6.68600E-001    0.00000E+000
   6.8690   6.81200E-001    0.00000E+000
   6.8720   6.76000E-001    0.00000E+000
   6.8740   6.87200E-001    0.00000E+000
   6.8760   6.94400E-001    0.00000E+000
   6.8790   6.53900E-001    0.00000E+000
   6.8810   6.70800E-001    0.00000E+000
   6.8860   6.74600E-001    0.00000E+000
   6.8880   6.71300E-001    0.00000E+000
   6.8900   6.71400E-001    0.00000E+000
   6.8930   6.70300E-001    0.00000E+000
   6.8950   6.86800E-001    0.00000E+000
   6.8980   6.78600E-001    0.00000E+000
   6.9000   6.74700E-001    0.00000E+000
   6.9030   6.84500E-001    0.00000E+000
   6.9070   6.83100E-001    0.00000E+000
   6.9110   6.68700E-001    0.00000E+000
   6.9130   7.08000E-001    0.00000E+000
   6.9160   7.21500E-001    0.00000E+000
   6.9180   6.74000E-001    0.00000E+000
   6.9210   6.75500E-001    0.00000E+000
   6.9230   6.98400E-001    0.00000E+000
   6.9250   6.77300E-001    0.00000E+000
   6.9270   6.89100E-001    0.00000E+000
   6.9310   6.75900E-001    0.00000E+000
   6.9360   6.94900E-001    0.00000E+000
   6.9380   6.83500E-001    0.00000E+000
   6.9390   6.76000E-001    0.00000E+000
   6.9430   6.69300E-001    0.00000E+000
   6.9460   6.69900E-001    0.00000E+000
   6.9480   6.77000E-001    0.00000E+000
   6.9530   6.74800E-001    0.00000E+000
   6.9560   6.83600E-001    0.00000E+000
   6.9580   6.66600E-001    0.00000E+000
   6.9610   6.63400E-001    0.00000E+000
   6.9650   6.87000E-001    0.00000E+000
   6.9670   6.83900E-001    0.00000E+000
   6.9680   6.94700E-001    0.00000E+000
   6.9720   6.61100E-001    0.00000E+000
   6.9740   6.67800E-001    0.00000E+000
   6.9780   6.72700E-001    0.00000E+000
   6.9820   6.92300E-001    0.00000E+000
   6.9840   6.72600E-001    0.00000E+000
   6.9870   6.77500E-001    0.00000E+000
   6.9890   6.87400E-001    0.00000E+000
   6.9910   6.60700E-001    0.00000E+000
   6.9930   6.85000E-001    0.00000E+000
   6.9970   6.99200E-001    0.00000E+000
   7.0000   6.86100E-001    0.00000E+000
   7.0020   6.89300E-001    0.00000E+000
   7.0050   6.88700E-001    0.00000E+000
   7.0070   6.68100E-001    0.00000E+000
   7.0130   7.09400E-001    0.00000E+000
   7.0140   6.81300E-001    0.00000E+000
   7.0150   6.79100E-001    0.00000E+000
   7.0190   6.86500E-001    0.00000E+000
   7.0210   6.92400E-001    0.00000E+000
   7.0240   6.84300E-001    0.00000E+000
   7.0260   6.96300E-001    0.00000E+000
   7.0280   6.96900E-001    0.00000E+000
   7.0320   6.83200E-001    0.00000E+000
   7.0350   7.17100E-001    0.00000E+000
   7.0370   7.01100E-001    0.00000E+000
   7.0390   7.10400E-001    0.00000E+000
   7.0420   7.16800E-001    0.00000E+000
   7.0460   7.04900E-001    0.00000E+000
   7.0480   7.07900E-001    0.00000E+000
   7.0500   7.33200E-001    0.00000E+000
   7.0540   7.13100E-001    0.00000E+000
   7.0560   7.18000E-001    0.00000E+000
   7.0580   7.60400E-001    0.00000E+000
   7.0600   7.42800E-001    0.00000E+000
   7.0640   7.47700E-001    0.00000E+000
   7.0680   7.90000E-001    0.00000E+000
   7.0690   7.63600E-001    0.00000E+000
   7.0720   7.82200E-001    0.00000E+000
   7.0750   7.94800E-001    0.00000E+000
   7.0780   8.12600E-001    0.00000E+000
   7.0810   8.14500E-001    0.00000E+000
   7.0820   7.96600E-001    0.00000E+000
   7.0840   8.37300E-001    0.00000E+000
   7.0870   8.69700E-001    0.00000E+000
   7.0900   8.95100E-001    0.00000E+000
   7.0940   9.20500E-001    0.00000E+000
   7.0970   9.61300E-001    0.00000E+000
   7.0980   9.46600E-001    0.00000E+000
   7.1030   1.01870E+000    0.00000E+000
   7.1060   1.02250E+000    0.00000E+000
   7.1080   1.04460E+000    0.00000E+000
   7.1100   1.11240E+000    0.00000E+000
   7.1120   1.12050E+000    0.00000E+000
   7.1150   1.14270E+000    0.00000E+000
   7.1170   1.25540E+000    0.00000E+000
   7.1210   1.29610E+000    0.00000E+000
   7.1240   1.36300E+000    0.00000E+000
   7.1270   1.44350E+000    0.00000E+000
   7.1290   1.53650E+000    0.00000E+000
   7.1330   1.68060E+000    0.00000E+000
   7.1360   2.15910E+000    0.00000E+000
   7.1400   2.65940E+000    0.00000E+000
   7.1420   2.57120E+000    0.00000E+000
   7.1450   2.46180E+000    0.00000E+000
   7.1470   2.69870E+000    0.00000E+000
   7.1510   2.46150E+000    0.00000E+000
   7.1540   2.11190E+000    0.00000E+000
   7.1560   1.72470E+000    0.00000E+000
   7.1600   1.80090E+000    0.00000E+000
   7.1620   1.46360E+000    0.00000E+000
   7.1650   1.36900E+000    0.00000E+000
   7.1680   1.64940E+000    0.00000E+000
   7.1700   1.65370E+000    0.00000E+000
   7.1720   1.76440E+000    0.00000E+000
   7.1750   8.84800E-001    0.00000E+000
   7.1790   1.00000E+000    0.00000E+000
   7.1810   1.00000E+000    0.00000E+000
   7.1830   1.00000E+000    0.00000E+000
   7.1860   1.00000E+000    0.00000E+000
   7.1880   1.00000E+000    0.00000E+000
   7.1930   1.00000E+000    0.00000E+000
   7.1950   1.00000E+000    0.00000E+000
   7.1980   1.00000E+000    0.00000E+000
   7.2010   1.00000E+000    0.00000E+000
   7.2040   1.00000E+000    0.00000E+000
   7.2050   1.00000E+000    0.00000E+000
   7.2070   1.00000E+000    0.00000E+000
   7.2110   1.00000E+000    0.00000E+000
   7.2150   1.00000E+000    0.00000E+000
   7.2180   1.00000E+000    0.00000E+000
   7.2200   1.00000E+000    0.00000E+000
   7.2230   1.00000E+000    0.00000E+000
   7.2260   1.00000E+000    0.00000E+000
   7.2280   1.00000E+000    0.00000E+000
   7.2310   1.00000E+000    0.00000E+000
   7.2340   1.00000E+000    0.00000E+000
   7.2360   1.00000E+000    0.00000E+000
   7.2400   1.00000E+000    0.00000E+000
   7.2430   1.00000E+000    0.00000E+000
   7.2460   1.00000E+000    0.00000E+000
   7.2480   1.00000E+000    0.00000E+000
   7.2500   1.00000E+000    0.00000E+000
   7.2530   1.00000E+000    0.00000E+000
   7.2570   1.00000E+000    0.00000E+000
   7.2590   1.00000E+000    0.00000E+000
   7.2630   1.00000E+000    0.00000E+000
   7.2640   1.00000E+000    0.00000E+000
   7.2670   1.00000E+000    0.00000E+000
   7.2710   1.00000E+000    0.00000E+000
   7.2730   1.00000E+000    0.00000E+000
   7.2760   1.00000E+000    0.00000E+000
   7.2800   1.00000E+000    0.00000E+000
   7.2820   1.00000E+000    0.00000E+000
   7.2850   1.00000E+000    0.00000E+000
   7.2890   1.00000E+000    0.00000E+000
   7.2910   1.00000E+000    0.00000E+000
   7.2950   1.00000E+000    0.00000E+000
   7.2960   1.00000E+000    0.00000E+000
   7.2990   1.00000E+000    0.00000E+000
   7.3010   1.00000E+000    0.00000E+000
