# Supplementary material for: Rationally seeded computational protein design of ɑ-helical barrels
Source: Nat Chem Biol. 2024 Jun 20;20(8):991–9. doi: 10.1038/s41589-024-01642-0 (PMC11288890; doi:10.1038/s41589-024-01642-0)
Supplement: Supplementary file 5 — PDB files used for making figure panels h–j. [file 41589_2024_1642_MOESM5_ESM.zip › KIA_RP_RSPD_NatChemBiol_data_Figure3/sc-CC-7-LI_panels_c-g/AUC_panel_e/LI_SV_raw/00009.RA1]

HeptLI
R 1 20.0 40000 0006961 4.6980E10 275 1 
   5.8010   1.00000E+000    0.00000E+000
   5.8030   1.00000E+000    0.00000E+000
   5.8040   1.00000E+000    0.00000E+000
   5.8050   1.00000E+000    0.00000E+000
   5.8060   1.00000E+000    0.00000E+000
   5.8070   1.00000E+000    0.00000E+000
   5.8090   1.00000E+000    0.00000E+000
   5.8100   1.00000E+000    0.00000E+000
   5.8110   1.00000E+000    0.00000E+000
   5.8120   1.00000E+000    0.00000E+000
   5.8130   1.00000E+000    0.00000E+000
   5.8140   1.00000E+000    0.00000E+000
   5.8170   1.00000E+000    0.00000E+000
   5.8190   1.00000E+000    0.00000E+000
   5.8210   1.00000E+000    0.00000E+000
   5.8230   1.00000E+000    0.00000E+000
   5.8250   1.00000E+000    0.00000E+000
   5.8260   1.00000E+000    0.00000E+000
   5.8270   1.00000E+000    0.00000E+000
   5.8280   1.00000E+000    0.00000E+000
   5.8300   1.00000E+000    0.00000E+000
   5.8310   1.00000E+000    0.00000E+000
   5.8330   1.00000E+000    0.00000E+000
   5.8350  -1.55810E+000    0.00000E+000
   5.8360  -9.72600E-001    0.00000E+000
   5.8380  -8.56800E-001    0.00000E+000
   5.8420  -7.53400E-001    0.00000E+000
   5.8440  -7.54000E-001    0.00000E+000
   5.8450  -7.92200E-001    0.00000E+000
   5.8470  -9.69200E-001    0.00000E+000
   5.8490  -1.14940E+000    0.00000E+000
   5.8510  -1.35330E+000    0.00000E+000
   5.8530  -1.56610E+000    0.00000E+000
   5.8540  -1.67150E+000    0.00000E+000
   5.8550  -1.67330E+000    0.00000E+000
   5.8560  -1.65320E+000    0.00000E+000
   5.8570  -1.68260E+000    0.00000E+000
   5.8580  -1.62900E+000    0.00000E+000
   5.8610  -1.55790E+000    0.00000E+000
   5.8620  -1.61100E+000    0.00000E+000
   5.8630  -1.50490E+000    0.00000E+000
   5.8670  -1.08450E+000    0.00000E+000
   5.8680  -9.71600E-001    0.00000E+000
   5.8690  -7.02500E-001    0.00000E+000
   5.8700  -4.96700E-001    0.00000E+000
   5.8720  -4.54100E-001    0.00000E+000
   5.8750  -3.59400E-001    0.00000E+000
   5.8770  -2.29300E-001    0.00000E+000
   5.8810  -1.27100E-001    0.00000E+000
   5.8830  -5.36000E-002    0.00000E+000
   5.8840  -4.98000E-002    0.00000E+000
   5.8850  -4.41000E-002    0.00000E+000
   5.8860  -1.42000E-002    0.00000E+000
   5.8870  -2.50000E-002    0.00000E+000
   5.8880  -1.04000E-002    0.00000E+000
   5.8900  -3.60000E-003    0.00000E+000
   5.8930  -1.22000E-002    0.00000E+000
   5.8950  -1.53000E-002    0.00000E+000
   5.8970  -1.93000E-002    0.00000E+000
   5.8980  -4.50000E-003    0.00000E+000
   5.9010  -1.13000E-002    0.00000E+000
   5.9020  -3.10000E-003    0.00000E+000
   5.9040  -7.00000E-004    0.00000E+000
   5.9050  -8.00000E-003    0.00000E+000
   5.9060  -8.30000E-003    0.00000E+000
   5.9090  -2.20000E-003    0.00000E+000
   5.9110   0.00000E+000    0.00000E+000
   5.9120   3.50000E-003    0.00000E+000
   5.9140  -1.12000E-002    0.00000E+000
   5.9150  -4.70000E-003    0.00000E+000
   5.9160  -8.10000E-003    0.00000E+000
   5.9190  -1.26000E-002    0.00000E+000
   5.9200  -1.14000E-002    0.00000E+000
   5.9220   5.10000E-003    0.00000E+000
   5.9240   1.60000E-003    0.00000E+000
   5.9250  -9.30000E-003    0.00000E+000
   5.9270  -1.89000E-002    0.00000E+000
   5.9290   2.58000E-002    0.00000E+000
   5.9310  -3.00000E-003    0.00000E+000
   5.9330   5.80000E-003    0.00000E+000
   5.9350  -1.53000E-002    0.00000E+000
   5.9380  -8.10000E-003    0.00000E+000
   5.9390  -7.60000E-003    0.00000E+000
   5.9420  -9.50000E-003    0.00000E+000
   5.9440  -6.80000E-003    0.00000E+000
   5.9470   2.40000E-002    0.00000E+000
   5.9500   2.83000E-002    0.00000E+000
   5.9510   3.25000E-002    0.00000E+000
   5.9540   1.58000E-002    0.00000E+000
   5.9560   4.90000E-003    0.00000E+000
   5.9580  -5.30000E-003    0.00000E+000
   5.9600  -1.87000E-002    0.00000E+000
   5.9630  -6.10000E-003    0.00000E+000
   5.9650   1.60000E-003    0.00000E+000
   5.9660   5.10000E-003    0.00000E+000
   5.9680   6.10000E-003    0.00000E+000
   5.9700  -1.01000E-002    0.00000E+000
   5.9710   3.20000E-003    0.00000E+000
   5.9720   1.50000E-003    0.00000E+000
   5.9740  -8.40000E-003    0.00000E+000
   5.9760  -1.58000E-002    0.00000E+000
   5.9780  -1.73000E-002    0.00000E+000
   5.9790   5.00000E-004    0.00000E+000
   5.9820   0.00000E+000    0.00000E+000
   5.9830   3.60000E-003    0.00000E+000
   5.9860   5.50000E-003    0.00000E+000
   5.9880  -9.30000E-003    0.00000E+000
   5.9900   2.80000E-003    0.00000E+000
   5.9930   8.10000E-003    0.00000E+000
   5.9950   5.40000E-003    0.00000E+000
   5.9960   3.41000E-002    0.00000E+000
   5.9980   2.24000E-002    0.00000E+000
   6.0020   2.27800E-001    0.00000E+000
   6.0030   1.10800E-001    0.00000E+000
   6.0050  -7.58200E-001    0.00000E+000
   6.0090  -2.53800E-001    0.00000E+000
   6.0100   2.68000E-002    0.00000E+000
   6.0120   2.28000E-002    0.00000E+000
   6.0130  -4.43000E-002    0.00000E+000
   6.0160   4.30000E-003    0.00000E+000
   6.0190  -7.05000E-002    0.00000E+000
   6.0210  -3.09200E-001    0.00000E+000
   6.0230   7.95500E-001    0.00000E+000
   6.0280   5.18000E-002    0.00000E+000
   6.0300   8.23000E-002    0.00000E+000
   6.0340   9.14000E-002    0.00000E+000
   6.0350   1.07300E-001    0.00000E+000
   6.0390   1.34600E-001    0.00000E+000
   6.0400   1.13200E-001    0.00000E+000
   6.0420   1.13200E-001    0.00000E+000
   6.0440   1.38500E-001    0.00000E+000
   6.0480   1.56300E-001    0.00000E+000
   6.0510   1.58600E-001    0.00000E+000
   6.0520   1.64500E-001    0.00000E+000
   6.0550   1.78700E-001    0.00000E+000
   6.0570   1.83800E-001    0.00000E+000
   6.0580   2.03800E-001    0.00000E+000
   6.0600   2.08900E-001    0.00000E+000
   6.0620   2.12500E-001    0.00000E+000
   6.0650   2.35900E-001    0.00000E+000
   6.0670   2.55800E-001    0.00000E+000
   6.0700   2.60900E-001    0.00000E+000
   6.0730   2.60000E-001    0.00000E+000
   6.0750   2.68900E-001    0.00000E+000
   6.0780   2.78800E-001    0.00000E+000
   6.0800   2.92400E-001    0.00000E+000
   6.0830   2.93400E-001    0.00000E+000
   6.0850   3.18400E-001    0.00000E+000
   6.0890   3.23000E-001    0.00000E+000
   6.0900   3.39600E-001    0.00000E+000
   6.0940   3.41400E-001    0.00000E+000
   6.0970   3.66900E-001    0.00000E+000
   6.1010   3.72900E-001    0.00000E+000
   6.1030   3.92500E-001    0.00000E+000
   6.1060   3.91400E-001    0.00000E+000
   6.1090   4.05000E-001    0.00000E+000
   6.1120   4.21800E-001    0.00000E+000
   6.1130   4.52900E-001    0.00000E+000
   6.1160   4.54000E-001    0.00000E+000
   6.1190   4.60100E-001    0.00000E+000
   6.1200   4.67700E-001    0.00000E+000
   6.1240   4.94900E-001    0.00000E+000
   6.1280   4.91100E-001    0.00000E+000
   6.1290   4.90500E-001    0.00000E+000
   6.1310   5.09800E-001    0.00000E+000
   6.1320   5.00900E-001    0.00000E+000
   6.1330   5.17200E-001    0.00000E+000
   6.1390   5.12900E-001    0.00000E+000
   6.1400   5.38200E-001    0.00000E+000
   6.1420   5.47300E-001    0.00000E+000
   6.1450   5.49900E-001    0.00000E+000
   6.1490   5.61400E-001    0.00000E+000
   6.1510   5.75100E-001    0.00000E+000
   6.1540   5.72600E-001    0.00000E+000
   6.1560   5.73200E-001    0.00000E+000
   6.1570   6.05700E-001    0.00000E+000
   6.1600   6.11100E-001    0.00000E+000
   6.1640   6.02400E-001    0.00000E+000
   6.1650   6.01900E-001    0.00000E+000
   6.1670   6.01400E-001    0.00000E+000
   6.1680   6.26100E-001    0.00000E+000
   6.1720   6.32200E-001    0.00000E+000
   6.1750   6.21800E-001    0.00000E+000
   6.1760   6.40700E-001    0.00000E+000
   6.1790   6.46200E-001    0.00000E+000
   6.1810   6.34600E-001    0.00000E+000
   6.1840   6.40100E-001    0.00000E+000
   6.1850   6.45600E-001    0.00000E+000
   6.1890   6.49100E-001    0.00000E+000
   6.1930   6.53500E-001    0.00000E+000
   6.1960   6.49100E-001    0.00000E+000
   6.1990   6.60900E-001    0.00000E+000
   6.2020   6.63900E-001    0.00000E+000
   6.2050   6.65700E-001    0.00000E+000
   6.2060   6.43100E-001    0.00000E+000
   6.2080   6.57600E-001    0.00000E+000
   6.2100   6.75800E-001    0.00000E+000
   6.2130   6.71100E-001    0.00000E+000
   6.2150   6.64600E-001    0.00000E+000
   6.2180   6.74500E-001    0.00000E+000
   6.2220   6.89200E-001    0.00000E+000
   6.2230   6.70600E-001    0.00000E+000
   6.2260   6.97300E-001    0.00000E+000
   6.2290   6.78900E-001    0.00000E+000
   6.2320   6.75500E-001    0.00000E+000
   6.2340   6.91900E-001    0.00000E+000
   6.2360   6.86300E-001    0.00000E+000
   6.2380   6.68400E-001    0.00000E+000
   6.2410   6.81300E-001    0.00000E+000
   6.2460   6.97200E-001    0.00000E+000
   6.2480   6.76900E-001    0.00000E+000
   6.2500   6.82200E-001    0.00000E+000
   6.2520   6.87400E-001    0.00000E+000
   6.2550   6.95500E-001    0.00000E+000
   6.2560   6.99300E-001    0.00000E+000
   6.2580   6.85400E-001    0.00000E+000
   6.2630   6.97800E-001    0.00000E+000
   6.2640   6.81400E-001    0.00000E+000
   6.2680   7.03000E-001    0.00000E+000
   6.2700   6.96900E-001    0.00000E+000
   6.2730   6.82300E-001    0.00000E+000
   6.2740   7.00800E-001    0.00000E+000
   6.2750   6.81000E-001    0.00000E+000
   6.2780   6.90700E-001    0.00000E+000
   6.2800   7.03700E-001    0.00000E+000
   6.2830   6.96000E-001    0.00000E+000
   6.2850   6.75000E-001    0.00000E+000
   6.2910   6.95900E-001    0.00000E+000
   6.2930   6.83200E-001    0.00000E+000
   6.2980   6.96300E-001    0.00000E+000
   6.3010   6.89400E-001    0.00000E+000
   6.3030   6.87600E-001    0.00000E+000
   6.3090   6.87700E-001    0.00000E+000
   6.3140   7.02000E-001    0.00000E+000
   6.3150   6.77900E-001    0.00000E+000
   6.3210   6.81000E-001    0.00000E+000
   6.3230   7.02700E-001    0.00000E+000
   6.3240   6.74100E-001    0.00000E+000
   6.3280   6.95700E-001    0.00000E+000
   6.3330   7.04200E-001    0.00000E+000
   6.3360   6.89200E-001    0.00000E+000
   6.3390   7.16800E-001    0.00000E+000
   6.3400   7.10400E-001    0.00000E+000
   6.3420   6.84200E-001    0.00000E+000
   6.3470   6.96700E-001    0.00000E+000
   6.3490   7.01400E-001    0.00000E+000
   6.3500   6.90400E-001    0.00000E+000
   6.3510   6.95700E-001    0.00000E+000
   6.3580   6.94800E-001    0.00000E+000
   6.3630   6.93400E-001    0.00000E+000
   6.3670   7.04500E-001    0.00000E+000
   6.3690   6.90600E-001    0.00000E+000
   6.3710   6.99200E-001    0.00000E+000
   6.3740   7.02700E-001    0.00000E+000
   6.3750   6.86100E-001    0.00000E+000
   6.3770   6.80300E-001    0.00000E+000
   6.3790   6.92000E-001    0.00000E+000
   6.3800   6.85000E-001    0.00000E+000
   6.3860   7.01800E-001    0.00000E+000
   6.3870   6.88800E-001    0.00000E+000
   6.3900   7.09100E-001    0.00000E+000
   6.3910   7.17100E-001    0.00000E+000
   6.3960   7.07600E-001    0.00000E+000
   6.3990   6.92700E-001    0.00000E+000
   6.4010   6.85300E-001    0.00000E+000
   6.4040   6.80900E-001    0.00000E+000
   6.4050   6.85100E-001    0.00000E+000
   6.4080   6.88900E-001    0.00000E+000
   6.4100   6.94200E-001    0.00000E+000
   6.4110   7.02000E-001    0.00000E+000
   6.4170   6.90800E-001    0.00000E+000
   6.4180   6.88600E-001    0.00000E+000
   6.4210   6.90300E-001    0.00000E+000
   6.4230   7.01400E-001    0.00000E+000
   6.4250   7.10800E-001    0.00000E+000
   6.4290   6.95500E-001    0.00000E+000
   6.4330   6.95500E-001    0.00000E+000
   6.4340   7.04200E-001    0.00000E+000
   6.4370   6.96900E-001    0.00000E+000
   6.4380   7.06700E-001    0.00000E+000
   6.4400   7.03500E-001    0.00000E+000
   6.4430   6.97800E-001    0.00000E+000
   6.4470   6.93800E-001    0.00000E+000
   6.4480   6.93200E-001    0.00000E+000
   6.4500   6.89400E-001    0.00000E+000
   6.4520   6.99700E-001    0.00000E+000
   6.4560   6.92100E-001    0.00000E+000
   6.4590   6.82700E-001    0.00000E+000
   6.4620   7.04900E-001    0.00000E+000
   6.4630   6.95300E-001    0.00000E+000
   6.4660   7.04400E-001    0.00000E+000
   6.4680   6.87400E-001    0.00000E+000
   6.4730   7.00600E-001    0.00000E+000
   6.4750   7.12500E-001    0.00000E+000
   6.4760   6.77100E-001    0.00000E+000
   6.4780   6.98400E-001    0.00000E+000
   6.4800   6.83800E-001    0.00000E+000
   6.4820   7.00800E-001    0.00000E+000
   6.4830   6.86700E-001    0.00000E+000
   6.4890   6.81500E-001    0.00000E+000
   6.4910   6.88900E-001    0.00000E+000
   6.4940   7.06200E-001    0.00000E+000
   6.4960   6.75900E-001    0.00000E+000
   6.4980   7.08900E-001    0.00000E+000
   6.5000   6.87900E-001    0.00000E+000
   6.5040   6.89700E-001    0.00000E+000
   6.5060   6.97000E-001    0.00000E+000
   6.5080   6.83700E-001    0.00000E+000
   6.5100   6.99400E-001    0.00000E+000
   6.5120   6.92600E-001    0.00000E+000
   6.5140   6.98600E-001    0.00000E+000
   6.5160   7.02300E-001    0.00000E+000
   6.5200   7.00300E-001    0.00000E+000
   6.5220   7.07600E-001    0.00000E+000
   6.5250   6.98500E-001    0.00000E+000
   6.5300   6.85300E-001    0.00000E+000
   6.5320   7.01900E-001    0.00000E+000
   6.5340   7.10500E-001    0.00000E+000
   6.5370   6.91500E-001    0.00000E+000
   6.5390   6.94700E-001    0.00000E+000
   6.5430   6.88100E-001    0.00000E+000
   6.5460   6.87200E-001    0.00000E+000
   6.5480   7.00700E-001    0.00000E+000
   6.5500   7.01300E-001    0.00000E+000
   6.5530   7.00800E-001    0.00000E+000
   6.5550   7.07900E-001    0.00000E+000
   6.5570   7.22900E-001    0.00000E+000
   6.5590   6.88900E-001    0.00000E+000
   6.5610   6.94700E-001    0.00000E+000
   6.5640   7.01900E-001    0.00000E+000
   6.5670   6.94000E-001    0.00000E+000
   6.5690   6.95000E-001    0.00000E+000
   6.5730   6.94600E-001    0.00000E+000
   6.5740   6.84400E-001    0.00000E+000
   6.5760   6.90000E-001    0.00000E+000
   6.5780   6.94400E-001    0.00000E+000
   6.5800   6.91700E-001    0.00000E+000
   6.5830   6.81900E-001    0.00000E+000
   6.5850   6.87700E-001    0.00000E+000
   6.5870   6.90800E-001    0.00000E+000
   6.5910   6.99800E-001    0.00000E+000
   6.5930   7.08100E-001    0.00000E+000
   6.5970   7.01400E-001    0.00000E+000
   6.5990   7.03200E-001    0.00000E+000
   6.6020   6.97100E-001    0.00000E+000
   6.6040   6.74600E-001    0.00000E+000
   6.6080   7.02700E-001    0.00000E+000
   6.6110   6.88900E-001    0.00000E+000
   6.6130   6.90700E-001    0.00000E+000
   6.6160   6.84500E-001    0.00000E+000
   6.6170   6.93100E-001    0.00000E+000
   6.6190   7.03900E-001    0.00000E+000
   6.6210   7.05600E-001    0.00000E+000
   6.6220   7.04100E-001    0.00000E+000
   6.6260   6.99600E-001    0.00000E+000
   6.6300   6.90700E-001    0.00000E+000
   6.6310   6.85700E-001    0.00000E+000
   6.6340   6.90200E-001    0.00000E+000
   6.6350   7.19100E-001    0.00000E+000
   6.6380   6.97700E-001    0.00000E+000
   6.6420   6.91400E-001    0.00000E+000
   6.6450   6.93800E-001    0.00000E+000
   6.6460   6.94100E-001    0.00000E+000
   6.6480   6.88700E-001    0.00000E+000
   6.6510   6.88300E-001    0.00000E+000
   6.6520   6.91800E-001    0.00000E+000
   6.6550   7.00500E-001    0.00000E+000
   6.6570   7.11000E-001    0.00000E+000
   6.6600   6.90600E-001    0.00000E+000
   6.6630   7.01700E-001    0.00000E+000
   6.6660   6.92500E-001    0.00000E+000
   6.6670   7.02000E-001    0.00000E+000
   6.6700   6.78100E-001    0.00000E+000
   6.6730   6.98800E-001    0.00000E+000
   6.6740   7.01000E-001    0.00000E+000
   6.6770   7.02200E-001    0.00000E+000
   6.6800   6.94400E-001    0.00000E+000
   6.6830   6.99000E-001    0.00000E+000
   6.6870   7.01700E-001    0.00000E+000
   6.6880   6.86800E-001    0.00000E+000
   6.6900   6.84600E-001    0.00000E+000
   6.6920   7.08000E-001    0.00000E+000
   6.6960   7.07000E-001    0.00000E+000
   6.6980   7.14100E-001    0.00000E+000
   6.7010   6.82700E-001    0.00000E+000
   6.7040   6.94600E-001    0.00000E+000
   6.7070   7.12300E-001    0.00000E+000
   6.7100   6.97300E-001    0.00000E+000
   6.7120   6.96400E-001    0.00000E+000
   6.7140   6.84400E-001    0.00000E+000
   6.7160   6.94500E-001    0.00000E+000
   6.7190   7.08900E-001    0.00000E+000
   6.7210   6.93900E-001    0.00000E+000
   6.7250   6.99200E-001    0.00000E+000
   6.7280   6.87100E-001    0.00000E+000
   6.7290   7.02800E-001    0.00000E+000
   6.7320   6.76300E-001    0.00000E+000
   6.7360   6.97400E-001    0.00000E+000
   6.7380   7.06400E-001    0.00000E+000
   6.7410   7.08500E-001    0.00000E+000
   6.7430   6.94600E-001    0.00000E+000
   6.7460   7.00300E-001    0.00000E+000
   6.7500   6.71400E-001    0.00000E+000
   6.7510   7.09200E-001    0.00000E+000
   6.7540   7.02600E-001    0.00000E+000
   6.7550   7.00600E-001    0.00000E+000
   6.7590   7.00900E-001    0.00000E+000
   6.7630   6.88900E-001    0.00000E+000
   6.7650   6.98400E-001    0.00000E+000
   6.7690   6.99600E-001    0.00000E+000
   6.7720   7.01100E-001    0.00000E+000
   6.7740   6.93600E-001    0.00000E+000
   6.7770   7.01500E-001    0.00000E+000
   6.7800   7.00800E-001    0.00000E+000
   6.7820   7.14500E-001    0.00000E+000
   6.7850   6.91300E-001    0.00000E+000
   6.7870   7.00900E-001    0.00000E+000
   6.7910   6.89500E-001    0.00000E+000
   6.7940   6.95400E-001    0.00000E+000
   6.7960   6.88200E-001    0.00000E+000
   6.7980   6.90200E-001    0.00000E+000
   6.8010   6.90600E-001    0.00000E+000
   6.8050   6.96100E-001    0.00000E+000
   6.8070   7.06400E-001    0.00000E+000
   6.8100   6.83200E-001    0.00000E+000
   6.8140   6.73300E-001    0.00000E+000
   6.8170   6.90800E-001    0.00000E+000
   6.8210   6.90800E-001    0.00000E+000
   6.8240   7.08700E-001    0.00000E+000
   6.8260   6.97200E-001    0.00000E+000
   6.8290   6.83400E-001    0.00000E+000
   6.8330   6.97000E-001    0.00000E+000
   6.8350   6.96600E-001    0.00000E+000
   6.8370   7.18000E-001    0.00000E+000
   6.8400   7.03600E-001    0.00000E+000
   6.8430   7.03700E-001    0.00000E+000
   6.8450   6.96100E-001    0.00000E+000
   6.8480   7.12600E-001    0.00000E+000
   6.8490   6.98700E-001    0.00000E+000
   6.8520   7.01800E-001    0.00000E+000
   6.8560   7.14000E-001    0.00000E+000
   6.8580   6.97100E-001    0.00000E+000
   6.8620   6.94900E-001    0.00000E+000
   6.8650   6.95200E-001    0.00000E+000
   6.8670   6.93000E-001    0.00000E+000
   6.8690   7.01200E-001    0.00000E+000
   6.8720   7.03000E-001    0.00000E+000
   6.8760   6.98000E-001    0.00000E+000
   6.8790   6.98200E-001    0.00000E+000
   6.8800   7.05900E-001    0.00000E+000
   6.8840   7.05600E-001    0.00000E+000
   6.8870   6.97400E-001    0.00000E+000
   6.8900   6.77100E-001    0.00000E+000
   6.8930   6.95700E-001    0.00000E+000
   6.8950   7.05000E-001    0.00000E+000
   6.8970   6.93600E-001    0.00000E+000
   6.8990   6.86400E-001    0.00000E+000
   6.9040   6.95000E-001    0.00000E+000
   6.9060   6.82200E-001    0.00000E+000
   6.9080   7.03800E-001    0.00000E+000
   6.9130   7.39400E-001    0.00000E+000
   6.9140   7.34000E-001    0.00000E+000
   6.9170   7.04300E-001    0.00000E+000
   6.9200   6.97400E-001    0.00000E+000
   6.9240   7.06400E-001    0.00000E+000
   6.9260   6.88500E-001    0.00000E+000
   6.9270   7.02800E-001    0.00000E+000
   6.9310   6.98200E-001    0.00000E+000
   6.9330   7.18700E-001    0.00000E+000
   6.9370   6.78900E-001    0.00000E+000
   6.9400   6.97700E-001    0.00000E+000
   6.9440   6.91000E-001    0.00000E+000
   6.9460   7.14300E-001    0.00000E+000
   6.9480   6.98200E-001    0.00000E+000
   6.9530   6.85400E-001    0.00000E+000
   6.9540   6.90600E-001    0.00000E+000
   6.9560   6.95200E-001    0.00000E+000
   6.9600   6.83500E-001    0.00000E+000
   6.9630   6.93700E-001    0.00000E+000
   6.9650   6.94400E-001    0.00000E+000
   6.9690   7.02200E-001    0.00000E+000
   6.9700   6.98300E-001    0.00000E+000
   6.9710   6.86800E-001    0.00000E+000
   6.9740   6.85000E-001    0.00000E+000
   6.9790   7.33800E-001    0.00000E+000
   6.9810   6.86800E-001    0.00000E+000
   6.9840   6.85500E-001    0.00000E+000
   6.9870   7.03100E-001    0.00000E+000
   6.9900   6.93900E-001    0.00000E+000
   6.9930   6.75500E-001    0.00000E+000
   6.9970   7.10600E-001    0.00000E+000
   7.0000   6.83800E-001    0.00000E+000
   7.0020   6.87400E-001    0.00000E+000
   7.0060   7.02900E-001    0.00000E+000
   7.0090   6.97700E-001    0.00000E+000
   7.0130   7.19800E-001    0.00000E+000
   7.0140   7.11000E-001    0.00000E+000
   7.0150   6.96300E-001    0.00000E+000
   7.0190   7.00300E-001    0.00000E+000
   7.0210   7.20900E-001    0.00000E+000
   7.0230   6.98200E-001    0.00000E+000
   7.0250   7.04500E-001    0.00000E+000
   7.0280   7.20500E-001    0.00000E+000
   7.0300   6.97100E-001    0.00000E+000
   7.0340   7.07400E-001    0.00000E+000
   7.0350   7.18500E-001    0.00000E+000
   7.0390   7.00500E-001    0.00000E+000
   7.0410   7.10100E-001    0.00000E+000
   7.0440   7.10400E-001    0.00000E+000
   7.0460   7.03800E-001    0.00000E+000
   7.0480   7.14300E-001    0.00000E+000
   7.0510   7.20600E-001    0.00000E+000
   7.0530   7.29400E-001    0.00000E+000
   7.0550   6.98100E-001    0.00000E+000
   7.0600   7.19000E-001    0.00000E+000
   7.0630   7.13800E-001    0.00000E+000
   7.0650   7.36100E-001    0.00000E+000
   7.0690   7.38500E-001    0.00000E+000
   7.0710   7.37400E-001    0.00000E+000
   7.0730   7.48000E-001    0.00000E+000
   7.0750   7.55600E-001    0.00000E+000
   7.0780   7.72300E-001    0.00000E+000
   7.0820   7.66000E-001    0.00000E+000
   7.0830   7.75400E-001    0.00000E+000
   7.0870   7.91900E-001    0.00000E+000
   7.0890   7.87500E-001    0.00000E+000
   7.0910   8.01400E-001    0.00000E+000
   7.0950   8.19700E-001    0.00000E+000
   7.0970   8.32100E-001    0.00000E+000
   7.0990   8.34300E-001    0.00000E+000
   7.1020   8.80900E-001    0.00000E+000
   7.1040   8.65000E-001    0.00000E+000
   7.1080   8.99900E-001    0.00000E+000
   7.1100   9.44200E-001    0.00000E+000
   7.1120   9.50000E-001    0.00000E+000
   7.1150   9.55800E-001    0.00000E+000
   7.1170   9.60200E-001    0.00000E+000
   7.1200   9.79100E-001    0.00000E+000
   7.1240   1.05550E+000    0.00000E+000
   7.1260   1.04310E+000    0.00000E+000
   7.1290   1.09830E+000    0.00000E+000
   7.1310   1.14500E+000    0.00000E+000
   7.1340   1.22520E+000    0.00000E+000
   7.1380   1.30820E+000    0.00000E+000
   7.1400   1.36570E+000    0.00000E+000
   7.1420   1.41110E+000    0.00000E+000
   7.1450   1.60310E+000    0.00000E+000
   7.1490   1.98580E+000    0.00000E+000
   7.1520   2.02690E+000    0.00000E+000
   7.1540   1.69440E+000    0.00000E+000
   7.1580   1.53630E+000    0.00000E+000
   7.1600   1.15820E+000    0.00000E+000
   7.1630   1.17450E+000    0.00000E+000
   7.1660   1.28110E+000    0.00000E+000
   7.1680   1.27270E+000    0.00000E+000
   7.1720   7.97400E-001    0.00000E+000
   7.1750   1.21010E+000    0.00000E+000
   7.1770  -1.59380E+000    0.00000E+000
   7.1810   1.00000E+000    0.00000E+000
   7.1860   1.00000E+000    0.00000E+000
   7.1880   1.00000E+000    0.00000E+000
   7.1900   1.00000E+000    0.00000E+000
   7.1930   1.00000E+000    0.00000E+000
   7.1950   1.00000E+000    0.00000E+000
   7.1980   1.00000E+000    0.00000E+000
   7.2020   1.00000E+000    0.00000E+000
   7.2060   1.00000E+000    0.00000E+000
   7.2080   1.00000E+000    0.00000E+000
   7.2110   1.00000E+000    0.00000E+000
   7.2140   1.00000E+000    0.00000E+000
   7.2150   1.00000E+000    0.00000E+000
   7.2180   1.00000E+000    0.00000E+000
   7.2210   1.00000E+000    0.00000E+000
   7.2230   1.00000E+000    0.00000E+000
   7.2270   1.00000E+000    0.00000E+000
   7.2310   1.00000E+000    0.00000E+000
   7.2340   1.00000E+000    0.00000E+000
   7.2370   1.00000E+000    0.00000E+000
   7.2410   1.00000E+000    0.00000E+000
   7.2430   1.00000E+000    0.00000E+000
   7.2450   1.00000E+000    0.00000E+000
   7.2480   1.00000E+000    0.00000E+000
   7.2500   1.00000E+000    0.00000E+000
   7.2540   1.00000E+000    0.00000E+000
   7.2570   1.00000E+000    0.00000E+000
   7.2590   1.00000E+000    0.00000E+000
   7.2620   1.00000E+000    0.00000E+000
   7.2640   1.00000E+000    0.00000E+000
   7.2670   1.00000E+000    0.00000E+000
   7.2710   1.00000E+000    0.00000E+000
   7.2730   1.00000E+000    0.00000E+000
   7.2760   1.00000E+000    0.00000E+000
   7.2780   1.00000E+000    0.00000E+000
   7.2800   1.00000E+000    0.00000E+000
   7.2840   1.00000E+000    0.00000E+000
   7.2860   1.00000E+000    0.00000E+000
   7.2890   1.00000E+000    0.00000E+000
   7.2920   1.00000E+000    0.00000E+000
   7.2950   1.00000E+000    0.00000E+000
   7.2970   1.00000E+000    0.00000E+000
   7.3000   1.00000E+000    0.00000E+000
