# Supplementary material for: Rationally seeded computational protein design of ɑ-helical barrels
Source: Nat Chem Biol. 2024 Jun 20;20(8):991–9. doi: 10.1038/s41589-024-01642-0 (PMC11288890; doi:10.1038/s41589-024-01642-0)
Supplement: Supplementary file 5 — PDB files used for making figure panels h–j. [file 41589_2024_1642_MOESM5_ESM.zip › KIA_RP_RSPD_NatChemBiol_data_Figure3/sc-CC-7-LI_panels_c-g/AUC_panel_e/LI_SV_raw/00008.RA1]

HeptLI
R 1 20.0 40000 0006663 4.1730E10 275 1 
   5.8010   1.00000E+000    0.00000E+000
   5.8030   1.00000E+000    0.00000E+000
   5.8040   1.00000E+000    0.00000E+000
   5.8060   1.00000E+000    0.00000E+000
   5.8070   1.00000E+000    0.00000E+000
   5.8080   1.00000E+000    0.00000E+000
   5.8090   1.00000E+000    0.00000E+000
   5.8100   1.00000E+000    0.00000E+000
   5.8110   1.00000E+000    0.00000E+000
   5.8120   1.00000E+000    0.00000E+000
   5.8130   1.00000E+000    0.00000E+000
   5.8140   1.00000E+000    0.00000E+000
   5.8150   1.00000E+000    0.00000E+000
   5.8160   1.00000E+000    0.00000E+000
   5.8170   1.00000E+000    0.00000E+000
   5.8180   1.00000E+000    0.00000E+000
   5.8190   1.00000E+000    0.00000E+000
   5.8200   1.00000E+000    0.00000E+000
   5.8210   1.00000E+000    0.00000E+000
   5.8220   1.00000E+000    0.00000E+000
   5.8240   1.00000E+000    0.00000E+000
   5.8260   1.00000E+000    0.00000E+000
   5.8280   1.00000E+000    0.00000E+000
   5.8300   1.00000E+000    0.00000E+000
   5.8310   1.00000E+000    0.00000E+000
   5.8320  -3.19660E+000    0.00000E+000
   5.8330   1.00000E+000    0.00000E+000
   5.8340  -1.33490E+000    0.00000E+000
   5.8350  -9.59600E-001    0.00000E+000
   5.8360  -8.97700E-001    0.00000E+000
   5.8380  -8.25200E-001    0.00000E+000
   5.8400  -6.80800E-001    0.00000E+000
   5.8410  -7.39300E-001    0.00000E+000
   5.8430  -6.88300E-001    0.00000E+000
   5.8450  -7.34300E-001    0.00000E+000
   5.8460  -8.15800E-001    0.00000E+000
   5.8470  -9.43200E-001    0.00000E+000
   5.8480  -1.07190E+000    0.00000E+000
   5.8490  -1.46080E+000    0.00000E+000
   5.8510  -1.49760E+000    0.00000E+000
   5.8540  -1.65800E+000    0.00000E+000
   5.8560  -1.64880E+000    0.00000E+000
   5.8580  -1.65380E+000    0.00000E+000
   5.8620  -1.52720E+000    0.00000E+000
   5.8630  -1.13990E+000    0.00000E+000
   5.8650  -9.91500E-001    0.00000E+000
   5.8670  -8.13900E-001    0.00000E+000
   5.8680  -7.79000E-001    0.00000E+000
   5.8700  -6.35500E-001    0.00000E+000
   5.8720  -3.84700E-001    0.00000E+000
   5.8730  -3.91200E-001    0.00000E+000
   5.8760  -3.27100E-001    0.00000E+000
   5.8770  -1.66400E-001    0.00000E+000
   5.8790  -1.32500E-001    0.00000E+000
   5.8810  -7.15000E-002    0.00000E+000
   5.8820  -6.11000E-002    0.00000E+000
   5.8840  -3.10000E-002    0.00000E+000
   5.8860  -3.59000E-002    0.00000E+000
   5.8880  -1.65000E-002    0.00000E+000
   5.8890  -2.21000E-002    0.00000E+000
   5.8910  -2.19000E-002    0.00000E+000
   5.8930  -7.10000E-003    0.00000E+000
   5.8960  -3.60000E-003    0.00000E+000
   5.8970  -1.78000E-002    0.00000E+000
   5.8990  -2.30000E-003    0.00000E+000
   5.9000  -1.10000E-002    0.00000E+000
   5.9010  -7.00000E-003    0.00000E+000
   5.9030   1.10000E-003    0.00000E+000
   5.9050  -5.20000E-003    0.00000E+000
   5.9060  -1.69000E-002    0.00000E+000
   5.9080  -1.24000E-002    0.00000E+000
   5.9090   3.80000E-003    0.00000E+000
   5.9110  -1.03000E-002    0.00000E+000
   5.9130  -6.50000E-003    0.00000E+000
   5.9150  -7.00000E-004    0.00000E+000
   5.9170  -3.90000E-003    0.00000E+000
   5.9180  -9.00000E-003    0.00000E+000
   5.9200  -9.00000E-003    0.00000E+000
   5.9210   1.60000E-003    0.00000E+000
   5.9230   1.70000E-003    0.00000E+000
   5.9250   8.30000E-003    0.00000E+000
   5.9280   1.20000E-003    0.00000E+000
   5.9290   1.93000E-002    0.00000E+000
   5.9320  -6.20000E-003    0.00000E+000
   5.9350  -8.20000E-003    0.00000E+000
   5.9360  -5.20000E-003    0.00000E+000
   5.9380  -1.35000E-002    0.00000E+000
   5.9400  -5.00000E-004    0.00000E+000
   5.9420  -1.03000E-002    0.00000E+000
   5.9440   1.07000E-002    0.00000E+000
   5.9470   8.80000E-003    0.00000E+000
   5.9480   1.18000E-002    0.00000E+000
   5.9510   2.63000E-002    0.00000E+000
   5.9540   2.23000E-002    0.00000E+000
   5.9560   3.20000E-003    0.00000E+000
   5.9580   6.90000E-003    0.00000E+000
   5.9620  -3.00000E-004    0.00000E+000
   5.9630  -1.20000E-003    0.00000E+000
   5.9660   1.10000E-003    0.00000E+000
   5.9670  -7.00000E-003    0.00000E+000
   5.9700   2.70000E-003    0.00000E+000
   5.9710  -2.10000E-003    0.00000E+000
   5.9740   6.00000E-004    0.00000E+000
   5.9770  -2.16000E-002    0.00000E+000
   5.9780  -7.00000E-004    0.00000E+000
   5.9790   7.80000E-003    0.00000E+000
   5.9830   8.20000E-003    0.00000E+000
   5.9860  -7.80000E-003    0.00000E+000
   5.9870   1.07000E-002    0.00000E+000
   5.9890   1.25000E-002    0.00000E+000
   5.9900   1.13000E-002    0.00000E+000
   5.9930   8.70000E-003    0.00000E+000
   5.9950   2.90000E-003    0.00000E+000
   5.9960   2.43000E-002    0.00000E+000
   5.9970   2.47000E-002    0.00000E+000
   6.0020   2.96300E-001    0.00000E+000
   6.0050  -7.54100E-001    0.00000E+000
   6.0060  -7.11100E-001    0.00000E+000
   6.0090  -1.92500E-001    0.00000E+000
   6.0120  -3.91000E-002    0.00000E+000
   6.0140  -1.10000E-002    0.00000E+000
   6.0160  -3.25000E-002    0.00000E+000
   6.0190  -3.76000E-002    0.00000E+000
   6.0210  -2.54300E-001    0.00000E+000
   6.0230  -2.72400E-001    0.00000E+000
   6.0250   7.97900E-001    0.00000E+000
   6.0280   3.03600E-001    0.00000E+000
   6.0300   6.76000E-002    0.00000E+000
   6.0320   1.21500E-001    0.00000E+000
   6.0350   1.16500E-001    0.00000E+000
   6.0390   1.64300E-001    0.00000E+000
   6.0410   1.55200E-001    0.00000E+000
   6.0420   1.51600E-001    0.00000E+000
   6.0430   1.51100E-001    0.00000E+000
   6.0440   1.72800E-001    0.00000E+000
   6.0480   1.80700E-001    0.00000E+000
   6.0510   1.84300E-001    0.00000E+000
   6.0540   2.13900E-001    0.00000E+000
   6.0550   2.09600E-001    0.00000E+000
   6.0570   2.31200E-001    0.00000E+000
   6.0580   2.29900E-001    0.00000E+000
   6.0600   2.44100E-001    0.00000E+000
   6.0620   2.49300E-001    0.00000E+000
   6.0660   2.60100E-001    0.00000E+000
   6.0670   2.71700E-001    0.00000E+000
   6.0700   2.82300E-001    0.00000E+000
   6.0720   2.85200E-001    0.00000E+000
   6.0740   3.03500E-001    0.00000E+000
   6.0750   3.00600E-001    0.00000E+000
   6.0780   3.15900E-001    0.00000E+000
   6.0790   3.22200E-001    0.00000E+000
   6.0810   3.37100E-001    0.00000E+000
   6.0850   3.24400E-001    0.00000E+000
   6.0870   3.60600E-001    0.00000E+000
   6.0890   3.70600E-001    0.00000E+000
   6.0920   3.96900E-001    0.00000E+000
   6.0950   3.94600E-001    0.00000E+000
   6.0970   4.07900E-001    0.00000E+000
   6.1010   4.18300E-001    0.00000E+000
   6.1020   4.30100E-001    0.00000E+000
   6.1050   4.31400E-001    0.00000E+000
   6.1060   4.49800E-001    0.00000E+000
   6.1090   4.59300E-001    0.00000E+000
   6.1110   4.54100E-001    0.00000E+000
   6.1130   4.82600E-001    0.00000E+000
   6.1150   4.82700E-001    0.00000E+000
   6.1180   4.89300E-001    0.00000E+000
   6.1190   4.99600E-001    0.00000E+000
   6.1230   5.23400E-001    0.00000E+000
   6.1240   5.32000E-001    0.00000E+000
   6.1280   5.23800E-001    0.00000E+000
   6.1290   5.41700E-001    0.00000E+000
   6.1310   5.31300E-001    0.00000E+000
   6.1330   5.53300E-001    0.00000E+000
   6.1350   5.60800E-001    0.00000E+000
   6.1380   5.70800E-001    0.00000E+000
   6.1400   5.86000E-001    0.00000E+000
   6.1420   5.77200E-001    0.00000E+000
   6.1440   5.77700E-001    0.00000E+000
   6.1460   5.87700E-001    0.00000E+000
   6.1500   6.28000E-001    0.00000E+000
   6.1530   5.93200E-001    0.00000E+000
   6.1560   6.30400E-001    0.00000E+000
   6.1590   6.44000E-001    0.00000E+000
   6.1630   6.36200E-001    0.00000E+000
   6.1670   6.35300E-001    0.00000E+000
   6.1680   6.51700E-001    0.00000E+000
   6.1700   6.66200E-001    0.00000E+000
   6.1720   6.50600E-001    0.00000E+000
   6.1770   6.51100E-001    0.00000E+000
   6.1810   6.60500E-001    0.00000E+000
   6.1830   6.53300E-001    0.00000E+000
   6.1860   6.71200E-001    0.00000E+000
   6.1880   6.79000E-001    0.00000E+000
   6.1890   6.74800E-001    0.00000E+000
   6.1930   6.67500E-001    0.00000E+000
   6.1950   6.76900E-001    0.00000E+000
   6.1990   6.72400E-001    0.00000E+000
   6.2020   6.72500E-001    0.00000E+000
   6.2040   6.69400E-001    0.00000E+000
   6.2060   6.78500E-001    0.00000E+000
   6.2090   6.80400E-001    0.00000E+000
   6.2100   6.88900E-001    0.00000E+000
   6.2130   6.77500E-001    0.00000E+000
   6.2150   6.80000E-001    0.00000E+000
   6.2180   6.81500E-001    0.00000E+000
   6.2210   6.82100E-001    0.00000E+000
   6.2230   6.80600E-001    0.00000E+000
   6.2260   6.93200E-001    0.00000E+000
   6.2280   6.87100E-001    0.00000E+000
   6.2320   7.01800E-001    0.00000E+000
   6.2340   6.85700E-001    0.00000E+000
   6.2360   7.02600E-001    0.00000E+000
   6.2370   6.81000E-001    0.00000E+000
   6.2410   6.89500E-001    0.00000E+000
   6.2430   6.89000E-001    0.00000E+000
   6.2460   6.77600E-001    0.00000E+000
   6.2480   6.91400E-001    0.00000E+000
   6.2500   7.00600E-001    0.00000E+000
   6.2520   6.98200E-001    0.00000E+000
   6.2540   6.96000E-001    0.00000E+000
   6.2560   6.85600E-001    0.00000E+000
   6.2590   6.90800E-001    0.00000E+000
   6.2610   7.10300E-001    0.00000E+000
   6.2620   6.86200E-001    0.00000E+000
   6.2670   7.09400E-001    0.00000E+000
   6.2690   6.88700E-001    0.00000E+000
   6.2710   6.89800E-001    0.00000E+000
   6.2740   6.84700E-001    0.00000E+000
   6.2770   6.90900E-001    0.00000E+000
   6.2780   6.94600E-001    0.00000E+000
   6.2830   6.85600E-001    0.00000E+000
   6.2840   7.00900E-001    0.00000E+000
   6.2860   6.88700E-001    0.00000E+000
   6.2910   7.09100E-001    0.00000E+000
   6.2920   7.06300E-001    0.00000E+000
   6.2960   6.91600E-001    0.00000E+000
   6.3000   7.01400E-001    0.00000E+000
   6.3010   7.01900E-001    0.00000E+000
   6.3030   7.09100E-001    0.00000E+000
   6.3050   6.82100E-001    0.00000E+000
   6.3090   6.93300E-001    0.00000E+000
   6.3140   6.89500E-001    0.00000E+000
   6.3150   6.78900E-001    0.00000E+000
   6.3200   6.79600E-001    0.00000E+000
   6.3210   7.04000E-001    0.00000E+000
   6.3230   6.84300E-001    0.00000E+000
   6.3240   7.02800E-001    0.00000E+000
   6.3280   6.94300E-001    0.00000E+000
   6.3290   6.95800E-001    0.00000E+000
   6.3350   6.85600E-001    0.00000E+000
   6.3360   7.01900E-001    0.00000E+000
   6.3390   7.26300E-001    0.00000E+000
   6.3410   7.00400E-001    0.00000E+000
   6.3430   6.79900E-001    0.00000E+000
   6.3460   7.07800E-001    0.00000E+000
   6.3480   6.97800E-001    0.00000E+000
   6.3490   6.90500E-001    0.00000E+000
   6.3530   6.92200E-001    0.00000E+000
   6.3580   7.00800E-001    0.00000E+000
   6.3600   6.99200E-001    0.00000E+000
   6.3610   6.89000E-001    0.00000E+000
   6.3640   6.89200E-001    0.00000E+000
   6.3670   6.93900E-001    0.00000E+000
   6.3690   7.03800E-001    0.00000E+000
   6.3720   6.89600E-001    0.00000E+000
   6.3780   6.95000E-001    0.00000E+000
   6.3790   6.95100E-001    0.00000E+000
   6.3810   7.18000E-001    0.00000E+000
   6.3850   6.89700E-001    0.00000E+000
   6.3900   6.91800E-001    0.00000E+000
   6.3910   6.88500E-001    0.00000E+000
   6.3940   7.05000E-001    0.00000E+000
   6.4000   6.99300E-001    0.00000E+000
   6.4010   6.85100E-001    0.00000E+000
   6.4060   6.94400E-001    0.00000E+000
   6.4120   6.85000E-001    0.00000E+000
   6.4170   6.85100E-001    0.00000E+000
   6.4180   6.92700E-001    0.00000E+000
   6.4240   6.98800E-001    0.00000E+000
   6.4270   6.84800E-001    0.00000E+000
   6.4290   6.90700E-001    0.00000E+000
   6.4310   7.18600E-001    0.00000E+000
   6.4340   6.79200E-001    0.00000E+000
   6.4360   6.97100E-001    0.00000E+000
   6.4390   6.88700E-001    0.00000E+000
   6.4400   7.13000E-001    0.00000E+000
   6.4450   7.15500E-001    0.00000E+000
   6.4460   7.06800E-001    0.00000E+000
   6.4500   6.93100E-001    0.00000E+000
   6.4510   7.01200E-001    0.00000E+000
   6.4540   6.92800E-001    0.00000E+000
   6.4570   6.94000E-001    0.00000E+000
   6.4590   6.79000E-001    0.00000E+000
   6.4620   6.98600E-001    0.00000E+000
   6.4640   6.90700E-001    0.00000E+000
   6.4660   7.06900E-001    0.00000E+000
   6.4680   6.96000E-001    0.00000E+000
   6.4720   6.97400E-001    0.00000E+000
   6.4730   6.98800E-001    0.00000E+000
   6.4770   6.90100E-001    0.00000E+000
   6.4780   6.84400E-001    0.00000E+000
   6.4800   6.86700E-001    0.00000E+000
   6.4820   6.92200E-001    0.00000E+000
   6.4840   7.03500E-001    0.00000E+000
   6.4880   7.19600E-001    0.00000E+000
   6.4900   6.94200E-001    0.00000E+000
   6.4930   7.08300E-001    0.00000E+000
   6.4950   6.93300E-001    0.00000E+000
   6.4970   6.88600E-001    0.00000E+000
   6.5000   6.99300E-001    0.00000E+000
   6.5040   7.07500E-001    0.00000E+000
   6.5060   6.74300E-001    0.00000E+000
   6.5090   7.08800E-001    0.00000E+000
   6.5110   7.00500E-001    0.00000E+000
   6.5130   6.97600E-001    0.00000E+000
   6.5140   6.99000E-001    0.00000E+000
   6.5160   6.92000E-001    0.00000E+000
   6.5180   7.04800E-001    0.00000E+000
   6.5210   7.08500E-001    0.00000E+000
   6.5230   6.93100E-001    0.00000E+000
   6.5250   6.87300E-001    0.00000E+000
   6.5280   6.84600E-001    0.00000E+000
   6.5320   6.93500E-001    0.00000E+000
   6.5340   7.02200E-001    0.00000E+000
   6.5360   7.03600E-001    0.00000E+000
   6.5380   6.82200E-001    0.00000E+000
   6.5410   6.75500E-001    0.00000E+000
   6.5440   7.02200E-001    0.00000E+000
   6.5460   6.83300E-001    0.00000E+000
   6.5480   7.03100E-001    0.00000E+000
   6.5510   6.72700E-001    0.00000E+000
   6.5530   6.98300E-001    0.00000E+000
   6.5550   7.13900E-001    0.00000E+000
   6.5570   7.06900E-001    0.00000E+000
   6.5600   7.02400E-001    0.00000E+000
   6.5620   6.94900E-001    0.00000E+000
   6.5670   6.94100E-001    0.00000E+000
   6.5700   6.92900E-001    0.00000E+000
   6.5730   7.04000E-001    0.00000E+000
   6.5750   7.27000E-001    0.00000E+000
   6.5760   7.09800E-001    0.00000E+000
   6.5790   6.89300E-001    0.00000E+000
   6.5810   6.99100E-001    0.00000E+000
   6.5830   6.90500E-001    0.00000E+000
   6.5870   7.12500E-001    0.00000E+000
   6.5890   6.93700E-001    0.00000E+000
   6.5910   7.04000E-001    0.00000E+000
   6.5940   6.92100E-001    0.00000E+000
   6.5970   6.96300E-001    0.00000E+000
   6.5990   6.99700E-001    0.00000E+000
   6.6020   6.95500E-001    0.00000E+000
   6.6040   7.01400E-001    0.00000E+000
   6.6060   6.86100E-001    0.00000E+000
   6.6100   6.95500E-001    0.00000E+000
   6.6130   6.90500E-001    0.00000E+000
   6.6150   7.02200E-001    0.00000E+000
   6.6170   6.83500E-001    0.00000E+000
   6.6190   7.03000E-001    0.00000E+000
   6.6210   6.96700E-001    0.00000E+000
   6.6230   6.97600E-001    0.00000E+000
   6.6270   7.21100E-001    0.00000E+000
   6.6290   6.90100E-001    0.00000E+000
   6.6310   7.07300E-001    0.00000E+000
   6.6330   6.89800E-001    0.00000E+000
   6.6350   6.86400E-001    0.00000E+000
   6.6370   6.87100E-001    0.00000E+000
   6.6400   6.88700E-001    0.00000E+000
   6.6430   6.90800E-001    0.00000E+000
   6.6450   6.97200E-001    0.00000E+000
   6.6470   6.87500E-001    0.00000E+000
   6.6510   7.02000E-001    0.00000E+000
   6.6540   7.06200E-001    0.00000E+000
   6.6560   7.18200E-001    0.00000E+000
   6.6600   6.98700E-001    0.00000E+000
   6.6620   6.79200E-001    0.00000E+000
   6.6660   7.06200E-001    0.00000E+000
   6.6680   7.02600E-001    0.00000E+000
   6.6700   6.93700E-001    0.00000E+000
   6.6730   6.93900E-001    0.00000E+000
   6.6740   7.04900E-001    0.00000E+000
   6.6770   6.98400E-001    0.00000E+000
   6.6810   6.98600E-001    0.00000E+000
   6.6840   7.07300E-001    0.00000E+000
   6.6880   6.87000E-001    0.00000E+000
   6.6920   6.84700E-001    0.00000E+000
   6.6930   7.06900E-001    0.00000E+000
   6.6960   6.88700E-001    0.00000E+000
   6.6990   6.98100E-001    0.00000E+000
   6.7010   6.98500E-001    0.00000E+000
   6.7060   7.00200E-001    0.00000E+000
   6.7080   6.92200E-001    0.00000E+000
   6.7110   6.94200E-001    0.00000E+000
   6.7130   7.04000E-001    0.00000E+000
   6.7150   7.11300E-001    0.00000E+000
   6.7190   7.02500E-001    0.00000E+000
   6.7200   7.02300E-001    0.00000E+000
   6.7240   6.93300E-001    0.00000E+000
   6.7280   6.81100E-001    0.00000E+000
   6.7290   6.99000E-001    0.00000E+000
   6.7310   7.04000E-001    0.00000E+000
   6.7340   6.85100E-001    0.00000E+000
   6.7370   6.88600E-001    0.00000E+000
   6.7390   7.08100E-001    0.00000E+000
   6.7410   7.06700E-001    0.00000E+000
   6.7450   7.17600E-001    0.00000E+000
   6.7480   6.94600E-001    0.00000E+000
   6.7500   7.16400E-001    0.00000E+000
   6.7520   7.00300E-001    0.00000E+000
   6.7550   7.03800E-001    0.00000E+000
   6.7570   6.81900E-001    0.00000E+000
   6.7600   6.83200E-001    0.00000E+000
   6.7640   7.14900E-001    0.00000E+000
   6.7660   6.84200E-001    0.00000E+000
   6.7680   6.98200E-001    0.00000E+000
   6.7710   6.90800E-001    0.00000E+000
   6.7740   6.95300E-001    0.00000E+000
   6.7750   6.95100E-001    0.00000E+000
   6.7780   6.89800E-001    0.00000E+000
   6.7830   6.96200E-001    0.00000E+000
   6.7840   7.07300E-001    0.00000E+000
   6.7870   7.07600E-001    0.00000E+000
   6.7910   6.93700E-001    0.00000E+000
   6.7940   7.11600E-001    0.00000E+000
   6.7960   6.89500E-001    0.00000E+000
   6.7970   6.94000E-001    0.00000E+000
   6.8000   6.91500E-001    0.00000E+000
   6.8030   6.98400E-001    0.00000E+000
   6.8050   7.06100E-001    0.00000E+000
   6.8090   6.78300E-001    0.00000E+000
   6.8100   7.00800E-001    0.00000E+000
   6.8140   6.88700E-001    0.00000E+000
   6.8160   6.86700E-001    0.00000E+000
   6.8180   7.02800E-001    0.00000E+000
   6.8200   6.94800E-001    0.00000E+000
   6.8220   7.01600E-001    0.00000E+000
   6.8260   6.94000E-001    0.00000E+000
   6.8280   7.06300E-001    0.00000E+000
   6.8300   7.03200E-001    0.00000E+000
   6.8330   7.13200E-001    0.00000E+000
   6.8370   7.25000E-001    0.00000E+000
   6.8400   7.11200E-001    0.00000E+000
   6.8410   7.00700E-001    0.00000E+000
   6.8440   6.88400E-001    0.00000E+000
   6.8460   6.77300E-001    0.00000E+000
   6.8480   7.01400E-001    0.00000E+000
   6.8530   6.88300E-001    0.00000E+000
   6.8560   6.99900E-001    0.00000E+000
   6.8570   6.89300E-001    0.00000E+000
   6.8620   7.02500E-001    0.00000E+000
   6.8640   6.97000E-001    0.00000E+000
   6.8670   6.85400E-001    0.00000E+000
   6.8690   7.09900E-001    0.00000E+000
   6.8720   6.95900E-001    0.00000E+000
   6.8740   6.85700E-001    0.00000E+000
   6.8760   7.04000E-001    0.00000E+000
   6.8810   6.88500E-001    0.00000E+000
   6.8830   6.95000E-001    0.00000E+000
   6.8860   7.00400E-001    0.00000E+000
   6.8880   6.89400E-001    0.00000E+000
   6.8900   6.97100E-001    0.00000E+000
   6.8940   6.84600E-001    0.00000E+000
   6.8950   7.04900E-001    0.00000E+000
   6.8980   7.08800E-001    0.00000E+000
   6.9010   6.86100E-001    0.00000E+000
   6.9030   7.01200E-001    0.00000E+000
   6.9060   6.99900E-001    0.00000E+000
   6.9080   7.23700E-001    0.00000E+000
   6.9120   7.21800E-001    0.00000E+000
   6.9150   7.31900E-001    0.00000E+000
   6.9180   6.86100E-001    0.00000E+000
   6.9200   7.13500E-001    0.00000E+000
   6.9220   7.06800E-001    0.00000E+000
   6.9250   7.09100E-001    0.00000E+000
   6.9270   7.19000E-001    0.00000E+000
   6.9280   6.87000E-001    0.00000E+000
   6.9350   7.15600E-001    0.00000E+000
   6.9360   6.90900E-001    0.00000E+000
   6.9400   6.99800E-001    0.00000E+000
   6.9430   6.78800E-001    0.00000E+000
   6.9480   7.05500E-001    0.00000E+000
   6.9490   7.00400E-001    0.00000E+000
   6.9520   6.81300E-001    0.00000E+000
   6.9570   7.12600E-001    0.00000E+000
   6.9580   6.94900E-001    0.00000E+000
   6.9610   7.07100E-001    0.00000E+000
   6.9640   6.98300E-001    0.00000E+000
   6.9650   7.00100E-001    0.00000E+000
   6.9700   7.07300E-001    0.00000E+000
   6.9720   6.95200E-001    0.00000E+000
   6.9740   6.94400E-001    0.00000E+000
   6.9790   7.08000E-001    0.00000E+000
   6.9810   7.04600E-001    0.00000E+000
   6.9840   6.97400E-001    0.00000E+000
   6.9870   7.01900E-001    0.00000E+000
   6.9900   7.13500E-001    0.00000E+000
   6.9920   6.92500E-001    0.00000E+000
   6.9950   7.12500E-001    0.00000E+000
   6.9980   7.13000E-001    0.00000E+000
   7.0020   7.03900E-001    0.00000E+000
   7.0040   6.93200E-001    0.00000E+000
   7.0060   7.05300E-001    0.00000E+000
   7.0100   7.16800E-001    0.00000E+000
   7.0120   7.15500E-001    0.00000E+000
   7.0140   7.15600E-001    0.00000E+000
   7.0160   7.13700E-001    0.00000E+000
   7.0190   7.07400E-001    0.00000E+000
   7.0220   7.15400E-001    0.00000E+000
   7.0250   6.83900E-001    0.00000E+000
   7.0270   7.20000E-001    0.00000E+000
   7.0300   7.04800E-001    0.00000E+000
   7.0330   7.00200E-001    0.00000E+000
   7.0340   7.22000E-001    0.00000E+000
   7.0360   7.15000E-001    0.00000E+000
   7.0410   7.25600E-001    0.00000E+000
   7.0440   7.13000E-001    0.00000E+000
   7.0460   7.10900E-001    0.00000E+000
   7.0490   7.25300E-001    0.00000E+000
   7.0530   7.30000E-001    0.00000E+000
   7.0550   7.27800E-001    0.00000E+000
   7.0580   7.21600E-001    0.00000E+000
   7.0590   7.28900E-001    0.00000E+000
   7.0620   7.40400E-001    0.00000E+000
   7.0660   7.60900E-001    0.00000E+000
   7.0680   7.51500E-001    0.00000E+000
   7.0710   7.38400E-001    0.00000E+000
   7.0740   7.42100E-001    0.00000E+000
   7.0760   7.42400E-001    0.00000E+000
   7.0780   7.61300E-001    0.00000E+000
   7.0800   7.68500E-001    0.00000E+000
   7.0850   7.43200E-001    0.00000E+000
   7.0870   7.78400E-001    0.00000E+000
   7.0900   7.95800E-001    0.00000E+000
   7.0920   7.90100E-001    0.00000E+000
   7.0940   8.28300E-001    0.00000E+000
   7.0990   8.22400E-001    0.00000E+000
   7.1010   8.54000E-001    0.00000E+000
   7.1030   8.76600E-001    0.00000E+000
   7.1060   8.91000E-001    0.00000E+000
   7.1080   9.21800E-001    0.00000E+000
   7.1130   9.42200E-001    0.00000E+000
   7.1170   9.42600E-001    0.00000E+000
   7.1190   9.91200E-001    0.00000E+000
   7.1220   1.00900E+000    0.00000E+000
   7.1240   1.06630E+000    0.00000E+000
   7.1260   1.04660E+000    0.00000E+000
   7.1300   1.07860E+000    0.00000E+000
   7.1330   1.13960E+000    0.00000E+000
   7.1360   1.25510E+000    0.00000E+000
   7.1380   1.30410E+000    0.00000E+000
   7.1420   1.34370E+000    0.00000E+000
   7.1440   1.35800E+000    0.00000E+000
   7.1470   1.58140E+000    0.00000E+000
   7.1510   1.89880E+000    0.00000E+000
   7.1540   1.88850E+000    0.00000E+000
   7.1560   1.43550E+000    0.00000E+000
   7.1610   1.32810E+000    0.00000E+000
   7.1650   1.05850E+000    0.00000E+000
   7.1670   1.65500E+000    0.00000E+000
   7.1690   1.02890E+000    0.00000E+000
   7.1730   1.11350E+000    0.00000E+000
   7.1760   8.74900E-001    0.00000E+000
   7.1770   9.54300E-001    0.00000E+000
   7.1810   1.00000E+000    0.00000E+000
   7.1830   1.00000E+000    0.00000E+000
   7.1860   1.00000E+000    0.00000E+000
   7.1890   1.00000E+000    0.00000E+000
   7.1910   1.00000E+000    0.00000E+000
   7.1930   1.00000E+000    0.00000E+000
   7.1950   1.00000E+000    0.00000E+000
   7.1990   1.00000E+000    0.00000E+000
   7.2020   1.00000E+000    0.00000E+000
   7.2060   1.00000E+000    0.00000E+000
   7.2090   1.00000E+000    0.00000E+000
   7.2130   1.00000E+000    0.00000E+000
   7.2170   1.00000E+000    0.00000E+000
   7.2180   1.00000E+000    0.00000E+000
   7.2210   1.00000E+000    0.00000E+000
   7.2230   1.00000E+000    0.00000E+000
   7.2270   1.00000E+000    0.00000E+000
   7.2300   1.00000E+000    0.00000E+000
   7.2320   1.00000E+000    0.00000E+000
   7.2360   1.00000E+000    0.00000E+000
   7.2380   1.00000E+000    0.00000E+000
   7.2410   1.00000E+000    0.00000E+000
   7.2450   1.00000E+000    0.00000E+000
   7.2480   1.00000E+000    0.00000E+000
   7.2500   1.00000E+000    0.00000E+000
   7.2530   1.00000E+000    0.00000E+000
   7.2560   1.00000E+000    0.00000E+000
   7.2570   1.00000E+000    0.00000E+000
   7.2620   1.00000E+000    0.00000E+000
   7.2640   1.00000E+000    0.00000E+000
   7.2670   1.00000E+000    0.00000E+000
   7.2710   1.00000E+000    0.00000E+000
   7.2760   1.00000E+000    0.00000E+000
   7.2780   1.00000E+000    0.00000E+000
   7.2800   1.00000E+000    0.00000E+000
   7.2840   1.00000E+000    0.00000E+000
   7.2860   1.00000E+000    0.00000E+000
   7.2890   1.00000E+000    0.00000E+000
   7.2920   1.00000E+000    0.00000E+000
   7.2950   1.00000E+000    0.00000E+000
   7.2970   1.00000E+000    0.00000E+000
   7.3000   1.00000E+000    0.00000E+000
