# Supplementary material for: Rationally seeded computational protein design of ɑ-helical barrels
Source: Nat Chem Biol. 2024 Jun 20;20(8):991–9. doi: 10.1038/s41589-024-01642-0 (PMC11288890; doi:10.1038/s41589-024-01642-0)
Supplement: Supplementary file 5 — PDB files used for making figure panels h–j. [file 41589_2024_1642_MOESM5_ESM.zip › KIA_RP_RSPD_NatChemBiol_data_Figure3/sc-CC-7-LI_panels_c-g/AUC_panel_e/LI_SV_raw/00020.RA1]

HeptLI
R 1 20.0 40000 0010257 1.0480E11 275 1 
   5.8000   1.00000E+000    0.00000E+000
   5.8020   1.00000E+000    0.00000E+000
   5.8030   1.00000E+000    0.00000E+000
   5.8050   1.00000E+000    0.00000E+000
   5.8070   1.00000E+000    0.00000E+000
   5.8080   1.00000E+000    0.00000E+000
   5.8090   1.00000E+000    0.00000E+000
   5.8100   1.00000E+000    0.00000E+000
   5.8120   1.00000E+000    0.00000E+000
   5.8150   1.00000E+000    0.00000E+000
   5.8170   1.00000E+000    0.00000E+000
   5.8190   1.00000E+000    0.00000E+000
   5.8210   1.00000E+000    0.00000E+000
   5.8220   1.00000E+000    0.00000E+000
   5.8240   1.00000E+000    0.00000E+000
   5.8260   1.00000E+000    0.00000E+000
   5.8280   1.00000E+000    0.00000E+000
   5.8300   1.00000E+000    0.00000E+000
   5.8310   1.00000E+000    0.00000E+000
   5.8330   1.00000E+000    0.00000E+000
   5.8340  -1.33510E+000    0.00000E+000
   5.8350  -1.39770E+000    0.00000E+000
   5.8360  -1.06430E+000    0.00000E+000
   5.8370  -1.01200E+000    0.00000E+000
   5.8380  -7.61800E-001    0.00000E+000
   5.8400  -5.32000E-001    0.00000E+000
   5.8420  -7.17200E-001    0.00000E+000
   5.8430  -9.08500E-001    0.00000E+000
   5.8450  -6.55700E-001    0.00000E+000
   5.8460  -8.66400E-001    0.00000E+000
   5.8480  -9.92300E-001    0.00000E+000
   5.8490  -1.37480E+000    0.00000E+000
   5.8510  -1.49130E+000    0.00000E+000
   5.8540  -1.67400E+000    0.00000E+000
   5.8560  -1.70610E+000    0.00000E+000
   5.8580  -1.61400E+000    0.00000E+000
   5.8600  -1.66050E+000    0.00000E+000
   5.8620  -1.57410E+000    0.00000E+000
   5.8630  -1.35450E+000    0.00000E+000
   5.8650  -1.21130E+000    0.00000E+000
   5.8670  -1.13350E+000    0.00000E+000
   5.8690  -8.40100E-001    0.00000E+000
   5.8700  -5.97600E-001    0.00000E+000
   5.8710  -4.47100E-001    0.00000E+000
   5.8740  -3.82000E-001    0.00000E+000
   5.8760  -3.16300E-001    0.00000E+000
   5.8780  -2.17900E-001    0.00000E+000
   5.8790  -1.70500E-001    0.00000E+000
   5.8810  -5.19000E-002    0.00000E+000
   5.8840  -3.80000E-002    0.00000E+000
   5.8850  -3.50000E-002    0.00000E+000
   5.8880  -2.16000E-002    0.00000E+000
   5.8910   7.10000E-003    0.00000E+000
   5.8930  -1.06000E-002    0.00000E+000
   5.8940  -1.72000E-002    0.00000E+000
   5.8970  -1.06000E-002    0.00000E+000
   5.8980  -1.09000E-002    0.00000E+000
   5.9010   4.60000E-003    0.00000E+000
   5.9020  -1.30000E-003    0.00000E+000
   5.9050  -6.40000E-003    0.00000E+000
   5.9060  -1.76000E-002    0.00000E+000
   5.9090  -2.09000E-002    0.00000E+000
   5.9110  -3.10000E-003    0.00000E+000
   5.9150   6.10000E-003    0.00000E+000
   5.9160   2.70000E-003    0.00000E+000
   5.9200  -8.80000E-003    0.00000E+000
   5.9230   4.00000E-004    0.00000E+000
   5.9240  -1.10000E-002    0.00000E+000
   5.9260  -6.30000E-003    0.00000E+000
   5.9280  -0.00000E+000    0.00000E+000
   5.9310  -4.90000E-003    0.00000E+000
   5.9320  -1.45000E-002    0.00000E+000
   5.9340  -1.19000E-002    0.00000E+000
   5.9350  -7.60000E-003    0.00000E+000
   5.9380  -1.23000E-002    0.00000E+000
   5.9390   1.13000E-002    0.00000E+000
   5.9400  -7.90000E-003    0.00000E+000
   5.9430   2.80000E-003    0.00000E+000
   5.9440   3.20000E-003    0.00000E+000
   5.9470   2.19000E-002    0.00000E+000
   5.9480   1.86000E-002    0.00000E+000
   5.9510   3.22000E-002    0.00000E+000
   5.9520   3.81000E-002    0.00000E+000
   5.9560  -3.60000E-003    0.00000E+000
   5.9570   7.10000E-003    0.00000E+000
   5.9590  -6.00000E-004    0.00000E+000
   5.9610   2.20000E-003    0.00000E+000
   5.9630  -9.20000E-003    0.00000E+000
   5.9650  -3.40000E-003    0.00000E+000
   5.9680  -4.60000E-003    0.00000E+000
   5.9700   5.30000E-003    0.00000E+000
   5.9710   2.10000E-003    0.00000E+000
   5.9740  -1.36000E-002    0.00000E+000
   5.9770  -1.41000E-002    0.00000E+000
   5.9790   1.70000E-003    0.00000E+000
   5.9800   5.20000E-003    0.00000E+000
   5.9830   3.10000E-003    0.00000E+000
   5.9840   9.20000E-003    0.00000E+000
   5.9870   5.30000E-003    0.00000E+000
   5.9890  -2.00000E-004    0.00000E+000
   5.9910  -1.08000E-002    0.00000E+000
   5.9920   1.14000E-002    0.00000E+000
   5.9950   4.80000E-003    0.00000E+000
   5.9960   1.90000E-003    0.00000E+000
   5.9970   3.32000E-002    0.00000E+000
   6.0020   1.95200E-001    0.00000E+000
   6.0040  -3.07700E-001    0.00000E+000
   6.0050  -7.78900E-001    0.00000E+000
   6.0070  -3.61000E-001    0.00000E+000
   6.0100  -6.26000E-002    0.00000E+000
   6.0110   3.36000E-002    0.00000E+000
   6.0120  -4.23000E-002    0.00000E+000
   6.0160  -1.03000E-002    0.00000E+000
   6.0180  -4.51000E-002    0.00000E+000
   6.0190  -2.58000E-002    0.00000E+000
   6.0210  -3.02100E-001    0.00000E+000
   6.0230   6.27300E-001    0.00000E+000
   6.0280   5.20000E-003    0.00000E+000
   6.0310   4.70000E-003    0.00000E+000
   6.0320   4.04000E-002    0.00000E+000
   6.0340   2.33000E-002    0.00000E+000
   6.0350   3.84000E-002    0.00000E+000
   6.0390   4.12000E-002    0.00000E+000
   6.0400   2.96000E-002    0.00000E+000
   6.0430   3.82000E-002    0.00000E+000
   6.0440   4.80000E-002    0.00000E+000
   6.0490   4.85000E-002    0.00000E+000
   6.0510   4.25000E-002    0.00000E+000
   6.0530   6.02000E-002    0.00000E+000
   6.0560   5.28000E-002    0.00000E+000
   6.0570   5.90000E-002    0.00000E+000
   6.0600   6.67000E-002    0.00000E+000
   6.0620   6.50000E-002    0.00000E+000
   6.0640   5.93000E-002    0.00000E+000
   6.0670   6.79000E-002    0.00000E+000
   6.0700   6.42000E-002    0.00000E+000
   6.0740   7.88000E-002    0.00000E+000
   6.0760   7.44000E-002    0.00000E+000
   6.0780   5.71000E-002    0.00000E+000
   6.0790   8.28000E-002    0.00000E+000
   6.0830   8.72000E-002    0.00000E+000
   6.0840   8.74000E-002    0.00000E+000
   6.0850   8.16000E-002    0.00000E+000
   6.0880   8.57000E-002    0.00000E+000
   6.0900   1.00300E-001    0.00000E+000
   6.0930   1.12600E-001    0.00000E+000
   6.0960   1.07700E-001    0.00000E+000
   6.0990   1.29300E-001    0.00000E+000
   6.1010   1.29600E-001    0.00000E+000
   6.1030   1.17900E-001    0.00000E+000
   6.1050   1.30300E-001    0.00000E+000
   6.1080   1.31800E-001    0.00000E+000
   6.1100   1.24100E-001    0.00000E+000
   6.1120   1.41100E-001    0.00000E+000
   6.1150   1.45400E-001    0.00000E+000
   6.1170   1.41800E-001    0.00000E+000
   6.1200   1.63200E-001    0.00000E+000
   6.1220   1.61500E-001    0.00000E+000
   6.1260   1.72900E-001    0.00000E+000
   6.1280   1.65500E-001    0.00000E+000
   6.1310   1.74000E-001    0.00000E+000
   6.1330   1.99900E-001    0.00000E+000
   6.1350   1.98200E-001    0.00000E+000
   6.1400   1.95900E-001    0.00000E+000
   6.1420   2.02800E-001    0.00000E+000
   6.1430   2.07300E-001    0.00000E+000
   6.1450   2.19900E-001    0.00000E+000
   6.1480   2.36700E-001    0.00000E+000
   6.1490   2.32200E-001    0.00000E+000
   6.1520   2.45900E-001    0.00000E+000
   6.1540   2.54700E-001    0.00000E+000
   6.1560   2.56300E-001    0.00000E+000
   6.1590   2.70200E-001    0.00000E+000
   6.1620   2.56700E-001    0.00000E+000
   6.1640   2.77800E-001    0.00000E+000
   6.1670   2.75600E-001    0.00000E+000
   6.1690   3.00200E-001    0.00000E+000
   6.1710   2.99000E-001    0.00000E+000
   6.1750   3.08100E-001    0.00000E+000
   6.1790   3.21800E-001    0.00000E+000
   6.1810   3.28000E-001    0.00000E+000
   6.1830   3.43200E-001    0.00000E+000
   6.1860   3.34600E-001    0.00000E+000
   6.1890   3.38300E-001    0.00000E+000
   6.1920   3.33600E-001    0.00000E+000
   6.1940   3.61600E-001    0.00000E+000
   6.1970   3.63300E-001    0.00000E+000
   6.2000   3.73800E-001    0.00000E+000
   6.2030   3.58900E-001    0.00000E+000
   6.2040   3.83900E-001    0.00000E+000
   6.2060   3.84800E-001    0.00000E+000
   6.2090   3.88900E-001    0.00000E+000
   6.2110   4.07000E-001    0.00000E+000
   6.2140   4.07200E-001    0.00000E+000
   6.2160   4.18000E-001    0.00000E+000
   6.2180   4.24400E-001    0.00000E+000
   6.2220   4.46800E-001    0.00000E+000
   6.2230   4.24800E-001    0.00000E+000
   6.2260   4.41600E-001    0.00000E+000
   6.2280   4.64000E-001    0.00000E+000
   6.2320   4.57900E-001    0.00000E+000
   6.2350   4.69200E-001    0.00000E+000
   6.2360   4.68100E-001    0.00000E+000
   6.2370   4.74000E-001    0.00000E+000
   6.2410   4.76100E-001    0.00000E+000
   6.2450   4.81400E-001    0.00000E+000
   6.2460   4.93400E-001    0.00000E+000
   6.2490   5.03000E-001    0.00000E+000
   6.2510   4.95800E-001    0.00000E+000
   6.2530   4.89600E-001    0.00000E+000
   6.2540   5.20400E-001    0.00000E+000
   6.2570   5.15200E-001    0.00000E+000
   6.2600   5.40700E-001    0.00000E+000
   6.2630   5.24900E-001    0.00000E+000
   6.2650   5.39700E-001    0.00000E+000
   6.2680   5.34000E-001    0.00000E+000
   6.2700   5.36400E-001    0.00000E+000
   6.2720   5.47400E-001    0.00000E+000
   6.2750   5.59400E-001    0.00000E+000
   6.2770   5.41200E-001    0.00000E+000
   6.2800   5.62700E-001    0.00000E+000
   6.2810   5.57900E-001    0.00000E+000
   6.2840   5.65100E-001    0.00000E+000
   6.2870   5.62900E-001    0.00000E+000
   6.2910   5.71700E-001    0.00000E+000
   6.2960   5.92800E-001    0.00000E+000
   6.2990   5.83500E-001    0.00000E+000
   6.3010   5.74200E-001    0.00000E+000
   6.3020   5.98900E-001    0.00000E+000
   6.3050   6.08600E-001    0.00000E+000
   6.3090   6.03200E-001    0.00000E+000
   6.3130   6.11400E-001    0.00000E+000
   6.3140   5.97600E-001    0.00000E+000
   6.3170   6.06900E-001    0.00000E+000
   6.3190   6.24900E-001    0.00000E+000
   6.3200   6.03500E-001    0.00000E+000
   6.3240   6.25800E-001    0.00000E+000
   6.3250   6.24500E-001    0.00000E+000
   6.3300   6.12400E-001    0.00000E+000
   6.3320   6.12200E-001    0.00000E+000
   6.3370   6.29500E-001    0.00000E+000
   6.3400   6.29900E-001    0.00000E+000
   6.3450   6.43700E-001    0.00000E+000
   6.3460   6.48100E-001    0.00000E+000
   6.3470   6.30400E-001    0.00000E+000
   6.3500   6.27600E-001    0.00000E+000
   6.3550   6.33500E-001    0.00000E+000
   6.3600   6.40000E-001    0.00000E+000
   6.3620   6.37400E-001    0.00000E+000
   6.3650   6.49600E-001    0.00000E+000
   6.3690   6.48600E-001    0.00000E+000
   6.3700   6.55900E-001    0.00000E+000
   6.3730   6.55900E-001    0.00000E+000
   6.3740   6.59200E-001    0.00000E+000
   6.3780   6.52000E-001    0.00000E+000
   6.3800   6.64500E-001    0.00000E+000
   6.3840   6.61200E-001    0.00000E+000
   6.3850   6.49300E-001    0.00000E+000
   6.3880   6.61200E-001    0.00000E+000
   6.3900   6.69800E-001    0.00000E+000
   6.3930   6.55600E-001    0.00000E+000
   6.3950   6.69100E-001    0.00000E+000
   6.3980   6.47900E-001    0.00000E+000
   6.4010   6.66200E-001    0.00000E+000
   6.4050   6.61300E-001    0.00000E+000
   6.4070   6.51400E-001    0.00000E+000
   6.4100   6.77400E-001    0.00000E+000
   6.4130   6.76400E-001    0.00000E+000
   6.4170   6.60700E-001    0.00000E+000
   6.4200   6.73100E-001    0.00000E+000
   6.4230   6.78000E-001    0.00000E+000
   6.4240   6.76500E-001    0.00000E+000
   6.4270   6.66700E-001    0.00000E+000
   6.4290   6.52400E-001    0.00000E+000
   6.4310   6.78400E-001    0.00000E+000
   6.4340   6.70900E-001    0.00000E+000
   6.4360   6.77800E-001    0.00000E+000
   6.4380   6.73800E-001    0.00000E+000
   6.4400   6.68600E-001    0.00000E+000
   6.4430   6.87400E-001    0.00000E+000
   6.4450   6.72600E-001    0.00000E+000
   6.4480   6.74200E-001    0.00000E+000
   6.4500   6.65700E-001    0.00000E+000
   6.4540   6.64600E-001    0.00000E+000
   6.4560   6.61900E-001    0.00000E+000
   6.4570   6.53600E-001    0.00000E+000
   6.4600   6.82000E-001    0.00000E+000
   6.4610   6.77200E-001    0.00000E+000
   6.4640   6.75000E-001    0.00000E+000
   6.4660   6.61600E-001    0.00000E+000
   6.4720   6.77400E-001    0.00000E+000
   6.4730   6.64800E-001    0.00000E+000
   6.4760   6.77800E-001    0.00000E+000
   6.4770   6.67500E-001    0.00000E+000
   6.4790   6.70700E-001    0.00000E+000
   6.4800   6.73200E-001    0.00000E+000
   6.4820   6.88400E-001    0.00000E+000
   6.4840   6.63100E-001    0.00000E+000
   6.4890   6.82700E-001    0.00000E+000
   6.4910   6.83600E-001    0.00000E+000
   6.4930   6.97300E-001    0.00000E+000
   6.4960   6.64800E-001    0.00000E+000
   6.4980   6.88100E-001    0.00000E+000
   6.5020   6.69900E-001    0.00000E+000
   6.5040   6.57400E-001    0.00000E+000
   6.5060   6.89400E-001    0.00000E+000
   6.5080   6.74500E-001    0.00000E+000
   6.5110   6.77900E-001    0.00000E+000
   6.5120   6.80600E-001    0.00000E+000
   6.5150   6.91800E-001    0.00000E+000
   6.5160   6.79200E-001    0.00000E+000
   6.5180   6.90000E-001    0.00000E+000
   6.5210   6.71200E-001    0.00000E+000
   6.5230   6.74000E-001    0.00000E+000
   6.5260   6.60000E-001    0.00000E+000
   6.5300   6.77500E-001    0.00000E+000
   6.5320   6.79000E-001    0.00000E+000
   6.5350   6.85800E-001    0.00000E+000
   6.5360   6.59500E-001    0.00000E+000
   6.5380   6.67700E-001    0.00000E+000
   6.5430   6.77700E-001    0.00000E+000
   6.5460   6.63300E-001    0.00000E+000
   6.5480   6.79100E-001    0.00000E+000
   6.5500   6.72300E-001    0.00000E+000
   6.5510   6.82000E-001    0.00000E+000
   6.5550   6.80400E-001    0.00000E+000
   6.5570   6.77900E-001    0.00000E+000
   6.5590   6.77600E-001    0.00000E+000
   6.5620   6.72600E-001    0.00000E+000
   6.5650   6.63900E-001    0.00000E+000
   6.5680   6.70000E-001    0.00000E+000
   6.5710   6.73600E-001    0.00000E+000
   6.5730   6.75000E-001    0.00000E+000
   6.5740   6.78600E-001    0.00000E+000
   6.5760   6.66600E-001    0.00000E+000
   6.5780   6.65300E-001    0.00000E+000
   6.5800   6.68400E-001    0.00000E+000
   6.5830   6.79000E-001    0.00000E+000
   6.5850   6.81800E-001    0.00000E+000
   6.5870   6.68100E-001    0.00000E+000
   6.5890   6.57300E-001    0.00000E+000
   6.5930   6.77300E-001    0.00000E+000
   6.5960   6.67100E-001    0.00000E+000
   6.5980   6.76200E-001    0.00000E+000
   6.6000   6.74300E-001    0.00000E+000
   6.6030   6.79400E-001    0.00000E+000
   6.6050   6.73400E-001    0.00000E+000
   6.6070   6.55500E-001    0.00000E+000
   6.6100   6.77100E-001    0.00000E+000
   6.6130   6.71200E-001    0.00000E+000
   6.6150   6.68700E-001    0.00000E+000
   6.6170   6.83900E-001    0.00000E+000
   6.6190   6.72000E-001    0.00000E+000
   6.6210   6.94400E-001    0.00000E+000
   6.6230   6.68700E-001    0.00000E+000
   6.6270   6.69500E-001    0.00000E+000
   6.6320   6.63900E-001    0.00000E+000
   6.6330   6.78300E-001    0.00000E+000
   6.6350   6.71500E-001    0.00000E+000
   6.6370   6.66200E-001    0.00000E+000
   6.6400   6.61900E-001    0.00000E+000
   6.6440   6.72700E-001    0.00000E+000
   6.6450   6.75000E-001    0.00000E+000
   6.6490   6.58100E-001    0.00000E+000
   6.6510   6.63400E-001    0.00000E+000
   6.6520   6.76700E-001    0.00000E+000
   6.6560   6.72700E-001    0.00000E+000
   6.6590   6.85800E-001    0.00000E+000
   6.6610   6.83500E-001    0.00000E+000
   6.6630   6.77700E-001    0.00000E+000
   6.6660   6.76100E-001    0.00000E+000
   6.6700   6.80600E-001    0.00000E+000
   6.6710   6.76600E-001    0.00000E+000
   6.6740   6.78400E-001    0.00000E+000
   6.6750   6.90500E-001    0.00000E+000
   6.6780   6.67700E-001    0.00000E+000
   6.6810   6.77100E-001    0.00000E+000
   6.6850   6.68000E-001    0.00000E+000
   6.6880   6.70400E-001    0.00000E+000
   6.6890   6.74600E-001    0.00000E+000
   6.6920   6.86700E-001    0.00000E+000
   6.6940   6.85300E-001    0.00000E+000
   6.6960   6.83700E-001    0.00000E+000
   6.6990   6.82800E-001    0.00000E+000
   6.7010   6.93400E-001    0.00000E+000
   6.7060   6.79700E-001    0.00000E+000
   6.7080   6.78300E-001    0.00000E+000
   6.7110   6.89700E-001    0.00000E+000
   6.7130   6.78300E-001    0.00000E+000
   6.7150   6.77700E-001    0.00000E+000
   6.7170   6.83700E-001    0.00000E+000
   6.7190   6.61300E-001    0.00000E+000
   6.7230   6.73700E-001    0.00000E+000
   6.7260   6.68100E-001    0.00000E+000
   6.7290   6.73800E-001    0.00000E+000
   6.7310   6.79000E-001    0.00000E+000
   6.7340   6.70400E-001    0.00000E+000
   6.7370   6.60900E-001    0.00000E+000
   6.7380   6.76900E-001    0.00000E+000
   6.7430   6.78300E-001    0.00000E+000
   6.7470   6.71100E-001    0.00000E+000
   6.7490   6.63600E-001    0.00000E+000
   6.7510   6.84100E-001    0.00000E+000
   6.7530   6.90800E-001    0.00000E+000
   6.7550   6.77600E-001    0.00000E+000
   6.7570   6.79600E-001    0.00000E+000
   6.7610   7.07400E-001    0.00000E+000
   6.7640   6.63200E-001    0.00000E+000
   6.7690   6.56700E-001    0.00000E+000
   6.7710   6.42800E-001    0.00000E+000
   6.7740   6.78500E-001    0.00000E+000
   6.7760   6.88000E-001    0.00000E+000
   6.7800   6.84700E-001    0.00000E+000
   6.7830   6.85400E-001    0.00000E+000
   6.7840   6.71300E-001    0.00000E+000
   6.7870   6.77400E-001    0.00000E+000
   6.7920   6.78600E-001    0.00000E+000
   6.7940   6.73000E-001    0.00000E+000
   6.7960   6.87900E-001    0.00000E+000
   6.7990   6.74100E-001    0.00000E+000
   6.8030   6.70800E-001    0.00000E+000
   6.8040   6.84900E-001    0.00000E+000
   6.8070   6.69300E-001    0.00000E+000
   6.8100   6.68200E-001    0.00000E+000
   6.8130   6.55000E-001    0.00000E+000
   6.8170   6.69000E-001    0.00000E+000
   6.8180   6.70200E-001    0.00000E+000
   6.8190   6.91900E-001    0.00000E+000
   6.8230   6.76400E-001    0.00000E+000
   6.8260   6.73400E-001    0.00000E+000
   6.8280   6.68300E-001    0.00000E+000
   6.8310   6.77700E-001    0.00000E+000
   6.8330   6.63900E-001    0.00000E+000
   6.8370   7.05000E-001    0.00000E+000
   6.8400   6.98700E-001    0.00000E+000
   6.8420   6.77500E-001    0.00000E+000
   6.8460   6.63300E-001    0.00000E+000
   6.8480   6.74800E-001    0.00000E+000
   6.8500   6.73000E-001    0.00000E+000
   6.8540   6.85000E-001    0.00000E+000
   6.8560   6.75000E-001    0.00000E+000
   6.8580   6.74500E-001    0.00000E+000
   6.8620   6.73300E-001    0.00000E+000
   6.8640   6.93000E-001    0.00000E+000
   6.8660   6.72300E-001    0.00000E+000
   6.8700   6.81500E-001    0.00000E+000
   6.8710   7.01000E-001    0.00000E+000
   6.8750   6.90200E-001    0.00000E+000
   6.8790   6.63600E-001    0.00000E+000
   6.8810   6.69400E-001    0.00000E+000
   6.8840   6.76900E-001    0.00000E+000
   6.8860   6.85400E-001    0.00000E+000
   6.8880   6.71700E-001    0.00000E+000
   6.8920   6.62500E-001    0.00000E+000
   6.8940   6.79300E-001    0.00000E+000
   6.8970   6.82600E-001    0.00000E+000
   6.9000   6.65000E-001    0.00000E+000
   6.9030   6.61700E-001    0.00000E+000
   6.9070   6.86300E-001    0.00000E+000
   6.9090   6.73500E-001    0.00000E+000
   6.9120   7.09200E-001    0.00000E+000
   6.9150   7.09100E-001    0.00000E+000
   6.9170   6.74200E-001    0.00000E+000
   6.9210   6.78100E-001    0.00000E+000
   6.9220   6.76500E-001    0.00000E+000
   6.9260   6.68600E-001    0.00000E+000
   6.9270   6.92400E-001    0.00000E+000
   6.9310   6.77600E-001    0.00000E+000
   6.9350   6.84100E-001    0.00000E+000
   6.9360   6.80300E-001    0.00000E+000
   6.9390   7.07500E-001    0.00000E+000
   6.9430   6.76800E-001    0.00000E+000
   6.9450   6.87300E-001    0.00000E+000
   6.9500   6.90900E-001    0.00000E+000
   6.9520   6.68700E-001    0.00000E+000
   6.9540   6.84000E-001    0.00000E+000
   6.9570   6.84900E-001    0.00000E+000
   6.9610   6.86800E-001    0.00000E+000
   6.9630   6.79200E-001    0.00000E+000
   6.9640   6.85600E-001    0.00000E+000
   6.9680   6.75000E-001    0.00000E+000
   6.9690   7.06500E-001    0.00000E+000
   6.9720   6.78800E-001    0.00000E+000
   6.9750   6.64900E-001    0.00000E+000
   6.9800   7.06500E-001    0.00000E+000
   6.9810   6.89400E-001    0.00000E+000
   6.9870   6.75000E-001    0.00000E+000
   6.9880   6.79500E-001    0.00000E+000
   6.9900   6.71600E-001    0.00000E+000
   6.9930   6.83000E-001    0.00000E+000
   6.9950   6.86600E-001    0.00000E+000
   6.9980   6.74400E-001    0.00000E+000
   7.0020   6.96800E-001    0.00000E+000
   7.0050   6.93500E-001    0.00000E+000
   7.0080   6.73000E-001    0.00000E+000
   7.0110   6.87800E-001    0.00000E+000
   7.0140   6.87000E-001    0.00000E+000
   7.0150   6.85600E-001    0.00000E+000
   7.0160   6.75900E-001    0.00000E+000
   7.0210   6.85600E-001    0.00000E+000
   7.0230   7.01800E-001    0.00000E+000
   7.0260   7.01800E-001    0.00000E+000
   7.0290   7.04700E-001    0.00000E+000
   7.0320   6.97300E-001    0.00000E+000
   7.0350   7.15600E-001    0.00000E+000
   7.0370   7.04800E-001    0.00000E+000
   7.0410   7.04700E-001    0.00000E+000
   7.0430   7.23300E-001    0.00000E+000
   7.0450   7.02300E-001    0.00000E+000
   7.0490   7.12700E-001    0.00000E+000
   7.0510   7.18500E-001    0.00000E+000
   7.0540   7.18600E-001    0.00000E+000
   7.0560   7.41000E-001    0.00000E+000
   7.0590   7.48400E-001    0.00000E+000
   7.0620   7.28800E-001    0.00000E+000
   7.0650   7.44100E-001    0.00000E+000
   7.0680   7.54300E-001    0.00000E+000
   7.0700   7.66500E-001    0.00000E+000
   7.0720   7.61900E-001    0.00000E+000
   7.0760   7.93100E-001    0.00000E+000
   7.0780   8.16300E-001    0.00000E+000
   7.0810   8.06500E-001    0.00000E+000
   7.0830   8.26600E-001    0.00000E+000
   7.0850   8.51100E-001    0.00000E+000
   7.0890   8.75400E-001    0.00000E+000
   7.0910   8.74300E-001    0.00000E+000
   7.0920   9.08500E-001    0.00000E+000
   7.0970   9.27300E-001    0.00000E+000
   7.1000   9.72700E-001    0.00000E+000
   7.1010   9.83200E-001    0.00000E+000
   7.1050   1.02210E+000    0.00000E+000
   7.1080   1.05240E+000    0.00000E+000
   7.1090   1.05160E+000    0.00000E+000
   7.1120   1.09030E+000    0.00000E+000
   7.1150   1.18470E+000    0.00000E+000
   7.1170   1.18980E+000    0.00000E+000
   7.1210   1.25430E+000    0.00000E+000
   7.1240   1.32350E+000    0.00000E+000
   7.1270   1.37570E+000    0.00000E+000
   7.1290   1.45730E+000    0.00000E+000
   7.1330   1.57130E+000    0.00000E+000
   7.1360   1.69040E+000    0.00000E+000
   7.1380   2.39250E+000    0.00000E+000
   7.1420   2.58080E+000    0.00000E+000
   7.1450   2.54260E+000    0.00000E+000
   7.1470   2.80130E+000    0.00000E+000
   7.1500   2.61310E+000    0.00000E+000
   7.1530   2.00260E+000    0.00000E+000
   7.1560   1.73670E+000    0.00000E+000
   7.1580   1.57970E+000    0.00000E+000
   7.1610   1.34310E+000    0.00000E+000
   7.1630   1.31730E+000    0.00000E+000
   7.1660   1.65270E+000    0.00000E+000
   7.1700   1.77580E+000    0.00000E+000
   7.1720   1.55480E+000    0.00000E+000
   7.1750   9.79700E-001    0.00000E+000
   7.1770   1.00000E+000    0.00000E+000
   7.1790   4.51600E-001    0.00000E+000
   7.1830   1.00000E+000    0.00000E+000
   7.1850   1.00000E+000    0.00000E+000
   7.1880   1.00000E+000    0.00000E+000
   7.1900   1.00000E+000    0.00000E+000
   7.1930   1.00000E+000    0.00000E+000
   7.1970   1.00000E+000    0.00000E+000
   7.2000   1.00000E+000    0.00000E+000
   7.2020   1.00000E+000    0.00000E+000
   7.2040   1.00000E+000    0.00000E+000
   7.2060   1.00000E+000    0.00000E+000
   7.2090   1.00000E+000    0.00000E+000
   7.2130   1.00000E+000    0.00000E+000
   7.2160   1.00000E+000    0.00000E+000
   7.2180   1.00000E+000    0.00000E+000
   7.2200   1.00000E+000    0.00000E+000
   7.2230   1.00000E+000    0.00000E+000
   7.2270   1.00000E+000    0.00000E+000
   7.2280   1.00000E+000    0.00000E+000
   7.2320   1.00000E+000    0.00000E+000
   7.2340   1.00000E+000    0.00000E+000
   7.2370   1.00000E+000    0.00000E+000
   7.2400   1.00000E+000    0.00000E+000
   7.2430   1.00000E+000    0.00000E+000
   7.2460   1.00000E+000    0.00000E+000
   7.2480   1.00000E+000    0.00000E+000
   7.2510   1.00000E+000    0.00000E+000
   7.2540   1.00000E+000    0.00000E+000
   7.2570   1.00000E+000    0.00000E+000
   7.2590   1.00000E+000    0.00000E+000
   7.2620   1.00000E+000    0.00000E+000
   7.2640   1.00000E+000    0.00000E+000
   7.2680   1.00000E+000    0.00000E+000
   7.2710   1.00000E+000    0.00000E+000
   7.2730   1.00000E+000    0.00000E+000
   7.2760   1.00000E+000    0.00000E+000
   7.2790   1.00000E+000    0.00000E+000
   7.2800   1.00000E+000    0.00000E+000
   7.2830   1.00000E+000    0.00000E+000
   7.2860   1.00000E+000    0.00000E+000
   7.2890   1.00000E+000    0.00000E+000
   7.2920   1.00000E+000    0.00000E+000
   7.2960   1.00000E+000    0.00000E+000
   7.2990   1.00000E+000    0.00000E+000
   7.3010   1.00000E+000    0.00000E+000
