# Supplementary material for: Rationally seeded computational protein design of ɑ-helical barrels
Source: Nat Chem Biol. 2024 Jun 20;20(8):991–9. doi: 10.1038/s41589-024-01642-0 (PMC11288890; doi:10.1038/s41589-024-01642-0)
Supplement: Supplementary file 5 — PDB files used for making figure panels h–j. [file 41589_2024_1642_MOESM5_ESM.zip › KIA_RP_RSPD_NatChemBiol_data_Figure3/sc-CC-7-LI_panels_c-g/AUC_panel_e/LI_SV_raw/00034.RA1]

HeptLI
R 1 20.0 40000 0014452 1.7840E11 275 1 
   5.8000   1.00000E+000    0.00000E+000
   5.8010   1.00000E+000    0.00000E+000
   5.8030   1.00000E+000    0.00000E+000
   5.8040   1.00000E+000    0.00000E+000
   5.8050   1.00000E+000    0.00000E+000
   5.8070   1.00000E+000    0.00000E+000
   5.8080   1.00000E+000    0.00000E+000
   5.8090   1.00000E+000    0.00000E+000
   5.8100   1.00000E+000    0.00000E+000
   5.8120   1.00000E+000    0.00000E+000
   5.8130   1.00000E+000    0.00000E+000
   5.8140   1.00000E+000    0.00000E+000
   5.8150   1.00000E+000    0.00000E+000
   5.8170   1.00000E+000    0.00000E+000
   5.8180   1.00000E+000    0.00000E+000
   5.8190   1.00000E+000    0.00000E+000
   5.8200   1.00000E+000    0.00000E+000
   5.8220   1.00000E+000    0.00000E+000
   5.8240   1.00000E+000    0.00000E+000
   5.8250   1.00000E+000    0.00000E+000
   5.8260   1.00000E+000    0.00000E+000
   5.8280   1.00000E+000    0.00000E+000
   5.8290   1.00000E+000    0.00000E+000
   5.8310   1.00000E+000    0.00000E+000
   5.8330   1.00000E+000    0.00000E+000
   5.8350  -1.21750E+000    0.00000E+000
   5.8370  -9.92800E-001    0.00000E+000
   5.8380  -7.48100E-001    0.00000E+000
   5.8400  -5.78700E-001    0.00000E+000
   5.8420  -6.03700E-001    0.00000E+000
   5.8430  -7.01200E-001    0.00000E+000
   5.8460  -8.35600E-001    0.00000E+000
   5.8470  -1.16020E+000    0.00000E+000
   5.8490  -1.19490E+000    0.00000E+000
   5.8500  -1.52290E+000    0.00000E+000
   5.8510  -1.58830E+000    0.00000E+000
   5.8530  -1.65180E+000    0.00000E+000
   5.8540  -1.79520E+000    0.00000E+000
   5.8560  -1.65630E+000    0.00000E+000
   5.8570  -1.68230E+000    0.00000E+000
   5.8580  -1.63680E+000    0.00000E+000
   5.8590  -1.64530E+000    0.00000E+000
   5.8620  -1.47470E+000    0.00000E+000
   5.8630  -1.23940E+000    0.00000E+000
   5.8640  -1.16200E+000    0.00000E+000
   5.8660  -9.28900E-001    0.00000E+000
   5.8690  -7.60700E-001    0.00000E+000
   5.8700  -5.78600E-001    0.00000E+000
   5.8710  -5.56400E-001    0.00000E+000
   5.8720  -4.20900E-001    0.00000E+000
   5.8730  -3.66600E-001    0.00000E+000
   5.8750  -3.40200E-001    0.00000E+000
   5.8760  -3.22600E-001    0.00000E+000
   5.8770  -1.87200E-001    0.00000E+000
   5.8790  -1.31200E-001    0.00000E+000
   5.8810  -8.79000E-002    0.00000E+000
   5.8820  -8.67000E-002    0.00000E+000
   5.8830  -3.95000E-002    0.00000E+000
   5.8850  -2.30000E-002    0.00000E+000
   5.8860  -2.40000E-002    0.00000E+000
   5.8890  -1.86000E-002    0.00000E+000
   5.8910  -1.90000E-002    0.00000E+000
   5.8930  -9.70000E-003    0.00000E+000
   5.8960  -8.70000E-003    0.00000E+000
   5.8980  -1.57000E-002    0.00000E+000
   5.9000  -1.78000E-002    0.00000E+000
   5.9010  -1.44000E-002    0.00000E+000
   5.9020   4.30000E-003    0.00000E+000
   5.9030  -9.00000E-003    0.00000E+000
   5.9060  -2.01000E-002    0.00000E+000
   5.9080  -1.95000E-002    0.00000E+000
   5.9090   3.00000E-003    0.00000E+000
   5.9110  -4.50000E-003    0.00000E+000
   5.9150   2.40000E-003    0.00000E+000
   5.9170   7.60000E-003    0.00000E+000
   5.9200   3.90000E-003    0.00000E+000
   5.9220   1.00000E-003    0.00000E+000
   5.9230  -5.00000E-003    0.00000E+000
   5.9250  -5.50000E-003    0.00000E+000
   5.9270  -6.90000E-003    0.00000E+000
   5.9310   8.40000E-003    0.00000E+000
   5.9330   3.00000E-004    0.00000E+000
   5.9350   1.00000E-003    0.00000E+000
   5.9380  -1.92000E-002    0.00000E+000
   5.9390  -1.13000E-002    0.00000E+000
   5.9420   3.20000E-003    0.00000E+000
   5.9450  -7.00000E-004    0.00000E+000
   5.9470   2.23000E-002    0.00000E+000
   5.9490   2.33000E-002    0.00000E+000
   5.9520   3.48000E-002    0.00000E+000
   5.9540   1.66000E-002    0.00000E+000
   5.9570   5.40000E-003    0.00000E+000
   5.9580  -1.70000E-002    0.00000E+000
   5.9610   1.60000E-003    0.00000E+000
   5.9620  -5.00000E-003    0.00000E+000
   5.9630   7.20000E-003    0.00000E+000
   5.9650   5.30000E-003    0.00000E+000
   5.9680  -5.70000E-003    0.00000E+000
   5.9690  -3.80000E-003    0.00000E+000
   5.9720  -8.20000E-003    0.00000E+000
   5.9740  -9.70000E-003    0.00000E+000
   5.9770  -6.70000E-003    0.00000E+000
   5.9780   2.20000E-003    0.00000E+000
   5.9810   1.20000E-003    0.00000E+000
   5.9820   7.30000E-003    0.00000E+000
   5.9840   4.90000E-003    0.00000E+000
   5.9850   3.80000E-003    0.00000E+000
   5.9870   2.20000E-003    0.00000E+000
   5.9880   1.69000E-002    0.00000E+000
   5.9910   1.05000E-002    0.00000E+000
   5.9930   8.10000E-003    0.00000E+000
   5.9950   9.00000E-003    0.00000E+000
   5.9980   2.23000E-002    0.00000E+000
   6.0010   1.71500E-001    0.00000E+000
   6.0030  -3.66700E-001    0.00000E+000
   6.0050  -7.78200E-001    0.00000E+000
   6.0070  -2.96800E-001    0.00000E+000
   6.0090  -5.09000E-002    0.00000E+000
   6.0110  -3.92000E-002    0.00000E+000
   6.0150  -8.80000E-003    0.00000E+000
   6.0160  -5.69000E-002    0.00000E+000
   6.0180  -5.90000E-002    0.00000E+000
   6.0210  -3.05400E-001    0.00000E+000
   6.0230   7.35500E-001    0.00000E+000
   6.0260   3.94000E-001    0.00000E+000
   6.0280  -9.45000E-002    0.00000E+000
   6.0310  -1.47000E-002    0.00000E+000
   6.0340  -7.50000E-003    0.00000E+000
   6.0360  -3.00000E-003    0.00000E+000
   6.0380   2.74000E-002    0.00000E+000
   6.0410   1.24000E-002    0.00000E+000
   6.0420   1.01000E-002    0.00000E+000
   6.0440   1.58000E-002    0.00000E+000
   6.0450   6.70000E-003    0.00000E+000
   6.0500   1.14000E-002    0.00000E+000
   6.0530   1.60000E-002    0.00000E+000
   6.0550   1.81000E-002    0.00000E+000
   6.0580   1.54000E-002    0.00000E+000
   6.0590   1.82000E-002    0.00000E+000
   6.0630   2.59000E-002    0.00000E+000
   6.0650   9.70000E-003    0.00000E+000
   6.0680   2.00000E-002    0.00000E+000
   6.0710   2.19000E-002    0.00000E+000
   6.0740   2.66000E-002    0.00000E+000
   6.0760   2.42000E-002    0.00000E+000
   6.0780   2.03000E-002    0.00000E+000
   6.0870   2.96000E-002    0.00000E+000
   6.0880   4.10000E-003    0.00000E+000
   6.0930   4.13000E-002    0.00000E+000
   6.0940   3.02000E-002    0.00000E+000
   6.0970   2.19000E-002    0.00000E+000
   6.0990   3.50000E-002    0.00000E+000
   6.1010   2.04000E-002    0.00000E+000
   6.1050   2.68000E-002    0.00000E+000
   6.1060   2.73000E-002    0.00000E+000
   6.1080   2.64000E-002    0.00000E+000
   6.1100   3.21000E-002    0.00000E+000
   6.1120   3.81000E-002    0.00000E+000
   6.1140   4.95000E-002    0.00000E+000
   6.1150   2.88000E-002    0.00000E+000
   6.1190   2.60000E-002    0.00000E+000
   6.1230   4.08000E-002    0.00000E+000
   6.1250   4.55000E-002    0.00000E+000
   6.1280   3.39000E-002    0.00000E+000
   6.1330   3.50000E-002    0.00000E+000
   6.1360   4.47000E-002    0.00000E+000
   6.1390   5.41000E-002    0.00000E+000
   6.1400   5.40000E-002    0.00000E+000
   6.1440   5.78000E-002    0.00000E+000
   6.1470   6.03000E-002    0.00000E+000
   6.1490   6.22000E-002    0.00000E+000
   6.1520   7.34000E-002    0.00000E+000
   6.1560   7.55000E-002    0.00000E+000
   6.1590   8.33000E-002    0.00000E+000
   6.1610   6.68000E-002    0.00000E+000
   6.1640   8.10000E-002    0.00000E+000
   6.1650   7.42000E-002    0.00000E+000
   6.1670   8.43000E-002    0.00000E+000
   6.1720   9.15000E-002    0.00000E+000
   6.1750   9.27000E-002    0.00000E+000
   6.1760   9.00000E-002    0.00000E+000
   6.1780   1.05100E-001    0.00000E+000
   6.1820   1.04700E-001    0.00000E+000
   6.1830   8.89000E-002    0.00000E+000
   6.1860   1.01300E-001    0.00000E+000
   6.1870   9.66000E-002    0.00000E+000
   6.1910   1.07400E-001    0.00000E+000
   6.1930   1.18500E-001    0.00000E+000
   6.1950   1.21500E-001    0.00000E+000
   6.1970   1.20900E-001    0.00000E+000
   6.2000   1.21500E-001    0.00000E+000
   6.2020   1.21300E-001    0.00000E+000
   6.2060   1.21000E-001    0.00000E+000
   6.2070   1.28200E-001    0.00000E+000
   6.2090   1.28000E-001    0.00000E+000
   6.2120   1.29100E-001    0.00000E+000
   6.2140   1.39300E-001    0.00000E+000
   6.2150   1.48500E-001    0.00000E+000
   6.2180   1.38000E-001    0.00000E+000
   6.2210   1.53500E-001    0.00000E+000
   6.2220   1.57400E-001    0.00000E+000
   6.2250   1.61200E-001    0.00000E+000
   6.2290   1.63500E-001    0.00000E+000
   6.2320   1.60500E-001    0.00000E+000
   6.2330   1.66000E-001    0.00000E+000
   6.2360   1.83200E-001    0.00000E+000
   6.2390   1.68600E-001    0.00000E+000
   6.2410   1.79700E-001    0.00000E+000
   6.2450   1.90700E-001    0.00000E+000
   6.2480   1.72700E-001    0.00000E+000
   6.2490   2.01900E-001    0.00000E+000
   6.2520   2.07200E-001    0.00000E+000
   6.2540   2.10100E-001    0.00000E+000
   6.2550   2.09100E-001    0.00000E+000
   6.2590   2.19300E-001    0.00000E+000
   6.2620   2.31500E-001    0.00000E+000
   6.2650   2.25400E-001    0.00000E+000
   6.2660   2.38000E-001    0.00000E+000
   6.2680   2.36500E-001    0.00000E+000
   6.2710   2.43400E-001    0.00000E+000
   6.2730   2.49600E-001    0.00000E+000
   6.2750   2.40300E-001    0.00000E+000
   6.2770   2.52700E-001    0.00000E+000
   6.2820   2.59400E-001    0.00000E+000
   6.2850   2.57600E-001    0.00000E+000
   6.2870   2.58700E-001    0.00000E+000
   6.2910   2.72300E-001    0.00000E+000
   6.2920   2.62300E-001    0.00000E+000
   6.2940   2.88500E-001    0.00000E+000
   6.3000   2.85400E-001    0.00000E+000
   6.3020   3.00600E-001    0.00000E+000
   6.3030   3.08400E-001    0.00000E+000
   6.3040   3.13100E-001    0.00000E+000
   6.3080   3.17100E-001    0.00000E+000
   6.3090   3.11300E-001    0.00000E+000
   6.3140   3.41600E-001    0.00000E+000
   6.3170   3.19800E-001    0.00000E+000
   6.3180   3.38200E-001    0.00000E+000
   6.3240   3.37100E-001    0.00000E+000
   6.3280   3.56600E-001    0.00000E+000
   6.3320   3.56700E-001    0.00000E+000
   6.3340   3.55800E-001    0.00000E+000
   6.3350   3.65000E-001    0.00000E+000
   6.3380   3.90100E-001    0.00000E+000
   6.3420   3.69900E-001    0.00000E+000
   6.3470   4.04700E-001    0.00000E+000
   6.3480   3.87000E-001    0.00000E+000
   6.3490   4.02300E-001    0.00000E+000
   6.3560   4.11400E-001    0.00000E+000
   6.3600   4.18200E-001    0.00000E+000
   6.3670   4.28600E-001    0.00000E+000
   6.3710   4.43600E-001    0.00000E+000
   6.3750   4.42200E-001    0.00000E+000
   6.3760   4.48300E-001    0.00000E+000
   6.3780   4.57300E-001    0.00000E+000
   6.3810   4.60500E-001    0.00000E+000
   6.3830   4.75500E-001    0.00000E+000
   6.3850   4.48200E-001    0.00000E+000
   6.3880   4.61100E-001    0.00000E+000
   6.3900   4.77800E-001    0.00000E+000
   6.3920   4.69800E-001    0.00000E+000
   6.3940   4.89200E-001    0.00000E+000
   6.3950   4.78800E-001    0.00000E+000
   6.4000   4.90200E-001    0.00000E+000
   6.4010   4.87300E-001    0.00000E+000
   6.4040   4.82700E-001    0.00000E+000
   6.4060   4.99800E-001    0.00000E+000
   6.4100   5.00200E-001    0.00000E+000
   6.4130   4.88400E-001    0.00000E+000
   6.4160   5.23000E-001    0.00000E+000
   6.4180   5.25100E-001    0.00000E+000
   6.4200   5.22100E-001    0.00000E+000
   6.4240   5.32600E-001    0.00000E+000
   6.4260   5.19900E-001    0.00000E+000
   6.4280   5.19800E-001    0.00000E+000
   6.4310   5.38400E-001    0.00000E+000
   6.4340   5.36100E-001    0.00000E+000
   6.4400   5.39400E-001    0.00000E+000
   6.4420   5.57400E-001    0.00000E+000
   6.4450   5.42100E-001    0.00000E+000
   6.4470   5.48100E-001    0.00000E+000
   6.4500   5.56100E-001    0.00000E+000
   6.4520   5.80600E-001    0.00000E+000
   6.4560   5.52700E-001    0.00000E+000
   6.4580   5.68200E-001    0.00000E+000
   6.4610   5.77400E-001    0.00000E+000
   6.4630   5.78000E-001    0.00000E+000
   6.4650   5.87900E-001    0.00000E+000
   6.4670   5.74200E-001    0.00000E+000
   6.4730   5.79800E-001    0.00000E+000
   6.4750   5.82700E-001    0.00000E+000
   6.4770   5.87700E-001    0.00000E+000
   6.4800   5.91200E-001    0.00000E+000
   6.4820   5.97500E-001    0.00000E+000
   6.4850   5.93700E-001    0.00000E+000
   6.4870   6.02500E-001    0.00000E+000
   6.4890   5.91000E-001    0.00000E+000
   6.4930   5.93400E-001    0.00000E+000
   6.4940   6.01200E-001    0.00000E+000
   6.4960   5.95100E-001    0.00000E+000
   6.4980   6.04900E-001    0.00000E+000
   6.5000   6.02300E-001    0.00000E+000
   6.5040   6.06700E-001    0.00000E+000
   6.5060   6.13500E-001    0.00000E+000
   6.5090   6.08900E-001    0.00000E+000
   6.5120   6.04500E-001    0.00000E+000
   6.5150   6.05200E-001    0.00000E+000
   6.5160   6.09300E-001    0.00000E+000
   6.5170   6.13200E-001    0.00000E+000
   6.5180   6.20000E-001    0.00000E+000
   6.5210   6.17700E-001    0.00000E+000
   6.5230   6.18800E-001    0.00000E+000
   6.5250   6.36100E-001    0.00000E+000
   6.5280   6.24400E-001    0.00000E+000
   6.5310   6.06900E-001    0.00000E+000
   6.5320   6.27700E-001    0.00000E+000
   6.5350   6.27800E-001    0.00000E+000
   6.5380   6.21200E-001    0.00000E+000
   6.5390   6.20600E-001    0.00000E+000
   6.5440   6.22900E-001    0.00000E+000
   6.5460   6.30300E-001    0.00000E+000
   6.5490   6.30900E-001    0.00000E+000
   6.5510   6.13000E-001    0.00000E+000
   6.5530   6.35500E-001    0.00000E+000
   6.5550   6.26000E-001    0.00000E+000
   6.5570   6.32200E-001    0.00000E+000
   6.5600   6.21700E-001    0.00000E+000
   6.5620   6.35000E-001    0.00000E+000
   6.5660   6.49000E-001    0.00000E+000
   6.5680   6.36300E-001    0.00000E+000
   6.5710   6.35300E-001    0.00000E+000
   6.5730   6.35200E-001    0.00000E+000
   6.5750   6.44500E-001    0.00000E+000
   6.5770   6.30800E-001    0.00000E+000
   6.5790   6.28700E-001    0.00000E+000
   6.5830   6.55200E-001    0.00000E+000
   6.5850   6.39300E-001    0.00000E+000
   6.5870   6.63400E-001    0.00000E+000
   6.5890   6.31500E-001    0.00000E+000
   6.5920   6.28400E-001    0.00000E+000
   6.5970   6.32600E-001    0.00000E+000
   6.5980   6.40300E-001    0.00000E+000
   6.6020   6.35400E-001    0.00000E+000
   6.6030   6.45400E-001    0.00000E+000
   6.6060   6.37300E-001    0.00000E+000
   6.6080   6.56300E-001    0.00000E+000
   6.6110   6.45000E-001    0.00000E+000
   6.6140   6.53900E-001    0.00000E+000
   6.6150   6.52200E-001    0.00000E+000
   6.6170   6.30300E-001    0.00000E+000
   6.6210   6.38700E-001    0.00000E+000
   6.6230   6.35300E-001    0.00000E+000
   6.6260   6.40500E-001    0.00000E+000
   6.6290   6.53800E-001    0.00000E+000
   6.6310   6.42300E-001    0.00000E+000
   6.6330   6.56600E-001    0.00000E+000
   6.6350   6.47300E-001    0.00000E+000
   6.6370   6.61300E-001    0.00000E+000
   6.6400   6.40600E-001    0.00000E+000
   6.6430   6.47300E-001    0.00000E+000
   6.6440   6.46800E-001    0.00000E+000
   6.6480   6.43000E-001    0.00000E+000
   6.6500   6.38500E-001    0.00000E+000
   6.6510   6.48600E-001    0.00000E+000
   6.6540   6.50500E-001    0.00000E+000
   6.6560   6.57600E-001    0.00000E+000
   6.6590   6.53000E-001    0.00000E+000
   6.6610   6.35100E-001    0.00000E+000
   6.6640   6.35700E-001    0.00000E+000
   6.6660   6.60600E-001    0.00000E+000
   6.6690   6.50900E-001    0.00000E+000
   6.6720   6.28500E-001    0.00000E+000
   6.6730   6.49500E-001    0.00000E+000
   6.6760   6.57500E-001    0.00000E+000
   6.6780   6.40800E-001    0.00000E+000
   6.6810   6.50400E-001    0.00000E+000
   6.6840   6.39400E-001    0.00000E+000
   6.6870   6.38000E-001    0.00000E+000
   6.6900   6.43800E-001    0.00000E+000
   6.6910   6.60700E-001    0.00000E+000
   6.6960   6.66600E-001    0.00000E+000
   6.6970   6.66800E-001    0.00000E+000
   6.6990   6.48700E-001    0.00000E+000
   6.7040   6.44700E-001    0.00000E+000
   6.7050   6.40100E-001    0.00000E+000
   6.7090   6.44900E-001    0.00000E+000
   6.7140   6.48500E-001    0.00000E+000
   6.7150   6.72900E-001    0.00000E+000
   6.7180   6.61700E-001    0.00000E+000
   6.7210   6.38700E-001    0.00000E+000
   6.7230   6.62800E-001    0.00000E+000
   6.7270   6.45700E-001    0.00000E+000
   6.7290   6.71400E-001    0.00000E+000
   6.7320   6.54200E-001    0.00000E+000
   6.7350   6.28900E-001    0.00000E+000
   6.7360   6.59700E-001    0.00000E+000
   6.7380   6.65300E-001    0.00000E+000
   6.7420   6.66100E-001    0.00000E+000
   6.7460   6.67500E-001    0.00000E+000
   6.7480   6.29500E-001    0.00000E+000
   6.7500   6.64700E-001    0.00000E+000
   6.7540   6.64700E-001    0.00000E+000
   6.7560   6.59500E-001    0.00000E+000
   6.7590   6.47400E-001    0.00000E+000
   6.7610   6.49300E-001    0.00000E+000
   6.7640   6.45800E-001    0.00000E+000
   6.7680   6.63400E-001    0.00000E+000
   6.7700   6.68200E-001    0.00000E+000
   6.7730   6.38400E-001    0.00000E+000
   6.7740   6.59400E-001    0.00000E+000
   6.7770   6.40200E-001    0.00000E+000
   6.7810   6.58000E-001    0.00000E+000
   6.7820   6.54000E-001    0.00000E+000
   6.7870   6.52900E-001    0.00000E+000
   6.7890   6.54100E-001    0.00000E+000
   6.7930   6.50200E-001    0.00000E+000
   6.7960   6.68100E-001    0.00000E+000
   6.7990   6.40800E-001    0.00000E+000
   6.8010   6.55500E-001    0.00000E+000
   6.8030   6.69700E-001    0.00000E+000
   6.8060   6.68700E-001    0.00000E+000
   6.8070   6.42300E-001    0.00000E+000
   6.8110   6.76700E-001    0.00000E+000
   6.8140   6.35400E-001    0.00000E+000
   6.8170   6.40600E-001    0.00000E+000
   6.8200   6.48000E-001    0.00000E+000
   6.8220   6.63100E-001    0.00000E+000
   6.8260   6.56600E-001    0.00000E+000
   6.8280   6.39600E-001    0.00000E+000
   6.8310   6.36500E-001    0.00000E+000
   6.8330   6.59800E-001    0.00000E+000
   6.8370   6.84300E-001    0.00000E+000
   6.8390   6.70100E-001    0.00000E+000
   6.8420   6.42200E-001    0.00000E+000
   6.8450   6.63100E-001    0.00000E+000
   6.8470   6.63800E-001    0.00000E+000
   6.8490   6.50900E-001    0.00000E+000
   6.8530   6.48600E-001    0.00000E+000
   6.8560   6.53400E-001    0.00000E+000
   6.8580   6.56900E-001    0.00000E+000
   6.8610   6.56900E-001    0.00000E+000
   6.8640   6.51200E-001    0.00000E+000
   6.8670   6.45900E-001    0.00000E+000
   6.8690   6.66900E-001    0.00000E+000
   6.8720   6.67500E-001    0.00000E+000
   6.8750   6.58800E-001    0.00000E+000
   6.8780   6.57500E-001    0.00000E+000
   6.8810   6.63500E-001    0.00000E+000
   6.8830   6.61500E-001    0.00000E+000
   6.8860   6.58700E-001    0.00000E+000
   6.8890   6.52600E-001    0.00000E+000
   6.8920   6.43800E-001    0.00000E+000
   6.8950   6.57200E-001    0.00000E+000
   6.8970   6.64900E-001    0.00000E+000
   6.8990   6.67300E-001    0.00000E+000
   6.9030   6.60400E-001    0.00000E+000
   6.9060   6.62800E-001    0.00000E+000
   6.9100   6.52300E-001    0.00000E+000
   6.9120   6.97200E-001    0.00000E+000
   6.9130   7.12300E-001    0.00000E+000
   6.9170   6.60200E-001    0.00000E+000
   6.9190   6.56000E-001    0.00000E+000
   6.9230   6.70000E-001    0.00000E+000
   6.9260   6.51000E-001    0.00000E+000
   6.9270   6.72100E-001    0.00000E+000
   6.9310   6.63600E-001    0.00000E+000
   6.9330   6.33900E-001    0.00000E+000
   6.9350   6.68000E-001    0.00000E+000
   6.9370   6.77800E-001    0.00000E+000
   6.9400   6.67600E-001    0.00000E+000
   6.9450   6.44800E-001    0.00000E+000
   6.9460   6.75600E-001    0.00000E+000
   6.9470   6.74000E-001    0.00000E+000
   6.9540   6.56600E-001    0.00000E+000
   6.9610   6.54700E-001    0.00000E+000
   6.9630   6.66000E-001    0.00000E+000
   6.9650   6.58100E-001    0.00000E+000
   6.9690   6.53900E-001    0.00000E+000
   6.9710   6.61900E-001    0.00000E+000
   6.9720   6.67800E-001    0.00000E+000
   6.9740   6.38100E-001    0.00000E+000
   6.9810   6.66800E-001    0.00000E+000
   6.9820   6.63400E-001    0.00000E+000
   6.9880   6.69200E-001    0.00000E+000
   6.9890   6.46700E-001    0.00000E+000
   6.9920   6.43400E-001    0.00000E+000
   6.9940   6.91900E-001    0.00000E+000
   6.9980   6.79500E-001    0.00000E+000
   7.0000   6.60400E-001    0.00000E+000
   7.0030   6.63300E-001    0.00000E+000
   7.0050   6.84800E-001    0.00000E+000
   7.0090   6.74100E-001    0.00000E+000
   7.0120   6.64300E-001    0.00000E+000
   7.0140   6.66900E-001    0.00000E+000
   7.0160   6.67300E-001    0.00000E+000
   7.0190   6.84800E-001    0.00000E+000
   7.0210   6.71300E-001    0.00000E+000
   7.0240   6.92600E-001    0.00000E+000
   7.0270   6.92600E-001    0.00000E+000
   7.0300   7.01800E-001    0.00000E+000
   7.0330   6.65900E-001    0.00000E+000
   7.0350   7.03700E-001    0.00000E+000
   7.0370   7.00900E-001    0.00000E+000
   7.0390   7.05000E-001    0.00000E+000
   7.0430   7.15000E-001    0.00000E+000
   7.0440   7.00700E-001    0.00000E+000
   7.0490   7.20700E-001    0.00000E+000
   7.0510   7.14500E-001    0.00000E+000
   7.0530   7.35700E-001    0.00000E+000
   7.0560   7.45100E-001    0.00000E+000
   7.0570   7.50400E-001    0.00000E+000
   7.0590   7.44700E-001    0.00000E+000
   7.0630   7.66100E-001    0.00000E+000
   7.0660   7.70400E-001    0.00000E+000
   7.0690   7.98600E-001    0.00000E+000
   7.0720   8.17000E-001    0.00000E+000
   7.0740   8.09300E-001    0.00000E+000
   7.0760   8.65300E-001    0.00000E+000
   7.0780   8.73500E-001    0.00000E+000
   7.0830   8.79000E-001    0.00000E+000
   7.0850   9.14500E-001    0.00000E+000
   7.0880   9.25500E-001    0.00000E+000
   7.0900   9.41100E-001    0.00000E+000
   7.0920   1.00640E+000    0.00000E+000
   7.0940   1.00750E+000    0.00000E+000
   7.0990   1.06730E+000    0.00000E+000
   7.1010   1.07940E+000    0.00000E+000
   7.1030   1.11800E+000    0.00000E+000
   7.1060   1.19190E+000    0.00000E+000
   7.1080   1.17890E+000    0.00000E+000
   7.1100   1.31860E+000    0.00000E+000
   7.1140   1.35620E+000    0.00000E+000
   7.1170   1.45470E+000    0.00000E+000
   7.1200   1.56380E+000    0.00000E+000
   7.1230   1.61970E+000    0.00000E+000
   7.1270   2.09260E+000    0.00000E+000
   7.1300   2.30760E+000    0.00000E+000
   7.1330   2.41170E+000    0.00000E+000
   7.1360   2.75960E+000    0.00000E+000
   7.1380   2.68760E+000    0.00000E+000
   7.1410   2.72410E+000    0.00000E+000
   7.1430   2.75610E+000    0.00000E+000
   7.1460   2.95130E+000    0.00000E+000
   7.1490   2.94580E+000    0.00000E+000
   7.1510   2.80400E+000    0.00000E+000
   7.1540   2.17740E+000    0.00000E+000
   7.1560   2.17440E+000    0.00000E+000
   7.1600   1.67030E+000    0.00000E+000
   7.1620   1.98750E+000    0.00000E+000
   7.1630   1.56340E+000    0.00000E+000
   7.1680   1.78870E+000    0.00000E+000
   7.1690   1.89130E+000    0.00000E+000
   7.1720   1.30770E+000    0.00000E+000
   7.1750   1.32640E+000    0.00000E+000
   7.1770   5.06100E-001    0.00000E+000
   7.1790   1.00000E+000    0.00000E+000
   7.1830   1.00000E+000    0.00000E+000
   7.1860   1.00000E+000    0.00000E+000
   7.1880   1.00000E+000    0.00000E+000
   7.1900   1.00000E+000    0.00000E+000
   7.1930   1.00000E+000    0.00000E+000
   7.1950   1.00000E+000    0.00000E+000
   7.2000   1.00000E+000    0.00000E+000
   7.2020   1.00000E+000    0.00000E+000
   7.2040   1.00000E+000    0.00000E+000
   7.2060   1.00000E+000    0.00000E+000
   7.2100   1.00000E+000    0.00000E+000
   7.2130   1.00000E+000    0.00000E+000
   7.2170   1.00000E+000    0.00000E+000
   7.2180   1.00000E+000    0.00000E+000
   7.2210   1.00000E+000    0.00000E+000
   7.2250   1.00000E+000    0.00000E+000
   7.2270   1.00000E+000    0.00000E+000
   7.2300   1.00000E+000    0.00000E+000
   7.2310   1.00000E+000    0.00000E+000
   7.2350   1.00000E+000    0.00000E+000
   7.2390   1.00000E+000    0.00000E+000
   7.2410   1.00000E+000    0.00000E+000
   7.2440   1.00000E+000    0.00000E+000
   7.2480   1.00000E+000    0.00000E+000
   7.2500   1.00000E+000    0.00000E+000
   7.2530   1.00000E+000    0.00000E+000
   7.2560   1.00000E+000    0.00000E+000
   7.2570   1.00000E+000    0.00000E+000
   7.2610   1.00000E+000    0.00000E+000
   7.2640   1.00000E+000    0.00000E+000
   7.2670   1.00000E+000    0.00000E+000
   7.2700   1.00000E+000    0.00000E+000
   7.2710   1.00000E+000    0.00000E+000
   7.2750   1.00000E+000    0.00000E+000
   7.2780   1.00000E+000    0.00000E+000
   7.2800   1.00000E+000    0.00000E+000
   7.2820   1.00000E+000    0.00000E+000
   7.2850   1.00000E+000    0.00000E+000
   7.2890   1.00000E+000    0.00000E+000
   7.2920   1.00000E+000    0.00000E+000
   7.2950   1.00000E+000    0.00000E+000
   7.2970   1.00000E+000    0.00000E+000
   7.3000   1.00000E+000    0.00000E+000
