# Supplementary material for: Rationally seeded computational protein design of ɑ-helical barrels
Source: Nat Chem Biol. 2024 Jun 20;20(8):991–9. doi: 10.1038/s41589-024-01642-0 (PMC11288890; doi:10.1038/s41589-024-01642-0)
Supplement: Supplementary file 5 — PDB files used for making figure panels h–j. [file 41589_2024_1642_MOESM5_ESM.zip › KIA_RP_RSPD_NatChemBiol_data_Figure3/sc-CC-7-LI_panels_c-g/AUC_panel_e/LI_SV_raw/00022.RA1]

HeptLI
R 1 20.0 40000 0010860 1.1540E11 275 1 
   5.7990   1.00000E+000    0.00000E+000
   5.8050   1.00000E+000    0.00000E+000
   5.8070   1.00000E+000    0.00000E+000
   5.8090   1.00000E+000    0.00000E+000
   5.8110   1.00000E+000    0.00000E+000
   5.8120   1.00000E+000    0.00000E+000
   5.8140   1.00000E+000    0.00000E+000
   5.8170   1.00000E+000    0.00000E+000
   5.8190   1.00000E+000    0.00000E+000
   5.8200   1.00000E+000    0.00000E+000
   5.8230   1.00000E+000    0.00000E+000
   5.8240   1.00000E+000    0.00000E+000
   5.8260   1.00000E+000    0.00000E+000
   5.8280   1.00000E+000    0.00000E+000
   5.8310   1.00000E+000    0.00000E+000
   5.8330   1.00000E+000    0.00000E+000
   5.8350   1.00000E+000    0.00000E+000
   5.8360  -1.24430E+000    0.00000E+000
   5.8380  -7.07800E-001    0.00000E+000
   5.8400  -7.13200E-001    0.00000E+000
   5.8420  -5.92600E-001    0.00000E+000
   5.8440  -5.95000E-001    0.00000E+000
   5.8460  -7.12700E-001    0.00000E+000
   5.8490  -1.05050E+000    0.00000E+000
   5.8500  -1.51620E+000    0.00000E+000
   5.8520  -1.65230E+000    0.00000E+000
   5.8560  -1.70700E+000    0.00000E+000
   5.8580  -1.62600E+000    0.00000E+000
   5.8620  -1.55540E+000    0.00000E+000
   5.8630  -1.24940E+000    0.00000E+000
   5.8650  -1.38580E+000    0.00000E+000
   5.8670  -7.53300E-001    0.00000E+000
   5.8680  -8.57600E-001    0.00000E+000
   5.8700  -5.12300E-001    0.00000E+000
   5.8720  -4.40600E-001    0.00000E+000
   5.8740  -3.57000E-001    0.00000E+000
   5.8750  -3.39700E-001    0.00000E+000
   5.8780  -1.75800E-001    0.00000E+000
   5.8810  -1.34500E-001    0.00000E+000
   5.8820  -9.44000E-002    0.00000E+000
   5.8840  -3.16000E-002    0.00000E+000
   5.8860  -1.28000E-002    0.00000E+000
   5.8880  -2.09000E-002    0.00000E+000
   5.8910  -1.51000E-002    0.00000E+000
   5.8930  -1.24000E-002    0.00000E+000
   5.8940  -1.57000E-002    0.00000E+000
   5.8970  -2.07000E-002    0.00000E+000
   5.8980  -1.91000E-002    0.00000E+000
   5.9020  -1.61000E-002    0.00000E+000
   5.9040  -2.40000E-003    0.00000E+000
   5.9060  -1.30000E-002    0.00000E+000
   5.9080  -7.00000E-003    0.00000E+000
   5.9110   2.20000E-003    0.00000E+000
   5.9120  -5.10000E-003    0.00000E+000
   5.9140   5.50000E-003    0.00000E+000
   5.9160   1.60000E-003    0.00000E+000
   5.9190   7.70000E-003    0.00000E+000
   5.9200  -9.00000E-004    0.00000E+000
   5.9230   1.00000E-003    0.00000E+000
   5.9250   8.00000E-004    0.00000E+000
   5.9280  -1.03000E-002    0.00000E+000
   5.9290  -6.00000E-003    0.00000E+000
   5.9300   1.68000E-002    0.00000E+000
   5.9320  -5.80000E-003    0.00000E+000
   5.9330  -1.60000E-003    0.00000E+000
   5.9370  -1.59000E-002    0.00000E+000
   5.9390  -3.00000E-003    0.00000E+000
   5.9410  -1.55000E-002    0.00000E+000
   5.9430   4.00000E-004    0.00000E+000
   5.9440   6.90000E-003    0.00000E+000
   5.9470   2.31000E-002    0.00000E+000
   5.9490   1.33000E-002    0.00000E+000
   5.9500   2.43000E-002    0.00000E+000
   5.9540   3.13000E-002    0.00000E+000
   5.9560  -1.80000E-003    0.00000E+000
   5.9570  -1.60000E-003    0.00000E+000
   5.9610  -6.60000E-003    0.00000E+000
   5.9620  -9.80000E-003    0.00000E+000
   5.9650   4.30000E-003    0.00000E+000
   5.9660  -1.06000E-002    0.00000E+000
   5.9690  -3.20000E-003    0.00000E+000
   5.9700  -2.40000E-003    0.00000E+000
   5.9730  -6.70000E-003    0.00000E+000
   5.9760  -1.54000E-002    0.00000E+000
   5.9780  -1.05000E-002    0.00000E+000
   5.9790   2.80000E-003    0.00000E+000
   5.9820  -5.00000E-004    0.00000E+000
   5.9840   7.20000E-003    0.00000E+000
   5.9870   8.60000E-003    0.00000E+000
   5.9890   5.20000E-003    0.00000E+000
   5.9900   1.79000E-002    0.00000E+000
   5.9930   5.50000E-003    0.00000E+000
   5.9950   5.50000E-003    0.00000E+000
   5.9990   3.48000E-002    0.00000E+000
   6.0000   1.22700E-001    0.00000E+000
   6.0020   2.20000E-001    0.00000E+000
   6.0050  -3.09200E-001    0.00000E+000
   6.0080  -7.01500E-001    0.00000E+000
   6.0090  -4.90200E-001    0.00000E+000
   6.0110   7.09000E-002    0.00000E+000
   6.0130  -9.30000E-003    0.00000E+000
   6.0150  -7.60000E-003    0.00000E+000
   6.0180  -2.14000E-002    0.00000E+000
   6.0200  -2.15000E-002    0.00000E+000
   6.0210  -2.66500E-001    0.00000E+000
   6.0230   2.26900E-001    0.00000E+000
   6.0260   4.19500E-001    0.00000E+000
   6.0280  -4.00000E-004    0.00000E+000
   6.0310   9.80000E-003    0.00000E+000
   6.0340  -1.00000E-004    0.00000E+000
   6.0370   2.53000E-002    0.00000E+000
   6.0380   3.84000E-002    0.00000E+000
   6.0410   2.25000E-002    0.00000E+000
   6.0420   3.05000E-002    0.00000E+000
   6.0440   2.53000E-002    0.00000E+000
   6.0480   3.22000E-002    0.00000E+000
   6.0510   3.68000E-002    0.00000E+000
   6.0530   5.49000E-002    0.00000E+000
   6.0540   3.34000E-002    0.00000E+000
   6.0560   3.47000E-002    0.00000E+000
   6.0580   3.77000E-002    0.00000E+000
   6.0590   5.61000E-002    0.00000E+000
   6.0620   4.19000E-002    0.00000E+000
   6.0650   4.84000E-002    0.00000E+000
   6.0690   4.62000E-002    0.00000E+000
   6.0720   4.88000E-002    0.00000E+000
   6.0750   6.96000E-002    0.00000E+000
   6.0770   6.45000E-002    0.00000E+000
   6.0780   5.73000E-002    0.00000E+000
   6.0820   7.95000E-002    0.00000E+000
   6.0840   8.21000E-002    0.00000E+000
   6.0870   6.25000E-002    0.00000E+000
   6.0890   5.50000E-002    0.00000E+000
   6.0900   7.63000E-002    0.00000E+000
   6.0920   8.57000E-002    0.00000E+000
   6.0960   9.07000E-002    0.00000E+000
   6.0970   9.63000E-002    0.00000E+000
   6.0990   9.33000E-002    0.00000E+000
   6.1010   9.06000E-002    0.00000E+000
   6.1040   8.85000E-002    0.00000E+000
   6.1080   1.11400E-001    0.00000E+000
   6.1100   1.05200E-001    0.00000E+000
   6.1120   1.08700E-001    0.00000E+000
   6.1130   1.16500E-001    0.00000E+000
   6.1160   1.24000E-001    0.00000E+000
   6.1170   1.22800E-001    0.00000E+000
   6.1200   1.31600E-001    0.00000E+000
   6.1220   1.34500E-001    0.00000E+000
   6.1240   1.48300E-001    0.00000E+000
   6.1260   1.43200E-001    0.00000E+000
   6.1300   1.48200E-001    0.00000E+000
   6.1310   1.53000E-001    0.00000E+000
   6.1330   1.49500E-001    0.00000E+000
   6.1380   1.66900E-001    0.00000E+000
   6.1410   1.64700E-001    0.00000E+000
   6.1420   1.69500E-001    0.00000E+000
   6.1440   1.81400E-001    0.00000E+000
   6.1450   1.82000E-001    0.00000E+000
   6.1490   1.98700E-001    0.00000E+000
   6.1520   1.99400E-001    0.00000E+000
   6.1540   2.02400E-001    0.00000E+000
   6.1560   2.22100E-001    0.00000E+000
   6.1590   2.31800E-001    0.00000E+000
   6.1640   2.30000E-001    0.00000E+000
   6.1650   2.34500E-001    0.00000E+000
   6.1670   2.43000E-001    0.00000E+000
   6.1690   2.59700E-001    0.00000E+000
   6.1740   2.49400E-001    0.00000E+000
   6.1750   2.82200E-001    0.00000E+000
   6.1770   2.74200E-001    0.00000E+000
   6.1790   2.71200E-001    0.00000E+000
   6.1830   2.74500E-001    0.00000E+000
   6.1860   2.84000E-001    0.00000E+000
   6.1900   2.95400E-001    0.00000E+000
   6.1910   3.00000E-001    0.00000E+000
   6.1950   3.12300E-001    0.00000E+000
   6.1990   3.18300E-001    0.00000E+000
   6.2010   3.14900E-001    0.00000E+000
   6.2040   3.30500E-001    0.00000E+000
   6.2060   3.36100E-001    0.00000E+000
   6.2090   3.37500E-001    0.00000E+000
   6.2120   3.61000E-001    0.00000E+000
   6.2140   3.58300E-001    0.00000E+000
   6.2160   3.58200E-001    0.00000E+000
   6.2180   3.82600E-001    0.00000E+000
   6.2220   3.84000E-001    0.00000E+000
   6.2230   3.75100E-001    0.00000E+000
   6.2270   3.94800E-001    0.00000E+000
   6.2330   3.93200E-001    0.00000E+000
   6.2360   4.18600E-001    0.00000E+000
   6.2370   3.99900E-001    0.00000E+000
   6.2390   4.12100E-001    0.00000E+000
   6.2410   4.19900E-001    0.00000E+000
   6.2460   4.37600E-001    0.00000E+000
   6.2480   4.43900E-001    0.00000E+000
   6.2500   4.50500E-001    0.00000E+000
   6.2520   4.47100E-001    0.00000E+000
   6.2550   4.47600E-001    0.00000E+000
   6.2570   4.51400E-001    0.00000E+000
   6.2590   4.68300E-001    0.00000E+000
   6.2630   4.87800E-001    0.00000E+000
   6.2650   4.93400E-001    0.00000E+000
   6.2680   4.84300E-001    0.00000E+000
   6.2710   4.86200E-001    0.00000E+000
   6.2740   4.82900E-001    0.00000E+000
   6.2770   5.02900E-001    0.00000E+000
   6.2790   5.07500E-001    0.00000E+000
   6.2810   5.07300E-001    0.00000E+000
   6.2820   5.13700E-001    0.00000E+000
   6.2850   5.34900E-001    0.00000E+000
   6.2890   5.21200E-001    0.00000E+000
   6.2910   5.23500E-001    0.00000E+000
   6.2940   5.14900E-001    0.00000E+000
   6.2960   5.44300E-001    0.00000E+000
   6.2970   5.51800E-001    0.00000E+000
   6.3000   5.50200E-001    0.00000E+000
   6.3050   5.60200E-001    0.00000E+000
   6.3070   5.58700E-001    0.00000E+000
   6.3100   5.70200E-001    0.00000E+000
   6.3110   5.80600E-001    0.00000E+000
   6.3140   5.59300E-001    0.00000E+000
   6.3160   5.83500E-001    0.00000E+000
   6.3190   5.79000E-001    0.00000E+000
   6.3210   5.89200E-001    0.00000E+000
   6.3260   5.82000E-001    0.00000E+000
   6.3320   5.91600E-001    0.00000E+000
   6.3350   6.07700E-001    0.00000E+000
   6.3370   6.08100E-001    0.00000E+000
   6.3390   6.32700E-001    0.00000E+000
   6.3420   6.20000E-001    0.00000E+000
   6.3440   5.99900E-001    0.00000E+000
   6.3480   6.29900E-001    0.00000E+000
   6.3500   6.21200E-001    0.00000E+000
   6.3580   6.16400E-001    0.00000E+000
   6.3600   6.21700E-001    0.00000E+000
   6.3620   6.28600E-001    0.00000E+000
   6.3640   6.24100E-001    0.00000E+000
   6.3690   6.31800E-001    0.00000E+000
   6.3720   6.44800E-001    0.00000E+000
   6.3740   6.41400E-001    0.00000E+000
   6.3780   6.29400E-001    0.00000E+000
   6.3790   6.37500E-001    0.00000E+000
   6.3830   6.45800E-001    0.00000E+000
   6.3860   6.37000E-001    0.00000E+000
   6.3890   6.39000E-001    0.00000E+000
   6.3940   6.48500E-001    0.00000E+000
   6.3950   6.45800E-001    0.00000E+000
   6.4020   6.46300E-001    0.00000E+000
   6.4040   6.45900E-001    0.00000E+000
   6.4070   6.65500E-001    0.00000E+000
   6.4120   6.60100E-001    0.00000E+000
   6.4140   6.46200E-001    0.00000E+000
   6.4160   6.52600E-001    0.00000E+000
   6.4210   6.48400E-001    0.00000E+000
   6.4240   6.73100E-001    0.00000E+000
   6.4260   6.87000E-001    0.00000E+000
   6.4290   6.51200E-001    0.00000E+000
   6.4350   6.45000E-001    0.00000E+000
   6.4360   6.64700E-001    0.00000E+000
   6.4400   6.51200E-001    0.00000E+000
   6.4410   6.76000E-001    0.00000E+000
   6.4460   6.69000E-001    0.00000E+000
   6.4490   6.46400E-001    0.00000E+000
   6.4500   6.58400E-001    0.00000E+000
   6.4520   6.81100E-001    0.00000E+000
   6.4550   6.74700E-001    0.00000E+000
   6.4570   6.68400E-001    0.00000E+000
   6.4590   6.51600E-001    0.00000E+000
   6.4610   6.73000E-001    0.00000E+000
   6.4640   6.75100E-001    0.00000E+000
   6.4660   6.69000E-001    0.00000E+000
   6.4680   6.64700E-001    0.00000E+000
   6.4720   6.61400E-001    0.00000E+000
   6.4750   6.75300E-001    0.00000E+000
   6.4780   6.82100E-001    0.00000E+000
   6.4800   6.69700E-001    0.00000E+000
   6.4820   6.78300E-001    0.00000E+000
   6.4840   6.74800E-001    0.00000E+000
   6.4870   6.82300E-001    0.00000E+000
   6.4890   6.75500E-001    0.00000E+000
   6.4920   6.79600E-001    0.00000E+000
   6.4960   6.73800E-001    0.00000E+000
   6.4970   6.66900E-001    0.00000E+000
   6.5000   6.73600E-001    0.00000E+000
   6.5060   6.79700E-001    0.00000E+000
   6.5070   6.66400E-001    0.00000E+000
   6.5100   6.69200E-001    0.00000E+000
   6.5110   6.63200E-001    0.00000E+000
   6.5140   6.79200E-001    0.00000E+000
   6.5180   6.73900E-001    0.00000E+000
   6.5210   6.75700E-001    0.00000E+000
   6.5230   6.53700E-001    0.00000E+000
   6.5250   6.78800E-001    0.00000E+000
   6.5260   6.80500E-001    0.00000E+000
   6.5300   6.55300E-001    0.00000E+000
   6.5330   6.83100E-001    0.00000E+000
   6.5350   6.84800E-001    0.00000E+000
   6.5360   6.74200E-001    0.00000E+000
   6.5380   6.73400E-001    0.00000E+000
   6.5400   6.61400E-001    0.00000E+000
   6.5450   6.58400E-001    0.00000E+000
   6.5480   6.73600E-001    0.00000E+000
   6.5510   6.68200E-001    0.00000E+000
   6.5530   6.60300E-001    0.00000E+000
   6.5560   6.79700E-001    0.00000E+000
   6.5570   6.84300E-001    0.00000E+000
   6.5600   6.79300E-001    0.00000E+000
   6.5630   6.73000E-001    0.00000E+000
   6.5670   6.70500E-001    0.00000E+000
   6.5720   6.69500E-001    0.00000E+000
   6.5740   6.70200E-001    0.00000E+000
   6.5780   6.67400E-001    0.00000E+000
   6.5790   6.72600E-001    0.00000E+000
   6.5830   6.67400E-001    0.00000E+000
   6.5870   6.66100E-001    0.00000E+000
   6.5900   6.81400E-001    0.00000E+000
   6.5920   6.70400E-001    0.00000E+000
   6.5940   6.67200E-001    0.00000E+000
   6.5960   6.73500E-001    0.00000E+000
   6.5980   6.70200E-001    0.00000E+000
   6.6010   6.69900E-001    0.00000E+000
   6.6040   6.50200E-001    0.00000E+000
   6.6060   6.68200E-001    0.00000E+000
   6.6100   6.70600E-001    0.00000E+000
   6.6120   6.73000E-001    0.00000E+000
   6.6140   6.72400E-001    0.00000E+000
   6.6150   6.72800E-001    0.00000E+000
   6.6180   6.57300E-001    0.00000E+000
   6.6200   6.80500E-001    0.00000E+000
   6.6220   6.63000E-001    0.00000E+000
   6.6260   6.75900E-001    0.00000E+000
   6.6290   6.73600E-001    0.00000E+000
   6.6300   6.80200E-001    0.00000E+000
   6.6330   6.54100E-001    0.00000E+000
   6.6340   6.57700E-001    0.00000E+000
   6.6350   6.82600E-001    0.00000E+000
   6.6400   6.75700E-001    0.00000E+000
   6.6420   6.75500E-001    0.00000E+000
   6.6450   6.65400E-001    0.00000E+000
   6.6470   6.68600E-001    0.00000E+000
   6.6500   6.65900E-001    0.00000E+000
   6.6530   6.59000E-001    0.00000E+000
   6.6540   6.60000E-001    0.00000E+000
   6.6580   6.80200E-001    0.00000E+000
   6.6610   6.71000E-001    0.00000E+000
   6.6630   6.67000E-001    0.00000E+000
   6.6660   6.72600E-001    0.00000E+000
   6.6670   6.61900E-001    0.00000E+000
   6.6700   6.64900E-001    0.00000E+000
   6.6720   6.69500E-001    0.00000E+000
   6.6730   6.60800E-001    0.00000E+000
   6.6760   6.72300E-001    0.00000E+000
   6.6780   6.75600E-001    0.00000E+000
   6.6810   6.51100E-001    0.00000E+000
   6.6840   6.81000E-001    0.00000E+000
   6.6860   6.62000E-001    0.00000E+000
   6.6890   6.85800E-001    0.00000E+000
   6.6910   6.55200E-001    0.00000E+000
   6.6930   6.70100E-001    0.00000E+000
   6.6950   6.88600E-001    0.00000E+000
   6.6980   6.67500E-001    0.00000E+000
   6.7000   6.79100E-001    0.00000E+000
   6.7020   6.56000E-001    0.00000E+000
   6.7050   6.69200E-001    0.00000E+000
   6.7090   6.65500E-001    0.00000E+000
   6.7100   7.00500E-001    0.00000E+000
   6.7120   6.68300E-001    0.00000E+000
   6.7150   6.61900E-001    0.00000E+000
   6.7170   6.85300E-001    0.00000E+000
   6.7200   6.50900E-001    0.00000E+000
   6.7220   6.69800E-001    0.00000E+000
   6.7250   6.58700E-001    0.00000E+000
   6.7280   6.83100E-001    0.00000E+000
   6.7310   6.85300E-001    0.00000E+000
   6.7320   6.68000E-001    0.00000E+000
   6.7340   6.50400E-001    0.00000E+000
   6.7370   6.56400E-001    0.00000E+000
   6.7390   6.67000E-001    0.00000E+000
   6.7430   6.81200E-001    0.00000E+000
   6.7450   6.63200E-001    0.00000E+000
   6.7490   6.56800E-001    0.00000E+000
   6.7510   6.79200E-001    0.00000E+000
   6.7530   6.77000E-001    0.00000E+000
   6.7550   6.59600E-001    0.00000E+000
   6.7570   6.71900E-001    0.00000E+000
   6.7610   6.79400E-001    0.00000E+000
   6.7640   6.78800E-001    0.00000E+000
   6.7660   6.72200E-001    0.00000E+000
   6.7690   6.87300E-001    0.00000E+000
   6.7710   6.49000E-001    0.00000E+000
   6.7740   6.69400E-001    0.00000E+000
   6.7760   6.64900E-001    0.00000E+000
   6.7800   6.51200E-001    0.00000E+000
   6.7820   6.86200E-001    0.00000E+000
   6.7860   6.72800E-001    0.00000E+000
   6.7890   6.64700E-001    0.00000E+000
   6.7910   6.67300E-001    0.00000E+000
   6.7950   6.84200E-001    0.00000E+000
   6.7980   6.66600E-001    0.00000E+000
   6.8010   6.90700E-001    0.00000E+000
   6.8030   6.85000E-001    0.00000E+000
   6.8050   6.70700E-001    0.00000E+000
   6.8080   6.58100E-001    0.00000E+000
   6.8100   6.72800E-001    0.00000E+000
   6.8120   6.97200E-001    0.00000E+000
   6.8140   6.46100E-001    0.00000E+000
   6.8170   6.71300E-001    0.00000E+000
   6.8190   6.64800E-001    0.00000E+000
   6.8200   6.68300E-001    0.00000E+000
   6.8230   6.84000E-001    0.00000E+000
   6.8260   6.60700E-001    0.00000E+000
   6.8310   6.65600E-001    0.00000E+000
   6.8330   6.91500E-001    0.00000E+000
   6.8360   6.74000E-001    0.00000E+000
   6.8380   6.92400E-001    0.00000E+000
   6.8400   6.95800E-001    0.00000E+000
   6.8420   6.85700E-001    0.00000E+000
   6.8450   6.83500E-001    0.00000E+000
   6.8480   6.70300E-001    0.00000E+000
   6.8490   6.64400E-001    0.00000E+000
   6.8530   6.74300E-001    0.00000E+000
   6.8560   6.71500E-001    0.00000E+000
   6.8570   6.53700E-001    0.00000E+000
   6.8620   6.63000E-001    0.00000E+000
   6.8630   6.72000E-001    0.00000E+000
   6.8650   6.70400E-001    0.00000E+000
   6.8680   6.72900E-001    0.00000E+000
   6.8720   6.53500E-001    0.00000E+000
   6.8740   6.61900E-001    0.00000E+000
   6.8770   6.87100E-001    0.00000E+000
   6.8810   6.74300E-001    0.00000E+000
   6.8830   6.75400E-001    0.00000E+000
   6.8840   6.75800E-001    0.00000E+000
   6.8880   6.86600E-001    0.00000E+000
   6.8900   6.83400E-001    0.00000E+000
   6.8940   6.67200E-001    0.00000E+000
   6.8950   6.71000E-001    0.00000E+000
   6.8970   6.89400E-001    0.00000E+000
   6.9000   6.73700E-001    0.00000E+000
   6.9030   6.72100E-001    0.00000E+000
   6.9050   6.76000E-001    0.00000E+000
   6.9080   6.77500E-001    0.00000E+000
   6.9120   6.97200E-001    0.00000E+000
   6.9150   7.30200E-001    0.00000E+000
   6.9170   7.01200E-001    0.00000E+000
   6.9220   6.76900E-001    0.00000E+000
   6.9230   6.86000E-001    0.00000E+000
   6.9260   6.76400E-001    0.00000E+000
   6.9300   6.85100E-001    0.00000E+000
   6.9330   6.80500E-001    0.00000E+000
   6.9360   6.70900E-001    0.00000E+000
   6.9380   6.82100E-001    0.00000E+000
   6.9410   6.85200E-001    0.00000E+000
   6.9430   6.75500E-001    0.00000E+000
   6.9450   6.73500E-001    0.00000E+000
   6.9470   6.84400E-001    0.00000E+000
   6.9500   6.72800E-001    0.00000E+000
   6.9540   6.82100E-001    0.00000E+000
   6.9570   6.82800E-001    0.00000E+000
   6.9600   6.69000E-001    0.00000E+000
   6.9630   6.69900E-001    0.00000E+000
   6.9650   6.77300E-001    0.00000E+000
   6.9680   6.65900E-001    0.00000E+000
   6.9720   6.51400E-001    0.00000E+000
   6.9750   6.65000E-001    0.00000E+000
   6.9790   6.71900E-001    0.00000E+000
   6.9810   6.94800E-001    0.00000E+000
   6.9830   6.88200E-001    0.00000E+000
   6.9860   6.77900E-001    0.00000E+000
   6.9890   6.93800E-001    0.00000E+000
   6.9910   6.58900E-001    0.00000E+000
   6.9930   6.81400E-001    0.00000E+000
   6.9970   6.83600E-001    0.00000E+000
   6.9980   6.89300E-001    0.00000E+000
   7.0040   6.64400E-001    0.00000E+000
   7.0050   6.80700E-001    0.00000E+000
   7.0080   6.84600E-001    0.00000E+000
   7.0120   6.85500E-001    0.00000E+000
   7.0150   6.90600E-001    0.00000E+000
   7.0160   6.85900E-001    0.00000E+000
   7.0190   6.97000E-001    0.00000E+000
   7.0210   6.73600E-001    0.00000E+000
   7.0230   6.94000E-001    0.00000E+000
   7.0270   6.94400E-001    0.00000E+000
   7.0280   6.94300E-001    0.00000E+000
   7.0300   7.01300E-001    0.00000E+000
   7.0340   6.85400E-001    0.00000E+000
   7.0370   7.06100E-001    0.00000E+000
   7.0390   7.11600E-001    0.00000E+000
   7.0420   7.08100E-001    0.00000E+000
   7.0440   7.15700E-001    0.00000E+000
   7.0470   7.19900E-001    0.00000E+000
   7.0510   7.24800E-001    0.00000E+000
   7.0530   7.42200E-001    0.00000E+000
   7.0560   7.33200E-001    0.00000E+000
   7.0580   7.46500E-001    0.00000E+000
   7.0600   7.30200E-001    0.00000E+000
   7.0620   7.32900E-001    0.00000E+000
   7.0640   7.64200E-001    0.00000E+000
   7.0690   7.78700E-001    0.00000E+000
   7.0710   7.85900E-001    0.00000E+000
   7.0730   7.72500E-001    0.00000E+000
   7.0760   8.02400E-001    0.00000E+000
   7.0790   8.12600E-001    0.00000E+000
   7.0810   8.14500E-001    0.00000E+000
   7.0840   8.34100E-001    0.00000E+000
   7.0860   8.72100E-001    0.00000E+000
   7.0900   8.73600E-001    0.00000E+000
   7.0920   9.35900E-001    0.00000E+000
   7.0950   9.43900E-001    0.00000E+000
   7.0990   9.56800E-001    0.00000E+000
   7.1020   9.90200E-001    0.00000E+000
   7.1030   1.02060E+000    0.00000E+000
   7.1060   1.05550E+000    0.00000E+000
   7.1080   1.07520E+000    0.00000E+000
   7.1100   1.14020E+000    0.00000E+000
   7.1140   1.16770E+000    0.00000E+000
   7.1160   1.21370E+000    0.00000E+000
   7.1200   1.30150E+000    0.00000E+000
   7.1230   1.38170E+000    0.00000E+000
   7.1260   1.39600E+000    0.00000E+000
   7.1290   1.56400E+000    0.00000E+000
   7.1330   1.59340E+000    0.00000E+000
   7.1350   2.04630E+000    0.00000E+000
   7.1380   2.28690E+000    0.00000E+000
   7.1400   2.57160E+000    0.00000E+000
   7.1420   2.53610E+000    0.00000E+000
   7.1460   2.50970E+000    0.00000E+000
   7.1490   2.35690E+000    0.00000E+000
   7.1510   2.48260E+000    0.00000E+000
   7.1540   2.07260E+000    0.00000E+000
   7.1560   1.77280E+000    0.00000E+000
   7.1580   1.65670E+000    0.00000E+000
   7.1620   1.54230E+000    0.00000E+000
   7.1650   1.30770E+000    0.00000E+000
   7.1680   1.32770E+000    0.00000E+000
   7.1700   1.59160E+000    0.00000E+000
   7.1720   1.62440E+000    0.00000E+000
   7.1760   1.04950E+000    0.00000E+000
   7.1790   5.80100E-001    0.00000E+000
   7.1810   1.00000E+000    0.00000E+000
   7.1840   1.00000E+000    0.00000E+000
   7.1860   1.00000E+000    0.00000E+000
   7.1880   1.00000E+000    0.00000E+000
   7.1920   1.00000E+000    0.00000E+000
   7.1950   1.00000E+000    0.00000E+000
   7.1980   1.00000E+000    0.00000E+000
   7.2010   1.00000E+000    0.00000E+000
   7.2020   1.00000E+000    0.00000E+000
   7.2050   1.00000E+000    0.00000E+000
   7.2080   1.00000E+000    0.00000E+000
   7.2110   1.00000E+000    0.00000E+000
   7.2130   1.00000E+000    0.00000E+000
   7.2170   1.00000E+000    0.00000E+000
   7.2200   1.00000E+000    0.00000E+000
   7.2220   1.00000E+000    0.00000E+000
   7.2250   1.00000E+000    0.00000E+000
   7.2280   1.00000E+000    0.00000E+000
   7.2310   1.00000E+000    0.00000E+000
   7.2330   1.00000E+000    0.00000E+000
   7.2360   1.00000E+000    0.00000E+000
   7.2390   1.00000E+000    0.00000E+000
   7.2410   1.00000E+000    0.00000E+000
   7.2440   1.00000E+000    0.00000E+000
   7.2460   1.00000E+000    0.00000E+000
   7.2480   1.00000E+000    0.00000E+000
   7.2520   1.00000E+000    0.00000E+000
   7.2550   1.00000E+000    0.00000E+000
   7.2570   1.00000E+000    0.00000E+000
   7.2590   1.00000E+000    0.00000E+000
   7.2620   1.00000E+000    0.00000E+000
   7.2650   1.00000E+000    0.00000E+000
   7.2680   1.00000E+000    0.00000E+000
   7.2710   1.00000E+000    0.00000E+000
   7.2730   1.00000E+000    0.00000E+000
   7.2770   1.00000E+000    0.00000E+000
   7.2800   1.00000E+000    0.00000E+000
   7.2820   1.00000E+000    0.00000E+000
   7.2840   1.00000E+000    0.00000E+000
   7.2870   1.00000E+000    0.00000E+000
   7.2910   1.00000E+000    0.00000E+000
   7.2940   1.00000E+000    0.00000E+000
   7.2960   1.00000E+000    0.00000E+000
   7.2990   1.00000E+000    0.00000E+000
   7.3010   1.00000E+000    0.00000E+000
