# Supplementary material for: Rationally seeded computational protein design of ɑ-helical barrels
Source: Nat Chem Biol. 2024 Jun 20;20(8):991–9. doi: 10.1038/s41589-024-01642-0 (PMC11288890; doi:10.1038/s41589-024-01642-0)
Supplement: Supplementary file 5 — PDB files used for making figure panels h–j. [file 41589_2024_1642_MOESM5_ESM.zip › KIA_RP_RSPD_NatChemBiol_data_Figure3/sc-CC-7-LI_panels_c-g/AUC_panel_e/LI_SV_raw/00036.RA1]

HeptLI
R 1 20.0 40000 0015052 1.8900E11 275 1 
   5.8010   1.00000E+000    0.00000E+000
   5.8030   1.00000E+000    0.00000E+000
   5.8040   1.00000E+000    0.00000E+000
   5.8050   1.00000E+000    0.00000E+000
   5.8060   1.00000E+000    0.00000E+000
   5.8070   1.00000E+000    0.00000E+000
   5.8080   1.00000E+000    0.00000E+000
   5.8100   1.00000E+000    0.00000E+000
   5.8110   1.00000E+000    0.00000E+000
   5.8120   1.00000E+000    0.00000E+000
   5.8130   1.00000E+000    0.00000E+000
   5.8140   1.00000E+000    0.00000E+000
   5.8150   1.00000E+000    0.00000E+000
   5.8160   1.00000E+000    0.00000E+000
   5.8170   1.00000E+000    0.00000E+000
   5.8180   1.00000E+000    0.00000E+000
   5.8190   1.00000E+000    0.00000E+000
   5.8200   1.00000E+000    0.00000E+000
   5.8220   1.00000E+000    0.00000E+000
   5.8240   1.00000E+000    0.00000E+000
   5.8250   1.00000E+000    0.00000E+000
   5.8260   1.00000E+000    0.00000E+000
   5.8280   1.00000E+000    0.00000E+000
   5.8300   1.00000E+000    0.00000E+000
   5.8310   1.00000E+000    0.00000E+000
   5.8330   1.00000E+000    0.00000E+000
   5.8350  -9.05200E-001    0.00000E+000
   5.8360  -1.12870E+000    0.00000E+000
   5.8370  -8.16000E-001    0.00000E+000
   5.8380  -6.10100E-001    0.00000E+000
   5.8400  -6.44000E-001    0.00000E+000
   5.8410  -5.60400E-001    0.00000E+000
   5.8420  -6.91900E-001    0.00000E+000
   5.8460  -8.16600E-001    0.00000E+000
   5.8470  -9.92500E-001    0.00000E+000
   5.8480  -1.08570E+000    0.00000E+000
   5.8490  -1.42310E+000    0.00000E+000
   5.8500  -1.42650E+000    0.00000E+000
   5.8530  -1.56780E+000    0.00000E+000
   5.8540  -1.67850E+000    0.00000E+000
   5.8560  -1.68040E+000    0.00000E+000
   5.8580  -1.63260E+000    0.00000E+000
   5.8590  -1.62670E+000    0.00000E+000
   5.8620  -1.51660E+000    0.00000E+000
   5.8630  -1.26440E+000    0.00000E+000
   5.8650  -1.10930E+000    0.00000E+000
   5.8660  -8.88800E-001    0.00000E+000
   5.8680  -7.85400E-001    0.00000E+000
   5.8690  -6.14700E-001    0.00000E+000
   5.8700  -5.13300E-001    0.00000E+000
   5.8730  -4.17700E-001    0.00000E+000
   5.8760  -2.85200E-001    0.00000E+000
   5.8770  -2.04400E-001    0.00000E+000
   5.8790  -1.54600E-001    0.00000E+000
   5.8810  -9.92000E-002    0.00000E+000
   5.8820  -1.08200E-001    0.00000E+000
   5.8830  -3.29000E-002    0.00000E+000
   5.8840  -2.00000E-002    0.00000E+000
   5.8860  -2.51000E-002    0.00000E+000
   5.8870  -1.80000E-002    0.00000E+000
   5.8890  -1.12000E-002    0.00000E+000
   5.8910  -1.08000E-002    0.00000E+000
   5.8920   4.60000E-003    0.00000E+000
   5.8930  -1.02000E-002    0.00000E+000
   5.8960  -1.45000E-002    0.00000E+000
   5.8970  -2.27000E-002    0.00000E+000
   5.8980  -9.90000E-003    0.00000E+000
   5.9010  -9.70000E-003    0.00000E+000
   5.9030  -5.60000E-003    0.00000E+000
   5.9060  -1.59000E-002    0.00000E+000
   5.9080   4.80000E-003    0.00000E+000
   5.9090  -1.90000E-003    0.00000E+000
   5.9120   1.50000E-003    0.00000E+000
   5.9150  -4.50000E-003    0.00000E+000
   5.9170   3.00000E-003    0.00000E+000
   5.9180  -8.40000E-003    0.00000E+000
   5.9190  -5.60000E-003    0.00000E+000
   5.9220   1.24000E-002    0.00000E+000
   5.9230   6.30000E-003    0.00000E+000
   5.9250  -9.00000E-003    0.00000E+000
   5.9260  -4.90000E-003    0.00000E+000
   5.9280   7.80000E-003    0.00000E+000
   5.9320  -2.50000E-003    0.00000E+000
   5.9350  -3.20000E-003    0.00000E+000
   5.9360  -2.24000E-002    0.00000E+000
   5.9380  -5.50000E-003    0.00000E+000
   5.9400  -7.80000E-003    0.00000E+000
   5.9420   8.10000E-003    0.00000E+000
   5.9450   1.02000E-002    0.00000E+000
   5.9470   2.55000E-002    0.00000E+000
   5.9490   1.62000E-002    0.00000E+000
   5.9500   3.10000E-002    0.00000E+000
   5.9540   3.40000E-002    0.00000E+000
   5.9560   1.20000E-003    0.00000E+000
   5.9580   0.00000E+000    0.00000E+000
   5.9600   1.30000E-003    0.00000E+000
   5.9630  -3.60000E-003    0.00000E+000
   5.9650   4.10000E-003    0.00000E+000
   5.9660   3.80000E-003    0.00000E+000
   5.9680  -1.07000E-002    0.00000E+000
   5.9700  -1.00000E-002    0.00000E+000
   5.9720  -3.40000E-003    0.00000E+000
   5.9750  -8.30000E-003    0.00000E+000
   5.9770  -6.20000E-003    0.00000E+000
   5.9790   1.10000E-003    0.00000E+000
   5.9810   4.50000E-003    0.00000E+000
   5.9820   6.30000E-003    0.00000E+000
   5.9840   8.60000E-003    0.00000E+000
   5.9860   2.10000E-003    0.00000E+000
   5.9880   1.15000E-002    0.00000E+000
   5.9910   6.60000E-003    0.00000E+000
   5.9920   3.10000E-003    0.00000E+000
   5.9950   7.20000E-003    0.00000E+000
   5.9960   3.27000E-002    0.00000E+000
   5.9980   6.87000E-002    0.00000E+000
   6.0020  -1.30300E-001    0.00000E+000
   6.0040  -7.56300E-001    0.00000E+000
   6.0070  -2.99100E-001    0.00000E+000
   6.0090   2.31000E-002    0.00000E+000
   6.0100  -1.56000E-002    0.00000E+000
   6.0140  -3.20000E-002    0.00000E+000
   6.0160  -1.85000E-002    0.00000E+000
   6.0180  -1.86000E-002    0.00000E+000
   6.0190  -1.07000E-001    0.00000E+000
   6.0220  -1.65800E-001    0.00000E+000
   6.0230   6.27400E-001    0.00000E+000
   6.0270  -2.90000E-002    0.00000E+000
   6.0300  -1.15000E-002    0.00000E+000
   6.0330  -2.71000E-002    0.00000E+000
   6.0340   6.10000E-003    0.00000E+000
   6.0380   1.41000E-002    0.00000E+000
   6.0400   1.58000E-002    0.00000E+000
   6.0420  -1.09000E-002    0.00000E+000
   6.0440   8.40000E-003    0.00000E+000
   6.0460   6.90000E-003    0.00000E+000
   6.0500   4.80000E-003    0.00000E+000
   6.0520   4.20000E-003    0.00000E+000
   6.0530   1.03000E-002    0.00000E+000
   6.0550   1.75000E-002    0.00000E+000
   6.0570   1.46000E-002    0.00000E+000
   6.0580   2.21000E-002    0.00000E+000
   6.0620   1.27000E-002    0.00000E+000
   6.0650   2.06000E-002    0.00000E+000
   6.0670   1.08000E-002    0.00000E+000
   6.0700   1.49000E-002    0.00000E+000
   6.0740   1.64000E-002    0.00000E+000
   6.0760   5.50000E-003    0.00000E+000
   6.0780   2.98000E-002    0.00000E+000
   6.0800   1.65000E-002    0.00000E+000
   6.0850   1.75000E-002    0.00000E+000
   6.0890   9.30000E-003    0.00000E+000
   6.0910   1.22000E-002    0.00000E+000
   6.0920   4.18000E-002    0.00000E+000
   6.0940   2.41000E-002    0.00000E+000
   6.0960   2.38000E-002    0.00000E+000
   6.0970   3.12000E-002    0.00000E+000
   6.1010   2.67000E-002    0.00000E+000
   6.1030   3.35000E-002    0.00000E+000
   6.1060   3.60000E-002    0.00000E+000
   6.1080   2.30000E-002    0.00000E+000
   6.1120   1.59000E-002    0.00000E+000
   6.1140   2.56000E-002    0.00000E+000
   6.1150   3.21000E-002    0.00000E+000
   6.1190   2.87000E-002    0.00000E+000
   6.1200   3.29000E-002    0.00000E+000
   6.1230   3.84000E-002    0.00000E+000
   6.1250   4.12000E-002    0.00000E+000
   6.1300   3.55000E-002    0.00000E+000
   6.1330   4.63000E-002    0.00000E+000
   6.1360   3.89000E-002    0.00000E+000
   6.1400   3.54000E-002    0.00000E+000
   6.1410   4.94000E-002    0.00000E+000
   6.1430   4.03000E-002    0.00000E+000
   6.1440   4.29000E-002    0.00000E+000
   6.1470   3.55000E-002    0.00000E+000
   6.1510   6.74000E-002    0.00000E+000
   6.1540   4.38000E-002    0.00000E+000
   6.1560   6.92000E-002    0.00000E+000
   6.1600   6.63000E-002    0.00000E+000
   6.1610   6.27000E-002    0.00000E+000
   6.1630   7.05000E-002    0.00000E+000
   6.1670   7.05000E-002    0.00000E+000
   6.1690   7.59000E-002    0.00000E+000
   6.1740   6.15000E-002    0.00000E+000
   6.1750   7.66000E-002    0.00000E+000
   6.1770   7.23000E-002    0.00000E+000
   6.1790   9.15000E-002    0.00000E+000
   6.1820   7.93000E-002    0.00000E+000
   6.1840   9.19000E-002    0.00000E+000
   6.1880   8.72000E-002    0.00000E+000
   6.1910   8.84000E-002    0.00000E+000
   6.1930   9.80000E-002    0.00000E+000
   6.1950   9.97000E-002    0.00000E+000
   6.1970   9.39000E-002    0.00000E+000
   6.2010   9.39000E-002    0.00000E+000
   6.2030   1.08200E-001    0.00000E+000
   6.2060   1.10800E-001    0.00000E+000
   6.2070   1.14200E-001    0.00000E+000
   6.2100   1.05800E-001    0.00000E+000
   6.2110   1.09800E-001    0.00000E+000
   6.2140   1.11200E-001    0.00000E+000
   6.2150   1.17800E-001    0.00000E+000
   6.2170   1.27800E-001    0.00000E+000
   6.2200   1.25300E-001    0.00000E+000
   6.2220   1.26500E-001    0.00000E+000
   6.2240   1.36400E-001    0.00000E+000
   6.2290   1.49300E-001    0.00000E+000
   6.2300   1.43400E-001    0.00000E+000
   6.2330   1.44500E-001    0.00000E+000
   6.2340   1.52700E-001    0.00000E+000
   6.2360   1.39900E-001    0.00000E+000
   6.2390   1.46400E-001    0.00000E+000
   6.2420   1.65300E-001    0.00000E+000
   6.2480   1.63000E-001    0.00000E+000
   6.2490   1.61000E-001    0.00000E+000
   6.2520   1.77000E-001    0.00000E+000
   6.2530   1.70300E-001    0.00000E+000
   6.2550   1.79200E-001    0.00000E+000
   6.2590   1.97200E-001    0.00000E+000
   6.2610   1.93400E-001    0.00000E+000
   6.2660   1.92500E-001    0.00000E+000
   6.2670   1.99800E-001    0.00000E+000
   6.2690   2.13600E-001    0.00000E+000
   6.2710   2.05400E-001    0.00000E+000
   6.2740   2.00000E-001    0.00000E+000
   6.2750   2.17500E-001    0.00000E+000
   6.2800   2.22100E-001    0.00000E+000
   6.2820   2.29600E-001    0.00000E+000
   6.2840   2.35900E-001    0.00000E+000
   6.2850   2.30300E-001    0.00000E+000
   6.2900   2.33800E-001    0.00000E+000
   6.2910   2.56700E-001    0.00000E+000
   6.2930   2.48800E-001    0.00000E+000
   6.2960   2.53300E-001    0.00000E+000
   6.3000   2.60300E-001    0.00000E+000
   6.3010   2.65400E-001    0.00000E+000
   6.3030   2.68500E-001    0.00000E+000
   6.3050   2.63600E-001    0.00000E+000
   6.3100   2.88600E-001    0.00000E+000
   6.3140   3.02400E-001    0.00000E+000
   6.3190   2.94000E-001    0.00000E+000
   6.3220   3.07400E-001    0.00000E+000
   6.3240   3.09800E-001    0.00000E+000
   6.3270   3.20300E-001    0.00000E+000
   6.3320   3.15900E-001    0.00000E+000
   6.3330   3.28500E-001    0.00000E+000
   6.3370   3.43000E-001    0.00000E+000
   6.3400   3.54900E-001    0.00000E+000
   6.3420   3.53500E-001    0.00000E+000
   6.3440   3.49000E-001    0.00000E+000
   6.3460   3.56700E-001    0.00000E+000
   6.3470   3.67500E-001    0.00000E+000
   6.3490   3.59100E-001    0.00000E+000
   6.3520   3.71300E-001    0.00000E+000
   6.3550   3.76200E-001    0.00000E+000
   6.3590   3.78400E-001    0.00000E+000
   6.3620   3.96000E-001    0.00000E+000
   6.3650   3.81900E-001    0.00000E+000
   6.3690   4.05400E-001    0.00000E+000
   6.3700   4.04100E-001    0.00000E+000
   6.3730   4.12800E-001    0.00000E+000
   6.3760   4.11800E-001    0.00000E+000
   6.3780   4.18400E-001    0.00000E+000
   6.3790   4.16400E-001    0.00000E+000
   6.3860   4.21100E-001    0.00000E+000
   6.3890   4.32500E-001    0.00000E+000
   6.3910   4.31700E-001    0.00000E+000
   6.3940   4.54800E-001    0.00000E+000
   6.3950   4.56100E-001    0.00000E+000
   6.3970   4.40200E-001    0.00000E+000
   6.3990   4.46000E-001    0.00000E+000
   6.4070   4.63600E-001    0.00000E+000
   6.4110   4.62500E-001    0.00000E+000
   6.4130   4.67500E-001    0.00000E+000
   6.4160   4.78000E-001    0.00000E+000
   6.4170   4.81500E-001    0.00000E+000
   6.4200   4.85400E-001    0.00000E+000
   6.4240   4.90900E-001    0.00000E+000
   6.4290   4.66900E-001    0.00000E+000
   6.4330   4.96800E-001    0.00000E+000
   6.4340   4.96900E-001    0.00000E+000
   6.4360   4.97300E-001    0.00000E+000
   6.4380   5.01800E-001    0.00000E+000
   6.4400   5.12100E-001    0.00000E+000
   6.4430   5.20400E-001    0.00000E+000
   6.4460   5.12900E-001    0.00000E+000
   6.4470   5.16100E-001    0.00000E+000
   6.4500   5.30200E-001    0.00000E+000
   6.4520   5.19000E-001    0.00000E+000
   6.4540   5.23500E-001    0.00000E+000
   6.4570   5.39400E-001    0.00000E+000
   6.4590   5.50800E-001    0.00000E+000
   6.4610   5.25800E-001    0.00000E+000
   6.4630   5.46900E-001    0.00000E+000
   6.4650   5.36100E-001    0.00000E+000
   6.4680   5.45500E-001    0.00000E+000
   6.4730   5.62000E-001    0.00000E+000
   6.4750   5.43500E-001    0.00000E+000
   6.4780   5.67200E-001    0.00000E+000
   6.4790   5.58200E-001    0.00000E+000
   6.4820   5.58300E-001    0.00000E+000
   6.4840   5.61700E-001    0.00000E+000
   6.4860   5.58400E-001    0.00000E+000
   6.4900   5.69100E-001    0.00000E+000
   6.4910   5.74600E-001    0.00000E+000
   6.4950   5.80300E-001    0.00000E+000
   6.4970   5.68800E-001    0.00000E+000
   6.5010   5.89000E-001    0.00000E+000
   6.5030   5.65900E-001    0.00000E+000
   6.5050   5.84100E-001    0.00000E+000
   6.5090   5.82100E-001    0.00000E+000
   6.5110   5.92900E-001    0.00000E+000
   6.5140   5.85600E-001    0.00000E+000
   6.5160   5.94500E-001    0.00000E+000
   6.5180   5.90700E-001    0.00000E+000
   6.5210   5.93700E-001    0.00000E+000
   6.5230   6.06300E-001    0.00000E+000
   6.5250   6.05000E-001    0.00000E+000
   6.5270   6.09300E-001    0.00000E+000
   6.5300   5.95300E-001    0.00000E+000
   6.5320   6.02500E-001    0.00000E+000
   6.5340   6.15900E-001    0.00000E+000
   6.5380   6.12400E-001    0.00000E+000
   6.5410   6.11300E-001    0.00000E+000
   6.5440   6.05100E-001    0.00000E+000
   6.5460   5.98500E-001    0.00000E+000
   6.5480   6.21900E-001    0.00000E+000
   6.5510   6.13600E-001    0.00000E+000
   6.5540   6.23100E-001    0.00000E+000
   6.5550   6.20300E-001    0.00000E+000
   6.5580   6.12700E-001    0.00000E+000
   6.5610   6.17600E-001    0.00000E+000
   6.5640   6.28100E-001    0.00000E+000
   6.5660   6.14800E-001    0.00000E+000
   6.5710   6.13900E-001    0.00000E+000
   6.5740   6.16600E-001    0.00000E+000
   6.5760   6.31200E-001    0.00000E+000
   6.5780   6.37900E-001    0.00000E+000
   6.5810   6.25800E-001    0.00000E+000
   6.5830   6.12700E-001    0.00000E+000
   6.5860   6.37700E-001    0.00000E+000
   6.5870   6.16900E-001    0.00000E+000
   6.5900   6.35800E-001    0.00000E+000
   6.5940   6.44600E-001    0.00000E+000
   6.5960   6.26900E-001    0.00000E+000
   6.5980   6.28700E-001    0.00000E+000
   6.6010   6.19500E-001    0.00000E+000
   6.6030   6.18200E-001    0.00000E+000
   6.6060   6.30000E-001    0.00000E+000
   6.6100   6.53400E-001    0.00000E+000
   6.6120   6.41700E-001    0.00000E+000
   6.6150   6.43700E-001    0.00000E+000
   6.6170   6.36700E-001    0.00000E+000
   6.6200   6.33500E-001    0.00000E+000
   6.6220   6.39000E-001    0.00000E+000
   6.6240   6.35200E-001    0.00000E+000
   6.6260   6.46800E-001    0.00000E+000
   6.6310   6.36200E-001    0.00000E+000
   6.6320   6.26900E-001    0.00000E+000
   6.6330   6.41000E-001    0.00000E+000
   6.6350   6.47000E-001    0.00000E+000
   6.6370   6.49000E-001    0.00000E+000
   6.6410   6.45700E-001    0.00000E+000
   6.6440   6.46200E-001    0.00000E+000
   6.6460   6.27300E-001    0.00000E+000
   6.6490   6.31000E-001    0.00000E+000
   6.6510   6.30800E-001    0.00000E+000
   6.6520   6.38100E-001    0.00000E+000
   6.6560   6.58600E-001    0.00000E+000
   6.6590   6.50000E-001    0.00000E+000
   6.6610   6.51900E-001    0.00000E+000
   6.6630   6.40400E-001    0.00000E+000
   6.6660   6.38100E-001    0.00000E+000
   6.6690   6.39200E-001    0.00000E+000
   6.6700   6.29500E-001    0.00000E+000
   6.6730   6.45800E-001    0.00000E+000
   6.6740   6.36500E-001    0.00000E+000
   6.6770   6.43300E-001    0.00000E+000
   6.6810   6.44400E-001    0.00000E+000
   6.6840   6.40200E-001    0.00000E+000
   6.6860   6.37900E-001    0.00000E+000
   6.6890   6.32600E-001    0.00000E+000
   6.6920   6.56800E-001    0.00000E+000
   6.6930   6.48100E-001    0.00000E+000
   6.6960   6.68800E-001    0.00000E+000
   6.6980   6.52300E-001    0.00000E+000
   6.7000   6.45100E-001    0.00000E+000
   6.7020   6.46700E-001    0.00000E+000
   6.7060   6.40100E-001    0.00000E+000
   6.7080   6.70900E-001    0.00000E+000
   6.7110   6.56200E-001    0.00000E+000
   6.7130   6.29600E-001    0.00000E+000
   6.7150   6.36400E-001    0.00000E+000
   6.7170   6.60800E-001    0.00000E+000
   6.7200   6.44300E-001    0.00000E+000
   6.7230   6.47300E-001    0.00000E+000
   6.7270   6.22800E-001    0.00000E+000
   6.7280   6.37700E-001    0.00000E+000
   6.7320   6.33000E-001    0.00000E+000
   6.7340   6.51600E-001    0.00000E+000
   6.7360   6.44700E-001    0.00000E+000
   6.7380   6.30200E-001    0.00000E+000
   6.7410   6.49000E-001    0.00000E+000
   6.7430   6.48900E-001    0.00000E+000
   6.7460   6.41200E-001    0.00000E+000
   6.7500   6.42000E-001    0.00000E+000
   6.7530   6.37300E-001    0.00000E+000
   6.7550   6.57500E-001    0.00000E+000
   6.7570   6.39400E-001    0.00000E+000
   6.7600   6.50200E-001    0.00000E+000
   6.7640   6.23800E-001    0.00000E+000
   6.7660   6.42900E-001    0.00000E+000
   6.7700   6.47600E-001    0.00000E+000
   6.7720   6.33100E-001    0.00000E+000
   6.7730   6.43800E-001    0.00000E+000
   6.7760   6.36100E-001    0.00000E+000
   6.7780   6.37800E-001    0.00000E+000
   6.7820   6.53300E-001    0.00000E+000
   6.7840   6.43500E-001    0.00000E+000
   6.7860   6.42700E-001    0.00000E+000
   6.7910   6.41900E-001    0.00000E+000
   6.7940   6.50100E-001    0.00000E+000
   6.7960   6.43800E-001    0.00000E+000
   6.7980   6.57100E-001    0.00000E+000
   6.8000   6.38600E-001    0.00000E+000
   6.8040   6.35900E-001    0.00000E+000
   6.8060   6.65000E-001    0.00000E+000
   6.8100   6.24200E-001    0.00000E+000
   6.8120   6.58400E-001    0.00000E+000
   6.8160   6.34200E-001    0.00000E+000
   6.8170   6.39000E-001    0.00000E+000
   6.8190   6.36700E-001    0.00000E+000
   6.8210   6.55600E-001    0.00000E+000
   6.8230   6.51600E-001    0.00000E+000
   6.8250   6.54500E-001    0.00000E+000
   6.8300   6.59100E-001    0.00000E+000
   6.8320   6.52100E-001    0.00000E+000
   6.8370   6.89100E-001    0.00000E+000
   6.8390   6.60700E-001    0.00000E+000
   6.8410   6.51700E-001    0.00000E+000
   6.8450   6.65400E-001    0.00000E+000
   6.8460   6.48100E-001    0.00000E+000
   6.8490   6.55100E-001    0.00000E+000
   6.8520   6.47600E-001    0.00000E+000
   6.8550   6.60800E-001    0.00000E+000
   6.8570   6.48700E-001    0.00000E+000
   6.8620   6.55700E-001    0.00000E+000
   6.8640   6.65200E-001    0.00000E+000
   6.8670   6.38200E-001    0.00000E+000
   6.8690   6.49100E-001    0.00000E+000
   6.8710   6.48300E-001    0.00000E+000
   6.8740   6.43900E-001    0.00000E+000
   6.8760   6.59800E-001    0.00000E+000
   6.8800   6.52700E-001    0.00000E+000
   6.8830   6.65600E-001    0.00000E+000
   6.8860   6.49200E-001    0.00000E+000
   6.8880   6.69700E-001    0.00000E+000
   6.8900   6.43000E-001    0.00000E+000
   6.8950   6.51000E-001    0.00000E+000
   6.8980   6.53100E-001    0.00000E+000
   6.9010   6.43100E-001    0.00000E+000
   6.9040   6.56900E-001    0.00000E+000
   6.9070   6.48300E-001    0.00000E+000
   6.9080   6.48200E-001    0.00000E+000
   6.9130   6.93200E-001    0.00000E+000
   6.9150   6.87700E-001    0.00000E+000
   6.9170   6.76700E-001    0.00000E+000
   6.9190   6.48500E-001    0.00000E+000
   6.9220   6.75000E-001    0.00000E+000
   6.9260   6.66100E-001    0.00000E+000
   6.9290   6.46900E-001    0.00000E+000
   6.9330   6.65300E-001    0.00000E+000
   6.9360   6.60400E-001    0.00000E+000
   6.9380   6.46700E-001    0.00000E+000
   6.9420   6.39500E-001    0.00000E+000
   6.9440   6.56200E-001    0.00000E+000
   6.9480   6.90300E-001    0.00000E+000
   6.9500   6.52200E-001    0.00000E+000
   6.9520   6.45200E-001    0.00000E+000
   6.9560   6.67500E-001    0.00000E+000
   6.9590   6.36200E-001    0.00000E+000
   6.9620   6.55900E-001    0.00000E+000
   6.9650   6.60400E-001    0.00000E+000
   6.9690   6.66100E-001    0.00000E+000
   6.9720   6.36900E-001    0.00000E+000
   6.9790   6.51800E-001    0.00000E+000
   6.9810   6.52700E-001    0.00000E+000
   6.9830   6.40900E-001    0.00000E+000
   6.9870   6.75800E-001    0.00000E+000
   6.9890   6.65300E-001    0.00000E+000
   6.9910   6.47400E-001    0.00000E+000
   6.9930   6.64400E-001    0.00000E+000
   6.9970   6.75400E-001    0.00000E+000
   7.0000   6.78600E-001    0.00000E+000
   7.0030   6.58100E-001    0.00000E+000
   7.0060   6.73500E-001    0.00000E+000
   7.0070   6.54300E-001    0.00000E+000
   7.0130   6.63500E-001    0.00000E+000
   7.0140   6.64700E-001    0.00000E+000
   7.0150   6.72700E-001    0.00000E+000
   7.0190   6.76400E-001    0.00000E+000
   7.0210   7.01800E-001    0.00000E+000
   7.0230   6.61000E-001    0.00000E+000
   7.0270   6.91300E-001    0.00000E+000
   7.0290   6.95800E-001    0.00000E+000
   7.0320   6.81800E-001    0.00000E+000
   7.0330   6.74000E-001    0.00000E+000
   7.0360   7.10900E-001    0.00000E+000
   7.0390   7.09600E-001    0.00000E+000
   7.0410   7.22800E-001    0.00000E+000
   7.0440   6.98600E-001    0.00000E+000
   7.0450   7.24100E-001    0.00000E+000
   7.0490   7.29400E-001    0.00000E+000
   7.0510   7.40900E-001    0.00000E+000
   7.0530   7.34500E-001    0.00000E+000
   7.0580   7.37400E-001    0.00000E+000
   7.0590   7.69500E-001    0.00000E+000
   7.0620   7.71900E-001    0.00000E+000
   7.0650   7.87100E-001    0.00000E+000
   7.0680   8.12900E-001    0.00000E+000
   7.0710   8.06400E-001    0.00000E+000
   7.0730   8.13500E-001    0.00000E+000
   7.0760   8.35400E-001    0.00000E+000
   7.0790   8.78600E-001    0.00000E+000
   7.0810   8.79900E-001    0.00000E+000
   7.0850   8.91200E-001    0.00000E+000
   7.0880   9.31800E-001    0.00000E+000
   7.0900   9.48100E-001    0.00000E+000
   7.0920   9.90700E-001    0.00000E+000
   7.0960   1.04840E+000    0.00000E+000
   7.0980   1.06030E+000    0.00000E+000
   7.1010   1.09650E+000    0.00000E+000
   7.1030   1.11740E+000    0.00000E+000
   7.1060   1.20870E+000    0.00000E+000
   7.1100   1.27910E+000    0.00000E+000
   7.1140   1.37530E+000    0.00000E+000
   7.1170   1.47270E+000    0.00000E+000
   7.1200   1.62680E+000    0.00000E+000
   7.1230   1.64670E+000    0.00000E+000
   7.1260   2.13740E+000    0.00000E+000
   7.1290   2.40260E+000    0.00000E+000
   7.1310   2.47680E+000    0.00000E+000
   7.1340   2.85010E+000    0.00000E+000
   7.1380   2.90060E+000    0.00000E+000
   7.1400   2.75680E+000    0.00000E+000
   7.1420   2.66070E+000    0.00000E+000
   7.1460   2.99760E+000    0.00000E+000
   7.1470   3.07550E+000    0.00000E+000
   7.1500   2.88150E+000    0.00000E+000
   7.1530   2.21800E+000    0.00000E+000
   7.1560   2.26050E+000    0.00000E+000
   7.1590   1.99510E+000    0.00000E+000
   7.1610   1.88930E+000    0.00000E+000
   7.1630   1.81660E+000    0.00000E+000
   7.1670   1.46620E+000    0.00000E+000
   7.1700   1.41040E+000    0.00000E+000
   7.1720   1.67470E+000    0.00000E+000
   7.1750   1.30860E+000    0.00000E+000
   7.1770   1.54950E+000    0.00000E+000
   7.1790   1.00000E+000    0.00000E+000
   7.1840   1.00000E+000    0.00000E+000
   7.1860   1.00000E+000    0.00000E+000
   7.1880   1.00000E+000    0.00000E+000
   7.1910   1.00000E+000    0.00000E+000
   7.1930   1.00000E+000    0.00000E+000
   7.1960   1.00000E+000    0.00000E+000
   7.2000   1.00000E+000    0.00000E+000
   7.2020   1.00000E+000    0.00000E+000
   7.2040   1.00000E+000    0.00000E+000
   7.2060   1.00000E+000    0.00000E+000
   7.2110   1.00000E+000    0.00000E+000
   7.2140   1.00000E+000    0.00000E+000
   7.2170   1.00000E+000    0.00000E+000
   7.2190   1.00000E+000    0.00000E+000
   7.2220   1.00000E+000    0.00000E+000
   7.2250   1.00000E+000    0.00000E+000
   7.2270   1.00000E+000    0.00000E+000
   7.2300   1.00000E+000    0.00000E+000
   7.2320   1.00000E+000    0.00000E+000
   7.2360   1.00000E+000    0.00000E+000
   7.2390   1.00000E+000    0.00000E+000
   7.2410   1.00000E+000    0.00000E+000
   7.2460   1.00000E+000    0.00000E+000
   7.2480   1.00000E+000    0.00000E+000
   7.2500   1.00000E+000    0.00000E+000
   7.2530   1.00000E+000    0.00000E+000
   7.2550   1.00000E+000    0.00000E+000
   7.2570   1.00000E+000    0.00000E+000
   7.2600   1.00000E+000    0.00000E+000
   7.2640   1.00000E+000    0.00000E+000
   7.2660   1.00000E+000    0.00000E+000
   7.2690   1.00000E+000    0.00000E+000
   7.2710   1.00000E+000    0.00000E+000
   7.2740   1.00000E+000    0.00000E+000
   7.2780   1.00000E+000    0.00000E+000
   7.2800   1.00000E+000    0.00000E+000
   7.2820   1.00000E+000    0.00000E+000
   7.2850   1.00000E+000    0.00000E+000
   7.2890   1.00000E+000    0.00000E+000
   7.2910   1.00000E+000    0.00000E+000
   7.2950   1.00000E+000    0.00000E+000
   7.2960   1.00000E+000    0.00000E+000
   7.3000   1.00000E+000    0.00000E+000
