# Supplementary material for: Rationally seeded computational protein design of ɑ-helical barrels
Source: Nat Chem Biol. 2024 Jun 20;20(8):991–9. doi: 10.1038/s41589-024-01642-0 (PMC11288890; doi:10.1038/s41589-024-01642-0)
Supplement: Supplementary file 5 — PDB files used for making figure panels h–j. [file 41589_2024_1642_MOESM5_ESM.zip › KIA_RP_RSPD_NatChemBiol_data_Figure3/sc-CC-7-LI_panels_c-g/AUC_panel_e/LI_SV_raw/00037.RA1]

HeptLI
R 1 20.0 40000 0015350 1.9420E11 275 1 
   5.8000   1.00000E+000    0.00000E+000
   5.8030   1.00000E+000    0.00000E+000
   5.8040   1.00000E+000    0.00000E+000
   5.8060   1.00000E+000    0.00000E+000
   5.8070   1.00000E+000    0.00000E+000
   5.8080   1.00000E+000    0.00000E+000
   5.8090   1.00000E+000    0.00000E+000
   5.8100   1.00000E+000    0.00000E+000
   5.8120   1.00000E+000    0.00000E+000
   5.8130   1.00000E+000    0.00000E+000
   5.8150   1.00000E+000    0.00000E+000
   5.8170   1.00000E+000    0.00000E+000
   5.8180   1.00000E+000    0.00000E+000
   5.8190   1.00000E+000    0.00000E+000
   5.8210   1.00000E+000    0.00000E+000
   5.8220   1.00000E+000    0.00000E+000
   5.8230   1.00000E+000    0.00000E+000
   5.8240   1.00000E+000    0.00000E+000
   5.8260   1.00000E+000    0.00000E+000
   5.8280   1.00000E+000    0.00000E+000
   5.8290   1.00000E+000    0.00000E+000
   5.8300   1.00000E+000    0.00000E+000
   5.8310   1.00000E+000    0.00000E+000
   5.8330   1.00000E+000    0.00000E+000
   5.8350  -1.08250E+000    0.00000E+000
   5.8360  -8.45900E-001    0.00000E+000
   5.8380  -7.55900E-001    0.00000E+000
   5.8400  -7.71100E-001    0.00000E+000
   5.8420  -6.92600E-001    0.00000E+000
   5.8450  -7.74500E-001    0.00000E+000
   5.8470  -8.34700E-001    0.00000E+000
   5.8500  -1.34330E+000    0.00000E+000
   5.8520  -1.68880E+000    0.00000E+000
   5.8540  -1.68750E+000    0.00000E+000
   5.8560  -1.68220E+000    0.00000E+000
   5.8580  -1.59400E+000    0.00000E+000
   5.8610  -1.61320E+000    0.00000E+000
   5.8630  -1.39690E+000    0.00000E+000
   5.8660  -1.01490E+000    0.00000E+000
   5.8680  -6.69800E-001    0.00000E+000
   5.8690  -7.71300E-001    0.00000E+000
   5.8700  -5.84700E-001    0.00000E+000
   5.8720  -4.30400E-001    0.00000E+000
   5.8730  -3.51700E-001    0.00000E+000
   5.8760  -2.76300E-001    0.00000E+000
   5.8770  -2.30000E-001    0.00000E+000
   5.8790  -1.74200E-001    0.00000E+000
   5.8800  -1.16500E-001    0.00000E+000
   5.8830  -9.74000E-002    0.00000E+000
   5.8850  -3.83000E-002    0.00000E+000
   5.8860  -2.60000E-002    0.00000E+000
   5.8890  -1.39000E-002    0.00000E+000
   5.8910  -2.03000E-002    0.00000E+000
   5.8920  -1.56000E-002    0.00000E+000
   5.8930  -7.60000E-003    0.00000E+000
   5.8960  -2.23000E-002    0.00000E+000
   5.8990  -1.81000E-002    0.00000E+000
   5.9010  -2.60000E-003    0.00000E+000
   5.9030  -9.20000E-003    0.00000E+000
   5.9050  -7.80000E-003    0.00000E+000
   5.9080  -4.10000E-003    0.00000E+000
   5.9090  -8.50000E-003    0.00000E+000
   5.9110   4.40000E-003    0.00000E+000
   5.9120  -1.03000E-002    0.00000E+000
   5.9150  -1.20000E-003    0.00000E+000
   5.9170  -9.00000E-003    0.00000E+000
   5.9190  -1.12000E-002    0.00000E+000
   5.9200   6.40000E-003    0.00000E+000
   5.9220   3.90000E-003    0.00000E+000
   5.9230   8.00000E-003    0.00000E+000
   5.9260  -6.30000E-003    0.00000E+000
   5.9290   1.89000E-002    0.00000E+000
   5.9310  -4.40000E-003    0.00000E+000
   5.9320  -6.10000E-003    0.00000E+000
   5.9340  -8.70000E-003    0.00000E+000
   5.9380  -8.70000E-003    0.00000E+000
   5.9400  -8.50000E-003    0.00000E+000
   5.9420  -5.00000E-004    0.00000E+000
   5.9440  -3.10000E-003    0.00000E+000
   5.9470   1.36000E-002    0.00000E+000
   5.9490   2.92000E-002    0.00000E+000
   5.9510   3.60000E-002    0.00000E+000
   5.9540   1.13000E-002    0.00000E+000
   5.9560   1.35000E-002    0.00000E+000
   5.9570  -3.20000E-003    0.00000E+000
   5.9580   6.00000E-003    0.00000E+000
   5.9620  -5.60000E-003    0.00000E+000
   5.9630   1.13000E-002    0.00000E+000
   5.9660   5.80000E-003    0.00000E+000
   5.9670  -7.10000E-003    0.00000E+000
   5.9710  -7.00000E-004    0.00000E+000
   5.9720  -6.00000E-003    0.00000E+000
   5.9750  -1.42000E-002    0.00000E+000
   5.9770  -1.70000E-002    0.00000E+000
   5.9790  -2.50000E-003    0.00000E+000
   5.9820   4.90000E-003    0.00000E+000
   5.9840   1.30000E-003    0.00000E+000
   5.9870   1.31000E-002    0.00000E+000
   5.9890   1.05000E-002    0.00000E+000
   5.9900  -1.00000E-002    0.00000E+000
   5.9910   1.14000E-002    0.00000E+000
   5.9950   9.70000E-003    0.00000E+000
   5.9980   3.48000E-002    0.00000E+000
   5.9990   8.47000E-002    0.00000E+000
   6.0020   1.66800E-001    0.00000E+000
   6.0040  -5.85000E-001    0.00000E+000
   6.0070  -5.76100E-001    0.00000E+000
   6.0080  -2.49400E-001    0.00000E+000
   6.0090   6.01000E-002    0.00000E+000
   6.0110   7.00000E-003    0.00000E+000
   6.0140  -9.70000E-003    0.00000E+000
   6.0160  -1.67000E-002    0.00000E+000
   6.0180  -3.99000E-002    0.00000E+000
   6.0190  -1.08000E-001    0.00000E+000
   6.0210  -1.59100E-001    0.00000E+000
   6.0230   4.83100E-001    0.00000E+000
   6.0280  -9.14000E-002    0.00000E+000
   6.0310   1.20000E-002    0.00000E+000
   6.0340  -1.41000E-002    0.00000E+000
   6.0350  -3.30000E-003    0.00000E+000
   6.0390   2.19000E-002    0.00000E+000
   6.0410   2.93000E-002    0.00000E+000
   6.0420   1.60000E-002    0.00000E+000
   6.0440   9.00000E-003    0.00000E+000
   6.0450   1.01000E-002    0.00000E+000
   6.0500   2.20000E-002    0.00000E+000
   6.0510   2.82000E-002    0.00000E+000
   6.0530   1.06000E-002    0.00000E+000
   6.0540   3.50000E-003    0.00000E+000
   6.0560   1.00000E-002    0.00000E+000
   6.0580   2.88000E-002    0.00000E+000
   6.0600   1.80000E-002    0.00000E+000
   6.0650   1.79000E-002    0.00000E+000
   6.0680   1.12000E-002    0.00000E+000
   6.0700   2.30000E-003    0.00000E+000
   6.0740   1.10000E-002    0.00000E+000
   6.0770   1.65000E-002    0.00000E+000
   6.0790   7.60000E-003    0.00000E+000
   6.0830   4.06000E-002    0.00000E+000
   6.0860   1.15000E-002    0.00000E+000
   6.0890   1.78000E-002    0.00000E+000
   6.0900   2.21000E-002    0.00000E+000
   6.0930   2.99000E-002    0.00000E+000
   6.0940   9.00000E-003    0.00000E+000
   6.0970   1.65000E-002    0.00000E+000
   6.1010   3.21000E-002    0.00000E+000
   6.1030   1.18000E-002    0.00000E+000
   6.1050   2.78000E-002    0.00000E+000
   6.1090   2.96000E-002    0.00000E+000
   6.1110   2.41000E-002    0.00000E+000
   6.1120   3.22000E-002    0.00000E+000
   6.1140   3.64000E-002    0.00000E+000
   6.1170   2.27000E-002    0.00000E+000
   6.1190   2.25000E-002    0.00000E+000
   6.1240   3.65000E-002    0.00000E+000
   6.1300   3.40000E-002    0.00000E+000
   6.1320   2.81000E-002    0.00000E+000
   6.1360   2.74000E-002    0.00000E+000
   6.1390   3.33000E-002    0.00000E+000
   6.1400   3.98000E-002    0.00000E+000
   6.1440   3.87000E-002    0.00000E+000
   6.1480   3.50000E-002    0.00000E+000
   6.1500   5.46000E-002    0.00000E+000
   6.1540   4.33000E-002    0.00000E+000
   6.1550   4.71000E-002    0.00000E+000
   6.1560   6.92000E-002    0.00000E+000
   6.1610   5.67000E-002    0.00000E+000
   6.1630   6.49000E-002    0.00000E+000
   6.1650   6.30000E-002    0.00000E+000
   6.1670   5.65000E-002    0.00000E+000
   6.1710   7.89000E-002    0.00000E+000
   6.1750   7.56000E-002    0.00000E+000
   6.1780   6.66000E-002    0.00000E+000
   6.1800   8.12000E-002    0.00000E+000
   6.1830   7.56000E-002    0.00000E+000
   6.1880   8.26000E-002    0.00000E+000
   6.1910   8.46000E-002    0.00000E+000
   6.1930   9.81000E-002    0.00000E+000
   6.1940   8.14000E-002    0.00000E+000
   6.1990   9.98000E-002    0.00000E+000
   6.2040   1.02900E-001    0.00000E+000
   6.2060   9.82000E-002    0.00000E+000
   6.2080   1.07200E-001    0.00000E+000
   6.2090   1.12600E-001    0.00000E+000
   6.2110   1.01600E-001    0.00000E+000
   6.2130   1.17100E-001    0.00000E+000
   6.2150   1.15200E-001    0.00000E+000
   6.2180   1.17900E-001    0.00000E+000
   6.2200   1.20200E-001    0.00000E+000
   6.2230   1.16500E-001    0.00000E+000
   6.2250   1.32300E-001    0.00000E+000
   6.2300   1.34800E-001    0.00000E+000
   6.2320   1.36700E-001    0.00000E+000
   6.2340   1.33200E-001    0.00000E+000
   6.2350   1.37300E-001    0.00000E+000
   6.2380   1.39000E-001    0.00000E+000
   6.2410   1.46100E-001    0.00000E+000
   6.2450   1.53400E-001    0.00000E+000
   6.2460   1.45400E-001    0.00000E+000
   6.2490   1.60200E-001    0.00000E+000
   6.2510   1.57200E-001    0.00000E+000
   6.2540   1.53800E-001    0.00000E+000
   6.2570   1.63600E-001    0.00000E+000
   6.2590   1.74800E-001    0.00000E+000
   6.2610   1.77400E-001    0.00000E+000
   6.2620   1.70800E-001    0.00000E+000
   6.2650   1.80300E-001    0.00000E+000
   6.2680   1.74700E-001    0.00000E+000
   6.2710   1.87400E-001    0.00000E+000
   6.2750   2.13600E-001    0.00000E+000
   6.2770   1.87300E-001    0.00000E+000
   6.2810   2.12600E-001    0.00000E+000
   6.2840   2.15700E-001    0.00000E+000
   6.2860   2.23000E-001    0.00000E+000
   6.2890   2.17700E-001    0.00000E+000
   6.2910   2.29400E-001    0.00000E+000
   6.2930   2.26400E-001    0.00000E+000
   6.2960   2.26700E-001    0.00000E+000
   6.3000   2.41900E-001    0.00000E+000
   6.3010   2.53400E-001    0.00000E+000
   6.3050   2.49800E-001    0.00000E+000
   6.3090   2.55200E-001    0.00000E+000
   6.3130   2.76200E-001    0.00000E+000
   6.3160   2.53800E-001    0.00000E+000
   6.3200   2.68200E-001    0.00000E+000
   6.3210   2.80300E-001    0.00000E+000
   6.3240   2.86900E-001    0.00000E+000
   6.3260   3.00200E-001    0.00000E+000
   6.3280   3.06400E-001    0.00000E+000
   6.3330   3.09100E-001    0.00000E+000
   6.3340   3.10400E-001    0.00000E+000
   6.3360   3.34400E-001    0.00000E+000
   6.3370   3.43100E-001    0.00000E+000
   6.3420   3.09500E-001    0.00000E+000
   6.3440   3.37100E-001    0.00000E+000
   6.3470   3.40600E-001    0.00000E+000
   6.3490   3.45600E-001    0.00000E+000
   6.3510   3.55000E-001    0.00000E+000
   6.3580   3.58800E-001    0.00000E+000
   6.3590   3.65300E-001    0.00000E+000
   6.3650   3.61500E-001    0.00000E+000
   6.3670   3.81400E-001    0.00000E+000
   6.3690   3.72800E-001    0.00000E+000
   6.3710   3.79600E-001    0.00000E+000
   6.3750   3.92500E-001    0.00000E+000
   6.3780   3.95700E-001    0.00000E+000
   6.3810   4.14500E-001    0.00000E+000
   6.3860   4.04300E-001    0.00000E+000
   6.3880   4.30600E-001    0.00000E+000
   6.3900   4.09500E-001    0.00000E+000
   6.3920   4.11200E-001    0.00000E+000
   6.3930   4.32300E-001    0.00000E+000
   6.3950   4.40300E-001    0.00000E+000
   6.3970   4.36900E-001    0.00000E+000
   6.3990   4.32400E-001    0.00000E+000
   6.4080   4.42600E-001    0.00000E+000
   6.4110   4.52800E-001    0.00000E+000
   6.4170   4.70500E-001    0.00000E+000
   6.4200   4.60100E-001    0.00000E+000
   6.4220   4.62500E-001    0.00000E+000
   6.4240   4.65600E-001    0.00000E+000
   6.4260   4.73600E-001    0.00000E+000
   6.4290   4.77900E-001    0.00000E+000
   6.4330   4.86900E-001    0.00000E+000
   6.4360   4.83200E-001    0.00000E+000
   6.4380   4.89700E-001    0.00000E+000
   6.4400   4.88300E-001    0.00000E+000
   6.4410   5.00600E-001    0.00000E+000
   6.4430   4.98900E-001    0.00000E+000
   6.4480   5.04800E-001    0.00000E+000
   6.4500   5.19000E-001    0.00000E+000
   6.4530   5.15600E-001    0.00000E+000
   6.4540   5.09900E-001    0.00000E+000
   6.4570   5.17100E-001    0.00000E+000
   6.4590   5.27000E-001    0.00000E+000
   6.4630   5.31500E-001    0.00000E+000
   6.4640   5.42600E-001    0.00000E+000
   6.4660   5.34000E-001    0.00000E+000
   6.4730   5.42600E-001    0.00000E+000
   6.4750   5.45400E-001    0.00000E+000
   6.4770   5.50300E-001    0.00000E+000
   6.4790   5.42000E-001    0.00000E+000
   6.4810   5.63900E-001    0.00000E+000
   6.4840   5.52600E-001    0.00000E+000
   6.4860   5.68400E-001    0.00000E+000
   6.4890   5.48700E-001    0.00000E+000
   6.4910   5.63600E-001    0.00000E+000
   6.4930   5.54900E-001    0.00000E+000
   6.4960   5.69200E-001    0.00000E+000
   6.4990   5.73900E-001    0.00000E+000
   6.5010   5.71500E-001    0.00000E+000
   6.5030   5.66400E-001    0.00000E+000
   6.5050   5.75400E-001    0.00000E+000
   6.5110   5.79800E-001    0.00000E+000
   6.5130   5.84900E-001    0.00000E+000
   6.5160   5.77300E-001    0.00000E+000
   6.5180   5.84900E-001    0.00000E+000
   6.5200   6.00500E-001    0.00000E+000
   6.5220   5.81600E-001    0.00000E+000
   6.5260   5.82500E-001    0.00000E+000
   6.5300   6.01200E-001    0.00000E+000
   6.5320   5.99800E-001    0.00000E+000
   6.5350   6.00000E-001    0.00000E+000
   6.5380   5.91600E-001    0.00000E+000
   6.5400   5.97500E-001    0.00000E+000
   6.5450   5.92900E-001    0.00000E+000
   6.5470   6.06100E-001    0.00000E+000
   6.5490   5.93500E-001    0.00000E+000
   6.5510   5.89500E-001    0.00000E+000
   6.5550   6.16100E-001    0.00000E+000
   6.5560   6.20400E-001    0.00000E+000
   6.5590   6.06200E-001    0.00000E+000
   6.5600   5.98700E-001    0.00000E+000
   6.5630   6.25800E-001    0.00000E+000
   6.5640   6.19200E-001    0.00000E+000
   6.5670   6.11200E-001    0.00000E+000
   6.5710   6.05400E-001    0.00000E+000
   6.5720   6.09400E-001    0.00000E+000
   6.5750   6.24200E-001    0.00000E+000
   6.5770   6.19500E-001    0.00000E+000
   6.5790   6.12000E-001    0.00000E+000
   6.5820   6.04700E-001    0.00000E+000
   6.5830   6.25600E-001    0.00000E+000
   6.5860   6.20800E-001    0.00000E+000
   6.5890   6.22300E-001    0.00000E+000
   6.5910   6.18200E-001    0.00000E+000
   6.5930   6.33500E-001    0.00000E+000
   6.5960   6.24600E-001    0.00000E+000
   6.5980   6.22200E-001    0.00000E+000
   6.6010   6.25700E-001    0.00000E+000
   6.6040   6.12700E-001    0.00000E+000
   6.6060   6.25000E-001    0.00000E+000
   6.6080   6.38800E-001    0.00000E+000
   6.6110   6.19700E-001    0.00000E+000
   6.6130   6.26800E-001    0.00000E+000
   6.6150   6.32800E-001    0.00000E+000
   6.6170   6.35400E-001    0.00000E+000
   6.6190   6.25500E-001    0.00000E+000
   6.6220   6.32900E-001    0.00000E+000
   6.6240   6.37600E-001    0.00000E+000
   6.6280   6.49200E-001    0.00000E+000
   6.6310   6.36200E-001    0.00000E+000
   6.6330   6.05300E-001    0.00000E+000
   6.6350   6.48700E-001    0.00000E+000
   6.6370   6.23900E-001    0.00000E+000
   6.6400   6.18200E-001    0.00000E+000
   6.6440   6.33400E-001    0.00000E+000
   6.6450   6.30700E-001    0.00000E+000
   6.6470   6.18500E-001    0.00000E+000
   6.6490   6.26400E-001    0.00000E+000
   6.6510   6.49300E-001    0.00000E+000
   6.6540   6.35500E-001    0.00000E+000
   6.6560   6.46900E-001    0.00000E+000
   6.6590   6.43800E-001    0.00000E+000
   6.6610   6.29700E-001    0.00000E+000
   6.6660   6.41500E-001    0.00000E+000
   6.6680   6.38400E-001    0.00000E+000
   6.6700   6.32000E-001    0.00000E+000
   6.6720   6.37300E-001    0.00000E+000
   6.6730   6.34500E-001    0.00000E+000
   6.6760   6.38800E-001    0.00000E+000
   6.6780   6.31000E-001    0.00000E+000
   6.6820   6.40700E-001    0.00000E+000
   6.6840   6.44200E-001    0.00000E+000
   6.6860   6.37000E-001    0.00000E+000
   6.6890   6.28500E-001    0.00000E+000
   6.6910   6.55600E-001    0.00000E+000
   6.6940   6.51000E-001    0.00000E+000
   6.6950   6.50000E-001    0.00000E+000
   6.6990   6.25400E-001    0.00000E+000
   6.7000   6.40100E-001    0.00000E+000
   6.7050   6.54100E-001    0.00000E+000
   6.7060   6.41800E-001    0.00000E+000
   6.7090   6.59900E-001    0.00000E+000
   6.7130   6.38300E-001    0.00000E+000
   6.7140   6.39200E-001    0.00000E+000
   6.7160   6.55900E-001    0.00000E+000
   6.7190   6.48600E-001    0.00000E+000
   6.7220   6.35200E-001    0.00000E+000
   6.7250   6.33400E-001    0.00000E+000
   6.7270   6.45800E-001    0.00000E+000
   6.7310   6.43200E-001    0.00000E+000
   6.7320   6.45700E-001    0.00000E+000
   6.7350   6.33300E-001    0.00000E+000
   6.7360   6.42200E-001    0.00000E+000
   6.7410   6.57400E-001    0.00000E+000
   6.7430   6.59600E-001    0.00000E+000
   6.7450   6.27800E-001    0.00000E+000
   6.7480   6.44700E-001    0.00000E+000
   6.7520   6.43000E-001    0.00000E+000
   6.7530   6.49900E-001    0.00000E+000
   6.7570   6.30900E-001    0.00000E+000
   6.7580   6.41000E-001    0.00000E+000
   6.7610   6.64900E-001    0.00000E+000
   6.7630   6.44100E-001    0.00000E+000
   6.7670   6.50500E-001    0.00000E+000
   6.7710   6.42000E-001    0.00000E+000
   6.7760   6.48600E-001    0.00000E+000
   6.7800   6.44300E-001    0.00000E+000
   6.7820   6.69800E-001    0.00000E+000
   6.7850   6.66300E-001    0.00000E+000
   6.7900   6.42100E-001    0.00000E+000
   6.7910   6.38200E-001    0.00000E+000
   6.7930   6.55100E-001    0.00000E+000
   6.7950   6.31200E-001    0.00000E+000
   6.7990   6.42800E-001    0.00000E+000
   6.8030   6.54600E-001    0.00000E+000
   6.8050   6.51800E-001    0.00000E+000
   6.8080   6.26400E-001    0.00000E+000
   6.8100   6.58000E-001    0.00000E+000
   6.8140   6.31000E-001    0.00000E+000
   6.8170   6.41600E-001    0.00000E+000
   6.8180   6.42600E-001    0.00000E+000
   6.8210   6.45000E-001    0.00000E+000
   6.8230   6.57400E-001    0.00000E+000
   6.8250   6.53700E-001    0.00000E+000
   6.8290   6.36900E-001    0.00000E+000
   6.8330   6.59100E-001    0.00000E+000
   6.8350   6.77400E-001    0.00000E+000
   6.8390   6.63900E-001    0.00000E+000
   6.8400   6.75700E-001    0.00000E+000
   6.8410   6.42900E-001    0.00000E+000
   6.8460   6.46500E-001    0.00000E+000
   6.8470   6.39600E-001    0.00000E+000
   6.8480   6.33400E-001    0.00000E+000
   6.8540   6.53400E-001    0.00000E+000
   6.8560   6.63500E-001    0.00000E+000
   6.8570   6.40000E-001    0.00000E+000
   6.8620   6.59500E-001    0.00000E+000
   6.8630   6.58900E-001    0.00000E+000
   6.8650   6.38000E-001    0.00000E+000
   6.8680   6.46400E-001    0.00000E+000
   6.8710   6.59000E-001    0.00000E+000
   6.8740   6.52700E-001    0.00000E+000
   6.8780   6.52800E-001    0.00000E+000
   6.8810   6.60200E-001    0.00000E+000
   6.8840   6.38000E-001    0.00000E+000
   6.8860   6.51300E-001    0.00000E+000
   6.8880   6.56100E-001    0.00000E+000
   6.8900   6.45800E-001    0.00000E+000
   6.8950   6.50100E-001    0.00000E+000
   6.8970   6.48300E-001    0.00000E+000
   6.9010   6.51400E-001    0.00000E+000
   6.9030   6.56000E-001    0.00000E+000
   6.9050   6.69000E-001    0.00000E+000
   6.9110   6.58400E-001    0.00000E+000
   6.9120   6.89900E-001    0.00000E+000
   6.9160   6.72600E-001    0.00000E+000
   6.9190   6.61700E-001    0.00000E+000
   6.9220   6.44500E-001    0.00000E+000
   6.9240   6.55500E-001    0.00000E+000
   6.9260   6.37600E-001    0.00000E+000
   6.9270   6.47100E-001    0.00000E+000
   6.9310   6.30000E-001    0.00000E+000
   6.9350   6.61100E-001    0.00000E+000
   6.9380   6.59600E-001    0.00000E+000
   6.9420   6.57300E-001    0.00000E+000
   6.9460   6.33200E-001    0.00000E+000
   6.9490   6.59600E-001    0.00000E+000
   6.9500   6.48100E-001    0.00000E+000
   6.9520   6.46700E-001    0.00000E+000
   6.9550   6.78600E-001    0.00000E+000
   6.9560   6.61700E-001    0.00000E+000
   6.9600   6.58800E-001    0.00000E+000
   6.9630   6.57500E-001    0.00000E+000
   6.9650   6.44800E-001    0.00000E+000
   6.9680   6.45700E-001    0.00000E+000
   6.9700   6.49500E-001    0.00000E+000
   6.9730   6.56500E-001    0.00000E+000
   6.9780   6.53600E-001    0.00000E+000
   6.9810   6.76900E-001    0.00000E+000
   6.9830   6.64300E-001    0.00000E+000
   6.9860   6.73800E-001    0.00000E+000
   6.9870   6.67400E-001    0.00000E+000
   6.9910   6.49000E-001    0.00000E+000
   6.9920   6.49200E-001    0.00000E+000
   6.9970   6.69300E-001    0.00000E+000
   6.9980   6.52200E-001    0.00000E+000
   7.0020   6.46200E-001    0.00000E+000
   7.0040   6.72300E-001    0.00000E+000
   7.0050   6.69900E-001    0.00000E+000
   7.0090   6.43300E-001    0.00000E+000
   7.0130   6.66100E-001    0.00000E+000
   7.0140   6.85700E-001    0.00000E+000
   7.0170   6.76700E-001    0.00000E+000
   7.0180   6.79900E-001    0.00000E+000
   7.0230   6.84300E-001    0.00000E+000
   7.0250   6.77900E-001    0.00000E+000
   7.0270   6.86700E-001    0.00000E+000
   7.0300   6.99000E-001    0.00000E+000
   7.0340   6.88100E-001    0.00000E+000
   7.0350   7.01000E-001    0.00000E+000
   7.0390   6.86700E-001    0.00000E+000
   7.0410   7.28900E-001    0.00000E+000
   7.0440   7.01100E-001    0.00000E+000
   7.0460   7.29400E-001    0.00000E+000
   7.0490   7.23600E-001    0.00000E+000
   7.0530   7.34600E-001    0.00000E+000
   7.0580   7.34800E-001    0.00000E+000
   7.0590   7.79200E-001    0.00000E+000
   7.0620   7.48700E-001    0.00000E+000
   7.0640   7.98800E-001    0.00000E+000
   7.0680   8.06700E-001    0.00000E+000
   7.0710   8.15500E-001    0.00000E+000
   7.0720   7.95700E-001    0.00000E+000
   7.0750   8.41600E-001    0.00000E+000
   7.0780   8.70600E-001    0.00000E+000
   7.0810   8.95800E-001    0.00000E+000
   7.0830   9.20500E-001    0.00000E+000
   7.0860   9.45000E-001    0.00000E+000
   7.0900   9.65700E-001    0.00000E+000
   7.0920   1.00050E+000    0.00000E+000
   7.0950   1.02420E+000    0.00000E+000
   7.0970   1.05710E+000    0.00000E+000
   7.1010   1.12720E+000    0.00000E+000
   7.1040   1.16190E+000    0.00000E+000
   7.1060   1.19750E+000    0.00000E+000
   7.1090   1.29130E+000    0.00000E+000
   7.1110   1.31740E+000    0.00000E+000
   7.1150   1.39050E+000    0.00000E+000
   7.1170   1.55290E+000    0.00000E+000
   7.1190   1.57740E+000    0.00000E+000
   7.1230   1.70490E+000    0.00000E+000
   7.1260   2.37850E+000    0.00000E+000
   7.1300   2.43360E+000    0.00000E+000
   7.1330   2.49910E+000    0.00000E+000
   7.1350   2.64750E+000    0.00000E+000
   7.1380   2.74990E+000    0.00000E+000
   7.1400   2.78230E+000    0.00000E+000
   7.1420   2.69990E+000    0.00000E+000
   7.1460   2.92550E+000    0.00000E+000
   7.1490   2.98930E+000    0.00000E+000
   7.1520   3.04140E+000    0.00000E+000
   7.1540   2.15430E+000    0.00000E+000
   7.1560   1.90320E+000    0.00000E+000
   7.1600   1.88820E+000    0.00000E+000
   7.1620   1.84250E+000    0.00000E+000
   7.1650   1.57550E+000    0.00000E+000
   7.1680   1.43270E+000    0.00000E+000
   7.1700   2.15760E+000    0.00000E+000
   7.1720   7.45300E-001    0.00000E+000
   7.1760   1.60300E+000    0.00000E+000
   7.1790   6.51000E-002    0.00000E+000
   7.1810   1.00000E+000    0.00000E+000
   7.1840   1.00000E+000    0.00000E+000
   7.1860   1.00000E+000    0.00000E+000
   7.1900   1.00000E+000    0.00000E+000
   7.1930   1.00000E+000    0.00000E+000
   7.1950   1.00000E+000    0.00000E+000
   7.1990   1.00000E+000    0.00000E+000
   7.2010   1.00000E+000    0.00000E+000
   7.2020   1.00000E+000    0.00000E+000
   7.2050   1.00000E+000    0.00000E+000
   7.2070   1.00000E+000    0.00000E+000
   7.2130   1.00000E+000    0.00000E+000
   7.2150   1.00000E+000    0.00000E+000
   7.2180   1.00000E+000    0.00000E+000
   7.2200   1.00000E+000    0.00000E+000
   7.2240   1.00000E+000    0.00000E+000
   7.2270   1.00000E+000    0.00000E+000
   7.2290   1.00000E+000    0.00000E+000
   7.2320   1.00000E+000    0.00000E+000
   7.2340   1.00000E+000    0.00000E+000
   7.2360   1.00000E+000    0.00000E+000
   7.2390   1.00000E+000    0.00000E+000
   7.2430   1.00000E+000    0.00000E+000
   7.2450   1.00000E+000    0.00000E+000
   7.2480   1.00000E+000    0.00000E+000
   7.2500   1.00000E+000    0.00000E+000
   7.2520   1.00000E+000    0.00000E+000
   7.2550   1.00000E+000    0.00000E+000
   7.2570   1.00000E+000    0.00000E+000
   7.2620   1.00000E+000    0.00000E+000
   7.2640   1.00000E+000    0.00000E+000
   7.2660   1.00000E+000    0.00000E+000
   7.2700   1.00000E+000    0.00000E+000
   7.2720   1.00000E+000    0.00000E+000
   7.2750   1.00000E+000    0.00000E+000
   7.2780   1.00000E+000    0.00000E+000
   7.2800   1.00000E+000    0.00000E+000
   7.2820   1.00000E+000    0.00000E+000
   7.2860   1.00000E+000    0.00000E+000
   7.2890   1.00000E+000    0.00000E+000
   7.2910   1.00000E+000    0.00000E+000
   7.2940   1.00000E+000    0.00000E+000
   7.2960   1.00000E+000    0.00000E+000
   7.3000   1.00000E+000    0.00000E+000
