# Supplementary material for: Rationally seeded computational protein design of ɑ-helical barrels
Source: Nat Chem Biol. 2024 Jun 20;20(8):991–9. doi: 10.1038/s41589-024-01642-0 (PMC11288890; doi:10.1038/s41589-024-01642-0)
Supplement: Supplementary file 5 — PDB files used for making figure panels h–j. [file 41589_2024_1642_MOESM5_ESM.zip › KIA_RP_RSPD_NatChemBiol_data_Figure3/sc-CC-7-LI_panels_c-g/AUC_panel_e/LI_SV_raw/00023.RA1]

HeptLI
R 1 20.0 40000 0011161 1.2070E11 275 1 
   5.8010   1.00000E+000    0.00000E+000
   5.8050   1.00000E+000    0.00000E+000
   5.8060   1.00000E+000    0.00000E+000
   5.8080   1.00000E+000    0.00000E+000
   5.8100   1.00000E+000    0.00000E+000
   5.8110   1.00000E+000    0.00000E+000
   5.8140   1.00000E+000    0.00000E+000
   5.8150   1.00000E+000    0.00000E+000
   5.8160   1.00000E+000    0.00000E+000
   5.8170   1.00000E+000    0.00000E+000
   5.8190   1.00000E+000    0.00000E+000
   5.8220   1.00000E+000    0.00000E+000
   5.8230   1.00000E+000    0.00000E+000
   5.8250   1.00000E+000    0.00000E+000
   5.8270   1.00000E+000    0.00000E+000
   5.8290   1.00000E+000    0.00000E+000
   5.8300   1.00000E+000    0.00000E+000
   5.8310  -3.27020E+000    0.00000E+000
   5.8330   1.00000E+000    0.00000E+000
   5.8350  -7.54400E-001    0.00000E+000
   5.8360  -9.50600E-001    0.00000E+000
   5.8380  -7.57000E-001    0.00000E+000
   5.8410  -6.78800E-001    0.00000E+000
   5.8420  -7.97500E-001    0.00000E+000
   5.8450  -6.76000E-001    0.00000E+000
   5.8460  -1.03460E+000    0.00000E+000
   5.8470  -1.18300E+000    0.00000E+000
   5.8510  -1.54140E+000    0.00000E+000
   5.8520  -1.67730E+000    0.00000E+000
   5.8540  -1.66100E+000    0.00000E+000
   5.8560  -1.65800E+000    0.00000E+000
   5.8580  -1.67650E+000    0.00000E+000
   5.8590  -1.58410E+000    0.00000E+000
   5.8620  -1.55690E+000    0.00000E+000
   5.8630  -1.24720E+000    0.00000E+000
   5.8650  -9.04600E-001    0.00000E+000
   5.8660  -7.84700E-001    0.00000E+000
   5.8690  -8.66600E-001    0.00000E+000
   5.8720  -4.14600E-001    0.00000E+000
   5.8730  -3.52600E-001    0.00000E+000
   5.8760  -2.50700E-001    0.00000E+000
   5.8770  -2.61800E-001    0.00000E+000
   5.8800  -1.26700E-001    0.00000E+000
   5.8820  -1.28600E-001    0.00000E+000
   5.8830  -5.70000E-002    0.00000E+000
   5.8850  -2.56000E-002    0.00000E+000
   5.8860  -2.99000E-002    0.00000E+000
   5.8870  -2.36000E-002    0.00000E+000
   5.8900  -6.10000E-003    0.00000E+000
   5.8920  -2.61000E-002    0.00000E+000
   5.8930  -2.36000E-002    0.00000E+000
   5.8960  -6.90000E-003    0.00000E+000
   5.8980  -1.56000E-002    0.00000E+000
   5.8990  -1.74000E-002    0.00000E+000
   5.9010  -1.41000E-002    0.00000E+000
   5.9020  -8.70000E-003    0.00000E+000
   5.9030  -1.12000E-002    0.00000E+000
   5.9080  -1.24000E-002    0.00000E+000
   5.9090  -1.24000E-002    0.00000E+000
   5.9100  -1.11000E-002    0.00000E+000
   5.9120  -3.50000E-003    0.00000E+000
   5.9150   9.10000E-003    0.00000E+000
   5.9170  -3.80000E-003    0.00000E+000
   5.9180  -5.50000E-003    0.00000E+000
   5.9210  -8.60000E-003    0.00000E+000
   5.9230   3.80000E-003    0.00000E+000
   5.9250  -1.45000E-002    0.00000E+000
   5.9260   2.00000E-003    0.00000E+000
   5.9280   1.07000E-002    0.00000E+000
   5.9310   5.20000E-003    0.00000E+000
   5.9320  -1.24000E-002    0.00000E+000
   5.9350   5.40000E-003    0.00000E+000
   5.9380  -6.30000E-003    0.00000E+000
   5.9390  -1.19000E-002    0.00000E+000
   5.9420  -3.00000E-003    0.00000E+000
   5.9440   7.60000E-003    0.00000E+000
   5.9470   1.74000E-002    0.00000E+000
   5.9490   2.13000E-002    0.00000E+000
   5.9510   2.92000E-002    0.00000E+000
   5.9530   1.34000E-002    0.00000E+000
   5.9560   3.70000E-003    0.00000E+000
   5.9570  -7.40000E-003    0.00000E+000
   5.9600  -6.60000E-003    0.00000E+000
   5.9610   6.10000E-003    0.00000E+000
   5.9630   1.34000E-002    0.00000E+000
   5.9640  -1.01000E-002    0.00000E+000
   5.9670  -1.39000E-002    0.00000E+000
   5.9680  -1.03000E-002    0.00000E+000
   5.9720   5.00000E-003    0.00000E+000
   5.9730  -7.60000E-003    0.00000E+000
   5.9770  -1.13000E-002    0.00000E+000
   5.9800  -7.80000E-003    0.00000E+000
   5.9820  -3.20000E-003    0.00000E+000
   5.9840   1.60000E-003    0.00000E+000
   5.9860   1.26000E-002    0.00000E+000
   5.9880   4.60000E-003    0.00000E+000
   5.9910   9.10000E-003    0.00000E+000
   5.9930   1.02000E-002    0.00000E+000
   5.9950   8.90000E-003    0.00000E+000
   5.9990   9.86000E-002    0.00000E+000
   6.0020   2.74800E-001    0.00000E+000
   6.0040  -6.24800E-001    0.00000E+000
   6.0050  -7.84700E-001    0.00000E+000
   6.0070  -2.57600E-001    0.00000E+000
   6.0090   1.78000E-002    0.00000E+000
   6.0110  -5.33000E-002    0.00000E+000
   6.0140  -1.74000E-002    0.00000E+000
   6.0180  -1.92000E-002    0.00000E+000
   6.0190  -3.30000E-002    0.00000E+000
   6.0210  -2.00100E-001    0.00000E+000
   6.0220  -1.16100E-001    0.00000E+000
   6.0240   6.34600E-001    0.00000E+000
   6.0280  -1.62000E-002    0.00000E+000
   6.0300   4.00000E-003    0.00000E+000
   6.0330   2.20000E-002    0.00000E+000
   6.0350   2.40000E-002    0.00000E+000
   6.0360   3.14000E-002    0.00000E+000
   6.0390   3.70000E-002    0.00000E+000
   6.0410   2.78000E-002    0.00000E+000
   6.0420   2.07000E-002    0.00000E+000
   6.0450   2.22000E-002    0.00000E+000
   6.0490   3.21000E-002    0.00000E+000
   6.0510   3.64000E-002    0.00000E+000
   6.0570   4.33000E-002    0.00000E+000
   6.0600   5.63000E-002    0.00000E+000
   6.0620   4.36000E-002    0.00000E+000
   6.0640   5.55000E-002    0.00000E+000
   6.0690   4.36000E-002    0.00000E+000
   6.0710   5.66000E-002    0.00000E+000
   6.0740   5.62000E-002    0.00000E+000
   6.0790   4.43000E-002    0.00000E+000
   6.0800   8.12000E-002    0.00000E+000
   6.0870   6.89000E-002    0.00000E+000
   6.0880   6.20000E-002    0.00000E+000
   6.0890   7.19000E-002    0.00000E+000
   6.0900   8.03000E-002    0.00000E+000
   6.0940   7.72000E-002    0.00000E+000
   6.0960   7.36000E-002    0.00000E+000
   6.0970   8.08000E-002    0.00000E+000
   6.0990   8.37000E-002    0.00000E+000
   6.1030   9.58000E-002    0.00000E+000
   6.1040   9.78000E-002    0.00000E+000
   6.1060   8.53000E-002    0.00000E+000
   6.1080   1.00300E-001    0.00000E+000
   6.1120   1.00400E-001    0.00000E+000
   6.1170   1.14600E-001    0.00000E+000
   6.1180   1.14600E-001    0.00000E+000
   6.1200   1.08900E-001    0.00000E+000
   6.1240   1.22900E-001    0.00000E+000
   6.1290   1.26100E-001    0.00000E+000
   6.1300   1.35600E-001    0.00000E+000
   6.1320   1.30000E-001    0.00000E+000
   6.1350   1.52500E-001    0.00000E+000
   6.1390   1.58200E-001    0.00000E+000
   6.1400   1.53500E-001    0.00000E+000
   6.1430   1.52100E-001    0.00000E+000
   6.1470   1.50400E-001    0.00000E+000
   6.1530   1.78800E-001    0.00000E+000
   6.1540   1.93100E-001    0.00000E+000
   6.1590   2.11700E-001    0.00000E+000
   6.1610   1.91600E-001    0.00000E+000
   6.1630   2.06600E-001    0.00000E+000
   6.1650   2.06300E-001    0.00000E+000
   6.1670   2.17300E-001    0.00000E+000
   6.1700   2.22200E-001    0.00000E+000
   6.1740   2.28600E-001    0.00000E+000
   6.1760   2.29300E-001    0.00000E+000
   6.1790   2.49900E-001    0.00000E+000
   6.1820   2.47800E-001    0.00000E+000
   6.1830   2.63300E-001    0.00000E+000
   6.1870   2.70900E-001    0.00000E+000
   6.1890   2.68700E-001    0.00000E+000
   6.1910   2.90100E-001    0.00000E+000
   6.1930   2.81300E-001    0.00000E+000
   6.1980   3.07500E-001    0.00000E+000
   6.2000   2.97600E-001    0.00000E+000
   6.2040   3.12300E-001    0.00000E+000
   6.2060   3.22300E-001    0.00000E+000
   6.2080   3.14600E-001    0.00000E+000
   6.2090   3.27300E-001    0.00000E+000
   6.2110   3.18300E-001    0.00000E+000
   6.2140   3.30700E-001    0.00000E+000
   6.2150   3.35000E-001    0.00000E+000
   6.2190   3.62300E-001    0.00000E+000
   6.2210   3.52600E-001    0.00000E+000
   6.2240   3.43400E-001    0.00000E+000
   6.2250   3.67000E-001    0.00000E+000
   6.2290   3.70200E-001    0.00000E+000
   6.2320   3.57300E-001    0.00000E+000
   6.2360   3.82700E-001    0.00000E+000
   6.2370   3.91300E-001    0.00000E+000
   6.2390   3.85500E-001    0.00000E+000
   6.2420   3.86000E-001    0.00000E+000
   6.2450   4.10800E-001    0.00000E+000
   6.2480   4.12300E-001    0.00000E+000
   6.2500   4.26000E-001    0.00000E+000
   6.2530   4.06900E-001    0.00000E+000
   6.2550   4.38000E-001    0.00000E+000
   6.2580   4.41400E-001    0.00000E+000
   6.2610   4.57700E-001    0.00000E+000
   6.2640   4.75300E-001    0.00000E+000
   6.2670   4.51200E-001    0.00000E+000
   6.2710   4.57200E-001    0.00000E+000
   6.2760   4.87100E-001    0.00000E+000
   6.2780   4.84700E-001    0.00000E+000
   6.2800   4.78700E-001    0.00000E+000
   6.2820   4.91400E-001    0.00000E+000
   6.2850   4.94200E-001    0.00000E+000
   6.2870   5.02800E-001    0.00000E+000
   6.2910   5.07300E-001    0.00000E+000
   6.2920   5.02300E-001    0.00000E+000
   6.2960   5.11100E-001    0.00000E+000
   6.2980   5.28300E-001    0.00000E+000
   6.3010   5.15200E-001    0.00000E+000
   6.3030   5.44900E-001    0.00000E+000
   6.3060   5.39400E-001    0.00000E+000
   6.3090   5.42300E-001    0.00000E+000
   6.3150   5.61100E-001    0.00000E+000
   6.3200   5.55500E-001    0.00000E+000
   6.3210   5.75300E-001    0.00000E+000
   6.3240   5.70900E-001    0.00000E+000
   6.3300   5.72300E-001    0.00000E+000
   6.3310   5.78800E-001    0.00000E+000
   6.3350   5.87500E-001    0.00000E+000
   6.3390   6.11100E-001    0.00000E+000
   6.3420   5.94300E-001    0.00000E+000
   6.3440   5.93100E-001    0.00000E+000
   6.3490   6.15400E-001    0.00000E+000
   6.3500   6.00000E-001    0.00000E+000
   6.3550   5.97500E-001    0.00000E+000
   6.3600   6.18800E-001    0.00000E+000
   6.3630   5.99700E-001    0.00000E+000
   6.3640   6.18100E-001    0.00000E+000
   6.3710   6.30700E-001    0.00000E+000
   6.3720   6.20400E-001    0.00000E+000
   6.3770   6.20000E-001    0.00000E+000
   6.3800   6.35400E-001    0.00000E+000
   6.3870   6.37500E-001    0.00000E+000
   6.3890   6.46800E-001    0.00000E+000
   6.3920   6.49100E-001    0.00000E+000
   6.3950   6.46800E-001    0.00000E+000
   6.3990   6.34400E-001    0.00000E+000
   6.4000   6.42700E-001    0.00000E+000
   6.4040   6.29300E-001    0.00000E+000
   6.4060   6.46400E-001    0.00000E+000
   6.4080   6.64000E-001    0.00000E+000
   6.4110   6.46200E-001    0.00000E+000
   6.4130   6.44600E-001    0.00000E+000
   6.4140   6.41500E-001    0.00000E+000
   6.4170   6.48100E-001    0.00000E+000
   6.4210   6.47000E-001    0.00000E+000
   6.4220   6.55500E-001    0.00000E+000
   6.4260   6.63300E-001    0.00000E+000
   6.4270   6.45600E-001    0.00000E+000
   6.4280   6.47400E-001    0.00000E+000
   6.4320   6.55700E-001    0.00000E+000
   6.4340   6.56600E-001    0.00000E+000
   6.4370   6.58100E-001    0.00000E+000
   6.4380   6.48000E-001    0.00000E+000
   6.4430   6.68900E-001    0.00000E+000
   6.4450   6.48800E-001    0.00000E+000
   6.4480   6.57000E-001    0.00000E+000
   6.4490   6.59100E-001    0.00000E+000
   6.4520   6.73500E-001    0.00000E+000
   6.4540   6.67300E-001    0.00000E+000
   6.4570   6.64800E-001    0.00000E+000
   6.4590   6.54100E-001    0.00000E+000
   6.4610   6.66900E-001    0.00000E+000
   6.4630   6.58600E-001    0.00000E+000
   6.4650   6.50200E-001    0.00000E+000
   6.4680   6.45500E-001    0.00000E+000
   6.4710   6.75600E-001    0.00000E+000
   6.4760   6.73100E-001    0.00000E+000
   6.4770   6.47300E-001    0.00000E+000
   6.4790   6.65700E-001    0.00000E+000
   6.4800   6.67100E-001    0.00000E+000
   6.4840   6.58700E-001    0.00000E+000
   6.4860   6.73300E-001    0.00000E+000
   6.4890   6.73500E-001    0.00000E+000
   6.4900   6.76500E-001    0.00000E+000
   6.4950   6.73700E-001    0.00000E+000
   6.4970   6.70500E-001    0.00000E+000
   6.4980   6.74400E-001    0.00000E+000
   6.5010   6.73900E-001    0.00000E+000
   6.5030   6.65600E-001    0.00000E+000
   6.5060   6.59200E-001    0.00000E+000
   6.5090   6.53600E-001    0.00000E+000
   6.5100   6.51400E-001    0.00000E+000
   6.5110   6.73900E-001    0.00000E+000
   6.5150   6.74100E-001    0.00000E+000
   6.5160   6.68100E-001    0.00000E+000
   6.5200   6.76700E-001    0.00000E+000
   6.5210   6.62300E-001    0.00000E+000
   6.5230   6.62100E-001    0.00000E+000
   6.5270   6.73400E-001    0.00000E+000
   6.5290   6.64800E-001    0.00000E+000
   6.5320   6.66000E-001    0.00000E+000
   6.5330   6.79900E-001    0.00000E+000
   6.5360   6.78500E-001    0.00000E+000
   6.5380   6.52200E-001    0.00000E+000
   6.5410   6.61600E-001    0.00000E+000
   6.5440   6.69600E-001    0.00000E+000
   6.5460   6.55000E-001    0.00000E+000
   6.5480   6.74000E-001    0.00000E+000
   6.5510   6.69900E-001    0.00000E+000
   6.5530   6.73400E-001    0.00000E+000
   6.5550   6.89900E-001    0.00000E+000
   6.5570   6.86200E-001    0.00000E+000
   6.5600   6.53100E-001    0.00000E+000
   6.5620   6.70600E-001    0.00000E+000
   6.5660   6.73300E-001    0.00000E+000
   6.5670   6.72600E-001    0.00000E+000
   6.5710   6.67600E-001    0.00000E+000
   6.5730   6.68400E-001    0.00000E+000
   6.5760   6.79000E-001    0.00000E+000
   6.5770   6.81500E-001    0.00000E+000
   6.5780   6.59000E-001    0.00000E+000
   6.5830   6.63100E-001    0.00000E+000
   6.5840   6.72600E-001    0.00000E+000
   6.5870   6.86300E-001    0.00000E+000
   6.5900   6.79600E-001    0.00000E+000
   6.5920   6.53800E-001    0.00000E+000
   6.5960   6.48600E-001    0.00000E+000
   6.5980   6.62800E-001    0.00000E+000
   6.6010   6.66500E-001    0.00000E+000
   6.6030   6.71100E-001    0.00000E+000
   6.6060   6.71300E-001    0.00000E+000
   6.6080   6.64800E-001    0.00000E+000
   6.6100   6.68900E-001    0.00000E+000
   6.6130   6.76900E-001    0.00000E+000
   6.6150   6.68200E-001    0.00000E+000
   6.6170   6.78000E-001    0.00000E+000
   6.6190   6.67000E-001    0.00000E+000
   6.6210   6.59700E-001    0.00000E+000
   6.6220   6.53700E-001    0.00000E+000
   6.6250   6.77600E-001    0.00000E+000
   6.6280   6.73300E-001    0.00000E+000
   6.6310   6.59300E-001    0.00000E+000
   6.6330   6.48700E-001    0.00000E+000
   6.6350   6.85400E-001    0.00000E+000
   6.6370   6.73100E-001    0.00000E+000
   6.6400   6.76200E-001    0.00000E+000
   6.6420   6.77800E-001    0.00000E+000
   6.6440   6.67000E-001    0.00000E+000
   6.6470   6.67900E-001    0.00000E+000
   6.6500   6.49300E-001    0.00000E+000
   6.6510   6.71200E-001    0.00000E+000
   6.6540   6.68200E-001    0.00000E+000
   6.6560   6.60600E-001    0.00000E+000
   6.6590   6.89700E-001    0.00000E+000
   6.6630   6.70000E-001    0.00000E+000
   6.6660   6.68600E-001    0.00000E+000
   6.6680   6.65300E-001    0.00000E+000
   6.6700   6.81000E-001    0.00000E+000
   6.6720   6.51000E-001    0.00000E+000
   6.6760   6.70200E-001    0.00000E+000
   6.6770   6.46200E-001    0.00000E+000
   6.6820   6.86800E-001    0.00000E+000
   6.6840   6.79400E-001    0.00000E+000
   6.6860   6.57900E-001    0.00000E+000
   6.6890   6.62000E-001    0.00000E+000
   6.6920   6.57000E-001    0.00000E+000
   6.6940   6.85900E-001    0.00000E+000
   6.6960   6.63100E-001    0.00000E+000
   6.6990   6.83500E-001    0.00000E+000
   6.7020   6.74700E-001    0.00000E+000
   6.7040   6.54900E-001    0.00000E+000
   6.7060   6.77100E-001    0.00000E+000
   6.7090   6.62300E-001    0.00000E+000
   6.7120   6.70300E-001    0.00000E+000
   6.7130   6.69700E-001    0.00000E+000
   6.7160   6.66100E-001    0.00000E+000
   6.7170   6.87300E-001    0.00000E+000
   6.7220   6.56700E-001    0.00000E+000
   6.7240   6.75500E-001    0.00000E+000
   6.7280   6.62800E-001    0.00000E+000
   6.7290   6.79000E-001    0.00000E+000
   6.7320   6.70100E-001    0.00000E+000
   6.7350   6.59900E-001    0.00000E+000
   6.7360   6.78000E-001    0.00000E+000
   6.7400   6.58900E-001    0.00000E+000
   6.7410   6.92500E-001    0.00000E+000
   6.7450   6.65300E-001    0.00000E+000
   6.7480   6.68200E-001    0.00000E+000
   6.7500   6.51900E-001    0.00000E+000
   6.7520   6.81000E-001    0.00000E+000
   6.7540   6.80500E-001    0.00000E+000
   6.7570   6.72600E-001    0.00000E+000
   6.7610   6.73400E-001    0.00000E+000
   6.7630   6.66600E-001    0.00000E+000
   6.7660   6.66200E-001    0.00000E+000
   6.7700   6.62500E-001    0.00000E+000
   6.7720   6.72000E-001    0.00000E+000
   6.7750   6.59200E-001    0.00000E+000
   6.7760   6.72100E-001    0.00000E+000
   6.7800   6.62100E-001    0.00000E+000
   6.7820   6.98800E-001    0.00000E+000
   6.7840   6.70600E-001    0.00000E+000
   6.7890   6.62500E-001    0.00000E+000
   6.7900   6.63500E-001    0.00000E+000
   6.7940   6.87500E-001    0.00000E+000
   6.7960   6.81300E-001    0.00000E+000
   6.7980   6.68900E-001    0.00000E+000
   6.8010   6.82700E-001    0.00000E+000
   6.8030   6.64600E-001    0.00000E+000
   6.8070   6.52000E-001    0.00000E+000
   6.8100   6.39200E-001    0.00000E+000
   6.8110   6.85100E-001    0.00000E+000
   6.8150   6.56700E-001    0.00000E+000
   6.8170   6.77900E-001    0.00000E+000
   6.8190   6.64800E-001    0.00000E+000
   6.8210   6.71300E-001    0.00000E+000
   6.8230   6.62600E-001    0.00000E+000
   6.8260   6.63500E-001    0.00000E+000
   6.8300   6.55700E-001    0.00000E+000
   6.8330   6.81600E-001    0.00000E+000
   6.8350   6.92400E-001    0.00000E+000
   6.8380   6.89000E-001    0.00000E+000
   6.8410   6.65500E-001    0.00000E+000
   6.8420   6.92100E-001    0.00000E+000
   6.8460   6.70100E-001    0.00000E+000
   6.8490   6.82700E-001    0.00000E+000
   6.8530   6.88400E-001    0.00000E+000
   6.8560   6.68200E-001    0.00000E+000
   6.8570   6.80100E-001    0.00000E+000
   6.8610   6.67400E-001    0.00000E+000
   6.8630   6.72600E-001    0.00000E+000
   6.8650   6.61200E-001    0.00000E+000
   6.8670   6.74600E-001    0.00000E+000
   6.8690   6.83500E-001    0.00000E+000
   6.8730   6.99300E-001    0.00000E+000
   6.8760   6.79400E-001    0.00000E+000
   6.8800   6.80900E-001    0.00000E+000
   6.8810   6.90700E-001    0.00000E+000
   6.8840   6.94800E-001    0.00000E+000
   6.8850   6.73700E-001    0.00000E+000
   6.8900   6.91600E-001    0.00000E+000
   6.8920   6.64700E-001    0.00000E+000
   6.8940   6.74800E-001    0.00000E+000
   6.8970   6.75900E-001    0.00000E+000
   6.9000   6.90100E-001    0.00000E+000
   6.9010   6.54300E-001    0.00000E+000
   6.9050   6.77000E-001    0.00000E+000
   6.9060   6.75100E-001    0.00000E+000
   6.9110   6.79300E-001    0.00000E+000
   6.9130   6.95200E-001    0.00000E+000
   6.9150   7.18600E-001    0.00000E+000
   6.9180   6.72600E-001    0.00000E+000
   6.9190   6.60900E-001    0.00000E+000
   6.9220   6.86600E-001    0.00000E+000
   6.9250   6.79800E-001    0.00000E+000
   6.9270   6.83300E-001    0.00000E+000
   6.9310   6.68700E-001    0.00000E+000
   6.9350   6.75300E-001    0.00000E+000
   6.9380   6.68900E-001    0.00000E+000
   6.9390   6.91000E-001    0.00000E+000
   6.9400   6.82400E-001    0.00000E+000
   6.9470   6.79000E-001    0.00000E+000
   6.9490   6.73400E-001    0.00000E+000
   6.9500   6.90600E-001    0.00000E+000
   6.9540   6.79800E-001    0.00000E+000
   6.9550   6.71400E-001    0.00000E+000
   6.9600   6.51800E-001    0.00000E+000
   6.9610   6.66700E-001    0.00000E+000
   6.9650   6.88900E-001    0.00000E+000
   6.9690   6.89100E-001    0.00000E+000
   6.9710   6.72000E-001    0.00000E+000
   6.9740   6.75100E-001    0.00000E+000
   6.9750   6.55700E-001    0.00000E+000
   6.9810   6.99300E-001    0.00000E+000
   6.9820   6.86200E-001    0.00000E+000
   6.9860   6.73000E-001    0.00000E+000
   6.9880   6.71800E-001    0.00000E+000
   6.9900   6.79700E-001    0.00000E+000
   6.9930   6.67700E-001    0.00000E+000
   6.9960   6.87600E-001    0.00000E+000
   6.9980   6.85700E-001    0.00000E+000
   7.0010   6.76900E-001    0.00000E+000
   7.0040   6.90700E-001    0.00000E+000
   7.0060   6.87900E-001    0.00000E+000
   7.0100   6.93800E-001    0.00000E+000
   7.0130   6.91700E-001    0.00000E+000
   7.0140   6.81900E-001    0.00000E+000
   7.0160   6.93300E-001    0.00000E+000
   7.0210   7.01700E-001    0.00000E+000
   7.0230   6.86300E-001    0.00000E+000
   7.0270   6.89200E-001    0.00000E+000
   7.0290   7.09500E-001    0.00000E+000
   7.0300   6.83300E-001    0.00000E+000
   7.0330   6.96600E-001    0.00000E+000
   7.0370   7.02900E-001    0.00000E+000
   7.0390   6.90100E-001    0.00000E+000
   7.0430   7.12900E-001    0.00000E+000
   7.0440   7.08500E-001    0.00000E+000
   7.0460   7.05500E-001    0.00000E+000
   7.0510   7.16100E-001    0.00000E+000
   7.0520   7.43200E-001    0.00000E+000
   7.0550   7.21500E-001    0.00000E+000
   7.0570   7.40600E-001    0.00000E+000
   7.0590   7.44500E-001    0.00000E+000
   7.0640   7.45300E-001    0.00000E+000
   7.0670   7.61100E-001    0.00000E+000
   7.0690   7.74200E-001    0.00000E+000
   7.0710   7.88600E-001    0.00000E+000
   7.0740   8.04600E-001    0.00000E+000
   7.0780   8.06000E-001    0.00000E+000
   7.0830   8.23200E-001    0.00000E+000
   7.0860   8.48800E-001    0.00000E+000
   7.0910   9.29400E-001    0.00000E+000
   7.0940   9.45400E-001    0.00000E+000
   7.0960   9.39100E-001    0.00000E+000
   7.0990   9.85300E-001    0.00000E+000
   7.1020   1.01520E+000    0.00000E+000
   7.1040   1.03730E+000    0.00000E+000
   7.1080   1.06240E+000    0.00000E+000
   7.1110   1.13900E+000    0.00000E+000
   7.1140   1.17790E+000    0.00000E+000
   7.1150   1.24560E+000    0.00000E+000
   7.1210   1.34020E+000    0.00000E+000
   7.1230   1.33900E+000    0.00000E+000
   7.1260   1.41870E+000    0.00000E+000
   7.1290   1.55200E+000    0.00000E+000
   7.1320   1.68530E+000    0.00000E+000
   7.1340   1.97770E+000    0.00000E+000
   7.1380   2.48410E+000    0.00000E+000
   7.1400   2.44830E+000    0.00000E+000
   7.1420   2.56320E+000    0.00000E+000
   7.1460   2.50930E+000    0.00000E+000
   7.1480   2.74580E+000    0.00000E+000
   7.1510   2.88270E+000    0.00000E+000
   7.1530   2.42050E+000    0.00000E+000
   7.1560   2.09550E+000    0.00000E+000
   7.1580   1.98640E+000    0.00000E+000
   7.1610   1.87350E+000    0.00000E+000
   7.1630   1.63280E+000    0.00000E+000
   7.1680   1.44030E+000    0.00000E+000
   7.1700   1.32220E+000    0.00000E+000
   7.1720   1.67490E+000    0.00000E+000
   7.1750   1.05840E+000    0.00000E+000
   7.1770   5.29100E-001    0.00000E+000
   7.1810   1.00000E+000    0.00000E+000
   7.1830   1.00000E+000    0.00000E+000
   7.1850   1.00000E+000    0.00000E+000
   7.1880   1.00000E+000    0.00000E+000
   7.1900   1.00000E+000    0.00000E+000
   7.1940   1.00000E+000    0.00000E+000
   7.1950   1.00000E+000    0.00000E+000
   7.2000   1.00000E+000    0.00000E+000
   7.2010   1.00000E+000    0.00000E+000
   7.2040   1.00000E+000    0.00000E+000
   7.2060   1.00000E+000    0.00000E+000
   7.2100   1.00000E+000    0.00000E+000
   7.2130   1.00000E+000    0.00000E+000
   7.2170   1.00000E+000    0.00000E+000
   7.2200   1.00000E+000    0.00000E+000
   7.2220   1.00000E+000    0.00000E+000
   7.2250   1.00000E+000    0.00000E+000
   7.2270   1.00000E+000    0.00000E+000
   7.2310   1.00000E+000    0.00000E+000
   7.2320   1.00000E+000    0.00000E+000
   7.2360   1.00000E+000    0.00000E+000
   7.2400   1.00000E+000    0.00000E+000
   7.2410   1.00000E+000    0.00000E+000
   7.2450   1.00000E+000    0.00000E+000
   7.2480   1.00000E+000    0.00000E+000
   7.2500   1.00000E+000    0.00000E+000
   7.2530   1.00000E+000    0.00000E+000
   7.2550   1.00000E+000    0.00000E+000
   7.2570   1.00000E+000    0.00000E+000
   7.2610   1.00000E+000    0.00000E+000
   7.2640   1.00000E+000    0.00000E+000
   7.2660   1.00000E+000    0.00000E+000
   7.2700   1.00000E+000    0.00000E+000
   7.2710   1.00000E+000    0.00000E+000
   7.2750   1.00000E+000    0.00000E+000
   7.2780   1.00000E+000    0.00000E+000
   7.2800   1.00000E+000    0.00000E+000
   7.2840   1.00000E+000    0.00000E+000
   7.2870   1.00000E+000    0.00000E+000
   7.2890   1.00000E+000    0.00000E+000
   7.2920   1.00000E+000    0.00000E+000
   7.2950   1.00000E+000    0.00000E+000
   7.2980   1.00000E+000    0.00000E+000
   7.3000   1.00000E+000    0.00000E+000
