# Supplementary material for: Rationally seeded computational protein design of ɑ-helical barrels
Source: Nat Chem Biol. 2024 Jun 20;20(8):991–9. doi: 10.1038/s41589-024-01642-0 (PMC11288890; doi:10.1038/s41589-024-01642-0)
Supplement: Supplementary file 5 — PDB files used for making figure panels h–j. [file 41589_2024_1642_MOESM5_ESM.zip › KIA_RP_RSPD_NatChemBiol_data_Figure3/sc-CC-7-LI_panels_c-g/AUC_panel_e/LI_SV_raw/00006.RA1]

HeptLI
R 1 20.0 40000 0006065 3.1250E10 275 1 
   5.8000   1.00000E+000    0.00000E+000
   5.8030   1.00000E+000    0.00000E+000
   5.8050   1.00000E+000    0.00000E+000
   5.8070   1.00000E+000    0.00000E+000
   5.8080   1.00000E+000    0.00000E+000
   5.8090   1.00000E+000    0.00000E+000
   5.8100   1.00000E+000    0.00000E+000
   5.8110   1.00000E+000    0.00000E+000
   5.8120   1.00000E+000    0.00000E+000
   5.8140   1.00000E+000    0.00000E+000
   5.8150   1.00000E+000    0.00000E+000
   5.8160   1.00000E+000    0.00000E+000
   5.8180   1.00000E+000    0.00000E+000
   5.8190   1.00000E+000    0.00000E+000
   5.8210   1.00000E+000    0.00000E+000
   5.8220   1.00000E+000    0.00000E+000
   5.8230   1.00000E+000    0.00000E+000
   5.8240   1.00000E+000    0.00000E+000
   5.8260   1.00000E+000    0.00000E+000
   5.8300   1.00000E+000    0.00000E+000
   5.8320   1.00000E+000    0.00000E+000
   5.8330   1.00000E+000    0.00000E+000
   5.8340  -3.25650E+000    0.00000E+000
   5.8350  -1.10370E+000    0.00000E+000
   5.8370  -1.20070E+000    0.00000E+000
   5.8400  -8.53200E-001    0.00000E+000
   5.8420  -7.21900E-001    0.00000E+000
   5.8440  -5.71200E-001    0.00000E+000
   5.8470  -7.55600E-001    0.00000E+000
   5.8480  -9.57100E-001    0.00000E+000
   5.8490  -1.10760E+000    0.00000E+000
   5.8500  -1.36610E+000    0.00000E+000
   5.8510  -1.38360E+000    0.00000E+000
   5.8530  -1.59670E+000    0.00000E+000
   5.8540  -1.62630E+000    0.00000E+000
   5.8550  -1.74520E+000    0.00000E+000
   5.8560  -1.66290E+000    0.00000E+000
   5.8570  -1.69410E+000    0.00000E+000
   5.8580  -1.63400E+000    0.00000E+000
   5.8590  -1.54820E+000    0.00000E+000
   5.8620  -1.56380E+000    0.00000E+000
   5.8630  -1.29150E+000    0.00000E+000
   5.8650  -1.29420E+000    0.00000E+000
   5.8670  -1.13870E+000    0.00000E+000
   5.8690  -6.41700E-001    0.00000E+000
   5.8700  -5.34700E-001    0.00000E+000
   5.8710  -5.56000E-001    0.00000E+000
   5.8720  -4.46600E-001    0.00000E+000
   5.8760  -3.44600E-001    0.00000E+000
   5.8780  -1.46400E-001    0.00000E+000
   5.8790  -1.42800E-001    0.00000E+000
   5.8810  -1.05900E-001    0.00000E+000
   5.8830  -5.91000E-002    0.00000E+000
   5.8860  -3.03000E-002    0.00000E+000
   5.8880  -3.37000E-002    0.00000E+000
   5.8900  -9.10000E-003    0.00000E+000
   5.8920  -1.07000E-002    0.00000E+000
   5.8930  -1.71000E-002    0.00000E+000
   5.8950  -5.70000E-003    0.00000E+000
   5.8970  -7.20000E-003    0.00000E+000
   5.8980  -8.80000E-003    0.00000E+000
   5.9010   1.40000E-003    0.00000E+000
   5.9030   4.10000E-003    0.00000E+000
   5.9040  -2.10000E-003    0.00000E+000
   5.9070  -7.50000E-003    0.00000E+000
   5.9080  -2.30000E-003    0.00000E+000
   5.9090  -1.40000E-003    0.00000E+000
   5.9110  -4.00000E-003    0.00000E+000
   5.9130  -2.40000E-003    0.00000E+000
   5.9160  -1.24000E-002    0.00000E+000
   5.9170  -1.32000E-002    0.00000E+000
   5.9180  -8.80000E-003    0.00000E+000
   5.9210  -8.70000E-003    0.00000E+000
   5.9230  -1.50000E-003    0.00000E+000
   5.9240  -3.40000E-003    0.00000E+000
   5.9250  -5.10000E-003    0.00000E+000
   5.9270  -6.80000E-003    0.00000E+000
   5.9290   3.01000E-002    0.00000E+000
   5.9310   1.50000E-003    0.00000E+000
   5.9320  -8.20000E-003    0.00000E+000
   5.9330   5.00000E-003    0.00000E+000
   5.9360  -7.70000E-003    0.00000E+000
   5.9370  -6.80000E-003    0.00000E+000
   5.9410   8.00000E-004    0.00000E+000
   5.9420  -1.11000E-002    0.00000E+000
   5.9430   2.30000E-003    0.00000E+000
   5.9480   1.51000E-002    0.00000E+000
   5.9520   4.45000E-002    0.00000E+000
   5.9550   1.36000E-002    0.00000E+000
   5.9560  -5.50000E-003    0.00000E+000
   5.9590  -1.30000E-003    0.00000E+000
   5.9610  -0.00000E+000    0.00000E+000
   5.9620   1.00000E-004    0.00000E+000
   5.9650   2.30000E-003    0.00000E+000
   5.9660  -4.00000E-004    0.00000E+000
   5.9680  -1.05000E-002    0.00000E+000
   5.9700  -9.00000E-004    0.00000E+000
   5.9730  -1.80000E-003    0.00000E+000
   5.9740  -1.13000E-002    0.00000E+000
   5.9770  -5.60000E-003    0.00000E+000
   5.9790  -1.23000E-002    0.00000E+000
   5.9810   9.90000E-003    0.00000E+000
   5.9820   1.58000E-002    0.00000E+000
   5.9830  -2.00000E-004    0.00000E+000
   5.9840   5.20000E-003    0.00000E+000
   5.9880   6.30000E-003    0.00000E+000
   5.9890   5.30000E-003    0.00000E+000
   5.9910  -3.10000E-003    0.00000E+000
   5.9920   8.00000E-003    0.00000E+000
   5.9930   9.00000E-003    0.00000E+000
   5.9940   8.10000E-003    0.00000E+000
   5.9950   3.40000E-003    0.00000E+000
   5.9990   4.78000E-002    0.00000E+000
   6.0010   1.18200E-001    0.00000E+000
   6.0030   2.83700E-001    0.00000E+000
   6.0050  -3.06700E-001    0.00000E+000
   6.0060  -7.55800E-001    0.00000E+000
   6.0080  -6.47500E-001    0.00000E+000
   6.0090  -2.56200E-001    0.00000E+000
   6.0110   7.31000E-002    0.00000E+000
   6.0140  -4.47000E-002    0.00000E+000
   6.0160   3.10000E-003    0.00000E+000
   6.0180  -1.27000E-002    0.00000E+000
   6.0200  -4.34000E-002    0.00000E+000
   6.0210  -8.96000E-002    0.00000E+000
   6.0240  -1.37000E-002    0.00000E+000
   6.0280   7.38500E-001    0.00000E+000
   6.0300   8.82000E-002    0.00000E+000
   6.0340   1.38900E-001    0.00000E+000
   6.0370   1.67100E-001    0.00000E+000
   6.0400   1.82400E-001    0.00000E+000
   6.0410   2.03400E-001    0.00000E+000
   6.0430   2.07400E-001    0.00000E+000
   6.0440   2.18400E-001    0.00000E+000
   6.0450   2.30100E-001    0.00000E+000
   6.0500   2.49500E-001    0.00000E+000
   6.0510   2.55300E-001    0.00000E+000
   6.0540   2.77700E-001    0.00000E+000
   6.0550   2.86300E-001    0.00000E+000
   6.0580   3.03400E-001    0.00000E+000
   6.0610   3.12600E-001    0.00000E+000
   6.0650   3.37100E-001    0.00000E+000
   6.0670   3.39200E-001    0.00000E+000
   6.0690   3.48800E-001    0.00000E+000
   6.0710   3.52600E-001    0.00000E+000
   6.0740   3.69400E-001    0.00000E+000
   6.0760   3.73900E-001    0.00000E+000
   6.0780   4.04800E-001    0.00000E+000
   6.0820   4.36400E-001    0.00000E+000
   6.0850   4.16100E-001    0.00000E+000
   6.0860   4.49100E-001    0.00000E+000
   6.0890   4.55600E-001    0.00000E+000
   6.0930   4.76300E-001    0.00000E+000
   6.0940   4.79200E-001    0.00000E+000
   6.0970   5.07600E-001    0.00000E+000
   6.0990   5.13700E-001    0.00000E+000
   6.1020   5.18800E-001    0.00000E+000
   6.1030   5.30400E-001    0.00000E+000
   6.1060   5.53400E-001    0.00000E+000
   6.1080   5.55500E-001    0.00000E+000
   6.1110   5.83100E-001    0.00000E+000
   6.1130   5.70000E-001    0.00000E+000
   6.1150   5.87500E-001    0.00000E+000
   6.1180   6.03600E-001    0.00000E+000
   6.1200   6.06100E-001    0.00000E+000
   6.1220   6.13600E-001    0.00000E+000
   6.1260   6.05200E-001    0.00000E+000
   6.1270   6.16200E-001    0.00000E+000
   6.1300   6.17200E-001    0.00000E+000
   6.1330   6.44300E-001    0.00000E+000
   6.1350   6.29300E-001    0.00000E+000
   6.1390   6.59100E-001    0.00000E+000
   6.1400   6.52100E-001    0.00000E+000
   6.1420   6.46600E-001    0.00000E+000
   6.1450   6.58600E-001    0.00000E+000
   6.1500   6.68800E-001    0.00000E+000
   6.1520   6.64900E-001    0.00000E+000
   6.1540   6.69100E-001    0.00000E+000
   6.1560   6.95700E-001    0.00000E+000
   6.1580   6.88800E-001    0.00000E+000
   6.1610   6.83800E-001    0.00000E+000
   6.1650   6.81100E-001    0.00000E+000
   6.1670   6.81000E-001    0.00000E+000
   6.1680   6.84800E-001    0.00000E+000
   6.1700   7.20400E-001    0.00000E+000
   6.1740   7.01900E-001    0.00000E+000
   6.1770   6.75700E-001    0.00000E+000
   6.1790   6.89800E-001    0.00000E+000
   6.1820   6.95200E-001    0.00000E+000
   6.1840   6.93300E-001    0.00000E+000
   6.1860   6.99200E-001    0.00000E+000
   6.1890   6.80500E-001    0.00000E+000
   6.1930   7.00800E-001    0.00000E+000
   6.1960   6.74800E-001    0.00000E+000
   6.1990   6.95100E-001    0.00000E+000
   6.2020   6.87100E-001    0.00000E+000
   6.2030   6.75700E-001    0.00000E+000
   6.2070   6.80100E-001    0.00000E+000
   6.2110   6.85500E-001    0.00000E+000
   6.2120   7.07000E-001    0.00000E+000
   6.2160   6.82400E-001    0.00000E+000
   6.2180   7.06700E-001    0.00000E+000
   6.2220   6.94200E-001    0.00000E+000
   6.2240   7.06300E-001    0.00000E+000
   6.2260   7.06700E-001    0.00000E+000
   6.2300   6.78000E-001    0.00000E+000
   6.2310   7.02700E-001    0.00000E+000
   6.2350   7.05400E-001    0.00000E+000
   6.2370   6.90000E-001    0.00000E+000
   6.2390   7.03500E-001    0.00000E+000
   6.2430   6.97800E-001    0.00000E+000
   6.2460   6.99100E-001    0.00000E+000
   6.2480   6.87500E-001    0.00000E+000
   6.2510   7.04500E-001    0.00000E+000
   6.2530   7.05100E-001    0.00000E+000
   6.2560   6.90000E-001    0.00000E+000
   6.2590   6.93500E-001    0.00000E+000
   6.2610   7.04100E-001    0.00000E+000
   6.2640   6.96900E-001    0.00000E+000
   6.2670   6.92800E-001    0.00000E+000
   6.2690   7.05300E-001    0.00000E+000
   6.2730   6.93000E-001    0.00000E+000
   6.2740   6.96500E-001    0.00000E+000
   6.2790   6.96000E-001    0.00000E+000
   6.2800   6.93600E-001    0.00000E+000
   6.2810   6.93800E-001    0.00000E+000
   6.2820   6.97200E-001    0.00000E+000
   6.2880   6.97700E-001    0.00000E+000
   6.2920   6.96800E-001    0.00000E+000
   6.2940   7.00600E-001    0.00000E+000
   6.2990   6.92600E-001    0.00000E+000
   6.3040   7.00600E-001    0.00000E+000
   6.3060   6.93700E-001    0.00000E+000
   6.3080   7.10100E-001    0.00000E+000
   6.3100   7.03100E-001    0.00000E+000
   6.3140   7.02700E-001    0.00000E+000
   6.3210   6.87600E-001    0.00000E+000
   6.3230   7.05600E-001    0.00000E+000
   6.3250   7.19100E-001    0.00000E+000
   6.3280   6.93800E-001    0.00000E+000
   6.3320   6.88600E-001    0.00000E+000
   6.3360   6.98200E-001    0.00000E+000
   6.3370   7.26600E-001    0.00000E+000
   6.3400   6.93700E-001    0.00000E+000
   6.3460   6.87000E-001    0.00000E+000
   6.3490   6.97900E-001    0.00000E+000
   6.3510   6.84600E-001    0.00000E+000
   6.3550   6.78400E-001    0.00000E+000
   6.3580   6.92200E-001    0.00000E+000
   6.3600   7.09500E-001    0.00000E+000
   6.3660   7.15300E-001    0.00000E+000
   6.3690   6.92900E-001    0.00000E+000
   6.3700   7.12400E-001    0.00000E+000
   6.3710   6.89000E-001    0.00000E+000
   6.3740   7.05800E-001    0.00000E+000
   6.3760   6.98300E-001    0.00000E+000
   6.3790   6.96000E-001    0.00000E+000
   6.3820   7.03100E-001    0.00000E+000
   6.3840   6.84200E-001    0.00000E+000
   6.3880   6.82700E-001    0.00000E+000
   6.3900   6.95200E-001    0.00000E+000
   6.3910   6.90400E-001    0.00000E+000
   6.3940   7.04000E-001    0.00000E+000
   6.3970   7.07200E-001    0.00000E+000
   6.3990   7.07200E-001    0.00000E+000
   6.4020   6.84600E-001    0.00000E+000
   6.4060   6.92700E-001    0.00000E+000
   6.4080   7.09900E-001    0.00000E+000
   6.4110   6.78900E-001    0.00000E+000
   6.4130   7.09500E-001    0.00000E+000
   6.4150   6.90300E-001    0.00000E+000
   6.4170   7.10600E-001    0.00000E+000
   6.4180   6.86100E-001    0.00000E+000
   6.4200   7.04000E-001    0.00000E+000
   6.4250   7.13700E-001    0.00000E+000
   6.4270   6.72200E-001    0.00000E+000
   6.4290   7.00400E-001    0.00000E+000
   6.4330   6.99100E-001    0.00000E+000
   6.4360   6.91900E-001    0.00000E+000
   6.4370   6.89600E-001    0.00000E+000
   6.4400   7.02400E-001    0.00000E+000
   6.4420   7.01100E-001    0.00000E+000
   6.4460   7.06800E-001    0.00000E+000
   6.4480   6.83000E-001    0.00000E+000
   6.4500   6.93400E-001    0.00000E+000
   6.4510   7.09000E-001    0.00000E+000
   6.4540   7.12000E-001    0.00000E+000
   6.4570   6.97800E-001    0.00000E+000
   6.4590   6.85800E-001    0.00000E+000
   6.4610   6.93200E-001    0.00000E+000
   6.4630   6.94900E-001    0.00000E+000
   6.4650   7.18900E-001    0.00000E+000
   6.4680   7.00500E-001    0.00000E+000
   6.4700   6.86400E-001    0.00000E+000
   6.4740   7.11000E-001    0.00000E+000
   6.4770   7.02700E-001    0.00000E+000
   6.4780   6.71600E-001    0.00000E+000
   6.4800   6.98300E-001    0.00000E+000
   6.4810   7.17700E-001    0.00000E+000
   6.4840   6.93100E-001    0.00000E+000
   6.4880   6.97200E-001    0.00000E+000
   6.4900   7.00200E-001    0.00000E+000
   6.4960   7.05300E-001    0.00000E+000
   6.4990   6.86800E-001    0.00000E+000
   6.5020   6.93900E-001    0.00000E+000
   6.5040   7.04100E-001    0.00000E+000
   6.5070   7.01300E-001    0.00000E+000
   6.5100   7.01400E-001    0.00000E+000
   6.5120   6.97400E-001    0.00000E+000
   6.5140   6.91500E-001    0.00000E+000
   6.5170   6.95900E-001    0.00000E+000
   6.5200   7.00600E-001    0.00000E+000
   6.5220   7.02100E-001    0.00000E+000
   6.5270   7.06200E-001    0.00000E+000
   6.5280   6.98000E-001    0.00000E+000
   6.5300   6.97700E-001    0.00000E+000
   6.5330   7.01200E-001    0.00000E+000
   6.5340   7.06100E-001    0.00000E+000
   6.5350   7.11900E-001    0.00000E+000
   6.5380   6.89200E-001    0.00000E+000
   6.5430   6.98200E-001    0.00000E+000
   6.5450   7.01600E-001    0.00000E+000
   6.5470   7.12900E-001    0.00000E+000
   6.5480   7.02300E-001    0.00000E+000
   6.5510   7.01100E-001    0.00000E+000
   6.5550   7.05900E-001    0.00000E+000
   6.5560   7.02400E-001    0.00000E+000
   6.5580   6.92300E-001    0.00000E+000
   6.5610   6.97900E-001    0.00000E+000
   6.5640   6.89100E-001    0.00000E+000
   6.5660   7.00800E-001    0.00000E+000
   6.5690   7.10700E-001    0.00000E+000
   6.5710   7.03000E-001    0.00000E+000
   6.5740   6.98200E-001    0.00000E+000
   6.5760   6.92500E-001    0.00000E+000
   6.5780   7.01200E-001    0.00000E+000
   6.5820   6.97900E-001    0.00000E+000
   6.5830   6.84600E-001    0.00000E+000
   6.5850   6.95800E-001    0.00000E+000
   6.5870   7.11400E-001    0.00000E+000
   6.5890   6.93300E-001    0.00000E+000
   6.5920   7.00000E-001    0.00000E+000
   6.5960   7.20000E-001    0.00000E+000
   6.5980   6.98400E-001    0.00000E+000
   6.6010   6.86000E-001    0.00000E+000
   6.6020   6.84200E-001    0.00000E+000
   6.6060   7.02300E-001    0.00000E+000
   6.6110   6.89900E-001    0.00000E+000
   6.6140   6.90300E-001    0.00000E+000
   6.6150   7.15600E-001    0.00000E+000
   6.6170   7.00300E-001    0.00000E+000
   6.6190   7.02200E-001    0.00000E+000
   6.6220   6.86400E-001    0.00000E+000
   6.6240   6.92000E-001    0.00000E+000
   6.6290   6.97200E-001    0.00000E+000
   6.6310   6.99800E-001    0.00000E+000
   6.6330   6.86700E-001    0.00000E+000
   6.6350   6.92300E-001    0.00000E+000
   6.6370   6.96800E-001    0.00000E+000
   6.6400   7.08300E-001    0.00000E+000
   6.6420   6.93100E-001    0.00000E+000
   6.6450   7.07000E-001    0.00000E+000
   6.6470   6.92700E-001    0.00000E+000
   6.6500   7.00800E-001    0.00000E+000
   6.6520   6.86100E-001    0.00000E+000
   6.6540   7.01500E-001    0.00000E+000
   6.6560   7.14100E-001    0.00000E+000
   6.6590   7.06700E-001    0.00000E+000
   6.6610   6.95600E-001    0.00000E+000
   6.6640   7.03700E-001    0.00000E+000
   6.6670   6.98300E-001    0.00000E+000
   6.6690   7.04600E-001    0.00000E+000
   6.6720   6.87100E-001    0.00000E+000
   6.6750   7.04500E-001    0.00000E+000
   6.6780   6.89200E-001    0.00000E+000
   6.6830   6.84100E-001    0.00000E+000
   6.6840   6.84000E-001    0.00000E+000
   6.6860   6.96400E-001    0.00000E+000
   6.6890   6.89600E-001    0.00000E+000
   6.6920   7.00800E-001    0.00000E+000
   6.6950   7.00200E-001    0.00000E+000
   6.6960   7.08400E-001    0.00000E+000
   6.6980   6.99100E-001    0.00000E+000
   6.7000   6.90900E-001    0.00000E+000
   6.7040   6.99300E-001    0.00000E+000
   6.7080   6.88800E-001    0.00000E+000
   6.7090   7.08800E-001    0.00000E+000
   6.7120   6.89100E-001    0.00000E+000
   6.7140   6.85300E-001    0.00000E+000
   6.7160   6.92200E-001    0.00000E+000
   6.7190   6.98000E-001    0.00000E+000
   6.7220   6.83700E-001    0.00000E+000
   6.7270   7.07100E-001    0.00000E+000
   6.7280   6.83800E-001    0.00000E+000
   6.7310   6.96800E-001    0.00000E+000
   6.7320   7.06100E-001    0.00000E+000
   6.7350   6.83300E-001    0.00000E+000
   6.7360   6.99300E-001    0.00000E+000
   6.7410   7.16800E-001    0.00000E+000
   6.7430   7.19500E-001    0.00000E+000
   6.7470   6.96800E-001    0.00000E+000
   6.7500   6.99200E-001    0.00000E+000
   6.7510   6.93900E-001    0.00000E+000
   6.7540   7.16900E-001    0.00000E+000
   6.7550   6.93400E-001    0.00000E+000
   6.7590   6.98700E-001    0.00000E+000
   6.7620   7.12400E-001    0.00000E+000
   6.7640   7.16100E-001    0.00000E+000
   6.7680   6.98300E-001    0.00000E+000
   6.7700   6.91900E-001    0.00000E+000
   6.7740   6.89100E-001    0.00000E+000
   6.7750   7.00100E-001    0.00000E+000
   6.7780   7.10900E-001    0.00000E+000
   6.7810   7.03900E-001    0.00000E+000
   6.7830   7.23500E-001    0.00000E+000
   6.7870   7.08100E-001    0.00000E+000
   6.7900   6.98600E-001    0.00000E+000
   6.7920   6.80600E-001    0.00000E+000
   6.7950   6.95100E-001    0.00000E+000
   6.7970   7.00800E-001    0.00000E+000
   6.8010   7.11000E-001    0.00000E+000
   6.8040   6.93800E-001    0.00000E+000
   6.8070   6.98900E-001    0.00000E+000
   6.8090   6.82900E-001    0.00000E+000
   6.8110   7.21500E-001    0.00000E+000
   6.8140   7.01100E-001    0.00000E+000
   6.8170   6.89000E-001    0.00000E+000
   6.8190   6.94600E-001    0.00000E+000
   6.8210   6.81700E-001    0.00000E+000
   6.8240   7.06100E-001    0.00000E+000
   6.8260   6.99800E-001    0.00000E+000
   6.8290   6.94900E-001    0.00000E+000
   6.8310   7.04600E-001    0.00000E+000
   6.8330   7.05800E-001    0.00000E+000
   6.8380   7.34500E-001    0.00000E+000
   6.8390   6.95400E-001    0.00000E+000
   6.8430   7.01600E-001    0.00000E+000
   6.8460   6.91000E-001    0.00000E+000
   6.8480   7.03600E-001    0.00000E+000
   6.8510   6.92700E-001    0.00000E+000
   6.8530   7.04100E-001    0.00000E+000
   6.8560   7.02600E-001    0.00000E+000
   6.8580   6.92600E-001    0.00000E+000
   6.8620   6.96300E-001    0.00000E+000
   6.8630   7.16300E-001    0.00000E+000
   6.8660   6.93500E-001    0.00000E+000
   6.8690   7.05900E-001    0.00000E+000
   6.8720   7.09500E-001    0.00000E+000
   6.8750   6.98000E-001    0.00000E+000
   6.8800   6.98500E-001    0.00000E+000
   6.8810   6.75700E-001    0.00000E+000
   6.8840   7.13800E-001    0.00000E+000
   6.8860   7.05100E-001    0.00000E+000
   6.8880   7.04900E-001    0.00000E+000
   6.8900   6.91300E-001    0.00000E+000
   6.8940   7.00400E-001    0.00000E+000
   6.8970   7.24800E-001    0.00000E+000
   6.9000   6.97700E-001    0.00000E+000
   6.9020   7.01700E-001    0.00000E+000
   6.9050   7.04200E-001    0.00000E+000
   6.9080   7.05900E-001    0.00000E+000
   6.9130   7.07000E-001    0.00000E+000
   6.9170   7.15000E-001    0.00000E+000
   6.9210   6.96500E-001    0.00000E+000
   6.9220   7.02500E-001    0.00000E+000
   6.9250   6.82000E-001    0.00000E+000
   6.9260   7.02200E-001    0.00000E+000
   6.9270   7.08700E-001    0.00000E+000
   6.9310   7.17300E-001    0.00000E+000
   6.9350   6.94200E-001    0.00000E+000
   6.9380   6.87800E-001    0.00000E+000
   6.9400   7.17900E-001    0.00000E+000
   6.9430   7.14300E-001    0.00000E+000
   6.9460   6.84300E-001    0.00000E+000
   6.9470   7.18500E-001    0.00000E+000
   6.9500   7.03300E-001    0.00000E+000
   6.9540   7.11500E-001    0.00000E+000
   6.9560   6.97200E-001    0.00000E+000
   6.9590   6.96000E-001    0.00000E+000
   6.9610   7.26900E-001    0.00000E+000
   6.9630   7.05400E-001    0.00000E+000
   6.9650   6.94800E-001    0.00000E+000
   6.9670   6.98400E-001    0.00000E+000
   6.9700   6.96900E-001    0.00000E+000
   6.9750   6.95500E-001    0.00000E+000
   6.9770   7.09900E-001    0.00000E+000
   6.9800   7.10400E-001    0.00000E+000
   6.9830   7.00900E-001    0.00000E+000
   6.9850   7.13800E-001    0.00000E+000
   6.9860   7.00200E-001    0.00000E+000
   6.9900   7.02200E-001    0.00000E+000
   6.9930   6.94700E-001    0.00000E+000
   6.9950   7.05900E-001    0.00000E+000
   6.9990   7.01200E-001    0.00000E+000
   7.0020   6.90400E-001    0.00000E+000
   7.0050   7.15700E-001    0.00000E+000
   7.0060   7.10300E-001    0.00000E+000
   7.0110   6.99300E-001    0.00000E+000
   7.0130   7.05200E-001    0.00000E+000
   7.0150   7.26400E-001    0.00000E+000
   7.0190   7.19100E-001    0.00000E+000
   7.0200   7.16300E-001    0.00000E+000
   7.0230   6.97400E-001    0.00000E+000
   7.0260   7.13100E-001    0.00000E+000
   7.0270   7.25900E-001    0.00000E+000
   7.0330   7.07600E-001    0.00000E+000
   7.0340   7.27700E-001    0.00000E+000
   7.0360   7.31700E-001    0.00000E+000
   7.0390   7.35500E-001    0.00000E+000
   7.0420   7.24100E-001    0.00000E+000
   7.0440   7.05600E-001    0.00000E+000
   7.0460   7.09700E-001    0.00000E+000
   7.0500   7.24900E-001    0.00000E+000
   7.0530   7.17700E-001    0.00000E+000
   7.0550   7.46800E-001    0.00000E+000
   7.0580   7.28500E-001    0.00000E+000
   7.0600   7.41900E-001    0.00000E+000
   7.0630   7.18500E-001    0.00000E+000
   7.0660   7.50900E-001    0.00000E+000
   7.0690   7.32200E-001    0.00000E+000
   7.0710   7.33800E-001    0.00000E+000
   7.0740   7.32500E-001    0.00000E+000
   7.0760   7.43000E-001    0.00000E+000
   7.0790   7.40500E-001    0.00000E+000
   7.0810   7.34900E-001    0.00000E+000
   7.0830   7.29200E-001    0.00000E+000
   7.0860   7.71500E-001    0.00000E+000
   7.0880   7.63800E-001    0.00000E+000
   7.0910   7.86300E-001    0.00000E+000
   7.0940   7.98200E-001    0.00000E+000
   7.0960   8.13000E-001    0.00000E+000
   7.0990   8.23900E-001    0.00000E+000
   7.1010   8.33600E-001    0.00000E+000
   7.1050   8.37100E-001    0.00000E+000
   7.1080   8.40800E-001    0.00000E+000
   7.1100   8.73900E-001    0.00000E+000
   7.1130   9.26500E-001    0.00000E+000
   7.1150   9.17700E-001    0.00000E+000
   7.1190   9.44600E-001    0.00000E+000
   7.1220   9.48500E-001    0.00000E+000
   7.1250   9.72700E-001    0.00000E+000
   7.1270   1.01910E+000    0.00000E+000
   7.1300   1.04520E+000    0.00000E+000
   7.1330   1.10390E+000    0.00000E+000
   7.1350   1.12760E+000    0.00000E+000
   7.1380   1.19180E+000    0.00000E+000
   7.1420   1.26450E+000    0.00000E+000
   7.1450   1.29210E+000    0.00000E+000
   7.1470   1.51000E+000    0.00000E+000
   7.1500   1.57850E+000    0.00000E+000
   7.1540   1.33470E+000    0.00000E+000
   7.1560   1.30070E+000    0.00000E+000
   7.1590   1.81290E+000    0.00000E+000
   7.1630   1.21880E+000    0.00000E+000
   7.1660   1.42400E+000    0.00000E+000
   7.1680   1.41950E+000    0.00000E+000
   7.1710   1.13090E+000    0.00000E+000
   7.1740   6.20800E-001    0.00000E+000
   7.1770   7.02700E-001    0.00000E+000
   7.1790   3.91000E-001    0.00000E+000
   7.1810   1.00000E+000    0.00000E+000
   7.1840   1.00000E+000    0.00000E+000
   7.1860   1.00000E+000    0.00000E+000
   7.1880   1.00000E+000    0.00000E+000
   7.1930   1.00000E+000    0.00000E+000
   7.1950   1.00000E+000    0.00000E+000
   7.1970   1.00000E+000    0.00000E+000
   7.2010   1.00000E+000    0.00000E+000
   7.2020   1.00000E+000    0.00000E+000
   7.2050   1.00000E+000    0.00000E+000
   7.2080   1.00000E+000    0.00000E+000
   7.2110   1.00000E+000    0.00000E+000
   7.2160   1.00000E+000    0.00000E+000
   7.2180   1.00000E+000    0.00000E+000
   7.2200   1.00000E+000    0.00000E+000
   7.2240   1.00000E+000    0.00000E+000
   7.2250   1.00000E+000    0.00000E+000
   7.2290   1.00000E+000    0.00000E+000
   7.2320   1.00000E+000    0.00000E+000
   7.2340   1.00000E+000    0.00000E+000
   7.2370   1.00000E+000    0.00000E+000
   7.2390   1.00000E+000    0.00000E+000
   7.2430   1.00000E+000    0.00000E+000
   7.2460   1.00000E+000    0.00000E+000
   7.2480   1.00000E+000    0.00000E+000
   7.2520   1.00000E+000    0.00000E+000
   7.2550   1.00000E+000    0.00000E+000
   7.2570   1.00000E+000    0.00000E+000
   7.2590   1.00000E+000    0.00000E+000
   7.2620   1.00000E+000    0.00000E+000
   7.2660   1.00000E+000    0.00000E+000
   7.2680   1.00000E+000    0.00000E+000
   7.2710   1.00000E+000    0.00000E+000
   7.2730   1.00000E+000    0.00000E+000
   7.2760   1.00000E+000    0.00000E+000
   7.2780   1.00000E+000    0.00000E+000
   7.2810   1.00000E+000    0.00000E+000
   7.2830   1.00000E+000    0.00000E+000
   7.2870   1.00000E+000    0.00000E+000
   7.2900   1.00000E+000    0.00000E+000
   7.2920   1.00000E+000    0.00000E+000
   7.2960   1.00000E+000    0.00000E+000
   7.2980   1.00000E+000    0.00000E+000
   7.3010   1.00000E+000    0.00000E+000
