# Supplementary material for: Rationally seeded computational protein design of ɑ-helical barrels
Source: Nat Chem Biol. 2024 Jun 20;20(8):991–9. doi: 10.1038/s41589-024-01642-0 (PMC11288890; doi:10.1038/s41589-024-01642-0)
Supplement: Supplementary file 5 — PDB files used for making figure panels h–j. [file 41589_2024_1642_MOESM5_ESM.zip › KIA_RP_RSPD_NatChemBiol_data_Figure3/sc-CC-7-LI_panels_c-g/AUC_panel_e/LI_SV_raw/00012.RA1]

HeptLI
R 1 20.0 40000 0007861 6.2790E10 275 1 
   5.8010   1.00000E+000    0.00000E+000
   5.8030   1.00000E+000    0.00000E+000
   5.8040   1.00000E+000    0.00000E+000
   5.8050   1.00000E+000    0.00000E+000
   5.8070   1.00000E+000    0.00000E+000
   5.8080   1.00000E+000    0.00000E+000
   5.8100   1.00000E+000    0.00000E+000
   5.8110   1.00000E+000    0.00000E+000
   5.8120   1.00000E+000    0.00000E+000
   5.8130   1.00000E+000    0.00000E+000
   5.8140   1.00000E+000    0.00000E+000
   5.8150   1.00000E+000    0.00000E+000
   5.8160   1.00000E+000    0.00000E+000
   5.8170   1.00000E+000    0.00000E+000
   5.8190   1.00000E+000    0.00000E+000
   5.8200   1.00000E+000    0.00000E+000
   5.8220   1.00000E+000    0.00000E+000
   5.8240   1.00000E+000    0.00000E+000
   5.8250   1.00000E+000    0.00000E+000
   5.8260   1.00000E+000    0.00000E+000
   5.8270   1.00000E+000    0.00000E+000
   5.8280   1.00000E+000    0.00000E+000
   5.8290   1.00000E+000    0.00000E+000
   5.8310   1.00000E+000    0.00000E+000
   5.8330   1.00000E+000    0.00000E+000
   5.8350  -1.39840E+000    0.00000E+000
   5.8380  -7.78800E-001    0.00000E+000
   5.8400  -6.38200E-001    0.00000E+000
   5.8410  -6.56300E-001    0.00000E+000
   5.8420  -6.07600E-001    0.00000E+000
   5.8450  -5.89000E-001    0.00000E+000
   5.8460  -8.12000E-001    0.00000E+000
   5.8470  -8.67900E-001    0.00000E+000
   5.8480  -1.18540E+000    0.00000E+000
   5.8490  -1.26150E+000    0.00000E+000
   5.8510  -1.51110E+000    0.00000E+000
   5.8520  -1.66910E+000    0.00000E+000
   5.8540  -1.67310E+000    0.00000E+000
   5.8560  -1.66020E+000    0.00000E+000
   5.8580  -1.59410E+000    0.00000E+000
   5.8600  -1.60050E+000    0.00000E+000
   5.8620  -1.43140E+000    0.00000E+000
   5.8630  -1.51980E+000    0.00000E+000
   5.8640  -1.02130E+000    0.00000E+000
   5.8660  -1.10850E+000    0.00000E+000
   5.8680  -8.74100E-001    0.00000E+000
   5.8700  -5.93800E-001    0.00000E+000
   5.8730  -3.82000E-001    0.00000E+000
   5.8750  -2.88900E-001    0.00000E+000
   5.8770  -1.71300E-001    0.00000E+000
   5.8790  -1.47300E-001    0.00000E+000
   5.8820  -8.49000E-002    0.00000E+000
   5.8840  -2.42000E-002    0.00000E+000
   5.8860  -1.43000E-002    0.00000E+000
   5.8870  -1.56000E-002    0.00000E+000
   5.8900  -1.42000E-002    0.00000E+000
   5.8910  -1.25000E-002    0.00000E+000
   5.8920  -1.80000E-002    0.00000E+000
   5.8930  -7.30000E-003    0.00000E+000
   5.8960  -6.40000E-003    0.00000E+000
   5.8980  -2.00000E-002    0.00000E+000
   5.9010  -7.80000E-003    0.00000E+000
   5.9020   0.00000E+000    0.00000E+000
   5.9050  -2.21000E-002    0.00000E+000
   5.9070  -1.10000E-003    0.00000E+000
   5.9080   1.80000E-003    0.00000E+000
   5.9090   3.70000E-003    0.00000E+000
   5.9110  -9.00000E-003    0.00000E+000
   5.9130  -5.10000E-003    0.00000E+000
   5.9140  -2.10000E-003    0.00000E+000
   5.9170  -1.25000E-002    0.00000E+000
   5.9190  -1.05000E-002    0.00000E+000
   5.9200  -3.90000E-003    0.00000E+000
   5.9220   3.50000E-003    0.00000E+000
   5.9230   9.60000E-003    0.00000E+000
   5.9260  -8.40000E-003    0.00000E+000
   5.9270  -7.00000E-004    0.00000E+000
   5.9310   1.05000E-002    0.00000E+000
   5.9320  -1.08000E-002    0.00000E+000
   5.9350  -1.40000E-003    0.00000E+000
   5.9370  -1.08000E-002    0.00000E+000
   5.9390  -1.62000E-002    0.00000E+000
   5.9410  -4.30000E-003    0.00000E+000
   5.9440   6.80000E-003    0.00000E+000
   5.9450   1.31000E-002    0.00000E+000
   5.9470   5.80000E-003    0.00000E+000
   5.9490   1.93000E-002    0.00000E+000
   5.9520   2.67000E-002    0.00000E+000
   5.9530   2.38000E-002    0.00000E+000
   5.9560   7.30000E-003    0.00000E+000
   5.9590   6.00000E-004    0.00000E+000
   5.9610  -3.00000E-003    0.00000E+000
   5.9630   7.40000E-003    0.00000E+000
   5.9650   2.10000E-003    0.00000E+000
   5.9680  -7.70000E-003    0.00000E+000
   5.9700   1.20000E-003    0.00000E+000
   5.9720   1.16000E-002    0.00000E+000
   5.9730  -1.42000E-002    0.00000E+000
   5.9770  -2.32000E-002    0.00000E+000
   5.9780   1.80000E-003    0.00000E+000
   5.9810   3.00000E-003    0.00000E+000
   5.9820  -3.20000E-003    0.00000E+000
   5.9840   0.00000E+000    0.00000E+000
   5.9860   1.14000E-002    0.00000E+000
   5.9880   6.90000E-003    0.00000E+000
   5.9910   1.18000E-002    0.00000E+000
   5.9930   1.17000E-002    0.00000E+000
   5.9950   8.40000E-003    0.00000E+000
   5.9960   3.94000E-002    0.00000E+000
   6.0010   1.11800E-001    0.00000E+000
   6.0020   2.75200E-001    0.00000E+000
   6.0050  -7.30000E-001    0.00000E+000
   6.0070  -6.78500E-001    0.00000E+000
   6.0100  -5.13000E-002    0.00000E+000
   6.0130  -3.28000E-002    0.00000E+000
   6.0160  -6.00000E-004    0.00000E+000
   6.0190  -4.93000E-002    0.00000E+000
   6.0210  -2.33300E-001    0.00000E+000
   6.0240   7.09600E-001    0.00000E+000
   6.0280   3.08000E-002    0.00000E+000
   6.0310   4.09000E-002    0.00000E+000
   6.0330   6.24000E-002    0.00000E+000
   6.0350   7.05000E-002    0.00000E+000
   6.0370   8.14000E-002    0.00000E+000
   6.0400   1.00300E-001    0.00000E+000
   6.0410   8.35000E-002    0.00000E+000
   6.0430   8.73000E-002    0.00000E+000
   6.0440   9.09000E-002    0.00000E+000
   6.0480   1.11300E-001    0.00000E+000
   6.0510   1.15000E-001    0.00000E+000
   6.0540   1.15700E-001    0.00000E+000
   6.0550   1.23300E-001    0.00000E+000
   6.0560   1.29600E-001    0.00000E+000
   6.0580   1.43200E-001    0.00000E+000
   6.0610   1.51200E-001    0.00000E+000
   6.0620   1.62700E-001    0.00000E+000
   6.0640   1.54000E-001    0.00000E+000
   6.0660   1.64100E-001    0.00000E+000
   6.0690   1.60200E-001    0.00000E+000
   6.0740   1.71400E-001    0.00000E+000
   6.0780   1.85000E-001    0.00000E+000
   6.0800   2.10800E-001    0.00000E+000
   6.0810   2.11600E-001    0.00000E+000
   6.0860   2.09300E-001    0.00000E+000
   6.0870   2.16300E-001    0.00000E+000
   6.0900   2.24700E-001    0.00000E+000
   6.0940   2.47700E-001    0.00000E+000
   6.0970   2.56500E-001    0.00000E+000
   6.0990   2.64200E-001    0.00000E+000
   6.1010   2.88800E-001    0.00000E+000
   6.1030   2.70300E-001    0.00000E+000
   6.1060   2.91800E-001    0.00000E+000
   6.1080   2.97100E-001    0.00000E+000
   6.1110   3.07500E-001    0.00000E+000
   6.1120   3.20000E-001    0.00000E+000
   6.1150   3.29700E-001    0.00000E+000
   6.1170   3.38500E-001    0.00000E+000
   6.1190   3.49100E-001    0.00000E+000
   6.1210   3.46800E-001    0.00000E+000
   6.1230   3.74800E-001    0.00000E+000
   6.1260   3.66000E-001    0.00000E+000
   6.1290   3.82100E-001    0.00000E+000
   6.1310   3.86700E-001    0.00000E+000
   6.1330   4.08400E-001    0.00000E+000
   6.1370   4.15600E-001    0.00000E+000
   6.1380   4.17100E-001    0.00000E+000
   6.1420   4.36500E-001    0.00000E+000
   6.1440   4.26900E-001    0.00000E+000
   6.1460   4.53100E-001    0.00000E+000
   6.1490   4.67300E-001    0.00000E+000
   6.1520   4.56300E-001    0.00000E+000
   6.1530   4.57800E-001    0.00000E+000
   6.1550   4.76700E-001    0.00000E+000
   6.1580   5.11300E-001    0.00000E+000
   6.1590   5.08500E-001    0.00000E+000
   6.1630   5.01300E-001    0.00000E+000
   6.1650   5.13900E-001    0.00000E+000
   6.1670   4.96500E-001    0.00000E+000
   6.1700   5.24500E-001    0.00000E+000
   6.1720   5.35300E-001    0.00000E+000
   6.1750   5.30500E-001    0.00000E+000
   6.1770   5.48100E-001    0.00000E+000
   6.1790   5.59200E-001    0.00000E+000
   6.1800   5.43300E-001    0.00000E+000
   6.1840   5.65700E-001    0.00000E+000
   6.1890   5.76800E-001    0.00000E+000
   6.1900   5.82200E-001    0.00000E+000
   6.1930   5.92900E-001    0.00000E+000
   6.1960   5.86800E-001    0.00000E+000
   6.1980   6.03900E-001    0.00000E+000
   6.2000   6.03900E-001    0.00000E+000
   6.2030   6.09500E-001    0.00000E+000
   6.2050   6.03400E-001    0.00000E+000
   6.2060   6.12400E-001    0.00000E+000
   6.2090   6.03000E-001    0.00000E+000
   6.2110   6.07700E-001    0.00000E+000
   6.2140   6.22800E-001    0.00000E+000
   6.2170   6.30900E-001    0.00000E+000
   6.2200   6.28400E-001    0.00000E+000
   6.2220   6.24500E-001    0.00000E+000
   6.2250   6.42600E-001    0.00000E+000
   6.2290   6.48100E-001    0.00000E+000
   6.2320   6.33700E-001    0.00000E+000
   6.2350   6.63700E-001    0.00000E+000
   6.2360   6.59600E-001    0.00000E+000
   6.2380   6.33000E-001    0.00000E+000
   6.2400   6.50000E-001    0.00000E+000
   6.2430   6.52300E-001    0.00000E+000
   6.2460   6.69400E-001    0.00000E+000
   6.2500   6.51000E-001    0.00000E+000
   6.2510   6.62700E-001    0.00000E+000
   6.2540   6.59000E-001    0.00000E+000
   6.2560   6.68300E-001    0.00000E+000
   6.2570   6.74000E-001    0.00000E+000
   6.2600   6.76200E-001    0.00000E+000
   6.2630   6.60700E-001    0.00000E+000
   6.2660   6.66400E-001    0.00000E+000
   6.2680   6.86500E-001    0.00000E+000
   6.2700   6.66800E-001    0.00000E+000
   6.2710   6.73600E-001    0.00000E+000
   6.2780   6.67100E-001    0.00000E+000
   6.2790   6.81400E-001    0.00000E+000
   6.2810   6.76800E-001    0.00000E+000
   6.2840   6.81700E-001    0.00000E+000
   6.2860   6.81800E-001    0.00000E+000
   6.2880   6.76700E-001    0.00000E+000
   6.2910   6.69000E-001    0.00000E+000
   6.2920   6.73000E-001    0.00000E+000
   6.2980   6.70400E-001    0.00000E+000
   6.3000   6.74200E-001    0.00000E+000
   6.3010   6.85900E-001    0.00000E+000
   6.3030   6.84400E-001    0.00000E+000
   6.3050   6.76100E-001    0.00000E+000
   6.3140   6.87100E-001    0.00000E+000
   6.3160   6.72000E-001    0.00000E+000
   6.3170   6.69200E-001    0.00000E+000
   6.3210   6.88700E-001    0.00000E+000
   6.3220   6.83100E-001    0.00000E+000
   6.3230   6.88300E-001    0.00000E+000
   6.3250   6.81400E-001    0.00000E+000
   6.3280   6.88000E-001    0.00000E+000
   6.3320   6.76600E-001    0.00000E+000
   6.3350   6.77300E-001    0.00000E+000
   6.3390   7.07700E-001    0.00000E+000
   6.3410   6.69600E-001    0.00000E+000
   6.3440   6.71500E-001    0.00000E+000
   6.3470   6.85600E-001    0.00000E+000
   6.3520   6.75300E-001    0.00000E+000
   6.3560   7.04100E-001    0.00000E+000
   6.3580   6.89500E-001    0.00000E+000
   6.3600   6.99400E-001    0.00000E+000
   6.3650   6.97300E-001    0.00000E+000
   6.3700   6.91500E-001    0.00000E+000
   6.3710   6.73100E-001    0.00000E+000
   6.3740   6.86500E-001    0.00000E+000
   6.3780   6.92900E-001    0.00000E+000
   6.3810   6.89700E-001    0.00000E+000
   6.3870   7.00500E-001    0.00000E+000
   6.3880   6.74200E-001    0.00000E+000
   6.3950   7.05200E-001    0.00000E+000
   6.3990   6.80800E-001    0.00000E+000
   6.4000   6.84800E-001    0.00000E+000
   6.4010   6.75700E-001    0.00000E+000
   6.4070   6.93900E-001    0.00000E+000
   6.4080   6.87800E-001    0.00000E+000
   6.4120   7.01100E-001    0.00000E+000
   6.4170   6.90000E-001    0.00000E+000
   6.4180   6.81600E-001    0.00000E+000
   6.4220   6.80800E-001    0.00000E+000
   6.4230   6.88000E-001    0.00000E+000
   6.4250   6.92100E-001    0.00000E+000
   6.4270   6.85500E-001    0.00000E+000
   6.4300   6.82700E-001    0.00000E+000
   6.4330   6.86500E-001    0.00000E+000
   6.4340   6.96900E-001    0.00000E+000
   6.4370   6.82300E-001    0.00000E+000
   6.4380   6.91200E-001    0.00000E+000
   6.4410   6.83600E-001    0.00000E+000
   6.4430   6.89200E-001    0.00000E+000
   6.4460   6.97800E-001    0.00000E+000
   6.4480   6.84700E-001    0.00000E+000
   6.4510   7.02100E-001    0.00000E+000
   6.4530   6.97800E-001    0.00000E+000
   6.4550   6.75600E-001    0.00000E+000
   6.4570   7.02600E-001    0.00000E+000
   6.4590   6.82500E-001    0.00000E+000
   6.4610   7.13800E-001    0.00000E+000
   6.4640   6.90200E-001    0.00000E+000
   6.4680   6.96500E-001    0.00000E+000
   6.4750   6.69800E-001    0.00000E+000
   6.4770   6.91000E-001    0.00000E+000
   6.4790   6.72500E-001    0.00000E+000
   6.4800   6.88000E-001    0.00000E+000
   6.4830   7.11100E-001    0.00000E+000
   6.4840   6.94200E-001    0.00000E+000
   6.4860   6.88500E-001    0.00000E+000
   6.4900   6.84900E-001    0.00000E+000
   6.4930   6.98400E-001    0.00000E+000
   6.4960   6.83400E-001    0.00000E+000
   6.4980   6.81400E-001    0.00000E+000
   6.5020   6.96200E-001    0.00000E+000
   6.5050   6.84000E-001    0.00000E+000
   6.5070   6.95900E-001    0.00000E+000
   6.5100   6.90000E-001    0.00000E+000
   6.5120   6.88900E-001    0.00000E+000
   6.5140   6.98400E-001    0.00000E+000
   6.5160   6.97200E-001    0.00000E+000
   6.5180   7.09900E-001    0.00000E+000
   6.5200   6.79500E-001    0.00000E+000
   6.5230   6.84300E-001    0.00000E+000
   6.5250   6.87700E-001    0.00000E+000
   6.5290   6.85600E-001    0.00000E+000
   6.5310   6.83500E-001    0.00000E+000
   6.5320   6.97200E-001    0.00000E+000
   6.5340   7.07000E-001    0.00000E+000
   6.5350   6.86300E-001    0.00000E+000
   6.5390   6.95700E-001    0.00000E+000
   6.5430   6.93800E-001    0.00000E+000
   6.5460   6.87300E-001    0.00000E+000
   6.5480   6.87200E-001    0.00000E+000
   6.5500   6.97100E-001    0.00000E+000
   6.5530   6.95300E-001    0.00000E+000
   6.5550   7.01600E-001    0.00000E+000
   6.5570   6.84200E-001    0.00000E+000
   6.5590   7.00000E-001    0.00000E+000
   6.5620   6.93900E-001    0.00000E+000
   6.5660   6.94900E-001    0.00000E+000
   6.5690   6.92300E-001    0.00000E+000
   6.5710   6.92500E-001    0.00000E+000
   6.5730   6.76300E-001    0.00000E+000
   6.5760   7.03100E-001    0.00000E+000
   6.5780   6.90500E-001    0.00000E+000
   6.5800   6.98200E-001    0.00000E+000
   6.5820   7.02700E-001    0.00000E+000
   6.5840   6.84700E-001    0.00000E+000
   6.5870   6.94300E-001    0.00000E+000
   6.5890   6.85200E-001    0.00000E+000
   6.5910   6.75900E-001    0.00000E+000
   6.5940   6.87800E-001    0.00000E+000
   6.5960   6.89500E-001    0.00000E+000
   6.5990   6.86100E-001    0.00000E+000
   6.6020   6.82700E-001    0.00000E+000
   6.6050   6.76800E-001    0.00000E+000
   6.6060   7.02300E-001    0.00000E+000
   6.6080   6.92400E-001    0.00000E+000
   6.6120   6.77000E-001    0.00000E+000
   6.6130   6.84900E-001    0.00000E+000
   6.6150   6.75000E-001    0.00000E+000
   6.6170   6.75200E-001    0.00000E+000
   6.6210   6.99700E-001    0.00000E+000
   6.6220   6.88800E-001    0.00000E+000
   6.6260   6.76100E-001    0.00000E+000
   6.6280   6.68200E-001    0.00000E+000
   6.6310   6.85200E-001    0.00000E+000
   6.6330   6.91900E-001    0.00000E+000
   6.6350   6.81300E-001    0.00000E+000
   6.6370   6.94900E-001    0.00000E+000
   6.6410   6.86700E-001    0.00000E+000
   6.6440   6.81900E-001    0.00000E+000
   6.6470   6.97500E-001    0.00000E+000
   6.6480   6.76500E-001    0.00000E+000
   6.6510   6.96900E-001    0.00000E+000
   6.6520   6.83700E-001    0.00000E+000
   6.6550   6.85800E-001    0.00000E+000
   6.6590   7.16300E-001    0.00000E+000
   6.6610   6.69500E-001    0.00000E+000
   6.6650   6.95300E-001    0.00000E+000
   6.6660   6.81300E-001    0.00000E+000
   6.6680   6.97600E-001    0.00000E+000
   6.6700   7.06700E-001    0.00000E+000
   6.6720   6.92100E-001    0.00000E+000
   6.6740   7.03800E-001    0.00000E+000
   6.6770   7.02900E-001    0.00000E+000
   6.6790   6.79200E-001    0.00000E+000
   6.6840   6.78000E-001    0.00000E+000
   6.6860   6.89800E-001    0.00000E+000
   6.6890   6.74100E-001    0.00000E+000
   6.6910   6.86600E-001    0.00000E+000
   6.6930   6.92400E-001    0.00000E+000
   6.6960   6.93200E-001    0.00000E+000
   6.6990   6.86900E-001    0.00000E+000
   6.7010   7.00800E-001    0.00000E+000
   6.7030   6.88200E-001    0.00000E+000
   6.7060   6.86600E-001    0.00000E+000
   6.7080   6.82400E-001    0.00000E+000
   6.7110   6.82300E-001    0.00000E+000
   6.7140   6.91600E-001    0.00000E+000
   6.7160   7.05100E-001    0.00000E+000
   6.7180   6.93500E-001    0.00000E+000
   6.7210   6.92600E-001    0.00000E+000
   6.7250   7.04100E-001    0.00000E+000
   6.7280   6.88200E-001    0.00000E+000
   6.7290   6.79100E-001    0.00000E+000
   6.7320   6.90400E-001    0.00000E+000
   6.7350   6.81300E-001    0.00000E+000
   6.7360   6.92200E-001    0.00000E+000
   6.7400   6.91400E-001    0.00000E+000
   6.7430   7.11500E-001    0.00000E+000
   6.7450   6.95700E-001    0.00000E+000
   6.7480   6.83100E-001    0.00000E+000
   6.7510   6.89200E-001    0.00000E+000
   6.7530   6.81700E-001    0.00000E+000
   6.7550   6.94600E-001    0.00000E+000
   6.7580   6.86600E-001    0.00000E+000
   6.7610   6.77500E-001    0.00000E+000
   6.7630   6.78600E-001    0.00000E+000
   6.7660   6.84000E-001    0.00000E+000
   6.7680   6.78500E-001    0.00000E+000
   6.7720   6.88100E-001    0.00000E+000
   6.7730   6.95200E-001    0.00000E+000
   6.7770   6.86200E-001    0.00000E+000
   6.7800   6.88300E-001    0.00000E+000
   6.7820   7.05200E-001    0.00000E+000
   6.7860   6.77500E-001    0.00000E+000
   6.7880   6.89000E-001    0.00000E+000
   6.7930   6.87100E-001    0.00000E+000
   6.7940   6.81100E-001    0.00000E+000
   6.7970   6.96000E-001    0.00000E+000
   6.8000   6.83800E-001    0.00000E+000
   6.8030   6.86400E-001    0.00000E+000
   6.8050   6.75100E-001    0.00000E+000
   6.8070   6.77900E-001    0.00000E+000
   6.8100   6.96500E-001    0.00000E+000
   6.8130   6.70100E-001    0.00000E+000
   6.8160   6.88200E-001    0.00000E+000
   6.8190   6.91800E-001    0.00000E+000
   6.8210   6.84500E-001    0.00000E+000
   6.8240   7.05600E-001    0.00000E+000
   6.8260   6.77500E-001    0.00000E+000
   6.8310   6.87300E-001    0.00000E+000
   6.8330   6.71000E-001    0.00000E+000
   6.8360   7.16100E-001    0.00000E+000
   6.8390   7.18300E-001    0.00000E+000
   6.8410   6.83300E-001    0.00000E+000
   6.8440   6.90600E-001    0.00000E+000
   6.8460   6.80100E-001    0.00000E+000
   6.8480   6.88000E-001    0.00000E+000
   6.8530   6.75900E-001    0.00000E+000
   6.8550   6.97700E-001    0.00000E+000
   6.8580   6.99900E-001    0.00000E+000
   6.8600   6.95400E-001    0.00000E+000
   6.8640   6.79800E-001    0.00000E+000
   6.8650   6.81400E-001    0.00000E+000
   6.8670   6.73200E-001    0.00000E+000
   6.8690   6.97900E-001    0.00000E+000
   6.8730   6.88800E-001    0.00000E+000
   6.8760   7.06900E-001    0.00000E+000
   6.8780   6.83700E-001    0.00000E+000
   6.8810   6.94500E-001    0.00000E+000
   6.8840   7.00400E-001    0.00000E+000
   6.8850   6.86600E-001    0.00000E+000
   6.8890   6.73400E-001    0.00000E+000
   6.8930   6.75000E-001    0.00000E+000
   6.8950   6.85300E-001    0.00000E+000
   6.8970   7.06700E-001    0.00000E+000
   6.8990   6.82400E-001    0.00000E+000
   6.9020   6.75300E-001    0.00000E+000
   6.9040   6.92400E-001    0.00000E+000
   6.9070   6.97800E-001    0.00000E+000
   6.9120   7.10200E-001    0.00000E+000
   6.9130   7.16900E-001    0.00000E+000
   6.9160   7.10100E-001    0.00000E+000
   6.9190   7.07300E-001    0.00000E+000
   6.9210   6.83100E-001    0.00000E+000
   6.9240   6.69200E-001    0.00000E+000
   6.9260   6.97200E-001    0.00000E+000
   6.9280   6.90300E-001    0.00000E+000
   6.9310   6.61600E-001    0.00000E+000
   6.9340   7.03100E-001    0.00000E+000
   6.9380   6.82100E-001    0.00000E+000
   6.9400   7.13100E-001    0.00000E+000
   6.9420   6.81900E-001    0.00000E+000
   6.9460   6.98200E-001    0.00000E+000
   6.9470   6.85700E-001    0.00000E+000
   6.9540   6.86700E-001    0.00000E+000
   6.9560   6.80600E-001    0.00000E+000
   6.9590   7.07400E-001    0.00000E+000
   6.9620   6.97400E-001    0.00000E+000
   6.9650   6.77900E-001    0.00000E+000
   6.9670   6.94300E-001    0.00000E+000
   6.9700   7.03100E-001    0.00000E+000
   6.9740   6.85200E-001    0.00000E+000
   6.9750   6.82000E-001    0.00000E+000
   6.9780   7.07500E-001    0.00000E+000
   6.9820   6.92800E-001    0.00000E+000
   6.9830   6.99700E-001    0.00000E+000
   6.9870   6.97800E-001    0.00000E+000
   6.9890   6.86700E-001    0.00000E+000
   6.9910   6.91800E-001    0.00000E+000
   6.9970   7.06100E-001    0.00000E+000
   6.9980   6.91300E-001    0.00000E+000
   7.0010   6.81000E-001    0.00000E+000
   7.0040   7.02000E-001    0.00000E+000
   7.0050   7.17100E-001    0.00000E+000
   7.0090   6.99700E-001    0.00000E+000
   7.0120   6.86400E-001    0.00000E+000
   7.0140   6.97800E-001    0.00000E+000
   7.0160   6.92200E-001    0.00000E+000
   7.0190   6.95300E-001    0.00000E+000
   7.0220   6.93900E-001    0.00000E+000
   7.0250   6.98100E-001    0.00000E+000
   7.0270   7.16800E-001    0.00000E+000
   7.0300   7.00200E-001    0.00000E+000
   7.0320   7.03600E-001    0.00000E+000
   7.0340   7.12700E-001    0.00000E+000
   7.0390   7.17900E-001    0.00000E+000
   7.0420   7.09900E-001    0.00000E+000
   7.0440   6.88900E-001    0.00000E+000
   7.0460   7.19800E-001    0.00000E+000
   7.0490   7.00700E-001    0.00000E+000
   7.0530   6.99700E-001    0.00000E+000
   7.0540   7.10200E-001    0.00000E+000
   7.0580   7.48500E-001    0.00000E+000
   7.0600   7.38500E-001    0.00000E+000
   7.0620   7.36600E-001    0.00000E+000
   7.0650   7.29500E-001    0.00000E+000
   7.0670   7.34300E-001    0.00000E+000
   7.0710   7.45900E-001    0.00000E+000
   7.0740   7.50700E-001    0.00000E+000
   7.0760   7.85500E-001    0.00000E+000
   7.0820   7.71700E-001    0.00000E+000
   7.0830   7.77200E-001    0.00000E+000
   7.0840   7.84800E-001    0.00000E+000
   7.0870   8.07900E-001    0.00000E+000
   7.0900   8.04600E-001    0.00000E+000
   7.0930   8.56000E-001    0.00000E+000
   7.0960   8.66500E-001    0.00000E+000
   7.0980   8.64200E-001    0.00000E+000
   7.1020   8.92800E-001    0.00000E+000
   7.1040   9.36900E-001    0.00000E+000
   7.1080   9.28500E-001    0.00000E+000
   7.1100   9.81600E-001    0.00000E+000
   7.1130   9.82600E-001    0.00000E+000
   7.1150   1.03980E+000    0.00000E+000
   7.1180   1.06320E+000    0.00000E+000
   7.1200   1.07490E+000    0.00000E+000
   7.1240   1.10780E+000    0.00000E+000
   7.1260   1.17390E+000    0.00000E+000
   7.1290   1.20590E+000    0.00000E+000
   7.1320   1.30180E+000    0.00000E+000
   7.1330   1.34550E+000    0.00000E+000
   7.1380   1.42840E+000    0.00000E+000
   7.1400   1.52610E+000    0.00000E+000
   7.1440   1.90060E+000    0.00000E+000
   7.1470   2.14800E+000    0.00000E+000
   7.1510   2.40750E+000    0.00000E+000
   7.1530   2.20140E+000    0.00000E+000
   7.1560   1.76720E+000    0.00000E+000
   7.1580   1.55110E+000    0.00000E+000
   7.1600   1.55560E+000    0.00000E+000
   7.1630   1.45390E+000    0.00000E+000
   7.1660   1.18410E+000    0.00000E+000
   7.1680   1.61020E+000    0.00000E+000
   7.1720   1.34530E+000    0.00000E+000
   7.1730   1.14960E+000    0.00000E+000
   7.1770   6.74700E-001    0.00000E+000
   7.1790   5.66300E-001    0.00000E+000
   7.1810   1.00000E+000    0.00000E+000
   7.1830   1.00000E+000    0.00000E+000
   7.1860   1.00000E+000    0.00000E+000
   7.1880   1.00000E+000    0.00000E+000
   7.1910   1.00000E+000    0.00000E+000
   7.1930   1.00000E+000    0.00000E+000
   7.1970   1.00000E+000    0.00000E+000
   7.2000   1.00000E+000    0.00000E+000
   7.2020   1.00000E+000    0.00000E+000
   7.2050   1.00000E+000    0.00000E+000
   7.2070   1.00000E+000    0.00000E+000
   7.2110   1.00000E+000    0.00000E+000
   7.2130   1.00000E+000    0.00000E+000
   7.2160   1.00000E+000    0.00000E+000
   7.2200   1.00000E+000    0.00000E+000
   7.2220   1.00000E+000    0.00000E+000
   7.2250   1.00000E+000    0.00000E+000
   7.2270   1.00000E+000    0.00000E+000
   7.2290   1.00000E+000    0.00000E+000
   7.2320   1.00000E+000    0.00000E+000
   7.2350   1.00000E+000    0.00000E+000
   7.2380   1.00000E+000    0.00000E+000
   7.2410   1.00000E+000    0.00000E+000
   7.2430   1.00000E+000    0.00000E+000
   7.2470   1.00000E+000    0.00000E+000
   7.2500   1.00000E+000    0.00000E+000
   7.2520   1.00000E+000    0.00000E+000
   7.2550   1.00000E+000    0.00000E+000
   7.2570   1.00000E+000    0.00000E+000
   7.2590   1.00000E+000    0.00000E+000
   7.2630   1.00000E+000    0.00000E+000
   7.2650   1.00000E+000    0.00000E+000
   7.2680   1.00000E+000    0.00000E+000
   7.2710   1.00000E+000    0.00000E+000
   7.2730   1.00000E+000    0.00000E+000
   7.2770   1.00000E+000    0.00000E+000
   7.2800   1.00000E+000    0.00000E+000
   7.2820   1.00000E+000    0.00000E+000
   7.2850   1.00000E+000    0.00000E+000
   7.2860   1.00000E+000    0.00000E+000
   7.2910   1.00000E+000    0.00000E+000
   7.2940   1.00000E+000    0.00000E+000
   7.2960   1.00000E+000    0.00000E+000
   7.2980   1.00000E+000    0.00000E+000
   7.3000   1.00000E+000    0.00000E+000
