# Supplementary material for: Rationally seeded computational protein design of ɑ-helical barrels
Source: Nat Chem Biol. 2024 Jun 20;20(8):991–9. doi: 10.1038/s41589-024-01642-0 (PMC11288890; doi:10.1038/s41589-024-01642-0)
Supplement: Supplementary file 5 — PDB files used for making figure panels h–j. [file 41589_2024_1642_MOESM5_ESM.zip › KIA_RP_RSPD_NatChemBiol_data_Figure3/sc-CC-7-LI_panels_c-g/AUC_panel_e/LI_SV_raw/00013.RA1]

HeptLI
R 1 20.0 40000 0008160 6.8030E10 275 1 
   5.8000   1.00000E+000    0.00000E+000
   5.8030   1.00000E+000    0.00000E+000
   5.8050   1.00000E+000    0.00000E+000
   5.8060   1.00000E+000    0.00000E+000
   5.8070   1.00000E+000    0.00000E+000
   5.8080   1.00000E+000    0.00000E+000
   5.8090   1.00000E+000    0.00000E+000
   5.8120   1.00000E+000    0.00000E+000
   5.8130   1.00000E+000    0.00000E+000
   5.8140   1.00000E+000    0.00000E+000
   5.8150   1.00000E+000    0.00000E+000
   5.8170   1.00000E+000    0.00000E+000
   5.8190   1.00000E+000    0.00000E+000
   5.8200   1.00000E+000    0.00000E+000
   5.8220   1.00000E+000    0.00000E+000
   5.8240   1.00000E+000    0.00000E+000
   5.8250   1.00000E+000    0.00000E+000
   5.8260   1.00000E+000    0.00000E+000
   5.8290   1.00000E+000    0.00000E+000
   5.8300   1.00000E+000    0.00000E+000
   5.8310   1.00000E+000    0.00000E+000
   5.8320   1.00000E+000    0.00000E+000
   5.8330   1.00000E+000    0.00000E+000
   5.8350  -1.00440E+000    0.00000E+000
   5.8370  -9.03800E-001    0.00000E+000
   5.8380  -1.11810E+000    0.00000E+000
   5.8390  -8.91800E-001    0.00000E+000
   5.8410  -8.73200E-001    0.00000E+000
   5.8430  -5.88600E-001    0.00000E+000
   5.8440  -6.67500E-001    0.00000E+000
   5.8460  -6.72300E-001    0.00000E+000
   5.8470  -8.97700E-001    0.00000E+000
   5.8490  -1.19130E+000    0.00000E+000
   5.8500  -1.37130E+000    0.00000E+000
   5.8520  -1.53500E+000    0.00000E+000
   5.8530  -1.71870E+000    0.00000E+000
   5.8550  -1.62350E+000    0.00000E+000
   5.8560  -1.65870E+000    0.00000E+000
   5.8580  -1.63590E+000    0.00000E+000
   5.8600  -1.53510E+000    0.00000E+000
   5.8630  -1.54250E+000    0.00000E+000
   5.8650  -1.10430E+000    0.00000E+000
   5.8670  -8.33700E-001    0.00000E+000
   5.8680  -7.86600E-001    0.00000E+000
   5.8690  -7.03700E-001    0.00000E+000
   5.8700  -5.81300E-001    0.00000E+000
   5.8720  -4.65000E-001    0.00000E+000
   5.8740  -3.80700E-001    0.00000E+000
   5.8760  -2.77200E-001    0.00000E+000
   5.8770  -2.73300E-001    0.00000E+000
   5.8790  -1.43700E-001    0.00000E+000
   5.8810  -1.21800E-001    0.00000E+000
   5.8820  -5.75000E-002    0.00000E+000
   5.8830  -5.47000E-002    0.00000E+000
   5.8850  -4.35000E-002    0.00000E+000
   5.8860  -4.23000E-002    0.00000E+000
   5.8880  -2.44000E-002    0.00000E+000
   5.8910  -4.50000E-003    0.00000E+000
   5.8920  -3.70000E-003    0.00000E+000
   5.8930  -5.50000E-003    0.00000E+000
   5.8940  -1.17000E-002    0.00000E+000
   5.8970  -1.06000E-002    0.00000E+000
   5.8990  -2.30000E-003    0.00000E+000
   5.9010  -2.70000E-003    0.00000E+000
   5.9030  -6.00000E-004    0.00000E+000
   5.9040   1.72000E-002    0.00000E+000
   5.9060  -1.93000E-002    0.00000E+000
   5.9090   1.00000E-004    0.00000E+000
   5.9110   5.00000E-003    0.00000E+000
   5.9130  -2.90000E-003    0.00000E+000
   5.9150  -4.60000E-003    0.00000E+000
   5.9180  -1.10000E-003    0.00000E+000
   5.9200  -1.53000E-002    0.00000E+000
   5.9210  -2.10000E-003    0.00000E+000
   5.9230   9.40000E-003    0.00000E+000
   5.9240  -2.20000E-003    0.00000E+000
   5.9270  -1.00000E-004    0.00000E+000
   5.9310  -2.40000E-003    0.00000E+000
   5.9320  -1.40000E-002    0.00000E+000
   5.9350   3.00000E-003    0.00000E+000
   5.9380  -2.14000E-002    0.00000E+000
   5.9400  -1.43000E-002    0.00000E+000
   5.9420  -2.10000E-003    0.00000E+000
   5.9430  -6.00000E-003    0.00000E+000
   5.9450   1.26000E-002    0.00000E+000
   5.9470   1.55000E-002    0.00000E+000
   5.9490   2.84000E-002    0.00000E+000
   5.9510   3.02000E-002    0.00000E+000
   5.9540   1.16000E-002    0.00000E+000
   5.9550  -1.50000E-003    0.00000E+000
   5.9570   0.00000E+000    0.00000E+000
   5.9590  -6.70000E-003    0.00000E+000
   5.9630  -9.50000E-003    0.00000E+000
   5.9650  -1.20000E-003    0.00000E+000
   5.9660   1.00000E-004    0.00000E+000
   5.9690  -5.50000E-003    0.00000E+000
   5.9700   2.00000E-004    0.00000E+000
   5.9720   2.30000E-003    0.00000E+000
   5.9740  -9.70000E-003    0.00000E+000
   5.9770  -1.26000E-002    0.00000E+000
   5.9780  -7.50000E-003    0.00000E+000
   5.9810   8.90000E-003    0.00000E+000
   5.9820  -2.40000E-003    0.00000E+000
   5.9840  -1.21000E-002    0.00000E+000
   5.9870  -6.30000E-003    0.00000E+000
   5.9890   6.50000E-003    0.00000E+000
   5.9910   5.10000E-003    0.00000E+000
   5.9920   6.00000E-003    0.00000E+000
   5.9950   1.03000E-002    0.00000E+000
   5.9980   3.07000E-002    0.00000E+000
   6.0000   2.42400E-001    0.00000E+000
   6.0030  -1.50800E-001    0.00000E+000
   6.0050  -7.05000E-001    0.00000E+000
   6.0080  -5.50900E-001    0.00000E+000
   6.0090  -1.51500E-001    0.00000E+000
   6.0100   5.80000E-002    0.00000E+000
   6.0110  -3.91000E-002    0.00000E+000
   6.0140  -1.26000E-002    0.00000E+000
   6.0160  -4.70000E-003    0.00000E+000
   6.0190  -5.37000E-002    0.00000E+000
   6.0230  -2.80100E-001    0.00000E+000
   6.0240   7.48800E-001    0.00000E+000
   6.0280  -2.50000E-002    0.00000E+000
   6.0310   8.22000E-002    0.00000E+000
   6.0340   4.31000E-002    0.00000E+000
   6.0360   6.56000E-002    0.00000E+000
   6.0380   7.94000E-002    0.00000E+000
   6.0410   8.67000E-002    0.00000E+000
   6.0420   7.33000E-002    0.00000E+000
   6.0450   9.07000E-002    0.00000E+000
   6.0500   9.08000E-002    0.00000E+000
   6.0510   1.10900E-001    0.00000E+000
   6.0530   1.16400E-001    0.00000E+000
   6.0550   1.10800E-001    0.00000E+000
   6.0560   1.18600E-001    0.00000E+000
   6.0580   1.23700E-001    0.00000E+000
   6.0610   1.40100E-001    0.00000E+000
   6.0640   1.30200E-001    0.00000E+000
   6.0670   1.46600E-001    0.00000E+000
   6.0690   1.48600E-001    0.00000E+000
   6.0700   1.54200E-001    0.00000E+000
   6.0730   1.65400E-001    0.00000E+000
   6.0740   1.53900E-001    0.00000E+000
   6.0770   1.76300E-001    0.00000E+000
   6.0790   1.90800E-001    0.00000E+000
   6.0810   1.89900E-001    0.00000E+000
   6.0840   1.74200E-001    0.00000E+000
   6.0870   1.99000E-001    0.00000E+000
   6.0900   2.25400E-001    0.00000E+000
   6.0920   2.20400E-001    0.00000E+000
   6.0940   2.37400E-001    0.00000E+000
   6.0960   2.21900E-001    0.00000E+000
   6.0990   2.46600E-001    0.00000E+000
   6.1010   2.56900E-001    0.00000E+000
   6.1030   2.55500E-001    0.00000E+000
   6.1050   2.45400E-001    0.00000E+000
   6.1080   2.88500E-001    0.00000E+000
   6.1100   2.75100E-001    0.00000E+000
   6.1120   2.91100E-001    0.00000E+000
   6.1160   3.08600E-001    0.00000E+000
   6.1170   2.93500E-001    0.00000E+000
   6.1190   3.25700E-001    0.00000E+000
   6.1220   3.27600E-001    0.00000E+000
   6.1260   3.37400E-001    0.00000E+000
   6.1310   3.44000E-001    0.00000E+000
   6.1340   3.62300E-001    0.00000E+000
   6.1350   3.68000E-001    0.00000E+000
   6.1400   3.83600E-001    0.00000E+000
   6.1420   3.82700E-001    0.00000E+000
   6.1440   3.99800E-001    0.00000E+000
   6.1450   4.02700E-001    0.00000E+000
   6.1480   4.18500E-001    0.00000E+000
   6.1490   4.34600E-001    0.00000E+000
   6.1520   4.31000E-001    0.00000E+000
   6.1560   4.45800E-001    0.00000E+000
   6.1590   4.76400E-001    0.00000E+000
   6.1610   4.63900E-001    0.00000E+000
   6.1630   4.86500E-001    0.00000E+000
   6.1670   4.73300E-001    0.00000E+000
   6.1690   4.92000E-001    0.00000E+000
   6.1700   5.10000E-001    0.00000E+000
   6.1750   5.03200E-001    0.00000E+000
   6.1770   5.18200E-001    0.00000E+000
   6.1790   5.14600E-001    0.00000E+000
   6.1800   5.24900E-001    0.00000E+000
   6.1830   5.30600E-001    0.00000E+000
   6.1840   5.43000E-001    0.00000E+000
   6.1880   5.41800E-001    0.00000E+000
   6.1900   5.30600E-001    0.00000E+000
   6.1930   5.51700E-001    0.00000E+000
   6.1950   5.60300E-001    0.00000E+000
   6.1980   5.83200E-001    0.00000E+000
   6.2020   5.70400E-001    0.00000E+000
   6.2030   5.80300E-001    0.00000E+000
   6.2050   5.97100E-001    0.00000E+000
   6.2060   5.82200E-001    0.00000E+000
   6.2090   5.83600E-001    0.00000E+000
   6.2110   5.81800E-001    0.00000E+000
   6.2140   6.01800E-001    0.00000E+000
   6.2160   5.88600E-001    0.00000E+000
   6.2180   6.09100E-001    0.00000E+000
   6.2200   6.10900E-001    0.00000E+000
   6.2230   6.05900E-001    0.00000E+000
   6.2250   6.19100E-001    0.00000E+000
   6.2300   6.22500E-001    0.00000E+000
   6.2320   6.25500E-001    0.00000E+000
   6.2350   6.36200E-001    0.00000E+000
   6.2360   6.18400E-001    0.00000E+000
   6.2370   6.32100E-001    0.00000E+000
   6.2410   6.16400E-001    0.00000E+000
   6.2440   6.50300E-001    0.00000E+000
   6.2490   6.45800E-001    0.00000E+000
   6.2500   6.47100E-001    0.00000E+000
   6.2530   6.49800E-001    0.00000E+000
   6.2550   6.46700E-001    0.00000E+000
   6.2570   6.60200E-001    0.00000E+000
   6.2580   6.48800E-001    0.00000E+000
   6.2610   6.74200E-001    0.00000E+000
   6.2640   6.68700E-001    0.00000E+000
   6.2660   6.70200E-001    0.00000E+000
   6.2690   6.66700E-001    0.00000E+000
   6.2710   6.60100E-001    0.00000E+000
   6.2730   6.61600E-001    0.00000E+000
   6.2780   6.59200E-001    0.00000E+000
   6.2820   6.59600E-001    0.00000E+000
   6.2840   6.79100E-001    0.00000E+000
   6.2900   6.85100E-001    0.00000E+000
   6.2910   6.75100E-001    0.00000E+000
   6.2930   6.65700E-001    0.00000E+000
   6.2980   6.67600E-001    0.00000E+000
   6.3010   6.61400E-001    0.00000E+000
   6.3030   6.82300E-001    0.00000E+000
   6.3060   6.59600E-001    0.00000E+000
   6.3140   6.81700E-001    0.00000E+000
   6.3170   6.84500E-001    0.00000E+000
   6.3210   6.77200E-001    0.00000E+000
   6.3230   7.00400E-001    0.00000E+000
   6.3280   6.88800E-001    0.00000E+000
   6.3330   6.85700E-001    0.00000E+000
   6.3340   6.87100E-001    0.00000E+000
   6.3380   7.00000E-001    0.00000E+000
   6.3390   7.14800E-001    0.00000E+000
   6.3400   6.87700E-001    0.00000E+000
   6.3450   6.71300E-001    0.00000E+000
   6.3470   7.00100E-001    0.00000E+000
   6.3510   6.95600E-001    0.00000E+000
   6.3540   6.75000E-001    0.00000E+000
   6.3580   6.98900E-001    0.00000E+000
   6.3590   6.90600E-001    0.00000E+000
   6.3630   6.87600E-001    0.00000E+000
   6.3650   6.96800E-001    0.00000E+000
   6.3690   6.94700E-001    0.00000E+000
   6.3700   6.85500E-001    0.00000E+000
   6.3730   6.91200E-001    0.00000E+000
   6.3750   6.89500E-001    0.00000E+000
   6.3760   6.77100E-001    0.00000E+000
   6.3780   7.11100E-001    0.00000E+000
   6.3800   6.86300E-001    0.00000E+000
   6.3860   6.93500E-001    0.00000E+000
   6.3890   6.91700E-001    0.00000E+000
   6.3920   6.81800E-001    0.00000E+000
   6.3950   6.84400E-001    0.00000E+000
   6.4010   6.88100E-001    0.00000E+000
   6.4080   6.74900E-001    0.00000E+000
   6.4100   6.74700E-001    0.00000E+000
   6.4120   6.85400E-001    0.00000E+000
   6.4150   6.73900E-001    0.00000E+000
   6.4180   6.89200E-001    0.00000E+000
   6.4220   6.73600E-001    0.00000E+000
   6.4240   6.92000E-001    0.00000E+000
   6.4260   6.97900E-001    0.00000E+000
   6.4290   6.57900E-001    0.00000E+000
   6.4320   6.91300E-001    0.00000E+000
   6.4350   6.90400E-001    0.00000E+000
   6.4380   6.94700E-001    0.00000E+000
   6.4400   6.82300E-001    0.00000E+000
   6.4440   6.82900E-001    0.00000E+000
   6.4470   6.73700E-001    0.00000E+000
   6.4490   6.91400E-001    0.00000E+000
   6.4510   6.73700E-001    0.00000E+000
   6.4520   6.92500E-001    0.00000E+000
   6.4540   6.78800E-001    0.00000E+000
   6.4570   6.92800E-001    0.00000E+000
   6.4590   6.85500E-001    0.00000E+000
   6.4610   6.85700E-001    0.00000E+000
   6.4630   7.00300E-001    0.00000E+000
   6.4660   6.77400E-001    0.00000E+000
   6.4680   6.85700E-001    0.00000E+000
   6.4720   6.86000E-001    0.00000E+000
   6.4750   7.00600E-001    0.00000E+000
   6.4770   6.91800E-001    0.00000E+000
   6.4780   6.84600E-001    0.00000E+000
   6.4800   6.80100E-001    0.00000E+000
   6.4820   6.89300E-001    0.00000E+000
   6.4840   6.89600E-001    0.00000E+000
   6.4890   6.82200E-001    0.00000E+000
   6.4910   6.76100E-001    0.00000E+000
   6.4940   6.90500E-001    0.00000E+000
   6.4960   7.03000E-001    0.00000E+000
   6.4990   6.81900E-001    0.00000E+000
   6.5010   6.92000E-001    0.00000E+000
   6.5020   6.95100E-001    0.00000E+000
   6.5060   6.87100E-001    0.00000E+000
   6.5080   6.94200E-001    0.00000E+000
   6.5090   6.96600E-001    0.00000E+000
   6.5120   6.92600E-001    0.00000E+000
   6.5140   6.94100E-001    0.00000E+000
   6.5160   6.98300E-001    0.00000E+000
   6.5180   7.07800E-001    0.00000E+000
   6.5220   6.86300E-001    0.00000E+000
   6.5230   6.85100E-001    0.00000E+000
   6.5250   6.96900E-001    0.00000E+000
   6.5300   6.93100E-001    0.00000E+000
   6.5320   6.81600E-001    0.00000E+000
   6.5340   7.04800E-001    0.00000E+000
   6.5350   6.84500E-001    0.00000E+000
   6.5380   6.82200E-001    0.00000E+000
   6.5420   6.98000E-001    0.00000E+000
   6.5440   6.81400E-001    0.00000E+000
   6.5470   6.93100E-001    0.00000E+000
   6.5480   6.88400E-001    0.00000E+000
   6.5510   6.86100E-001    0.00000E+000
   6.5530   6.72800E-001    0.00000E+000
   6.5550   7.03700E-001    0.00000E+000
   6.5580   6.96100E-001    0.00000E+000
   6.5600   6.69800E-001    0.00000E+000
   6.5630   6.98500E-001    0.00000E+000
   6.5660   6.82100E-001    0.00000E+000
   6.5690   6.86100E-001    0.00000E+000
   6.5720   6.87500E-001    0.00000E+000
   6.5740   6.95200E-001    0.00000E+000
   6.5760   6.98300E-001    0.00000E+000
   6.5780   6.88300E-001    0.00000E+000
   6.5820   6.98800E-001    0.00000E+000
   6.5830   6.95200E-001    0.00000E+000
   6.5860   6.84500E-001    0.00000E+000
   6.5900   6.87500E-001    0.00000E+000
   6.5920   6.93000E-001    0.00000E+000
   6.5950   6.79300E-001    0.00000E+000
   6.5980   6.79800E-001    0.00000E+000
   6.6010   6.81500E-001    0.00000E+000
   6.6030   6.77700E-001    0.00000E+000
   6.6050   6.92400E-001    0.00000E+000
   6.6070   6.70900E-001    0.00000E+000
   6.6100   6.84600E-001    0.00000E+000
   6.6130   6.87600E-001    0.00000E+000
   6.6150   6.84600E-001    0.00000E+000
   6.6170   6.81800E-001    0.00000E+000
   6.6200   6.70000E-001    0.00000E+000
   6.6220   6.95600E-001    0.00000E+000
   6.6260   6.95100E-001    0.00000E+000
   6.6290   6.89400E-001    0.00000E+000
   6.6310   6.79200E-001    0.00000E+000
   6.6330   6.84800E-001    0.00000E+000
   6.6350   7.15300E-001    0.00000E+000
   6.6370   6.73900E-001    0.00000E+000
   6.6400   6.79700E-001    0.00000E+000
   6.6420   7.01500E-001    0.00000E+000
   6.6450   6.76700E-001    0.00000E+000
   6.6470   6.82900E-001    0.00000E+000
   6.6510   6.88900E-001    0.00000E+000
   6.6530   7.01400E-001    0.00000E+000
   6.6560   6.77700E-001    0.00000E+000
   6.6580   6.82900E-001    0.00000E+000
   6.6600   6.93700E-001    0.00000E+000
   6.6630   6.71500E-001    0.00000E+000
   6.6660   6.89400E-001    0.00000E+000
   6.6670   6.95800E-001    0.00000E+000
   6.6700   7.01300E-001    0.00000E+000
   6.6730   6.95800E-001    0.00000E+000
   6.6740   7.16300E-001    0.00000E+000
   6.6770   6.88700E-001    0.00000E+000
   6.6800   6.84300E-001    0.00000E+000
   6.6840   6.87200E-001    0.00000E+000
   6.6860   6.86100E-001    0.00000E+000
   6.6890   6.96700E-001    0.00000E+000
   6.6900   6.82700E-001    0.00000E+000
   6.6930   6.99800E-001    0.00000E+000
   6.6950   7.27300E-001    0.00000E+000
   6.6970   6.90800E-001    0.00000E+000
   6.6990   6.77800E-001    0.00000E+000
   6.7010   6.96700E-001    0.00000E+000
   6.7060   6.89300E-001    0.00000E+000
   6.7090   6.94200E-001    0.00000E+000
   6.7110   6.86900E-001    0.00000E+000
   6.7140   6.78100E-001    0.00000E+000
   6.7160   6.75100E-001    0.00000E+000
   6.7180   6.91000E-001    0.00000E+000
   6.7200   6.83600E-001    0.00000E+000
   6.7250   6.79100E-001    0.00000E+000
   6.7270   6.78200E-001    0.00000E+000
   6.7280   6.70700E-001    0.00000E+000
   6.7320   6.78900E-001    0.00000E+000
   6.7340   6.72700E-001    0.00000E+000
   6.7360   6.89000E-001    0.00000E+000
   6.7390   6.89900E-001    0.00000E+000
   6.7420   6.90200E-001    0.00000E+000
   6.7450   6.96800E-001    0.00000E+000
   6.7480   6.72800E-001    0.00000E+000
   6.7500   6.89600E-001    0.00000E+000
   6.7530   6.94900E-001    0.00000E+000
   6.7550   6.90100E-001    0.00000E+000
   6.7570   6.94200E-001    0.00000E+000
   6.7590   6.83600E-001    0.00000E+000
   6.7620   6.82200E-001    0.00000E+000
   6.7660   6.67400E-001    0.00000E+000
   6.7680   6.79500E-001    0.00000E+000
   6.7700   6.94700E-001    0.00000E+000
   6.7730   6.92500E-001    0.00000E+000
   6.7750   6.96700E-001    0.00000E+000
   6.7770   6.91500E-001    0.00000E+000
   6.7800   6.92600E-001    0.00000E+000
   6.7830   7.00500E-001    0.00000E+000
   6.7870   6.86700E-001    0.00000E+000
   6.7890   6.85000E-001    0.00000E+000
   6.7940   6.83100E-001    0.00000E+000
   6.7960   6.85300E-001    0.00000E+000
   6.7990   6.80100E-001    0.00000E+000
   6.8030   6.82900E-001    0.00000E+000
   6.8040   6.90400E-001    0.00000E+000
   6.8080   6.74300E-001    0.00000E+000
   6.8100   6.70000E-001    0.00000E+000
   6.8120   6.95600E-001    0.00000E+000
   6.8150   6.73500E-001    0.00000E+000
   6.8170   6.97000E-001    0.00000E+000
   6.8190   6.84600E-001    0.00000E+000
   6.8210   6.88100E-001    0.00000E+000
   6.8230   7.01500E-001    0.00000E+000
   6.8280   6.93500E-001    0.00000E+000
   6.8300   6.88000E-001    0.00000E+000
   6.8320   6.77900E-001    0.00000E+000
   6.8340   7.24400E-001    0.00000E+000
   6.8390   7.03700E-001    0.00000E+000
   6.8410   6.93300E-001    0.00000E+000
   6.8420   7.00200E-001    0.00000E+000
   6.8470   7.09400E-001    0.00000E+000
   6.8490   6.87100E-001    0.00000E+000
   6.8530   6.97900E-001    0.00000E+000
   6.8560   7.14900E-001    0.00000E+000
   6.8570   6.94800E-001    0.00000E+000
   6.8610   6.97600E-001    0.00000E+000
   6.8630   7.06200E-001    0.00000E+000
   6.8650   6.97300E-001    0.00000E+000
   6.8670   6.75500E-001    0.00000E+000
   6.8690   6.98400E-001    0.00000E+000
   6.8740   6.99500E-001    0.00000E+000
   6.8760   7.11500E-001    0.00000E+000
   6.8800   6.68500E-001    0.00000E+000
   6.8820   6.97000E-001    0.00000E+000
   6.8840   6.83100E-001    0.00000E+000
   6.8870   6.84300E-001    0.00000E+000
   6.8890   6.79800E-001    0.00000E+000
   6.8930   6.53600E-001    0.00000E+000
   6.8950   6.92900E-001    0.00000E+000
   6.8970   6.99200E-001    0.00000E+000
   6.8990   6.79400E-001    0.00000E+000
   6.9030   6.96000E-001    0.00000E+000
   6.9060   7.05800E-001    0.00000E+000
   6.9080   6.83400E-001    0.00000E+000
   6.9110   6.94700E-001    0.00000E+000
   6.9130   7.29600E-001    0.00000E+000
   6.9150   7.29100E-001    0.00000E+000
   6.9190   6.83900E-001    0.00000E+000
   6.9220   6.97500E-001    0.00000E+000
   6.9240   6.92600E-001    0.00000E+000
   6.9260   7.01400E-001    0.00000E+000
   6.9280   6.84700E-001    0.00000E+000
   6.9310   6.96700E-001    0.00000E+000
   6.9350   6.87000E-001    0.00000E+000
   6.9370   6.83800E-001    0.00000E+000
   6.9400   6.92800E-001    0.00000E+000
   6.9420   6.86900E-001    0.00000E+000
   6.9460   6.90800E-001    0.00000E+000
   6.9480   7.02600E-001    0.00000E+000
   6.9500   6.98100E-001    0.00000E+000
   6.9540   7.06800E-001    0.00000E+000
   6.9560   6.93200E-001    0.00000E+000
   6.9580   6.92900E-001    0.00000E+000
   6.9620   6.95000E-001    0.00000E+000
   6.9630   6.99200E-001    0.00000E+000
   6.9660   6.98100E-001    0.00000E+000
   6.9690   7.00800E-001    0.00000E+000
   6.9700   6.85500E-001    0.00000E+000
   6.9720   7.06600E-001    0.00000E+000
   6.9750   6.87900E-001    0.00000E+000
   6.9810   7.08100E-001    0.00000E+000
   6.9840   6.95800E-001    0.00000E+000
   6.9850   6.95100E-001    0.00000E+000
   6.9880   6.93600E-001    0.00000E+000
   6.9900   6.88700E-001    0.00000E+000
   6.9920   6.76800E-001    0.00000E+000
   6.9970   6.95100E-001    0.00000E+000
   6.9980   6.87800E-001    0.00000E+000
   7.0020   6.91600E-001    0.00000E+000
   7.0040   6.84800E-001    0.00000E+000
   7.0050   6.80300E-001    0.00000E+000
   7.0110   7.00200E-001    0.00000E+000
   7.0130   7.28200E-001    0.00000E+000
   7.0150   6.91200E-001    0.00000E+000
   7.0160   7.07600E-001    0.00000E+000
   7.0200   7.04600E-001    0.00000E+000
   7.0230   6.86000E-001    0.00000E+000
   7.0260   7.13200E-001    0.00000E+000
   7.0280   7.11200E-001    0.00000E+000
   7.0300   7.05300E-001    0.00000E+000
   7.0330   6.87500E-001    0.00000E+000
   7.0350   7.17800E-001    0.00000E+000
   7.0390   6.93100E-001    0.00000E+000
   7.0410   7.10600E-001    0.00000E+000
   7.0440   6.98000E-001    0.00000E+000
   7.0460   7.02400E-001    0.00000E+000
   7.0490   7.01300E-001    0.00000E+000
   7.0520   7.19700E-001    0.00000E+000
   7.0530   7.11200E-001    0.00000E+000
   7.0570   7.17200E-001    0.00000E+000
   7.0600   7.32800E-001    0.00000E+000
   7.0620   7.24400E-001    0.00000E+000
   7.0640   7.48100E-001    0.00000E+000
   7.0670   7.45600E-001    0.00000E+000
   7.0710   7.56000E-001    0.00000E+000
   7.0720   7.63300E-001    0.00000E+000
   7.0750   7.61900E-001    0.00000E+000
   7.0780   7.69400E-001    0.00000E+000
   7.0820   7.89800E-001    0.00000E+000
   7.0830   7.79300E-001    0.00000E+000
   7.0860   8.03500E-001    0.00000E+000
   7.0880   8.08900E-001    0.00000E+000
   7.0920   8.53600E-001    0.00000E+000
   7.0950   8.65100E-001    0.00000E+000
   7.0970   8.80100E-001    0.00000E+000
   7.1010   9.02000E-001    0.00000E+000
   7.1030   9.59100E-001    0.00000E+000
   7.1060   9.34900E-001    0.00000E+000
   7.1080   9.98900E-001    0.00000E+000
   7.1100   9.67400E-001    0.00000E+000
   7.1130   1.00460E+000    0.00000E+000
   7.1150   1.04400E+000    0.00000E+000
   7.1190   1.08790E+000    0.00000E+000
   7.1230   1.09670E+000    0.00000E+000
   7.1270   1.16580E+000    0.00000E+000
   7.1280   1.27470E+000    0.00000E+000
   7.1320   1.32930E+000    0.00000E+000
   7.1350   1.42870E+000    0.00000E+000
   7.1380   1.59920E+000    0.00000E+000
   7.1410   1.91020E+000    0.00000E+000
   7.1460   2.16680E+000    0.00000E+000
   7.1480   2.48780E+000    0.00000E+000
   7.1500   2.46750E+000    0.00000E+000
   7.1540   1.94510E+000    0.00000E+000
   7.1560   1.79890E+000    0.00000E+000
   7.1600   1.75970E+000    0.00000E+000
   7.1620   1.62630E+000    0.00000E+000
   7.1650   1.17660E+000    0.00000E+000
   7.1670   1.11540E+000    0.00000E+000
   7.1690   1.41790E+000    0.00000E+000
   7.1710   1.03390E+000    0.00000E+000
   7.1750   1.10260E+000    0.00000E+000
   7.1770   9.02100E-001    0.00000E+000
   7.1790  -2.15400E-001    0.00000E+000
   7.1820   1.00000E+000    0.00000E+000
   7.1850   1.00000E+000    0.00000E+000
   7.1880   1.00000E+000    0.00000E+000
   7.1900   1.00000E+000    0.00000E+000
   7.1930   1.00000E+000    0.00000E+000
   7.1960   1.00000E+000    0.00000E+000
   7.1980   1.00000E+000    0.00000E+000
   7.2020   1.00000E+000    0.00000E+000
   7.2040   1.00000E+000    0.00000E+000
   7.2060   1.00000E+000    0.00000E+000
   7.2090   1.00000E+000    0.00000E+000
   7.2120   1.00000E+000    0.00000E+000
   7.2150   1.00000E+000    0.00000E+000
   7.2180   1.00000E+000    0.00000E+000
   7.2200   1.00000E+000    0.00000E+000
   7.2250   1.00000E+000    0.00000E+000
   7.2270   1.00000E+000    0.00000E+000
   7.2300   1.00000E+000    0.00000E+000
   7.2320   1.00000E+000    0.00000E+000
   7.2340   1.00000E+000    0.00000E+000
   7.2380   1.00000E+000    0.00000E+000
   7.2410   1.00000E+000    0.00000E+000
   7.2430   1.00000E+000    0.00000E+000
   7.2470   1.00000E+000    0.00000E+000
   7.2490   1.00000E+000    0.00000E+000
   7.2510   1.00000E+000    0.00000E+000
   7.2540   1.00000E+000    0.00000E+000
   7.2570   1.00000E+000    0.00000E+000
   7.2600   1.00000E+000    0.00000E+000
   7.2640   1.00000E+000    0.00000E+000
   7.2660   1.00000E+000    0.00000E+000
   7.2680   1.00000E+000    0.00000E+000
   7.2710   1.00000E+000    0.00000E+000
   7.2740   1.00000E+000    0.00000E+000
   7.2780   1.00000E+000    0.00000E+000
   7.2800   1.00000E+000    0.00000E+000
   7.2820   1.00000E+000    0.00000E+000
   7.2870   1.00000E+000    0.00000E+000
   7.2890   1.00000E+000    0.00000E+000
   7.2920   1.00000E+000    0.00000E+000
   7.2950   1.00000E+000    0.00000E+000
   7.2960   1.00000E+000    0.00000E+000
   7.2990   1.00000E+000    0.00000E+000
   7.3020   1.00000E+000    0.00000E+000
