# Supplementary material for: Rationally seeded computational protein design of ɑ-helical barrels
Source: Nat Chem Biol. 2024 Jun 20;20(8):991–9. doi: 10.1038/s41589-024-01642-0 (PMC11288890; doi:10.1038/s41589-024-01642-0)
Supplement: Supplementary file 5 — PDB files used for making figure panels h–j. [file 41589_2024_1642_MOESM5_ESM.zip › KIA_RP_RSPD_NatChemBiol_data_Figure3/sc-CC-7-LI_panels_c-g/AUC_panel_e/LI_SV_raw/00007.RA1]

HeptLI
R 1 20.0 40000 0006366 3.6530E10 275 1 
   5.8010   1.00000E+000    0.00000E+000
   5.8060   1.00000E+000    0.00000E+000
   5.8070   1.00000E+000    0.00000E+000
   5.8090   1.00000E+000    0.00000E+000
   5.8110   1.00000E+000    0.00000E+000
   5.8120   1.00000E+000    0.00000E+000
   5.8140   1.00000E+000    0.00000E+000
   5.8150   1.00000E+000    0.00000E+000
   5.8160   1.00000E+000    0.00000E+000
   5.8170   1.00000E+000    0.00000E+000
   5.8190   1.00000E+000    0.00000E+000
   5.8200   1.00000E+000    0.00000E+000
   5.8220   1.00000E+000    0.00000E+000
   5.8240   1.00000E+000    0.00000E+000
   5.8260   1.00000E+000    0.00000E+000
   5.8270   1.00000E+000    0.00000E+000
   5.8300   1.00000E+000    0.00000E+000
   5.8310   1.00000E+000    0.00000E+000
   5.8330   1.00000E+000    0.00000E+000
   5.8350  -1.58490E+000    0.00000E+000
   5.8370  -9.20100E-001    0.00000E+000
   5.8380  -8.25400E-001    0.00000E+000
   5.8400  -7.94700E-001    0.00000E+000
   5.8420  -7.12600E-001    0.00000E+000
   5.8460  -7.28600E-001    0.00000E+000
   5.8470  -1.28970E+000    0.00000E+000
   5.8500  -1.53480E+000    0.00000E+000
   5.8530  -1.58230E+000    0.00000E+000
   5.8540  -1.71420E+000    0.00000E+000
   5.8570  -1.69310E+000    0.00000E+000
   5.8580  -1.70270E+000    0.00000E+000
   5.8610  -1.59670E+000    0.00000E+000
   5.8620  -1.50640E+000    0.00000E+000
   5.8630  -1.17990E+000    0.00000E+000
   5.8650  -1.15060E+000    0.00000E+000
   5.8680  -8.57700E-001    0.00000E+000
   5.8690  -5.99100E-001    0.00000E+000
   5.8700  -4.69900E-001    0.00000E+000
   5.8730  -4.55400E-001    0.00000E+000
   5.8750  -3.26100E-001    0.00000E+000
   5.8760  -2.75400E-001    0.00000E+000
   5.8790  -1.25100E-001    0.00000E+000
   5.8800  -1.07100E-001    0.00000E+000
   5.8820  -7.09000E-002    0.00000E+000
   5.8840  -3.84000E-002    0.00000E+000
   5.8860  -2.25000E-002    0.00000E+000
   5.8880  -8.90000E-003    0.00000E+000
   5.8900  -8.10000E-003    0.00000E+000
   5.8920  -1.22000E-002    0.00000E+000
   5.8930  -1.55000E-002    0.00000E+000
   5.8970  -2.29000E-002    0.00000E+000
   5.8980  -8.00000E-004    0.00000E+000
   5.9010  -1.17000E-002    0.00000E+000
   5.9030   1.50000E-003    0.00000E+000
   5.9050  -8.10000E-003    0.00000E+000
   5.9060  -1.52000E-002    0.00000E+000
   5.9070  -4.30000E-003    0.00000E+000
   5.9090  -1.80000E-003    0.00000E+000
   5.9110   9.00000E-004    0.00000E+000
   5.9130  -1.80000E-003    0.00000E+000
   5.9150  -8.50000E-003    0.00000E+000
   5.9170  -5.40000E-003    0.00000E+000
   5.9180   4.70000E-003    0.00000E+000
   5.9200  -1.00000E-004    0.00000E+000
   5.9210  -4.50000E-003    0.00000E+000
   5.9230  -4.10000E-003    0.00000E+000
   5.9260  -6.60000E-003    0.00000E+000
   5.9270   1.32000E-002    0.00000E+000
   5.9300   3.50000E-002    0.00000E+000
   5.9310  -3.50000E-003    0.00000E+000
   5.9330   7.70000E-003    0.00000E+000
   5.9350  -0.00000E+000    0.00000E+000
   5.9380  -2.04000E-002    0.00000E+000
   5.9400  -1.04000E-002    0.00000E+000
   5.9410   2.70000E-003    0.00000E+000
   5.9450   2.30000E-003    0.00000E+000
   5.9470   1.66000E-002    0.00000E+000
   5.9480   1.26000E-002    0.00000E+000
   5.9510   3.06000E-002    0.00000E+000
   5.9540   6.00000E-004    0.00000E+000
   5.9560  -2.90000E-003    0.00000E+000
   5.9570   9.40000E-003    0.00000E+000
   5.9600  -1.61000E-002    0.00000E+000
   5.9620  -1.05000E-002    0.00000E+000
   5.9630  -5.90000E-003    0.00000E+000
   5.9650   1.80000E-003    0.00000E+000
   5.9680  -6.50000E-003    0.00000E+000
   5.9700   3.00000E-003    0.00000E+000
   5.9720   6.70000E-003    0.00000E+000
   5.9740  -1.10000E-002    0.00000E+000
   5.9770  -9.10000E-003    0.00000E+000
   5.9790  -1.48000E-002    0.00000E+000
   5.9800  -1.08000E-002    0.00000E+000
   5.9830   5.00000E-004    0.00000E+000
   5.9850  -7.60000E-003    0.00000E+000
   5.9860   1.55000E-002    0.00000E+000
   5.9870   1.13000E-002    0.00000E+000
   5.9880  -1.06000E-002    0.00000E+000
   5.9920   1.35000E-002    0.00000E+000
   5.9940  -1.60000E-003    0.00000E+000
   5.9960  -2.00000E-003    0.00000E+000
   5.9970   4.35000E-002    0.00000E+000
   6.0020   2.37600E-001    0.00000E+000
   6.0030   1.78800E-001    0.00000E+000
   6.0050  -7.21900E-001    0.00000E+000
   6.0070  -7.45100E-001    0.00000E+000
   6.0090  -1.63600E-001    0.00000E+000
   6.0100   4.73000E-002    0.00000E+000
   6.0120  -4.99000E-002    0.00000E+000
   6.0140  -1.90000E-003    0.00000E+000
   6.0160  -2.70000E-002    0.00000E+000
   6.0190  -2.02000E-002    0.00000E+000
   6.0220  -2.80900E-001    0.00000E+000
   6.0230   8.23700E-001    0.00000E+000
   6.0270   6.35400E-001    0.00000E+000
   6.0280   6.69000E-002    0.00000E+000
   6.0330   1.48900E-001    0.00000E+000
   6.0340   1.38700E-001    0.00000E+000
   6.0370   1.56200E-001    0.00000E+000
   6.0410   1.78500E-001    0.00000E+000
   6.0420   1.59500E-001    0.00000E+000
   6.0440   1.88500E-001    0.00000E+000
   6.0450   1.91600E-001    0.00000E+000
   6.0500   1.94200E-001    0.00000E+000
   6.0520   2.32000E-001    0.00000E+000
   6.0540   2.40200E-001    0.00000E+000
   6.0550   2.52500E-001    0.00000E+000
   6.0580   2.74700E-001    0.00000E+000
   6.0590   2.86000E-001    0.00000E+000
   6.0620   2.75400E-001    0.00000E+000
   6.0660   2.91500E-001    0.00000E+000
   6.0670   3.10000E-001    0.00000E+000
   6.0710   3.09100E-001    0.00000E+000
   6.0740   3.35100E-001    0.00000E+000
   6.0750   3.34500E-001    0.00000E+000
   6.0780   3.55700E-001    0.00000E+000
   6.0790   3.58000E-001    0.00000E+000
   6.0810   3.86500E-001    0.00000E+000
   6.0830   3.80700E-001    0.00000E+000
   6.0860   3.92000E-001    0.00000E+000
   6.0890   4.09900E-001    0.00000E+000
   6.0910   4.15700E-001    0.00000E+000
   6.0920   4.33800E-001    0.00000E+000
   6.0950   4.46400E-001    0.00000E+000
   6.0970   4.47900E-001    0.00000E+000
   6.0990   4.67000E-001    0.00000E+000
   6.1020   4.76300E-001    0.00000E+000
   6.1050   4.86700E-001    0.00000E+000
   6.1070   4.97900E-001    0.00000E+000
   6.1110   5.03800E-001    0.00000E+000
   6.1120   5.27800E-001    0.00000E+000
   6.1150   5.17600E-001    0.00000E+000
   6.1180   5.35500E-001    0.00000E+000
   6.1190   5.55300E-001    0.00000E+000
   6.1240   5.54100E-001    0.00000E+000
   6.1290   5.67900E-001    0.00000E+000
   6.1300   5.79600E-001    0.00000E+000
   6.1330   5.73900E-001    0.00000E+000
   6.1370   6.15400E-001    0.00000E+000
   6.1400   6.30500E-001    0.00000E+000
   6.1420   6.15000E-001    0.00000E+000
   6.1440   6.21700E-001    0.00000E+000
   6.1470   6.38700E-001    0.00000E+000
   6.1480   6.31200E-001    0.00000E+000
   6.1520   6.55300E-001    0.00000E+000
   6.1540   6.38800E-001    0.00000E+000
   6.1550   6.48600E-001    0.00000E+000
   6.1560   6.59900E-001    0.00000E+000
   6.1590   6.61600E-001    0.00000E+000
   6.1630   6.39300E-001    0.00000E+000
   6.1650   6.54700E-001    0.00000E+000
   6.1680   6.73100E-001    0.00000E+000
   6.1690   6.69000E-001    0.00000E+000
   6.1710   6.69700E-001    0.00000E+000
   6.1740   6.66600E-001    0.00000E+000
   6.1770   6.60000E-001    0.00000E+000
   6.1780   6.75500E-001    0.00000E+000
   6.1800   6.81100E-001    0.00000E+000
   6.1830   6.70200E-001    0.00000E+000
   6.1840   6.65200E-001    0.00000E+000
   6.1880   6.95600E-001    0.00000E+000
   6.1900   6.85300E-001    0.00000E+000
   6.1930   6.87600E-001    0.00000E+000
   6.1950   6.85600E-001    0.00000E+000
   6.1970   6.83800E-001    0.00000E+000
   6.2000   6.76800E-001    0.00000E+000
   6.2040   7.07000E-001    0.00000E+000
   6.2060   6.81900E-001    0.00000E+000
   6.2070   6.91600E-001    0.00000E+000
   6.2090   6.92500E-001    0.00000E+000
   6.2130   7.00200E-001    0.00000E+000
   6.2150   6.78200E-001    0.00000E+000
   6.2180   7.00700E-001    0.00000E+000
   6.2200   6.98400E-001    0.00000E+000
   6.2230   7.06200E-001    0.00000E+000
   6.2250   6.91700E-001    0.00000E+000
   6.2280   6.99300E-001    0.00000E+000
   6.2310   7.04400E-001    0.00000E+000
   6.2330   6.92500E-001    0.00000E+000
   6.2360   6.93300E-001    0.00000E+000
   6.2370   6.92700E-001    0.00000E+000
   6.2410   6.76900E-001    0.00000E+000
   6.2420   6.84300E-001    0.00000E+000
   6.2480   6.91100E-001    0.00000E+000
   6.2490   6.97600E-001    0.00000E+000
   6.2510   6.94000E-001    0.00000E+000
   6.2540   7.09200E-001    0.00000E+000
   6.2550   6.96600E-001    0.00000E+000
   6.2570   6.88000E-001    0.00000E+000
   6.2590   7.03100E-001    0.00000E+000
   6.2640   6.93300E-001    0.00000E+000
   6.2650   7.05800E-001    0.00000E+000
   6.2690   6.87000E-001    0.00000E+000
   6.2710   6.96800E-001    0.00000E+000
   6.2740   7.00400E-001    0.00000E+000
   6.2770   6.82900E-001    0.00000E+000
   6.2780   7.00200E-001    0.00000E+000
   6.2810   6.88600E-001    0.00000E+000
   6.2820   7.19700E-001    0.00000E+000
   6.2840   6.82700E-001    0.00000E+000
   6.2890   6.93200E-001    0.00000E+000
   6.2910   7.03700E-001    0.00000E+000
   6.2940   7.01300E-001    0.00000E+000
   6.2960   6.94200E-001    0.00000E+000
   6.3000   6.86300E-001    0.00000E+000
   6.3010   7.04500E-001    0.00000E+000
   6.3020   6.99900E-001    0.00000E+000
   6.3050   6.95700E-001    0.00000E+000
   6.3090   6.87800E-001    0.00000E+000
   6.3160   6.84100E-001    0.00000E+000
   6.3220   7.17900E-001    0.00000E+000
   6.3260   7.09600E-001    0.00000E+000
   6.3330   6.91800E-001    0.00000E+000
   6.3390   7.13800E-001    0.00000E+000
   6.3410   7.29700E-001    0.00000E+000
   6.3440   6.85600E-001    0.00000E+000
   6.3470   6.75000E-001    0.00000E+000
   6.3490   6.96900E-001    0.00000E+000
   6.3500   6.87500E-001    0.00000E+000
   6.3600   6.94800E-001    0.00000E+000
   6.3630   7.01700E-001    0.00000E+000
   6.3690   7.00200E-001    0.00000E+000
   6.3720   7.01100E-001    0.00000E+000
   6.3730   6.87800E-001    0.00000E+000
   6.3770   7.08200E-001    0.00000E+000
   6.3780   7.06200E-001    0.00000E+000
   6.3800   7.04900E-001    0.00000E+000
   6.3820   6.91400E-001    0.00000E+000
   6.3880   7.07600E-001    0.00000E+000
   6.3920   7.15600E-001    0.00000E+000
   6.3940   7.08600E-001    0.00000E+000
   6.3950   7.01100E-001    0.00000E+000
   6.3970   7.00700E-001    0.00000E+000
   6.4030   6.84400E-001    0.00000E+000
   6.4060   6.88700E-001    0.00000E+000
   6.4080   7.08100E-001    0.00000E+000
   6.4110   7.01800E-001    0.00000E+000
   6.4130   7.07800E-001    0.00000E+000
   6.4170   7.05500E-001    0.00000E+000
   6.4200   7.06500E-001    0.00000E+000
   6.4210   6.97100E-001    0.00000E+000
   6.4250   6.94100E-001    0.00000E+000
   6.4270   6.95600E-001    0.00000E+000
   6.4280   6.94400E-001    0.00000E+000
   6.4320   6.92000E-001    0.00000E+000
   6.4360   6.99900E-001    0.00000E+000
   6.4400   6.85800E-001    0.00000E+000
   6.4410   6.99700E-001    0.00000E+000
   6.4450   7.12200E-001    0.00000E+000
   6.4490   7.02000E-001    0.00000E+000
   6.4500   7.07500E-001    0.00000E+000
   6.4520   6.94800E-001    0.00000E+000
   6.4550   6.97800E-001    0.00000E+000
   6.4590   7.07500E-001    0.00000E+000
   6.4600   7.04000E-001    0.00000E+000
   6.4630   7.15400E-001    0.00000E+000
   6.4640   6.88900E-001    0.00000E+000
   6.4670   7.13300E-001    0.00000E+000
   6.4720   6.96400E-001    0.00000E+000
   6.4730   7.12200E-001    0.00000E+000
   6.4750   7.10300E-001    0.00000E+000
   6.4780   6.96500E-001    0.00000E+000
   6.4800   6.98000E-001    0.00000E+000
   6.4820   7.07000E-001    0.00000E+000
   6.4850   6.97600E-001    0.00000E+000
   6.4890   6.90200E-001    0.00000E+000
   6.4910   7.18900E-001    0.00000E+000
   6.4950   7.11600E-001    0.00000E+000
   6.4960   6.91400E-001    0.00000E+000
   6.4990   6.98300E-001    0.00000E+000
   6.5000   6.98400E-001    0.00000E+000
   6.5040   6.91600E-001    0.00000E+000
   6.5080   6.97700E-001    0.00000E+000
   6.5100   6.95900E-001    0.00000E+000
   6.5120   7.03000E-001    0.00000E+000
   6.5140   7.05900E-001    0.00000E+000
   6.5160   6.90300E-001    0.00000E+000
   6.5180   7.18000E-001    0.00000E+000
   6.5200   6.99300E-001    0.00000E+000
   6.5230   7.05600E-001    0.00000E+000
   6.5250   6.97500E-001    0.00000E+000
   6.5280   6.97900E-001    0.00000E+000
   6.5320   6.94800E-001    0.00000E+000
   6.5340   7.08700E-001    0.00000E+000
   6.5370   6.92100E-001    0.00000E+000
   6.5390   6.92900E-001    0.00000E+000
   6.5440   6.93000E-001    0.00000E+000
   6.5450   6.88000E-001    0.00000E+000
   6.5480   7.00500E-001    0.00000E+000
   6.5500   6.98700E-001    0.00000E+000
   6.5520   7.07700E-001    0.00000E+000
   6.5540   7.05800E-001    0.00000E+000
   6.5560   7.18400E-001    0.00000E+000
   6.5580   6.88600E-001    0.00000E+000
   6.5600   7.15900E-001    0.00000E+000
   6.5650   7.06200E-001    0.00000E+000
   6.5690   7.03300E-001    0.00000E+000
   6.5720   6.85400E-001    0.00000E+000
   6.5740   7.00000E-001    0.00000E+000
   6.5760   6.96100E-001    0.00000E+000
   6.5790   7.00200E-001    0.00000E+000
   6.5810   6.92500E-001    0.00000E+000
   6.5830   7.09700E-001    0.00000E+000
   6.5850   6.99900E-001    0.00000E+000
   6.5880   7.01600E-001    0.00000E+000
   6.5920   7.03000E-001    0.00000E+000
   6.5960   7.04100E-001    0.00000E+000
   6.5990   7.05500E-001    0.00000E+000
   6.6010   6.96000E-001    0.00000E+000
   6.6040   7.08200E-001    0.00000E+000
   6.6070   7.04200E-001    0.00000E+000
   6.6080   6.89400E-001    0.00000E+000
   6.6110   6.89200E-001    0.00000E+000
   6.6140   6.99300E-001    0.00000E+000
   6.6150   7.07600E-001    0.00000E+000
   6.6180   6.79300E-001    0.00000E+000
   6.6200   7.11500E-001    0.00000E+000
   6.6220   7.06400E-001    0.00000E+000
   6.6250   6.92600E-001    0.00000E+000
   6.6290   6.94300E-001    0.00000E+000
   6.6310   7.01300E-001    0.00000E+000
   6.6330   7.10500E-001    0.00000E+000
   6.6340   6.95300E-001    0.00000E+000
   6.6370   7.08600E-001    0.00000E+000
   6.6410   6.90600E-001    0.00000E+000
   6.6440   6.91600E-001    0.00000E+000
   6.6470   6.89400E-001    0.00000E+000
   6.6500   6.91600E-001    0.00000E+000
   6.6520   7.12000E-001    0.00000E+000
   6.6540   6.89200E-001    0.00000E+000
   6.6560   6.96900E-001    0.00000E+000
   6.6590   6.89900E-001    0.00000E+000
   6.6610   7.07900E-001    0.00000E+000
   6.6640   7.11800E-001    0.00000E+000
   6.6660   6.97700E-001    0.00000E+000
   6.6680   6.99900E-001    0.00000E+000
   6.6700   6.96200E-001    0.00000E+000
   6.6730   7.00600E-001    0.00000E+000
   6.6750   7.25300E-001    0.00000E+000
   6.6780   7.23400E-001    0.00000E+000
   6.6820   6.93300E-001    0.00000E+000
   6.6830   7.08400E-001    0.00000E+000
   6.6860   7.01200E-001    0.00000E+000
   6.6880   6.98000E-001    0.00000E+000
   6.6910   7.02000E-001    0.00000E+000
   6.6930   7.10800E-001    0.00000E+000
   6.6950   7.12800E-001    0.00000E+000
   6.6970   6.98300E-001    0.00000E+000
   6.6990   6.87100E-001    0.00000E+000
   6.7020   6.99400E-001    0.00000E+000
   6.7060   6.94200E-001    0.00000E+000
   6.7090   7.05700E-001    0.00000E+000
   6.7110   7.06500E-001    0.00000E+000
   6.7140   6.90700E-001    0.00000E+000
   6.7150   7.00600E-001    0.00000E+000
   6.7170   6.92700E-001    0.00000E+000
   6.7190   6.91700E-001    0.00000E+000
   6.7220   6.88700E-001    0.00000E+000
   6.7250   7.12900E-001    0.00000E+000
   6.7270   6.91000E-001    0.00000E+000
   6.7310   6.96700E-001    0.00000E+000
   6.7320   6.96600E-001    0.00000E+000
   6.7360   6.82800E-001    0.00000E+000
   6.7370   7.04300E-001    0.00000E+000
   6.7410   6.87000E-001    0.00000E+000
   6.7430   6.94000E-001    0.00000E+000
   6.7450   6.89900E-001    0.00000E+000
   6.7500   6.95500E-001    0.00000E+000
   6.7520   7.09900E-001    0.00000E+000
   6.7550   6.99100E-001    0.00000E+000
   6.7590   7.03400E-001    0.00000E+000
   6.7610   7.03100E-001    0.00000E+000
   6.7640   6.99800E-001    0.00000E+000
   6.7680   7.07200E-001    0.00000E+000
   6.7700   7.02400E-001    0.00000E+000
   6.7730   6.95700E-001    0.00000E+000
   6.7750   6.86800E-001    0.00000E+000
   6.7770   7.09500E-001    0.00000E+000
   6.7810   7.03300E-001    0.00000E+000
   6.7820   7.23000E-001    0.00000E+000
   6.7850   7.04300E-001    0.00000E+000
   6.7890   7.08400E-001    0.00000E+000
   6.7920   7.06700E-001    0.00000E+000
   6.7940   7.06700E-001    0.00000E+000
   6.7980   6.92300E-001    0.00000E+000
   6.8000   7.09300E-001    0.00000E+000
   6.8020   6.88300E-001    0.00000E+000
   6.8050   7.01000E-001    0.00000E+000
   6.8070   7.03200E-001    0.00000E+000
   6.8090   6.84500E-001    0.00000E+000
   6.8130   7.16400E-001    0.00000E+000
   6.8160   6.80100E-001    0.00000E+000
   6.8170   7.10200E-001    0.00000E+000
   6.8190   7.02100E-001    0.00000E+000
   6.8220   6.95300E-001    0.00000E+000
   6.8250   6.96300E-001    0.00000E+000
   6.8270   7.01800E-001    0.00000E+000
   6.8300   6.81500E-001    0.00000E+000
   6.8310   6.94500E-001    0.00000E+000
   6.8360   7.29400E-001    0.00000E+000
   6.8390   7.10800E-001    0.00000E+000
   6.8410   7.07700E-001    0.00000E+000
   6.8440   7.14400E-001    0.00000E+000
   6.8460   6.79800E-001    0.00000E+000
   6.8480   7.19600E-001    0.00000E+000
   6.8510   6.97500E-001    0.00000E+000
   6.8530   7.14900E-001    0.00000E+000
   6.8560   7.11400E-001    0.00000E+000
   6.8580   7.03200E-001    0.00000E+000
   6.8620   6.98800E-001    0.00000E+000
   6.8640   7.00100E-001    0.00000E+000
   6.8670   6.97500E-001    0.00000E+000
   6.8690   6.98200E-001    0.00000E+000
   6.8720   7.00800E-001    0.00000E+000
   6.8750   6.88100E-001    0.00000E+000
   6.8770   6.95500E-001    0.00000E+000
   6.8800   7.06800E-001    0.00000E+000
   6.8830   6.93100E-001    0.00000E+000
   6.8850   6.95800E-001    0.00000E+000
   6.8880   7.17600E-001    0.00000E+000
   6.8920   7.03200E-001    0.00000E+000
   6.8940   6.88900E-001    0.00000E+000
   6.8970   6.91100E-001    0.00000E+000
   6.8990   6.90300E-001    0.00000E+000
   6.9020   7.02300E-001    0.00000E+000
   6.9030   6.93300E-001    0.00000E+000
   6.9070   7.26000E-001    0.00000E+000
   6.9110   6.88300E-001    0.00000E+000
   6.9120   7.11500E-001    0.00000E+000
   6.9150   7.49400E-001    0.00000E+000
   6.9180   6.99600E-001    0.00000E+000
   6.9210   7.11900E-001    0.00000E+000
   6.9230   7.21200E-001    0.00000E+000
   6.9250   6.86900E-001    0.00000E+000
   6.9260   7.08900E-001    0.00000E+000
   6.9300   6.96500E-001    0.00000E+000
   6.9330   7.10200E-001    0.00000E+000
   6.9360   6.91400E-001    0.00000E+000
   6.9380   7.03700E-001    0.00000E+000
   6.9400   7.13200E-001    0.00000E+000
   6.9420   7.00100E-001    0.00000E+000
   6.9460   7.14400E-001    0.00000E+000
   6.9480   7.14400E-001    0.00000E+000
   6.9510   7.01200E-001    0.00000E+000
   6.9530   7.20500E-001    0.00000E+000
   6.9560   7.03300E-001    0.00000E+000
   6.9590   7.06600E-001    0.00000E+000
   6.9620   7.02500E-001    0.00000E+000
   6.9640   7.12800E-001    0.00000E+000
   6.9660   7.09100E-001    0.00000E+000
   6.9680   6.91600E-001    0.00000E+000
   6.9700   6.87800E-001    0.00000E+000
   6.9750   6.88900E-001    0.00000E+000
   6.9780   7.06400E-001    0.00000E+000
   6.9810   7.20200E-001    0.00000E+000
   6.9860   7.01600E-001    0.00000E+000
   6.9870   7.15300E-001    0.00000E+000
   6.9900   7.15000E-001    0.00000E+000
   6.9920   7.04400E-001    0.00000E+000
   6.9940   7.07400E-001    0.00000E+000
   6.9970   7.02400E-001    0.00000E+000
   7.0000   6.92200E-001    0.00000E+000
   7.0030   6.91000E-001    0.00000E+000
   7.0050   7.00400E-001    0.00000E+000
   7.0070   7.10400E-001    0.00000E+000
   7.0130   7.08000E-001    0.00000E+000
   7.0140   6.92400E-001    0.00000E+000
   7.0160   6.98300E-001    0.00000E+000
   7.0180   7.30400E-001    0.00000E+000
   7.0200   7.08800E-001    0.00000E+000
   7.0250   6.85800E-001    0.00000E+000
   7.0270   7.26300E-001    0.00000E+000
   7.0290   7.17800E-001    0.00000E+000
   7.0330   6.89200E-001    0.00000E+000
   7.0340   7.19100E-001    0.00000E+000
   7.0370   7.25400E-001    0.00000E+000
   7.0410   7.34600E-001    0.00000E+000
   7.0420   7.22300E-001    0.00000E+000
   7.0450   7.21700E-001    0.00000E+000
   7.0480   7.10700E-001    0.00000E+000
   7.0510   7.26000E-001    0.00000E+000
   7.0530   7.28100E-001    0.00000E+000
   7.0550   7.05900E-001    0.00000E+000
   7.0580   7.33900E-001    0.00000E+000
   7.0620   7.34500E-001    0.00000E+000
   7.0640   7.24400E-001    0.00000E+000
   7.0670   7.46200E-001    0.00000E+000
   7.0690   7.68700E-001    0.00000E+000
   7.0710   7.39800E-001    0.00000E+000
   7.0740   7.36900E-001    0.00000E+000
   7.0760   7.66100E-001    0.00000E+000
   7.0800   7.63600E-001    0.00000E+000
   7.0830   7.60000E-001    0.00000E+000
   7.0850   7.66400E-001    0.00000E+000
   7.0880   7.85000E-001    0.00000E+000
   7.0900   7.87900E-001    0.00000E+000
   7.0930   8.00400E-001    0.00000E+000
   7.0960   8.27300E-001    0.00000E+000
   7.0990   8.10600E-001    0.00000E+000
   7.1010   8.25800E-001    0.00000E+000
   7.1040   8.77100E-001    0.00000E+000
   7.1060   8.76600E-001    0.00000E+000
   7.1080   8.84800E-001    0.00000E+000
   7.1100   8.74100E-001    0.00000E+000
   7.1150   9.26400E-001    0.00000E+000
   7.1170   9.46600E-001    0.00000E+000
   7.1200   9.66000E-001    0.00000E+000
   7.1230   9.82500E-001    0.00000E+000
   7.1260   1.03420E+000    0.00000E+000
   7.1280   1.03700E+000    0.00000E+000
   7.1310   1.08250E+000    0.00000E+000
   7.1330   1.13160E+000    0.00000E+000
   7.1370   1.19440E+000    0.00000E+000
   7.1400   1.30980E+000    0.00000E+000
   7.1430   1.28800E+000    0.00000E+000
   7.1460   1.32420E+000    0.00000E+000
   7.1500   1.66160E+000    0.00000E+000
   7.1520   1.86800E+000    0.00000E+000
   7.1560   1.37080E+000    0.00000E+000
   7.1590   1.32470E+000    0.00000E+000
   7.1610   1.48760E+000    0.00000E+000
   7.1640   1.21490E+000    0.00000E+000
   7.1680   1.58440E+000    0.00000E+000
   7.1700   8.76200E-001    0.00000E+000
   7.1730   9.61100E-001    0.00000E+000
   7.1750   9.18100E-001    0.00000E+000
   7.1770   6.01200E-001    0.00000E+000
   7.1810   1.00000E+000    0.00000E+000
   7.1830   1.00000E+000    0.00000E+000
   7.1860   1.00000E+000    0.00000E+000
   7.1880   1.00000E+000    0.00000E+000
   7.1910   1.00000E+000    0.00000E+000
   7.1950   1.00000E+000    0.00000E+000
   7.2000   1.00000E+000    0.00000E+000
   7.2020   1.00000E+000    0.00000E+000
   7.2030   1.00000E+000    0.00000E+000
   7.2060   1.00000E+000    0.00000E+000
   7.2080   1.00000E+000    0.00000E+000
   7.2110   1.00000E+000    0.00000E+000
   7.2150   1.00000E+000    0.00000E+000
   7.2180   1.00000E+000    0.00000E+000
   7.2200   1.00000E+000    0.00000E+000
   7.2220   1.00000E+000    0.00000E+000
   7.2250   1.00000E+000    0.00000E+000
   7.2270   1.00000E+000    0.00000E+000
   7.2310   1.00000E+000    0.00000E+000
   7.2340   1.00000E+000    0.00000E+000
   7.2360   1.00000E+000    0.00000E+000
   7.2400   1.00000E+000    0.00000E+000
   7.2430   1.00000E+000    0.00000E+000
   7.2450   1.00000E+000    0.00000E+000
   7.2480   1.00000E+000    0.00000E+000
   7.2520   1.00000E+000    0.00000E+000
   7.2540   1.00000E+000    0.00000E+000
   7.2570   1.00000E+000    0.00000E+000
   7.2590   1.00000E+000    0.00000E+000
   7.2630   1.00000E+000    0.00000E+000
   7.2660   1.00000E+000    0.00000E+000
   7.2680   1.00000E+000    0.00000E+000
   7.2710   1.00000E+000    0.00000E+000
   7.2740   1.00000E+000    0.00000E+000
   7.2760   1.00000E+000    0.00000E+000
   7.2800   1.00000E+000    0.00000E+000
   7.2820   1.00000E+000    0.00000E+000
   7.2840   1.00000E+000    0.00000E+000
   7.2860   1.00000E+000    0.00000E+000
   7.2890   1.00000E+000    0.00000E+000
   7.2940   1.00000E+000    0.00000E+000
   7.2960   1.00000E+000    0.00000E+000
   7.2980   1.00000E+000    0.00000E+000
   7.3020   1.00000E+000    0.00000E+000
