# Supplementary material for: Rationally seeded computational protein design of ɑ-helical barrels
Source: Nat Chem Biol. 2024 Jun 20;20(8):991–9. doi: 10.1038/s41589-024-01642-0 (PMC11288890; doi:10.1038/s41589-024-01642-0)
Supplement: Supplementary file 5 — PDB files used for making figure panels h–j. [file 41589_2024_1642_MOESM5_ESM.zip › KIA_RP_RSPD_NatChemBiol_data_Figure3/sc-CC-7-LI_panels_c-g/AUC_panel_e/LI_SV_raw/00039.RA1]

HeptLI
R 1 20.0 40000 0015953 2.0480E11 275 1 
   5.8010   1.00000E+000    0.00000E+000
   5.8050   1.00000E+000    0.00000E+000
   5.8070   1.00000E+000    0.00000E+000
   5.8080   1.00000E+000    0.00000E+000
   5.8100   1.00000E+000    0.00000E+000
   5.8120   1.00000E+000    0.00000E+000
   5.8150   1.00000E+000    0.00000E+000
   5.8170   1.00000E+000    0.00000E+000
   5.8190   1.00000E+000    0.00000E+000
   5.8220   1.00000E+000    0.00000E+000
   5.8230   1.00000E+000    0.00000E+000
   5.8240   1.00000E+000    0.00000E+000
   5.8260   1.00000E+000    0.00000E+000
   5.8270   1.00000E+000    0.00000E+000
   5.8290   1.00000E+000    0.00000E+000
   5.8300   1.00000E+000    0.00000E+000
   5.8330   1.00000E+000    0.00000E+000
   5.8350  -1.15390E+000    0.00000E+000
   5.8360  -6.86100E-001    0.00000E+000
   5.8380  -7.22200E-001    0.00000E+000
   5.8390  -6.50500E-001    0.00000E+000
   5.8400  -8.19100E-001    0.00000E+000
   5.8420  -6.45200E-001    0.00000E+000
   5.8430  -6.98000E-001    0.00000E+000
   5.8450  -7.54300E-001    0.00000E+000
   5.8470  -9.87500E-001    0.00000E+000
   5.8510  -1.44160E+000    0.00000E+000
   5.8530  -1.69840E+000    0.00000E+000
   5.8540  -1.69800E+000    0.00000E+000
   5.8560  -1.68670E+000    0.00000E+000
   5.8580  -1.62200E+000    0.00000E+000
   5.8610  -1.59350E+000    0.00000E+000
   5.8630  -1.28970E+000    0.00000E+000
   5.8640  -1.14200E+000    0.00000E+000
   5.8650  -9.63100E-001    0.00000E+000
   5.8670  -8.61300E-001    0.00000E+000
   5.8680  -7.47600E-001    0.00000E+000
   5.8700  -5.55900E-001    0.00000E+000
   5.8720  -3.98900E-001    0.00000E+000
   5.8750  -3.14300E-001    0.00000E+000
   5.8760  -2.45900E-001    0.00000E+000
   5.8790  -1.47400E-001    0.00000E+000
   5.8800  -1.17100E-001    0.00000E+000
   5.8820  -7.52000E-002    0.00000E+000
   5.8840  -5.73000E-002    0.00000E+000
   5.8860  -3.35000E-002    0.00000E+000
   5.8900  -1.76000E-002    0.00000E+000
   5.8910  -2.30000E-003    0.00000E+000
   5.8930  -1.35000E-002    0.00000E+000
   5.8950  -1.73000E-002    0.00000E+000
   5.8980  -2.12000E-002    0.00000E+000
   5.9010  -1.57000E-002    0.00000E+000
   5.9020  -3.20000E-003    0.00000E+000
   5.9050  -2.00000E-004    0.00000E+000
   5.9070  -7.90000E-003    0.00000E+000
   5.9090  -7.30000E-003    0.00000E+000
   5.9120  -2.30000E-003    0.00000E+000
   5.9150  -1.10000E-002    0.00000E+000
   5.9170  -8.80000E-003    0.00000E+000
   5.9180   5.80000E-003    0.00000E+000
   5.9200  -7.00000E-004    0.00000E+000
   5.9220   8.00000E-003    0.00000E+000
   5.9230  -6.70000E-003    0.00000E+000
   5.9250  -7.80000E-003    0.00000E+000
   5.9270   8.30000E-003    0.00000E+000
   5.9280   2.10000E-002    0.00000E+000
   5.9310   1.79000E-002    0.00000E+000
   5.9350   1.40000E-003    0.00000E+000
   5.9370  -1.09000E-002    0.00000E+000
   5.9380  -3.00000E-003    0.00000E+000
   5.9400  -1.50000E-003    0.00000E+000
   5.9430   3.70000E-003    0.00000E+000
   5.9440  -2.90000E-003    0.00000E+000
   5.9470   1.96000E-002    0.00000E+000
   5.9480   7.90000E-003    0.00000E+000
   5.9510   4.32000E-002    0.00000E+000
   5.9520   1.88000E-002    0.00000E+000
   5.9550   4.30000E-003    0.00000E+000
   5.9560   2.50000E-003    0.00000E+000
   5.9590  -2.60000E-003    0.00000E+000
   5.9610   5.60000E-003    0.00000E+000
   5.9630   3.80000E-003    0.00000E+000
   5.9640   4.80000E-003    0.00000E+000
   5.9670  -1.02000E-002    0.00000E+000
   5.9690  -4.10000E-003    0.00000E+000
   5.9720  -1.90000E-003    0.00000E+000
   5.9770  -2.41000E-002    0.00000E+000
   5.9790   2.80000E-003    0.00000E+000
   5.9800  -1.40000E-003    0.00000E+000
   5.9840  -6.10000E-003    0.00000E+000
   5.9860   5.60000E-003    0.00000E+000
   5.9880   6.80000E-003    0.00000E+000
   5.9910   1.10000E-002    0.00000E+000
   5.9930   6.60000E-003    0.00000E+000
   5.9950   1.01000E-002    0.00000E+000
   5.9960   3.53000E-002    0.00000E+000
   5.9990   9.89000E-002    0.00000E+000
   6.0020   2.88400E-001    0.00000E+000
   6.0050  -7.03000E-001    0.00000E+000
   6.0090  -1.50800E-001    0.00000E+000
   6.0120  -3.14000E-002    0.00000E+000
   6.0140  -2.77000E-002    0.00000E+000
   6.0160  -3.16000E-002    0.00000E+000
   6.0190  -4.29000E-002    0.00000E+000
   6.0210  -3.09500E-001    0.00000E+000
   6.0230   7.05800E-001    0.00000E+000
   6.0260   5.95000E-002    0.00000E+000
   6.0290  -8.35000E-002    0.00000E+000
   6.0320   1.27000E-002    0.00000E+000
   6.0330  -1.07000E-002    0.00000E+000
   6.0350   6.30000E-003    0.00000E+000
   6.0370   1.70000E-002    0.00000E+000
   6.0400   1.02000E-002    0.00000E+000
   6.0420   4.00000E-004    0.00000E+000
   6.0440   1.44000E-002    0.00000E+000
   6.0490   1.02000E-002    0.00000E+000
   6.0520   2.85000E-002    0.00000E+000
   6.0530   1.97000E-002    0.00000E+000
   6.0540   2.51000E-002    0.00000E+000
   6.0580   1.07000E-002    0.00000E+000
   6.0620   1.56000E-002    0.00000E+000
   6.0630   1.21000E-002    0.00000E+000
   6.0650   1.61000E-002    0.00000E+000
   6.0670   1.30000E-002    0.00000E+000
   6.0700   1.52000E-002    0.00000E+000
   6.0720   1.01000E-002    0.00000E+000
   6.0740   9.30000E-003    0.00000E+000
   6.0760   3.30000E-003    0.00000E+000
   6.0770   2.32000E-002    0.00000E+000
   6.0800   2.38000E-002    0.00000E+000
   6.0870   3.10000E-003    0.00000E+000
   6.0900   1.70000E-002    0.00000E+000
   6.0920   2.97000E-002    0.00000E+000
   6.0940   2.83000E-002    0.00000E+000
   6.0960   1.02000E-002    0.00000E+000
   6.0980   1.68000E-002    0.00000E+000
   6.1000   2.23000E-002    0.00000E+000
   6.1030   2.48000E-002    0.00000E+000
   6.1050   2.03000E-002    0.00000E+000
   6.1080   1.64000E-002    0.00000E+000
   6.1100   6.10000E-003    0.00000E+000
   6.1120   2.92000E-002    0.00000E+000
   6.1150   1.66000E-002    0.00000E+000
   6.1170   4.15000E-002    0.00000E+000
   6.1180   2.58000E-002    0.00000E+000
   6.1200   2.91000E-002    0.00000E+000
   6.1260   4.74000E-002    0.00000E+000
   6.1280   1.87000E-002    0.00000E+000
   6.1300   2.02000E-002    0.00000E+000
   6.1330   3.31000E-002    0.00000E+000
   6.1350   3.10000E-002    0.00000E+000
   6.1370   3.71000E-002    0.00000E+000
   6.1410   3.19000E-002    0.00000E+000
   6.1430   3.34000E-002    0.00000E+000
   6.1450   3.17000E-002    0.00000E+000
   6.1470   4.80000E-002    0.00000E+000
   6.1520   3.20000E-002    0.00000E+000
   6.1540   3.38000E-002    0.00000E+000
   6.1550   5.19000E-002    0.00000E+000
   6.1580   5.64000E-002    0.00000E+000
   6.1590   4.86000E-002    0.00000E+000
   6.1620   4.92000E-002    0.00000E+000
   6.1650   4.87000E-002    0.00000E+000
   6.1670   4.09000E-002    0.00000E+000
   6.1680   5.14000E-002    0.00000E+000
   6.1720   5.38000E-002    0.00000E+000
   6.1740   5.94000E-002    0.00000E+000
   6.1760   6.43000E-002    0.00000E+000
   6.1780   6.41000E-002    0.00000E+000
   6.1810   6.95000E-002    0.00000E+000
   6.1840   6.39000E-002    0.00000E+000
   6.1860   6.93000E-002    0.00000E+000
   6.1890   6.65000E-002    0.00000E+000
   6.1910   6.67000E-002    0.00000E+000
   6.1950   8.51000E-002    0.00000E+000
   6.1970   7.48000E-002    0.00000E+000
   6.2000   6.58000E-002    0.00000E+000
   6.2020   8.13000E-002    0.00000E+000
   6.2040   7.61000E-002    0.00000E+000
   6.2060   8.48000E-002    0.00000E+000
   6.2090   8.45000E-002    0.00000E+000
   6.2100   8.62000E-002    0.00000E+000
   6.2130   9.45000E-002    0.00000E+000
   6.2150   8.81000E-002    0.00000E+000
   6.2190   9.54000E-002    0.00000E+000
   6.2200   1.06400E-001    0.00000E+000
   6.2230   8.84000E-002    0.00000E+000
   6.2250   1.05200E-001    0.00000E+000
   6.2290   1.08700E-001    0.00000E+000
   6.2320   1.14600E-001    0.00000E+000
   6.2340   1.14700E-001    0.00000E+000
   6.2350   1.30900E-001    0.00000E+000
   6.2360   1.27800E-001    0.00000E+000
   6.2390   1.22000E-001    0.00000E+000
   6.2410   1.21300E-001    0.00000E+000
   6.2450   1.35000E-001    0.00000E+000
   6.2480   1.28500E-001    0.00000E+000
   6.2490   1.34500E-001    0.00000E+000
   6.2520   1.27800E-001    0.00000E+000
   6.2530   1.34500E-001    0.00000E+000
   6.2560   1.37700E-001    0.00000E+000
   6.2620   1.54300E-001    0.00000E+000
   6.2640   1.56300E-001    0.00000E+000
   6.2670   1.58100E-001    0.00000E+000
   6.2690   1.62800E-001    0.00000E+000
   6.2730   1.68900E-001    0.00000E+000
   6.2750   1.78900E-001    0.00000E+000
   6.2770   1.73600E-001    0.00000E+000
   6.2780   1.89300E-001    0.00000E+000
   6.2800   1.71600E-001    0.00000E+000
   6.2820   1.83600E-001    0.00000E+000
   6.2870   1.83900E-001    0.00000E+000
   6.2920   1.96300E-001    0.00000E+000
   6.2960   2.09000E-001    0.00000E+000
   6.2980   1.99000E-001    0.00000E+000
   6.3000   2.22300E-001    0.00000E+000
   6.3020   2.21900E-001    0.00000E+000
   6.3070   2.34200E-001    0.00000E+000
   6.3090   2.35500E-001    0.00000E+000
   6.3120   2.52600E-001    0.00000E+000
   6.3150   2.30100E-001    0.00000E+000
   6.3190   2.32900E-001    0.00000E+000
   6.3240   2.53300E-001    0.00000E+000
   6.3260   2.64000E-001    0.00000E+000
   6.3290   2.62600E-001    0.00000E+000
   6.3320   2.67700E-001    0.00000E+000
   6.3350   2.77400E-001    0.00000E+000
   6.3370   3.03500E-001    0.00000E+000
   6.3400   2.77400E-001    0.00000E+000
   6.3440   2.76200E-001    0.00000E+000
   6.3450   3.01400E-001    0.00000E+000
   6.3490   3.10600E-001    0.00000E+000
   6.3510   3.20600E-001    0.00000E+000
   6.3580   3.13500E-001    0.00000E+000
   6.3600   3.26000E-001    0.00000E+000
   6.3660   3.25500E-001    0.00000E+000
   6.3670   3.37300E-001    0.00000E+000
   6.3710   3.33000E-001    0.00000E+000
   6.3730   3.49500E-001    0.00000E+000
   6.3760   3.46000E-001    0.00000E+000
   6.3790   3.69300E-001    0.00000E+000
   6.3830   3.59700E-001    0.00000E+000
   6.3870   3.78200E-001    0.00000E+000
   6.3910   3.72800E-001    0.00000E+000
   6.3920   3.99800E-001    0.00000E+000
   6.3990   3.95000E-001    0.00000E+000
   6.4020   3.94900E-001    0.00000E+000
   6.4060   4.00000E-001    0.00000E+000
   6.4080   4.10300E-001    0.00000E+000
   6.4110   4.02900E-001    0.00000E+000
   6.4150   4.37600E-001    0.00000E+000
   6.4170   4.13300E-001    0.00000E+000
   6.4200   4.34500E-001    0.00000E+000
   6.4240   4.51800E-001    0.00000E+000
   6.4250   4.37300E-001    0.00000E+000
   6.4290   4.44400E-001    0.00000E+000
   6.4330   4.55400E-001    0.00000E+000
   6.4340   4.53400E-001    0.00000E+000
   6.4360   4.56300E-001    0.00000E+000
   6.4380   4.53300E-001    0.00000E+000
   6.4400   4.44000E-001    0.00000E+000
   6.4430   4.62600E-001    0.00000E+000
   6.4470   4.61900E-001    0.00000E+000
   6.4490   4.72400E-001    0.00000E+000
   6.4500   4.80700E-001    0.00000E+000
   6.4520   4.94600E-001    0.00000E+000
   6.4550   4.74900E-001    0.00000E+000
   6.4570   4.85600E-001    0.00000E+000
   6.4590   4.99900E-001    0.00000E+000
   6.4610   4.95200E-001    0.00000E+000
   6.4630   5.16900E-001    0.00000E+000
   6.4660   4.94100E-001    0.00000E+000
   6.4700   5.00400E-001    0.00000E+000
   6.4730   5.19000E-001    0.00000E+000
   6.4770   4.99800E-001    0.00000E+000
   6.4790   5.16100E-001    0.00000E+000
   6.4800   5.13500E-001    0.00000E+000
   6.4820   5.16200E-001    0.00000E+000
   6.4840   5.41900E-001    0.00000E+000
   6.4880   5.31400E-001    0.00000E+000
   6.4910   5.38500E-001    0.00000E+000
   6.4930   5.49700E-001    0.00000E+000
   6.4960   5.33400E-001    0.00000E+000
   6.4990   5.40800E-001    0.00000E+000
   6.5000   5.40100E-001    0.00000E+000
   6.5020   5.43000E-001    0.00000E+000
   6.5040   5.60400E-001    0.00000E+000
   6.5070   5.49800E-001    0.00000E+000
   6.5090   5.50900E-001    0.00000E+000
   6.5120   5.52300E-001    0.00000E+000
   6.5150   5.59300E-001    0.00000E+000
   6.5160   5.67800E-001    0.00000E+000
   6.5190   5.74700E-001    0.00000E+000
   6.5210   5.72600E-001    0.00000E+000
   6.5230   5.63900E-001    0.00000E+000
   6.5250   5.77000E-001    0.00000E+000
   6.5300   5.64000E-001    0.00000E+000
   6.5320   5.66700E-001    0.00000E+000
   6.5340   5.94000E-001    0.00000E+000
   6.5350   5.77600E-001    0.00000E+000
   6.5370   5.76500E-001    0.00000E+000
   6.5410   5.75000E-001    0.00000E+000
   6.5440   5.81600E-001    0.00000E+000
   6.5480   5.72300E-001    0.00000E+000
   6.5510   5.79700E-001    0.00000E+000
   6.5540   5.92500E-001    0.00000E+000
   6.5570   5.83600E-001    0.00000E+000
   6.5580   5.91900E-001    0.00000E+000
   6.5620   6.08300E-001    0.00000E+000
   6.5640   5.88800E-001    0.00000E+000
   6.5660   6.03500E-001    0.00000E+000
   6.5670   5.99000E-001    0.00000E+000
   6.5710   5.89000E-001    0.00000E+000
   6.5740   5.99400E-001    0.00000E+000
   6.5760   5.95900E-001    0.00000E+000
   6.5780   6.09800E-001    0.00000E+000
   6.5790   5.90300E-001    0.00000E+000
   6.5830   6.02800E-001    0.00000E+000
   6.5850   6.11800E-001    0.00000E+000
   6.5870   6.30900E-001    0.00000E+000
   6.5900   6.15900E-001    0.00000E+000
   6.5930   5.99200E-001    0.00000E+000
   6.5950   6.09800E-001    0.00000E+000
   6.5970   5.98900E-001    0.00000E+000
   6.5990   6.21700E-001    0.00000E+000
   6.6010   6.06900E-001    0.00000E+000
   6.6050   6.22400E-001    0.00000E+000
   6.6080   6.24100E-001    0.00000E+000
   6.6110   6.21300E-001    0.00000E+000
   6.6130   6.11700E-001    0.00000E+000
   6.6150   6.15600E-001    0.00000E+000
   6.6170   6.27900E-001    0.00000E+000
   6.6200   6.21600E-001    0.00000E+000
   6.6220   6.07600E-001    0.00000E+000
   6.6250   6.23100E-001    0.00000E+000
   6.6270   6.28500E-001    0.00000E+000
   6.6310   6.32700E-001    0.00000E+000
   6.6330   6.15100E-001    0.00000E+000
   6.6370   6.27200E-001    0.00000E+000
   6.6400   6.12100E-001    0.00000E+000
   6.6440   6.37400E-001    0.00000E+000
   6.6480   6.26900E-001    0.00000E+000
   6.6500   6.31300E-001    0.00000E+000
   6.6520   6.34700E-001    0.00000E+000
   6.6560   6.41700E-001    0.00000E+000
   6.6580   6.30000E-001    0.00000E+000
   6.6610   6.41400E-001    0.00000E+000
   6.6640   6.27500E-001    0.00000E+000
   6.6670   6.40400E-001    0.00000E+000
   6.6690   6.19900E-001    0.00000E+000
   6.6710   6.25100E-001    0.00000E+000
   6.6720   6.29200E-001    0.00000E+000
   6.6740   6.40900E-001    0.00000E+000
   6.6770   6.42200E-001    0.00000E+000
   6.6790   6.25200E-001    0.00000E+000
   6.6830   6.44800E-001    0.00000E+000
   6.6840   6.20900E-001    0.00000E+000
   6.6880   6.33800E-001    0.00000E+000
   6.6900   6.55100E-001    0.00000E+000
   6.6920   6.46600E-001    0.00000E+000
   6.6950   6.46200E-001    0.00000E+000
   6.6980   6.28400E-001    0.00000E+000
   6.7000   6.35000E-001    0.00000E+000
   6.7020   6.34900E-001    0.00000E+000
   6.7060   6.41300E-001    0.00000E+000
   6.7080   6.16700E-001    0.00000E+000
   6.7110   6.28600E-001    0.00000E+000
   6.7120   6.42400E-001    0.00000E+000
   6.7150   6.29400E-001    0.00000E+000
   6.7170   6.52900E-001    0.00000E+000
   6.7200   6.33400E-001    0.00000E+000
   6.7240   6.29300E-001    0.00000E+000
   6.7270   6.42000E-001    0.00000E+000
   6.7290   6.25500E-001    0.00000E+000
   6.7310   6.41700E-001    0.00000E+000
   6.7330   6.39100E-001    0.00000E+000
   6.7360   6.34700E-001    0.00000E+000
   6.7380   6.56600E-001    0.00000E+000
   6.7410   6.50500E-001    0.00000E+000
   6.7430   6.37400E-001    0.00000E+000
   6.7470   6.40300E-001    0.00000E+000
   6.7500   6.40500E-001    0.00000E+000
   6.7520   6.42800E-001    0.00000E+000
   6.7540   6.35400E-001    0.00000E+000
   6.7560   6.40300E-001    0.00000E+000
   6.7590   6.24900E-001    0.00000E+000
   6.7630   6.32300E-001    0.00000E+000
   6.7660   6.30500E-001    0.00000E+000
   6.7680   6.43500E-001    0.00000E+000
   6.7700   6.39900E-001    0.00000E+000
   6.7730   6.41500E-001    0.00000E+000
   6.7750   6.45400E-001    0.00000E+000
   6.7790   6.43000E-001    0.00000E+000
   6.7820   6.49700E-001    0.00000E+000
   6.7840   6.47100E-001    0.00000E+000
   6.7870   6.39600E-001    0.00000E+000
   6.7900   6.41000E-001    0.00000E+000
   6.7930   6.57700E-001    0.00000E+000
   6.7960   6.50200E-001    0.00000E+000
   6.7980   6.50300E-001    0.00000E+000
   6.8010   6.54200E-001    0.00000E+000
   6.8030   6.36100E-001    0.00000E+000
   6.8060   6.31600E-001    0.00000E+000
   6.8090   6.32400E-001    0.00000E+000
   6.8110   6.52800E-001    0.00000E+000
   6.8140   6.16700E-001    0.00000E+000
   6.8160   6.17800E-001    0.00000E+000
   6.8180   6.42400E-001    0.00000E+000
   6.8190   6.41700E-001    0.00000E+000
   6.8210   6.43500E-001    0.00000E+000
   6.8260   6.19000E-001    0.00000E+000
   6.8280   6.21900E-001    0.00000E+000
   6.8330   6.56800E-001    0.00000E+000
   6.8380   6.69100E-001    0.00000E+000
   6.8390   6.52400E-001    0.00000E+000
   6.8420   6.53600E-001    0.00000E+000
   6.8450   6.47700E-001    0.00000E+000
   6.8470   6.55400E-001    0.00000E+000
   6.8500   6.53700E-001    0.00000E+000
   6.8520   6.54000E-001    0.00000E+000
   6.8550   6.32300E-001    0.00000E+000
   6.8570   6.55400E-001    0.00000E+000
   6.8610   6.40000E-001    0.00000E+000
   6.8630   6.58800E-001    0.00000E+000
   6.8650   6.45700E-001    0.00000E+000
   6.8670   6.36100E-001    0.00000E+000
   6.8710   6.39700E-001    0.00000E+000
   6.8720   6.57900E-001    0.00000E+000
   6.8760   6.60200E-001    0.00000E+000
   6.8790   6.45300E-001    0.00000E+000
   6.8810   6.44000E-001    0.00000E+000
   6.8840   6.65600E-001    0.00000E+000
   6.8860   6.29300E-001    0.00000E+000
   6.8900   6.43800E-001    0.00000E+000
   6.8920   6.31800E-001    0.00000E+000
   6.8950   6.50300E-001    0.00000E+000
   6.8970   6.47600E-001    0.00000E+000
   6.8990   6.59800E-001    0.00000E+000
   6.9020   6.31900E-001    0.00000E+000
   6.9040   6.54700E-001    0.00000E+000
   6.9070   6.51800E-001    0.00000E+000
   6.9110   6.68400E-001    0.00000E+000
   6.9130   6.80300E-001    0.00000E+000
   6.9170   6.84500E-001    0.00000E+000
   6.9190   6.53400E-001    0.00000E+000
   6.9210   6.38900E-001    0.00000E+000
   6.9250   6.44100E-001    0.00000E+000
   6.9260   6.52500E-001    0.00000E+000
   6.9290   6.66800E-001    0.00000E+000
   6.9330   6.54700E-001    0.00000E+000
   6.9360   6.53200E-001    0.00000E+000
   6.9370   6.44300E-001    0.00000E+000
   6.9400   6.58200E-001    0.00000E+000
   6.9420   6.34200E-001    0.00000E+000
   6.9460   6.58400E-001    0.00000E+000
   6.9490   6.54200E-001    0.00000E+000
   6.9500   6.56700E-001    0.00000E+000
   6.9540   6.50100E-001    0.00000E+000
   6.9560   6.62200E-001    0.00000E+000
   6.9590   6.56400E-001    0.00000E+000
   6.9610   6.58000E-001    0.00000E+000
   6.9630   6.49500E-001    0.00000E+000
   6.9690   6.34300E-001    0.00000E+000
   6.9720   6.47800E-001    0.00000E+000
   6.9760   6.49500E-001    0.00000E+000
   6.9800   6.75500E-001    0.00000E+000
   6.9820   6.61000E-001    0.00000E+000
   6.9860   6.67200E-001    0.00000E+000
   6.9870   6.68000E-001    0.00000E+000
   6.9890   6.30600E-001    0.00000E+000
   6.9930   6.54800E-001    0.00000E+000
   6.9970   6.64900E-001    0.00000E+000
   6.9980   6.59600E-001    0.00000E+000
   7.0010   6.55800E-001    0.00000E+000
   7.0040   6.56200E-001    0.00000E+000
   7.0060   6.64100E-001    0.00000E+000
   7.0100   6.59800E-001    0.00000E+000
   7.0130   6.43800E-001    0.00000E+000
   7.0150   6.71100E-001    0.00000E+000
   7.0170   6.68500E-001    0.00000E+000
   7.0210   6.88900E-001    0.00000E+000
   7.0230   6.81100E-001    0.00000E+000
   7.0260   6.59800E-001    0.00000E+000
   7.0290   6.96000E-001    0.00000E+000
   7.0300   6.95500E-001    0.00000E+000
   7.0340   6.79400E-001    0.00000E+000
   7.0350   7.17100E-001    0.00000E+000
   7.0390   6.94700E-001    0.00000E+000
   7.0420   7.08700E-001    0.00000E+000
   7.0440   7.24500E-001    0.00000E+000
   7.0470   7.16900E-001    0.00000E+000
   7.0490   7.23400E-001    0.00000E+000
   7.0520   7.20200E-001    0.00000E+000
   7.0550   7.31800E-001    0.00000E+000
   7.0570   7.74900E-001    0.00000E+000
   7.0590   7.53100E-001    0.00000E+000
   7.0620   7.93300E-001    0.00000E+000
   7.0650   7.94600E-001    0.00000E+000
   7.0690   8.05000E-001    0.00000E+000
   7.0710   8.43400E-001    0.00000E+000
   7.0740   8.40800E-001    0.00000E+000
   7.0760   8.41000E-001    0.00000E+000
   7.0780   8.76200E-001    0.00000E+000
   7.0810   8.94100E-001    0.00000E+000
   7.0830   9.22000E-001    0.00000E+000
   7.0880   9.37800E-001    0.00000E+000
   7.0910   9.71500E-001    0.00000E+000
   7.0940   1.03820E+000    0.00000E+000
   7.0990   1.09980E+000    0.00000E+000
   7.1020   1.14910E+000    0.00000E+000
   7.1040   1.17200E+000    0.00000E+000
   7.1070   1.25070E+000    0.00000E+000
   7.1100   1.29080E+000    0.00000E+000
   7.1120   1.36520E+000    0.00000E+000
   7.1150   1.42100E+000    0.00000E+000
   7.1170   1.49860E+000    0.00000E+000
   7.1200   1.61610E+000    0.00000E+000
   7.1230   1.93630E+000    0.00000E+000
   7.1260   2.32700E+000    0.00000E+000
   7.1290   2.32740E+000    0.00000E+000
   7.1310   2.68350E+000    0.00000E+000
   7.1330   2.69420E+000    0.00000E+000
   7.1360   2.78550E+000    0.00000E+000
   7.1380   2.98920E+000    0.00000E+000
   7.1400   2.80910E+000    0.00000E+000
   7.1450   2.83890E+000    0.00000E+000
   7.1460   2.83340E+000    0.00000E+000
   7.1490   3.03190E+000    0.00000E+000
   7.1520   2.87290E+000    0.00000E+000
   7.1540   2.58750E+000    0.00000E+000
   7.1580   2.28280E+000    0.00000E+000
   7.1590   2.01100E+000    0.00000E+000
   7.1620   1.74930E+000    0.00000E+000
   7.1650   1.71450E+000    0.00000E+000
   7.1670   1.53470E+000    0.00000E+000
   7.1700   1.56390E+000    0.00000E+000
   7.1720   1.39310E+000    0.00000E+000
   7.1750   1.05950E+000    0.00000E+000
   7.1770   1.72820E+000    0.00000E+000
   7.1800   8.54500E-001    0.00000E+000
   7.1820   1.00000E+000    0.00000E+000
   7.1860   1.00000E+000    0.00000E+000
   7.1910   1.00000E+000    0.00000E+000
   7.1930   1.00000E+000    0.00000E+000
   7.1950   1.00000E+000    0.00000E+000
   7.1990   1.00000E+000    0.00000E+000
   7.2010   1.00000E+000    0.00000E+000
   7.2030   1.00000E+000    0.00000E+000
   7.2060   1.00000E+000    0.00000E+000
   7.2080   1.00000E+000    0.00000E+000
   7.2110   1.00000E+000    0.00000E+000
   7.2150   1.00000E+000    0.00000E+000
   7.2170   1.00000E+000    0.00000E+000
   7.2200   1.00000E+000    0.00000E+000
   7.2210   1.00000E+000    0.00000E+000
   7.2250   1.00000E+000    0.00000E+000
   7.2280   1.00000E+000    0.00000E+000
   7.2300   1.00000E+000    0.00000E+000
   7.2340   1.00000E+000    0.00000E+000
   7.2360   1.00000E+000    0.00000E+000
   7.2390   1.00000E+000    0.00000E+000
   7.2410   1.00000E+000    0.00000E+000
   7.2440   1.00000E+000    0.00000E+000
   7.2480   1.00000E+000    0.00000E+000
   7.2490   1.00000E+000    0.00000E+000
   7.2510   1.00000E+000    0.00000E+000
   7.2540   1.00000E+000    0.00000E+000
   7.2570   1.00000E+000    0.00000E+000
   7.2600   1.00000E+000    0.00000E+000
   7.2630   1.00000E+000    0.00000E+000
   7.2660   1.00000E+000    0.00000E+000
   7.2690   1.00000E+000    0.00000E+000
   7.2710   1.00000E+000    0.00000E+000
   7.2730   1.00000E+000    0.00000E+000
   7.2780   1.00000E+000    0.00000E+000
   7.2800   1.00000E+000    0.00000E+000
   7.2820   1.00000E+000    0.00000E+000
   7.2850   0.00000E+000    0.00000E+000
   7.2870   1.00000E+000    0.00000E+000
   7.2920   1.00000E+000    0.00000E+000
   7.2940   1.00000E+000    0.00000E+000
   7.2960   1.00000E+000    0.00000E+000
   7.3000   1.00000E+000    0.00000E+000
