# Supplementary material for: Rationally seeded computational protein design of ɑ-helical barrels
Source: Nat Chem Biol. 2024 Jun 20;20(8):991–9. doi: 10.1038/s41589-024-01642-0 (PMC11288890; doi:10.1038/s41589-024-01642-0)
Supplement: Supplementary file 5 — PDB files used for making figure panels h–j. [file 41589_2024_1642_MOESM5_ESM.zip › KIA_RP_RSPD_NatChemBiol_data_Figure3/sc-CC-7-LI_panels_c-g/AUC_panel_e/LI_SV_raw/00011.RA1]

HeptLI
R 1 20.0 40000 0007565 5.7550E10 275 1 
   5.7990   1.00000E+000    0.00000E+000
   5.8050   1.00000E+000    0.00000E+000
   5.8070   1.00000E+000    0.00000E+000
   5.8100   1.00000E+000    0.00000E+000
   5.8120   1.00000E+000    0.00000E+000
   5.8130   1.00000E+000    0.00000E+000
   5.8150   1.00000E+000    0.00000E+000
   5.8170   1.00000E+000    0.00000E+000
   5.8190   1.00000E+000    0.00000E+000
   5.8210   1.00000E+000    0.00000E+000
   5.8230   1.00000E+000    0.00000E+000
   5.8240   1.00000E+000    0.00000E+000
   5.8260   1.00000E+000    0.00000E+000
   5.8280   1.00000E+000    0.00000E+000
   5.8300   1.00000E+000    0.00000E+000
   5.8310   1.00000E+000    0.00000E+000
   5.8320   1.00000E+000    0.00000E+000
   5.8330  -1.81970E+000    0.00000E+000
   5.8350  -1.29310E+000    0.00000E+000
   5.8370  -9.79000E-001    0.00000E+000
   5.8380  -6.41100E-001    0.00000E+000
   5.8400  -7.80600E-001    0.00000E+000
   5.8430  -7.49200E-001    0.00000E+000
   5.8440  -7.21500E-001    0.00000E+000
   5.8470  -8.56300E-001    0.00000E+000
   5.8490  -9.28400E-001    0.00000E+000
   5.8510  -1.46910E+000    0.00000E+000
   5.8520  -1.66000E+000    0.00000E+000
   5.8540  -1.66860E+000    0.00000E+000
   5.8560  -1.70220E+000    0.00000E+000
   5.8580  -1.66020E+000    0.00000E+000
   5.8620  -1.56000E+000    0.00000E+000
   5.8630  -1.14930E+000    0.00000E+000
   5.8640  -1.18800E+000    0.00000E+000
   5.8680  -1.19320E+000    0.00000E+000
   5.8700  -6.85000E-001    0.00000E+000
   5.8720  -3.90800E-001    0.00000E+000
   5.8740  -4.07300E-001    0.00000E+000
   5.8750  -3.54000E-001    0.00000E+000
   5.8760  -2.60300E-001    0.00000E+000
   5.8770  -2.25400E-001    0.00000E+000
   5.8800  -9.48000E-002    0.00000E+000
   5.8810  -7.59000E-002    0.00000E+000
   5.8830  -5.04000E-002    0.00000E+000
   5.8850  -2.62000E-002    0.00000E+000
   5.8880  -3.23000E-002    0.00000E+000
   5.8890  -1.44000E-002    0.00000E+000
   5.8920  -2.27000E-002    0.00000E+000
   5.8930  -7.40000E-003    0.00000E+000
   5.8960  -8.60000E-003    0.00000E+000
   5.8970  -1.15000E-002    0.00000E+000
   5.8980  -9.70000E-003    0.00000E+000
   5.9000  -3.80000E-003    0.00000E+000
   5.9020  -7.40000E-003    0.00000E+000
   5.9030   4.40000E-003    0.00000E+000
   5.9060  -2.02000E-002    0.00000E+000
   5.9070  -6.70000E-003    0.00000E+000
   5.9100   6.20000E-003    0.00000E+000
   5.9110  -7.80000E-003    0.00000E+000
   5.9130   6.00000E-003    0.00000E+000
   5.9150  -1.80000E-003    0.00000E+000
   5.9160  -8.00000E-004    0.00000E+000
   5.9170  -2.40000E-003    0.00000E+000
   5.9190  -3.00000E-004    0.00000E+000
   5.9200  -7.10000E-003    0.00000E+000
   5.9220   1.11000E-002    0.00000E+000
   5.9230   4.20000E-003    0.00000E+000
   5.9240  -1.91000E-002    0.00000E+000
   5.9260  -2.20000E-003    0.00000E+000
   5.9280   4.80000E-003    0.00000E+000
   5.9290   3.06000E-002    0.00000E+000
   5.9310  -1.78000E-002    0.00000E+000
   5.9320  -2.20000E-003    0.00000E+000
   5.9340   7.80000E-003    0.00000E+000
   5.9370  -1.30000E-002    0.00000E+000
   5.9400  -4.60000E-003    0.00000E+000
   5.9410   3.50000E-003    0.00000E+000
   5.9440   1.02000E-002    0.00000E+000
   5.9460   1.50000E-002    0.00000E+000
   5.9470   4.70000E-003    0.00000E+000
   5.9500   1.39000E-002    0.00000E+000
   5.9520   3.98000E-002    0.00000E+000
   5.9530   1.96000E-002    0.00000E+000
   5.9560   5.90000E-003    0.00000E+000
   5.9570   5.00000E-004    0.00000E+000
   5.9590  -3.70000E-003    0.00000E+000
   5.9610  -1.04000E-002    0.00000E+000
   5.9640   2.80000E-003    0.00000E+000
   5.9660   1.12000E-002    0.00000E+000
   5.9680  -4.00000E-003    0.00000E+000
   5.9690  -7.60000E-003    0.00000E+000
   5.9720   1.90000E-003    0.00000E+000
   5.9750  -1.00000E-002    0.00000E+000
   5.9770  -1.84000E-002    0.00000E+000
   5.9790  -9.20000E-003    0.00000E+000
   5.9800  -2.90000E-003    0.00000E+000
   5.9820   8.90000E-003    0.00000E+000
   5.9840  -4.20000E-003    0.00000E+000
   5.9880   1.30000E-002    0.00000E+000
   5.9890   6.00000E-004    0.00000E+000
   5.9920   1.40000E-003    0.00000E+000
   5.9930   1.57000E-002    0.00000E+000
   5.9950   1.44000E-002    0.00000E+000
   5.9990   4.41000E-002    0.00000E+000
   6.0010   9.21000E-002    0.00000E+000
   6.0050  -2.44000E-002    0.00000E+000
   6.0060  -7.08300E-001    0.00000E+000
   6.0080  -5.04800E-001    0.00000E+000
   6.0090  -2.65200E-001    0.00000E+000
   6.0110   5.97000E-002    0.00000E+000
   6.0120  -5.16000E-002    0.00000E+000
   6.0150  -6.90000E-003    0.00000E+000
   6.0180  -4.46000E-002    0.00000E+000
   6.0190  -9.46000E-002    0.00000E+000
   6.0210  -2.93400E-001    0.00000E+000
   6.0230   6.78700E-001    0.00000E+000
   6.0280   7.40000E-003    0.00000E+000
   6.0320   9.00000E-002    0.00000E+000
   6.0340   7.26000E-002    0.00000E+000
   6.0370   8.05000E-002    0.00000E+000
   6.0380   1.03100E-001    0.00000E+000
   6.0410   1.01000E-001    0.00000E+000
   6.0440   1.12700E-001    0.00000E+000
   6.0490   1.17800E-001    0.00000E+000
   6.0510   1.27200E-001    0.00000E+000
   6.0530   1.46200E-001    0.00000E+000
   6.0540   1.42100E-001    0.00000E+000
   6.0560   1.44100E-001    0.00000E+000
   6.0580   1.44600E-001    0.00000E+000
   6.0600   1.64900E-001    0.00000E+000
   6.0640   1.80900E-001    0.00000E+000
   6.0650   1.74900E-001    0.00000E+000
   6.0710   1.84100E-001    0.00000E+000
   6.0730   1.85900E-001    0.00000E+000
   6.0750   2.09200E-001    0.00000E+000
   6.0760   2.02800E-001    0.00000E+000
   6.0800   1.96600E-001    0.00000E+000
   6.0810   2.34100E-001    0.00000E+000
   6.0830   2.32900E-001    0.00000E+000
   6.0860   2.36100E-001    0.00000E+000
   6.0890   2.41000E-001    0.00000E+000
   6.0910   2.83900E-001    0.00000E+000
   6.0940   2.94800E-001    0.00000E+000
   6.0950   2.86900E-001    0.00000E+000
   6.0960   2.83600E-001    0.00000E+000
   6.0990   2.95800E-001    0.00000E+000
   6.1010   3.15400E-001    0.00000E+000
   6.1030   2.97700E-001    0.00000E+000
   6.1060   3.27800E-001    0.00000E+000
   6.1080   3.35300E-001    0.00000E+000
   6.1100   3.41400E-001    0.00000E+000
   6.1120   3.71300E-001    0.00000E+000
   6.1150   3.49300E-001    0.00000E+000
   6.1160   3.68900E-001    0.00000E+000
   6.1200   3.85500E-001    0.00000E+000
   6.1220   4.06800E-001    0.00000E+000
   6.1250   4.10000E-001    0.00000E+000
   6.1270   4.18900E-001    0.00000E+000
   6.1290   4.20000E-001    0.00000E+000
   6.1310   4.35300E-001    0.00000E+000
   6.1340   4.40000E-001    0.00000E+000
   6.1380   4.54400E-001    0.00000E+000
   6.1410   4.62500E-001    0.00000E+000
   6.1430   4.64600E-001    0.00000E+000
   6.1470   4.88900E-001    0.00000E+000
   6.1520   4.93900E-001    0.00000E+000
   6.1540   5.22500E-001    0.00000E+000
   6.1570   5.27900E-001    0.00000E+000
   6.1610   5.25300E-001    0.00000E+000
   6.1630   5.37600E-001    0.00000E+000
   6.1650   5.44600E-001    0.00000E+000
   6.1680   5.36000E-001    0.00000E+000
   6.1700   5.81500E-001    0.00000E+000
   6.1730   5.78500E-001    0.00000E+000
   6.1770   5.76900E-001    0.00000E+000
   6.1790   5.88500E-001    0.00000E+000
   6.1810   5.80200E-001    0.00000E+000
   6.1840   5.98700E-001    0.00000E+000
   6.1860   5.94200E-001    0.00000E+000
   6.1900   5.96000E-001    0.00000E+000
   6.1910   6.11300E-001    0.00000E+000
   6.1960   6.03400E-001    0.00000E+000
   6.2000   6.01500E-001    0.00000E+000
   6.2010   6.17100E-001    0.00000E+000
   6.2040   6.26300E-001    0.00000E+000
   6.2060   6.42000E-001    0.00000E+000
   6.2080   6.30400E-001    0.00000E+000
   6.2090   6.43700E-001    0.00000E+000
   6.2140   6.33900E-001    0.00000E+000
   6.2160   6.50900E-001    0.00000E+000
   6.2190   6.48900E-001    0.00000E+000
   6.2220   6.65100E-001    0.00000E+000
   6.2240   6.55100E-001    0.00000E+000
   6.2270   6.42800E-001    0.00000E+000
   6.2290   6.53700E-001    0.00000E+000
   6.2330   6.71300E-001    0.00000E+000
   6.2350   6.70400E-001    0.00000E+000
   6.2380   6.40800E-001    0.00000E+000
   6.2390   6.66400E-001    0.00000E+000
   6.2430   6.73300E-001    0.00000E+000
   6.2450   6.70000E-001    0.00000E+000
   6.2480   6.56900E-001    0.00000E+000
   6.2500   6.70700E-001    0.00000E+000
   6.2520   6.72700E-001    0.00000E+000
   6.2550   6.79800E-001    0.00000E+000
   6.2590   6.66400E-001    0.00000E+000
   6.2610   6.72500E-001    0.00000E+000
   6.2640   6.79900E-001    0.00000E+000
   6.2670   6.87300E-001    0.00000E+000
   6.2690   6.74500E-001    0.00000E+000
   6.2730   6.74800E-001    0.00000E+000
   6.2750   6.80700E-001    0.00000E+000
   6.2780   6.86400E-001    0.00000E+000
   6.2800   6.91300E-001    0.00000E+000
   6.2830   6.81400E-001    0.00000E+000
   6.2840   6.96800E-001    0.00000E+000
   6.2870   6.89900E-001    0.00000E+000
   6.2890   6.80200E-001    0.00000E+000
   6.2910   6.75800E-001    0.00000E+000
   6.2940   6.97400E-001    0.00000E+000
   6.2960   6.93300E-001    0.00000E+000
   6.3000   6.81200E-001    0.00000E+000
   6.3020   6.90900E-001    0.00000E+000
   6.3040   6.82200E-001    0.00000E+000
   6.3080   6.97100E-001    0.00000E+000
   6.3100   6.96400E-001    0.00000E+000
   6.3120   6.87800E-001    0.00000E+000
   6.3140   6.76400E-001    0.00000E+000
   6.3160   6.77600E-001    0.00000E+000
   6.3200   6.83100E-001    0.00000E+000
   6.3240   6.90900E-001    0.00000E+000
   6.3260   6.90400E-001    0.00000E+000
   6.3290   6.79500E-001    0.00000E+000
   6.3310   6.70100E-001    0.00000E+000
   6.3350   6.76200E-001    0.00000E+000
   6.3360   6.79900E-001    0.00000E+000
   6.3390   7.11000E-001    0.00000E+000
   6.3410   7.06300E-001    0.00000E+000
   6.3430   6.77400E-001    0.00000E+000
   6.3480   6.76100E-001    0.00000E+000
   6.3490   6.77700E-001    0.00000E+000
   6.3500   6.85300E-001    0.00000E+000
   6.3580   6.90000E-001    0.00000E+000
   6.3600   6.85200E-001    0.00000E+000
   6.3620   7.01900E-001    0.00000E+000
   6.3630   6.91200E-001    0.00000E+000
   6.3680   6.98100E-001    0.00000E+000
   6.3740   7.06700E-001    0.00000E+000
   6.3780   7.06300E-001    0.00000E+000
   6.3800   7.07800E-001    0.00000E+000
   6.3860   6.92000E-001    0.00000E+000
   6.3890   6.96000E-001    0.00000E+000
   6.3920   6.96900E-001    0.00000E+000
   6.3950   6.87100E-001    0.00000E+000
   6.3970   6.83700E-001    0.00000E+000
   6.3990   7.00000E-001    0.00000E+000
   6.4010   6.86700E-001    0.00000E+000
   6.4020   6.89900E-001    0.00000E+000
   6.4070   6.83800E-001    0.00000E+000
   6.4080   6.71700E-001    0.00000E+000
   6.4110   6.87700E-001    0.00000E+000
   6.4130   6.89600E-001    0.00000E+000
   6.4170   6.99300E-001    0.00000E+000
   6.4190   6.75200E-001    0.00000E+000
   6.4230   6.97100E-001    0.00000E+000
   6.4260   7.14400E-001    0.00000E+000
   6.4290   6.86100E-001    0.00000E+000
   6.4310   6.86800E-001    0.00000E+000
   6.4340   6.82800E-001    0.00000E+000
   6.4360   6.83100E-001    0.00000E+000
   6.4400   6.81700E-001    0.00000E+000
   6.4410   6.99100E-001    0.00000E+000
   6.4460   6.93900E-001    0.00000E+000
   6.4490   6.87300E-001    0.00000E+000
   6.4500   7.05600E-001    0.00000E+000
   6.4530   6.88500E-001    0.00000E+000
   6.4540   7.06500E-001    0.00000E+000
   6.4570   6.79000E-001    0.00000E+000
   6.4590   7.01000E-001    0.00000E+000
   6.4630   7.05700E-001    0.00000E+000
   6.4650   6.89900E-001    0.00000E+000
   6.4670   6.90200E-001    0.00000E+000
   6.4700   6.83700E-001    0.00000E+000
   6.4730   6.98200E-001    0.00000E+000
   6.4750   6.84600E-001    0.00000E+000
   6.4770   6.76600E-001    0.00000E+000
   6.4790   6.93200E-001    0.00000E+000
   6.4810   6.87600E-001    0.00000E+000
   6.4840   6.99100E-001    0.00000E+000
   6.4860   6.88900E-001    0.00000E+000
   6.4880   6.92900E-001    0.00000E+000
   6.4890   6.90900E-001    0.00000E+000
   6.4930   6.92500E-001    0.00000E+000
   6.4940   7.08300E-001    0.00000E+000
   6.4980   6.95800E-001    0.00000E+000
   6.5020   6.95700E-001    0.00000E+000
   6.5040   6.94000E-001    0.00000E+000
   6.5070   7.00000E-001    0.00000E+000
   6.5090   6.85300E-001    0.00000E+000
   6.5110   6.97700E-001    0.00000E+000
   6.5120   6.99200E-001    0.00000E+000
   6.5160   6.94200E-001    0.00000E+000
   6.5180   6.90900E-001    0.00000E+000
   6.5200   6.87000E-001    0.00000E+000
   6.5230   6.82700E-001    0.00000E+000
   6.5250   6.94600E-001    0.00000E+000
   6.5260   7.03000E-001    0.00000E+000
   6.5300   6.68200E-001    0.00000E+000
   6.5310   6.98600E-001    0.00000E+000
   6.5330   7.00500E-001    0.00000E+000
   6.5370   7.00600E-001    0.00000E+000
   6.5410   6.93200E-001    0.00000E+000
   6.5440   6.84700E-001    0.00000E+000
   6.5480   6.93800E-001    0.00000E+000
   6.5500   6.78900E-001    0.00000E+000
   6.5510   6.83200E-001    0.00000E+000
   6.5540   7.07600E-001    0.00000E+000
   6.5570   7.06800E-001    0.00000E+000
   6.5590   6.77100E-001    0.00000E+000
   6.5600   6.99700E-001    0.00000E+000
   6.5640   6.80100E-001    0.00000E+000
   6.5670   6.91100E-001    0.00000E+000
   6.5690   7.06700E-001    0.00000E+000
   6.5720   6.92000E-001    0.00000E+000
   6.5740   6.93900E-001    0.00000E+000
   6.5780   6.95800E-001    0.00000E+000
   6.5790   6.91400E-001    0.00000E+000
   6.5820   6.85200E-001    0.00000E+000
   6.5830   6.79800E-001    0.00000E+000
   6.5870   6.95800E-001    0.00000E+000
   6.5890   6.97200E-001    0.00000E+000
   6.5900   6.87200E-001    0.00000E+000
   6.5930   6.84100E-001    0.00000E+000
   6.5960   6.83000E-001    0.00000E+000
   6.5990   6.86100E-001    0.00000E+000
   6.6010   6.91200E-001    0.00000E+000
   6.6040   7.01900E-001    0.00000E+000
   6.6060   6.89800E-001    0.00000E+000
   6.6100   6.87800E-001    0.00000E+000
   6.6120   6.91000E-001    0.00000E+000
   6.6140   6.99800E-001    0.00000E+000
   6.6160   6.87700E-001    0.00000E+000
   6.6170   6.96000E-001    0.00000E+000
   6.6210   6.91100E-001    0.00000E+000
   6.6220   6.90800E-001    0.00000E+000
   6.6260   6.90800E-001    0.00000E+000
   6.6290   7.01000E-001    0.00000E+000
   6.6310   6.91700E-001    0.00000E+000
   6.6330   6.83100E-001    0.00000E+000
   6.6350   6.83900E-001    0.00000E+000
   6.6390   6.87900E-001    0.00000E+000
   6.6420   6.86600E-001    0.00000E+000
   6.6450   6.87800E-001    0.00000E+000
   6.6470   6.92200E-001    0.00000E+000
   6.6500   6.87200E-001    0.00000E+000
   6.6520   6.76900E-001    0.00000E+000
   6.6540   6.93500E-001    0.00000E+000
   6.6590   6.87600E-001    0.00000E+000
   6.6610   7.02800E-001    0.00000E+000
   6.6640   6.92100E-001    0.00000E+000
   6.6650   7.00100E-001    0.00000E+000
   6.6680   6.88500E-001    0.00000E+000
   6.6700   7.09500E-001    0.00000E+000
   6.6720   6.85600E-001    0.00000E+000
   6.6740   6.90900E-001    0.00000E+000
   6.6760   6.94100E-001    0.00000E+000
   6.6800   6.68900E-001    0.00000E+000
   6.6820   6.97000E-001    0.00000E+000
   6.6860   6.79800E-001    0.00000E+000
   6.6890   6.91900E-001    0.00000E+000
   6.6900   6.92900E-001    0.00000E+000
   6.6930   6.98000E-001    0.00000E+000
   6.6950   6.97000E-001    0.00000E+000
   6.6980   6.92700E-001    0.00000E+000
   6.7010   7.07600E-001    0.00000E+000
   6.7040   6.91900E-001    0.00000E+000
   6.7070   6.82300E-001    0.00000E+000
   6.7090   6.79300E-001    0.00000E+000
   6.7120   6.92800E-001    0.00000E+000
   6.7130   6.95600E-001    0.00000E+000
   6.7160   6.99000E-001    0.00000E+000
   6.7180   6.94400E-001    0.00000E+000
   6.7220   6.91100E-001    0.00000E+000
   6.7250   6.81200E-001    0.00000E+000
   6.7270   7.07000E-001    0.00000E+000
   6.7300   6.92200E-001    0.00000E+000
   6.7310   6.98000E-001    0.00000E+000
   6.7350   6.84800E-001    0.00000E+000
   6.7380   6.76300E-001    0.00000E+000
   6.7390   7.08300E-001    0.00000E+000
   6.7440   6.96400E-001    0.00000E+000
   6.7460   7.02300E-001    0.00000E+000
   6.7490   7.01800E-001    0.00000E+000
   6.7500   6.89400E-001    0.00000E+000
   6.7540   6.97200E-001    0.00000E+000
   6.7560   6.90000E-001    0.00000E+000
   6.7570   6.76100E-001    0.00000E+000
   6.7610   6.72400E-001    0.00000E+000
   6.7620   6.99100E-001    0.00000E+000
   6.7660   6.98500E-001    0.00000E+000
   6.7690   6.76100E-001    0.00000E+000
   6.7710   6.84800E-001    0.00000E+000
   6.7730   6.74900E-001    0.00000E+000
   6.7770   6.88800E-001    0.00000E+000
   6.7780   6.84900E-001    0.00000E+000
   6.7810   6.89600E-001    0.00000E+000
   6.7840   7.01200E-001    0.00000E+000
   6.7870   6.97000E-001    0.00000E+000
   6.7890   6.94000E-001    0.00000E+000
   6.7940   7.19100E-001    0.00000E+000
   6.7960   6.98400E-001    0.00000E+000
   6.7980   6.80800E-001    0.00000E+000
   6.8010   6.90700E-001    0.00000E+000
   6.8030   6.97500E-001    0.00000E+000
   6.8060   6.96800E-001    0.00000E+000
   6.8080   6.95000E-001    0.00000E+000
   6.8110   7.05800E-001    0.00000E+000
   6.8130   6.83400E-001    0.00000E+000
   6.8170   6.97800E-001    0.00000E+000
   6.8180   6.63600E-001    0.00000E+000
   6.8200   6.97900E-001    0.00000E+000
   6.8220   7.09700E-001    0.00000E+000
   6.8260   6.77300E-001    0.00000E+000
   6.8290   6.90100E-001    0.00000E+000
   6.8310   6.98800E-001    0.00000E+000
   6.8340   6.87000E-001    0.00000E+000
   6.8390   7.26000E-001    0.00000E+000
   6.8400   7.15400E-001    0.00000E+000
   6.8420   6.92800E-001    0.00000E+000
   6.8450   6.98900E-001    0.00000E+000
   6.8480   7.00200E-001    0.00000E+000
   6.8510   7.00400E-001    0.00000E+000
   6.8530   7.00800E-001    0.00000E+000
   6.8560   6.97100E-001    0.00000E+000
   6.8570   6.98200E-001    0.00000E+000
   6.8610   6.67900E-001    0.00000E+000
   6.8620   6.97300E-001    0.00000E+000
   6.8650   7.15800E-001    0.00000E+000
   6.8670   6.85000E-001    0.00000E+000
   6.8690   6.80900E-001    0.00000E+000
   6.8720   6.96800E-001    0.00000E+000
   6.8740   6.83500E-001    0.00000E+000
   6.8800   6.89000E-001    0.00000E+000
   6.8810   7.15400E-001    0.00000E+000
   6.8840   6.93400E-001    0.00000E+000
   6.8870   6.97700E-001    0.00000E+000
   6.8880   6.88600E-001    0.00000E+000
   6.8930   6.79300E-001    0.00000E+000
   6.8950   6.96400E-001    0.00000E+000
   6.8990   7.07400E-001    0.00000E+000
   6.9010   6.82600E-001    0.00000E+000
   6.9040   7.04000E-001    0.00000E+000
   6.9080   6.92300E-001    0.00000E+000
   6.9100   6.95400E-001    0.00000E+000
   6.9130   7.43800E-001    0.00000E+000
   6.9150   7.19500E-001    0.00000E+000
   6.9190   7.28800E-001    0.00000E+000
   6.9220   7.04700E-001    0.00000E+000
   6.9250   6.87300E-001    0.00000E+000
   6.9270   6.98600E-001    0.00000E+000
   6.9300   6.85600E-001    0.00000E+000
   6.9330   6.93900E-001    0.00000E+000
   6.9350   7.17000E-001    0.00000E+000
   6.9360   6.98000E-001    0.00000E+000
   6.9400   6.99100E-001    0.00000E+000
   6.9410   6.78800E-001    0.00000E+000
   6.9460   6.98100E-001    0.00000E+000
   6.9470   7.09200E-001    0.00000E+000
   6.9490   6.76900E-001    0.00000E+000
   6.9560   6.80900E-001    0.00000E+000
   6.9580   6.87000E-001    0.00000E+000
   6.9600   6.81200E-001    0.00000E+000
   6.9640   6.98400E-001    0.00000E+000
   6.9650   6.65200E-001    0.00000E+000
   6.9690   6.96000E-001    0.00000E+000
   6.9700   7.02600E-001    0.00000E+000
   6.9740   7.00200E-001    0.00000E+000
   6.9750   6.91100E-001    0.00000E+000
   6.9810   7.20400E-001    0.00000E+000
   6.9830   6.66000E-001    0.00000E+000
   6.9840   6.96600E-001    0.00000E+000
   6.9890   7.18600E-001    0.00000E+000
   6.9910   6.79700E-001    0.00000E+000
   6.9940   6.91800E-001    0.00000E+000
   6.9970   7.16300E-001    0.00000E+000
   6.9980   7.07600E-001    0.00000E+000
   7.0020   6.98300E-001    0.00000E+000
   7.0050   6.95000E-001    0.00000E+000
   7.0080   7.15300E-001    0.00000E+000
   7.0120   6.94800E-001    0.00000E+000
   7.0140   6.88800E-001    0.00000E+000
   7.0160   7.05900E-001    0.00000E+000
   7.0200   7.02500E-001    0.00000E+000
   7.0210   7.20600E-001    0.00000E+000
   7.0250   7.07200E-001    0.00000E+000
   7.0260   7.20800E-001    0.00000E+000
   7.0290   6.99700E-001    0.00000E+000
   7.0330   6.85400E-001    0.00000E+000
   7.0340   7.25200E-001    0.00000E+000
   7.0370   7.05200E-001    0.00000E+000
   7.0410   7.24200E-001    0.00000E+000
   7.0430   7.06700E-001    0.00000E+000
   7.0460   7.28100E-001    0.00000E+000
   7.0490   7.11300E-001    0.00000E+000
   7.0510   7.02600E-001    0.00000E+000
   7.0530   7.22600E-001    0.00000E+000
   7.0550   7.33000E-001    0.00000E+000
   7.0600   7.38300E-001    0.00000E+000
   7.0620   7.18200E-001    0.00000E+000
   7.0640   7.21100E-001    0.00000E+000
   7.0680   7.58200E-001    0.00000E+000
   7.0690   7.43400E-001    0.00000E+000
   7.0720   7.48700E-001    0.00000E+000
   7.0750   7.44100E-001    0.00000E+000
   7.0780   7.65800E-001    0.00000E+000
   7.0820   7.53400E-001    0.00000E+000
   7.0830   7.70600E-001    0.00000E+000
   7.0850   7.91600E-001    0.00000E+000
   7.0880   8.04800E-001    0.00000E+000
   7.0910   8.24700E-001    0.00000E+000
   7.0950   8.52200E-001    0.00000E+000
   7.0970   8.41700E-001    0.00000E+000
   7.1000   8.60900E-001    0.00000E+000
   7.1030   8.85700E-001    0.00000E+000
   7.1060   9.27500E-001    0.00000E+000
   7.1080   9.30700E-001    0.00000E+000
   7.1100   9.76000E-001    0.00000E+000
   7.1140   9.86900E-001    0.00000E+000
   7.1160   9.96800E-001    0.00000E+000
   7.1190   1.05000E+000    0.00000E+000
   7.1220   1.07550E+000    0.00000E+000
   7.1240   1.12990E+000    0.00000E+000
   7.1270   1.16080E+000    0.00000E+000
   7.1300   1.17540E+000    0.00000E+000
   7.1320   1.28430E+000    0.00000E+000
   7.1340   1.31000E+000    0.00000E+000
   7.1380   1.41800E+000    0.00000E+000
   7.1410   1.55220E+000    0.00000E+000
   7.1450   1.63150E+000    0.00000E+000
   7.1470   2.02960E+000    0.00000E+000
   7.1500   2.36850E+000    0.00000E+000
   7.1520   2.01890E+000    0.00000E+000
   7.1560   1.74950E+000    0.00000E+000
   7.1580   1.40240E+000    0.00000E+000
   7.1610   1.41230E+000    0.00000E+000
   7.1630   1.23490E+000    0.00000E+000
   7.1660   1.15440E+000    0.00000E+000
   7.1690   1.34240E+000    0.00000E+000
   7.1700   1.19410E+000    0.00000E+000
   7.1740   1.25470E+000    0.00000E+000
   7.1770   1.05540E+000    0.00000E+000
   7.1790   5.78400E-001    0.00000E+000
   7.1810   1.00000E+000    0.00000E+000
   7.1840   1.00000E+000    0.00000E+000
   7.1860   1.00000E+000    0.00000E+000
   7.1900   1.00000E+000    0.00000E+000
   7.1930   1.00000E+000    0.00000E+000
   7.1950   1.00000E+000    0.00000E+000
   7.1980   1.00000E+000    0.00000E+000
   7.2010   1.00000E+000    0.00000E+000
   7.2030   1.00000E+000    0.00000E+000
   7.2040   1.00000E+000    0.00000E+000
   7.2080   1.00000E+000    0.00000E+000
   7.2110   1.00000E+000    0.00000E+000
   7.2150   1.00000E+000    0.00000E+000
   7.2170   1.00000E+000    0.00000E+000
   7.2200   1.00000E+000    0.00000E+000
   7.2220   1.00000E+000    0.00000E+000
   7.2250   1.00000E+000    0.00000E+000
   7.2270   1.00000E+000    0.00000E+000
   7.2300   1.00000E+000    0.00000E+000
   7.2320   1.00000E+000    0.00000E+000
   7.2360   1.00000E+000    0.00000E+000
   7.2380   1.00000E+000    0.00000E+000
   7.2400   1.00000E+000    0.00000E+000
   7.2440   1.00000E+000    0.00000E+000
   7.2470   1.00000E+000    0.00000E+000
   7.2500   1.00000E+000    0.00000E+000
   7.2530   1.00000E+000    0.00000E+000
   7.2550   1.00000E+000    0.00000E+000
   7.2570   1.00000E+000    0.00000E+000
   7.2600   1.00000E+000    0.00000E+000
   7.2640   1.00000E+000    0.00000E+000
   7.2660   1.00000E+000    0.00000E+000
   7.2700   1.00000E+000    0.00000E+000
   7.2730   1.00000E+000    0.00000E+000
   7.2760   1.00000E+000    0.00000E+000
   7.2780   1.00000E+000    0.00000E+000
   7.2810   1.00000E+000    0.00000E+000
   7.2850   1.00000E+000    0.00000E+000
   7.2870   1.00000E+000    0.00000E+000
   7.2910   1.00000E+000    0.00000E+000
   7.2950   1.00000E+000    0.00000E+000
   7.2960   1.00000E+000    0.00000E+000
   7.2990   1.00000E+000    0.00000E+000
   7.3020   1.00000E+000    0.00000E+000
