# Supplementary material for: Rationally seeded computational protein design of ɑ-helical barrels
Source: Nat Chem Biol. 2024 Jun 20;20(8):991–9. doi: 10.1038/s41589-024-01642-0 (PMC11288890; doi:10.1038/s41589-024-01642-0)
Supplement: Supplementary file 5 — PDB files used for making figure panels h–j. [file 41589_2024_1642_MOESM5_ESM.zip › KIA_RP_RSPD_NatChemBiol_data_Figure3/sc-CC-7-LI_panels_c-g/AUC_panel_e/LI_SV_raw/00005.RA1]

HeptLI
R 1 20.0 40000 0005765 2.6000E10 275 1 
   5.8010   1.00000E+000    0.00000E+000
   5.8030   1.00000E+000    0.00000E+000
   5.8040   1.00000E+000    0.00000E+000
   5.8050   1.00000E+000    0.00000E+000
   5.8060   1.00000E+000    0.00000E+000
   5.8080   1.00000E+000    0.00000E+000
   5.8100   1.00000E+000    0.00000E+000
   5.8120   1.00000E+000    0.00000E+000
   5.8130   1.00000E+000    0.00000E+000
   5.8150   1.00000E+000    0.00000E+000
   5.8160   1.00000E+000    0.00000E+000
   5.8170   1.00000E+000    0.00000E+000
   5.8180   1.00000E+000    0.00000E+000
   5.8190   1.00000E+000    0.00000E+000
   5.8210   1.00000E+000    0.00000E+000
   5.8230   1.00000E+000    0.00000E+000
   5.8240   1.00000E+000    0.00000E+000
   5.8260   1.00000E+000    0.00000E+000
   5.8280   1.00000E+000    0.00000E+000
   5.8310   1.00000E+000    0.00000E+000
   5.8330  -1.81060E+000    0.00000E+000
   5.8340  -3.27650E+000    0.00000E+000
   5.8360  -1.06460E+000    0.00000E+000
   5.8370  -7.58600E-001    0.00000E+000
   5.8380  -7.15300E-001    0.00000E+000
   5.8400  -6.99000E-001    0.00000E+000
   5.8420  -7.24900E-001    0.00000E+000
   5.8440  -6.73900E-001    0.00000E+000
   5.8460  -1.04450E+000    0.00000E+000
   5.8490  -1.18590E+000    0.00000E+000
   5.8540  -1.67480E+000    0.00000E+000
   5.8550  -1.69980E+000    0.00000E+000
   5.8560  -1.68800E+000    0.00000E+000
   5.8580  -1.61230E+000    0.00000E+000
   5.8600  -1.61960E+000    0.00000E+000
   5.8620  -1.56230E+000    0.00000E+000
   5.8640  -1.36390E+000    0.00000E+000
   5.8660  -9.81500E-001    0.00000E+000
   5.8670  -8.28400E-001    0.00000E+000
   5.8690  -7.31100E-001    0.00000E+000
   5.8700  -6.62200E-001    0.00000E+000
   5.8720  -4.22100E-001    0.00000E+000
   5.8750  -3.19600E-001    0.00000E+000
   5.8760  -3.05400E-001    0.00000E+000
   5.8790  -1.25700E-001    0.00000E+000
   5.8810  -6.51000E-002    0.00000E+000
   5.8820  -3.63000E-002    0.00000E+000
   5.8850  -3.82000E-002    0.00000E+000
   5.8860  -1.80000E-002    0.00000E+000
   5.8870  -2.53000E-002    0.00000E+000
   5.8890  -4.70000E-003    0.00000E+000
   5.8910  -1.66000E-002    0.00000E+000
   5.8930  -1.16000E-002    0.00000E+000
   5.8940  -8.80000E-003    0.00000E+000
   5.8980  -1.60000E-002    0.00000E+000
   5.9010  -7.70000E-003    0.00000E+000
   5.9020  -1.08000E-002    0.00000E+000
   5.9030  -4.00000E-004    0.00000E+000
   5.9050  -2.74000E-002    0.00000E+000
   5.9060  -1.13000E-002    0.00000E+000
   5.9080  -1.64000E-002    0.00000E+000
   5.9090  -5.90000E-003    0.00000E+000
   5.9120  -2.00000E-004    0.00000E+000
   5.9150   0.00000E+000    0.00000E+000
   5.9170  -1.70000E-003    0.00000E+000
   5.9190  -1.43000E-002    0.00000E+000
   5.9210  -4.10000E-003    0.00000E+000
   5.9230   5.90000E-003    0.00000E+000
   5.9250  -8.90000E-003    0.00000E+000
   5.9270  -1.10000E-003    0.00000E+000
   5.9290   2.67000E-002    0.00000E+000
   5.9310  -1.04000E-002    0.00000E+000
   5.9320  -7.10000E-003    0.00000E+000
   5.9340  -6.10000E-003    0.00000E+000
   5.9370  -1.90000E-002    0.00000E+000
   5.9380  -9.70000E-003    0.00000E+000
   5.9400  -8.70000E-003    0.00000E+000
   5.9420  -6.70000E-003    0.00000E+000
   5.9450   3.60000E-003    0.00000E+000
   5.9470   1.56000E-002    0.00000E+000
   5.9490   2.28000E-002    0.00000E+000
   5.9510   2.87000E-002    0.00000E+000
   5.9530   1.55000E-002    0.00000E+000
   5.9550   7.90000E-003    0.00000E+000
   5.9570   1.40000E-003    0.00000E+000
   5.9580   2.10000E-003    0.00000E+000
   5.9620  -3.40000E-003    0.00000E+000
   5.9650   5.40000E-003    0.00000E+000
   5.9670  -4.00000E-004    0.00000E+000
   5.9700   7.40000E-003    0.00000E+000
   5.9710   8.00000E-003    0.00000E+000
   5.9750  -1.07000E-002    0.00000E+000
   5.9770  -7.40000E-003    0.00000E+000
   5.9780  -8.50000E-003    0.00000E+000
   5.9800   6.70000E-003    0.00000E+000
   5.9820  -2.20000E-003    0.00000E+000
   5.9840   7.00000E-003    0.00000E+000
   5.9870   3.00000E-003    0.00000E+000
   5.9900   2.20000E-003    0.00000E+000
   5.9910   1.43000E-002    0.00000E+000
   5.9950   1.66000E-002    0.00000E+000
   5.9960   9.40000E-003    0.00000E+000
   5.9970   4.17000E-002    0.00000E+000
   5.9980   1.74000E-002    0.00000E+000
   6.0040   2.30900E-001    0.00000E+000
   6.0050  -4.81800E-001    0.00000E+000
   6.0070  -6.45700E-001    0.00000E+000
   6.0090  -3.34500E-001    0.00000E+000
   6.0100   7.14000E-002    0.00000E+000
   6.0130  -1.42000E-002    0.00000E+000
   6.0150  -3.30000E-003    0.00000E+000
   6.0190  -5.33000E-002    0.00000E+000
   6.0210  -5.57000E-002    0.00000E+000
   6.0230  -3.00200E-001    0.00000E+000
   6.0250   5.93000E-001    0.00000E+000
   6.0270   7.33100E-001    0.00000E+000
   6.0280   7.62000E-002    0.00000E+000
   6.0330   2.02200E-001    0.00000E+000
   6.0340   1.86900E-001    0.00000E+000
   6.0370   2.04700E-001    0.00000E+000
   6.0400   2.16900E-001    0.00000E+000
   6.0430   2.25500E-001    0.00000E+000
   6.0440   2.54700E-001    0.00000E+000
   6.0450   2.67900E-001    0.00000E+000
   6.0510   2.94400E-001    0.00000E+000
   6.0540   3.29200E-001    0.00000E+000
   6.0550   3.21800E-001    0.00000E+000
   6.0580   3.40000E-001    0.00000E+000
   6.0590   3.47900E-001    0.00000E+000
   6.0610   3.68700E-001    0.00000E+000
   6.0630   4.07500E-001    0.00000E+000
   6.0690   3.89200E-001    0.00000E+000
   6.0710   4.12000E-001    0.00000E+000
   6.0750   4.24700E-001    0.00000E+000
   6.0760   4.38500E-001    0.00000E+000
   6.0790   4.79100E-001    0.00000E+000
   6.0810   4.92300E-001    0.00000E+000
   6.0830   4.75400E-001    0.00000E+000
   6.0860   5.08400E-001    0.00000E+000
   6.0890   5.21700E-001    0.00000E+000
   6.0910   5.43500E-001    0.00000E+000
   6.0930   5.39600E-001    0.00000E+000
   6.0950   5.52600E-001    0.00000E+000
   6.0970   5.61600E-001    0.00000E+000
   6.0990   5.79300E-001    0.00000E+000
   6.1020   5.88500E-001    0.00000E+000
   6.1040   5.78500E-001    0.00000E+000
   6.1060   5.98900E-001    0.00000E+000
   6.1090   6.08400E-001    0.00000E+000
   6.1110   5.91400E-001    0.00000E+000
   6.1130   6.29700E-001    0.00000E+000
   6.1150   6.22600E-001    0.00000E+000
   6.1180   6.22600E-001    0.00000E+000
   6.1200   6.36700E-001    0.00000E+000
   6.1230   6.64200E-001    0.00000E+000
   6.1250   6.55800E-001    0.00000E+000
   6.1310   6.61600E-001    0.00000E+000
   6.1320   6.59500E-001    0.00000E+000
   6.1330   6.59200E-001    0.00000E+000
   6.1370   6.65900E-001    0.00000E+000
   6.1410   6.65000E-001    0.00000E+000
   6.1420   6.65100E-001    0.00000E+000
   6.1460   6.67900E-001    0.00000E+000
   6.1470   6.88600E-001    0.00000E+000
   6.1510   6.83900E-001    0.00000E+000
   6.1540   6.89900E-001    0.00000E+000
   6.1560   6.92500E-001    0.00000E+000
   6.1590   6.98000E-001    0.00000E+000
   6.1610   6.92700E-001    0.00000E+000
   6.1650   6.96000E-001    0.00000E+000
   6.1670   6.91500E-001    0.00000E+000
   6.1700   6.95800E-001    0.00000E+000
   6.1750   6.84200E-001    0.00000E+000
   6.1760   6.89000E-001    0.00000E+000
   6.1790   6.96400E-001    0.00000E+000
   6.1810   6.87500E-001    0.00000E+000
   6.1830   6.84600E-001    0.00000E+000
   6.1880   6.86900E-001    0.00000E+000
   6.1900   6.99500E-001    0.00000E+000
   6.1930   6.92900E-001    0.00000E+000
   6.1940   6.99400E-001    0.00000E+000
   6.1970   6.99100E-001    0.00000E+000
   6.2020   7.01200E-001    0.00000E+000
   6.2040   6.97800E-001    0.00000E+000
   6.2060   6.94400E-001    0.00000E+000
   6.2090   6.94800E-001    0.00000E+000
   6.2110   7.09000E-001    0.00000E+000
   6.2140   7.00600E-001    0.00000E+000
   6.2160   6.85500E-001    0.00000E+000
   6.2170   6.92200E-001    0.00000E+000
   6.2210   7.21000E-001    0.00000E+000
   6.2240   6.91600E-001    0.00000E+000
   6.2270   7.04200E-001    0.00000E+000
   6.2290   6.84800E-001    0.00000E+000
   6.2320   6.93700E-001    0.00000E+000
   6.2340   7.01600E-001    0.00000E+000
   6.2370   7.09800E-001    0.00000E+000
   6.2410   7.12200E-001    0.00000E+000
   6.2430   7.07700E-001    0.00000E+000
   6.2480   6.91500E-001    0.00000E+000
   6.2500   6.97700E-001    0.00000E+000
   6.2530   6.91000E-001    0.00000E+000
   6.2550   6.81000E-001    0.00000E+000
   6.2570   6.92800E-001    0.00000E+000
   6.2580   6.98900E-001    0.00000E+000
   6.2610   7.05300E-001    0.00000E+000
   6.2650   7.07600E-001    0.00000E+000
   6.2660   7.04500E-001    0.00000E+000
   6.2680   6.77200E-001    0.00000E+000
   6.2710   7.01400E-001    0.00000E+000
   6.2730   7.04800E-001    0.00000E+000
   6.2760   6.97600E-001    0.00000E+000
   6.2800   6.94600E-001    0.00000E+000
   6.2830   6.78700E-001    0.00000E+000
   6.2850   6.93500E-001    0.00000E+000
   6.2890   6.91300E-001    0.00000E+000
   6.2910   6.96900E-001    0.00000E+000
   6.2940   7.11100E-001    0.00000E+000
   6.2980   6.71900E-001    0.00000E+000
   6.3000   6.97000E-001    0.00000E+000
   6.3050   7.01000E-001    0.00000E+000
   6.3080   7.00700E-001    0.00000E+000
   6.3160   6.98200E-001    0.00000E+000
   6.3190   6.81900E-001    0.00000E+000
   6.3210   7.01400E-001    0.00000E+000
   6.3230   6.96900E-001    0.00000E+000
   6.3240   6.86200E-001    0.00000E+000
   6.3280   7.04500E-001    0.00000E+000
   6.3350   6.85500E-001    0.00000E+000
   6.3380   7.13300E-001    0.00000E+000
   6.3420   7.08800E-001    0.00000E+000
   6.3460   7.02200E-001    0.00000E+000
   6.3470   7.10300E-001    0.00000E+000
   6.3490   6.99800E-001    0.00000E+000
   6.3530   6.90100E-001    0.00000E+000
   6.3590   6.92700E-001    0.00000E+000
   6.3600   7.19500E-001    0.00000E+000
   6.3660   6.89600E-001    0.00000E+000
   6.3670   7.05100E-001    0.00000E+000
   6.3700   7.00300E-001    0.00000E+000
   6.3710   7.02100E-001    0.00000E+000
   6.3760   7.00700E-001    0.00000E+000
   6.3790   7.13200E-001    0.00000E+000
   6.3810   7.03600E-001    0.00000E+000
   6.3850   6.99600E-001    0.00000E+000
   6.3870   6.90800E-001    0.00000E+000
   6.3890   6.92000E-001    0.00000E+000
   6.3920   6.87500E-001    0.00000E+000
   6.3930   7.12500E-001    0.00000E+000
   6.3950   7.06400E-001    0.00000E+000
   6.3990   7.18500E-001    0.00000E+000
   6.4020   7.11900E-001    0.00000E+000
   6.4050   6.96700E-001    0.00000E+000
   6.4080   7.00100E-001    0.00000E+000
   6.4110   7.00500E-001    0.00000E+000
   6.4170   7.00500E-001    0.00000E+000
   6.4190   6.86400E-001    0.00000E+000
   6.4210   6.93300E-001    0.00000E+000
   6.4220   7.04700E-001    0.00000E+000
   6.4260   7.09800E-001    0.00000E+000
   6.4280   6.97200E-001    0.00000E+000
   6.4320   7.04100E-001    0.00000E+000
   6.4340   7.02000E-001    0.00000E+000
   6.4360   7.02100E-001    0.00000E+000
   6.4380   6.99400E-001    0.00000E+000
   6.4400   6.85600E-001    0.00000E+000
   6.4430   7.25700E-001    0.00000E+000
   6.4450   7.07600E-001    0.00000E+000
   6.4500   6.92400E-001    0.00000E+000
   6.4520   7.06000E-001    0.00000E+000
   6.4550   6.83600E-001    0.00000E+000
   6.4570   6.92900E-001    0.00000E+000
   6.4590   7.00400E-001    0.00000E+000
   6.4630   6.99600E-001    0.00000E+000
   6.4660   7.05500E-001    0.00000E+000
   6.4680   6.92300E-001    0.00000E+000
   6.4720   7.17500E-001    0.00000E+000
   6.4740   7.03700E-001    0.00000E+000
   6.4770   7.09800E-001    0.00000E+000
   6.4790   7.13700E-001    0.00000E+000
   6.4810   6.90700E-001    0.00000E+000
   6.4830   6.97000E-001    0.00000E+000
   6.4860   6.91800E-001    0.00000E+000
   6.4900   7.12200E-001    0.00000E+000
   6.4960   7.16400E-001    0.00000E+000
   6.4980   7.06500E-001    0.00000E+000
   6.5020   7.11500E-001    0.00000E+000
   6.5040   6.82700E-001    0.00000E+000
   6.5070   6.95000E-001    0.00000E+000
   6.5100   7.17900E-001    0.00000E+000
   6.5120   6.99000E-001    0.00000E+000
   6.5150   7.04700E-001    0.00000E+000
   6.5160   7.16300E-001    0.00000E+000
   6.5180   7.02300E-001    0.00000E+000
   6.5210   7.09200E-001    0.00000E+000
   6.5230   7.03200E-001    0.00000E+000
   6.5260   6.93100E-001    0.00000E+000
   6.5290   7.05900E-001    0.00000E+000
   6.5320   7.02500E-001    0.00000E+000
   6.5340   7.12000E-001    0.00000E+000
   6.5350   6.88200E-001    0.00000E+000
   6.5380   6.95900E-001    0.00000E+000
   6.5420   6.98000E-001    0.00000E+000
   6.5450   6.98200E-001    0.00000E+000
   6.5470   7.07500E-001    0.00000E+000
   6.5480   7.05500E-001    0.00000E+000
   6.5510   6.74500E-001    0.00000E+000
   6.5550   7.26900E-001    0.00000E+000
   6.5560   7.09800E-001    0.00000E+000
   6.5590   6.86000E-001    0.00000E+000
   6.5610   6.95300E-001    0.00000E+000
   6.5640   6.99400E-001    0.00000E+000
   6.5660   6.98600E-001    0.00000E+000
   6.5690   6.95100E-001    0.00000E+000
   6.5720   7.09200E-001    0.00000E+000
   6.5760   7.00000E-001    0.00000E+000
   6.5800   7.07900E-001    0.00000E+000
   6.5820   6.93600E-001    0.00000E+000
   6.5840   6.99500E-001    0.00000E+000
   6.5850   7.02200E-001    0.00000E+000
   6.5870   7.08400E-001    0.00000E+000
   6.5890   6.95000E-001    0.00000E+000
   6.5920   6.99000E-001    0.00000E+000
   6.5950   7.07300E-001    0.00000E+000
   6.5970   6.95500E-001    0.00000E+000
   6.6000   6.98600E-001    0.00000E+000
   6.6030   6.91300E-001    0.00000E+000
   6.6060   7.06600E-001    0.00000E+000
   6.6100   6.88300E-001    0.00000E+000
   6.6130   7.01000E-001    0.00000E+000
   6.6150   7.20700E-001    0.00000E+000
   6.6170   6.87700E-001    0.00000E+000
   6.6190   7.17000E-001    0.00000E+000
   6.6210   6.91000E-001    0.00000E+000
   6.6230   7.08700E-001    0.00000E+000
   6.6270   7.16100E-001    0.00000E+000
   6.6290   7.09000E-001    0.00000E+000
   6.6330   6.96600E-001    0.00000E+000
   6.6350   7.03000E-001    0.00000E+000
   6.6380   7.02100E-001    0.00000E+000
   6.6420   6.87800E-001    0.00000E+000
   6.6440   6.94700E-001    0.00000E+000
   6.6470   7.01100E-001    0.00000E+000
   6.6490   7.09400E-001    0.00000E+000
   6.6510   7.02800E-001    0.00000E+000
   6.6530   7.07300E-001    0.00000E+000
   6.6560   7.11800E-001    0.00000E+000
   6.6580   7.06700E-001    0.00000E+000
   6.6610   7.07900E-001    0.00000E+000
   6.6640   7.13600E-001    0.00000E+000
   6.6660   7.15200E-001    0.00000E+000
   6.6690   7.08100E-001    0.00000E+000
   6.6700   7.04400E-001    0.00000E+000
   6.6720   6.99200E-001    0.00000E+000
   6.6740   7.13600E-001    0.00000E+000
   6.6770   7.00100E-001    0.00000E+000
   6.6790   6.95600E-001    0.00000E+000
   6.6830   6.95400E-001    0.00000E+000
   6.6860   6.99700E-001    0.00000E+000
   6.6880   6.79500E-001    0.00000E+000
   6.6920   6.95700E-001    0.00000E+000
   6.6930   7.19900E-001    0.00000E+000
   6.6960   7.17100E-001    0.00000E+000
   6.6970   7.19000E-001    0.00000E+000
   6.6990   7.05400E-001    0.00000E+000
   6.7020   7.09800E-001    0.00000E+000
   6.7070   7.10700E-001    0.00000E+000
   6.7090   6.88100E-001    0.00000E+000
   6.7110   6.85900E-001    0.00000E+000
   6.7140   6.90000E-001    0.00000E+000
   6.7150   7.14800E-001    0.00000E+000
   6.7160   6.98100E-001    0.00000E+000
   6.7190   6.86000E-001    0.00000E+000
   6.7220   6.86300E-001    0.00000E+000
   6.7260   6.99900E-001    0.00000E+000
   6.7280   6.99600E-001    0.00000E+000
   6.7290   7.02300E-001    0.00000E+000
   6.7310   6.96800E-001    0.00000E+000
   6.7350   6.79200E-001    0.00000E+000
   6.7360   6.98800E-001    0.00000E+000
   6.7410   7.03100E-001    0.00000E+000
   6.7430   7.07300E-001    0.00000E+000
   6.7450   7.16200E-001    0.00000E+000
   6.7480   6.95400E-001    0.00000E+000
   6.7500   7.05600E-001    0.00000E+000
   6.7540   7.19000E-001    0.00000E+000
   6.7570   6.77900E-001    0.00000E+000
   6.7600   6.85800E-001    0.00000E+000
   6.7620   7.08500E-001    0.00000E+000
   6.7660   7.00700E-001    0.00000E+000
   6.7680   7.05900E-001    0.00000E+000
   6.7710   6.88600E-001    0.00000E+000
   6.7740   6.93600E-001    0.00000E+000
   6.7750   7.17400E-001    0.00000E+000
   6.7790   7.11500E-001    0.00000E+000
   6.7800   6.88600E-001    0.00000E+000
   6.7840   6.93700E-001    0.00000E+000
   6.7870   7.19600E-001    0.00000E+000
   6.7910   7.04700E-001    0.00000E+000
   6.7940   7.10500E-001    0.00000E+000
   6.7960   6.96500E-001    0.00000E+000
   6.7980   7.00700E-001    0.00000E+000
   6.8010   7.11900E-001    0.00000E+000
   6.8030   7.12000E-001    0.00000E+000
   6.8070   7.06400E-001    0.00000E+000
   6.8100   6.67100E-001    0.00000E+000
   6.8120   7.15500E-001    0.00000E+000
   6.8160   6.90900E-001    0.00000E+000
   6.8170   6.87900E-001    0.00000E+000
   6.8190   7.08100E-001    0.00000E+000
   6.8210   6.92100E-001    0.00000E+000
   6.8240   6.96200E-001    0.00000E+000
   6.8260   6.96500E-001    0.00000E+000
   6.8300   6.99800E-001    0.00000E+000
   6.8320   7.13300E-001    0.00000E+000
   6.8330   7.04500E-001    0.00000E+000
   6.8380   7.17500E-001    0.00000E+000
   6.8410   7.06100E-001    0.00000E+000
   6.8420   7.16000E-001    0.00000E+000
   6.8450   7.08800E-001    0.00000E+000
   6.8480   7.01500E-001    0.00000E+000
   6.8510   6.97000E-001    0.00000E+000
   6.8530   7.02000E-001    0.00000E+000
   6.8560   7.13400E-001    0.00000E+000
   6.8580   6.89700E-001    0.00000E+000
   6.8630   7.11300E-001    0.00000E+000
   6.8650   7.07000E-001    0.00000E+000
   6.8670   6.84600E-001    0.00000E+000
   6.8700   7.06900E-001    0.00000E+000
   6.8740   7.03500E-001    0.00000E+000
   6.8760   6.83000E-001    0.00000E+000
   6.8800   6.94300E-001    0.00000E+000
   6.8820   7.13700E-001    0.00000E+000
   6.8840   7.26500E-001    0.00000E+000
   6.8860   6.97600E-001    0.00000E+000
   6.8890   6.95200E-001    0.00000E+000
   6.8930   6.81600E-001    0.00000E+000
   6.8950   6.92200E-001    0.00000E+000
   6.8970   7.10000E-001    0.00000E+000
   6.9000   7.08400E-001    0.00000E+000
   6.9030   6.94400E-001    0.00000E+000
   6.9070   7.03000E-001    0.00000E+000
   6.9080   6.93700E-001    0.00000E+000
   6.9110   7.38900E-001    0.00000E+000
   6.9130   7.52100E-001    0.00000E+000
   6.9160   7.16000E-001    0.00000E+000
   6.9210   7.09600E-001    0.00000E+000
   6.9230   7.10400E-001    0.00000E+000
   6.9250   7.03600E-001    0.00000E+000
   6.9270   7.01800E-001    0.00000E+000
   6.9290   6.95900E-001    0.00000E+000
   6.9330   7.19000E-001    0.00000E+000
   6.9360   6.92100E-001    0.00000E+000
   6.9380   7.05700E-001    0.00000E+000
   6.9420   7.08100E-001    0.00000E+000
   6.9450   6.99300E-001    0.00000E+000
   6.9460   7.06200E-001    0.00000E+000
   6.9490   7.21000E-001    0.00000E+000
   6.9530   7.01500E-001    0.00000E+000
   6.9550   7.27100E-001    0.00000E+000
   6.9580   6.98400E-001    0.00000E+000
   6.9610   6.90900E-001    0.00000E+000
   6.9650   7.07100E-001    0.00000E+000
   6.9680   7.00300E-001    0.00000E+000
   6.9700   6.90200E-001    0.00000E+000
   6.9750   7.02400E-001    0.00000E+000
   6.9770   7.04200E-001    0.00000E+000
   6.9810   7.24000E-001    0.00000E+000
   6.9840   7.10200E-001    0.00000E+000
   6.9860   6.99400E-001    0.00000E+000
   6.9880   7.10200E-001    0.00000E+000
   6.9910   6.95300E-001    0.00000E+000
   6.9930   7.08800E-001    0.00000E+000
   6.9970   7.07500E-001    0.00000E+000
   6.9980   7.03800E-001    0.00000E+000
   7.0020   7.13700E-001    0.00000E+000
   7.0050   7.11700E-001    0.00000E+000
   7.0070   7.04600E-001    0.00000E+000
   7.0120   7.04800E-001    0.00000E+000
   7.0130   7.11500E-001    0.00000E+000
   7.0140   7.27100E-001    0.00000E+000
   7.0170   7.05300E-001    0.00000E+000
   7.0200   7.32300E-001    0.00000E+000
   7.0230   7.25000E-001    0.00000E+000
   7.0250   7.12300E-001    0.00000E+000
   7.0270   7.27400E-001    0.00000E+000
   7.0300   7.12100E-001    0.00000E+000
   7.0330   6.94300E-001    0.00000E+000
   7.0350   7.17100E-001    0.00000E+000
   7.0370   7.36100E-001    0.00000E+000
   7.0400   7.07600E-001    0.00000E+000
   7.0440   7.24700E-001    0.00000E+000
   7.0460   7.26200E-001    0.00000E+000
   7.0490   7.30800E-001    0.00000E+000
   7.0530   7.25900E-001    0.00000E+000
   7.0540   7.34900E-001    0.00000E+000
   7.0580   7.11500E-001    0.00000E+000
   7.0590   7.37000E-001    0.00000E+000
   7.0630   7.32700E-001    0.00000E+000
   7.0650   7.46100E-001    0.00000E+000
   7.0670   7.57600E-001    0.00000E+000
   7.0700   7.46500E-001    0.00000E+000
   7.0720   7.50800E-001    0.00000E+000
   7.0750   7.34200E-001    0.00000E+000
   7.0780   7.52700E-001    0.00000E+000
   7.0810   7.58200E-001    0.00000E+000
   7.0840   7.29700E-001    0.00000E+000
   7.0850   7.71500E-001    0.00000E+000
   7.0890   7.69300E-001    0.00000E+000
   7.0920   7.76800E-001    0.00000E+000
   7.0950   8.06700E-001    0.00000E+000
   7.0970   8.08600E-001    0.00000E+000
   7.0990   8.01900E-001    0.00000E+000
   7.1010   8.17200E-001    0.00000E+000
   7.1040   8.30700E-001    0.00000E+000
   7.1060   8.49000E-001    0.00000E+000
   7.1080   8.46100E-001    0.00000E+000
   7.1120   8.95000E-001    0.00000E+000
   7.1150   9.00700E-001    0.00000E+000
   7.1190   9.31700E-001    0.00000E+000
   7.1220   9.80300E-001    0.00000E+000
   7.1240   9.63500E-001    0.00000E+000
   7.1260   9.76000E-001    0.00000E+000
   7.1290   1.00580E+000    0.00000E+000
   7.1330   1.03610E+000    0.00000E+000
   7.1370   1.11760E+000    0.00000E+000
   7.1380   1.13290E+000    0.00000E+000
   7.1400   1.23360E+000    0.00000E+000
   7.1450   1.23050E+000    0.00000E+000
   7.1470   1.31980E+000    0.00000E+000
   7.1500   1.52260E+000    0.00000E+000
   7.1530   1.30060E+000    0.00000E+000
   7.1560   1.39900E+000    0.00000E+000
   7.1590   1.20210E+000    0.00000E+000
   7.1620   1.29550E+000    0.00000E+000
   7.1650   9.10500E-001    0.00000E+000
   7.1680   9.67200E-001    0.00000E+000
   7.1700   1.20350E+000    0.00000E+000
   7.1720   7.13400E-001    0.00000E+000
   7.1760   1.00400E+000    0.00000E+000
   7.1780   3.92900E-001    0.00000E+000
   7.1810  -1.51870E+000    0.00000E+000
   7.1840   1.00000E+000    0.00000E+000
   7.1860   1.00000E+000    0.00000E+000
   7.1890   1.00000E+000    0.00000E+000
   7.1910   1.00000E+000    0.00000E+000
   7.1950   1.00000E+000    0.00000E+000
   7.1970   1.00000E+000    0.00000E+000
   7.2000   1.00000E+000    0.00000E+000
   7.2020   1.00000E+000    0.00000E+000
   7.2050   1.00000E+000    0.00000E+000
   7.2070   1.00000E+000    0.00000E+000
   7.2110   1.00000E+000    0.00000E+000
   7.2140   1.00000E+000    0.00000E+000
   7.2170   1.00000E+000    0.00000E+000
   7.2190   1.00000E+000    0.00000E+000
   7.2230   1.00000E+000    0.00000E+000
   7.2250   1.00000E+000    0.00000E+000
   7.2280   1.00000E+000    0.00000E+000
   7.2300   1.00000E+000    0.00000E+000
   7.2340   1.00000E+000    0.00000E+000
   7.2360   1.00000E+000    0.00000E+000
   7.2390   1.00000E+000    0.00000E+000
   7.2410   1.00000E+000    0.00000E+000
   7.2450   1.00000E+000    0.00000E+000
   7.2480   1.00000E+000    0.00000E+000
   7.2500   1.00000E+000    0.00000E+000
   7.2530   1.00000E+000    0.00000E+000
   7.2560   1.00000E+000    0.00000E+000
   7.2570   1.00000E+000    0.00000E+000
   7.2620   1.00000E+000    0.00000E+000
   7.2640   1.00000E+000    0.00000E+000
   7.2660   1.00000E+000    0.00000E+000
   7.2690   1.00000E+000    0.00000E+000
   7.2710   1.00000E+000    0.00000E+000
   7.2760   1.00000E+000    0.00000E+000
   7.2790   1.00000E+000    0.00000E+000
   7.2800   1.00000E+000    0.00000E+000
   7.2830   1.00000E+000    0.00000E+000
   7.2860   1.00000E+000    0.00000E+000
   7.2890   1.00000E+000    0.00000E+000
   7.2920   1.00000E+000    0.00000E+000
   7.2940   1.00000E+000    0.00000E+000
   7.2960   1.00000E+000    0.00000E+000
   7.3010   1.00000E+000    0.00000E+000
