# Supplementary material for: Rationally seeded computational protein design of ɑ-helical barrels
Source: Nat Chem Biol. 2024 Jun 20;20(8):991–9. doi: 10.1038/s41589-024-01642-0 (PMC11288890; doi:10.1038/s41589-024-01642-0)
Supplement: Supplementary file 5 — PDB files used for making figure panels h–j. [file 41589_2024_1642_MOESM5_ESM.zip › KIA_RP_RSPD_NatChemBiol_data_Figure3/sc-CC-7-LI_panels_c-g/AUC_panel_e/LI_SV_raw/00004.RA1]

HeptLI
R 1 20.1 40000 0005465 2.0740E10 275 1 
   5.8000   1.00000E+000    0.00000E+000
   5.8020   1.00000E+000    0.00000E+000
   5.8030   1.00000E+000    0.00000E+000
   5.8040   1.00000E+000    0.00000E+000
   5.8050   1.00000E+000    0.00000E+000
   5.8060   1.00000E+000    0.00000E+000
   5.8070   1.00000E+000    0.00000E+000
   5.8080   1.00000E+000    0.00000E+000
   5.8100   1.00000E+000    0.00000E+000
   5.8110   1.00000E+000    0.00000E+000
   5.8130   1.00000E+000    0.00000E+000
   5.8140   1.00000E+000    0.00000E+000
   5.8150   1.00000E+000    0.00000E+000
   5.8160   1.00000E+000    0.00000E+000
   5.8170   1.00000E+000    0.00000E+000
   5.8190   1.00000E+000    0.00000E+000
   5.8210   1.00000E+000    0.00000E+000
   5.8220   1.00000E+000    0.00000E+000
   5.8230   1.00000E+000    0.00000E+000
   5.8240   1.00000E+000    0.00000E+000
   5.8260   1.00000E+000    0.00000E+000
   5.8270   1.00000E+000    0.00000E+000
   5.8280   1.00000E+000    0.00000E+000
   5.8290   1.00000E+000    0.00000E+000
   5.8310   1.00000E+000    0.00000E+000
   5.8330   1.00000E+000    0.00000E+000
   5.8350   1.00000E+000    0.00000E+000
   5.8370  -8.42900E-001    0.00000E+000
   5.8380  -7.38700E-001    0.00000E+000
   5.8400  -7.25200E-001    0.00000E+000
   5.8420  -6.83900E-001    0.00000E+000
   5.8450  -6.71800E-001    0.00000E+000
   5.8460  -7.24900E-001    0.00000E+000
   5.8470  -1.08380E+000    0.00000E+000
   5.8500  -1.31770E+000    0.00000E+000
   5.8510  -1.46810E+000    0.00000E+000
   5.8530  -1.62550E+000    0.00000E+000
   5.8540  -1.77340E+000    0.00000E+000
   5.8560  -1.66470E+000    0.00000E+000
   5.8580  -1.63590E+000    0.00000E+000
   5.8600  -1.56050E+000    0.00000E+000
   5.8610  -1.32270E+000    0.00000E+000
   5.8630  -1.20630E+000    0.00000E+000
   5.8660  -1.42780E+000    0.00000E+000
   5.8670  -9.08200E-001    0.00000E+000
   5.8680  -7.68300E-001    0.00000E+000
   5.8690  -7.05100E-001    0.00000E+000
   5.8710  -4.52500E-001    0.00000E+000
   5.8720  -5.27600E-001    0.00000E+000
   5.8740  -3.50400E-001    0.00000E+000
   5.8750  -2.88700E-001    0.00000E+000
   5.8770  -2.72400E-001    0.00000E+000
   5.8810  -1.06700E-001    0.00000E+000
   5.8820  -1.14400E-001    0.00000E+000
   5.8850  -3.89000E-002    0.00000E+000
   5.8860  -2.20000E-002    0.00000E+000
   5.8880  -2.52000E-002    0.00000E+000
   5.8890  -1.90000E-003    0.00000E+000
   5.8910  -1.90000E-003    0.00000E+000
   5.8930  -7.20000E-003    0.00000E+000
   5.8970  -1.05000E-002    0.00000E+000
   5.8980  -1.19000E-002    0.00000E+000
   5.8990  -7.30000E-003    0.00000E+000
   5.9010   7.20000E-003    0.00000E+000
   5.9020  -1.50000E-003    0.00000E+000
   5.9030  -2.10000E-003    0.00000E+000
   5.9050  -1.44000E-002    0.00000E+000
   5.9060  -1.34000E-002    0.00000E+000
   5.9090   2.00000E-004    0.00000E+000
   5.9120   3.00000E-004    0.00000E+000
   5.9130  -1.34000E-002    0.00000E+000
   5.9150  -3.20000E-003    0.00000E+000
   5.9170   3.70000E-003    0.00000E+000
   5.9180  -0.00000E+000    0.00000E+000
   5.9220  -3.40000E-003    0.00000E+000
   5.9240  -2.80000E-003    0.00000E+000
   5.9260  -7.90000E-003    0.00000E+000
   5.9270  -1.56000E-002    0.00000E+000
   5.9280   9.90000E-003    0.00000E+000
   5.9310   1.43000E-002    0.00000E+000
   5.9330  -2.20000E-003    0.00000E+000
   5.9360   7.00000E-004    0.00000E+000
   5.9380  -1.20000E-002    0.00000E+000
   5.9400  -4.80000E-003    0.00000E+000
   5.9420  -1.39000E-002    0.00000E+000
   5.9440  -5.20000E-003    0.00000E+000
   5.9450   1.02000E-002    0.00000E+000
   5.9470   1.63000E-002    0.00000E+000
   5.9500   2.72000E-002    0.00000E+000
   5.9510   2.91000E-002    0.00000E+000
   5.9540   6.10000E-003    0.00000E+000
   5.9560  -2.70000E-003    0.00000E+000
   5.9590   1.20000E-003    0.00000E+000
   5.9610  -3.10000E-003    0.00000E+000
   5.9620  -1.10000E-003    0.00000E+000
   5.9640  -6.00000E-003    0.00000E+000
   5.9660  -1.05000E-002    0.00000E+000
   5.9680  -6.90000E-003    0.00000E+000
   5.9700  -2.80000E-003    0.00000E+000
   5.9720  -4.00000E-003    0.00000E+000
   5.9740  -5.40000E-003    0.00000E+000
   5.9760  -9.60000E-003    0.00000E+000
   5.9790  -9.50000E-003    0.00000E+000
   5.9800   1.53000E-002    0.00000E+000
   5.9820   8.50000E-003    0.00000E+000
   5.9840  -3.80000E-003    0.00000E+000
   5.9870   9.50000E-003    0.00000E+000
   5.9890   9.90000E-003    0.00000E+000
   5.9920   2.06000E-002    0.00000E+000
   5.9940   1.28000E-002    0.00000E+000
   5.9950   2.10000E-003    0.00000E+000
   5.9990   2.96000E-002    0.00000E+000
   6.0020   1.68600E-001    0.00000E+000
   6.0030  -4.56000E-002    0.00000E+000
   6.0050  -6.67300E-001    0.00000E+000
   6.0070  -5.79800E-001    0.00000E+000
   6.0090  -3.24400E-001    0.00000E+000
   6.0100   6.53000E-002    0.00000E+000
   6.0130  -3.96000E-002    0.00000E+000
   6.0140   2.30000E-003    0.00000E+000
   6.0170  -2.60000E-002    0.00000E+000
   6.0190  -3.61000E-002    0.00000E+000
   6.0220  -3.01600E-001    0.00000E+000
   6.0240   1.50000E-002    0.00000E+000
   6.0260   8.61200E-001    0.00000E+000
   6.0280   3.72100E-001    0.00000E+000
   6.0300   1.27900E-001    0.00000E+000
   6.0340   2.39000E-001    0.00000E+000
   6.0360   2.51700E-001    0.00000E+000
   6.0380   2.66200E-001    0.00000E+000
   6.0410   2.82300E-001    0.00000E+000
   6.0430   2.76000E-001    0.00000E+000
   6.0440   2.98000E-001    0.00000E+000
   6.0460   3.25500E-001    0.00000E+000
   6.0500   3.33900E-001    0.00000E+000
   6.0520   3.60700E-001    0.00000E+000
   6.0540   3.82600E-001    0.00000E+000
   6.0550   3.87700E-001    0.00000E+000
   6.0590   4.22200E-001    0.00000E+000
   6.0620   4.27300E-001    0.00000E+000
   6.0630   4.35800E-001    0.00000E+000
   6.0670   4.43100E-001    0.00000E+000
   6.0700   4.66300E-001    0.00000E+000
   6.0710   4.68600E-001    0.00000E+000
   6.0740   4.84800E-001    0.00000E+000
   6.0760   5.16700E-001    0.00000E+000
   6.0770   4.88600E-001    0.00000E+000
   6.0790   5.31200E-001    0.00000E+000
   6.0810   5.42100E-001    0.00000E+000
   6.0830   5.60600E-001    0.00000E+000
   6.0860   5.51900E-001    0.00000E+000
   6.0890   5.80100E-001    0.00000E+000
   6.0900   5.98700E-001    0.00000E+000
   6.0940   6.16900E-001    0.00000E+000
   6.0960   5.97200E-001    0.00000E+000
   6.1000   6.20500E-001    0.00000E+000
   6.1010   6.29400E-001    0.00000E+000
   6.1030   6.32800E-001    0.00000E+000
   6.1050   6.43400E-001    0.00000E+000
   6.1080   6.37400E-001    0.00000E+000
   6.1100   6.44200E-001    0.00000E+000
   6.1120   6.57900E-001    0.00000E+000
   6.1150   6.64300E-001    0.00000E+000
   6.1160   6.54700E-001    0.00000E+000
   6.1190   6.65300E-001    0.00000E+000
   6.1200   6.65400E-001    0.00000E+000
   6.1240   6.81600E-001    0.00000E+000
   6.1260   6.77300E-001    0.00000E+000
   6.1280   6.72700E-001    0.00000E+000
   6.1310   6.92400E-001    0.00000E+000
   6.1330   6.82400E-001    0.00000E+000
   6.1370   6.91500E-001    0.00000E+000
   6.1410   6.95400E-001    0.00000E+000
   6.1420   6.87300E-001    0.00000E+000
   6.1450   6.76700E-001    0.00000E+000
   6.1470   6.98700E-001    0.00000E+000
   6.1520   6.94900E-001    0.00000E+000
   6.1540   7.03500E-001    0.00000E+000
   6.1580   7.06700E-001    0.00000E+000
   6.1590   7.08500E-001    0.00000E+000
   6.1630   6.85500E-001    0.00000E+000
   6.1650   6.97100E-001    0.00000E+000
   6.1670   7.00100E-001    0.00000E+000
   6.1680   7.16300E-001    0.00000E+000
   6.1740   7.10500E-001    0.00000E+000
   6.1750   7.09800E-001    0.00000E+000
   6.1760   7.05400E-001    0.00000E+000
   6.1790   6.88600E-001    0.00000E+000
   6.1820   7.04000E-001    0.00000E+000
   6.1840   6.88900E-001    0.00000E+000
   6.1860   6.94300E-001    0.00000E+000
   6.1890   6.91800E-001    0.00000E+000
   6.1920   7.00300E-001    0.00000E+000
   6.1930   7.09000E-001    0.00000E+000
   6.1960   6.95300E-001    0.00000E+000
   6.1990   6.95400E-001    0.00000E+000
   6.2020   6.92700E-001    0.00000E+000
   6.2040   7.13200E-001    0.00000E+000
   6.2060   7.07600E-001    0.00000E+000
   6.2090   6.84900E-001    0.00000E+000
   6.2110   6.88000E-001    0.00000E+000
   6.2140   7.01400E-001    0.00000E+000
   6.2160   7.08000E-001    0.00000E+000
   6.2180   7.17400E-001    0.00000E+000
   6.2210   6.95000E-001    0.00000E+000
   6.2230   6.84100E-001    0.00000E+000
   6.2270   6.80100E-001    0.00000E+000
   6.2320   7.08500E-001    0.00000E+000
   6.2330   6.98800E-001    0.00000E+000
   6.2360   7.05200E-001    0.00000E+000
   6.2370   7.10000E-001    0.00000E+000
   6.2400   6.95600E-001    0.00000E+000
   6.2410   6.87200E-001    0.00000E+000
   6.2450   7.04100E-001    0.00000E+000
   6.2470   6.94900E-001    0.00000E+000
   6.2500   6.86600E-001    0.00000E+000
   6.2520   6.89000E-001    0.00000E+000
   6.2530   6.80000E-001    0.00000E+000
   6.2550   6.87000E-001    0.00000E+000
   6.2580   7.03500E-001    0.00000E+000
   6.2630   6.92800E-001    0.00000E+000
   6.2650   7.07800E-001    0.00000E+000
   6.2680   6.93300E-001    0.00000E+000
   6.2710   6.83700E-001    0.00000E+000
   6.2750   7.02400E-001    0.00000E+000
   6.2770   7.01300E-001    0.00000E+000
   6.2780   7.05900E-001    0.00000E+000
   6.2800   6.97900E-001    0.00000E+000
   6.2840   7.04600E-001    0.00000E+000
   6.2850   7.17200E-001    0.00000E+000
   6.2890   6.90000E-001    0.00000E+000
   6.2910   6.94600E-001    0.00000E+000
   6.2920   6.99600E-001    0.00000E+000
   6.2950   7.00000E-001    0.00000E+000
   6.2980   7.04400E-001    0.00000E+000
   6.3010   7.10100E-001    0.00000E+000
   6.3050   7.00200E-001    0.00000E+000
   6.3080   7.05000E-001    0.00000E+000
   6.3110   7.04600E-001    0.00000E+000
   6.3140   6.76500E-001    0.00000E+000
   6.3150   7.10500E-001    0.00000E+000
   6.3190   6.96700E-001    0.00000E+000
   6.3200   6.94700E-001    0.00000E+000
   6.3230   7.05700E-001    0.00000E+000
   6.3240   6.84900E-001    0.00000E+000
   6.3260   6.85600E-001    0.00000E+000
   6.3320   6.98700E-001    0.00000E+000
   6.3350   7.15800E-001    0.00000E+000
   6.3380   7.20300E-001    0.00000E+000
   6.3420   6.96900E-001    0.00000E+000
   6.3460   7.17500E-001    0.00000E+000
   6.3490   7.02200E-001    0.00000E+000
   6.3500   6.96900E-001    0.00000E+000
   6.3570   7.05300E-001    0.00000E+000
   6.3600   7.28000E-001    0.00000E+000
   6.3630   6.97900E-001    0.00000E+000
   6.3650   6.99500E-001    0.00000E+000
   6.3670   7.25400E-001    0.00000E+000
   6.3700   7.16500E-001    0.00000E+000
   6.3740   6.99200E-001    0.00000E+000
   6.3760   7.16400E-001    0.00000E+000
   6.3770   7.19600E-001    0.00000E+000
   6.3780   7.22800E-001    0.00000E+000
   6.3790   6.99500E-001    0.00000E+000
   6.3870   6.94500E-001    0.00000E+000
   6.3880   7.03300E-001    0.00000E+000
   6.3890   7.08700E-001    0.00000E+000
   6.3920   6.90500E-001    0.00000E+000
   6.3940   7.07900E-001    0.00000E+000
   6.3980   6.87000E-001    0.00000E+000
   6.4020   6.95100E-001    0.00000E+000
   6.4040   7.03300E-001    0.00000E+000
   6.4060   7.05400E-001    0.00000E+000
   6.4090   7.04900E-001    0.00000E+000
   6.4110   6.91900E-001    0.00000E+000
   6.4150   6.96900E-001    0.00000E+000
   6.4160   6.91900E-001    0.00000E+000
   6.4200   7.11000E-001    0.00000E+000
   6.4240   6.97600E-001    0.00000E+000
   6.4250   7.05300E-001    0.00000E+000
   6.4270   6.96800E-001    0.00000E+000
   6.4300   6.93500E-001    0.00000E+000
   6.4340   6.99900E-001    0.00000E+000
   6.4360   7.12900E-001    0.00000E+000
   6.4390   7.07800E-001    0.00000E+000
   6.4410   7.12500E-001    0.00000E+000
   6.4420   7.12800E-001    0.00000E+000
   6.4470   7.16600E-001    0.00000E+000
   6.4500   6.98500E-001    0.00000E+000
   6.4520   7.03700E-001    0.00000E+000
   6.4540   7.10500E-001    0.00000E+000
   6.4570   7.19700E-001    0.00000E+000
   6.4590   7.13400E-001    0.00000E+000
   6.4610   7.01100E-001    0.00000E+000
   6.4630   7.11500E-001    0.00000E+000
   6.4650   7.16700E-001    0.00000E+000
   6.4670   6.92800E-001    0.00000E+000
   6.4700   7.10900E-001    0.00000E+000
   6.4730   7.00400E-001    0.00000E+000
   6.4760   6.99400E-001    0.00000E+000
   6.4770   7.15000E-001    0.00000E+000
   6.4800   6.98700E-001    0.00000E+000
   6.4820   7.09100E-001    0.00000E+000
   6.4840   6.89700E-001    0.00000E+000
   6.4860   7.05400E-001    0.00000E+000
   6.4910   7.04100E-001    0.00000E+000
   6.4950   7.13300E-001    0.00000E+000
   6.4960   6.97700E-001    0.00000E+000
   6.4980   7.02500E-001    0.00000E+000
   6.5000   6.98900E-001    0.00000E+000
   6.5040   7.02500E-001    0.00000E+000
   6.5070   7.04200E-001    0.00000E+000
   6.5090   6.91300E-001    0.00000E+000
   6.5140   6.96800E-001    0.00000E+000
   6.5160   7.10300E-001    0.00000E+000
   6.5180   7.06700E-001    0.00000E+000
   6.5210   6.98500E-001    0.00000E+000
   6.5230   7.16300E-001    0.00000E+000
   6.5270   6.94500E-001    0.00000E+000
   6.5290   7.02200E-001    0.00000E+000
   6.5310   6.99900E-001    0.00000E+000
   6.5340   7.20600E-001    0.00000E+000
   6.5350   7.06300E-001    0.00000E+000
   6.5380   6.98100E-001    0.00000E+000
   6.5410   7.10800E-001    0.00000E+000
   6.5460   6.98700E-001    0.00000E+000
   6.5480   7.06000E-001    0.00000E+000
   6.5500   7.14100E-001    0.00000E+000
   6.5520   7.02700E-001    0.00000E+000
   6.5540   7.15200E-001    0.00000E+000
   6.5560   7.05900E-001    0.00000E+000
   6.5590   6.93500E-001    0.00000E+000
   6.5600   7.09700E-001    0.00000E+000
   6.5620   6.96000E-001    0.00000E+000
   6.5660   6.98900E-001    0.00000E+000
   6.5710   7.14100E-001    0.00000E+000
   6.5730   6.87600E-001    0.00000E+000
   6.5760   7.04900E-001    0.00000E+000
   6.5770   7.03700E-001    0.00000E+000
   6.5800   7.08000E-001    0.00000E+000
   6.5820   6.95200E-001    0.00000E+000
   6.5840   6.98800E-001    0.00000E+000
   6.5860   7.10500E-001    0.00000E+000
   6.5890   7.01900E-001    0.00000E+000
   6.5920   6.99100E-001    0.00000E+000
   6.5940   7.27300E-001    0.00000E+000
   6.5970   7.09800E-001    0.00000E+000
   6.5990   7.02100E-001    0.00000E+000
   6.6030   6.95900E-001    0.00000E+000
   6.6050   7.06400E-001    0.00000E+000
   6.6080   7.11100E-001    0.00000E+000
   6.6110   7.05500E-001    0.00000E+000
   6.6140   7.12000E-001    0.00000E+000
   6.6150   6.97900E-001    0.00000E+000
   6.6170   6.92000E-001    0.00000E+000
   6.6190   7.08700E-001    0.00000E+000
   6.6210   6.98400E-001    0.00000E+000
   6.6250   7.01000E-001    0.00000E+000
   6.6280   7.14400E-001    0.00000E+000
   6.6310   7.05600E-001    0.00000E+000
   6.6330   6.97300E-001    0.00000E+000
   6.6360   6.98500E-001    0.00000E+000
   6.6400   6.99800E-001    0.00000E+000
   6.6420   6.80500E-001    0.00000E+000
   6.6450   7.02400E-001    0.00000E+000
   6.6470   6.86900E-001    0.00000E+000
   6.6490   6.97600E-001    0.00000E+000
   6.6510   7.03800E-001    0.00000E+000
   6.6530   7.04500E-001    0.00000E+000
   6.6560   7.03000E-001    0.00000E+000
   6.6590   7.03900E-001    0.00000E+000
   6.6620   7.03200E-001    0.00000E+000
   6.6650   7.11000E-001    0.00000E+000
   6.6670   7.04000E-001    0.00000E+000
   6.6700   7.06500E-001    0.00000E+000
   6.6710   6.95100E-001    0.00000E+000
   6.6730   7.18200E-001    0.00000E+000
   6.6760   7.03700E-001    0.00000E+000
   6.6780   7.06500E-001    0.00000E+000
   6.6830   7.02800E-001    0.00000E+000
   6.6860   7.09300E-001    0.00000E+000
   6.6880   7.06500E-001    0.00000E+000
   6.6900   7.04400E-001    0.00000E+000
   6.6930   7.02400E-001    0.00000E+000
   6.6950   7.12300E-001    0.00000E+000
   6.6960   6.90000E-001    0.00000E+000
   6.6990   6.94700E-001    0.00000E+000
   6.7010   7.14300E-001    0.00000E+000
   6.7060   6.92700E-001    0.00000E+000
   6.7070   6.91600E-001    0.00000E+000
   6.7100   7.05000E-001    0.00000E+000
   6.7120   6.91500E-001    0.00000E+000
   6.7130   7.20600E-001    0.00000E+000
   6.7150   6.93900E-001    0.00000E+000
   6.7190   6.93500E-001    0.00000E+000
   6.7220   7.04300E-001    0.00000E+000
   6.7250   7.06900E-001    0.00000E+000
   6.7280   6.92100E-001    0.00000E+000
   6.7300   6.95600E-001    0.00000E+000
   6.7320   6.94700E-001    0.00000E+000
   6.7340   7.01000E-001    0.00000E+000
   6.7360   6.86700E-001    0.00000E+000
   6.7390   6.96100E-001    0.00000E+000
   6.7430   7.03600E-001    0.00000E+000
   6.7470   7.10300E-001    0.00000E+000
   6.7480   7.01500E-001    0.00000E+000
   6.7500   6.91000E-001    0.00000E+000
   6.7540   6.96900E-001    0.00000E+000
   6.7580   6.98200E-001    0.00000E+000
   6.7590   6.97400E-001    0.00000E+000
   6.7620   7.11100E-001    0.00000E+000
   6.7630   6.83700E-001    0.00000E+000
   6.7680   7.04200E-001    0.00000E+000
   6.7710   6.90200E-001    0.00000E+000
   6.7730   6.83600E-001    0.00000E+000
   6.7750   6.94600E-001    0.00000E+000
   6.7780   7.08600E-001    0.00000E+000
   6.7820   6.94200E-001    0.00000E+000
   6.7840   7.07100E-001    0.00000E+000
   6.7860   7.04600E-001    0.00000E+000
   6.7910   7.12700E-001    0.00000E+000
   6.7940   7.04300E-001    0.00000E+000
   6.7960   6.94300E-001    0.00000E+000
   6.7980   6.93500E-001    0.00000E+000
   6.8010   6.86100E-001    0.00000E+000
   6.8030   7.08300E-001    0.00000E+000
   6.8060   6.97200E-001    0.00000E+000
   6.8090   6.89900E-001    0.00000E+000
   6.8120   7.13100E-001    0.00000E+000
   6.8150   6.89700E-001    0.00000E+000
   6.8170   7.05700E-001    0.00000E+000
   6.8190   6.91900E-001    0.00000E+000
   6.8210   7.06100E-001    0.00000E+000
   6.8230   7.14900E-001    0.00000E+000
   6.8260   7.19500E-001    0.00000E+000
   6.8280   7.04900E-001    0.00000E+000
   6.8310   7.01300E-001    0.00000E+000
   6.8350   7.27600E-001    0.00000E+000
   6.8370   7.44100E-001    0.00000E+000
   6.8400   7.15400E-001    0.00000E+000
   6.8420   7.12900E-001    0.00000E+000
   6.8450   7.23100E-001    0.00000E+000
   6.8480   7.07800E-001    0.00000E+000
   6.8490   6.94600E-001    0.00000E+000
   6.8540   7.02100E-001    0.00000E+000
   6.8560   7.08900E-001    0.00000E+000
   6.8580   7.00900E-001    0.00000E+000
   6.8600   7.18100E-001    0.00000E+000
   6.8630   7.11500E-001    0.00000E+000
   6.8650   6.97400E-001    0.00000E+000
   6.8680   6.99900E-001    0.00000E+000
   6.8720   7.09900E-001    0.00000E+000
   6.8740   6.94800E-001    0.00000E+000
   6.8770   7.26100E-001    0.00000E+000
   6.8800   6.87600E-001    0.00000E+000
   6.8840   6.96000E-001    0.00000E+000
   6.8850   7.03900E-001    0.00000E+000
   6.8880   7.10000E-001    0.00000E+000
   6.8900   6.93700E-001    0.00000E+000
   6.8930   6.81200E-001    0.00000E+000
   6.8960   7.11400E-001    0.00000E+000
   6.8990   7.00900E-001    0.00000E+000
   6.9010   7.04400E-001    0.00000E+000
   6.9030   7.07700E-001    0.00000E+000
   6.9060   7.22000E-001    0.00000E+000
   6.9110   7.08100E-001    0.00000E+000
   6.9150   7.20000E-001    0.00000E+000
   6.9190   7.18700E-001    0.00000E+000
   6.9210   7.19000E-001    0.00000E+000
   6.9240   6.95400E-001    0.00000E+000
   6.9260   6.94400E-001    0.00000E+000
   6.9270   7.17100E-001    0.00000E+000
   6.9310   6.97000E-001    0.00000E+000
   6.9340   7.14600E-001    0.00000E+000
   6.9380   6.89500E-001    0.00000E+000
   6.9390   7.19200E-001    0.00000E+000
   6.9420   7.04800E-001    0.00000E+000
   6.9460   7.13100E-001    0.00000E+000
   6.9470   7.08000E-001    0.00000E+000
   6.9500   6.95800E-001    0.00000E+000
   6.9540   7.24200E-001    0.00000E+000
   6.9560   7.07900E-001    0.00000E+000
   6.9590   7.09200E-001    0.00000E+000
   6.9610   7.21400E-001    0.00000E+000
   6.9640   6.95100E-001    0.00000E+000
   6.9670   7.07300E-001    0.00000E+000
   6.9690   7.24000E-001    0.00000E+000
   6.9710   7.01000E-001    0.00000E+000
   6.9740   6.98100E-001    0.00000E+000
   6.9760   7.21800E-001    0.00000E+000
   6.9810   7.12900E-001    0.00000E+000
   6.9840   6.93600E-001    0.00000E+000
   6.9870   7.07400E-001    0.00000E+000
   6.9880   7.05400E-001    0.00000E+000
   6.9910   7.04200E-001    0.00000E+000
   6.9950   7.38800E-001    0.00000E+000
   6.9970   7.07200E-001    0.00000E+000
   7.0010   7.21500E-001    0.00000E+000
   7.0020   7.03100E-001    0.00000E+000
   7.0050   7.16300E-001    0.00000E+000
   7.0100   7.03700E-001    0.00000E+000
   7.0120   7.04200E-001    0.00000E+000
   7.0140   7.22800E-001    0.00000E+000
   7.0170   7.18500E-001    0.00000E+000
   7.0200   7.27700E-001    0.00000E+000
   7.0210   7.32300E-001    0.00000E+000
   7.0250   7.14100E-001    0.00000E+000
   7.0270   7.28400E-001    0.00000E+000
   7.0300   7.14800E-001    0.00000E+000
   7.0330   7.10800E-001    0.00000E+000
   7.0350   7.09000E-001    0.00000E+000
   7.0370   7.19100E-001    0.00000E+000
   7.0400   7.31900E-001    0.00000E+000
   7.0430   7.18400E-001    0.00000E+000
   7.0450   7.03000E-001    0.00000E+000
   7.0480   7.22700E-001    0.00000E+000
   7.0520   7.39900E-001    0.00000E+000
   7.0540   7.39000E-001    0.00000E+000
   7.0580   7.12000E-001    0.00000E+000
   7.0590   7.56600E-001    0.00000E+000
   7.0630   7.40200E-001    0.00000E+000
   7.0660   7.38500E-001    0.00000E+000
   7.0680   7.33400E-001    0.00000E+000
   7.0710   7.37800E-001    0.00000E+000
   7.0720   7.61300E-001    0.00000E+000
   7.0750   7.45800E-001    0.00000E+000
   7.0780   7.78200E-001    0.00000E+000
   7.0810   7.55400E-001    0.00000E+000
   7.0830   7.57100E-001    0.00000E+000
   7.0850   7.67800E-001    0.00000E+000
   7.0880   7.70300E-001    0.00000E+000
   7.0900   7.75400E-001    0.00000E+000
   7.0920   7.88800E-001    0.00000E+000
   7.0970   7.80400E-001    0.00000E+000
   7.0990   7.90100E-001    0.00000E+000
   7.1010   8.23700E-001    0.00000E+000
   7.1060   8.36200E-001    0.00000E+000
   7.1080   8.45800E-001    0.00000E+000
   7.1100   8.44600E-001    0.00000E+000
   7.1140   8.56700E-001    0.00000E+000
   7.1150   8.95800E-001    0.00000E+000
   7.1180   8.91700E-001    0.00000E+000
   7.1200   9.14800E-001    0.00000E+000
   7.1230   9.29300E-001    0.00000E+000
   7.1270   9.39300E-001    0.00000E+000
   7.1300   9.73500E-001    0.00000E+000
   7.1310   9.93400E-001    0.00000E+000
   7.1350   1.04260E+000    0.00000E+000
   7.1380   1.06320E+000    0.00000E+000
   7.1410   1.11690E+000    0.00000E+000
   7.1430   1.16780E+000    0.00000E+000
   7.1470   1.15280E+000    0.00000E+000
   7.1500   1.31150E+000    0.00000E+000
   7.1530   1.46040E+000    0.00000E+000
   7.1580   1.19990E+000    0.00000E+000
   7.1610   9.96600E-001    0.00000E+000
   7.1630   9.89100E-001    0.00000E+000
   7.1650   1.06210E+000    0.00000E+000
   7.1680   1.06910E+000    0.00000E+000
   7.1700   8.47700E-001    0.00000E+000
   7.1730   8.92100E-001    0.00000E+000
   7.1770   8.23700E-001    0.00000E+000
   7.1780   5.51400E-001    0.00000E+000
   7.1810   1.00000E+000    0.00000E+000
   7.1840   1.00000E+000    0.00000E+000
   7.1860   1.00000E+000    0.00000E+000
   7.1900   1.00000E+000    0.00000E+000
   7.1910   1.00000E+000    0.00000E+000
   7.1950   1.00000E+000    0.00000E+000
   7.1980   1.00000E+000    0.00000E+000
   7.2000   1.00000E+000    0.00000E+000
   7.2020   1.00000E+000    0.00000E+000
   7.2050   1.00000E+000    0.00000E+000
   7.2070   1.00000E+000    0.00000E+000
   7.2110   1.00000E+000    0.00000E+000
   7.2130   1.00000E+000    0.00000E+000
   7.2160   1.00000E+000    0.00000E+000
   7.2180   1.00000E+000    0.00000E+000
   7.2210   1.00000E+000    0.00000E+000
   7.2250   1.00000E+000    0.00000E+000
   7.2260   1.00000E+000    0.00000E+000
   7.2290   1.00000E+000    0.00000E+000
   7.2320   1.00000E+000    0.00000E+000
   7.2340   1.00000E+000    0.00000E+000
   7.2360   1.00000E+000    0.00000E+000
   7.2390   1.00000E+000    0.00000E+000
   7.2410   1.00000E+000    0.00000E+000
   7.2450   1.00000E+000    0.00000E+000
   7.2480   1.00000E+000    0.00000E+000
   7.2500   1.00000E+000    0.00000E+000
   7.2530   1.00000E+000    0.00000E+000
   7.2560   1.00000E+000    0.00000E+000
   7.2590   1.00000E+000    0.00000E+000
   7.2600   1.00000E+000    0.00000E+000
   7.2640   1.00000E+000    0.00000E+000
   7.2670   1.00000E+000    0.00000E+000
   7.2690   1.00000E+000    0.00000E+000
   7.2730   1.00000E+000    0.00000E+000
   7.2750   1.00000E+000    0.00000E+000
   7.2790   1.00000E+000    0.00000E+000
   7.2800   1.00000E+000    0.00000E+000
   7.2820   1.00000E+000    0.00000E+000
   7.2870   1.00000E+000    0.00000E+000
   7.2890   1.00000E+000    0.00000E+000
   7.2920   1.00000E+000    0.00000E+000
   7.2950   1.00000E+000    0.00000E+000
   7.2960   1.00000E+000    0.00000E+000
   7.3000   1.00000E+000    0.00000E+000
