# Supplementary material for: Rationally seeded computational protein design of ɑ-helical barrels
Source: Nat Chem Biol. 2024 Jun 20;20(8):991–9. doi: 10.1038/s41589-024-01642-0 (PMC11288890; doi:10.1038/s41589-024-01642-0)
Supplement: Supplementary file 5 — PDB files used for making figure panels h–j. [file 41589_2024_1642_MOESM5_ESM.zip › KIA_RP_RSPD_NatChemBiol_data_Figure3/sc-CC-7-LI_panels_c-g/AUC_panel_e/LI_SV_raw/00010.RA1]

HeptLI
R 1 20.0 40000 0007262 5.2270E10 275 1 
   5.8010   1.00000E+000    0.00000E+000
   5.8030   1.00000E+000    0.00000E+000
   5.8040   1.00000E+000    0.00000E+000
   5.8050   1.00000E+000    0.00000E+000
   5.8070   1.00000E+000    0.00000E+000
   5.8090   1.00000E+000    0.00000E+000
   5.8120   1.00000E+000    0.00000E+000
   5.8150   1.00000E+000    0.00000E+000
   5.8170   1.00000E+000    0.00000E+000
   5.8190   1.00000E+000    0.00000E+000
   5.8210   1.00000E+000    0.00000E+000
   5.8220   1.00000E+000    0.00000E+000
   5.8230   1.00000E+000    0.00000E+000
   5.8250   1.00000E+000    0.00000E+000
   5.8280   1.00000E+000    0.00000E+000
   5.8290   1.00000E+000    0.00000E+000
   5.8300   1.00000E+000    0.00000E+000
   5.8310   1.00000E+000    0.00000E+000
   5.8330  -1.80880E+000    0.00000E+000
   5.8350  -1.26220E+000    0.00000E+000
   5.8360  -7.55100E-001    0.00000E+000
   5.8370  -1.01100E+000    0.00000E+000
   5.8380  -9.38000E-001    0.00000E+000
   5.8390  -7.79600E-001    0.00000E+000
   5.8410  -7.77400E-001    0.00000E+000
   5.8420  -6.60100E-001    0.00000E+000
   5.8440  -5.39100E-001    0.00000E+000
   5.8460  -9.18900E-001    0.00000E+000
   5.8490  -1.12370E+000    0.00000E+000
   5.8500  -1.38080E+000    0.00000E+000
   5.8510  -1.57680E+000    0.00000E+000
   5.8530  -1.63980E+000    0.00000E+000
   5.8540  -1.72620E+000    0.00000E+000
   5.8560  -1.67690E+000    0.00000E+000
   5.8570  -1.62870E+000    0.00000E+000
   5.8580  -1.66750E+000    0.00000E+000
   5.8620  -1.60960E+000    0.00000E+000
   5.8630  -1.36020E+000    0.00000E+000
   5.8670  -1.16230E+000    0.00000E+000
   5.8680  -9.84800E-001    0.00000E+000
   5.8690  -5.75600E-001    0.00000E+000
   5.8720  -4.54200E-001    0.00000E+000
   5.8750  -3.98600E-001    0.00000E+000
   5.8770  -2.27800E-001    0.00000E+000
   5.8780  -1.44700E-001    0.00000E+000
   5.8810  -1.11600E-001    0.00000E+000
   5.8820  -7.73000E-002    0.00000E+000
   5.8830  -3.69000E-002    0.00000E+000
   5.8860  -6.11000E-002    0.00000E+000
   5.8880  -1.72000E-002    0.00000E+000
   5.8900  -1.46000E-002    0.00000E+000
   5.8910  -1.43000E-002    0.00000E+000
   5.8930  -2.40000E-002    0.00000E+000
   5.8940  -1.56000E-002    0.00000E+000
   5.8970  -2.64000E-002    0.00000E+000
   5.8980  -2.27000E-002    0.00000E+000
   5.9030  -3.70000E-003    0.00000E+000
   5.9040  -8.30000E-003    0.00000E+000
   5.9080  -1.33000E-002    0.00000E+000
   5.9090   3.40000E-003    0.00000E+000
   5.9110  -1.37000E-002    0.00000E+000
   5.9130  -1.60000E-003    0.00000E+000
   5.9150   1.11000E-002    0.00000E+000
   5.9160  -2.00000E-004    0.00000E+000
   5.9180  -1.70000E-003    0.00000E+000
   5.9200  -1.46000E-002    0.00000E+000
   5.9220  -5.60000E-003    0.00000E+000
   5.9230   6.00000E-004    0.00000E+000
   5.9240   3.90000E-003    0.00000E+000
   5.9250  -3.60000E-003    0.00000E+000
   5.9290  -6.60000E-003    0.00000E+000
   5.9310   1.40000E-002    0.00000E+000
   5.9320  -1.25000E-002    0.00000E+000
   5.9350  -1.40000E-002    0.00000E+000
   5.9360  -1.68000E-002    0.00000E+000
   5.9390  -8.00000E-003    0.00000E+000
   5.9410   2.60000E-003    0.00000E+000
   5.9440   1.20000E-003    0.00000E+000
   5.9450   6.30000E-003    0.00000E+000
   5.9480   1.70000E-002    0.00000E+000
   5.9490   1.43000E-002    0.00000E+000
   5.9500   3.09000E-002    0.00000E+000
   5.9530   2.00000E-002    0.00000E+000
   5.9560   4.90000E-003    0.00000E+000
   5.9570  -2.30000E-003    0.00000E+000
   5.9590  -1.25000E-002    0.00000E+000
   5.9610  -3.80000E-003    0.00000E+000
   5.9630  -7.00000E-003    0.00000E+000
   5.9660  -9.00000E-004    0.00000E+000
   5.9700  -6.70000E-003    0.00000E+000
   5.9710  -2.70000E-003    0.00000E+000
   5.9730  -9.00000E-004    0.00000E+000
   5.9760  -2.12000E-002    0.00000E+000
   5.9790  -7.50000E-003    0.00000E+000
   5.9820   8.90000E-003    0.00000E+000
   5.9840  -4.80000E-003    0.00000E+000
   5.9870   7.20000E-003    0.00000E+000
   5.9890   1.01000E-002    0.00000E+000
   5.9920   8.40000E-003    0.00000E+000
   5.9940   1.18000E-002    0.00000E+000
   5.9950   4.30000E-003    0.00000E+000
   5.9970   1.95000E-002    0.00000E+000
   6.0000   3.03000E-002    0.00000E+000
   6.0020   2.57100E-001    0.00000E+000
   6.0050  -3.55600E-001    0.00000E+000
   6.0070  -6.43300E-001    0.00000E+000
   6.0090  -2.66800E-001    0.00000E+000
   6.0120  -5.76000E-002    0.00000E+000
   6.0140  -1.16000E-002    0.00000E+000
   6.0180  -5.46000E-002    0.00000E+000
   6.0190  -9.16000E-002    0.00000E+000
   6.0210  -1.99100E-001    0.00000E+000
   6.0230   7.51900E-001    0.00000E+000
   6.0270   6.05000E-002    0.00000E+000
   6.0320  -2.46000E-002    0.00000E+000
   6.0340   8.73000E-002    0.00000E+000
   6.0350   1.00000E-001    0.00000E+000
   6.0380   1.10300E-001    0.00000E+000
   6.0400   1.19700E-001    0.00000E+000
   6.0410   1.22300E-001    0.00000E+000
   6.0440   1.14000E-001    0.00000E+000
   6.0460   1.27500E-001    0.00000E+000
   6.0480   1.34900E-001    0.00000E+000
   6.0500   1.44100E-001    0.00000E+000
   6.0520   1.64200E-001    0.00000E+000
   6.0530   1.55800E-001    0.00000E+000
   6.0550   1.53800E-001    0.00000E+000
   6.0570   1.69400E-001    0.00000E+000
   6.0580   1.81400E-001    0.00000E+000
   6.0600   1.90900E-001    0.00000E+000
   6.0620   1.82600E-001    0.00000E+000
   6.0650   2.01100E-001    0.00000E+000
   6.0710   2.09000E-001    0.00000E+000
   6.0740   2.27700E-001    0.00000E+000
   6.0750   2.32600E-001    0.00000E+000
   6.0770   2.33700E-001    0.00000E+000
   6.0800   2.70200E-001    0.00000E+000
   6.0850   2.72800E-001    0.00000E+000
   6.0870   2.61700E-001    0.00000E+000
   6.0880   2.78100E-001    0.00000E+000
   6.0900   2.79900E-001    0.00000E+000
   6.0930   3.10800E-001    0.00000E+000
   6.0950   3.09300E-001    0.00000E+000
   6.0970   3.22900E-001    0.00000E+000
   6.0990   3.43000E-001    0.00000E+000
   6.1020   3.45900E-001    0.00000E+000
   6.1040   3.39000E-001    0.00000E+000
   6.1060   3.54800E-001    0.00000E+000
   6.1080   3.77600E-001    0.00000E+000
   6.1110   3.83900E-001    0.00000E+000
   6.1130   4.23100E-001    0.00000E+000
   6.1160   4.01800E-001    0.00000E+000
   6.1190   4.09700E-001    0.00000E+000
   6.1200   4.43900E-001    0.00000E+000
   6.1230   4.39600E-001    0.00000E+000
   6.1240   4.49500E-001    0.00000E+000
   6.1290   4.41400E-001    0.00000E+000
   6.1310   4.45400E-001    0.00000E+000
   6.1340   4.77500E-001    0.00000E+000
   6.1360   4.69900E-001    0.00000E+000
   6.1400   4.81000E-001    0.00000E+000
   6.1420   5.00500E-001    0.00000E+000
   6.1440   5.05700E-001    0.00000E+000
   6.1480   5.08200E-001    0.00000E+000
   6.1490   5.27100E-001    0.00000E+000
   6.1500   5.18000E-001    0.00000E+000
   6.1530   5.34100E-001    0.00000E+000
   6.1540   5.44200E-001    0.00000E+000
   6.1550   5.69200E-001    0.00000E+000
   6.1590   5.88100E-001    0.00000E+000
   6.1610   5.70300E-001    0.00000E+000
   6.1640   5.72100E-001    0.00000E+000
   6.1660   5.74600E-001    0.00000E+000
   6.1700   5.86500E-001    0.00000E+000
   6.1750   5.96400E-001    0.00000E+000
   6.1770   6.03300E-001    0.00000E+000
   6.1790   6.17000E-001    0.00000E+000
   6.1810   6.20200E-001    0.00000E+000
   6.1840   6.19600E-001    0.00000E+000
   6.1850   6.23100E-001    0.00000E+000
   6.1880   6.30600E-001    0.00000E+000
   6.1900   6.31100E-001    0.00000E+000
   6.1930   6.21000E-001    0.00000E+000
   6.1960   6.41900E-001    0.00000E+000
   6.1990   6.61300E-001    0.00000E+000
   6.2020   6.54000E-001    0.00000E+000
   6.2040   6.49500E-001    0.00000E+000
   6.2060   6.37800E-001    0.00000E+000
   6.2070   6.55900E-001    0.00000E+000
   6.2100   6.39700E-001    0.00000E+000
   6.2120   6.62400E-001    0.00000E+000
   6.2160   6.59900E-001    0.00000E+000
   6.2190   6.58400E-001    0.00000E+000
   6.2210   6.56100E-001    0.00000E+000
   6.2240   6.58900E-001    0.00000E+000
   6.2260   6.69600E-001    0.00000E+000
   6.2300   6.68900E-001    0.00000E+000
   6.2340   6.87100E-001    0.00000E+000
   6.2360   6.76600E-001    0.00000E+000
   6.2370   6.72300E-001    0.00000E+000
   6.2390   6.59600E-001    0.00000E+000
   6.2420   6.78400E-001    0.00000E+000
   6.2450   6.84500E-001    0.00000E+000
   6.2480   6.71200E-001    0.00000E+000
   6.2500   7.05800E-001    0.00000E+000
   6.2520   6.92600E-001    0.00000E+000
   6.2530   6.71600E-001    0.00000E+000
   6.2560   6.93400E-001    0.00000E+000
   6.2590   6.83600E-001    0.00000E+000
   6.2610   7.06600E-001    0.00000E+000
   6.2650   6.77800E-001    0.00000E+000
   6.2670   6.85200E-001    0.00000E+000
   6.2690   6.84700E-001    0.00000E+000
   6.2710   6.89200E-001    0.00000E+000
   6.2750   6.95100E-001    0.00000E+000
   6.2780   6.79400E-001    0.00000E+000
   6.2800   6.73000E-001    0.00000E+000
   6.2830   6.64900E-001    0.00000E+000
   6.2890   6.89600E-001    0.00000E+000
   6.2910   6.93100E-001    0.00000E+000
   6.2940   7.04700E-001    0.00000E+000
   6.2980   6.87500E-001    0.00000E+000
   6.3010   6.77800E-001    0.00000E+000
   6.3040   6.91200E-001    0.00000E+000
   6.3050   6.96600E-001    0.00000E+000
   6.3090   6.83600E-001    0.00000E+000
   6.3120   7.00100E-001    0.00000E+000
   6.3170   6.97600E-001    0.00000E+000
   6.3190   6.84300E-001    0.00000E+000
   6.3230   6.86800E-001    0.00000E+000
   6.3260   6.89200E-001    0.00000E+000
   6.3280   6.98600E-001    0.00000E+000
   6.3320   6.74000E-001    0.00000E+000
   6.3330   7.01000E-001    0.00000E+000
   6.3370   7.03700E-001    0.00000E+000
   6.3400   6.76900E-001    0.00000E+000
   6.3440   6.86000E-001    0.00000E+000
   6.3460   6.89500E-001    0.00000E+000
   6.3500   6.90200E-001    0.00000E+000
   6.3520   6.88100E-001    0.00000E+000
   6.3610   6.89800E-001    0.00000E+000
   6.3650   6.89200E-001    0.00000E+000
   6.3680   6.99100E-001    0.00000E+000
   6.3710   6.95200E-001    0.00000E+000
   6.3760   6.98600E-001    0.00000E+000
   6.3820   6.83700E-001    0.00000E+000
   6.3870   6.91200E-001    0.00000E+000
   6.3910   6.87200E-001    0.00000E+000
   6.3950   6.92900E-001    0.00000E+000
   6.3970   6.90500E-001    0.00000E+000
   6.4020   6.78000E-001    0.00000E+000
   6.4060   6.84700E-001    0.00000E+000
   6.4100   6.95400E-001    0.00000E+000
   6.4110   6.99500E-001    0.00000E+000
   6.4170   7.01200E-001    0.00000E+000
   6.4180   6.90300E-001    0.00000E+000
   6.4210   7.03900E-001    0.00000E+000
   6.4250   6.83800E-001    0.00000E+000
   6.4270   7.01400E-001    0.00000E+000
   6.4290   6.81600E-001    0.00000E+000
   6.4310   7.01400E-001    0.00000E+000
   6.4330   6.91600E-001    0.00000E+000
   6.4340   7.00000E-001    0.00000E+000
   6.4360   6.95600E-001    0.00000E+000
   6.4400   6.98200E-001    0.00000E+000
   6.4410   7.01400E-001    0.00000E+000
   6.4440   6.92900E-001    0.00000E+000
   6.4490   6.78400E-001    0.00000E+000
   6.4500   6.87100E-001    0.00000E+000
   6.4520   6.84700E-001    0.00000E+000
   6.4550   6.86600E-001    0.00000E+000
   6.4570   6.77900E-001    0.00000E+000
   6.4590   6.89200E-001    0.00000E+000
   6.4610   6.95300E-001    0.00000E+000
   6.4630   7.00400E-001    0.00000E+000
   6.4650   6.90700E-001    0.00000E+000
   6.4670   6.87400E-001    0.00000E+000
   6.4720   6.88400E-001    0.00000E+000
   6.4730   6.91000E-001    0.00000E+000
   6.4770   6.86100E-001    0.00000E+000
   6.4800   6.91100E-001    0.00000E+000
   6.4820   6.96300E-001    0.00000E+000
   6.4840   7.02800E-001    0.00000E+000
   6.4890   6.75100E-001    0.00000E+000
   6.4910   6.96000E-001    0.00000E+000
   6.4950   6.99700E-001    0.00000E+000
   6.4960   6.92900E-001    0.00000E+000
   6.4980   6.97900E-001    0.00000E+000
   6.5020   6.90300E-001    0.00000E+000
   6.5040   7.15100E-001    0.00000E+000
   6.5070   6.89500E-001    0.00000E+000
   6.5090   6.78700E-001    0.00000E+000
   6.5120   6.88200E-001    0.00000E+000
   6.5130   6.68600E-001    0.00000E+000
   6.5170   6.97800E-001    0.00000E+000
   6.5200   6.91200E-001    0.00000E+000
   6.5230   6.82300E-001    0.00000E+000
   6.5250   6.96200E-001    0.00000E+000
   6.5300   7.05600E-001    0.00000E+000
   6.5320   6.96300E-001    0.00000E+000
   6.5340   7.07900E-001    0.00000E+000
   6.5370   6.95800E-001    0.00000E+000
   6.5380   6.95700E-001    0.00000E+000
   6.5430   6.77900E-001    0.00000E+000
   6.5440   6.81800E-001    0.00000E+000
   6.5480   6.91400E-001    0.00000E+000
   6.5500   7.01300E-001    0.00000E+000
   6.5520   6.91400E-001    0.00000E+000
   6.5530   6.97800E-001    0.00000E+000
   6.5550   7.04900E-001    0.00000E+000
   6.5580   6.92200E-001    0.00000E+000
   6.5590   6.89500E-001    0.00000E+000
   6.5620   7.05400E-001    0.00000E+000
   6.5640   6.98500E-001    0.00000E+000
   6.5690   7.02000E-001    0.00000E+000
   6.5710   6.90400E-001    0.00000E+000
   6.5730   6.96400E-001    0.00000E+000
   6.5750   7.02100E-001    0.00000E+000
   6.5770   6.96600E-001    0.00000E+000
   6.5790   7.12600E-001    0.00000E+000
   6.5830   6.69200E-001    0.00000E+000
   6.5840   6.77800E-001    0.00000E+000
   6.5880   7.03800E-001    0.00000E+000
   6.5890   6.84500E-001    0.00000E+000
   6.5920   6.93100E-001    0.00000E+000
   6.5960   6.86900E-001    0.00000E+000
   6.5980   6.90000E-001    0.00000E+000
   6.6010   6.88900E-001    0.00000E+000
   6.6020   6.88800E-001    0.00000E+000
   6.6050   7.13000E-001    0.00000E+000
   6.6060   6.98700E-001    0.00000E+000
   6.6080   7.08200E-001    0.00000E+000
   6.6100   7.00300E-001    0.00000E+000
   6.6130   7.03500E-001    0.00000E+000
   6.6150   6.85400E-001    0.00000E+000
   6.6180   7.09300E-001    0.00000E+000
   6.6200   6.96600E-001    0.00000E+000
   6.6210   6.90600E-001    0.00000E+000
   6.6230   6.93900E-001    0.00000E+000
   6.6280   7.09100E-001    0.00000E+000
   6.6310   7.09100E-001    0.00000E+000
   6.6340   7.11300E-001    0.00000E+000
   6.6350   6.91200E-001    0.00000E+000
   6.6400   7.05600E-001    0.00000E+000
   6.6420   6.83500E-001    0.00000E+000
   6.6450   6.89400E-001    0.00000E+000
   6.6470   6.92100E-001    0.00000E+000
   6.6500   6.84400E-001    0.00000E+000
   6.6520   6.64600E-001    0.00000E+000
   6.6540   7.08800E-001    0.00000E+000
   6.6560   7.23700E-001    0.00000E+000
   6.6590   7.03300E-001    0.00000E+000
   6.6630   6.99200E-001    0.00000E+000
   6.6650   6.85800E-001    0.00000E+000
   6.6680   7.00900E-001    0.00000E+000
   6.6700   7.01600E-001    0.00000E+000
   6.6720   6.89200E-001    0.00000E+000
   6.6740   6.96900E-001    0.00000E+000
   6.6770   7.03200E-001    0.00000E+000
   6.6790   6.74000E-001    0.00000E+000
   6.6820   6.88600E-001    0.00000E+000
   6.6860   6.88800E-001    0.00000E+000
   6.6870   6.85900E-001    0.00000E+000
   6.6910   7.01000E-001    0.00000E+000
   6.6920   7.02500E-001    0.00000E+000
   6.6950   7.05800E-001    0.00000E+000
   6.6970   6.92400E-001    0.00000E+000
   6.6990   6.77500E-001    0.00000E+000
   6.7010   6.81900E-001    0.00000E+000
   6.7040   6.87000E-001    0.00000E+000
   6.7080   6.76700E-001    0.00000E+000
   6.7090   6.95400E-001    0.00000E+000
   6.7120   6.75400E-001    0.00000E+000
   6.7140   6.88900E-001    0.00000E+000
   6.7160   6.84600E-001    0.00000E+000
   6.7170   6.92400E-001    0.00000E+000
   6.7200   6.81400E-001    0.00000E+000
   6.7220   6.84200E-001    0.00000E+000
   6.7250   6.84100E-001    0.00000E+000
   6.7280   6.81300E-001    0.00000E+000
   6.7290   6.96800E-001    0.00000E+000
   6.7310   6.95000E-001    0.00000E+000
   6.7340   6.97300E-001    0.00000E+000
   6.7360   7.00800E-001    0.00000E+000
   6.7400   7.10100E-001    0.00000E+000
   6.7430   7.05300E-001    0.00000E+000
   6.7450   6.94800E-001    0.00000E+000
   6.7480   6.92100E-001    0.00000E+000
   6.7500   6.75700E-001    0.00000E+000
   6.7520   7.06500E-001    0.00000E+000
   6.7550   6.89000E-001    0.00000E+000
   6.7580   6.88700E-001    0.00000E+000
   6.7610   6.91500E-001    0.00000E+000
   6.7630   6.79100E-001    0.00000E+000
   6.7660   6.93100E-001    0.00000E+000
   6.7690   6.86700E-001    0.00000E+000
   6.7720   6.82500E-001    0.00000E+000
   6.7730   6.92500E-001    0.00000E+000
   6.7750   6.97700E-001    0.00000E+000
   6.7800   6.96000E-001    0.00000E+000
   6.7820   6.87600E-001    0.00000E+000
   6.7840   6.94700E-001    0.00000E+000
   6.7860   7.03800E-001    0.00000E+000
   6.7880   6.83700E-001    0.00000E+000
   6.7940   7.00300E-001    0.00000E+000
   6.7960   6.94700E-001    0.00000E+000
   6.7980   6.95300E-001    0.00000E+000
   6.8010   6.99500E-001    0.00000E+000
   6.8040   6.95200E-001    0.00000E+000
   6.8080   6.85000E-001    0.00000E+000
   6.8100   6.97900E-001    0.00000E+000
   6.8120   6.86100E-001    0.00000E+000
   6.8150   6.72000E-001    0.00000E+000
   6.8170   6.94700E-001    0.00000E+000
   6.8190   6.86700E-001    0.00000E+000
   6.8210   6.84300E-001    0.00000E+000
   6.8230   6.91500E-001    0.00000E+000
   6.8270   6.89100E-001    0.00000E+000
   6.8310   6.99500E-001    0.00000E+000
   6.8320   6.96800E-001    0.00000E+000
   6.8360   7.15800E-001    0.00000E+000
   6.8390   7.26000E-001    0.00000E+000
   6.8410   7.18300E-001    0.00000E+000
   6.8420   7.09800E-001    0.00000E+000
   6.8450   7.00800E-001    0.00000E+000
   6.8480   7.11300E-001    0.00000E+000
   6.8510   6.85700E-001    0.00000E+000
   6.8530   6.90000E-001    0.00000E+000
   6.8560   6.96700E-001    0.00000E+000
   6.8580   6.87700E-001    0.00000E+000
   6.8630   6.79600E-001    0.00000E+000
   6.8650   7.03200E-001    0.00000E+000
   6.8670   6.93900E-001    0.00000E+000
   6.8690   6.92300E-001    0.00000E+000
   6.8720   7.11200E-001    0.00000E+000
   6.8760   6.98700E-001    0.00000E+000
   6.8790   6.87700E-001    0.00000E+000
   6.8800   6.90500E-001    0.00000E+000
   6.8840   6.96200E-001    0.00000E+000
   6.8850   6.94000E-001    0.00000E+000
   6.8880   6.84300E-001    0.00000E+000
   6.8930   7.06400E-001    0.00000E+000
   6.8950   6.87900E-001    0.00000E+000
   6.8970   7.13900E-001    0.00000E+000
   6.8980   7.06300E-001    0.00000E+000
   6.9010   6.86900E-001    0.00000E+000
   6.9030   7.06000E-001    0.00000E+000
   6.9060   7.03600E-001    0.00000E+000
   6.9110   6.90600E-001    0.00000E+000
   6.9150   7.43100E-001    0.00000E+000
   6.9180   6.90200E-001    0.00000E+000
   6.9200   7.06200E-001    0.00000E+000
   6.9230   7.04200E-001    0.00000E+000
   6.9250   6.84500E-001    0.00000E+000
   6.9260   7.01200E-001    0.00000E+000
   6.9300   6.97200E-001    0.00000E+000
   6.9330   7.08800E-001    0.00000E+000
   6.9370   6.80500E-001    0.00000E+000
   6.9400   7.15200E-001    0.00000E+000
   6.9430   6.74500E-001    0.00000E+000
   6.9460   7.05800E-001    0.00000E+000
   6.9510   7.09100E-001    0.00000E+000
   6.9530   6.86900E-001    0.00000E+000
   6.9560   7.08100E-001    0.00000E+000
   6.9590   6.78600E-001    0.00000E+000
   6.9610   6.76600E-001    0.00000E+000
   6.9650   6.91600E-001    0.00000E+000
   6.9680   6.86100E-001    0.00000E+000
   6.9690   7.01500E-001    0.00000E+000
   6.9720   7.11600E-001    0.00000E+000
   6.9740   6.89800E-001    0.00000E+000
   6.9780   7.16000E-001    0.00000E+000
   6.9820   7.15100E-001    0.00000E+000
   6.9830   6.85600E-001    0.00000E+000
   6.9870   7.13300E-001    0.00000E+000
   6.9890   6.91700E-001    0.00000E+000
   6.9920   6.98600E-001    0.00000E+000
   6.9930   7.02700E-001    0.00000E+000
   6.9970   7.07100E-001    0.00000E+000
   7.0010   6.87100E-001    0.00000E+000
   7.0020   7.07200E-001    0.00000E+000
   7.0050   6.96800E-001    0.00000E+000
   7.0090   7.05700E-001    0.00000E+000
   7.0110   7.23100E-001    0.00000E+000
   7.0130   7.13300E-001    0.00000E+000
   7.0140   7.15900E-001    0.00000E+000
   7.0160   7.07100E-001    0.00000E+000
   7.0200   7.05600E-001    0.00000E+000
   7.0220   7.19400E-001    0.00000E+000
   7.0260   7.03800E-001    0.00000E+000
   7.0270   7.15300E-001    0.00000E+000
   7.0300   6.74900E-001    0.00000E+000
   7.0330   6.85400E-001    0.00000E+000
   7.0340   7.21600E-001    0.00000E+000
   7.0390   7.07400E-001    0.00000E+000
   7.0420   7.13100E-001    0.00000E+000
   7.0440   6.83500E-001    0.00000E+000
   7.0480   7.13400E-001    0.00000E+000
   7.0500   7.14900E-001    0.00000E+000
   7.0530   7.11700E-001    0.00000E+000
   7.0550   7.18400E-001    0.00000E+000
   7.0570   7.23900E-001    0.00000E+000
   7.0600   7.49300E-001    0.00000E+000
   7.0620   7.15400E-001    0.00000E+000
   7.0640   7.50300E-001    0.00000E+000
   7.0690   7.67800E-001    0.00000E+000
   7.0710   7.20500E-001    0.00000E+000
   7.0730   7.38200E-001    0.00000E+000
   7.0760   7.48200E-001    0.00000E+000
   7.0780   7.66700E-001    0.00000E+000
   7.0810   7.84600E-001    0.00000E+000
   7.0830   7.43700E-001    0.00000E+000
   7.0860   7.89300E-001    0.00000E+000
   7.0900   7.93600E-001    0.00000E+000
   7.0910   8.11200E-001    0.00000E+000
   7.0950   8.30000E-001    0.00000E+000
   7.0970   8.65700E-001    0.00000E+000
   7.1010   8.63500E-001    0.00000E+000
   7.1040   8.95900E-001    0.00000E+000
   7.1060   9.10500E-001    0.00000E+000
   7.1080   8.99700E-001    0.00000E+000
   7.1100   9.58500E-001    0.00000E+000
   7.1130   9.50900E-001    0.00000E+000
   7.1150   9.92800E-001    0.00000E+000
   7.1170   1.03080E+000    0.00000E+000
   7.1200   1.01390E+000    0.00000E+000
   7.1240   1.08710E+000    0.00000E+000
   7.1260   1.10280E+000    0.00000E+000
   7.1290   1.14930E+000    0.00000E+000
   7.1310   1.18890E+000    0.00000E+000
   7.1350   1.27330E+000    0.00000E+000
   7.1380   1.30110E+000    0.00000E+000
   7.1400   1.40360E+000    0.00000E+000
   7.1420   1.47530E+000    0.00000E+000
   7.1470   1.66730E+000    0.00000E+000
   7.1490   2.04560E+000    0.00000E+000
   7.1520   2.32950E+000    0.00000E+000
   7.1540   1.69240E+000    0.00000E+000
   7.1580   1.47040E+000    0.00000E+000
   7.1600   1.32740E+000    0.00000E+000
   7.1630   1.13770E+000    0.00000E+000
   7.1650   1.42780E+000    0.00000E+000
   7.1670   1.39270E+000    0.00000E+000
   7.1700   1.24400E+000    0.00000E+000
   7.1720   1.23830E+000    0.00000E+000
   7.1750   1.25500E+000    0.00000E+000
   7.1770   8.45400E-001    0.00000E+000
   7.1800   8.59500E-001    0.00000E+000
   7.1840   1.00000E+000    0.00000E+000
   7.1860   1.00000E+000    0.00000E+000
   7.1890   1.00000E+000    0.00000E+000
   7.1920   1.00000E+000    0.00000E+000
   7.1930   1.00000E+000    0.00000E+000
   7.1970   1.00000E+000    0.00000E+000
   7.2000   1.00000E+000    0.00000E+000
   7.2020   1.00000E+000    0.00000E+000
   7.2050   1.00000E+000    0.00000E+000
   7.2060   1.00000E+000    0.00000E+000
   7.2110   1.00000E+000    0.00000E+000
   7.2130   1.00000E+000    0.00000E+000
   7.2160   1.00000E+000    0.00000E+000
   7.2200   1.00000E+000    0.00000E+000
   7.2220   1.00000E+000    0.00000E+000
   7.2250   1.00000E+000    0.00000E+000
   7.2270   1.00000E+000    0.00000E+000
   7.2300   1.00000E+000    0.00000E+000
   7.2330   1.00000E+000    0.00000E+000
   7.2360   1.00000E+000    0.00000E+000
   7.2390   1.00000E+000    0.00000E+000
   7.2430   1.00000E+000    0.00000E+000
   7.2450   1.00000E+000    0.00000E+000
   7.2480   1.00000E+000    0.00000E+000
   7.2510   1.00000E+000    0.00000E+000
   7.2530   1.00000E+000    0.00000E+000
   7.2550   1.00000E+000    0.00000E+000
   7.2590   1.00000E+000    0.00000E+000
   7.2620   1.00000E+000    0.00000E+000
   7.2640   1.00000E+000    0.00000E+000
   7.2670   1.00000E+000    0.00000E+000
   7.2700   1.00000E+000    0.00000E+000
   7.2730   1.00000E+000    0.00000E+000
   7.2750   1.00000E+000    0.00000E+000
   7.2780   1.00000E+000    0.00000E+000
   7.2810   1.00000E+000    0.00000E+000
   7.2840   1.00000E+000    0.00000E+000
   7.2870   1.00000E+000    0.00000E+000
   7.2900   1.00000E+000    0.00000E+000
   7.2950   1.00000E+000    0.00000E+000
   7.2960   1.00000E+000    0.00000E+000
   7.2980   1.00000E+000    0.00000E+000
   7.3000   1.00000E+000    0.00000E+000
