# Supplementary material for: Rationally seeded computational protein design of ɑ-helical barrels
Source: Nat Chem Biol. 2024 Jun 20;20(8):991–9. doi: 10.1038/s41589-024-01642-0 (PMC11288890; doi:10.1038/s41589-024-01642-0)
Supplement: Supplementary file 5 — PDB files used for making figure panels h–j. [file 41589_2024_1642_MOESM5_ESM.zip › KIA_RP_RSPD_NatChemBiol_data_Figure3/sc-CC-7-LI_panels_c-g/AUC_panel_e/LI_SV_raw/00038.RA1]

HeptLI
R 1 20.1 40000 0015653 1.9950E11 275 1 
   5.8010   1.00000E+000    0.00000E+000
   5.8060   1.00000E+000    0.00000E+000
   5.8080   1.00000E+000    0.00000E+000
   5.8100   1.00000E+000    0.00000E+000
   5.8110   1.00000E+000    0.00000E+000
   5.8130   1.00000E+000    0.00000E+000
   5.8140   1.00000E+000    0.00000E+000
   5.8150   1.00000E+000    0.00000E+000
   5.8170   1.00000E+000    0.00000E+000
   5.8180   1.00000E+000    0.00000E+000
   5.8190   1.00000E+000    0.00000E+000
   5.8220   1.00000E+000    0.00000E+000
   5.8240   1.00000E+000    0.00000E+000
   5.8260   1.00000E+000    0.00000E+000
   5.8270   1.00000E+000    0.00000E+000
   5.8290   1.00000E+000    0.00000E+000
   5.8310   1.00000E+000    0.00000E+000
   5.8330   1.00000E+000    0.00000E+000
   5.8350  -1.00590E+000    0.00000E+000
   5.8360  -8.35600E-001    0.00000E+000
   5.8380  -9.29400E-001    0.00000E+000
   5.8400  -8.12500E-001    0.00000E+000
   5.8420  -6.96300E-001    0.00000E+000
   5.8440  -7.95400E-001    0.00000E+000
   5.8470  -1.06780E+000    0.00000E+000
   5.8490  -1.48310E+000    0.00000E+000
   5.8510  -1.64840E+000    0.00000E+000
   5.8540  -1.69210E+000    0.00000E+000
   5.8560  -1.71340E+000    0.00000E+000
   5.8580  -1.69030E+000    0.00000E+000
   5.8600  -1.45770E+000    0.00000E+000
   5.8620  -1.41940E+000    0.00000E+000
   5.8630  -1.18460E+000    0.00000E+000
   5.8650  -1.08740E+000    0.00000E+000
   5.8660  -1.06260E+000    0.00000E+000
   5.8670  -7.67500E-001    0.00000E+000
   5.8690  -6.84100E-001    0.00000E+000
   5.8700  -4.47900E-001    0.00000E+000
   5.8720  -4.54100E-001    0.00000E+000
   5.8750  -3.11600E-001    0.00000E+000
   5.8760  -2.28300E-001    0.00000E+000
   5.8790  -1.15600E-001    0.00000E+000
   5.8810  -7.15000E-002    0.00000E+000
   5.8830  -7.05000E-002    0.00000E+000
   5.8840  -3.01000E-002    0.00000E+000
   5.8870  -1.04000E-002    0.00000E+000
   5.8880  -2.03000E-002    0.00000E+000
   5.8910  -6.50000E-003    0.00000E+000
   5.8920  -7.60000E-003    0.00000E+000
   5.8930   1.40000E-003    0.00000E+000
   5.8950  -1.23000E-002    0.00000E+000
   5.8970  -1.09000E-002    0.00000E+000
   5.8980  -7.60000E-003    0.00000E+000
   5.9010  -1.77000E-002    0.00000E+000
   5.9020   7.10000E-003    0.00000E+000
   5.9050  -1.48000E-002    0.00000E+000
   5.9070  -9.00000E-004    0.00000E+000
   5.9090   1.10000E-003    0.00000E+000
   5.9110  -6.10000E-003    0.00000E+000
   5.9150   3.40000E-003    0.00000E+000
   5.9170   7.70000E-003    0.00000E+000
   5.9180  -1.62000E-002    0.00000E+000
   5.9210   1.04000E-002    0.00000E+000
   5.9230   1.30000E-003    0.00000E+000
   5.9240   3.30000E-003    0.00000E+000
   5.9260  -7.00000E-004    0.00000E+000
   5.9280   1.21000E-002    0.00000E+000
   5.9290   1.91000E-002    0.00000E+000
   5.9320  -8.30000E-003    0.00000E+000
   5.9350  -7.50000E-003    0.00000E+000
   5.9370  -1.28000E-002    0.00000E+000
   5.9400  -1.63000E-002    0.00000E+000
   5.9410  -4.20000E-003    0.00000E+000
   5.9450   7.70000E-003    0.00000E+000
   5.9470   8.80000E-003    0.00000E+000
   5.9490   2.58000E-002    0.00000E+000
   5.9520   2.69000E-002    0.00000E+000
   5.9540   3.52000E-002    0.00000E+000
   5.9560   6.10000E-003    0.00000E+000
   5.9570  -1.49000E-002    0.00000E+000
   5.9610   1.90000E-003    0.00000E+000
   5.9620  -2.50000E-003    0.00000E+000
   5.9630  -3.50000E-003    0.00000E+000
   5.9650   2.30000E-003    0.00000E+000
   5.9680  -6.30000E-003    0.00000E+000
   5.9710  -7.80000E-003    0.00000E+000
   5.9720  -1.15000E-002    0.00000E+000
   5.9760  -1.38000E-002    0.00000E+000
   5.9780  -1.42000E-002    0.00000E+000
   5.9790  -2.20000E-003    0.00000E+000
   5.9820   9.20000E-003    0.00000E+000
   5.9830   1.57000E-002    0.00000E+000
   5.9860   1.65000E-002    0.00000E+000
   5.9870   6.00000E-004    0.00000E+000
   5.9880   1.22000E-002    0.00000E+000
   5.9900  -0.00000E+000    0.00000E+000
   5.9930   1.29000E-002    0.00000E+000
   5.9950   2.08000E-002    0.00000E+000
   5.9960   4.40000E-002    0.00000E+000
   5.9980   5.35000E-002    0.00000E+000
   6.0020   1.89000E-001    0.00000E+000
   6.0030  -4.97600E-001    0.00000E+000
   6.0050  -6.42000E-001    0.00000E+000
   6.0070  -3.87200E-001    0.00000E+000
   6.0090   5.50000E-002    0.00000E+000
   6.0100   3.31000E-002    0.00000E+000
   6.0140  -6.10000E-003    0.00000E+000
   6.0160  -3.55000E-002    0.00000E+000
   6.0190  -2.75000E-002    0.00000E+000
   6.0230   2.66200E-001    0.00000E+000
   6.0250   4.68800E-001    0.00000E+000
   6.0280  -9.31000E-002    0.00000E+000
   6.0310   9.00000E-004    0.00000E+000
   6.0330  -1.11000E-002    0.00000E+000
   6.0350  -2.30000E-003    0.00000E+000
   6.0370   3.03000E-002    0.00000E+000
   6.0390   1.39000E-002    0.00000E+000
   6.0410   1.23000E-002    0.00000E+000
   6.0420   1.60000E-003    0.00000E+000
   6.0440  -5.70000E-003    0.00000E+000
   6.0480   5.10000E-003    0.00000E+000
   6.0490   2.32000E-002    0.00000E+000
   6.0530   1.50000E-002    0.00000E+000
   6.0560   1.10000E-002    0.00000E+000
   6.0580   2.23000E-002    0.00000E+000
   6.0600   2.46000E-002    0.00000E+000
   6.0640   1.25000E-002    0.00000E+000
   6.0670   6.70000E-003    0.00000E+000
   6.0690   1.10000E-002    0.00000E+000
   6.0740   1.13000E-002    0.00000E+000
   6.0770   1.81000E-002    0.00000E+000
   6.0790   2.11000E-002    0.00000E+000
   6.0850   8.00000E-003    0.00000E+000
   6.0860   9.70000E-003    0.00000E+000
   6.0880   8.30000E-003    0.00000E+000
   6.0920   1.08000E-002    0.00000E+000
   6.0940   2.52000E-002    0.00000E+000
   6.0970   1.79000E-002    0.00000E+000
   6.0990   3.24000E-002    0.00000E+000
   6.1020   3.05000E-002    0.00000E+000
   6.1050   2.10000E-002    0.00000E+000
   6.1070   1.68000E-002    0.00000E+000
   6.1100   1.79000E-002    0.00000E+000
   6.1120   2.30000E-002    0.00000E+000
   6.1130   2.46000E-002    0.00000E+000
   6.1150   3.48000E-002    0.00000E+000
   6.1190   2.72000E-002    0.00000E+000
   6.1200   3.80000E-002    0.00000E+000
   6.1250   2.69000E-002    0.00000E+000
   6.1270   1.99000E-002    0.00000E+000
   6.1290   2.51000E-002    0.00000E+000
   6.1310   2.41000E-002    0.00000E+000
   6.1350   3.92000E-002    0.00000E+000
   6.1360   4.73000E-002    0.00000E+000
   6.1400   5.06000E-002    0.00000E+000
   6.1440   2.16000E-002    0.00000E+000
   6.1450   2.22000E-002    0.00000E+000
   6.1470   5.48000E-002    0.00000E+000
   6.1490   5.52000E-002    0.00000E+000
   6.1540   3.79000E-002    0.00000E+000
   6.1560   6.00000E-002    0.00000E+000
   6.1590   6.21000E-002    0.00000E+000
   6.1610   5.27000E-002    0.00000E+000
   6.1650   5.64000E-002    0.00000E+000
   6.1670   5.50000E-002    0.00000E+000
   6.1700   6.19000E-002    0.00000E+000
   6.1720   6.24000E-002    0.00000E+000
   6.1750   6.51000E-002    0.00000E+000
   6.1760   7.89000E-002    0.00000E+000
   6.1790   7.17000E-002    0.00000E+000
   6.1810   7.60000E-002    0.00000E+000
   6.1830   6.52000E-002    0.00000E+000
   6.1860   6.95000E-002    0.00000E+000
   6.1880   7.40000E-002    0.00000E+000
   6.1910   7.29000E-002    0.00000E+000
   6.1930   8.13000E-002    0.00000E+000
   6.1960   8.70000E-002    0.00000E+000
   6.1990   8.65000E-002    0.00000E+000
   6.2030   9.29000E-002    0.00000E+000
   6.2040   8.60000E-002    0.00000E+000
   6.2060   9.32000E-002    0.00000E+000
   6.2070   9.80000E-002    0.00000E+000
   6.2110   9.57000E-002    0.00000E+000
   6.2140   9.19000E-002    0.00000E+000
   6.2160   1.12300E-001    0.00000E+000
   6.2200   1.09100E-001    0.00000E+000
   6.2210   1.06200E-001    0.00000E+000
   6.2240   1.10100E-001    0.00000E+000
   6.2260   1.14100E-001    0.00000E+000
   6.2290   1.25000E-001    0.00000E+000
   6.2320   1.10300E-001    0.00000E+000
   6.2340   1.21800E-001    0.00000E+000
   6.2360   1.31900E-001    0.00000E+000
   6.2370   1.20600E-001    0.00000E+000
   6.2410   1.28300E-001    0.00000E+000
   6.2440   1.43000E-001    0.00000E+000
   6.2490   1.40300E-001    0.00000E+000
   6.2500   1.50900E-001    0.00000E+000
   6.2530   1.57800E-001    0.00000E+000
   6.2550   1.44800E-001    0.00000E+000
   6.2570   1.57800E-001    0.00000E+000
   6.2590   1.67600E-001    0.00000E+000
   6.2650   1.64300E-001    0.00000E+000
   6.2680   1.81800E-001    0.00000E+000
   6.2690   1.74200E-001    0.00000E+000
   6.2710   1.76100E-001    0.00000E+000
   6.2750   1.77500E-001    0.00000E+000
   6.2800   1.81500E-001    0.00000E+000
   6.2820   1.88100E-001    0.00000E+000
   6.2850   1.96100E-001    0.00000E+000
   6.2870   2.08800E-001    0.00000E+000
   6.2920   2.04500E-001    0.00000E+000
   6.2980   2.22200E-001    0.00000E+000
   6.3020   2.45000E-001    0.00000E+000
   6.3070   2.40300E-001    0.00000E+000
   6.3080   2.52300E-001    0.00000E+000
   6.3120   2.56300E-001    0.00000E+000
   6.3140   2.49900E-001    0.00000E+000
   6.3150   2.55600E-001    0.00000E+000
   6.3170   2.78500E-001    0.00000E+000
   6.3200   2.63200E-001    0.00000E+000
   6.3240   2.88200E-001    0.00000E+000
   6.3310   2.79000E-001    0.00000E+000
   6.3320   2.89100E-001    0.00000E+000
   6.3350   2.96800E-001    0.00000E+000
   6.3380   3.06400E-001    0.00000E+000
   6.3390   3.20900E-001    0.00000E+000
   6.3400   3.09200E-001    0.00000E+000
   6.3450   3.06700E-001    0.00000E+000
   6.3490   3.24400E-001    0.00000E+000
   6.3500   3.08700E-001    0.00000E+000
   6.3510   3.31300E-001    0.00000E+000
   6.3600   3.37700E-001    0.00000E+000
   6.3620   3.54700E-001    0.00000E+000
   6.3670   3.54500E-001    0.00000E+000
   6.3720   3.60200E-001    0.00000E+000
   6.3740   3.84700E-001    0.00000E+000
   6.3770   3.65600E-001    0.00000E+000
   6.3780   3.75600E-001    0.00000E+000
   6.3850   3.82000E-001    0.00000E+000
   6.3870   3.87100E-001    0.00000E+000
   6.3900   4.04600E-001    0.00000E+000
   6.3920   3.95300E-001    0.00000E+000
   6.3940   4.11000E-001    0.00000E+000
   6.3950   4.06900E-001    0.00000E+000
   6.4000   4.09500E-001    0.00000E+000
   6.4010   4.11400E-001    0.00000E+000
   6.4060   4.24800E-001    0.00000E+000
   6.4100   4.38900E-001    0.00000E+000
   6.4110   4.40300E-001    0.00000E+000
   6.4130   4.39900E-001    0.00000E+000
   6.4180   4.38400E-001    0.00000E+000
   6.4190   4.54600E-001    0.00000E+000
   6.4240   4.55500E-001    0.00000E+000
   6.4250   4.44200E-001    0.00000E+000
   6.4310   4.65000E-001    0.00000E+000
   6.4330   4.65900E-001    0.00000E+000
   6.4360   4.79900E-001    0.00000E+000
   6.4370   4.63800E-001    0.00000E+000
   6.4400   4.80600E-001    0.00000E+000
   6.4410   4.86000E-001    0.00000E+000
   6.4450   4.98300E-001    0.00000E+000
   6.4460   4.94100E-001    0.00000E+000
   6.4500   5.00100E-001    0.00000E+000
   6.4540   4.99200E-001    0.00000E+000
   6.4550   4.84700E-001    0.00000E+000
   6.4590   4.93200E-001    0.00000E+000
   6.4630   5.10200E-001    0.00000E+000
   6.4650   5.04800E-001    0.00000E+000
   6.4700   5.10100E-001    0.00000E+000
   6.4730   5.30400E-001    0.00000E+000
   6.4750   5.22000E-001    0.00000E+000
   6.4770   5.19400E-001    0.00000E+000
   6.4790   5.24700E-001    0.00000E+000
   6.4820   5.42700E-001    0.00000E+000
   6.4850   5.42500E-001    0.00000E+000
   6.4880   5.44900E-001    0.00000E+000
   6.4910   5.55900E-001    0.00000E+000
   6.4930   5.49300E-001    0.00000E+000
   6.4950   5.62300E-001    0.00000E+000
   6.4970   5.45600E-001    0.00000E+000
   6.5010   5.44700E-001    0.00000E+000
   6.5040   5.55800E-001    0.00000E+000
   6.5060   5.60300E-001    0.00000E+000
   6.5090   5.66700E-001    0.00000E+000
   6.5110   5.51300E-001    0.00000E+000
   6.5130   5.73200E-001    0.00000E+000
   6.5160   5.70200E-001    0.00000E+000
   6.5170   5.80700E-001    0.00000E+000
   6.5210   5.83600E-001    0.00000E+000
   6.5230   5.79300E-001    0.00000E+000
   6.5250   5.79500E-001    0.00000E+000
   6.5270   5.83400E-001    0.00000E+000
   6.5300   5.77300E-001    0.00000E+000
   6.5330   5.89100E-001    0.00000E+000
   6.5350   5.95200E-001    0.00000E+000
   6.5370   5.79000E-001    0.00000E+000
   6.5380   5.80300E-001    0.00000E+000
   6.5440   5.85300E-001    0.00000E+000
   6.5450   5.95400E-001    0.00000E+000
   6.5480   5.95800E-001    0.00000E+000
   6.5500   5.95200E-001    0.00000E+000
   6.5520   5.92600E-001    0.00000E+000
   6.5540   6.14900E-001    0.00000E+000
   6.5560   6.02000E-001    0.00000E+000
   6.5570   5.97900E-001    0.00000E+000
   6.5600   6.00200E-001    0.00000E+000
   6.5640   6.13600E-001    0.00000E+000
   6.5660   6.04400E-001    0.00000E+000
   6.5690   6.00200E-001    0.00000E+000
   6.5720   6.05500E-001    0.00000E+000
   6.5740   6.02400E-001    0.00000E+000
   6.5780   6.18600E-001    0.00000E+000
   6.5820   6.20300E-001    0.00000E+000
   6.5850   6.22600E-001    0.00000E+000
   6.5870   6.07300E-001    0.00000E+000
   6.5890   6.16200E-001    0.00000E+000
   6.5920   5.99400E-001    0.00000E+000
   6.5950   6.24000E-001    0.00000E+000
   6.5960   6.26700E-001    0.00000E+000
   6.5990   6.19800E-001    0.00000E+000
   6.6020   6.27600E-001    0.00000E+000
   6.6050   6.20800E-001    0.00000E+000
   6.6080   6.33600E-001    0.00000E+000
   6.6100   6.11800E-001    0.00000E+000
   6.6130   6.32500E-001    0.00000E+000
   6.6150   6.35800E-001    0.00000E+000
   6.6180   6.05100E-001    0.00000E+000
   6.6200   6.19700E-001    0.00000E+000
   6.6220   6.18400E-001    0.00000E+000
   6.6240   6.33100E-001    0.00000E+000
   6.6280   6.36300E-001    0.00000E+000
   6.6310   6.21800E-001    0.00000E+000
   6.6330   6.21600E-001    0.00000E+000
   6.6340   6.33900E-001    0.00000E+000
   6.6380   6.12200E-001    0.00000E+000
   6.6400   6.30800E-001    0.00000E+000
   6.6420   6.40200E-001    0.00000E+000
   6.6450   6.32600E-001    0.00000E+000
   6.6490   6.26000E-001    0.00000E+000
   6.6510   6.48000E-001    0.00000E+000
   6.6540   6.11000E-001    0.00000E+000
   6.6560   6.54500E-001    0.00000E+000
   6.6580   6.37000E-001    0.00000E+000
   6.6610   6.17200E-001    0.00000E+000
   6.6630   6.33300E-001    0.00000E+000
   6.6670   6.41900E-001    0.00000E+000
   6.6700   6.42200E-001    0.00000E+000
   6.6720   6.36300E-001    0.00000E+000
   6.6760   6.36500E-001    0.00000E+000
   6.6770   6.39900E-001    0.00000E+000
   6.6810   6.27700E-001    0.00000E+000
   6.6850   6.24900E-001    0.00000E+000
   6.6870   6.32600E-001    0.00000E+000
   6.6900   6.21100E-001    0.00000E+000
   6.6910   6.41200E-001    0.00000E+000
   6.6950   6.55400E-001    0.00000E+000
   6.6960   6.50300E-001    0.00000E+000
   6.6980   6.24500E-001    0.00000E+000
   6.7010   6.31900E-001    0.00000E+000
   6.7040   6.40800E-001    0.00000E+000
   6.7070   6.40500E-001    0.00000E+000
   6.7090   6.37400E-001    0.00000E+000
   6.7130   6.29400E-001    0.00000E+000
   6.7150   6.43100E-001    0.00000E+000
   6.7180   6.38400E-001    0.00000E+000
   6.7200   6.25700E-001    0.00000E+000
   6.7220   6.56300E-001    0.00000E+000
   6.7270   6.49400E-001    0.00000E+000
   6.7280   6.51700E-001    0.00000E+000
   6.7320   6.36400E-001    0.00000E+000
   6.7340   6.16700E-001    0.00000E+000
   6.7360   6.17000E-001    0.00000E+000
   6.7380   6.33600E-001    0.00000E+000
   6.7410   6.47400E-001    0.00000E+000
   6.7430   6.48500E-001    0.00000E+000
   6.7470   6.38200E-001    0.00000E+000
   6.7500   6.41200E-001    0.00000E+000
   6.7520   6.43800E-001    0.00000E+000
   6.7550   6.59300E-001    0.00000E+000
   6.7570   6.20900E-001    0.00000E+000
   6.7590   6.32800E-001    0.00000E+000
   6.7620   6.31200E-001    0.00000E+000
   6.7660   6.51700E-001    0.00000E+000
   6.7680   6.29500E-001    0.00000E+000
   6.7710   6.41600E-001    0.00000E+000
   6.7740   6.34400E-001    0.00000E+000
   6.7750   6.46300E-001    0.00000E+000
   6.7780   6.47200E-001    0.00000E+000
   6.7820   6.50800E-001    0.00000E+000
   6.7830   6.45000E-001    0.00000E+000
   6.7870   6.49300E-001    0.00000E+000
   6.7900   6.54200E-001    0.00000E+000
   6.7920   6.26700E-001    0.00000E+000
   6.7940   6.49100E-001    0.00000E+000
   6.7970   6.50100E-001    0.00000E+000
   6.8000   6.50200E-001    0.00000E+000
   6.8020   6.52800E-001    0.00000E+000
   6.8060   6.44400E-001    0.00000E+000
   6.8090   6.26600E-001    0.00000E+000
   6.8100   6.50100E-001    0.00000E+000
   6.8150   6.27300E-001    0.00000E+000
   6.8160   6.34900E-001    0.00000E+000
   6.8190   6.34700E-001    0.00000E+000
   6.8200   6.19900E-001    0.00000E+000
   6.8240   6.68400E-001    0.00000E+000
   6.8260   6.46300E-001    0.00000E+000
   6.8280   6.31100E-001    0.00000E+000
   6.8330   6.55700E-001    0.00000E+000
   6.8380   6.72800E-001    0.00000E+000
   6.8390   6.60600E-001    0.00000E+000
   6.8410   6.63800E-001    0.00000E+000
   6.8450   6.66500E-001    0.00000E+000
   6.8460   6.38300E-001    0.00000E+000
   6.8490   6.61500E-001    0.00000E+000
   6.8530   6.33800E-001    0.00000E+000
   6.8550   6.58300E-001    0.00000E+000
   6.8570   6.45900E-001    0.00000E+000
   6.8600   6.27800E-001    0.00000E+000
   6.8640   6.46800E-001    0.00000E+000
   6.8650   6.49100E-001    0.00000E+000
   6.8670   6.39800E-001    0.00000E+000
   6.8690   6.57600E-001    0.00000E+000
   6.8720   6.48900E-001    0.00000E+000
   6.8750   6.65200E-001    0.00000E+000
   6.8780   6.51000E-001    0.00000E+000
   6.8810   6.44500E-001    0.00000E+000
   6.8840   6.56800E-001    0.00000E+000
   6.8870   6.40200E-001    0.00000E+000
   6.8900   6.34600E-001    0.00000E+000
   6.8920   6.38200E-001    0.00000E+000
   6.8950   6.61200E-001    0.00000E+000
   6.8980   6.44300E-001    0.00000E+000
   6.8990   6.46600E-001    0.00000E+000
   6.9040   6.39800E-001    0.00000E+000
   6.9050   6.67700E-001    0.00000E+000
   6.9110   6.45300E-001    0.00000E+000
   6.9140   6.80400E-001    0.00000E+000
   6.9170   6.46300E-001    0.00000E+000
   6.9200   6.44700E-001    0.00000E+000
   6.9240   6.59300E-001    0.00000E+000
   6.9250   6.26300E-001    0.00000E+000
   6.9260   6.63600E-001    0.00000E+000
   6.9320   6.42600E-001    0.00000E+000
   6.9350   6.62900E-001    0.00000E+000
   6.9370   6.59100E-001    0.00000E+000
   6.9390   6.73900E-001    0.00000E+000
   6.9400   6.64400E-001    0.00000E+000
   6.9440   6.26300E-001    0.00000E+000
   6.9450   6.63200E-001    0.00000E+000
   6.9490   6.66600E-001    0.00000E+000
   6.9530   6.46400E-001    0.00000E+000
   6.9540   6.53100E-001    0.00000E+000
   6.9570   6.49100E-001    0.00000E+000
   6.9590   6.54000E-001    0.00000E+000
   6.9630   6.51300E-001    0.00000E+000
   6.9650   6.72500E-001    0.00000E+000
   6.9680   6.40200E-001    0.00000E+000
   6.9700   6.56600E-001    0.00000E+000
   6.9720   6.33300E-001    0.00000E+000
   6.9740   6.52700E-001    0.00000E+000
   6.9770   6.58000E-001    0.00000E+000
   6.9820   6.58300E-001    0.00000E+000
   6.9850   6.48300E-001    0.00000E+000
   6.9880   6.70500E-001    0.00000E+000
   6.9890   6.73100E-001    0.00000E+000
   6.9910   6.40900E-001    0.00000E+000
   6.9930   6.68000E-001    0.00000E+000
   6.9970   6.67900E-001    0.00000E+000
   7.0000   6.67100E-001    0.00000E+000
   7.0020   6.67700E-001    0.00000E+000
   7.0050   6.70700E-001    0.00000E+000
   7.0080   6.51200E-001    0.00000E+000
   7.0130   6.57400E-001    0.00000E+000
   7.0150   6.66300E-001    0.00000E+000
   7.0190   6.94900E-001    0.00000E+000
   7.0210   6.66600E-001    0.00000E+000
   7.0240   7.01500E-001    0.00000E+000
   7.0270   6.89800E-001    0.00000E+000
   7.0280   6.91500E-001    0.00000E+000
   7.0320   6.76800E-001    0.00000E+000
   7.0330   6.85200E-001    0.00000E+000
   7.0370   6.88300E-001    0.00000E+000
   7.0390   7.13000E-001    0.00000E+000
   7.0410   7.25000E-001    0.00000E+000
   7.0430   7.01600E-001    0.00000E+000
   7.0460   7.09100E-001    0.00000E+000
   7.0490   7.16300E-001    0.00000E+000
   7.0510   7.36500E-001    0.00000E+000
   7.0530   7.39200E-001    0.00000E+000
   7.0570   7.60700E-001    0.00000E+000
   7.0580   7.80000E-001    0.00000E+000
   7.0620   7.69800E-001    0.00000E+000
   7.0650   8.03300E-001    0.00000E+000
   7.0680   7.81000E-001    0.00000E+000
   7.0710   8.08100E-001    0.00000E+000
   7.0750   8.40300E-001    0.00000E+000
   7.0780   9.06300E-001    0.00000E+000
   7.0810   9.07200E-001    0.00000E+000
   7.0830   9.01300E-001    0.00000E+000
   7.0840   9.12700E-001    0.00000E+000
   7.0890   9.53700E-001    0.00000E+000
   7.0910   9.88900E-001    0.00000E+000
   7.0940   1.01830E+000    0.00000E+000
   7.0960   1.04320E+000    0.00000E+000
   7.0990   1.09720E+000    0.00000E+000
   7.1020   1.17280E+000    0.00000E+000
   7.1060   1.17580E+000    0.00000E+000
   7.1080   1.26970E+000    0.00000E+000
   7.1100   1.30970E+000    0.00000E+000
   7.1130   1.32370E+000    0.00000E+000
   7.1150   1.51040E+000    0.00000E+000
   7.1190   1.58760E+000    0.00000E+000
   7.1230   1.67410E+000    0.00000E+000
   7.1250   2.18950E+000    0.00000E+000
   7.1280   2.43860E+000    0.00000E+000
   7.1310   2.58730E+000    0.00000E+000
   7.1340   2.77730E+000    0.00000E+000
   7.1370   2.80270E+000    0.00000E+000
   7.1390   2.89880E+000    0.00000E+000
   7.1420   2.83810E+000    0.00000E+000
   7.1460   2.97760E+000    0.00000E+000
   7.1470   3.14190E+000    0.00000E+000
   7.1510   3.05550E+000    0.00000E+000
   7.1530   2.36960E+000    0.00000E+000
   7.1540   2.16660E+000    0.00000E+000
   7.1580   1.87550E+000    0.00000E+000
   7.1600   1.79430E+000    0.00000E+000
   7.1630   1.55500E+000    0.00000E+000
   7.1680   1.62400E+000    0.00000E+000
   7.1690   1.59970E+000    0.00000E+000
   7.1720   1.38630E+000    0.00000E+000
   7.1750   1.25580E+000    0.00000E+000
   7.1770   6.00200E-001    0.00000E+000
   7.1810   5.65000E-002    0.00000E+000
   7.1820   1.00000E+000    0.00000E+000
   7.1850   1.00000E+000    0.00000E+000
   7.1880   1.00000E+000    0.00000E+000
   7.1900   1.00000E+000    0.00000E+000
   7.1930   1.00000E+000    0.00000E+000
   7.1950   1.00000E+000    0.00000E+000
   7.1990   1.00000E+000    0.00000E+000
   7.2010   1.00000E+000    0.00000E+000
   7.2020   1.00000E+000    0.00000E+000
   7.2060   1.00000E+000    0.00000E+000
   7.2070   1.00000E+000    0.00000E+000
   7.2110   1.00000E+000    0.00000E+000
   7.2150   1.00000E+000    0.00000E+000
   7.2180   1.00000E+000    0.00000E+000
   7.2200   1.00000E+000    0.00000E+000
   7.2230   1.00000E+000    0.00000E+000
   7.2250   1.00000E+000    0.00000E+000
   7.2280   1.00000E+000    0.00000E+000
   7.2300   1.00000E+000    0.00000E+000
   7.2320   1.00000E+000    0.00000E+000
   7.2360   1.00000E+000    0.00000E+000
   7.2390   1.00000E+000    0.00000E+000
   7.2410   1.00000E+000    0.00000E+000
   7.2430   1.00000E+000    0.00000E+000
   7.2470   1.00000E+000    0.00000E+000
   7.2500   1.00000E+000    0.00000E+000
   7.2520   1.00000E+000    0.00000E+000
   7.2550   1.00000E+000    0.00000E+000
   7.2570   1.00000E+000    0.00000E+000
   7.2600   1.00000E+000    0.00000E+000
   7.2640   1.00000E+000    0.00000E+000
   7.2660   1.00000E+000    0.00000E+000
   7.2700   1.00000E+000    0.00000E+000
   7.2730   1.00000E+000    0.00000E+000
   7.2750   1.00000E+000    0.00000E+000
   7.2790   1.00000E+000    0.00000E+000
   7.2800   1.00000E+000    0.00000E+000
   7.2830   1.00000E+000    0.00000E+000
   7.2850   1.00000E+000    0.00000E+000
   7.2890   1.00000E+000    0.00000E+000
   7.2920   1.00000E+000    0.00000E+000
   7.2940   1.00000E+000    0.00000E+000
   7.2960   1.00000E+000    0.00000E+000
   7.3000   1.00000E+000    0.00000E+000
