# Supplementary material for: Rationally seeded computational protein design of ɑ-helical barrels
Source: Nat Chem Biol. 2024 Jun 20;20(8):991–9. doi: 10.1038/s41589-024-01642-0 (PMC11288890; doi:10.1038/s41589-024-01642-0)
Supplement: Supplementary file 5 — PDB files used for making figure panels h–j. [file 41589_2024_1642_MOESM5_ESM.zip › KIA_RP_RSPD_NatChemBiol_data_Figure3/sc-CC-7-LI_panels_c-g/AUC_panel_e/LI_SV_raw/00014.RA1]

HeptLI
R 1 20.0 40000 0008461 7.3310E10 275 1 
   5.8000   1.00000E+000    0.00000E+000
   5.8030   1.00000E+000    0.00000E+000
   5.8050   1.00000E+000    0.00000E+000
   5.8060   1.00000E+000    0.00000E+000
   5.8070   1.00000E+000    0.00000E+000
   5.8080   1.00000E+000    0.00000E+000
   5.8100   1.00000E+000    0.00000E+000
   5.8110   1.00000E+000    0.00000E+000
   5.8120   1.00000E+000    0.00000E+000
   5.8130   1.00000E+000    0.00000E+000
   5.8140   1.00000E+000    0.00000E+000
   5.8150   1.00000E+000    0.00000E+000
   5.8160   1.00000E+000    0.00000E+000
   5.8170   1.00000E+000    0.00000E+000
   5.8190   1.00000E+000    0.00000E+000
   5.8210   1.00000E+000    0.00000E+000
   5.8220   1.00000E+000    0.00000E+000
   5.8230   1.00000E+000    0.00000E+000
   5.8240   1.00000E+000    0.00000E+000
   5.8260   1.00000E+000    0.00000E+000
   5.8280   1.00000E+000    0.00000E+000
   5.8290   1.00000E+000    0.00000E+000
   5.8300   1.00000E+000    0.00000E+000
   5.8310   1.00000E+000    0.00000E+000
   5.8330   1.00000E+000    0.00000E+000
   5.8350  -1.12410E+000    0.00000E+000
   5.8370  -8.23700E-001    0.00000E+000
   5.8380  -6.46500E-001    0.00000E+000
   5.8400  -6.80500E-001    0.00000E+000
   5.8410  -6.48200E-001    0.00000E+000
   5.8440  -6.77100E-001    0.00000E+000
   5.8450  -6.49400E-001    0.00000E+000
   5.8460  -7.46400E-001    0.00000E+000
   5.8470  -1.02650E+000    0.00000E+000
   5.8490  -1.36270E+000    0.00000E+000
   5.8510  -1.48550E+000    0.00000E+000
   5.8540  -1.66260E+000    0.00000E+000
   5.8560  -1.74200E+000    0.00000E+000
   5.8580  -1.57290E+000    0.00000E+000
   5.8600  -1.58560E+000    0.00000E+000
   5.8630  -1.37540E+000    0.00000E+000
   5.8660  -1.12440E+000    0.00000E+000
   5.8670  -6.88800E-001    0.00000E+000
   5.8690  -6.03700E-001    0.00000E+000
   5.8700  -5.35000E-001    0.00000E+000
   5.8720  -5.76900E-001    0.00000E+000
   5.8730  -4.22500E-001    0.00000E+000
   5.8740  -3.42500E-001    0.00000E+000
   5.8760  -2.53500E-001    0.00000E+000
   5.8780  -1.54100E-001    0.00000E+000
   5.8800  -1.23200E-001    0.00000E+000
   5.8810  -1.21000E-001    0.00000E+000
   5.8840  -1.74000E-002    0.00000E+000
   5.8860  -2.45000E-002    0.00000E+000
   5.8890  -1.53000E-002    0.00000E+000
   5.8910  -6.20000E-003    0.00000E+000
   5.8930  -1.47000E-002    0.00000E+000
   5.8950  -3.26000E-002    0.00000E+000
   5.8980  -9.80000E-003    0.00000E+000
   5.8990  -1.45000E-002    0.00000E+000
   5.9020  -1.32000E-002    0.00000E+000
   5.9040  -1.70000E-003    0.00000E+000
   5.9060  -3.00000E-003    0.00000E+000
   5.9090   1.20000E-003    0.00000E+000
   5.9110  -3.60000E-003    0.00000E+000
   5.9130  -5.00000E-004    0.00000E+000
   5.9150  -2.70000E-003    0.00000E+000
   5.9180  -5.10000E-003    0.00000E+000
   5.9200   2.70000E-003    0.00000E+000
   5.9210   1.02000E-002    0.00000E+000
   5.9230   7.00000E-003    0.00000E+000
   5.9240   7.00000E-004    0.00000E+000
   5.9270  -6.20000E-003    0.00000E+000
   5.9300   2.19000E-002    0.00000E+000
   5.9310  -2.30000E-003    0.00000E+000
   5.9320  -1.50000E-003    0.00000E+000
   5.9350  -3.20000E-003    0.00000E+000
   5.9380  -2.35000E-002    0.00000E+000
   5.9390  -3.10000E-003    0.00000E+000
   5.9420   1.30000E-003    0.00000E+000
   5.9440  -6.10000E-003    0.00000E+000
   5.9470   1.80000E-002    0.00000E+000
   5.9500   2.30000E-002    0.00000E+000
   5.9520   4.13000E-002    0.00000E+000
   5.9540   7.00000E-003    0.00000E+000
   5.9560  -5.20000E-003    0.00000E+000
   5.9580  -1.60000E-003    0.00000E+000
   5.9620  -0.00000E+000    0.00000E+000
   5.9630   6.20000E-003    0.00000E+000
   5.9650   1.40000E-003    0.00000E+000
   5.9660  -2.70000E-003    0.00000E+000
   5.9700   0.00000E+000    0.00000E+000
   5.9710   5.00000E-004    0.00000E+000
   5.9740  -1.02000E-002    0.00000E+000
   5.9750  -1.38000E-002    0.00000E+000
   5.9780   1.60000E-003    0.00000E+000
   5.9790   2.40000E-003    0.00000E+000
   5.9810   1.10000E-002    0.00000E+000
   5.9820  -1.17000E-002    0.00000E+000
   5.9870   9.00000E-004    0.00000E+000
   5.9880   3.10000E-003    0.00000E+000
   5.9910   2.00000E-003    0.00000E+000
   5.9930   3.20000E-003    0.00000E+000
   5.9950   1.73000E-002    0.00000E+000
   5.9960   4.53000E-002    0.00000E+000
   5.9980   3.82000E-002    0.00000E+000
   6.0020   2.73500E-001    0.00000E+000
   6.0030   1.39700E-001    0.00000E+000
   6.0050  -7.75200E-001    0.00000E+000
   6.0070  -6.72900E-001    0.00000E+000
   6.0090  -1.78100E-001    0.00000E+000
   6.0120  -5.68000E-002    0.00000E+000
   6.0140  -9.00000E-003    0.00000E+000
   6.0180  -5.46000E-002    0.00000E+000
   6.0200  -2.14200E-001    0.00000E+000
   6.0230   1.07000E-002    0.00000E+000
   6.0240   4.65800E-001    0.00000E+000
   6.0280  -1.88000E-002    0.00000E+000
   6.0320   5.09000E-002    0.00000E+000
   6.0350   4.99000E-002    0.00000E+000
   6.0370   7.04000E-002    0.00000E+000
   6.0400   7.70000E-002    0.00000E+000
   6.0430   7.00000E-002    0.00000E+000
   6.0440   7.39000E-002    0.00000E+000
   6.0500   7.83000E-002    0.00000E+000
   6.0520   9.47000E-002    0.00000E+000
   6.0530   1.05200E-001    0.00000E+000
   6.0540   9.81000E-002    0.00000E+000
   6.0570   1.19600E-001    0.00000E+000
   6.0580   1.09600E-001    0.00000E+000
   6.0600   1.21800E-001    0.00000E+000
   6.0620   1.19900E-001    0.00000E+000
   6.0650   1.34800E-001    0.00000E+000
   6.0660   1.27500E-001    0.00000E+000
   6.0700   1.37900E-001    0.00000E+000
   6.0730   1.46500E-001    0.00000E+000
   6.0740   1.53400E-001    0.00000E+000
   6.0770   1.53000E-001    0.00000E+000
   6.0790   1.67000E-001    0.00000E+000
   6.0810   1.70900E-001    0.00000E+000
   6.0850   1.65900E-001    0.00000E+000
   6.0870   1.74300E-001    0.00000E+000
   6.0890   1.91800E-001    0.00000E+000
   6.0920   2.01000E-001    0.00000E+000
   6.0940   2.09700E-001    0.00000E+000
   6.0950   2.06400E-001    0.00000E+000
   6.0970   2.16500E-001    0.00000E+000
   6.1020   2.23900E-001    0.00000E+000
   6.1050   2.37300E-001    0.00000E+000
   6.1070   2.34300E-001    0.00000E+000
   6.1100   2.42700E-001    0.00000E+000
   6.1120   2.66200E-001    0.00000E+000
   6.1150   2.74900E-001    0.00000E+000
   6.1180   2.74700E-001    0.00000E+000
   6.1190   2.82900E-001    0.00000E+000
   6.1220   2.84800E-001    0.00000E+000
   6.1240   3.04700E-001    0.00000E+000
   6.1280   3.00100E-001    0.00000E+000
   6.1290   3.16400E-001    0.00000E+000
   6.1330   3.26200E-001    0.00000E+000
   6.1350   3.31700E-001    0.00000E+000
   6.1360   3.44700E-001    0.00000E+000
   6.1400   3.64700E-001    0.00000E+000
   6.1430   3.41600E-001    0.00000E+000
   6.1440   3.50500E-001    0.00000E+000
   6.1450   3.66100E-001    0.00000E+000
   6.1490   4.04500E-001    0.00000E+000
   6.1510   3.82000E-001    0.00000E+000
   6.1530   4.16700E-001    0.00000E+000
   6.1560   4.23400E-001    0.00000E+000
   6.1600   4.28000E-001    0.00000E+000
   6.1630   4.21300E-001    0.00000E+000
   6.1640   4.44800E-001    0.00000E+000
   6.1670   4.57000E-001    0.00000E+000
   6.1690   4.72700E-001    0.00000E+000
   6.1730   4.65200E-001    0.00000E+000
   6.1750   4.74000E-001    0.00000E+000
   6.1780   4.81600E-001    0.00000E+000
   6.1790   4.84900E-001    0.00000E+000
   6.1810   4.96200E-001    0.00000E+000
   6.1840   5.05800E-001    0.00000E+000
   6.1880   5.13300E-001    0.00000E+000
   6.1930   5.19800E-001    0.00000E+000
   6.1940   5.27700E-001    0.00000E+000
   6.1990   5.44700E-001    0.00000E+000
   6.2020   5.62400E-001    0.00000E+000
   6.2040   5.49800E-001    0.00000E+000
   6.2050   5.57300E-001    0.00000E+000
   6.2090   5.71600E-001    0.00000E+000
   6.2110   5.79800E-001    0.00000E+000
   6.2150   5.70400E-001    0.00000E+000
   6.2160   5.82300E-001    0.00000E+000
   6.2180   5.95400E-001    0.00000E+000
   6.2200   5.94100E-001    0.00000E+000
   6.2230   5.71800E-001    0.00000E+000
   6.2240   5.78800E-001    0.00000E+000
   6.2280   6.06600E-001    0.00000E+000
   6.2340   6.05200E-001    0.00000E+000
   6.2350   6.15900E-001    0.00000E+000
   6.2360   6.07800E-001    0.00000E+000
   6.2380   6.04700E-001    0.00000E+000
   6.2390   6.11000E-001    0.00000E+000
   6.2430   6.21000E-001    0.00000E+000
   6.2460   6.27900E-001    0.00000E+000
   6.2500   6.24400E-001    0.00000E+000
   6.2530   6.26500E-001    0.00000E+000
   6.2540   6.28600E-001    0.00000E+000
   6.2580   6.34400E-001    0.00000E+000
   6.2640   6.48000E-001    0.00000E+000
   6.2690   6.41500E-001    0.00000E+000
   6.2710   6.55200E-001    0.00000E+000
   6.2720   6.54200E-001    0.00000E+000
   6.2750   6.70000E-001    0.00000E+000
   6.2770   6.53100E-001    0.00000E+000
   6.2810   6.41200E-001    0.00000E+000
   6.2840   6.54800E-001    0.00000E+000
   6.2860   6.54000E-001    0.00000E+000
   6.2920   6.56500E-001    0.00000E+000
   6.3000   6.85500E-001    0.00000E+000
   6.3020   6.73900E-001    0.00000E+000
   6.3050   6.67600E-001    0.00000E+000
   6.3100   6.72800E-001    0.00000E+000
   6.3120   6.75500E-001    0.00000E+000
   6.3150   6.57700E-001    0.00000E+000
   6.3170   6.68900E-001    0.00000E+000
   6.3210   6.76300E-001    0.00000E+000
   6.3230   6.73400E-001    0.00000E+000
   6.3290   6.81700E-001    0.00000E+000
   6.3300   6.51600E-001    0.00000E+000
   6.3350   6.86100E-001    0.00000E+000
   6.3380   6.90100E-001    0.00000E+000
   6.3400   6.94700E-001    0.00000E+000
   6.3420   7.05800E-001    0.00000E+000
   6.3440   6.84300E-001    0.00000E+000
   6.3470   6.76300E-001    0.00000E+000
   6.3490   6.68500E-001    0.00000E+000
   6.3510   6.88100E-001    0.00000E+000
   6.3580   6.83800E-001    0.00000E+000
   6.3610   6.94000E-001    0.00000E+000
   6.3620   6.83100E-001    0.00000E+000
   6.3650   6.94000E-001    0.00000E+000
   6.3690   6.92600E-001    0.00000E+000
   6.3720   6.85700E-001    0.00000E+000
   6.3740   6.81200E-001    0.00000E+000
   6.3760   6.66700E-001    0.00000E+000
   6.3810   6.93200E-001    0.00000E+000
   6.3860   6.83100E-001    0.00000E+000
   6.3880   7.02400E-001    0.00000E+000
   6.3890   6.99600E-001    0.00000E+000
   6.3940   6.91000E-001    0.00000E+000
   6.3950   6.79500E-001    0.00000E+000
   6.3990   6.88000E-001    0.00000E+000
   6.4050   6.85900E-001    0.00000E+000
   6.4090   6.69900E-001    0.00000E+000
   6.4120   6.81300E-001    0.00000E+000
   6.4170   6.84300E-001    0.00000E+000
   6.4190   6.80500E-001    0.00000E+000
   6.4220   6.72000E-001    0.00000E+000
   6.4240   6.83400E-001    0.00000E+000
   6.4260   6.76900E-001    0.00000E+000
   6.4300   6.71000E-001    0.00000E+000
   6.4370   6.90700E-001    0.00000E+000
   6.4380   6.94700E-001    0.00000E+000
   6.4410   6.92300E-001    0.00000E+000
   6.4420   6.88200E-001    0.00000E+000
   6.4450   6.96900E-001    0.00000E+000
   6.4490   6.74700E-001    0.00000E+000
   6.4510   7.07300E-001    0.00000E+000
   6.4530   7.01200E-001    0.00000E+000
   6.4550   6.89400E-001    0.00000E+000
   6.4570   6.86200E-001    0.00000E+000
   6.4590   6.81700E-001    0.00000E+000
   6.4610   7.06500E-001    0.00000E+000
   6.4650   6.88900E-001    0.00000E+000
   6.4660   6.87100E-001    0.00000E+000
   6.4680   6.83500E-001    0.00000E+000
   6.4720   6.70900E-001    0.00000E+000
   6.4740   7.01100E-001    0.00000E+000
   6.4780   6.77600E-001    0.00000E+000
   6.4790   6.81300E-001    0.00000E+000
   6.4820   6.74900E-001    0.00000E+000
   6.4830   6.87200E-001    0.00000E+000
   6.4860   7.02100E-001    0.00000E+000
   6.4900   6.81300E-001    0.00000E+000
   6.4920   6.95800E-001    0.00000E+000
   6.4950   6.97700E-001    0.00000E+000
   6.4980   6.87000E-001    0.00000E+000
   6.4990   6.86100E-001    0.00000E+000
   6.5000   6.76000E-001    0.00000E+000
   6.5040   6.82500E-001    0.00000E+000
   6.5060   6.81800E-001    0.00000E+000
   6.5090   6.84300E-001    0.00000E+000
   6.5120   6.85000E-001    0.00000E+000
   6.5140   6.88100E-001    0.00000E+000
   6.5160   6.90500E-001    0.00000E+000
   6.5190   6.98700E-001    0.00000E+000
   6.5210   6.94200E-001    0.00000E+000
   6.5230   6.74400E-001    0.00000E+000
   6.5250   6.77200E-001    0.00000E+000
   6.5290   6.81100E-001    0.00000E+000
   6.5310   6.78200E-001    0.00000E+000
   6.5330   6.91000E-001    0.00000E+000
   6.5350   6.99500E-001    0.00000E+000
   6.5380   6.59600E-001    0.00000E+000
   6.5400   6.84600E-001    0.00000E+000
   6.5430   6.86700E-001    0.00000E+000
   6.5460   6.89600E-001    0.00000E+000
   6.5480   6.81200E-001    0.00000E+000
   6.5510   6.91500E-001    0.00000E+000
   6.5530   6.90800E-001    0.00000E+000
   6.5550   7.03600E-001    0.00000E+000
   6.5570   6.76000E-001    0.00000E+000
   6.5590   6.76200E-001    0.00000E+000
   6.5610   6.98600E-001    0.00000E+000
   6.5650   6.72300E-001    0.00000E+000
   6.5670   6.75700E-001    0.00000E+000
   6.5720   6.74700E-001    0.00000E+000
   6.5730   6.87200E-001    0.00000E+000
   6.5760   6.93900E-001    0.00000E+000
   6.5770   6.72800E-001    0.00000E+000
   6.5790   7.01200E-001    0.00000E+000
   6.5820   6.85200E-001    0.00000E+000
   6.5840   6.87400E-001    0.00000E+000
   6.5870   7.00400E-001    0.00000E+000
   6.5900   6.85000E-001    0.00000E+000
   6.5920   6.82900E-001    0.00000E+000
   6.5940   6.92500E-001    0.00000E+000
   6.5980   6.81000E-001    0.00000E+000
   6.5990   6.93500E-001    0.00000E+000
   6.6030   6.91900E-001    0.00000E+000
   6.6040   7.04400E-001    0.00000E+000
   6.6070   7.08700E-001    0.00000E+000
   6.6100   7.06300E-001    0.00000E+000
   6.6130   6.95600E-001    0.00000E+000
   6.6150   6.83700E-001    0.00000E+000
   6.6160   6.84700E-001    0.00000E+000
   6.6190   6.84400E-001    0.00000E+000
   6.6210   7.01500E-001    0.00000E+000
   6.6230   7.02300E-001    0.00000E+000
   6.6270   7.04600E-001    0.00000E+000
   6.6290   6.73700E-001    0.00000E+000
   6.6310   7.04100E-001    0.00000E+000
   6.6330   6.87000E-001    0.00000E+000
   6.6350   6.81500E-001    0.00000E+000
   6.6380   6.92700E-001    0.00000E+000
   6.6410   7.04600E-001    0.00000E+000
   6.6430   6.73300E-001    0.00000E+000
   6.6450   6.84100E-001    0.00000E+000
   6.6470   6.77500E-001    0.00000E+000
   6.6490   6.82900E-001    0.00000E+000
   6.6520   6.81900E-001    0.00000E+000
   6.6540   6.97900E-001    0.00000E+000
   6.6560   6.87900E-001    0.00000E+000
   6.6600   6.89500E-001    0.00000E+000
   6.6630   6.71500E-001    0.00000E+000
   6.6660   6.79200E-001    0.00000E+000
   6.6680   6.93000E-001    0.00000E+000
   6.6700   6.85100E-001    0.00000E+000
   6.6720   6.76900E-001    0.00000E+000
   6.6740   6.88100E-001    0.00000E+000
   6.6760   6.90100E-001    0.00000E+000
   6.6780   6.83600E-001    0.00000E+000
   6.6830   6.91700E-001    0.00000E+000
   6.6860   6.92000E-001    0.00000E+000
   6.6880   6.94800E-001    0.00000E+000
   6.6900   6.85100E-001    0.00000E+000
   6.6920   6.83300E-001    0.00000E+000
   6.6950   7.10500E-001    0.00000E+000
   6.6970   7.05500E-001    0.00000E+000
   6.7010   6.84700E-001    0.00000E+000
   6.7050   6.76900E-001    0.00000E+000
   6.7070   6.89800E-001    0.00000E+000
   6.7090   6.88300E-001    0.00000E+000
   6.7120   6.86500E-001    0.00000E+000
   6.7150   6.86300E-001    0.00000E+000
   6.7160   7.04700E-001    0.00000E+000
   6.7190   6.95300E-001    0.00000E+000
   6.7250   6.93200E-001    0.00000E+000
   6.7270   6.85900E-001    0.00000E+000
   6.7290   6.86300E-001    0.00000E+000
   6.7320   6.76000E-001    0.00000E+000
   6.7350   6.88700E-001    0.00000E+000
   6.7360   6.79600E-001    0.00000E+000
   6.7380   6.91600E-001    0.00000E+000
   6.7400   6.90000E-001    0.00000E+000
   6.7440   6.77800E-001    0.00000E+000
   6.7480   6.75300E-001    0.00000E+000
   6.7500   6.80100E-001    0.00000E+000
   6.7530   6.93500E-001    0.00000E+000
   6.7540   6.98100E-001    0.00000E+000
   6.7570   6.86800E-001    0.00000E+000
   6.7590   6.83900E-001    0.00000E+000
   6.7600   6.76500E-001    0.00000E+000
   6.7630   6.84200E-001    0.00000E+000
   6.7660   6.71100E-001    0.00000E+000
   6.7700   6.91800E-001    0.00000E+000
   6.7720   6.75100E-001    0.00000E+000
   6.7750   6.64200E-001    0.00000E+000
   6.7760   6.84700E-001    0.00000E+000
   6.7800   6.92100E-001    0.00000E+000
   6.7820   6.92100E-001    0.00000E+000
   6.7840   6.84700E-001    0.00000E+000
   6.7870   6.90300E-001    0.00000E+000
   6.7910   6.94800E-001    0.00000E+000
   6.7940   6.96400E-001    0.00000E+000
   6.7960   6.78500E-001    0.00000E+000
   6.7980   6.95600E-001    0.00000E+000
   6.8020   6.87400E-001    0.00000E+000
   6.8040   6.71100E-001    0.00000E+000
   6.8070   7.02000E-001    0.00000E+000
   6.8100   6.73300E-001    0.00000E+000
   6.8110   6.85200E-001    0.00000E+000
   6.8140   6.71700E-001    0.00000E+000
   6.8160   6.95100E-001    0.00000E+000
   6.8190   6.84500E-001    0.00000E+000
   6.8230   6.94400E-001    0.00000E+000
   6.8260   6.79100E-001    0.00000E+000
   6.8280   6.88300E-001    0.00000E+000
   6.8330   6.99500E-001    0.00000E+000
   6.8350   7.11800E-001    0.00000E+000
   6.8370   7.16700E-001    0.00000E+000
   6.8400   7.02200E-001    0.00000E+000
   6.8420   6.92900E-001    0.00000E+000
   6.8450   7.02000E-001    0.00000E+000
   6.8480   6.76500E-001    0.00000E+000
   6.8500   6.81100E-001    0.00000E+000
   6.8540   7.06800E-001    0.00000E+000
   6.8560   6.91800E-001    0.00000E+000
   6.8570   6.69000E-001    0.00000E+000
   6.8610   6.96200E-001    0.00000E+000
   6.8640   6.89200E-001    0.00000E+000
   6.8670   6.65400E-001    0.00000E+000
   6.8700   6.99100E-001    0.00000E+000
   6.8720   6.76000E-001    0.00000E+000
   6.8740   6.82900E-001    0.00000E+000
   6.8770   7.03600E-001    0.00000E+000
   6.8800   6.87700E-001    0.00000E+000
   6.8830   6.82600E-001    0.00000E+000
   6.8860   6.89200E-001    0.00000E+000
   6.8880   6.99100E-001    0.00000E+000
   6.8930   6.91000E-001    0.00000E+000
   6.8950   6.92100E-001    0.00000E+000
   6.8960   6.86000E-001    0.00000E+000
   6.8990   6.93800E-001    0.00000E+000
   6.9020   6.89200E-001    0.00000E+000
   6.9060   6.91700E-001    0.00000E+000
   6.9080   6.83900E-001    0.00000E+000
   6.9110   7.32600E-001    0.00000E+000
   6.9130   7.15400E-001    0.00000E+000
   6.9170   6.89900E-001    0.00000E+000
   6.9210   6.77100E-001    0.00000E+000
   6.9220   6.87300E-001    0.00000E+000
   6.9250   6.82900E-001    0.00000E+000
   6.9260   6.98700E-001    0.00000E+000
   6.9290   6.84600E-001    0.00000E+000
   6.9330   6.96000E-001    0.00000E+000
   6.9360   7.08600E-001    0.00000E+000
   6.9370   6.97100E-001    0.00000E+000
   6.9400   7.12400E-001    0.00000E+000
   6.9430   6.72900E-001    0.00000E+000
   6.9460   6.84200E-001    0.00000E+000
   6.9480   6.95200E-001    0.00000E+000
   6.9520   6.88400E-001    0.00000E+000
   6.9540   7.03000E-001    0.00000E+000
   6.9560   6.73500E-001    0.00000E+000
   6.9580   6.67900E-001    0.00000E+000
   6.9610   6.79700E-001    0.00000E+000
   6.9650   6.77400E-001    0.00000E+000
   6.9690   6.77000E-001    0.00000E+000
   6.9730   7.00000E-001    0.00000E+000
   6.9740   6.68800E-001    0.00000E+000
   6.9790   7.07500E-001    0.00000E+000
   6.9820   6.90600E-001    0.00000E+000
   6.9830   6.76300E-001    0.00000E+000
   6.9880   7.05300E-001    0.00000E+000
   6.9890   6.78000E-001    0.00000E+000
   6.9920   6.86900E-001    0.00000E+000
   6.9950   7.05800E-001    0.00000E+000
   6.9970   6.98600E-001    0.00000E+000
   7.0020   6.95600E-001    0.00000E+000
   7.0040   6.93400E-001    0.00000E+000
   7.0050   6.83800E-001    0.00000E+000
   7.0090   7.08300E-001    0.00000E+000
   7.0130   6.94300E-001    0.00000E+000
   7.0150   6.92100E-001    0.00000E+000
   7.0160   6.95000E-001    0.00000E+000
   7.0180   7.12800E-001    0.00000E+000
   7.0210   7.02600E-001    0.00000E+000
   7.0250   6.83800E-001    0.00000E+000
   7.0280   6.99600E-001    0.00000E+000
   7.0300   6.93000E-001    0.00000E+000
   7.0330   6.98500E-001    0.00000E+000
   7.0340   7.11600E-001    0.00000E+000
   7.0390   7.08400E-001    0.00000E+000
   7.0420   7.14000E-001    0.00000E+000
   7.0440   7.15800E-001    0.00000E+000
   7.0460   7.28000E-001    0.00000E+000
   7.0510   7.08600E-001    0.00000E+000
   7.0540   7.24000E-001    0.00000E+000
   7.0550   7.13700E-001    0.00000E+000
   7.0580   7.19700E-001    0.00000E+000
   7.0600   7.26000E-001    0.00000E+000
   7.0640   7.25700E-001    0.00000E+000
   7.0670   7.51600E-001    0.00000E+000
   7.0680   7.48900E-001    0.00000E+000
   7.0710   7.32800E-001    0.00000E+000
   7.0730   7.38200E-001    0.00000E+000
   7.0760   7.70200E-001    0.00000E+000
   7.0790   7.66300E-001    0.00000E+000
   7.0830   7.86400E-001    0.00000E+000
   7.0850   7.93900E-001    0.00000E+000
   7.0860   8.46400E-001    0.00000E+000
   7.0900   8.15400E-001    0.00000E+000
   7.0920   8.58200E-001    0.00000E+000
   7.0940   8.67700E-001    0.00000E+000
   7.0970   8.90400E-001    0.00000E+000
   7.1010   9.13600E-001    0.00000E+000
   7.1030   9.61400E-001    0.00000E+000
   7.1070   9.44600E-001    0.00000E+000
   7.1080   9.71600E-001    0.00000E+000
   7.1110   9.84900E-001    0.00000E+000
   7.1140   1.00400E+000    0.00000E+000
   7.1150   1.07840E+000    0.00000E+000
   7.1190   1.11970E+000    0.00000E+000
   7.1220   1.12800E+000    0.00000E+000
   7.1240   1.15860E+000    0.00000E+000
   7.1270   1.22690E+000    0.00000E+000
   7.1300   1.29730E+000    0.00000E+000
   7.1310   1.32450E+000    0.00000E+000
   7.1360   1.44630E+000    0.00000E+000
   7.1370   1.60870E+000    0.00000E+000
   7.1410   1.69390E+000    0.00000E+000
   7.1440   2.11920E+000    0.00000E+000
   7.1470   2.46640E+000    0.00000E+000
   7.1490   2.54170E+000    0.00000E+000
   7.1530   2.06900E+000    0.00000E+000
   7.1540   1.66780E+000    0.00000E+000
   7.1580   1.61210E+000    0.00000E+000
   7.1600   1.66720E+000    0.00000E+000
   7.1630   1.49090E+000    0.00000E+000
   7.1660   1.35530E+000    0.00000E+000
   7.1680   1.12540E+000    0.00000E+000
   7.1720   1.18730E+000    0.00000E+000
   7.1740   1.10760E+000    0.00000E+000
   7.1770   1.15020E+000    0.00000E+000
   7.1790   8.69200E-001    0.00000E+000
   7.1820   1.00000E+000    0.00000E+000
   7.1840   1.00000E+000    0.00000E+000
   7.1860   1.00000E+000    0.00000E+000
   7.1880   1.00000E+000    0.00000E+000
   7.1930   1.00000E+000    0.00000E+000
   7.1950   1.00000E+000    0.00000E+000
   7.1980   1.00000E+000    0.00000E+000
   7.2000   1.00000E+000    0.00000E+000
   7.2020   1.00000E+000    0.00000E+000
   7.2040   1.00000E+000    0.00000E+000
   7.2070   1.00000E+000    0.00000E+000
   7.2110   1.00000E+000    0.00000E+000
   7.2140   1.00000E+000    0.00000E+000
   7.2160   1.00000E+000    0.00000E+000
   7.2200   1.00000E+000    0.00000E+000
   7.2210   1.00000E+000    0.00000E+000
   7.2250   1.00000E+000    0.00000E+000
   7.2270   1.00000E+000    0.00000E+000
   7.2300   1.00000E+000    0.00000E+000
   7.2330   1.00000E+000    0.00000E+000
   7.2360   1.00000E+000    0.00000E+000
   7.2390   1.00000E+000    0.00000E+000
   7.2430   1.00000E+000    0.00000E+000
   7.2450   1.00000E+000    0.00000E+000
   7.2480   1.00000E+000    0.00000E+000
   7.2500   1.00000E+000    0.00000E+000
   7.2530   1.00000E+000    0.00000E+000
   7.2560   1.00000E+000    0.00000E+000
   7.2570   1.00000E+000    0.00000E+000
   7.2610   1.00000E+000    0.00000E+000
   7.2640   1.00000E+000    0.00000E+000
   7.2680   1.00000E+000    0.00000E+000
   7.2710   1.00000E+000    0.00000E+000
   7.2730   1.00000E+000    0.00000E+000
   7.2750   1.00000E+000    0.00000E+000
   7.2790   1.00000E+000    0.00000E+000
   7.2800   1.00000E+000    0.00000E+000
   7.2830   1.00000E+000    0.00000E+000
   7.2850   1.00000E+000    0.00000E+000
   7.2870   1.00000E+000    0.00000E+000
   7.2920   1.00000E+000    0.00000E+000
   7.2940   1.00000E+000    0.00000E+000
   7.2970   1.00000E+000    0.00000E+000
   7.3000   1.00000E+000    0.00000E+000
