# Supplementary material for: Rationally seeded computational protein design of ɑ-helical barrels
Source: Nat Chem Biol. 2024 Jun 20;20(8):991–9. doi: 10.1038/s41589-024-01642-0 (PMC11288890; doi:10.1038/s41589-024-01642-0)
Supplement: Supplementary file 5 — PDB files used for making figure panels h–j. [file 41589_2024_1642_MOESM5_ESM.zip › KIA_RP_RSPD_NatChemBiol_data_Figure3/sc-CC-7-LI_panels_c-g/AUC_panel_e/LI_SV_raw/00028.RA1]

HeptLI
R 1 20.0 40000 0012657 1.4690E11 275 1 
   5.8010   1.00000E+000    0.00000E+000
   5.8040   1.00000E+000    0.00000E+000
   5.8060   1.00000E+000    0.00000E+000
   5.8070   1.00000E+000    0.00000E+000
   5.8080   1.00000E+000    0.00000E+000
   5.8090   1.00000E+000    0.00000E+000
   5.8110   1.00000E+000    0.00000E+000
   5.8120   1.00000E+000    0.00000E+000
   5.8130   1.00000E+000    0.00000E+000
   5.8140   1.00000E+000    0.00000E+000
   5.8150   1.00000E+000    0.00000E+000
   5.8170   1.00000E+000    0.00000E+000
   5.8180   1.00000E+000    0.00000E+000
   5.8190   1.00000E+000    0.00000E+000
   5.8210   1.00000E+000    0.00000E+000
   5.8230   1.00000E+000    0.00000E+000
   5.8240   1.00000E+000    0.00000E+000
   5.8250   1.00000E+000    0.00000E+000
   5.8270   1.00000E+000    0.00000E+000
   5.8280   1.00000E+000    0.00000E+000
   5.8300   1.00000E+000    0.00000E+000
   5.8320   1.00000E+000    0.00000E+000
   5.8330   1.00000E+000    0.00000E+000
   5.8340   1.00000E+000    0.00000E+000
   5.8350  -8.79100E-001    0.00000E+000
   5.8370  -1.10890E+000    0.00000E+000
   5.8380  -7.59700E-001    0.00000E+000
   5.8400  -6.88200E-001    0.00000E+000
   5.8420  -6.94000E-001    0.00000E+000
   5.8450  -7.60100E-001    0.00000E+000
   5.8470  -1.01760E+000    0.00000E+000
   5.8490  -1.27970E+000    0.00000E+000
   5.8500  -1.51660E+000    0.00000E+000
   5.8530  -1.63260E+000    0.00000E+000
   5.8540  -1.66450E+000    0.00000E+000
   5.8570  -1.62790E+000    0.00000E+000
   5.8580  -1.60550E+000    0.00000E+000
   5.8620  -1.33400E+000    0.00000E+000
   5.8640  -1.31160E+000    0.00000E+000
   5.8660  -8.36800E-001    0.00000E+000
   5.8680  -7.12700E-001    0.00000E+000
   5.8700  -5.42800E-001    0.00000E+000
   5.8730  -3.65600E-001    0.00000E+000
   5.8760  -2.92800E-001    0.00000E+000
   5.8770  -1.86100E-001    0.00000E+000
   5.8790  -9.27000E-002    0.00000E+000
   5.8820  -4.42000E-002    0.00000E+000
   5.8850  -9.70000E-003    0.00000E+000
   5.8870  -1.14000E-002    0.00000E+000
   5.8890  -1.66000E-002    0.00000E+000
   5.8920  -1.37000E-002    0.00000E+000
   5.8930  -1.20000E-002    0.00000E+000
   5.8940  -1.66000E-002    0.00000E+000
   5.8980  -1.50000E-002    0.00000E+000
   5.8990   3.80000E-003    0.00000E+000
   5.9010  -1.50000E-002    0.00000E+000
   5.9030  -5.90000E-003    0.00000E+000
   5.9050  -8.70000E-003    0.00000E+000
   5.9080  -1.46000E-002    0.00000E+000
   5.9090   4.20000E-003    0.00000E+000
   5.9120  -1.50000E-003    0.00000E+000
   5.9150  -1.40000E-003    0.00000E+000
   5.9170   6.00000E-004    0.00000E+000
   5.9180   1.20000E-003    0.00000E+000
   5.9210   5.60000E-003    0.00000E+000
   5.9220   6.00000E-003    0.00000E+000
   5.9240  -9.50000E-003    0.00000E+000
   5.9260  -3.60000E-003    0.00000E+000
   5.9270  -2.10000E-003    0.00000E+000
   5.9280   9.30000E-003    0.00000E+000
   5.9290  -2.00000E-004    0.00000E+000
   5.9330  -1.55000E-002    0.00000E+000
   5.9340  -2.10000E-003    0.00000E+000
   5.9380  -1.43000E-002    0.00000E+000
   5.9410  -3.70000E-003    0.00000E+000
   5.9420   8.00000E-003    0.00000E+000
   5.9450  -3.50000E-003    0.00000E+000
   5.9470   2.31000E-002    0.00000E+000
   5.9490   3.56000E-002    0.00000E+000
   5.9520   3.71000E-002    0.00000E+000
   5.9530   2.38000E-002    0.00000E+000
   5.9560   1.80000E-003    0.00000E+000
   5.9610  -3.50000E-003    0.00000E+000
   5.9630  -0.00000E+000    0.00000E+000
   5.9650  -1.50000E-003    0.00000E+000
   5.9680  -9.00000E-003    0.00000E+000
   5.9700  -1.10000E-003    0.00000E+000
   5.9710  -7.00000E-003    0.00000E+000
   5.9740  -1.76000E-002    0.00000E+000
   5.9770  -1.28000E-002    0.00000E+000
   5.9790   0.00000E+000    0.00000E+000
   5.9820   2.40000E-003    0.00000E+000
   5.9840   8.00000E-003    0.00000E+000
   5.9870   7.20000E-003    0.00000E+000
   5.9880   8.80000E-003    0.00000E+000
   5.9910   1.14000E-002    0.00000E+000
   5.9950   5.50000E-003    0.00000E+000
   5.9960   3.89000E-002    0.00000E+000
   5.9980   7.10000E-002    0.00000E+000
   6.0020  -2.55000E-002    0.00000E+000
   6.0040  -7.34600E-001    0.00000E+000
   6.0070  -5.22700E-001    0.00000E+000
   6.0090  -1.87900E-001    0.00000E+000
   6.0110  -4.21000E-002    0.00000E+000
   6.0150  -9.70000E-003    0.00000E+000
   6.0170  -2.07000E-002    0.00000E+000
   6.0190  -4.99000E-002    0.00000E+000
   6.0210  -2.81400E-001    0.00000E+000
   6.0230   5.16300E-001    0.00000E+000
   6.0250   3.37300E-001    0.00000E+000
   6.0270  -9.77000E-002    0.00000E+000
   6.0300   6.60000E-003    0.00000E+000
   6.0340   9.40000E-003    0.00000E+000
   6.0360   1.66000E-002    0.00000E+000
   6.0410   3.33000E-002    0.00000E+000
   6.0420   2.50000E-002    0.00000E+000
   6.0440   1.44000E-002    0.00000E+000
   6.0480   1.78000E-002    0.00000E+000
   6.0500   2.35000E-002    0.00000E+000
   6.0530   3.13000E-002    0.00000E+000
   6.0540   2.59000E-002    0.00000E+000
   6.0570   3.71000E-002    0.00000E+000
   6.0580   3.30000E-002    0.00000E+000
   6.0630   3.12000E-002    0.00000E+000
   6.0670   3.16000E-002    0.00000E+000
   6.0700   2.75000E-002    0.00000E+000
   6.0730   3.32000E-002    0.00000E+000
   6.0760   3.22000E-002    0.00000E+000
   6.0780   2.83000E-002    0.00000E+000
   6.0800   6.16000E-002    0.00000E+000
   6.0850   4.23000E-002    0.00000E+000
   6.0870   3.86000E-002    0.00000E+000
   6.0890   4.23000E-002    0.00000E+000
   6.0910   5.26000E-002    0.00000E+000
   6.0940   5.88000E-002    0.00000E+000
   6.0960   6.36000E-002    0.00000E+000
   6.0970   4.59000E-002    0.00000E+000
   6.0980   4.98000E-002    0.00000E+000
   6.1010   5.65000E-002    0.00000E+000
   6.1030   4.80000E-002    0.00000E+000
   6.1060   5.33000E-002    0.00000E+000
   6.1080   6.79000E-002    0.00000E+000
   6.1100   6.22000E-002    0.00000E+000
   6.1120   6.43000E-002    0.00000E+000
   6.1130   8.02000E-002    0.00000E+000
   6.1150   7.03000E-002    0.00000E+000
   6.1180   6.54000E-002    0.00000E+000
   6.1190   6.67000E-002    0.00000E+000
   6.1240   7.52000E-002    0.00000E+000
   6.1280   8.55000E-002    0.00000E+000
   6.1310   7.96000E-002    0.00000E+000
   6.1340   8.06000E-002    0.00000E+000
   6.1390   9.59000E-002    0.00000E+000
   6.1400   8.80000E-002    0.00000E+000
   6.1410   1.00000E-001    0.00000E+000
   6.1440   8.54000E-002    0.00000E+000
   6.1470   1.03600E-001    0.00000E+000
   6.1490   1.22200E-001    0.00000E+000
   6.1510   9.87000E-002    0.00000E+000
   6.1540   1.13400E-001    0.00000E+000
   6.1560   1.18700E-001    0.00000E+000
   6.1590   1.27300E-001    0.00000E+000
   6.1620   1.24800E-001    0.00000E+000
   6.1650   1.32800E-001    0.00000E+000
   6.1670   1.41100E-001    0.00000E+000
   6.1680   1.50000E-001    0.00000E+000
   6.1750   1.55700E-001    0.00000E+000
   6.1760   1.54300E-001    0.00000E+000
   6.1770   1.52600E-001    0.00000E+000
   6.1810   1.64800E-001    0.00000E+000
   6.1830   1.62800E-001    0.00000E+000
   6.1860   1.76800E-001    0.00000E+000
   6.1870   1.74600E-001    0.00000E+000
   6.1900   1.70300E-001    0.00000E+000
   6.1930   1.97300E-001    0.00000E+000
   6.1960   1.99600E-001    0.00000E+000
   6.2000   2.06600E-001    0.00000E+000
   6.2020   2.07700E-001    0.00000E+000
   6.2050   2.06300E-001    0.00000E+000
   6.2060   2.13100E-001    0.00000E+000
   6.2080   2.29700E-001    0.00000E+000
   6.2110   2.20800E-001    0.00000E+000
   6.2140   2.23400E-001    0.00000E+000
   6.2160   2.32100E-001    0.00000E+000
   6.2180   2.42900E-001    0.00000E+000
   6.2190   2.54600E-001    0.00000E+000
   6.2230   2.53700E-001    0.00000E+000
   6.2260   2.50100E-001    0.00000E+000
   6.2290   2.56700E-001    0.00000E+000
   6.2320   2.67800E-001    0.00000E+000
   6.2330   2.72200E-001    0.00000E+000
   6.2350   2.69500E-001    0.00000E+000
   6.2360   2.82900E-001    0.00000E+000
   6.2390   2.87400E-001    0.00000E+000
   6.2400   2.85100E-001    0.00000E+000
   6.2440   2.85000E-001    0.00000E+000
   6.2480   2.84900E-001    0.00000E+000
   6.2500   3.04300E-001    0.00000E+000
   6.2520   3.13700E-001    0.00000E+000
   6.2550   3.09100E-001    0.00000E+000
   6.2570   3.14300E-001    0.00000E+000
   6.2590   3.37000E-001    0.00000E+000
   6.2610   3.46500E-001    0.00000E+000
   6.2640   3.42700E-001    0.00000E+000
   6.2680   3.41600E-001    0.00000E+000
   6.2690   3.47900E-001    0.00000E+000
   6.2710   3.52100E-001    0.00000E+000
   6.2730   3.59000E-001    0.00000E+000
   6.2760   3.60300E-001    0.00000E+000
   6.2780   3.69400E-001    0.00000E+000
   6.2820   3.63100E-001    0.00000E+000
   6.2840   3.75400E-001    0.00000E+000
   6.2880   3.95100E-001    0.00000E+000
   6.2910   4.01400E-001    0.00000E+000
   6.2940   3.95100E-001    0.00000E+000
   6.2960   4.20400E-001    0.00000E+000
   6.3010   4.23300E-001    0.00000E+000
   6.3030   4.34900E-001    0.00000E+000
   6.3090   4.44600E-001    0.00000E+000
   6.3130   4.44500E-001    0.00000E+000
   6.3160   4.50600E-001    0.00000E+000
   6.3190   4.48900E-001    0.00000E+000
   6.3220   4.64300E-001    0.00000E+000
   6.3240   4.72400E-001    0.00000E+000
   6.3310   4.75500E-001    0.00000E+000
   6.3320   4.80600E-001    0.00000E+000
   6.3340   4.92800E-001    0.00000E+000
   6.3380   4.91600E-001    0.00000E+000
   6.3390   5.16200E-001    0.00000E+000
   6.3440   4.93600E-001    0.00000E+000
   6.3460   4.98000E-001    0.00000E+000
   6.3510   5.25700E-001    0.00000E+000
   6.3560   5.17800E-001    0.00000E+000
   6.3590   5.29600E-001    0.00000E+000
   6.3670   5.55600E-001    0.00000E+000
   6.3680   5.48200E-001    0.00000E+000
   6.3720   5.57900E-001    0.00000E+000
   6.3730   5.50400E-001    0.00000E+000
   6.3750   5.50400E-001    0.00000E+000
   6.3760   5.53800E-001    0.00000E+000
   6.3790   5.63000E-001    0.00000E+000
   6.3830   5.65300E-001    0.00000E+000
   6.3870   5.75200E-001    0.00000E+000
   6.3900   5.74300E-001    0.00000E+000
   6.3920   5.75400E-001    0.00000E+000
   6.3950   5.82100E-001    0.00000E+000
   6.3990   5.95000E-001    0.00000E+000
   6.4050   5.78300E-001    0.00000E+000
   6.4100   5.94800E-001    0.00000E+000
   6.4120   5.88500E-001    0.00000E+000
   6.4160   6.04100E-001    0.00000E+000
   6.4170   6.04600E-001    0.00000E+000
   6.4180   6.10100E-001    0.00000E+000
   6.4200   6.06900E-001    0.00000E+000
   6.4240   6.15600E-001    0.00000E+000
   6.4270   5.98300E-001    0.00000E+000
   6.4290   6.06400E-001    0.00000E+000
   6.4330   6.09900E-001    0.00000E+000
   6.4350   6.11800E-001    0.00000E+000
   6.4370   6.11500E-001    0.00000E+000
   6.4400   6.28500E-001    0.00000E+000
   6.4430   6.35300E-001    0.00000E+000
   6.4480   6.19700E-001    0.00000E+000
   6.4520   6.34100E-001    0.00000E+000
   6.4540   6.26000E-001    0.00000E+000
   6.4560   6.20200E-001    0.00000E+000
   6.4570   6.38500E-001    0.00000E+000
   6.4600   6.41500E-001    0.00000E+000
   6.4610   6.43700E-001    0.00000E+000
   6.4640   6.40000E-001    0.00000E+000
   6.4660   6.41300E-001    0.00000E+000
   6.4680   6.33200E-001    0.00000E+000
   6.4720   6.52700E-001    0.00000E+000
   6.4730   6.28000E-001    0.00000E+000
   6.4770   6.45100E-001    0.00000E+000
   6.4780   6.24300E-001    0.00000E+000
   6.4800   6.46700E-001    0.00000E+000
   6.4820   6.58500E-001    0.00000E+000
   6.4850   6.42300E-001    0.00000E+000
   6.4880   6.37500E-001    0.00000E+000
   6.4890   6.44300E-001    0.00000E+000
   6.4930   6.48900E-001    0.00000E+000
   6.4960   6.57300E-001    0.00000E+000
   6.4980   6.39400E-001    0.00000E+000
   6.5020   6.37800E-001    0.00000E+000
   6.5050   6.46000E-001    0.00000E+000
   6.5070   6.50300E-001    0.00000E+000
   6.5090   6.46200E-001    0.00000E+000
   6.5110   6.47500E-001    0.00000E+000
   6.5120   6.52200E-001    0.00000E+000
   6.5150   6.63600E-001    0.00000E+000
   6.5180   6.59900E-001    0.00000E+000
   6.5200   6.46000E-001    0.00000E+000
   6.5230   6.56700E-001    0.00000E+000
   6.5250   6.54800E-001    0.00000E+000
   6.5300   6.55700E-001    0.00000E+000
   6.5310   6.48000E-001    0.00000E+000
   6.5330   6.58400E-001    0.00000E+000
   6.5370   6.61200E-001    0.00000E+000
   6.5380   6.43900E-001    0.00000E+000
   6.5420   6.57400E-001    0.00000E+000
   6.5440   6.54500E-001    0.00000E+000
   6.5490   6.66800E-001    0.00000E+000
   6.5500   6.54700E-001    0.00000E+000
   6.5530   6.60600E-001    0.00000E+000
   6.5540   6.60800E-001    0.00000E+000
   6.5570   6.69100E-001    0.00000E+000
   6.5600   6.52600E-001    0.00000E+000
   6.5620   6.62200E-001    0.00000E+000
   6.5670   6.47600E-001    0.00000E+000
   6.5680   6.68900E-001    0.00000E+000
   6.5710   6.52600E-001    0.00000E+000
   6.5730   6.65500E-001    0.00000E+000
   6.5760   6.66300E-001    0.00000E+000
   6.5780   6.67600E-001    0.00000E+000
   6.5810   6.68700E-001    0.00000E+000
   6.5830   6.61400E-001    0.00000E+000
   6.5870   6.74200E-001    0.00000E+000
   6.5890   6.48500E-001    0.00000E+000
   6.5910   6.73600E-001    0.00000E+000
   6.5940   6.42700E-001    0.00000E+000
   6.5960   6.49800E-001    0.00000E+000
   6.5990   6.51900E-001    0.00000E+000
   6.6010   6.57600E-001    0.00000E+000
   6.6050   6.57100E-001    0.00000E+000
   6.6080   6.61300E-001    0.00000E+000
   6.6110   6.55600E-001    0.00000E+000
   6.6130   6.46100E-001    0.00000E+000
   6.6150   6.54700E-001    0.00000E+000
   6.6180   6.52500E-001    0.00000E+000
   6.6210   6.68500E-001    0.00000E+000
   6.6240   6.59300E-001    0.00000E+000
   6.6260   6.60300E-001    0.00000E+000
   6.6290   6.57700E-001    0.00000E+000
   6.6310   6.76500E-001    0.00000E+000
   6.6330   6.54000E-001    0.00000E+000
   6.6350   6.59700E-001    0.00000E+000
   6.6370   6.63500E-001    0.00000E+000
   6.6410   6.62700E-001    0.00000E+000
   6.6440   6.60000E-001    0.00000E+000
   6.6470   6.65900E-001    0.00000E+000
   6.6490   6.44700E-001    0.00000E+000
   6.6510   6.54400E-001    0.00000E+000
   6.6540   6.56200E-001    0.00000E+000
   6.6560   6.55000E-001    0.00000E+000
   6.6600   6.63800E-001    0.00000E+000
   6.6640   6.51700E-001    0.00000E+000
   6.6660   6.53500E-001    0.00000E+000
   6.6680   6.72100E-001    0.00000E+000
   6.6700   6.59300E-001    0.00000E+000
   6.6730   6.59100E-001    0.00000E+000
   6.6740   6.72000E-001    0.00000E+000
   6.6760   6.59300E-001    0.00000E+000
   6.6780   6.58700E-001    0.00000E+000
   6.6810   6.55400E-001    0.00000E+000
   6.6840   6.63200E-001    0.00000E+000
   6.6870   6.56700E-001    0.00000E+000
   6.6890   6.47300E-001    0.00000E+000
   6.6910   6.51900E-001    0.00000E+000
   6.6930   6.78400E-001    0.00000E+000
   6.6950   6.66000E-001    0.00000E+000
   6.6990   6.73000E-001    0.00000E+000
   6.7010   6.66400E-001    0.00000E+000
   6.7040   6.63700E-001    0.00000E+000
   6.7070   6.54600E-001    0.00000E+000
   6.7090   6.45000E-001    0.00000E+000
   6.7110   6.58900E-001    0.00000E+000
   6.7130   6.34200E-001    0.00000E+000
   6.7140   6.54100E-001    0.00000E+000
   6.7160   6.69100E-001    0.00000E+000
   6.7190   6.48200E-001    0.00000E+000
   6.7230   6.66600E-001    0.00000E+000
   6.7250   6.56900E-001    0.00000E+000
   6.7270   6.62800E-001    0.00000E+000
   6.7310   6.55100E-001    0.00000E+000
   6.7330   6.52600E-001    0.00000E+000
   6.7360   6.79100E-001    0.00000E+000
   6.7370   6.68700E-001    0.00000E+000
   6.7410   6.64600E-001    0.00000E+000
   6.7430   6.56900E-001    0.00000E+000
   6.7460   6.62500E-001    0.00000E+000
   6.7480   6.50400E-001    0.00000E+000
   6.7510   6.65400E-001    0.00000E+000
   6.7540   6.87500E-001    0.00000E+000
   6.7560   6.52600E-001    0.00000E+000
   6.7600   6.63800E-001    0.00000E+000
   6.7620   6.64600E-001    0.00000E+000
   6.7650   6.57000E-001    0.00000E+000
   6.7680   6.62000E-001    0.00000E+000
   6.7710   6.55400E-001    0.00000E+000
   6.7730   6.58000E-001    0.00000E+000
   6.7740   6.54400E-001    0.00000E+000
   6.7780   6.68700E-001    0.00000E+000
   6.7800   6.67600E-001    0.00000E+000
   6.7820   6.72700E-001    0.00000E+000
   6.7850   6.61600E-001    0.00000E+000
   6.7890   6.56800E-001    0.00000E+000
   6.7920   6.67300E-001    0.00000E+000
   6.7940   6.69800E-001    0.00000E+000
   6.7960   6.51800E-001    0.00000E+000
   6.7990   6.55900E-001    0.00000E+000
   6.8010   6.67100E-001    0.00000E+000
   6.8030   6.72400E-001    0.00000E+000
   6.8070   6.49900E-001    0.00000E+000
   6.8100   6.67200E-001    0.00000E+000
   6.8120   6.61400E-001    0.00000E+000
   6.8140   6.43600E-001    0.00000E+000
   6.8170   6.58100E-001    0.00000E+000
   6.8190   6.68200E-001    0.00000E+000
   6.8210   6.77200E-001    0.00000E+000
   6.8240   6.66900E-001    0.00000E+000
   6.8280   6.65200E-001    0.00000E+000
   6.8310   6.48300E-001    0.00000E+000
   6.8330   6.73400E-001    0.00000E+000
   6.8360   6.82200E-001    0.00000E+000
   6.8380   6.84500E-001    0.00000E+000
   6.8410   6.76600E-001    0.00000E+000
   6.8420   6.68100E-001    0.00000E+000
   6.8460   6.82300E-001    0.00000E+000
   6.8480   6.61700E-001    0.00000E+000
   6.8510   6.53000E-001    0.00000E+000
   6.8540   6.59100E-001    0.00000E+000
   6.8560   6.74600E-001    0.00000E+000
   6.8590   6.59500E-001    0.00000E+000
   6.8640   6.74700E-001    0.00000E+000
   6.8650   6.63000E-001    0.00000E+000
   6.8680   6.77300E-001    0.00000E+000
   6.8690   6.73400E-001    0.00000E+000
   6.8720   6.58900E-001    0.00000E+000
   6.8760   6.60800E-001    0.00000E+000
   6.8790   6.56000E-001    0.00000E+000
   6.8830   6.67000E-001    0.00000E+000
   6.8840   6.77500E-001    0.00000E+000
   6.8850   6.71100E-001    0.00000E+000
   6.8880   6.55300E-001    0.00000E+000
   6.8900   6.82700E-001    0.00000E+000
   6.8950   6.73300E-001    0.00000E+000
   6.8970   6.65200E-001    0.00000E+000
   6.8990   6.62500E-001    0.00000E+000
   6.9010   6.63400E-001    0.00000E+000
   6.9040   6.65400E-001    0.00000E+000
   6.9060   6.62700E-001    0.00000E+000
   6.9120   6.91600E-001    0.00000E+000
   6.9130   7.05500E-001    0.00000E+000
   6.9190   6.87900E-001    0.00000E+000
   6.9240   6.75100E-001    0.00000E+000
   6.9250   6.52900E-001    0.00000E+000
   6.9270   6.81700E-001    0.00000E+000
   6.9300   6.63100E-001    0.00000E+000
   6.9320   6.68500E-001    0.00000E+000
   6.9350   6.81800E-001    0.00000E+000
   6.9380   6.79800E-001    0.00000E+000
   6.9400   6.58000E-001    0.00000E+000
   6.9420   6.61100E-001    0.00000E+000
   6.9460   6.64600E-001    0.00000E+000
   6.9470   6.68100E-001    0.00000E+000
   6.9520   6.43800E-001    0.00000E+000
   6.9540   6.70700E-001    0.00000E+000
   6.9570   6.60300E-001    0.00000E+000
   6.9590   6.84400E-001    0.00000E+000
   6.9610   6.56100E-001    0.00000E+000
   6.9650   6.77600E-001    0.00000E+000
   6.9680   6.53000E-001    0.00000E+000
   6.9720   6.66400E-001    0.00000E+000
   6.9750   6.70000E-001    0.00000E+000
   6.9800   6.73000E-001    0.00000E+000
   6.9840   6.67300E-001    0.00000E+000
   6.9860   6.66100E-001    0.00000E+000
   6.9880   6.88500E-001    0.00000E+000
   6.9920   6.58700E-001    0.00000E+000
   6.9970   6.75500E-001    0.00000E+000
   6.9980   6.81200E-001    0.00000E+000
   7.0020   6.71500E-001    0.00000E+000
   7.0050   6.85000E-001    0.00000E+000
   7.0070   7.01700E-001    0.00000E+000
   7.0100   6.62000E-001    0.00000E+000
   7.0130   6.65700E-001    0.00000E+000
   7.0150   6.81000E-001    0.00000E+000
   7.0170   6.86600E-001    0.00000E+000
   7.0190   6.91800E-001    0.00000E+000
   7.0230   6.81700E-001    0.00000E+000
   7.0260   6.72700E-001    0.00000E+000
   7.0290   7.16000E-001    0.00000E+000
   7.0300   6.90300E-001    0.00000E+000
   7.0330   6.74400E-001    0.00000E+000
   7.0360   7.00100E-001    0.00000E+000
   7.0390   7.06800E-001    0.00000E+000
   7.0420   7.17500E-001    0.00000E+000
   7.0440   7.05400E-001    0.00000E+000
   7.0460   7.28700E-001    0.00000E+000
   7.0490   7.20400E-001    0.00000E+000
   7.0530   7.31800E-001    0.00000E+000
   7.0560   7.24700E-001    0.00000E+000
   7.0570   7.29200E-001    0.00000E+000
   7.0600   7.62900E-001    0.00000E+000
   7.0620   7.58700E-001    0.00000E+000
   7.0660   7.78700E-001    0.00000E+000
   7.0680   7.71800E-001    0.00000E+000
   7.0710   7.84200E-001    0.00000E+000
   7.0730   8.01400E-001    0.00000E+000
   7.0760   8.14500E-001    0.00000E+000
   7.0790   8.43400E-001    0.00000E+000
   7.0810   8.62600E-001    0.00000E+000
   7.0830   8.48500E-001    0.00000E+000
   7.0850   9.36300E-001    0.00000E+000
   7.0910   9.48200E-001    0.00000E+000
   7.0940   9.54600E-001    0.00000E+000
   7.0970   9.88600E-001    0.00000E+000
   7.0990   1.01560E+000    0.00000E+000
   7.1010   1.07080E+000    0.00000E+000
   7.1040   1.09740E+000    0.00000E+000
   7.1060   1.13130E+000    0.00000E+000
   7.1090   1.18040E+000    0.00000E+000
   7.1110   1.25320E+000    0.00000E+000
   7.1150   1.30460E+000    0.00000E+000
   7.1190   1.36650E+000    0.00000E+000
   7.1200   1.40790E+000    0.00000E+000
   7.1230   1.51850E+000    0.00000E+000
   7.1270   1.58880E+000    0.00000E+000
   7.1290   1.69720E+000    0.00000E+000
   7.1330   2.35210E+000    0.00000E+000
   7.1360   2.52320E+000    0.00000E+000
   7.1380   2.54910E+000    0.00000E+000
   7.1400   2.84840E+000    0.00000E+000
   7.1430   2.70650E+000    0.00000E+000
   7.1460   3.02690E+000    0.00000E+000
   7.1490   2.88890E+000    0.00000E+000
   7.1510   2.58600E+000    0.00000E+000
   7.1540   2.13580E+000    0.00000E+000
   7.1560   2.28960E+000    0.00000E+000
   7.1580   1.70960E+000    0.00000E+000
   7.1620   1.80330E+000    0.00000E+000
   7.1650   1.48660E+000    0.00000E+000
   7.1680   1.50350E+000    0.00000E+000
   7.1700   1.26840E+000    0.00000E+000
   7.1720   1.34990E+000    0.00000E+000
   7.1750   4.74400E-001    0.00000E+000
   7.1770   8.37400E-001    0.00000E+000
   7.1820  -1.28760E+000    0.00000E+000
   7.1840   1.00000E+000    0.00000E+000
   7.1860   1.00000E+000    0.00000E+000
   7.1880   1.00000E+000    0.00000E+000
   7.1930   1.00000E+000    0.00000E+000
   7.1950   1.00000E+000    0.00000E+000
   7.1970   1.00000E+000    0.00000E+000
   7.2000   1.00000E+000    0.00000E+000
   7.2020   1.00000E+000    0.00000E+000
   7.2050   1.00000E+000    0.00000E+000
   7.2070   1.00000E+000    0.00000E+000
   7.2110   1.00000E+000    0.00000E+000
   7.2140   1.00000E+000    0.00000E+000
   7.2170   1.00000E+000    0.00000E+000
   7.2200   1.00000E+000    0.00000E+000
   7.2220   1.00000E+000    0.00000E+000
   7.2250   1.00000E+000    0.00000E+000
   7.2280   1.00000E+000    0.00000E+000
   7.2310   1.00000E+000    0.00000E+000
   7.2340   1.00000E+000    0.00000E+000
   7.2360   1.00000E+000    0.00000E+000
   7.2390   1.00000E+000    0.00000E+000
   7.2410   1.00000E+000    0.00000E+000
   7.2440   1.00000E+000    0.00000E+000
   7.2480   1.00000E+000    0.00000E+000
   7.2500   1.00000E+000    0.00000E+000
   7.2520   1.00000E+000    0.00000E+000
   7.2550   1.00000E+000    0.00000E+000
   7.2570   1.00000E+000    0.00000E+000
   7.2600   1.00000E+000    0.00000E+000
   7.2640   1.00000E+000    0.00000E+000
   7.2660   1.00000E+000    0.00000E+000
   7.2690   1.00000E+000    0.00000E+000
   7.2720   1.00000E+000    0.00000E+000
   7.2740   1.00000E+000    0.00000E+000
   7.2790   1.00000E+000    0.00000E+000
   7.2800   1.00000E+000    0.00000E+000
   7.2840   1.00000E+000    0.00000E+000
   7.2870   1.00000E+000    0.00000E+000
   7.2890   1.00000E+000    0.00000E+000
   7.2920   1.00000E+000    0.00000E+000
   7.2940   1.00000E+000    0.00000E+000
   7.2980   1.00000E+000    0.00000E+000
   7.3000   1.00000E+000    0.00000E+000
