# Supplementary material for: Rationally seeded computational protein design of ɑ-helical barrels
Source: Nat Chem Biol. 2024 Jun 20;20(8):991–9. doi: 10.1038/s41589-024-01642-0 (PMC11288890; doi:10.1038/s41589-024-01642-0)
Supplement: Supplementary file 5 — PDB files used for making figure panels h–j. [file 41589_2024_1642_MOESM5_ESM.zip › KIA_RP_RSPD_NatChemBiol_data_Figure3/sc-CC-7-LI_panels_c-g/AUC_panel_e/LI_SV_raw/00029.RA1]

HeptLI
R 1 20.0 40000 0012954 1.5210E11 275 1 
   5.8000   1.00000E+000    0.00000E+000
   5.8030   1.00000E+000    0.00000E+000
   5.8050   1.00000E+000    0.00000E+000
   5.8060   1.00000E+000    0.00000E+000
   5.8070   1.00000E+000    0.00000E+000
   5.8090   1.00000E+000    0.00000E+000
   5.8110   1.00000E+000    0.00000E+000
   5.8120   1.00000E+000    0.00000E+000
   5.8130   1.00000E+000    0.00000E+000
   5.8150   1.00000E+000    0.00000E+000
   5.8160   1.00000E+000    0.00000E+000
   5.8170   1.00000E+000    0.00000E+000
   5.8200   1.00000E+000    0.00000E+000
   5.8210   1.00000E+000    0.00000E+000
   5.8230   1.00000E+000    0.00000E+000
   5.8240   1.00000E+000    0.00000E+000
   5.8250   1.00000E+000    0.00000E+000
   5.8260   1.00000E+000    0.00000E+000
   5.8290   1.00000E+000    0.00000E+000
   5.8300   1.00000E+000    0.00000E+000
   5.8330   1.00000E+000    0.00000E+000
   5.8340   1.00000E+000    0.00000E+000
   5.8360  -1.49930E+000    0.00000E+000
   5.8370  -8.44200E-001    0.00000E+000
   5.8380  -8.72200E-001    0.00000E+000
   5.8390  -1.01230E+000    0.00000E+000
   5.8400  -8.10400E-001    0.00000E+000
   5.8420  -6.50100E-001    0.00000E+000
   5.8440  -4.89700E-001    0.00000E+000
   5.8460  -7.49700E-001    0.00000E+000
   5.8470  -1.04630E+000    0.00000E+000
   5.8490  -1.11930E+000    0.00000E+000
   5.8510  -1.45920E+000    0.00000E+000
   5.8540  -1.70650E+000    0.00000E+000
   5.8560  -1.68000E+000    0.00000E+000
   5.8570  -1.66350E+000    0.00000E+000
   5.8580  -1.53990E+000    0.00000E+000
   5.8620  -1.60140E+000    0.00000E+000
   5.8630  -1.49610E+000    0.00000E+000
   5.8650  -1.09900E+000    0.00000E+000
   5.8670  -8.57500E-001    0.00000E+000
   5.8680  -9.76800E-001    0.00000E+000
   5.8690  -9.20800E-001    0.00000E+000
   5.8700  -6.65700E-001    0.00000E+000
   5.8720  -5.59600E-001    0.00000E+000
   5.8740  -3.84800E-001    0.00000E+000
   5.8750  -3.21500E-001    0.00000E+000
   5.8770  -2.40500E-001    0.00000E+000
   5.8810  -1.38100E-001    0.00000E+000
   5.8820  -5.50000E-002    0.00000E+000
   5.8840  -4.78000E-002    0.00000E+000
   5.8860  -3.26000E-002    0.00000E+000
   5.8870  -1.21000E-002    0.00000E+000
   5.8880  -2.13000E-002    0.00000E+000
   5.8900  -3.30000E-003    0.00000E+000
   5.8910  -1.44000E-002    0.00000E+000
   5.8920  -9.80000E-003    0.00000E+000
   5.8930  -6.40000E-003    0.00000E+000
   5.8970  -6.90000E-003    0.00000E+000
   5.8980  -8.40000E-003    0.00000E+000
   5.8990  -1.66000E-002    0.00000E+000
   5.9020  -1.60000E-002    0.00000E+000
   5.9040   4.80000E-003    0.00000E+000
   5.9060  -9.80000E-003    0.00000E+000
   5.9080  -7.80000E-003    0.00000E+000
   5.9090  -7.00000E-003    0.00000E+000
   5.9110   3.20000E-003    0.00000E+000
   5.9150  -1.09000E-002    0.00000E+000
   5.9160  -1.60000E-003    0.00000E+000
   5.9180  -3.70000E-003    0.00000E+000
   5.9200  -2.40000E-003    0.00000E+000
   5.9220   3.80000E-003    0.00000E+000
   5.9230   1.17000E-002    0.00000E+000
   5.9240  -6.00000E-003    0.00000E+000
   5.9250   1.19000E-002    0.00000E+000
   5.9270  -9.40000E-003    0.00000E+000
   5.9310  -6.90000E-003    0.00000E+000
   5.9320  -1.02000E-002    0.00000E+000
   5.9350  -8.00000E-003    0.00000E+000
   5.9370  -1.20000E-002    0.00000E+000
   5.9390  -1.40000E-002    0.00000E+000
   5.9400  -3.40000E-003    0.00000E+000
   5.9430  -2.50000E-003    0.00000E+000
   5.9470   2.55000E-002    0.00000E+000
   5.9490   3.12000E-002    0.00000E+000
   5.9510   2.88000E-002    0.00000E+000
   5.9540   3.17000E-002    0.00000E+000
   5.9570   5.90000E-003    0.00000E+000
   5.9600  -1.93000E-002    0.00000E+000
   5.9620  -1.06000E-002    0.00000E+000
   5.9640  -1.40000E-003    0.00000E+000
   5.9660  -5.60000E-003    0.00000E+000
   5.9680  -7.80000E-003    0.00000E+000
   5.9700  -1.90000E-003    0.00000E+000
   5.9730  -1.00000E-004    0.00000E+000
   5.9750  -7.30000E-003    0.00000E+000
   5.9780  -2.20000E-002    0.00000E+000
   5.9800   6.00000E-003    0.00000E+000
   5.9820   7.20000E-003    0.00000E+000
   5.9840  -2.90000E-003    0.00000E+000
   5.9860   6.90000E-003    0.00000E+000
   5.9890  -3.30000E-003    0.00000E+000
   5.9900   2.30000E-003    0.00000E+000
   5.9910   1.20000E-002    0.00000E+000
   5.9930   3.60000E-003    0.00000E+000
   5.9950   1.04000E-002    0.00000E+000
   5.9980   1.98000E-002    0.00000E+000
   6.0000   7.86000E-002    0.00000E+000
   6.0010   2.87400E-001    0.00000E+000
   6.0050  -5.68400E-001    0.00000E+000
   6.0070  -4.60200E-001    0.00000E+000
   6.0090  -2.01800E-001    0.00000E+000
   6.0100   5.25000E-002    0.00000E+000
   6.0120  -5.23000E-002    0.00000E+000
   6.0160  -3.11000E-002    0.00000E+000
   6.0190  -3.14000E-002    0.00000E+000
   6.0210  -3.18600E-001    0.00000E+000
   6.0230   7.01000E-001    0.00000E+000
   6.0270   2.07000E-002    0.00000E+000
   6.0300  -3.75000E-002    0.00000E+000
   6.0340  -1.30000E-003    0.00000E+000
   6.0350   4.80000E-003    0.00000E+000
   6.0390   2.45000E-002    0.00000E+000
   6.0400   3.19000E-002    0.00000E+000
   6.0420   1.57000E-002    0.00000E+000
   6.0440   2.16000E-002    0.00000E+000
   6.0480   7.60000E-003    0.00000E+000
   6.0500   2.00000E-002    0.00000E+000
   6.0510   2.94000E-002    0.00000E+000
   6.0530   3.36000E-002    0.00000E+000
   6.0570   1.71000E-002    0.00000E+000
   6.0580   3.46000E-002    0.00000E+000
   6.0620   3.63000E-002    0.00000E+000
   6.0640   2.96000E-002    0.00000E+000
   6.0650   2.06000E-002    0.00000E+000
   6.0680   2.16000E-002    0.00000E+000
   6.0710   2.09000E-002    0.00000E+000
   6.0730   3.23000E-002    0.00000E+000
   6.0750   3.53000E-002    0.00000E+000
   6.0780   3.83000E-002    0.00000E+000
   6.0790   2.26000E-002    0.00000E+000
   6.0850   3.25000E-002    0.00000E+000
   6.0870   2.67000E-002    0.00000E+000
   6.0890   4.20000E-002    0.00000E+000
   6.0900   3.83000E-002    0.00000E+000
   6.0930   5.34000E-002    0.00000E+000
   6.0960   3.96000E-002    0.00000E+000
   6.0980   3.89000E-002    0.00000E+000
   6.0990   4.63000E-002    0.00000E+000
   6.1020   4.71000E-002    0.00000E+000
   6.1060   4.83000E-002    0.00000E+000
   6.1070   4.75000E-002    0.00000E+000
   6.1090   6.32000E-002    0.00000E+000
   6.1140   4.10000E-002    0.00000E+000
   6.1150   7.36000E-002    0.00000E+000
   6.1170   6.24000E-002    0.00000E+000
   6.1200   7.95000E-002    0.00000E+000
   6.1230   5.14000E-002    0.00000E+000
   6.1240   6.76000E-002    0.00000E+000
   6.1270   5.97000E-002    0.00000E+000
   6.1310   7.26000E-002    0.00000E+000
   6.1340   6.00000E-002    0.00000E+000
   6.1350   7.39000E-002    0.00000E+000
   6.1390   8.51000E-002    0.00000E+000
   6.1400   9.64000E-002    0.00000E+000
   6.1440   8.55000E-002    0.00000E+000
   6.1450   8.23000E-002    0.00000E+000
   6.1490   9.78000E-002    0.00000E+000
   6.1510   1.17300E-001    0.00000E+000
   6.1540   9.58000E-002    0.00000E+000
   6.1580   1.16700E-001    0.00000E+000
   6.1590   1.10800E-001    0.00000E+000
   6.1600   1.00900E-001    0.00000E+000
   6.1640   1.26400E-001    0.00000E+000
   6.1650   1.15900E-001    0.00000E+000
   6.1680   1.26500E-001    0.00000E+000
   6.1690   1.43900E-001    0.00000E+000
   6.1740   1.39200E-001    0.00000E+000
   6.1750   1.39000E-001    0.00000E+000
   6.1770   1.48700E-001    0.00000E+000
   6.1780   1.54700E-001    0.00000E+000
   6.1810   1.47000E-001    0.00000E+000
   6.1840   1.56200E-001    0.00000E+000
   6.1860   1.60300E-001    0.00000E+000
   6.1890   1.62500E-001    0.00000E+000
   6.1910   1.66600E-001    0.00000E+000
   6.1930   1.72000E-001    0.00000E+000
   6.1960   1.72700E-001    0.00000E+000
   6.1990   1.70700E-001    0.00000E+000
   6.2010   1.81000E-001    0.00000E+000
   6.2040   2.06600E-001    0.00000E+000
   6.2060   1.95100E-001    0.00000E+000
   6.2090   2.06600E-001    0.00000E+000
   6.2130   2.01700E-001    0.00000E+000
   6.2150   1.99000E-001    0.00000E+000
   6.2180   2.20900E-001    0.00000E+000
   6.2200   2.28900E-001    0.00000E+000
   6.2220   2.31100E-001    0.00000E+000
   6.2250   2.26800E-001    0.00000E+000
   6.2280   2.32300E-001    0.00000E+000
   6.2310   2.45400E-001    0.00000E+000
   6.2320   2.56200E-001    0.00000E+000
   6.2360   2.54900E-001    0.00000E+000
   6.2380   2.73100E-001    0.00000E+000
   6.2400   2.55200E-001    0.00000E+000
   6.2410   2.71800E-001    0.00000E+000
   6.2450   2.67700E-001    0.00000E+000
   6.2460   2.77800E-001    0.00000E+000
   6.2510   2.85700E-001    0.00000E+000
   6.2560   2.97200E-001    0.00000E+000
   6.2570   2.97200E-001    0.00000E+000
   6.2590   3.05000E-001    0.00000E+000
   6.2610   3.11400E-001    0.00000E+000
   6.2650   3.16300E-001    0.00000E+000
   6.2690   3.29000E-001    0.00000E+000
   6.2710   3.30500E-001    0.00000E+000
   6.2720   3.29500E-001    0.00000E+000
   6.2750   3.41300E-001    0.00000E+000
   6.2770   3.43800E-001    0.00000E+000
   6.2780   3.38600E-001    0.00000E+000
   6.2810   3.63200E-001    0.00000E+000
   6.2830   3.52900E-001    0.00000E+000
   6.2870   3.52500E-001    0.00000E+000
   6.2880   3.72400E-001    0.00000E+000
   6.2890   3.70000E-001    0.00000E+000
   6.2910   3.93100E-001    0.00000E+000
   6.2930   3.80300E-001    0.00000E+000
   6.2970   3.89100E-001    0.00000E+000
   6.3040   4.02700E-001    0.00000E+000
   6.3070   4.17700E-001    0.00000E+000
   6.3100   4.22000E-001    0.00000E+000
   6.3130   4.29300E-001    0.00000E+000
   6.3160   4.27600E-001    0.00000E+000
   6.3190   4.20500E-001    0.00000E+000
   6.3230   4.51300E-001    0.00000E+000
   6.3260   4.47900E-001    0.00000E+000
   6.3280   4.59200E-001    0.00000E+000
   6.3320   4.59000E-001    0.00000E+000
   6.3330   4.68000E-001    0.00000E+000
   6.3350   4.72800E-001    0.00000E+000
   6.3360   4.75900E-001    0.00000E+000
   6.3400   4.95400E-001    0.00000E+000
   6.3440   4.79500E-001    0.00000E+000
   6.3460   4.94800E-001    0.00000E+000
   6.3510   4.93000E-001    0.00000E+000
   6.3580   5.09700E-001    0.00000E+000
   6.3600   5.32000E-001    0.00000E+000
   6.3650   5.15700E-001    0.00000E+000
   6.3670   5.38400E-001    0.00000E+000
   6.3690   5.23000E-001    0.00000E+000
   6.3720   5.32100E-001    0.00000E+000
   6.3730   5.36500E-001    0.00000E+000
   6.3760   5.40800E-001    0.00000E+000
   6.3780   5.33200E-001    0.00000E+000
   6.3810   5.47400E-001    0.00000E+000
   6.3860   5.37700E-001    0.00000E+000
   6.3880   5.72100E-001    0.00000E+000
   6.3920   5.53900E-001    0.00000E+000
   6.3940   5.60000E-001    0.00000E+000
   6.3970   5.61600E-001    0.00000E+000
   6.3980   5.71700E-001    0.00000E+000
   6.4030   5.73800E-001    0.00000E+000
   6.4060   5.49200E-001    0.00000E+000
   6.4090   5.89400E-001    0.00000E+000
   6.4100   5.78400E-001    0.00000E+000
   6.4120   5.85700E-001    0.00000E+000
   6.4130   5.92100E-001    0.00000E+000
   6.4170   5.82200E-001    0.00000E+000
   6.4180   5.77200E-001    0.00000E+000
   6.4220   5.95500E-001    0.00000E+000
   6.4240   5.95100E-001    0.00000E+000
   6.4260   6.04300E-001    0.00000E+000
   6.4290   5.91000E-001    0.00000E+000
   6.4310   5.96800E-001    0.00000E+000
   6.4330   5.97400E-001    0.00000E+000
   6.4360   6.09700E-001    0.00000E+000
   6.4390   6.05000E-001    0.00000E+000
   6.4400   5.98200E-001    0.00000E+000
   6.4430   6.25800E-001    0.00000E+000
   6.4460   6.13600E-001    0.00000E+000
   6.4480   6.06500E-001    0.00000E+000
   6.4500   6.09900E-001    0.00000E+000
   6.4540   6.16700E-001    0.00000E+000
   6.4580   6.18500E-001    0.00000E+000
   6.4590   6.19200E-001    0.00000E+000
   6.4610   6.23200E-001    0.00000E+000
   6.4630   6.11500E-001    0.00000E+000
   6.4660   6.34200E-001    0.00000E+000
   6.4670   6.22400E-001    0.00000E+000
   6.4720   6.30300E-001    0.00000E+000
   6.4750   6.27200E-001    0.00000E+000
   6.4770   6.31400E-001    0.00000E+000
   6.4790   6.31700E-001    0.00000E+000
   6.4820   6.29900E-001    0.00000E+000
   6.4840   6.33600E-001    0.00000E+000
   6.4850   6.40600E-001    0.00000E+000
   6.4890   6.50900E-001    0.00000E+000
   6.4910   6.38800E-001    0.00000E+000
   6.4940   6.57200E-001    0.00000E+000
   6.4960   6.59400E-001    0.00000E+000
   6.4980   6.34400E-001    0.00000E+000
   6.5000   6.44900E-001    0.00000E+000
   6.5030   6.54500E-001    0.00000E+000
   6.5050   6.48200E-001    0.00000E+000
   6.5070   6.48400E-001    0.00000E+000
   6.5110   6.39500E-001    0.00000E+000
   6.5120   6.50700E-001    0.00000E+000
   6.5160   6.48400E-001    0.00000E+000
   6.5180   6.37300E-001    0.00000E+000
   6.5200   6.48000E-001    0.00000E+000
   6.5230   6.39600E-001    0.00000E+000
   6.5240   6.58000E-001    0.00000E+000
   6.5270   6.58500E-001    0.00000E+000
   6.5300   6.31600E-001    0.00000E+000
   6.5320   6.52200E-001    0.00000E+000
   6.5340   6.49900E-001    0.00000E+000
   6.5370   6.46300E-001    0.00000E+000
   6.5380   6.29200E-001    0.00000E+000
   6.5430   6.42100E-001    0.00000E+000
   6.5460   6.55000E-001    0.00000E+000
   6.5480   6.56100E-001    0.00000E+000
   6.5500   6.35600E-001    0.00000E+000
   6.5520   6.47600E-001    0.00000E+000
   6.5550   6.52800E-001    0.00000E+000
   6.5570   6.56900E-001    0.00000E+000
   6.5600   6.30500E-001    0.00000E+000
   6.5610   6.43200E-001    0.00000E+000
   6.5640   6.43000E-001    0.00000E+000
   6.5660   6.60800E-001    0.00000E+000
   6.5710   6.63100E-001    0.00000E+000
   6.5740   6.61600E-001    0.00000E+000
   6.5760   6.51300E-001    0.00000E+000
   6.5780   6.68500E-001    0.00000E+000
   6.5820   6.73800E-001    0.00000E+000
   6.5830   6.54100E-001    0.00000E+000
   6.5870   6.76100E-001    0.00000E+000
   6.5890   6.62800E-001    0.00000E+000
   6.5920   6.54800E-001    0.00000E+000
   6.5960   6.55300E-001    0.00000E+000
   6.5970   6.48000E-001    0.00000E+000
   6.6010   6.54800E-001    0.00000E+000
   6.6030   6.64100E-001    0.00000E+000
   6.6060   6.47800E-001    0.00000E+000
   6.6080   6.59900E-001    0.00000E+000
   6.6110   6.72600E-001    0.00000E+000
   6.6140   6.55600E-001    0.00000E+000
   6.6150   6.51600E-001    0.00000E+000
   6.6160   6.62000E-001    0.00000E+000
   6.6190   6.70600E-001    0.00000E+000
   6.6210   6.53500E-001    0.00000E+000
   6.6240   6.50700E-001    0.00000E+000
   6.6260   6.69300E-001    0.00000E+000
   6.6290   6.64200E-001    0.00000E+000
   6.6310   6.63600E-001    0.00000E+000
   6.6330   6.43000E-001    0.00000E+000
   6.6350   6.73800E-001    0.00000E+000
   6.6370   6.53300E-001    0.00000E+000
   6.6400   6.61300E-001    0.00000E+000
   6.6430   6.70000E-001    0.00000E+000
   6.6450   6.56800E-001    0.00000E+000
   6.6470   6.58600E-001    0.00000E+000
   6.6500   6.56500E-001    0.00000E+000
   6.6510   6.65700E-001    0.00000E+000
   6.6530   6.51200E-001    0.00000E+000
   6.6560   6.67300E-001    0.00000E+000
   6.6600   6.42400E-001    0.00000E+000
   6.6630   6.40300E-001    0.00000E+000
   6.6660   6.56100E-001    0.00000E+000
   6.6680   6.61300E-001    0.00000E+000
   6.6700   6.45200E-001    0.00000E+000
   6.6720   6.48300E-001    0.00000E+000
   6.6750   6.77000E-001    0.00000E+000
   6.6770   6.54200E-001    0.00000E+000
   6.6810   6.59200E-001    0.00000E+000
   6.6840   6.70600E-001    0.00000E+000
   6.6870   6.40300E-001    0.00000E+000
   6.6890   6.58500E-001    0.00000E+000
   6.6910   6.48000E-001    0.00000E+000
   6.6930   6.88100E-001    0.00000E+000
   6.6950   6.60700E-001    0.00000E+000
   6.7000   6.57800E-001    0.00000E+000
   6.7020   6.46500E-001    0.00000E+000
   6.7050   6.48600E-001    0.00000E+000
   6.7070   6.53000E-001    0.00000E+000
   6.7100   6.53400E-001    0.00000E+000
   6.7120   6.43300E-001    0.00000E+000
   6.7130   6.44000E-001    0.00000E+000
   6.7160   6.58500E-001    0.00000E+000
   6.7180   6.66700E-001    0.00000E+000
   6.7230   6.60200E-001    0.00000E+000
   6.7270   6.52200E-001    0.00000E+000
   6.7280   6.48100E-001    0.00000E+000
   6.7320   6.71200E-001    0.00000E+000
   6.7340   6.41300E-001    0.00000E+000
   6.7360   6.50800E-001    0.00000E+000
   6.7380   6.81100E-001    0.00000E+000
   6.7420   6.86200E-001    0.00000E+000
   6.7460   6.76000E-001    0.00000E+000
   6.7480   6.61500E-001    0.00000E+000
   6.7510   6.60500E-001    0.00000E+000
   6.7530   6.79300E-001    0.00000E+000
   6.7550   6.60400E-001    0.00000E+000
   6.7570   6.55800E-001    0.00000E+000
   6.7600   6.57300E-001    0.00000E+000
   6.7620   6.58300E-001    0.00000E+000
   6.7650   6.51700E-001    0.00000E+000
   6.7690   6.58800E-001    0.00000E+000
   6.7720   6.55700E-001    0.00000E+000
   6.7730   6.57200E-001    0.00000E+000
   6.7760   6.69200E-001    0.00000E+000
   6.7790   6.53500E-001    0.00000E+000
   6.7830   6.49600E-001    0.00000E+000
   6.7850   6.70300E-001    0.00000E+000
   6.7870   6.49200E-001    0.00000E+000
   6.7910   6.53400E-001    0.00000E+000
   6.7920   6.60200E-001    0.00000E+000
   6.7960   6.54700E-001    0.00000E+000
   6.7990   6.57000E-001    0.00000E+000
   6.8020   6.56300E-001    0.00000E+000
   6.8050   6.68000E-001    0.00000E+000
   6.8060   6.73200E-001    0.00000E+000
   6.8100   6.55500E-001    0.00000E+000
   6.8120   6.64600E-001    0.00000E+000
   6.8160   6.36100E-001    0.00000E+000
   6.8170   6.66200E-001    0.00000E+000
   6.8180   6.57300E-001    0.00000E+000
   6.8230   6.60300E-001    0.00000E+000
   6.8240   6.63200E-001    0.00000E+000
   6.8280   6.65100E-001    0.00000E+000
   6.8310   6.61000E-001    0.00000E+000
   6.8330   6.73400E-001    0.00000E+000
   6.8370   6.68900E-001    0.00000E+000
   6.8390   6.66000E-001    0.00000E+000
   6.8400   6.59600E-001    0.00000E+000
   6.8420   6.67100E-001    0.00000E+000
   6.8450   6.65500E-001    0.00000E+000
   6.8480   6.72200E-001    0.00000E+000
   6.8510   6.60400E-001    0.00000E+000
   6.8530   6.70000E-001    0.00000E+000
   6.8570   6.71100E-001    0.00000E+000
   6.8600   6.62800E-001    0.00000E+000
   6.8640   6.68600E-001    0.00000E+000
   6.8650   6.65600E-001    0.00000E+000
   6.8670   6.56400E-001    0.00000E+000
   6.8710   6.71800E-001    0.00000E+000
   6.8730   6.46800E-001    0.00000E+000
   6.8760   6.76800E-001    0.00000E+000
   6.8790   6.64500E-001    0.00000E+000
   6.8810   6.69000E-001    0.00000E+000
   6.8840   6.67600E-001    0.00000E+000
   6.8870   6.53900E-001    0.00000E+000
   6.8890   6.60200E-001    0.00000E+000
   6.8930   6.44400E-001    0.00000E+000
   6.8950   6.54700E-001    0.00000E+000
   6.8970   6.80500E-001    0.00000E+000
   6.8980   6.63300E-001    0.00000E+000
   6.9010   6.42800E-001    0.00000E+000
   6.9050   6.61600E-001    0.00000E+000
   6.9060   6.70500E-001    0.00000E+000
   6.9120   6.61800E-001    0.00000E+000
   6.9130   6.95800E-001    0.00000E+000
   6.9150   6.91400E-001    0.00000E+000
   6.9190   6.80200E-001    0.00000E+000
   6.9210   6.59700E-001    0.00000E+000
   6.9250   6.62500E-001    0.00000E+000
   6.9260   6.62400E-001    0.00000E+000
   6.9290   6.51600E-001    0.00000E+000
   6.9320   6.67900E-001    0.00000E+000
   6.9350   6.76400E-001    0.00000E+000
   6.9360   6.73200E-001    0.00000E+000
   6.9390   6.66600E-001    0.00000E+000
   6.9420   6.72300E-001    0.00000E+000
   6.9450   6.54900E-001    0.00000E+000
   6.9470   6.69400E-001    0.00000E+000
   6.9480   6.60800E-001    0.00000E+000
   6.9530   6.79200E-001    0.00000E+000
   6.9550   6.69400E-001    0.00000E+000
   6.9590   6.61700E-001    0.00000E+000
   6.9610   6.58900E-001    0.00000E+000
   6.9650   6.69000E-001    0.00000E+000
   6.9690   6.67500E-001    0.00000E+000
   6.9700   6.51100E-001    0.00000E+000
   6.9730   6.61800E-001    0.00000E+000
   6.9760   6.76900E-001    0.00000E+000
   6.9790   6.69200E-001    0.00000E+000
   6.9820   6.83800E-001    0.00000E+000
   6.9840   6.64900E-001    0.00000E+000
   6.9880   6.82600E-001    0.00000E+000
   6.9910   6.58700E-001    0.00000E+000
   6.9920   6.72700E-001    0.00000E+000
   6.9970   6.80900E-001    0.00000E+000
   6.9980   6.82300E-001    0.00000E+000
   7.0000   6.76500E-001    0.00000E+000
   7.0050   6.86500E-001    0.00000E+000
   7.0070   6.69200E-001    0.00000E+000
   7.0100   6.73100E-001    0.00000E+000
   7.0130   6.68800E-001    0.00000E+000
   7.0140   6.73500E-001    0.00000E+000
   7.0180   6.94000E-001    0.00000E+000
   7.0210   6.90600E-001    0.00000E+000
   7.0230   6.92300E-001    0.00000E+000
   7.0270   7.04800E-001    0.00000E+000
   7.0290   6.84700E-001    0.00000E+000
   7.0310   6.77200E-001    0.00000E+000
   7.0350   6.68700E-001    0.00000E+000
   7.0370   7.25100E-001    0.00000E+000
   7.0390   7.15200E-001    0.00000E+000
   7.0420   7.07300E-001    0.00000E+000
   7.0440   6.94400E-001    0.00000E+000
   7.0480   7.35900E-001    0.00000E+000
   7.0510   7.26200E-001    0.00000E+000
   7.0540   7.38800E-001    0.00000E+000
   7.0560   7.43000E-001    0.00000E+000
   7.0580   7.54300E-001    0.00000E+000
   7.0600   7.75300E-001    0.00000E+000
   7.0620   7.75900E-001    0.00000E+000
   7.0650   7.77500E-001    0.00000E+000
   7.0690   7.66800E-001    0.00000E+000
   7.0710   7.98500E-001    0.00000E+000
   7.0740   7.98900E-001    0.00000E+000
   7.0760   8.16500E-001    0.00000E+000
   7.0790   8.49000E-001    0.00000E+000
   7.0820   8.72000E-001    0.00000E+000
   7.0840   8.81100E-001    0.00000E+000
   7.0870   9.27900E-001    0.00000E+000
   7.0900   9.34300E-001    0.00000E+000
   7.0920   9.57800E-001    0.00000E+000
   7.0950   9.85900E-001    0.00000E+000
   7.0980   1.01590E+000    0.00000E+000
   7.1010   1.05740E+000    0.00000E+000
   7.1040   1.08060E+000    0.00000E+000
   7.1060   1.10270E+000    0.00000E+000
   7.1080   1.14370E+000    0.00000E+000
   7.1100   1.23820E+000    0.00000E+000
   7.1120   1.26430E+000    0.00000E+000
   7.1160   1.34820E+000    0.00000E+000
   7.1200   1.34940E+000    0.00000E+000
   7.1230   1.48650E+000    0.00000E+000
   7.1260   1.63990E+000    0.00000E+000
   7.1290   1.75140E+000    0.00000E+000
   7.1310   2.19560E+000    0.00000E+000
   7.1350   2.46670E+000    0.00000E+000
   7.1380   2.50610E+000    0.00000E+000
   7.1400   2.88190E+000    0.00000E+000
   7.1420   2.73720E+000    0.00000E+000
   7.1450   2.85580E+000    0.00000E+000
   7.1490   2.98080E+000    0.00000E+000
   7.1520   2.68090E+000    0.00000E+000
   7.1540   2.40000E+000    0.00000E+000
   7.1560   2.11330E+000    0.00000E+000
   7.1600   1.96240E+000    0.00000E+000
   7.1620   1.82260E+000    0.00000E+000
   7.1650   1.63570E+000    0.00000E+000
   7.1670   1.72540E+000    0.00000E+000
   7.1690   1.37330E+000    0.00000E+000
   7.1720   1.83750E+000    0.00000E+000
   7.1750   1.42440E+000    0.00000E+000
   7.1790   1.06530E+000    0.00000E+000
   7.1810   1.00000E+000    0.00000E+000
   7.1830   1.00000E+000    0.00000E+000
   7.1860   1.00000E+000    0.00000E+000
   7.1880   1.00000E+000    0.00000E+000
   7.1910   1.00000E+000    0.00000E+000
   7.1950   1.00000E+000    0.00000E+000
   7.2000   1.00000E+000    0.00000E+000
   7.2020   1.00000E+000    0.00000E+000
   7.2040   1.00000E+000    0.00000E+000
   7.2070   1.00000E+000    0.00000E+000
   7.2090   1.00000E+000    0.00000E+000
   7.2130   1.00000E+000    0.00000E+000
   7.2160   1.00000E+000    0.00000E+000
   7.2180   1.00000E+000    0.00000E+000
   7.2200   1.00000E+000    0.00000E+000
   7.2230   1.00000E+000    0.00000E+000
   7.2270   1.00000E+000    0.00000E+000
   7.2290   1.00000E+000    0.00000E+000
   7.2320   1.00000E+000    0.00000E+000
   7.2340   1.00000E+000    0.00000E+000
   7.2360   1.00000E+000    0.00000E+000
   7.2400   1.00000E+000    0.00000E+000
   7.2430   1.00000E+000    0.00000E+000
   7.2460   1.00000E+000    0.00000E+000
   7.2480   1.00000E+000    0.00000E+000
   7.2500   1.00000E+000    0.00000E+000
   7.2520   1.00000E+000    0.00000E+000
   7.2560   1.00000E+000    0.00000E+000
   7.2590   1.00000E+000    0.00000E+000
   7.2630   1.00000E+000    0.00000E+000
   7.2660   1.00000E+000    0.00000E+000
   7.2680   1.00000E+000    0.00000E+000
   7.2710   1.00000E+000    0.00000E+000
   7.2730   1.00000E+000    0.00000E+000
   7.2770   1.00000E+000    0.00000E+000
   7.2800   1.00000E+000    0.00000E+000
   7.2820   1.00000E+000    0.00000E+000
   7.2860   1.00000E+000    0.00000E+000
   7.2890   1.00000E+000    0.00000E+000
   7.2920   1.00000E+000    0.00000E+000
   7.2950   1.00000E+000    0.00000E+000
   7.2980   1.00000E+000    0.00000E+000
   7.2990   1.00000E+000    0.00000E+000
   7.3020   1.00000E+000    0.00000E+000
