# Supplementary material for: Rationally seeded computational protein design of ɑ-helical barrels
Source: Nat Chem Biol. 2024 Jun 20;20(8):991–9. doi: 10.1038/s41589-024-01642-0 (PMC11288890; doi:10.1038/s41589-024-01642-0)
Supplement: Supplementary file 5 — PDB files used for making figure panels h–j. [file 41589_2024_1642_MOESM5_ESM.zip › KIA_RP_RSPD_NatChemBiol_data_Figure3/sc-CC-7-LI_panels_c-g/AUC_panel_e/LI_SV_raw/00001.RA1]

HeptLI
R 1 20.0 40000 0004586 5.3010E09 276 1 
   5.8010   1.00000E+000    0.00000E+000
   5.8030   1.00000E+000    0.00000E+000
   5.8050   1.00000E+000    0.00000E+000
   5.8060   1.00000E+000    0.00000E+000
   5.8070   1.00000E+000    0.00000E+000
   5.8080   1.00000E+000    0.00000E+000
   5.8090   1.00000E+000    0.00000E+000
   5.8100   1.00000E+000    0.00000E+000
   5.8120   1.00000E+000    0.00000E+000
   5.8140   1.00000E+000    0.00000E+000
   5.8150   1.00000E+000    0.00000E+000
   5.8160   1.00000E+000    0.00000E+000
   5.8170   1.00000E+000    0.00000E+000
   5.8180   1.00000E+000    0.00000E+000
   5.8190   1.00000E+000    0.00000E+000
   5.8210   1.00000E+000    0.00000E+000
   5.8230   1.00000E+000    0.00000E+000
   5.8240   1.00000E+000    0.00000E+000
   5.8250   1.00000E+000    0.00000E+000
   5.8260   1.00000E+000    0.00000E+000
   5.8270   1.00000E+000    0.00000E+000
   5.8290   1.00000E+000    0.00000E+000
   5.8310   1.00000E+000    0.00000E+000
   5.8330   1.00000E+000    0.00000E+000
   5.8350  -1.07140E+000    0.00000E+000
   5.8370  -7.61900E-001    0.00000E+000
   5.8380  -7.57500E-001    0.00000E+000
   5.8400  -7.14000E-001    0.00000E+000
   5.8420  -6.75300E-001    0.00000E+000
   5.8450  -6.50500E-001    0.00000E+000
   5.8470  -1.03060E+000    0.00000E+000
   5.8490  -1.35450E+000    0.00000E+000
   5.8510  -1.53080E+000    0.00000E+000
   5.8520  -1.61280E+000    0.00000E+000
   5.8530  -1.69080E+000    0.00000E+000
   5.8540  -1.73220E+000    0.00000E+000
   5.8560  -1.62610E+000    0.00000E+000
   5.8580  -1.68320E+000    0.00000E+000
   5.8590  -1.63850E+000    0.00000E+000
   5.8610  -1.63960E+000    0.00000E+000
   5.8630  -1.24780E+000    0.00000E+000
   5.8650  -1.58960E+000    0.00000E+000
   5.8660  -9.56900E-001    0.00000E+000
   5.8670  -1.18120E+000    0.00000E+000
   5.8690  -8.90300E-001    0.00000E+000
   5.8700  -8.21900E-001    0.00000E+000
   5.8720  -4.08600E-001    0.00000E+000
   5.8740  -3.75400E-001    0.00000E+000
   5.8750  -2.92400E-001    0.00000E+000
   5.8770  -1.91200E-001    0.00000E+000
   5.8800  -1.74900E-001    0.00000E+000
   5.8810  -1.00400E-001    0.00000E+000
   5.8820  -9.20000E-002    0.00000E+000
   5.8840  -6.28000E-002    0.00000E+000
   5.8860  -4.53000E-002    0.00000E+000
   5.8870  -3.73000E-002    0.00000E+000
   5.8880  -3.30000E-002    0.00000E+000
   5.8910  -2.25000E-002    0.00000E+000
   5.8930   1.00000E+000    0.00000E+000
   5.8960  -2.36000E-002    0.00000E+000
   5.8980   2.60000E-003    0.00000E+000
   5.9000  -1.09000E-002    0.00000E+000
   5.9010  -1.73000E-002    0.00000E+000
   5.9020  -1.16000E-002    0.00000E+000
   5.9050  -1.20000E-002    0.00000E+000
   5.9060  -1.16000E-002    0.00000E+000
   5.9090  -1.35000E-002    0.00000E+000
   5.9100  -1.05000E-002    0.00000E+000
   5.9130   1.11000E-002    0.00000E+000
   5.9150  -1.68000E-002    0.00000E+000
   5.9160  -1.18000E-002    0.00000E+000
   5.9170  -1.53000E-002    0.00000E+000
   5.9200   7.00000E-004    0.00000E+000
   5.9210  -1.07000E-002    0.00000E+000
   5.9230  -9.50000E-003    0.00000E+000
   5.9260  -2.40000E-003    0.00000E+000
   5.9280   8.20000E-003    0.00000E+000
   5.9290   2.59000E-002    0.00000E+000
   5.9310  -1.06000E-002    0.00000E+000
   5.9320  -2.06000E-002    0.00000E+000
   5.9340   3.00000E-004    0.00000E+000
   5.9370  -4.80000E-003    0.00000E+000
   5.9390  -2.09000E-002    0.00000E+000
   5.9410  -8.30000E-003    0.00000E+000
   5.9420   1.69000E-002    0.00000E+000
   5.9450   1.41000E-002    0.00000E+000
   5.9470   1.07000E-002    0.00000E+000
   5.9480   2.30000E-003    0.00000E+000
   5.9500   3.03000E-002    0.00000E+000
   5.9530   2.86000E-002    0.00000E+000
   5.9540   1.88000E-002    0.00000E+000
   5.9560   3.00000E-004    0.00000E+000
   5.9570   3.80000E-003    0.00000E+000
   5.9590  -7.70000E-003    0.00000E+000
   5.9610  -4.10000E-003    0.00000E+000
   5.9630  -6.90000E-003    0.00000E+000
   5.9640   1.00000E-003    0.00000E+000
   5.9670   3.60000E-003    0.00000E+000
   5.9680  -1.21000E-002    0.00000E+000
   5.9710  -4.00000E-004    0.00000E+000
   5.9740  -1.30000E-002    0.00000E+000
   5.9760  -1.15000E-002    0.00000E+000
   5.9780  -4.80000E-003    0.00000E+000
   5.9790   6.70000E-003    0.00000E+000
   5.9810   5.10000E-003    0.00000E+000
   5.9830   0.00000E+000    0.00000E+000
   5.9860  -9.00000E-004    0.00000E+000
   5.9890  -1.50000E-003    0.00000E+000
   5.9910   1.34000E-002    0.00000E+000
   5.9930   6.70000E-003    0.00000E+000
   5.9950   1.00000E-002    0.00000E+000
   5.9960   1.82000E-002    0.00000E+000
   5.9970   3.95000E-002    0.00000E+000
   6.0020   1.40600E-001    0.00000E+000
   6.0030   2.86900E-001    0.00000E+000
   6.0050  -4.85400E-001    0.00000E+000
   6.0070  -7.79100E-001    0.00000E+000
   6.0090  -3.50200E-001    0.00000E+000
   6.0100  -4.85000E-002    0.00000E+000
   6.0120  -1.02000E-002    0.00000E+000
   6.0130  -3.37000E-002    0.00000E+000
   6.0180  -7.90000E-003    0.00000E+000
   6.0190  -4.01000E-002    0.00000E+000
   6.0210  -2.37500E-001    0.00000E+000
   6.0230  -1.06000E-001    0.00000E+000
   6.0260   9.60600E-001    0.00000E+000
   6.0280   6.27800E-001    0.00000E+000
   6.0320   3.19500E-001    0.00000E+000
   6.0340   4.51400E-001    0.00000E+000
   6.0350   4.69200E-001    0.00000E+000
   6.0390   5.07800E-001    0.00000E+000
   6.0410   5.28300E-001    0.00000E+000
   6.0430   5.67400E-001    0.00000E+000
   6.0440   5.57900E-001    0.00000E+000
   6.0490   6.01300E-001    0.00000E+000
   6.0510   5.89000E-001    0.00000E+000
   6.0530   6.27800E-001    0.00000E+000
   6.0540   6.44700E-001    0.00000E+000
   6.0570   6.54100E-001    0.00000E+000
   6.0580   6.83000E-001    0.00000E+000
   6.0620   6.82800E-001    0.00000E+000
   6.0660   6.90100E-001    0.00000E+000
   6.0670   6.85400E-001    0.00000E+000
   6.0710   6.81600E-001    0.00000E+000
   6.0740   6.90000E-001    0.00000E+000
   6.0750   6.89000E-001    0.00000E+000
   6.0780   6.85000E-001    0.00000E+000
   6.0790   7.10600E-001    0.00000E+000
   6.0830   6.81900E-001    0.00000E+000
   6.0860   6.85000E-001    0.00000E+000
   6.0880   6.87900E-001    0.00000E+000
   6.0920   7.16800E-001    0.00000E+000
   6.0960   6.82100E-001    0.00000E+000
   6.0970   7.18000E-001    0.00000E+000
   6.1000   6.97400E-001    0.00000E+000
   6.1020   6.91700E-001    0.00000E+000
   6.1050   6.94800E-001    0.00000E+000
   6.1060   7.12400E-001    0.00000E+000
   6.1090   7.22600E-001    0.00000E+000
   6.1120   7.07500E-001    0.00000E+000
   6.1130   6.98000E-001    0.00000E+000
   6.1170   7.17400E-001    0.00000E+000
   6.1190   7.07700E-001    0.00000E+000
   6.1220   7.04600E-001    0.00000E+000
   6.1240   7.22700E-001    0.00000E+000
   6.1290   6.98500E-001    0.00000E+000
   6.1310   7.04100E-001    0.00000E+000
   6.1330   7.28000E-001    0.00000E+000
   6.1340   7.13700E-001    0.00000E+000
   6.1350   7.12200E-001    0.00000E+000
   6.1390   6.97400E-001    0.00000E+000
   6.1400   7.08800E-001    0.00000E+000
   6.1420   7.14600E-001    0.00000E+000
   6.1440   6.96000E-001    0.00000E+000
   6.1470   6.99300E-001    0.00000E+000
   6.1490   7.17300E-001    0.00000E+000
   6.1520   7.13400E-001    0.00000E+000
   6.1540   6.97800E-001    0.00000E+000
   6.1580   7.09300E-001    0.00000E+000
   6.1600   6.91900E-001    0.00000E+000
   6.1640   7.05000E-001    0.00000E+000
   6.1670   7.13600E-001    0.00000E+000
   6.1680   6.94100E-001    0.00000E+000
   6.1710   7.06300E-001    0.00000E+000
   6.1740   6.86000E-001    0.00000E+000
   6.1760   7.15200E-001    0.00000E+000
   6.1790   6.98800E-001    0.00000E+000
   6.1830   7.02500E-001    0.00000E+000
   6.1840   7.02100E-001    0.00000E+000
   6.1890   6.95800E-001    0.00000E+000
   6.1930   7.14100E-001    0.00000E+000
   6.1950   7.04300E-001    0.00000E+000
   6.1980   7.19500E-001    0.00000E+000
   6.2000   6.96200E-001    0.00000E+000
   6.2030   6.94700E-001    0.00000E+000
   6.2050   6.95800E-001    0.00000E+000
   6.2070   6.96300E-001    0.00000E+000
   6.2110   6.99900E-001    0.00000E+000
   6.2120   7.05500E-001    0.00000E+000
   6.2140   7.00800E-001    0.00000E+000
   6.2160   7.16900E-001    0.00000E+000
   6.2200   7.10100E-001    0.00000E+000
   6.2220   7.07800E-001    0.00000E+000
   6.2240   7.01200E-001    0.00000E+000
   6.2260   7.07900E-001    0.00000E+000
   6.2290   7.06200E-001    0.00000E+000
   6.2330   6.89300E-001    0.00000E+000
   6.2350   6.73800E-001    0.00000E+000
   6.2380   7.21600E-001    0.00000E+000
   6.2410   6.94500E-001    0.00000E+000
   6.2440   7.32600E-001    0.00000E+000
   6.2460   6.98600E-001    0.00000E+000
   6.2500   7.08800E-001    0.00000E+000
   6.2520   7.05900E-001    0.00000E+000
   6.2540   6.99900E-001    0.00000E+000
   6.2550   7.10100E-001    0.00000E+000
   6.2570   7.05000E-001    0.00000E+000
   6.2590   7.15900E-001    0.00000E+000
   6.2660   7.07600E-001    0.00000E+000
   6.2680   7.16000E-001    0.00000E+000
   6.2710   7.08300E-001    0.00000E+000
   6.2730   7.02300E-001    0.00000E+000
   6.2750   7.00000E-001    0.00000E+000
   6.2770   6.95400E-001    0.00000E+000
   6.2810   6.95300E-001    0.00000E+000
   6.2840   7.01000E-001    0.00000E+000
   6.2870   6.99200E-001    0.00000E+000
   6.2900   7.15600E-001    0.00000E+000
   6.2910   7.05400E-001    0.00000E+000
   6.2940   6.96600E-001    0.00000E+000
   6.2960   7.04600E-001    0.00000E+000
   6.3000   7.21000E-001    0.00000E+000
   6.3020   6.98500E-001    0.00000E+000
   6.3030   7.01800E-001    0.00000E+000
   6.3040   7.05400E-001    0.00000E+000
   6.3070   7.18700E-001    0.00000E+000
   6.3120   7.20300E-001    0.00000E+000
   6.3130   6.88400E-001    0.00000E+000
   6.3160   7.20400E-001    0.00000E+000
   6.3190   7.02600E-001    0.00000E+000
   6.3210   7.25700E-001    0.00000E+000
   6.3230   6.92200E-001    0.00000E+000
   6.3240   7.13700E-001    0.00000E+000
   6.3280   7.13400E-001    0.00000E+000
   6.3300   7.09600E-001    0.00000E+000
   6.3370   7.38400E-001    0.00000E+000
   6.3390   7.11500E-001    0.00000E+000
   6.3430   6.91600E-001    0.00000E+000
   6.3470   7.04600E-001    0.00000E+000
   6.3490   7.14500E-001    0.00000E+000
   6.3510   7.06900E-001    0.00000E+000
   6.3550   6.97200E-001    0.00000E+000
   6.3600   7.18000E-001    0.00000E+000
   6.3630   7.08700E-001    0.00000E+000
   6.3670   7.23700E-001    0.00000E+000
   6.3690   7.09600E-001    0.00000E+000
   6.3700   7.10800E-001    0.00000E+000
   6.3730   7.06000E-001    0.00000E+000
   6.3760   7.17000E-001    0.00000E+000
   6.3780   7.18200E-001    0.00000E+000
   6.3800   6.98000E-001    0.00000E+000
   6.3830   7.16500E-001    0.00000E+000
   6.3850   7.05000E-001    0.00000E+000
   6.3880   7.20200E-001    0.00000E+000
   6.3900   7.02600E-001    0.00000E+000
   6.3940   7.09800E-001    0.00000E+000
   6.3950   7.11600E-001    0.00000E+000
   6.3990   7.08500E-001    0.00000E+000
   6.4020   7.03200E-001    0.00000E+000
   6.4050   7.15600E-001    0.00000E+000
   6.4080   7.07000E-001    0.00000E+000
   6.4120   7.08700E-001    0.00000E+000
   6.4150   7.14300E-001    0.00000E+000
   6.4170   6.85300E-001    0.00000E+000
   6.4190   7.13500E-001    0.00000E+000
   6.4200   6.97500E-001    0.00000E+000
   6.4240   7.05400E-001    0.00000E+000
   6.4290   6.93500E-001    0.00000E+000
   6.4320   7.13800E-001    0.00000E+000
   6.4330   7.08800E-001    0.00000E+000
   6.4340   7.12400E-001    0.00000E+000
   6.4380   6.98400E-001    0.00000E+000
   6.4410   7.21900E-001    0.00000E+000
   6.4450   7.26600E-001    0.00000E+000
   6.4470   7.11100E-001    0.00000E+000
   6.4520   7.04700E-001    0.00000E+000
   6.4560   7.04400E-001    0.00000E+000
   6.4570   7.16500E-001    0.00000E+000
   6.4610   7.17700E-001    0.00000E+000
   6.4630   7.14000E-001    0.00000E+000
   6.4640   7.09600E-001    0.00000E+000
   6.4660   7.13900E-001    0.00000E+000
   6.4690   6.90200E-001    0.00000E+000
   6.4720   7.35000E-001    0.00000E+000
   6.4770   7.11300E-001    0.00000E+000
   6.4790   7.04300E-001    0.00000E+000
   6.4800   6.99900E-001    0.00000E+000
   6.4820   7.13900E-001    0.00000E+000
   6.4840   7.24800E-001    0.00000E+000
   6.4880   7.05700E-001    0.00000E+000
   6.4900   7.03200E-001    0.00000E+000
   6.4930   6.97400E-001    0.00000E+000
   6.4940   7.13900E-001    0.00000E+000
   6.4970   7.00500E-001    0.00000E+000
   6.4990   7.05000E-001    0.00000E+000
   6.5000   6.98100E-001    0.00000E+000
   6.5050   7.13300E-001    0.00000E+000
   6.5070   7.31600E-001    0.00000E+000
   6.5100   6.97400E-001    0.00000E+000
   6.5110   7.12000E-001    0.00000E+000
   6.5140   7.15900E-001    0.00000E+000
   6.5160   7.17900E-001    0.00000E+000
   6.5180   7.11300E-001    0.00000E+000
   6.5200   7.24500E-001    0.00000E+000
   6.5220   7.04300E-001    0.00000E+000
   6.5240   7.12400E-001    0.00000E+000
   6.5270   7.22200E-001    0.00000E+000
   6.5300   7.09400E-001    0.00000E+000
   6.5330   7.11600E-001    0.00000E+000
   6.5340   7.13800E-001    0.00000E+000
   6.5350   7.13300E-001    0.00000E+000
   6.5390   7.09500E-001    0.00000E+000
   6.5420   7.03700E-001    0.00000E+000
   6.5460   7.26300E-001    0.00000E+000
   6.5480   7.10200E-001    0.00000E+000
   6.5510   7.20700E-001    0.00000E+000
   6.5530   7.18500E-001    0.00000E+000
   6.5550   7.21300E-001    0.00000E+000
   6.5580   7.05600E-001    0.00000E+000
   6.5600   6.95500E-001    0.00000E+000
   6.5620   7.32200E-001    0.00000E+000
   6.5650   7.12100E-001    0.00000E+000
   6.5690   7.30400E-001    0.00000E+000
   6.5710   7.06400E-001    0.00000E+000
   6.5740   7.06700E-001    0.00000E+000
   6.5760   7.11200E-001    0.00000E+000
   6.5790   7.11200E-001    0.00000E+000
   6.5820   6.90800E-001    0.00000E+000
   6.5830   7.03500E-001    0.00000E+000
   6.5870   7.26300E-001    0.00000E+000
   6.5900   7.12900E-001    0.00000E+000
   6.5920   6.99900E-001    0.00000E+000
   6.5960   7.16700E-001    0.00000E+000
   6.5990   7.04600E-001    0.00000E+000
   6.6010   7.13200E-001    0.00000E+000
   6.6040   7.12800E-001    0.00000E+000
   6.6060   7.09900E-001    0.00000E+000
   6.6080   6.91100E-001    0.00000E+000
   6.6120   7.06300E-001    0.00000E+000
   6.6150   7.07600E-001    0.00000E+000
   6.6180   7.04100E-001    0.00000E+000
   6.6190   7.11500E-001    0.00000E+000
   6.6220   7.24800E-001    0.00000E+000
   6.6230   7.05000E-001    0.00000E+000
   6.6270   7.15400E-001    0.00000E+000
   6.6300   7.10200E-001    0.00000E+000
   6.6320   7.15200E-001    0.00000E+000
   6.6340   6.98000E-001    0.00000E+000
   6.6360   7.13900E-001    0.00000E+000
   6.6400   7.11500E-001    0.00000E+000
   6.6420   7.09500E-001    0.00000E+000
   6.6460   7.03700E-001    0.00000E+000
   6.6470   6.90000E-001    0.00000E+000
   6.6510   7.13100E-001    0.00000E+000
   6.6520   7.09000E-001    0.00000E+000
   6.6530   7.12700E-001    0.00000E+000
   6.6570   7.15500E-001    0.00000E+000
   6.6580   7.27900E-001    0.00000E+000
   6.6600   7.05300E-001    0.00000E+000
   6.6640   7.13200E-001    0.00000E+000
   6.6660   7.09900E-001    0.00000E+000
   6.6680   7.01700E-001    0.00000E+000
   6.6700   7.05400E-001    0.00000E+000
   6.6720   7.09600E-001    0.00000E+000
   6.6740   7.22600E-001    0.00000E+000
   6.6780   7.07700E-001    0.00000E+000
   6.6810   6.94900E-001    0.00000E+000
   6.6840   7.04100E-001    0.00000E+000
   6.6870   6.98300E-001    0.00000E+000
   6.6890   7.07200E-001    0.00000E+000
   6.6910   7.02600E-001    0.00000E+000
   6.6950   7.18300E-001    0.00000E+000
   6.6960   7.14500E-001    0.00000E+000
   6.6980   7.13000E-001    0.00000E+000
   6.7020   7.03700E-001    0.00000E+000
   6.7040   7.11300E-001    0.00000E+000
   6.7080   6.96800E-001    0.00000E+000
   6.7100   7.10600E-001    0.00000E+000
   6.7120   7.11500E-001    0.00000E+000
   6.7140   6.98900E-001    0.00000E+000
   6.7160   7.15100E-001    0.00000E+000
   6.7210   7.17900E-001    0.00000E+000
   6.7230   7.05800E-001    0.00000E+000
   6.7270   7.07800E-001    0.00000E+000
   6.7290   7.02100E-001    0.00000E+000
   6.7320   7.01700E-001    0.00000E+000
   6.7350   6.95500E-001    0.00000E+000
   6.7370   6.94600E-001    0.00000E+000
   6.7380   7.10500E-001    0.00000E+000
   6.7410   7.26700E-001    0.00000E+000
   6.7440   7.02100E-001    0.00000E+000
   6.7480   7.02400E-001    0.00000E+000
   6.7500   7.10500E-001    0.00000E+000
   6.7530   7.27100E-001    0.00000E+000
   6.7550   7.18300E-001    0.00000E+000
   6.7570   7.00200E-001    0.00000E+000
   6.7600   7.07600E-001    0.00000E+000
   6.7620   7.07100E-001    0.00000E+000
   6.7660   6.86900E-001    0.00000E+000
   6.7680   7.09800E-001    0.00000E+000
   6.7700   7.02400E-001    0.00000E+000
   6.7730   7.04700E-001    0.00000E+000
   6.7750   7.08100E-001    0.00000E+000
   6.7800   7.32800E-001    0.00000E+000
   6.7820   7.21700E-001    0.00000E+000
   6.7840   7.20800E-001    0.00000E+000
   6.7870   7.24000E-001    0.00000E+000
   6.7890   6.81800E-001    0.00000E+000
   6.7940   6.94400E-001    0.00000E+000
   6.7950   7.10200E-001    0.00000E+000
   6.7980   7.01200E-001    0.00000E+000
   6.8000   7.08400E-001    0.00000E+000
   6.8030   7.09200E-001    0.00000E+000
   6.8050   7.05700E-001    0.00000E+000
   6.8090   7.09800E-001    0.00000E+000
   6.8100   7.22500E-001    0.00000E+000
   6.8130   7.13700E-001    0.00000E+000
   6.8150   7.01700E-001    0.00000E+000
   6.8170   7.15900E-001    0.00000E+000
   6.8190   7.02400E-001    0.00000E+000
   6.8220   7.26200E-001    0.00000E+000
   6.8240   7.11200E-001    0.00000E+000
   6.8280   6.99200E-001    0.00000E+000
   6.8300   7.03300E-001    0.00000E+000
   6.8330   7.20800E-001    0.00000E+000
   6.8370   7.32600E-001    0.00000E+000
   6.8410   7.14900E-001    0.00000E+000
   6.8420   7.11300E-001    0.00000E+000
   6.8450   7.19200E-001    0.00000E+000
   6.8470   7.14500E-001    0.00000E+000
   6.8490   6.99700E-001    0.00000E+000
   6.8530   7.17000E-001    0.00000E+000
   6.8560   7.05000E-001    0.00000E+000
   6.8590   7.08300E-001    0.00000E+000
   6.8630   7.12700E-001    0.00000E+000
   6.8640   7.08400E-001    0.00000E+000
   6.8670   7.16600E-001    0.00000E+000
   6.8690   7.12400E-001    0.00000E+000
   6.8720   7.11200E-001    0.00000E+000
   6.8740   7.14100E-001    0.00000E+000
   6.8770   7.15400E-001    0.00000E+000
   6.8810   7.06000E-001    0.00000E+000
   6.8830   7.33800E-001    0.00000E+000
   6.8860   7.03500E-001    0.00000E+000
   6.8880   7.11600E-001    0.00000E+000
   6.8900   7.11100E-001    0.00000E+000
   6.8930   6.98000E-001    0.00000E+000
   6.8950   7.25500E-001    0.00000E+000
   6.8970   7.03600E-001    0.00000E+000
   6.9000   7.12400E-001    0.00000E+000
   6.9020   7.07800E-001    0.00000E+000
   6.9060   7.27400E-001    0.00000E+000
   6.9080   7.07100E-001    0.00000E+000
   6.9110   7.18200E-001    0.00000E+000
   6.9130   7.40700E-001    0.00000E+000
   6.9160   7.28800E-001    0.00000E+000
   6.9200   7.21400E-001    0.00000E+000
   6.9230   7.14500E-001    0.00000E+000
   6.9250   7.09600E-001    0.00000E+000
   6.9260   7.26700E-001    0.00000E+000
   6.9290   7.06000E-001    0.00000E+000
   6.9320   6.94600E-001    0.00000E+000
   6.9360   6.99900E-001    0.00000E+000
   6.9380   7.17200E-001    0.00000E+000
   6.9400   7.30300E-001    0.00000E+000
   6.9450   6.96600E-001    0.00000E+000
   6.9470   7.21100E-001    0.00000E+000
   6.9490   7.05400E-001    0.00000E+000
   6.9520   7.17100E-001    0.00000E+000
   6.9540   7.18400E-001    0.00000E+000
   6.9590   6.99700E-001    0.00000E+000
   6.9610   6.97300E-001    0.00000E+000
   6.9630   7.09800E-001    0.00000E+000
   6.9650   7.02800E-001    0.00000E+000
   6.9690   7.18900E-001    0.00000E+000
   6.9700   7.07600E-001    0.00000E+000
   6.9710   7.05800E-001    0.00000E+000
   6.9740   7.07300E-001    0.00000E+000
   6.9780   7.32500E-001    0.00000E+000
   6.9810   7.09600E-001    0.00000E+000
   6.9840   7.14300E-001    0.00000E+000
   6.9870   7.18400E-001    0.00000E+000
   6.9880   7.20500E-001    0.00000E+000
   6.9930   7.07800E-001    0.00000E+000
   6.9970   7.14300E-001    0.00000E+000
   6.9980   7.10700E-001    0.00000E+000
   7.0010   7.20500E-001    0.00000E+000
   7.0040   7.23200E-001    0.00000E+000
   7.0050   7.30000E-001    0.00000E+000
   7.0070   7.15200E-001    0.00000E+000
   7.0120   7.38200E-001    0.00000E+000
   7.0130   7.12800E-001    0.00000E+000
   7.0140   7.07600E-001    0.00000E+000
   7.0180   7.36200E-001    0.00000E+000
   7.0210   7.24500E-001    0.00000E+000
   7.0230   7.30000E-001    0.00000E+000
   7.0270   7.50300E-001    0.00000E+000
   7.0280   7.21100E-001    0.00000E+000
   7.0320   7.29500E-001    0.00000E+000
   7.0340   7.18100E-001    0.00000E+000
   7.0360   7.49000E-001    0.00000E+000
   7.0400   7.45500E-001    0.00000E+000
   7.0430   7.33200E-001    0.00000E+000
   7.0450   7.33600E-001    0.00000E+000
   7.0480   7.53000E-001    0.00000E+000
   7.0520   7.49600E-001    0.00000E+000
   7.0550   7.44800E-001    0.00000E+000
   7.0570   7.74700E-001    0.00000E+000
   7.0590   7.61400E-001    0.00000E+000
   7.0620   7.51700E-001    0.00000E+000
   7.0640   7.75500E-001    0.00000E+000
   7.0670   7.41300E-001    0.00000E+000
   7.0710   7.83900E-001    0.00000E+000
   7.0740   7.56800E-001    0.00000E+000
   7.0760   7.89900E-001    0.00000E+000
   7.0780   7.64700E-001    0.00000E+000
   7.0810   7.71200E-001    0.00000E+000
   7.0830   7.78100E-001    0.00000E+000
   7.0870   8.08600E-001    0.00000E+000
   7.0900   8.05200E-001    0.00000E+000
   7.0920   8.13400E-001    0.00000E+000
   7.0940   8.02400E-001    0.00000E+000
   7.0970   8.12000E-001    0.00000E+000
   7.0990   8.08500E-001    0.00000E+000
   7.1040   8.54100E-001    0.00000E+000
   7.1060   8.18000E-001    0.00000E+000
   7.1080   8.50300E-001    0.00000E+000
   7.1110   8.17000E-001    0.00000E+000
   7.1130   8.46200E-001    0.00000E+000
   7.1170   8.42400E-001    0.00000E+000
   7.1200   8.48000E-001    0.00000E+000
   7.1220   8.71000E-001    0.00000E+000
   7.1260   8.85400E-001    0.00000E+000
   7.1290   9.03100E-001    0.00000E+000
   7.1310   9.15700E-001    0.00000E+000
   7.1340   9.51300E-001    0.00000E+000
   7.1370   9.83200E-001    0.00000E+000
   7.1400   9.89900E-001    0.00000E+000
   7.1420   9.95900E-001    0.00000E+000
   7.1450   9.57500E-001    0.00000E+000
   7.1490   1.01300E+000    0.00000E+000
   7.1510   1.04240E+000    0.00000E+000
   7.1540   4.84800E-001    0.00000E+000
   7.1580   8.66100E-001    0.00000E+000
   7.1620   9.33300E-001    0.00000E+000
   7.1630   8.40300E-001    0.00000E+000
   7.1680   9.53100E-001    0.00000E+000
   7.1700   8.61400E-001    0.00000E+000
   7.1720   5.86900E-001    0.00000E+000
   7.1750   1.04510E+000    0.00000E+000
   7.1770   9.70600E-001    0.00000E+000
   7.1790   1.00000E+000    0.00000E+000
   7.1830   1.00000E+000    0.00000E+000
   7.1860   1.00000E+000    0.00000E+000
   7.1880   1.00000E+000    0.00000E+000
   7.1910   1.00000E+000    0.00000E+000
   7.1940   1.00000E+000    0.00000E+000
   7.1970   1.00000E+000    0.00000E+000
   7.2000   1.00000E+000    0.00000E+000
   7.2020   1.00000E+000    0.00000E+000
   7.2040   1.00000E+000    0.00000E+000
   7.2070   1.00000E+000    0.00000E+000
   7.2110   1.00000E+000    0.00000E+000
   7.2140   1.00000E+000    0.00000E+000
   7.2180   1.00000E+000    0.00000E+000
   7.2200   1.00000E+000    0.00000E+000
   7.2230   1.00000E+000    0.00000E+000
   7.2250   1.00000E+000    0.00000E+000
   7.2270   1.00000E+000    0.00000E+000
   7.2310   1.00000E+000    0.00000E+000
   7.2340   1.00000E+000    0.00000E+000
   7.2360   1.00000E+000    0.00000E+000
   7.2410   1.00000E+000    0.00000E+000
   7.2440   1.00000E+000    0.00000E+000
   7.2450   1.00000E+000    0.00000E+000
   7.2480   1.00000E+000    0.00000E+000
   7.2510   1.00000E+000    0.00000E+000
   7.2530   1.00000E+000    0.00000E+000
   7.2570   1.00000E+000    0.00000E+000
   7.2600   1.00000E+000    0.00000E+000
   7.2640   1.00000E+000    0.00000E+000
   7.2670   1.00000E+000    0.00000E+000
   7.2690   1.00000E+000    0.00000E+000
   7.2710   1.00000E+000    0.00000E+000
   7.2760   1.00000E+000    0.00000E+000
   7.2780   1.00000E+000    0.00000E+000
   7.2800   1.00000E+000    0.00000E+000
   7.2830   1.00000E+000    0.00000E+000
   7.2870   1.00000E+000    0.00000E+000
   7.2900   1.00000E+000    0.00000E+000
   7.2920   1.00000E+000    0.00000E+000
   7.2970   1.00000E+000    0.00000E+000
   7.2980   1.00000E+000    0.00000E+000
   7.3010   1.00000E+000    0.00000E+000
