# Supplementary material for: Rationally seeded computational protein design of ɑ-helical barrels
Source: Nat Chem Biol. 2024 Jun 20;20(8):991–9. doi: 10.1038/s41589-024-01642-0 (PMC11288890; doi:10.1038/s41589-024-01642-0)
Supplement: Supplementary file 5 — PDB files used for making figure panels h–j. [file 41589_2024_1642_MOESM5_ESM.zip › KIA_RP_RSPD_NatChemBiol_data_Figure3/sc-CC-7-LI_panels_c-g/AUC_panel_e/LI_SV_raw/00015.RA1]

HeptLI
R 1 20.0 40000 0008759 7.8530E10 275 1 
   5.8000   1.00000E+000    0.00000E+000
   5.8030   1.00000E+000    0.00000E+000
   5.8050   1.00000E+000    0.00000E+000
   5.8060   1.00000E+000    0.00000E+000
   5.8070   1.00000E+000    0.00000E+000
   5.8080   1.00000E+000    0.00000E+000
   5.8100   1.00000E+000    0.00000E+000
   5.8120   1.00000E+000    0.00000E+000
   5.8140   1.00000E+000    0.00000E+000
   5.8160   1.00000E+000    0.00000E+000
   5.8170   1.00000E+000    0.00000E+000
   5.8180   1.00000E+000    0.00000E+000
   5.8190   1.00000E+000    0.00000E+000
   5.8210   1.00000E+000    0.00000E+000
   5.8240   1.00000E+000    0.00000E+000
   5.8250   1.00000E+000    0.00000E+000
   5.8260   1.00000E+000    0.00000E+000
   5.8280   1.00000E+000    0.00000E+000
   5.8290   1.00000E+000    0.00000E+000
   5.8310   1.00000E+000    0.00000E+000
   5.8330   1.00000E+000    0.00000E+000
   5.8350  -1.79540E+000    0.00000E+000
   5.8370  -1.42430E+000    0.00000E+000
   5.8380  -8.00600E-001    0.00000E+000
   5.8390  -6.94500E-001    0.00000E+000
   5.8420  -7.08700E-001    0.00000E+000
   5.8430  -6.38700E-001    0.00000E+000
   5.8440  -8.67900E-001    0.00000E+000
   5.8450  -6.74600E-001    0.00000E+000
   5.8460  -7.21400E-001    0.00000E+000
   5.8490  -1.55040E+000    0.00000E+000
   5.8510  -1.57050E+000    0.00000E+000
   5.8540  -1.73950E+000    0.00000E+000
   5.8560  -1.68250E+000    0.00000E+000
   5.8570  -1.65760E+000    0.00000E+000
   5.8580  -1.67430E+000    0.00000E+000
   5.8620  -1.60300E+000    0.00000E+000
   5.8630  -1.29950E+000    0.00000E+000
   5.8640  -1.13920E+000    0.00000E+000
   5.8670  -8.88400E-001    0.00000E+000
   5.8680  -8.38900E-001    0.00000E+000
   5.8700  -6.31700E-001    0.00000E+000
   5.8720  -4.62400E-001    0.00000E+000
   5.8750  -3.08800E-001    0.00000E+000
   5.8770  -2.21700E-001    0.00000E+000
   5.8790  -1.24100E-001    0.00000E+000
   5.8810  -8.15000E-002    0.00000E+000
   5.8830  -6.58000E-002    0.00000E+000
   5.8840  -2.56000E-002    0.00000E+000
   5.8860  -2.74000E-002    0.00000E+000
   5.8880  -1.18000E-002    0.00000E+000
   5.8910  -6.90000E-003    0.00000E+000
   5.8930   4.00000E-004    0.00000E+000
   5.8950  -8.80000E-003    0.00000E+000
   5.8970  -1.95000E-002    0.00000E+000
   5.8990  -5.90000E-003    0.00000E+000
   5.9010  -9.80000E-003    0.00000E+000
   5.9030   1.60000E-003    0.00000E+000
   5.9040  -1.12000E-002    0.00000E+000
   5.9080  -1.35000E-002    0.00000E+000
   5.9090  -3.90000E-003    0.00000E+000
   5.9110   7.00000E-004    0.00000E+000
   5.9130  -8.60000E-003    0.00000E+000
   5.9150  -7.10000E-003    0.00000E+000
   5.9170   1.75000E-002    0.00000E+000
   5.9200  -1.21000E-002    0.00000E+000
   5.9230   2.70000E-003    0.00000E+000
   5.9240   5.00000E-003    0.00000E+000
   5.9270  -2.00000E-004    0.00000E+000
   5.9280   1.51000E-002    0.00000E+000
   5.9310   1.31000E-002    0.00000E+000
   5.9340  -1.80000E-003    0.00000E+000
   5.9350  -1.98000E-002    0.00000E+000
   5.9390  -1.89000E-002    0.00000E+000
   5.9400  -1.10000E-003    0.00000E+000
   5.9430   1.73000E-002    0.00000E+000
   5.9450   1.23000E-002    0.00000E+000
   5.9470   9.40000E-003    0.00000E+000
   5.9480   1.74000E-002    0.00000E+000
   5.9510   3.99000E-002    0.00000E+000
   5.9520   2.64000E-002    0.00000E+000
   5.9560   2.70000E-003    0.00000E+000
   5.9590   5.40000E-003    0.00000E+000
   5.9610  -4.90000E-003    0.00000E+000
   5.9630  -1.20000E-003    0.00000E+000
   5.9640   8.80000E-003    0.00000E+000
   5.9680   3.00000E-004    0.00000E+000
   5.9700  -1.24000E-002    0.00000E+000
   5.9720  -3.80000E-003    0.00000E+000
   5.9740  -9.20000E-003    0.00000E+000
   5.9770  -1.15000E-002    0.00000E+000
   5.9780  -1.20000E-003    0.00000E+000
   5.9800   8.90000E-003    0.00000E+000
   5.9830   7.00000E-003    0.00000E+000
   5.9850   3.50000E-003    0.00000E+000
   5.9870   3.00000E-003    0.00000E+000
   5.9890   7.60000E-003    0.00000E+000
   5.9900   1.16000E-002    0.00000E+000
   5.9940   1.35000E-002    0.00000E+000
   5.9950   1.41000E-002    0.00000E+000
   5.9960   2.59000E-002    0.00000E+000
   5.9970   4.45000E-002    0.00000E+000
   6.0010   2.42800E-001    0.00000E+000
   6.0030   4.40000E-002    0.00000E+000
   6.0060  -7.56100E-001    0.00000E+000
   6.0070  -4.75300E-001    0.00000E+000
   6.0090  -1.06000E-002    0.00000E+000
   6.0100   3.99000E-002    0.00000E+000
   6.0130  -1.90000E-002    0.00000E+000
   6.0160  -2.67000E-002    0.00000E+000
   6.0190  -1.64000E-002    0.00000E+000
   6.0210  -3.12000E-001    0.00000E+000
   6.0230   7.04300E-001    0.00000E+000
   6.0260   3.31100E-001    0.00000E+000
   6.0280   2.63000E-002    0.00000E+000
   6.0340   4.27000E-002    0.00000E+000
   6.0350   5.17000E-002    0.00000E+000
   6.0380   6.10000E-002    0.00000E+000
   6.0410   6.31000E-002    0.00000E+000
   6.0430   6.29000E-002    0.00000E+000
   6.0450   6.20000E-002    0.00000E+000
   6.0500   8.21000E-002    0.00000E+000
   6.0520   8.74000E-002    0.00000E+000
   6.0530   8.64000E-002    0.00000E+000
   6.0550   8.99000E-002    0.00000E+000
   6.0580   1.08100E-001    0.00000E+000
   6.0600   9.86000E-002    0.00000E+000
   6.0620   1.13100E-001    0.00000E+000
   6.0640   1.04000E-001    0.00000E+000
   6.0670   1.01900E-001    0.00000E+000
   6.0700   1.32300E-001    0.00000E+000
   6.0730   1.19700E-001    0.00000E+000
   6.0740   1.27100E-001    0.00000E+000
   6.0750   1.34800E-001    0.00000E+000
   6.0790   1.38700E-001    0.00000E+000
   6.0820   1.57700E-001    0.00000E+000
   6.0850   1.57000E-001    0.00000E+000
   6.0890   1.50700E-001    0.00000E+000
   6.0910   1.70800E-001    0.00000E+000
   6.0920   1.92100E-001    0.00000E+000
   6.0940   1.81500E-001    0.00000E+000
   6.0950   1.77000E-001    0.00000E+000
   6.0970   1.97800E-001    0.00000E+000
   6.1000   2.04500E-001    0.00000E+000
   6.1020   2.08500E-001    0.00000E+000
   6.1050   2.07300E-001    0.00000E+000
   6.1060   2.21200E-001    0.00000E+000
   6.1100   2.13300E-001    0.00000E+000
   6.1120   2.38900E-001    0.00000E+000
   6.1140   2.48900E-001    0.00000E+000
   6.1150   2.37500E-001    0.00000E+000
   6.1170   2.45000E-001    0.00000E+000
   6.1200   2.67900E-001    0.00000E+000
   6.1240   2.78100E-001    0.00000E+000
   6.1280   2.86700E-001    0.00000E+000
   6.1310   2.88800E-001    0.00000E+000
   6.1320   3.01000E-001    0.00000E+000
   6.1340   3.02300E-001    0.00000E+000
   6.1380   3.26200E-001    0.00000E+000
   6.1400   3.17300E-001    0.00000E+000
   6.1440   3.22800E-001    0.00000E+000
   6.1450   3.44300E-001    0.00000E+000
   6.1470   3.56400E-001    0.00000E+000
   6.1520   3.64000E-001    0.00000E+000
   6.1540   3.65400E-001    0.00000E+000
   6.1560   3.94400E-001    0.00000E+000
   6.1590   3.96000E-001    0.00000E+000
   6.1610   4.07000E-001    0.00000E+000
   6.1630   3.99200E-001    0.00000E+000
   6.1650   4.10400E-001    0.00000E+000
   6.1680   4.23600E-001    0.00000E+000
   6.1700   4.30400E-001    0.00000E+000
   6.1710   4.36400E-001    0.00000E+000
   6.1770   4.47400E-001    0.00000E+000
   6.1780   4.58400E-001    0.00000E+000
   6.1800   4.64400E-001    0.00000E+000
   6.1830   4.62000E-001    0.00000E+000
   6.1840   4.57400E-001    0.00000E+000
   6.1880   4.87900E-001    0.00000E+000
   6.1890   4.82800E-001    0.00000E+000
   6.1920   5.08200E-001    0.00000E+000
   6.1940   4.97800E-001    0.00000E+000
   6.1990   5.14800E-001    0.00000E+000
   6.2000   5.21900E-001    0.00000E+000
   6.2020   5.29700E-001    0.00000E+000
   6.2040   5.21600E-001    0.00000E+000
   6.2050   5.31300E-001    0.00000E+000
   6.2090   5.41000E-001    0.00000E+000
   6.2120   5.35700E-001    0.00000E+000
   6.2140   5.53300E-001    0.00000E+000
   6.2160   5.70300E-001    0.00000E+000
   6.2180   5.69100E-001    0.00000E+000
   6.2200   5.61700E-001    0.00000E+000
   6.2230   5.61700E-001    0.00000E+000
   6.2260   5.75400E-001    0.00000E+000
   6.2290   5.81100E-001    0.00000E+000
   6.2310   5.82300E-001    0.00000E+000
   6.2350   5.75500E-001    0.00000E+000
   6.2370   5.96100E-001    0.00000E+000
   6.2410   6.04600E-001    0.00000E+000
   6.2430   5.97000E-001    0.00000E+000
   6.2450   6.06600E-001    0.00000E+000
   6.2500   6.11400E-001    0.00000E+000
   6.2510   6.20000E-001    0.00000E+000
   6.2530   6.14000E-001    0.00000E+000
   6.2570   6.17600E-001    0.00000E+000
   6.2600   6.35600E-001    0.00000E+000
   6.2640   6.41800E-001    0.00000E+000
   6.2670   6.31400E-001    0.00000E+000
   6.2680   6.38900E-001    0.00000E+000
   6.2710   6.36400E-001    0.00000E+000
   6.2750   6.55100E-001    0.00000E+000
   6.2770   6.30600E-001    0.00000E+000
   6.2780   6.44500E-001    0.00000E+000
   6.2800   6.52700E-001    0.00000E+000
   6.2830   6.43800E-001    0.00000E+000
   6.2850   6.57000E-001    0.00000E+000
   6.2870   6.47200E-001    0.00000E+000
   6.2920   6.48300E-001    0.00000E+000
   6.2950   6.67900E-001    0.00000E+000
   6.2990   6.58800E-001    0.00000E+000
   6.3020   6.78900E-001    0.00000E+000
   6.3030   6.59600E-001    0.00000E+000
   6.3050   6.62500E-001    0.00000E+000
   6.3090   6.54100E-001    0.00000E+000
   6.3120   6.71200E-001    0.00000E+000
   6.3140   6.61600E-001    0.00000E+000
   6.3170   6.66200E-001    0.00000E+000
   6.3220   6.55400E-001    0.00000E+000
   6.3240   6.87100E-001    0.00000E+000
   6.3320   6.76200E-001    0.00000E+000
   6.3340   6.73700E-001    0.00000E+000
   6.3390   7.02700E-001    0.00000E+000
   6.3400   6.62200E-001    0.00000E+000
   6.3430   6.71100E-001    0.00000E+000
   6.3480   6.83400E-001    0.00000E+000
   6.3500   6.85400E-001    0.00000E+000
   6.3510   6.83300E-001    0.00000E+000
   6.3580   6.87400E-001    0.00000E+000
   6.3590   6.70100E-001    0.00000E+000
   6.3630   6.82800E-001    0.00000E+000
   6.3670   6.82400E-001    0.00000E+000
   6.3680   6.95000E-001    0.00000E+000
   6.3710   6.92000E-001    0.00000E+000
   6.3740   6.85300E-001    0.00000E+000
   6.3790   6.84400E-001    0.00000E+000
   6.3810   6.76900E-001    0.00000E+000
   6.3860   7.00500E-001    0.00000E+000
   6.3890   6.84100E-001    0.00000E+000
   6.3930   6.71600E-001    0.00000E+000
   6.3940   6.78700E-001    0.00000E+000
   6.3970   6.88100E-001    0.00000E+000
   6.3980   6.71600E-001    0.00000E+000
   6.4060   6.76100E-001    0.00000E+000
   6.4090   6.80900E-001    0.00000E+000
   6.4140   6.82900E-001    0.00000E+000
   6.4170   6.92200E-001    0.00000E+000
   6.4180   6.83100E-001    0.00000E+000
   6.4220   6.70700E-001    0.00000E+000
   6.4240   6.86300E-001    0.00000E+000
   6.4270   6.70600E-001    0.00000E+000
   6.4290   6.81000E-001    0.00000E+000
   6.4330   6.81000E-001    0.00000E+000
   6.4340   6.78800E-001    0.00000E+000
   6.4350   6.86400E-001    0.00000E+000
   6.4390   6.88000E-001    0.00000E+000
   6.4400   6.84200E-001    0.00000E+000
   6.4430   6.91100E-001    0.00000E+000
   6.4450   6.99100E-001    0.00000E+000
   6.4490   6.92300E-001    0.00000E+000
   6.4500   6.83000E-001    0.00000E+000
   6.4540   6.88600E-001    0.00000E+000
   6.4550   6.85400E-001    0.00000E+000
   6.4580   6.72500E-001    0.00000E+000
   6.4600   6.92600E-001    0.00000E+000
   6.4630   6.67800E-001    0.00000E+000
   6.4640   6.76500E-001    0.00000E+000
   6.4670   6.66800E-001    0.00000E+000
   6.4730   6.91400E-001    0.00000E+000
   6.4750   6.98000E-001    0.00000E+000
   6.4770   6.83200E-001    0.00000E+000
   6.4790   7.00000E-001    0.00000E+000
   6.4820   6.90200E-001    0.00000E+000
   6.4840   6.81000E-001    0.00000E+000
   6.4890   6.81000E-001    0.00000E+000
   6.4900   6.76800E-001    0.00000E+000
   6.4930   6.82900E-001    0.00000E+000
   6.4950   6.97400E-001    0.00000E+000
   6.4980   6.93900E-001    0.00000E+000
   6.5000   6.86600E-001    0.00000E+000
   6.5030   6.78100E-001    0.00000E+000
   6.5050   6.76000E-001    0.00000E+000
   6.5070   6.94600E-001    0.00000E+000
   6.5090   6.87500E-001    0.00000E+000
   6.5110   6.91500E-001    0.00000E+000
   6.5140   6.73800E-001    0.00000E+000
   6.5160   6.96200E-001    0.00000E+000
   6.5180   6.83300E-001    0.00000E+000
   6.5210   6.78800E-001    0.00000E+000
   6.5230   6.83700E-001    0.00000E+000
   6.5250   6.90800E-001    0.00000E+000
   6.5290   6.83700E-001    0.00000E+000
   6.5320   6.89600E-001    0.00000E+000
   6.5330   6.98100E-001    0.00000E+000
   6.5350   6.90700E-001    0.00000E+000
   6.5370   6.54600E-001    0.00000E+000
   6.5400   6.84100E-001    0.00000E+000
   6.5430   6.76100E-001    0.00000E+000
   6.5460   6.92300E-001    0.00000E+000
   6.5480   6.81400E-001    0.00000E+000
   6.5510   6.73800E-001    0.00000E+000
   6.5530   6.75800E-001    0.00000E+000
   6.5550   6.84300E-001    0.00000E+000
   6.5570   6.91600E-001    0.00000E+000
   6.5590   6.69100E-001    0.00000E+000
   6.5630   6.89000E-001    0.00000E+000
   6.5660   6.83300E-001    0.00000E+000
   6.5670   6.75000E-001    0.00000E+000
   6.5700   6.85900E-001    0.00000E+000
   6.5730   6.82200E-001    0.00000E+000
   6.5740   6.88300E-001    0.00000E+000
   6.5780   6.79600E-001    0.00000E+000
   6.5790   6.85400E-001    0.00000E+000
   6.5810   6.62700E-001    0.00000E+000
   6.5830   6.79000E-001    0.00000E+000
   6.5870   6.90100E-001    0.00000E+000
   6.5890   6.74400E-001    0.00000E+000
   6.5900   6.90600E-001    0.00000E+000
   6.5930   6.80800E-001    0.00000E+000
   6.5960   6.89100E-001    0.00000E+000
   6.5980   6.99000E-001    0.00000E+000
   6.6010   6.75900E-001    0.00000E+000
   6.6040   6.82300E-001    0.00000E+000
   6.6060   6.99200E-001    0.00000E+000
   6.6090   6.89900E-001    0.00000E+000
   6.6110   6.78400E-001    0.00000E+000
   6.6130   7.04800E-001    0.00000E+000
   6.6150   7.06900E-001    0.00000E+000
   6.6180   6.59800E-001    0.00000E+000
   6.6210   6.72200E-001    0.00000E+000
   6.6230   6.73700E-001    0.00000E+000
   6.6270   6.93100E-001    0.00000E+000
   6.6300   6.89800E-001    0.00000E+000
   6.6310   6.82600E-001    0.00000E+000
   6.6330   6.86300E-001    0.00000E+000
   6.6350   6.81800E-001    0.00000E+000
   6.6380   6.83400E-001    0.00000E+000
   6.6400   6.85500E-001    0.00000E+000
   6.6450   6.86000E-001    0.00000E+000
   6.6470   6.84500E-001    0.00000E+000
   6.6490   6.68600E-001    0.00000E+000
   6.6520   6.79700E-001    0.00000E+000
   6.6530   7.03400E-001    0.00000E+000
   6.6560   6.89200E-001    0.00000E+000
   6.6590   6.86100E-001    0.00000E+000
   6.6610   6.68400E-001    0.00000E+000
   6.6650   6.93300E-001    0.00000E+000
   6.6670   6.92000E-001    0.00000E+000
   6.6700   7.01100E-001    0.00000E+000
   6.6710   6.72600E-001    0.00000E+000
   6.6730   6.83100E-001    0.00000E+000
   6.6760   6.95600E-001    0.00000E+000
   6.6770   6.72300E-001    0.00000E+000
   6.6800   6.73500E-001    0.00000E+000
   6.6840   6.76500E-001    0.00000E+000
   6.6860   6.71800E-001    0.00000E+000
   6.6890   6.88200E-001    0.00000E+000
   6.6910   6.96500E-001    0.00000E+000
   6.6930   6.83900E-001    0.00000E+000
   6.6950   6.84400E-001    0.00000E+000
   6.6970   6.76100E-001    0.00000E+000
   6.7010   7.02000E-001    0.00000E+000
   6.7030   6.73300E-001    0.00000E+000
   6.7080   6.64300E-001    0.00000E+000
   6.7090   6.82700E-001    0.00000E+000
   6.7120   6.96500E-001    0.00000E+000
   6.7140   6.73200E-001    0.00000E+000
   6.7160   6.77400E-001    0.00000E+000
   6.7180   6.82200E-001    0.00000E+000
   6.7200   6.82600E-001    0.00000E+000
   6.7240   6.90700E-001    0.00000E+000
   6.7270   6.82300E-001    0.00000E+000
   6.7300   6.92100E-001    0.00000E+000
   6.7320   6.90800E-001    0.00000E+000
   6.7350   6.64200E-001    0.00000E+000
   6.7360   6.77400E-001    0.00000E+000
   6.7380   7.00600E-001    0.00000E+000
   6.7410   6.88300E-001    0.00000E+000
   6.7440   6.90700E-001    0.00000E+000
   6.7480   6.83100E-001    0.00000E+000
   6.7500   6.96000E-001    0.00000E+000
   6.7520   7.10500E-001    0.00000E+000
   6.7560   6.95100E-001    0.00000E+000
   6.7570   6.83900E-001    0.00000E+000
   6.7600   6.77600E-001    0.00000E+000
   6.7610   6.81300E-001    0.00000E+000
   6.7650   6.80600E-001    0.00000E+000
   6.7660   6.79600E-001    0.00000E+000
   6.7680   6.73100E-001    0.00000E+000
   6.7720   6.95400E-001    0.00000E+000
   6.7750   6.96500E-001    0.00000E+000
   6.7780   6.72100E-001    0.00000E+000
   6.7800   6.90700E-001    0.00000E+000
   6.7840   6.93200E-001    0.00000E+000
   6.7860   6.87000E-001    0.00000E+000
   6.7890   6.69600E-001    0.00000E+000
   6.7930   6.91400E-001    0.00000E+000
   6.7960   6.93300E-001    0.00000E+000
   6.7980   6.76700E-001    0.00000E+000
   6.8010   6.67300E-001    0.00000E+000
   6.8020   6.74100E-001    0.00000E+000
   6.8060   6.79000E-001    0.00000E+000
   6.8080   6.61100E-001    0.00000E+000
   6.8100   6.95000E-001    0.00000E+000
   6.8140   6.62300E-001    0.00000E+000
   6.8170   6.75600E-001    0.00000E+000
   6.8180   6.86900E-001    0.00000E+000
   6.8190   6.76200E-001    0.00000E+000
   6.8210   6.87000E-001    0.00000E+000
   6.8260   6.93400E-001    0.00000E+000
   6.8280   6.73300E-001    0.00000E+000
   6.8300   6.78400E-001    0.00000E+000
   6.8330   6.91400E-001    0.00000E+000
   6.8370   7.17200E-001    0.00000E+000
   6.8400   7.09300E-001    0.00000E+000
   6.8420   6.87000E-001    0.00000E+000
   6.8450   6.88700E-001    0.00000E+000
   6.8460   6.83700E-001    0.00000E+000
   6.8480   6.71200E-001    0.00000E+000
   6.8520   6.91900E-001    0.00000E+000
   6.8540   6.98200E-001    0.00000E+000
   6.8580   6.93300E-001    0.00000E+000
   6.8600   6.75200E-001    0.00000E+000
   6.8620   6.89600E-001    0.00000E+000
   6.8640   6.91800E-001    0.00000E+000
   6.8670   6.69700E-001    0.00000E+000
   6.8690   6.74300E-001    0.00000E+000
   6.8720   6.91000E-001    0.00000E+000
   6.8750   6.96400E-001    0.00000E+000
   6.8790   6.68600E-001    0.00000E+000
   6.8810   7.01700E-001    0.00000E+000
   6.8840   6.83600E-001    0.00000E+000
   6.8850   6.82300E-001    0.00000E+000
   6.8880   6.69300E-001    0.00000E+000
   6.8910   6.94800E-001    0.00000E+000
   6.8930   6.77400E-001    0.00000E+000
   6.8950   6.84900E-001    0.00000E+000
   6.8970   6.78800E-001    0.00000E+000
   6.9000   6.76200E-001    0.00000E+000
   6.9030   6.91300E-001    0.00000E+000
   6.9040   6.90400E-001    0.00000E+000
   6.9100   6.88700E-001    0.00000E+000
   6.9110   7.14700E-001    0.00000E+000
   6.9150   7.18200E-001    0.00000E+000
   6.9170   7.04000E-001    0.00000E+000
   6.9190   6.81500E-001    0.00000E+000
   6.9220   6.71600E-001    0.00000E+000
   6.9260   6.88500E-001    0.00000E+000
   6.9270   6.94600E-001    0.00000E+000
   6.9310   6.77200E-001    0.00000E+000
   6.9330   7.09100E-001    0.00000E+000
   6.9350   6.88600E-001    0.00000E+000
   6.9380   6.87100E-001    0.00000E+000
   6.9400   6.88100E-001    0.00000E+000
   6.9450   6.77900E-001    0.00000E+000
   6.9460   7.16000E-001    0.00000E+000
   6.9480   6.86700E-001    0.00000E+000
   6.9530   6.89500E-001    0.00000E+000
   6.9540   6.84300E-001    0.00000E+000
   6.9590   6.85400E-001    0.00000E+000
   6.9600   7.02800E-001    0.00000E+000
   6.9610   6.88200E-001    0.00000E+000
   6.9640   7.00000E-001    0.00000E+000
   6.9670   6.88400E-001    0.00000E+000
   6.9700   6.94300E-001    0.00000E+000
   6.9710   6.86000E-001    0.00000E+000
   6.9730   6.82900E-001    0.00000E+000
   6.9780   7.34800E-001    0.00000E+000
   6.9790   6.95000E-001    0.00000E+000
   6.9820   6.78400E-001    0.00000E+000
   6.9850   7.01400E-001    0.00000E+000
   6.9880   7.03900E-001    0.00000E+000
   6.9900   6.83600E-001    0.00000E+000
   6.9920   6.93300E-001    0.00000E+000
   6.9970   6.74600E-001    0.00000E+000
   6.9980   6.84400E-001    0.00000E+000
   7.0020   6.95800E-001    0.00000E+000
   7.0050   6.93500E-001    0.00000E+000
   7.0080   6.78900E-001    0.00000E+000
   7.0090   6.95900E-001    0.00000E+000
   7.0130   7.08000E-001    0.00000E+000
   7.0140   6.96600E-001    0.00000E+000
   7.0180   6.88200E-001    0.00000E+000
   7.0200   7.34600E-001    0.00000E+000
   7.0230   6.99600E-001    0.00000E+000
   7.0260   7.09100E-001    0.00000E+000
   7.0280   7.13200E-001    0.00000E+000
   7.0310   7.00400E-001    0.00000E+000
   7.0320   6.76400E-001    0.00000E+000
   7.0350   7.04800E-001    0.00000E+000
   7.0390   7.08600E-001    0.00000E+000
   7.0420   7.13600E-001    0.00000E+000
   7.0460   7.10800E-001    0.00000E+000
   7.0490   7.18200E-001    0.00000E+000
   7.0520   7.07500E-001    0.00000E+000
   7.0530   7.22800E-001    0.00000E+000
   7.0570   7.16200E-001    0.00000E+000
   7.0590   7.51700E-001    0.00000E+000
   7.0620   7.31200E-001    0.00000E+000
   7.0640   7.54800E-001    0.00000E+000
   7.0670   7.38900E-001    0.00000E+000
   7.0690   7.75100E-001    0.00000E+000
   7.0720   7.45000E-001    0.00000E+000
   7.0750   7.83700E-001    0.00000E+000
   7.0780   7.84600E-001    0.00000E+000
   7.0810   7.66200E-001    0.00000E+000
   7.0830   8.05400E-001    0.00000E+000
   7.0850   8.39100E-001    0.00000E+000
   7.0870   8.12300E-001    0.00000E+000
   7.0900   8.46100E-001    0.00000E+000
   7.0920   8.49500E-001    0.00000E+000
   7.0950   8.83600E-001    0.00000E+000
   7.0980   9.32300E-001    0.00000E+000
   7.1010   9.27400E-001    0.00000E+000
   7.1040   9.42200E-001    0.00000E+000
   7.1080   9.71500E-001    0.00000E+000
   7.1100   1.01480E+000    0.00000E+000
   7.1120   1.06820E+000    0.00000E+000
   7.1150   1.08130E+000    0.00000E+000
   7.1170   1.12050E+000    0.00000E+000
   7.1200   1.16520E+000    0.00000E+000
   7.1230   1.21250E+000    0.00000E+000
   7.1260   1.31500E+000    0.00000E+000
   7.1300   1.32840E+000    0.00000E+000
   7.1330   1.48120E+000    0.00000E+000
   7.1370   1.53470E+000    0.00000E+000
   7.1400   1.66480E+000    0.00000E+000
   7.1420   2.15790E+000    0.00000E+000
   7.1440   2.36090E+000    0.00000E+000
   7.1470   2.45970E+000    0.00000E+000
   7.1510   2.62610E+000    0.00000E+000
   7.1540   1.81040E+000    0.00000E+000
   7.1560   1.60410E+000    0.00000E+000
   7.1590   1.46710E+000    0.00000E+000
   7.1620   2.12160E+000    0.00000E+000
   7.1650   1.28870E+000    0.00000E+000
   7.1670   1.20460E+000    0.00000E+000
   7.1700   1.57170E+000    0.00000E+000
   7.1720   9.43200E-001    0.00000E+000
   7.1750   9.70900E-001    0.00000E+000
   7.1790  -1.32980E+000    0.00000E+000
   7.1810  -8.83000E-001    0.00000E+000
   7.1840   1.00000E+000    0.00000E+000
   7.1860   1.00000E+000    0.00000E+000
   7.1900   1.00000E+000    0.00000E+000
   7.1930   1.00000E+000    0.00000E+000
   7.1950   1.00000E+000    0.00000E+000
   7.1970   1.00000E+000    0.00000E+000
   7.2010   1.00000E+000    0.00000E+000
   7.2020   1.00000E+000    0.00000E+000
   7.2050   1.00000E+000    0.00000E+000
   7.2090   1.00000E+000    0.00000E+000
   7.2120   1.00000E+000    0.00000E+000
   7.2160   1.00000E+000    0.00000E+000
   7.2180   1.00000E+000    0.00000E+000
   7.2200   1.00000E+000    0.00000E+000
   7.2240   1.00000E+000    0.00000E+000
   7.2270   1.00000E+000    0.00000E+000
   7.2290   1.00000E+000    0.00000E+000
   7.2320   1.00000E+000    0.00000E+000
   7.2340   1.00000E+000    0.00000E+000
   7.2380   1.00000E+000    0.00000E+000
   7.2410   1.00000E+000    0.00000E+000
   7.2440   1.00000E+000    0.00000E+000
   7.2470   1.00000E+000    0.00000E+000
   7.2480   1.00000E+000    0.00000E+000
   7.2520   1.00000E+000    0.00000E+000
   7.2550   1.00000E+000    0.00000E+000
   7.2570   1.00000E+000    0.00000E+000
   7.2600   1.00000E+000    0.00000E+000
   7.2640   1.00000E+000    0.00000E+000
   7.2670   1.00000E+000    0.00000E+000
   7.2700   1.00000E+000    0.00000E+000
   7.2720   1.00000E+000    0.00000E+000
   7.2750   1.00000E+000    0.00000E+000
   7.2790   1.00000E+000    0.00000E+000
   7.2800   1.00000E+000    0.00000E+000
   7.2840   1.00000E+000    0.00000E+000
   7.2870   1.00000E+000    0.00000E+000
   7.2900   1.00000E+000    0.00000E+000
   7.2940   1.00000E+000    0.00000E+000
   7.2960   1.00000E+000    0.00000E+000
   7.2990   1.00000E+000    0.00000E+000
   7.3010   1.00000E+000    0.00000E+000
