# Supplementary material for: Rationally seeded computational protein design of ɑ-helical barrels
Source: Nat Chem Biol. 2024 Jun 20;20(8):991–9. doi: 10.1038/s41589-024-01642-0 (PMC11288890; doi:10.1038/s41589-024-01642-0)
Supplement: Supplementary file 5 — PDB files used for making figure panels h–j. [file 41589_2024_1642_MOESM5_ESM.zip › KIA_RP_RSPD_NatChemBiol_data_Figure3/sc-CC-7-LI_panels_c-g/AUC_panel_e/LI_SV_raw/00003.RA1]

HeptLI
R 1 20.1 40000 0005164 1.5420E10 275 1 
   5.8000   1.00000E+000    0.00000E+000
   5.8010   1.00000E+000    0.00000E+000
   5.8030   1.00000E+000    0.00000E+000
   5.8050   1.00000E+000    0.00000E+000
   5.8060   1.00000E+000    0.00000E+000
   5.8070   1.00000E+000    0.00000E+000
   5.8090   1.00000E+000    0.00000E+000
   5.8100   1.00000E+000    0.00000E+000
   5.8120   1.00000E+000    0.00000E+000
   5.8130   1.00000E+000    0.00000E+000
   5.8140   1.00000E+000    0.00000E+000
   5.8150   1.00000E+000    0.00000E+000
   5.8160   1.00000E+000    0.00000E+000
   5.8170   1.00000E+000    0.00000E+000
   5.8190   1.00000E+000    0.00000E+000
   5.8210   1.00000E+000    0.00000E+000
   5.8230   1.00000E+000    0.00000E+000
   5.8250   1.00000E+000    0.00000E+000
   5.8270   1.00000E+000    0.00000E+000
   5.8280   1.00000E+000    0.00000E+000
   5.8300   1.00000E+000    0.00000E+000
   5.8320   1.00000E+000    0.00000E+000
   5.8330   1.00000E+000    0.00000E+000
   5.8350   1.00000E+000    0.00000E+000
   5.8360  -1.40500E+000    0.00000E+000
   5.8370  -9.69400E-001    0.00000E+000
   5.8380  -1.16090E+000    0.00000E+000
   5.8390  -6.93900E-001    0.00000E+000
   5.8400  -7.90700E-001    0.00000E+000
   5.8420  -7.18400E-001    0.00000E+000
   5.8430  -8.08200E-001    0.00000E+000
   5.8440  -7.03500E-001    0.00000E+000
   5.8450  -6.78600E-001    0.00000E+000
   5.8460  -9.76300E-001    0.00000E+000
   5.8490  -1.22490E+000    0.00000E+000
   5.8510  -1.51120E+000    0.00000E+000
   5.8540  -1.67060E+000    0.00000E+000
   5.8560  -1.64310E+000    0.00000E+000
   5.8580  -1.68910E+000    0.00000E+000
   5.8600  -1.55330E+000    0.00000E+000
   5.8630  -1.52930E+000    0.00000E+000
   5.8650  -1.39540E+000    0.00000E+000
   5.8680  -8.51800E-001    0.00000E+000
   5.8700  -6.69200E-001    0.00000E+000
   5.8720  -4.61000E-001    0.00000E+000
   5.8760  -2.75300E-001    0.00000E+000
   5.8770  -2.35200E-001    0.00000E+000
   5.8790  -1.47200E-001    0.00000E+000
   5.8810  -7.00000E-002    0.00000E+000
   5.8830  -2.90000E-002    0.00000E+000
   5.8860  -4.05000E-002    0.00000E+000
   5.8870  -3.22000E-002    0.00000E+000
   5.8880  -2.96000E-002    0.00000E+000
   5.8910  -9.10000E-003    0.00000E+000
   5.8930  -2.26000E-002    0.00000E+000
   5.8940  -7.60000E-003    0.00000E+000
   5.8980  -1.41000E-002    0.00000E+000
   5.9000   5.00000E-004    0.00000E+000
   5.9020  -8.10000E-003    0.00000E+000
   5.9040  -2.00000E-004    0.00000E+000
   5.9060  -6.30000E-003    0.00000E+000
   5.9090  -1.99000E-002    0.00000E+000
   5.9110   5.50000E-003    0.00000E+000
   5.9120   3.10000E-003    0.00000E+000
   5.9150   2.00000E-004    0.00000E+000
   5.9170  -1.48000E-002    0.00000E+000
   5.9180  -1.00000E-002    0.00000E+000
   5.9200  -6.60000E-003    0.00000E+000
   5.9210   1.21000E-002    0.00000E+000
   5.9230   8.80000E-003    0.00000E+000
   5.9240   4.30000E-003    0.00000E+000
   5.9270  -7.00000E-003    0.00000E+000
   5.9290   2.96000E-002    0.00000E+000
   5.9310   2.34000E-002    0.00000E+000
   5.9330  -8.00000E-003    0.00000E+000
   5.9360  -3.30000E-003    0.00000E+000
   5.9380  -2.28000E-002    0.00000E+000
   5.9390  -1.16000E-002    0.00000E+000
   5.9400  -1.00000E-004    0.00000E+000
   5.9450   1.46000E-002    0.00000E+000
   5.9470   1.07000E-002    0.00000E+000
   5.9490   1.83000E-002    0.00000E+000
   5.9520   2.84000E-002    0.00000E+000
   5.9540   2.34000E-002    0.00000E+000
   5.9560   6.70000E-003    0.00000E+000
   5.9570   4.90000E-003    0.00000E+000
   5.9610  -3.00000E-003    0.00000E+000
   5.9620  -1.20000E-003    0.00000E+000
   5.9630   2.10000E-003    0.00000E+000
   5.9660   3.20000E-003    0.00000E+000
   5.9680  -3.60000E-003    0.00000E+000
   5.9700  -1.50000E-003    0.00000E+000
   5.9720  -3.20000E-003    0.00000E+000
   5.9750  -1.01000E-002    0.00000E+000
   5.9770  -2.05000E-002    0.00000E+000
   5.9780  -1.67000E-002    0.00000E+000
   5.9800  -5.30000E-003    0.00000E+000
   5.9820   8.10000E-003    0.00000E+000
   5.9850   8.40000E-003    0.00000E+000
   5.9870  -6.30000E-003    0.00000E+000
   5.9890   4.90000E-003    0.00000E+000
   5.9900   1.03000E-002    0.00000E+000
   5.9920   1.41000E-002    0.00000E+000
   5.9940   1.47000E-002    0.00000E+000
   5.9950   6.10000E-003    0.00000E+000
   5.9970   1.57000E-002    0.00000E+000
   5.9990   2.85000E-002    0.00000E+000
   6.0020   2.81900E-001    0.00000E+000
   6.0050  -3.38100E-001    0.00000E+000
   6.0060  -7.39700E-001    0.00000E+000
   6.0080  -3.73600E-001    0.00000E+000
   6.0090  -2.89000E-002    0.00000E+000
   6.0120   2.36000E-002    0.00000E+000
   6.0140  -1.00000E-002    0.00000E+000
   6.0180  -1.81000E-002    0.00000E+000
   6.0190  -5.26000E-002    0.00000E+000
   6.0210  -1.70100E-001    0.00000E+000
   6.0230  -3.07500E-001    0.00000E+000
   6.0250   9.53200E-001    0.00000E+000
   6.0280   6.82500E-001    0.00000E+000
   6.0340   2.91100E-001    0.00000E+000
   6.0350   3.01400E-001    0.00000E+000
   6.0380   3.24400E-001    0.00000E+000
   6.0400   3.35100E-001    0.00000E+000
   6.0420   3.50600E-001    0.00000E+000
   6.0430   3.49800E-001    0.00000E+000
   6.0440   3.73700E-001    0.00000E+000
   6.0450   4.04600E-001    0.00000E+000
   6.0520   4.25500E-001    0.00000E+000
   6.0540   4.49800E-001    0.00000E+000
   6.0550   4.64500E-001    0.00000E+000
   6.0570   4.67700E-001    0.00000E+000
   6.0580   4.91500E-001    0.00000E+000
   6.0610   5.04400E-001    0.00000E+000
   6.0630   5.09200E-001    0.00000E+000
   6.0640   5.28300E-001    0.00000E+000
   6.0690   5.40700E-001    0.00000E+000
   6.0700   5.62400E-001    0.00000E+000
   6.0730   5.68500E-001    0.00000E+000
   6.0740   5.83200E-001    0.00000E+000
   6.0760   5.80100E-001    0.00000E+000
   6.0790   5.90500E-001    0.00000E+000
   6.0810   6.26100E-001    0.00000E+000
   6.0830   5.97400E-001    0.00000E+000
   6.0860   6.04200E-001    0.00000E+000
   6.0890   6.42500E-001    0.00000E+000
   6.0900   6.38900E-001    0.00000E+000
   6.0920   6.60500E-001    0.00000E+000
   6.0950   6.58800E-001    0.00000E+000
   6.0970   6.64400E-001    0.00000E+000
   6.0990   6.52300E-001    0.00000E+000
   6.1030   6.67600E-001    0.00000E+000
   6.1050   6.65700E-001    0.00000E+000
   6.1060   6.70800E-001    0.00000E+000
   6.1080   6.72800E-001    0.00000E+000
   6.1110   6.93000E-001    0.00000E+000
   6.1130   6.84800E-001    0.00000E+000
   6.1170   6.93600E-001    0.00000E+000
   6.1190   6.77400E-001    0.00000E+000
   6.1200   7.06100E-001    0.00000E+000
   6.1250   6.88800E-001    0.00000E+000
   6.1270   6.91400E-001    0.00000E+000
   6.1290   6.98400E-001    0.00000E+000
   6.1320   6.99000E-001    0.00000E+000
   6.1350   6.97900E-001    0.00000E+000
   6.1360   7.08300E-001    0.00000E+000
   6.1410   7.17200E-001    0.00000E+000
   6.1420   7.00100E-001    0.00000E+000
   6.1460   6.89300E-001    0.00000E+000
   6.1470   6.90800E-001    0.00000E+000
   6.1500   6.95600E-001    0.00000E+000
   6.1540   6.96700E-001    0.00000E+000
   6.1560   6.95700E-001    0.00000E+000
   6.1580   7.26400E-001    0.00000E+000
   6.1610   7.06300E-001    0.00000E+000
   6.1630   7.11500E-001    0.00000E+000
   6.1660   7.13500E-001    0.00000E+000
   6.1670   7.04400E-001    0.00000E+000
   6.1700   7.19800E-001    0.00000E+000
   6.1740   6.98600E-001    0.00000E+000
   6.1750   7.06800E-001    0.00000E+000
   6.1770   7.05800E-001    0.00000E+000
   6.1790   6.95200E-001    0.00000E+000
   6.1810   7.08300E-001    0.00000E+000
   6.1840   7.13200E-001    0.00000E+000
   6.1880   7.14200E-001    0.00000E+000
   6.1890   6.89300E-001    0.00000E+000
   6.1920   6.88300E-001    0.00000E+000
   6.1950   6.90600E-001    0.00000E+000
   6.1980   7.18800E-001    0.00000E+000
   6.2000   6.86700E-001    0.00000E+000
   6.2040   6.91800E-001    0.00000E+000
   6.2050   6.96600E-001    0.00000E+000
   6.2060   6.98400E-001    0.00000E+000
   6.2090   7.09200E-001    0.00000E+000
   6.2120   6.98800E-001    0.00000E+000
   6.2140   7.07200E-001    0.00000E+000
   6.2160   7.00600E-001    0.00000E+000
   6.2200   6.94800E-001    0.00000E+000
   6.2210   7.09400E-001    0.00000E+000
   6.2230   7.01500E-001    0.00000E+000
   6.2270   7.17000E-001    0.00000E+000
   6.2290   6.94000E-001    0.00000E+000
   6.2320   7.17800E-001    0.00000E+000
   6.2340   7.05600E-001    0.00000E+000
   6.2360   7.08500E-001    0.00000E+000
   6.2380   6.99800E-001    0.00000E+000
   6.2400   6.80600E-001    0.00000E+000
   6.2430   7.05500E-001    0.00000E+000
   6.2480   7.12400E-001    0.00000E+000
   6.2490   6.94700E-001    0.00000E+000
   6.2510   7.11400E-001    0.00000E+000
   6.2530   7.13000E-001    0.00000E+000
   6.2550   7.06300E-001    0.00000E+000
   6.2580   6.99500E-001    0.00000E+000
   6.2630   7.17300E-001    0.00000E+000
   6.2670   6.96700E-001    0.00000E+000
   6.2680   6.95100E-001    0.00000E+000
   6.2710   6.96100E-001    0.00000E+000
   6.2750   7.08100E-001    0.00000E+000
   6.2760   6.92300E-001    0.00000E+000
   6.2800   7.09400E-001    0.00000E+000
   6.2850   6.92600E-001    0.00000E+000
   6.2860   7.03000E-001    0.00000E+000
   6.2890   7.05900E-001    0.00000E+000
   6.2920   6.96300E-001    0.00000E+000
   6.2940   7.13700E-001    0.00000E+000
   6.3000   6.98200E-001    0.00000E+000
   6.3010   7.19400E-001    0.00000E+000
   6.3030   7.14900E-001    0.00000E+000
   6.3050   6.94700E-001    0.00000E+000
   6.3080   7.04300E-001    0.00000E+000
   6.3110   7.13400E-001    0.00000E+000
   6.3160   7.00900E-001    0.00000E+000
   6.3190   6.93700E-001    0.00000E+000
   6.3210   6.99800E-001    0.00000E+000
   6.3220   7.08200E-001    0.00000E+000
   6.3240   6.98300E-001    0.00000E+000
   6.3260   6.96900E-001    0.00000E+000
   6.3330   6.97400E-001    0.00000E+000
   6.3360   7.33400E-001    0.00000E+000
   6.3370   7.31900E-001    0.00000E+000
   6.3400   7.25800E-001    0.00000E+000
   6.3480   7.10300E-001    0.00000E+000
   6.3490   6.96100E-001    0.00000E+000
   6.3510   7.08400E-001    0.00000E+000
   6.3560   6.94900E-001    0.00000E+000
   6.3580   7.13700E-001    0.00000E+000
   6.3630   7.08600E-001    0.00000E+000
   6.3650   6.93500E-001    0.00000E+000
   6.3690   7.06500E-001    0.00000E+000
   6.3700   6.95400E-001    0.00000E+000
   6.3720   7.07600E-001    0.00000E+000
   6.3740   7.16500E-001    0.00000E+000
   6.3750   6.96300E-001    0.00000E+000
   6.3790   7.09900E-001    0.00000E+000
   6.3830   7.01800E-001    0.00000E+000
   6.3860   6.98100E-001    0.00000E+000
   6.3880   7.05500E-001    0.00000E+000
   6.3920   7.05300E-001    0.00000E+000
   6.3940   7.11000E-001    0.00000E+000
   6.3960   7.00400E-001    0.00000E+000
   6.4000   7.18600E-001    0.00000E+000
   6.4060   6.96900E-001    0.00000E+000
   6.4070   7.09000E-001    0.00000E+000
   6.4080   7.12100E-001    0.00000E+000
   6.4130   7.07500E-001    0.00000E+000
   6.4170   6.95800E-001    0.00000E+000
   6.4180   7.04100E-001    0.00000E+000
   6.4210   6.90700E-001    0.00000E+000
   6.4250   7.11400E-001    0.00000E+000
   6.4260   7.09200E-001    0.00000E+000
   6.4290   6.89700E-001    0.00000E+000
   6.4330   7.04000E-001    0.00000E+000
   6.4380   7.11900E-001    0.00000E+000
   6.4400   7.12300E-001    0.00000E+000
   6.4410   7.07900E-001    0.00000E+000
   6.4480   7.04300E-001    0.00000E+000
   6.4490   7.08000E-001    0.00000E+000
   6.4520   7.13100E-001    0.00000E+000
   6.4530   7.16200E-001    0.00000E+000
   6.4540   7.03800E-001    0.00000E+000
   6.4580   6.93800E-001    0.00000E+000
   6.4590   7.13400E-001    0.00000E+000
   6.4630   7.04100E-001    0.00000E+000
   6.4640   7.11400E-001    0.00000E+000
   6.4670   7.13700E-001    0.00000E+000
   6.4700   7.10200E-001    0.00000E+000
   6.4740   7.19100E-001    0.00000E+000
   6.4770   7.07000E-001    0.00000E+000
   6.4790   6.90800E-001    0.00000E+000
   6.4820   6.94500E-001    0.00000E+000
   6.4840   7.08000E-001    0.00000E+000
   6.4860   7.29900E-001    0.00000E+000
   6.4890   7.20100E-001    0.00000E+000
   6.4930   7.05300E-001    0.00000E+000
   6.4950   7.10000E-001    0.00000E+000
   6.4970   7.17400E-001    0.00000E+000
   6.4980   6.97800E-001    0.00000E+000
   6.4990   7.11100E-001    0.00000E+000
   6.5030   7.15500E-001    0.00000E+000
   6.5050   7.13900E-001    0.00000E+000
   6.5090   6.98200E-001    0.00000E+000
   6.5100   6.94100E-001    0.00000E+000
   6.5120   7.00600E-001    0.00000E+000
   6.5160   7.16600E-001    0.00000E+000
   6.5180   7.21800E-001    0.00000E+000
   6.5200   7.38400E-001    0.00000E+000
   6.5220   7.00200E-001    0.00000E+000
   6.5250   7.14500E-001    0.00000E+000
   6.5270   7.07200E-001    0.00000E+000
   6.5290   6.80400E-001    0.00000E+000
   6.5310   6.94800E-001    0.00000E+000
   6.5340   7.13300E-001    0.00000E+000
   6.5380   6.92500E-001    0.00000E+000
   6.5400   7.08800E-001    0.00000E+000
   6.5440   7.02300E-001    0.00000E+000
   6.5460   7.03600E-001    0.00000E+000
   6.5480   7.10500E-001    0.00000E+000
   6.5510   7.12500E-001    0.00000E+000
   6.5540   7.09900E-001    0.00000E+000
   6.5550   7.18800E-001    0.00000E+000
   6.5570   7.15400E-001    0.00000E+000
   6.5600   6.90900E-001    0.00000E+000
   6.5620   7.17100E-001    0.00000E+000
   6.5660   7.10900E-001    0.00000E+000
   6.5690   7.01900E-001    0.00000E+000
   6.5720   7.04600E-001    0.00000E+000
   6.5730   7.08000E-001    0.00000E+000
   6.5760   7.05500E-001    0.00000E+000
   6.5770   7.12100E-001    0.00000E+000
   6.5790   6.86000E-001    0.00000E+000
   6.5810   7.20800E-001    0.00000E+000
   6.5830   7.07200E-001    0.00000E+000
   6.5860   7.11400E-001    0.00000E+000
   6.5880   7.15300E-001    0.00000E+000
   6.5920   6.76100E-001    0.00000E+000
   6.5950   7.10000E-001    0.00000E+000
   6.5980   7.08100E-001    0.00000E+000
   6.5990   6.99000E-001    0.00000E+000
   6.6040   6.91300E-001    0.00000E+000
   6.6050   7.07000E-001    0.00000E+000
   6.6080   6.96900E-001    0.00000E+000
   6.6100   7.18000E-001    0.00000E+000
   6.6130   7.13700E-001    0.00000E+000
   6.6150   7.20100E-001    0.00000E+000
   6.6170   6.86200E-001    0.00000E+000
   6.6200   6.99800E-001    0.00000E+000
   6.6220   6.87800E-001    0.00000E+000
   6.6260   6.92100E-001    0.00000E+000
   6.6290   7.16500E-001    0.00000E+000
   6.6320   7.03200E-001    0.00000E+000
   6.6330   6.87500E-001    0.00000E+000
   6.6350   7.03100E-001    0.00000E+000
   6.6380   7.03900E-001    0.00000E+000
   6.6400   7.00700E-001    0.00000E+000
   6.6450   6.98500E-001    0.00000E+000
   6.6500   6.89400E-001    0.00000E+000
   6.6510   7.00200E-001    0.00000E+000
   6.6520   7.07600E-001    0.00000E+000
   6.6550   6.96900E-001    0.00000E+000
   6.6590   6.88900E-001    0.00000E+000
   6.6610   7.01500E-001    0.00000E+000
   6.6640   6.84200E-001    0.00000E+000
   6.6660   6.93700E-001    0.00000E+000
   6.6670   7.17400E-001    0.00000E+000
   6.6700   6.99700E-001    0.00000E+000
   6.6720   7.07800E-001    0.00000E+000
   6.6740   7.15700E-001    0.00000E+000
   6.6770   7.01600E-001    0.00000E+000
   6.6810   6.99800E-001    0.00000E+000
   6.6830   7.02200E-001    0.00000E+000
   6.6860   7.10300E-001    0.00000E+000
   6.6890   6.93900E-001    0.00000E+000
   6.6900   6.98100E-001    0.00000E+000
   6.6940   7.03800E-001    0.00000E+000
   6.6970   7.18100E-001    0.00000E+000
   6.6980   6.85500E-001    0.00000E+000
   6.7010   7.00600E-001    0.00000E+000
   6.7040   6.96600E-001    0.00000E+000
   6.7080   7.05300E-001    0.00000E+000
   6.7120   7.05700E-001    0.00000E+000
   6.7140   7.03600E-001    0.00000E+000
   6.7160   6.90000E-001    0.00000E+000
   6.7180   7.11500E-001    0.00000E+000
   6.7190   7.03100E-001    0.00000E+000
   6.7250   7.03300E-001    0.00000E+000
   6.7280   7.07200E-001    0.00000E+000
   6.7290   7.01700E-001    0.00000E+000
   6.7320   7.05000E-001    0.00000E+000
   6.7340   6.95700E-001    0.00000E+000
   6.7370   6.80500E-001    0.00000E+000
   6.7410   7.10100E-001    0.00000E+000
   6.7430   7.09200E-001    0.00000E+000
   6.7450   7.12700E-001    0.00000E+000
   6.7480   6.95300E-001    0.00000E+000
   6.7500   7.05200E-001    0.00000E+000
   6.7530   7.04500E-001    0.00000E+000
   6.7550   7.05400E-001    0.00000E+000
   6.7570   6.83700E-001    0.00000E+000
   6.7600   7.03200E-001    0.00000E+000
   6.7620   6.90800E-001    0.00000E+000
   6.7660   7.11800E-001    0.00000E+000
   6.7690   7.05800E-001    0.00000E+000
   6.7710   6.98700E-001    0.00000E+000
   6.7750   7.04200E-001    0.00000E+000
   6.7780   6.95200E-001    0.00000E+000
   6.7810   7.08700E-001    0.00000E+000
   6.7830   7.16300E-001    0.00000E+000
   6.7840   7.08200E-001    0.00000E+000
   6.7890   7.00500E-001    0.00000E+000
   6.7920   6.83300E-001    0.00000E+000
   6.7950   7.07300E-001    0.00000E+000
   6.7980   7.02200E-001    0.00000E+000
   6.8010   7.16600E-001    0.00000E+000
   6.8020   7.09900E-001    0.00000E+000
   6.8050   7.12400E-001    0.00000E+000
   6.8090   6.84900E-001    0.00000E+000
   6.8100   7.01700E-001    0.00000E+000
   6.8120   7.01900E-001    0.00000E+000
   6.8140   6.81800E-001    0.00000E+000
   6.8170   6.89600E-001    0.00000E+000
   6.8190   6.99300E-001    0.00000E+000
   6.8240   7.20400E-001    0.00000E+000
   6.8260   7.06600E-001    0.00000E+000
   6.8280   6.92000E-001    0.00000E+000
   6.8310   7.00100E-001    0.00000E+000
   6.8330   7.21200E-001    0.00000E+000
   6.8380   7.18100E-001    0.00000E+000
   6.8400   7.04800E-001    0.00000E+000
   6.8430   7.14500E-001    0.00000E+000
   6.8460   7.03400E-001    0.00000E+000
   6.8480   7.09100E-001    0.00000E+000
   6.8490   6.96800E-001    0.00000E+000
   6.8520   7.03600E-001    0.00000E+000
   6.8560   7.27200E-001    0.00000E+000
   6.8580   7.11400E-001    0.00000E+000
   6.8610   7.04100E-001    0.00000E+000
   6.8640   7.08200E-001    0.00000E+000
   6.8650   7.15600E-001    0.00000E+000
   6.8680   7.04000E-001    0.00000E+000
   6.8710   6.96500E-001    0.00000E+000
   6.8740   7.01100E-001    0.00000E+000
   6.8780   7.11100E-001    0.00000E+000
   6.8800   7.07700E-001    0.00000E+000
   6.8850   7.16300E-001    0.00000E+000
   6.8870   7.06100E-001    0.00000E+000
   6.8910   6.96600E-001    0.00000E+000
   6.8930   6.87800E-001    0.00000E+000
   6.8950   7.32300E-001    0.00000E+000
   6.8970   7.23800E-001    0.00000E+000
   6.9000   7.01600E-001    0.00000E+000
   6.9020   7.21900E-001    0.00000E+000
   6.9030   7.15300E-001    0.00000E+000
   6.9070   7.00700E-001    0.00000E+000
   6.9110   7.32500E-001    0.00000E+000
   6.9130   7.42300E-001    0.00000E+000
   6.9170   7.09700E-001    0.00000E+000
   6.9190   7.15200E-001    0.00000E+000
   6.9220   7.17400E-001    0.00000E+000
   6.9240   7.12700E-001    0.00000E+000
   6.9270   7.20200E-001    0.00000E+000
   6.9290   7.08400E-001    0.00000E+000
   6.9310   7.05000E-001    0.00000E+000
   6.9350   7.13500E-001    0.00000E+000
   6.9360   6.94900E-001    0.00000E+000
   6.9390   7.20700E-001    0.00000E+000
   6.9430   7.19400E-001    0.00000E+000
   6.9460   6.97000E-001    0.00000E+000
   6.9470   7.25200E-001    0.00000E+000
   6.9500   7.06800E-001    0.00000E+000
   6.9530   7.05900E-001    0.00000E+000
   6.9570   6.92800E-001    0.00000E+000
   6.9590   6.94700E-001    0.00000E+000
   6.9610   6.93500E-001    0.00000E+000
   6.9630   7.19000E-001    0.00000E+000
   6.9660   7.03800E-001    0.00000E+000
   6.9690   7.13200E-001    0.00000E+000
   6.9700   7.12000E-001    0.00000E+000
   6.9750   6.89500E-001    0.00000E+000
   6.9770   7.20700E-001    0.00000E+000
   6.9810   7.13300E-001    0.00000E+000
   6.9850   6.88800E-001    0.00000E+000
   6.9860   7.22800E-001    0.00000E+000
   6.9890   7.00900E-001    0.00000E+000
   6.9910   7.18100E-001    0.00000E+000
   6.9960   7.15100E-001    0.00000E+000
   6.9970   7.23100E-001    0.00000E+000
   7.0020   7.08000E-001    0.00000E+000
   7.0040   7.13900E-001    0.00000E+000
   7.0060   6.95000E-001    0.00000E+000
   7.0090   7.16600E-001    0.00000E+000
   7.0120   7.20300E-001    0.00000E+000
   7.0140   7.12400E-001    0.00000E+000
   7.0170   7.25600E-001    0.00000E+000
   7.0200   7.21100E-001    0.00000E+000
   7.0230   7.21200E-001    0.00000E+000
   7.0270   7.20300E-001    0.00000E+000
   7.0280   7.37900E-001    0.00000E+000
   7.0320   7.01500E-001    0.00000E+000
   7.0340   7.09500E-001    0.00000E+000
   7.0370   7.33000E-001    0.00000E+000
   7.0400   7.19300E-001    0.00000E+000
   7.0420   7.16100E-001    0.00000E+000
   7.0450   7.33400E-001    0.00000E+000
   7.0470   7.30700E-001    0.00000E+000
   7.0510   7.34300E-001    0.00000E+000
   7.0530   7.28900E-001    0.00000E+000
   7.0550   7.30800E-001    0.00000E+000
   7.0580   7.31200E-001    0.00000E+000
   7.0600   7.22000E-001    0.00000E+000
   7.0640   7.44800E-001    0.00000E+000
   7.0650   7.39400E-001    0.00000E+000
   7.0680   7.59000E-001    0.00000E+000
   7.0710   7.37300E-001    0.00000E+000
   7.0720   7.43000E-001    0.00000E+000
   7.0760   7.60100E-001    0.00000E+000
   7.0780   7.52100E-001    0.00000E+000
   7.0820   7.48100E-001    0.00000E+000
   7.0850   7.52200E-001    0.00000E+000
   7.0890   7.65100E-001    0.00000E+000
   7.0910   7.75400E-001    0.00000E+000
   7.0940   7.92400E-001    0.00000E+000
   7.0970   7.99300E-001    0.00000E+000
   7.1000   8.02900E-001    0.00000E+000
   7.1030   8.03100E-001    0.00000E+000
   7.1060   8.31200E-001    0.00000E+000
   7.1080   8.16600E-001    0.00000E+000
   7.1120   8.44700E-001    0.00000E+000
   7.1130   8.64800E-001    0.00000E+000
   7.1170   8.72400E-001    0.00000E+000
   7.1200   8.92300E-001    0.00000E+000
   7.1220   8.81500E-001    0.00000E+000
   7.1240   9.05000E-001    0.00000E+000
   7.1280   9.37000E-001    0.00000E+000
   7.1310   9.50100E-001    0.00000E+000
   7.1330   9.77400E-001    0.00000E+000
   7.1370   1.01520E+000    0.00000E+000
   7.1380   1.04960E+000    0.00000E+000
   7.1420   1.07140E+000    0.00000E+000
   7.1450   9.97300E-001    0.00000E+000
   7.1470   1.15170E+000    0.00000E+000
   7.1520   1.42510E+000    0.00000E+000
   7.1540   1.09170E+000    0.00000E+000
   7.1580   1.04060E+000    0.00000E+000
   7.1600   1.11120E+000    0.00000E+000
   7.1630   1.12150E+000    0.00000E+000
   7.1650   1.00170E+000    0.00000E+000
   7.1700   8.91300E-001    0.00000E+000
   7.1740   6.91400E-001    0.00000E+000
   7.1770   7.25500E-001    0.00000E+000
   7.1790   4.12000E-001    0.00000E+000
   7.1830   1.00000E+000    0.00000E+000
   7.1860   1.00000E+000    0.00000E+000
   7.1870   1.00000E+000    0.00000E+000
   7.1900   1.00000E+000    0.00000E+000
   7.1930   1.00000E+000    0.00000E+000
   7.1950   1.00000E+000    0.00000E+000
   7.1990   1.00000E+000    0.00000E+000
   7.2010   1.00000E+000    0.00000E+000
   7.2040   1.00000E+000    0.00000E+000
   7.2060   1.00000E+000    0.00000E+000
   7.2090   1.00000E+000    0.00000E+000
   7.2120   1.00000E+000    0.00000E+000
   7.2150   1.00000E+000    0.00000E+000
   7.2180   1.00000E+000    0.00000E+000
   7.2200   1.00000E+000    0.00000E+000
   7.2230   1.00000E+000    0.00000E+000
   7.2270   1.00000E+000    0.00000E+000
   7.2290   1.00000E+000    0.00000E+000
   7.2320   1.00000E+000    0.00000E+000
   7.2330   1.00000E+000    0.00000E+000
   7.2360   1.00000E+000    0.00000E+000
   7.2390   1.00000E+000    0.00000E+000
   7.2410   1.00000E+000    0.00000E+000
   7.2430   1.00000E+000    0.00000E+000
   7.2480   1.00000E+000    0.00000E+000
   7.2500   1.00000E+000    0.00000E+000
   7.2530   1.00000E+000    0.00000E+000
   7.2550   1.00000E+000    0.00000E+000
   7.2570   1.00000E+000    0.00000E+000
   7.2620   1.00000E+000    0.00000E+000
   7.2640   1.00000E+000    0.00000E+000
   7.2660   1.00000E+000    0.00000E+000
   7.2710   1.00000E+000    0.00000E+000
   7.2730   1.00000E+000    0.00000E+000
   7.2760   1.00000E+000    0.00000E+000
   7.2780   1.00000E+000    0.00000E+000
   7.2800   1.00000E+000    0.00000E+000
   7.2850   1.00000E+000    0.00000E+000
   7.2870   1.00000E+000    0.00000E+000
   7.2920   1.00000E+000    0.00000E+000
   7.2950   1.00000E+000    0.00000E+000
   7.2960   1.00000E+000    0.00000E+000
   7.2990   1.00000E+000    0.00000E+000
   7.3020   1.00000E+000    0.00000E+000
