# Supplementary material for: Rationally seeded computational protein design of ɑ-helical barrels
Source: Nat Chem Biol. 2024 Jun 20;20(8):991–9. doi: 10.1038/s41589-024-01642-0 (PMC11288890; doi:10.1038/s41589-024-01642-0)
Supplement: Supplementary file 5 — PDB files used for making figure panels h–j. [file 41589_2024_1642_MOESM5_ESM.zip › KIA_RP_RSPD_NatChemBiol_data_Figure3/sc-CC-7-LI_panels_c-g/AUC_panel_e/LI_SV_raw/00017.RA1]

HeptLI
R 1 20.0 40000 0009363 8.9130E10 275 1 
   5.7990   1.00000E+000    0.00000E+000
   5.8070   1.00000E+000    0.00000E+000
   5.8090   1.00000E+000    0.00000E+000
   5.8100   1.00000E+000    0.00000E+000
   5.8120   1.00000E+000    0.00000E+000
   5.8140   1.00000E+000    0.00000E+000
   5.8170   1.00000E+000    0.00000E+000
   5.8190   1.00000E+000    0.00000E+000
   5.8210   1.00000E+000    0.00000E+000
   5.8240   1.00000E+000    0.00000E+000
   5.8260   1.00000E+000    0.00000E+000
   5.8280   1.00000E+000    0.00000E+000
   5.8300   1.00000E+000    0.00000E+000
   5.8340   1.00000E+000    0.00000E+000
   5.8350  -1.06990E+000    0.00000E+000
   5.8380  -8.28300E-001    0.00000E+000
   5.8420  -7.15700E-001    0.00000E+000
   5.8450  -7.55300E-001    0.00000E+000
   5.8460  -8.58500E-001    0.00000E+000
   5.8490  -1.34870E+000    0.00000E+000
   5.8520  -1.62190E+000    0.00000E+000
   5.8560  -1.67920E+000    0.00000E+000
   5.8580  -1.60710E+000    0.00000E+000
   5.8620  -1.31660E+000    0.00000E+000
   5.8630  -1.08090E+000    0.00000E+000
   5.8670  -1.04580E+000    0.00000E+000
   5.8700  -5.52300E-001    0.00000E+000
   5.8720  -4.08600E-001    0.00000E+000
   5.8750  -3.47600E-001    0.00000E+000
   5.8770  -2.43000E-001    0.00000E+000
   5.8790  -1.93800E-001    0.00000E+000
   5.8810  -7.15000E-002    0.00000E+000
   5.8830  -5.87000E-002    0.00000E+000
   5.8850  -2.50000E-002    0.00000E+000
   5.8860  -2.40000E-002    0.00000E+000
   5.8890  -1.46000E-002    0.00000E+000
   5.8920  -1.87000E-002    0.00000E+000
   5.8940  -1.47000E-002    0.00000E+000
   5.8950  -2.05000E-002    0.00000E+000
   5.8970  -1.37000E-002    0.00000E+000
   5.8980  -2.59000E-002    0.00000E+000
   5.9020  -1.49000E-002    0.00000E+000
   5.9040  -8.00000E-003    0.00000E+000
   5.9060  -2.09000E-002    0.00000E+000
   5.9090  -2.30000E-003    0.00000E+000
   5.9100   9.30000E-003    0.00000E+000
   5.9130   1.02000E-002    0.00000E+000
   5.9150  -6.60000E-003    0.00000E+000
   5.9170  -8.30000E-003    0.00000E+000
   5.9200  -3.70000E-003    0.00000E+000
   5.9220   6.00000E-004    0.00000E+000
   5.9240   1.45000E-002    0.00000E+000
   5.9250   2.40000E-003    0.00000E+000
   5.9270   1.90000E-003    0.00000E+000
   5.9280  -4.30000E-003    0.00000E+000
   5.9310  -7.00000E-003    0.00000E+000
   5.9320  -1.41000E-002    0.00000E+000
   5.9340   6.10000E-003    0.00000E+000
   5.9360   1.00000E-004    0.00000E+000
   5.9370  -1.63000E-002    0.00000E+000
   5.9390  -1.01000E-002    0.00000E+000
   5.9400  -8.50000E-003    0.00000E+000
   5.9440   2.00000E-004    0.00000E+000
   5.9450   2.31000E-002    0.00000E+000
   5.9490   3.33000E-002    0.00000E+000
   5.9510   3.55000E-002    0.00000E+000
   5.9540   2.26000E-002    0.00000E+000
   5.9560  -6.70000E-003    0.00000E+000
   5.9570   1.60000E-003    0.00000E+000
   5.9590  -4.90000E-003    0.00000E+000
   5.9630   2.10000E-003    0.00000E+000
   5.9660   4.10000E-003    0.00000E+000
   5.9690  -8.50000E-003    0.00000E+000
   5.9710   1.10000E-003    0.00000E+000
   5.9720  -4.80000E-003    0.00000E+000
   5.9770  -1.94000E-002    0.00000E+000
   5.9790   2.20000E-003    0.00000E+000
   5.9800   2.30000E-003    0.00000E+000
   5.9820   4.40000E-003    0.00000E+000
   5.9840   9.80000E-003    0.00000E+000
   5.9870   7.10000E-003    0.00000E+000
   5.9890   1.00000E-002    0.00000E+000
   5.9910   3.10000E-003    0.00000E+000
   5.9930   2.10000E-002    0.00000E+000
   5.9950   4.70000E-003    0.00000E+000
   5.9960   4.18000E-002    0.00000E+000
   6.0020   2.39500E-001    0.00000E+000
   6.0040  -6.91000E-001    0.00000E+000
   6.0050  -7.24200E-001    0.00000E+000
   6.0090  -8.03000E-002    0.00000E+000
   6.0120  -5.27000E-002    0.00000E+000
   6.0140  -6.40000E-003    0.00000E+000
   6.0160  -3.53000E-002    0.00000E+000
   6.0190  -4.31000E-002    0.00000E+000
   6.0210  -3.08700E-001    0.00000E+000
   6.0230   7.49000E-001    0.00000E+000
   6.0260   1.21300E-001    0.00000E+000
   6.0280  -6.39000E-002    0.00000E+000
   6.0320   4.78000E-002    0.00000E+000
   6.0330   3.36000E-002    0.00000E+000
   6.0360   4.11000E-002    0.00000E+000
   6.0370   5.08000E-002    0.00000E+000
   6.0400   4.93000E-002    0.00000E+000
   6.0420   4.66000E-002    0.00000E+000
   6.0440   5.33000E-002    0.00000E+000
   6.0500   5.92000E-002    0.00000E+000
   6.0520   7.73000E-002    0.00000E+000
   6.0540   7.93000E-002    0.00000E+000
   6.0550   6.26000E-002    0.00000E+000
   6.0580   7.34000E-002    0.00000E+000
   6.0600   8.52000E-002    0.00000E+000
   6.0630   8.04000E-002    0.00000E+000
   6.0670   9.46000E-002    0.00000E+000
   6.0690   1.01900E-001    0.00000E+000
   6.0710   9.41000E-002    0.00000E+000
   6.0730   1.05700E-001    0.00000E+000
   6.0740   9.37000E-002    0.00000E+000
   6.0790   1.07000E-001    0.00000E+000
   6.0800   1.26400E-001    0.00000E+000
   6.0830   1.35700E-001    0.00000E+000
   6.0850   1.35400E-001    0.00000E+000
   6.0860   1.16500E-001    0.00000E+000
   6.0890   1.22300E-001    0.00000E+000
   6.0910   1.37600E-001    0.00000E+000
   6.0920   1.52200E-001    0.00000E+000
   6.0940   1.48100E-001    0.00000E+000
   6.0960   1.39000E-001    0.00000E+000
   6.0970   1.62300E-001    0.00000E+000
   6.1010   1.72800E-001    0.00000E+000
   6.1020   1.74200E-001    0.00000E+000
   6.1050   1.79000E-001    0.00000E+000
   6.1080   1.69700E-001    0.00000E+000
   6.1120   1.87400E-001    0.00000E+000
   6.1130   1.99800E-001    0.00000E+000
   6.1150   1.97000E-001    0.00000E+000
   6.1160   2.05500E-001    0.00000E+000
   6.1190   2.02100E-001    0.00000E+000
   6.1220   2.24200E-001    0.00000E+000
   6.1240   2.36100E-001    0.00000E+000
   6.1290   2.43900E-001    0.00000E+000
   6.1320   2.44000E-001    0.00000E+000
   6.1350   2.60700E-001    0.00000E+000
   6.1360   2.68600E-001    0.00000E+000
   6.1410   2.75800E-001    0.00000E+000
   6.1420   2.80700E-001    0.00000E+000
   6.1450   2.70900E-001    0.00000E+000
   6.1490   3.01200E-001    0.00000E+000
   6.1540   2.95700E-001    0.00000E+000
   6.1560   3.50300E-001    0.00000E+000
   6.1590   3.51800E-001    0.00000E+000
   6.1600   3.33200E-001    0.00000E+000
   6.1620   3.62100E-001    0.00000E+000
   6.1650   3.47000E-001    0.00000E+000
   6.1670   3.59900E-001    0.00000E+000
   6.1700   3.76200E-001    0.00000E+000
   6.1750   3.85400E-001    0.00000E+000
   6.1780   4.06200E-001    0.00000E+000
   6.1810   4.07100E-001    0.00000E+000
   6.1830   4.10900E-001    0.00000E+000
   6.1840   4.15600E-001    0.00000E+000
   6.1880   4.20900E-001    0.00000E+000
   6.1900   4.24700E-001    0.00000E+000
   6.1930   4.38700E-001    0.00000E+000
   6.1990   4.35900E-001    0.00000E+000
   6.2030   4.64900E-001    0.00000E+000
   6.2060   4.76700E-001    0.00000E+000
   6.2070   4.74700E-001    0.00000E+000
   6.2080   4.75200E-001    0.00000E+000
   6.2120   5.01000E-001    0.00000E+000
   6.2140   4.93200E-001    0.00000E+000
   6.2160   4.99200E-001    0.00000E+000
   6.2180   5.15000E-001    0.00000E+000
   6.2220   5.09400E-001    0.00000E+000
   6.2230   5.06300E-001    0.00000E+000
   6.2250   5.34100E-001    0.00000E+000
   6.2290   5.35200E-001    0.00000E+000
   6.2320   5.34700E-001    0.00000E+000
   6.2360   5.48100E-001    0.00000E+000
   6.2370   5.57400E-001    0.00000E+000
   6.2410   5.51500E-001    0.00000E+000
   6.2470   5.54500E-001    0.00000E+000
   6.2480   5.63300E-001    0.00000E+000
   6.2520   5.85900E-001    0.00000E+000
   6.2550   5.80500E-001    0.00000E+000
   6.2560   5.74400E-001    0.00000E+000
   6.2570   5.69600E-001    0.00000E+000
   6.2610   6.01700E-001    0.00000E+000
   6.2660   5.81600E-001    0.00000E+000
   6.2690   6.08100E-001    0.00000E+000
   6.2720   6.00200E-001    0.00000E+000
   6.2750   6.14300E-001    0.00000E+000
   6.2780   6.06100E-001    0.00000E+000
   6.2800   6.18300E-001    0.00000E+000
   6.2810   6.21500E-001    0.00000E+000
   6.2840   6.10500E-001    0.00000E+000
   6.2860   6.20600E-001    0.00000E+000
   6.2900   6.17000E-001    0.00000E+000
   6.2920   6.26100E-001    0.00000E+000
   6.2960   6.45100E-001    0.00000E+000
   6.2980   6.37900E-001    0.00000E+000
   6.3000   6.42000E-001    0.00000E+000
   6.3030   6.47900E-001    0.00000E+000
   6.3060   6.63600E-001    0.00000E+000
   6.3070   6.42600E-001    0.00000E+000
   6.3090   6.53800E-001    0.00000E+000
   6.3120   6.40000E-001    0.00000E+000
   6.3190   6.53900E-001    0.00000E+000
   6.3210   6.40900E-001    0.00000E+000
   6.3240   6.65300E-001    0.00000E+000
   6.3300   6.67100E-001    0.00000E+000
   6.3320   6.58500E-001    0.00000E+000
   6.3370   6.57000E-001    0.00000E+000
   6.3390   6.90200E-001    0.00000E+000
   6.3450   6.47300E-001    0.00000E+000
   6.3500   6.56000E-001    0.00000E+000
   6.3510   6.56400E-001    0.00000E+000
   6.3530   6.60600E-001    0.00000E+000
   6.3600   6.75100E-001    0.00000E+000
   6.3630   6.69600E-001    0.00000E+000
   6.3690   6.54300E-001    0.00000E+000
   6.3720   6.78900E-001    0.00000E+000
   6.3750   6.70300E-001    0.00000E+000
   6.3780   6.45900E-001    0.00000E+000
   6.3820   6.78900E-001    0.00000E+000
   6.3850   6.57500E-001    0.00000E+000
   6.3880   6.81200E-001    0.00000E+000
   6.3900   6.77300E-001    0.00000E+000
   6.3920   6.86100E-001    0.00000E+000
   6.3950   6.71000E-001    0.00000E+000
   6.3960   6.76000E-001    0.00000E+000
   6.4010   6.74100E-001    0.00000E+000
   6.4040   6.65000E-001    0.00000E+000
   6.4060   6.90300E-001    0.00000E+000
   6.4110   6.69700E-001    0.00000E+000
   6.4120   6.89300E-001    0.00000E+000
   6.4150   6.82200E-001    0.00000E+000
   6.4170   6.67700E-001    0.00000E+000
   6.4190   6.64400E-001    0.00000E+000
   6.4200   6.62200E-001    0.00000E+000
   6.4220   6.70800E-001    0.00000E+000
   6.4230   6.79800E-001    0.00000E+000
   6.4270   6.77500E-001    0.00000E+000
   6.4310   6.64200E-001    0.00000E+000
   6.4330   6.72000E-001    0.00000E+000
   6.4360   6.89000E-001    0.00000E+000
   6.4380   6.79600E-001    0.00000E+000
   6.4400   6.74000E-001    0.00000E+000
   6.4410   6.77700E-001    0.00000E+000
   6.4420   6.72200E-001    0.00000E+000
   6.4470   6.70500E-001    0.00000E+000
   6.4490   6.77200E-001    0.00000E+000
   6.4520   6.99000E-001    0.00000E+000
   6.4550   6.69200E-001    0.00000E+000
   6.4570   6.80100E-001    0.00000E+000
   6.4590   6.78500E-001    0.00000E+000
   6.4610   6.66900E-001    0.00000E+000
   6.4630   6.93500E-001    0.00000E+000
   6.4660   6.73200E-001    0.00000E+000
   6.4680   6.73600E-001    0.00000E+000
   6.4720   6.92500E-001    0.00000E+000
   6.4730   6.99900E-001    0.00000E+000
   6.4760   6.69400E-001    0.00000E+000
   6.4770   6.80600E-001    0.00000E+000
   6.4810   6.76500E-001    0.00000E+000
   6.4830   6.79000E-001    0.00000E+000
   6.4860   6.80200E-001    0.00000E+000
   6.4880   6.85500E-001    0.00000E+000
   6.4920   6.82500E-001    0.00000E+000
   6.4930   6.84600E-001    0.00000E+000
   6.4960   6.88300E-001    0.00000E+000
   6.5010   6.87400E-001    0.00000E+000
   6.5040   6.79600E-001    0.00000E+000
   6.5060   6.86000E-001    0.00000E+000
   6.5090   6.89800E-001    0.00000E+000
   6.5110   7.04000E-001    0.00000E+000
   6.5140   6.87800E-001    0.00000E+000
   6.5160   6.89600E-001    0.00000E+000
   6.5180   6.83600E-001    0.00000E+000
   6.5210   6.78400E-001    0.00000E+000
   6.5230   6.67700E-001    0.00000E+000
   6.5250   6.79000E-001    0.00000E+000
   6.5290   6.82600E-001    0.00000E+000
   6.5310   6.59000E-001    0.00000E+000
   6.5320   6.76600E-001    0.00000E+000
   6.5340   6.85300E-001    0.00000E+000
   6.5380   6.74500E-001    0.00000E+000
   6.5390   6.84500E-001    0.00000E+000
   6.5430   6.60900E-001    0.00000E+000
   6.5450   6.83500E-001    0.00000E+000
   6.5470   6.96200E-001    0.00000E+000
   6.5500   6.73800E-001    0.00000E+000
   6.5510   6.99500E-001    0.00000E+000
   6.5550   6.99400E-001    0.00000E+000
   6.5560   6.84600E-001    0.00000E+000
   6.5590   6.86500E-001    0.00000E+000
   6.5600   6.87600E-001    0.00000E+000
   6.5650   6.69700E-001    0.00000E+000
   6.5670   6.97000E-001    0.00000E+000
   6.5690   6.75800E-001    0.00000E+000
   6.5710   6.86600E-001    0.00000E+000
   6.5740   6.69900E-001    0.00000E+000
   6.5760   6.66500E-001    0.00000E+000
   6.5780   7.01300E-001    0.00000E+000
   6.5820   6.71600E-001    0.00000E+000
   6.5830   6.67600E-001    0.00000E+000
   6.5860   6.95600E-001    0.00000E+000
   6.5870   6.92100E-001    0.00000E+000
   6.5900   6.58300E-001    0.00000E+000
   6.5940   6.78300E-001    0.00000E+000
   6.5960   6.66600E-001    0.00000E+000
   6.5990   6.72300E-001    0.00000E+000
   6.6010   6.73700E-001    0.00000E+000
   6.6050   6.81500E-001    0.00000E+000
   6.6070   6.77600E-001    0.00000E+000
   6.6110   6.64800E-001    0.00000E+000
   6.6120   6.83000E-001    0.00000E+000
   6.6150   6.86300E-001    0.00000E+000
   6.6170   6.71900E-001    0.00000E+000
   6.6190   6.89000E-001    0.00000E+000
   6.6210   6.75400E-001    0.00000E+000
   6.6230   6.89600E-001    0.00000E+000
   6.6260   6.85400E-001    0.00000E+000
   6.6290   6.97100E-001    0.00000E+000
   6.6310   6.91000E-001    0.00000E+000
   6.6330   6.76500E-001    0.00000E+000
   6.6350   6.72500E-001    0.00000E+000
   6.6380   6.77300E-001    0.00000E+000
   6.6420   6.73500E-001    0.00000E+000
   6.6450   6.72800E-001    0.00000E+000
   6.6470   6.80900E-001    0.00000E+000
   6.6490   6.75100E-001    0.00000E+000
   6.6520   6.79800E-001    0.00000E+000
   6.6540   6.87800E-001    0.00000E+000
   6.6560   6.94800E-001    0.00000E+000
   6.6580   6.74600E-001    0.00000E+000
   6.6610   6.86300E-001    0.00000E+000
   6.6640   6.74000E-001    0.00000E+000
   6.6670   6.72800E-001    0.00000E+000
   6.6700   6.78200E-001    0.00000E+000
   6.6730   6.88500E-001    0.00000E+000
   6.6740   6.74000E-001    0.00000E+000
   6.6770   6.95100E-001    0.00000E+000
   6.6790   6.77200E-001    0.00000E+000
   6.6840   6.82100E-001    0.00000E+000
   6.6860   6.68800E-001    0.00000E+000
   6.6890   6.80500E-001    0.00000E+000
   6.6910   6.72500E-001    0.00000E+000
   6.6930   6.85400E-001    0.00000E+000
   6.6940   6.91900E-001    0.00000E+000
   6.6970   6.77500E-001    0.00000E+000
   6.6980   6.94900E-001    0.00000E+000
   6.7010   6.92500E-001    0.00000E+000
   6.7050   6.78400E-001    0.00000E+000
   6.7070   6.71100E-001    0.00000E+000
   6.7090   6.86100E-001    0.00000E+000
   6.7110   6.97800E-001    0.00000E+000
   6.7130   6.79700E-001    0.00000E+000
   6.7150   6.81400E-001    0.00000E+000
   6.7170   6.79500E-001    0.00000E+000
   6.7200   6.84000E-001    0.00000E+000
   6.7220   6.78600E-001    0.00000E+000
   6.7250   7.00600E-001    0.00000E+000
   6.7270   6.74200E-001    0.00000E+000
   6.7300   6.93000E-001    0.00000E+000
   6.7310   6.79900E-001    0.00000E+000
   6.7350   6.90100E-001    0.00000E+000
   6.7360   6.76400E-001    0.00000E+000
   6.7390   6.73900E-001    0.00000E+000
   6.7400   7.00400E-001    0.00000E+000
   6.7440   6.83300E-001    0.00000E+000
   6.7470   6.81500E-001    0.00000E+000
   6.7490   6.68700E-001    0.00000E+000
   6.7520   6.69700E-001    0.00000E+000
   6.7540   6.88800E-001    0.00000E+000
   6.7570   6.59700E-001    0.00000E+000
   6.7580   6.69200E-001    0.00000E+000
   6.7620   6.87500E-001    0.00000E+000
   6.7640   6.85700E-001    0.00000E+000
   6.7670   6.70400E-001    0.00000E+000
   6.7700   6.88400E-001    0.00000E+000
   6.7720   6.73500E-001    0.00000E+000
   6.7740   6.85800E-001    0.00000E+000
   6.7760   6.98400E-001    0.00000E+000
   6.7800   6.85300E-001    0.00000E+000
   6.7820   6.79200E-001    0.00000E+000
   6.7850   6.89500E-001    0.00000E+000
   6.7890   6.76800E-001    0.00000E+000
   6.7910   6.56300E-001    0.00000E+000
   6.7950   6.77800E-001    0.00000E+000
   6.7960   6.69200E-001    0.00000E+000
   6.8010   6.79500E-001    0.00000E+000
   6.8020   6.80200E-001    0.00000E+000
   6.8040   6.98900E-001    0.00000E+000
   6.8070   6.88900E-001    0.00000E+000
   6.8100   6.79200E-001    0.00000E+000
   6.8120   6.91400E-001    0.00000E+000
   6.8140   6.65400E-001    0.00000E+000
   6.8170   6.68600E-001    0.00000E+000
   6.8180   6.76100E-001    0.00000E+000
   6.8200   6.75400E-001    0.00000E+000
   6.8220   6.83800E-001    0.00000E+000
   6.8260   6.90000E-001    0.00000E+000
   6.8280   6.77700E-001    0.00000E+000
   6.8310   6.92200E-001    0.00000E+000
   6.8330   6.78000E-001    0.00000E+000
   6.8370   7.17600E-001    0.00000E+000
   6.8400   6.94800E-001    0.00000E+000
   6.8420   6.87300E-001    0.00000E+000
   6.8450   7.01500E-001    0.00000E+000
   6.8480   6.80600E-001    0.00000E+000
   6.8520   6.87000E-001    0.00000E+000
   6.8560   6.82300E-001    0.00000E+000
   6.8610   6.72100E-001    0.00000E+000
   6.8630   6.88800E-001    0.00000E+000
   6.8650   6.85700E-001    0.00000E+000
   6.8680   6.83700E-001    0.00000E+000
   6.8690   6.99200E-001    0.00000E+000
   6.8730   6.87500E-001    0.00000E+000
   6.8750   6.83700E-001    0.00000E+000
   6.8800   6.74300E-001    0.00000E+000
   6.8840   7.01100E-001    0.00000E+000
   6.8870   6.84200E-001    0.00000E+000
   6.8890   6.77600E-001    0.00000E+000
   6.8930   6.78800E-001    0.00000E+000
   6.8940   6.72000E-001    0.00000E+000
   6.8970   6.88700E-001    0.00000E+000
   6.8990   6.98400E-001    0.00000E+000
   6.9010   6.71200E-001    0.00000E+000
   6.9050   6.93000E-001    0.00000E+000
   6.9070   6.81000E-001    0.00000E+000
   6.9110   6.81400E-001    0.00000E+000
   6.9140   7.05600E-001    0.00000E+000
   6.9170   7.02800E-001    0.00000E+000
   6.9190   6.85600E-001    0.00000E+000
   6.9210   6.65300E-001    0.00000E+000
   6.9240   6.69400E-001    0.00000E+000
   6.9270   6.77700E-001    0.00000E+000
   6.9290   6.87900E-001    0.00000E+000
   6.9350   7.05800E-001    0.00000E+000
   6.9370   6.67200E-001    0.00000E+000
   6.9400   7.08200E-001    0.00000E+000
   6.9430   6.79300E-001    0.00000E+000
   6.9460   6.64600E-001    0.00000E+000
   6.9490   6.79100E-001    0.00000E+000
   6.9500   6.94100E-001    0.00000E+000
   6.9540   6.92200E-001    0.00000E+000
   6.9550   7.02400E-001    0.00000E+000
   6.9580   6.70800E-001    0.00000E+000
   6.9610   6.93200E-001    0.00000E+000
   6.9630   6.88500E-001    0.00000E+000
   6.9650   6.85400E-001    0.00000E+000
   6.9680   6.88500E-001    0.00000E+000
   6.9710   6.82000E-001    0.00000E+000
   6.9780   6.91300E-001    0.00000E+000
   6.9810   7.07300E-001    0.00000E+000
   6.9820   7.01400E-001    0.00000E+000
   6.9840   7.00300E-001    0.00000E+000
   6.9860   6.80800E-001    0.00000E+000
   6.9910   6.87200E-001    0.00000E+000
   6.9920   6.97500E-001    0.00000E+000
   6.9960   6.99900E-001    0.00000E+000
   6.9990   6.74500E-001    0.00000E+000
   7.0000   6.89000E-001    0.00000E+000
   7.0040   6.90500E-001    0.00000E+000
   7.0050   6.77700E-001    0.00000E+000
   7.0070   7.06400E-001    0.00000E+000
   7.0130   6.73000E-001    0.00000E+000
   7.0140   6.94700E-001    0.00000E+000
   7.0150   6.73000E-001    0.00000E+000
   7.0180   6.97200E-001    0.00000E+000
   7.0220   6.89700E-001    0.00000E+000
   7.0250   7.13600E-001    0.00000E+000
   7.0270   7.04900E-001    0.00000E+000
   7.0290   7.09000E-001    0.00000E+000
   7.0330   6.82900E-001    0.00000E+000
   7.0340   7.15500E-001    0.00000E+000
   7.0370   7.24900E-001    0.00000E+000
   7.0400   7.10500E-001    0.00000E+000
   7.0420   7.18100E-001    0.00000E+000
   7.0460   7.25200E-001    0.00000E+000
   7.0510   7.15500E-001    0.00000E+000
   7.0520   7.21700E-001    0.00000E+000
   7.0550   7.19000E-001    0.00000E+000
   7.0580   7.33300E-001    0.00000E+000
   7.0590   7.46600E-001    0.00000E+000
   7.0620   7.41000E-001    0.00000E+000
   7.0650   7.41100E-001    0.00000E+000
   7.0670   7.47100E-001    0.00000E+000
   7.0710   7.56300E-001    0.00000E+000
   7.0730   7.69600E-001    0.00000E+000
   7.0760   7.80100E-001    0.00000E+000
   7.0780   7.82600E-001    0.00000E+000
   7.0820   8.08400E-001    0.00000E+000
   7.0830   7.98200E-001    0.00000E+000
   7.0850   8.50300E-001    0.00000E+000
   7.0890   8.23100E-001    0.00000E+000
   7.0910   8.81900E-001    0.00000E+000
   7.0940   8.92100E-001    0.00000E+000
   7.0980   9.09200E-001    0.00000E+000
   7.1010   9.50800E-001    0.00000E+000
   7.1040   9.51700E-001    0.00000E+000
   7.1070   9.98800E-001    0.00000E+000
   7.1080   1.03830E+000    0.00000E+000
   7.1120   1.03910E+000    0.00000E+000
   7.1140   1.08360E+000    0.00000E+000
   7.1150   1.11770E+000    0.00000E+000
   7.1200   1.18210E+000    0.00000E+000
   7.1220   1.23120E+000    0.00000E+000
   7.1260   1.27420E+000    0.00000E+000
   7.1290   1.32700E+000    0.00000E+000
   7.1300   1.33970E+000    0.00000E+000
   7.1330   1.49690E+000    0.00000E+000
   7.1360   1.64630E+000    0.00000E+000
   7.1380   1.92040E+000    0.00000E+000
   7.1420   2.18410E+000    0.00000E+000
   7.1450   2.40610E+000    0.00000E+000
   7.1470   2.43320E+000    0.00000E+000
   7.1490   2.64590E+000    0.00000E+000
   7.1520   2.36760E+000    0.00000E+000
   7.1540   2.08380E+000    0.00000E+000
   7.1590   1.99640E+000    0.00000E+000
   7.1610   1.52890E+000    0.00000E+000
   7.1630   1.56320E+000    0.00000E+000
   7.1660   1.36130E+000    0.00000E+000
   7.1700   1.60410E+000    0.00000E+000
   7.1730   1.07810E+000    0.00000E+000
   7.1750   8.02400E-001    0.00000E+000
   7.1770   4.76800E-001    0.00000E+000
   7.1810  -1.67700E-001    0.00000E+000
   7.1820   1.00000E+000    0.00000E+000
   7.1860   1.00000E+000    0.00000E+000
   7.1880   1.00000E+000    0.00000E+000
   7.1900   1.00000E+000    0.00000E+000
   7.1930   1.00000E+000    0.00000E+000
   7.1950   1.00000E+000    0.00000E+000
   7.1990   1.00000E+000    0.00000E+000
   7.2010   1.00000E+000    0.00000E+000
   7.2020   1.00000E+000    0.00000E+000
   7.2050   1.00000E+000    0.00000E+000
   7.2070   1.00000E+000    0.00000E+000
   7.2130   1.00000E+000    0.00000E+000
   7.2160   1.00000E+000    0.00000E+000
   7.2180   1.00000E+000    0.00000E+000
   7.2200   1.00000E+000    0.00000E+000
   7.2230   1.00000E+000    0.00000E+000
   7.2250   1.00000E+000    0.00000E+000
   7.2270   1.00000E+000    0.00000E+000
   7.2310   1.00000E+000    0.00000E+000
   7.2330   1.00000E+000    0.00000E+000
   7.2360   1.00000E+000    0.00000E+000
   7.2390   1.00000E+000    0.00000E+000
   7.2410   1.00000E+000    0.00000E+000
   7.2440   1.00000E+000    0.00000E+000
   7.2480   1.00000E+000    0.00000E+000
   7.2500   1.00000E+000    0.00000E+000
   7.2520   1.00000E+000    0.00000E+000
   7.2550   1.00000E+000    0.00000E+000
   7.2570   1.00000E+000    0.00000E+000
   7.2600   1.00000E+000    0.00000E+000
   7.2640   1.00000E+000    0.00000E+000
   7.2660   1.00000E+000    0.00000E+000
   7.2700   1.00000E+000    0.00000E+000
   7.2720   1.00000E+000    0.00000E+000
   7.2750   1.00000E+000    0.00000E+000
   7.2780   1.00000E+000    0.00000E+000
   7.2800   1.00000E+000    0.00000E+000
   7.2820   1.00000E+000    0.00000E+000
   7.2850   1.00000E+000    0.00000E+000
   7.2890   1.00000E+000    0.00000E+000
   7.2920   1.00000E+000    0.00000E+000
   7.2950   1.00000E+000    0.00000E+000
   7.2970   1.00000E+000    0.00000E+000
   7.2990   1.00000E+000    0.00000E+000
   7.3020   1.00000E+000    0.00000E+000
