# Supplementary material for: Rationally seeded computational protein design of ɑ-helical barrels
Source: Nat Chem Biol. 2024 Jun 20;20(8):991–9. doi: 10.1038/s41589-024-01642-0 (PMC11288890; doi:10.1038/s41589-024-01642-0)
Supplement: Supplementary file 5 — PDB files used for making figure panels h–j. [file 41589_2024_1642_MOESM5_ESM.zip › KIA_RP_RSPD_NatChemBiol_data_Figure3/sc-CC-7-LI_panels_c-g/AUC_panel_e/LI_SV_raw/00016.RA1]

HeptLI
R 1 20.0 40000 0009062 8.3860E10 275 1 
   5.8010   1.00000E+000    0.00000E+000
   5.8070   1.00000E+000    0.00000E+000
   5.8080   1.00000E+000    0.00000E+000
   5.8100   1.00000E+000    0.00000E+000
   5.8120   1.00000E+000    0.00000E+000
   5.8140   1.00000E+000    0.00000E+000
   5.8150   1.00000E+000    0.00000E+000
   5.8170   1.00000E+000    0.00000E+000
   5.8190   1.00000E+000    0.00000E+000
   5.8210   1.00000E+000    0.00000E+000
   5.8230   1.00000E+000    0.00000E+000
   5.8240   1.00000E+000    0.00000E+000
   5.8260   1.00000E+000    0.00000E+000
   5.8280   1.00000E+000    0.00000E+000
   5.8310   1.00000E+000    0.00000E+000
   5.8330   1.00000E+000    0.00000E+000
   5.8350  -1.11880E+000    0.00000E+000
   5.8360  -1.16870E+000    0.00000E+000
   5.8390  -9.71500E-001    0.00000E+000
   5.8400  -7.69600E-001    0.00000E+000
   5.8420  -7.98800E-001    0.00000E+000
   5.8450  -6.16100E-001    0.00000E+000
   5.8460  -8.48400E-001    0.00000E+000
   5.8480  -1.07950E+000    0.00000E+000
   5.8490  -1.43710E+000    0.00000E+000
   5.8520  -1.52650E+000    0.00000E+000
   5.8540  -1.63520E+000    0.00000E+000
   5.8550  -1.63680E+000    0.00000E+000
   5.8570  -1.69340E+000    0.00000E+000
   5.8600  -1.55190E+000    0.00000E+000
   5.8620  -1.49630E+000    0.00000E+000
   5.8650  -1.30720E+000    0.00000E+000
   5.8670  -1.16870E+000    0.00000E+000
   5.8690  -6.55200E-001    0.00000E+000
   5.8720  -5.91500E-001    0.00000E+000
   5.8740  -3.84500E-001    0.00000E+000
   5.8760  -2.82400E-001    0.00000E+000
   5.8780  -1.79400E-001    0.00000E+000
   5.8790  -9.80000E-002    0.00000E+000
   5.8810  -2.54000E-002    0.00000E+000
   5.8830  -2.54000E-002    0.00000E+000
   5.8850  -4.41000E-002    0.00000E+000
   5.8870  -1.67000E-002    0.00000E+000
   5.8900  -1.52000E-002    0.00000E+000
   5.8910  -1.20000E-002    0.00000E+000
   5.8930  -7.50000E-003    0.00000E+000
   5.8960  -3.50000E-003    0.00000E+000
   5.8970  -6.30000E-003    0.00000E+000
   5.9010  -1.50000E-003    0.00000E+000
   5.9030  -5.30000E-003    0.00000E+000
   5.9070  -1.29000E-002    0.00000E+000
   5.9090   0.00000E+000    0.00000E+000
   5.9110  -1.23000E-002    0.00000E+000
   5.9150  -1.00000E-004    0.00000E+000
   5.9180   6.50000E-003    0.00000E+000
   5.9200  -8.80000E-003    0.00000E+000
   5.9220  -3.70000E-003    0.00000E+000
   5.9230  -8.20000E-003    0.00000E+000
   5.9260   1.20000E-003    0.00000E+000
   5.9270  -5.00000E-004    0.00000E+000
   5.9290   1.19000E-002    0.00000E+000
   5.9300   1.19000E-002    0.00000E+000
   5.9320  -7.60000E-003    0.00000E+000
   5.9340  -2.30000E-003    0.00000E+000
   5.9370  -2.41000E-002    0.00000E+000
   5.9390  -1.59000E-002    0.00000E+000
   5.9420  -2.70000E-003    0.00000E+000
   5.9450   2.80000E-003    0.00000E+000
   5.9470   9.00000E-003    0.00000E+000
   5.9490   1.36000E-002    0.00000E+000
   5.9510   2.32000E-002    0.00000E+000
   5.9530   2.39000E-002    0.00000E+000
   5.9540   1.45000E-002    0.00000E+000
   5.9560  -6.50000E-003    0.00000E+000
   5.9600  -8.90000E-003    0.00000E+000
   5.9620  -2.90000E-003    0.00000E+000
   5.9630  -9.00000E-004    0.00000E+000
   5.9650   5.40000E-003    0.00000E+000
   5.9660   2.20000E-003    0.00000E+000
   5.9700  -8.00000E-003    0.00000E+000
   5.9720   9.00000E-004    0.00000E+000
   5.9740  -1.64000E-002    0.00000E+000
   5.9770  -1.24000E-002    0.00000E+000
   5.9790   1.70000E-003    0.00000E+000
   5.9800   5.90000E-003    0.00000E+000
   5.9820   4.00000E-004    0.00000E+000
   5.9840  -6.70000E-003    0.00000E+000
   5.9870   5.50000E-003    0.00000E+000
   5.9890   7.00000E-003    0.00000E+000
   5.9910  -4.00000E-003    0.00000E+000
   5.9920   1.16000E-002    0.00000E+000
   5.9950   1.42000E-002    0.00000E+000
   5.9960   3.32000E-002    0.00000E+000
   6.0010   1.76400E-001    0.00000E+000
   6.0030   1.38200E-001    0.00000E+000
   6.0050  -6.93700E-001    0.00000E+000
   6.0060  -7.47200E-001    0.00000E+000
   6.0070  -3.49500E-001    0.00000E+000
   6.0100  -2.88000E-002    0.00000E+000
   6.0140  -8.00000E-004    0.00000E+000
   6.0160  -1.15000E-002    0.00000E+000
   6.0190  -2.21000E-002    0.00000E+000
   6.0200  -1.57400E-001    0.00000E+000
   6.0210  -2.31100E-001    0.00000E+000
   6.0230   6.70600E-001    0.00000E+000
   6.0280   6.88000E-002    0.00000E+000
   6.0300   6.40000E-003    0.00000E+000
   6.0310   5.00000E-002    0.00000E+000
   6.0350   3.72000E-002    0.00000E+000
   6.0370   6.15000E-002    0.00000E+000
   6.0400   6.08000E-002    0.00000E+000
   6.0420   5.58000E-002    0.00000E+000
   6.0440   6.45000E-002    0.00000E+000
   6.0450   6.45000E-002    0.00000E+000
   6.0510   6.92000E-002    0.00000E+000
   6.0520   7.51000E-002    0.00000E+000
   6.0540   8.42000E-002    0.00000E+000
   6.0550   8.52000E-002    0.00000E+000
   6.0580   7.74000E-002    0.00000E+000
   6.0600   9.20000E-002    0.00000E+000
   6.0620   1.00500E-001    0.00000E+000
   6.0640   1.00700E-001    0.00000E+000
   6.0670   9.96000E-002    0.00000E+000
   6.0700   1.03400E-001    0.00000E+000
   6.0740   1.06800E-001    0.00000E+000
   6.0760   1.13300E-001    0.00000E+000
   6.0790   1.28900E-001    0.00000E+000
   6.0800   1.55500E-001    0.00000E+000
   6.0830   1.23100E-001    0.00000E+000
   6.0850   1.27900E-001    0.00000E+000
   6.0890   1.40600E-001    0.00000E+000
   6.0900   1.43800E-001    0.00000E+000
   6.0920   1.58900E-001    0.00000E+000
   6.0940   1.60200E-001    0.00000E+000
   6.0970   1.70500E-001    0.00000E+000
   6.0980   1.68800E-001    0.00000E+000
   6.1010   1.82600E-001    0.00000E+000
   6.1030   1.90100E-001    0.00000E+000
   6.1060   1.93200E-001    0.00000E+000
   6.1090   2.05300E-001    0.00000E+000
   6.1100   1.85000E-001    0.00000E+000
   6.1120   2.23300E-001    0.00000E+000
   6.1130   2.16700E-001    0.00000E+000
   6.1160   2.12100E-001    0.00000E+000
   6.1170   2.18100E-001    0.00000E+000
   6.1210   2.36500E-001    0.00000E+000
   6.1220   2.52600E-001    0.00000E+000
   6.1260   2.57100E-001    0.00000E+000
   6.1290   2.57000E-001    0.00000E+000
   6.1310   2.65400E-001    0.00000E+000
   6.1330   2.83400E-001    0.00000E+000
   6.1350   2.98100E-001    0.00000E+000
   6.1400   2.95200E-001    0.00000E+000
   6.1430   2.95300E-001    0.00000E+000
   6.1440   2.90600E-001    0.00000E+000
   6.1450   3.13900E-001    0.00000E+000
   6.1480   3.26400E-001    0.00000E+000
   6.1530   3.33100E-001    0.00000E+000
   6.1560   3.68400E-001    0.00000E+000
   6.1590   3.79700E-001    0.00000E+000
   6.1620   3.56300E-001    0.00000E+000
   6.1640   3.61300E-001    0.00000E+000
   6.1670   3.83200E-001    0.00000E+000
   6.1680   4.10200E-001    0.00000E+000
   6.1730   4.02400E-001    0.00000E+000
   6.1740   4.22800E-001    0.00000E+000
   6.1750   4.29600E-001    0.00000E+000
   6.1790   4.30400E-001    0.00000E+000
   6.1810   4.30500E-001    0.00000E+000
   6.1840   4.30000E-001    0.00000E+000
   6.1850   4.50800E-001    0.00000E+000
   6.1890   4.49500E-001    0.00000E+000
   6.1900   4.55500E-001    0.00000E+000
   6.1930   4.68800E-001    0.00000E+000
   6.1960   4.89800E-001    0.00000E+000
   6.2000   4.86300E-001    0.00000E+000
   6.2020   4.83500E-001    0.00000E+000
   6.2040   4.99900E-001    0.00000E+000
   6.2050   4.97300E-001    0.00000E+000
   6.2070   5.16500E-001    0.00000E+000
   6.2090   5.21500E-001    0.00000E+000
   6.2130   5.02200E-001    0.00000E+000
   6.2150   5.17000E-001    0.00000E+000
   6.2160   5.44600E-001    0.00000E+000
   6.2190   5.43600E-001    0.00000E+000
   6.2230   5.35800E-001    0.00000E+000
   6.2250   5.41300E-001    0.00000E+000
   6.2270   5.55400E-001    0.00000E+000
   6.2320   5.64400E-001    0.00000E+000
   6.2350   5.72900E-001    0.00000E+000
   6.2360   5.84600E-001    0.00000E+000
   6.2390   5.67900E-001    0.00000E+000
   6.2400   5.75800E-001    0.00000E+000
   6.2450   5.94900E-001    0.00000E+000
   6.2480   5.88100E-001    0.00000E+000
   6.2500   5.97300E-001    0.00000E+000
   6.2550   6.01600E-001    0.00000E+000
   6.2580   6.13700E-001    0.00000E+000
   6.2630   6.06000E-001    0.00000E+000
   6.2660   6.26400E-001    0.00000E+000
   6.2680   6.16600E-001    0.00000E+000
   6.2710   6.17500E-001    0.00000E+000
   6.2720   6.23900E-001    0.00000E+000
   6.2750   6.33200E-001    0.00000E+000
   6.2770   6.33800E-001    0.00000E+000
   6.2790   6.23900E-001    0.00000E+000
   6.2830   6.36200E-001    0.00000E+000
   6.2850   6.32600E-001    0.00000E+000
   6.2900   6.25600E-001    0.00000E+000
   6.2920   6.42300E-001    0.00000E+000
   6.2950   6.45300E-001    0.00000E+000
   6.2990   6.46200E-001    0.00000E+000
   6.3000   6.52400E-001    0.00000E+000
   6.3020   6.37600E-001    0.00000E+000
   6.3040   6.60400E-001    0.00000E+000
   6.3100   6.44000E-001    0.00000E+000
   6.3160   6.55900E-001    0.00000E+000
   6.3210   6.54100E-001    0.00000E+000
   6.3240   6.66800E-001    0.00000E+000
   6.3310   6.63100E-001    0.00000E+000
   6.3320   6.70700E-001    0.00000E+000
   6.3360   6.81300E-001    0.00000E+000
   6.3400   6.95100E-001    0.00000E+000
   6.3420   6.67400E-001    0.00000E+000
   6.3460   6.88900E-001    0.00000E+000
   6.3470   6.77200E-001    0.00000E+000
   6.3490   6.82200E-001    0.00000E+000
   6.3500   6.80200E-001    0.00000E+000
   6.3560   6.55800E-001    0.00000E+000
   6.3580   6.91500E-001    0.00000E+000
   6.3600   6.78400E-001    0.00000E+000
   6.3660   6.92000E-001    0.00000E+000
   6.3690   6.82300E-001    0.00000E+000
   6.3710   6.76500E-001    0.00000E+000
   6.3740   6.85500E-001    0.00000E+000
   6.3760   6.86300E-001    0.00000E+000
   6.3810   6.87400E-001    0.00000E+000
   6.3830   6.84800E-001    0.00000E+000
   6.3850   6.66700E-001    0.00000E+000
   6.3870   6.72300E-001    0.00000E+000
   6.3880   6.75300E-001    0.00000E+000
   6.3930   6.71000E-001    0.00000E+000
   6.3950   6.82000E-001    0.00000E+000
   6.3960   6.75500E-001    0.00000E+000
   6.3990   6.92200E-001    0.00000E+000
   6.4000   6.86600E-001    0.00000E+000
   6.4060   6.71000E-001    0.00000E+000
   6.4100   6.84700E-001    0.00000E+000
   6.4130   6.75200E-001    0.00000E+000
   6.4140   6.66900E-001    0.00000E+000
   6.4180   6.75500E-001    0.00000E+000
   6.4220   6.67900E-001    0.00000E+000
   6.4240   6.82100E-001    0.00000E+000
   6.4290   6.75200E-001    0.00000E+000
   6.4330   6.82500E-001    0.00000E+000
   6.4340   6.99900E-001    0.00000E+000
   6.4360   6.72100E-001    0.00000E+000
   6.4380   6.78800E-001    0.00000E+000
   6.4410   6.77300E-001    0.00000E+000
   6.4430   7.04700E-001    0.00000E+000
   6.4450   6.90700E-001    0.00000E+000
   6.4490   6.73300E-001    0.00000E+000
   6.4500   6.78500E-001    0.00000E+000
   6.4510   6.77700E-001    0.00000E+000
   6.4540   6.84200E-001    0.00000E+000
   6.4570   6.80900E-001    0.00000E+000
   6.4590   6.61400E-001    0.00000E+000
   6.4610   6.87700E-001    0.00000E+000
   6.4630   6.75300E-001    0.00000E+000
   6.4660   6.79700E-001    0.00000E+000
   6.4670   6.69400E-001    0.00000E+000
   6.4720   6.79900E-001    0.00000E+000
   6.4750   6.81100E-001    0.00000E+000
   6.4780   6.75900E-001    0.00000E+000
   6.4790   6.79100E-001    0.00000E+000
   6.4810   6.80100E-001    0.00000E+000
   6.4840   6.97800E-001    0.00000E+000
   6.4860   6.72000E-001    0.00000E+000
   6.4890   6.74600E-001    0.00000E+000
   6.4910   6.80000E-001    0.00000E+000
   6.4930   6.87000E-001    0.00000E+000
   6.4960   6.92000E-001    0.00000E+000
   6.4980   6.78500E-001    0.00000E+000
   6.5010   6.67300E-001    0.00000E+000
   6.5030   6.78400E-001    0.00000E+000
   6.5050   6.88400E-001    0.00000E+000
   6.5080   6.77100E-001    0.00000E+000
   6.5110   6.91500E-001    0.00000E+000
   6.5130   6.89800E-001    0.00000E+000
   6.5160   6.87700E-001    0.00000E+000
   6.5180   6.85700E-001    0.00000E+000
   6.5210   6.84800E-001    0.00000E+000
   6.5230   6.90400E-001    0.00000E+000
   6.5250   6.91300E-001    0.00000E+000
   6.5300   6.76600E-001    0.00000E+000
   6.5320   6.85800E-001    0.00000E+000
   6.5340   7.02500E-001    0.00000E+000
   6.5350   6.81600E-001    0.00000E+000
   6.5370   6.78400E-001    0.00000E+000
   6.5430   6.92100E-001    0.00000E+000
   6.5440   6.75500E-001    0.00000E+000
   6.5460   6.83200E-001    0.00000E+000
   6.5490   6.78400E-001    0.00000E+000
   6.5510   6.95300E-001    0.00000E+000
   6.5550   6.89400E-001    0.00000E+000
   6.5590   6.74800E-001    0.00000E+000
   6.5610   6.74500E-001    0.00000E+000
   6.5650   6.92000E-001    0.00000E+000
   6.5660   6.86300E-001    0.00000E+000
   6.5700   6.81600E-001    0.00000E+000
   6.5710   6.68600E-001    0.00000E+000
   6.5740   6.81300E-001    0.00000E+000
   6.5760   6.79300E-001    0.00000E+000
   6.5780   6.90700E-001    0.00000E+000
   6.5800   6.80300E-001    0.00000E+000
   6.5830   6.97400E-001    0.00000E+000
   6.5850   6.78500E-001    0.00000E+000
   6.5870   6.91000E-001    0.00000E+000
   6.5900   6.76000E-001    0.00000E+000
   6.5920   6.79800E-001    0.00000E+000
   6.5960   6.71200E-001    0.00000E+000
   6.5980   6.77700E-001    0.00000E+000
   6.6020   6.74500E-001    0.00000E+000
   6.6040   6.70900E-001    0.00000E+000
   6.6060   6.64500E-001    0.00000E+000
   6.6080   6.79500E-001    0.00000E+000
   6.6120   6.81000E-001    0.00000E+000
   6.6130   6.98600E-001    0.00000E+000
   6.6150   6.81000E-001    0.00000E+000
   6.6190   6.83800E-001    0.00000E+000
   6.6210   6.78700E-001    0.00000E+000
   6.6220   6.83600E-001    0.00000E+000
   6.6270   6.97400E-001    0.00000E+000
   6.6290   6.90300E-001    0.00000E+000
   6.6310   6.85500E-001    0.00000E+000
   6.6330   6.95800E-001    0.00000E+000
   6.6350   6.83800E-001    0.00000E+000
   6.6380   6.89200E-001    0.00000E+000
   6.6420   6.74100E-001    0.00000E+000
   6.6450   6.64600E-001    0.00000E+000
   6.6470   6.77900E-001    0.00000E+000
   6.6490   6.64300E-001    0.00000E+000
   6.6510   6.89000E-001    0.00000E+000
   6.6540   6.87800E-001    0.00000E+000
   6.6560   6.78800E-001    0.00000E+000
   6.6580   6.87200E-001    0.00000E+000
   6.6620   6.88200E-001    0.00000E+000
   6.6630   6.84800E-001    0.00000E+000
   6.6670   6.82000E-001    0.00000E+000
   6.6680   6.71800E-001    0.00000E+000
   6.6710   6.80300E-001    0.00000E+000
   6.6730   6.81700E-001    0.00000E+000
   6.6740   6.95100E-001    0.00000E+000
   6.6770   6.68100E-001    0.00000E+000
   6.6800   6.86900E-001    0.00000E+000
   6.6840   6.85800E-001    0.00000E+000
   6.6860   6.70600E-001    0.00000E+000
   6.6890   6.74400E-001    0.00000E+000
   6.6910   6.76600E-001    0.00000E+000
   6.6930   6.90300E-001    0.00000E+000
   6.6950   6.88200E-001    0.00000E+000
   6.6970   6.88900E-001    0.00000E+000
   6.6990   6.75900E-001    0.00000E+000
   6.7040   6.95800E-001    0.00000E+000
   6.7080   6.78400E-001    0.00000E+000
   6.7090   6.87200E-001    0.00000E+000
   6.7120   6.88800E-001    0.00000E+000
   6.7140   6.68700E-001    0.00000E+000
   6.7160   6.95800E-001    0.00000E+000
   6.7180   6.86500E-001    0.00000E+000
   6.7200   6.94300E-001    0.00000E+000
   6.7250   6.87100E-001    0.00000E+000
   6.7270   6.86100E-001    0.00000E+000
   6.7290   6.82400E-001    0.00000E+000
   6.7310   6.82300E-001    0.00000E+000
   6.7340   6.68000E-001    0.00000E+000
   6.7350   6.78400E-001    0.00000E+000
   6.7380   6.86000E-001    0.00000E+000
   6.7410   6.95700E-001    0.00000E+000
   6.7450   6.77200E-001    0.00000E+000
   6.7480   6.85200E-001    0.00000E+000
   6.7500   6.86000E-001    0.00000E+000
   6.7520   6.79300E-001    0.00000E+000
   6.7540   6.74400E-001    0.00000E+000
   6.7570   6.81500E-001    0.00000E+000
   6.7600   6.82200E-001    0.00000E+000
   6.7620   6.81500E-001    0.00000E+000
   6.7640   6.79000E-001    0.00000E+000
   6.7660   6.85800E-001    0.00000E+000
   6.7710   6.83000E-001    0.00000E+000
   6.7720   6.72600E-001    0.00000E+000
   6.7750   6.88000E-001    0.00000E+000
   6.7770   6.63900E-001    0.00000E+000
   6.7800   6.84900E-001    0.00000E+000
   6.7820   6.84200E-001    0.00000E+000
   6.7850   6.90000E-001    0.00000E+000
   6.7880   6.98200E-001    0.00000E+000
   6.7910   6.73600E-001    0.00000E+000
   6.7960   6.85300E-001    0.00000E+000
   6.7970   6.75700E-001    0.00000E+000
   6.8000   6.79200E-001    0.00000E+000
   6.8030   6.66400E-001    0.00000E+000
   6.8040   6.84100E-001    0.00000E+000
   6.8070   6.91700E-001    0.00000E+000
   6.8090   6.85100E-001    0.00000E+000
   6.8120   6.90700E-001    0.00000E+000
   6.8160   6.71500E-001    0.00000E+000
   6.8180   6.74100E-001    0.00000E+000
   6.8200   6.69300E-001    0.00000E+000
   6.8210   6.84000E-001    0.00000E+000
   6.8240   6.74400E-001    0.00000E+000
   6.8260   6.87900E-001    0.00000E+000
   6.8290   6.76100E-001    0.00000E+000
   6.8330   7.01400E-001    0.00000E+000
   6.8350   7.05000E-001    0.00000E+000
   6.8380   7.01000E-001    0.00000E+000
   6.8420   6.80500E-001    0.00000E+000
   6.8460   6.82800E-001    0.00000E+000
   6.8480   6.74200E-001    0.00000E+000
   6.8510   6.82300E-001    0.00000E+000
   6.8540   6.85700E-001    0.00000E+000
   6.8560   6.95500E-001    0.00000E+000
   6.8580   6.63000E-001    0.00000E+000
   6.8610   6.73100E-001    0.00000E+000
   6.8640   6.92900E-001    0.00000E+000
   6.8670   6.70700E-001    0.00000E+000
   6.8690   6.69600E-001    0.00000E+000
   6.8720   6.87400E-001    0.00000E+000
   6.8740   6.95000E-001    0.00000E+000
   6.8780   6.76900E-001    0.00000E+000
   6.8800   6.80700E-001    0.00000E+000
   6.8830   6.79800E-001    0.00000E+000
   6.8860   6.79500E-001    0.00000E+000
   6.8870   6.92200E-001    0.00000E+000
   6.8910   6.78000E-001    0.00000E+000
   6.8930   6.81000E-001    0.00000E+000
   6.8950   7.00500E-001    0.00000E+000
   6.8990   6.87600E-001    0.00000E+000
   6.9010   6.83100E-001    0.00000E+000
   6.9040   6.88200E-001    0.00000E+000
   6.9060   6.97800E-001    0.00000E+000
   6.9090   6.79800E-001    0.00000E+000
   6.9120   7.19900E-001    0.00000E+000
   6.9150   7.20800E-001    0.00000E+000
   6.9180   6.95800E-001    0.00000E+000
   6.9220   6.85100E-001    0.00000E+000
   6.9240   6.80500E-001    0.00000E+000
   6.9260   6.98300E-001    0.00000E+000
   6.9270   6.94300E-001    0.00000E+000
   6.9300   6.95800E-001    0.00000E+000
   6.9350   6.86100E-001    0.00000E+000
   6.9360   6.97000E-001    0.00000E+000
   6.9390   6.84300E-001    0.00000E+000
   6.9420   6.82000E-001    0.00000E+000
   6.9450   6.83300E-001    0.00000E+000
   6.9490   6.86600E-001    0.00000E+000
   6.9500   6.89400E-001    0.00000E+000
   6.9520   6.82700E-001    0.00000E+000
   6.9550   6.89700E-001    0.00000E+000
   6.9580   6.81500E-001    0.00000E+000
   6.9610   6.73800E-001    0.00000E+000
   6.9640   6.82400E-001    0.00000E+000
   6.9670   6.94600E-001    0.00000E+000
   6.9680   6.85300E-001    0.00000E+000
   6.9700   6.76200E-001    0.00000E+000
   6.9740   6.80000E-001    0.00000E+000
   6.9750   6.83100E-001    0.00000E+000
   6.9810   7.09800E-001    0.00000E+000
   6.9820   6.78200E-001    0.00000E+000
   6.9850   7.00600E-001    0.00000E+000
   6.9880   6.99000E-001    0.00000E+000
   6.9890   6.81700E-001    0.00000E+000
   6.9920   6.85700E-001    0.00000E+000
   6.9970   6.84200E-001    0.00000E+000
   6.9980   6.68900E-001    0.00000E+000
   7.0020   6.84700E-001    0.00000E+000
   7.0040   6.98700E-001    0.00000E+000
   7.0070   6.92900E-001    0.00000E+000
   7.0130   7.00700E-001    0.00000E+000
   7.0160   6.98100E-001    0.00000E+000
   7.0210   7.02500E-001    0.00000E+000
   7.0240   6.99800E-001    0.00000E+000
   7.0280   7.33000E-001    0.00000E+000
   7.0300   6.87200E-001    0.00000E+000
   7.0330   6.90900E-001    0.00000E+000
   7.0370   7.19000E-001    0.00000E+000
   7.0380   7.06000E-001    0.00000E+000
   7.0420   7.05500E-001    0.00000E+000
   7.0440   7.09800E-001    0.00000E+000
   7.0460   7.34800E-001    0.00000E+000
   7.0490   7.13700E-001    0.00000E+000
   7.0520   7.10000E-001    0.00000E+000
   7.0540   7.17200E-001    0.00000E+000
   7.0580   7.22400E-001    0.00000E+000
   7.0600   7.56500E-001    0.00000E+000
   7.0640   7.38900E-001    0.00000E+000
   7.0680   7.64500E-001    0.00000E+000
   7.0690   7.50600E-001    0.00000E+000
   7.0710   7.50100E-001    0.00000E+000
   7.0740   7.66400E-001    0.00000E+000
   7.0750   8.00000E-001    0.00000E+000
   7.0790   7.92100E-001    0.00000E+000
   7.0830   8.04400E-001    0.00000E+000
   7.0850   8.15300E-001    0.00000E+000
   7.0860   8.20500E-001    0.00000E+000
   7.0900   8.38500E-001    0.00000E+000
   7.0920   8.71800E-001    0.00000E+000
   7.0950   8.84700E-001    0.00000E+000
   7.0970   8.89900E-001    0.00000E+000
   7.0990   9.04000E-001    0.00000E+000
   7.1020   9.59100E-001    0.00000E+000
   7.1060   9.61200E-001    0.00000E+000
   7.1080   9.94600E-001    0.00000E+000
   7.1120   1.04350E+000    0.00000E+000
   7.1150   1.10430E+000    0.00000E+000
   7.1170   1.09490E+000    0.00000E+000
   7.1200   1.15920E+000    0.00000E+000
   7.1220   1.23210E+000    0.00000E+000
   7.1240   1.23140E+000    0.00000E+000
   7.1270   1.32630E+000    0.00000E+000
   7.1290   1.32850E+000    0.00000E+000
   7.1330   1.37480E+000    0.00000E+000
   7.1350   1.56460E+000    0.00000E+000
   7.1380   1.66600E+000    0.00000E+000
   7.1410   1.99970E+000    0.00000E+000
   7.1450   2.43790E+000    0.00000E+000
   7.1470   2.53000E+000    0.00000E+000
   7.1490   2.66190E+000    0.00000E+000
   7.1530   2.37770E+000    0.00000E+000
   7.1560   1.81390E+000    0.00000E+000
   7.1580   1.43180E+000    0.00000E+000
   7.1600   1.63840E+000    0.00000E+000
   7.1630   1.27970E+000    0.00000E+000
   7.1650   1.49560E+000    0.00000E+000
   7.1680   1.33400E+000    0.00000E+000
   7.1700   1.07610E+000    0.00000E+000
   7.1720   1.52340E+000    0.00000E+000
   7.1770   1.01060E+000    0.00000E+000
   7.1790  -1.79920E+000    0.00000E+000
   7.1800  -1.48200E+000    0.00000E+000
   7.1840   1.00000E+000    0.00000E+000
   7.1880   1.00000E+000    0.00000E+000
   7.1910   1.00000E+000    0.00000E+000
   7.1950   1.00000E+000    0.00000E+000
   7.1970   1.00000E+000    0.00000E+000
   7.2000   1.00000E+000    0.00000E+000
   7.2020   1.00000E+000    0.00000E+000
   7.2040   1.00000E+000    0.00000E+000
   7.2070   1.00000E+000    0.00000E+000
   7.2110   1.00000E+000    0.00000E+000
   7.2130   1.00000E+000    0.00000E+000
   7.2180   1.00000E+000    0.00000E+000
   7.2200   1.00000E+000    0.00000E+000
   7.2230   1.00000E+000    0.00000E+000
   7.2250   1.00000E+000    0.00000E+000
   7.2270   1.00000E+000    0.00000E+000
   7.2300   1.00000E+000    0.00000E+000
   7.2320   1.00000E+000    0.00000E+000
   7.2340   1.00000E+000    0.00000E+000
   7.2380   1.00000E+000    0.00000E+000
   7.2410   1.00000E+000    0.00000E+000
   7.2430   1.00000E+000    0.00000E+000
   7.2470   1.00000E+000    0.00000E+000
   7.2480   1.00000E+000    0.00000E+000
   7.2520   1.00000E+000    0.00000E+000
   7.2550   1.00000E+000    0.00000E+000
   7.2570   1.00000E+000    0.00000E+000
   7.2600   1.00000E+000    0.00000E+000
   7.2640   1.00000E+000    0.00000E+000
   7.2660   1.00000E+000    0.00000E+000
   7.2690   1.00000E+000    0.00000E+000
   7.2710   1.00000E+000    0.00000E+000
   7.2740   1.00000E+000    0.00000E+000
   7.2760   1.00000E+000    0.00000E+000
   7.2800   1.00000E+000    0.00000E+000
   7.2820   1.00000E+000    0.00000E+000
   7.2840   1.00000E+000    0.00000E+000
   7.2880   1.00000E+000    0.00000E+000
   7.2900   1.00000E+000    0.00000E+000
   7.2940   1.00000E+000    0.00000E+000
   7.2960   1.00000E+000    0.00000E+000
   7.2980   1.00000E+000    0.00000E+000
   7.3010   1.00000E+000    0.00000E+000
