# Supplementary material for: Rationally seeded computational protein design of ɑ-helical barrels
Source: Nat Chem Biol. 2024 Jun 20;20(8):991–9. doi: 10.1038/s41589-024-01642-0 (PMC11288890; doi:10.1038/s41589-024-01642-0)
Supplement: Supplementary file 5 — PDB files used for making figure panels h–j. [file 41589_2024_1642_MOESM5_ESM.zip › KIA_RP_RSPD_NatChemBiol_data_Figure3/sc-CC-7-LI_panels_c-g/AUC_panel_e/LI_SV_raw/00002.RA1]

HeptLI
R 1 20.1 40000 0004868 1.0260E10 276 1 
   5.8000   1.00000E+000    0.00000E+000
   5.8050   1.00000E+000    0.00000E+000
   5.8080   1.00000E+000    0.00000E+000
   5.8100   1.00000E+000    0.00000E+000
   5.8120   1.00000E+000    0.00000E+000
   5.8140   1.00000E+000    0.00000E+000
   5.8150   1.00000E+000    0.00000E+000
   5.8170   1.00000E+000    0.00000E+000
   5.8190   1.00000E+000    0.00000E+000
   5.8210   1.00000E+000    0.00000E+000
   5.8220   1.00000E+000    0.00000E+000
   5.8240   1.00000E+000    0.00000E+000
   5.8260   1.00000E+000    0.00000E+000
   5.8280   1.00000E+000    0.00000E+000
   5.8300   1.00000E+000    0.00000E+000
   5.8330   1.00000E+000    0.00000E+000
   5.8350  -1.54030E+000    0.00000E+000
   5.8380  -8.39800E-001    0.00000E+000
   5.8420  -7.46700E-001    0.00000E+000
   5.8450  -7.11100E-001    0.00000E+000
   5.8470  -1.11460E+000    0.00000E+000
   5.8490  -1.37120E+000    0.00000E+000
   5.8520  -1.60260E+000    0.00000E+000
   5.8540  -1.67350E+000    0.00000E+000
   5.8560  -1.67340E+000    0.00000E+000
   5.8580  -1.68100E+000    0.00000E+000
   5.8610  -1.60550E+000    0.00000E+000
   5.8620  -1.58510E+000    0.00000E+000
   5.8650  -1.14260E+000    0.00000E+000
   5.8660  -1.32590E+000    0.00000E+000
   5.8670  -7.40500E-001    0.00000E+000
   5.8690  -6.96100E-001    0.00000E+000
   5.8720  -4.63900E-001    0.00000E+000
   5.8760  -3.35100E-001    0.00000E+000
   5.8770  -2.90300E-001    0.00000E+000
   5.8790  -1.37200E-001    0.00000E+000
   5.8810  -9.47000E-002    0.00000E+000
   5.8830  -4.90000E-002    0.00000E+000
   5.8840  -3.82000E-002    0.00000E+000
   5.8860  -1.99000E-002    0.00000E+000
   5.8880  -7.60000E-003    0.00000E+000
   5.8910  -4.80000E-003    0.00000E+000
   5.8920  -1.52000E-002    0.00000E+000
   5.8950   4.00000E-003    0.00000E+000
   5.8970  -9.80000E-003    0.00000E+000
   5.8980  -7.70000E-003    0.00000E+000
   5.9000  -1.45000E-002    0.00000E+000
   5.9020  -1.50000E-003    0.00000E+000
   5.9040  -5.40000E-003    0.00000E+000
   5.9060  -1.30000E-002    0.00000E+000
   5.9070  -6.50000E-003    0.00000E+000
   5.9090  -5.20000E-003    0.00000E+000
   5.9110  -3.30000E-003    0.00000E+000
   5.9140  -4.30000E-003    0.00000E+000
   5.9150  -9.00000E-004    0.00000E+000
   5.9170  -9.20000E-003    0.00000E+000
   5.9200  -1.45000E-002    0.00000E+000
   5.9220  -4.10000E-003    0.00000E+000
   5.9230   3.20000E-003    0.00000E+000
   5.9240  -4.30000E-003    0.00000E+000
   5.9260  -1.00000E-004    0.00000E+000
   5.9270   1.34000E-002    0.00000E+000
   5.9300   3.41000E-002    0.00000E+000
   5.9320  -1.56000E-002    0.00000E+000
   5.9350  -5.00000E-004    0.00000E+000
   5.9370  -1.54000E-002    0.00000E+000
   5.9380  -2.54000E-002    0.00000E+000
   5.9420  -8.40000E-003    0.00000E+000
   5.9430  -9.00000E-004    0.00000E+000
   5.9450   1.11000E-002    0.00000E+000
   5.9470   9.90000E-003    0.00000E+000
   5.9490   1.52000E-002    0.00000E+000
   5.9510   2.36000E-002    0.00000E+000
   5.9540   7.80000E-003    0.00000E+000
   5.9560   1.10000E-003    0.00000E+000
   5.9580  -6.90000E-003    0.00000E+000
   5.9590   6.50000E-003    0.00000E+000
   5.9600  -2.50000E-003    0.00000E+000
   5.9630   1.00000E-003    0.00000E+000
   5.9640   7.00000E-004    0.00000E+000
   5.9680  -2.60000E-003    0.00000E+000
   5.9710   1.00000E-002    0.00000E+000
   5.9720  -5.30000E-003    0.00000E+000
   5.9750  -1.65000E-002    0.00000E+000
   5.9770  -1.14000E-002    0.00000E+000
   5.9790   8.00000E-003    0.00000E+000
   5.9820   5.00000E-004    0.00000E+000
   5.9830   1.05000E-002    0.00000E+000
   5.9850   2.40000E-003    0.00000E+000
   5.9870  -2.00000E-003    0.00000E+000
   5.9890   9.00000E-004    0.00000E+000
   5.9910   9.40000E-003    0.00000E+000
   5.9920   1.32000E-002    0.00000E+000
   5.9940   8.00000E-003    0.00000E+000
   5.9950   8.00000E-004    0.00000E+000
   5.9970   3.34000E-002    0.00000E+000
   5.9980   4.25000E-002    0.00000E+000
   6.0030   2.88600E-001    0.00000E+000
   6.0040  -7.25000E-002    0.00000E+000
   6.0070  -7.03800E-001    0.00000E+000
   6.0080  -4.24600E-001    0.00000E+000
   6.0100   5.48000E-002    0.00000E+000
   6.0110   3.86000E-002    0.00000E+000
   6.0140  -4.20000E-003    0.00000E+000
   6.0170  -1.73000E-002    0.00000E+000
   6.0190  -3.71000E-002    0.00000E+000
   6.0210  -2.34800E-001    0.00000E+000
   6.0230  -1.81600E-001    0.00000E+000
   6.0240   9.90400E-001    0.00000E+000
   6.0280   4.72500E-001    0.00000E+000
   6.0300   2.45000E-001    0.00000E+000
   6.0340   3.56400E-001    0.00000E+000
   6.0360   3.77400E-001    0.00000E+000
   6.0370   3.84200E-001    0.00000E+000
   6.0410   4.27500E-001    0.00000E+000
   6.0430   4.25100E-001    0.00000E+000
   6.0440   4.63600E-001    0.00000E+000
   6.0450   4.77100E-001    0.00000E+000
   6.0500   5.01400E-001    0.00000E+000
   6.0510   5.12200E-001    0.00000E+000
   6.0530   5.48200E-001    0.00000E+000
   6.0540   5.43600E-001    0.00000E+000
   6.0570   5.71700E-001    0.00000E+000
   6.0620   5.89400E-001    0.00000E+000
   6.0630   5.99600E-001    0.00000E+000
   6.0650   6.22300E-001    0.00000E+000
   6.0680   6.28000E-001    0.00000E+000
   6.0700   6.55800E-001    0.00000E+000
   6.0710   6.57200E-001    0.00000E+000
   6.0740   6.56000E-001    0.00000E+000
   6.0750   6.56800E-001    0.00000E+000
   6.0790   6.60300E-001    0.00000E+000
   6.0820   6.74900E-001    0.00000E+000
   6.0830   6.59600E-001    0.00000E+000
   6.0870   6.59400E-001    0.00000E+000
   6.0890   6.64000E-001    0.00000E+000
   6.0900   6.93600E-001    0.00000E+000
   6.0920   6.82000E-001    0.00000E+000
   6.0950   7.01400E-001    0.00000E+000
   6.0970   6.83600E-001    0.00000E+000
   6.0990   6.85800E-001    0.00000E+000
   6.1010   7.16100E-001    0.00000E+000
   6.1040   6.95500E-001    0.00000E+000
   6.1060   6.93800E-001    0.00000E+000
   6.1090   6.93400E-001    0.00000E+000
   6.1110   6.97400E-001    0.00000E+000
   6.1130   6.94900E-001    0.00000E+000
   6.1170   7.05400E-001    0.00000E+000
   6.1190   7.00400E-001    0.00000E+000
   6.1230   6.94100E-001    0.00000E+000
   6.1250   7.08000E-001    0.00000E+000
   6.1280   6.96500E-001    0.00000E+000
   6.1310   7.05400E-001    0.00000E+000
   6.1330   7.08500E-001    0.00000E+000
   6.1340   7.10700E-001    0.00000E+000
   6.1360   6.88800E-001    0.00000E+000
   6.1410   7.02800E-001    0.00000E+000
   6.1430   6.96600E-001    0.00000E+000
   6.1460   6.98600E-001    0.00000E+000
   6.1480   7.16800E-001    0.00000E+000
   6.1500   6.98400E-001    0.00000E+000
   6.1540   7.00600E-001    0.00000E+000
   6.1560   7.08700E-001    0.00000E+000
   6.1580   7.09800E-001    0.00000E+000
   6.1620   6.96300E-001    0.00000E+000
   6.1630   7.01900E-001    0.00000E+000
   6.1650   7.00600E-001    0.00000E+000
   6.1680   6.86800E-001    0.00000E+000
   6.1700   6.96000E-001    0.00000E+000
   6.1720   7.19300E-001    0.00000E+000
   6.1750   6.89000E-001    0.00000E+000
   6.1790   7.03600E-001    0.00000E+000
   6.1810   7.23100E-001    0.00000E+000
   6.1840   7.01300E-001    0.00000E+000
   6.1860   6.91400E-001    0.00000E+000
   6.1890   7.14300E-001    0.00000E+000
   6.1920   7.02800E-001    0.00000E+000
   6.1930   7.03200E-001    0.00000E+000
   6.1960   7.10200E-001    0.00000E+000
   6.1990   6.94500E-001    0.00000E+000
   6.2030   7.03900E-001    0.00000E+000
   6.2040   6.90000E-001    0.00000E+000
   6.2060   7.00600E-001    0.00000E+000
   6.2080   7.11200E-001    0.00000E+000
   6.2120   7.15100E-001    0.00000E+000
   6.2140   7.01800E-001    0.00000E+000
   6.2150   6.86000E-001    0.00000E+000
   6.2160   7.18100E-001    0.00000E+000
   6.2200   7.06300E-001    0.00000E+000
   6.2220   7.07600E-001    0.00000E+000
   6.2250   7.00900E-001    0.00000E+000
   6.2270   7.17200E-001    0.00000E+000
   6.2310   7.06700E-001    0.00000E+000
   6.2340   7.02300E-001    0.00000E+000
   6.2360   7.08300E-001    0.00000E+000
   6.2390   6.60200E-001    0.00000E+000
   6.2430   6.90000E-001    0.00000E+000
   6.2460   7.12600E-001    0.00000E+000
   6.2490   7.06500E-001    0.00000E+000
   6.2500   7.10000E-001    0.00000E+000
   6.2530   7.03100E-001    0.00000E+000
   6.2540   7.00500E-001    0.00000E+000
   6.2550   7.20900E-001    0.00000E+000
   6.2570   7.11300E-001    0.00000E+000
   6.2590   7.13400E-001    0.00000E+000
   6.2630   7.06800E-001    0.00000E+000
   6.2660   7.25100E-001    0.00000E+000
   6.2690   7.16300E-001    0.00000E+000
   6.2710   7.07700E-001    0.00000E+000
   6.2730   6.88500E-001    0.00000E+000
   6.2760   7.08500E-001    0.00000E+000
   6.2770   7.05000E-001    0.00000E+000
   6.2790   7.03700E-001    0.00000E+000
   6.2830   6.88800E-001    0.00000E+000
   6.2850   7.11300E-001    0.00000E+000
   6.2910   6.97200E-001    0.00000E+000
   6.2920   6.96100E-001    0.00000E+000
   6.2960   7.03300E-001    0.00000E+000
   6.3010   7.09100E-001    0.00000E+000
   6.3040   7.16600E-001    0.00000E+000
   6.3050   7.05200E-001    0.00000E+000
   6.3130   7.22500E-001    0.00000E+000
   6.3140   7.04400E-001    0.00000E+000
   6.3180   7.13700E-001    0.00000E+000
   6.3210   7.08200E-001    0.00000E+000
   6.3240   7.00200E-001    0.00000E+000
   6.3250   7.02400E-001    0.00000E+000
   6.3330   7.02900E-001    0.00000E+000
   6.3360   7.02500E-001    0.00000E+000
   6.3370   7.40900E-001    0.00000E+000
   6.3390   7.41900E-001    0.00000E+000
   6.3420   7.26500E-001    0.00000E+000
   6.3430   6.97400E-001    0.00000E+000
   6.3440   6.99300E-001    0.00000E+000
   6.3450   7.10700E-001    0.00000E+000
   6.3490   7.15100E-001    0.00000E+000
   6.3500   6.99000E-001    0.00000E+000
   6.3510   6.99800E-001    0.00000E+000
   6.3580   7.23100E-001    0.00000E+000
   6.3600   7.13900E-001    0.00000E+000
   6.3620   7.12000E-001    0.00000E+000
   6.3650   7.16300E-001    0.00000E+000
   6.3690   6.98000E-001    0.00000E+000
   6.3720   7.12800E-001    0.00000E+000
   6.3750   6.95500E-001    0.00000E+000
   6.3760   7.04800E-001    0.00000E+000
   6.3790   7.05300E-001    0.00000E+000
   6.3820   7.03500E-001    0.00000E+000
   6.3870   7.13800E-001    0.00000E+000
   6.3880   7.23100E-001    0.00000E+000
   6.3910   6.97000E-001    0.00000E+000
   6.3940   7.12500E-001    0.00000E+000
   6.3990   6.87600E-001    0.00000E+000
   6.4020   7.05500E-001    0.00000E+000
   6.4040   6.81600E-001    0.00000E+000
   6.4060   7.11200E-001    0.00000E+000
   6.4110   7.08200E-001    0.00000E+000
   6.4130   6.99900E-001    0.00000E+000
   6.4170   7.14400E-001    0.00000E+000
   6.4180   6.90200E-001    0.00000E+000
   6.4220   7.10200E-001    0.00000E+000
   6.4230   7.13000E-001    0.00000E+000
   6.4260   7.05400E-001    0.00000E+000
   6.4270   6.91900E-001    0.00000E+000
   6.4330   7.19400E-001    0.00000E+000
   6.4340   7.14300E-001    0.00000E+000
   6.4370   6.99800E-001    0.00000E+000
   6.4380   7.01200E-001    0.00000E+000
   6.4400   6.98000E-001    0.00000E+000
   6.4430   7.17800E-001    0.00000E+000
   6.4450   6.96300E-001    0.00000E+000
   6.4500   7.09200E-001    0.00000E+000
   6.4520   7.04100E-001    0.00000E+000
   6.4540   7.06800E-001    0.00000E+000
   6.4590   7.06400E-001    0.00000E+000
   6.4610   6.99500E-001    0.00000E+000
   6.4640   7.10600E-001    0.00000E+000
   6.4650   7.15100E-001    0.00000E+000
   6.4680   7.01500E-001    0.00000E+000
   6.4710   7.07600E-001    0.00000E+000
   6.4730   7.13800E-001    0.00000E+000
   6.4770   7.13500E-001    0.00000E+000
   6.4780   7.20300E-001    0.00000E+000
   6.4810   6.95400E-001    0.00000E+000
   6.4820   6.93600E-001    0.00000E+000
   6.4860   7.02200E-001    0.00000E+000
   6.4880   7.03300E-001    0.00000E+000
   6.4930   7.02100E-001    0.00000E+000
   6.4940   7.07600E-001    0.00000E+000
   6.4960   7.05800E-001    0.00000E+000
   6.4980   7.01700E-001    0.00000E+000
   6.5020   7.04200E-001    0.00000E+000
   6.5040   7.00900E-001    0.00000E+000
   6.5060   7.21100E-001    0.00000E+000
   6.5090   7.23300E-001    0.00000E+000
   6.5100   7.11200E-001    0.00000E+000
   6.5140   7.36800E-001    0.00000E+000
   6.5160   7.05400E-001    0.00000E+000
   6.5190   7.06500E-001    0.00000E+000
   6.5200   7.12100E-001    0.00000E+000
   6.5220   7.12000E-001    0.00000E+000
   6.5250   7.12000E-001    0.00000E+000
   6.5280   7.15800E-001    0.00000E+000
   6.5310   6.96100E-001    0.00000E+000
   6.5330   7.15400E-001    0.00000E+000
   6.5340   7.34200E-001    0.00000E+000
   6.5360   6.90200E-001    0.00000E+000
   6.5380   7.05200E-001    0.00000E+000
   6.5420   6.91800E-001    0.00000E+000
   6.5460   7.12200E-001    0.00000E+000
   6.5480   7.01800E-001    0.00000E+000
   6.5490   7.24400E-001    0.00000E+000
   6.5520   6.98500E-001    0.00000E+000
   6.5530   7.11500E-001    0.00000E+000
   6.5580   7.12900E-001    0.00000E+000
   6.5590   6.90800E-001    0.00000E+000
   6.5620   6.99100E-001    0.00000E+000
   6.5640   7.26000E-001    0.00000E+000
   6.5660   7.05100E-001    0.00000E+000
   6.5680   7.06700E-001    0.00000E+000
   6.5730   7.24700E-001    0.00000E+000
   6.5740   7.14400E-001    0.00000E+000
   6.5760   7.00000E-001    0.00000E+000
   6.5780   7.14900E-001    0.00000E+000
   6.5810   7.10100E-001    0.00000E+000
   6.5820   7.13100E-001    0.00000E+000
   6.5850   7.08700E-001    0.00000E+000
   6.5870   7.28000E-001    0.00000E+000
   6.5900   6.87800E-001    0.00000E+000
   6.5930   7.04000E-001    0.00000E+000
   6.5960   7.01000E-001    0.00000E+000
   6.6000   7.19500E-001    0.00000E+000
   6.6020   7.17500E-001    0.00000E+000
   6.6050   7.25300E-001    0.00000E+000
   6.6060   7.06900E-001    0.00000E+000
   6.6100   7.03500E-001    0.00000E+000
   6.6130   7.09500E-001    0.00000E+000
   6.6150   6.95600E-001    0.00000E+000
   6.6170   6.95300E-001    0.00000E+000
   6.6180   7.00200E-001    0.00000E+000
   6.6210   7.09700E-001    0.00000E+000
   6.6240   7.00700E-001    0.00000E+000
   6.6280   7.07000E-001    0.00000E+000
   6.6290   7.23100E-001    0.00000E+000
   6.6320   7.10700E-001    0.00000E+000
   6.6330   6.91300E-001    0.00000E+000
   6.6350   7.00100E-001    0.00000E+000
   6.6380   6.90300E-001    0.00000E+000
   6.6400   7.22800E-001    0.00000E+000
   6.6450   7.03900E-001    0.00000E+000
   6.6500   6.97200E-001    0.00000E+000
   6.6510   7.05500E-001    0.00000E+000
   6.6530   7.08100E-001    0.00000E+000
   6.6560   6.97300E-001    0.00000E+000
   6.6580   7.15100E-001    0.00000E+000
   6.6600   7.17100E-001    0.00000E+000
   6.6630   7.00400E-001    0.00000E+000
   6.6670   7.10500E-001    0.00000E+000
   6.6680   7.04500E-001    0.00000E+000
   6.6700   7.10400E-001    0.00000E+000
   6.6740   7.16200E-001    0.00000E+000
   6.6750   7.21400E-001    0.00000E+000
   6.6780   7.11800E-001    0.00000E+000
   6.6810   7.09900E-001    0.00000E+000
   6.6840   7.00400E-001    0.00000E+000
   6.6870   6.88900E-001    0.00000E+000
   6.6890   7.04300E-001    0.00000E+000
   6.6920   6.94200E-001    0.00000E+000
   6.6940   7.03900E-001    0.00000E+000
   6.6970   7.00500E-001    0.00000E+000
   6.6980   7.01800E-001    0.00000E+000
   6.7000   7.16000E-001    0.00000E+000
   6.7020   7.17900E-001    0.00000E+000
   6.7070   7.07700E-001    0.00000E+000
   6.7090   7.26200E-001    0.00000E+000
   6.7110   7.10800E-001    0.00000E+000
   6.7130   6.90000E-001    0.00000E+000
   6.7160   7.07600E-001    0.00000E+000
   6.7180   6.92200E-001    0.00000E+000
   6.7200   6.95900E-001    0.00000E+000
   6.7240   7.04800E-001    0.00000E+000
   6.7270   7.08500E-001    0.00000E+000
   6.7280   7.08000E-001    0.00000E+000
   6.7310   7.40300E-001    0.00000E+000
   6.7320   6.98200E-001    0.00000E+000
   6.7360   7.07000E-001    0.00000E+000
   6.7370   7.06800E-001    0.00000E+000
   6.7400   6.99000E-001    0.00000E+000
   6.7430   7.03900E-001    0.00000E+000
   6.7450   7.01000E-001    0.00000E+000
   6.7500   7.06400E-001    0.00000E+000
   6.7510   7.24800E-001    0.00000E+000
   6.7540   7.18900E-001    0.00000E+000
   6.7550   6.97100E-001    0.00000E+000
   6.7580   6.97100E-001    0.00000E+000
   6.7610   7.04800E-001    0.00000E+000
   6.7640   7.14500E-001    0.00000E+000
   6.7680   7.03800E-001    0.00000E+000
   6.7700   6.77400E-001    0.00000E+000
   6.7730   6.96500E-001    0.00000E+000
   6.7750   6.95500E-001    0.00000E+000
   6.7780   7.14500E-001    0.00000E+000
   6.7810   7.08800E-001    0.00000E+000
   6.7830   7.15800E-001    0.00000E+000
   6.7860   6.92600E-001    0.00000E+000
   6.7890   7.03600E-001    0.00000E+000
   6.7930   7.03400E-001    0.00000E+000
   6.7960   7.11300E-001    0.00000E+000
   6.7980   6.88200E-001    0.00000E+000
   6.8000   7.15100E-001    0.00000E+000
   6.8020   7.00600E-001    0.00000E+000
   6.8060   7.05100E-001    0.00000E+000
   6.8080   6.96000E-001    0.00000E+000
   6.8100   6.94500E-001    0.00000E+000
   6.8130   6.93000E-001    0.00000E+000
   6.8140   6.75600E-001    0.00000E+000
   6.8170   7.05200E-001    0.00000E+000
   6.8190   7.06900E-001    0.00000E+000
   6.8220   7.23200E-001    0.00000E+000
   6.8260   6.92700E-001    0.00000E+000
   6.8280   7.12700E-001    0.00000E+000
   6.8300   7.04200E-001    0.00000E+000
   6.8330   7.08500E-001    0.00000E+000
   6.8360   7.38500E-001    0.00000E+000
   6.8400   7.23600E-001    0.00000E+000
   6.8410   7.11100E-001    0.00000E+000
   6.8440   7.02200E-001    0.00000E+000
   6.8460   7.05500E-001    0.00000E+000
   6.8490   7.10900E-001    0.00000E+000
   6.8520   7.15100E-001    0.00000E+000
   6.8540   7.09100E-001    0.00000E+000
   6.8560   7.04300E-001    0.00000E+000
   6.8590   7.06000E-001    0.00000E+000
   6.8630   7.21200E-001    0.00000E+000
   6.8650   7.29400E-001    0.00000E+000
   6.8670   6.99300E-001    0.00000E+000
   6.8690   7.05900E-001    0.00000E+000
   6.8720   7.00100E-001    0.00000E+000
   6.8750   6.94500E-001    0.00000E+000
   6.8780   7.12900E-001    0.00000E+000
   6.8810   7.02400E-001    0.00000E+000
   6.8830   7.15900E-001    0.00000E+000
   6.8850   7.12900E-001    0.00000E+000
   6.8880   7.05100E-001    0.00000E+000
   6.8910   7.04900E-001    0.00000E+000
   6.8930   7.05100E-001    0.00000E+000
   6.8960   7.09300E-001    0.00000E+000
   6.8990   7.06300E-001    0.00000E+000
   6.9010   7.05100E-001    0.00000E+000
   6.9040   7.17900E-001    0.00000E+000
   6.9050   6.95900E-001    0.00000E+000
   6.9110   7.31500E-001    0.00000E+000
   6.9130   7.53700E-001    0.00000E+000
   6.9150   7.53600E-001    0.00000E+000
   6.9170   7.12000E-001    0.00000E+000
   6.9200   7.17700E-001    0.00000E+000
   6.9230   7.05200E-001    0.00000E+000
   6.9240   6.98000E-001    0.00000E+000
   6.9280   7.17500E-001    0.00000E+000
   6.9290   7.15600E-001    0.00000E+000
   6.9330   7.10800E-001    0.00000E+000
   6.9360   7.17800E-001    0.00000E+000
   6.9370   7.35300E-001    0.00000E+000
   6.9400   7.19100E-001    0.00000E+000
   6.9430   6.98500E-001    0.00000E+000
   6.9460   7.18400E-001    0.00000E+000
   6.9490   7.18700E-001    0.00000E+000
   6.9520   7.07700E-001    0.00000E+000
   6.9540   7.16600E-001    0.00000E+000
   6.9590   6.99100E-001    0.00000E+000
   6.9600   7.19900E-001    0.00000E+000
   6.9620   6.97800E-001    0.00000E+000
   6.9650   6.99500E-001    0.00000E+000
   6.9680   7.13500E-001    0.00000E+000
   6.9700   7.09300E-001    0.00000E+000
   6.9710   7.30100E-001    0.00000E+000
   6.9770   7.05500E-001    0.00000E+000
   6.9790   7.33100E-001    0.00000E+000
   6.9820   7.07000E-001    0.00000E+000
   6.9860   7.04300E-001    0.00000E+000
   6.9910   7.00700E-001    0.00000E+000
   6.9920   7.12900E-001    0.00000E+000
   6.9970   7.17100E-001    0.00000E+000
   7.0000   7.12900E-001    0.00000E+000
   7.0040   7.07600E-001    0.00000E+000
   7.0050   7.28600E-001    0.00000E+000
   7.0090   7.18100E-001    0.00000E+000
   7.0120   7.02600E-001    0.00000E+000
   7.0130   7.37200E-001    0.00000E+000
   7.0160   7.20900E-001    0.00000E+000
   7.0180   7.10700E-001    0.00000E+000
   7.0220   7.31900E-001    0.00000E+000
   7.0230   7.19000E-001    0.00000E+000
   7.0270   7.47800E-001    0.00000E+000
   7.0300   7.17900E-001    0.00000E+000
   7.0320   7.11400E-001    0.00000E+000
   7.0340   7.38300E-001    0.00000E+000
   7.0360   7.46700E-001    0.00000E+000
   7.0410   7.35100E-001    0.00000E+000
   7.0440   7.29300E-001    0.00000E+000
   7.0480   7.40400E-001    0.00000E+000
   7.0530   7.47300E-001    0.00000E+000
   7.0550   7.52600E-001    0.00000E+000
   7.0580   7.49700E-001    0.00000E+000
   7.0590   7.47500E-001    0.00000E+000
   7.0620   7.44500E-001    0.00000E+000
   7.0660   7.78000E-001    0.00000E+000
   7.0690   7.58300E-001    0.00000E+000
   7.0710   7.66000E-001    0.00000E+000
   7.0720   7.76200E-001    0.00000E+000
   7.0750   7.74400E-001    0.00000E+000
   7.0800   7.69100E-001    0.00000E+000
   7.0830   7.49100E-001    0.00000E+000
   7.0850   7.55900E-001    0.00000E+000
   7.0870   7.75500E-001    0.00000E+000
   7.0890   8.10500E-001    0.00000E+000
   7.0940   7.82800E-001    0.00000E+000
   7.0990   8.06400E-001    0.00000E+000
   7.1010   8.21600E-001    0.00000E+000
   7.1030   8.25500E-001    0.00000E+000
   7.1060   8.40500E-001    0.00000E+000
   7.1080   8.28700E-001    0.00000E+000
   7.1110   8.33400E-001    0.00000E+000
   7.1140   8.48200E-001    0.00000E+000
   7.1170   8.15300E-001    0.00000E+000
   7.1200   8.40500E-001    0.00000E+000
   7.1210   8.87100E-001    0.00000E+000
   7.1240   9.06800E-001    0.00000E+000
   7.1290   8.99100E-001    0.00000E+000
   7.1310   9.62600E-001    0.00000E+000
   7.1340   9.75200E-001    0.00000E+000
   7.1370   1.00090E+000    0.00000E+000
   7.1390   1.01840E+000    0.00000E+000
   7.1430   1.06100E+000    0.00000E+000
   7.1450   1.03930E+000    0.00000E+000
   7.1480   1.05080E+000    0.00000E+000
   7.1520   1.10490E+000    0.00000E+000
   7.1540   9.42200E-001    0.00000E+000
   7.1580   1.00590E+000    0.00000E+000
   7.1610   1.11130E+000    0.00000E+000
   7.1630   9.51600E-001    0.00000E+000
   7.1670   7.84100E-001    0.00000E+000
   7.1700   6.33300E-001    0.00000E+000
   7.1720   1.00580E+000    0.00000E+000
   7.1760   4.35300E-001    0.00000E+000
   7.1790   1.72500E-001    0.00000E+000
   7.1810  -1.06520E+000    0.00000E+000
   7.1840   1.00000E+000    0.00000E+000
   7.1860   1.00000E+000    0.00000E+000
   7.1890   1.00000E+000    0.00000E+000
   7.1930   1.00000E+000    0.00000E+000
   7.1950   1.00000E+000    0.00000E+000
   7.1970   1.00000E+000    0.00000E+000
   7.2000   1.00000E+000    0.00000E+000
   7.2020   1.00000E+000    0.00000E+000
   7.2050   1.00000E+000    0.00000E+000
   7.2080   1.00000E+000    0.00000E+000
   7.2110   1.00000E+000    0.00000E+000
   7.2140   1.00000E+000    0.00000E+000
   7.2180   1.00000E+000    0.00000E+000
   7.2200   1.00000E+000    0.00000E+000
   7.2230   1.00000E+000    0.00000E+000
   7.2260   1.00000E+000    0.00000E+000
   7.2290   1.00000E+000    0.00000E+000
   7.2310   1.00000E+000    0.00000E+000
   7.2340   1.00000E+000    0.00000E+000
   7.2360   1.00000E+000    0.00000E+000
   7.2400   1.00000E+000    0.00000E+000
   7.2430   1.00000E+000    0.00000E+000
   7.2450   1.00000E+000    0.00000E+000
   7.2480   1.00000E+000    0.00000E+000
   7.2500   1.00000E+000    0.00000E+000
   7.2530   1.00000E+000    0.00000E+000
   7.2570   1.00000E+000    0.00000E+000
   7.2590   1.00000E+000    0.00000E+000
   7.2620   1.00000E+000    0.00000E+000
   7.2640   1.00000E+000    0.00000E+000
   7.2680   1.00000E+000    0.00000E+000
   7.2710   1.00000E+000    0.00000E+000
   7.2730   1.00000E+000    0.00000E+000
   7.2760   1.00000E+000    0.00000E+000
   7.2790   1.00000E+000    0.00000E+000
   7.2800   1.00000E+000    0.00000E+000
   7.2840   1.00000E+000    0.00000E+000
   7.2860   1.00000E+000    0.00000E+000
   7.2890   1.00000E+000    0.00000E+000
   7.2930   1.00000E+000    0.00000E+000
   7.2950   1.00000E+000    0.00000E+000
   7.2980   1.00000E+000    0.00000E+000
   7.3010   1.00000E+000    0.00000E+000
