# Supplementary material for: Rationally seeded computational protein design of ɑ-helical barrels
Source: Nat Chem Biol. 2024 Jun 20;20(8):991–9. doi: 10.1038/s41589-024-01642-0 (PMC11288890; doi:10.1038/s41589-024-01642-0)
Supplement: Supplementary file 5 — PDB files used for making figure panels h–j. [file 41589_2024_1642_MOESM5_ESM.zip › KIA_RP_RSPD_NatChemBiol_data_Figure3/sc-CC-7-LI_panels_c-g/AUC_panel_e/LI_SV_raw/00059.RA1]

HeptLI
R 1 20.0 40000 0021943 3.0990E11 275 1 
   5.8000   1.00000E+000    0.00000E+000
   5.8020   1.00000E+000    0.00000E+000
   5.8030   1.00000E+000    0.00000E+000
   5.8050   1.00000E+000    0.00000E+000
   5.8060   1.00000E+000    0.00000E+000
   5.8070   1.00000E+000    0.00000E+000
   5.8080   1.00000E+000    0.00000E+000
   5.8100   1.00000E+000    0.00000E+000
   5.8110   1.00000E+000    0.00000E+000
   5.8120   1.00000E+000    0.00000E+000
   5.8140   1.00000E+000    0.00000E+000
   5.8150   1.00000E+000    0.00000E+000
   5.8160   1.00000E+000    0.00000E+000
   5.8170   1.00000E+000    0.00000E+000
   5.8180   1.00000E+000    0.00000E+000
   5.8200   1.00000E+000    0.00000E+000
   5.8210   1.00000E+000    0.00000E+000
   5.8230   1.00000E+000    0.00000E+000
   5.8240   1.00000E+000    0.00000E+000
   5.8260   1.00000E+000    0.00000E+000
   5.8270   1.00000E+000    0.00000E+000
   5.8280   1.00000E+000    0.00000E+000
   5.8300   1.00000E+000    0.00000E+000
   5.8310   1.00000E+000    0.00000E+000
   5.8330   1.00000E+000    0.00000E+000
   5.8350   1.00000E+000    0.00000E+000
   5.8370  -7.89400E-001    0.00000E+000
   5.8380  -7.05100E-001    0.00000E+000
   5.8400  -8.95200E-001    0.00000E+000
   5.8420  -7.19100E-001    0.00000E+000
   5.8430  -7.15000E-001    0.00000E+000
   5.8440  -7.60500E-001    0.00000E+000
   5.8450  -7.33300E-001    0.00000E+000
   5.8470  -1.01910E+000    0.00000E+000
   5.8490  -1.21770E+000    0.00000E+000
   5.8510  -1.34310E+000    0.00000E+000
   5.8520  -1.65120E+000    0.00000E+000
   5.8540  -1.65530E+000    0.00000E+000
   5.8560  -1.68510E+000    0.00000E+000
   5.8570  -1.72170E+000    0.00000E+000
   5.8600  -1.55150E+000    0.00000E+000
   5.8630  -1.54310E+000    0.00000E+000
   5.8640  -1.21730E+000    0.00000E+000
   5.8650  -1.23500E+000    0.00000E+000
   5.8670  -9.35100E-001    0.00000E+000
   5.8690  -7.08300E-001    0.00000E+000
   5.8720  -4.30600E-001    0.00000E+000
   5.8740  -3.82600E-001    0.00000E+000
   5.8760  -2.85100E-001    0.00000E+000
   5.8770  -1.93000E-001    0.00000E+000
   5.8790  -1.48000E-001    0.00000E+000
   5.8810  -1.18900E-001    0.00000E+000
   5.8820  -3.93000E-002    0.00000E+000
   5.8830  -6.51000E-002    0.00000E+000
   5.8840  -3.11000E-002    0.00000E+000
   5.8860  -2.48000E-002    0.00000E+000
   5.8880  -2.24000E-002    0.00000E+000
   5.8900  -1.05000E-002    0.00000E+000
   5.8940  -1.61000E-002    0.00000E+000
   5.8950  -2.21000E-002    0.00000E+000
   5.8970  -1.15000E-002    0.00000E+000
   5.8990  -9.80000E-003    0.00000E+000
   5.9010  -1.93000E-002    0.00000E+000
   5.9030  -1.43000E-002    0.00000E+000
   5.9040  -1.49000E-002    0.00000E+000
   5.9060  -7.70000E-003    0.00000E+000
   5.9090  -9.30000E-003    0.00000E+000
   5.9110  -1.75000E-002    0.00000E+000
   5.9130   1.90000E-003    0.00000E+000
   5.9170  -9.80000E-003    0.00000E+000
   5.9180   9.60000E-003    0.00000E+000
   5.9200   7.30000E-003    0.00000E+000
   5.9240  -1.40000E-003    0.00000E+000
   5.9280  -1.18000E-002    0.00000E+000
   5.9290   8.00000E-003    0.00000E+000
   5.9300   1.63000E-002    0.00000E+000
   5.9320   1.80000E-003    0.00000E+000
   5.9350  -1.52000E-002    0.00000E+000
   5.9360  -4.10000E-003    0.00000E+000
   5.9380  -2.30000E-002    0.00000E+000
   5.9410  -1.06000E-002    0.00000E+000
   5.9430   3.50000E-003    0.00000E+000
   5.9450   1.86000E-002    0.00000E+000
   5.9470   2.28000E-002    0.00000E+000
   5.9490   2.98000E-002    0.00000E+000
   5.9510   4.28000E-002    0.00000E+000
   5.9530   3.14000E-002    0.00000E+000
   5.9540   7.00000E-004    0.00000E+000
   5.9570   3.90000E-003    0.00000E+000
   5.9580  -1.00000E-004    0.00000E+000
   5.9590  -8.30000E-003    0.00000E+000
   5.9610  -3.60000E-003    0.00000E+000
   5.9630  -1.05000E-002    0.00000E+000
   5.9640   4.60000E-003    0.00000E+000
   5.9680  -6.60000E-003    0.00000E+000
   5.9700   2.00000E-004    0.00000E+000
   5.9720  -1.05000E-002    0.00000E+000
   5.9730  -1.40000E-003    0.00000E+000
   5.9770  -1.45000E-002    0.00000E+000
   5.9790  -1.50000E-003    0.00000E+000
   5.9800   3.70000E-003    0.00000E+000
   5.9840   2.30000E-003    0.00000E+000
   5.9870   1.20000E-003    0.00000E+000
   5.9890   1.05000E-002    0.00000E+000
   5.9910   8.80000E-003    0.00000E+000
   5.9930   9.40000E-003    0.00000E+000
   5.9950   4.80000E-003    0.00000E+000
   5.9960   7.50000E-003    0.00000E+000
   5.9990   2.21000E-002    0.00000E+000
   6.0030   1.80300E-001    0.00000E+000
   6.0050  -5.23800E-001    0.00000E+000
   6.0070  -6.82900E-001    0.00000E+000
   6.0090  -5.33000E-002    0.00000E+000
   6.0100   5.69000E-002    0.00000E+000
   6.0140  -4.94000E-002    0.00000E+000
   6.0160  -4.00000E-004    0.00000E+000
   6.0200  -3.04000E-002    0.00000E+000
   6.0210  -2.99200E-001    0.00000E+000
   6.0240   2.51800E-001    0.00000E+000
   6.0260   5.55400E-001    0.00000E+000
   6.0280  -1.10000E-002    0.00000E+000
   6.0320   5.90000E-003    0.00000E+000
   6.0350  -1.47000E-002    0.00000E+000
   6.0370   1.00000E-004    0.00000E+000
   6.0390   1.81000E-002    0.00000E+000
   6.0410   1.74000E-002    0.00000E+000
   6.0440   3.90000E-003    0.00000E+000
   6.0460   1.90000E-003    0.00000E+000
   6.0490   9.40000E-003    0.00000E+000
   6.0500   4.10000E-003    0.00000E+000
   6.0550   1.59000E-002    0.00000E+000
   6.0580   1.00000E-004    0.00000E+000
   6.0620   8.20000E-003    0.00000E+000
   6.0640   1.47000E-002    0.00000E+000
   6.0660   1.41000E-002    0.00000E+000
   6.0690   6.00000E-003    0.00000E+000
   6.0720   8.90000E-003    0.00000E+000
   6.0740   8.00000E-003    0.00000E+000
   6.0770   1.30000E-003    0.00000E+000
   6.0800   1.54000E-002    0.00000E+000
   6.0830   2.45000E-002    0.00000E+000
   6.0850  -1.10000E-003    0.00000E+000
   6.0870  -5.40000E-003    0.00000E+000
   6.0900   1.90000E-003    0.00000E+000
   6.0930   2.58000E-002    0.00000E+000
   6.0950   4.00000E-003    0.00000E+000
   6.0960   2.50000E-003    0.00000E+000
   6.0990   3.10000E-003    0.00000E+000
   6.1010   8.90000E-003    0.00000E+000
   6.1040   5.30000E-003    0.00000E+000
   6.1060   2.00000E-004    0.00000E+000
   6.1090   9.00000E-004    0.00000E+000
   6.1110   1.25000E-002    0.00000E+000
   6.1120   9.80000E-003    0.00000E+000
   6.1170   1.64000E-002    0.00000E+000
   6.1200   2.90000E-003    0.00000E+000
   6.1220   1.80000E-003    0.00000E+000
   6.1240   7.80000E-003    0.00000E+000
   6.1260   1.30000E-002    0.00000E+000
   6.1290   5.20000E-003    0.00000E+000
   6.1310   7.40000E-003    0.00000E+000
   6.1330   1.20000E-002    0.00000E+000
   6.1360   1.20000E-002    0.00000E+000
   6.1400   1.58000E-002    0.00000E+000
   6.1420   1.07000E-002    0.00000E+000
   6.1450   9.40000E-003    0.00000E+000
   6.1470   2.35000E-002    0.00000E+000
   6.1500   1.86000E-002    0.00000E+000
   6.1540   1.23000E-002    0.00000E+000
   6.1560   2.03000E-002    0.00000E+000
   6.1590   1.73000E-002    0.00000E+000
   6.1620   1.65000E-002    0.00000E+000
   6.1650   6.50000E-003    0.00000E+000
   6.1660   1.36000E-002    0.00000E+000
   6.1690   1.20000E-002    0.00000E+000
   6.1740   1.47000E-002    0.00000E+000
   6.1750   5.90000E-003    0.00000E+000
   6.1770   2.29000E-002    0.00000E+000
   6.1780   1.25000E-002    0.00000E+000
   6.1800   2.35000E-002    0.00000E+000
   6.1820   1.55000E-002    0.00000E+000
   6.1840   1.96000E-002    0.00000E+000
   6.1880   2.20000E-002    0.00000E+000
   6.1910   1.70000E-003    0.00000E+000
   6.1940   1.07000E-002    0.00000E+000
   6.1960   2.00000E-002    0.00000E+000
   6.2000   1.41000E-002    0.00000E+000
   6.2030   1.42000E-002    0.00000E+000
   6.2050   1.23000E-002    0.00000E+000
   6.2070   1.05000E-002    0.00000E+000
   6.2120   2.42000E-002    0.00000E+000
   6.2130   1.60000E-002    0.00000E+000
   6.2170   1.69000E-002    0.00000E+000
   6.2190   2.78000E-002    0.00000E+000
   6.2230   1.11000E-002    0.00000E+000
   6.2280   2.37000E-002    0.00000E+000
   6.2290   1.21000E-002    0.00000E+000
   6.2320   1.83000E-002    0.00000E+000
   6.2340   2.71000E-002    0.00000E+000
   6.2360   2.25000E-002    0.00000E+000
   6.2390   1.65000E-002    0.00000E+000
   6.2420   1.29000E-002    0.00000E+000
   6.2450   2.46000E-002    0.00000E+000
   6.2480   1.72000E-002    0.00000E+000
   6.2500   2.59000E-002    0.00000E+000
   6.2520   2.81000E-002    0.00000E+000
   6.2550   3.08000E-002    0.00000E+000
   6.2570   3.48000E-002    0.00000E+000
   6.2610   3.36000E-002    0.00000E+000
   6.2620   2.79000E-002    0.00000E+000
   6.2660   2.01000E-002    0.00000E+000
   6.2680   4.85000E-002    0.00000E+000
   6.2710   3.07000E-002    0.00000E+000
   6.2720   2.87000E-002    0.00000E+000
   6.2750   3.43000E-002    0.00000E+000
   6.2760   4.21000E-002    0.00000E+000
   6.2800   3.41000E-002    0.00000E+000
   6.2840   4.79000E-002    0.00000E+000
   6.2890   4.00000E-002    0.00000E+000
   6.2930   5.11000E-002    0.00000E+000
   6.2980   4.66000E-002    0.00000E+000
   6.2990   4.41000E-002    0.00000E+000
   6.3030   5.54000E-002    0.00000E+000
   6.3050   5.29000E-002    0.00000E+000
   6.3080   5.56000E-002    0.00000E+000
   6.3100   5.56000E-002    0.00000E+000
   6.3160   6.64000E-002    0.00000E+000
   6.3170   5.18000E-002    0.00000E+000
   6.3190   4.97000E-002    0.00000E+000
   6.3220   4.82000E-002    0.00000E+000
   6.3240   5.93000E-002    0.00000E+000
   6.3290   6.36000E-002    0.00000E+000
   6.3330   6.88000E-002    0.00000E+000
   6.3390   7.40000E-002    0.00000E+000
   6.3430   7.45000E-002    0.00000E+000
   6.3500   8.04000E-002    0.00000E+000
   6.3530   8.86000E-002    0.00000E+000
   6.3540   7.99000E-002    0.00000E+000
   6.3560   8.05000E-002    0.00000E+000
   6.3620   8.81000E-002    0.00000E+000
   6.3640   1.04000E-001    0.00000E+000
   6.3690   9.19000E-002    0.00000E+000
   6.3710   1.01900E-001    0.00000E+000
   6.3720   8.75000E-002    0.00000E+000
   6.3760   1.19500E-001    0.00000E+000
   6.3790   1.00800E-001    0.00000E+000
   6.3800   1.03000E-001    0.00000E+000
   6.3820   1.15400E-001    0.00000E+000
   6.3860   1.03900E-001    0.00000E+000
   6.3880   9.65000E-002    0.00000E+000
   6.3890   1.10000E-001    0.00000E+000
   6.3920   1.24600E-001    0.00000E+000
   6.3950   1.24700E-001    0.00000E+000
   6.3960   1.17300E-001    0.00000E+000
   6.3990   1.19400E-001    0.00000E+000
   6.4010   1.20400E-001    0.00000E+000
   6.4050   1.26700E-001    0.00000E+000
   6.4060   1.33000E-001    0.00000E+000
   6.4100   1.28500E-001    0.00000E+000
   6.4110   1.36500E-001    0.00000E+000
   6.4140   1.36100E-001    0.00000E+000
   6.4150   1.39600E-001    0.00000E+000
   6.4170   1.41600E-001    0.00000E+000
   6.4200   1.48700E-001    0.00000E+000
   6.4230   1.46200E-001    0.00000E+000
   6.4250   1.47700E-001    0.00000E+000
   6.4280   1.40100E-001    0.00000E+000
   6.4290   1.59300E-001    0.00000E+000
   6.4330   1.59500E-001    0.00000E+000
   6.4350   1.63800E-001    0.00000E+000
   6.4380   1.62800E-001    0.00000E+000
   6.4400   1.61900E-001    0.00000E+000
   6.4430   1.72600E-001    0.00000E+000
   6.4450   1.65200E-001    0.00000E+000
   6.4470   1.70000E-001    0.00000E+000
   6.4500   1.72000E-001    0.00000E+000
   6.4520   1.86900E-001    0.00000E+000
   6.4540   1.89700E-001    0.00000E+000
   6.4560   1.84100E-001    0.00000E+000
   6.4590   1.70600E-001    0.00000E+000
   6.4620   1.94200E-001    0.00000E+000
   6.4630   2.02800E-001    0.00000E+000
   6.4660   1.94000E-001    0.00000E+000
   6.4680   1.96300E-001    0.00000E+000
   6.4710   2.08300E-001    0.00000E+000
   6.4730   2.03700E-001    0.00000E+000
   6.4770   2.05700E-001    0.00000E+000
   6.4790   2.11700E-001    0.00000E+000
   6.4820   2.14700E-001    0.00000E+000
   6.4860   2.27400E-001    0.00000E+000
   6.4890   2.25000E-001    0.00000E+000
   6.4910   2.21400E-001    0.00000E+000
   6.4930   2.32700E-001    0.00000E+000
   6.4960   2.31300E-001    0.00000E+000
   6.4980   2.30800E-001    0.00000E+000
   6.5000   2.42100E-001    0.00000E+000
   6.5030   2.43100E-001    0.00000E+000
   6.5050   2.52300E-001    0.00000E+000
   6.5080   2.68600E-001    0.00000E+000
   6.5090   2.60900E-001    0.00000E+000
   6.5120   2.62500E-001    0.00000E+000
   6.5140   2.50800E-001    0.00000E+000
   6.5170   2.66800E-001    0.00000E+000
   6.5190   2.65900E-001    0.00000E+000
   6.5210   2.71500E-001    0.00000E+000
   6.5230   2.66900E-001    0.00000E+000
   6.5260   2.82600E-001    0.00000E+000
   6.5280   2.78000E-001    0.00000E+000
   6.5310   2.81300E-001    0.00000E+000
   6.5330   2.89500E-001    0.00000E+000
   6.5350   2.99900E-001    0.00000E+000
   6.5370   3.14400E-001    0.00000E+000
   6.5390   2.87800E-001    0.00000E+000
   6.5440   2.96900E-001    0.00000E+000
   6.5460   3.10500E-001    0.00000E+000
   6.5490   2.98600E-001    0.00000E+000
   6.5510   3.17200E-001    0.00000E+000
   6.5520   3.11700E-001    0.00000E+000
   6.5530   3.16900E-001    0.00000E+000
   6.5560   3.27400E-001    0.00000E+000
   6.5590   3.27600E-001    0.00000E+000
   6.5620   3.27900E-001    0.00000E+000
   6.5640   3.28100E-001    0.00000E+000
   6.5660   3.40500E-001    0.00000E+000
   6.5700   3.39100E-001    0.00000E+000
   6.5710   3.33100E-001    0.00000E+000
   6.5750   3.39900E-001    0.00000E+000
   6.5760   3.38400E-001    0.00000E+000
   6.5780   3.53900E-001    0.00000E+000
   6.5820   3.62300E-001    0.00000E+000
   6.5840   3.37400E-001    0.00000E+000
   6.5850   3.73800E-001    0.00000E+000
   6.5880   3.55200E-001    0.00000E+000
   6.5910   3.65500E-001    0.00000E+000
   6.5930   3.53100E-001    0.00000E+000
   6.5960   3.62600E-001    0.00000E+000
   6.5990   3.79900E-001    0.00000E+000
   6.6010   3.82000E-001    0.00000E+000
   6.6050   3.90000E-001    0.00000E+000
   6.6070   3.93100E-001    0.00000E+000
   6.6100   3.84600E-001    0.00000E+000
   6.6130   3.97400E-001    0.00000E+000
   6.6140   3.97900E-001    0.00000E+000
   6.6170   3.90100E-001    0.00000E+000
   6.6190   4.18500E-001    0.00000E+000
   6.6210   4.06200E-001    0.00000E+000
   6.6230   4.09000E-001    0.00000E+000
   6.6260   4.17400E-001    0.00000E+000
   6.6290   4.23900E-001    0.00000E+000
   6.6310   4.31900E-001    0.00000E+000
   6.6330   4.23300E-001    0.00000E+000
   6.6350   4.23000E-001    0.00000E+000
   6.6370   4.24300E-001    0.00000E+000
   6.6400   4.26400E-001    0.00000E+000
   6.6440   4.30200E-001    0.00000E+000
   6.6470   4.35700E-001    0.00000E+000
   6.6490   4.55000E-001    0.00000E+000
   6.6510   4.48300E-001    0.00000E+000
   6.6520   4.51000E-001    0.00000E+000
   6.6550   4.70100E-001    0.00000E+000
   6.6560   4.67400E-001    0.00000E+000
   6.6610   4.61300E-001    0.00000E+000
   6.6630   4.52100E-001    0.00000E+000
   6.6650   4.54100E-001    0.00000E+000
   6.6700   4.70100E-001    0.00000E+000
   6.6720   4.62200E-001    0.00000E+000
   6.6740   4.77900E-001    0.00000E+000
   6.6760   4.91500E-001    0.00000E+000
   6.6770   4.85900E-001    0.00000E+000
   6.6810   4.75100E-001    0.00000E+000
   6.6840   4.74000E-001    0.00000E+000
   6.6890   4.90100E-001    0.00000E+000
   6.6910   5.03400E-001    0.00000E+000
   6.6930   4.84400E-001    0.00000E+000
   6.6950   4.98400E-001    0.00000E+000
   6.6970   4.90700E-001    0.00000E+000
   6.7010   5.02000E-001    0.00000E+000
   6.7040   5.03300E-001    0.00000E+000
   6.7070   4.98800E-001    0.00000E+000
   6.7090   5.22300E-001    0.00000E+000
   6.7120   5.16600E-001    0.00000E+000
   6.7130   4.93800E-001    0.00000E+000
   6.7150   5.20700E-001    0.00000E+000
   6.7170   5.08000E-001    0.00000E+000
   6.7190   5.14000E-001    0.00000E+000
   6.7250   5.16200E-001    0.00000E+000
   6.7270   5.22500E-001    0.00000E+000
   6.7300   5.30000E-001    0.00000E+000
   6.7320   5.22500E-001    0.00000E+000
   6.7340   5.32600E-001    0.00000E+000
   6.7360   5.39400E-001    0.00000E+000
   6.7390   5.28900E-001    0.00000E+000
   6.7430   5.35200E-001    0.00000E+000
   6.7450   5.40000E-001    0.00000E+000
   6.7480   5.23100E-001    0.00000E+000
   6.7500   5.42100E-001    0.00000E+000
   6.7540   5.41100E-001    0.00000E+000
   6.7550   5.32200E-001    0.00000E+000
   6.7580   5.37600E-001    0.00000E+000
   6.7610   5.52200E-001    0.00000E+000
   6.7640   5.40000E-001    0.00000E+000
   6.7660   5.57800E-001    0.00000E+000
   6.7700   5.44600E-001    0.00000E+000
   6.7730   5.41100E-001    0.00000E+000
   6.7760   5.58000E-001    0.00000E+000
   6.7800   5.64600E-001    0.00000E+000
   6.7820   5.64400E-001    0.00000E+000
   6.7840   5.59700E-001    0.00000E+000
   6.7870   5.65000E-001    0.00000E+000
   6.7910   5.58300E-001    0.00000E+000
   6.7930   5.62200E-001    0.00000E+000
   6.7960   5.51800E-001    0.00000E+000
   6.7990   5.81800E-001    0.00000E+000
   6.8020   5.63700E-001    0.00000E+000
   6.8050   5.70600E-001    0.00000E+000
   6.8080   5.61200E-001    0.00000E+000
   6.8100   5.63400E-001    0.00000E+000
   6.8130   5.81600E-001    0.00000E+000
   6.8150   5.52800E-001    0.00000E+000
   6.8170   5.76900E-001    0.00000E+000
   6.8190   5.70800E-001    0.00000E+000
   6.8210   5.80900E-001    0.00000E+000
   6.8250   5.80900E-001    0.00000E+000
   6.8270   5.69500E-001    0.00000E+000
   6.8300   5.83300E-001    0.00000E+000
   6.8330   5.97600E-001    0.00000E+000
   6.8360   6.22000E-001    0.00000E+000
   6.8390   6.08300E-001    0.00000E+000
   6.8410   5.80600E-001    0.00000E+000
   6.8440   5.84300E-001    0.00000E+000
   6.8470   5.85000E-001    0.00000E+000
   6.8490   5.79900E-001    0.00000E+000
   6.8510   5.92300E-001    0.00000E+000
   6.8530   6.11000E-001    0.00000E+000
   6.8560   6.03600E-001    0.00000E+000
   6.8590   5.77800E-001    0.00000E+000
   6.8610   5.96400E-001    0.00000E+000
   6.8650   6.09600E-001    0.00000E+000
   6.8690   5.76500E-001    0.00000E+000
   6.8710   5.93400E-001    0.00000E+000
   6.8740   5.89500E-001    0.00000E+000
   6.8770   5.95700E-001    0.00000E+000
   6.8790   5.86200E-001    0.00000E+000
   6.8810   5.97800E-001    0.00000E+000
   6.8840   6.00500E-001    0.00000E+000
   6.8860   5.94100E-001    0.00000E+000
   6.8900   5.88800E-001    0.00000E+000
   6.8920   5.95500E-001    0.00000E+000
   6.8950   6.01100E-001    0.00000E+000
   6.8980   6.08000E-001    0.00000E+000
   6.8990   5.94100E-001    0.00000E+000
   6.9030   5.94100E-001    0.00000E+000
   6.9040   6.01200E-001    0.00000E+000
   6.9080   5.95000E-001    0.00000E+000
   6.9120   6.32900E-001    0.00000E+000
   6.9150   6.36800E-001    0.00000E+000
   6.9170   6.10200E-001    0.00000E+000
   6.9190   6.07600E-001    0.00000E+000
   6.9230   5.95800E-001    0.00000E+000
   6.9260   6.24300E-001    0.00000E+000
   6.9300   6.25300E-001    0.00000E+000
   6.9320   5.90800E-001    0.00000E+000
   6.9350   6.21200E-001    0.00000E+000
   6.9370   6.02400E-001    0.00000E+000
   6.9400   6.23100E-001    0.00000E+000
   6.9420   6.01900E-001    0.00000E+000
   6.9450   6.10100E-001    0.00000E+000
   6.9470   6.30500E-001    0.00000E+000
   6.9520   6.00700E-001    0.00000E+000
   6.9550   6.10000E-001    0.00000E+000
   6.9570   6.14700E-001    0.00000E+000
   6.9590   6.03900E-001    0.00000E+000
   6.9610   6.26200E-001    0.00000E+000
   6.9640   6.19400E-001    0.00000E+000
   6.9680   6.10600E-001    0.00000E+000
   6.9700   6.17400E-001    0.00000E+000
   6.9720   6.23100E-001    0.00000E+000
   6.9750   6.01900E-001    0.00000E+000
   6.9790   6.15500E-001    0.00000E+000
   6.9810   6.32500E-001    0.00000E+000
   6.9840   6.17700E-001    0.00000E+000
   6.9880   6.18700E-001    0.00000E+000
   6.9920   6.24900E-001    0.00000E+000
   6.9960   6.23400E-001    0.00000E+000
   6.9980   6.42900E-001    0.00000E+000
   7.0010   6.38600E-001    0.00000E+000
   7.0040   6.24500E-001    0.00000E+000
   7.0070   6.34500E-001    0.00000E+000
   7.0090   6.47800E-001    0.00000E+000
   7.0120   6.39000E-001    0.00000E+000
   7.0140   6.28900E-001    0.00000E+000
   7.0160   6.57100E-001    0.00000E+000
   7.0180   6.54000E-001    0.00000E+000
   7.0210   6.73500E-001    0.00000E+000
   7.0230   6.56700E-001    0.00000E+000
   7.0260   6.65000E-001    0.00000E+000
   7.0280   6.84400E-001    0.00000E+000
   7.0300   6.60100E-001    0.00000E+000
   7.0340   6.69700E-001    0.00000E+000
   7.0350   6.87900E-001    0.00000E+000
   7.0390   7.13500E-001    0.00000E+000
   7.0420   6.98400E-001    0.00000E+000
   7.0440   6.89400E-001    0.00000E+000
   7.0460   7.26200E-001    0.00000E+000
   7.0490   7.17200E-001    0.00000E+000
   7.0520   7.14900E-001    0.00000E+000
   7.0540   7.65700E-001    0.00000E+000
   7.0570   7.67900E-001    0.00000E+000
   7.0590   7.82800E-001    0.00000E+000
   7.0620   7.94500E-001    0.00000E+000
   7.0660   8.06600E-001    0.00000E+000
   7.0680   8.34100E-001    0.00000E+000
   7.0710   8.18300E-001    0.00000E+000
   7.0730   8.71300E-001    0.00000E+000
   7.0750   8.85400E-001    0.00000E+000
   7.0790   8.86600E-001    0.00000E+000
   7.0810   9.38500E-001    0.00000E+000
   7.0830   9.63600E-001    0.00000E+000
   7.0860   1.00650E+000    0.00000E+000
   7.0890   1.04150E+000    0.00000E+000
   7.0920   1.12600E+000    0.00000E+000
   7.0940   1.14810E+000    0.00000E+000
   7.0980   1.22070E+000    0.00000E+000
   7.1000   1.26660E+000    0.00000E+000
   7.1040   1.32530E+000    0.00000E+000
   7.1070   1.41210E+000    0.00000E+000
   7.1100   1.52350E+000    0.00000E+000
   7.1130   1.63920E+000    0.00000E+000
   7.1150   2.10790E+000    0.00000E+000
   7.1190   2.37540E+000    0.00000E+000
   7.1220   2.46450E+000    0.00000E+000
   7.1240   2.55350E+000    0.00000E+000
   7.1270   2.67200E+000    0.00000E+000
   7.1310   2.85100E+000    0.00000E+000
   7.1330   2.66130E+000    0.00000E+000
   7.1360   2.84050E+000    0.00000E+000
   7.1380   3.19680E+000    0.00000E+000
   7.1410   2.78930E+000    0.00000E+000
   7.1440   2.99560E+000    0.00000E+000
   7.1470   2.87110E+000    0.00000E+000
   7.1490   3.13260E+000    0.00000E+000
   7.1520   2.69660E+000    0.00000E+000
   7.1540   2.57380E+000    0.00000E+000
   7.1580   2.03800E+000    0.00000E+000
   7.1610   1.89170E+000    0.00000E+000
   7.1630   1.73270E+000    0.00000E+000
   7.1650   1.31570E+000    0.00000E+000
   7.1680   1.39330E+000    0.00000E+000
   7.1700   1.74520E+000    0.00000E+000
   7.1740   1.19760E+000    0.00000E+000
   7.1770   7.77000E-001    0.00000E+000
   7.1790   1.00000E+000    0.00000E+000
   7.1820  -1.30230E+000    0.00000E+000
   7.1840   1.00000E+000    0.00000E+000
   7.1880   1.00000E+000    0.00000E+000
   7.1900   1.00000E+000    0.00000E+000
   7.1930   1.00000E+000    0.00000E+000
   7.1950   1.00000E+000    0.00000E+000
   7.1970   1.00000E+000    0.00000E+000
   7.2020   1.00000E+000    0.00000E+000
   7.2030   1.00000E+000    0.00000E+000
   7.2040   1.00000E+000    0.00000E+000
   7.2080   1.00000E+000    0.00000E+000
   7.2110   1.00000E+000    0.00000E+000
   7.2140   1.00000E+000    0.00000E+000
   7.2170   1.00000E+000    0.00000E+000
   7.2200   1.00000E+000    0.00000E+000
   7.2230   1.00000E+000    0.00000E+000
   7.2270   1.00000E+000    0.00000E+000
   7.2280   1.00000E+000    0.00000E+000
   7.2320   1.00000E+000    0.00000E+000
   7.2340   1.00000E+000    0.00000E+000
   7.2360   1.00000E+000    0.00000E+000
   7.2400   1.00000E+000    0.00000E+000
   7.2430   1.00000E+000    0.00000E+000
   7.2450   1.00000E+000    0.00000E+000
   7.2480   1.00000E+000    0.00000E+000
   7.2500   1.00000E+000    0.00000E+000
   7.2540   1.00000E+000    0.00000E+000
   7.2560   1.00000E+000    0.00000E+000
   7.2580   1.00000E+000    0.00000E+000
   7.2620   1.00000E+000    0.00000E+000
   7.2640   1.00000E+000    0.00000E+000
   7.2680   1.00000E+000    0.00000E+000
   7.2710   1.00000E+000    0.00000E+000
   7.2730   1.00000E+000    0.00000E+000
   7.2760   1.00000E+000    0.00000E+000
   7.2790   1.00000E+000    0.00000E+000
   7.2820   1.00000E+000    0.00000E+000
   7.2860   1.00000E+000    0.00000E+000
   7.2870   1.00000E+000    0.00000E+000
   7.2910   1.00000E+000    0.00000E+000
   7.2950   1.00000E+000    0.00000E+000
   7.2960   1.00000E+000    0.00000E+000
   7.2990   1.00000E+000    0.00000E+000
   7.3020   1.00000E+000    0.00000E+000
