# Supplementary material for: Rationally seeded computational protein design of ɑ-helical barrels
Source: Nat Chem Biol. 2024 Jun 20;20(8):991–9. doi: 10.1038/s41589-024-01642-0 (PMC11288890; doi:10.1038/s41589-024-01642-0)
Supplement: Supplementary file 5 — PDB files used for making figure panels h–j. [file 41589_2024_1642_MOESM5_ESM.zip › KIA_RP_RSPD_NatChemBiol_data_Figure3/sc-CC-7-LI_panels_c-g/AUC_panel_e/LI_SV_raw/00065.RA1]

HeptLI
R 1 20.0 40000 0023739 3.4140E11 275 1 
   5.7990   1.00000E+000    0.00000E+000
   5.8030   1.00000E+000    0.00000E+000
   5.8040   1.00000E+000    0.00000E+000
   5.8050   1.00000E+000    0.00000E+000
   5.8060   1.00000E+000    0.00000E+000
   5.8070   1.00000E+000    0.00000E+000
   5.8080   1.00000E+000    0.00000E+000
   5.8100   1.00000E+000    0.00000E+000
   5.8120   1.00000E+000    0.00000E+000
   5.8140   1.00000E+000    0.00000E+000
   5.8150   1.00000E+000    0.00000E+000
   5.8170   1.00000E+000    0.00000E+000
   5.8190   1.00000E+000    0.00000E+000
   5.8210   1.00000E+000    0.00000E+000
   5.8220   1.00000E+000    0.00000E+000
   5.8230   1.00000E+000    0.00000E+000
   5.8240   1.00000E+000    0.00000E+000
   5.8260   1.00000E+000    0.00000E+000
   5.8270   1.00000E+000    0.00000E+000
   5.8280   1.00000E+000    0.00000E+000
   5.8290   1.00000E+000    0.00000E+000
   5.8300   1.00000E+000    0.00000E+000
   5.8310   1.00000E+000    0.00000E+000
   5.8320   1.00000E+000    0.00000E+000
   5.8330  -3.19230E+000    0.00000E+000
   5.8350  -3.29080E+000    0.00000E+000
   5.8370  -9.29800E-001    0.00000E+000
   5.8380  -1.08590E+000    0.00000E+000
   5.8390  -9.55200E-001    0.00000E+000
   5.8400  -8.23000E-001    0.00000E+000
   5.8420  -6.82400E-001    0.00000E+000
   5.8460  -8.90100E-001    0.00000E+000
   5.8470  -1.17670E+000    0.00000E+000
   5.8490  -1.30000E+000    0.00000E+000
   5.8510  -1.34220E+000    0.00000E+000
   5.8520  -1.61870E+000    0.00000E+000
   5.8540  -1.67590E+000    0.00000E+000
   5.8560  -1.71460E+000    0.00000E+000
   5.8580  -1.63690E+000    0.00000E+000
   5.8600  -1.57350E+000    0.00000E+000
   5.8610  -1.48720E+000    0.00000E+000
   5.8640  -1.15570E+000    0.00000E+000
   5.8660  -1.12210E+000    0.00000E+000
   5.8670  -8.50500E-001    0.00000E+000
   5.8700  -6.75300E-001    0.00000E+000
   5.8720  -5.22100E-001    0.00000E+000
   5.8740  -3.51200E-001    0.00000E+000
   5.8750  -3.13200E-001    0.00000E+000
   5.8770  -2.02200E-001    0.00000E+000
   5.8790  -2.12900E-001    0.00000E+000
   5.8810  -9.09000E-002    0.00000E+000
   5.8840  -8.73000E-002    0.00000E+000
   5.8850  -1.67000E-002    0.00000E+000
   5.8880  -1.01000E-002    0.00000E+000
   5.8900  -1.45000E-002    0.00000E+000
   5.8920  -1.86000E-002    0.00000E+000
   5.8940  -9.20000E-003    0.00000E+000
   5.8960  -1.79000E-002    0.00000E+000
   5.8980  -5.50000E-003    0.00000E+000
   5.8990  -1.91000E-002    0.00000E+000
   5.9010  -1.21000E-002    0.00000E+000
   5.9020  -1.07000E-002    0.00000E+000
   5.9050  -1.91000E-002    0.00000E+000
   5.9060  -2.51000E-002    0.00000E+000
   5.9090  -5.70000E-003    0.00000E+000
   5.9120  -5.40000E-003    0.00000E+000
   5.9150  -3.20000E-003    0.00000E+000
   5.9170  -4.80000E-003    0.00000E+000
   5.9200  -4.00000E-004    0.00000E+000
   5.9220   2.00000E-003    0.00000E+000
   5.9230   3.50000E-003    0.00000E+000
   5.9250  -6.30000E-003    0.00000E+000
   5.9270   4.00000E-004    0.00000E+000
   5.9280   2.68000E-002    0.00000E+000
   5.9310   3.02000E-002    0.00000E+000
   5.9320  -1.45000E-002    0.00000E+000
   5.9330  -0.00000E+000    0.00000E+000
   5.9350  -5.60000E-003    0.00000E+000
   5.9370  -1.23000E-002    0.00000E+000
   5.9400  -6.00000E-003    0.00000E+000
   5.9420   4.30000E-003    0.00000E+000
   5.9440  -1.00000E-002    0.00000E+000
   5.9460   1.84000E-002    0.00000E+000
   5.9480   1.58000E-002    0.00000E+000
   5.9510   3.67000E-002    0.00000E+000
   5.9520   3.26000E-002    0.00000E+000
   5.9540   1.08000E-002    0.00000E+000
   5.9560  -8.10000E-003    0.00000E+000
   5.9570   1.50000E-003    0.00000E+000
   5.9610  -8.20000E-003    0.00000E+000
   5.9630  -1.19000E-002    0.00000E+000
   5.9640  -8.00000E-004    0.00000E+000
   5.9670  -6.50000E-003    0.00000E+000
   5.9680  -1.40000E-003    0.00000E+000
   5.9710   6.00000E-004    0.00000E+000
   5.9730   2.80000E-003    0.00000E+000
   5.9770  -8.00000E-003    0.00000E+000
   5.9780  -8.10000E-003    0.00000E+000
   5.9790   7.90000E-003    0.00000E+000
   5.9820   9.50000E-003    0.00000E+000
   5.9850   5.00000E-004    0.00000E+000
   5.9860   3.40000E-003    0.00000E+000
   5.9890   5.00000E-004    0.00000E+000
   5.9910   3.20000E-003    0.00000E+000
   5.9930   9.00000E-003    0.00000E+000
   5.9950   2.20000E-003    0.00000E+000
   6.0000   5.69000E-002    0.00000E+000
   6.0020   2.90800E-001    0.00000E+000
   6.0040  -6.60200E-001    0.00000E+000
   6.0060  -7.19000E-001    0.00000E+000
   6.0090  -3.20200E-001    0.00000E+000
   6.0120   4.30000E-003    0.00000E+000
   6.0140  -2.93000E-002    0.00000E+000
   6.0170  -2.46000E-002    0.00000E+000
   6.0180  -3.46000E-002    0.00000E+000
   6.0200  -2.98300E-001    0.00000E+000
   6.0230   3.80000E-002    0.00000E+000
   6.0250   5.77200E-001    0.00000E+000
   6.0280  -7.03000E-002    0.00000E+000
   6.0340  -7.70000E-003    0.00000E+000
   6.0370   1.33000E-002    0.00000E+000
   6.0400   2.19000E-002    0.00000E+000
   6.0420   3.40000E-003    0.00000E+000
   6.0430  -7.00000E-003    0.00000E+000
   6.0440   1.42000E-002    0.00000E+000
   6.0490  -6.00000E-003    0.00000E+000
   6.0530   6.30000E-003    0.00000E+000
   6.0550   5.10000E-003    0.00000E+000
   6.0570   6.20000E-003    0.00000E+000
   6.0580   6.00000E-003    0.00000E+000
   6.0600   1.06000E-002    0.00000E+000
   6.0620   5.80000E-003    0.00000E+000
   6.0650  -6.00000E-003    0.00000E+000
   6.0670   4.80000E-003    0.00000E+000
   6.0730   1.41000E-002    0.00000E+000
   6.0770  -9.00000E-004    0.00000E+000
   6.0780  -8.00000E-004    0.00000E+000
   6.0790   7.30000E-003    0.00000E+000
   6.0830   2.14000E-002    0.00000E+000
   6.0880   6.30000E-003    0.00000E+000
   6.0900  -9.40000E-003    0.00000E+000
   6.0920   2.01000E-002    0.00000E+000
   6.0930   1.63000E-002    0.00000E+000
   6.0940   1.22000E-002    0.00000E+000
   6.0960   5.60000E-003    0.00000E+000
   6.1010   1.03000E-002    0.00000E+000
   6.1050   3.40000E-003    0.00000E+000
   6.1060   4.60000E-003    0.00000E+000
   6.1080  -0.00000E+000    0.00000E+000
   6.1100   3.70000E-003    0.00000E+000
   6.1120   1.03000E-002    0.00000E+000
   6.1150   1.38000E-002    0.00000E+000
   6.1190   6.60000E-003    0.00000E+000
   6.1210  -1.40000E-003    0.00000E+000
   6.1260   1.24000E-002    0.00000E+000
   6.1290   3.60000E-003    0.00000E+000
   6.1320   3.10000E-003    0.00000E+000
   6.1350   1.05000E-002    0.00000E+000
   6.1380   6.30000E-003    0.00000E+000
   6.1420   2.03000E-002    0.00000E+000
   6.1440   1.21000E-002    0.00000E+000
   6.1460   8.90000E-003    0.00000E+000
   6.1480   7.30000E-003    0.00000E+000
   6.1500   7.10000E-003    0.00000E+000
   6.1540   9.00000E-003    0.00000E+000
   6.1560   1.92000E-002    0.00000E+000
   6.1580   1.65000E-002    0.00000E+000
   6.1600   1.13000E-002    0.00000E+000
   6.1630  -5.70000E-003    0.00000E+000
   6.1660   1.30000E-002    0.00000E+000
   6.1670  -2.80000E-003    0.00000E+000
   6.1700   6.30000E-003    0.00000E+000
   6.1750   7.20000E-003    0.00000E+000
   6.1770   1.61000E-002    0.00000E+000
   6.1790   1.19000E-002    0.00000E+000
   6.1820   1.70000E-003    0.00000E+000
   6.1840   6.60000E-003    0.00000E+000
   6.1880   4.30000E-003    0.00000E+000
   6.1890   1.09000E-002    0.00000E+000
   6.1920   7.00000E-004    0.00000E+000
   6.1950   6.60000E-003    0.00000E+000
   6.1990   1.70000E-002    0.00000E+000
   6.2010   6.50000E-003    0.00000E+000
   6.2020   1.64000E-002    0.00000E+000
   6.2040   1.79000E-002    0.00000E+000
   6.2050   9.50000E-003    0.00000E+000
   6.2090   1.06000E-002    0.00000E+000
   6.2110   1.79000E-002    0.00000E+000
   6.2130   6.00000E-003    0.00000E+000
   6.2160   1.97000E-002    0.00000E+000
   6.2180   1.52000E-002    0.00000E+000
   6.2210   1.86000E-002    0.00000E+000
   6.2230  -0.00000E+000    0.00000E+000
   6.2260   2.07000E-002    0.00000E+000
   6.2300   2.23000E-002    0.00000E+000
   6.2310   1.36000E-002    0.00000E+000
   6.2340   1.60000E-002    0.00000E+000
   6.2360   1.71000E-002    0.00000E+000
   6.2380   1.30000E-002    0.00000E+000
   6.2410   8.20000E-003    0.00000E+000
   6.2440   1.25000E-002    0.00000E+000
   6.2470   1.03000E-002    0.00000E+000
   6.2500   1.86000E-002    0.00000E+000
   6.2530   2.46000E-002    0.00000E+000
   6.2550   1.47000E-002    0.00000E+000
   6.2570   2.21000E-002    0.00000E+000
   6.2590   2.01000E-002    0.00000E+000
   6.2630   2.56000E-002    0.00000E+000
   6.2640   3.10000E-002    0.00000E+000
   6.2690   1.10000E-002    0.00000E+000
   6.2710   2.42000E-002    0.00000E+000
   6.2740   2.29000E-002    0.00000E+000
   6.2770   2.99000E-002    0.00000E+000
   6.2810   2.28000E-002    0.00000E+000
   6.2820   2.69000E-002    0.00000E+000
   6.2850   1.89000E-002    0.00000E+000
   6.2870   1.88000E-002    0.00000E+000
   6.2910   2.32000E-002    0.00000E+000
   6.2940   2.32000E-002    0.00000E+000
   6.2960   3.22000E-002    0.00000E+000
   6.2980   2.41000E-002    0.00000E+000
   6.3000   4.24000E-002    0.00000E+000
   6.3050   4.25000E-002    0.00000E+000
   6.3080   3.97000E-002    0.00000E+000
   6.3120   4.66000E-002    0.00000E+000
   6.3140   2.87000E-002    0.00000E+000
   6.3180   4.23000E-002    0.00000E+000
   6.3190   3.47000E-002    0.00000E+000
   6.3210   4.82000E-002    0.00000E+000
   6.3230   3.83000E-002    0.00000E+000
   6.3250   4.24000E-002    0.00000E+000
   6.3280   5.69000E-002    0.00000E+000
   6.3330   5.25000E-002    0.00000E+000
   6.3370   6.89000E-002    0.00000E+000
   6.3410   4.94000E-002    0.00000E+000
   6.3420   4.77000E-002    0.00000E+000
   6.3450   6.02000E-002    0.00000E+000
   6.3490   5.86000E-002    0.00000E+000
   6.3510   4.59000E-002    0.00000E+000
   6.3520   5.65000E-002    0.00000E+000
   6.3530   6.61000E-002    0.00000E+000
   6.3580   6.30000E-002    0.00000E+000
   6.3600   7.44000E-002    0.00000E+000
   6.3610   7.03000E-002    0.00000E+000
   6.3660   6.75000E-002    0.00000E+000
   6.3680   6.81000E-002    0.00000E+000
   6.3700   5.64000E-002    0.00000E+000
   6.3720   6.85000E-002    0.00000E+000
   6.3770   6.24000E-002    0.00000E+000
   6.3780   7.01000E-002    0.00000E+000
   6.3810   7.71000E-002    0.00000E+000
   6.3830   8.17000E-002    0.00000E+000
   6.3860   8.10000E-002    0.00000E+000
   6.3870   7.65000E-002    0.00000E+000
   6.3920   6.56000E-002    0.00000E+000
   6.3950   8.72000E-002    0.00000E+000
   6.4000   8.13000E-002    0.00000E+000
   6.4040   8.89000E-002    0.00000E+000
   6.4060   8.64000E-002    0.00000E+000
   6.4100   8.52000E-002    0.00000E+000
   6.4140   9.54000E-002    0.00000E+000
   6.4170   9.31000E-002    0.00000E+000
   6.4180   8.97000E-002    0.00000E+000
   6.4200   9.66000E-002    0.00000E+000
   6.4240   9.79000E-002    0.00000E+000
   6.4260   9.76000E-002    0.00000E+000
   6.4290   1.02900E-001    0.00000E+000
   6.4350   1.11800E-001    0.00000E+000
   6.4360   1.08000E-001    0.00000E+000
   6.4380   1.02700E-001    0.00000E+000
   6.4400   1.17500E-001    0.00000E+000
   6.4430   1.21300E-001    0.00000E+000
   6.4450   1.27200E-001    0.00000E+000
   6.4470   1.12600E-001    0.00000E+000
   6.4500   1.13700E-001    0.00000E+000
   6.4520   1.25800E-001    0.00000E+000
   6.4540   1.05200E-001    0.00000E+000
   6.4570   1.33000E-001    0.00000E+000
   6.4590   1.34900E-001    0.00000E+000
   6.4610   1.36600E-001    0.00000E+000
   6.4630   1.30300E-001    0.00000E+000
   6.4650   1.36100E-001    0.00000E+000
   6.4680   1.38700E-001    0.00000E+000
   6.4710   1.37700E-001    0.00000E+000
   6.4740   1.52000E-001    0.00000E+000
   6.4770   1.47900E-001    0.00000E+000
   6.4780   1.46600E-001    0.00000E+000
   6.4800   1.54700E-001    0.00000E+000
   6.4830   1.58700E-001    0.00000E+000
   6.4850   1.51700E-001    0.00000E+000
   6.4890   1.61500E-001    0.00000E+000
   6.4900   1.59800E-001    0.00000E+000
   6.4940   1.71500E-001    0.00000E+000
   6.4960   1.62800E-001    0.00000E+000
   6.4980   1.68700E-001    0.00000E+000
   6.5000   1.68100E-001    0.00000E+000
   6.5040   1.70100E-001    0.00000E+000
   6.5060   1.77100E-001    0.00000E+000
   6.5090   1.71800E-001    0.00000E+000
   6.5120   1.93000E-001    0.00000E+000
   6.5140   1.96800E-001    0.00000E+000
   6.5150   1.97100E-001    0.00000E+000
   6.5170   1.95400E-001    0.00000E+000
   6.5210   2.02300E-001    0.00000E+000
   6.5230   1.89000E-001    0.00000E+000
   6.5250   1.86700E-001    0.00000E+000
   6.5260   2.05900E-001    0.00000E+000
   6.5300   1.92500E-001    0.00000E+000
   6.5320   2.17800E-001    0.00000E+000
   6.5340   2.26200E-001    0.00000E+000
   6.5350   2.26200E-001    0.00000E+000
   6.5380   2.16300E-001    0.00000E+000
   6.5430   2.18400E-001    0.00000E+000
   6.5450   2.16300E-001    0.00000E+000
   6.5480   2.29100E-001    0.00000E+000
   6.5500   2.35700E-001    0.00000E+000
   6.5520   2.33400E-001    0.00000E+000
   6.5550   2.49200E-001    0.00000E+000
   6.5600   2.32100E-001    0.00000E+000
   6.5620   2.52600E-001    0.00000E+000
   6.5660   2.58400E-001    0.00000E+000
   6.5680   2.54100E-001    0.00000E+000
   6.5700   2.57800E-001    0.00000E+000
   6.5730   2.66600E-001    0.00000E+000
   6.5740   2.65500E-001    0.00000E+000
   6.5780   2.72800E-001    0.00000E+000
   6.5800   2.63800E-001    0.00000E+000
   6.5830   2.71800E-001    0.00000E+000
   6.5840   2.77100E-001    0.00000E+000
   6.5870   2.86700E-001    0.00000E+000
   6.5890   3.00200E-001    0.00000E+000
   6.5920   2.77700E-001    0.00000E+000
   6.5940   2.79400E-001    0.00000E+000
   6.5960   2.95200E-001    0.00000E+000
   6.5980   3.16400E-001    0.00000E+000
   6.6010   2.94500E-001    0.00000E+000
   6.6050   3.00400E-001    0.00000E+000
   6.6080   2.93900E-001    0.00000E+000
   6.6100   3.12800E-001    0.00000E+000
   6.6120   3.05900E-001    0.00000E+000
   6.6150   3.29000E-001    0.00000E+000
   6.6170   3.11300E-001    0.00000E+000
   6.6190   3.15400E-001    0.00000E+000
   6.6220   3.42400E-001    0.00000E+000
   6.6230   3.22900E-001    0.00000E+000
   6.6280   3.34100E-001    0.00000E+000
   6.6310   3.35100E-001    0.00000E+000
   6.6330   3.42800E-001    0.00000E+000
   6.6350   3.51200E-001    0.00000E+000
   6.6400   3.36800E-001    0.00000E+000
   6.6420   3.58300E-001    0.00000E+000
   6.6470   3.59100E-001    0.00000E+000
   6.6490   3.62800E-001    0.00000E+000
   6.6510   3.72600E-001    0.00000E+000
   6.6540   3.63900E-001    0.00000E+000
   6.6560   3.70300E-001    0.00000E+000
   6.6580   3.78300E-001    0.00000E+000
   6.6600   3.76900E-001    0.00000E+000
   6.6630   3.81900E-001    0.00000E+000
   6.6670   3.89700E-001    0.00000E+000
   6.6690   3.93400E-001    0.00000E+000
   6.6720   3.79600E-001    0.00000E+000
   6.6740   4.07200E-001    0.00000E+000
   6.6760   3.95800E-001    0.00000E+000
   6.6780   3.89100E-001    0.00000E+000
   6.6810   3.95300E-001    0.00000E+000
   6.6840   3.95200E-001    0.00000E+000
   6.6860   4.00900E-001    0.00000E+000
   6.6880   4.09800E-001    0.00000E+000
   6.6910   4.23800E-001    0.00000E+000
   6.6930   4.39000E-001    0.00000E+000
   6.6960   4.26500E-001    0.00000E+000
   6.6980   4.12900E-001    0.00000E+000
   6.6990   4.13300E-001    0.00000E+000
   6.7040   4.36500E-001    0.00000E+000
   6.7080   4.36300E-001    0.00000E+000
   6.7110   4.50100E-001    0.00000E+000
   6.7130   4.43500E-001    0.00000E+000
   6.7150   4.46400E-001    0.00000E+000
   6.7170   4.57100E-001    0.00000E+000
   6.7190   4.38400E-001    0.00000E+000
   6.7230   4.56000E-001    0.00000E+000
   6.7260   4.57600E-001    0.00000E+000
   6.7290   4.80300E-001    0.00000E+000
   6.7320   4.62000E-001    0.00000E+000
   6.7340   4.52500E-001    0.00000E+000
   6.7350   4.75000E-001    0.00000E+000
   6.7380   4.76200E-001    0.00000E+000
   6.7400   4.74500E-001    0.00000E+000
   6.7440   4.79300E-001    0.00000E+000
   6.7460   4.90100E-001    0.00000E+000
   6.7500   4.65600E-001    0.00000E+000
   6.7520   4.83300E-001    0.00000E+000
   6.7540   4.98200E-001    0.00000E+000
   6.7570   4.83700E-001    0.00000E+000
   6.7580   4.73800E-001    0.00000E+000
   6.7610   4.89200E-001    0.00000E+000
   6.7620   4.89400E-001    0.00000E+000
   6.7660   4.83800E-001    0.00000E+000
   6.7680   4.96700E-001    0.00000E+000
   6.7710   4.92400E-001    0.00000E+000
   6.7740   5.01800E-001    0.00000E+000
   6.7760   5.09000E-001    0.00000E+000
   6.7800   5.04500E-001    0.00000E+000
   6.7820   5.15600E-001    0.00000E+000
   6.7850   4.96100E-001    0.00000E+000
   6.7890   5.13500E-001    0.00000E+000
   6.7910   5.04900E-001    0.00000E+000
   6.7940   5.14300E-001    0.00000E+000
   6.7960   5.07900E-001    0.00000E+000
   6.7980   5.06500E-001    0.00000E+000
   6.8030   5.33400E-001    0.00000E+000
   6.8050   5.40300E-001    0.00000E+000
   6.8080   5.30300E-001    0.00000E+000
   6.8100   5.26200E-001    0.00000E+000
   6.8130   5.40200E-001    0.00000E+000
   6.8150   5.27200E-001    0.00000E+000
   6.8170   5.23200E-001    0.00000E+000
   6.8190   5.12900E-001    0.00000E+000
   6.8220   5.25700E-001    0.00000E+000
   6.8240   5.32800E-001    0.00000E+000
   6.8270   5.45500E-001    0.00000E+000
   6.8300   5.30800E-001    0.00000E+000
   6.8330   5.48100E-001    0.00000E+000
   6.8370   5.62300E-001    0.00000E+000
   6.8400   5.49500E-001    0.00000E+000
   6.8420   5.47000E-001    0.00000E+000
   6.8430   5.59000E-001    0.00000E+000
   6.8470   5.56600E-001    0.00000E+000
   6.8480   5.49000E-001    0.00000E+000
   6.8520   5.48300E-001    0.00000E+000
   6.8540   5.46000E-001    0.00000E+000
   6.8560   5.68600E-001    0.00000E+000
   6.8610   5.63500E-001    0.00000E+000
   6.8640   5.69100E-001    0.00000E+000
   6.8650   5.62500E-001    0.00000E+000
   6.8670   5.65200E-001    0.00000E+000
   6.8690   5.78400E-001    0.00000E+000
   6.8730   5.70300E-001    0.00000E+000
   6.8760   5.91200E-001    0.00000E+000
   6.8790   5.58800E-001    0.00000E+000
   6.8820   5.68600E-001    0.00000E+000
   6.8840   5.85500E-001    0.00000E+000
   6.8860   5.64300E-001    0.00000E+000
   6.8880   5.68700E-001    0.00000E+000
   6.8930   5.61600E-001    0.00000E+000
   6.8950   5.66100E-001    0.00000E+000
   6.8970   5.78100E-001    0.00000E+000
   6.8990   5.66500E-001    0.00000E+000
   6.9030   5.58100E-001    0.00000E+000
   6.9060   5.71000E-001    0.00000E+000
   6.9080   6.01100E-001    0.00000E+000
   6.9120   6.18300E-001    0.00000E+000
   6.9130   6.01800E-001    0.00000E+000
   6.9170   5.91200E-001    0.00000E+000
   6.9200   5.90100E-001    0.00000E+000
   6.9230   5.73700E-001    0.00000E+000
   6.9240   5.85900E-001    0.00000E+000
   6.9260   5.81500E-001    0.00000E+000
   6.9310   5.87300E-001    0.00000E+000
   6.9330   6.01500E-001    0.00000E+000
   6.9350   6.00900E-001    0.00000E+000
   6.9380   5.83500E-001    0.00000E+000
   6.9400   5.94100E-001    0.00000E+000
   6.9440   5.71700E-001    0.00000E+000
   6.9460   5.97000E-001    0.00000E+000
   6.9470   5.85100E-001    0.00000E+000
   6.9510   5.79700E-001    0.00000E+000
   6.9540   5.83600E-001    0.00000E+000
   6.9560   5.86700E-001    0.00000E+000
   6.9580   5.96400E-001    0.00000E+000
   6.9610   5.85500E-001    0.00000E+000
   6.9650   5.99000E-001    0.00000E+000
   6.9680   5.79800E-001    0.00000E+000
   6.9700   6.00500E-001    0.00000E+000
   6.9710   5.93700E-001    0.00000E+000
   6.9740   5.89100E-001    0.00000E+000
   6.9760   6.02400E-001    0.00000E+000
   6.9810   6.18100E-001    0.00000E+000
   6.9840   6.08400E-001    0.00000E+000
   6.9860   5.93800E-001    0.00000E+000
   6.9880   6.17600E-001    0.00000E+000
   6.9910   5.94900E-001    0.00000E+000
   6.9930   6.11700E-001    0.00000E+000
   6.9970   6.01300E-001    0.00000E+000
   6.9990   6.07300E-001    0.00000E+000
   7.0030   6.12700E-001    0.00000E+000
   7.0050   6.10100E-001    0.00000E+000
   7.0090   6.09700E-001    0.00000E+000
   7.0130   6.19800E-001    0.00000E+000
   7.0140   6.37700E-001    0.00000E+000
   7.0170   6.45600E-001    0.00000E+000
   7.0200   6.51000E-001    0.00000E+000
   7.0220   6.51000E-001    0.00000E+000
   7.0240   6.32100E-001    0.00000E+000
   7.0290   6.80800E-001    0.00000E+000
   7.0300   6.53600E-001    0.00000E+000
   7.0340   6.51000E-001    0.00000E+000
   7.0360   6.94500E-001    0.00000E+000
   7.0380   6.86200E-001    0.00000E+000
   7.0430   6.73700E-001    0.00000E+000
   7.0440   7.03400E-001    0.00000E+000
   7.0470   7.14200E-001    0.00000E+000
   7.0500   7.25700E-001    0.00000E+000
   7.0530   7.44500E-001    0.00000E+000
   7.0550   7.50600E-001    0.00000E+000
   7.0580   7.74100E-001    0.00000E+000
   7.0600   7.78700E-001    0.00000E+000
   7.0630   8.04700E-001    0.00000E+000
   7.0650   8.23200E-001    0.00000E+000
   7.0690   8.44700E-001    0.00000E+000
   7.0710   8.55300E-001    0.00000E+000
   7.0720   8.64700E-001    0.00000E+000
   7.0750   8.87100E-001    0.00000E+000
   7.0780   9.43900E-001    0.00000E+000
   7.0820   9.42700E-001    0.00000E+000
   7.0830   1.00950E+000    0.00000E+000
   7.0850   1.00270E+000    0.00000E+000
   7.0880   1.07450E+000    0.00000E+000
   7.0910   1.11200E+000    0.00000E+000
   7.0950   1.15860E+000    0.00000E+000
   7.0960   1.18000E+000    0.00000E+000
   7.0990   1.29280E+000    0.00000E+000
   7.1030   1.34480E+000    0.00000E+000
   7.1060   1.43280E+000    0.00000E+000
   7.1080   1.53380E+000    0.00000E+000
   7.1110   1.64150E+000    0.00000E+000
   7.1130   2.04480E+000    0.00000E+000
   7.1170   2.30170E+000    0.00000E+000
   7.1210   2.65930E+000    0.00000E+000
   7.1220   2.80300E+000    0.00000E+000
   7.1240   2.54110E+000    0.00000E+000
   7.1270   2.95790E+000    0.00000E+000
   7.1300   2.87160E+000    0.00000E+000
   7.1330   3.02620E+000    0.00000E+000
   7.1360   2.82180E+000    0.00000E+000
   7.1380   3.23860E+000    0.00000E+000
   7.1400   3.18340E+000    0.00000E+000
   7.1430   3.40150E+000    0.00000E+000
   7.1460   2.91660E+000    0.00000E+000
   7.1490   3.38520E+000    0.00000E+000
   7.1520   2.96570E+000    0.00000E+000
   7.1540   2.56930E+000    0.00000E+000
   7.1560   2.66440E+000    0.00000E+000
   7.1600   2.02460E+000    0.00000E+000
   7.1630   2.00420E+000    0.00000E+000
   7.1650   1.82750E+000    0.00000E+000
   7.1680   1.79200E+000    0.00000E+000
   7.1700   1.28730E+000    0.00000E+000
   7.1720   1.14380E+000    0.00000E+000
   7.1770   1.20420E+000    0.00000E+000
   7.1790   6.73700E-001    0.00000E+000
   7.1820  -1.01040E+000    0.00000E+000
   7.1840   1.00000E+000    0.00000E+000
   7.1860   1.00000E+000    0.00000E+000
   7.1900   1.00000E+000    0.00000E+000
   7.1920   1.00000E+000    0.00000E+000
   7.1950   1.00000E+000    0.00000E+000
   7.1970   1.00000E+000    0.00000E+000
   7.2010   1.00000E+000    0.00000E+000
   7.2020   1.00000E+000    0.00000E+000
   7.2050   1.00000E+000    0.00000E+000
   7.2080   1.00000E+000    0.00000E+000
   7.2110   1.00000E+000    0.00000E+000
   7.2170   1.00000E+000    0.00000E+000
   7.2180   1.00000E+000    0.00000E+000
   7.2210   1.00000E+000    0.00000E+000
   7.2250   1.00000E+000    0.00000E+000
   7.2270   1.00000E+000    0.00000E+000
   7.2300   1.00000E+000    0.00000E+000
   7.2320   1.00000E+000    0.00000E+000
   7.2350   1.00000E+000    0.00000E+000
   7.2380   1.00000E+000    0.00000E+000
   7.2410   1.00000E+000    0.00000E+000
   7.2440   1.00000E+000    0.00000E+000
   7.2470   1.00000E+000    0.00000E+000
   7.2500   1.00000E+000    0.00000E+000
   7.2520   1.00000E+000    0.00000E+000
   7.2550   1.00000E+000    0.00000E+000
   7.2570   1.00000E+000    0.00000E+000
   7.2600   1.00000E+000    0.00000E+000
   7.2640   1.00000E+000    0.00000E+000
   7.2660   1.00000E+000    0.00000E+000
   7.2710   1.00000E+000    0.00000E+000
   7.2730   1.00000E+000    0.00000E+000
   7.2760   1.00000E+000    0.00000E+000
   7.2780   1.00000E+000    0.00000E+000
   7.2800   1.00000E+000    0.00000E+000
   7.2850   1.00000E+000    0.00000E+000
   7.2870   1.00000E+000    0.00000E+000
   7.2890   1.00000E+000    0.00000E+000
   7.2920   1.00000E+000    0.00000E+000
   7.2950   1.00000E+000    0.00000E+000
   7.2980   1.00000E+000    0.00000E+000
   7.3010   1.00000E+000    0.00000E+000
