# Supplementary material for: Rationally seeded computational protein design of ɑ-helical barrels
Source: Nat Chem Biol. 2024 Jun 20;20(8):991–9. doi: 10.1038/s41589-024-01642-0 (PMC11288890; doi:10.1038/s41589-024-01642-0)
Supplement: Supplementary file 5 — PDB files used for making figure panels h–j. [file 41589_2024_1642_MOESM5_ESM.zip › KIA_RP_RSPD_NatChemBiol_data_Figure3/sc-CC-7-LI_panels_c-g/AUC_panel_e/LI_SV_raw/00071.RA1]

HeptLI
R 1 20.0 40000 0025538 3.7300E11 275 1 
   5.8010   1.00000E+000    0.00000E+000
   5.8020   1.00000E+000    0.00000E+000
   5.8030   1.00000E+000    0.00000E+000
   5.8040   1.00000E+000    0.00000E+000
   5.8050   1.00000E+000    0.00000E+000
   5.8070   1.00000E+000    0.00000E+000
   5.8080   1.00000E+000    0.00000E+000
   5.8100   1.00000E+000    0.00000E+000
   5.8110   1.00000E+000    0.00000E+000
   5.8120   1.00000E+000    0.00000E+000
   5.8130   1.00000E+000    0.00000E+000
   5.8150   1.00000E+000    0.00000E+000
   5.8170   1.00000E+000    0.00000E+000
   5.8200   1.00000E+000    0.00000E+000
   5.8210   1.00000E+000    0.00000E+000
   5.8220   1.00000E+000    0.00000E+000
   5.8230   1.00000E+000    0.00000E+000
   5.8240   1.00000E+000    0.00000E+000
   5.8260   1.00000E+000    0.00000E+000
   5.8290   1.00000E+000    0.00000E+000
   5.8300   1.00000E+000    0.00000E+000
   5.8310   1.00000E+000    0.00000E+000
   5.8320   1.00000E+000    0.00000E+000
   5.8330   1.00000E+000    0.00000E+000
   5.8340  -1.50460E+000    0.00000E+000
   5.8350  -1.53110E+000    0.00000E+000
   5.8360  -9.29300E-001    0.00000E+000
   5.8370  -8.85400E-001    0.00000E+000
   5.8380  -8.66300E-001    0.00000E+000
   5.8400  -8.32700E-001    0.00000E+000
   5.8430  -7.46600E-001    0.00000E+000
   5.8460  -8.35100E-001    0.00000E+000
   5.8470  -1.01250E+000    0.00000E+000
   5.8480  -1.25310E+000    0.00000E+000
   5.8490  -1.32570E+000    0.00000E+000
   5.8510  -1.46630E+000    0.00000E+000
   5.8520  -1.74880E+000    0.00000E+000
   5.8540  -1.68080E+000    0.00000E+000
   5.8550  -1.69680E+000    0.00000E+000
   5.8560  -1.77940E+000    0.00000E+000
   5.8580  -1.67030E+000    0.00000E+000
   5.8590  -1.61870E+000    0.00000E+000
   5.8620  -1.56850E+000    0.00000E+000
   5.8640  -1.45230E+000    0.00000E+000
   5.8660  -1.25370E+000    0.00000E+000
   5.8670  -1.09030E+000    0.00000E+000
   5.8680  -8.39300E-001    0.00000E+000
   5.8690  -6.03200E-001    0.00000E+000
   5.8700  -6.87700E-001    0.00000E+000
   5.8720  -4.21900E-001    0.00000E+000
   5.8730  -4.40500E-001    0.00000E+000
   5.8760  -3.39800E-001    0.00000E+000
   5.8770  -1.86100E-001    0.00000E+000
   5.8790  -1.49400E-001    0.00000E+000
   5.8820  -1.02500E-001    0.00000E+000
   5.8850  -4.55000E-002    0.00000E+000
   5.8860  -2.30000E-002    0.00000E+000
   5.8880  -2.02000E-002    0.00000E+000
   5.8900  -2.20000E-002    0.00000E+000
   5.8910  -6.10000E-003    0.00000E+000
   5.8930  -1.54000E-002    0.00000E+000
   5.8950  -6.80000E-003    0.00000E+000
   5.8970  -9.10000E-003    0.00000E+000
   5.8980  -1.68000E-002    0.00000E+000
   5.9010  -4.20000E-003    0.00000E+000
   5.9020  -1.09000E-002    0.00000E+000
   5.9030  -8.40000E-003    0.00000E+000
   5.9060  -1.87000E-002    0.00000E+000
   5.9080  -1.34000E-002    0.00000E+000
   5.9090   2.20000E-003    0.00000E+000
   5.9110  -5.80000E-003    0.00000E+000
   5.9130  -1.06000E-002    0.00000E+000
   5.9150  -2.06000E-002    0.00000E+000
   5.9170  -5.90000E-003    0.00000E+000
   5.9180  -5.80000E-003    0.00000E+000
   5.9190  -1.16000E-002    0.00000E+000
   5.9220   4.90000E-003    0.00000E+000
   5.9230  -1.70000E-003    0.00000E+000
   5.9240   2.00000E-003    0.00000E+000
   5.9250  -7.40000E-003    0.00000E+000
   5.9270   9.10000E-003    0.00000E+000
   5.9280   4.20000E-003    0.00000E+000
   5.9310   5.30000E-003    0.00000E+000
   5.9340   6.60000E-003    0.00000E+000
   5.9350  -2.10000E-003    0.00000E+000
   5.9380  -2.50000E-003    0.00000E+000
   5.9390  -3.40000E-003    0.00000E+000
   5.9420  -5.40000E-003    0.00000E+000
   5.9430  -2.50000E-003    0.00000E+000
   5.9440   6.00000E-004    0.00000E+000
   5.9460   1.72000E-002    0.00000E+000
   5.9490   5.90000E-003    0.00000E+000
   5.9500   2.18000E-002    0.00000E+000
   5.9520   3.38000E-002    0.00000E+000
   5.9540   1.95000E-002    0.00000E+000
   5.9560   3.90000E-003    0.00000E+000
   5.9570   1.02000E-002    0.00000E+000
   5.9610  -2.50000E-003    0.00000E+000
   5.9620  -3.60000E-003    0.00000E+000
   5.9630  -6.50000E-003    0.00000E+000
   5.9650   8.40000E-003    0.00000E+000
   5.9680  -9.40000E-003    0.00000E+000
   5.9700  -9.70000E-003    0.00000E+000
   5.9710  -2.00000E-004    0.00000E+000
   5.9740  -1.10000E-002    0.00000E+000
   5.9770  -9.70000E-003    0.00000E+000
   5.9790   1.36000E-002    0.00000E+000
   5.9800   1.65000E-002    0.00000E+000
   5.9830  -5.60000E-003    0.00000E+000
   5.9860   6.20000E-003    0.00000E+000
   5.9880  -9.00000E-004    0.00000E+000
   5.9890   4.30000E-003    0.00000E+000
   5.9910  -8.80000E-003    0.00000E+000
   5.9950   1.10000E-003    0.00000E+000
   5.9980   1.32000E-002    0.00000E+000
   6.0010   1.78600E-001    0.00000E+000
   6.0030   2.13000E-001    0.00000E+000
   6.0050  -7.71700E-001    0.00000E+000
   6.0080  -4.38400E-001    0.00000E+000
   6.0100  -1.50000E-003    0.00000E+000
   6.0120   2.73000E-002    0.00000E+000
   6.0130  -3.88000E-002    0.00000E+000
   6.0160  -1.11000E-002    0.00000E+000
   6.0170  -4.47000E-002    0.00000E+000
   6.0190  -4.16000E-002    0.00000E+000
   6.0210  -3.18500E-001    0.00000E+000
   6.0240  -1.46000E-001    0.00000E+000
   6.0250   5.96700E-001    0.00000E+000
   6.0280  -9.61000E-002    0.00000E+000
   6.0320   1.21000E-002    0.00000E+000
   6.0350   3.00000E-004    0.00000E+000
   6.0370   1.61000E-002    0.00000E+000
   6.0390   1.26000E-002    0.00000E+000
   6.0410   5.50000E-003    0.00000E+000
   6.0440   3.80000E-003    0.00000E+000
   6.0500   1.70000E-003    0.00000E+000
   6.0510  -7.00000E-004    0.00000E+000
   6.0530   1.70000E-002    0.00000E+000
   6.0550   7.20000E-003    0.00000E+000
   6.0570   5.40000E-003    0.00000E+000
   6.0590   1.00000E-004    0.00000E+000
   6.0620   1.04000E-002    0.00000E+000
   6.0630  -6.00000E-003    0.00000E+000
   6.0680   1.05000E-002    0.00000E+000
   6.0700   6.60000E-003    0.00000E+000
   6.0760   6.50000E-003    0.00000E+000
   6.0770  -5.00000E-003    0.00000E+000
   6.0780   6.00000E-004    0.00000E+000
   6.0820   4.60000E-003    0.00000E+000
   6.0840   4.90000E-003    0.00000E+000
   6.0860  -6.80000E-003    0.00000E+000
   6.0890  -1.00000E-004    0.00000E+000
   6.0900   2.20000E-003    0.00000E+000
   6.0920   8.70000E-003    0.00000E+000
   6.0930   6.70000E-003    0.00000E+000
   6.0950   3.50000E-003    0.00000E+000
   6.0960  -4.00000E-004    0.00000E+000
   6.0990   6.50000E-003    0.00000E+000
   6.1040   1.40000E-003    0.00000E+000
   6.1050   1.22000E-002    0.00000E+000
   6.1100   1.47000E-002    0.00000E+000
   6.1130  -5.30000E-003    0.00000E+000
   6.1160   5.30000E-003    0.00000E+000
   6.1180   4.70000E-003    0.00000E+000
   6.1190   9.70000E-003    0.00000E+000
   6.1230   2.00000E-002    0.00000E+000
   6.1260   1.22000E-002    0.00000E+000
   6.1290  -4.00000E-003    0.00000E+000
   6.1300  -1.40000E-003    0.00000E+000
   6.1330   5.90000E-003    0.00000E+000
   6.1350  -3.30000E-003    0.00000E+000
   6.1380   1.53000E-002    0.00000E+000
   6.1410   8.40000E-003    0.00000E+000
   6.1430  -9.80000E-003    0.00000E+000
   6.1470  -3.00000E-003    0.00000E+000
   6.1520  -5.00000E-003    0.00000E+000
   6.1560  -3.70000E-003    0.00000E+000
   6.1590   1.11000E-002    0.00000E+000
   6.1630   2.20000E-003    0.00000E+000
   6.1670   2.10000E-003    0.00000E+000
   6.1700   1.76000E-002    0.00000E+000
   6.1740   1.55000E-002    0.00000E+000
   6.1750   8.10000E-003    0.00000E+000
   6.1770   1.62000E-002    0.00000E+000
   6.1800   1.45000E-002    0.00000E+000
   6.1830  -1.80000E-003    0.00000E+000
   6.1850   1.03000E-002    0.00000E+000
   6.1880   9.20000E-003    0.00000E+000
   6.1890   8.30000E-003    0.00000E+000
   6.1920   1.72000E-002    0.00000E+000
   6.1950   7.00000E-003    0.00000E+000
   6.1990   1.47000E-002    0.00000E+000
   6.2010   1.30000E-003    0.00000E+000
   6.2040   1.36000E-002    0.00000E+000
   6.2050   3.30000E-003    0.00000E+000
   6.2060   4.00000E-004    0.00000E+000
   6.2080   1.38000E-002    0.00000E+000
   6.2120   1.18000E-002    0.00000E+000
   6.2140   2.31000E-002    0.00000E+000
   6.2160   1.10000E-003    0.00000E+000
   6.2180   2.37000E-002    0.00000E+000
   6.2210   1.51000E-002    0.00000E+000
   6.2230  -2.10000E-003    0.00000E+000
   6.2260   1.79000E-002    0.00000E+000
   6.2300   3.50000E-003    0.00000E+000
   6.2320   2.20000E-003    0.00000E+000
   6.2340   8.20000E-003    0.00000E+000
   6.2350   3.00000E-004    0.00000E+000
   6.2360   1.26000E-002    0.00000E+000
   6.2380   7.00000E-004    0.00000E+000
   6.2410   4.20000E-003    0.00000E+000
   6.2440   1.75000E-002    0.00000E+000
   6.2470   4.80000E-003    0.00000E+000
   6.2480   1.14000E-002    0.00000E+000
   6.2520   1.80000E-002    0.00000E+000
   6.2530   1.43000E-002    0.00000E+000
   6.2550   1.13000E-002    0.00000E+000
   6.2560   1.25000E-002    0.00000E+000
   6.2600   2.57000E-002    0.00000E+000
   6.2630   1.25000E-002    0.00000E+000
   6.2640   1.18000E-002    0.00000E+000
   6.2680   1.28000E-002    0.00000E+000
   6.2710   1.97000E-002    0.00000E+000
   6.2730   1.59000E-002    0.00000E+000
   6.2750   8.90000E-003    0.00000E+000
   6.2780   1.43000E-002    0.00000E+000
   6.2790   2.22000E-002    0.00000E+000
   6.2830   1.15000E-002    0.00000E+000
   6.2850   1.96000E-002    0.00000E+000
   6.2870   1.58000E-002    0.00000E+000
   6.2880   1.00000E-002    0.00000E+000
   6.2910   1.08000E-002    0.00000E+000
   6.2940   3.14000E-002    0.00000E+000
   6.2960   1.49000E-002    0.00000E+000
   6.2980   2.15000E-002    0.00000E+000
   6.3010   1.91000E-002    0.00000E+000
   6.3020   2.97000E-002    0.00000E+000
   6.3030   1.29000E-002    0.00000E+000
   6.3080   1.68000E-002    0.00000E+000
   6.3100   3.71000E-002    0.00000E+000
   6.3140   2.31000E-002    0.00000E+000
   6.3170   2.18000E-002    0.00000E+000
   6.3190   2.57000E-002    0.00000E+000
   6.3210   2.60000E-002    0.00000E+000
   6.3230   2.79000E-002    0.00000E+000
   6.3240   3.12000E-002    0.00000E+000
   6.3300   3.05000E-002    0.00000E+000
   6.3330   2.56000E-002    0.00000E+000
   6.3350   3.38000E-002    0.00000E+000
   6.3390   4.77000E-002    0.00000E+000
   6.3400   3.90000E-002    0.00000E+000
   6.3410   3.59000E-002    0.00000E+000
   6.3430   2.84000E-002    0.00000E+000
   6.3470   3.68000E-002    0.00000E+000
   6.3490   2.98000E-002    0.00000E+000
   6.3500   2.20000E-002    0.00000E+000
   6.3540   3.08000E-002    0.00000E+000
   6.3600   4.35000E-002    0.00000E+000
   6.3610   5.57000E-002    0.00000E+000
   6.3650   5.39000E-002    0.00000E+000
   6.3690   5.15000E-002    0.00000E+000
   6.3710   4.61000E-002    0.00000E+000
   6.3740   5.53000E-002    0.00000E+000
   6.3760   4.54000E-002    0.00000E+000
   6.3790   4.52000E-002    0.00000E+000
   6.3860   4.41000E-002    0.00000E+000
   6.3900   3.38000E-002    0.00000E+000
   6.3920   4.81000E-002    0.00000E+000
   6.3930   6.23000E-002    0.00000E+000
   6.3970   4.33000E-002    0.00000E+000
   6.3980   5.45000E-002    0.00000E+000
   6.4010   4.84000E-002    0.00000E+000
   6.4030   5.10000E-002    0.00000E+000
   6.4080   5.36000E-002    0.00000E+000
   6.4120   6.21000E-002    0.00000E+000
   6.4160   6.55000E-002    0.00000E+000
   6.4170   5.36000E-002    0.00000E+000
   6.4180   6.39000E-002    0.00000E+000
   6.4240   6.69000E-002    0.00000E+000
   6.4270   6.75000E-002    0.00000E+000
   6.4290   6.32000E-002    0.00000E+000
   6.4310   7.41000E-002    0.00000E+000
   6.4330   7.11000E-002    0.00000E+000
   6.4360   7.28000E-002    0.00000E+000
   6.4380   6.18000E-002    0.00000E+000
   6.4400   7.18000E-002    0.00000E+000
   6.4430   7.88000E-002    0.00000E+000
   6.4450   8.20000E-002    0.00000E+000
   6.4470   7.34000E-002    0.00000E+000
   6.4500   8.14000E-002    0.00000E+000
   6.4520   8.97000E-002    0.00000E+000
   6.4540   8.31000E-002    0.00000E+000
   6.4570   9.29000E-002    0.00000E+000
   6.4590   8.95000E-002    0.00000E+000
   6.4620   9.23000E-002    0.00000E+000
   6.4630   1.05100E-001    0.00000E+000
   6.4660   9.31000E-002    0.00000E+000
   6.4680   9.83000E-002    0.00000E+000
   6.4710   9.93000E-002    0.00000E+000
   6.4730   9.96000E-002    0.00000E+000
   6.4770   9.30000E-002    0.00000E+000
   6.4780   1.02900E-001    0.00000E+000
   6.4790   1.01100E-001    0.00000E+000
   6.4820   1.13100E-001    0.00000E+000
   6.4850   1.11300E-001    0.00000E+000
   6.4880   1.08900E-001    0.00000E+000
   6.4900   1.12500E-001    0.00000E+000
   6.4950   1.23400E-001    0.00000E+000
   6.4960   1.22000E-001    0.00000E+000
   6.4980   1.29100E-001    0.00000E+000
   6.5000   1.25800E-001    0.00000E+000
   6.5030   1.16300E-001    0.00000E+000
   6.5050   1.18900E-001    0.00000E+000
   6.5080   1.32100E-001    0.00000E+000
   6.5100   1.16500E-001    0.00000E+000
   6.5130   1.42800E-001    0.00000E+000
   6.5140   1.37300E-001    0.00000E+000
   6.5160   1.38300E-001    0.00000E+000
   6.5180   1.44000E-001    0.00000E+000
   6.5210   1.41000E-001    0.00000E+000
   6.5250   1.40700E-001    0.00000E+000
   6.5260   1.47700E-001    0.00000E+000
   6.5290   1.43100E-001    0.00000E+000
   6.5300   1.46200E-001    0.00000E+000
   6.5340   1.57600E-001    0.00000E+000
   6.5350   1.64700E-001    0.00000E+000
   6.5380   1.52000E-001    0.00000E+000
   6.5410   1.46600E-001    0.00000E+000
   6.5440   1.56000E-001    0.00000E+000
   6.5470   1.72600E-001    0.00000E+000
   6.5500   1.68800E-001    0.00000E+000
   6.5510   1.65200E-001    0.00000E+000
   6.5530   1.60500E-001    0.00000E+000
   6.5550   1.87100E-001    0.00000E+000
   6.5570   1.91800E-001    0.00000E+000
   6.5600   1.63700E-001    0.00000E+000
   6.5620   1.90600E-001    0.00000E+000
   6.5650   1.86400E-001    0.00000E+000
   6.5690   1.80800E-001    0.00000E+000
   6.5720   1.85700E-001    0.00000E+000
   6.5730   1.95000E-001    0.00000E+000
   6.5760   1.87200E-001    0.00000E+000
   6.5790   1.99400E-001    0.00000E+000
   6.5810   2.04000E-001    0.00000E+000
   6.5830   1.96100E-001    0.00000E+000
   6.5850   2.14400E-001    0.00000E+000
   6.5870   2.14600E-001    0.00000E+000
   6.5890   2.17800E-001    0.00000E+000
   6.5920   2.15100E-001    0.00000E+000
   6.5940   2.29100E-001    0.00000E+000
   6.5980   2.27500E-001    0.00000E+000
   6.6010   2.23600E-001    0.00000E+000
   6.6040   2.25500E-001    0.00000E+000
   6.6060   2.43500E-001    0.00000E+000
   6.6090   2.41200E-001    0.00000E+000
   6.6110   2.36300E-001    0.00000E+000
   6.6130   2.53600E-001    0.00000E+000
   6.6150   2.46600E-001    0.00000E+000
   6.6170   2.29300E-001    0.00000E+000
   6.6200   2.54200E-001    0.00000E+000
   6.6220   2.55400E-001    0.00000E+000
   6.6260   2.60800E-001    0.00000E+000
   6.6290   2.69200E-001    0.00000E+000
   6.6320   2.68500E-001    0.00000E+000
   6.6340   2.59800E-001    0.00000E+000
   6.6350   2.70600E-001    0.00000E+000
   6.6380   2.65100E-001    0.00000E+000
   6.6410   2.63200E-001    0.00000E+000
   6.6450   2.84400E-001    0.00000E+000
   6.6460   2.78400E-001    0.00000E+000
   6.6490   2.78800E-001    0.00000E+000
   6.6520   2.84900E-001    0.00000E+000
   6.6540   3.04100E-001    0.00000E+000
   6.6570   3.06900E-001    0.00000E+000
   6.6600   3.00600E-001    0.00000E+000
   6.6630   3.00800E-001    0.00000E+000
   6.6650   2.95200E-001    0.00000E+000
   6.6680   3.10100E-001    0.00000E+000
   6.6700   3.10100E-001    0.00000E+000
   6.6720   3.10400E-001    0.00000E+000
   6.6740   3.24900E-001    0.00000E+000
   6.6770   3.23600E-001    0.00000E+000
   6.6800   3.44600E-001    0.00000E+000
   6.6840   3.25600E-001    0.00000E+000
   6.6860   3.29100E-001    0.00000E+000
   6.6890   3.27800E-001    0.00000E+000
   6.6900   3.42100E-001    0.00000E+000
   6.6940   3.58700E-001    0.00000E+000
   6.6970   3.44800E-001    0.00000E+000
   6.6980   3.53400E-001    0.00000E+000
   6.7020   3.57300E-001    0.00000E+000
   6.7060   3.57400E-001    0.00000E+000
   6.7080   3.49000E-001    0.00000E+000
   6.7110   3.61900E-001    0.00000E+000
   6.7120   3.60200E-001    0.00000E+000
   6.7150   3.58700E-001    0.00000E+000
   6.7160   3.78000E-001    0.00000E+000
   6.7200   3.62100E-001    0.00000E+000
   6.7230   3.71000E-001    0.00000E+000
   6.7260   3.84000E-001    0.00000E+000
   6.7270   3.76400E-001    0.00000E+000
   6.7290   3.86400E-001    0.00000E+000
   6.7320   3.83100E-001    0.00000E+000
   6.7340   4.00700E-001    0.00000E+000
   6.7360   3.81700E-001    0.00000E+000
   6.7410   3.96200E-001    0.00000E+000
   6.7430   3.96900E-001    0.00000E+000
   6.7470   4.08200E-001    0.00000E+000
   6.7480   3.93500E-001    0.00000E+000
   6.7510   4.04000E-001    0.00000E+000
   6.7530   4.12100E-001    0.00000E+000
   6.7560   4.02800E-001    0.00000E+000
   6.7580   4.02900E-001    0.00000E+000
   6.7600   4.20500E-001    0.00000E+000
   6.7630   4.26800E-001    0.00000E+000
   6.7660   4.37700E-001    0.00000E+000
   6.7700   4.08200E-001    0.00000E+000
   6.7720   4.22200E-001    0.00000E+000
   6.7750   4.24000E-001    0.00000E+000
   6.7770   4.45700E-001    0.00000E+000
   6.7790   4.50400E-001    0.00000E+000
   6.7820   4.43300E-001    0.00000E+000
   6.7840   4.35200E-001    0.00000E+000
   6.7870   4.47000E-001    0.00000E+000
   6.7910   4.49200E-001    0.00000E+000
   6.7930   4.65800E-001    0.00000E+000
   6.7960   4.41900E-001    0.00000E+000
   6.7990   4.52100E-001    0.00000E+000
   6.8010   4.57500E-001    0.00000E+000
   6.8030   4.57600E-001    0.00000E+000
   6.8070   4.79500E-001    0.00000E+000
   6.8100   4.65000E-001    0.00000E+000
   6.8110   4.65700E-001    0.00000E+000
   6.8130   4.49100E-001    0.00000E+000
   6.8170   4.71000E-001    0.00000E+000
   6.8180   4.68500E-001    0.00000E+000
   6.8210   4.73600E-001    0.00000E+000
   6.8220   4.87000E-001    0.00000E+000
   6.8260   4.84000E-001    0.00000E+000
   6.8300   4.86600E-001    0.00000E+000
   6.8330   5.06700E-001    0.00000E+000
   6.8350   5.00100E-001    0.00000E+000
   6.8380   5.10000E-001    0.00000E+000
   6.8400   5.12500E-001    0.00000E+000
   6.8440   5.09000E-001    0.00000E+000
   6.8460   5.12800E-001    0.00000E+000
   6.8480   5.03700E-001    0.00000E+000
   6.8530   5.03500E-001    0.00000E+000
   6.8540   5.07400E-001    0.00000E+000
   6.8580   5.10900E-001    0.00000E+000
   6.8630   5.07900E-001    0.00000E+000
   6.8650   5.25000E-001    0.00000E+000
   6.8680   5.19700E-001    0.00000E+000
   6.8700   5.10200E-001    0.00000E+000
   6.8720   5.24000E-001    0.00000E+000
   6.8760   5.18300E-001    0.00000E+000
   6.8780   5.30300E-001    0.00000E+000
   6.8810   5.25700E-001    0.00000E+000
   6.8840   5.27500E-001    0.00000E+000
   6.8850   5.25300E-001    0.00000E+000
   6.8880   5.24100E-001    0.00000E+000
   6.8930   5.38900E-001    0.00000E+000
   6.8940   5.14800E-001    0.00000E+000
   6.8970   5.34300E-001    0.00000E+000
   6.8990   5.27900E-001    0.00000E+000
   6.9020   5.30500E-001    0.00000E+000
   6.9040   5.40600E-001    0.00000E+000
   6.9060   5.44500E-001    0.00000E+000
   6.9090   5.27700E-001    0.00000E+000
   6.9120   5.61800E-001    0.00000E+000
   6.9150   5.72300E-001    0.00000E+000
   6.9180   5.75600E-001    0.00000E+000
   6.9200   5.45900E-001    0.00000E+000
   6.9220   5.50700E-001    0.00000E+000
   6.9250   5.51000E-001    0.00000E+000
   6.9270   5.59700E-001    0.00000E+000
   6.9310   5.48900E-001    0.00000E+000
   6.9340   5.65400E-001    0.00000E+000
   6.9360   5.62600E-001    0.00000E+000
   6.9380   5.64000E-001    0.00000E+000
   6.9410   5.57200E-001    0.00000E+000
   6.9440   5.48000E-001    0.00000E+000
   6.9460   5.66600E-001    0.00000E+000
   6.9480   5.53200E-001    0.00000E+000
   6.9520   5.73300E-001    0.00000E+000
   6.9540   5.69900E-001    0.00000E+000
   6.9580   5.46600E-001    0.00000E+000
   6.9590   5.70400E-001    0.00000E+000
   6.9630   5.71400E-001    0.00000E+000
   6.9650   5.58600E-001    0.00000E+000
   6.9680   5.65800E-001    0.00000E+000
   6.9700   5.83100E-001    0.00000E+000
   6.9710   5.70100E-001    0.00000E+000
   6.9740   5.63800E-001    0.00000E+000
   6.9800   5.80500E-001    0.00000E+000
   6.9820   5.87800E-001    0.00000E+000
   6.9860   5.72600E-001    0.00000E+000
   6.9880   5.99400E-001    0.00000E+000
   6.9910   5.67300E-001    0.00000E+000
   6.9930   6.13200E-001    0.00000E+000
   6.9970   5.95500E-001    0.00000E+000
   6.9990   5.87000E-001    0.00000E+000
   7.0000   5.96200E-001    0.00000E+000
   7.0040   6.08600E-001    0.00000E+000
   7.0070   6.01700E-001    0.00000E+000
   7.0100   6.11700E-001    0.00000E+000
   7.0140   6.19700E-001    0.00000E+000
   7.0160   6.34800E-001    0.00000E+000
   7.0210   6.44400E-001    0.00000E+000
   7.0240   6.21300E-001    0.00000E+000
   7.0260   6.37700E-001    0.00000E+000
   7.0280   6.52200E-001    0.00000E+000
   7.0330   6.49300E-001    0.00000E+000
   7.0340   6.52700E-001    0.00000E+000
   7.0370   6.72100E-001    0.00000E+000
   7.0390   6.92000E-001    0.00000E+000
   7.0430   6.92600E-001    0.00000E+000
   7.0440   6.88400E-001    0.00000E+000
   7.0470   7.05500E-001    0.00000E+000
   7.0510   7.39300E-001    0.00000E+000
   7.0520   7.31300E-001    0.00000E+000
   7.0550   7.35500E-001    0.00000E+000
   7.0580   7.64200E-001    0.00000E+000
   7.0600   7.89600E-001    0.00000E+000
   7.0640   7.90100E-001    0.00000E+000
   7.0660   8.44200E-001    0.00000E+000
   7.0690   8.52000E-001    0.00000E+000
   7.0710   8.72100E-001    0.00000E+000
   7.0740   8.79200E-001    0.00000E+000
   7.0760   9.13800E-001    0.00000E+000
   7.0800   9.59300E-001    0.00000E+000
   7.0830   1.01650E+000    0.00000E+000
   7.0850   1.01440E+000    0.00000E+000
   7.0870   1.07940E+000    0.00000E+000
   7.0910   1.10210E+000    0.00000E+000
   7.0940   1.18910E+000    0.00000E+000
   7.0960   1.28700E+000    0.00000E+000
   7.1010   1.30820E+000    0.00000E+000
   7.1040   1.37050E+000    0.00000E+000
   7.1060   1.51780E+000    0.00000E+000
   7.1080   1.51070E+000    0.00000E+000
   7.1110   1.99980E+000    0.00000E+000
   7.1150   2.39360E+000    0.00000E+000
   7.1170   2.46800E+000    0.00000E+000
   7.1220   2.62580E+000    0.00000E+000
   7.1230   2.63330E+000    0.00000E+000
   7.1270   2.90050E+000    0.00000E+000
   7.1280   2.80160E+000    0.00000E+000
   7.1310   2.94060E+000    0.00000E+000
   7.1340   2.76760E+000    0.00000E+000
   7.1350   2.84160E+000    0.00000E+000
   7.1380   3.29530E+000    0.00000E+000
   7.1420   3.63280E+000    0.00000E+000
   7.1440   3.21520E+000    0.00000E+000
   7.1470   3.03980E+000    0.00000E+000
   7.1490   3.54360E+000    0.00000E+000
   7.1520   2.67310E+000    0.00000E+000
   7.1560   2.29030E+000    0.00000E+000
   7.1580   2.00670E+000    0.00000E+000
   7.1610   1.99480E+000    0.00000E+000
   7.1630   1.71080E+000    0.00000E+000
   7.1660   1.44300E+000    0.00000E+000
   7.1700   1.40840E+000    0.00000E+000
   7.1720   1.39430E+000    0.00000E+000
   7.1750   1.30060E+000    0.00000E+000
   7.1770   5.10700E-001    0.00000E+000
   7.1790  -1.29160E+000    0.00000E+000
   7.1840   1.00000E+000    0.00000E+000
   7.1860   1.00000E+000    0.00000E+000
   7.1880   1.00000E+000    0.00000E+000
   7.1910   1.00000E+000    0.00000E+000
   7.1930   1.00000E+000    0.00000E+000
   7.1970   1.00000E+000    0.00000E+000
   7.2000   1.00000E+000    0.00000E+000
   7.2020   1.00000E+000    0.00000E+000
   7.2040   1.00000E+000    0.00000E+000
   7.2070   1.00000E+000    0.00000E+000
   7.2090   1.00000E+000    0.00000E+000
   7.2140   1.00000E+000    0.00000E+000
   7.2160   1.00000E+000    0.00000E+000
   7.2180   1.00000E+000    0.00000E+000
   7.2220   1.00000E+000    0.00000E+000
   7.2250   1.00000E+000    0.00000E+000
   7.2270   1.00000E+000    0.00000E+000
   7.2300   1.00000E+000    0.00000E+000
   7.2320   1.00000E+000    0.00000E+000
   7.2360   1.00000E+000    0.00000E+000
   7.2380   1.00000E+000    0.00000E+000
   7.2410   1.00000E+000    0.00000E+000
   7.2430   1.00000E+000    0.00000E+000
   7.2460   1.00000E+000    0.00000E+000
   7.2500   1.00000E+000    0.00000E+000
   7.2530   1.00000E+000    0.00000E+000
   7.2550   1.00000E+000    0.00000E+000
   7.2570   1.00000E+000    0.00000E+000
   7.2600   1.00000E+000    0.00000E+000
   7.2640   1.00000E+000    0.00000E+000
   7.2670   1.00000E+000    0.00000E+000
   7.2690   1.00000E+000    0.00000E+000
   7.2730   1.00000E+000    0.00000E+000
   7.2750   1.00000E+000    0.00000E+000
   7.2780   1.00000E+000    0.00000E+000
   7.2800   1.00000E+000    0.00000E+000
   7.2820   1.00000E+000    0.00000E+000
   7.2850   1.00000E+000    0.00000E+000
   7.2900   1.00000E+000    0.00000E+000
   7.2920   1.00000E+000    0.00000E+000
   7.2950   1.00000E+000    0.00000E+000
   7.2980   1.00000E+000    0.00000E+000
   7.3010   1.00000E+000    0.00000E+000
