# Supplementary material for: Rationally seeded computational protein design of ɑ-helical barrels
Source: Nat Chem Biol. 2024 Jun 20;20(8):991–9. doi: 10.1038/s41589-024-01642-0 (PMC11288890; doi:10.1038/s41589-024-01642-0)
Supplement: Supplementary file 5 — PDB files used for making figure panels h–j. [file 41589_2024_1642_MOESM5_ESM.zip › KIA_RP_RSPD_NatChemBiol_data_Figure3/sc-CC-7-LI_panels_c-g/AUC_panel_e/LI_SV_raw/00111.RA1]

HeptLI
R 1 20.0 40000 0037521 5.8320E11 275 1 
   5.8000   1.00000E+000    0.00000E+000
   5.8030   1.00000E+000    0.00000E+000
   5.8040   1.00000E+000    0.00000E+000
   5.8050   1.00000E+000    0.00000E+000
   5.8070   1.00000E+000    0.00000E+000
   5.8080   1.00000E+000    0.00000E+000
   5.8100   1.00000E+000    0.00000E+000
   5.8110   1.00000E+000    0.00000E+000
   5.8120   1.00000E+000    0.00000E+000
   5.8140   1.00000E+000    0.00000E+000
   5.8150   1.00000E+000    0.00000E+000
   5.8160   1.00000E+000    0.00000E+000
   5.8180   1.00000E+000    0.00000E+000
   5.8190   1.00000E+000    0.00000E+000
   5.8200   1.00000E+000    0.00000E+000
   5.8210   1.00000E+000    0.00000E+000
   5.8230   1.00000E+000    0.00000E+000
   5.8240   1.00000E+000    0.00000E+000
   5.8260   1.00000E+000    0.00000E+000
   5.8270   1.00000E+000    0.00000E+000
   5.8280   1.00000E+000    0.00000E+000
   5.8300   1.00000E+000    0.00000E+000
   5.8310   1.00000E+000    0.00000E+000
   5.8330   1.00000E+000    0.00000E+000
   5.8340  -3.26560E+000    0.00000E+000
   5.8350  -1.28670E+000    0.00000E+000
   5.8370  -8.66800E-001    0.00000E+000
   5.8380  -8.06700E-001    0.00000E+000
   5.8400  -8.26000E-001    0.00000E+000
   5.8410  -6.64900E-001    0.00000E+000
   5.8430  -6.37200E-001    0.00000E+000
   5.8460  -7.04900E-001    0.00000E+000
   5.8470  -1.06290E+000    0.00000E+000
   5.8490  -1.21090E+000    0.00000E+000
   5.8510  -1.53460E+000    0.00000E+000
   5.8540  -1.70440E+000    0.00000E+000
   5.8560  -1.68380E+000    0.00000E+000
   5.8570  -1.65080E+000    0.00000E+000
   5.8580  -1.65830E+000    0.00000E+000
   5.8610  -1.60760E+000    0.00000E+000
   5.8630  -1.25780E+000    0.00000E+000
   5.8670  -9.69500E-001    0.00000E+000
   5.8690  -6.69200E-001    0.00000E+000
   5.8700  -5.32600E-001    0.00000E+000
   5.8720  -4.64800E-001    0.00000E+000
   5.8740  -3.27700E-001    0.00000E+000
   5.8750  -3.23200E-001    0.00000E+000
   5.8770  -2.35400E-001    0.00000E+000
   5.8790  -2.06900E-001    0.00000E+000
   5.8810  -9.90000E-002    0.00000E+000
   5.8840  -3.56000E-002    0.00000E+000
   5.8860  -2.45000E-002    0.00000E+000
   5.8880  -1.57000E-002    0.00000E+000
   5.8910  -1.63000E-002    0.00000E+000
   5.8930  -1.52000E-002    0.00000E+000
   5.8950  -1.44000E-002    0.00000E+000
   5.8960  -2.35000E-002    0.00000E+000
   5.8980  -1.68000E-002    0.00000E+000
   5.8990  -1.60000E-003    0.00000E+000
   5.9020  -4.00000E-003    0.00000E+000
   5.9040  -7.20000E-003    0.00000E+000
   5.9060  -3.16000E-002    0.00000E+000
   5.9070  -9.70000E-003    0.00000E+000
   5.9090   4.30000E-003    0.00000E+000
   5.9110  -1.50000E-002    0.00000E+000
   5.9150  -8.60000E-003    0.00000E+000
   5.9170  -2.40000E-003    0.00000E+000
   5.9180  -4.60000E-003    0.00000E+000
   5.9200  -8.60000E-003    0.00000E+000
   5.9220   5.00000E-003    0.00000E+000
   5.9230   2.20000E-003    0.00000E+000
   5.9250  -1.65000E-002    0.00000E+000
   5.9270   5.80000E-003    0.00000E+000
   5.9280   3.30000E-003    0.00000E+000
   5.9310  -5.30000E-003    0.00000E+000
   5.9330  -1.19000E-002    0.00000E+000
   5.9350  -4.30000E-003    0.00000E+000
   5.9380  -1.78000E-002    0.00000E+000
   5.9390  -1.46000E-002    0.00000E+000
   5.9400  -1.12000E-002    0.00000E+000
   5.9440  -6.00000E-003    0.00000E+000
   5.9450  -2.10000E-003    0.00000E+000
   5.9470   2.08000E-002    0.00000E+000
   5.9480   1.08000E-002    0.00000E+000
   5.9510   4.32000E-002    0.00000E+000
   5.9540   1.24000E-002    0.00000E+000
   5.9560   6.40000E-003    0.00000E+000
   5.9580   1.13000E-002    0.00000E+000
   5.9610  -2.41000E-002    0.00000E+000
   5.9620  -7.00000E-003    0.00000E+000
   5.9630  -6.40000E-003    0.00000E+000
   5.9640   6.50000E-003    0.00000E+000
   5.9670  -1.40000E-003    0.00000E+000
   5.9690  -8.60000E-003    0.00000E+000
   5.9720  -7.30000E-003    0.00000E+000
   5.9740  -8.30000E-003    0.00000E+000
   5.9770  -1.00000E-002    0.00000E+000
   5.9790  -1.05000E-002    0.00000E+000
   5.9800  -1.00000E-004    0.00000E+000
   5.9820   1.48000E-002    0.00000E+000
   5.9840   2.50000E-003    0.00000E+000
   5.9860   6.00000E-004    0.00000E+000
   5.9870   1.11000E-002    0.00000E+000
   5.9890   6.10000E-003    0.00000E+000
   5.9920   1.37000E-002    0.00000E+000
   5.9940   2.10000E-003    0.00000E+000
   5.9960  -4.20000E-003    0.00000E+000
   6.0010   7.91000E-002    0.00000E+000
   6.0030   2.74700E-001    0.00000E+000
   6.0050  -5.80100E-001    0.00000E+000
   6.0060  -7.54400E-001    0.00000E+000
   6.0090  -2.50800E-001    0.00000E+000
   6.0120   2.20000E-003    0.00000E+000
   6.0150  -2.21000E-002    0.00000E+000
   6.0180  -1.05000E-002    0.00000E+000
   6.0190  -3.57000E-002    0.00000E+000
   6.0210  -2.97700E-001    0.00000E+000
   6.0240  -1.65000E-002    0.00000E+000
   6.0250   7.79000E-002    0.00000E+000
   6.0290  -6.82000E-002    0.00000E+000
   6.0330  -9.50000E-003    0.00000E+000
   6.0350  -6.00000E-004    0.00000E+000
   6.0370   8.10000E-003    0.00000E+000
   6.0410   2.88000E-002    0.00000E+000
   6.0420  -6.70000E-003    0.00000E+000
   6.0430   6.60000E-003    0.00000E+000
   6.0460   1.50000E-002    0.00000E+000
   6.0510   5.40000E-003    0.00000E+000
   6.0520   9.30000E-003    0.00000E+000
   6.0550   2.80000E-003    0.00000E+000
   6.0570   5.60000E-003    0.00000E+000
   6.0580  -3.00000E-004    0.00000E+000
   6.0600   1.84000E-002    0.00000E+000
   6.0620  -2.90000E-003    0.00000E+000
   6.0650   8.30000E-003    0.00000E+000
   6.0690   1.33000E-002    0.00000E+000
   6.0710  -5.30000E-003    0.00000E+000
   6.0740   2.18000E-002    0.00000E+000
   6.0750  -2.30000E-003    0.00000E+000
   6.0790  -1.22000E-002    0.00000E+000
   6.0830   1.45000E-002    0.00000E+000
   6.0870  -6.90000E-003    0.00000E+000
   6.0890   4.30000E-003    0.00000E+000
   6.0900   3.70000E-003    0.00000E+000
   6.0920   1.26000E-002    0.00000E+000
   6.0930  -1.24000E-002    0.00000E+000
   6.0980   8.80000E-003    0.00000E+000
   6.1010   2.50000E-003    0.00000E+000
   6.1050   2.50000E-003    0.00000E+000
   6.1070   2.80000E-003    0.00000E+000
   6.1080   8.00000E-003    0.00000E+000
   6.1120   4.60000E-003    0.00000E+000
   6.1140   1.03000E-002    0.00000E+000
   6.1170   8.00000E-003    0.00000E+000
   6.1190  -5.40000E-003    0.00000E+000
   6.1200  -2.00000E-003    0.00000E+000
   6.1210   9.40000E-003    0.00000E+000
   6.1240   6.50000E-003    0.00000E+000
   6.1280   2.70000E-003    0.00000E+000
   6.1300   1.09000E-002    0.00000E+000
   6.1310  -2.10000E-003    0.00000E+000
   6.1360   6.50000E-003    0.00000E+000
   6.1400   4.50000E-003    0.00000E+000
   6.1420  -8.00000E-004    0.00000E+000
   6.1450   4.00000E-003    0.00000E+000
   6.1460  -5.70000E-003    0.00000E+000
   6.1490   1.62000E-002    0.00000E+000
   6.1500  -0.00000E+000    0.00000E+000
   6.1530   2.30000E-003    0.00000E+000
   6.1550   2.50000E-003    0.00000E+000
   6.1560   1.04000E-002    0.00000E+000
   6.1590   2.20000E-003    0.00000E+000
   6.1630   1.60000E-003    0.00000E+000
   6.1650   2.80000E-003    0.00000E+000
   6.1680   2.30000E-003    0.00000E+000
   6.1700   1.07000E-002    0.00000E+000
   6.1730   8.10000E-003    0.00000E+000
   6.1750  -9.30000E-003    0.00000E+000
   6.1760   7.20000E-003    0.00000E+000
   6.1790  -3.20000E-003    0.00000E+000
   6.1810   7.80000E-003    0.00000E+000
   6.1840   3.60000E-003    0.00000E+000
   6.1880   1.05000E-002    0.00000E+000
   6.1920   3.90000E-003    0.00000E+000
   6.1950   7.00000E-003    0.00000E+000
   6.2000   2.20000E-003    0.00000E+000
   6.2020   1.60000E-003    0.00000E+000
   6.2040   3.60000E-003    0.00000E+000
   6.2060   6.00000E-003    0.00000E+000
   6.2070   2.90000E-003    0.00000E+000
   6.2100   1.24000E-002    0.00000E+000
   6.2130   6.10000E-003    0.00000E+000
   6.2140  -4.70000E-003    0.00000E+000
   6.2160   1.02000E-002    0.00000E+000
   6.2180   1.48000E-002    0.00000E+000
   6.2210   6.10000E-003    0.00000E+000
   6.2230  -8.30000E-003    0.00000E+000
   6.2270   1.28000E-002    0.00000E+000
   6.2290   7.00000E-003    0.00000E+000
   6.2320   3.60000E-003    0.00000E+000
   6.2350   6.80000E-003    0.00000E+000
   6.2360   3.90000E-003    0.00000E+000
   6.2380   3.10000E-003    0.00000E+000
   6.2410   4.90000E-003    0.00000E+000
   6.2450   2.08000E-002    0.00000E+000
   6.2460   1.01000E-002    0.00000E+000
   6.2490   1.16000E-002    0.00000E+000
   6.2520   1.11000E-002    0.00000E+000
   6.2530  -6.40000E-003    0.00000E+000
   6.2550   8.30000E-003    0.00000E+000
   6.2580  -1.10000E-003    0.00000E+000
   6.2590   1.14000E-002    0.00000E+000
   6.2620   6.50000E-003    0.00000E+000
   6.2630   1.01000E-002    0.00000E+000
   6.2690  -1.50000E-003    0.00000E+000
   6.2710   3.90000E-003    0.00000E+000
   6.2760  -1.80000E-003    0.00000E+000
   6.2770  -4.90000E-003    0.00000E+000
   6.2800   1.60000E-003    0.00000E+000
   6.2820   7.60000E-003    0.00000E+000
   6.2850   7.80000E-003    0.00000E+000
   6.2880   1.10000E-003    0.00000E+000
   6.2900  -3.20000E-003    0.00000E+000
   6.2910   4.60000E-003    0.00000E+000
   6.2950   1.13000E-002    0.00000E+000
   6.2980   9.10000E-003    0.00000E+000
   6.3010   5.10000E-003    0.00000E+000
   6.3050   1.37000E-002    0.00000E+000
   6.3080   1.70000E-003    0.00000E+000
   6.3120   1.44000E-002    0.00000E+000
   6.3130   8.20000E-003    0.00000E+000
   6.3160   5.40000E-003    0.00000E+000
   6.3190   1.31000E-002    0.00000E+000
   6.3200  -8.00000E-004    0.00000E+000
   6.3230  -4.00000E-004    0.00000E+000
   6.3290   1.56000E-002    0.00000E+000
   6.3320   1.30000E-002    0.00000E+000
   6.3340   8.60000E-003    0.00000E+000
   6.3360   3.11000E-002    0.00000E+000
   6.3430   6.80000E-003    0.00000E+000
   6.3460   7.50000E-003    0.00000E+000
   6.3470   1.53000E-002    0.00000E+000
   6.3490   1.25000E-002    0.00000E+000
   6.3500  -3.90000E-003    0.00000E+000
   6.3510   4.30000E-003    0.00000E+000
   6.3580   8.50000E-003    0.00000E+000
   6.3600   2.02000E-002    0.00000E+000
   6.3610   3.00000E-003    0.00000E+000
   6.3640   1.36000E-002    0.00000E+000
   6.3680   7.10000E-003    0.00000E+000
   6.3700   1.60000E-002    0.00000E+000
   6.3720   1.10000E-002    0.00000E+000
   6.3740   8.80000E-003    0.00000E+000
   6.3770   1.01000E-002    0.00000E+000
   6.3830   1.34000E-002    0.00000E+000
   6.3860   1.44000E-002    0.00000E+000
   6.3870   1.01000E-002    0.00000E+000
   6.3920   9.80000E-003    0.00000E+000
   6.3950   1.00000E-002    0.00000E+000
   6.3970   1.55000E-002    0.00000E+000
   6.3980   8.80000E-003    0.00000E+000
   6.4060   6.70000E-003    0.00000E+000
   6.4080   3.80000E-003    0.00000E+000
   6.4120   8.90000E-003    0.00000E+000
   6.4150   1.78000E-002    0.00000E+000
   6.4180   8.60000E-003    0.00000E+000
   6.4200   5.50000E-003    0.00000E+000
   6.4240   2.62000E-002    0.00000E+000
   6.4270   3.50000E-003    0.00000E+000
   6.4280   2.80000E-003    0.00000E+000
   6.4310   1.08000E-002    0.00000E+000
   6.4360   3.70000E-003    0.00000E+000
   6.4380   2.50000E-003    0.00000E+000
   6.4400   1.05000E-002    0.00000E+000
   6.4430   1.67000E-002    0.00000E+000
   6.4450   9.10000E-003    0.00000E+000
   6.4480   1.09000E-002    0.00000E+000
   6.4500   1.83000E-002    0.00000E+000
   6.4530   2.60000E-003    0.00000E+000
   6.4560   6.20000E-003    0.00000E+000
   6.4570   5.80000E-003    0.00000E+000
   6.4590  -1.90000E-003    0.00000E+000
   6.4610   9.70000E-003    0.00000E+000
   6.4620   1.14000E-002    0.00000E+000
   6.4660   1.02000E-002    0.00000E+000
   6.4690   5.10000E-003    0.00000E+000
   6.4720  -2.40000E-003    0.00000E+000
   6.4740   1.57000E-002    0.00000E+000
   6.4770   1.47000E-002    0.00000E+000
   6.4780   6.20000E-003    0.00000E+000
   6.4800   6.00000E-004    0.00000E+000
   6.4820   1.89000E-002    0.00000E+000
   6.4840   1.56000E-002    0.00000E+000
   6.4860   1.08000E-002    0.00000E+000
   6.4890   1.66000E-002    0.00000E+000
   6.4920   2.79000E-002    0.00000E+000
   6.4940   1.30000E-002    0.00000E+000
   6.4960   1.28000E-002    0.00000E+000
   6.4980   1.53000E-002    0.00000E+000
   6.5010   9.90000E-003    0.00000E+000
   6.5050   1.47000E-002    0.00000E+000
   6.5070   2.42000E-002    0.00000E+000
   6.5100   1.67000E-002    0.00000E+000
   6.5120   1.35000E-002    0.00000E+000
   6.5140   1.62000E-002    0.00000E+000
   6.5160   1.63000E-002    0.00000E+000
   6.5180   2.04000E-002    0.00000E+000
   6.5220   5.00000E-003    0.00000E+000
   6.5240   1.00000E-004    0.00000E+000
   6.5250   3.21000E-002    0.00000E+000
   6.5280   1.43000E-002    0.00000E+000
   6.5300   2.22000E-002    0.00000E+000
   6.5320   1.40000E-002    0.00000E+000
   6.5350   3.23000E-002    0.00000E+000
   6.5370   1.28000E-002    0.00000E+000
   6.5410   4.70000E-003    0.00000E+000
   6.5440   1.31000E-002    0.00000E+000
   6.5480   1.25000E-002    0.00000E+000
   6.5500   2.00000E-002    0.00000E+000
   6.5520   2.25000E-002    0.00000E+000
   6.5530   1.88000E-002    0.00000E+000
   6.5560   2.74000E-002    0.00000E+000
   6.5590   9.80000E-003    0.00000E+000
   6.5610   1.74000E-002    0.00000E+000
   6.5640   2.42000E-002    0.00000E+000
   6.5660   2.75000E-002    0.00000E+000
   6.5690   1.23000E-002    0.00000E+000
   6.5710   1.41000E-002    0.00000E+000
   6.5740   1.34000E-002    0.00000E+000
   6.5760   1.36000E-002    0.00000E+000
   6.5790   2.19000E-002    0.00000E+000
   6.5800   1.35000E-002    0.00000E+000
   6.5830   7.80000E-003    0.00000E+000
   6.5850   2.04000E-002    0.00000E+000
   6.5880   3.06000E-002    0.00000E+000
   6.5890   2.26000E-002    0.00000E+000
   6.5930   1.60000E-003    0.00000E+000
   6.5960   3.43000E-002    0.00000E+000
   6.5980   2.72000E-002    0.00000E+000
   6.6030   2.01000E-002    0.00000E+000
   6.6050   2.36000E-002    0.00000E+000
   6.6080   2.61000E-002    0.00000E+000
   6.6100   1.06000E-002    0.00000E+000
   6.6130   2.34000E-002    0.00000E+000
   6.6150   2.77000E-002    0.00000E+000
   6.6180   1.66000E-002    0.00000E+000
   6.6190   2.92000E-002    0.00000E+000
   6.6240   2.51000E-002    0.00000E+000
   6.6260   3.26000E-002    0.00000E+000
   6.6290   3.30000E-002    0.00000E+000
   6.6320   4.20000E-002    0.00000E+000
   6.6330   2.66000E-002    0.00000E+000
   6.6350   4.01000E-002    0.00000E+000
   6.6370   3.51000E-002    0.00000E+000
   6.6420   3.29000E-002    0.00000E+000
   6.6440   2.23000E-002    0.00000E+000
   6.6480   2.32000E-002    0.00000E+000
   6.6500   4.36000E-002    0.00000E+000
   6.6520   3.73000E-002    0.00000E+000
   6.6540   3.72000E-002    0.00000E+000
   6.6560   4.43000E-002    0.00000E+000
   6.6600   3.51000E-002    0.00000E+000
   6.6610   2.71000E-002    0.00000E+000
   6.6650   4.28000E-002    0.00000E+000
   6.6670   5.07000E-002    0.00000E+000
   6.6680   3.44000E-002    0.00000E+000
   6.6710   4.63000E-002    0.00000E+000
   6.6720   3.42000E-002    0.00000E+000
   6.6760   4.39000E-002    0.00000E+000
   6.6780   3.93000E-002    0.00000E+000
   6.6810   4.27000E-002    0.00000E+000
   6.6840   4.47000E-002    0.00000E+000
   6.6870   4.41000E-002    0.00000E+000
   6.6880   3.72000E-002    0.00000E+000
   6.6900   5.17000E-002    0.00000E+000
   6.6950   5.66000E-002    0.00000E+000
   6.6990   3.87000E-002    0.00000E+000
   6.7010   5.01000E-002    0.00000E+000
   6.7050   4.98000E-002    0.00000E+000
   6.7080   5.62000E-002    0.00000E+000
   6.7090   5.61000E-002    0.00000E+000
   6.7130   4.81000E-002    0.00000E+000
   6.7160   4.60000E-002    0.00000E+000
   6.7180   5.42000E-002    0.00000E+000
   6.7210   4.56000E-002    0.00000E+000
   6.7230   4.49000E-002    0.00000E+000
   6.7260   5.25000E-002    0.00000E+000
   6.7280   6.62000E-002    0.00000E+000
   6.7320   4.86000E-002    0.00000E+000
   6.7340   4.79000E-002    0.00000E+000
   6.7360   5.22000E-002    0.00000E+000
   6.7390   4.72000E-002    0.00000E+000
   6.7420   6.60000E-002    0.00000E+000
   6.7450   6.89000E-002    0.00000E+000
   6.7480   5.70000E-002    0.00000E+000
   6.7500   6.41000E-002    0.00000E+000
   6.7530   7.55000E-002    0.00000E+000
   6.7550   5.94000E-002    0.00000E+000
   6.7570   5.39000E-002    0.00000E+000
   6.7590   7.89000E-002    0.00000E+000
   6.7630   8.65000E-002    0.00000E+000
   6.7660   6.86000E-002    0.00000E+000
   6.7680   6.07000E-002    0.00000E+000
   6.7700   6.46000E-002    0.00000E+000
   6.7730   7.58000E-002    0.00000E+000
   6.7750   7.56000E-002    0.00000E+000
   6.7780   7.09000E-002    0.00000E+000
   6.7830   9.28000E-002    0.00000E+000
   6.7850   7.90000E-002    0.00000E+000
   6.7880   8.37000E-002    0.00000E+000
   6.7910   8.71000E-002    0.00000E+000
   6.7930   9.19000E-002    0.00000E+000
   6.7960   7.72000E-002    0.00000E+000
   6.7980   8.81000E-002    0.00000E+000
   6.8000   8.87000E-002    0.00000E+000
   6.8020   9.28000E-002    0.00000E+000
   6.8050   1.03400E-001    0.00000E+000
   6.8100   7.48000E-002    0.00000E+000
   6.8110   9.21000E-002    0.00000E+000
   6.8140   7.75000E-002    0.00000E+000
   6.8170   9.04000E-002    0.00000E+000
   6.8190   1.03600E-001    0.00000E+000
   6.8210   1.08600E-001    0.00000E+000
   6.8230   1.07000E-001    0.00000E+000
   6.8250   9.59000E-002    0.00000E+000
   6.8300   9.48000E-002    0.00000E+000
   6.8320   1.09100E-001    0.00000E+000
   6.8350   1.31600E-001    0.00000E+000
   6.8380   1.34300E-001    0.00000E+000
   6.8410   1.28000E-001    0.00000E+000
   6.8440   1.15700E-001    0.00000E+000
   6.8460   1.16500E-001    0.00000E+000
   6.8480   1.14900E-001    0.00000E+000
   6.8520   1.12800E-001    0.00000E+000
   6.8530   1.31600E-001    0.00000E+000
   6.8560   1.37700E-001    0.00000E+000
   6.8570   1.15700E-001    0.00000E+000
   6.8610   1.27300E-001    0.00000E+000
   6.8640   1.45500E-001    0.00000E+000
   6.8670   1.25800E-001    0.00000E+000
   6.8680   1.26900E-001    0.00000E+000
   6.8710   1.33800E-001    0.00000E+000
   6.8760   1.38600E-001    0.00000E+000
   6.8780   1.33900E-001    0.00000E+000
   6.8800   1.35700E-001    0.00000E+000
   6.8830   1.54900E-001    0.00000E+000
   6.8850   1.39100E-001    0.00000E+000
   6.8880   1.40300E-001    0.00000E+000
   6.8920   1.42400E-001    0.00000E+000
   6.8950   1.42700E-001    0.00000E+000
   6.8970   1.58400E-001    0.00000E+000
   6.9020   1.47700E-001    0.00000E+000
   6.9030   1.51100E-001    0.00000E+000
   6.9060   1.57700E-001    0.00000E+000
   6.9100   1.59400E-001    0.00000E+000
   6.9130   1.74400E-001    0.00000E+000
   6.9160   1.79200E-001    0.00000E+000
   6.9180   1.76900E-001    0.00000E+000
   6.9200   1.66600E-001    0.00000E+000
   6.9220   1.83400E-001    0.00000E+000
   6.9260   1.70300E-001    0.00000E+000
   6.9280   1.84200E-001    0.00000E+000
   6.9310   1.77000E-001    0.00000E+000
   6.9350   1.84000E-001    0.00000E+000
   6.9370   1.69800E-001    0.00000E+000
   6.9400   1.92700E-001    0.00000E+000
   6.9430   1.75700E-001    0.00000E+000
   6.9450   1.88800E-001    0.00000E+000
   6.9500   2.01100E-001    0.00000E+000
   6.9530   1.97800E-001    0.00000E+000
   6.9540   1.93400E-001    0.00000E+000
   6.9560   2.01000E-001    0.00000E+000
   6.9590   1.94800E-001    0.00000E+000
   6.9610   2.06100E-001    0.00000E+000
   6.9630   2.15700E-001    0.00000E+000
   6.9680   2.12400E-001    0.00000E+000
   6.9710   2.03400E-001    0.00000E+000
   6.9750   2.13300E-001    0.00000E+000
   6.9780   2.30700E-001    0.00000E+000
   6.9810   2.38400E-001    0.00000E+000
   6.9830   2.37400E-001    0.00000E+000
   6.9860   2.29100E-001    0.00000E+000
   6.9880   2.42700E-001    0.00000E+000
   6.9910   2.36800E-001    0.00000E+000
   6.9940   2.67100E-001    0.00000E+000
   6.9950   2.73000E-001    0.00000E+000
   6.9990   2.61100E-001    0.00000E+000
   7.0020   2.55200E-001    0.00000E+000
   7.0040   2.68000E-001    0.00000E+000
   7.0070   2.76300E-001    0.00000E+000
   7.0100   2.84000E-001    0.00000E+000
   7.0130   2.78700E-001    0.00000E+000
   7.0160   3.05800E-001    0.00000E+000
   7.0190   3.07700E-001    0.00000E+000
   7.0210   3.22500E-001    0.00000E+000
   7.0230   3.28400E-001    0.00000E+000
   7.0260   3.28900E-001    0.00000E+000
   7.0290   3.53000E-001    0.00000E+000
   7.0320   3.47300E-001    0.00000E+000
   7.0340   3.53200E-001    0.00000E+000
   7.0360   3.95700E-001    0.00000E+000
   7.0400   3.97300E-001    0.00000E+000
   7.0420   4.19800E-001    0.00000E+000
   7.0440   4.21600E-001    0.00000E+000
   7.0460   4.30400E-001    0.00000E+000
   7.0480   4.55700E-001    0.00000E+000
   7.0520   4.59500E-001    0.00000E+000
   7.0530   4.89000E-001    0.00000E+000
   7.0570   5.41200E-001    0.00000E+000
   7.0600   5.48900E-001    0.00000E+000
   7.0640   5.62300E-001    0.00000E+000
   7.0660   6.11600E-001    0.00000E+000
   7.0690   6.46100E-001    0.00000E+000
   7.0710   6.67900E-001    0.00000E+000
   7.0740   7.20400E-001    0.00000E+000
   7.0770   7.32300E-001    0.00000E+000
   7.0790   7.79000E-001    0.00000E+000
   7.0810   8.40700E-001    0.00000E+000
   7.0850   8.78400E-001    0.00000E+000
   7.0870   9.81000E-001    0.00000E+000
   7.0910   1.02560E+000    0.00000E+000
   7.0940   1.07840E+000    0.00000E+000
   7.0970   1.21850E+000    0.00000E+000
   7.1010   1.28650E+000    0.00000E+000
   7.1040   1.72590E+000    0.00000E+000
   7.1060   2.08900E+000    0.00000E+000
   7.1080   2.16060E+000    0.00000E+000
   7.1120   2.36870E+000    0.00000E+000
   7.1140   2.39620E+000    0.00000E+000
   7.1170   2.44770E+000    0.00000E+000
   7.1190   2.58090E+000    0.00000E+000
   7.1220   2.56280E+000    0.00000E+000
   7.1240   2.66610E+000    0.00000E+000
   7.1270   2.70570E+000    0.00000E+000
   7.1300   2.67230E+000    0.00000E+000
   7.1330   2.92980E+000    0.00000E+000
   7.1350   2.66550E+000    0.00000E+000
   7.1380   2.88920E+000    0.00000E+000
   7.1420   2.78070E+000    0.00000E+000
   7.1450   2.88900E+000    0.00000E+000
   7.1470   2.83440E+000    0.00000E+000
   7.1490   3.45950E+000    0.00000E+000
   7.1520   2.76070E+000    0.00000E+000
   7.1540   2.32630E+000    0.00000E+000
   7.1560   2.07660E+000    0.00000E+000
   7.1600   1.95100E+000    0.00000E+000
   7.1630   2.04100E+000    0.00000E+000
   7.1650   1.76610E+000    0.00000E+000
   7.1680   1.28120E+000    0.00000E+000
   7.1700   1.85410E+000    0.00000E+000
   7.1740   2.15530E+000    0.00000E+000
   7.1770   9.96300E-001    0.00000E+000
   7.1790   1.66100E-001    0.00000E+000
   7.1810  -1.38380E+000    0.00000E+000
   7.1850   1.00000E+000    0.00000E+000
   7.1860   1.00000E+000    0.00000E+000
   7.1900   1.00000E+000    0.00000E+000
   7.1930   1.00000E+000    0.00000E+000
   7.1950   1.00000E+000    0.00000E+000
   7.1990   1.00000E+000    0.00000E+000
   7.2020   1.00000E+000    0.00000E+000
   7.2040   1.00000E+000    0.00000E+000
   7.2070   1.00000E+000    0.00000E+000
   7.2090   1.00000E+000    0.00000E+000
   7.2130   1.00000E+000    0.00000E+000
   7.2150   1.00000E+000    0.00000E+000
   7.2180   1.00000E+000    0.00000E+000
   7.2210   1.00000E+000    0.00000E+000
   7.2240   1.00000E+000    0.00000E+000
   7.2270   1.00000E+000    0.00000E+000
   7.2290   1.00000E+000    0.00000E+000
   7.2320   1.00000E+000    0.00000E+000
   7.2350   1.00000E+000    0.00000E+000
   7.2370   1.00000E+000    0.00000E+000
   7.2410   1.00000E+000    0.00000E+000
   7.2430   1.00000E+000    0.00000E+000
   7.2450   1.00000E+000    0.00000E+000
   7.2480   1.00000E+000    0.00000E+000
   7.2510   1.00000E+000    0.00000E+000
   7.2540   1.00000E+000    0.00000E+000
   7.2570   1.00000E+000    0.00000E+000
   7.2620   1.00000E+000    0.00000E+000
   7.2640   1.00000E+000    0.00000E+000
   7.2660   1.00000E+000    0.00000E+000
   7.2700   1.00000E+000    0.00000E+000
   7.2710   1.00000E+000    0.00000E+000
   7.2750   1.00000E+000    0.00000E+000
   7.2780   1.00000E+000    0.00000E+000
   7.2800   1.00000E+000    0.00000E+000
   7.2840   1.00000E+000    0.00000E+000
   7.2870   1.00000E+000    0.00000E+000
   7.2890   1.00000E+000    0.00000E+000
   7.2920   1.00000E+000    0.00000E+000
   7.2960   1.00000E+000    0.00000E+000
   7.2980   1.00000E+000    0.00000E+000
   7.3020   1.00000E+000    0.00000E+000
