# Supplementary material for: Rationally seeded computational protein design of ɑ-helical barrels
Source: Nat Chem Biol. 2024 Jun 20;20(8):991–9. doi: 10.1038/s41589-024-01642-0 (PMC11288890; doi:10.1038/s41589-024-01642-0)
Supplement: Supplementary file 5 — PDB files used for making figure panels h–j. [file 41589_2024_1642_MOESM5_ESM.zip › KIA_RP_RSPD_NatChemBiol_data_Figure3/sc-CC-7-LI_panels_c-g/AUC_panel_e/LI_SV_raw/00105.RA1]

HeptLI
R 1 20.0 40000 0035724 5.5170E11 275 1 
   5.8010   1.00000E+000    0.00000E+000
   5.8030   1.00000E+000    0.00000E+000
   5.8040   1.00000E+000    0.00000E+000
   5.8050   1.00000E+000    0.00000E+000
   5.8060   1.00000E+000    0.00000E+000
   5.8070   1.00000E+000    0.00000E+000
   5.8080   1.00000E+000    0.00000E+000
   5.8100   1.00000E+000    0.00000E+000
   5.8120   1.00000E+000    0.00000E+000
   5.8140   1.00000E+000    0.00000E+000
   5.8150   1.00000E+000    0.00000E+000
   5.8170   1.00000E+000    0.00000E+000
   5.8190   1.00000E+000    0.00000E+000
   5.8210   1.00000E+000    0.00000E+000
   5.8220   1.00000E+000    0.00000E+000
   5.8230   1.00000E+000    0.00000E+000
   5.8240   1.00000E+000    0.00000E+000
   5.8260   1.00000E+000    0.00000E+000
   5.8270   1.00000E+000    0.00000E+000
   5.8280   1.00000E+000    0.00000E+000
   5.8300   1.00000E+000    0.00000E+000
   5.8320  -3.22670E+000    0.00000E+000
   5.8330   1.00000E+000    0.00000E+000
   5.8350  -9.16300E-001    0.00000E+000
   5.8370  -7.89100E-001    0.00000E+000
   5.8380  -7.90300E-001    0.00000E+000
   5.8400  -7.25100E-001    0.00000E+000
   5.8410  -7.81500E-001    0.00000E+000
   5.8420  -8.70900E-001    0.00000E+000
   5.8440  -6.26700E-001    0.00000E+000
   5.8450  -8.61400E-001    0.00000E+000
   5.8460  -7.48200E-001    0.00000E+000
   5.8470  -1.18210E+000    0.00000E+000
   5.8500  -1.47180E+000    0.00000E+000
   5.8510  -1.65790E+000    0.00000E+000
   5.8540  -1.69100E+000    0.00000E+000
   5.8560  -1.71220E+000    0.00000E+000
   5.8580  -1.63670E+000    0.00000E+000
   5.8610  -1.55930E+000    0.00000E+000
   5.8620  -1.49030E+000    0.00000E+000
   5.8650  -1.27270E+000    0.00000E+000
   5.8660  -1.34210E+000    0.00000E+000
   5.8670  -8.05200E-001    0.00000E+000
   5.8690  -8.45600E-001    0.00000E+000
   5.8720  -5.04100E-001    0.00000E+000
   5.8740  -3.63800E-001    0.00000E+000
   5.8760  -3.11500E-001    0.00000E+000
   5.8780  -2.24700E-001    0.00000E+000
   5.8790  -1.13100E-001    0.00000E+000
   5.8820  -9.00000E-002    0.00000E+000
   5.8830  -4.60000E-002    0.00000E+000
   5.8860  -3.99000E-002    0.00000E+000
   5.8880  -1.00000E-002    0.00000E+000
   5.8910  -1.24000E-002    0.00000E+000
   5.8930  -1.22000E-002    0.00000E+000
   5.8960  -5.60000E-003    0.00000E+000
   5.8970  -7.40000E-003    0.00000E+000
   5.8980  -2.17000E-002    0.00000E+000
   5.9000  -4.40000E-003    0.00000E+000
   5.9010  -3.20000E-003    0.00000E+000
   5.9040  -1.50000E-003    0.00000E+000
   5.9050  -1.20000E-002    0.00000E+000
   5.9080  -1.09000E-002    0.00000E+000
   5.9090   1.40000E-003    0.00000E+000
   5.9110  -3.90000E-003    0.00000E+000
   5.9130  -9.50000E-003    0.00000E+000
   5.9150  -1.00000E-003    0.00000E+000
   5.9160  -8.00000E-004    0.00000E+000
   5.9170  -5.70000E-003    0.00000E+000
   5.9190  -1.56000E-002    0.00000E+000
   5.9220   1.50000E-003    0.00000E+000
   5.9250  -8.20000E-003    0.00000E+000
   5.9270  -6.30000E-003    0.00000E+000
   5.9280   1.25000E-002    0.00000E+000
   5.9300   2.22000E-002    0.00000E+000
   5.9320  -2.16000E-002    0.00000E+000
   5.9330  -7.70000E-003    0.00000E+000
   5.9370  -3.80000E-003    0.00000E+000
   5.9410  -6.80000E-003    0.00000E+000
   5.9430  -6.60000E-003    0.00000E+000
   5.9450   1.18000E-002    0.00000E+000
   5.9470   2.70000E-002    0.00000E+000
   5.9500   2.37000E-002    0.00000E+000
   5.9520   2.80000E-002    0.00000E+000
   5.9540   2.18000E-002    0.00000E+000
   5.9560   1.61000E-002    0.00000E+000
   5.9580   8.60000E-003    0.00000E+000
   5.9590  -2.00000E-004    0.00000E+000
   5.9620   1.50000E-003    0.00000E+000
   5.9660  -5.50000E-003    0.00000E+000
   5.9690  -9.00000E-003    0.00000E+000
   5.9710   5.90000E-003    0.00000E+000
   5.9720   2.90000E-003    0.00000E+000
   5.9760  -1.48000E-002    0.00000E+000
   5.9770  -2.20000E-002    0.00000E+000
   5.9780  -6.90000E-003    0.00000E+000
   5.9800   1.95000E-002    0.00000E+000
   5.9820   3.20000E-003    0.00000E+000
   5.9830  -7.00000E-003    0.00000E+000
   5.9870   1.00000E-003    0.00000E+000
   5.9880   1.40000E-002    0.00000E+000
   5.9910   7.30000E-003    0.00000E+000
   5.9920   1.43000E-002    0.00000E+000
   5.9950   5.70000E-003    0.00000E+000
   5.9960   1.04000E-002    0.00000E+000
   5.9980   5.74000E-002    0.00000E+000
   6.0000   8.20000E-002    0.00000E+000
   6.0030   1.00000E-002    0.00000E+000
   6.0050  -6.80000E-001    0.00000E+000
   6.0070  -6.19000E-001    0.00000E+000
   6.0090  -2.82800E-001    0.00000E+000
   6.0110   6.98000E-002    0.00000E+000
   6.0160  -5.50000E-003    0.00000E+000
   6.0180  -2.50000E-002    0.00000E+000
   6.0210  -2.87700E-001    0.00000E+000
   6.0240   5.35100E-001    0.00000E+000
   6.0250   5.19600E-001    0.00000E+000
   6.0280   8.90000E-003    0.00000E+000
   6.0300  -1.33000E-002    0.00000E+000
   6.0320  -6.80000E-003    0.00000E+000
   6.0350  -2.80000E-003    0.00000E+000
   6.0370   1.30000E-002    0.00000E+000
   6.0400   1.17000E-002    0.00000E+000
   6.0420  -5.00000E-004    0.00000E+000
   6.0440  -8.50000E-003    0.00000E+000
   6.0450  -1.57000E-002    0.00000E+000
   6.0500  -3.90000E-003    0.00000E+000
   6.0520   1.92000E-002    0.00000E+000
   6.0540   8.70000E-003    0.00000E+000
   6.0560   1.60000E-002    0.00000E+000
   6.0570  -4.40000E-003    0.00000E+000
   6.0580   7.30000E-003    0.00000E+000
   6.0600   1.12000E-002    0.00000E+000
   6.0620   1.54000E-002    0.00000E+000
   6.0650   1.00000E-002    0.00000E+000
   6.0690   1.15000E-002    0.00000E+000
   6.0700   1.96000E-002    0.00000E+000
   6.0740   1.61000E-002    0.00000E+000
   6.0780  -6.20000E-003    0.00000E+000
   6.0790   1.15000E-002    0.00000E+000
   6.0830   2.65000E-002    0.00000E+000
   6.0840  -1.33000E-002    0.00000E+000
   6.0900  -1.38000E-002    0.00000E+000
   6.0920   9.50000E-003    0.00000E+000
   6.0940   3.20000E-003    0.00000E+000
   6.0960   1.90000E-003    0.00000E+000
   6.1010   2.20000E-003    0.00000E+000
   6.1020   1.18000E-002    0.00000E+000
   6.1070  -4.70000E-003    0.00000E+000
   6.1080   1.60000E-002    0.00000E+000
   6.1100   1.82000E-002    0.00000E+000
   6.1120   1.58000E-002    0.00000E+000
   6.1170   8.60000E-003    0.00000E+000
   6.1180  -7.80000E-003    0.00000E+000
   6.1200   1.80000E-003    0.00000E+000
   6.1240   3.40000E-003    0.00000E+000
   6.1270   4.00000E-004    0.00000E+000
   6.1300  -5.30000E-003    0.00000E+000
   6.1330   8.30000E-003    0.00000E+000
   6.1350   5.10000E-003    0.00000E+000
   6.1400   1.33000E-002    0.00000E+000
   6.1440   1.50000E-003    0.00000E+000
   6.1450  -9.70000E-003    0.00000E+000
   6.1500   1.90000E-003    0.00000E+000
   6.1530   2.70000E-003    0.00000E+000
   6.1560   5.60000E-003    0.00000E+000
   6.1570   7.50000E-003    0.00000E+000
   6.1590   2.31000E-002    0.00000E+000
   6.1620   8.30000E-003    0.00000E+000
   6.1630   4.30000E-003    0.00000E+000
   6.1660  -2.70000E-003    0.00000E+000
   6.1680  -4.30000E-003    0.00000E+000
   6.1710   1.70000E-002    0.00000E+000
   6.1740  -7.80000E-003    0.00000E+000
   6.1770   9.60000E-003    0.00000E+000
   6.1780   3.80000E-003    0.00000E+000
   6.1810   1.47000E-002    0.00000E+000
   6.1840   9.70000E-003    0.00000E+000
   6.1850   5.30000E-003    0.00000E+000
   6.1880  -1.20000E-003    0.00000E+000
   6.1900   5.60000E-003    0.00000E+000
   6.1930   5.70000E-003    0.00000E+000
   6.1960   4.20000E-003    0.00000E+000
   6.1980   1.23000E-002    0.00000E+000
   6.2010   9.00000E-003    0.00000E+000
   6.2040   1.42000E-002    0.00000E+000
   6.2050   3.80000E-003    0.00000E+000
   6.2070   1.09000E-002    0.00000E+000
   6.2090  -3.70000E-003    0.00000E+000
   6.2130   1.90000E-003    0.00000E+000
   6.2150   6.30000E-003    0.00000E+000
   6.2180   1.34000E-002    0.00000E+000
   6.2200   3.00000E-003    0.00000E+000
   6.2230   3.30000E-003    0.00000E+000
   6.2270   1.03000E-002    0.00000E+000
   6.2320   4.30000E-003    0.00000E+000
   6.2350   2.21000E-002    0.00000E+000
   6.2360   1.20000E-002    0.00000E+000
   6.2380  -3.50000E-003    0.00000E+000
   6.2420   1.94000E-002    0.00000E+000
   6.2440   8.40000E-003    0.00000E+000
   6.2480  -5.50000E-003    0.00000E+000
   6.2500  -6.00000E-003    0.00000E+000
   6.2520   7.40000E-003    0.00000E+000
   6.2540   5.20000E-003    0.00000E+000
   6.2550   1.00000E-004    0.00000E+000
   6.2580   5.10000E-003    0.00000E+000
   6.2590   1.47000E-002    0.00000E+000
   6.2640   9.20000E-003    0.00000E+000
   6.2650   4.20000E-003    0.00000E+000
   6.2680   1.12000E-002    0.00000E+000
   6.2690  -3.50000E-003    0.00000E+000
   6.2720   8.20000E-003    0.00000E+000
   6.2750   1.17000E-002    0.00000E+000
   6.2770   6.90000E-003    0.00000E+000
   6.2790   1.23000E-002    0.00000E+000
   6.2800   9.20000E-003    0.00000E+000
   6.2820   2.40000E-003    0.00000E+000
   6.2880   3.60000E-003    0.00000E+000
   6.2930   7.30000E-003    0.00000E+000
   6.2940   2.12000E-002    0.00000E+000
   6.2970   2.10000E-003    0.00000E+000
   6.2990  -6.90000E-003    0.00000E+000
   6.3010   1.60000E-002    0.00000E+000
   6.3030   1.79000E-002    0.00000E+000
   6.3090  -2.30000E-003    0.00000E+000
   6.3140   1.25000E-002    0.00000E+000
   6.3190  -0.00000E+000    0.00000E+000
   6.3230   6.00000E-003    0.00000E+000
   6.3240   1.09000E-002    0.00000E+000
   6.3250   1.78000E-002    0.00000E+000
   6.3270   4.60000E-003    0.00000E+000
   6.3320   8.00000E-004    0.00000E+000
   6.3350   7.40000E-003    0.00000E+000
   6.3370   1.63000E-002    0.00000E+000
   6.3410  -1.42000E-002    0.00000E+000
   6.3420   4.00000E-004    0.00000E+000
   6.3460   7.40000E-003    0.00000E+000
   6.3490   1.65000E-002    0.00000E+000
   6.3510  -0.00000E+000    0.00000E+000
   6.3520   1.21000E-002    0.00000E+000
   6.3530   8.10000E-003    0.00000E+000
   6.3600   2.28000E-002    0.00000E+000
   6.3610   1.40000E-002    0.00000E+000
   6.3650   1.72000E-002    0.00000E+000
   6.3690   1.27000E-002    0.00000E+000
   6.3710   6.40000E-003    0.00000E+000
   6.3740   2.25000E-002    0.00000E+000
   6.3760   9.00000E-003    0.00000E+000
   6.3770   1.95000E-002    0.00000E+000
   6.3810   1.61000E-002    0.00000E+000
   6.3840   6.80000E-003    0.00000E+000
   6.3880   1.25000E-002    0.00000E+000
   6.3910   7.10000E-003    0.00000E+000
   6.3920   2.44000E-002    0.00000E+000
   6.3940   1.31000E-002    0.00000E+000
   6.3970   1.62000E-002    0.00000E+000
   6.4060   7.80000E-003    0.00000E+000
   6.4090   9.50000E-003    0.00000E+000
   6.4100   1.13000E-002    0.00000E+000
   6.4120   1.47000E-002    0.00000E+000
   6.4170   1.33000E-002    0.00000E+000
   6.4180   1.21000E-002    0.00000E+000
   6.4200  -2.50000E-003    0.00000E+000
   6.4210   5.80000E-003    0.00000E+000
   6.4240   2.33000E-002    0.00000E+000
   6.4270   1.12000E-002    0.00000E+000
   6.4290  -2.00000E-003    0.00000E+000
   6.4330   6.20000E-003    0.00000E+000
   6.4350   1.47000E-002    0.00000E+000
   6.4360   6.40000E-003    0.00000E+000
   6.4380   2.90000E-003    0.00000E+000
   6.4400   6.50000E-003    0.00000E+000
   6.4440   9.90000E-003    0.00000E+000
   6.4460   6.80000E-003    0.00000E+000
   6.4490   9.70000E-003    0.00000E+000
   6.4520   2.15000E-002    0.00000E+000
   6.4550   1.47000E-002    0.00000E+000
   6.4560   1.44000E-002    0.00000E+000
   6.4580  -1.60000E-003    0.00000E+000
   6.4610   2.60000E-003    0.00000E+000
   6.4630   2.20000E-002    0.00000E+000
   6.4650   1.03000E-002    0.00000E+000
   6.4670   4.70000E-003    0.00000E+000
   6.4700   1.22000E-002    0.00000E+000
   6.4730   1.76000E-002    0.00000E+000
   6.4770   1.82000E-002    0.00000E+000
   6.4790   5.30000E-003    0.00000E+000
   6.4800   1.44000E-002    0.00000E+000
   6.4830   1.63000E-002    0.00000E+000
   6.4850   2.51000E-002    0.00000E+000
   6.4890   1.76000E-002    0.00000E+000
   6.4910   2.20000E-002    0.00000E+000
   6.4950   2.52000E-002    0.00000E+000
   6.4960   9.40000E-003    0.00000E+000
   6.4990   8.90000E-003    0.00000E+000
   6.5020   6.10000E-003    0.00000E+000
   6.5040   1.49000E-002    0.00000E+000
   6.5070   1.55000E-002    0.00000E+000
   6.5100   2.37000E-002    0.00000E+000
   6.5110   8.40000E-003    0.00000E+000
   6.5140   2.85000E-002    0.00000E+000
   6.5160   2.24000E-002    0.00000E+000
   6.5200   1.38000E-002    0.00000E+000
   6.5210   3.10000E-003    0.00000E+000
   6.5250   2.74000E-002    0.00000E+000
   6.5270   1.78000E-002    0.00000E+000
   6.5300   8.10000E-003    0.00000E+000
   6.5320   3.40000E-002    0.00000E+000
   6.5340   3.50000E-002    0.00000E+000
   6.5370   8.30000E-003    0.00000E+000
   6.5400   2.02000E-002    0.00000E+000
   6.5430   8.10000E-003    0.00000E+000
   6.5450   1.54000E-002    0.00000E+000
   6.5480   2.26000E-002    0.00000E+000
   6.5510   1.88000E-002    0.00000E+000
   6.5530   2.61000E-002    0.00000E+000
   6.5550   3.88000E-002    0.00000E+000
   6.5570   2.68000E-002    0.00000E+000
   6.5590   2.55000E-002    0.00000E+000
   6.5620   2.99000E-002    0.00000E+000
   6.5660   2.85000E-002    0.00000E+000
   6.5690   1.68000E-002    0.00000E+000
   6.5710   1.66000E-002    0.00000E+000
   6.5740   3.39000E-002    0.00000E+000
   6.5780   2.76000E-002    0.00000E+000
   6.5800   2.24000E-002    0.00000E+000
   6.5830   2.37000E-002    0.00000E+000
   6.5850   2.87000E-002    0.00000E+000
   6.5860   3.20000E-002    0.00000E+000
   6.5890   2.86000E-002    0.00000E+000
   6.5920   2.75000E-002    0.00000E+000
   6.5950   3.32000E-002    0.00000E+000
   6.5970   3.78000E-002    0.00000E+000
   6.5980   3.42000E-002    0.00000E+000
   6.6030   3.43000E-002    0.00000E+000
   6.6040   4.02000E-002    0.00000E+000
   6.6070   3.82000E-002    0.00000E+000
   6.6100   3.21000E-002    0.00000E+000
   6.6120   3.41000E-002    0.00000E+000
   6.6150   3.37000E-002    0.00000E+000
   6.6170   2.43000E-002    0.00000E+000
   6.6180   3.31000E-002    0.00000E+000
   6.6210   4.32000E-002    0.00000E+000
   6.6230   4.11000E-002    0.00000E+000
   6.6250   3.99000E-002    0.00000E+000
   6.6290   4.82000E-002    0.00000E+000
   6.6310   5.55000E-002    0.00000E+000
   6.6330   3.67000E-002    0.00000E+000
   6.6350   4.80000E-002    0.00000E+000
   6.6370   4.31000E-002    0.00000E+000
   6.6410   4.00000E-002    0.00000E+000
   6.6440   4.91000E-002    0.00000E+000
   6.6460   2.96000E-002    0.00000E+000
   6.6500   4.74000E-002    0.00000E+000
   6.6520   4.68000E-002    0.00000E+000
   6.6540   5.18000E-002    0.00000E+000
   6.6550   4.07000E-002    0.00000E+000
   6.6580   6.23000E-002    0.00000E+000
   6.6600   5.39000E-002    0.00000E+000
   6.6640   4.26000E-002    0.00000E+000
   6.6650   4.20000E-002    0.00000E+000
   6.6680   5.32000E-002    0.00000E+000
   6.6700   4.48000E-002    0.00000E+000
   6.6720   5.82000E-002    0.00000E+000
   6.6740   6.12000E-002    0.00000E+000
   6.6760   5.67000E-002    0.00000E+000
   6.6780   4.90000E-002    0.00000E+000
   6.6840   6.79000E-002    0.00000E+000
   6.6860   6.32000E-002    0.00000E+000
   6.6880   6.70000E-002    0.00000E+000
   6.6900   6.24000E-002    0.00000E+000
   6.6930   7.46000E-002    0.00000E+000
   6.6950   7.31000E-002    0.00000E+000
   6.6970   6.00000E-002    0.00000E+000
   6.7000   7.10000E-002    0.00000E+000
   6.7040   7.44000E-002    0.00000E+000
   6.7070   6.09000E-002    0.00000E+000
   6.7100   7.93000E-002    0.00000E+000
   6.7120   6.37000E-002    0.00000E+000
   6.7130   6.46000E-002    0.00000E+000
   6.7150   7.25000E-002    0.00000E+000
   6.7180   8.33000E-002    0.00000E+000
   6.7210   6.97000E-002    0.00000E+000
   6.7250   8.10000E-002    0.00000E+000
   6.7280   8.15000E-002    0.00000E+000
   6.7290   7.58000E-002    0.00000E+000
   6.7320   7.73000E-002    0.00000E+000
   6.7330   6.90000E-002    0.00000E+000
   6.7350   8.62000E-002    0.00000E+000
   6.7380   8.40000E-002    0.00000E+000
   6.7410   9.20000E-002    0.00000E+000
   6.7450   8.60000E-002    0.00000E+000
   6.7460   8.07000E-002    0.00000E+000
   6.7500   7.27000E-002    0.00000E+000
   6.7510   9.39000E-002    0.00000E+000
   6.7540   9.16000E-002    0.00000E+000
   6.7560   8.04000E-002    0.00000E+000
   6.7590   8.90000E-002    0.00000E+000
   6.7610   9.14000E-002    0.00000E+000
   6.7640   9.63000E-002    0.00000E+000
   6.7670   8.70000E-002    0.00000E+000
   6.7730   8.38000E-002    0.00000E+000
   6.7760   1.00200E-001    0.00000E+000
   6.7790   1.12900E-001    0.00000E+000
   6.7810   1.11500E-001    0.00000E+000
   6.7840   1.11700E-001    0.00000E+000
   6.7860   1.18100E-001    0.00000E+000
   6.7900   1.09500E-001    0.00000E+000
   6.7910   1.07400E-001    0.00000E+000
   6.7960   1.17500E-001    0.00000E+000
   6.7980   1.27400E-001    0.00000E+000
   6.8000   1.31700E-001    0.00000E+000
   6.8030   1.26500E-001    0.00000E+000
   6.8050   1.28900E-001    0.00000E+000
   6.8080   1.15900E-001    0.00000E+000
   6.8100   1.28400E-001    0.00000E+000
   6.8150   1.12200E-001    0.00000E+000
   6.8170   1.36000E-001    0.00000E+000
   6.8180   1.33400E-001    0.00000E+000
   6.8210   1.26800E-001    0.00000E+000
   6.8230   1.45900E-001    0.00000E+000
   6.8260   1.41700E-001    0.00000E+000
   6.8300   1.31100E-001    0.00000E+000
   6.8310   1.39300E-001    0.00000E+000
   6.8350   1.59700E-001    0.00000E+000
   6.8370   1.73100E-001    0.00000E+000
   6.8400   1.60600E-001    0.00000E+000
   6.8430   1.61100E-001    0.00000E+000
   6.8460   1.57400E-001    0.00000E+000
   6.8480   1.64200E-001    0.00000E+000
   6.8490   1.46000E-001    0.00000E+000
   6.8530   1.58000E-001    0.00000E+000
   6.8560   1.66900E-001    0.00000E+000
   6.8580   1.64200E-001    0.00000E+000
   6.8610   1.62500E-001    0.00000E+000
   6.8630   1.70400E-001    0.00000E+000
   6.8660   1.62700E-001    0.00000E+000
   6.8670   1.76600E-001    0.00000E+000
   6.8690   1.83800E-001    0.00000E+000
   6.8740   1.69600E-001    0.00000E+000
   6.8770   1.86400E-001    0.00000E+000
   6.8800   1.71300E-001    0.00000E+000
   6.8840   1.94800E-001    0.00000E+000
   6.8860   1.76000E-001    0.00000E+000
   6.8870   1.85300E-001    0.00000E+000
   6.8900   1.83200E-001    0.00000E+000
   6.8930   1.78000E-001    0.00000E+000
   6.8950   2.12700E-001    0.00000E+000
   6.8970   1.99300E-001    0.00000E+000
   6.8990   2.10400E-001    0.00000E+000
   6.9030   2.17600E-001    0.00000E+000
   6.9080   2.11200E-001    0.00000E+000
   6.9120   2.29700E-001    0.00000E+000
   6.9130   2.41400E-001    0.00000E+000
   6.9150   2.38100E-001    0.00000E+000
   6.9190   2.23000E-001    0.00000E+000
   6.9200   2.20300E-001    0.00000E+000
   6.9230   2.27600E-001    0.00000E+000
   6.9260   2.39500E-001    0.00000E+000
   6.9270   2.26900E-001    0.00000E+000
   6.9310   2.17600E-001    0.00000E+000
   6.9330   2.47400E-001    0.00000E+000
   6.9380   2.18300E-001    0.00000E+000
   6.9400   2.31900E-001    0.00000E+000
   6.9450   2.40700E-001    0.00000E+000
   6.9470   2.53900E-001    0.00000E+000
   6.9520   2.48900E-001    0.00000E+000
   6.9540   2.54000E-001    0.00000E+000
   6.9560   2.67000E-001    0.00000E+000
   6.9590   2.56600E-001    0.00000E+000
   6.9610   2.53800E-001    0.00000E+000
   6.9630   2.66200E-001    0.00000E+000
   6.9640   2.59400E-001    0.00000E+000
   6.9670   2.78800E-001    0.00000E+000
   6.9700   2.70500E-001    0.00000E+000
   6.9710   2.70600E-001    0.00000E+000
   6.9750   2.71000E-001    0.00000E+000
   6.9770   2.98000E-001    0.00000E+000
   6.9820   2.91300E-001    0.00000E+000
   6.9830   2.82600E-001    0.00000E+000
   6.9880   3.15000E-001    0.00000E+000
   6.9900   2.99900E-001    0.00000E+000
   6.9940   3.23500E-001    0.00000E+000
   6.9970   3.19900E-001    0.00000E+000
   7.0000   3.09300E-001    0.00000E+000
   7.0020   3.23200E-001    0.00000E+000
   7.0050   3.28000E-001    0.00000E+000
   7.0100   3.35400E-001    0.00000E+000
   7.0130   3.26700E-001    0.00000E+000
   7.0140   3.43000E-001    0.00000E+000
   7.0160   3.46000E-001    0.00000E+000
   7.0190   3.75800E-001    0.00000E+000
   7.0210   3.87100E-001    0.00000E+000
   7.0240   3.79500E-001    0.00000E+000
   7.0260   3.77300E-001    0.00000E+000
   7.0280   4.01300E-001    0.00000E+000
   7.0300   4.04800E-001    0.00000E+000
   7.0340   4.03600E-001    0.00000E+000
   7.0370   4.43000E-001    0.00000E+000
   7.0390   4.29400E-001    0.00000E+000
   7.0420   4.53900E-001    0.00000E+000
   7.0440   4.52900E-001    0.00000E+000
   7.0460   4.70200E-001    0.00000E+000
   7.0480   5.05200E-001    0.00000E+000
   7.0520   5.21900E-001    0.00000E+000
   7.0550   5.32500E-001    0.00000E+000
   7.0570   5.65400E-001    0.00000E+000
   7.0590   5.90000E-001    0.00000E+000
   7.0620   5.99900E-001    0.00000E+000
   7.0650   6.51400E-001    0.00000E+000
   7.0680   6.53100E-001    0.00000E+000
   7.0710   6.84100E-001    0.00000E+000
   7.0730   7.46100E-001    0.00000E+000
   7.0760   7.57400E-001    0.00000E+000
   7.0780   8.00000E-001    0.00000E+000
   7.0810   8.43800E-001    0.00000E+000
   7.0830   8.84900E-001    0.00000E+000
   7.0860   9.94100E-001    0.00000E+000
   7.0890   1.01710E+000    0.00000E+000
   7.0920   1.06930E+000    0.00000E+000
   7.0940   1.09450E+000    0.00000E+000
   7.0970   1.25410E+000    0.00000E+000
   7.0990   1.34070E+000    0.00000E+000
   7.1020   1.46470E+000    0.00000E+000
   7.1060   1.94850E+000    0.00000E+000
   7.1080   2.20080E+000    0.00000E+000
   7.1110   2.33540E+000    0.00000E+000
   7.1130   2.38030E+000    0.00000E+000
   7.1170   2.57500E+000    0.00000E+000
   7.1200   2.59620E+000    0.00000E+000
   7.1230   2.63790E+000    0.00000E+000
   7.1240   2.64460E+000    0.00000E+000
   7.1270   2.62930E+000    0.00000E+000
   7.1300   2.68670E+000    0.00000E+000
   7.1310   2.77900E+000    0.00000E+000
   7.1340   2.92510E+000    0.00000E+000
   7.1370   2.76890E+000    0.00000E+000
   7.1400   2.83690E+000    0.00000E+000
   7.1440   2.89670E+000    0.00000E+000
   7.1460   3.43870E+000    0.00000E+000
   7.1490   3.19560E+000    0.00000E+000
   7.1510   3.27920E+000    0.00000E+000
   7.1530   3.13030E+000    0.00000E+000
   7.1560   2.41760E+000    0.00000E+000
   7.1590   1.77180E+000    0.00000E+000
   7.1630   1.71090E+000    0.00000E+000
   7.1650   2.28400E+000    0.00000E+000
   7.1680   1.58720E+000    0.00000E+000
   7.1700   1.42380E+000    0.00000E+000
   7.1740   1.42310E+000    0.00000E+000
   7.1770   1.17610E+000    0.00000E+000
   7.1790   3.87500E-001    0.00000E+000
   7.1820  -1.19890E+000    0.00000E+000
   7.1840   1.00000E+000    0.00000E+000
   7.1860   1.00000E+000    0.00000E+000
   7.1890   1.00000E+000    0.00000E+000
   7.1930   1.00000E+000    0.00000E+000
   7.1950   1.00000E+000    0.00000E+000
   7.1980   1.00000E+000    0.00000E+000
   7.2010   1.00000E+000    0.00000E+000
   7.2020   1.00000E+000    0.00000E+000
   7.2050   1.00000E+000    0.00000E+000
   7.2070   1.00000E+000    0.00000E+000
   7.2110   1.00000E+000    0.00000E+000
   7.2140   1.00000E+000    0.00000E+000
   7.2180   1.00000E+000    0.00000E+000
   7.2200   1.00000E+000    0.00000E+000
   7.2220   1.00000E+000    0.00000E+000
   7.2250   1.00000E+000    0.00000E+000
   7.2290   1.00000E+000    0.00000E+000
   7.2320   1.00000E+000    0.00000E+000
   7.2340   1.00000E+000    0.00000E+000
   7.2370   1.00000E+000    0.00000E+000
   7.2400   1.00000E+000    0.00000E+000
   7.2430   1.00000E+000    0.00000E+000
   7.2450   1.00000E+000    0.00000E+000
   7.2480   1.00000E+000    0.00000E+000
   7.2520   1.00000E+000    0.00000E+000
   7.2550   1.00000E+000    0.00000E+000
   7.2570   1.00000E+000    0.00000E+000
   7.2600   1.00000E+000    0.00000E+000
   7.2620   1.00000E+000    0.00000E+000
   7.2660   1.00000E+000    0.00000E+000
   7.2680   1.00000E+000    0.00000E+000
   7.2710   1.00000E+000    0.00000E+000
   7.2730   1.00000E+000    0.00000E+000
   7.2760   1.00000E+000    0.00000E+000
   7.2800   1.00000E+000    0.00000E+000
   7.2820   1.00000E+000    0.00000E+000
   7.2840   1.00000E+000    0.00000E+000
   7.2880   1.00000E+000    0.00000E+000
   7.2910   1.00000E+000    0.00000E+000
   7.2940   1.00000E+000    0.00000E+000
   7.2970   1.00000E+000    0.00000E+000
   7.2990   1.00000E+000    0.00000E+000
   7.3020   1.00000E+000    0.00000E+000
