# Supplementary material for: Rationally seeded computational protein design of ɑ-helical barrels
Source: Nat Chem Biol. 2024 Jun 20;20(8):991–9. doi: 10.1038/s41589-024-01642-0 (PMC11288890; doi:10.1038/s41589-024-01642-0)
Supplement: Supplementary file 5 — PDB files used for making figure panels h–j. [file 41589_2024_1642_MOESM5_ESM.zip › KIA_RP_RSPD_NatChemBiol_data_Figure3/sc-CC-7-LI_panels_c-g/AUC_panel_e/LI_SV_raw/cell1abs.log]

XL-I Version 6.2 (1383022715) Cell 1 Absorbance Scan Log
Log & data file folder: C:\xlidata\081223\161940
Log file name: cell1abs.log
Log created: 08/12/23 @ 16:24:40
Scan settings file name: c:\XLA6\NONAME99.SCN
Continuous scan(s) from 5.8 - 7.3 cm @ 0.003 intervals and 1 replicate(s)

Scan(s) started 08/12/23 @ 16:24:40, delay: 00:05:00, interval: 00:05:00
speed: 40000, time: 0004549, temp: 20.0, w2t: 4.38E+009

Scan sequence 00001 started 08/12/23 @ 16:24:40, file name: 00001.RA1
speed: 40000, time: 0004549, temp: 20.0, w2t: 4.38E+009
Scan sequence 00001 saved 08/12/23 @ 16:26:09, elapsed time: 00:01:29

Scan sequence 00002 started 08/12/23 @ 16:29:40, file name: 00002.RA1
speed: 40000, time: 0004846, temp: 20.1, w2t: 9.77E+009
Scan sequence 00002 saved 08/12/23 @ 16:30:49, elapsed time: 00:01:09

Scan sequence 00003 started 08/12/23 @ 16:34:40, file name: 00003.RA1
speed: 40000, time: 0005143, temp: 20.1, w2t: 1.50E+010
Scan sequence 00003 saved 08/12/23 @ 16:35:47, elapsed time: 00:01:07

Scan sequence 00004 started 08/12/23 @ 16:39:40, file name: 00004.RA1
speed: 40000, time: 0005448, temp: 20.1, w2t: 2.02E+010
Scan sequence 00004 saved 08/12/23 @ 16:40:50, elapsed time: 00:01:10

Scan sequence 00005 started 08/12/23 @ 16:44:40, file name: 00005.RA1
speed: 40000, time: 0005745, temp: 20.0, w2t: 2.56E+010
Scan sequence 00005 saved 08/12/23 @ 16:45:48, elapsed time: 00:01:08

Scan sequence 00006 started 08/12/23 @ 16:49:40, file name: 00006.RA1
speed: 40000, time: 0006041, temp: 20.0, w2t: 3.08E+010
Scan sequence 00006 saved 08/12/23 @ 16:50:50, elapsed time: 00:01:10

Scan sequence 00007 started 08/12/23 @ 16:54:40, file name: 00007.RA1
speed: 40000, time: 0006347, temp: 20.0, w2t: 3.60E+010
Scan sequence 00007 saved 08/12/23 @ 16:55:50, elapsed time: 00:01:10

Scan sequence 00008 started 08/12/23 @ 16:59:40, file name: 00008.RA1
speed: 40000, time: 0006644, temp: 20.0, w2t: 4.14E+010
Scan sequence 00008 saved 08/12/23 @ 17:00:49, elapsed time: 00:01:09

Scan sequence 00009 started 08/12/23 @ 17:04:40, file name: 00009.RA1
speed: 40000, time: 0006940, temp: 20.0, w2t: 4.66E+010
Scan sequence 00009 saved 08/12/23 @ 17:05:48, elapsed time: 00:01:08

Scan sequence 00010 started 08/12/23 @ 17:09:40, file name: 00010.RA1
speed: 40000, time: 0007246, temp: 20.0, w2t: 5.18E+010
Scan sequence 00010 saved 08/12/23 @ 17:10:48, elapsed time: 00:01:08

Scan sequence 00011 started 08/12/23 @ 17:14:40, file name: 00011.RA1
speed: 40000, time: 0007542, temp: 20.1, w2t: 5.71E+010
Scan sequence 00011 saved 08/12/23 @ 17:15:51, elapsed time: 00:01:11

Scan sequence 00012 started 08/12/23 @ 17:19:40, file name: 00012.RA1
speed: 40000, time: 0007839, temp: 20.0, w2t: 6.24E+010
Scan sequence 00012 saved 08/12/23 @ 17:20:49, elapsed time: 00:01:09

Scan sequence 00013 started 08/12/23 @ 17:24:40, file name: 00013.RA1
speed: 40000, time: 0008145, temp: 20.0, w2t: 6.76E+010
Scan sequence 00013 saved 08/12/23 @ 17:25:48, elapsed time: 00:01:08

Scan sequence 00014 started 08/12/23 @ 17:29:40, file name: 00014.RA1
speed: 40000, time: 0008441, temp: 20.0, w2t: 7.29E+010
Scan sequence 00014 saved 08/12/23 @ 17:30:48, elapsed time: 00:01:08

Scan sequence 00015 started 08/12/23 @ 17:34:40, file name: 00015.RA1
speed: 40000, time: 0008738, temp: 20.0, w2t: 7.81E+010
Scan sequence 00015 saved 08/12/23 @ 17:35:46, elapsed time: 00:01:06

Scan sequence 00016 started 08/12/23 @ 17:39:40, file name: 00016.RA1
speed: 40000, time: 0009043, temp: 20.0, w2t: 8.34E+010
Scan sequence 00016 saved 08/12/23 @ 17:40:49, elapsed time: 00:01:09

Scan sequence 00017 started 08/12/23 @ 17:44:40, file name: 00017.RA1
speed: 40000, time: 0009340, temp: 20.0, w2t: 8.87E+010
Scan sequence 00017 saved 08/12/23 @ 17:45:49, elapsed time: 00:01:09

Scan sequence 00018 started 08/12/23 @ 17:49:40, file name: 00018.RA1
speed: 40000, time: 0009637, temp: 20.0, w2t: 9.39E+010
Scan sequence 00018 saved 08/12/23 @ 17:50:48, elapsed time: 00:01:08

Scan sequence 00019 started 08/12/23 @ 17:54:40, file name: 00019.RA1
speed: 40000, time: 0009942, temp: 20.0, w2t: 9.92E+010
Scan sequence 00019 saved 08/12/23 @ 17:55:50, elapsed time: 00:01:10

Scan sequence 00020 started 08/12/23 @ 17:59:40, file name: 00020.RA1
speed: 40000, time: 0010239, temp: 20.0, w2t: 1.05E+011
Scan sequence 00020 saved 08/12/23 @ 18:00:46, elapsed time: 00:01:06

Scan sequence 00021 started 08/12/23 @ 18:04:40, file name: 00021.RA1
speed: 40000, time: 0010535, temp: 20.0, w2t: 1.10E+011
Scan sequence 00021 saved 08/12/23 @ 18:05:47, elapsed time: 00:01:07

Scan sequence 00022 started 08/12/23 @ 18:09:40, file name: 00022.RA1
speed: 40000, time: 0010841, temp: 20.0, w2t: 1.15E+011
Scan sequence 00022 saved 08/12/23 @ 18:10:49, elapsed time: 00:01:09

Scan sequence 00023 started 08/12/23 @ 18:14:40, file name: 00023.RA1
speed: 40000, time: 0011138, temp: 20.0, w2t: 1.20E+011
Scan sequence 00023 saved 08/12/23 @ 18:15:51, elapsed time: 00:01:11

Scan sequence 00024 started 08/12/23 @ 18:19:40, file name: 00024.RA1
speed: 40000, time: 0011434, temp: 20.0, w2t: 1.26E+011
Scan sequence 00024 saved 08/12/23 @ 18:20:47, elapsed time: 00:01:07

Scan sequence 00025 started 08/12/23 @ 18:24:40, file name: 00025.RA1
speed: 40000, time: 0011740, temp: 20.0, w2t: 1.31E+011
Scan sequence 00025 saved 08/12/23 @ 18:25:47, elapsed time: 00:01:07

Scan sequence 00026 started 08/12/23 @ 18:29:40, file name: 00026.RA1
speed: 40000, time: 0012037, temp: 20.0, w2t: 1.36E+011
Scan sequence 00026 saved 08/12/23 @ 18:30:49, elapsed time: 00:01:09

Scan sequence 00027 started 08/12/23 @ 18:34:40, file name: 00027.RA1
speed: 40000, time: 0012333, temp: 20.0, w2t: 1.41E+011
Scan sequence 00027 saved 08/12/23 @ 18:35:49, elapsed time: 00:01:09

Scan sequence 00028 started 08/12/23 @ 18:39:40, file name: 00028.RA1
speed: 40000, time: 0012639, temp: 20.0, w2t: 1.47E+011
Scan sequence 00028 saved 08/12/23 @ 18:40:49, elapsed time: 00:01:09

Scan sequence 00029 started 08/12/23 @ 18:44:40, file name: 00029.RA1
speed: 40000, time: 0012935, temp: 20.0, w2t: 1.52E+011
Scan sequence 00029 saved 08/12/23 @ 18:45:48, elapsed time: 00:01:08

Scan sequence 00030 started 08/12/23 @ 18:49:40, file name: 00030.RA1
speed: 40000, time: 0013232, temp: 20.0, w2t: 1.57E+011
Scan sequence 00030 saved 08/12/23 @ 18:50:47, elapsed time: 00:01:07

Scan sequence 00031 started 08/12/23 @ 18:54:40, file name: 00031.RA1
speed: 40000, time: 0013538, temp: 20.0, w2t: 1.62E+011
Scan sequence 00031 saved 08/12/23 @ 18:55:47, elapsed time: 00:01:07

Scan sequence 00032 started 08/12/23 @ 18:59:40, file name: 00032.RA1
speed: 40000, time: 0013834, temp: 20.0, w2t: 1.68E+011
Scan sequence 00032 saved 08/12/23 @ 19:00:47, elapsed time: 00:01:07

Scan sequence 00033 started 08/12/23 @ 19:04:40, file name: 00033.RA1
speed: 40000, time: 0014131, temp: 20.1, w2t: 1.73E+011
Scan sequence 00033 saved 08/12/23 @ 19:05:48, elapsed time: 00:01:08

Scan sequence 00034 started 08/12/23 @ 19:09:40, file name: 00034.RA1
speed: 40000, time: 0014436, temp: 20.0, w2t: 1.78E+011
Scan sequence 00034 saved 08/12/23 @ 19:10:48, elapsed time: 00:01:08

Scan sequence 00035 started 08/12/23 @ 19:14:40, file name: 00035.RA1
speed: 40000, time: 0014733, temp: 20.0, w2t: 1.83E+011
Scan sequence 00035 saved 08/12/23 @ 19:15:47, elapsed time: 00:01:07

Scan sequence 00036 started 08/12/23 @ 19:19:40, file name: 00036.RA1
speed: 40000, time: 0015030, temp: 20.0, w2t: 1.89E+011
Scan sequence 00036 saved 08/12/23 @ 19:20:49, elapsed time: 00:01:09

Scan sequence 00037 started 08/12/23 @ 19:24:40, file name: 00037.RA1
speed: 40000, time: 0015335, temp: 20.0, w2t: 1.94E+011
Scan sequence 00037 saved 08/12/23 @ 19:25:46, elapsed time: 00:01:06

Scan sequence 00038 started 08/12/23 @ 19:29:40, file name: 00038.RA1
speed: 40000, time: 0015632, temp: 20.1, w2t: 1.99E+011
Scan sequence 00038 saved 08/12/23 @ 19:30:49, elapsed time: 00:01:09

Scan sequence 00039 started 08/12/23 @ 19:34:40, file name: 00039.RA1
speed: 40000, time: 0015928, temp: 20.0, w2t: 2.04E+011
Scan sequence 00039 saved 08/12/23 @ 19:35:49, elapsed time: 00:01:09

Scan sequence 00040 started 08/12/23 @ 19:39:40, file name: 00040.RA1
speed: 40000, time: 0016234, temp: 20.0, w2t: 2.10E+011
Scan sequence 00040 saved 08/12/23 @ 19:40:48, elapsed time: 00:01:08

Scan sequence 00041 started 08/12/23 @ 19:44:40, file name: 00041.RA1
speed: 40000, time: 0016531, temp: 20.0, w2t: 2.15E+011
Scan sequence 00041 saved 08/12/23 @ 19:45:49, elapsed time: 00:01:09

Scan sequence 00042 started 08/12/23 @ 19:49:40, file name: 00042.RA1
speed: 40000, time: 0016827, temp: 20.0, w2t: 2.20E+011
Scan sequence 00042 saved 08/12/23 @ 19:50:48, elapsed time: 00:01:08

Scan sequence 00043 started 08/12/23 @ 19:54:40, file name: 00043.RA1
speed: 40000, time: 0017133, temp: 20.0, w2t: 2.25E+011
Scan sequence 00043 saved 08/12/23 @ 19:55:49, elapsed time: 00:01:09

Scan sequence 00044 started 08/12/23 @ 19:59:40, file name: 00044.RA1
speed: 40000, time: 0017429, temp: 20.0, w2t: 2.31E+011
Scan sequence 00044 saved 08/12/23 @ 20:00:49, elapsed time: 00:01:09

Scan sequence 00045 started 08/12/23 @ 20:04:40, file name: 00045.RA1
speed: 40000, time: 0017726, temp: 20.0, w2t: 2.36E+011
Scan sequence 00045 saved 08/12/23 @ 20:05:48, elapsed time: 00:01:08

Scan sequence 00046 started 08/12/23 @ 20:09:40, file name: 00046.RA1
speed: 40000, time: 0018032, temp: 20.1, w2t: 2.41E+011
Scan sequence 00046 saved 08/12/23 @ 20:10:50, elapsed time: 00:01:10

Scan sequence 00047 started 08/12/23 @ 20:14:40, file name: 00047.RA1
speed: 40000, time: 0018328, temp: 20.0, w2t: 2.47E+011
Scan sequence 00047 saved 08/12/23 @ 20:15:46, elapsed time: 00:01:06

Scan sequence 00048 started 08/12/23 @ 20:19:40, file name: 00048.RA1
speed: 40000, time: 0018625, temp: 20.0, w2t: 2.52E+011
Scan sequence 00048 saved 08/12/23 @ 20:20:49, elapsed time: 00:01:09

Scan sequence 00049 started 08/12/23 @ 20:24:40, file name: 00049.RA1
speed: 40000, time: 0018930, temp: 20.0, w2t: 2.57E+011
Scan sequence 00049 saved 08/12/23 @ 20:25:48, elapsed time: 00:01:08

Scan sequence 00050 started 08/12/23 @ 20:29:40, file name: 00050.RA1
speed: 40000, time: 0019227, temp: 20.0, w2t: 2.62E+011
Scan sequence 00050 saved 08/12/23 @ 20:30:50, elapsed time: 00:01:10

Scan sequence 00051 started 08/12/23 @ 20:34:40, file name: 00051.RA1
speed: 40000, time: 0019524, temp: 20.0, w2t: 2.68E+011
Scan sequence 00051 saved 08/12/23 @ 20:35:48, elapsed time: 00:01:08

Scan sequence 00052 started 08/12/23 @ 20:39:40, file name: 00052.RA1
speed: 40000, time: 0019829, temp: 20.0, w2t: 2.73E+011
Scan sequence 00052 saved 08/12/23 @ 20:40:49, elapsed time: 00:01:09

Scan sequence 00053 started 08/12/23 @ 20:44:40, file name: 00053.RA1
speed: 40000, time: 0020126, temp: 20.0, w2t: 2.78E+011
Scan sequence 00053 saved 08/12/23 @ 20:45:46, elapsed time: 00:01:06

Scan sequence 00054 started 08/12/23 @ 20:49:40, file name: 00054.RA1
speed: 40000, time: 0020423, temp: 20.0, w2t: 2.83E+011
Scan sequence 00054 saved 08/12/23 @ 20:50:48, elapsed time: 00:01:08

Scan sequence 00055 started 08/12/23 @ 20:54:40, file name: 00055.RA1
speed: 40000, time: 0020728, temp: 20.0, w2t: 2.89E+011
Scan sequence 00055 saved 08/12/23 @ 20:55:46, elapsed time: 00:01:06

Scan sequence 00056 started 08/12/23 @ 20:59:40, file name: 00056.RA1
speed: 40000, time: 0021025, temp: 20.0, w2t: 2.94E+011
Scan sequence 00056 saved 08/12/23 @ 21:00:47, elapsed time: 00:01:07

Scan sequence 00057 started 08/12/23 @ 21:04:40, file name: 00057.RA1
speed: 40000, time: 0021321, temp: 20.0, w2t: 2.99E+011
Scan sequence 00057 saved 08/12/23 @ 21:05:49, elapsed time: 00:01:09

Scan sequence 00058 started 08/12/23 @ 21:09:40, file name: 00058.RA1
speed: 40000, time: 0021627, temp: 20.0, w2t: 3.04E+011
Scan sequence 00058 saved 08/12/23 @ 21:10:48, elapsed time: 00:01:08

Scan sequence 00059 started 08/12/23 @ 21:14:40, file name: 00059.RA1
speed: 40000, time: 0021924, temp: 20.0, w2t: 3.10E+011
Scan sequence 00059 saved 08/12/23 @ 21:15:48, elapsed time: 00:01:08

Scan sequence 00060 started 08/12/23 @ 21:19:40, file name: 00060.RA1
speed: 40000, time: 0022220, temp: 20.0, w2t: 3.15E+011
Scan sequence 00060 saved 08/12/23 @ 21:20:47, elapsed time: 00:01:07

Scan sequence 00061 started 08/12/23 @ 21:24:40, file name: 00061.RA1
speed: 40000, time: 0022526, temp: 20.0, w2t: 3.20E+011
Scan sequence 00061 saved 08/12/23 @ 21:25:47, elapsed time: 00:01:07

Scan sequence 00062 started 08/12/23 @ 21:29:40, file name: 00062.RA1
speed: 40000, time: 0022822, temp: 20.0, w2t: 3.26E+011
Scan sequence 00062 saved 08/12/23 @ 21:30:49, elapsed time: 00:01:09

Scan sequence 00063 started 08/12/23 @ 21:34:40, file name: 00063.RA1
speed: 40000, time: 0023119, temp: 20.0, w2t: 3.31E+011
Scan sequence 00063 saved 08/12/23 @ 21:35:50, elapsed time: 00:01:10

Scan sequence 00064 started 08/12/23 @ 21:39:40, file name: 00064.RA1
speed: 40000, time: 0023425, temp: 20.0, w2t: 3.36E+011
Scan sequence 00064 saved 08/12/23 @ 21:40:46, elapsed time: 00:01:06

Scan sequence 00065 started 08/12/23 @ 21:44:40, file name: 00065.RA1
speed: 40000, time: 0023721, temp: 20.0, w2t: 3.41E+011
Scan sequence 00065 saved 08/12/23 @ 21:45:47, elapsed time: 00:01:07

Scan sequence 00066 started 08/12/23 @ 21:49:40, file name: 00066.RA1
speed: 40000, time: 0024018, temp: 20.0, w2t: 3.47E+011
Scan sequence 00066 saved 08/12/23 @ 21:50:47, elapsed time: 00:01:07

Scan sequence 00067 started 08/12/23 @ 21:54:40, file name: 00067.RA1
speed: 40000, time: 0024323, temp: 20.0, w2t: 3.52E+011
Scan sequence 00067 saved 08/12/23 @ 21:55:47, elapsed time: 00:01:07

Scan sequence 00068 started 08/12/23 @ 21:59:40, file name: 00068.RA1
speed: 40000, time: 0024620, temp: 20.0, w2t: 3.57E+011
Scan sequence 00068 saved 08/12/23 @ 22:00:47, elapsed time: 00:01:07

Scan sequence 00069 started 08/12/23 @ 22:04:40, file name: 00069.RA1
speed: 40000, time: 0024917, temp: 20.0, w2t: 3.62E+011
Scan sequence 00069 saved 08/12/23 @ 22:05:45, elapsed time: 00:01:05

Scan sequence 00070 started 08/12/23 @ 22:09:40, file name: 00070.RA1
speed: 40000, time: 0025222, temp: 20.0, w2t: 3.68E+011
Scan sequence 00070 saved 08/12/23 @ 22:10:47, elapsed time: 00:01:07

Scan sequence 00071 started 08/12/23 @ 22:14:40, file name: 00071.RA1
speed: 40000, time: 0025519, temp: 20.0, w2t: 3.73E+011
Scan sequence 00071 saved 08/12/23 @ 22:15:49, elapsed time: 00:01:09

Scan sequence 00072 started 08/12/23 @ 22:19:40, file name: 00072.RA1
speed: 40000, time: 0025815, temp: 20.0, w2t: 3.78E+011
Scan sequence 00072 saved 08/12/23 @ 22:20:49, elapsed time: 00:01:09

Scan sequence 00073 started 08/12/23 @ 22:24:40, file name: 00073.RA1
speed: 40000, time: 0026121, temp: 20.0, w2t: 3.83E+011
Scan sequence 00073 saved 08/12/23 @ 22:25:48, elapsed time: 00:01:08

Scan sequence 00074 started 08/12/23 @ 22:29:40, file name: 00074.RA1
speed: 40000, time: 0026418, temp: 20.0, w2t: 3.89E+011
Scan sequence 00074 saved 08/12/23 @ 22:30:49, elapsed time: 00:01:09

Scan sequence 00075 started 08/12/23 @ 22:34:40, file name: 00075.RA1
speed: 40000, time: 0026714, temp: 20.0, w2t: 3.94E+011
Scan sequence 00075 saved 08/12/23 @ 22:35:50, elapsed time: 00:01:10

Scan sequence 00076 started 08/12/23 @ 22:39:40, file name: 00076.RA1
speed: 40000, time: 0027020, temp: 20.0, w2t: 3.99E+011
Scan sequence 00076 saved 08/12/23 @ 22:40:49, elapsed time: 00:01:09

Scan sequence 00077 started 08/12/23 @ 22:44:40, file name: 00077.RA1
speed: 40000, time: 0027316, temp: 20.0, w2t: 4.05E+011
Scan sequence 00077 saved 08/12/23 @ 22:45:49, elapsed time: 00:01:09

Scan sequence 00078 started 08/12/23 @ 22:49:40, file name: 00078.RA1
speed: 40000, time: 0027613, temp: 20.0, w2t: 4.10E+011
Scan sequence 00078 saved 08/12/23 @ 22:50:49, elapsed time: 00:01:09

Scan sequence 00079 started 08/12/23 @ 22:54:40, file name: 00079.RA1
speed: 40000, time: 0027919, temp: 20.0, w2t: 4.15E+011
Scan sequence 00079 saved 08/12/23 @ 22:55:46, elapsed time: 00:01:06

Scan sequence 00080 started 08/12/23 @ 22:59:40, file name: 00080.RA1
speed: 40000, time: 0028215, temp: 20.0, w2t: 4.20E+011
Scan sequence 00080 saved 08/12/23 @ 23:00:47, elapsed time: 00:01:07

Scan sequence 00081 started 08/12/23 @ 23:04:40, file name: 00081.RA1
speed: 40000, time: 0028512, temp: 20.0, w2t: 4.25E+011
Scan sequence 00081 saved 08/12/23 @ 23:05:47, elapsed time: 00:01:07

Scan sequence 00082 started 08/12/23 @ 23:09:40, file name: 00082.RA1
speed: 40000, time: 0028818, temp: 20.0, w2t: 4.31E+011
Scan sequence 00082 saved 08/12/23 @ 23:10:48, elapsed time: 00:01:08

Scan sequence 00083 started 08/12/23 @ 23:14:40, file name: 00083.RA1
speed: 40000, time: 0029114, temp: 20.0, w2t: 4.36E+011
Scan sequence 00083 saved 08/12/23 @ 23:15:49, elapsed time: 00:01:09

Scan sequence 00084 started 08/12/23 @ 23:19:40, file name: 00084.RA1
speed: 40000, time: 0029411, temp: 20.0, w2t: 4.41E+011
Scan sequence 00084 saved 08/12/23 @ 23:20:47, elapsed time: 00:01:07

Scan sequence 00085 started 08/12/23 @ 23:24:40, file name: 00085.RA1
speed: 40000, time: 0029716, temp: 20.0, w2t: 4.46E+011
Scan sequence 00085 saved 08/12/23 @ 23:25:48, elapsed time: 00:01:08

Scan sequence 00086 started 08/12/23 @ 23:29:40, file name: 00086.RA1
speed: 40000, time: 0030013, temp: 20.0, w2t: 4.52E+011
Scan sequence 00086 saved 08/12/23 @ 23:30:47, elapsed time: 00:01:07

Scan sequence 00087 started 08/12/23 @ 23:34:40, file name: 00087.RA1
speed: 40000, time: 0030310, temp: 20.0, w2t: 4.57E+011
Scan sequence 00087 saved 08/12/23 @ 23:35:48, elapsed time: 00:01:08

Scan sequence 00088 started 08/12/23 @ 23:39:40, file name: 00088.RA1
speed: 40000, time: 0030615, temp: 20.0, w2t: 4.62E+011
Scan sequence 00088 saved 08/12/23 @ 23:40:49, elapsed time: 00:01:09

Scan sequence 00089 started 08/12/23 @ 23:44:40, file name: 00089.RA1
speed: 40000, time: 0030912, temp: 20.0, w2t: 4.68E+011
Scan sequence 00089 saved 08/12/23 @ 23:45:49, elapsed time: 00:01:09

Scan sequence 00090 started 08/12/23 @ 23:49:40, file name: 00090.RA1
speed: 40000, time: 0031208, temp: 20.0, w2t: 4.73E+011
Scan sequence 00090 saved 08/12/23 @ 23:50:48, elapsed time: 00:01:08

Scan sequence 00091 started 08/12/23 @ 23:54:40, file name: 00091.RA1
speed: 40000, time: 0031514, temp: 20.0, w2t: 4.78E+011
Scan sequence 00091 saved 08/12/23 @ 23:55:46, elapsed time: 00:01:06

Scan sequence 00092 started 08/12/23 @ 23:59:40, file name: 00092.RA1
speed: 40000, time: 0031811, temp: 20.0, w2t: 4.83E+011
Scan sequence 00092 saved 08/13/23 @ 00:00:47, elapsed time: 00:01:07

Scan sequence 00093 started 08/13/23 @ 00:04:40, file name: 00093.RA1
speed: 40000, time: 0032107, temp: 20.0, w2t: 4.89E+011
Scan sequence 00093 saved 08/13/23 @ 00:05:48, elapsed time: 00:01:08

Scan sequence 00094 started 08/13/23 @ 00:09:40, file name: 00094.RA1
speed: 40000, time: 0032413, temp: 20.0, w2t: 4.94E+011
Scan sequence 00094 saved 08/13/23 @ 00:10:49, elapsed time: 00:01:09

Scan sequence 00095 started 08/13/23 @ 00:14:40, file name: 00095.RA1
speed: 40000, time: 0032709, temp: 20.0, w2t: 4.99E+011
Scan sequence 00095 saved 08/13/23 @ 00:15:48, elapsed time: 00:01:08

Scan sequence 00096 started 08/13/23 @ 00:19:40, file name: 00096.RA1
speed: 40000, time: 0033006, temp: 20.0, w2t: 5.04E+011
Scan sequence 00096 saved 08/13/23 @ 00:20:48, elapsed time: 00:01:08

Scan sequence 00097 started 08/13/23 @ 00:24:40, file name: 00097.RA1
speed: 40000, time: 0033312, temp: 20.0, w2t: 5.10E+011
Scan sequence 00097 saved 08/13/23 @ 00:25:49, elapsed time: 00:01:09

Scan sequence 00098 started 08/13/23 @ 00:29:40, file name: 00098.RA1
speed: 40000, time: 0033608, temp: 20.0, w2t: 5.15E+011
Scan sequence 00098 saved 08/13/23 @ 00:30:46, elapsed time: 00:01:06

Scan sequence 00099 started 08/13/23 @ 00:34:40, file name: 00099.RA1
speed: 40000, time: 0033905, temp: 20.0, w2t: 5.20E+011
Scan sequence 00099 saved 08/13/23 @ 00:35:48, elapsed time: 00:01:08

Scan sequence 00100 started 08/13/23 @ 00:39:40, file name: 00100.RA1
speed: 40000, time: 0034210, temp: 20.0, w2t: 5.25E+011
Scan sequence 00100 saved 08/13/23 @ 00:40:46, elapsed time: 00:01:06

Scan sequence 00101 started 08/13/23 @ 00:44:40, file name: 00101.RA1
speed: 40000, time: 0034507, temp: 20.0, w2t: 5.31E+011
Scan sequence 00101 saved 08/13/23 @ 00:45:48, elapsed time: 00:01:08

Scan sequence 00102 started 08/13/23 @ 00:49:40, file name: 00102.RA1
speed: 40000, time: 0034804, temp: 20.0, w2t: 5.36E+011
Scan sequence 00102 saved 08/13/23 @ 00:50:49, elapsed time: 00:01:09

Scan sequence 00103 started 08/13/23 @ 00:54:40, file name: 00103.RA1
speed: 40000, time: 0035109, temp: 20.0, w2t: 5.41E+011
Scan sequence 00103 saved 08/13/23 @ 00:55:48, elapsed time: 00:01:08

Scan sequence 00104 started 08/13/23 @ 00:59:40, file name: 00104.RA1
speed: 40000, time: 0035406, temp: 20.0, w2t: 5.47E+011
Scan sequence 00104 saved 08/13/23 @ 01:00:51, elapsed time: 00:01:11

Scan sequence 00105 started 08/13/23 @ 01:04:40, file name: 00105.RA1
speed: 40000, time: 0035702, temp: 20.0, w2t: 5.52E+011
Scan sequence 00105 saved 08/13/23 @ 01:05:47, elapsed time: 00:01:07

Scan sequence 00106 started 08/13/23 @ 01:09:40, file name: 00106.RA1
speed: 40000, time: 0036008, temp: 20.0, w2t: 5.57E+011
Scan sequence 00106 saved 08/13/23 @ 01:10:47, elapsed time: 00:01:07

Scan sequence 00107 started 08/13/23 @ 01:14:40, file name: 00107.RA1
speed: 40000, time: 0036305, temp: 20.0, w2t: 5.62E+011
Scan sequence 00107 saved 08/13/23 @ 01:15:47, elapsed time: 00:01:07

Scan sequence 00108 started 08/13/23 @ 01:19:40, file name: 00108.RA1
speed: 40000, time: 0036601, temp: 20.0, w2t: 5.68E+011
Scan sequence 00108 saved 08/13/23 @ 01:20:48, elapsed time: 00:01:08

Scan sequence 00109 started 08/13/23 @ 01:24:40, file name: 00109.RA1
speed: 40000, time: 0036907, temp: 20.0, w2t: 5.73E+011
Scan sequence 00109 saved 08/13/23 @ 01:25:48, elapsed time: 00:01:08

Scan sequence 00110 started 08/13/23 @ 01:29:40, file name: 00110.RA1
speed: 40000, time: 0037203, temp: 20.0, w2t: 5.78E+011
Scan sequence 00110 saved 08/13/23 @ 01:30:47, elapsed time: 00:01:07

Scan sequence 00111 started 08/13/23 @ 01:34:40, file name: 00111.RA1
speed: 40000, time: 0037500, temp: 20.0, w2t: 5.83E+011
Scan sequence 00111 saved 08/13/23 @ 01:35:46, elapsed time: 00:01:06

Scan sequence 00112 started 08/13/23 @ 01:39:40, file name: 00112.RA1
speed: 40000, time: 0037806, temp: 20.0, w2t: 5.89E+011
Scan sequence 00112 saved 08/13/23 @ 01:40:48, elapsed time: 00:01:08

Scan sequence 00113 started 08/13/23 @ 01:44:40, file name: 00113.RA1
speed: 40000, time: 0038102, temp: 20.0, w2t: 5.94E+011
Scan sequence 00113 saved 08/13/23 @ 01:45:50, elapsed time: 00:01:10

Scan sequence 00114 started 08/13/23 @ 01:49:40, file name: 00114.RA1
speed: 40000, time: 0038399, temp: 20.0, w2t: 5.99E+011
Scan sequence 00114 saved 08/13/23 @ 01:50:48, elapsed time: 00:01:08

Scan sequence 00115 started 08/13/23 @ 01:54:40, file name: 00115.RA1
speed: 40000, time: 0038704, temp: 20.0, w2t: 6.04E+011
Scan sequence 00115 saved 08/13/23 @ 01:55:47, elapsed time: 00:01:07

Scan sequence 00116 started 08/13/23 @ 01:59:40, file name: 00116.RA1
speed: 40000, time: 0039001, temp: 20.0, w2t: 6.10E+011
Scan sequence 00116 saved 08/13/23 @ 02:00:48, elapsed time: 00:01:08

Scan sequence 00117 started 08/13/23 @ 02:04:40, file name: 00117.RA1
speed: 40000, time: 0039298, temp: 20.0, w2t: 6.15E+011
Scan sequence 00117 saved 08/13/23 @ 02:05:48, elapsed time: 00:01:08

Scan sequence 00118 started 08/13/23 @ 02:09:40, file name: 00118.RA1
speed: 40000, time: 0039603, temp: 20.0, w2t: 6.20E+011
Scan sequence 00118 saved 08/13/23 @ 02:10:47, elapsed time: 00:01:07

Scan sequence 00119 started 08/13/23 @ 02:14:40, file name: 00119.RA1
speed: 40000, time: 0039900, temp: 20.0, w2t: 6.26E+011
Scan sequence 00119 saved 08/13/23 @ 02:15:49, elapsed time: 00:01:09

Scan sequence 00120 started 08/13/23 @ 02:19:40, file name: 00120.RA1
speed: 40000, time: 0040197, temp: 20.0, w2t: 6.31E+011
Scan sequence 00120 saved 08/13/23 @ 02:20:48, elapsed time: 00:01:08
