# Supplementary material for: Rationally seeded computational protein design of ɑ-helical barrels
Source: Nat Chem Biol. 2024 Jun 20;20(8):991–9. doi: 10.1038/s41589-024-01642-0 (PMC11288890; doi:10.1038/s41589-024-01642-0)
Supplement: Supplementary file 5 — PDB files used for making figure panels h–j. [file 41589_2024_1642_MOESM5_ESM.zip › KIA_RP_RSPD_NatChemBiol_data_Figure3/sc-CC-7-LI_panels_c-g/AUC_panel_e/LI_SV_raw/00104.RA1]

HeptLI
R 1 20.0 40000 0035424 5.4640E11 275 1 
   5.8000   1.00000E+000    0.00000E+000
   5.8030   1.00000E+000    0.00000E+000
   5.8040   1.00000E+000    0.00000E+000
   5.8050   1.00000E+000    0.00000E+000
   5.8060   1.00000E+000    0.00000E+000
   5.8080   1.00000E+000    0.00000E+000
   5.8100   1.00000E+000    0.00000E+000
   5.8120   1.00000E+000    0.00000E+000
   5.8130   1.00000E+000    0.00000E+000
   5.8150   1.00000E+000    0.00000E+000
   5.8170   1.00000E+000    0.00000E+000
   5.8180   1.00000E+000    0.00000E+000
   5.8190   1.00000E+000    0.00000E+000
   5.8200   1.00000E+000    0.00000E+000
   5.8220   1.00000E+000    0.00000E+000
   5.8240   1.00000E+000    0.00000E+000
   5.8250   1.00000E+000    0.00000E+000
   5.8260   1.00000E+000    0.00000E+000
   5.8270   1.00000E+000    0.00000E+000
   5.8280   1.00000E+000    0.00000E+000
   5.8290   1.00000E+000    0.00000E+000
   5.8330   1.00000E+000    0.00000E+000
   5.8340  -1.33310E+000    0.00000E+000
   5.8350  -1.31160E+000    0.00000E+000
   5.8360  -1.29630E+000    0.00000E+000
   5.8370  -9.79200E-001    0.00000E+000
   5.8380  -7.00500E-001    0.00000E+000
   5.8400  -7.22300E-001    0.00000E+000
   5.8410  -7.09700E-001    0.00000E+000
   5.8420  -7.95300E-001    0.00000E+000
   5.8440  -6.95200E-001    0.00000E+000
   5.8460  -1.05540E+000    0.00000E+000
   5.8480  -1.25210E+000    0.00000E+000
   5.8500  -1.46210E+000    0.00000E+000
   5.8510  -1.59860E+000    0.00000E+000
   5.8540  -1.70560E+000    0.00000E+000
   5.8560  -1.65370E+000    0.00000E+000
   5.8580  -1.70010E+000    0.00000E+000
   5.8590  -1.64600E+000    0.00000E+000
   5.8610  -1.58610E+000    0.00000E+000
   5.8630  -1.07970E+000    0.00000E+000
   5.8660  -1.00550E+000    0.00000E+000
   5.8680  -1.00630E+000    0.00000E+000
   5.8690  -7.27400E-001    0.00000E+000
   5.8700  -6.45000E-001    0.00000E+000
   5.8730  -4.69400E-001    0.00000E+000
   5.8760  -3.13500E-001    0.00000E+000
   5.8790  -1.76800E-001    0.00000E+000
   5.8810  -8.07000E-002    0.00000E+000
   5.8840  -7.82000E-002    0.00000E+000
   5.8860  -4.25000E-002    0.00000E+000
   5.8880  -7.30000E-003    0.00000E+000
   5.8920  -1.95000E-002    0.00000E+000
   5.8930  -8.00000E-003    0.00000E+000
   5.8950  -2.63000E-002    0.00000E+000
   5.8970  -1.85000E-002    0.00000E+000
   5.8980  -5.00000E-003    0.00000E+000
   5.9000  -2.00000E-004    0.00000E+000
   5.9020  -5.20000E-003    0.00000E+000
   5.9040   4.10000E-003    0.00000E+000
   5.9060  -7.90000E-003    0.00000E+000
   5.9090  -1.09000E-002    0.00000E+000
   5.9110   8.00000E-004    0.00000E+000
   5.9150  -4.70000E-003    0.00000E+000
   5.9170  -3.40000E-003    0.00000E+000
   5.9180  -7.90000E-003    0.00000E+000
   5.9200  -1.11000E-002    0.00000E+000
   5.9230  -4.40000E-003    0.00000E+000
   5.9240  -7.40000E-003    0.00000E+000
   5.9250   4.00000E-004    0.00000E+000
   5.9270  -7.40000E-003    0.00000E+000
   5.9280   1.30000E-002    0.00000E+000
   5.9310  -1.52000E-002    0.00000E+000
   5.9320  -1.56000E-002    0.00000E+000
   5.9350   0.00000E+000    0.00000E+000
   5.9380  -1.09000E-002    0.00000E+000
   5.9390   1.60000E-003    0.00000E+000
   5.9410  -6.90000E-003    0.00000E+000
   5.9430  -4.20000E-003    0.00000E+000
   5.9450   1.87000E-002    0.00000E+000
   5.9470   3.00000E-002    0.00000E+000
   5.9510   3.90000E-002    0.00000E+000
   5.9520   3.40000E-002    0.00000E+000
   5.9540   2.24000E-002    0.00000E+000
   5.9560   1.50000E-003    0.00000E+000
   5.9570   1.50000E-003    0.00000E+000
   5.9590  -3.70000E-003    0.00000E+000
   5.9620  -1.21000E-002    0.00000E+000
   5.9650  -3.60000E-003    0.00000E+000
   5.9670  -7.90000E-003    0.00000E+000
   5.9700   1.00000E-003    0.00000E+000
   5.9710  -1.90000E-003    0.00000E+000
   5.9750  -1.84000E-002    0.00000E+000
   5.9770  -1.19000E-002    0.00000E+000
   5.9780  -2.00000E-003    0.00000E+000
   5.9790   4.90000E-003    0.00000E+000
   5.9820   9.00000E-003    0.00000E+000
   5.9830   2.00000E-003    0.00000E+000
   5.9860   8.00000E-003    0.00000E+000
   5.9890  -5.70000E-003    0.00000E+000
   5.9900  -1.90000E-003    0.00000E+000
   5.9930   1.19000E-002    0.00000E+000
   5.9950   5.40000E-003    0.00000E+000
   5.9960   2.16000E-002    0.00000E+000
   5.9980   2.10000E-002    0.00000E+000
   6.0030   2.54900E-001    0.00000E+000
   6.0040  -5.28100E-001    0.00000E+000
   6.0070  -7.09100E-001    0.00000E+000
   6.0090  -1.32000E-002    0.00000E+000
   6.0110   3.18000E-002    0.00000E+000
   6.0140  -1.48000E-002    0.00000E+000
   6.0160  -2.56000E-002    0.00000E+000
   6.0190  -1.70000E-002    0.00000E+000
   6.0210  -2.27500E-001    0.00000E+000
   6.0250   2.44600E-001    0.00000E+000
   6.0260   5.68600E-001    0.00000E+000
   6.0280   3.21600E-001    0.00000E+000
   6.0290  -7.41000E-002    0.00000E+000
   6.0320  -2.01000E-002    0.00000E+000
   6.0350  -2.80000E-003    0.00000E+000
   6.0370  -0.00000E+000    0.00000E+000
   6.0400   1.76000E-002    0.00000E+000
   6.0410  -7.90000E-003    0.00000E+000
   6.0430   2.40000E-003    0.00000E+000
   6.0440   1.40000E-003    0.00000E+000
   6.0500   6.10000E-003    0.00000E+000
   6.0510   3.80000E-003    0.00000E+000
   6.0530   6.00000E-003    0.00000E+000
   6.0540   1.29000E-002    0.00000E+000
   6.0570  -1.40000E-003    0.00000E+000
   6.0590   2.00000E-004    0.00000E+000
   6.0610   2.19000E-002    0.00000E+000
   6.0630   1.89000E-002    0.00000E+000
   6.0650   1.47000E-002    0.00000E+000
   6.0660   9.00000E-004    0.00000E+000
   6.0680   6.90000E-003    0.00000E+000
   6.0690   8.40000E-003    0.00000E+000
   6.0720   1.87000E-002    0.00000E+000
   6.0740  -4.00000E-004    0.00000E+000
   6.0760  -2.40000E-003    0.00000E+000
   6.0790   1.52000E-002    0.00000E+000
   6.0800   5.40000E-003    0.00000E+000
   6.0850   9.30000E-003    0.00000E+000
   6.0880   4.90000E-003    0.00000E+000
   6.0900   1.80000E-002    0.00000E+000
   6.0920   1.20000E-002    0.00000E+000
   6.0940   4.60000E-003    0.00000E+000
   6.0990   1.34000E-002    0.00000E+000
   6.1010   1.43000E-002    0.00000E+000
   6.1060  -4.60000E-003    0.00000E+000
   6.1070  -4.30000E-003    0.00000E+000
   6.1100   1.11000E-002    0.00000E+000
   6.1120   8.30000E-003    0.00000E+000
   6.1130   1.14000E-002    0.00000E+000
   6.1200  -5.70000E-003    0.00000E+000
   6.1260   1.02000E-002    0.00000E+000
   6.1280  -1.60000E-003    0.00000E+000
   6.1290  -7.00000E-004    0.00000E+000
   6.1330   1.30000E-003    0.00000E+000
   6.1350   7.00000E-004    0.00000E+000
   6.1360   2.50000E-003    0.00000E+000
   6.1380   6.40000E-003    0.00000E+000
   6.1410   1.01000E-002    0.00000E+000
   6.1450  -3.60000E-003    0.00000E+000
   6.1470  -2.70000E-003    0.00000E+000
   6.1480   1.62000E-002    0.00000E+000
   6.1490   3.70000E-003    0.00000E+000
   6.1520  -1.48000E-002    0.00000E+000
   6.1540   8.90000E-003    0.00000E+000
   6.1580   9.80000E-003    0.00000E+000
   6.1590   1.08000E-002    0.00000E+000
   6.1640  -6.00000E-003    0.00000E+000
   6.1670  -3.00000E-004    0.00000E+000
   6.1690   1.80000E-003    0.00000E+000
   6.1720   1.19000E-002    0.00000E+000
   6.1750  -3.70000E-003    0.00000E+000
   6.1770   1.06000E-002    0.00000E+000
   6.1780  -1.00000E-003    0.00000E+000
   6.1810  -1.30000E-003    0.00000E+000
   6.1840   5.70000E-003    0.00000E+000
   6.1860   5.30000E-003    0.00000E+000
   6.1880   1.07000E-002    0.00000E+000
   6.1920  -8.70000E-003    0.00000E+000
   6.1930  -3.90000E-003    0.00000E+000
   6.1950  -5.10000E-003    0.00000E+000
   6.1970   1.56000E-002    0.00000E+000
   6.2010   1.17000E-002    0.00000E+000
   6.2050   1.10000E-002    0.00000E+000
   6.2070   8.50000E-003    0.00000E+000
   6.2090   4.30000E-003    0.00000E+000
   6.2130   8.20000E-003    0.00000E+000
   6.2150   7.40000E-003    0.00000E+000
   6.2180  -1.50000E-003    0.00000E+000
   6.2200   1.31000E-002    0.00000E+000
   6.2230   2.10000E-003    0.00000E+000
   6.2270   1.29000E-002    0.00000E+000
   6.2310   5.50000E-003    0.00000E+000
   6.2340   6.50000E-003    0.00000E+000
   6.2360   9.70000E-003    0.00000E+000
   6.2400  -3.00000E-004    0.00000E+000
   6.2420   4.50000E-003    0.00000E+000
   6.2460   5.40000E-003    0.00000E+000
   6.2480   8.30000E-003    0.00000E+000
   6.2500   1.23000E-002    0.00000E+000
   6.2520   3.30000E-003    0.00000E+000
   6.2530  -2.10000E-003    0.00000E+000
   6.2550   8.00000E-003    0.00000E+000
   6.2590   2.50000E-003    0.00000E+000
   6.2600   1.47000E-002    0.00000E+000
   6.2640   5.80000E-003    0.00000E+000
   6.2680   3.00000E-003    0.00000E+000
   6.2700   1.25000E-002    0.00000E+000
   6.2730   1.50000E-002    0.00000E+000
   6.2770   4.50000E-003    0.00000E+000
   6.2780   1.70000E-002    0.00000E+000
   6.2790   5.00000E-004    0.00000E+000
   6.2840   1.30000E-002    0.00000E+000
   6.2880   9.80000E-003    0.00000E+000
   6.2910   4.70000E-003    0.00000E+000
   6.2930   1.03000E-002    0.00000E+000
   6.2970   1.98000E-002    0.00000E+000
   6.2990   4.10000E-003    0.00000E+000
   6.3010   7.60000E-003    0.00000E+000
   6.3050   3.00000E-003    0.00000E+000
   6.3060   3.10000E-003    0.00000E+000
   6.3090   1.04000E-002    0.00000E+000
   6.3120   2.00000E-002    0.00000E+000
   6.3160   1.75000E-002    0.00000E+000
   6.3180  -3.20000E-003    0.00000E+000
   6.3210   9.60000E-003    0.00000E+000
   6.3240   1.00000E-002    0.00000E+000
   6.3340   1.25000E-002    0.00000E+000
   6.3360   1.19000E-002    0.00000E+000
   6.3370   1.20000E-002    0.00000E+000
   6.3400   6.00000E-003    0.00000E+000
   6.3430  -6.20000E-003    0.00000E+000
   6.3460   1.06000E-002    0.00000E+000
   6.3490   9.00000E-003    0.00000E+000
   6.3510   4.70000E-003    0.00000E+000
   6.3520   1.00000E-002    0.00000E+000
   6.3570   5.10000E-003    0.00000E+000
   6.3600   2.20000E-002    0.00000E+000
   6.3630   1.39000E-002    0.00000E+000
   6.3660   1.02000E-002    0.00000E+000
   6.3680   8.30000E-003    0.00000E+000
   6.3710   8.90000E-003    0.00000E+000
   6.3720   1.31000E-002    0.00000E+000
   6.3740   2.17000E-002    0.00000E+000
   6.3760   2.30000E-003    0.00000E+000
   6.3790   1.90000E-002    0.00000E+000
   6.3810   1.68000E-002    0.00000E+000
   6.3870   5.40000E-003    0.00000E+000
   6.3900   1.47000E-002    0.00000E+000
   6.3930   1.37000E-002    0.00000E+000
   6.3960   8.00000E-004    0.00000E+000
   6.4040  -1.00000E-003    0.00000E+000
   6.4060   2.50000E-003    0.00000E+000
   6.4080   6.40000E-003    0.00000E+000
   6.4110  -4.00000E-004    0.00000E+000
   6.4170   6.60000E-003    0.00000E+000
   6.4180  -2.40000E-003    0.00000E+000
   6.4210   8.70000E-003    0.00000E+000
   6.4220   8.30000E-003    0.00000E+000
   6.4240   1.17000E-002    0.00000E+000
   6.4260   1.78000E-002    0.00000E+000
   6.4310   5.70000E-003    0.00000E+000
   6.4320   2.27000E-002    0.00000E+000
   6.4360   1.18000E-002    0.00000E+000
   6.4380   1.45000E-002    0.00000E+000
   6.4400   1.42000E-002    0.00000E+000
   6.4430   1.01000E-002    0.00000E+000
   6.4450   1.82000E-002    0.00000E+000
   6.4470   5.10000E-003    0.00000E+000
   6.4500   1.21000E-002    0.00000E+000
   6.4520   1.66000E-002    0.00000E+000
   6.4540   9.70000E-003    0.00000E+000
   6.4560   1.59000E-002    0.00000E+000
   6.4590   1.98000E-002    0.00000E+000
   6.4610   2.14000E-002    0.00000E+000
   6.4630   1.08000E-002    0.00000E+000
   6.4650   1.80000E-002    0.00000E+000
   6.4680   2.12000E-002    0.00000E+000
   6.4710   1.26000E-002    0.00000E+000
   6.4740   1.72000E-002    0.00000E+000
   6.4770   1.57000E-002    0.00000E+000
   6.4780   1.37000E-002    0.00000E+000
   6.4800   1.23000E-002    0.00000E+000
   6.4820   2.40000E-002    0.00000E+000
   6.4850   2.03000E-002    0.00000E+000
   6.4870   1.69000E-002    0.00000E+000
   6.4900   1.52000E-002    0.00000E+000
   6.4930   1.49000E-002    0.00000E+000
   6.4960   1.03000E-002    0.00000E+000
   6.4990   1.76000E-002    0.00000E+000
   6.5010   1.58000E-002    0.00000E+000
   6.5020   1.01000E-002    0.00000E+000
   6.5070   1.61000E-002    0.00000E+000
   6.5090   4.20000E-003    0.00000E+000
   6.5110   2.07000E-002    0.00000E+000
   6.5140   1.97000E-002    0.00000E+000
   6.5160   1.78000E-002    0.00000E+000
   6.5180   1.28000E-002    0.00000E+000
   6.5200   2.21000E-002    0.00000E+000
   6.5220   1.45000E-002    0.00000E+000
   6.5270   1.45000E-002    0.00000E+000
   6.5300   1.82000E-002    0.00000E+000
   6.5320   2.02000E-002    0.00000E+000
   6.5330   3.05000E-002    0.00000E+000
   6.5360   1.92000E-002    0.00000E+000
   6.5390   2.15000E-002    0.00000E+000
   6.5430   1.28000E-002    0.00000E+000
   6.5440   2.09000E-002    0.00000E+000
   6.5480   2.76000E-002    0.00000E+000
   6.5490   1.76000E-002    0.00000E+000
   6.5530   2.38000E-002    0.00000E+000
   6.5550   2.96000E-002    0.00000E+000
   6.5560   2.55000E-002    0.00000E+000
   6.5590   1.70000E-002    0.00000E+000
   6.5630   2.33000E-002    0.00000E+000
   6.5660   2.82000E-002    0.00000E+000
   6.5680   2.74000E-002    0.00000E+000
   6.5710   3.05000E-002    0.00000E+000
   6.5730   2.08000E-002    0.00000E+000
   6.5740   3.83000E-002    0.00000E+000
   6.5780   3.70000E-002    0.00000E+000
   6.5790   2.49000E-002    0.00000E+000
   6.5830   3.43000E-002    0.00000E+000
   6.5840   3.47000E-002    0.00000E+000
   6.5870   3.65000E-002    0.00000E+000
   6.5880   3.63000E-002    0.00000E+000
   6.5910   2.89000E-002    0.00000E+000
   6.5950   3.84000E-002    0.00000E+000
   6.5960   2.85000E-002    0.00000E+000
   6.5980   3.25000E-002    0.00000E+000
   6.6020   3.42000E-002    0.00000E+000
   6.6050   4.51000E-002    0.00000E+000
   6.6060   4.51000E-002    0.00000E+000
   6.6100   3.35000E-002    0.00000E+000
   6.6130   3.36000E-002    0.00000E+000
   6.6140   3.34000E-002    0.00000E+000
   6.6170   3.66000E-002    0.00000E+000
   6.6190   4.44000E-002    0.00000E+000
   6.6210   4.38000E-002    0.00000E+000
   6.6230   3.02000E-002    0.00000E+000
   6.6260   5.00000E-002    0.00000E+000
   6.6290   4.66000E-002    0.00000E+000
   6.6310   3.97000E-002    0.00000E+000
   6.6330   4.64000E-002    0.00000E+000
   6.6360   3.99000E-002    0.00000E+000
   6.6390   4.49000E-002    0.00000E+000
   6.6400   4.42000E-002    0.00000E+000
   6.6450   5.28000E-002    0.00000E+000
   6.6470   4.75000E-002    0.00000E+000
   6.6500   3.60000E-002    0.00000E+000
   6.6520   5.84000E-002    0.00000E+000
   6.6540   5.54000E-002    0.00000E+000
   6.6560   4.89000E-002    0.00000E+000
   6.6580   6.02000E-002    0.00000E+000
   6.6600   3.62000E-002    0.00000E+000
   6.6630   6.07000E-002    0.00000E+000
   6.6670   4.78000E-002    0.00000E+000
   6.6680   7.06000E-002    0.00000E+000
   6.6720   5.70000E-002    0.00000E+000
   6.6740   5.53000E-002    0.00000E+000
   6.6770   6.40000E-002    0.00000E+000
   6.6800   5.11000E-002    0.00000E+000
   6.6840   5.94000E-002    0.00000E+000
   6.6860   6.69000E-002    0.00000E+000
   6.6880   5.81000E-002    0.00000E+000
   6.6890   5.75000E-002    0.00000E+000
   6.6920   6.27000E-002    0.00000E+000
   6.6950   8.39000E-002    0.00000E+000
   6.6970   7.65000E-002    0.00000E+000
   6.6990   6.88000E-002    0.00000E+000
   6.7010   7.75000E-002    0.00000E+000
   6.7060   6.38000E-002    0.00000E+000
   6.7080   7.29000E-002    0.00000E+000
   6.7100   7.08000E-002    0.00000E+000
   6.7120   8.00000E-002    0.00000E+000
   6.7150   7.33000E-002    0.00000E+000
   6.7160   9.34000E-002    0.00000E+000
   6.7190   6.60000E-002    0.00000E+000
   6.7230   7.50000E-002    0.00000E+000
   6.7270   7.15000E-002    0.00000E+000
   6.7280   8.33000E-002    0.00000E+000
   6.7290   7.95000E-002    0.00000E+000
   6.7300   8.44000E-002    0.00000E+000
   6.7320   8.62000E-002    0.00000E+000
   6.7330   7.45000E-002    0.00000E+000
   6.7340   7.98000E-002    0.00000E+000
   6.7350   9.00000E-002    0.00000E+000
   6.7360   9.81000E-002    0.00000E+000
   6.7370   8.78000E-002    0.00000E+000
   6.7380   8.03000E-002    0.00000E+000
   6.7390   9.65000E-002    0.00000E+000
   6.7400   9.65000E-002    0.00000E+000
   6.7410   8.82000E-002    0.00000E+000
   6.7430   9.99000E-002    0.00000E+000
   6.7450   9.33000E-002    0.00000E+000
   6.7470   9.46000E-002    0.00000E+000
   6.7480   9.25000E-002    0.00000E+000
   6.7490   8.10000E-002    0.00000E+000
   6.7500   9.28000E-002    0.00000E+000
   6.7520   9.52000E-002    0.00000E+000
   6.7550   1.00000E-001    0.00000E+000
   6.7580   8.81000E-002    0.00000E+000
   6.7590   9.91000E-002    0.00000E+000
   6.7620   1.01500E-001    0.00000E+000
   6.7640   1.06000E-001    0.00000E+000
   6.7660   1.08400E-001    0.00000E+000
   6.7670   1.08800E-001    0.00000E+000
   6.7690   1.05200E-001    0.00000E+000
   6.7710   1.05100E-001    0.00000E+000
   6.7720   9.35000E-002    0.00000E+000
   6.7740   1.08300E-001    0.00000E+000
   6.7760   1.08500E-001    0.00000E+000
   6.7770   9.77000E-002    0.00000E+000
   6.7800   1.04300E-001    0.00000E+000
   6.7820   1.27300E-001    0.00000E+000
   6.7830   1.24400E-001    0.00000E+000
   6.7850   1.14200E-001    0.00000E+000
   6.7860   1.29400E-001    0.00000E+000
   6.7870   1.20400E-001    0.00000E+000
   6.7900   1.05500E-001    0.00000E+000
   6.7910   1.17100E-001    0.00000E+000
   6.7940   1.30300E-001    0.00000E+000
   6.7960   1.13600E-001    0.00000E+000
   6.7970   1.16400E-001    0.00000E+000
   6.7990   1.21300E-001    0.00000E+000
   6.8010   1.32100E-001    0.00000E+000
   6.8030   1.27600E-001    0.00000E+000
   6.8050   1.37300E-001    0.00000E+000
   6.8080   1.31300E-001    0.00000E+000
   6.8100   1.28300E-001    0.00000E+000
   6.8110   1.45800E-001    0.00000E+000
   6.8120   1.29700E-001    0.00000E+000
   6.8160   1.23000E-001    0.00000E+000
   6.8180   1.24400E-001    0.00000E+000
   6.8190   1.30700E-001    0.00000E+000
   6.8210   1.34300E-001    0.00000E+000
   6.8240   1.43800E-001    0.00000E+000
   6.8270   1.33200E-001    0.00000E+000
   6.8280   1.47400E-001    0.00000E+000
   6.8310   1.46400E-001    0.00000E+000
   6.8330   1.40500E-001    0.00000E+000
   6.8350   1.60800E-001    0.00000E+000
   6.8380   1.81700E-001    0.00000E+000
   6.8390   1.66600E-001    0.00000E+000
   6.8430   1.61600E-001    0.00000E+000
   6.8450   1.67700E-001    0.00000E+000
   6.8460   1.75600E-001    0.00000E+000
   6.8480   1.60600E-001    0.00000E+000
   6.8520   1.60000E-001    0.00000E+000
   6.8530   1.70700E-001    0.00000E+000
   6.8570   1.78400E-001    0.00000E+000
   6.8620   1.81300E-001    0.00000E+000
   6.8640   1.87600E-001    0.00000E+000
   6.8650   1.67100E-001    0.00000E+000
   6.8670   1.86100E-001    0.00000E+000
   6.8690   1.79100E-001    0.00000E+000
   6.8720   1.83900E-001    0.00000E+000
   6.8760   1.89000E-001    0.00000E+000
   6.8780   1.84700E-001    0.00000E+000
   6.8800   1.80800E-001    0.00000E+000
   6.8830   1.95200E-001    0.00000E+000
   6.8860   1.85400E-001    0.00000E+000
   6.8870   1.84500E-001    0.00000E+000
   6.8900   1.92900E-001    0.00000E+000
   6.8940   1.89400E-001    0.00000E+000
   6.8950   2.15400E-001    0.00000E+000
   6.8970   2.11200E-001    0.00000E+000
   6.8980   2.16700E-001    0.00000E+000
   6.9010   2.02200E-001    0.00000E+000
   6.9040   1.97100E-001    0.00000E+000
   6.9070   2.14200E-001    0.00000E+000
   6.9110   2.33000E-001    0.00000E+000
   6.9130   2.34600E-001    0.00000E+000
   6.9160   2.46900E-001    0.00000E+000
   6.9170   2.50800E-001    0.00000E+000
   6.9200   2.20600E-001    0.00000E+000
   6.9220   2.36700E-001    0.00000E+000
   6.9260   2.41700E-001    0.00000E+000
   6.9270   2.36700E-001    0.00000E+000
   6.9290   2.26500E-001    0.00000E+000
   6.9330   2.43900E-001    0.00000E+000
   6.9350   2.44700E-001    0.00000E+000
   6.9380   2.35900E-001    0.00000E+000
   6.9410   2.61400E-001    0.00000E+000
   6.9420   2.41000E-001    0.00000E+000
   6.9450   2.57800E-001    0.00000E+000
   6.9470   2.61000E-001    0.00000E+000
   6.9520   2.50600E-001    0.00000E+000
   6.9550   2.62400E-001    0.00000E+000
   6.9560   2.73200E-001    0.00000E+000
   6.9600   2.57900E-001    0.00000E+000
   6.9610   2.69600E-001    0.00000E+000
   6.9630   2.76200E-001    0.00000E+000
   6.9680   2.72200E-001    0.00000E+000
   6.9690   2.80700E-001    0.00000E+000
   6.9700   2.79300E-001    0.00000E+000
   6.9740   2.89100E-001    0.00000E+000
   6.9810   3.10200E-001    0.00000E+000
   6.9830   3.04700E-001    0.00000E+000
   6.9860   3.01400E-001    0.00000E+000
   6.9880   3.02000E-001    0.00000E+000
   6.9900   2.89300E-001    0.00000E+000
   6.9930   3.21500E-001    0.00000E+000
   6.9970   3.19900E-001    0.00000E+000
   7.0000   3.46900E-001    0.00000E+000
   7.0020   3.22100E-001    0.00000E+000
   7.0050   3.33300E-001    0.00000E+000
   7.0070   3.35000E-001    0.00000E+000
   7.0130   3.47400E-001    0.00000E+000
   7.0140   3.57400E-001    0.00000E+000
   7.0150   3.66900E-001    0.00000E+000
   7.0190   3.75500E-001    0.00000E+000
   7.0210   3.84500E-001    0.00000E+000
   7.0230   3.88500E-001    0.00000E+000
   7.0270   4.01700E-001    0.00000E+000
   7.0300   4.17200E-001    0.00000E+000
   7.0320   3.90100E-001    0.00000E+000
   7.0340   4.37300E-001    0.00000E+000
   7.0360   4.52600E-001    0.00000E+000
   7.0400   4.65500E-001    0.00000E+000
   7.0440   4.79000E-001    0.00000E+000
   7.0460   4.91200E-001    0.00000E+000
   7.0480   5.03300E-001    0.00000E+000
   7.0520   5.40700E-001    0.00000E+000
   7.0540   5.50200E-001    0.00000E+000
   7.0580   5.87200E-001    0.00000E+000
   7.0600   6.07600E-001    0.00000E+000
   7.0620   6.22000E-001    0.00000E+000
   7.0660   6.82400E-001    0.00000E+000
   7.0690   6.96400E-001    0.00000E+000
   7.0710   7.21700E-001    0.00000E+000
   7.0740   7.84000E-001    0.00000E+000
   7.0770   8.09300E-001    0.00000E+000
   7.0800   8.46400E-001    0.00000E+000
   7.0820   8.98800E-001    0.00000E+000
   7.0850   9.50300E-001    0.00000E+000
   7.0880   9.97800E-001    0.00000E+000
   7.0900   1.07780E+000    0.00000E+000
   7.0920   1.11000E+000    0.00000E+000
   7.0940   1.17010E+000    0.00000E+000
   7.0970   1.34470E+000    0.00000E+000
   7.1010   1.36120E+000    0.00000E+000
   7.1060   1.90360E+000    0.00000E+000
   7.1080   2.20590E+000    0.00000E+000
   7.1110   2.17510E+000    0.00000E+000
   7.1140   2.36980E+000    0.00000E+000
   7.1170   2.51160E+000    0.00000E+000
   7.1200   2.45070E+000    0.00000E+000
   7.1220   2.64060E+000    0.00000E+000
   7.1240   2.66920E+000    0.00000E+000
   7.1280   2.70380E+000    0.00000E+000
   7.1300   3.01170E+000    0.00000E+000
   7.1330   2.69400E+000    0.00000E+000
   7.1360   2.74890E+000    0.00000E+000
   7.1370   3.00720E+000    0.00000E+000
   7.1400   2.79360E+000    0.00000E+000
   7.1440   2.89540E+000    0.00000E+000
   7.1470   3.65010E+000    0.00000E+000
   7.1510   3.26560E+000    0.00000E+000
   7.1520   3.02430E+000    0.00000E+000
   7.1540   2.61930E+000    0.00000E+000
   7.1580   2.41310E+000    0.00000E+000
   7.1610   2.35330E+000    0.00000E+000
   7.1630   2.69650E+000    0.00000E+000
   7.1650   2.10400E+000    0.00000E+000
   7.1690   1.24350E+000    0.00000E+000
   7.1700   1.50940E+000    0.00000E+000
   7.1720   1.45450E+000    0.00000E+000
   7.1760   1.20500E+000    0.00000E+000
   7.1790  -1.51180E+000    0.00000E+000
   7.1810  -1.26180E+000    0.00000E+000
   7.1850   1.00000E+000    0.00000E+000
   7.1860   1.00000E+000    0.00000E+000
   7.1880   1.00000E+000    0.00000E+000
   7.1910   1.00000E+000    0.00000E+000
   7.1950   1.00000E+000    0.00000E+000
   7.1970   1.00000E+000    0.00000E+000
   7.2000   1.00000E+000    0.00000E+000
   7.2020   1.00000E+000    0.00000E+000
   7.2050   1.00000E+000    0.00000E+000
   7.2060   1.00000E+000    0.00000E+000
   7.2110   1.00000E+000    0.00000E+000
   7.2150   1.00000E+000    0.00000E+000
   7.2160   1.00000E+000    0.00000E+000
   7.2200   1.00000E+000    0.00000E+000
   7.2220   1.00000E+000    0.00000E+000
   7.2250   1.00000E+000    0.00000E+000
   7.2270   1.00000E+000    0.00000E+000
   7.2310   1.00000E+000    0.00000E+000
   7.2340   1.00000E+000    0.00000E+000
   7.2370   1.00000E+000    0.00000E+000
   7.2390   1.00000E+000    0.00000E+000
   7.2430   1.00000E+000    0.00000E+000
   7.2450   1.00000E+000    0.00000E+000
   7.2480   1.00000E+000    0.00000E+000
   7.2520   1.00000E+000    0.00000E+000
   7.2560   1.00000E+000    0.00000E+000
   7.2570   1.00000E+000    0.00000E+000
   7.2600   1.00000E+000    0.00000E+000
   7.2640   1.00000E+000    0.00000E+000
   7.2660   1.00000E+000    0.00000E+000
   7.2690   1.00000E+000    0.00000E+000
   7.2720   1.00000E+000    0.00000E+000
   7.2750   1.00000E+000    0.00000E+000
   7.2780   1.00000E+000    0.00000E+000
   7.2800   1.00000E+000    0.00000E+000
   7.2820   1.00000E+000    0.00000E+000
   7.2850   1.00000E+000    0.00000E+000
   7.2860   1.00000E+000    0.00000E+000
   7.2920   1.00000E+000    0.00000E+000
   7.2950   1.00000E+000    0.00000E+000
   7.2960   1.00000E+000    0.00000E+000
   7.2980   1.00000E+000    0.00000E+000
   7.3000   1.00000E+000    0.00000E+000
