# Supplementary material for: Rationally seeded computational protein design of ɑ-helical barrels
Source: Nat Chem Biol. 2024 Jun 20;20(8):991–9. doi: 10.1038/s41589-024-01642-0 (PMC11288890; doi:10.1038/s41589-024-01642-0)
Supplement: Supplementary file 5 — PDB files used for making figure panels h–j. [file 41589_2024_1642_MOESM5_ESM.zip › KIA_RP_RSPD_NatChemBiol_data_Figure3/sc-CC-7-LI_panels_c-g/AUC_panel_e/LI_SV_raw/00110.RA1]

HeptLI
R 1 20.0 40000 0037222 5.7800E11 275 1 
   5.8010   1.00000E+000    0.00000E+000
   5.8030   1.00000E+000    0.00000E+000
   5.8050   1.00000E+000    0.00000E+000
   5.8060   1.00000E+000    0.00000E+000
   5.8070   1.00000E+000    0.00000E+000
   5.8080   1.00000E+000    0.00000E+000
   5.8100   1.00000E+000    0.00000E+000
   5.8110   1.00000E+000    0.00000E+000
   5.8120   1.00000E+000    0.00000E+000
   5.8140   1.00000E+000    0.00000E+000
   5.8150   1.00000E+000    0.00000E+000
   5.8170   1.00000E+000    0.00000E+000
   5.8190   1.00000E+000    0.00000E+000
   5.8210   1.00000E+000    0.00000E+000
   5.8220   1.00000E+000    0.00000E+000
   5.8230   1.00000E+000    0.00000E+000
   5.8240   1.00000E+000    0.00000E+000
   5.8260   1.00000E+000    0.00000E+000
   5.8280   1.00000E+000    0.00000E+000
   5.8300   1.00000E+000    0.00000E+000
   5.8320   1.00000E+000    0.00000E+000
   5.8330   1.00000E+000    0.00000E+000
   5.8350  -1.10660E+000    0.00000E+000
   5.8370  -8.73800E-001    0.00000E+000
   5.8380  -1.19780E+000    0.00000E+000
   5.8390  -7.39200E-001    0.00000E+000
   5.8400  -7.65600E-001    0.00000E+000
   5.8420  -8.20800E-001    0.00000E+000
   5.8440  -6.90800E-001    0.00000E+000
   5.8460  -7.28800E-001    0.00000E+000
   5.8470  -9.57600E-001    0.00000E+000
   5.8480  -1.17940E+000    0.00000E+000
   5.8510  -1.31860E+000    0.00000E+000
   5.8540  -1.62930E+000    0.00000E+000
   5.8550  -1.69430E+000    0.00000E+000
   5.8560  -1.69420E+000    0.00000E+000
   5.8580  -1.67840E+000    0.00000E+000
   5.8610  -1.55990E+000    0.00000E+000
   5.8630  -1.30050E+000    0.00000E+000
   5.8670  -9.17900E-001    0.00000E+000
   5.8680  -8.17900E-001    0.00000E+000
   5.8700  -6.64800E-001    0.00000E+000
   5.8720  -4.92400E-001    0.00000E+000
   5.8740  -3.66300E-001    0.00000E+000
   5.8770  -2.32300E-001    0.00000E+000
   5.8810  -1.25900E-001    0.00000E+000
   5.8840  -4.59000E-002    0.00000E+000
   5.8860  -4.39000E-002    0.00000E+000
   5.8880  -1.15000E-002    0.00000E+000
   5.8900  -7.70000E-003    0.00000E+000
   5.8920  -1.00000E-003    0.00000E+000
   5.8930  -6.30000E-003    0.00000E+000
   5.8950  -1.28000E-002    0.00000E+000
   5.8980   6.00000E-004    0.00000E+000
   5.9000  -7.10000E-003    0.00000E+000
   5.9020  -1.84000E-002    0.00000E+000
   5.9060  -3.20000E-003    0.00000E+000
   5.9070  -1.60000E-002    0.00000E+000
   5.9090  -2.70000E-003    0.00000E+000
   5.9110  -6.40000E-003    0.00000E+000
   5.9140  -6.80000E-003    0.00000E+000
   5.9170  -1.07000E-002    0.00000E+000
   5.9180  -5.10000E-003    0.00000E+000
   5.9200  -9.40000E-003    0.00000E+000
   5.9210  -1.80000E-003    0.00000E+000
   5.9230   4.00000E-003    0.00000E+000
   5.9250  -3.80000E-003    0.00000E+000
   5.9270  -1.53000E-002    0.00000E+000
   5.9280   1.80000E-002    0.00000E+000
   5.9310  -6.30000E-003    0.00000E+000
   5.9320  -1.25000E-002    0.00000E+000
   5.9350  -1.84000E-002    0.00000E+000
   5.9370  -1.10000E-002    0.00000E+000
   5.9390  -7.70000E-003    0.00000E+000
   5.9410  -7.00000E-003    0.00000E+000
   5.9440  -6.50000E-003    0.00000E+000
   5.9450   2.07000E-002    0.00000E+000
   5.9480   3.60000E-003    0.00000E+000
   5.9490   3.00000E-002    0.00000E+000
   5.9520   2.75000E-002    0.00000E+000
   5.9540   6.40000E-003    0.00000E+000
   5.9560   0.00000E+000    0.00000E+000
   5.9580  -8.20000E-003    0.00000E+000
   5.9610   2.00000E-004    0.00000E+000
   5.9620  -1.90000E-003    0.00000E+000
   5.9630   1.13000E-002    0.00000E+000
   5.9640  -4.70000E-003    0.00000E+000
   5.9680  -1.03000E-002    0.00000E+000
   5.9700   4.80000E-003    0.00000E+000
   5.9720  -1.50000E-003    0.00000E+000
   5.9750  -9.70000E-003    0.00000E+000
   5.9770  -1.21000E-002    0.00000E+000
   5.9780  -5.70000E-003    0.00000E+000
   5.9800   7.10000E-003    0.00000E+000
   5.9820  -3.50000E-003    0.00000E+000
   5.9850   1.06000E-002    0.00000E+000
   5.9870  -6.60000E-003    0.00000E+000
   5.9880   2.40000E-003    0.00000E+000
   5.9890   8.00000E-003    0.00000E+000
   5.9930   7.70000E-003    0.00000E+000
   5.9940   9.70000E-003    0.00000E+000
   5.9960   5.80000E-003    0.00000E+000
   6.0020   1.31100E-001    0.00000E+000
   6.0050  -6.87100E-001    0.00000E+000
   6.0070  -6.77800E-001    0.00000E+000
   6.0090  -2.01000E-001    0.00000E+000
   6.0100   2.16000E-002    0.00000E+000
   6.0120  -6.70000E-003    0.00000E+000
   6.0150  -2.89000E-002    0.00000E+000
   6.0160  -3.52000E-002    0.00000E+000
   6.0190  -2.33000E-002    0.00000E+000
   6.0220  -2.80100E-001    0.00000E+000
   6.0230   6.74600E-001    0.00000E+000
   6.0260   1.43100E-001    0.00000E+000
   6.0280  -8.02000E-002    0.00000E+000
   6.0330   5.50000E-003    0.00000E+000
   6.0340   1.60000E-003    0.00000E+000
   6.0370  -6.20000E-003    0.00000E+000
   6.0410   1.68000E-002    0.00000E+000
   6.0420  -3.00000E-004    0.00000E+000
   6.0440  -3.90000E-003    0.00000E+000
   6.0450  -1.00000E-004    0.00000E+000
   6.0510  -3.00000E-004    0.00000E+000
   6.0520   1.30000E-002    0.00000E+000
   6.0550   1.23000E-002    0.00000E+000
   6.0560   7.30000E-003    0.00000E+000
   6.0580   1.08000E-002    0.00000E+000
   6.0600   1.20000E-002    0.00000E+000
   6.0620   8.10000E-003    0.00000E+000
   6.0680   1.40000E-003    0.00000E+000
   6.0690   9.00000E-003    0.00000E+000
   6.0700   4.10000E-003    0.00000E+000
   6.0730  -6.30000E-003    0.00000E+000
   6.0750  -2.70000E-003    0.00000E+000
   6.0770  -7.10000E-003    0.00000E+000
   6.0790   2.21000E-002    0.00000E+000
   6.0810  -2.30000E-003    0.00000E+000
   6.0860   1.11000E-002    0.00000E+000
   6.0890  -2.60000E-003    0.00000E+000
   6.0900  -6.50000E-003    0.00000E+000
   6.0910   1.19000E-002    0.00000E+000
   6.0940   1.15000E-002    0.00000E+000
   6.0960   2.00000E-004    0.00000E+000
   6.1010   1.15000E-002    0.00000E+000
   6.1050   8.00000E-004    0.00000E+000
   6.1070   6.60000E-003    0.00000E+000
   6.1100  -6.00000E-004    0.00000E+000
   6.1130   1.58000E-002    0.00000E+000
   6.1150   1.58000E-002    0.00000E+000
   6.1170   1.00000E-002    0.00000E+000
   6.1200  -7.40000E-003    0.00000E+000
   6.1220  -5.30000E-003    0.00000E+000
   6.1260   3.10000E-003    0.00000E+000
   6.1280  -4.20000E-003    0.00000E+000
   6.1300   1.01000E-002    0.00000E+000
   6.1330   5.20000E-003    0.00000E+000
   6.1350   1.60000E-003    0.00000E+000
   6.1380   4.10000E-003    0.00000E+000
   6.1400   7.30000E-003    0.00000E+000
   6.1450   1.13000E-002    0.00000E+000
   6.1470   8.00000E-003    0.00000E+000
   6.1490   1.37000E-002    0.00000E+000
   6.1530   4.80000E-003    0.00000E+000
   6.1560   1.24000E-002    0.00000E+000
   6.1590   1.73000E-002    0.00000E+000
   6.1610  -1.70000E-003    0.00000E+000
   6.1630   8.00000E-003    0.00000E+000
   6.1670   8.70000E-003    0.00000E+000
   6.1680   5.00000E-004    0.00000E+000
   6.1700   1.10000E-002    0.00000E+000
   6.1740   9.10000E-003    0.00000E+000
   6.1760   1.18000E-002    0.00000E+000
   6.1780   1.14000E-002    0.00000E+000
   6.1790  -5.00000E-004    0.00000E+000
   6.1830   1.84000E-002    0.00000E+000
   6.1870   1.03000E-002    0.00000E+000
   6.1880   6.30000E-003    0.00000E+000
   6.1910   2.04000E-002    0.00000E+000
   6.1930   1.26000E-002    0.00000E+000
   6.1990   3.50000E-003    0.00000E+000
   6.2030   3.70000E-003    0.00000E+000
   6.2040   4.30000E-003    0.00000E+000
   6.2060   4.20000E-003    0.00000E+000
   6.2080   1.00000E-002    0.00000E+000
   6.2110  -4.00000E-004    0.00000E+000
   6.2140   3.40000E-003    0.00000E+000
   6.2150   5.60000E-003    0.00000E+000
   6.2200   7.20000E-003    0.00000E+000
   6.2220   6.80000E-003    0.00000E+000
   6.2230  -1.40000E-003    0.00000E+000
   6.2260   7.70000E-003    0.00000E+000
   6.2290   1.30000E-003    0.00000E+000
   6.2300   1.45000E-002    0.00000E+000
   6.2350   5.60000E-003    0.00000E+000
   6.2360   1.12000E-002    0.00000E+000
   6.2380  -4.90000E-003    0.00000E+000
   6.2410  -6.20000E-003    0.00000E+000
   6.2420   1.23000E-002    0.00000E+000
   6.2450   9.00000E-003    0.00000E+000
   6.2480  -4.10000E-003    0.00000E+000
   6.2500   3.80000E-003    0.00000E+000
   6.2520   6.30000E-003    0.00000E+000
   6.2550   7.70000E-003    0.00000E+000
   6.2590   2.30000E-003    0.00000E+000
   6.2600   1.55000E-002    0.00000E+000
   6.2620   1.13000E-002    0.00000E+000
   6.2670   4.00000E-003    0.00000E+000
   6.2680   4.40000E-003    0.00000E+000
   6.2710   1.70000E-003    0.00000E+000
   6.2720   4.40000E-003    0.00000E+000
   6.2770   7.60000E-003    0.00000E+000
   6.2790   7.50000E-003    0.00000E+000
   6.2830   1.38000E-002    0.00000E+000
   6.2850   5.90000E-003    0.00000E+000
   6.2870   1.23000E-002    0.00000E+000
   6.2910  -6.50000E-003    0.00000E+000
   6.2930   9.30000E-003    0.00000E+000
   6.2980   1.32000E-002    0.00000E+000
   6.3000  -1.00000E-003    0.00000E+000
   6.3030   3.40000E-003    0.00000E+000
   6.3040   1.77000E-002    0.00000E+000
   6.3090   0.00000E+000    0.00000E+000
   6.3100   1.66000E-002    0.00000E+000
   6.3130   1.70000E-003    0.00000E+000
   6.3170   4.70000E-003    0.00000E+000
   6.3210   3.40000E-003    0.00000E+000
   6.3230   8.60000E-003    0.00000E+000
   6.3240   1.53000E-002    0.00000E+000
   6.3290  -3.10000E-003    0.00000E+000
   6.3300   3.80000E-003    0.00000E+000
   6.3350   3.90000E-003    0.00000E+000
   6.3390   2.12000E-002    0.00000E+000
   6.3410   6.00000E-004    0.00000E+000
   6.3440   2.50000E-003    0.00000E+000
   6.3470   1.12000E-002    0.00000E+000
   6.3490   4.80000E-003    0.00000E+000
   6.3510   7.00000E-003    0.00000E+000
   6.3550   1.03000E-002    0.00000E+000
   6.3600   1.32000E-002    0.00000E+000
   6.3620   9.60000E-003    0.00000E+000
   6.3640   1.39000E-002    0.00000E+000
   6.3660   2.04000E-002    0.00000E+000
   6.3720   6.50000E-003    0.00000E+000
   6.3750   1.04000E-002    0.00000E+000
   6.3800   1.07000E-002    0.00000E+000
   6.3830   5.70000E-003    0.00000E+000
   6.3850   3.20000E-003    0.00000E+000
   6.3870   1.44000E-002    0.00000E+000
   6.3890  -1.80000E-003    0.00000E+000
   6.3920   1.94000E-002    0.00000E+000
   6.3940   1.87000E-002    0.00000E+000
   6.3970   1.15000E-002    0.00000E+000
   6.3990   1.40000E-003    0.00000E+000
   6.4010   1.12000E-002    0.00000E+000
   6.4030   3.70000E-003    0.00000E+000
   6.4040   1.21000E-002    0.00000E+000
   6.4050   1.08000E-002    0.00000E+000
   6.4110   7.20000E-003    0.00000E+000
   6.4120   1.28000E-002    0.00000E+000
   6.4160   1.88000E-002    0.00000E+000
   6.4170   1.16000E-002    0.00000E+000
   6.4200   3.60000E-003    0.00000E+000
   6.4220   1.20000E-002    0.00000E+000
   6.4250   2.87000E-002    0.00000E+000
   6.4280   7.80000E-003    0.00000E+000
   6.4310   9.30000E-003    0.00000E+000
   6.4330   1.57000E-002    0.00000E+000
   6.4350   1.84000E-002    0.00000E+000
   6.4380   8.30000E-003    0.00000E+000
   6.4420   9.10000E-003    0.00000E+000
   6.4440   1.46000E-002    0.00000E+000
   6.4460   1.42000E-002    0.00000E+000
   6.4500   1.84000E-002    0.00000E+000
   6.4520   1.58000E-002    0.00000E+000
   6.4550  -2.00000E-004    0.00000E+000
   6.4570   9.50000E-003    0.00000E+000
   6.4590   1.72000E-002    0.00000E+000
   6.4610   2.19000E-002    0.00000E+000
   6.4630   1.46000E-002    0.00000E+000
   6.4660   1.34000E-002    0.00000E+000
   6.4670   6.20000E-003    0.00000E+000
   6.4700   1.03000E-002    0.00000E+000
   6.4740   1.89000E-002    0.00000E+000
   6.4760   5.40000E-003    0.00000E+000
   6.4780   1.25000E-002    0.00000E+000
   6.4820   3.50000E-003    0.00000E+000
   6.4830   1.78000E-002    0.00000E+000
   6.4860   1.08000E-002    0.00000E+000
   6.4880   2.16000E-002    0.00000E+000
   6.4910   6.30000E-003    0.00000E+000
   6.4940   1.60000E-002    0.00000E+000
   6.4960   1.14000E-002    0.00000E+000
   6.4980   1.04000E-002    0.00000E+000
   6.5000   2.50000E-002    0.00000E+000
   6.5030   7.50000E-003    0.00000E+000
   6.5050   8.10000E-003    0.00000E+000
   6.5090   6.70000E-003    0.00000E+000
   6.5110   1.38000E-002    0.00000E+000
   6.5130   1.84000E-002    0.00000E+000
   6.5150   2.22000E-002    0.00000E+000
   6.5160   1.69000E-002    0.00000E+000
   6.5190   2.02000E-002    0.00000E+000
   6.5220   5.80000E-003    0.00000E+000
   6.5250   1.08000E-002    0.00000E+000
   6.5270   1.55000E-002    0.00000E+000
   6.5300   1.02000E-002    0.00000E+000
   6.5320   1.99000E-002    0.00000E+000
   6.5350   2.94000E-002    0.00000E+000
   6.5370   2.14000E-002    0.00000E+000
   6.5390   1.98000E-002    0.00000E+000
   6.5430   1.82000E-002    0.00000E+000
   6.5450   6.10000E-003    0.00000E+000
   6.5480   1.57000E-002    0.00000E+000
   6.5500   1.41000E-002    0.00000E+000
   6.5510   2.14000E-002    0.00000E+000
   6.5530   7.50000E-003    0.00000E+000
   6.5550   2.53000E-002    0.00000E+000
   6.5570   1.66000E-002    0.00000E+000
   6.5600   1.11000E-002    0.00000E+000
   6.5620   1.90000E-002    0.00000E+000
   6.5660   2.74000E-002    0.00000E+000
   6.5690   2.32000E-002    0.00000E+000
   6.5710   1.75000E-002    0.00000E+000
   6.5730   2.45000E-002    0.00000E+000
   6.5760   2.12000E-002    0.00000E+000
   6.5780   1.63000E-002    0.00000E+000
   6.5800   1.45000E-002    0.00000E+000
   6.5830   2.52000E-002    0.00000E+000
   6.5850   2.49000E-002    0.00000E+000
   6.5870   2.75000E-002    0.00000E+000
   6.5890   2.74000E-002    0.00000E+000
   6.5930   2.48000E-002    0.00000E+000
   6.5960   2.63000E-002    0.00000E+000
   6.5980   2.17000E-002    0.00000E+000
   6.6020   2.70000E-002    0.00000E+000
   6.6040   2.27000E-002    0.00000E+000
   6.6060   3.31000E-002    0.00000E+000
   6.6080   2.69000E-002    0.00000E+000
   6.6110   2.76000E-002    0.00000E+000
   6.6140   3.34000E-002    0.00000E+000
   6.6170   2.29000E-002    0.00000E+000
   6.6190   3.23000E-002    0.00000E+000
   6.6210   3.48000E-002    0.00000E+000
   6.6240   2.69000E-002    0.00000E+000
   6.6280   2.84000E-002    0.00000E+000
   6.6310   2.77000E-002    0.00000E+000
   6.6330   2.85000E-002    0.00000E+000
   6.6350   3.49000E-002    0.00000E+000
   6.6360   3.26000E-002    0.00000E+000
   6.6400   2.89000E-002    0.00000E+000
   6.6420   2.38000E-002    0.00000E+000
   6.6440   3.71000E-002    0.00000E+000
   6.6470   2.51000E-002    0.00000E+000
   6.6500   4.23000E-002    0.00000E+000
   6.6520   3.67000E-002    0.00000E+000
   6.6540   3.48000E-002    0.00000E+000
   6.6560   3.52000E-002    0.00000E+000
   6.6580   3.25000E-002    0.00000E+000
   6.6610   3.85000E-002    0.00000E+000
   6.6640   4.28000E-002    0.00000E+000
   6.6670   4.04000E-002    0.00000E+000
   6.6680   4.20000E-002    0.00000E+000
   6.6720   2.73000E-002    0.00000E+000
   6.6740   3.83000E-002    0.00000E+000
   6.6760   5.50000E-002    0.00000E+000
   6.6790   4.50000E-002    0.00000E+000
   6.6810   4.99000E-002    0.00000E+000
   6.6850   4.61000E-002    0.00000E+000
   6.6870   3.84000E-002    0.00000E+000
   6.6890   4.33000E-002    0.00000E+000
   6.6920   5.55000E-002    0.00000E+000
   6.6940   5.85000E-002    0.00000E+000
   6.6970   4.44000E-002    0.00000E+000
   6.7010   5.09000E-002    0.00000E+000
   6.7040   5.51000E-002    0.00000E+000
   6.7080   5.08000E-002    0.00000E+000
   6.7100   6.16000E-002    0.00000E+000
   6.7130   5.64000E-002    0.00000E+000
   6.7150   5.01000E-002    0.00000E+000
   6.7160   7.20000E-002    0.00000E+000
   6.7190   5.13000E-002    0.00000E+000
   6.7220   5.45000E-002    0.00000E+000
   6.7260   6.06000E-002    0.00000E+000
   6.7280   5.33000E-002    0.00000E+000
   6.7310   6.21000E-002    0.00000E+000
   6.7320   6.27000E-002    0.00000E+000
   6.7340   4.61000E-002    0.00000E+000
   6.7360   4.97000E-002    0.00000E+000
   6.7390   6.87000E-002    0.00000E+000
   6.7430   6.60000E-002    0.00000E+000
   6.7450   7.73000E-002    0.00000E+000
   6.7480   6.73000E-002    0.00000E+000
   6.7500   7.16000E-002    0.00000E+000
   6.7530   7.32000E-002    0.00000E+000
   6.7570   6.32000E-002    0.00000E+000
   6.7590   7.49000E-002    0.00000E+000
   6.7600   8.25000E-002    0.00000E+000
   6.7640   6.66000E-002    0.00000E+000
   6.7660   8.00000E-002    0.00000E+000
   6.7710   7.95000E-002    0.00000E+000
   6.7720   5.74000E-002    0.00000E+000
   6.7740   8.38000E-002    0.00000E+000
   6.7760   8.90000E-002    0.00000E+000
   6.7810   8.23000E-002    0.00000E+000
   6.7820   9.07000E-002    0.00000E+000
   6.7850   8.14000E-002    0.00000E+000
   6.7880   9.31000E-002    0.00000E+000
   6.7910   9.43000E-002    0.00000E+000
   6.7930   1.02600E-001    0.00000E+000
   6.7950   9.29000E-002    0.00000E+000
   6.7980   9.92000E-002    0.00000E+000
   6.8020   8.54000E-002    0.00000E+000
   6.8030   8.24000E-002    0.00000E+000
   6.8070   9.49000E-002    0.00000E+000
   6.8100   7.56000E-002    0.00000E+000
   6.8120   1.08200E-001    0.00000E+000
   6.8150   8.40000E-002    0.00000E+000
   6.8170   9.47000E-002    0.00000E+000
   6.8190   1.06300E-001    0.00000E+000
   6.8210   1.11100E-001    0.00000E+000
   6.8250   1.19200E-001    0.00000E+000
   6.8280   1.05100E-001    0.00000E+000
   6.8310   1.01700E-001    0.00000E+000
   6.8330   1.10800E-001    0.00000E+000
   6.8350   1.36100E-001    0.00000E+000
   6.8390   1.46300E-001    0.00000E+000
   6.8420   1.14300E-001    0.00000E+000
   6.8440   1.30700E-001    0.00000E+000
   6.8470   1.24400E-001    0.00000E+000
   6.8490   1.26900E-001    0.00000E+000
   6.8520   1.22200E-001    0.00000E+000
   6.8540   1.24600E-001    0.00000E+000
   6.8560   1.47600E-001    0.00000E+000
   6.8580   1.22700E-001    0.00000E+000
   6.8620   1.34300E-001    0.00000E+000
   6.8650   1.49100E-001    0.00000E+000
   6.8670   1.42000E-001    0.00000E+000
   6.8690   1.37700E-001    0.00000E+000
   6.8720   1.38700E-001    0.00000E+000
   6.8760   1.35700E-001    0.00000E+000
   6.8780   1.35800E-001    0.00000E+000
   6.8810   1.60300E-001    0.00000E+000
   6.8830   1.45300E-001    0.00000E+000
   6.8850   1.49700E-001    0.00000E+000
   6.8880   1.54500E-001    0.00000E+000
   6.8920   1.50900E-001    0.00000E+000
   6.8940   1.46600E-001    0.00000E+000
   6.8950   1.47500E-001    0.00000E+000
   6.8970   1.48400E-001    0.00000E+000
   6.8990   1.56600E-001    0.00000E+000
   6.9030   1.62400E-001    0.00000E+000
   6.9040   1.74500E-001    0.00000E+000
   6.9080   1.63300E-001    0.00000E+000
   6.9120   1.85700E-001    0.00000E+000
   6.9160   1.98900E-001    0.00000E+000
   6.9190   1.75900E-001    0.00000E+000
   6.9220   1.78600E-001    0.00000E+000
   6.9250   1.86800E-001    0.00000E+000
   6.9270   1.86600E-001    0.00000E+000
   6.9310   1.78600E-001    0.00000E+000
   6.9360   2.08000E-001    0.00000E+000
   6.9380   1.85300E-001    0.00000E+000
   6.9400   1.94500E-001    0.00000E+000
   6.9440   1.95500E-001    0.00000E+000
   6.9470   2.03500E-001    0.00000E+000
   6.9510   2.17200E-001    0.00000E+000
   6.9540   2.01000E-001    0.00000E+000
   6.9550   2.12700E-001    0.00000E+000
   6.9560   1.94200E-001    0.00000E+000
   6.9610   2.05400E-001    0.00000E+000
   6.9630   2.16000E-001    0.00000E+000
   6.9680   2.24200E-001    0.00000E+000
   6.9700   2.20600E-001    0.00000E+000
   6.9720   2.19200E-001    0.00000E+000
   6.9760   2.34100E-001    0.00000E+000
   6.9790   2.52300E-001    0.00000E+000
   6.9820   2.36800E-001    0.00000E+000
   6.9860   2.52000E-001    0.00000E+000
   6.9880   2.52200E-001    0.00000E+000
   6.9910   2.30800E-001    0.00000E+000
   6.9930   2.57300E-001    0.00000E+000
   6.9970   2.80200E-001    0.00000E+000
   7.0000   2.79900E-001    0.00000E+000
   7.0020   2.70000E-001    0.00000E+000
   7.0050   2.83400E-001    0.00000E+000
   7.0080   2.89900E-001    0.00000E+000
   7.0130   2.89600E-001    0.00000E+000
   7.0140   3.02100E-001    0.00000E+000
   7.0150   3.03200E-001    0.00000E+000
   7.0180   3.14200E-001    0.00000E+000
   7.0210   3.14400E-001    0.00000E+000
   7.0240   3.25000E-001    0.00000E+000
   7.0270   3.56800E-001    0.00000E+000
   7.0300   3.61600E-001    0.00000E+000
   7.0320   3.56000E-001    0.00000E+000
   7.0340   3.69100E-001    0.00000E+000
   7.0370   4.01100E-001    0.00000E+000
   7.0390   4.18700E-001    0.00000E+000
   7.0420   4.32400E-001    0.00000E+000
   7.0450   4.17200E-001    0.00000E+000
   7.0480   4.48700E-001    0.00000E+000
   7.0510   4.83100E-001    0.00000E+000
   7.0530   5.05000E-001    0.00000E+000
   7.0550   5.31600E-001    0.00000E+000
   7.0580   5.41600E-001    0.00000E+000
   7.0600   5.49700E-001    0.00000E+000
   7.0630   5.72700E-001    0.00000E+000
   7.0660   6.06400E-001    0.00000E+000
   7.0690   6.42700E-001    0.00000E+000
   7.0710   6.91800E-001    0.00000E+000
   7.0740   7.08600E-001    0.00000E+000
   7.0770   7.39900E-001    0.00000E+000
   7.0790   7.78000E-001    0.00000E+000
   7.0830   8.64700E-001    0.00000E+000
   7.0850   8.83300E-001    0.00000E+000
   7.0870   9.65400E-001    0.00000E+000
   7.0910   1.03200E+000    0.00000E+000
   7.0930   1.08740E+000    0.00000E+000
   7.0960   1.15320E+000    0.00000E+000
   7.0990   1.31420E+000    0.00000E+000
   7.1030   1.60570E+000    0.00000E+000
   7.1070   1.97590E+000    0.00000E+000
   7.1080   2.23910E+000    0.00000E+000
   7.1110   2.27560E+000    0.00000E+000
   7.1130   2.35160E+000    0.00000E+000
   7.1180   2.40510E+000    0.00000E+000
   7.1200   2.52530E+000    0.00000E+000
   7.1220   2.52430E+000    0.00000E+000
   7.1250   2.63370E+000    0.00000E+000
   7.1260   2.70180E+000    0.00000E+000
   7.1310   2.72600E+000    0.00000E+000
   7.1330   2.77160E+000    0.00000E+000
   7.1360   2.73810E+000    0.00000E+000
   7.1380   2.79000E+000    0.00000E+000
   7.1410   2.95050E+000    0.00000E+000
   7.1430   3.05450E+000    0.00000E+000
   7.1470   2.89650E+000    0.00000E+000
   7.1490   3.44760E+000    0.00000E+000
   7.1520   2.79230E+000    0.00000E+000
   7.1540   2.69320E+000    0.00000E+000
   7.1560   2.34140E+000    0.00000E+000
   7.1600   2.01590E+000    0.00000E+000
   7.1610   1.54990E+000    0.00000E+000
   7.1650   1.34800E+000    0.00000E+000
   7.1670   1.53870E+000    0.00000E+000
   7.1700   1.56290E+000    0.00000E+000
   7.1720   1.71870E+000    0.00000E+000
   7.1740   1.43460E+000    0.00000E+000
   7.1770   7.90400E-001    0.00000E+000
   7.1790   8.74800E-001    0.00000E+000
   7.1810   1.00000E+000    0.00000E+000
   7.1860   1.00000E+000    0.00000E+000
   7.1880   1.00000E+000    0.00000E+000
   7.1900   1.00000E+000    0.00000E+000
   7.1930   1.00000E+000    0.00000E+000
   7.1950   1.00000E+000    0.00000E+000
   7.2000   1.00000E+000    0.00000E+000
   7.2020   1.00000E+000    0.00000E+000
   7.2050   1.00000E+000    0.00000E+000
   7.2080   1.00000E+000    0.00000E+000
   7.2110   1.00000E+000    0.00000E+000
   7.2140   1.00000E+000    0.00000E+000
   7.2180   1.00000E+000    0.00000E+000
   7.2200   1.00000E+000    0.00000E+000
   7.2230   1.00000E+000    0.00000E+000
   7.2250   1.00000E+000    0.00000E+000
   7.2280   1.00000E+000    0.00000E+000
   7.2310   1.00000E+000    0.00000E+000
   7.2340   1.00000E+000    0.00000E+000
   7.2370   1.00000E+000    0.00000E+000
   7.2400   1.00000E+000    0.00000E+000
   7.2410   1.00000E+000    0.00000E+000
   7.2440   1.00000E+000    0.00000E+000
   7.2480   1.00000E+000    0.00000E+000
   7.2500   1.00000E+000    0.00000E+000
   7.2530   1.00000E+000    0.00000E+000
   7.2570   1.00000E+000    0.00000E+000
   7.2610   1.00000E+000    0.00000E+000
   7.2640   1.00000E+000    0.00000E+000
   7.2670   1.00000E+000    0.00000E+000
   7.2710   1.00000E+000    0.00000E+000
   7.2730   1.00000E+000    0.00000E+000
   7.2760   1.00000E+000    0.00000E+000
   7.2800   1.00000E+000    0.00000E+000
   7.2840   1.00000E+000    0.00000E+000
   7.2860   1.00000E+000    0.00000E+000
   7.2900   1.00000E+000    0.00000E+000
   7.2940   1.00000E+000    0.00000E+000
   7.2960   1.00000E+000    0.00000E+000
   7.2980   1.00000E+000    0.00000E+000
   7.3010   1.00000E+000    0.00000E+000
