# Supplementary material for: Rationally seeded computational protein design of ɑ-helical barrels
Source: Nat Chem Biol. 2024 Jun 20;20(8):991–9. doi: 10.1038/s41589-024-01642-0 (PMC11288890; doi:10.1038/s41589-024-01642-0)
Supplement: Supplementary file 5 — PDB files used for making figure panels h–j. [file 41589_2024_1642_MOESM5_ESM.zip › KIA_RP_RSPD_NatChemBiol_data_Figure3/sc-CC-7-LI_panels_c-g/AUC_panel_e/LI_SV_raw/00070.RA1]

HeptLI
R 1 20.0 40000 0025237 3.6770E11 275 1 
   5.8010   1.00000E+000    0.00000E+000
   5.8030   1.00000E+000    0.00000E+000
   5.8050   1.00000E+000    0.00000E+000
   5.8070   1.00000E+000    0.00000E+000
   5.8080   1.00000E+000    0.00000E+000
   5.8100   1.00000E+000    0.00000E+000
   5.8120   1.00000E+000    0.00000E+000
   5.8130   1.00000E+000    0.00000E+000
   5.8140   1.00000E+000    0.00000E+000
   5.8150   1.00000E+000    0.00000E+000
   5.8170   1.00000E+000    0.00000E+000
   5.8180   1.00000E+000    0.00000E+000
   5.8190   1.00000E+000    0.00000E+000
   5.8200   1.00000E+000    0.00000E+000
   5.8220   1.00000E+000    0.00000E+000
   5.8240   1.00000E+000    0.00000E+000
   5.8270   1.00000E+000    0.00000E+000
   5.8290   1.00000E+000    0.00000E+000
   5.8310   1.00000E+000    0.00000E+000
   5.8330  -1.35240E+000    0.00000E+000
   5.8350  -9.85700E-001    0.00000E+000
   5.8380  -5.84400E-001    0.00000E+000
   5.8410  -6.61700E-001    0.00000E+000
   5.8420  -7.08900E-001    0.00000E+000
   5.8430  -7.28800E-001    0.00000E+000
   5.8450  -7.72300E-001    0.00000E+000
   5.8470  -8.01100E-001    0.00000E+000
   5.8490  -1.32610E+000    0.00000E+000
   5.8510  -1.65900E+000    0.00000E+000
   5.8530  -1.63020E+000    0.00000E+000
   5.8560  -1.69340E+000    0.00000E+000
   5.8580  -1.63970E+000    0.00000E+000
   5.8590  -1.62050E+000    0.00000E+000
   5.8620  -1.36060E+000    0.00000E+000
   5.8650  -1.21710E+000    0.00000E+000
   5.8660  -1.14130E+000    0.00000E+000
   5.8670  -8.95400E-001    0.00000E+000
   5.8690  -6.32500E-001    0.00000E+000
   5.8710  -5.64300E-001    0.00000E+000
   5.8720  -3.76900E-001    0.00000E+000
   5.8750  -3.78000E-001    0.00000E+000
   5.8760  -2.49100E-001    0.00000E+000
   5.8770  -2.19700E-001    0.00000E+000
   5.8790  -1.30100E-001    0.00000E+000
   5.8820  -9.60000E-002    0.00000E+000
   5.8830  -6.31000E-002    0.00000E+000
   5.8840  -4.14000E-002    0.00000E+000
   5.8860  -3.04000E-002    0.00000E+000
   5.8880  -1.38000E-002    0.00000E+000
   5.8890  -1.43000E-002    0.00000E+000
   5.8920  -9.50000E-003    0.00000E+000
   5.8930  -9.10000E-003    0.00000E+000
   5.8950  -4.00000E-003    0.00000E+000
   5.8970  -1.15000E-002    0.00000E+000
   5.8990  -7.00000E-003    0.00000E+000
   5.9010  -2.80000E-003    0.00000E+000
   5.9020  -4.10000E-003    0.00000E+000
   5.9050  -1.01000E-002    0.00000E+000
   5.9070  -1.27000E-002    0.00000E+000
   5.9080  -1.10000E-003    0.00000E+000
   5.9100   2.70000E-003    0.00000E+000
   5.9110  -5.90000E-003    0.00000E+000
   5.9150   1.17000E-002    0.00000E+000
   5.9170  -2.40000E-003    0.00000E+000
   5.9190   5.00000E-003    0.00000E+000
   5.9210  -4.00000E-003    0.00000E+000
   5.9230   1.25000E-002    0.00000E+000
   5.9240  -7.00000E-004    0.00000E+000
   5.9260  -4.40000E-003    0.00000E+000
   5.9270  -6.20000E-003    0.00000E+000
   5.9290   2.16000E-002    0.00000E+000
   5.9320  -1.68000E-002    0.00000E+000
   5.9340  -4.60000E-003    0.00000E+000
   5.9380  -1.21000E-002    0.00000E+000
   5.9390  -1.43000E-002    0.00000E+000
   5.9400  -9.30000E-003    0.00000E+000
   5.9420  -1.83000E-002    0.00000E+000
   5.9450   1.03000E-002    0.00000E+000
   5.9480   1.45000E-002    0.00000E+000
   5.9500   1.85000E-002    0.00000E+000
   5.9520   2.60000E-002    0.00000E+000
   5.9550   1.80000E-002    0.00000E+000
   5.9560  -3.40000E-003    0.00000E+000
   5.9580  -1.09000E-002    0.00000E+000
   5.9620  -4.90000E-003    0.00000E+000
   5.9640  -3.80000E-003    0.00000E+000
   5.9660   5.20000E-003    0.00000E+000
   5.9680  -5.80000E-003    0.00000E+000
   5.9700  -2.20000E-003    0.00000E+000
   5.9710  -1.25000E-002    0.00000E+000
   5.9750  -1.28000E-002    0.00000E+000
   5.9780  -1.46000E-002    0.00000E+000
   5.9790  -3.90000E-003    0.00000E+000
   5.9820  -3.60000E-003    0.00000E+000
   5.9830   8.10000E-003    0.00000E+000
   5.9860   7.60000E-003    0.00000E+000
   5.9870  -4.60000E-003    0.00000E+000
   5.9890   4.00000E-004    0.00000E+000
   5.9900  -9.00000E-004    0.00000E+000
   5.9930   6.10000E-003    0.00000E+000
   5.9950   1.41000E-002    0.00000E+000
   5.9960   2.09000E-002    0.00000E+000
   5.9980   4.41000E-002    0.00000E+000
   6.0020   2.45600E-001    0.00000E+000
   6.0030   1.62000E-002    0.00000E+000
   6.0050  -7.76100E-001    0.00000E+000
   6.0070  -5.52400E-001    0.00000E+000
   6.0100  -5.57000E-002    0.00000E+000
   6.0110   6.39000E-002    0.00000E+000
   6.0140  -4.10000E-002    0.00000E+000
   6.0160  -1.04000E-002    0.00000E+000
   6.0180  -6.25000E-002    0.00000E+000
   6.0190  -1.48000E-002    0.00000E+000
   6.0210  -3.12800E-001    0.00000E+000
   6.0230   6.30400E-001    0.00000E+000
   6.0270  -9.99000E-002    0.00000E+000
   6.0310  -1.07000E-002    0.00000E+000
   6.0330  -9.20000E-003    0.00000E+000
   6.0350  -3.10000E-003    0.00000E+000
   6.0390   8.00000E-003    0.00000E+000
   6.0400   5.10000E-003    0.00000E+000
   6.0420   7.80000E-003    0.00000E+000
   6.0440   8.80000E-003    0.00000E+000
   6.0480  -4.20000E-003    0.00000E+000
   6.0500   3.50000E-003    0.00000E+000
   6.0530   1.04000E-002    0.00000E+000
   6.0540   6.40000E-003    0.00000E+000
   6.0550   9.60000E-003    0.00000E+000
   6.0560   3.00000E-004    0.00000E+000
   6.0590   3.90000E-003    0.00000E+000
   6.0600  -1.50000E-003    0.00000E+000
   6.0640   1.23000E-002    0.00000E+000
   6.0650   5.60000E-003    0.00000E+000
   6.0660   4.80000E-003    0.00000E+000
   6.0700  -4.00000E-004    0.00000E+000
   6.0740  -2.30000E-003    0.00000E+000
   6.0760   7.90000E-003    0.00000E+000
   6.0780   1.76000E-002    0.00000E+000
   6.0790   1.45000E-002    0.00000E+000
   6.0830   8.90000E-003    0.00000E+000
   6.0870   5.20000E-003    0.00000E+000
   6.0900   4.40000E-003    0.00000E+000
   6.0920   2.29000E-002    0.00000E+000
   6.0950   8.30000E-003    0.00000E+000
   6.0960  -8.20000E-003    0.00000E+000
   6.0980   1.43000E-002    0.00000E+000
   6.1030   7.30000E-003    0.00000E+000
   6.1050  -5.80000E-003    0.00000E+000
   6.1110  -1.90000E-003    0.00000E+000
   6.1120   1.80000E-003    0.00000E+000
   6.1150   1.35000E-002    0.00000E+000
   6.1170   9.00000E-003    0.00000E+000
   6.1200   8.90000E-003    0.00000E+000
   6.1210   8.20000E-003    0.00000E+000
   6.1230   9.70000E-003    0.00000E+000
   6.1280   1.33000E-002    0.00000E+000
   6.1310   6.50000E-003    0.00000E+000
   6.1330   1.70000E-003    0.00000E+000
   6.1350  -3.00000E-004    0.00000E+000
   6.1360   3.80000E-003    0.00000E+000
   6.1400   2.70000E-003    0.00000E+000
   6.1420   6.10000E-003    0.00000E+000
   6.1430  -3.90000E-003    0.00000E+000
   6.1460  -1.50000E-003    0.00000E+000
   6.1490   1.71000E-002    0.00000E+000
   6.1530   1.72000E-002    0.00000E+000
   6.1540   4.20000E-003    0.00000E+000
   6.1550   1.26000E-002    0.00000E+000
   6.1590   1.70000E-002    0.00000E+000
   6.1620   9.00000E-004    0.00000E+000
   6.1640   9.80000E-003    0.00000E+000
   6.1670   2.00000E-004    0.00000E+000
   6.1680   2.17000E-002    0.00000E+000
   6.1740   1.66000E-002    0.00000E+000
   6.1750   3.40000E-003    0.00000E+000
   6.1770   1.02000E-002    0.00000E+000
   6.1780   2.30000E-003    0.00000E+000
   6.1800   1.64000E-002    0.00000E+000
   6.1830   9.30000E-003    0.00000E+000
   6.1870   1.30000E-002    0.00000E+000
   6.1890   8.00000E-003    0.00000E+000
   6.1930   1.11000E-002    0.00000E+000
   6.1970   2.47000E-002    0.00000E+000
   6.1990   2.47000E-002    0.00000E+000
   6.2010  -2.00000E-004    0.00000E+000
   6.2020   1.22000E-002    0.00000E+000
   6.2050   5.50000E-003    0.00000E+000
   6.2070   6.40000E-003    0.00000E+000
   6.2100   1.30000E-002    0.00000E+000
   6.2130   7.20000E-003    0.00000E+000
   6.2150   2.50000E-003    0.00000E+000
   6.2180   1.52000E-002    0.00000E+000
   6.2200   1.07000E-002    0.00000E+000
   6.2220   2.60000E-002    0.00000E+000
   6.2230   1.14000E-002    0.00000E+000
   6.2260   1.47000E-002    0.00000E+000
   6.2300   1.18000E-002    0.00000E+000
   6.2320   8.80000E-003    0.00000E+000
   6.2340   1.70000E-002    0.00000E+000
   6.2360   1.69000E-002    0.00000E+000
   6.2380  -1.02000E-002    0.00000E+000
   6.2430   4.70000E-003    0.00000E+000
   6.2450   1.69000E-002    0.00000E+000
   6.2480   1.30000E-002    0.00000E+000
   6.2490   1.98000E-002    0.00000E+000
   6.2510   1.38000E-002    0.00000E+000
   6.2540   1.50000E-002    0.00000E+000
   6.2570   1.44000E-002    0.00000E+000
   6.2580   1.21000E-002    0.00000E+000
   6.2630   3.00000E-002    0.00000E+000
   6.2640   2.52000E-002    0.00000E+000
   6.2680   1.61000E-002    0.00000E+000
   6.2710   2.07000E-002    0.00000E+000
   6.2720   1.55000E-002    0.00000E+000
   6.2750   1.80000E-002    0.00000E+000
   6.2780   5.70000E-003    0.00000E+000
   6.2800   1.25000E-002    0.00000E+000
   6.2810   1.06000E-002    0.00000E+000
   6.2850   1.87000E-002    0.00000E+000
   6.2870   1.37000E-002    0.00000E+000
   6.2920   3.86000E-002    0.00000E+000
   6.2940   3.60000E-002    0.00000E+000
   6.2960   1.76000E-002    0.00000E+000
   6.2980   1.49000E-002    0.00000E+000
   6.3010   2.61000E-002    0.00000E+000
   6.3030   3.13000E-002    0.00000E+000
   6.3040   2.45000E-002    0.00000E+000
   6.3050   1.89000E-002    0.00000E+000
   6.3080   3.10000E-002    0.00000E+000
   6.3110   2.48000E-002    0.00000E+000
   6.3150   1.06000E-002    0.00000E+000
   6.3160   1.46000E-002    0.00000E+000
   6.3190   3.22000E-002    0.00000E+000
   6.3210   2.03000E-002    0.00000E+000
   6.3240   2.86000E-002    0.00000E+000
   6.3270   3.13000E-002    0.00000E+000
   6.3310   3.87000E-002    0.00000E+000
   6.3330   2.19000E-002    0.00000E+000
   6.3380   3.66000E-002    0.00000E+000
   6.3420   5.58000E-002    0.00000E+000
   6.3440   2.98000E-002    0.00000E+000
   6.3460   4.42000E-002    0.00000E+000
   6.3490   3.89000E-002    0.00000E+000
   6.3510   4.35000E-002    0.00000E+000
   6.3550   4.23000E-002    0.00000E+000
   6.3620   5.49000E-002    0.00000E+000
   6.3650   5.02000E-002    0.00000E+000
   6.3680   5.28000E-002    0.00000E+000
   6.3710   4.82000E-002    0.00000E+000
   6.3750   5.16000E-002    0.00000E+000
   6.3790   4.95000E-002    0.00000E+000
   6.3850   5.08000E-002    0.00000E+000
   6.3920   4.61000E-002    0.00000E+000
   6.3930   6.32000E-002    0.00000E+000
   6.3950   6.29000E-002    0.00000E+000
   6.3960   5.54000E-002    0.00000E+000
   6.3970   6.10000E-002    0.00000E+000
   6.4020   5.26000E-002    0.00000E+000
   6.4040   5.02000E-002    0.00000E+000
   6.4060   5.19000E-002    0.00000E+000
   6.4080   6.69000E-002    0.00000E+000
   6.4110   6.32000E-002    0.00000E+000
   6.4130   7.28000E-002    0.00000E+000
   6.4160   7.54000E-002    0.00000E+000
   6.4180   6.40000E-002    0.00000E+000
   6.4200   6.69000E-002    0.00000E+000
   6.4240   7.71000E-002    0.00000E+000
   6.4250   7.39000E-002    0.00000E+000
   6.4290   6.88000E-002    0.00000E+000
   6.4310   8.23000E-002    0.00000E+000
   6.4340   8.56000E-002    0.00000E+000
   6.4360   7.02000E-002    0.00000E+000
   6.4410   7.89000E-002    0.00000E+000
   6.4430   8.80000E-002    0.00000E+000
   6.4450   8.34000E-002    0.00000E+000
   6.4480   7.44000E-002    0.00000E+000
   6.4520   8.75000E-002    0.00000E+000
   6.4540   8.34000E-002    0.00000E+000
   6.4560   8.84000E-002    0.00000E+000
   6.4590   7.96000E-002    0.00000E+000
   6.4610   9.94000E-002    0.00000E+000
   6.4630   9.58000E-002    0.00000E+000
   6.4660   1.03000E-001    0.00000E+000
   6.4680   9.11000E-002    0.00000E+000
   6.4700   1.12700E-001    0.00000E+000
   6.4740   1.16800E-001    0.00000E+000
   6.4750   1.04500E-001    0.00000E+000
   6.4770   1.00900E-001    0.00000E+000
   6.4790   1.10700E-001    0.00000E+000
   6.4820   1.11300E-001    0.00000E+000
   6.4840   1.19900E-001    0.00000E+000
   6.4860   1.11300E-001    0.00000E+000
   6.4890   1.10200E-001    0.00000E+000
   6.4910   1.17400E-001    0.00000E+000
   6.4940   1.29000E-001    0.00000E+000
   6.4960   1.22800E-001    0.00000E+000
   6.4980   1.25800E-001    0.00000E+000
   6.5010   1.29400E-001    0.00000E+000
   6.5030   1.32200E-001    0.00000E+000
   6.5050   1.29300E-001    0.00000E+000
   6.5090   1.27700E-001    0.00000E+000
   6.5130   1.33100E-001    0.00000E+000
   6.5160   1.44400E-001    0.00000E+000
   6.5190   1.51500E-001    0.00000E+000
   6.5220   1.44900E-001    0.00000E+000
   6.5240   1.52700E-001    0.00000E+000
   6.5260   1.61100E-001    0.00000E+000
   6.5300   1.52800E-001    0.00000E+000
   6.5310   1.56900E-001    0.00000E+000
   6.5340   1.62100E-001    0.00000E+000
   6.5350   1.74100E-001    0.00000E+000
   6.5390   1.62600E-001    0.00000E+000
   6.5430   1.67900E-001    0.00000E+000
   6.5450   1.74300E-001    0.00000E+000
   6.5470   1.81200E-001    0.00000E+000
   6.5500   1.87700E-001    0.00000E+000
   6.5520   1.75900E-001    0.00000E+000
   6.5530   1.76000E-001    0.00000E+000
   6.5550   2.01800E-001    0.00000E+000
   6.5570   1.84300E-001    0.00000E+000
   6.5590   1.80100E-001    0.00000E+000
   6.5620   1.94000E-001    0.00000E+000
   6.5660   1.98700E-001    0.00000E+000
   6.5690   2.15300E-001    0.00000E+000
   6.5710   1.97300E-001    0.00000E+000
   6.5730   2.04700E-001    0.00000E+000
   6.5750   2.03500E-001    0.00000E+000
   6.5770   2.10600E-001    0.00000E+000
   6.5800   2.11100E-001    0.00000E+000
   6.5820   2.21000E-001    0.00000E+000
   6.5850   2.25500E-001    0.00000E+000
   6.5860   2.16000E-001    0.00000E+000
   6.5890   2.31100E-001    0.00000E+000
   6.5920   2.13900E-001    0.00000E+000
   6.5940   2.36800E-001    0.00000E+000
   6.5960   2.27100E-001    0.00000E+000
   6.5990   2.40900E-001    0.00000E+000
   6.6020   2.35800E-001    0.00000E+000
   6.6030   2.52700E-001    0.00000E+000
   6.6060   2.49000E-001    0.00000E+000
   6.6080   2.44600E-001    0.00000E+000
   6.6110   2.39400E-001    0.00000E+000
   6.6130   2.59500E-001    0.00000E+000
   6.6150   2.51800E-001    0.00000E+000
   6.6170   2.43500E-001    0.00000E+000
   6.6200   2.60000E-001    0.00000E+000
   6.6220   2.62700E-001    0.00000E+000
   6.6260   2.62900E-001    0.00000E+000
   6.6290   2.74100E-001    0.00000E+000
   6.6310   2.82700E-001    0.00000E+000
   6.6330   2.66000E-001    0.00000E+000
   6.6340   2.96700E-001    0.00000E+000
   6.6370   2.93100E-001    0.00000E+000
   6.6390   2.85200E-001    0.00000E+000
   6.6420   2.81400E-001    0.00000E+000
   6.6450   2.88500E-001    0.00000E+000
   6.6470   2.93900E-001    0.00000E+000
   6.6500   3.05000E-001    0.00000E+000
   6.6530   3.06600E-001    0.00000E+000
   6.6540   2.99800E-001    0.00000E+000
   6.6580   3.13800E-001    0.00000E+000
   6.6600   3.08600E-001    0.00000E+000
   6.6640   3.06700E-001    0.00000E+000
   6.6660   3.13600E-001    0.00000E+000
   6.6680   3.27900E-001    0.00000E+000
   6.6700   3.27800E-001    0.00000E+000
   6.6720   3.15200E-001    0.00000E+000
   6.6740   3.30400E-001    0.00000E+000
   6.6760   3.42000E-001    0.00000E+000
   6.6790   3.19500E-001    0.00000E+000
   6.6830   3.37100E-001    0.00000E+000
   6.6860   3.26700E-001    0.00000E+000
   6.6880   3.34700E-001    0.00000E+000
   6.6910   3.43300E-001    0.00000E+000
   6.6920   3.55100E-001    0.00000E+000
   6.6940   3.66000E-001    0.00000E+000
   6.6980   3.53200E-001    0.00000E+000
   6.7000   3.48300E-001    0.00000E+000
   6.7020   3.63900E-001    0.00000E+000
   6.7070   3.62700E-001    0.00000E+000
   6.7090   3.74600E-001    0.00000E+000
   6.7120   3.69600E-001    0.00000E+000
   6.7130   3.84200E-001    0.00000E+000
   6.7160   3.86000E-001    0.00000E+000
   6.7180   3.86600E-001    0.00000E+000
   6.7210   3.80600E-001    0.00000E+000
   6.7230   3.97000E-001    0.00000E+000
   6.7270   3.86700E-001    0.00000E+000
   6.7310   4.00600E-001    0.00000E+000
   6.7340   3.84100E-001    0.00000E+000
   6.7350   3.91200E-001    0.00000E+000
   6.7380   4.06300E-001    0.00000E+000
   6.7420   4.22300E-001    0.00000E+000
   6.7450   4.14800E-001    0.00000E+000
   6.7480   4.12200E-001    0.00000E+000
   6.7500   4.11100E-001    0.00000E+000
   6.7520   4.28700E-001    0.00000E+000
   6.7540   4.28300E-001    0.00000E+000
   6.7570   4.20000E-001    0.00000E+000
   6.7590   4.38900E-001    0.00000E+000
   6.7620   4.32800E-001    0.00000E+000
   6.7660   4.24400E-001    0.00000E+000
   6.7700   4.43900E-001    0.00000E+000
   6.7710   4.35500E-001    0.00000E+000
   6.7750   4.49900E-001    0.00000E+000
   6.7780   4.65900E-001    0.00000E+000
   6.7800   4.58600E-001    0.00000E+000
   6.7830   4.65400E-001    0.00000E+000
   6.7850   4.61800E-001    0.00000E+000
   6.7900   4.51400E-001    0.00000E+000
   6.7930   4.64100E-001    0.00000E+000
   6.7960   4.47400E-001    0.00000E+000
   6.7990   4.75000E-001    0.00000E+000
   6.8010   4.67900E-001    0.00000E+000
   6.8030   4.57600E-001    0.00000E+000
   6.8060   4.80500E-001    0.00000E+000
   6.8080   4.58400E-001    0.00000E+000
   6.8120   4.83600E-001    0.00000E+000
   6.8140   4.57500E-001    0.00000E+000
   6.8170   4.79400E-001    0.00000E+000
   6.8190   4.86300E-001    0.00000E+000
   6.8210   4.81600E-001    0.00000E+000
   6.8240   4.87000E-001    0.00000E+000
   6.8260   4.97300E-001    0.00000E+000
   6.8300   4.87400E-001    0.00000E+000
   6.8310   5.03200E-001    0.00000E+000
   6.8340   4.94400E-001    0.00000E+000
   6.8380   5.35600E-001    0.00000E+000
   6.8390   5.29400E-001    0.00000E+000
   6.8430   5.13800E-001    0.00000E+000
   6.8450   5.18600E-001    0.00000E+000
   6.8480   5.12400E-001    0.00000E+000
   6.8520   5.09700E-001    0.00000E+000
   6.8530   5.04600E-001    0.00000E+000
   6.8560   5.24400E-001    0.00000E+000
   6.8570   5.26000E-001    0.00000E+000
   6.8630   5.26000E-001    0.00000E+000
   6.8650   5.17200E-001    0.00000E+000
   6.8670   5.12900E-001    0.00000E+000
   6.8680   5.26700E-001    0.00000E+000
   6.8710   5.19300E-001    0.00000E+000
   6.8740   5.14900E-001    0.00000E+000
   6.8760   5.39000E-001    0.00000E+000
   6.8800   5.29400E-001    0.00000E+000
   6.8830   5.40500E-001    0.00000E+000
   6.8840   5.43300E-001    0.00000E+000
   6.8860   5.29300E-001    0.00000E+000
   6.8890   5.34500E-001    0.00000E+000
   6.8930   5.23000E-001    0.00000E+000
   6.8950   5.27800E-001    0.00000E+000
   6.8970   5.44800E-001    0.00000E+000
   6.8990   5.54700E-001    0.00000E+000
   6.9030   5.39300E-001    0.00000E+000
   6.9050   5.52600E-001    0.00000E+000
   6.9090   5.49600E-001    0.00000E+000
   6.9120   5.82600E-001    0.00000E+000
   6.9150   5.83000E-001    0.00000E+000
   6.9180   5.53900E-001    0.00000E+000
   6.9200   5.55700E-001    0.00000E+000
   6.9220   5.57700E-001    0.00000E+000
   6.9260   5.65500E-001    0.00000E+000
   6.9270   5.40200E-001    0.00000E+000
   6.9310   5.47100E-001    0.00000E+000
   6.9330   5.99100E-001    0.00000E+000
   6.9360   5.71100E-001    0.00000E+000
   6.9380   5.84400E-001    0.00000E+000
   6.9400   5.64800E-001    0.00000E+000
   6.9450   5.59600E-001    0.00000E+000
   6.9470   5.63200E-001    0.00000E+000
   6.9490   5.73600E-001    0.00000E+000
   6.9540   5.73300E-001    0.00000E+000
   6.9560   5.66500E-001    0.00000E+000
   6.9580   5.70900E-001    0.00000E+000
   6.9620   5.79700E-001    0.00000E+000
   6.9640   5.91200E-001    0.00000E+000
   6.9680   5.83600E-001    0.00000E+000
   6.9690   5.65800E-001    0.00000E+000
   6.9700   5.78600E-001    0.00000E+000
   6.9730   5.84600E-001    0.00000E+000
   6.9750   5.79100E-001    0.00000E+000
   6.9810   5.94100E-001    0.00000E+000
   6.9820   5.77000E-001    0.00000E+000
   6.9850   5.98400E-001    0.00000E+000
   6.9890   5.89800E-001    0.00000E+000
   6.9910   5.75300E-001    0.00000E+000
   6.9930   5.85800E-001    0.00000E+000
   6.9960   5.97700E-001    0.00000E+000
   6.9980   6.02700E-001    0.00000E+000
   7.0020   5.99800E-001    0.00000E+000
   7.0050   6.02700E-001    0.00000E+000
   7.0080   6.19500E-001    0.00000E+000
   7.0120   6.20200E-001    0.00000E+000
   7.0130   6.12900E-001    0.00000E+000
   7.0150   6.03900E-001    0.00000E+000
   7.0180   6.26800E-001    0.00000E+000
   7.0210   6.28400E-001    0.00000E+000
   7.0230   6.35200E-001    0.00000E+000
   7.0250   6.48400E-001    0.00000E+000
   7.0270   6.79700E-001    0.00000E+000
   7.0330   6.49300E-001    0.00000E+000
   7.0350   6.52000E-001    0.00000E+000
   7.0370   6.67800E-001    0.00000E+000
   7.0390   6.66900E-001    0.00000E+000
   7.0430   7.01500E-001    0.00000E+000
   7.0450   6.91600E-001    0.00000E+000
   7.0480   7.02100E-001    0.00000E+000
   7.0520   7.17000E-001    0.00000E+000
   7.0540   7.45600E-001    0.00000E+000
   7.0550   7.61600E-001    0.00000E+000
   7.0600   7.56500E-001    0.00000E+000
   7.0620   7.97000E-001    0.00000E+000
   7.0650   8.22500E-001    0.00000E+000
   7.0680   8.52300E-001    0.00000E+000
   7.0710   8.39400E-001    0.00000E+000
   7.0730   8.70600E-001    0.00000E+000
   7.0760   8.92900E-001    0.00000E+000
   7.0780   9.51300E-001    0.00000E+000
   7.0810   9.72300E-001    0.00000E+000
   7.0830   9.99400E-001    0.00000E+000
   7.0860   1.02600E+000    0.00000E+000
   7.0900   1.10230E+000    0.00000E+000
   7.0920   1.12820E+000    0.00000E+000
   7.0950   1.19090E+000    0.00000E+000
   7.0980   1.28530E+000    0.00000E+000
   7.1010   1.36120E+000    0.00000E+000
   7.1040   1.38360E+000    0.00000E+000
   7.1080   1.54680E+000    0.00000E+000
   7.1100   1.63960E+000    0.00000E+000
   7.1120   1.93090E+000    0.00000E+000
   7.1150   2.41800E+000    0.00000E+000
   7.1190   2.55500E+000    0.00000E+000
   7.1220   2.70790E+000    0.00000E+000
   7.1240   2.77310E+000    0.00000E+000
   7.1260   2.90980E+000    0.00000E+000
   7.1300   2.68080E+000    0.00000E+000
   7.1320   3.01740E+000    0.00000E+000
   7.1360   3.12260E+000    0.00000E+000
   7.1390   3.28140E+000    0.00000E+000
   7.1420   3.21220E+000    0.00000E+000
   7.1440   2.80160E+000    0.00000E+000
   7.1470   3.52760E+000    0.00000E+000
   7.1500   3.25620E+000    0.00000E+000
   7.1530   2.71700E+000    0.00000E+000
   7.1550   2.53560E+000    0.00000E+000
   7.1580   2.31740E+000    0.00000E+000
   7.1610   1.78240E+000    0.00000E+000
   7.1630   1.80680E+000    0.00000E+000
   7.1670   1.74850E+000    0.00000E+000
   7.1700   1.91930E+000    0.00000E+000
   7.1720   1.27590E+000    0.00000E+000
   7.1750   8.79100E-001    0.00000E+000
   7.1770   1.02520E+000    0.00000E+000
   7.1790   1.00000E+000    0.00000E+000
   7.1840   1.00000E+000    0.00000E+000
   7.1860   1.00000E+000    0.00000E+000
   7.1880   1.00000E+000    0.00000E+000
   7.1910   1.00000E+000    0.00000E+000
   7.1930   1.00000E+000    0.00000E+000
   7.1960   1.00000E+000    0.00000E+000
   7.1990   1.00000E+000    0.00000E+000
   7.2020   1.00000E+000    0.00000E+000
   7.2040   1.00000E+000    0.00000E+000
   7.2060   1.00000E+000    0.00000E+000
   7.2110   1.00000E+000    0.00000E+000
   7.2130   1.00000E+000    0.00000E+000
   7.2150   1.00000E+000    0.00000E+000
   7.2190   1.00000E+000    0.00000E+000
   7.2220   1.00000E+000    0.00000E+000
   7.2250   1.00000E+000    0.00000E+000
   7.2270   1.00000E+000    0.00000E+000
   7.2290   1.00000E+000    0.00000E+000
   7.2320   1.00000E+000    0.00000E+000
   7.2360   1.00000E+000    0.00000E+000
   7.2390   1.00000E+000    0.00000E+000
   7.2430   1.00000E+000    0.00000E+000
   7.2450   1.00000E+000    0.00000E+000
   7.2480   1.00000E+000    0.00000E+000
   7.2500   1.00000E+000    0.00000E+000
   7.2520   1.00000E+000    0.00000E+000
   7.2560   1.00000E+000    0.00000E+000
   7.2570   1.00000E+000    0.00000E+000
   7.2610   1.00000E+000    0.00000E+000
   7.2640   1.00000E+000    0.00000E+000
   7.2660   1.00000E+000    0.00000E+000
   7.2700   1.00000E+000    0.00000E+000
   7.2730   1.00000E+000    0.00000E+000
   7.2750   1.00000E+000    0.00000E+000
   7.2790   1.00000E+000    0.00000E+000
   7.2800   1.00000E+000    0.00000E+000
   7.2830   1.00000E+000    0.00000E+000
   7.2870   1.00000E+000    0.00000E+000
   7.2890   1.00000E+000    0.00000E+000
   7.2910   1.00000E+000    0.00000E+000
   7.2940   1.00000E+000    0.00000E+000
   7.2960   1.00000E+000    0.00000E+000
   7.3000   1.00000E+000    0.00000E+000
