# Supplementary material for: Rationally seeded computational protein design of ɑ-helical barrels
Source: Nat Chem Biol. 2024 Jun 20;20(8):991–9. doi: 10.1038/s41589-024-01642-0 (PMC11288890; doi:10.1038/s41589-024-01642-0)
Supplement: Supplementary file 5 — PDB files used for making figure panels h–j. [file 41589_2024_1642_MOESM5_ESM.zip › KIA_RP_RSPD_NatChemBiol_data_Figure3/sc-CC-7-LI_panels_c-g/AUC_panel_e/LI_SV_raw/00064.RA1]

HeptLI
R 1 20.1 40000 0023440 3.3620E11 275 1 
   5.8010   1.00000E+000    0.00000E+000
   5.8030   1.00000E+000    0.00000E+000
   5.8050   1.00000E+000    0.00000E+000
   5.8060   1.00000E+000    0.00000E+000
   5.8070   1.00000E+000    0.00000E+000
   5.8080   1.00000E+000    0.00000E+000
   5.8100   1.00000E+000    0.00000E+000
   5.8110   1.00000E+000    0.00000E+000
   5.8120   1.00000E+000    0.00000E+000
   5.8130   1.00000E+000    0.00000E+000
   5.8150   1.00000E+000    0.00000E+000
   5.8170   1.00000E+000    0.00000E+000
   5.8190   1.00000E+000    0.00000E+000
   5.8200   1.00000E+000    0.00000E+000
   5.8220   1.00000E+000    0.00000E+000
   5.8240   1.00000E+000    0.00000E+000
   5.8250   1.00000E+000    0.00000E+000
   5.8260   1.00000E+000    0.00000E+000
   5.8280   1.00000E+000    0.00000E+000
   5.8290   1.00000E+000    0.00000E+000
   5.8310   1.00000E+000    0.00000E+000
   5.8330   1.00000E+000    0.00000E+000
   5.8350  -1.35120E+000    0.00000E+000
   5.8360  -1.39540E+000    0.00000E+000
   5.8380  -8.74500E-001    0.00000E+000
   5.8400  -6.43800E-001    0.00000E+000
   5.8420  -6.83700E-001    0.00000E+000
   5.8430  -8.22100E-001    0.00000E+000
   5.8440  -8.82900E-001    0.00000E+000
   5.8470  -1.18810E+000    0.00000E+000
   5.8490  -1.33540E+000    0.00000E+000
   5.8510  -1.55050E+000    0.00000E+000
   5.8540  -1.72660E+000    0.00000E+000
   5.8560  -1.69030E+000    0.00000E+000
   5.8580  -1.71830E+000    0.00000E+000
   5.8620  -1.56080E+000    0.00000E+000
   5.8630  -1.38090E+000    0.00000E+000
   5.8650  -1.21810E+000    0.00000E+000
   5.8660  -8.86800E-001    0.00000E+000
   5.8680  -9.20000E-001    0.00000E+000
   5.8690  -7.47500E-001    0.00000E+000
   5.8720  -4.35700E-001    0.00000E+000
   5.8730  -3.84100E-001    0.00000E+000
   5.8750  -2.69900E-001    0.00000E+000
   5.8770  -2.25900E-001    0.00000E+000
   5.8790  -1.57100E-001    0.00000E+000
   5.8820  -8.54000E-002    0.00000E+000
   5.8830  -5.80000E-002    0.00000E+000
   5.8850  -3.83000E-002    0.00000E+000
   5.8860  -1.67000E-002    0.00000E+000
   5.8890  -1.10000E-002    0.00000E+000
   5.8910  -2.05000E-002    0.00000E+000
   5.8920  -1.81000E-002    0.00000E+000
   5.8940  -9.10000E-003    0.00000E+000
   5.8960  -2.07000E-002    0.00000E+000
   5.8980  -1.96000E-002    0.00000E+000
   5.8990  -1.58000E-002    0.00000E+000
   5.9020  -2.24000E-002    0.00000E+000
   5.9030  -1.60000E-002    0.00000E+000
   5.9060  -1.97000E-002    0.00000E+000
   5.9080  -4.40000E-003    0.00000E+000
   5.9090   2.70000E-003    0.00000E+000
   5.9100   9.30000E-003    0.00000E+000
   5.9140  -7.60000E-003    0.00000E+000
   5.9150  -3.00000E-004    0.00000E+000
   5.9170   7.30000E-003    0.00000E+000
   5.9180  -7.50000E-003    0.00000E+000
   5.9210  -1.60000E-003    0.00000E+000
   5.9220   6.20000E-003    0.00000E+000
   5.9240  -3.60000E-003    0.00000E+000
   5.9260  -1.54000E-002    0.00000E+000
   5.9270   1.60000E-003    0.00000E+000
   5.9280   1.56000E-002    0.00000E+000
   5.9310  -1.17000E-002    0.00000E+000
   5.9330   0.00000E+000    0.00000E+000
   5.9350  -1.76000E-002    0.00000E+000
   5.9380  -1.15000E-002    0.00000E+000
   5.9400   1.80000E-003    0.00000E+000
   5.9420  -2.60000E-003    0.00000E+000
   5.9450   6.60000E-003    0.00000E+000
   5.9470   3.40000E-003    0.00000E+000
   5.9480   2.06000E-002    0.00000E+000
   5.9510   3.68000E-002    0.00000E+000
   5.9540   1.72000E-002    0.00000E+000
   5.9560   9.10000E-003    0.00000E+000
   5.9580  -1.30000E-003    0.00000E+000
   5.9620   9.00000E-004    0.00000E+000
   5.9630  -7.00000E-003    0.00000E+000
   5.9650   3.50000E-003    0.00000E+000
   5.9670  -1.36000E-002    0.00000E+000
   5.9690  -8.90000E-003    0.00000E+000
   5.9710   8.00000E-003    0.00000E+000
   5.9730   3.20000E-003    0.00000E+000
   5.9770  -1.50000E-002    0.00000E+000
   5.9790  -3.00000E-004    0.00000E+000
   5.9800   1.09000E-002    0.00000E+000
   5.9830  -4.00000E-003    0.00000E+000
   5.9850   8.30000E-003    0.00000E+000
   5.9880   2.50000E-003    0.00000E+000
   5.9890  -5.00000E-004    0.00000E+000
   5.9910   6.80000E-003    0.00000E+000
   5.9920   1.63000E-002    0.00000E+000
   5.9940   1.03000E-002    0.00000E+000
   5.9950   1.25000E-002    0.00000E+000
   6.0000   3.35000E-002    0.00000E+000
   6.0030   2.74500E-001    0.00000E+000
   6.0040  -4.82300E-001    0.00000E+000
   6.0060  -7.48600E-001    0.00000E+000
   6.0090  -3.62200E-001    0.00000E+000
   6.0120  -3.16000E-002    0.00000E+000
   6.0150  -1.03000E-002    0.00000E+000
   6.0180  -3.17000E-002    0.00000E+000
   6.0190  -4.22000E-002    0.00000E+000
   6.0200  -2.71400E-001    0.00000E+000
   6.0230  -1.51300E-001    0.00000E+000
   6.0240   6.48200E-001    0.00000E+000
   6.0270  -2.61000E-002    0.00000E+000
   6.0300  -8.00000E-003    0.00000E+000
   6.0340   1.00000E-004    0.00000E+000
   6.0350  -5.20000E-003    0.00000E+000
   6.0370   1.93000E-002    0.00000E+000
   6.0400  -5.40000E-003    0.00000E+000
   6.0430   8.50000E-003    0.00000E+000
   6.0440   2.30000E-003    0.00000E+000
   6.0450   2.20000E-003    0.00000E+000
   6.0500   6.40000E-003    0.00000E+000
   6.0510   9.00000E-003    0.00000E+000
   6.0530   5.40000E-003    0.00000E+000
   6.0540   6.20000E-003    0.00000E+000
   6.0570  -3.00000E-004    0.00000E+000
   6.0580   1.09000E-002    0.00000E+000
   6.0600   1.36000E-002    0.00000E+000
   6.0620   5.00000E-003    0.00000E+000
   6.0660   5.30000E-003    0.00000E+000
   6.0670  -6.10000E-003    0.00000E+000
   6.0690   9.00000E-003    0.00000E+000
   6.0740   1.14000E-002    0.00000E+000
   6.0750   1.31000E-002    0.00000E+000
   6.0780   4.00000E-003    0.00000E+000
   6.0790   1.84000E-002    0.00000E+000
   6.0800   3.00000E-003    0.00000E+000
   6.0890  -2.00000E-003    0.00000E+000
   6.0900   4.00000E-003    0.00000E+000
   6.0920   2.12000E-002    0.00000E+000
   6.0960   3.10000E-003    0.00000E+000
   6.0980   4.20000E-003    0.00000E+000
   6.1010   1.07000E-002    0.00000E+000
   6.1030   1.17000E-002    0.00000E+000
   6.1060   3.80000E-003    0.00000E+000
   6.1080   3.00000E-003    0.00000E+000
   6.1120   1.09000E-002    0.00000E+000
   6.1170   1.02000E-002    0.00000E+000
   6.1190   1.30000E-003    0.00000E+000
   6.1200  -4.30000E-003    0.00000E+000
   6.1220   8.40000E-003    0.00000E+000
   6.1260   1.44000E-002    0.00000E+000
   6.1300  -3.20000E-003    0.00000E+000
   6.1330   2.30000E-003    0.00000E+000
   6.1350   6.10000E-003    0.00000E+000
   6.1360   9.80000E-003    0.00000E+000
   6.1420   1.06000E-002    0.00000E+000
   6.1430   8.20000E-003    0.00000E+000
   6.1440   1.80000E-002    0.00000E+000
   6.1470   5.90000E-003    0.00000E+000
   6.1500   1.00000E-003    0.00000E+000
   6.1540   6.20000E-003    0.00000E+000
   6.1550   1.32000E-002    0.00000E+000
   6.1570   1.44000E-002    0.00000E+000
   6.1610   2.40000E-003    0.00000E+000
   6.1640   6.30000E-003    0.00000E+000
   6.1660   1.90000E-003    0.00000E+000
   6.1690   1.40000E-002    0.00000E+000
   6.1710   1.70000E-002    0.00000E+000
   6.1740   9.80000E-003    0.00000E+000
   6.1760   1.40000E-002    0.00000E+000
   6.1780   5.80000E-003    0.00000E+000
   6.1800   2.15000E-002    0.00000E+000
   6.1830   1.60000E-002    0.00000E+000
   6.1850   1.04000E-002    0.00000E+000
   6.1880   8.20000E-003    0.00000E+000
   6.1910   1.31000E-002    0.00000E+000
   6.1930   1.26000E-002    0.00000E+000
   6.1950   8.70000E-003    0.00000E+000
   6.1980   8.60000E-003    0.00000E+000
   6.2000   6.30000E-003    0.00000E+000
   6.2030   2.16000E-002    0.00000E+000
   6.2050   2.80000E-003    0.00000E+000
   6.2070   6.80000E-003    0.00000E+000
   6.2100   1.66000E-002    0.00000E+000
   6.2130   1.43000E-002    0.00000E+000
   6.2150   1.00000E-002    0.00000E+000
   6.2170   1.44000E-002    0.00000E+000
   6.2200   2.51000E-002    0.00000E+000
   6.2220   1.00000E-002    0.00000E+000
   6.2250   1.22000E-002    0.00000E+000
   6.2270   2.25000E-002    0.00000E+000
   6.2300   2.16000E-002    0.00000E+000
   6.2320   1.68000E-002    0.00000E+000
   6.2340   1.44000E-002    0.00000E+000
   6.2370   2.31000E-002    0.00000E+000
   6.2380   8.10000E-003    0.00000E+000
   6.2410   1.62000E-002    0.00000E+000
   6.2430   1.70000E-002    0.00000E+000
   6.2480   2.27000E-002    0.00000E+000
   6.2500   2.58000E-002    0.00000E+000
   6.2530   2.01000E-002    0.00000E+000
   6.2540   2.67000E-002    0.00000E+000
   6.2550   1.38000E-002    0.00000E+000
   6.2590   2.84000E-002    0.00000E+000
   6.2630   2.12000E-002    0.00000E+000
   6.2640   2.59000E-002    0.00000E+000
   6.2670   3.46000E-002    0.00000E+000
   6.2700   2.82000E-002    0.00000E+000
   6.2710   2.53000E-002    0.00000E+000
   6.2760   1.58000E-002    0.00000E+000
   6.2770   2.91000E-002    0.00000E+000
   6.2780   2.80000E-002    0.00000E+000
   6.2820   3.53000E-002    0.00000E+000
   6.2860   2.35000E-002    0.00000E+000
   6.2900   2.80000E-002    0.00000E+000
   6.2910   3.27000E-002    0.00000E+000
   6.2930   3.42000E-002    0.00000E+000
   6.2950   2.97000E-002    0.00000E+000
   6.2980   2.79000E-002    0.00000E+000
   6.3000   5.68000E-002    0.00000E+000
   6.3010   3.94000E-002    0.00000E+000
   6.3030   4.25000E-002    0.00000E+000
   6.3050   2.72000E-002    0.00000E+000
   6.3070   4.10000E-002    0.00000E+000
   6.3110   4.64000E-002    0.00000E+000
   6.3130   2.35000E-002    0.00000E+000
   6.3160   3.56000E-002    0.00000E+000
   6.3200   4.74000E-002    0.00000E+000
   6.3240   5.01000E-002    0.00000E+000
   6.3320   4.36000E-002    0.00000E+000
   6.3330   6.15000E-002    0.00000E+000
   6.3360   7.19000E-002    0.00000E+000
   6.3400   4.81000E-002    0.00000E+000
   6.3430   3.89000E-002    0.00000E+000
   6.3470   6.57000E-002    0.00000E+000
   6.3490   6.51000E-002    0.00000E+000
   6.3510   5.51000E-002    0.00000E+000
   6.3550   6.22000E-002    0.00000E+000
   6.3590   6.80000E-002    0.00000E+000
   6.3600   6.04000E-002    0.00000E+000
   6.3620   7.83000E-002    0.00000E+000
   6.3670   7.30000E-002    0.00000E+000
   6.3690   7.30000E-002    0.00000E+000
   6.3710   7.96000E-002    0.00000E+000
   6.3720   6.89000E-002    0.00000E+000
   6.3750   7.90000E-002    0.00000E+000
   6.3760   6.47000E-002    0.00000E+000
   6.3810   7.45000E-002    0.00000E+000
   6.3840   8.42000E-002    0.00000E+000
   6.3880   7.37000E-002    0.00000E+000
   6.3900   7.74000E-002    0.00000E+000
   6.3940   8.26000E-002    0.00000E+000
   6.3960   7.83000E-002    0.00000E+000
   6.4020   8.65000E-002    0.00000E+000
   6.4060   7.91000E-002    0.00000E+000
   6.4090   8.62000E-002    0.00000E+000
   6.4110   9.17000E-002    0.00000E+000
   6.4130   1.07100E-001    0.00000E+000
   6.4140   9.53000E-002    0.00000E+000
   6.4190   9.64000E-002    0.00000E+000
   6.4220   1.05900E-001    0.00000E+000
   6.4250   1.22300E-001    0.00000E+000
   6.4260   1.04900E-001    0.00000E+000
   6.4280   1.06100E-001    0.00000E+000
   6.4290   9.98000E-002    0.00000E+000
   6.4340   1.06600E-001    0.00000E+000
   6.4360   1.21200E-001    0.00000E+000
   6.4380   1.15300E-001    0.00000E+000
   6.4410   1.11400E-001    0.00000E+000
   6.4430   1.31600E-001    0.00000E+000
   6.4470   1.23700E-001    0.00000E+000
   6.4480   1.17200E-001    0.00000E+000
   6.4520   1.31600E-001    0.00000E+000
   6.4540   1.29700E-001    0.00000E+000
   6.4570   1.35400E-001    0.00000E+000
   6.4600   1.32900E-001    0.00000E+000
   6.4630   1.46600E-001    0.00000E+000
   6.4670   1.43300E-001    0.00000E+000
   6.4700   1.46400E-001    0.00000E+000
   6.4730   1.67200E-001    0.00000E+000
   6.4750   1.47000E-001    0.00000E+000
   6.4780   1.60200E-001    0.00000E+000
   6.4790   1.51400E-001    0.00000E+000
   6.4820   1.58200E-001    0.00000E+000
   6.4840   1.66800E-001    0.00000E+000
   6.4870   1.73900E-001    0.00000E+000
   6.4890   1.70900E-001    0.00000E+000
   6.4930   1.58700E-001    0.00000E+000
   6.4950   1.73700E-001    0.00000E+000
   6.4970   1.71400E-001    0.00000E+000
   6.5000   1.93100E-001    0.00000E+000
   6.5030   1.75800E-001    0.00000E+000
   6.5050   1.89800E-001    0.00000E+000
   6.5070   1.94700E-001    0.00000E+000
   6.5100   1.84600E-001    0.00000E+000
   6.5120   2.00500E-001    0.00000E+000
   6.5140   1.98500E-001    0.00000E+000
   6.5180   2.01400E-001    0.00000E+000
   6.5200   2.14000E-001    0.00000E+000
   6.5230   2.13700E-001    0.00000E+000
   6.5250   2.13500E-001    0.00000E+000
   6.5280   2.19700E-001    0.00000E+000
   6.5290   2.05900E-001    0.00000E+000
   6.5320   2.22500E-001    0.00000E+000
   6.5330   2.31900E-001    0.00000E+000
   6.5360   2.36600E-001    0.00000E+000
   6.5380   2.27400E-001    0.00000E+000
   6.5410   2.17000E-001    0.00000E+000
   6.5450   2.42400E-001    0.00000E+000
   6.5480   2.37300E-001    0.00000E+000
   6.5490   2.44600E-001    0.00000E+000
   6.5510   2.40000E-001    0.00000E+000
   6.5540   2.64000E-001    0.00000E+000
   6.5550   2.49700E-001    0.00000E+000
   6.5580   2.54000E-001    0.00000E+000
   6.5600   2.52000E-001    0.00000E+000
   6.5640   2.70000E-001    0.00000E+000
   6.5660   2.63200E-001    0.00000E+000
   6.5690   2.75100E-001    0.00000E+000
   6.5710   2.60200E-001    0.00000E+000
   6.5730   2.71600E-001    0.00000E+000
   6.5750   2.88500E-001    0.00000E+000
   6.5760   2.65200E-001    0.00000E+000
   6.5790   2.96800E-001    0.00000E+000
   6.5820   2.91400E-001    0.00000E+000
   6.5840   2.94900E-001    0.00000E+000
   6.5870   2.93500E-001    0.00000E+000
   6.5890   3.09900E-001    0.00000E+000
   6.5910   2.92900E-001    0.00000E+000
   6.5940   3.06400E-001    0.00000E+000
   6.5960   3.16200E-001    0.00000E+000
   6.5990   3.18700E-001    0.00000E+000
   6.6010   3.08300E-001    0.00000E+000
   6.6030   3.23100E-001    0.00000E+000
   6.6060   3.23900E-001    0.00000E+000
   6.6080   3.16100E-001    0.00000E+000
   6.6120   3.24300E-001    0.00000E+000
   6.6130   3.28500E-001    0.00000E+000
   6.6170   3.37100E-001    0.00000E+000
   6.6180   3.30400E-001    0.00000E+000
   6.6210   3.47000E-001    0.00000E+000
   6.6230   3.46600E-001    0.00000E+000
   6.6270   3.51500E-001    0.00000E+000
   6.6290   3.52700E-001    0.00000E+000
   6.6310   3.46800E-001    0.00000E+000
   6.6330   3.54500E-001    0.00000E+000
   6.6350   3.67400E-001    0.00000E+000
   6.6360   3.66600E-001    0.00000E+000
   6.6400   3.66100E-001    0.00000E+000
   6.6450   3.71400E-001    0.00000E+000
   6.6470   3.68800E-001    0.00000E+000
   6.6490   3.70400E-001    0.00000E+000
   6.6520   3.79300E-001    0.00000E+000
   6.6540   4.03500E-001    0.00000E+000
   6.6570   4.09800E-001    0.00000E+000
   6.6580   3.84300E-001    0.00000E+000
   6.6610   3.80800E-001    0.00000E+000
   6.6650   4.01300E-001    0.00000E+000
   6.6680   3.99300E-001    0.00000E+000
   6.6690   4.01300E-001    0.00000E+000
   6.6700   4.01900E-001    0.00000E+000
   6.6730   4.11400E-001    0.00000E+000
   6.6740   4.01700E-001    0.00000E+000
   6.6770   4.08400E-001    0.00000E+000
   6.6810   4.18300E-001    0.00000E+000
   6.6830   4.19700E-001    0.00000E+000
   6.6860   4.09500E-001    0.00000E+000
   6.6880   4.12100E-001    0.00000E+000
   6.6900   4.34400E-001    0.00000E+000
   6.6930   4.37200E-001    0.00000E+000
   6.6950   4.43500E-001    0.00000E+000
   6.6970   4.28100E-001    0.00000E+000
   6.7000   4.40800E-001    0.00000E+000
   6.7030   4.34800E-001    0.00000E+000
   6.7060   4.36100E-001    0.00000E+000
   6.7090   4.57100E-001    0.00000E+000
   6.7110   4.59800E-001    0.00000E+000
   6.7130   4.51300E-001    0.00000E+000
   6.7160   4.61000E-001    0.00000E+000
   6.7180   4.69600E-001    0.00000E+000
   6.7220   4.41600E-001    0.00000E+000
   6.7250   4.69000E-001    0.00000E+000
   6.7270   4.70700E-001    0.00000E+000
   6.7290   4.73900E-001    0.00000E+000
   6.7330   4.59500E-001    0.00000E+000
   6.7350   4.83200E-001    0.00000E+000
   6.7370   4.74900E-001    0.00000E+000
   6.7410   4.89100E-001    0.00000E+000
   6.7430   4.95500E-001    0.00000E+000
   6.7480   4.87500E-001    0.00000E+000
   6.7500   4.94000E-001    0.00000E+000
   6.7520   4.95800E-001    0.00000E+000
   6.7540   4.82900E-001    0.00000E+000
   6.7570   4.83700E-001    0.00000E+000
   6.7590   4.99400E-001    0.00000E+000
   6.7610   5.13000E-001    0.00000E+000
   6.7640   5.05000E-001    0.00000E+000
   6.7680   5.02100E-001    0.00000E+000
   6.7700   4.99100E-001    0.00000E+000
   6.7730   5.14300E-001    0.00000E+000
   6.7760   5.14800E-001    0.00000E+000
   6.7770   5.26700E-001    0.00000E+000
   6.7820   5.28400E-001    0.00000E+000
   6.7840   5.24300E-001    0.00000E+000
   6.7870   5.42000E-001    0.00000E+000
   6.7910   5.24300E-001    0.00000E+000
   6.7930   5.40500E-001    0.00000E+000
   6.7960   5.24000E-001    0.00000E+000
   6.7970   5.22300E-001    0.00000E+000
   6.8000   5.31000E-001    0.00000E+000
   6.8030   5.38000E-001    0.00000E+000
   6.8060   5.34800E-001    0.00000E+000
   6.8100   5.31300E-001    0.00000E+000
   6.8110   5.32100E-001    0.00000E+000
   6.8150   5.29300E-001    0.00000E+000
   6.8170   5.42400E-001    0.00000E+000
   6.8200   5.33900E-001    0.00000E+000
   6.8210   5.52000E-001    0.00000E+000
   6.8230   5.42000E-001    0.00000E+000
   6.8260   5.28000E-001    0.00000E+000
   6.8300   5.47300E-001    0.00000E+000
   6.8330   5.55700E-001    0.00000E+000
   6.8350   5.65700E-001    0.00000E+000
   6.8370   5.80200E-001    0.00000E+000
   6.8390   5.58300E-001    0.00000E+000
   6.8420   5.64100E-001    0.00000E+000
   6.8460   5.48600E-001    0.00000E+000
   6.8480   5.59900E-001    0.00000E+000
   6.8510   5.58100E-001    0.00000E+000
   6.8540   5.71300E-001    0.00000E+000
   6.8560   5.75500E-001    0.00000E+000
   6.8590   5.70800E-001    0.00000E+000
   6.8630   5.61800E-001    0.00000E+000
   6.8650   5.78400E-001    0.00000E+000
   6.8670   5.53000E-001    0.00000E+000
   6.8690   5.72300E-001    0.00000E+000
   6.8720   5.77400E-001    0.00000E+000
   6.8750   5.83700E-001    0.00000E+000
   6.8790   5.58000E-001    0.00000E+000
   6.8810   5.73100E-001    0.00000E+000
   6.8840   5.80300E-001    0.00000E+000
   6.8860   5.71700E-001    0.00000E+000
   6.8880   5.80400E-001    0.00000E+000
   6.8900   5.64800E-001    0.00000E+000
   6.8950   5.99700E-001    0.00000E+000
   6.8970   5.86800E-001    0.00000E+000
   6.8980   5.82900E-001    0.00000E+000
   6.9010   5.82000E-001    0.00000E+000
   6.9040   5.89200E-001    0.00000E+000
   6.9060   5.88400E-001    0.00000E+000
   6.9110   6.11300E-001    0.00000E+000
   6.9120   6.01200E-001    0.00000E+000
   6.9160   5.99900E-001    0.00000E+000
   6.9190   5.97400E-001    0.00000E+000
   6.9200   5.83100E-001    0.00000E+000
   6.9220   5.84300E-001    0.00000E+000
   6.9260   5.88300E-001    0.00000E+000
   6.9300   6.03700E-001    0.00000E+000
   6.9310   5.79500E-001    0.00000E+000
   6.9330   5.97900E-001    0.00000E+000
   6.9370   5.67000E-001    0.00000E+000
   6.9390   6.01100E-001    0.00000E+000
   6.9420   5.76700E-001    0.00000E+000
   6.9450   5.82900E-001    0.00000E+000
   6.9470   6.17100E-001    0.00000E+000
   6.9500   5.93600E-001    0.00000E+000
   6.9520   5.86800E-001    0.00000E+000
   6.9550   6.05800E-001    0.00000E+000
   6.9580   6.00500E-001    0.00000E+000
   6.9610   5.92400E-001    0.00000E+000
   6.9630   6.07400E-001    0.00000E+000
   6.9650   6.09200E-001    0.00000E+000
   6.9680   6.26400E-001    0.00000E+000
   6.9710   5.88100E-001    0.00000E+000
   6.9730   6.16800E-001    0.00000E+000
   6.9750   5.89900E-001    0.00000E+000
   6.9790   6.18900E-001    0.00000E+000
   6.9840   6.04500E-001    0.00000E+000
   6.9870   6.02200E-001    0.00000E+000
   6.9900   6.01300E-001    0.00000E+000
   6.9910   6.14100E-001    0.00000E+000
   6.9930   6.20100E-001    0.00000E+000
   6.9960   6.35700E-001    0.00000E+000
   6.9980   6.08100E-001    0.00000E+000
   7.0010   6.16800E-001    0.00000E+000
   7.0040   6.45400E-001    0.00000E+000
   7.0070   6.36000E-001    0.00000E+000
   7.0120   6.41900E-001    0.00000E+000
   7.0140   6.29000E-001    0.00000E+000
   7.0170   6.45400E-001    0.00000E+000
   7.0200   6.65200E-001    0.00000E+000
   7.0230   6.33300E-001    0.00000E+000
   7.0260   6.54600E-001    0.00000E+000
   7.0290   6.56800E-001    0.00000E+000
   7.0320   6.48500E-001    0.00000E+000
   7.0340   6.78700E-001    0.00000E+000
   7.0370   6.93800E-001    0.00000E+000
   7.0400   6.84400E-001    0.00000E+000
   7.0420   7.08800E-001    0.00000E+000
   7.0440   7.00000E-001    0.00000E+000
   7.0460   7.07600E-001    0.00000E+000
   7.0480   7.30300E-001    0.00000E+000
   7.0530   7.49300E-001    0.00000E+000
   7.0560   7.55300E-001    0.00000E+000
   7.0570   7.80500E-001    0.00000E+000
   7.0590   8.01700E-001    0.00000E+000
   7.0640   8.05300E-001    0.00000E+000
   7.0670   8.48200E-001    0.00000E+000
   7.0690   8.53100E-001    0.00000E+000
   7.0720   8.56600E-001    0.00000E+000
   7.0750   8.99900E-001    0.00000E+000
   7.0760   9.01100E-001    0.00000E+000
   7.0800   9.83200E-001    0.00000E+000
   7.0830   9.77600E-001    0.00000E+000
   7.0850   1.00970E+000    0.00000E+000
   7.0880   1.03720E+000    0.00000E+000
   7.0910   1.09590E+000    0.00000E+000
   7.0940   1.15530E+000    0.00000E+000
   7.0970   1.23370E+000    0.00000E+000
   7.1000   1.31250E+000    0.00000E+000
   7.1030   1.39310E+000    0.00000E+000
   7.1060   1.41030E+000    0.00000E+000
   7.1080   1.57320E+000    0.00000E+000
   7.1100   1.59520E+000    0.00000E+000
   7.1140   2.02460E+000    0.00000E+000
   7.1170   2.54080E+000    0.00000E+000
   7.1200   2.53590E+000    0.00000E+000
   7.1240   2.68690E+000    0.00000E+000
   7.1260   2.71650E+000    0.00000E+000
   7.1280   2.98770E+000    0.00000E+000
   7.1310   2.97370E+000    0.00000E+000
   7.1330   2.60410E+000    0.00000E+000
   7.1370   3.12600E+000    0.00000E+000
   7.1380   3.02700E+000    0.00000E+000
   7.1420   2.79420E+000    0.00000E+000
   7.1440   2.86820E+000    0.00000E+000
   7.1470   2.80490E+000    0.00000E+000
   7.1510   3.43470E+000    0.00000E+000
   7.1540   3.13820E+000    0.00000E+000
   7.1560   2.08490E+000    0.00000E+000
   7.1590   2.01270E+000    0.00000E+000
   7.1620   2.11300E+000    0.00000E+000
   7.1650   1.82310E+000    0.00000E+000
   7.1680   1.46410E+000    0.00000E+000
   7.1700   1.48720E+000    0.00000E+000
   7.1720   1.24900E+000    0.00000E+000
   7.1760   1.12650E+000    0.00000E+000
   7.1790   9.28300E-001    0.00000E+000
   7.1820   1.00000E+000    0.00000E+000
   7.1850   1.00000E+000    0.00000E+000
   7.1880   1.00000E+000    0.00000E+000
   7.1910   1.00000E+000    0.00000E+000
   7.1930   1.00000E+000    0.00000E+000
   7.1960   1.00000E+000    0.00000E+000
   7.2000   1.00000E+000    0.00000E+000
   7.2020   1.00000E+000    0.00000E+000
   7.2040   1.00000E+000    0.00000E+000
   7.2070   1.00000E+000    0.00000E+000
   7.2090   1.00000E+000    0.00000E+000
   7.2130   1.00000E+000    0.00000E+000
   7.2170   1.00000E+000    0.00000E+000
   7.2180   1.00000E+000    0.00000E+000
   7.2230   1.00000E+000    0.00000E+000
   7.2250   1.00000E+000    0.00000E+000
   7.2270   1.00000E+000    0.00000E+000
   7.2300   1.00000E+000    0.00000E+000
   7.2320   1.00000E+000    0.00000E+000
   7.2340   1.00000E+000    0.00000E+000
   7.2390   1.00000E+000    0.00000E+000
   7.2410   1.00000E+000    0.00000E+000
   7.2440   1.00000E+000    0.00000E+000
   7.2470   1.00000E+000    0.00000E+000
   7.2500   1.00000E+000    0.00000E+000
   7.2530   1.00000E+000    0.00000E+000
   7.2560   1.00000E+000    0.00000E+000
   7.2570   1.00000E+000    0.00000E+000
   7.2610   1.00000E+000    0.00000E+000
   7.2640   1.00000E+000    0.00000E+000
   7.2660   1.00000E+000    0.00000E+000
   7.2710   1.00000E+000    0.00000E+000
   7.2730   1.00000E+000    0.00000E+000
   7.2760   1.00000E+000    0.00000E+000
   7.2790   1.00000E+000    0.00000E+000
   7.2800   1.00000E+000    0.00000E+000
   7.2850   1.00000E+000    0.00000E+000
   7.2870   1.00000E+000    0.00000E+000
   7.2890   1.00000E+000    0.00000E+000
   7.2920   1.00000E+000    0.00000E+000
   7.2940   1.00000E+000    0.00000E+000
   7.2980   1.00000E+000    0.00000E+000
   7.3010   1.00000E+000    0.00000E+000
