# Supplementary material for: Rationally seeded computational protein design of ɑ-helical barrels
Source: Nat Chem Biol. 2024 Jun 20;20(8):991–9. doi: 10.1038/s41589-024-01642-0 (PMC11288890; doi:10.1038/s41589-024-01642-0)
Supplement: Supplementary file 5 — PDB files used for making figure panels h–j. [file 41589_2024_1642_MOESM5_ESM.zip › KIA_RP_RSPD_NatChemBiol_data_Figure3/sc-CC-7-LI_panels_c-g/AUC_panel_e/LI_SV_raw/00058.RA1]

HeptLI
R 1 20.0 40000 0021643 3.0460E11 275 1 
   5.8010   1.00000E+000    0.00000E+000
   5.8030   1.00000E+000    0.00000E+000
   5.8040   1.00000E+000    0.00000E+000
   5.8050   1.00000E+000    0.00000E+000
   5.8060   1.00000E+000    0.00000E+000
   5.8070   1.00000E+000    0.00000E+000
   5.8080   1.00000E+000    0.00000E+000
   5.8100   1.00000E+000    0.00000E+000
   5.8110   1.00000E+000    0.00000E+000
   5.8120   1.00000E+000    0.00000E+000
   5.8130   1.00000E+000    0.00000E+000
   5.8140   1.00000E+000    0.00000E+000
   5.8150   1.00000E+000    0.00000E+000
   5.8170   1.00000E+000    0.00000E+000
   5.8190   1.00000E+000    0.00000E+000
   5.8200   1.00000E+000    0.00000E+000
   5.8210   1.00000E+000    0.00000E+000
   5.8230   1.00000E+000    0.00000E+000
   5.8240   1.00000E+000    0.00000E+000
   5.8260   1.00000E+000    0.00000E+000
   5.8270   1.00000E+000    0.00000E+000
   5.8280   1.00000E+000    0.00000E+000
   5.8310   1.00000E+000    0.00000E+000
   5.8330   1.00000E+000    0.00000E+000
   5.8350   1.00000E+000    0.00000E+000
   5.8370  -9.47800E-001    0.00000E+000
   5.8380  -9.68000E-001    0.00000E+000
   5.8400  -7.43500E-001    0.00000E+000
   5.8420  -6.67100E-001    0.00000E+000
   5.8440  -7.21300E-001    0.00000E+000
   5.8450  -7.62500E-001    0.00000E+000
   5.8470  -7.01500E-001    0.00000E+000
   5.8490  -1.02440E+000    0.00000E+000
   5.8510  -1.55130E+000    0.00000E+000
   5.8520  -1.72680E+000    0.00000E+000
   5.8540  -1.74040E+000    0.00000E+000
   5.8560  -1.72810E+000    0.00000E+000
   5.8570  -1.63480E+000    0.00000E+000
   5.8590  -1.61770E+000    0.00000E+000
   5.8600  -1.57740E+000    0.00000E+000
   5.8620  -1.47130E+000    0.00000E+000
   5.8630  -1.51710E+000    0.00000E+000
   5.8660  -1.00790E+000    0.00000E+000
   5.8680  -7.18100E-001    0.00000E+000
   5.8690  -8.21900E-001    0.00000E+000
   5.8710  -5.41300E-001    0.00000E+000
   5.8720  -3.97700E-001    0.00000E+000
   5.8740  -3.04300E-001    0.00000E+000
   5.8750  -3.26000E-001    0.00000E+000
   5.8770  -2.41700E-001    0.00000E+000
   5.8790  -1.83900E-001    0.00000E+000
   5.8810  -1.18800E-001    0.00000E+000
   5.8820  -4.15000E-002    0.00000E+000
   5.8840  -4.56000E-002    0.00000E+000
   5.8860  -3.49000E-002    0.00000E+000
   5.8870  -2.10000E-002    0.00000E+000
   5.8890  -7.10000E-003    0.00000E+000
   5.8900  -2.07000E-002    0.00000E+000
   5.8930  -2.89000E-002    0.00000E+000
   5.8960  -1.96000E-002    0.00000E+000
   5.8970  -1.78000E-002    0.00000E+000
   5.8980  -7.80000E-003    0.00000E+000
   5.9010  -2.31000E-002    0.00000E+000
   5.9020  -1.23000E-002    0.00000E+000
   5.9050  -3.82000E-002    0.00000E+000
   5.9060  -4.80000E-003    0.00000E+000
   5.9090  -5.30000E-003    0.00000E+000
   5.9110   1.70000E-003    0.00000E+000
   5.9120  -1.49000E-002    0.00000E+000
   5.9140  -7.30000E-003    0.00000E+000
   5.9170  -1.19000E-002    0.00000E+000
   5.9180  -0.00000E+000    0.00000E+000
   5.9190  -1.16000E-002    0.00000E+000
   5.9220   4.00000E-004    0.00000E+000
   5.9230   5.60000E-003    0.00000E+000
   5.9250   1.32000E-002    0.00000E+000
   5.9290   1.03000E-002    0.00000E+000
   5.9310  -1.89000E-002    0.00000E+000
   5.9340  -3.50000E-003    0.00000E+000
   5.9370  -3.80000E-003    0.00000E+000
   5.9380  -1.74000E-002    0.00000E+000
   5.9400  -1.57000E-002    0.00000E+000
   5.9420  -3.90000E-003    0.00000E+000
   5.9430   1.80000E-003    0.00000E+000
   5.9450   1.25000E-002    0.00000E+000
   5.9470   1.36000E-002    0.00000E+000
   5.9490   2.52000E-002    0.00000E+000
   5.9510   3.99000E-002    0.00000E+000
   5.9530   1.70000E-002    0.00000E+000
   5.9540   6.70000E-003    0.00000E+000
   5.9560   7.00000E-003    0.00000E+000
   5.9580   4.30000E-003    0.00000E+000
   5.9610  -1.10000E-003    0.00000E+000
   5.9620   4.90000E-003    0.00000E+000
   5.9630   2.60000E-003    0.00000E+000
   5.9640   7.00000E-004    0.00000E+000
   5.9680  -1.20000E-003    0.00000E+000
   5.9690  -3.00000E-003    0.00000E+000
   5.9710   7.60000E-003    0.00000E+000
   5.9720   1.08000E-002    0.00000E+000
   5.9750  -1.66000E-002    0.00000E+000
   5.9770  -5.90000E-003    0.00000E+000
   5.9790   2.10000E-003    0.00000E+000
   5.9810  -2.10000E-003    0.00000E+000
   5.9830   3.10000E-003    0.00000E+000
   5.9860   3.00000E-004    0.00000E+000
   5.9870   2.00000E-004    0.00000E+000
   5.9890   8.20000E-003    0.00000E+000
   5.9910   7.60000E-003    0.00000E+000
   5.9930   4.20000E-003    0.00000E+000
   5.9950  -3.10000E-003    0.00000E+000
   5.9960   3.12000E-002    0.00000E+000
   5.9980   1.90000E-002    0.00000E+000
   6.0020   2.89700E-001    0.00000E+000
   6.0030  -5.34000E-002    0.00000E+000
   6.0050  -7.50900E-001    0.00000E+000
   6.0060  -6.00600E-001    0.00000E+000
   6.0090  -2.10800E-001    0.00000E+000
   6.0110   5.74000E-002    0.00000E+000
   6.0140  -2.58000E-002    0.00000E+000
   6.0170  -2.28000E-002    0.00000E+000
   6.0190  -4.24000E-002    0.00000E+000
   6.0200  -3.05400E-001    0.00000E+000
   6.0230  -6.80000E-003    0.00000E+000
   6.0250   4.66800E-001    0.00000E+000
   6.0280  -1.05000E-001    0.00000E+000
   6.0300   1.62000E-002    0.00000E+000
   6.0340  -4.90000E-003    0.00000E+000
   6.0350   1.50000E-003    0.00000E+000
   6.0380   1.55000E-002    0.00000E+000
   6.0400   1.28000E-002    0.00000E+000
   6.0420   1.13000E-002    0.00000E+000
   6.0440   1.15000E-002    0.00000E+000
   6.0500   1.07000E-002    0.00000E+000
   6.0510   6.50000E-003    0.00000E+000
   6.0530   1.81000E-002    0.00000E+000
   6.0550   6.20000E-003    0.00000E+000
   6.0580   1.60000E-003    0.00000E+000
   6.0600   6.30000E-003    0.00000E+000
   6.0620  -0.00000E+000    0.00000E+000
   6.0640   2.60000E-003    0.00000E+000
   6.0670   9.40000E-003    0.00000E+000
   6.0700   6.40000E-003    0.00000E+000
   6.0740   5.00000E-004    0.00000E+000
   6.0770   4.50000E-003    0.00000E+000
   6.0780   1.47000E-002    0.00000E+000
   6.0820   1.31000E-002    0.00000E+000
   6.0830  -5.10000E-003    0.00000E+000
   6.0880   6.00000E-004    0.00000E+000
   6.0900   1.07000E-002    0.00000E+000
   6.0920   2.02000E-002    0.00000E+000
   6.0940   3.50000E-003    0.00000E+000
   6.0960   8.30000E-003    0.00000E+000
   6.0990   1.69000E-002    0.00000E+000
   6.1030   6.70000E-003    0.00000E+000
   6.1050   7.30000E-003    0.00000E+000
   6.1090   1.01000E-002    0.00000E+000
   6.1120   3.90000E-003    0.00000E+000
   6.1130   6.70000E-003    0.00000E+000
   6.1170   1.26000E-002    0.00000E+000
   6.1200   1.90000E-003    0.00000E+000
   6.1210  -1.80000E-003    0.00000E+000
   6.1220   9.50000E-003    0.00000E+000
   6.1250   2.21000E-002    0.00000E+000
   6.1280  -4.00000E-003    0.00000E+000
   6.1310  -7.40000E-003    0.00000E+000
   6.1350   2.60000E-003    0.00000E+000
   6.1360   8.10000E-003    0.00000E+000
   6.1370   2.50000E-003    0.00000E+000
   6.1400   1.06000E-002    0.00000E+000
   6.1420   8.40000E-003    0.00000E+000
   6.1440   6.10000E-003    0.00000E+000
   6.1450   7.20000E-003    0.00000E+000
   6.1480   1.62000E-002    0.00000E+000
   6.1510   7.40000E-003    0.00000E+000
   6.1530   3.00000E-003    0.00000E+000
   6.1540   1.84000E-002    0.00000E+000
   6.1560   2.52000E-002    0.00000E+000
   6.1580   1.46000E-002    0.00000E+000
   6.1610   8.00000E-003    0.00000E+000
   6.1630   1.62000E-002    0.00000E+000
   6.1670   6.80000E-003    0.00000E+000
   6.1700   1.81000E-002    0.00000E+000
   6.1740   1.12000E-002    0.00000E+000
   6.1760   2.30000E-002    0.00000E+000
   6.1770   1.06000E-002    0.00000E+000
   6.1800   2.70000E-002    0.00000E+000
   6.1820   8.30000E-003    0.00000E+000
   6.1840   1.74000E-002    0.00000E+000
   6.1870   2.17000E-002    0.00000E+000
   6.1880   1.83000E-002    0.00000E+000
   6.1910   1.23000E-002    0.00000E+000
   6.1920   1.62000E-002    0.00000E+000
   6.1980   2.55000E-002    0.00000E+000
   6.2000   1.62000E-002    0.00000E+000
   6.2020   8.40000E-003    0.00000E+000
   6.2050   1.96000E-002    0.00000E+000
   6.2060   4.80000E-003    0.00000E+000
   6.2090   1.94000E-002    0.00000E+000
   6.2110   1.37000E-002    0.00000E+000
   6.2140   2.26000E-002    0.00000E+000
   6.2160   1.38000E-002    0.00000E+000
   6.2200   2.79000E-002    0.00000E+000
   6.2230   1.14000E-002    0.00000E+000
   6.2250   2.21000E-002    0.00000E+000
   6.2270   2.22000E-002    0.00000E+000
   6.2320   1.96000E-002    0.00000E+000
   6.2330   1.96000E-002    0.00000E+000
   6.2350   3.54000E-002    0.00000E+000
   6.2360   2.42000E-002    0.00000E+000
   6.2390   1.82000E-002    0.00000E+000
   6.2430   3.49000E-002    0.00000E+000
   6.2480   2.65000E-002    0.00000E+000
   6.2490   2.91000E-002    0.00000E+000
   6.2500   2.24000E-002    0.00000E+000
   6.2530   2.37000E-002    0.00000E+000
   6.2550   3.65000E-002    0.00000E+000
   6.2590   2.77000E-002    0.00000E+000
   6.2620   5.15000E-002    0.00000E+000
   6.2640   4.34000E-002    0.00000E+000
   6.2680   2.99000E-002    0.00000E+000
   6.2690   4.09000E-002    0.00000E+000
   6.2710   3.83000E-002    0.00000E+000
   6.2730   4.45000E-002    0.00000E+000
   6.2740   4.03000E-002    0.00000E+000
   6.2770   4.05000E-002    0.00000E+000
   6.2780   3.81000E-002    0.00000E+000
   6.2790   4.55000E-002    0.00000E+000
   6.2840   4.44000E-002    0.00000E+000
   6.2870   4.87000E-002    0.00000E+000
   6.2890   4.32000E-002    0.00000E+000
   6.2920   4.40000E-002    0.00000E+000
   6.2940   5.07000E-002    0.00000E+000
   6.2990   4.44000E-002    0.00000E+000
   6.3000   7.44000E-002    0.00000E+000
   6.3010   5.52000E-002    0.00000E+000
   6.3030   5.59000E-002    0.00000E+000
   6.3100   5.84000E-002    0.00000E+000
   6.3120   6.48000E-002    0.00000E+000
   6.3150   6.69000E-002    0.00000E+000
   6.3200   5.81000E-002    0.00000E+000
   6.3210   6.41000E-002    0.00000E+000
   6.3250   6.84000E-002    0.00000E+000
   6.3290   6.42000E-002    0.00000E+000
   6.3320   8.03000E-002    0.00000E+000
   6.3330   7.94000E-002    0.00000E+000
   6.3360   9.85000E-002    0.00000E+000
   6.3370   1.08000E-001    0.00000E+000
   6.3400   7.73000E-002    0.00000E+000
   6.3440   7.61000E-002    0.00000E+000
   6.3470   9.36000E-002    0.00000E+000
   6.3480   8.25000E-002    0.00000E+000
   6.3500   8.48000E-002    0.00000E+000
   6.3540   9.29000E-002    0.00000E+000
   6.3570   8.32000E-002    0.00000E+000
   6.3590   1.02500E-001    0.00000E+000
   6.3620   1.02200E-001    0.00000E+000
   6.3650   8.31000E-002    0.00000E+000
   6.3690   1.12900E-001    0.00000E+000
   6.3710   1.00300E-001    0.00000E+000
   6.3750   1.12900E-001    0.00000E+000
   6.3760   1.12500E-001    0.00000E+000
   6.3780   1.10300E-001    0.00000E+000
   6.3810   1.16700E-001    0.00000E+000
   6.3850   1.20700E-001    0.00000E+000
   6.3900   1.16700E-001    0.00000E+000
   6.3920   1.12700E-001    0.00000E+000
   6.3950   1.24300E-001    0.00000E+000
   6.3990   1.19400E-001    0.00000E+000
   6.4010   1.13300E-001    0.00000E+000
   6.4060   1.36700E-001    0.00000E+000
   6.4100   1.34600E-001    0.00000E+000
   6.4130   1.48400E-001    0.00000E+000
   6.4160   1.55600E-001    0.00000E+000
   6.4180   1.51700E-001    0.00000E+000
   6.4200   1.60200E-001    0.00000E+000
   6.4240   1.63100E-001    0.00000E+000
   6.4260   1.64800E-001    0.00000E+000
   6.4280   1.54200E-001    0.00000E+000
   6.4310   1.65100E-001    0.00000E+000
   6.4360   1.70500E-001    0.00000E+000
   6.4390   1.69100E-001    0.00000E+000
   6.4400   1.81900E-001    0.00000E+000
   6.4430   1.87100E-001    0.00000E+000
   6.4460   1.79400E-001    0.00000E+000
   6.4490   1.92200E-001    0.00000E+000
   6.4520   1.90900E-001    0.00000E+000
   6.4560   1.81900E-001    0.00000E+000
   6.4570   1.88100E-001    0.00000E+000
   6.4600   1.91700E-001    0.00000E+000
   6.4610   2.06700E-001    0.00000E+000
   6.4630   2.06700E-001    0.00000E+000
   6.4660   2.16600E-001    0.00000E+000
   6.4700   2.14400E-001    0.00000E+000
   6.4720   2.19200E-001    0.00000E+000
   6.4750   2.20300E-001    0.00000E+000
   6.4770   2.21300E-001    0.00000E+000
   6.4800   2.23100E-001    0.00000E+000
   6.4820   2.21800E-001    0.00000E+000
   6.4840   2.40200E-001    0.00000E+000
   6.4880   2.48600E-001    0.00000E+000
   6.4890   2.45900E-001    0.00000E+000
   6.4910   2.30100E-001    0.00000E+000
   6.4940   2.48400E-001    0.00000E+000
   6.4960   2.54700E-001    0.00000E+000
   6.4990   2.56100E-001    0.00000E+000
   6.5000   2.54800E-001    0.00000E+000
   6.5030   2.46600E-001    0.00000E+000
   6.5060   2.50100E-001    0.00000E+000
   6.5070   2.57600E-001    0.00000E+000
   6.5100   2.67500E-001    0.00000E+000
   6.5130   2.81800E-001    0.00000E+000
   6.5150   2.72400E-001    0.00000E+000
   6.5170   2.85800E-001    0.00000E+000
   6.5180   2.94400E-001    0.00000E+000
   6.5230   2.79500E-001    0.00000E+000
   6.5270   2.83800E-001    0.00000E+000
   6.5290   2.86000E-001    0.00000E+000
   6.5310   2.98700E-001    0.00000E+000
   6.5340   3.15300E-001    0.00000E+000
   6.5350   3.09000E-001    0.00000E+000
   6.5380   3.02600E-001    0.00000E+000
   6.5400   2.92900E-001    0.00000E+000
   6.5440   3.15400E-001    0.00000E+000
   6.5450   3.20500E-001    0.00000E+000
   6.5480   3.26400E-001    0.00000E+000
   6.5490   3.32600E-001    0.00000E+000
   6.5520   3.25300E-001    0.00000E+000
   6.5540   3.40500E-001    0.00000E+000
   6.5570   3.35300E-001    0.00000E+000
   6.5600   3.49800E-001    0.00000E+000
   6.5620   3.59500E-001    0.00000E+000
   6.5660   3.53100E-001    0.00000E+000
   6.5680   3.47900E-001    0.00000E+000
   6.5710   3.48600E-001    0.00000E+000
   6.5730   3.51500E-001    0.00000E+000
   6.5750   3.52800E-001    0.00000E+000
   6.5790   3.67400E-001    0.00000E+000
   6.5820   3.63100E-001    0.00000E+000
   6.5830   3.73400E-001    0.00000E+000
   6.5850   3.76300E-001    0.00000E+000
   6.5870   3.78500E-001    0.00000E+000
   6.5910   3.80900E-001    0.00000E+000
   6.5920   3.92800E-001    0.00000E+000
   6.5940   3.94200E-001    0.00000E+000
   6.5960   4.02100E-001    0.00000E+000
   6.5980   4.01600E-001    0.00000E+000
   6.6010   3.89600E-001    0.00000E+000
   6.6050   4.02300E-001    0.00000E+000
   6.6060   4.09400E-001    0.00000E+000
   6.6100   4.13100E-001    0.00000E+000
   6.6120   4.00300E-001    0.00000E+000
   6.6140   4.02400E-001    0.00000E+000
   6.6170   4.29100E-001    0.00000E+000
   6.6180   4.07200E-001    0.00000E+000
   6.6210   4.10100E-001    0.00000E+000
   6.6260   4.38600E-001    0.00000E+000
   6.6280   4.35600E-001    0.00000E+000
   6.6310   4.36300E-001    0.00000E+000
   6.6330   4.36900E-001    0.00000E+000
   6.6340   4.34800E-001    0.00000E+000
   6.6360   4.43800E-001    0.00000E+000
   6.6380   4.44200E-001    0.00000E+000
   6.6420   4.52800E-001    0.00000E+000
   6.6440   4.62600E-001    0.00000E+000
   6.6460   4.46500E-001    0.00000E+000
   6.6490   4.46300E-001    0.00000E+000
   6.6500   4.60000E-001    0.00000E+000
   6.6520   4.49200E-001    0.00000E+000
   6.6550   4.69700E-001    0.00000E+000
   6.6580   4.77100E-001    0.00000E+000
   6.6600   4.70100E-001    0.00000E+000
   6.6630   4.62200E-001    0.00000E+000
   6.6660   4.74900E-001    0.00000E+000
   6.6690   4.86300E-001    0.00000E+000
   6.6700   4.73200E-001    0.00000E+000
   6.6720   4.94800E-001    0.00000E+000
   6.6740   4.85100E-001    0.00000E+000
   6.6760   4.79400E-001    0.00000E+000
   6.6790   4.98500E-001    0.00000E+000
   6.6820   5.01500E-001    0.00000E+000
   6.6860   4.85000E-001    0.00000E+000
   6.6880   4.87100E-001    0.00000E+000
   6.6910   4.94400E-001    0.00000E+000
   6.6920   5.21200E-001    0.00000E+000
   6.6950   5.18500E-001    0.00000E+000
   6.6980   4.98500E-001    0.00000E+000
   6.6990   5.10300E-001    0.00000E+000
   6.7020   5.13600E-001    0.00000E+000
   6.7060   5.07000E-001    0.00000E+000
   6.7090   5.29600E-001    0.00000E+000
   6.7110   5.05500E-001    0.00000E+000
   6.7130   5.17200E-001    0.00000E+000
   6.7140   5.09600E-001    0.00000E+000
   6.7160   5.28500E-001    0.00000E+000
   6.7190   5.14400E-001    0.00000E+000
   6.7220   5.33400E-001    0.00000E+000
   6.7250   5.27900E-001    0.00000E+000
   6.7270   5.34500E-001    0.00000E+000
   6.7290   5.41200E-001    0.00000E+000
   6.7320   5.44800E-001    0.00000E+000
   6.7340   5.27000E-001    0.00000E+000
   6.7360   5.48700E-001    0.00000E+000
   6.7380   5.48800E-001    0.00000E+000
   6.7430   5.61400E-001    0.00000E+000
   6.7450   5.45600E-001    0.00000E+000
   6.7480   5.45200E-001    0.00000E+000
   6.7520   5.60000E-001    0.00000E+000
   6.7540   5.33600E-001    0.00000E+000
   6.7570   5.41200E-001    0.00000E+000
   6.7590   5.39600E-001    0.00000E+000
   6.7620   5.56600E-001    0.00000E+000
   6.7640   5.49200E-001    0.00000E+000
   6.7660   5.57400E-001    0.00000E+000
   6.7700   5.54200E-001    0.00000E+000
   6.7720   5.42000E-001    0.00000E+000
   6.7740   5.65200E-001    0.00000E+000
   6.7750   5.69700E-001    0.00000E+000
   6.7800   5.84800E-001    0.00000E+000
   6.7830   5.87700E-001    0.00000E+000
   6.7850   5.75400E-001    0.00000E+000
   6.7890   5.75600E-001    0.00000E+000
   6.7910   5.71000E-001    0.00000E+000
   6.7930   5.82900E-001    0.00000E+000
   6.7960   5.68100E-001    0.00000E+000
   6.7980   5.67200E-001    0.00000E+000
   6.8020   5.78200E-001    0.00000E+000
   6.8030   5.74100E-001    0.00000E+000
   6.8070   5.70300E-001    0.00000E+000
   6.8100   5.74400E-001    0.00000E+000
   6.8110   5.89000E-001    0.00000E+000
   6.8150   5.66500E-001    0.00000E+000
   6.8170   5.86600E-001    0.00000E+000
   6.8190   5.63900E-001    0.00000E+000
   6.8200   5.88500E-001    0.00000E+000
   6.8250   5.78400E-001    0.00000E+000
   6.8260   5.75600E-001    0.00000E+000
   6.8300   5.79200E-001    0.00000E+000
   6.8330   6.07400E-001    0.00000E+000
   6.8350   6.46200E-001    0.00000E+000
   6.8390   5.97800E-001    0.00000E+000
   6.8420   6.06700E-001    0.00000E+000
   6.8440   6.10000E-001    0.00000E+000
   6.8480   5.88000E-001    0.00000E+000
   6.8510   6.02300E-001    0.00000E+000
   6.8540   5.81800E-001    0.00000E+000
   6.8560   5.94600E-001    0.00000E+000
   6.8580   5.80000E-001    0.00000E+000
   6.8620   6.15100E-001    0.00000E+000
   6.8650   5.85900E-001    0.00000E+000
   6.8670   6.03900E-001    0.00000E+000
   6.8700   6.03000E-001    0.00000E+000
   6.8720   6.09200E-001    0.00000E+000
   6.8760   6.16900E-001    0.00000E+000
   6.8790   6.10700E-001    0.00000E+000
   6.8810   6.10400E-001    0.00000E+000
   6.8850   6.10400E-001    0.00000E+000
   6.8890   5.97000E-001    0.00000E+000
   6.8920   6.10400E-001    0.00000E+000
   6.8950   6.13300E-001    0.00000E+000
   6.8980   6.05900E-001    0.00000E+000
   6.8990   6.05800E-001    0.00000E+000
   6.9020   6.08900E-001    0.00000E+000
   6.9060   5.92300E-001    0.00000E+000
   6.9080   6.30400E-001    0.00000E+000
   6.9130   6.34900E-001    0.00000E+000
   6.9160   6.28900E-001    0.00000E+000
   6.9190   6.20700E-001    0.00000E+000
   6.9220   6.07000E-001    0.00000E+000
   6.9240   6.16200E-001    0.00000E+000
   6.9260   6.24200E-001    0.00000E+000
   6.9280   6.06400E-001    0.00000E+000
   6.9310   6.07500E-001    0.00000E+000
   6.9340   6.36100E-001    0.00000E+000
   6.9370   6.08600E-001    0.00000E+000
   6.9400   6.31700E-001    0.00000E+000
   6.9420   6.07500E-001    0.00000E+000
   6.9450   6.18600E-001    0.00000E+000
   6.9480   6.11100E-001    0.00000E+000
   6.9500   6.23100E-001    0.00000E+000
   6.9560   6.20000E-001    0.00000E+000
   6.9570   6.09800E-001    0.00000E+000
   6.9600   6.05800E-001    0.00000E+000
   6.9610   6.06300E-001    0.00000E+000
   6.9630   6.24100E-001    0.00000E+000
   6.9670   6.18400E-001    0.00000E+000
   6.9680   6.22200E-001    0.00000E+000
   6.9720   6.19300E-001    0.00000E+000
   6.9730   5.91200E-001    0.00000E+000
   6.9780   6.22000E-001    0.00000E+000
   6.9810   6.20000E-001    0.00000E+000
   6.9880   6.26700E-001    0.00000E+000
   6.9900   6.32400E-001    0.00000E+000
   6.9920   6.49500E-001    0.00000E+000
   6.9970   6.40200E-001    0.00000E+000
   6.9980   6.38800E-001    0.00000E+000
   7.0010   6.38600E-001    0.00000E+000
   7.0040   6.16100E-001    0.00000E+000
   7.0070   6.53900E-001    0.00000E+000
   7.0100   6.37000E-001    0.00000E+000
   7.0140   6.43300E-001    0.00000E+000
   7.0180   6.60300E-001    0.00000E+000
   7.0200   6.75900E-001    0.00000E+000
   7.0230   6.62200E-001    0.00000E+000
   7.0260   6.83200E-001    0.00000E+000
   7.0290   6.78200E-001    0.00000E+000
   7.0330   6.66400E-001    0.00000E+000
   7.0340   6.95100E-001    0.00000E+000
   7.0370   6.97600E-001    0.00000E+000
   7.0390   7.12500E-001    0.00000E+000
   7.0410   7.16000E-001    0.00000E+000
   7.0450   6.97000E-001    0.00000E+000
   7.0480   7.17800E-001    0.00000E+000
   7.0510   7.42700E-001    0.00000E+000
   7.0530   7.45500E-001    0.00000E+000
   7.0560   7.63500E-001    0.00000E+000
   7.0590   7.71500E-001    0.00000E+000
   7.0620   7.90500E-001    0.00000E+000
   7.0640   8.26100E-001    0.00000E+000
   7.0680   8.29900E-001    0.00000E+000
   7.0690   8.76600E-001    0.00000E+000
   7.0710   8.87100E-001    0.00000E+000
   7.0750   9.20900E-001    0.00000E+000
   7.0780   9.06700E-001    0.00000E+000
   7.0810   9.33800E-001    0.00000E+000
   7.0830   9.87200E-001    0.00000E+000
   7.0850   1.02250E+000    0.00000E+000
   7.0900   1.06660E+000    0.00000E+000
   7.0920   1.09530E+000    0.00000E+000
   7.0940   1.14050E+000    0.00000E+000
   7.0970   1.22490E+000    0.00000E+000
   7.1010   1.34240E+000    0.00000E+000
   7.1040   1.34170E+000    0.00000E+000
   7.1080   1.41040E+000    0.00000E+000
   7.1120   1.62410E+000    0.00000E+000
   7.1150   1.99580E+000    0.00000E+000
   7.1180   2.22340E+000    0.00000E+000
   7.1210   2.60190E+000    0.00000E+000
   7.1240   2.53310E+000    0.00000E+000
   7.1260   2.86810E+000    0.00000E+000
   7.1310   2.79360E+000    0.00000E+000
   7.1340   2.89610E+000    0.00000E+000
   7.1370   2.76820E+000    0.00000E+000
   7.1380   2.80140E+000    0.00000E+000
   7.1410   2.96330E+000    0.00000E+000
   7.1440   3.00970E+000    0.00000E+000
   7.1470   3.39640E+000    0.00000E+000
   7.1500   2.77160E+000    0.00000E+000
   7.1530   2.92860E+000    0.00000E+000
   7.1560   2.27430E+000    0.00000E+000
   7.1580   2.31700E+000    0.00000E+000
   7.1610   1.96400E+000    0.00000E+000
   7.1640   1.82560E+000    0.00000E+000
   7.1670   2.02960E+000    0.00000E+000
   7.1690   1.52610E+000    0.00000E+000
   7.1720   1.53710E+000    0.00000E+000
   7.1750   1.33450E+000    0.00000E+000
   7.1790   4.87600E-001    0.00000E+000
   7.1810   2.39900E-001    0.00000E+000
   7.1830   1.00000E+000    0.00000E+000
   7.1860   1.00000E+000    0.00000E+000
   7.1890   1.00000E+000    0.00000E+000
   7.1910   1.00000E+000    0.00000E+000
   7.1950   1.00000E+000    0.00000E+000
   7.1970   1.00000E+000    0.00000E+000
   7.2000   1.00000E+000    0.00000E+000
   7.2020   1.00000E+000    0.00000E+000
   7.2050   1.00000E+000    0.00000E+000
   7.2090   1.00000E+000    0.00000E+000
   7.2110   1.00000E+000    0.00000E+000
   7.2140   1.00000E+000    0.00000E+000
   7.2180   1.00000E+000    0.00000E+000
   7.2200   1.00000E+000    0.00000E+000
   7.2230   1.00000E+000    0.00000E+000
   7.2250   1.00000E+000    0.00000E+000
   7.2280   1.00000E+000    0.00000E+000
   7.2320   1.00000E+000    0.00000E+000
   7.2340   1.00000E+000    0.00000E+000
   7.2370   1.00000E+000    0.00000E+000
   7.2400   1.00000E+000    0.00000E+000
   7.2430   1.00000E+000    0.00000E+000
   7.2450   1.00000E+000    0.00000E+000
   7.2480   1.00000E+000    0.00000E+000
   7.2520   1.00000E+000    0.00000E+000
   7.2550   1.00000E+000    0.00000E+000
   7.2570   1.00000E+000    0.00000E+000
   7.2590   1.00000E+000    0.00000E+000
   7.2630   1.00000E+000    0.00000E+000
   7.2660   1.00000E+000    0.00000E+000
   7.2690   1.00000E+000    0.00000E+000
   7.2710   1.00000E+000    0.00000E+000
   7.2730   1.00000E+000    0.00000E+000
   7.2760   1.00000E+000    0.00000E+000
   7.2800   1.00000E+000    0.00000E+000
   7.2820   1.00000E+000    0.00000E+000
   7.2850   1.00000E+000    0.00000E+000
   7.2890   1.00000E+000    0.00000E+000
   7.2910   1.00000E+000    0.00000E+000
   7.2950   1.00000E+000    0.00000E+000
   7.2960   1.00000E+000    0.00000E+000
   7.3000   1.00000E+000    0.00000E+000
