# Supplementary material for: Rationally seeded computational protein design of ɑ-helical barrels
Source: Nat Chem Biol. 2024 Jun 20;20(8):991–9. doi: 10.1038/s41589-024-01642-0 (PMC11288890; doi:10.1038/s41589-024-01642-0)
Supplement: Supplementary file 5 — PDB files used for making figure panels h–j. [file 41589_2024_1642_MOESM5_ESM.zip › KIA_RP_RSPD_NatChemBiol_data_Figure3/sc-CC-7-LI_panels_c-g/AUC_panel_e/LI_SV_raw/00099.RA1]

HeptLI
R 1 20.0 40000 0033927 5.2020E11 275 1 
   5.8000   1.00000E+000    0.00000E+000
   5.8020   1.00000E+000    0.00000E+000
   5.8030   1.00000E+000    0.00000E+000
   5.8040   1.00000E+000    0.00000E+000
   5.8050   1.00000E+000    0.00000E+000
   5.8060   1.00000E+000    0.00000E+000
   5.8070   1.00000E+000    0.00000E+000
   5.8080   1.00000E+000    0.00000E+000
   5.8090   1.00000E+000    0.00000E+000
   5.8110   1.00000E+000    0.00000E+000
   5.8120   1.00000E+000    0.00000E+000
   5.8130   1.00000E+000    0.00000E+000
   5.8140   1.00000E+000    0.00000E+000
   5.8150   1.00000E+000    0.00000E+000
   5.8160   1.00000E+000    0.00000E+000
   5.8180   1.00000E+000    0.00000E+000
   5.8190   1.00000E+000    0.00000E+000
   5.8220   1.00000E+000    0.00000E+000
   5.8230   1.00000E+000    0.00000E+000
   5.8250   1.00000E+000    0.00000E+000
   5.8270   1.00000E+000    0.00000E+000
   5.8290   1.00000E+000    0.00000E+000
   5.8300   1.00000E+000    0.00000E+000
   5.8310   1.00000E+000    0.00000E+000
   5.8320   1.00000E+000    0.00000E+000
   5.8330   1.00000E+000    0.00000E+000
   5.8350  -1.10440E+000    0.00000E+000
   5.8370  -8.45300E-001    0.00000E+000
   5.8380  -6.79000E-001    0.00000E+000
   5.8400  -7.67500E-001    0.00000E+000
   5.8420  -7.39600E-001    0.00000E+000
   5.8440  -7.18500E-001    0.00000E+000
   5.8450  -7.07600E-001    0.00000E+000
   5.8470  -9.53400E-001    0.00000E+000
   5.8490  -1.17070E+000    0.00000E+000
   5.8510  -1.42170E+000    0.00000E+000
   5.8540  -1.67290E+000    0.00000E+000
   5.8560  -1.68790E+000    0.00000E+000
   5.8580  -1.70670E+000    0.00000E+000
   5.8590  -1.43930E+000    0.00000E+000
   5.8620  -1.37730E+000    0.00000E+000
   5.8630  -1.20330E+000    0.00000E+000
   5.8650  -9.36700E-001    0.00000E+000
   5.8670  -1.24080E+000    0.00000E+000
   5.8680  -6.23700E-001    0.00000E+000
   5.8690  -6.42100E-001    0.00000E+000
   5.8720  -5.74000E-001    0.00000E+000
   5.8750  -3.32500E-001    0.00000E+000
   5.8770  -2.44100E-001    0.00000E+000
   5.8790  -9.32000E-002    0.00000E+000
   5.8810  -6.91000E-002    0.00000E+000
   5.8830  -4.61000E-002    0.00000E+000
   5.8860  -2.60000E-002    0.00000E+000
   5.8880  -1.76000E-002    0.00000E+000
   5.8890  -1.97000E-002    0.00000E+000
   5.8910  -1.88000E-002    0.00000E+000
   5.8930  -2.10000E-002    0.00000E+000
   5.8940  -6.60000E-003    0.00000E+000
   5.8950  -3.00000E-002    0.00000E+000
   5.8970  -1.23000E-002    0.00000E+000
   5.8980  -1.07000E-002    0.00000E+000
   5.9000   1.60000E-003    0.00000E+000
   5.9020  -1.62000E-002    0.00000E+000
   5.9040  -4.50000E-003    0.00000E+000
   5.9050  -1.61000E-002    0.00000E+000
   5.9070   5.00000E-004    0.00000E+000
   5.9090   1.00000E-003    0.00000E+000
   5.9110  -1.27000E-002    0.00000E+000
   5.9150  -1.30000E-002    0.00000E+000
   5.9160   6.50000E-003    0.00000E+000
   5.9170  -5.50000E-003    0.00000E+000
   5.9180  -5.30000E-003    0.00000E+000
   5.9200  -9.00000E-004    0.00000E+000
   5.9230   6.80000E-003    0.00000E+000
   5.9250   1.32000E-002    0.00000E+000
   5.9270   1.04000E-002    0.00000E+000
   5.9290   1.93000E-002    0.00000E+000
   5.9310  -9.40000E-003    0.00000E+000
   5.9320  -1.09000E-002    0.00000E+000
   5.9350   6.60000E-003    0.00000E+000
   5.9360  -1.15000E-002    0.00000E+000
   5.9380  -1.80000E-002    0.00000E+000
   5.9390  -9.50000E-003    0.00000E+000
   5.9420  -8.40000E-003    0.00000E+000
   5.9430   6.70000E-003    0.00000E+000
   5.9450   5.30000E-003    0.00000E+000
   5.9480   3.12000E-002    0.00000E+000
   5.9500   1.93000E-002    0.00000E+000
   5.9530   3.08000E-002    0.00000E+000
   5.9540   1.37000E-002    0.00000E+000
   5.9570   8.40000E-003    0.00000E+000
   5.9590   2.20000E-003    0.00000E+000
   5.9620  -4.40000E-003    0.00000E+000
   5.9630  -9.80000E-003    0.00000E+000
   5.9640  -0.00000E+000    0.00000E+000
   5.9650  -4.70000E-003    0.00000E+000
   5.9680  -2.81000E-002    0.00000E+000
   5.9700  -1.15000E-002    0.00000E+000
   5.9720  -3.30000E-003    0.00000E+000
   5.9750  -1.00000E-002    0.00000E+000
   5.9770  -9.40000E-003    0.00000E+000
   5.9780   2.40000E-003    0.00000E+000
   5.9800   1.91000E-002    0.00000E+000
   5.9830   9.60000E-003    0.00000E+000
   5.9840   5.20000E-003    0.00000E+000
   5.9860   1.34000E-002    0.00000E+000
   5.9890   4.90000E-003    0.00000E+000
   5.9910   4.40000E-003    0.00000E+000
   5.9930  -1.60000E-003    0.00000E+000
   5.9960   1.35000E-002    0.00000E+000
   5.9970   4.94000E-002    0.00000E+000
   5.9990   1.73000E-002    0.00000E+000
   6.0020   2.34300E-001    0.00000E+000
   6.0040  -3.94300E-001    0.00000E+000
   6.0060  -6.67600E-001    0.00000E+000
   6.0070  -4.35400E-001    0.00000E+000
   6.0090   5.87000E-002    0.00000E+000
   6.0110   2.88000E-002    0.00000E+000
   6.0140  -1.23000E-002    0.00000E+000
   6.0160  -1.62000E-002    0.00000E+000
   6.0190  -3.72000E-002    0.00000E+000
   6.0210  -2.98700E-001    0.00000E+000
   6.0240  -1.92600E-001    0.00000E+000
   6.0280  -1.05600E-001    0.00000E+000
   6.0330  -6.90000E-003    0.00000E+000
   6.0340   2.50000E-003    0.00000E+000
   6.0360  -2.40000E-003    0.00000E+000
   6.0370   1.08000E-002    0.00000E+000
   6.0410   1.13000E-002    0.00000E+000
   6.0420  -6.70000E-003    0.00000E+000
   6.0440   8.00000E-004    0.00000E+000
   6.0500   1.34000E-002    0.00000E+000
   6.0540   1.25000E-002    0.00000E+000
   6.0570  -7.40000E-003    0.00000E+000
   6.0580   1.10000E-002    0.00000E+000
   6.0600   2.84000E-002    0.00000E+000
   6.0630   1.05000E-002    0.00000E+000
   6.0670   1.10000E-003    0.00000E+000
   6.0690  -7.90000E-003    0.00000E+000
   6.0750   1.27000E-002    0.00000E+000
   6.0770  -9.60000E-003    0.00000E+000
   6.0780   7.00000E-004    0.00000E+000
   6.0830   8.00000E-003    0.00000E+000
   6.0880  -6.70000E-003    0.00000E+000
   6.0910  -1.80000E-003    0.00000E+000
   6.0930   1.85000E-002    0.00000E+000
   6.0940   3.40000E-003    0.00000E+000
   6.0960  -3.30000E-003    0.00000E+000
   6.1000   2.30000E-003    0.00000E+000
   6.1030   1.22000E-002    0.00000E+000
   6.1040  -4.30000E-003    0.00000E+000
   6.1050   2.00000E-003    0.00000E+000
   6.1100   2.10000E-003    0.00000E+000
   6.1120   1.06000E-002    0.00000E+000
   6.1150   1.31000E-002    0.00000E+000
   6.1160   8.00000E-004    0.00000E+000
   6.1180  -2.60000E-003    0.00000E+000
   6.1200   4.70000E-003    0.00000E+000
   6.1230   5.00000E-003    0.00000E+000
   6.1260   2.34000E-002    0.00000E+000
   6.1310   3.20000E-003    0.00000E+000
   6.1350  -5.10000E-003    0.00000E+000
   6.1360   5.80000E-003    0.00000E+000
   6.1400   4.40000E-003    0.00000E+000
   6.1450   6.90000E-003    0.00000E+000
   6.1460   6.00000E-003    0.00000E+000
   6.1480  -4.00000E-004    0.00000E+000
   6.1520  -2.30000E-003    0.00000E+000
   6.1540   8.20000E-003    0.00000E+000
   6.1580   8.90000E-003    0.00000E+000
   6.1590   1.39000E-002    0.00000E+000
   6.1630   9.00000E-003    0.00000E+000
   6.1640   1.90000E-003    0.00000E+000
   6.1660   4.60000E-003    0.00000E+000
   6.1700   1.13000E-002    0.00000E+000
   6.1720  -1.00000E-003    0.00000E+000
   6.1750   1.41000E-002    0.00000E+000
   6.1770   4.70000E-003    0.00000E+000
   6.1790  -2.10000E-003    0.00000E+000
   6.1800   6.80000E-003    0.00000E+000
   6.1840   8.50000E-003    0.00000E+000
   6.1850   6.90000E-003    0.00000E+000
   6.1880   2.80000E-003    0.00000E+000
   6.1900   5.10000E-003    0.00000E+000
   6.1930   1.32000E-002    0.00000E+000
   6.1950  -5.20000E-003    0.00000E+000
   6.1980   1.20000E-002    0.00000E+000
   6.2000   1.02000E-002    0.00000E+000
   6.2020   7.10000E-003    0.00000E+000
   6.2040   1.05000E-002    0.00000E+000
   6.2060   5.80000E-003    0.00000E+000
   6.2090   1.39000E-002    0.00000E+000
   6.2130   8.60000E-003    0.00000E+000
   6.2150   6.70000E-003    0.00000E+000
   6.2180   2.00000E-004    0.00000E+000
   6.2200   1.02000E-002    0.00000E+000
   6.2220   5.80000E-003    0.00000E+000
   6.2240   8.50000E-003    0.00000E+000
   6.2250   1.04000E-002    0.00000E+000
   6.2290   9.30000E-003    0.00000E+000
   6.2320   1.40000E-002    0.00000E+000
   6.2350   7.70000E-003    0.00000E+000
   6.2360   1.12000E-002    0.00000E+000
   6.2380   9.50000E-003    0.00000E+000
   6.2410   1.00000E-003    0.00000E+000
   6.2450   8.30000E-003    0.00000E+000
   6.2460   1.25000E-002    0.00000E+000
   6.2500   9.60000E-003    0.00000E+000
   6.2520   1.19000E-002    0.00000E+000
   6.2540   5.00000E-004    0.00000E+000
   6.2550   7.30000E-003    0.00000E+000
   6.2570   1.49000E-002    0.00000E+000
   6.2630   1.29000E-002    0.00000E+000
   6.2650   5.20000E-003    0.00000E+000
   6.2680   1.43000E-002    0.00000E+000
   6.2700   1.14000E-002    0.00000E+000
   6.2710   1.11000E-002    0.00000E+000
   6.2760   6.60000E-003    0.00000E+000
   6.2770   6.30000E-003    0.00000E+000
   6.2790   1.12000E-002    0.00000E+000
   6.2800   8.00000E-003    0.00000E+000
   6.2850   8.30000E-003    0.00000E+000
   6.2870   5.00000E-003    0.00000E+000
   6.2880  -7.50000E-003    0.00000E+000
   6.2910   1.27000E-002    0.00000E+000
   6.2930   1.14000E-002    0.00000E+000
   6.2970   9.60000E-003    0.00000E+000
   6.3000   5.20000E-003    0.00000E+000
   6.3010   2.29000E-002    0.00000E+000
   6.3020   2.15000E-002    0.00000E+000
   6.3030   8.50000E-003    0.00000E+000
   6.3080   9.10000E-003    0.00000E+000
   6.3090   1.69000E-002    0.00000E+000
   6.3150  -0.00000E+000    0.00000E+000
   6.3170   9.10000E-003    0.00000E+000
   6.3190   1.27000E-002    0.00000E+000
   6.3220   1.15000E-002    0.00000E+000
   6.3230   3.60000E-003    0.00000E+000
   6.3260   1.96000E-002    0.00000E+000
   6.3270   1.21000E-002    0.00000E+000
   6.3330   5.20000E-003    0.00000E+000
   6.3340   1.09000E-002    0.00000E+000
   6.3380   1.61000E-002    0.00000E+000
   6.3390   2.20000E-002    0.00000E+000
   6.3410   2.68000E-002    0.00000E+000
   6.3430   3.50000E-003    0.00000E+000
   6.3460   9.70000E-003    0.00000E+000
   6.3500   3.40000E-003    0.00000E+000
   6.3510  -8.30000E-003    0.00000E+000
   6.3560   1.30000E-002    0.00000E+000
   6.3600   1.96000E-002    0.00000E+000
   6.3620   2.19000E-002    0.00000E+000
   6.3660   9.30000E-003    0.00000E+000
   6.3670   7.60000E-003    0.00000E+000
   6.3720   2.15000E-002    0.00000E+000
   6.3760   1.25000E-002    0.00000E+000
   6.3770   1.90000E-003    0.00000E+000
   6.3810   1.34000E-002    0.00000E+000
   6.3820   1.42000E-002    0.00000E+000
   6.3850   5.20000E-003    0.00000E+000
   6.3900   1.41000E-002    0.00000E+000
   6.3960   1.60000E-003    0.00000E+000
   6.3990   1.33000E-002    0.00000E+000
   6.4040   6.40000E-003    0.00000E+000
   6.4100   1.48000E-002    0.00000E+000
   6.4130   3.80000E-003    0.00000E+000
   6.4150   1.26000E-002    0.00000E+000
   6.4180   7.70000E-003    0.00000E+000
   6.4210   2.18000E-002    0.00000E+000
   6.4240   2.81000E-002    0.00000E+000
   6.4280   6.20000E-003    0.00000E+000
   6.4320   1.94000E-002    0.00000E+000
   6.4340   1.35000E-002    0.00000E+000
   6.4360   2.16000E-002    0.00000E+000
   6.4380   1.14000E-002    0.00000E+000
   6.4400   1.66000E-002    0.00000E+000
   6.4430   1.15000E-002    0.00000E+000
   6.4450   2.40000E-002    0.00000E+000
   6.4470   1.52000E-002    0.00000E+000
   6.4500   2.09000E-002    0.00000E+000
   6.4540   2.83000E-002    0.00000E+000
   6.4570   2.15000E-002    0.00000E+000
   6.4590   1.80000E-002    0.00000E+000
   6.4610   1.51000E-002    0.00000E+000
   6.4630   1.66000E-002    0.00000E+000
   6.4650   1.89000E-002    0.00000E+000
   6.4680   1.43000E-002    0.00000E+000
   6.4710   2.62000E-002    0.00000E+000
   6.4750   2.75000E-002    0.00000E+000
   6.4760   1.51000E-002    0.00000E+000
   6.4780   4.80000E-003    0.00000E+000
   6.4790   1.27000E-002    0.00000E+000
   6.4820   2.33000E-002    0.00000E+000
   6.4840   1.88000E-002    0.00000E+000
   6.4890   2.19000E-002    0.00000E+000
   6.4910   4.60000E-003    0.00000E+000
   6.4940   1.89000E-002    0.00000E+000
   6.4960   2.46000E-002    0.00000E+000
   6.4970   8.10000E-003    0.00000E+000
   6.5010   1.93000E-002    0.00000E+000
   6.5020   1.29000E-002    0.00000E+000
   6.5050   2.91000E-002    0.00000E+000
   6.5070   3.06000E-002    0.00000E+000
   6.5110   2.56000E-002    0.00000E+000
   6.5140   1.60000E-002    0.00000E+000
   6.5160   2.54000E-002    0.00000E+000
   6.5170   2.14000E-002    0.00000E+000
   6.5200   2.86000E-002    0.00000E+000
   6.5220   2.87000E-002    0.00000E+000
   6.5240   2.37000E-002    0.00000E+000
   6.5260   3.86000E-002    0.00000E+000
   6.5280   2.34000E-002    0.00000E+000
   6.5310   4.07000E-002    0.00000E+000
   6.5340   4.63000E-002    0.00000E+000
   6.5350   3.52000E-002    0.00000E+000
   6.5370   1.99000E-002    0.00000E+000
   6.5410   1.81000E-002    0.00000E+000
   6.5430   3.23000E-002    0.00000E+000
   6.5460   2.29000E-002    0.00000E+000
   6.5480   3.05000E-002    0.00000E+000
   6.5510   2.54000E-002    0.00000E+000
   6.5530   2.90000E-002    0.00000E+000
   6.5550   3.71000E-002    0.00000E+000
   6.5570   3.82000E-002    0.00000E+000
   6.5590   3.33000E-002    0.00000E+000
   6.5620   3.40000E-002    0.00000E+000
   6.5650   3.81000E-002    0.00000E+000
   6.5690   3.95000E-002    0.00000E+000
   6.5710   3.46000E-002    0.00000E+000
   6.5740   3.91000E-002    0.00000E+000
   6.5760   4.03000E-002    0.00000E+000
   6.5780   4.05000E-002    0.00000E+000
   6.5810   3.10000E-002    0.00000E+000
   6.5830   3.64000E-002    0.00000E+000
   6.5860   4.69000E-002    0.00000E+000
   6.5880   4.99000E-002    0.00000E+000
   6.5900   2.87000E-002    0.00000E+000
   6.5930   3.69000E-002    0.00000E+000
   6.5950   3.82000E-002    0.00000E+000
   6.5970   3.99000E-002    0.00000E+000
   6.5980   4.75000E-002    0.00000E+000
   6.6030   4.22000E-002    0.00000E+000
   6.6050   4.86000E-002    0.00000E+000
   6.6080   5.73000E-002    0.00000E+000
   6.6100   5.90000E-002    0.00000E+000
   6.6120   4.96000E-002    0.00000E+000
   6.6140   4.33000E-002    0.00000E+000
   6.6170   5.02000E-002    0.00000E+000
   6.6190   5.53000E-002    0.00000E+000
   6.6220   4.22000E-002    0.00000E+000
   6.6260   5.13000E-002    0.00000E+000
   6.6280   7.01000E-002    0.00000E+000
   6.6310   6.74000E-002    0.00000E+000
   6.6320   4.26000E-002    0.00000E+000
   6.6330   6.00000E-002    0.00000E+000
   6.6350   6.08000E-002    0.00000E+000
   6.6370   5.40000E-002    0.00000E+000
   6.6420   5.32000E-002    0.00000E+000
   6.6450   5.35000E-002    0.00000E+000
   6.6470   5.67000E-002    0.00000E+000
   6.6500   5.80000E-002    0.00000E+000
   6.6510   7.13000E-002    0.00000E+000
   6.6530   6.60000E-002    0.00000E+000
   6.6560   6.42000E-002    0.00000E+000
   6.6580   7.80000E-002    0.00000E+000
   6.6610   7.09000E-002    0.00000E+000
   6.6630   7.10000E-002    0.00000E+000
   6.6670   7.34000E-002    0.00000E+000
   6.6700   7.25000E-002    0.00000E+000
   6.6720   8.68000E-002    0.00000E+000
   6.6740   9.08000E-002    0.00000E+000
   6.6790   7.34000E-002    0.00000E+000
   6.6810   8.22000E-002    0.00000E+000
   6.6840   8.93000E-002    0.00000E+000
   6.6860   7.82000E-002    0.00000E+000
   6.6890   6.77000E-002    0.00000E+000
   6.6900   9.32000E-002    0.00000E+000
   6.6930   1.01500E-001    0.00000E+000
   6.6950   9.80000E-002    0.00000E+000
   6.6980   7.92000E-002    0.00000E+000
   6.7010   1.00000E-001    0.00000E+000
   6.7050   9.86000E-002    0.00000E+000
   6.7080   8.55000E-002    0.00000E+000
   6.7110   1.05200E-001    0.00000E+000
   6.7120   1.00800E-001    0.00000E+000
   6.7140   9.93000E-002    0.00000E+000
   6.7160   1.11200E-001    0.00000E+000
   6.7180   9.37000E-002    0.00000E+000
   6.7210   1.02600E-001    0.00000E+000
   6.7250   1.05800E-001    0.00000E+000
   6.7270   1.05200E-001    0.00000E+000
   6.7280   1.18400E-001    0.00000E+000
   6.7320   9.69000E-002    0.00000E+000
   6.7350   1.02600E-001    0.00000E+000
   6.7360   1.15400E-001    0.00000E+000
   6.7380   1.06000E-001    0.00000E+000
   6.7410   1.31500E-001    0.00000E+000
   6.7450   1.16500E-001    0.00000E+000
   6.7480   1.17100E-001    0.00000E+000
   6.7500   1.26000E-001    0.00000E+000
   6.7520   1.27700E-001    0.00000E+000
   6.7550   1.34100E-001    0.00000E+000
   6.7570   1.30500E-001    0.00000E+000
   6.7590   1.27500E-001    0.00000E+000
   6.7620   1.35100E-001    0.00000E+000
   6.7640   1.25700E-001    0.00000E+000
   6.7680   1.29800E-001    0.00000E+000
   6.7700   1.38000E-001    0.00000E+000
   6.7730   1.34900E-001    0.00000E+000
   6.7750   1.53500E-001    0.00000E+000
   6.7770   1.40800E-001    0.00000E+000
   6.7820   1.45900E-001    0.00000E+000
   6.7840   1.57400E-001    0.00000E+000
   6.7870   1.53800E-001    0.00000E+000
   6.7890   1.38600E-001    0.00000E+000
   6.7920   1.55800E-001    0.00000E+000
   6.7940   1.67300E-001    0.00000E+000
   6.7960   1.57700E-001    0.00000E+000
   6.8000   1.62000E-001    0.00000E+000
   6.8010   1.59000E-001    0.00000E+000
   6.8050   1.68800E-001    0.00000E+000
   6.8060   1.76600E-001    0.00000E+000
   6.8100   1.66300E-001    0.00000E+000
   6.8120   1.64500E-001    0.00000E+000
   6.8160   1.68700E-001    0.00000E+000
   6.8170   1.86000E-001    0.00000E+000
   6.8190   1.65400E-001    0.00000E+000
   6.8210   1.94000E-001    0.00000E+000
   6.8230   1.84200E-001    0.00000E+000
   6.8280   1.80600E-001    0.00000E+000
   6.8300   1.79200E-001    0.00000E+000
   6.8330   1.94500E-001    0.00000E+000
   6.8380   2.17600E-001    0.00000E+000
   6.8390   2.21800E-001    0.00000E+000
   6.8420   2.05500E-001    0.00000E+000
   6.8460   2.02600E-001    0.00000E+000
   6.8480   2.07500E-001    0.00000E+000
   6.8510   2.02600E-001    0.00000E+000
   6.8540   2.09800E-001    0.00000E+000
   6.8560   2.17000E-001    0.00000E+000
   6.8610   2.17900E-001    0.00000E+000
   6.8630   2.19700E-001    0.00000E+000
   6.8650   2.28000E-001    0.00000E+000
   6.8670   2.16200E-001    0.00000E+000
   6.8690   2.23300E-001    0.00000E+000
   6.8730   2.29500E-001    0.00000E+000
   6.8760   2.31100E-001    0.00000E+000
   6.8790   2.34800E-001    0.00000E+000
   6.8810   2.32800E-001    0.00000E+000
   6.8840   2.44000E-001    0.00000E+000
   6.8870   2.46600E-001    0.00000E+000
   6.8880   2.51000E-001    0.00000E+000
   6.8930   2.36800E-001    0.00000E+000
   6.8950   2.50400E-001    0.00000E+000
   6.8970   2.59800E-001    0.00000E+000
   6.9010   2.56700E-001    0.00000E+000
   6.9020   2.46800E-001    0.00000E+000
   6.9060   2.49500E-001    0.00000E+000
   6.9080   2.59900E-001    0.00000E+000
   6.9120   2.82100E-001    0.00000E+000
   6.9140   2.92500E-001    0.00000E+000
   6.9150   3.01700E-001    0.00000E+000
   6.9190   2.71400E-001    0.00000E+000
   6.9200   2.74900E-001    0.00000E+000
   6.9220   2.84700E-001    0.00000E+000
   6.9260   2.81400E-001    0.00000E+000
   6.9270   2.75500E-001    0.00000E+000
   6.9300   2.91800E-001    0.00000E+000
   6.9330   2.92100E-001    0.00000E+000
   6.9360   2.97300E-001    0.00000E+000
   6.9380   3.01300E-001    0.00000E+000
   6.9400   2.93800E-001    0.00000E+000
   6.9450   2.90100E-001    0.00000E+000
   6.9470   3.06700E-001    0.00000E+000
   6.9530   3.13900E-001    0.00000E+000
   6.9570   3.12800E-001    0.00000E+000
   6.9590   3.10000E-001    0.00000E+000
   6.9610   3.20700E-001    0.00000E+000
   6.9640   3.38200E-001    0.00000E+000
   6.9650   3.08400E-001    0.00000E+000
   6.9680   3.25700E-001    0.00000E+000
   6.9700   3.27000E-001    0.00000E+000
   6.9740   3.37000E-001    0.00000E+000
   6.9770   3.49900E-001    0.00000E+000
   6.9820   3.62600E-001    0.00000E+000
   6.9860   3.40500E-001    0.00000E+000
   6.9880   3.56200E-001    0.00000E+000
   6.9890   3.40700E-001    0.00000E+000
   6.9920   3.40500E-001    0.00000E+000
   6.9960   3.67200E-001    0.00000E+000
   6.9980   3.78700E-001    0.00000E+000
   7.0010   3.80600E-001    0.00000E+000
   7.0030   3.69600E-001    0.00000E+000
   7.0060   3.82400E-001    0.00000E+000
   7.0080   3.95900E-001    0.00000E+000
   7.0130   3.90700E-001    0.00000E+000
   7.0140   4.19600E-001    0.00000E+000
   7.0180   4.22500E-001    0.00000E+000
   7.0210   4.49200E-001    0.00000E+000
   7.0240   4.43700E-001    0.00000E+000
   7.0260   4.50800E-001    0.00000E+000
   7.0290   4.66800E-001    0.00000E+000
   7.0330   4.64600E-001    0.00000E+000
   7.0370   4.98900E-001    0.00000E+000
   7.0390   5.14600E-001    0.00000E+000
   7.0420   5.16900E-001    0.00000E+000
   7.0450   5.28300E-001    0.00000E+000
   7.0470   5.55400E-001    0.00000E+000
   7.0510   5.56400E-001    0.00000E+000
   7.0530   5.90800E-001    0.00000E+000
   7.0550   5.93800E-001    0.00000E+000
   7.0580   6.42900E-001    0.00000E+000
   7.0610   6.59400E-001    0.00000E+000
   7.0640   6.68700E-001    0.00000E+000
   7.0680   7.02400E-001    0.00000E+000
   7.0700   7.28200E-001    0.00000E+000
   7.0720   7.52900E-001    0.00000E+000
   7.0750   8.06700E-001    0.00000E+000
   7.0760   8.43200E-001    0.00000E+000
   7.0810   8.65800E-001    0.00000E+000
   7.0830   9.28200E-001    0.00000E+000
   7.0850   9.87700E-001    0.00000E+000
   7.0870   1.03940E+000    0.00000E+000
   7.0910   1.09390E+000    0.00000E+000
   7.0940   1.15380E+000    0.00000E+000
   7.0970   1.24370E+000    0.00000E+000
   7.0990   1.33800E+000    0.00000E+000
   7.1030   1.45860E+000    0.00000E+000
   7.1060   1.93080E+000    0.00000E+000
   7.1100   2.26760E+000    0.00000E+000
   7.1110   2.39110E+000    0.00000E+000
   7.1150   2.47740E+000    0.00000E+000
   7.1170   2.55270E+000    0.00000E+000
   7.1200   2.64410E+000    0.00000E+000
   7.1240   2.64540E+000    0.00000E+000
   7.1250   2.63720E+000    0.00000E+000
   7.1290   2.89150E+000    0.00000E+000
   7.1300   2.94030E+000    0.00000E+000
   7.1330   2.89960E+000    0.00000E+000
   7.1360   2.87510E+000    0.00000E+000
   7.1390   3.05180E+000    0.00000E+000
   7.1420   2.89590E+000    0.00000E+000
   7.1450   3.09550E+000    0.00000E+000
   7.1470   3.17120E+000    0.00000E+000
   7.1500   2.71510E+000    0.00000E+000
   7.1510   2.94180E+000    0.00000E+000
   7.1540   2.50550E+000    0.00000E+000
   7.1590   2.24660E+000    0.00000E+000
   7.1610   1.90070E+000    0.00000E+000
   7.1630   1.52320E+000    0.00000E+000
   7.1650   1.40670E+000    0.00000E+000
   7.1680   1.52760E+000    0.00000E+000
   7.1720   1.82440E+000    0.00000E+000
   7.1740   1.28820E+000    0.00000E+000
   7.1770   1.24390E+000    0.00000E+000
   7.1790   9.25800E-001    0.00000E+000
   7.1810   1.00000E+000    0.00000E+000
   7.1860   1.00000E+000    0.00000E+000
   7.1880   1.00000E+000    0.00000E+000
   7.1910   1.00000E+000    0.00000E+000
   7.1930   1.00000E+000    0.00000E+000
   7.1960   1.00000E+000    0.00000E+000
   7.1990   1.00000E+000    0.00000E+000
   7.2010   1.00000E+000    0.00000E+000
   7.2040   1.00000E+000    0.00000E+000
   7.2060   1.00000E+000    0.00000E+000
   7.2090   1.00000E+000    0.00000E+000
   7.2130   1.00000E+000    0.00000E+000
   7.2150   1.00000E+000    0.00000E+000
   7.2180   1.00000E+000    0.00000E+000
   7.2210   1.00000E+000    0.00000E+000
   7.2240   1.00000E+000    0.00000E+000
   7.2270   1.00000E+000    0.00000E+000
   7.2300   1.00000E+000    0.00000E+000
   7.2320   1.00000E+000    0.00000E+000
   7.2360   1.00000E+000    0.00000E+000
   7.2390   1.00000E+000    0.00000E+000
   7.2410   1.00000E+000    0.00000E+000
   7.2450   1.00000E+000    0.00000E+000
   7.2480   1.00000E+000    0.00000E+000
   7.2500   1.00000E+000    0.00000E+000
   7.2530   1.00000E+000    0.00000E+000
   7.2560   1.00000E+000    0.00000E+000
   7.2570   1.00000E+000    0.00000E+000
   7.2600   1.00000E+000    0.00000E+000
   7.2640   1.00000E+000    0.00000E+000
   7.2660   1.00000E+000    0.00000E+000
   7.2690   1.00000E+000    0.00000E+000
   7.2720   1.00000E+000    0.00000E+000
   7.2750   1.00000E+000    0.00000E+000
   7.2770   1.00000E+000    0.00000E+000
   7.2800   1.00000E+000    0.00000E+000
   7.2820   1.00000E+000    0.00000E+000
   7.2850   1.00000E+000    0.00000E+000
   7.2890   1.00000E+000    0.00000E+000
   7.2920   1.00000E+000    0.00000E+000
   7.2950   1.00000E+000    0.00000E+000
   7.2980   1.00000E+000    0.00000E+000
   7.3000   1.00000E+000    0.00000E+000
