# Supplementary material for: Rationally seeded computational protein design of ɑ-helical barrels
Source: Nat Chem Biol. 2024 Jun 20;20(8):991–9. doi: 10.1038/s41589-024-01642-0 (PMC11288890; doi:10.1038/s41589-024-01642-0)
Supplement: Supplementary file 5 — PDB files used for making figure panels h–j. [file 41589_2024_1642_MOESM5_ESM.zip › KIA_RP_RSPD_NatChemBiol_data_Figure3/sc-CC-7-LI_panels_c-g/AUC_panel_e/LI_SV_raw/00072.RA1]

HeptLI
R 1 20.0 40000 0025839 3.7830E11 275 1 
   5.8010   1.00000E+000    0.00000E+000
   5.8060   1.00000E+000    0.00000E+000
   5.8070   1.00000E+000    0.00000E+000
   5.8080   1.00000E+000    0.00000E+000
   5.8100   1.00000E+000    0.00000E+000
   5.8110   1.00000E+000    0.00000E+000
   5.8130   1.00000E+000    0.00000E+000
   5.8140   1.00000E+000    0.00000E+000
   5.8150   1.00000E+000    0.00000E+000
   5.8170   1.00000E+000    0.00000E+000
   5.8190   1.00000E+000    0.00000E+000
   5.8220   1.00000E+000    0.00000E+000
   5.8230   1.00000E+000    0.00000E+000
   5.8240   1.00000E+000    0.00000E+000
   5.8260   1.00000E+000    0.00000E+000
   5.8280   1.00000E+000    0.00000E+000
   5.8300   1.00000E+000    0.00000E+000
   5.8310   1.00000E+000    0.00000E+000
   5.8330  -1.76800E+000    0.00000E+000
   5.8340  -3.19270E+000    0.00000E+000
   5.8350  -8.63500E-001    0.00000E+000
   5.8370  -7.06500E-001    0.00000E+000
   5.8380  -8.14600E-001    0.00000E+000
   5.8400  -7.24500E-001    0.00000E+000
   5.8420  -6.56100E-001    0.00000E+000
   5.8430  -6.81600E-001    0.00000E+000
   5.8450  -6.53500E-001    0.00000E+000
   5.8460  -9.32900E-001    0.00000E+000
   5.8480  -1.03600E+000    0.00000E+000
   5.8500  -1.45500E+000    0.00000E+000
   5.8520  -1.55330E+000    0.00000E+000
   5.8540  -1.68810E+000    0.00000E+000
   5.8550  -1.72040E+000    0.00000E+000
   5.8560  -1.74090E+000    0.00000E+000
   5.8580  -1.70810E+000    0.00000E+000
   5.8610  -1.45010E+000    0.00000E+000
   5.8620  -1.39760E+000    0.00000E+000
   5.8630  -1.36960E+000    0.00000E+000
   5.8650  -1.08420E+000    0.00000E+000
   5.8670  -8.03600E-001    0.00000E+000
   5.8680  -6.86100E-001    0.00000E+000
   5.8700  -5.95600E-001    0.00000E+000
   5.8710  -4.76800E-001    0.00000E+000
   5.8720  -4.46600E-001    0.00000E+000
   5.8750  -3.27100E-001    0.00000E+000
   5.8760  -2.85300E-001    0.00000E+000
   5.8780  -1.53100E-001    0.00000E+000
   5.8790  -1.27200E-001    0.00000E+000
   5.8810  -6.42000E-002    0.00000E+000
   5.8820  -5.61000E-002    0.00000E+000
   5.8860  -3.14000E-002    0.00000E+000
   5.8890  -1.56000E-002    0.00000E+000
   5.8910  -3.70000E-003    0.00000E+000
   5.8930  -8.30000E-003    0.00000E+000
   5.8950  -1.62000E-002    0.00000E+000
   5.8980  -1.62000E-002    0.00000E+000
   5.9010  -2.00000E-003    0.00000E+000
   5.9030  -1.30000E-003    0.00000E+000
   5.9050  -1.46000E-002    0.00000E+000
   5.9060  -1.30000E-003    0.00000E+000
   5.9080  -1.22000E-002    0.00000E+000
   5.9090  -7.00000E-003    0.00000E+000
   5.9110  -6.20000E-003    0.00000E+000
   5.9130  -7.00000E-003    0.00000E+000
   5.9150  -1.25000E-002    0.00000E+000
   5.9170  -5.80000E-003    0.00000E+000
   5.9180   7.30000E-003    0.00000E+000
   5.9200   9.50000E-003    0.00000E+000
   5.9220   6.90000E-003    0.00000E+000
   5.9240   9.60000E-003    0.00000E+000
   5.9250  -1.97000E-002    0.00000E+000
   5.9270  -4.70000E-003    0.00000E+000
   5.9280   8.50000E-003    0.00000E+000
   5.9290   5.00000E-003    0.00000E+000
   5.9310  -1.90000E-002    0.00000E+000
   5.9320   9.00000E-004    0.00000E+000
   5.9360  -1.64000E-002    0.00000E+000
   5.9380  -1.67000E-002    0.00000E+000
   5.9400  -1.56000E-002    0.00000E+000
   5.9420   2.40000E-003    0.00000E+000
   5.9450   8.40000E-003    0.00000E+000
   5.9470   1.34000E-002    0.00000E+000
   5.9490   1.13000E-002    0.00000E+000
   5.9520   2.45000E-002    0.00000E+000
   5.9550   8.00000E-003    0.00000E+000
   5.9570   1.20000E-002    0.00000E+000
   5.9590   1.00000E-003    0.00000E+000
   5.9610  -8.40000E-003    0.00000E+000
   5.9630   7.10000E-003    0.00000E+000
   5.9640  -8.00000E-004    0.00000E+000
   5.9680  -1.03000E-002    0.00000E+000
   5.9700  -7.40000E-003    0.00000E+000
   5.9720   3.80000E-003    0.00000E+000
   5.9760  -1.25000E-002    0.00000E+000
   5.9780  -1.15000E-002    0.00000E+000
   5.9800   6.10000E-003    0.00000E+000
   5.9810   6.80000E-003    0.00000E+000
   5.9840   1.65000E-002    0.00000E+000
   5.9870   5.40000E-003    0.00000E+000
   5.9890   5.50000E-003    0.00000E+000
   5.9900   1.64000E-002    0.00000E+000
   5.9930   2.19000E-002    0.00000E+000
   5.9950   6.70000E-003    0.00000E+000
   5.9960   1.85000E-002    0.00000E+000
   5.9980   4.44000E-002    0.00000E+000
   6.0020   2.73500E-001    0.00000E+000
   6.0030  -2.22500E-001    0.00000E+000
   6.0050  -7.47700E-001    0.00000E+000
   6.0080  -4.44800E-001    0.00000E+000
   6.0090   5.41000E-002    0.00000E+000
   6.0110   4.33000E-002    0.00000E+000
   6.0140  -1.35000E-002    0.00000E+000
   6.0170  -2.54000E-002    0.00000E+000
   6.0180  -3.94000E-002    0.00000E+000
   6.0200  -2.98800E-001    0.00000E+000
   6.0230   1.12000E-002    0.00000E+000
   6.0250   5.77900E-001    0.00000E+000
   6.0280  -8.92000E-002    0.00000E+000
   6.0310   1.97000E-002    0.00000E+000
   6.0330  -2.73000E-002    0.00000E+000
   6.0360   4.90000E-003    0.00000E+000
   6.0380   1.98000E-002    0.00000E+000
   6.0410   1.04000E-002    0.00000E+000
   6.0430  -7.00000E-004    0.00000E+000
   6.0440   9.40000E-003    0.00000E+000
   6.0500  -2.00000E-004    0.00000E+000
   6.0510   6.50000E-003    0.00000E+000
   6.0530   2.36000E-002    0.00000E+000
   6.0560   2.16000E-002    0.00000E+000
   6.0570   1.22000E-002    0.00000E+000
   6.0580   1.71000E-002    0.00000E+000
   6.0590   1.97000E-002    0.00000E+000
   6.0600   2.02000E-002    0.00000E+000
   6.0620   2.03000E-002    0.00000E+000
   6.0640   1.40000E-003    0.00000E+000
   6.0670   6.40000E-003    0.00000E+000
   6.0710  -1.00000E-004    0.00000E+000
   6.0750   7.00000E-004    0.00000E+000
   6.0770   4.10000E-003    0.00000E+000
   6.0780   8.20000E-003    0.00000E+000
   6.0830   8.30000E-003    0.00000E+000
   6.0850  -7.10000E-003    0.00000E+000
   6.0900  -1.04000E-002    0.00000E+000
   6.0920   1.34000E-002    0.00000E+000
   6.0940   2.11000E-002    0.00000E+000
   6.0970  -1.70000E-003    0.00000E+000
   6.1010   7.50000E-003    0.00000E+000
   6.1020   8.10000E-003    0.00000E+000
   6.1060  -3.90000E-003    0.00000E+000
   6.1080   4.30000E-003    0.00000E+000
   6.1100   8.20000E-003    0.00000E+000
   6.1150   2.43000E-002    0.00000E+000
   6.1190   1.70000E-003    0.00000E+000
   6.1220   7.20000E-003    0.00000E+000
   6.1260   1.79000E-002    0.00000E+000
   6.1290  -3.90000E-003    0.00000E+000
   6.1300   8.00000E-004    0.00000E+000
   6.1360   2.30000E-003    0.00000E+000
   6.1400   1.41000E-002    0.00000E+000
   6.1410   1.07000E-002    0.00000E+000
   6.1430   2.30000E-003    0.00000E+000
   6.1470   3.40000E-003    0.00000E+000
   6.1490   1.51000E-002    0.00000E+000
   6.1510   1.10000E-002    0.00000E+000
   6.1540  -5.00000E-004    0.00000E+000
   6.1560   2.39000E-002    0.00000E+000
   6.1580   1.47000E-002    0.00000E+000
   6.1610  -7.80000E-003    0.00000E+000
   6.1630  -2.90000E-003    0.00000E+000
   6.1670   5.50000E-003    0.00000E+000
   6.1700   1.53000E-002    0.00000E+000
   6.1740  -1.10000E-003    0.00000E+000
   6.1750   1.30000E-003    0.00000E+000
   6.1780  -2.40000E-003    0.00000E+000
   6.1790   2.40000E-003    0.00000E+000
   6.1820   1.38000E-002    0.00000E+000
   6.1850   1.77000E-002    0.00000E+000
   6.1870   1.02000E-002    0.00000E+000
   6.1910   7.00000E-003    0.00000E+000
   6.1930   1.13000E-002    0.00000E+000
   6.1940   6.40000E-003    0.00000E+000
   6.1970   1.18000E-002    0.00000E+000
   6.2010   9.20000E-003    0.00000E+000
   6.2020   6.20000E-003    0.00000E+000
   6.2040   1.08000E-002    0.00000E+000
   6.2060   7.00000E-003    0.00000E+000
   6.2090   7.70000E-003    0.00000E+000
   6.2100   9.90000E-003    0.00000E+000
   6.2140   5.70000E-003    0.00000E+000
   6.2160   1.37000E-002    0.00000E+000
   6.2180   1.27000E-002    0.00000E+000
   6.2200   1.26000E-002    0.00000E+000
   6.2230   3.40000E-003    0.00000E+000
   6.2250   2.57000E-002    0.00000E+000
   6.2300   1.63000E-002    0.00000E+000
   6.2330   2.00000E-002    0.00000E+000
   6.2340   1.73000E-002    0.00000E+000
   6.2370   2.30000E-003    0.00000E+000
   6.2380   1.03000E-002    0.00000E+000
   6.2420   1.25000E-002    0.00000E+000
   6.2450   1.68000E-002    0.00000E+000
   6.2460   2.08000E-002    0.00000E+000
   6.2480   5.90000E-003    0.00000E+000
   6.2510   1.87000E-002    0.00000E+000
   6.2520   1.21000E-002    0.00000E+000
   6.2550   1.26000E-002    0.00000E+000
   6.2570   4.30000E-003    0.00000E+000
   6.2600   9.40000E-003    0.00000E+000
   6.2640   1.89000E-002    0.00000E+000
   6.2660   2.67000E-002    0.00000E+000
   6.2690   2.47000E-002    0.00000E+000
   6.2710   1.97000E-002    0.00000E+000
   6.2750   1.63000E-002    0.00000E+000
   6.2770   1.04000E-002    0.00000E+000
   6.2780   7.70000E-003    0.00000E+000
   6.2800   2.23000E-002    0.00000E+000
   6.2840   1.35000E-002    0.00000E+000
   6.2870   1.46000E-002    0.00000E+000
   6.2900   1.41000E-002    0.00000E+000
   6.2920   2.10000E-002    0.00000E+000
   6.2940   2.58000E-002    0.00000E+000
   6.2960   1.98000E-002    0.00000E+000
   6.3000   1.04000E-002    0.00000E+000
   6.3010   2.55000E-002    0.00000E+000
   6.3020   3.39000E-002    0.00000E+000
   6.3030   1.84000E-002    0.00000E+000
   6.3090   2.48000E-002    0.00000E+000
   6.3100   3.07000E-002    0.00000E+000
   6.3150   2.49000E-002    0.00000E+000
   6.3190   2.69000E-002    0.00000E+000
   6.3210   2.27000E-002    0.00000E+000
   6.3230   2.44000E-002    0.00000E+000
   6.3240   2.98000E-002    0.00000E+000
   6.3280   2.79000E-002    0.00000E+000
   6.3320   1.82000E-002    0.00000E+000
   6.3380   2.59000E-002    0.00000E+000
   6.3410   2.22000E-002    0.00000E+000
   6.3430   3.40000E-002    0.00000E+000
   6.3470   3.43000E-002    0.00000E+000
   6.3500   3.51000E-002    0.00000E+000
   6.3510   3.47000E-002    0.00000E+000
   6.3540   3.92000E-002    0.00000E+000
   6.3620   4.88000E-002    0.00000E+000
   6.3630   3.86000E-002    0.00000E+000
   6.3650   4.59000E-002    0.00000E+000
   6.3660   5.01000E-002    0.00000E+000
   6.3710   5.50000E-002    0.00000E+000
   6.3720   4.82000E-002    0.00000E+000
   6.3780   1.79000E-002    0.00000E+000
   6.3800   6.00000E-002    0.00000E+000
   6.3810   4.60000E-002    0.00000E+000
   6.3850   5.09000E-002    0.00000E+000
   6.3860   4.79000E-002    0.00000E+000
   6.3900   5.39000E-002    0.00000E+000
   6.3910   5.68000E-002    0.00000E+000
   6.3940   5.17000E-002    0.00000E+000
   6.3990   4.78000E-002    0.00000E+000
   6.4020   3.88000E-002    0.00000E+000
   6.4050   3.97000E-002    0.00000E+000
   6.4070   6.40000E-002    0.00000E+000
   6.4110   4.94000E-002    0.00000E+000
   6.4120   5.86000E-002    0.00000E+000
   6.4170   5.04000E-002    0.00000E+000
   6.4180   5.28000E-002    0.00000E+000
   6.4210   7.42000E-002    0.00000E+000
   6.4240   7.68000E-002    0.00000E+000
   6.4280   5.31000E-002    0.00000E+000
   6.4310   6.63000E-002    0.00000E+000
   6.4340   6.86000E-002    0.00000E+000
   6.4380   6.22000E-002    0.00000E+000
   6.4400   5.97000E-002    0.00000E+000
   6.4430   7.86000E-002    0.00000E+000
   6.4460   7.67000E-002    0.00000E+000
   6.4480   6.84000E-002    0.00000E+000
   6.4520   9.25000E-002    0.00000E+000
   6.4560   6.37000E-002    0.00000E+000
   6.4570   7.58000E-002    0.00000E+000
   6.4600   9.34000E-002    0.00000E+000
   6.4610   9.05000E-002    0.00000E+000
   6.4640   8.91000E-002    0.00000E+000
   6.4660   9.87000E-002    0.00000E+000
   6.4690   7.31000E-002    0.00000E+000
   6.4710   1.00900E-001    0.00000E+000
   6.4740   8.16000E-002    0.00000E+000
   6.4770   9.09000E-002    0.00000E+000
   6.4790   9.21000E-002    0.00000E+000
   6.4820   8.80000E-002    0.00000E+000
   6.4860   1.03000E-001    0.00000E+000
   6.4890   1.03700E-001    0.00000E+000
   6.4910   1.08000E-001    0.00000E+000
   6.4960   1.12700E-001    0.00000E+000
   6.4980   1.13100E-001    0.00000E+000
   6.5020   1.10100E-001    0.00000E+000
   6.5040   1.10600E-001    0.00000E+000
   6.5060   1.12500E-001    0.00000E+000
   6.5080   1.05200E-001    0.00000E+000
   6.5090   1.22300E-001    0.00000E+000
   6.5120   1.24500E-001    0.00000E+000
   6.5160   1.22300E-001    0.00000E+000
   6.5170   1.26100E-001    0.00000E+000
   6.5180   1.36500E-001    0.00000E+000
   6.5210   1.33000E-001    0.00000E+000
   6.5230   1.35800E-001    0.00000E+000
   6.5260   1.38400E-001    0.00000E+000
   6.5270   1.40800E-001    0.00000E+000
   6.5300   1.26800E-001    0.00000E+000
   6.5310   1.40800E-001    0.00000E+000
   6.5340   1.53900E-001    0.00000E+000
   6.5370   1.43600E-001    0.00000E+000
   6.5390   1.43900E-001    0.00000E+000
   6.5430   1.40700E-001    0.00000E+000
   6.5460   1.50200E-001    0.00000E+000
   6.5480   1.73800E-001    0.00000E+000
   6.5500   1.51200E-001    0.00000E+000
   6.5530   1.47600E-001    0.00000E+000
   6.5550   1.69200E-001    0.00000E+000
   6.5570   1.62500E-001    0.00000E+000
   6.5600   1.59200E-001    0.00000E+000
   6.5620   1.71000E-001    0.00000E+000
   6.5650   1.69000E-001    0.00000E+000
   6.5690   1.80400E-001    0.00000E+000
   6.5710   1.80700E-001    0.00000E+000
   6.5730   1.75500E-001    0.00000E+000
   6.5760   1.88400E-001    0.00000E+000
   6.5790   1.94000E-001    0.00000E+000
   6.5820   1.83000E-001    0.00000E+000
   6.5830   1.92000E-001    0.00000E+000
   6.5850   2.02900E-001    0.00000E+000
   6.5880   2.09000E-001    0.00000E+000
   6.5900   2.04300E-001    0.00000E+000
   6.5930   2.09400E-001    0.00000E+000
   6.5960   2.04700E-001    0.00000E+000
   6.5970   2.15500E-001    0.00000E+000
   6.5980   2.14400E-001    0.00000E+000
   6.6030   2.19700E-001    0.00000E+000
   6.6040   2.28700E-001    0.00000E+000
   6.6080   2.19200E-001    0.00000E+000
   6.6100   2.15700E-001    0.00000E+000
   6.6130   2.38400E-001    0.00000E+000
   6.6150   2.29400E-001    0.00000E+000
   6.6160   2.36500E-001    0.00000E+000
   6.6190   2.38100E-001    0.00000E+000
   6.6210   2.35900E-001    0.00000E+000
   6.6240   2.42400E-001    0.00000E+000
   6.6260   2.49100E-001    0.00000E+000
   6.6300   2.58700E-001    0.00000E+000
   6.6310   2.46200E-001    0.00000E+000
   6.6340   2.53000E-001    0.00000E+000
   6.6350   2.68900E-001    0.00000E+000
   6.6380   2.58600E-001    0.00000E+000
   6.6400   2.50400E-001    0.00000E+000
   6.6440   2.79500E-001    0.00000E+000
   6.6470   2.61800E-001    0.00000E+000
   6.6490   2.69000E-001    0.00000E+000
   6.6510   2.79400E-001    0.00000E+000
   6.6540   2.76100E-001    0.00000E+000
   6.6560   2.76800E-001    0.00000E+000
   6.6580   2.90400E-001    0.00000E+000
   6.6610   2.84400E-001    0.00000E+000
   6.6640   2.88500E-001    0.00000E+000
   6.6670   2.95800E-001    0.00000E+000
   6.6680   2.96100E-001    0.00000E+000
   6.6710   3.00100E-001    0.00000E+000
   6.6730   3.11900E-001    0.00000E+000
   6.6760   3.12200E-001    0.00000E+000
   6.6790   3.02500E-001    0.00000E+000
   6.6810   3.08400E-001    0.00000E+000
   6.6840   3.10300E-001    0.00000E+000
   6.6880   3.23500E-001    0.00000E+000
   6.6900   3.15700E-001    0.00000E+000
   6.6920   3.47600E-001    0.00000E+000
   6.6930   3.45200E-001    0.00000E+000
   6.6970   3.31400E-001    0.00000E+000
   6.6990   3.36400E-001    0.00000E+000
   6.7020   3.45600E-001    0.00000E+000
   6.7060   3.57900E-001    0.00000E+000
   6.7080   3.36600E-001    0.00000E+000
   6.7110   3.54400E-001    0.00000E+000
   6.7130   3.40800E-001    0.00000E+000
   6.7150   3.52200E-001    0.00000E+000
   6.7160   3.67400E-001    0.00000E+000
   6.7200   3.44900E-001    0.00000E+000
   6.7230   3.52800E-001    0.00000E+000
   6.7250   3.62300E-001    0.00000E+000
   6.7270   3.75600E-001    0.00000E+000
   6.7280   3.73200E-001    0.00000E+000
   6.7330   3.66400E-001    0.00000E+000
   6.7340   3.70900E-001    0.00000E+000
   6.7360   3.80500E-001    0.00000E+000
   6.7390   3.81800E-001    0.00000E+000
   6.7430   3.98400E-001    0.00000E+000
   6.7450   3.90800E-001    0.00000E+000
   6.7480   3.86800E-001    0.00000E+000
   6.7510   3.97000E-001    0.00000E+000
   6.7520   4.07900E-001    0.00000E+000
   6.7550   4.02600E-001    0.00000E+000
   6.7570   4.08700E-001    0.00000E+000
   6.7600   4.08700E-001    0.00000E+000
   6.7640   4.05400E-001    0.00000E+000
   6.7660   4.23000E-001    0.00000E+000
   6.7700   4.00500E-001    0.00000E+000
   6.7710   4.07500E-001    0.00000E+000
   6.7760   4.19900E-001    0.00000E+000
   6.7780   4.29300E-001    0.00000E+000
   6.7800   4.25900E-001    0.00000E+000
   6.7830   4.45500E-001    0.00000E+000
   6.7840   4.32600E-001    0.00000E+000
   6.7870   4.42400E-001    0.00000E+000
   6.7910   4.19500E-001    0.00000E+000
   6.7930   4.51000E-001    0.00000E+000
   6.7960   4.52900E-001    0.00000E+000
   6.7980   4.40000E-001    0.00000E+000
   6.8010   4.45600E-001    0.00000E+000
   6.8020   4.42600E-001    0.00000E+000
   6.8060   4.57500E-001    0.00000E+000
   6.8080   4.56200E-001    0.00000E+000
   6.8110   4.57800E-001    0.00000E+000
   6.8120   4.51100E-001    0.00000E+000
   6.8150   4.43700E-001    0.00000E+000
   6.8180   4.69600E-001    0.00000E+000
   6.8200   4.67100E-001    0.00000E+000
   6.8210   4.71700E-001    0.00000E+000
   6.8260   4.71100E-001    0.00000E+000
   6.8280   4.80600E-001    0.00000E+000
   6.8320   4.83700E-001    0.00000E+000
   6.8350   4.92200E-001    0.00000E+000
   6.8370   5.09100E-001    0.00000E+000
   6.8390   5.05200E-001    0.00000E+000
   6.8410   4.89500E-001    0.00000E+000
   6.8450   4.89100E-001    0.00000E+000
   6.8480   4.95100E-001    0.00000E+000
   6.8490   4.88300E-001    0.00000E+000
   6.8540   5.17700E-001    0.00000E+000
   6.8550   4.87600E-001    0.00000E+000
   6.8570   4.88800E-001    0.00000E+000
   6.8610   5.05100E-001    0.00000E+000
   6.8640   5.10500E-001    0.00000E+000
   6.8670   5.00000E-001    0.00000E+000
   6.8710   5.21300E-001    0.00000E+000
   6.8730   5.14000E-001    0.00000E+000
   6.8760   5.09500E-001    0.00000E+000
   6.8780   4.92000E-001    0.00000E+000
   6.8810   5.11000E-001    0.00000E+000
   6.8840   5.27600E-001    0.00000E+000
   6.8860   5.29500E-001    0.00000E+000
   6.8890   5.33100E-001    0.00000E+000
   6.8920   5.06300E-001    0.00000E+000
   6.8950   5.28100E-001    0.00000E+000
   6.8960   5.36100E-001    0.00000E+000
   6.8990   5.22000E-001    0.00000E+000
   6.9010   5.39300E-001    0.00000E+000
   6.9060   5.28200E-001    0.00000E+000
   6.9080   5.34300E-001    0.00000E+000
   6.9110   5.29100E-001    0.00000E+000
   6.9130   5.67800E-001    0.00000E+000
   6.9170   5.57500E-001    0.00000E+000
   6.9180   5.41300E-001    0.00000E+000
   6.9200   5.38500E-001    0.00000E+000
   6.9240   5.29700E-001    0.00000E+000
   6.9260   5.62700E-001    0.00000E+000
   6.9280   5.42700E-001    0.00000E+000
   6.9310   5.39300E-001    0.00000E+000
   6.9340   5.60300E-001    0.00000E+000
   6.9360   5.50600E-001    0.00000E+000
   6.9400   5.79600E-001    0.00000E+000
   6.9430   5.47600E-001    0.00000E+000
   6.9450   5.54900E-001    0.00000E+000
   6.9470   5.42500E-001    0.00000E+000
   6.9500   5.55800E-001    0.00000E+000
   6.9550   5.71900E-001    0.00000E+000
   6.9560   5.71200E-001    0.00000E+000
   6.9590   5.54700E-001    0.00000E+000
   6.9630   5.64500E-001    0.00000E+000
   6.9650   5.74300E-001    0.00000E+000
   6.9680   5.54800E-001    0.00000E+000
   6.9700   5.84500E-001    0.00000E+000
   6.9710   5.74400E-001    0.00000E+000
   6.9740   5.53700E-001    0.00000E+000
   6.9750   5.84900E-001    0.00000E+000
   6.9820   5.76400E-001    0.00000E+000
   6.9840   5.74300E-001    0.00000E+000
   6.9880   5.82300E-001    0.00000E+000
   6.9890   5.64500E-001    0.00000E+000
   6.9920   5.66800E-001    0.00000E+000
   6.9950   5.81400E-001    0.00000E+000
   6.9970   6.04200E-001    0.00000E+000
   6.9990   5.87700E-001    0.00000E+000
   7.0020   6.02300E-001    0.00000E+000
   7.0050   6.04800E-001    0.00000E+000
   7.0080   5.96400E-001    0.00000E+000
   7.0130   5.92800E-001    0.00000E+000
   7.0140   6.15000E-001    0.00000E+000
   7.0160   6.21400E-001    0.00000E+000
   7.0190   6.19200E-001    0.00000E+000
   7.0220   6.31700E-001    0.00000E+000
   7.0260   6.32500E-001    0.00000E+000
   7.0280   6.52700E-001    0.00000E+000
   7.0310   6.37800E-001    0.00000E+000
   7.0340   6.41100E-001    0.00000E+000
   7.0360   6.75100E-001    0.00000E+000
   7.0380   6.98400E-001    0.00000E+000
   7.0410   6.88800E-001    0.00000E+000
   7.0440   6.94400E-001    0.00000E+000
   7.0470   7.12500E-001    0.00000E+000
   7.0480   7.15500E-001    0.00000E+000
   7.0520   7.25000E-001    0.00000E+000
   7.0540   7.42700E-001    0.00000E+000
   7.0550   7.54000E-001    0.00000E+000
   7.0590   7.70300E-001    0.00000E+000
   7.0620   7.76800E-001    0.00000E+000
   7.0640   8.22000E-001    0.00000E+000
   7.0680   8.39800E-001    0.00000E+000
   7.0710   8.53800E-001    0.00000E+000
   7.0740   8.65000E-001    0.00000E+000
   7.0760   9.03600E-001    0.00000E+000
   7.0790   9.33700E-001    0.00000E+000
   7.0830   1.00030E+000    0.00000E+000
   7.0850   1.01570E+000    0.00000E+000
   7.0900   1.10080E+000    0.00000E+000
   7.0920   1.19550E+000    0.00000E+000
   7.0950   1.18520E+000    0.00000E+000
   7.0990   1.30710E+000    0.00000E+000
   7.1020   1.32480E+000    0.00000E+000
   7.1050   1.43810E+000    0.00000E+000
   7.1080   1.61290E+000    0.00000E+000
   7.1110   2.00280E+000    0.00000E+000
   7.1150   2.34370E+000    0.00000E+000
   7.1180   2.59840E+000    0.00000E+000
   7.1200   2.52710E+000    0.00000E+000
   7.1220   2.62670E+000    0.00000E+000
   7.1260   2.82840E+000    0.00000E+000
   7.1280   2.81240E+000    0.00000E+000
   7.1310   2.69670E+000    0.00000E+000
   7.1330   3.00930E+000    0.00000E+000
   7.1360   2.95870E+000    0.00000E+000
   7.1400   3.25870E+000    0.00000E+000
   7.1420   3.37620E+000    0.00000E+000
   7.1440   3.26600E+000    0.00000E+000
   7.1470   3.22980E+000    0.00000E+000
   7.1500   3.28570E+000    0.00000E+000
   7.1520   2.99350E+000    0.00000E+000
   7.1560   2.45500E+000    0.00000E+000
   7.1580   2.38590E+000    0.00000E+000
   7.1610   1.55060E+000    0.00000E+000
   7.1630   1.82880E+000    0.00000E+000
   7.1650   1.95020E+000    0.00000E+000
   7.1680   1.47470E+000    0.00000E+000
   7.1700   1.97740E+000    0.00000E+000
   7.1740   1.19970E+000    0.00000E+000
   7.1750   1.06940E+000    0.00000E+000
   7.1790   7.13600E-001    0.00000E+000
   7.1810   3.99200E-001    0.00000E+000
   7.1840   1.00000E+000    0.00000E+000
   7.1860   1.00000E+000    0.00000E+000
   7.1880   1.00000E+000    0.00000E+000
   7.1910   1.00000E+000    0.00000E+000
   7.1950   1.00000E+000    0.00000E+000
   7.1960   1.00000E+000    0.00000E+000
   7.2000   1.00000E+000    0.00000E+000
   7.2020   1.00000E+000    0.00000E+000
   7.2050   1.00000E+000    0.00000E+000
   7.2090   1.00000E+000    0.00000E+000
   7.2110   1.00000E+000    0.00000E+000
   7.2160   1.00000E+000    0.00000E+000
   7.2180   1.00000E+000    0.00000E+000
   7.2200   1.00000E+000    0.00000E+000
   7.2240   1.00000E+000    0.00000E+000
   7.2260   1.00000E+000    0.00000E+000
   7.2290   1.00000E+000    0.00000E+000
   7.2320   1.00000E+000    0.00000E+000
   7.2340   1.00000E+000    0.00000E+000
   7.2380   1.00000E+000    0.00000E+000
   7.2410   1.00000E+000    0.00000E+000
   7.2430   1.00000E+000    0.00000E+000
   7.2460   1.00000E+000    0.00000E+000
   7.2490   1.00000E+000    0.00000E+000
   7.2510   1.00000E+000    0.00000E+000
   7.2550   1.00000E+000    0.00000E+000
   7.2570   1.00000E+000    0.00000E+000
   7.2600   1.00000E+000    0.00000E+000
   7.2630   1.00000E+000    0.00000E+000
   7.2660   1.00000E+000    0.00000E+000
   7.2690   1.00000E+000    0.00000E+000
   7.2710   1.00000E+000    0.00000E+000
   7.2730   1.00000E+000    0.00000E+000
   7.2780   1.00000E+000    0.00000E+000
   7.2800   1.00000E+000    0.00000E+000
   7.2830   1.00000E+000    0.00000E+000
   7.2860   1.00000E+000    0.00000E+000
   7.2890   1.00000E+000    0.00000E+000
   7.2920   1.00000E+000    0.00000E+000
   7.2950   1.00000E+000    0.00000E+000
   7.2960   1.00000E+000    0.00000E+000
   7.3000   1.00000E+000    0.00000E+000
