# Supplementary material for: Rationally seeded computational protein design of ɑ-helical barrels
Source: Nat Chem Biol. 2024 Jun 20;20(8):991–9. doi: 10.1038/s41589-024-01642-0 (PMC11288890; doi:10.1038/s41589-024-01642-0)
Supplement: Supplementary file 5 — PDB files used for making figure panels h–j. [file 41589_2024_1642_MOESM5_ESM.zip › KIA_RP_RSPD_NatChemBiol_data_Figure3/sc-CC-7-LI_panels_c-g/AUC_panel_e/LI_SV_raw/00066.RA1]

HeptLI
R 1 20.0 40000 0024039 3.4670E11 275 1 
   5.8010   1.00000E+000    0.00000E+000
   5.8030   1.00000E+000    0.00000E+000
   5.8040   1.00000E+000    0.00000E+000
   5.8060   1.00000E+000    0.00000E+000
   5.8080   1.00000E+000    0.00000E+000
   5.8090   1.00000E+000    0.00000E+000
   5.8100   1.00000E+000    0.00000E+000
   5.8110   1.00000E+000    0.00000E+000
   5.8120   1.00000E+000    0.00000E+000
   5.8140   1.00000E+000    0.00000E+000
   5.8150   1.00000E+000    0.00000E+000
   5.8160   1.00000E+000    0.00000E+000
   5.8170   1.00000E+000    0.00000E+000
   5.8190   1.00000E+000    0.00000E+000
   5.8220   1.00000E+000    0.00000E+000
   5.8240   1.00000E+000    0.00000E+000
   5.8260   1.00000E+000    0.00000E+000
   5.8290   1.00000E+000    0.00000E+000
   5.8310   1.00000E+000    0.00000E+000
   5.8330   1.00000E+000    0.00000E+000
   5.8350  -1.13060E+000    0.00000E+000
   5.8360  -9.97200E-001    0.00000E+000
   5.8380  -8.79900E-001    0.00000E+000
   5.8400  -6.62800E-001    0.00000E+000
   5.8420  -5.77000E-001    0.00000E+000
   5.8430  -7.12300E-001    0.00000E+000
   5.8450  -7.14400E-001    0.00000E+000
   5.8470  -9.49100E-001    0.00000E+000
   5.8480  -1.34270E+000    0.00000E+000
   5.8500  -1.50610E+000    0.00000E+000
   5.8520  -1.67900E+000    0.00000E+000
   5.8540  -1.59570E+000    0.00000E+000
   5.8560  -1.69020E+000    0.00000E+000
   5.8580  -1.73740E+000    0.00000E+000
   5.8590  -1.62890E+000    0.00000E+000
   5.8610  -1.54790E+000    0.00000E+000
   5.8630  -1.31930E+000    0.00000E+000
   5.8650  -8.68200E-001    0.00000E+000
   5.8660  -9.85400E-001    0.00000E+000
   5.8670  -7.99800E-001    0.00000E+000
   5.8690  -7.19700E-001    0.00000E+000
   5.8700  -5.95300E-001    0.00000E+000
   5.8720  -4.55900E-001    0.00000E+000
   5.8730  -3.77500E-001    0.00000E+000
   5.8760  -3.07500E-001    0.00000E+000
   5.8780  -2.25100E-001    0.00000E+000
   5.8790  -1.25100E-001    0.00000E+000
   5.8810  -1.35900E-001    0.00000E+000
   5.8830  -4.91000E-002    0.00000E+000
   5.8840  -4.76000E-002    0.00000E+000
   5.8860  -2.79000E-002    0.00000E+000
   5.8870  -2.82000E-002    0.00000E+000
   5.8890  -1.11000E-002    0.00000E+000
   5.8910  -1.10000E-002    0.00000E+000
   5.8920  -1.17000E-002    0.00000E+000
   5.8930  -7.20000E-003    0.00000E+000
   5.8950  -1.18000E-002    0.00000E+000
   5.8980  -4.10000E-003    0.00000E+000
   5.9010  -4.00000E-004    0.00000E+000
   5.9030   2.00000E-003    0.00000E+000
   5.9050  -2.08000E-002    0.00000E+000
   5.9070  -1.23000E-002    0.00000E+000
   5.9090  -3.00000E-004    0.00000E+000
   5.9120  -3.90000E-003    0.00000E+000
   5.9150  -5.00000E-003    0.00000E+000
   5.9170   2.00000E-003    0.00000E+000
   5.9200  -9.50000E-003    0.00000E+000
   5.9210  -5.00000E-004    0.00000E+000
   5.9230   2.70000E-003    0.00000E+000
   5.9250  -1.30000E-003    0.00000E+000
   5.9270  -1.60000E-003    0.00000E+000
   5.9310   0.00000E+000    0.00000E+000
   5.9320  -2.39000E-002    0.00000E+000
   5.9350  -4.70000E-003    0.00000E+000
   5.9380  -1.31000E-002    0.00000E+000
   5.9390  -1.19000E-002    0.00000E+000
   5.9400  -2.30000E-003    0.00000E+000
   5.9430   4.60000E-003    0.00000E+000
   5.9450   1.60000E-003    0.00000E+000
   5.9470   1.50000E-002    0.00000E+000
   5.9490   1.28000E-002    0.00000E+000
   5.9520   3.80000E-002    0.00000E+000
   5.9540   8.00000E-003    0.00000E+000
   5.9560  -6.10000E-003    0.00000E+000
   5.9570  -5.50000E-003    0.00000E+000
   5.9610  -1.30000E-003    0.00000E+000
   5.9620  -4.60000E-003    0.00000E+000
   5.9630  -9.00000E-004    0.00000E+000
   5.9640  -2.90000E-003    0.00000E+000
   5.9680  -1.90000E-003    0.00000E+000
   5.9690  -9.30000E-003    0.00000E+000
   5.9710  -7.40000E-003    0.00000E+000
   5.9730  -1.17000E-002    0.00000E+000
   5.9770  -1.71000E-002    0.00000E+000
   5.9780  -9.60000E-003    0.00000E+000
   5.9790   3.50000E-003    0.00000E+000
   5.9810  -4.00000E-003    0.00000E+000
   5.9830   9.60000E-003    0.00000E+000
   5.9850  -7.00000E-004    0.00000E+000
   5.9880   1.13000E-002    0.00000E+000
   5.9890   9.30000E-003    0.00000E+000
   5.9910   4.80000E-003    0.00000E+000
   5.9920   1.06000E-002    0.00000E+000
   5.9950   1.00000E-004    0.00000E+000
   5.9960   1.44000E-002    0.00000E+000
   6.0000   2.75000E-002    0.00000E+000
   6.0020   2.50400E-001    0.00000E+000
   6.0040  -1.89500E-001    0.00000E+000
   6.0050  -7.70500E-001    0.00000E+000
   6.0080  -3.80900E-001    0.00000E+000
   6.0090  -5.70000E-002    0.00000E+000
   6.0110   2.35000E-002    0.00000E+000
   6.0130  -2.54000E-002    0.00000E+000
   6.0170  -1.17000E-002    0.00000E+000
   6.0180  -5.00000E-002    0.00000E+000
   6.0210  -2.28600E-001    0.00000E+000
   6.0220  -2.59100E-001    0.00000E+000
   6.0230   7.33900E-001    0.00000E+000
   6.0280  -5.80000E-003    0.00000E+000
   6.0300  -1.30000E-003    0.00000E+000
   6.0340  -1.00000E-002    0.00000E+000
   6.0360  -5.00000E-004    0.00000E+000
   6.0380   2.49000E-002    0.00000E+000
   6.0410   3.70000E-003    0.00000E+000
   6.0420   7.80000E-003    0.00000E+000
   6.0440   7.60000E-003    0.00000E+000
   6.0500   1.20000E-003    0.00000E+000
   6.0510   6.40000E-003    0.00000E+000
   6.0550   2.05000E-002    0.00000E+000
   6.0560  -1.40000E-003    0.00000E+000
   6.0580   2.60000E-003    0.00000E+000
   6.0600   1.15000E-002    0.00000E+000
   6.0630   2.00000E-003    0.00000E+000
   6.0640   1.53000E-002    0.00000E+000
   6.0700   1.50000E-002    0.00000E+000
   6.0740   8.10000E-003    0.00000E+000
   6.0790  -6.00000E-003    0.00000E+000
   6.0810   1.50000E-002    0.00000E+000
   6.0830  -1.70000E-003    0.00000E+000
   6.0870   3.60000E-003    0.00000E+000
   6.0920   2.50000E-003    0.00000E+000
   6.0930   1.51000E-002    0.00000E+000
   6.0950   7.40000E-003    0.00000E+000
   6.0990   2.16000E-002    0.00000E+000
   6.1020  -6.00000E-004    0.00000E+000
   6.1050  -3.60000E-003    0.00000E+000
   6.1060   5.80000E-003    0.00000E+000
   6.1110   7.00000E-003    0.00000E+000
   6.1130   1.72000E-002    0.00000E+000
   6.1190  -7.00000E-003    0.00000E+000
   6.1220   5.30000E-003    0.00000E+000
   6.1260   6.60000E-003    0.00000E+000
   6.1300   5.90000E-003    0.00000E+000
   6.1330   1.31000E-002    0.00000E+000
   6.1360   1.57000E-002    0.00000E+000
   6.1420   1.34000E-002    0.00000E+000
   6.1440  -2.60000E-003    0.00000E+000
   6.1480   4.10000E-003    0.00000E+000
   6.1490   2.40000E-003    0.00000E+000
   6.1510   1.43000E-002    0.00000E+000
   6.1520   1.10000E-002    0.00000E+000
   6.1530   1.20000E-002    0.00000E+000
   6.1560   1.81000E-002    0.00000E+000
   6.1590   6.20000E-003    0.00000E+000
   6.1610   5.30000E-003    0.00000E+000
   6.1630   7.20000E-003    0.00000E+000
   6.1660   1.40000E-003    0.00000E+000
   6.1700   2.90000E-002    0.00000E+000
   6.1720   3.77000E-002    0.00000E+000
   6.1750   1.50000E-003    0.00000E+000
   6.1780  -3.60000E-003    0.00000E+000
   6.1790   1.08000E-002    0.00000E+000
   6.1830   1.25000E-002    0.00000E+000
   6.1860   1.10000E-002    0.00000E+000
   6.1880   8.60000E-003    0.00000E+000
   6.1920   1.22000E-002    0.00000E+000
   6.1930   1.27000E-002    0.00000E+000
   6.1990   1.43000E-002    0.00000E+000
   6.2000   1.84000E-002    0.00000E+000
   6.2030   9.00000E-003    0.00000E+000
   6.2040   1.23000E-002    0.00000E+000
   6.2050   9.50000E-003    0.00000E+000
   6.2070   8.00000E-003    0.00000E+000
   6.2110   1.28000E-002    0.00000E+000
   6.2130   5.60000E-003    0.00000E+000
   6.2160   1.54000E-002    0.00000E+000
   6.2180   1.05000E-002    0.00000E+000
   6.2220   8.70000E-003    0.00000E+000
   6.2250   9.10000E-003    0.00000E+000
   6.2270   1.86000E-002    0.00000E+000
   6.2310   1.13000E-002    0.00000E+000
   6.2340   6.00000E-003    0.00000E+000
   6.2360   1.16000E-002    0.00000E+000
   6.2380   1.40000E-003    0.00000E+000
   6.2430   9.90000E-003    0.00000E+000
   6.2450   1.91000E-002    0.00000E+000
   6.2470   1.74000E-002    0.00000E+000
   6.2490   1.86000E-002    0.00000E+000
   6.2530   1.39000E-002    0.00000E+000
   6.2550   1.84000E-002    0.00000E+000
   6.2570   2.92000E-002    0.00000E+000
   6.2590   1.93000E-002    0.00000E+000
   6.2620   2.24000E-002    0.00000E+000
   6.2660   2.46000E-002    0.00000E+000
   6.2680   1.92000E-002    0.00000E+000
   6.2710   2.83000E-002    0.00000E+000
   6.2750   1.92000E-002    0.00000E+000
   6.2760   1.77000E-002    0.00000E+000
   6.2800   3.02000E-002    0.00000E+000
   6.2820   1.29000E-002    0.00000E+000
   6.2870   2.04000E-002    0.00000E+000
   6.2910   3.04000E-002    0.00000E+000
   6.2920   3.12000E-002    0.00000E+000
   6.2940   2.13000E-002    0.00000E+000
   6.3000   1.95000E-002    0.00000E+000
   6.3010   5.05000E-002    0.00000E+000
   6.3030   2.98000E-002    0.00000E+000
   6.3070   3.55000E-002    0.00000E+000
   6.3100   2.17000E-002    0.00000E+000
   6.3120   3.37000E-002    0.00000E+000
   6.3140   2.77000E-002    0.00000E+000
   6.3180   3.11000E-002    0.00000E+000
   6.3190   3.62000E-002    0.00000E+000
   6.3200   3.12000E-002    0.00000E+000
   6.3240   5.33000E-002    0.00000E+000
   6.3270   3.96000E-002    0.00000E+000
   6.3310   4.05000E-002    0.00000E+000
   6.3330   4.65000E-002    0.00000E+000
   6.3370   5.91000E-002    0.00000E+000
   6.3430   5.62000E-002    0.00000E+000
   6.3440   2.90000E-002    0.00000E+000
   6.3460   4.76000E-002    0.00000E+000
   6.3490   5.75000E-002    0.00000E+000
   6.3510   4.86000E-002    0.00000E+000
   6.3550   4.93000E-002    0.00000E+000
   6.3600   6.83000E-002    0.00000E+000
   6.3620   5.87000E-002    0.00000E+000
   6.3660   6.35000E-002    0.00000E+000
   6.3670   6.15000E-002    0.00000E+000
   6.3710   5.83000E-002    0.00000E+000
   6.3720   6.55000E-002    0.00000E+000
   6.3740   6.30000E-002    0.00000E+000
   6.3760   5.98000E-002    0.00000E+000
   6.3780   6.24000E-002    0.00000E+000
   6.3800   7.51000E-002    0.00000E+000
   6.3860   6.79000E-002    0.00000E+000
   6.3880   7.55000E-002    0.00000E+000
   6.3900   6.29000E-002    0.00000E+000
   6.3930   6.86000E-002    0.00000E+000
   6.3950   6.37000E-002    0.00000E+000
   6.3960   7.44000E-002    0.00000E+000
   6.4020   7.32000E-002    0.00000E+000
   6.4030   6.56000E-002    0.00000E+000
   6.4050   7.44000E-002    0.00000E+000
   6.4060   7.68000E-002    0.00000E+000
   6.4110   8.25000E-002    0.00000E+000
   6.4120   9.36000E-002    0.00000E+000
   6.4140   8.97000E-002    0.00000E+000
   6.4190   8.18000E-002    0.00000E+000
   6.4230   9.87000E-002    0.00000E+000
   6.4240   9.98000E-002    0.00000E+000
   6.4260   8.91000E-002    0.00000E+000
   6.4310   8.90000E-002    0.00000E+000
   6.4340   1.02500E-001    0.00000E+000
   6.4360   1.00200E-001    0.00000E+000
   6.4380   9.01000E-002    0.00000E+000
   6.4410   1.02100E-001    0.00000E+000
   6.4430   1.11600E-001    0.00000E+000
   6.4450   1.15000E-001    0.00000E+000
   6.4480   1.11200E-001    0.00000E+000
   6.4500   1.22800E-001    0.00000E+000
   6.4540   1.19200E-001    0.00000E+000
   6.4570   1.22000E-001    0.00000E+000
   6.4590   1.33900E-001    0.00000E+000
   6.4620   1.19000E-001    0.00000E+000
   6.4630   1.24700E-001    0.00000E+000
   6.4670   1.23600E-001    0.00000E+000
   6.4700   1.25800E-001    0.00000E+000
   6.4730   1.35200E-001    0.00000E+000
   6.4750   1.35700E-001    0.00000E+000
   6.4780   1.44300E-001    0.00000E+000
   6.4790   1.27800E-001    0.00000E+000
   6.4820   1.40900E-001    0.00000E+000
   6.4840   1.54800E-001    0.00000E+000
   6.4860   1.58400E-001    0.00000E+000
   6.4890   1.55000E-001    0.00000E+000
   6.4910   1.54600E-001    0.00000E+000
   6.4950   1.67600E-001    0.00000E+000
   6.4960   1.50900E-001    0.00000E+000
   6.4990   1.64200E-001    0.00000E+000
   6.5020   1.58200E-001    0.00000E+000
   6.5040   1.71500E-001    0.00000E+000
   6.5070   1.58400E-001    0.00000E+000
   6.5080   1.62800E-001    0.00000E+000
   6.5110   1.59200E-001    0.00000E+000
   6.5140   1.83200E-001    0.00000E+000
   6.5160   1.86400E-001    0.00000E+000
   6.5170   1.90200E-001    0.00000E+000
   6.5210   1.85800E-001    0.00000E+000
   6.5220   1.79900E-001    0.00000E+000
   6.5250   2.02800E-001    0.00000E+000
   6.5270   1.92800E-001    0.00000E+000
   6.5300   1.91600E-001    0.00000E+000
   6.5320   2.02800E-001    0.00000E+000
   6.5340   2.08500E-001    0.00000E+000
   6.5350   2.00900E-001    0.00000E+000
   6.5380   1.95000E-001    0.00000E+000
   6.5410   2.10000E-001    0.00000E+000
   6.5460   2.14200E-001    0.00000E+000
   6.5470   2.10400E-001    0.00000E+000
   6.5500   2.15100E-001    0.00000E+000
   6.5520   2.17700E-001    0.00000E+000
   6.5540   2.33200E-001    0.00000E+000
   6.5550   2.44400E-001    0.00000E+000
   6.5580   2.28500E-001    0.00000E+000
   6.5600   2.49500E-001    0.00000E+000
   6.5640   2.35100E-001    0.00000E+000
   6.5660   2.26300E-001    0.00000E+000
   6.5690   2.49900E-001    0.00000E+000
   6.5720   2.47100E-001    0.00000E+000
   6.5740   2.46300E-001    0.00000E+000
   6.5760   2.49800E-001    0.00000E+000
   6.5780   2.62000E-001    0.00000E+000
   6.5810   2.66500E-001    0.00000E+000
   6.5830   2.64300E-001    0.00000E+000
   6.5850   2.74400E-001    0.00000E+000
   6.5870   2.81000E-001    0.00000E+000
   6.5900   2.72400E-001    0.00000E+000
   6.5920   2.72400E-001    0.00000E+000
   6.5960   2.80200E-001    0.00000E+000
   6.5980   2.89200E-001    0.00000E+000
   6.6010   2.80700E-001    0.00000E+000
   6.6030   2.81900E-001    0.00000E+000
   6.6060   2.93400E-001    0.00000E+000
   6.6080   2.98200E-001    0.00000E+000
   6.6100   3.00500E-001    0.00000E+000
   6.6130   3.08400E-001    0.00000E+000
   6.6150   3.03600E-001    0.00000E+000
   6.6170   3.05700E-001    0.00000E+000
   6.6200   3.04100E-001    0.00000E+000
   6.6220   3.17100E-001    0.00000E+000
   6.6240   3.08900E-001    0.00000E+000
   6.6270   3.26200E-001    0.00000E+000
   6.6290   3.19000E-001    0.00000E+000
   6.6320   3.16800E-001    0.00000E+000
   6.6330   3.25400E-001    0.00000E+000
   6.6360   3.36300E-001    0.00000E+000
   6.6400   3.34900E-001    0.00000E+000
   6.6430   3.39100E-001    0.00000E+000
   6.6440   3.44600E-001    0.00000E+000
   6.6470   3.36800E-001    0.00000E+000
   6.6500   3.46500E-001    0.00000E+000
   6.6510   3.57000E-001    0.00000E+000
   6.6540   3.56700E-001    0.00000E+000
   6.6570   3.67700E-001    0.00000E+000
   6.6600   3.64100E-001    0.00000E+000
   6.6630   3.62000E-001    0.00000E+000
   6.6670   3.67900E-001    0.00000E+000
   6.6680   3.66500E-001    0.00000E+000
   6.6710   3.79600E-001    0.00000E+000
   6.6720   3.70600E-001    0.00000E+000
   6.6740   3.78300E-001    0.00000E+000
   6.6760   3.97700E-001    0.00000E+000
   6.6790   3.79500E-001    0.00000E+000
   6.6830   3.92500E-001    0.00000E+000
   6.6860   3.90800E-001    0.00000E+000
   6.6870   4.00200E-001    0.00000E+000
   6.6880   4.02100E-001    0.00000E+000
   6.6910   4.05100E-001    0.00000E+000
   6.6940   4.12400E-001    0.00000E+000
   6.6950   4.11600E-001    0.00000E+000
   6.6980   4.03100E-001    0.00000E+000
   6.7000   4.09400E-001    0.00000E+000
   6.7040   4.18800E-001    0.00000E+000
   6.7070   4.25600E-001    0.00000E+000
   6.7090   4.09000E-001    0.00000E+000
   6.7110   4.25500E-001    0.00000E+000
   6.7130   4.21600E-001    0.00000E+000
   6.7160   4.32400E-001    0.00000E+000
   6.7170   4.54100E-001    0.00000E+000
   6.7200   4.41200E-001    0.00000E+000
   6.7230   4.46600E-001    0.00000E+000
   6.7270   4.43800E-001    0.00000E+000
   6.7280   4.39800E-001    0.00000E+000
   6.7310   4.38800E-001    0.00000E+000
   6.7340   4.39700E-001    0.00000E+000
   6.7360   4.56700E-001    0.00000E+000
   6.7380   4.61800E-001    0.00000E+000
   6.7420   4.69200E-001    0.00000E+000
   6.7450   4.72500E-001    0.00000E+000
   6.7480   4.65300E-001    0.00000E+000
   6.7500   4.70100E-001    0.00000E+000
   6.7520   4.72000E-001    0.00000E+000
   6.7550   4.78000E-001    0.00000E+000
   6.7580   4.67800E-001    0.00000E+000
   6.7610   4.75000E-001    0.00000E+000
   6.7630   4.76100E-001    0.00000E+000
   6.7660   4.76000E-001    0.00000E+000
   6.7710   4.81900E-001    0.00000E+000
   6.7750   4.96700E-001    0.00000E+000
   6.7760   4.89200E-001    0.00000E+000
   6.7810   4.86300E-001    0.00000E+000
   6.7830   5.10300E-001    0.00000E+000
   6.7850   4.98100E-001    0.00000E+000
   6.7890   5.02100E-001    0.00000E+000
   6.7910   5.07500E-001    0.00000E+000
   6.7940   5.00800E-001    0.00000E+000
   6.7970   5.03200E-001    0.00000E+000
   6.7980   5.00400E-001    0.00000E+000
   6.8020   5.13200E-001    0.00000E+000
   6.8030   5.22400E-001    0.00000E+000
   6.8060   5.09200E-001    0.00000E+000
   6.8090   4.91600E-001    0.00000E+000
   6.8110   5.32200E-001    0.00000E+000
   6.8160   5.02400E-001    0.00000E+000
   6.8170   5.11500E-001    0.00000E+000
   6.8190   5.19400E-001    0.00000E+000
   6.8200   5.13000E-001    0.00000E+000
   6.8220   5.40100E-001    0.00000E+000
   6.8260   5.17900E-001    0.00000E+000
   6.8280   5.26400E-001    0.00000E+000
   6.8320   5.40000E-001    0.00000E+000
   6.8330   5.28800E-001    0.00000E+000
   6.8380   5.65200E-001    0.00000E+000
   6.8390   5.46400E-001    0.00000E+000
   6.8420   5.35700E-001    0.00000E+000
   6.8460   5.41300E-001    0.00000E+000
   6.8480   5.53100E-001    0.00000E+000
   6.8510   5.21000E-001    0.00000E+000
   6.8530   5.42800E-001    0.00000E+000
   6.8560   5.46000E-001    0.00000E+000
   6.8570   5.38700E-001    0.00000E+000
   6.8590   5.40900E-001    0.00000E+000
   6.8630   5.52500E-001    0.00000E+000
   6.8650   5.56600E-001    0.00000E+000
   6.8670   5.52200E-001    0.00000E+000
   6.8710   5.62200E-001    0.00000E+000
   6.8740   5.54400E-001    0.00000E+000
   6.8780   5.67400E-001    0.00000E+000
   6.8800   5.47000E-001    0.00000E+000
   6.8830   5.66200E-001    0.00000E+000
   6.8860   5.72700E-001    0.00000E+000
   6.8870   5.61300E-001    0.00000E+000
   6.8900   5.58800E-001    0.00000E+000
   6.8940   5.59200E-001    0.00000E+000
   6.8960   5.67500E-001    0.00000E+000
   6.8990   5.77800E-001    0.00000E+000
   6.9010   5.64300E-001    0.00000E+000
   6.9050   5.56700E-001    0.00000E+000
   6.9080   5.71700E-001    0.00000E+000
   6.9110   5.97200E-001    0.00000E+000
   6.9140   6.01400E-001    0.00000E+000
   6.9160   6.00200E-001    0.00000E+000
   6.9170   5.62800E-001    0.00000E+000
   6.9220   5.81500E-001    0.00000E+000
   6.9250   5.81400E-001    0.00000E+000
   6.9260   5.72800E-001    0.00000E+000
   6.9300   5.79400E-001    0.00000E+000
   6.9320   6.01400E-001    0.00000E+000
   6.9360   6.05200E-001    0.00000E+000
   6.9370   6.00500E-001    0.00000E+000
   6.9400   6.08600E-001    0.00000E+000
   6.9430   5.74500E-001    0.00000E+000
   6.9440   5.68300E-001    0.00000E+000
   6.9470   5.83100E-001    0.00000E+000
   6.9520   6.03800E-001    0.00000E+000
   6.9540   5.82400E-001    0.00000E+000
   6.9560   5.97200E-001    0.00000E+000
   6.9570   5.90100E-001    0.00000E+000
   6.9600   5.95900E-001    0.00000E+000
   6.9640   6.07700E-001    0.00000E+000
   6.9660   5.96000E-001    0.00000E+000
   6.9700   6.14000E-001    0.00000E+000
   6.9730   5.99200E-001    0.00000E+000
   6.9740   5.91100E-001    0.00000E+000
   6.9800   6.20100E-001    0.00000E+000
   6.9810   5.78200E-001    0.00000E+000
   6.9840   6.22100E-001    0.00000E+000
   6.9890   6.20600E-001    0.00000E+000
   6.9910   5.99600E-001    0.00000E+000
   6.9930   6.05900E-001    0.00000E+000
   6.9970   6.09800E-001    0.00000E+000
   6.9980   6.15600E-001    0.00000E+000
   7.0020   6.08000E-001    0.00000E+000
   7.0050   6.28900E-001    0.00000E+000
   7.0070   6.43700E-001    0.00000E+000
   7.0130   6.25000E-001    0.00000E+000
   7.0140   6.24000E-001    0.00000E+000
   7.0170   6.34100E-001    0.00000E+000
   7.0200   6.55100E-001    0.00000E+000
   7.0220   6.64500E-001    0.00000E+000
   7.0260   6.36800E-001    0.00000E+000
   7.0270   6.70300E-001    0.00000E+000
   7.0300   6.69300E-001    0.00000E+000
   7.0330   6.54100E-001    0.00000E+000
   7.0360   6.84500E-001    0.00000E+000
   7.0370   6.86800E-001    0.00000E+000
   7.0420   6.80100E-001    0.00000E+000
   7.0440   7.07200E-001    0.00000E+000
   7.0470   7.11400E-001    0.00000E+000
   7.0500   7.36000E-001    0.00000E+000
   7.0520   7.47300E-001    0.00000E+000
   7.0550   7.44500E-001    0.00000E+000
   7.0580   7.87000E-001    0.00000E+000
   7.0600   7.78200E-001    0.00000E+000
   7.0630   7.85500E-001    0.00000E+000
   7.0650   8.47700E-001    0.00000E+000
   7.0680   8.66800E-001    0.00000E+000
   7.0690   8.74600E-001    0.00000E+000
   7.0730   8.84700E-001    0.00000E+000
   7.0750   8.96300E-001    0.00000E+000
   7.0780   9.36900E-001    0.00000E+000
   7.0810   9.74400E-001    0.00000E+000
   7.0830   9.97600E-001    0.00000E+000
   7.0850   1.01270E+000    0.00000E+000
   7.0890   1.05820E+000    0.00000E+000
   7.0920   1.11450E+000    0.00000E+000
   7.0950   1.18250E+000    0.00000E+000
   7.0980   1.22450E+000    0.00000E+000
   7.1010   1.31330E+000    0.00000E+000
   7.1040   1.36550E+000    0.00000E+000
   7.1070   1.45440E+000    0.00000E+000
   7.1100   1.64500E+000    0.00000E+000
   7.1130   1.99640E+000    0.00000E+000
   7.1150   2.25370E+000    0.00000E+000
   7.1190   2.57510E+000    0.00000E+000
   7.1220   2.48400E+000    0.00000E+000
   7.1240   2.77220E+000    0.00000E+000
   7.1270   2.89590E+000    0.00000E+000
   7.1290   2.62600E+000    0.00000E+000
   7.1320   2.79860E+000    0.00000E+000
   7.1360   3.01850E+000    0.00000E+000
   7.1380   3.15700E+000    0.00000E+000
   7.1400   3.21300E+000    0.00000E+000
   7.1430   3.39060E+000    0.00000E+000
   7.1470   3.33420E+000    0.00000E+000
   7.1490   3.40080E+000    0.00000E+000
   7.1510   2.68850E+000    0.00000E+000
   7.1540   2.38200E+000    0.00000E+000
   7.1570   2.26170E+000    0.00000E+000
   7.1600   2.02630E+000    0.00000E+000
   7.1630   2.01870E+000    0.00000E+000
   7.1660   1.96620E+000    0.00000E+000
   7.1700   1.84920E+000    0.00000E+000
   7.1720   1.53760E+000    0.00000E+000
   7.1750   7.96200E-001    0.00000E+000
   7.1770   4.30800E-001    0.00000E+000
   7.1800   1.00000E+000    0.00000E+000
   7.1840   1.00000E+000    0.00000E+000
   7.1850   1.00000E+000    0.00000E+000
   7.1870   1.00000E+000    0.00000E+000
   7.1910   1.00000E+000    0.00000E+000
   7.1930   1.00000E+000    0.00000E+000
   7.1970   1.00000E+000    0.00000E+000
   7.2000   1.00000E+000    0.00000E+000
   7.2020   1.00000E+000    0.00000E+000
   7.2040   1.00000E+000    0.00000E+000
   7.2070   1.00000E+000    0.00000E+000
   7.2090   1.00000E+000    0.00000E+000
   7.2130   1.00000E+000    0.00000E+000
   7.2160   1.00000E+000    0.00000E+000
   7.2190   1.00000E+000    0.00000E+000
   7.2220   1.00000E+000    0.00000E+000
   7.2250   1.00000E+000    0.00000E+000
   7.2270   1.00000E+000    0.00000E+000
   7.2300   1.00000E+000    0.00000E+000
   7.2330   1.00000E+000    0.00000E+000
   7.2360   1.00000E+000    0.00000E+000
   7.2390   1.00000E+000    0.00000E+000
   7.2430   1.00000E+000    0.00000E+000
   7.2450   1.00000E+000    0.00000E+000
   7.2480   1.00000E+000    0.00000E+000
   7.2500   1.00000E+000    0.00000E+000
   7.2520   1.00000E+000    0.00000E+000
   7.2550   1.00000E+000    0.00000E+000
   7.2580   1.00000E+000    0.00000E+000
   7.2620   1.00000E+000    0.00000E+000
   7.2640   1.00000E+000    0.00000E+000
   7.2660   1.00000E+000    0.00000E+000
   7.2700   1.00000E+000    0.00000E+000
   7.2730   1.00000E+000    0.00000E+000
   7.2760   1.00000E+000    0.00000E+000
   7.2780   1.00000E+000    0.00000E+000
   7.2800   1.00000E+000    0.00000E+000
   7.2840   1.00000E+000    0.00000E+000
   7.2870   1.00000E+000    0.00000E+000
   7.2890   1.00000E+000    0.00000E+000
   7.2920   1.00000E+000    0.00000E+000
   7.2960   1.00000E+000    0.00000E+000
   7.2980   1.00000E+000    0.00000E+000
   7.3020   1.00000E+000    0.00000E+000
