# Supplementary material for: Rationally seeded computational protein design of ɑ-helical barrels
Source: Nat Chem Biol. 2024 Jun 20;20(8):991–9. doi: 10.1038/s41589-024-01642-0 (PMC11288890; doi:10.1038/s41589-024-01642-0)
Supplement: Supplementary file 5 — PDB files used for making figure panels h–j. [file 41589_2024_1642_MOESM5_ESM.zip › KIA_RP_RSPD_NatChemBiol_data_Figure3/sc-CC-7-LI_panels_c-g/AUC_panel_e/LI_SV_raw/00106.RA1]

HeptLI
R 1 20.0 40000 0036024 5.5700E11 274 1 
   5.8010   1.00000E+000    0.00000E+000
   5.8030   1.00000E+000    0.00000E+000
   5.8040   1.00000E+000    0.00000E+000
   5.8050   1.00000E+000    0.00000E+000
   5.8060   1.00000E+000    0.00000E+000
   5.8080   1.00000E+000    0.00000E+000
   5.8090   1.00000E+000    0.00000E+000
   5.8100   1.00000E+000    0.00000E+000
   5.8110   1.00000E+000    0.00000E+000
   5.8120   1.00000E+000    0.00000E+000
   5.8130   1.00000E+000    0.00000E+000
   5.8140   1.00000E+000    0.00000E+000
   5.8150   1.00000E+000    0.00000E+000
   5.8170   1.00000E+000    0.00000E+000
   5.8190   1.00000E+000    0.00000E+000
   5.8200   1.00000E+000    0.00000E+000
   5.8220   1.00000E+000    0.00000E+000
   5.8240   1.00000E+000    0.00000E+000
   5.8250   1.00000E+000    0.00000E+000
   5.8260   1.00000E+000    0.00000E+000
   5.8270   1.00000E+000    0.00000E+000
   5.8280   1.00000E+000    0.00000E+000
   5.8290   1.00000E+000    0.00000E+000
   5.8300   1.00000E+000    0.00000E+000
   5.8310   1.00000E+000    0.00000E+000
   5.8330   1.00000E+000    0.00000E+000
   5.8350  -3.24100E+000    0.00000E+000
   5.8370  -7.39300E-001    0.00000E+000
   5.8380  -7.15900E-001    0.00000E+000
   5.8390  -6.89600E-001    0.00000E+000
   5.8400  -7.69900E-001    0.00000E+000
   5.8410  -7.27400E-001    0.00000E+000
   5.8420  -7.32600E-001    0.00000E+000
   5.8430  -7.12300E-001    0.00000E+000
   5.8440  -8.27300E-001    0.00000E+000
   5.8470  -7.48300E-001    0.00000E+000
   5.8490  -1.15220E+000    0.00000E+000
   5.8510  -1.46160E+000    0.00000E+000
   5.8530  -1.71200E+000    0.00000E+000
   5.8540  -1.66870E+000    0.00000E+000
   5.8560  -1.68840E+000    0.00000E+000
   5.8580  -1.56490E+000    0.00000E+000
   5.8610  -1.57250E+000    0.00000E+000
   5.8620  -1.59580E+000    0.00000E+000
   5.8630  -1.22180E+000    0.00000E+000
   5.8640  -1.08290E+000    0.00000E+000
   5.8670  -9.09900E-001    0.00000E+000
   5.8680  -8.31300E-001    0.00000E+000
   5.8690  -8.04100E-001    0.00000E+000
   5.8700  -5.82100E-001    0.00000E+000
   5.8720  -5.06100E-001    0.00000E+000
   5.8740  -3.94700E-001    0.00000E+000
   5.8760  -2.33500E-001    0.00000E+000
   5.8780  -1.51100E-001    0.00000E+000
   5.8790  -1.55400E-001    0.00000E+000
   5.8810  -8.68000E-002    0.00000E+000
   5.8820  -6.17000E-002    0.00000E+000
   5.8840  -4.42000E-002    0.00000E+000
   5.8850  -2.88000E-002    0.00000E+000
   5.8860  -2.21000E-002    0.00000E+000
   5.8880  -4.90000E-003    0.00000E+000
   5.8910  -1.41000E-002    0.00000E+000
   5.8930  -1.23000E-002    0.00000E+000
   5.8970  -2.03000E-002    0.00000E+000
   5.8990  -7.40000E-003    0.00000E+000
   5.9010  -1.13000E-002    0.00000E+000
   5.9020  -1.07000E-002    0.00000E+000
   5.9030  -8.00000E-004    0.00000E+000
   5.9050  -8.20000E-003    0.00000E+000
   5.9060  -1.75000E-002    0.00000E+000
   5.9080   3.60000E-003    0.00000E+000
   5.9090  -1.28000E-002    0.00000E+000
   5.9110  -2.10000E-003    0.00000E+000
   5.9150  -4.90000E-003    0.00000E+000
   5.9170  -3.70000E-003    0.00000E+000
   5.9180  -8.20000E-003    0.00000E+000
   5.9200  -5.40000E-003    0.00000E+000
   5.9220   4.00000E-003    0.00000E+000
   5.9230  -2.20000E-003    0.00000E+000
   5.9250   1.70000E-003    0.00000E+000
   5.9270  -1.60000E-003    0.00000E+000
   5.9310   3.22000E-002    0.00000E+000
   5.9320  -1.09000E-002    0.00000E+000
   5.9330   1.70000E-003    0.00000E+000
   5.9360  -1.00000E-004    0.00000E+000
   5.9370  -1.45000E-002    0.00000E+000
   5.9390  -4.70000E-003    0.00000E+000
   5.9420   6.10000E-003    0.00000E+000
   5.9440   3.80000E-003    0.00000E+000
   5.9450  -3.80000E-003    0.00000E+000
   5.9470   1.27000E-002    0.00000E+000
   5.9490   2.92000E-002    0.00000E+000
   5.9510   4.28000E-002    0.00000E+000
   5.9540   3.16000E-002    0.00000E+000
   5.9550   4.90000E-003    0.00000E+000
   5.9560   6.90000E-003    0.00000E+000
   5.9580  -2.00000E-004    0.00000E+000
   5.9610  -3.40000E-003    0.00000E+000
   5.9630  -8.20000E-003    0.00000E+000
   5.9660   3.70000E-003    0.00000E+000
   5.9680  -1.49000E-002    0.00000E+000
   5.9700  -1.24000E-002    0.00000E+000
   5.9720   1.00000E-003    0.00000E+000
   5.9750  -7.00000E-003    0.00000E+000
   5.9770  -9.40000E-003    0.00000E+000
   5.9780  -9.80000E-003    0.00000E+000
   5.9810  -2.50000E-003    0.00000E+000
   5.9830   8.90000E-003    0.00000E+000
   5.9840   5.10000E-003    0.00000E+000
   5.9860   1.79000E-002    0.00000E+000
   5.9880   7.70000E-003    0.00000E+000
   5.9900   7.30000E-003    0.00000E+000
   5.9910   3.90000E-003    0.00000E+000
   5.9940  -2.60000E-003    0.00000E+000
   5.9960   4.10000E-003    0.00000E+000
   5.9980   5.99000E-002    0.00000E+000
   6.0030   2.88400E-001    0.00000E+000
   6.0050  -7.71500E-001    0.00000E+000
   6.0060  -3.60900E-001    0.00000E+000
   6.0100  -3.03000E-002    0.00000E+000
   6.0110   3.90000E-003    0.00000E+000
   6.0140  -2.86000E-002    0.00000E+000
   6.0160  -1.24000E-002    0.00000E+000
   6.0190  -3.66000E-002    0.00000E+000
   6.0210  -3.57000E-002    0.00000E+000
   6.0220  -2.20100E-001    0.00000E+000
   6.0250   6.88400E-001    0.00000E+000
   6.0260   3.05700E-001    0.00000E+000
   6.0290  -8.99000E-002    0.00000E+000
   6.0320  -1.80000E-003    0.00000E+000
   6.0340   1.47000E-002    0.00000E+000
   6.0370   4.50000E-003    0.00000E+000
   6.0390   2.32000E-002    0.00000E+000
   6.0420   2.60000E-003    0.00000E+000
   6.0440  -0.00000E+000    0.00000E+000
   6.0480  -2.70000E-003    0.00000E+000
   6.0520   8.40000E-003    0.00000E+000
   6.0530   1.97000E-002    0.00000E+000
   6.0560   4.00000E-004    0.00000E+000
   6.0570  -7.80000E-003    0.00000E+000
   6.0580   1.25000E-002    0.00000E+000
   6.0610  -1.00000E-004    0.00000E+000
   6.0630   1.15000E-002    0.00000E+000
   6.0650   7.10000E-003    0.00000E+000
   6.0680   5.20000E-003    0.00000E+000
   6.0690   9.00000E-004    0.00000E+000
   6.0730   8.40000E-003    0.00000E+000
   6.0740  -5.00000E-003    0.00000E+000
   6.0770  -1.20000E-003    0.00000E+000
   6.0780   9.80000E-003    0.00000E+000
   6.0820   1.41000E-002    0.00000E+000
   6.0880  -4.80000E-003    0.00000E+000
   6.0890  -7.00000E-004    0.00000E+000
   6.0930   1.33000E-002    0.00000E+000
   6.0960   1.88000E-002    0.00000E+000
   6.0970   3.70000E-003    0.00000E+000
   6.1000   1.11000E-002    0.00000E+000
   6.1010   6.80000E-003    0.00000E+000
   6.1030  -5.00000E-003    0.00000E+000
   6.1070   6.00000E-003    0.00000E+000
   6.1100  -2.00000E-003    0.00000E+000
   6.1110   1.20000E-003    0.00000E+000
   6.1190   8.20000E-003    0.00000E+000
   6.1200  -2.80000E-003    0.00000E+000
   6.1210  -4.70000E-003    0.00000E+000
   6.1220   1.26000E-002    0.00000E+000
   6.1250   5.30000E-003    0.00000E+000
   6.1290  -3.80000E-003    0.00000E+000
   6.1350   3.30000E-003    0.00000E+000
   6.1360   1.06000E-002    0.00000E+000
   6.1390   7.00000E-003    0.00000E+000
   6.1420   1.33000E-002    0.00000E+000
   6.1440   3.80000E-003    0.00000E+000
   6.1450  -2.60000E-003    0.00000E+000
   6.1470   2.60000E-003    0.00000E+000
   6.1540   8.50000E-003    0.00000E+000
   6.1560   2.50000E-003    0.00000E+000
   6.1580   1.72000E-002    0.00000E+000
   6.1590   1.34000E-002    0.00000E+000
   6.1640  -2.00000E-003    0.00000E+000
   6.1650   7.30000E-003    0.00000E+000
   6.1690  -6.80000E-003    0.00000E+000
   6.1700   1.61000E-002    0.00000E+000
   6.1750   1.07000E-002    0.00000E+000
   6.1770   1.04000E-002    0.00000E+000
   6.1790   6.10000E-003    0.00000E+000
   6.1820   1.29000E-002    0.00000E+000
   6.1840   8.20000E-003    0.00000E+000
   6.1870  -6.10000E-003    0.00000E+000
   6.1900  -2.00000E-004    0.00000E+000
   6.1910  -5.20000E-003    0.00000E+000
   6.1950   9.20000E-003    0.00000E+000
   6.1980   2.70000E-003    0.00000E+000
   6.2000   1.39000E-002    0.00000E+000
   6.2020   5.00000E-004    0.00000E+000
   6.2050   2.10000E-003    0.00000E+000
   6.2080   1.16000E-002    0.00000E+000
   6.2100   1.28000E-002    0.00000E+000
   6.2130   1.38000E-002    0.00000E+000
   6.2150   5.80000E-003    0.00000E+000
   6.2180   1.32000E-002    0.00000E+000
   6.2190   7.00000E-003    0.00000E+000
   6.2230   7.10000E-003    0.00000E+000
   6.2250   5.80000E-003    0.00000E+000
   6.2270   8.50000E-003    0.00000E+000
   6.2320   8.50000E-003    0.00000E+000
   6.2350   1.60000E-002    0.00000E+000
   6.2360   1.17000E-002    0.00000E+000
   6.2410  -5.20000E-003    0.00000E+000
   6.2450   6.40000E-003    0.00000E+000
   6.2480  -1.00000E-003    0.00000E+000
   6.2500   6.70000E-003    0.00000E+000
   6.2530   1.00000E-003    0.00000E+000
   6.2550  -1.02000E-002    0.00000E+000
   6.2590  -9.10000E-003    0.00000E+000
   6.2600   1.31000E-002    0.00000E+000
   6.2630   1.70000E-003    0.00000E+000
   6.2660   5.20000E-003    0.00000E+000
   6.2690   7.00000E-004    0.00000E+000
   6.2710   2.00000E-003    0.00000E+000
   6.2720   2.00000E-003    0.00000E+000
   6.2760  -1.80000E-003    0.00000E+000
   6.2770   1.00000E-002    0.00000E+000
   6.2780   9.50000E-003    0.00000E+000
   6.2800   1.06000E-002    0.00000E+000
   6.2850  -2.70000E-003    0.00000E+000
   6.2890   1.90000E-003    0.00000E+000
   6.2910   2.00000E-004    0.00000E+000
   6.2940   5.00000E-003    0.00000E+000
   6.2960   2.40000E-003    0.00000E+000
   6.3000   1.50000E-003    0.00000E+000
   6.3010   5.70000E-003    0.00000E+000
   6.3030   5.90000E-003    0.00000E+000
   6.3050   9.00000E-004    0.00000E+000
   6.3060   1.38000E-002    0.00000E+000
   6.3080   1.27000E-002    0.00000E+000
   6.3160   6.00000E-003    0.00000E+000
   6.3170   1.91000E-002    0.00000E+000
   6.3200   9.80000E-003    0.00000E+000
   6.3220   6.50000E-003    0.00000E+000
   6.3240   1.07000E-002    0.00000E+000
   6.3250   9.70000E-003    0.00000E+000
   6.3270   6.20000E-003    0.00000E+000
   6.3350   4.70000E-003    0.00000E+000
   6.3380   1.92000E-002    0.00000E+000
   6.3390   3.41000E-002    0.00000E+000
   6.3420   5.00000E-004    0.00000E+000
   6.3430   5.10000E-003    0.00000E+000
   6.3460   9.60000E-003    0.00000E+000
   6.3500   6.70000E-003    0.00000E+000
   6.3510   8.80000E-003    0.00000E+000
   6.3580   9.40000E-003    0.00000E+000
   6.3620   1.20000E-002    0.00000E+000
   6.3640   1.44000E-002    0.00000E+000
   6.3650   4.80000E-003    0.00000E+000
   6.3660   4.60000E-003    0.00000E+000
   6.3730   7.90000E-003    0.00000E+000
   6.3740   1.22000E-002    0.00000E+000
   6.3800   1.53000E-002    0.00000E+000
   6.3810   1.04000E-002    0.00000E+000
   6.3850   9.50000E-003    0.00000E+000
   6.3900   5.20000E-003    0.00000E+000
   6.3930   9.80000E-003    0.00000E+000
   6.3970   1.79000E-002    0.00000E+000
   6.3990   1.00000E-002    0.00000E+000
   6.4020   1.05000E-002    0.00000E+000
   6.4070   1.27000E-002    0.00000E+000
   6.4110   5.10000E-003    0.00000E+000
   6.4130   1.91000E-002    0.00000E+000
   6.4180   9.50000E-003    0.00000E+000
   6.4190   4.70000E-003    0.00000E+000
   6.4220   2.30000E-002    0.00000E+000
   6.4240   1.49000E-002    0.00000E+000
   6.4280   1.00000E-002    0.00000E+000
   6.4310   4.40000E-003    0.00000E+000
   6.4340   1.16000E-002    0.00000E+000
   6.4370   7.20000E-003    0.00000E+000
   6.4380   9.90000E-003    0.00000E+000
   6.4410   1.37000E-002    0.00000E+000
   6.4450   2.29000E-002    0.00000E+000
   6.4470   5.90000E-003    0.00000E+000
   6.4510   2.32000E-002    0.00000E+000
   6.4520   1.85000E-002    0.00000E+000
   6.4550  -3.50000E-003    0.00000E+000
   6.4570   1.13000E-002    0.00000E+000
   6.4590   5.00000E-004    0.00000E+000
   6.4610   2.48000E-002    0.00000E+000
   6.4630   1.64000E-002    0.00000E+000
   6.4660   1.80000E-002    0.00000E+000
   6.4690   1.42000E-002    0.00000E+000
   6.4720   1.68000E-002    0.00000E+000
   6.4730   1.23000E-002    0.00000E+000
   6.4780   1.16000E-002    0.00000E+000
   6.4790   1.19000E-002    0.00000E+000
   6.4800   1.10000E-002    0.00000E+000
   6.4830   1.49000E-002    0.00000E+000
   6.4860   1.48000E-002    0.00000E+000
   6.4890   2.01000E-002    0.00000E+000
   6.4930   1.62000E-002    0.00000E+000
   6.4940   1.51000E-002    0.00000E+000
   6.4960   8.20000E-003    0.00000E+000
   6.4970   9.70000E-003    0.00000E+000
   6.5000   5.10000E-003    0.00000E+000
   6.5020   1.02000E-002    0.00000E+000
   6.5070   2.22000E-002    0.00000E+000
   6.5100   1.40000E-002    0.00000E+000
   6.5140   2.00000E-002    0.00000E+000
   6.5150   2.15000E-002    0.00000E+000
   6.5170   2.52000E-002    0.00000E+000
   6.5200   1.92000E-002    0.00000E+000
   6.5220   9.90000E-003    0.00000E+000
   6.5250   1.56000E-002    0.00000E+000
   6.5280   2.10000E-002    0.00000E+000
   6.5300   4.60000E-003    0.00000E+000
   6.5320   1.04000E-002    0.00000E+000
   6.5330   2.77000E-002    0.00000E+000
   6.5350   3.02000E-002    0.00000E+000
   6.5370   1.30000E-002    0.00000E+000
   6.5390   1.49000E-002    0.00000E+000
   6.5440   1.75000E-002    0.00000E+000
   6.5460   1.61000E-002    0.00000E+000
   6.5480   2.92000E-002    0.00000E+000
   6.5500   2.37000E-002    0.00000E+000
   6.5530   2.42000E-002    0.00000E+000
   6.5550   3.05000E-002    0.00000E+000
   6.5560   1.83000E-002    0.00000E+000
   6.5590   1.78000E-002    0.00000E+000
   6.5620   1.43000E-002    0.00000E+000
   6.5660   2.55000E-002    0.00000E+000
   6.5670   2.77000E-002    0.00000E+000
   6.5700   3.05000E-002    0.00000E+000
   6.5720   2.31000E-002    0.00000E+000
   6.5740   2.76000E-002    0.00000E+000
   6.5760   2.92000E-002    0.00000E+000
   6.5790   3.20000E-002    0.00000E+000
   6.5810   2.80000E-002    0.00000E+000
   6.5840   1.99000E-002    0.00000E+000
   6.5860   2.17000E-002    0.00000E+000
   6.5870   3.83000E-002    0.00000E+000
   6.5900   3.72000E-002    0.00000E+000
   6.5920   2.47000E-002    0.00000E+000
   6.5960   2.61000E-002    0.00000E+000
   6.5980   3.35000E-002    0.00000E+000
   6.6020   3.45000E-002    0.00000E+000
   6.6050   3.46000E-002    0.00000E+000
   6.6060   3.36000E-002    0.00000E+000
   6.6100   3.95000E-002    0.00000E+000
   6.6120   2.98000E-002    0.00000E+000
   6.6150   4.84000E-002    0.00000E+000
   6.6160   3.33000E-002    0.00000E+000
   6.6180   3.16000E-002    0.00000E+000
   6.6210   4.83000E-002    0.00000E+000
   6.6230   3.72000E-002    0.00000E+000
   6.6250   3.34000E-002    0.00000E+000
   6.6290   4.37000E-002    0.00000E+000
   6.6310   4.15000E-002    0.00000E+000
   6.6330   3.70000E-002    0.00000E+000
   6.6350   3.80000E-002    0.00000E+000
   6.6370   4.09000E-002    0.00000E+000
   6.6400   4.09000E-002    0.00000E+000
   6.6420   3.11000E-002    0.00000E+000
   6.6440   3.41000E-002    0.00000E+000
   6.6470   2.54000E-002    0.00000E+000
   6.6500   4.89000E-002    0.00000E+000
   6.6530   4.23000E-002    0.00000E+000
   6.6550   3.14000E-002    0.00000E+000
   6.6580   4.08000E-002    0.00000E+000
   6.6600   4.42000E-002    0.00000E+000
   6.6640   4.32000E-002    0.00000E+000
   6.6650   5.52000E-002    0.00000E+000
   6.6690   4.53000E-002    0.00000E+000
   6.6700   4.77000E-002    0.00000E+000
   6.6720   5.08000E-002    0.00000E+000
   6.6750   5.89000E-002    0.00000E+000
   6.6780   3.98000E-002    0.00000E+000
   6.6820   4.19000E-002    0.00000E+000
   6.6860   5.78000E-002    0.00000E+000
   6.6880   5.96000E-002    0.00000E+000
   6.6900   5.40000E-002    0.00000E+000
   6.6910   5.53000E-002    0.00000E+000
   6.6950   6.21000E-002    0.00000E+000
   6.6970   6.59000E-002    0.00000E+000
   6.6990   5.62000E-002    0.00000E+000
   6.7020   6.51000E-002    0.00000E+000
   6.7060   4.93000E-002    0.00000E+000
   6.7090   6.05000E-002    0.00000E+000
   6.7110   8.14000E-002    0.00000E+000
   6.7130   6.35000E-002    0.00000E+000
   6.7150   5.87000E-002    0.00000E+000
   6.7180   7.51000E-002    0.00000E+000
   6.7210   6.74000E-002    0.00000E+000
   6.7230   7.51000E-002    0.00000E+000
   6.7260   7.56000E-002    0.00000E+000
   6.7280   7.78000E-002    0.00000E+000
   6.7310   8.10000E-002    0.00000E+000
   6.7340   6.56000E-002    0.00000E+000
   6.7390   8.66000E-002    0.00000E+000
   6.7430   8.59000E-002    0.00000E+000
   6.7450   7.83000E-002    0.00000E+000
   6.7480   7.86000E-002    0.00000E+000
   6.7500   8.26000E-002    0.00000E+000
   6.7520   9.44000E-002    0.00000E+000
   6.7550   8.50000E-002    0.00000E+000
   6.7580   9.11000E-002    0.00000E+000
   6.7600   9.28000E-002    0.00000E+000
   6.7620   8.99000E-002    0.00000E+000
   6.7670   9.93000E-002    0.00000E+000
   6.7700   9.51000E-002    0.00000E+000
   6.7710   9.30000E-002    0.00000E+000
   6.7730   9.22000E-002    0.00000E+000
   6.7770   1.01100E-001    0.00000E+000
   6.7810   9.59000E-002    0.00000E+000
   6.7820   1.16400E-001    0.00000E+000
   6.7850   1.12500E-001    0.00000E+000
   6.7860   1.13500E-001    0.00000E+000
   6.7910   1.04200E-001    0.00000E+000
   6.7930   1.31900E-001    0.00000E+000
   6.7960   1.02900E-001    0.00000E+000
   6.8000   1.13000E-001    0.00000E+000
   6.8020   1.13300E-001    0.00000E+000
   6.8050   1.16300E-001    0.00000E+000
   6.8080   1.12800E-001    0.00000E+000
   6.8100   1.20500E-001    0.00000E+000
   6.8120   1.22600E-001    0.00000E+000
   6.8150   9.31000E-002    0.00000E+000
   6.8170   1.17900E-001    0.00000E+000
   6.8190   1.18600E-001    0.00000E+000
   6.8210   1.26200E-001    0.00000E+000
   6.8250   1.37800E-001    0.00000E+000
   6.8260   1.28800E-001    0.00000E+000
   6.8310   1.23400E-001    0.00000E+000
   6.8320   1.31200E-001    0.00000E+000
   6.8350   1.57400E-001    0.00000E+000
   6.8380   1.56700E-001    0.00000E+000
   6.8400   1.50700E-001    0.00000E+000
   6.8420   1.53300E-001    0.00000E+000
   6.8450   1.41300E-001    0.00000E+000
   6.8490   1.39300E-001    0.00000E+000
   6.8520   1.49500E-001    0.00000E+000
   6.8540   1.60700E-001    0.00000E+000
   6.8570   1.72800E-001    0.00000E+000
   6.8580   1.51100E-001    0.00000E+000
   6.8610   1.64500E-001    0.00000E+000
   6.8630   1.68800E-001    0.00000E+000
   6.8650   1.51600E-001    0.00000E+000
   6.8670   1.63100E-001    0.00000E+000
   6.8690   1.76200E-001    0.00000E+000
   6.8740   1.63400E-001    0.00000E+000
   6.8770   1.85100E-001    0.00000E+000
   6.8810   1.74200E-001    0.00000E+000
   6.8840   1.78100E-001    0.00000E+000
   6.8850   1.79500E-001    0.00000E+000
   6.8870   1.75300E-001    0.00000E+000
   6.8910   1.80700E-001    0.00000E+000
   6.8940   1.71800E-001    0.00000E+000
   6.8960   1.87100E-001    0.00000E+000
   6.8970   1.96100E-001    0.00000E+000
   6.9010   1.87300E-001    0.00000E+000
   6.9040   1.87900E-001    0.00000E+000
   6.9050   2.02900E-001    0.00000E+000
   6.9100   2.01700E-001    0.00000E+000
   6.9130   2.26400E-001    0.00000E+000
   6.9150   2.15300E-001    0.00000E+000
   6.9180   2.14500E-001    0.00000E+000
   6.9200   2.08500E-001    0.00000E+000
   6.9220   2.13600E-001    0.00000E+000
   6.9250   2.05700E-001    0.00000E+000
   6.9270   2.08400E-001    0.00000E+000
   6.9300   2.12500E-001    0.00000E+000
   6.9320   2.21000E-001    0.00000E+000
   6.9360   2.26200E-001    0.00000E+000
   6.9380   2.40400E-001    0.00000E+000
   6.9420   2.35300E-001    0.00000E+000
   6.9450   2.23700E-001    0.00000E+000
   6.9500   2.28800E-001    0.00000E+000
   6.9530   2.37500E-001    0.00000E+000
   6.9550   2.43700E-001    0.00000E+000
   6.9580   2.26400E-001    0.00000E+000
   6.9600   2.44200E-001    0.00000E+000
   6.9640   2.37800E-001    0.00000E+000
   6.9650   2.59200E-001    0.00000E+000
   6.9680   2.55500E-001    0.00000E+000
   6.9700   2.60600E-001    0.00000E+000
   6.9720   2.73600E-001    0.00000E+000
   6.9740   2.52900E-001    0.00000E+000
   6.9810   3.03100E-001    0.00000E+000
   6.9820   2.68900E-001    0.00000E+000
   6.9860   2.78600E-001    0.00000E+000
   6.9890   2.82100E-001    0.00000E+000
   6.9920   2.89000E-001    0.00000E+000
   6.9930   2.99100E-001    0.00000E+000
   6.9970   3.05900E-001    0.00000E+000
   6.9990   3.10200E-001    0.00000E+000
   7.0030   2.99100E-001    0.00000E+000
   7.0040   3.17700E-001    0.00000E+000
   7.0070   3.16400E-001    0.00000E+000
   7.0110   3.14300E-001    0.00000E+000
   7.0140   3.30900E-001    0.00000E+000
   7.0160   3.46600E-001    0.00000E+000
   7.0190   3.67000E-001    0.00000E+000
   7.0210   3.70100E-001    0.00000E+000
   7.0250   3.80900E-001    0.00000E+000
   7.0270   4.03500E-001    0.00000E+000
   7.0300   4.12100E-001    0.00000E+000
   7.0340   3.91100E-001    0.00000E+000
   7.0390   4.29300E-001    0.00000E+000
   7.0410   4.48300E-001    0.00000E+000
   7.0440   4.48400E-001    0.00000E+000
   7.0460   4.77400E-001    0.00000E+000
   7.0480   4.97900E-001    0.00000E+000
   7.0510   5.09300E-001    0.00000E+000
   7.0530   5.33200E-001    0.00000E+000
   7.0550   5.54600E-001    0.00000E+000
   7.0590   5.91900E-001    0.00000E+000
   7.0610   6.16300E-001    0.00000E+000
   7.0650   6.42000E-001    0.00000E+000
   7.0690   6.71000E-001    0.00000E+000
   7.0710   6.86700E-001    0.00000E+000
   7.0740   7.21900E-001    0.00000E+000
   7.0760   7.69000E-001    0.00000E+000
   7.0780   8.00600E-001    0.00000E+000
   7.0810   8.62300E-001    0.00000E+000
   7.0830   9.29000E-001    0.00000E+000
   7.0860   9.56600E-001    0.00000E+000
   7.0900   1.03480E+000    0.00000E+000
   7.0920   1.08150E+000    0.00000E+000
   7.0950   1.13090E+000    0.00000E+000
   7.0980   1.29650E+000    0.00000E+000
   7.1010   1.42830E+000    0.00000E+000
   7.1040   1.71740E+000    0.00000E+000
   7.1080   2.07870E+000    0.00000E+000
   7.1100   2.30250E+000    0.00000E+000
   7.1130   2.43340E+000    0.00000E+000
   7.1170   2.40450E+000    0.00000E+000
   7.1200   2.49210E+000    0.00000E+000
   7.1220   2.72250E+000    0.00000E+000
   7.1240   2.52740E+000    0.00000E+000
   7.1270   2.68130E+000    0.00000E+000
   7.1310   2.71510E+000    0.00000E+000
   7.1330   2.75390E+000    0.00000E+000
   7.1340   2.92200E+000    0.00000E+000
   7.1380   2.99650E+000    0.00000E+000
   7.1400   2.68560E+000    0.00000E+000
   7.1450   2.89800E+000    0.00000E+000
   7.1470   2.60260E+000    0.00000E+000
   7.1490   3.39500E+000    0.00000E+000
   7.1520   2.98980E+000    0.00000E+000
   7.1550   2.35760E+000    0.00000E+000
   7.1580   2.06250E+000    0.00000E+000
   7.1610   2.21710E+000    0.00000E+000
   7.1630   1.84280E+000    0.00000E+000
   7.1650   1.64000E+000    0.00000E+000
   7.1680   1.47510E+000    0.00000E+000
   7.1700   1.83260E+000    0.00000E+000
   7.1720   1.82830E+000    0.00000E+000
   7.1760   1.06830E+000    0.00000E+000
   7.1770   4.15200E-001    0.00000E+000
   7.1810   1.00000E+000    0.00000E+000
   7.1840   1.00000E+000    0.00000E+000
   7.1860   1.00000E+000    0.00000E+000
   7.1900   1.00000E+000    0.00000E+000
   7.1920   1.00000E+000    0.00000E+000
   7.1950   1.00000E+000    0.00000E+000
   7.1970   1.00000E+000    0.00000E+000
   7.2000   1.00000E+000    0.00000E+000
   7.2020   1.00000E+000    0.00000E+000
   7.2040   1.00000E+000    0.00000E+000
   7.2070   1.00000E+000    0.00000E+000
   7.2110   1.00000E+000    0.00000E+000
   7.2140   1.00000E+000    0.00000E+000
   7.2180   1.00000E+000    0.00000E+000
   7.2210   1.00000E+000    0.00000E+000
   7.2250   1.00000E+000    0.00000E+000
   7.2280   1.00000E+000    0.00000E+000
   7.2320   1.00000E+000    0.00000E+000
   7.2330   1.00000E+000    0.00000E+000
   7.2370   1.00000E+000    0.00000E+000
   7.2380   1.00000E+000    0.00000E+000
   7.2410   1.00000E+000    0.00000E+000
   7.2440   1.00000E+000    0.00000E+000
   7.2480   1.00000E+000    0.00000E+000
   7.2500   1.00000E+000    0.00000E+000
   7.2530   1.00000E+000    0.00000E+000
   7.2560   1.00000E+000    0.00000E+000
   7.2580   1.00000E+000    0.00000E+000
   7.2630   1.00000E+000    0.00000E+000
   7.2640   1.00000E+000    0.00000E+000
   7.2670   1.00000E+000    0.00000E+000
   7.2700   1.00000E+000    0.00000E+000
   7.2730   1.00000E+000    0.00000E+000
   7.2760   1.00000E+000    0.00000E+000
   7.2780   1.00000E+000    0.00000E+000
   7.2800   1.00000E+000    0.00000E+000
   7.2820   1.00000E+000    0.00000E+000
   7.2850   1.00000E+000    0.00000E+000
   7.2890   1.00000E+000    0.00000E+000
   7.2910   1.00000E+000    0.00000E+000
   7.2950   1.00000E+000    0.00000E+000
   7.2980   1.00000E+000    0.00000E+000
   7.3000   1.00000E+000    0.00000E+000
