# Supplementary material for: Rationally seeded computational protein design of ɑ-helical barrels
Source: Nat Chem Biol. 2024 Jun 20;20(8):991–9. doi: 10.1038/s41589-024-01642-0 (PMC11288890; doi:10.1038/s41589-024-01642-0)
Supplement: Supplementary file 5 — PDB files used for making figure panels h–j. [file 41589_2024_1642_MOESM5_ESM.zip › KIA_RP_RSPD_NatChemBiol_data_Figure3/sc-CC-7-LI_panels_c-g/AUC_panel_e/LI_SV_raw/00112.RA1]

HeptLI
R 1 20.0 40000 0037822 5.8850E11 275 1 
   5.7990   1.00000E+000    0.00000E+000
   5.8030   1.00000E+000    0.00000E+000
   5.8040   1.00000E+000    0.00000E+000
   5.8050   1.00000E+000    0.00000E+000
   5.8070   1.00000E+000    0.00000E+000
   5.8080   1.00000E+000    0.00000E+000
   5.8100   1.00000E+000    0.00000E+000
   5.8120   1.00000E+000    0.00000E+000
   5.8130   1.00000E+000    0.00000E+000
   5.8140   1.00000E+000    0.00000E+000
   5.8150   1.00000E+000    0.00000E+000
   5.8170   1.00000E+000    0.00000E+000
   5.8190   1.00000E+000    0.00000E+000
   5.8210   1.00000E+000    0.00000E+000
   5.8220   1.00000E+000    0.00000E+000
   5.8230   1.00000E+000    0.00000E+000
   5.8240   1.00000E+000    0.00000E+000
   5.8260   1.00000E+000    0.00000E+000
   5.8280   1.00000E+000    0.00000E+000
   5.8290   1.00000E+000    0.00000E+000
   5.8320   1.00000E+000    0.00000E+000
   5.8330   1.00000E+000    0.00000E+000
   5.8350  -1.25540E+000    0.00000E+000
   5.8360  -8.72600E-001    0.00000E+000
   5.8380  -1.04540E+000    0.00000E+000
   5.8400  -7.16800E-001    0.00000E+000
   5.8420  -7.39100E-001    0.00000E+000
   5.8440  -8.12000E-001    0.00000E+000
   5.8460  -7.23600E-001    0.00000E+000
   5.8470  -1.00410E+000    0.00000E+000
   5.8490  -1.28700E+000    0.00000E+000
   5.8500  -1.27590E+000    0.00000E+000
   5.8510  -1.61160E+000    0.00000E+000
   5.8520  -1.59110E+000    0.00000E+000
   5.8540  -1.69800E+000    0.00000E+000
   5.8560  -1.74380E+000    0.00000E+000
   5.8580  -1.72140E+000    0.00000E+000
   5.8600  -1.60030E+000    0.00000E+000
   5.8610  -1.62010E+000    0.00000E+000
   5.8630  -1.47960E+000    0.00000E+000
   5.8660  -1.00460E+000    0.00000E+000
   5.8680  -8.43400E-001    0.00000E+000
   5.8690  -7.15300E-001    0.00000E+000
   5.8720  -4.92700E-001    0.00000E+000
   5.8740  -4.00400E-001    0.00000E+000
   5.8760  -3.32500E-001    0.00000E+000
   5.8770  -2.02700E-001    0.00000E+000
   5.8790  -1.30500E-001    0.00000E+000
   5.8810  -9.51000E-002    0.00000E+000
   5.8830  -7.30000E-002    0.00000E+000
   5.8840  -4.44000E-002    0.00000E+000
   5.8860  -2.71000E-002    0.00000E+000
   5.8880  -2.74000E-002    0.00000E+000
   5.8900  -1.83000E-002    0.00000E+000
   5.8930  -1.49000E-002    0.00000E+000
   5.8950  -1.30000E-002    0.00000E+000
   5.8960  -1.74000E-002    0.00000E+000
   5.8970  -5.60000E-003    0.00000E+000
   5.9000  -1.51000E-002    0.00000E+000
   5.9020  -1.55000E-002    0.00000E+000
   5.9050  -4.80000E-003    0.00000E+000
   5.9080  -4.80000E-003    0.00000E+000
   5.9100  -9.50000E-003    0.00000E+000
   5.9130  -2.00000E-003    0.00000E+000
   5.9150  -4.50000E-003    0.00000E+000
   5.9160   1.04000E-002    0.00000E+000
   5.9170  -2.30000E-003    0.00000E+000
   5.9180  -1.63000E-002    0.00000E+000
   5.9200  -3.20000E-003    0.00000E+000
   5.9230   1.10000E-003    0.00000E+000
   5.9260  -9.80000E-003    0.00000E+000
   5.9270  -8.00000E-004    0.00000E+000
   5.9280   2.67000E-002    0.00000E+000
   5.9300   1.13000E-002    0.00000E+000
   5.9320  -1.10000E-003    0.00000E+000
   5.9340  -8.70000E-003    0.00000E+000
   5.9370  -6.90000E-003    0.00000E+000
   5.9380  -1.24000E-002    0.00000E+000
   5.9400   2.20000E-003    0.00000E+000
   5.9410  -5.80000E-003    0.00000E+000
   5.9440  -1.20000E-003    0.00000E+000
   5.9470   1.33000E-002    0.00000E+000
   5.9480   1.77000E-002    0.00000E+000
   5.9500   2.73000E-002    0.00000E+000
   5.9520   2.28000E-002    0.00000E+000
   5.9530   1.23000E-002    0.00000E+000
   5.9560   8.50000E-003    0.00000E+000
   5.9570   9.00000E-004    0.00000E+000
   5.9610  -4.10000E-003    0.00000E+000
   5.9620  -3.50000E-003    0.00000E+000
   5.9640   1.45000E-002    0.00000E+000
   5.9650  -3.30000E-003    0.00000E+000
   5.9680  -7.20000E-003    0.00000E+000
   5.9700  -8.50000E-003    0.00000E+000
   5.9710   3.60000E-003    0.00000E+000
   5.9740  -4.70000E-003    0.00000E+000
   5.9770  -1.46000E-002    0.00000E+000
   5.9780  -1.43000E-002    0.00000E+000
   5.9810   4.80000E-003    0.00000E+000
   5.9820  -2.40000E-003    0.00000E+000
   5.9840  -2.10000E-003    0.00000E+000
   5.9850   8.40000E-003    0.00000E+000
   5.9880   1.11000E-002    0.00000E+000
   5.9890   1.80000E-003    0.00000E+000
   5.9910   2.52000E-002    0.00000E+000
   5.9940   9.50000E-003    0.00000E+000
   5.9960   8.60000E-003    0.00000E+000
   5.9980   2.63000E-002    0.00000E+000
   6.0020   2.33100E-001    0.00000E+000
   6.0040  -3.59900E-001    0.00000E+000
   6.0050  -7.79900E-001    0.00000E+000
   6.0070  -4.37300E-001    0.00000E+000
   6.0090  -1.24100E-001    0.00000E+000
   6.0120  -4.91000E-002    0.00000E+000
   6.0150  -5.20000E-003    0.00000E+000
   6.0160  -3.03000E-002    0.00000E+000
   6.0190  -3.15000E-002    0.00000E+000
   6.0210  -2.39300E-001    0.00000E+000
   6.0250  -9.31000E-002    0.00000E+000
   6.0280   6.42000E-002    0.00000E+000
   6.0300  -8.79000E-002    0.00000E+000
   6.0330  -1.08000E-002    0.00000E+000
   6.0340  -7.30000E-003    0.00000E+000
   6.0370  -2.80000E-003    0.00000E+000
   6.0410  -1.30000E-003    0.00000E+000
   6.0420  -2.90000E-003    0.00000E+000
   6.0440   1.03000E-002    0.00000E+000
   6.0460   8.20000E-003    0.00000E+000
   6.0510   7.10000E-003    0.00000E+000
   6.0540   1.50000E-002    0.00000E+000
   6.0550   1.20000E-003    0.00000E+000
   6.0560   5.70000E-003    0.00000E+000
   6.0590   1.28000E-002    0.00000E+000
   6.0600   1.53000E-002    0.00000E+000
   6.0620   1.73000E-002    0.00000E+000
   6.0650   8.00000E-003    0.00000E+000
   6.0670   1.83000E-002    0.00000E+000
   6.0690   3.70000E-003    0.00000E+000
   6.0720   3.20000E-003    0.00000E+000
   6.0740  -2.10000E-003    0.00000E+000
   6.0770  -8.10000E-003    0.00000E+000
   6.0780   1.23000E-002    0.00000E+000
   6.0800   3.80000E-003    0.00000E+000
   6.0860  -2.70000E-003    0.00000E+000
   6.0890  -6.00000E-004    0.00000E+000
   6.0910  -2.60000E-003    0.00000E+000
   6.0920   1.22000E-002    0.00000E+000
   6.0940   1.38000E-002    0.00000E+000
   6.0960   1.90000E-003    0.00000E+000
   6.0990  -1.70000E-003    0.00000E+000
   6.1000   1.99000E-002    0.00000E+000
   6.1030   9.60000E-003    0.00000E+000
   6.1050   1.17000E-002    0.00000E+000
   6.1090  -3.00000E-004    0.00000E+000
   6.1110   1.13000E-002    0.00000E+000
   6.1130   1.09000E-002    0.00000E+000
   6.1170   6.40000E-003    0.00000E+000
   6.1190   2.60000E-003    0.00000E+000
   6.1200   5.00000E-003    0.00000E+000
   6.1210   1.08000E-002    0.00000E+000
   6.1220   1.50000E-002    0.00000E+000
   6.1280   7.90000E-003    0.00000E+000
   6.1290  -7.60000E-003    0.00000E+000
   6.1330   6.40000E-003    0.00000E+000
   6.1360  -6.00000E-004    0.00000E+000
   6.1380   8.50000E-003    0.00000E+000
   6.1400   6.60000E-003    0.00000E+000
   6.1430   1.02000E-002    0.00000E+000
   6.1460   6.60000E-003    0.00000E+000
   6.1510   8.40000E-003    0.00000E+000
   6.1540  -4.00000E-003    0.00000E+000
   6.1560   1.60000E-003    0.00000E+000
   6.1580   8.60000E-003    0.00000E+000
   6.1600   7.40000E-003    0.00000E+000
   6.1630  -6.70000E-003    0.00000E+000
   6.1660   8.70000E-003    0.00000E+000
   6.1700  -1.30000E-003    0.00000E+000
   6.1750  -6.70000E-003    0.00000E+000
   6.1770   7.00000E-003    0.00000E+000
   6.1790   9.70000E-003    0.00000E+000
   6.1810   3.30000E-003    0.00000E+000
   6.1830   8.10000E-003    0.00000E+000
   6.1850   1.18000E-002    0.00000E+000
   6.1880   5.70000E-003    0.00000E+000
   6.1900  -4.10000E-003    0.00000E+000
   6.1930   6.10000E-003    0.00000E+000
   6.1960  -3.10000E-003    0.00000E+000
   6.1980  -2.50000E-003    0.00000E+000
   6.2020   1.00000E-003    0.00000E+000
   6.2040  -7.00000E-004    0.00000E+000
   6.2050   1.40000E-003    0.00000E+000
   6.2100   9.60000E-003    0.00000E+000
   6.2110   5.20000E-003    0.00000E+000
   6.2150  -1.10000E-003    0.00000E+000
   6.2200   1.37000E-002    0.00000E+000
   6.2210  -3.00000E-004    0.00000E+000
   6.2230  -4.70000E-003    0.00000E+000
   6.2250   7.20000E-003    0.00000E+000
   6.2300  -6.60000E-003    0.00000E+000
   6.2340  -1.00000E-004    0.00000E+000
   6.2350   8.40000E-003    0.00000E+000
   6.2370   2.40000E-003    0.00000E+000
   6.2390  -3.80000E-003    0.00000E+000
   6.2420   8.20000E-003    0.00000E+000
   6.2430   6.10000E-003    0.00000E+000
   6.2480   4.40000E-003    0.00000E+000
   6.2510   1.00000E-002    0.00000E+000
   6.2530  -7.00000E-003    0.00000E+000
   6.2550  -4.80000E-003    0.00000E+000
   6.2580   3.40000E-003    0.00000E+000
   6.2610   1.31000E-002    0.00000E+000
   6.2650   1.40000E-003    0.00000E+000
   6.2690   2.01000E-002    0.00000E+000
   6.2710   1.80000E-002    0.00000E+000
   6.2730   5.00000E-004    0.00000E+000
   6.2760   4.40000E-003    0.00000E+000
   6.2780   7.40000E-003    0.00000E+000
   6.2800   1.24000E-002    0.00000E+000
   6.2870  -2.80000E-003    0.00000E+000
   6.2890   1.17000E-002    0.00000E+000
   6.2910   4.40000E-003    0.00000E+000
   6.2950   1.07000E-002    0.00000E+000
   6.3000  -4.00000E-003    0.00000E+000
   6.3020   1.52000E-002    0.00000E+000
   6.3030   1.97000E-002    0.00000E+000
   6.3050   6.90000E-003    0.00000E+000
   6.3060   1.20000E-002    0.00000E+000
   6.3080   9.20000E-003    0.00000E+000
   6.3120   4.00000E-003    0.00000E+000
   6.3150  -2.20000E-003    0.00000E+000
   6.3160   4.10000E-003    0.00000E+000
   6.3210   8.00000E-003    0.00000E+000
   6.3220   5.00000E-004    0.00000E+000
   6.3250   8.70000E-003    0.00000E+000
   6.3330   7.80000E-003    0.00000E+000
   6.3360   1.22000E-002    0.00000E+000
   6.3400   3.80000E-002    0.00000E+000
   6.3460  -0.00000E+000    0.00000E+000
   6.3480   6.60000E-003    0.00000E+000
   6.3510   1.40000E-003    0.00000E+000
   6.3520   6.80000E-003    0.00000E+000
   6.3580   1.31000E-002    0.00000E+000
   6.3630   2.15000E-002    0.00000E+000
   6.3650   2.12000E-002    0.00000E+000
   6.3680   9.80000E-003    0.00000E+000
   6.3690   2.26000E-002    0.00000E+000
   6.3720  -3.60000E-003    0.00000E+000
   6.3760   1.25000E-002    0.00000E+000
   6.3800   8.10000E-003    0.00000E+000
   6.3840   1.36000E-002    0.00000E+000
   6.3860   4.50000E-003    0.00000E+000
   6.3900   1.15000E-002    0.00000E+000
   6.3910   7.50000E-003    0.00000E+000
   6.3950   4.30000E-003    0.00000E+000
   6.3990   1.42000E-002    0.00000E+000
   6.4000   4.80000E-003    0.00000E+000
   6.4030   3.20000E-003    0.00000E+000
   6.4050   9.60000E-003    0.00000E+000
   6.4110   1.53000E-002    0.00000E+000
   6.4130   8.30000E-003    0.00000E+000
   6.4190   1.04000E-002    0.00000E+000
   6.4220   1.26000E-002    0.00000E+000
   6.4250   1.09000E-002    0.00000E+000
   6.4280   2.40000E-003    0.00000E+000
   6.4320   1.13000E-002    0.00000E+000
   6.4340   1.36000E-002    0.00000E+000
   6.4380   6.70000E-003    0.00000E+000
   6.4400   2.06000E-002    0.00000E+000
   6.4420   1.56000E-002    0.00000E+000
   6.4450   1.99000E-002    0.00000E+000
   6.4470   1.03000E-002    0.00000E+000
   6.4510   1.96000E-002    0.00000E+000
   6.4530   1.64000E-002    0.00000E+000
   6.4550   6.90000E-003    0.00000E+000
   6.4570   1.64000E-002    0.00000E+000
   6.4600   8.00000E-004    0.00000E+000
   6.4610   2.17000E-002    0.00000E+000
   6.4630   1.35000E-002    0.00000E+000
   6.4660   1.46000E-002    0.00000E+000
   6.4690   6.90000E-003    0.00000E+000
   6.4710   7.60000E-003    0.00000E+000
   6.4730   2.14000E-002    0.00000E+000
   6.4770   6.80000E-003    0.00000E+000
   6.4780   1.16000E-002    0.00000E+000
   6.4820   6.20000E-003    0.00000E+000
   6.4860   9.10000E-003    0.00000E+000
   6.4880   2.45000E-002    0.00000E+000
   6.4910   1.13000E-002    0.00000E+000
   6.4940   1.00000E-002    0.00000E+000
   6.4960   1.80000E-003    0.00000E+000
   6.5000   6.70000E-003    0.00000E+000
   6.5020   4.90000E-003    0.00000E+000
   6.5050   1.16000E-002    0.00000E+000
   6.5070   1.40000E-002    0.00000E+000
   6.5120   1.15000E-002    0.00000E+000
   6.5140   1.52000E-002    0.00000E+000
   6.5160   6.20000E-003    0.00000E+000
   6.5180   1.69000E-002    0.00000E+000
   6.5200   1.63000E-002    0.00000E+000
   6.5220   1.72000E-002    0.00000E+000
   6.5250   1.10000E-002    0.00000E+000
   6.5280   9.70000E-003    0.00000E+000
   6.5300   2.55000E-002    0.00000E+000
   6.5330   2.84000E-002    0.00000E+000
   6.5350   2.78000E-002    0.00000E+000
   6.5370   7.10000E-003    0.00000E+000
   6.5410   1.29000E-002    0.00000E+000
   6.5440   1.35000E-002    0.00000E+000
   6.5460   6.60000E-003    0.00000E+000
   6.5500   2.31000E-002    0.00000E+000
   6.5510   6.80000E-003    0.00000E+000
   6.5540   1.59000E-002    0.00000E+000
   6.5550   2.52000E-002    0.00000E+000
   6.5590   1.56000E-002    0.00000E+000
   6.5620   1.80000E-002    0.00000E+000
   6.5630   1.78000E-002    0.00000E+000
   6.5680   2.90000E-002    0.00000E+000
   6.5710   2.58000E-002    0.00000E+000
   6.5730   1.42000E-002    0.00000E+000
   6.5740   2.11000E-002    0.00000E+000
   6.5770   2.31000E-002    0.00000E+000
   6.5790   1.80000E-002    0.00000E+000
   6.5820   1.37000E-002    0.00000E+000
   6.5840   2.56000E-002    0.00000E+000
   6.5870   2.25000E-002    0.00000E+000
   6.5890   2.30000E-002    0.00000E+000
   6.5900   1.39000E-002    0.00000E+000
   6.5940   2.45000E-002    0.00000E+000
   6.5960   2.02000E-002    0.00000E+000
   6.5990   2.01000E-002    0.00000E+000
   6.6010   1.89000E-002    0.00000E+000
   6.6040   2.36000E-002    0.00000E+000
   6.6070   3.41000E-002    0.00000E+000
   6.6100   3.63000E-002    0.00000E+000
   6.6130   2.30000E-002    0.00000E+000
   6.6140   3.66000E-002    0.00000E+000
   6.6160   2.66000E-002    0.00000E+000
   6.6170   2.39000E-002    0.00000E+000
   6.6190   1.88000E-002    0.00000E+000
   6.6210   2.34000E-002    0.00000E+000
   6.6240   2.55000E-002    0.00000E+000
   6.6280   3.69000E-002    0.00000E+000
   6.6310   2.71000E-002    0.00000E+000
   6.6330   3.20000E-002    0.00000E+000
   6.6350   3.47000E-002    0.00000E+000
   6.6370   3.65000E-002    0.00000E+000
   6.6400   2.65000E-002    0.00000E+000
   6.6440   2.50000E-002    0.00000E+000
   6.6470   2.70000E-002    0.00000E+000
   6.6500   1.90000E-002    0.00000E+000
   6.6520   3.04000E-002    0.00000E+000
   6.6540   3.90000E-002    0.00000E+000
   6.6560   3.16000E-002    0.00000E+000
   6.6580   3.28000E-002    0.00000E+000
   6.6600   3.24000E-002    0.00000E+000
   6.6630   2.93000E-002    0.00000E+000
   6.6660   3.27000E-002    0.00000E+000
   6.6680   3.55000E-002    0.00000E+000
   6.6700   4.93000E-002    0.00000E+000
   6.6720   3.22000E-002    0.00000E+000
   6.6740   3.64000E-002    0.00000E+000
   6.6770   4.85000E-002    0.00000E+000
   6.6810   4.45000E-002    0.00000E+000
   6.6840   3.10000E-002    0.00000E+000
   6.6860   3.73000E-002    0.00000E+000
   6.6880   3.10000E-002    0.00000E+000
   6.6900   3.09000E-002    0.00000E+000
   6.6930   4.82000E-002    0.00000E+000
   6.6960   6.38000E-002    0.00000E+000
   6.6970   3.48000E-002    0.00000E+000
   6.7010   4.68000E-002    0.00000E+000
   6.7030   4.48000E-002    0.00000E+000
   6.7060   4.33000E-002    0.00000E+000
   6.7080   5.31000E-002    0.00000E+000
   6.7120   5.67000E-002    0.00000E+000
   6.7150   4.79000E-002    0.00000E+000
   6.7180   4.96000E-002    0.00000E+000
   6.7190   4.23000E-002    0.00000E+000
   6.7240   5.73000E-002    0.00000E+000
   6.7260   5.65000E-002    0.00000E+000
   6.7280   5.83000E-002    0.00000E+000
   6.7320   5.58000E-002    0.00000E+000
   6.7340   4.82000E-002    0.00000E+000
   6.7360   5.16000E-002    0.00000E+000
   6.7390   5.99000E-002    0.00000E+000
   6.7420   6.76000E-002    0.00000E+000
   6.7450   6.97000E-002    0.00000E+000
   6.7470   5.67000E-002    0.00000E+000
   6.7500   6.06000E-002    0.00000E+000
   6.7520   6.99000E-002    0.00000E+000
   6.7550   7.09000E-002    0.00000E+000
   6.7570   5.70000E-002    0.00000E+000
   6.7590   7.27000E-002    0.00000E+000
   6.7610   7.20000E-002    0.00000E+000
   6.7630   6.70000E-002    0.00000E+000
   6.7680   6.94000E-002    0.00000E+000
   6.7690   6.91000E-002    0.00000E+000
   6.7730   7.11000E-002    0.00000E+000
   6.7740   7.02000E-002    0.00000E+000
   6.7770   7.81000E-002    0.00000E+000
   6.7820   8.14000E-002    0.00000E+000
   6.7830   7.44000E-002    0.00000E+000
   6.7860   6.85000E-002    0.00000E+000
   6.7880   7.92000E-002    0.00000E+000
   6.7910   6.03000E-002    0.00000E+000
   6.7940   8.02000E-002    0.00000E+000
   6.7960   7.95000E-002    0.00000E+000
   6.8010   8.72000E-002    0.00000E+000
   6.8020   8.19000E-002    0.00000E+000
   6.8050   9.23000E-002    0.00000E+000
   6.8060   8.98000E-002    0.00000E+000
   6.8100   7.49000E-002    0.00000E+000
   6.8110   8.83000E-002    0.00000E+000
   6.8140   8.30000E-002    0.00000E+000
   6.8170   8.53000E-002    0.00000E+000
   6.8190   9.64000E-002    0.00000E+000
   6.8200   9.96000E-002    0.00000E+000
   6.8250   9.75000E-002    0.00000E+000
   6.8260   8.97000E-002    0.00000E+000
   6.8310   8.27000E-002    0.00000E+000
   6.8330   1.08600E-001    0.00000E+000
   6.8350   1.20500E-001    0.00000E+000
   6.8380   1.23300E-001    0.00000E+000
   6.8410   1.16000E-001    0.00000E+000
   6.8440   1.15600E-001    0.00000E+000
   6.8450   1.19000E-001    0.00000E+000
   6.8490   1.20200E-001    0.00000E+000
   6.8510   1.11700E-001    0.00000E+000
   6.8530   1.23100E-001    0.00000E+000
   6.8560   1.18500E-001    0.00000E+000
   6.8580   1.22600E-001    0.00000E+000
   6.8640   1.22700E-001    0.00000E+000
   6.8650   1.33200E-001    0.00000E+000
   6.8670   1.08600E-001    0.00000E+000
   6.8690   1.24500E-001    0.00000E+000
   6.8720   1.35300E-001    0.00000E+000
   6.8770   1.34100E-001    0.00000E+000
   6.8780   1.28400E-001    0.00000E+000
   6.8810   1.38900E-001    0.00000E+000
   6.8840   1.40900E-001    0.00000E+000
   6.8850   1.41200E-001    0.00000E+000
   6.8900   1.32000E-001    0.00000E+000
   6.8920   1.29500E-001    0.00000E+000
   6.8950   1.49200E-001    0.00000E+000
   6.8970   1.44100E-001    0.00000E+000
   6.9000   1.39900E-001    0.00000E+000
   6.9040   1.45600E-001    0.00000E+000
   6.9050   1.67100E-001    0.00000E+000
   6.9080   1.58300E-001    0.00000E+000
   6.9110   1.76200E-001    0.00000E+000
   6.9130   1.71200E-001    0.00000E+000
   6.9150   1.83400E-001    0.00000E+000
   6.9190   1.63300E-001    0.00000E+000
   6.9220   1.56300E-001    0.00000E+000
   6.9250   1.80500E-001    0.00000E+000
   6.9260   1.86000E-001    0.00000E+000
   6.9300   1.69100E-001    0.00000E+000
   6.9320   1.67800E-001    0.00000E+000
   6.9350   1.74100E-001    0.00000E+000
   6.9370   1.80900E-001    0.00000E+000
   6.9410   1.85700E-001    0.00000E+000
   6.9440   1.79100E-001    0.00000E+000
   6.9470   1.89900E-001    0.00000E+000
   6.9500   1.84700E-001    0.00000E+000
   6.9530   1.77000E-001    0.00000E+000
   6.9550   2.08300E-001    0.00000E+000
   6.9580   1.94700E-001    0.00000E+000
   6.9610   1.96700E-001    0.00000E+000
   6.9640   2.28500E-001    0.00000E+000
   6.9650   1.94700E-001    0.00000E+000
   6.9690   2.15100E-001    0.00000E+000
   6.9700   2.05800E-001    0.00000E+000
   6.9720   2.19200E-001    0.00000E+000
   6.9730   2.28400E-001    0.00000E+000
   6.9800   2.37000E-001    0.00000E+000
   6.9840   2.24900E-001    0.00000E+000
   6.9860   2.35100E-001    0.00000E+000
   6.9900   2.46700E-001    0.00000E+000
   6.9920   2.17900E-001    0.00000E+000
   6.9930   2.37700E-001    0.00000E+000
   6.9970   2.54400E-001    0.00000E+000
   6.9980   2.45700E-001    0.00000E+000
   7.0010   2.39400E-001    0.00000E+000
   7.0040   2.56800E-001    0.00000E+000
   7.0050   2.71600E-001    0.00000E+000
   7.0110   2.82900E-001    0.00000E+000
   7.0130   2.80100E-001    0.00000E+000
   7.0150   2.84700E-001    0.00000E+000
   7.0180   2.89100E-001    0.00000E+000
   7.0200   3.10200E-001    0.00000E+000
   7.0220   3.03600E-001    0.00000E+000
   7.0250   3.14900E-001    0.00000E+000
   7.0270   3.47000E-001    0.00000E+000
   7.0330   3.40700E-001    0.00000E+000
   7.0340   3.64600E-001    0.00000E+000
   7.0360   3.77400E-001    0.00000E+000
   7.0400   3.90100E-001    0.00000E+000
   7.0420   3.99700E-001    0.00000E+000
   7.0440   4.12000E-001    0.00000E+000
   7.0480   4.41300E-001    0.00000E+000
   7.0510   4.47200E-001    0.00000E+000
   7.0530   4.73400E-001    0.00000E+000
   7.0550   4.99900E-001    0.00000E+000
   7.0580   5.34900E-001    0.00000E+000
   7.0610   5.37600E-001    0.00000E+000
   7.0630   5.37600E-001    0.00000E+000
   7.0670   6.00200E-001    0.00000E+000
   7.0690   6.49100E-001    0.00000E+000
   7.0720   6.93700E-001    0.00000E+000
   7.0760   6.89900E-001    0.00000E+000
   7.0780   7.59300E-001    0.00000E+000
   7.0790   7.75400E-001    0.00000E+000
   7.0830   8.52300E-001    0.00000E+000
   7.0850   9.21900E-001    0.00000E+000
   7.0870   9.67500E-001    0.00000E+000
   7.0920   1.01920E+000    0.00000E+000
   7.0930   1.07810E+000    0.00000E+000
   7.0960   1.14200E+000    0.00000E+000
   7.0990   1.29530E+000    0.00000E+000
   7.1030   1.60450E+000    0.00000E+000
   7.1070   2.03680E+000    0.00000E+000
   7.1100   2.21120E+000    0.00000E+000
   7.1130   2.35960E+000    0.00000E+000
   7.1140   2.39380E+000    0.00000E+000
   7.1180   2.49870E+000    0.00000E+000
   7.1210   2.55380E+000    0.00000E+000
   7.1240   2.58030E+000    0.00000E+000
   7.1260   2.64660E+000    0.00000E+000
   7.1290   2.57330E+000    0.00000E+000
   7.1310   2.82650E+000    0.00000E+000
   7.1330   2.72260E+000    0.00000E+000
   7.1370   2.88410E+000    0.00000E+000
   7.1400   2.91560E+000    0.00000E+000
   7.1420   3.31590E+000    0.00000E+000
   7.1460   3.38260E+000    0.00000E+000
   7.1490   3.21900E+000    0.00000E+000
   7.1510   3.26060E+000    0.00000E+000
   7.1540   2.45360E+000    0.00000E+000
   7.1560   2.30840E+000    0.00000E+000
   7.1590   1.95510E+000    0.00000E+000
   7.1620   1.72960E+000    0.00000E+000
   7.1650   1.42550E+000    0.00000E+000
   7.1670   1.57300E+000    0.00000E+000
   7.1690   1.80190E+000    0.00000E+000
   7.1710   1.33780E+000    0.00000E+000
   7.1740   1.40200E+000    0.00000E+000
   7.1770   1.31230E+000    0.00000E+000
   7.1790   7.81900E-001    0.00000E+000
   7.1810   1.00000E+000    0.00000E+000
   7.1850   1.00000E+000    0.00000E+000
   7.1880   1.00000E+000    0.00000E+000
   7.1910   1.00000E+000    0.00000E+000
   7.1940   1.00000E+000    0.00000E+000
   7.1950   1.00000E+000    0.00000E+000
   7.1990   1.00000E+000    0.00000E+000
   7.2020   1.00000E+000    0.00000E+000
   7.2050   1.00000E+000    0.00000E+000
   7.2080   1.00000E+000    0.00000E+000
   7.2110   1.00000E+000    0.00000E+000
   7.2120   1.00000E+000    0.00000E+000
   7.2150   1.00000E+000    0.00000E+000
   7.2180   1.00000E+000    0.00000E+000
   7.2210   1.00000E+000    0.00000E+000
   7.2250   1.00000E+000    0.00000E+000
   7.2270   1.00000E+000    0.00000E+000
   7.2300   1.00000E+000    0.00000E+000
   7.2320   1.00000E+000    0.00000E+000
   7.2360   1.00000E+000    0.00000E+000
   7.2390   1.00000E+000    0.00000E+000
   7.2410   1.00000E+000    0.00000E+000
   7.2430   1.00000E+000    0.00000E+000
   7.2470   1.00000E+000    0.00000E+000
   7.2480   1.00000E+000    0.00000E+000
   7.2520   1.00000E+000    0.00000E+000
   7.2560   1.00000E+000    0.00000E+000
   7.2570   1.00000E+000    0.00000E+000
   7.2600   1.00000E+000    0.00000E+000
   7.2640   1.00000E+000    0.00000E+000
   7.2660   1.00000E+000    0.00000E+000
   7.2690   1.00000E+000    0.00000E+000
   7.2710   1.00000E+000    0.00000E+000
   7.2730   1.00000E+000    0.00000E+000
   7.2780   1.00000E+000    0.00000E+000
   7.2800   1.00000E+000    0.00000E+000
   7.2820   1.00000E+000    0.00000E+000
   7.2850   1.00000E+000    0.00000E+000
   7.2890   1.00000E+000    0.00000E+000
   7.2910   1.00000E+000    0.00000E+000
   7.2950   1.00000E+000    0.00000E+000
   7.2960   1.00000E+000    0.00000E+000
   7.3010   1.00000E+000    0.00000E+000
