# Supplementary material for: Rationally seeded computational protein design of ɑ-helical barrels
Source: Nat Chem Biol. 2024 Jun 20;20(8):991–9. doi: 10.1038/s41589-024-01642-0 (PMC11288890; doi:10.1038/s41589-024-01642-0)
Supplement: Supplementary file 5 — PDB files used for making figure panels h–j. [file 41589_2024_1642_MOESM5_ESM.zip › KIA_RP_RSPD_NatChemBiol_data_Figure3/sc-CC-7-LI_panels_c-g/AUC_panel_e/LI_SV_raw/00113.RA1]

HeptLI
R 1 20.0 40000 0038122 5.9380E11 275 1 
   5.7990   1.00000E+000    0.00000E+000
   5.8030   1.00000E+000    0.00000E+000
   5.8040   1.00000E+000    0.00000E+000
   5.8050   1.00000E+000    0.00000E+000
   5.8070   1.00000E+000    0.00000E+000
   5.8080   1.00000E+000    0.00000E+000
   5.8100   1.00000E+000    0.00000E+000
   5.8120   1.00000E+000    0.00000E+000
   5.8140   1.00000E+000    0.00000E+000
   5.8150   1.00000E+000    0.00000E+000
   5.8160   1.00000E+000    0.00000E+000
   5.8170   1.00000E+000    0.00000E+000
   5.8190   1.00000E+000    0.00000E+000
   5.8200   1.00000E+000    0.00000E+000
   5.8210   1.00000E+000    0.00000E+000
   5.8230   1.00000E+000    0.00000E+000
   5.8240   1.00000E+000    0.00000E+000
   5.8260   1.00000E+000    0.00000E+000
   5.8280   1.00000E+000    0.00000E+000
   5.8290   1.00000E+000    0.00000E+000
   5.8300   1.00000E+000    0.00000E+000
   5.8330   1.00000E+000    0.00000E+000
   5.8350  -1.39230E+000    0.00000E+000
   5.8370  -1.08570E+000    0.00000E+000
   5.8380  -7.39000E-001    0.00000E+000
   5.8390  -8.20000E-001    0.00000E+000
   5.8400  -6.48000E-001    0.00000E+000
   5.8420  -7.74000E-001    0.00000E+000
   5.8440  -6.11700E-001    0.00000E+000
   5.8460  -7.24400E-001    0.00000E+000
   5.8480  -1.01520E+000    0.00000E+000
   5.8490  -1.34910E+000    0.00000E+000
   5.8510  -1.42550E+000    0.00000E+000
   5.8530  -1.58040E+000    0.00000E+000
   5.8540  -1.68640E+000    0.00000E+000
   5.8560  -1.71750E+000    0.00000E+000
   5.8580  -1.68210E+000    0.00000E+000
   5.8600  -1.63910E+000    0.00000E+000
   5.8610  -1.41470E+000    0.00000E+000
   5.8630  -1.37420E+000    0.00000E+000
   5.8670  -9.56800E-001    0.00000E+000
   5.8680  -9.11400E-001    0.00000E+000
   5.8690  -6.33600E-001    0.00000E+000
   5.8700  -6.19800E-001    0.00000E+000
   5.8720  -4.58200E-001    0.00000E+000
   5.8740  -3.80500E-001    0.00000E+000
   5.8760  -2.96700E-001    0.00000E+000
   5.8770  -2.51000E-001    0.00000E+000
   5.8800  -1.58200E-001    0.00000E+000
   5.8810  -9.00000E-002    0.00000E+000
   5.8830  -8.98000E-002    0.00000E+000
   5.8840  -4.04000E-002    0.00000E+000
   5.8860  -1.56000E-002    0.00000E+000
   5.8880  -2.02000E-002    0.00000E+000
   5.8910  -9.60000E-003    0.00000E+000
   5.8920  -1.01000E-002    0.00000E+000
   5.8930  -1.50000E-003    0.00000E+000
   5.8940  -3.12000E-002    0.00000E+000
   5.8960  -2.46000E-002    0.00000E+000
   5.8970  -1.49000E-002    0.00000E+000
   5.9000  -3.60000E-003    0.00000E+000
   5.9010  -5.30000E-003    0.00000E+000
   5.9020  -2.40000E-003    0.00000E+000
   5.9030  -1.24000E-002    0.00000E+000
   5.9060  -2.27000E-002    0.00000E+000
   5.9080   1.70000E-003    0.00000E+000
   5.9090  -6.30000E-003    0.00000E+000
   5.9110  -4.00000E-004    0.00000E+000
   5.9140  -8.60000E-003    0.00000E+000
   5.9150  -1.70000E-003    0.00000E+000
   5.9160  -5.10000E-003    0.00000E+000
   5.9190  -3.80000E-003    0.00000E+000
   5.9200  -6.80000E-003    0.00000E+000
   5.9230   6.50000E-003    0.00000E+000
   5.9240   6.00000E-003    0.00000E+000
   5.9270   1.60000E-003    0.00000E+000
   5.9280   8.40000E-003    0.00000E+000
   5.9290   2.37000E-002    0.00000E+000
   5.9320  -2.00000E-002    0.00000E+000
   5.9360  -3.10000E-003    0.00000E+000
   5.9380  -9.70000E-003    0.00000E+000
   5.9390  -1.16000E-002    0.00000E+000
   5.9400  -8.60000E-003    0.00000E+000
   5.9420  -3.70000E-003    0.00000E+000
   5.9440   9.30000E-003    0.00000E+000
   5.9470   1.56000E-002    0.00000E+000
   5.9490   6.00000E-003    0.00000E+000
   5.9510   1.62000E-002    0.00000E+000
   5.9520   3.06000E-002    0.00000E+000
   5.9560  -4.40000E-003    0.00000E+000
   5.9570   2.80000E-003    0.00000E+000
   5.9600  -9.30000E-003    0.00000E+000
   5.9620   3.00000E-003    0.00000E+000
   5.9630  -1.20000E-003    0.00000E+000
   5.9650   4.40000E-003    0.00000E+000
   5.9670  -1.44000E-002    0.00000E+000
   5.9700   1.25000E-002    0.00000E+000
   5.9730  -7.30000E-003    0.00000E+000
   5.9770  -2.36000E-002    0.00000E+000
   5.9780  -2.00000E-004    0.00000E+000
   5.9790   2.00000E-004    0.00000E+000
   5.9820  -2.60000E-003    0.00000E+000
   5.9840  -7.10000E-003    0.00000E+000
   5.9870   5.00000E-004    0.00000E+000
   5.9890   2.07000E-002    0.00000E+000
   5.9910   1.35000E-002    0.00000E+000
   5.9930   2.30000E-003    0.00000E+000
   5.9940  -2.80000E-003    0.00000E+000
   5.9950   3.60000E-003    0.00000E+000
   5.9960   3.78000E-002    0.00000E+000
   6.0020   7.44000E-002    0.00000E+000
   6.0030   2.75100E-001    0.00000E+000
   6.0040  -5.10900E-001    0.00000E+000
   6.0050  -7.66300E-001    0.00000E+000
   6.0080  -4.00800E-001    0.00000E+000
   6.0100  -4.41000E-002    0.00000E+000
   6.0120   4.66000E-002    0.00000E+000
   6.0140  -4.17000E-002    0.00000E+000
   6.0160  -1.90000E-003    0.00000E+000
   6.0190  -5.70000E-002    0.00000E+000
   6.0210  -1.17200E-001    0.00000E+000
   6.0230  -3.00000E-002    0.00000E+000
   6.0280   5.25000E-002    0.00000E+000
   6.0300  -5.50000E-002    0.00000E+000
   6.0330  -1.60000E-002    0.00000E+000
   6.0350  -3.00000E-003    0.00000E+000
   6.0370   1.16000E-002    0.00000E+000
   6.0400   1.34000E-002    0.00000E+000
   6.0420  -1.10000E-003    0.00000E+000
   6.0430   3.00000E-003    0.00000E+000
   6.0450  -5.10000E-003    0.00000E+000
   6.0500   1.48000E-002    0.00000E+000
   6.0510   3.30000E-003    0.00000E+000
   6.0530   1.71000E-002    0.00000E+000
   6.0540   9.20000E-003    0.00000E+000
   6.0570   7.90000E-003    0.00000E+000
   6.0580   1.30000E-003    0.00000E+000
   6.0600   1.18000E-002    0.00000E+000
   6.0640   4.50000E-003    0.00000E+000
   6.0650   8.50000E-003    0.00000E+000
   6.0690   1.06000E-002    0.00000E+000
   6.0730   4.30000E-003    0.00000E+000
   6.0750  -1.08000E-002    0.00000E+000
   6.0760  -1.63000E-002    0.00000E+000
   6.0790   1.07000E-002    0.00000E+000
   6.0820   1.81000E-002    0.00000E+000
   6.0850  -1.22000E-002    0.00000E+000
   6.0880   2.60000E-003    0.00000E+000
   6.0900  -1.50000E-003    0.00000E+000
   6.0920   1.01000E-002    0.00000E+000
   6.0950  -8.60000E-003    0.00000E+000
   6.1030  -1.00000E-003    0.00000E+000
   6.1050   1.09000E-002    0.00000E+000
   6.1060   2.90000E-003    0.00000E+000
   6.1090   6.20000E-003    0.00000E+000
   6.1110   8.00000E-003    0.00000E+000
   6.1130   1.09000E-002    0.00000E+000
   6.1170   6.10000E-003    0.00000E+000
   6.1200  -5.80000E-003    0.00000E+000
   6.1220   2.81000E-002    0.00000E+000
   6.1230   1.07000E-002    0.00000E+000
   6.1290  -4.60000E-003    0.00000E+000
   6.1310   5.00000E-004    0.00000E+000
   6.1350   5.20000E-003    0.00000E+000
   6.1360   9.90000E-003    0.00000E+000
   6.1380   4.40000E-003    0.00000E+000
   6.1400   3.10000E-003    0.00000E+000
   6.1420   6.40000E-003    0.00000E+000
   6.1470   2.20000E-003    0.00000E+000
   6.1510   3.50000E-003    0.00000E+000
   6.1540  -3.10000E-003    0.00000E+000
   6.1550   1.66000E-002    0.00000E+000
   6.1580   2.16000E-002    0.00000E+000
   6.1600   1.50000E-002    0.00000E+000
   6.1630  -3.20000E-003    0.00000E+000
   6.1650   5.40000E-003    0.00000E+000
   6.1690   4.80000E-003    0.00000E+000
   6.1700   5.80000E-003    0.00000E+000
   6.1720   1.68000E-002    0.00000E+000
   6.1750   3.00000E-004    0.00000E+000
   6.1770   1.28000E-002    0.00000E+000
   6.1790   4.60000E-003    0.00000E+000
   6.1810   9.80000E-003    0.00000E+000
   6.1840   6.70000E-003    0.00000E+000
   6.1860   1.50000E-003    0.00000E+000
   6.1890  -0.00000E+000    0.00000E+000
   6.1920   8.60000E-003    0.00000E+000
   6.1940   1.14000E-002    0.00000E+000
   6.1990   5.40000E-003    0.00000E+000
   6.2000   4.30000E-003    0.00000E+000
   6.2030   1.80000E-003    0.00000E+000
   6.2040   6.40000E-003    0.00000E+000
   6.2070   7.70000E-003    0.00000E+000
   6.2090   2.05000E-002    0.00000E+000
   6.2120   5.40000E-003    0.00000E+000
   6.2130   6.00000E-003    0.00000E+000
   6.2150   5.80000E-003    0.00000E+000
   6.2180   5.10000E-003    0.00000E+000
   6.2220   1.38000E-002    0.00000E+000
   6.2230   8.10000E-003    0.00000E+000
   6.2260   1.52000E-002    0.00000E+000
   6.2300   4.30000E-003    0.00000E+000
   6.2320  -0.00000E+000    0.00000E+000
   6.2350   3.60000E-003    0.00000E+000
   6.2370   8.80000E-003    0.00000E+000
   6.2390   6.10000E-003    0.00000E+000
   6.2410   2.00000E-004    0.00000E+000
   6.2450   2.02000E-002    0.00000E+000
   6.2480  -4.40000E-003    0.00000E+000
   6.2500   1.21000E-002    0.00000E+000
   6.2520   3.30000E-003    0.00000E+000
   6.2550  -6.00000E-004    0.00000E+000
   6.2590   7.10000E-003    0.00000E+000
   6.2610   6.10000E-003    0.00000E+000
   6.2640   6.30000E-003    0.00000E+000
   6.2670   6.00000E-003    0.00000E+000
   6.2690  -2.50000E-003    0.00000E+000
   6.2700  -1.13000E-002    0.00000E+000
   6.2750   1.06000E-002    0.00000E+000
   6.2770  -6.80000E-003    0.00000E+000
   6.2790   1.69000E-002    0.00000E+000
   6.2800   5.90000E-003    0.00000E+000
   6.2850   8.60000E-003    0.00000E+000
   6.2880   4.60000E-003    0.00000E+000
   6.2900   8.10000E-003    0.00000E+000
   6.2920   7.00000E-004    0.00000E+000
   6.2940   5.90000E-003    0.00000E+000
   6.2980   2.20000E-003    0.00000E+000
   6.2990  -3.80000E-003    0.00000E+000
   6.3010   1.13000E-002    0.00000E+000
   6.3030   9.00000E-003    0.00000E+000
   6.3050   1.80000E-003    0.00000E+000
   6.3070   9.00000E-004    0.00000E+000
   6.3090   8.30000E-003    0.00000E+000
   6.3100   1.30000E-002    0.00000E+000
   6.3160   1.30000E-003    0.00000E+000
   6.3170   2.00000E-004    0.00000E+000
   6.3190   2.30000E-003    0.00000E+000
   6.3210   5.10000E-003    0.00000E+000
   6.3230   6.50000E-003    0.00000E+000
   6.3260   1.05000E-002    0.00000E+000
   6.3280   4.30000E-003    0.00000E+000
   6.3310   1.50000E-003    0.00000E+000
   6.3330   4.80000E-003    0.00000E+000
   6.3370   3.31000E-002    0.00000E+000
   6.3400   1.40000E-002    0.00000E+000
   6.3440  -1.07000E-002    0.00000E+000
   6.3490   7.60000E-003    0.00000E+000
   6.3510   2.90000E-003    0.00000E+000
   6.3530   1.05000E-002    0.00000E+000
   6.3560   1.60000E-003    0.00000E+000
   6.3600   2.06000E-002    0.00000E+000
   6.3640   2.39000E-002    0.00000E+000
   6.3650   1.24000E-002    0.00000E+000
   6.3680   1.52000E-002    0.00000E+000
   6.3720   2.12000E-002    0.00000E+000
   6.3740   7.10000E-003    0.00000E+000
   6.3770   8.20000E-003    0.00000E+000
   6.3800   1.82000E-002    0.00000E+000
   6.3830   1.73000E-002    0.00000E+000
   6.3860   1.32000E-002    0.00000E+000
   6.3890   1.11000E-002    0.00000E+000
   6.3910   1.27000E-002    0.00000E+000
   6.3940   1.25000E-002    0.00000E+000
   6.3980   1.55000E-002    0.00000E+000
   6.4040   8.00000E-004    0.00000E+000
   6.4060   1.30000E-003    0.00000E+000
   6.4080   5.90000E-003    0.00000E+000
   6.4100   2.50000E-003    0.00000E+000
   6.4130   1.42000E-002    0.00000E+000
   6.4160   3.10000E-003    0.00000E+000
   6.4180   2.60000E-003    0.00000E+000
   6.4240   1.36000E-002    0.00000E+000
   6.4250   1.65000E-002    0.00000E+000
   6.4290  -9.00000E-004    0.00000E+000
   6.4340   3.60000E-003    0.00000E+000
   6.4360   1.30000E-002    0.00000E+000
   6.4380   1.08000E-002    0.00000E+000
   6.4390  -8.00000E-004    0.00000E+000
   6.4420   2.10000E-002    0.00000E+000
   6.4440   2.34000E-002    0.00000E+000
   6.4460   2.00000E-004    0.00000E+000
   6.4500   1.68000E-002    0.00000E+000
   6.4520   1.43000E-002    0.00000E+000
   6.4540   6.20000E-003    0.00000E+000
   6.4560   4.50000E-003    0.00000E+000
   6.4580   0.00000E+000    0.00000E+000
   6.4590   4.50000E-003    0.00000E+000
   6.4610   1.00000E-002    0.00000E+000
   6.4640   2.90000E-003    0.00000E+000
   6.4670   1.48000E-002    0.00000E+000
   6.4680   2.30000E-003    0.00000E+000
   6.4720   1.08000E-002    0.00000E+000
   6.4740   1.01000E-002    0.00000E+000
   6.4780   9.40000E-003    0.00000E+000
   6.4800   9.80000E-003    0.00000E+000
   6.4820   6.50000E-003    0.00000E+000
   6.4840   2.20000E-002    0.00000E+000
   6.4860   1.31000E-002    0.00000E+000
   6.4900   1.50000E-002    0.00000E+000
   6.4940   2.10000E-002    0.00000E+000
   6.4960   1.59000E-002    0.00000E+000
   6.4980   1.56000E-002    0.00000E+000
   6.5020   9.90000E-003    0.00000E+000
   6.5040   1.45000E-002    0.00000E+000
   6.5050   6.20000E-003    0.00000E+000
   6.5070   3.30000E-003    0.00000E+000
   6.5120   9.40000E-003    0.00000E+000
   6.5140   1.61000E-002    0.00000E+000
   6.5170   5.40000E-003    0.00000E+000
   6.5180   8.20000E-003    0.00000E+000
   6.5210   6.40000E-003    0.00000E+000
   6.5250   2.34000E-002    0.00000E+000
   6.5260   3.24000E-002    0.00000E+000
   6.5290   4.00000E-003    0.00000E+000
   6.5300   2.50000E-003    0.00000E+000
   6.5330   2.16000E-002    0.00000E+000
   6.5350   3.27000E-002    0.00000E+000
   6.5370   9.10000E-003    0.00000E+000
   6.5400   3.40000E-003    0.00000E+000
   6.5440   1.11000E-002    0.00000E+000
   6.5450   2.50000E-003    0.00000E+000
   6.5480   1.36000E-002    0.00000E+000
   6.5500   1.88000E-002    0.00000E+000
   6.5520   9.40000E-003    0.00000E+000
   6.5530   2.03000E-002    0.00000E+000
   6.5560   2.81000E-002    0.00000E+000
   6.5580   1.38000E-002    0.00000E+000
   6.5610   1.13000E-002    0.00000E+000
   6.5630   2.29000E-002    0.00000E+000
   6.5660   2.21000E-002    0.00000E+000
   6.5690   1.22000E-002    0.00000E+000
   6.5710   2.33000E-002    0.00000E+000
   6.5740   2.26000E-002    0.00000E+000
   6.5760   1.74000E-002    0.00000E+000
   6.5790   1.83000E-002    0.00000E+000
   6.5800   1.55000E-002    0.00000E+000
   6.5840   1.36000E-002    0.00000E+000
   6.5860   2.61000E-002    0.00000E+000
   6.5870   2.18000E-002    0.00000E+000
   6.5910   1.30000E-002    0.00000E+000
   6.5940   2.39000E-002    0.00000E+000
   6.5960   1.11000E-002    0.00000E+000
   6.5990   2.58000E-002    0.00000E+000
   6.6030   2.04000E-002    0.00000E+000
   6.6050   1.84000E-002    0.00000E+000
   6.6080   2.39000E-002    0.00000E+000
   6.6100   2.18000E-002    0.00000E+000
   6.6120   2.55000E-002    0.00000E+000
   6.6150   2.64000E-002    0.00000E+000
   6.6170   2.18000E-002    0.00000E+000
   6.6200   9.30000E-003    0.00000E+000
   6.6210   3.80000E-002    0.00000E+000
   6.6230   1.70000E-002    0.00000E+000
   6.6260   2.31000E-002    0.00000E+000
   6.6290   2.38000E-002    0.00000E+000
   6.6320   2.81000E-002    0.00000E+000
   6.6330   2.65000E-002    0.00000E+000
   6.6350   2.25000E-002    0.00000E+000
   6.6370   1.76000E-002    0.00000E+000
   6.6420   1.88000E-002    0.00000E+000
   6.6440   2.96000E-002    0.00000E+000
   6.6470   2.28000E-002    0.00000E+000
   6.6500   2.88000E-002    0.00000E+000
   6.6520   3.14000E-002    0.00000E+000
   6.6550   2.03000E-002    0.00000E+000
   6.6560   4.01000E-002    0.00000E+000
   6.6610   2.44000E-002    0.00000E+000
   6.6630   4.29000E-002    0.00000E+000
   6.6660   4.62000E-002    0.00000E+000
   6.6680   4.90000E-002    0.00000E+000
   6.6700   2.67000E-002    0.00000E+000
   6.6720   2.24000E-002    0.00000E+000
   6.6740   3.52000E-002    0.00000E+000
   6.6770   4.04000E-002    0.00000E+000
   6.6790   3.17000E-002    0.00000E+000
   6.6840   3.43000E-002    0.00000E+000
   6.6860   3.59000E-002    0.00000E+000
   6.6890   3.53000E-002    0.00000E+000
   6.6900   4.36000E-002    0.00000E+000
   6.6930   4.09000E-002    0.00000E+000
   6.6960   5.87000E-002    0.00000E+000
   6.6970   3.44000E-002    0.00000E+000
   6.7000   4.46000E-002    0.00000E+000
   6.7040   3.22000E-002    0.00000E+000
   6.7060   3.43000E-002    0.00000E+000
   6.7090   5.31000E-002    0.00000E+000
   6.7110   4.02000E-002    0.00000E+000
   6.7140   5.02000E-002    0.00000E+000
   6.7160   6.04000E-002    0.00000E+000
   6.7180   4.78000E-002    0.00000E+000
   6.7200   3.93000E-002    0.00000E+000
   6.7240   3.58000E-002    0.00000E+000
   6.7270   4.42000E-002    0.00000E+000
   6.7280   5.46000E-002    0.00000E+000
   6.7320   5.67000E-002    0.00000E+000
   6.7340   4.10000E-002    0.00000E+000
   6.7360   6.02000E-002    0.00000E+000
   6.7390   5.59000E-002    0.00000E+000
   6.7420   6.35000E-002    0.00000E+000
   6.7450   7.13000E-002    0.00000E+000
   6.7480   5.97000E-002    0.00000E+000
   6.7500   6.70000E-002    0.00000E+000
   6.7520   6.66000E-002    0.00000E+000
   6.7550   5.73000E-002    0.00000E+000
   6.7580   5.17000E-002    0.00000E+000
   6.7600   6.57000E-002    0.00000E+000
   6.7620   7.02000E-002    0.00000E+000
   6.7640   5.16000E-002    0.00000E+000
   6.7680   6.83000E-002    0.00000E+000
   6.7700   7.50000E-002    0.00000E+000
   6.7740   6.48000E-002    0.00000E+000
   6.7750   6.62000E-002    0.00000E+000
   6.7810   6.27000E-002    0.00000E+000
   6.7830   7.65000E-002    0.00000E+000
   6.7860   7.46000E-002    0.00000E+000
   6.7890   6.87000E-002    0.00000E+000
   6.7910   7.68000E-002    0.00000E+000
   6.7940   8.07000E-002    0.00000E+000
   6.7980   6.53000E-002    0.00000E+000
   6.8000   8.21000E-002    0.00000E+000
   6.8030   8.72000E-002    0.00000E+000
   6.8050   8.71000E-002    0.00000E+000
   6.8090   7.38000E-002    0.00000E+000
   6.8100   8.78000E-002    0.00000E+000
   6.8140   6.88000E-002    0.00000E+000
   6.8160   7.77000E-002    0.00000E+000
   6.8180   8.75000E-002    0.00000E+000
   6.8190   8.01000E-002    0.00000E+000
   6.8220   1.02600E-001    0.00000E+000
   6.8250   8.82000E-002    0.00000E+000
   6.8280   9.44000E-002    0.00000E+000
   6.8320   8.86000E-002    0.00000E+000
   6.8330   9.40000E-002    0.00000E+000
   6.8370   1.30300E-001    0.00000E+000
   6.8390   1.04700E-001    0.00000E+000
   6.8420   1.09700E-001    0.00000E+000
   6.8450   1.01300E-001    0.00000E+000
   6.8470   1.04800E-001    0.00000E+000
   6.8490   1.00000E-001    0.00000E+000
   6.8520   1.10700E-001    0.00000E+000
   6.8550   1.12700E-001    0.00000E+000
   6.8570   1.08700E-001    0.00000E+000
   6.8590   1.05700E-001    0.00000E+000
   6.8630   1.23600E-001    0.00000E+000
   6.8650   1.28100E-001    0.00000E+000
   6.8680   1.04400E-001    0.00000E+000
   6.8700   1.20900E-001    0.00000E+000
   6.8740   1.17800E-001    0.00000E+000
   6.8770   1.32400E-001    0.00000E+000
   6.8800   1.16500E-001    0.00000E+000
   6.8830   1.27200E-001    0.00000E+000
   6.8850   1.24800E-001    0.00000E+000
   6.8880   1.25300E-001    0.00000E+000
   6.8920   1.24100E-001    0.00000E+000
   6.8940   1.21600E-001    0.00000E+000
   6.8950   1.45400E-001    0.00000E+000
   6.8980   1.42300E-001    0.00000E+000
   6.8990   1.32800E-001    0.00000E+000
   6.9010   1.33700E-001    0.00000E+000
   6.9060   1.57800E-001    0.00000E+000
   6.9070   1.47900E-001    0.00000E+000
   6.9130   1.72600E-001    0.00000E+000
   6.9150   1.69000E-001    0.00000E+000
   6.9170   1.69700E-001    0.00000E+000
   6.9210   1.51600E-001    0.00000E+000
   6.9220   1.75400E-001    0.00000E+000
   6.9250   1.66500E-001    0.00000E+000
   6.9270   1.54800E-001    0.00000E+000
   6.9290   1.50000E-001    0.00000E+000
   6.9320   1.59300E-001    0.00000E+000
   6.9360   1.58200E-001    0.00000E+000
   6.9380   1.68900E-001    0.00000E+000
   6.9400   1.72400E-001    0.00000E+000
   6.9440   1.65100E-001    0.00000E+000
   6.9470   1.65600E-001    0.00000E+000
   6.9510   1.83600E-001    0.00000E+000
   6.9530   1.68900E-001    0.00000E+000
   6.9550   1.87200E-001    0.00000E+000
   6.9560   1.69400E-001    0.00000E+000
   6.9600   1.92300E-001    0.00000E+000
   6.9650   1.92500E-001    0.00000E+000
   6.9680   2.08800E-001    0.00000E+000
   6.9690   1.89900E-001    0.00000E+000
   6.9720   2.03000E-001    0.00000E+000
   6.9780   2.19100E-001    0.00000E+000
   6.9810   2.34300E-001    0.00000E+000
   6.9830   2.12600E-001    0.00000E+000
   6.9870   2.14200E-001    0.00000E+000
   6.9890   2.27700E-001    0.00000E+000
   6.9920   2.17200E-001    0.00000E+000
   6.9930   2.45600E-001    0.00000E+000
   6.9970   2.49000E-001    0.00000E+000
   7.0000   2.33700E-001    0.00000E+000
   7.0020   2.41600E-001    0.00000E+000
   7.0050   2.57100E-001    0.00000E+000
   7.0070   2.55900E-001    0.00000E+000
   7.0110   2.65200E-001    0.00000E+000
   7.0130   2.56200E-001    0.00000E+000
   7.0140   2.70000E-001    0.00000E+000
   7.0180   2.88000E-001    0.00000E+000
   7.0200   3.02000E-001    0.00000E+000
   7.0230   2.99200E-001    0.00000E+000
   7.0260   3.19400E-001    0.00000E+000
   7.0280   3.37400E-001    0.00000E+000
   7.0320   3.24300E-001    0.00000E+000
   7.0340   3.45000E-001    0.00000E+000
   7.0360   3.69100E-001    0.00000E+000
   7.0400   3.78900E-001    0.00000E+000
   7.0410   3.92200E-001    0.00000E+000
   7.0440   4.03900E-001    0.00000E+000
   7.0480   4.49100E-001    0.00000E+000
   7.0510   4.44600E-001    0.00000E+000
   7.0530   4.76400E-001    0.00000E+000
   7.0550   4.98500E-001    0.00000E+000
   7.0570   5.21500E-001    0.00000E+000
   7.0600   5.36000E-001    0.00000E+000
   7.0640   5.54400E-001    0.00000E+000
   7.0660   5.78900E-001    0.00000E+000
   7.0680   6.35500E-001    0.00000E+000
   7.0720   6.61300E-001    0.00000E+000
   7.0750   7.12300E-001    0.00000E+000
   7.0780   7.48700E-001    0.00000E+000
   7.0800   8.08300E-001    0.00000E+000
   7.0830   8.46000E-001    0.00000E+000
   7.0850   9.04700E-001    0.00000E+000
   7.0880   9.69000E-001    0.00000E+000
   7.0920   1.00340E+000    0.00000E+000
   7.0940   1.14800E+000    0.00000E+000
   7.0970   1.17910E+000    0.00000E+000
   7.1010   1.32030E+000    0.00000E+000
   7.1040   1.90570E+000    0.00000E+000
   7.1080   2.03850E+000    0.00000E+000
   7.1100   2.17250E+000    0.00000E+000
   7.1130   2.35800E+000    0.00000E+000
   7.1150   2.27740E+000    0.00000E+000
   7.1170   2.41700E+000    0.00000E+000
   7.1200   2.48810E+000    0.00000E+000
   7.1220   2.36450E+000    0.00000E+000
   7.1260   2.62430E+000    0.00000E+000
   7.1280   2.63430E+000    0.00000E+000
   7.1310   2.79880E+000    0.00000E+000
   7.1340   2.76900E+000    0.00000E+000
   7.1370   3.23060E+000    0.00000E+000
   7.1390   2.94760E+000    0.00000E+000
   7.1420   2.90640E+000    0.00000E+000
   7.1450   3.07100E+000    0.00000E+000
   7.1460   3.05560E+000    0.00000E+000
   7.1480   2.73360E+000    0.00000E+000
   7.1520   3.24550E+000    0.00000E+000
   7.1540   3.28780E+000    0.00000E+000
   7.1560   2.11240E+000    0.00000E+000
   7.1600   2.22370E+000    0.00000E+000
   7.1620   1.93240E+000    0.00000E+000
   7.1650   1.74730E+000    0.00000E+000
   7.1680   1.90620E+000    0.00000E+000
   7.1700   1.65710E+000    0.00000E+000
   7.1740   1.19570E+000    0.00000E+000
   7.1760   1.36630E+000    0.00000E+000
   7.1790   1.18270E+000    0.00000E+000
   7.1820   1.00000E+000    0.00000E+000
   7.1840   1.00000E+000    0.00000E+000
   7.1870   1.00000E+000    0.00000E+000
   7.1900   1.00000E+000    0.00000E+000
   7.1930   1.00000E+000    0.00000E+000
   7.1950   1.00000E+000    0.00000E+000
   7.1980   1.00000E+000    0.00000E+000
   7.2020   1.00000E+000    0.00000E+000
   7.2040   1.00000E+000    0.00000E+000
   7.2050   1.00000E+000    0.00000E+000
   7.2080   1.00000E+000    0.00000E+000
   7.2110   1.00000E+000    0.00000E+000
   7.2150   1.00000E+000    0.00000E+000
   7.2180   1.00000E+000    0.00000E+000
   7.2190   1.00000E+000    0.00000E+000
   7.2220   1.00000E+000    0.00000E+000
   7.2250   1.00000E+000    0.00000E+000
   7.2270   1.00000E+000    0.00000E+000
   7.2300   1.00000E+000    0.00000E+000
   7.2340   1.00000E+000    0.00000E+000
   7.2360   1.00000E+000    0.00000E+000
   7.2390   1.00000E+000    0.00000E+000
   7.2410   1.00000E+000    0.00000E+000
   7.2440   1.00000E+000    0.00000E+000
   7.2480   1.00000E+000    0.00000E+000
   7.2500   1.00000E+000    0.00000E+000
   7.2530   1.00000E+000    0.00000E+000
   7.2560   1.00000E+000    0.00000E+000
   7.2580   1.00000E+000    0.00000E+000
   7.2620   1.00000E+000    0.00000E+000
   7.2640   1.00000E+000    0.00000E+000
   7.2660   1.00000E+000    0.00000E+000
   7.2710   1.00000E+000    0.00000E+000
   7.2730   1.00000E+000    0.00000E+000
   7.2760   1.00000E+000    0.00000E+000
   7.2790   1.00000E+000    0.00000E+000
   7.2810   1.00000E+000    0.00000E+000
   7.2840   1.00000E+000    0.00000E+000
   7.2870   1.00000E+000    0.00000E+000
   7.2890   1.00000E+000    0.00000E+000
   7.2940   1.00000E+000    0.00000E+000
   7.2950   1.00000E+000    0.00000E+000
   7.2980   1.00000E+000    0.00000E+000
   7.3000   1.00000E+000    0.00000E+000
