# Supplementary material for: Rationally seeded computational protein design of ɑ-helical barrels
Source: Nat Chem Biol. 2024 Jun 20;20(8):991–9. doi: 10.1038/s41589-024-01642-0 (PMC11288890; doi:10.1038/s41589-024-01642-0)
Supplement: Supplementary file 5 — PDB files used for making figure panels h–j. [file 41589_2024_1642_MOESM5_ESM.zip › KIA_RP_RSPD_NatChemBiol_data_Figure3/sc-CC-7-LI_panels_c-g/AUC_panel_e/LI_SV_raw/00107.RA1]

HeptLI
R 1 20.0 40000 0036323 5.6220E11 275 1 
   5.8000   1.00000E+000    0.00000E+000
   5.8010   1.00000E+000    0.00000E+000
   5.8020   1.00000E+000    0.00000E+000
   5.8030   1.00000E+000    0.00000E+000
   5.8060   1.00000E+000    0.00000E+000
   5.8080   1.00000E+000    0.00000E+000
   5.8100   1.00000E+000    0.00000E+000
   5.8110   1.00000E+000    0.00000E+000
   5.8120   1.00000E+000    0.00000E+000
   5.8130   1.00000E+000    0.00000E+000
   5.8140   1.00000E+000    0.00000E+000
   5.8150   1.00000E+000    0.00000E+000
   5.8170   1.00000E+000    0.00000E+000
   5.8190   1.00000E+000    0.00000E+000
   5.8200   1.00000E+000    0.00000E+000
   5.8210   1.00000E+000    0.00000E+000
   5.8220   1.00000E+000    0.00000E+000
   5.8240   1.00000E+000    0.00000E+000
   5.8260   1.00000E+000    0.00000E+000
   5.8270   1.00000E+000    0.00000E+000
   5.8280   1.00000E+000    0.00000E+000
   5.8300   1.00000E+000    0.00000E+000
   5.8310  -3.16410E+000    0.00000E+000
   5.8330   1.00000E+000    0.00000E+000
   5.8350  -1.26650E+000    0.00000E+000
   5.8360  -1.07530E+000    0.00000E+000
   5.8370  -1.05700E+000    0.00000E+000
   5.8380  -8.41700E-001    0.00000E+000
   5.8400  -8.07400E-001    0.00000E+000
   5.8420  -7.04000E-001    0.00000E+000
   5.8440  -8.01400E-001    0.00000E+000
   5.8450  -7.96900E-001    0.00000E+000
   5.8470  -7.53900E-001    0.00000E+000
   5.8480  -1.26160E+000    0.00000E+000
   5.8490  -1.31590E+000    0.00000E+000
   5.8510  -1.52280E+000    0.00000E+000
   5.8530  -1.73440E+000    0.00000E+000
   5.8540  -1.66450E+000    0.00000E+000
   5.8560  -1.73930E+000    0.00000E+000
   5.8580  -1.63960E+000    0.00000E+000
   5.8600  -1.55780E+000    0.00000E+000
   5.8610  -1.24230E+000    0.00000E+000
   5.8630  -1.27300E+000    0.00000E+000
   5.8650  -1.12640E+000    0.00000E+000
   5.8660  -1.08520E+000    0.00000E+000
   5.8670  -7.63600E-001    0.00000E+000
   5.8680  -7.14600E-001    0.00000E+000
   5.8700  -5.91600E-001    0.00000E+000
   5.8720  -4.55400E-001    0.00000E+000
   5.8740  -3.40000E-001    0.00000E+000
   5.8750  -2.75500E-001    0.00000E+000
   5.8770  -1.89300E-001    0.00000E+000
   5.8790  -1.73800E-001    0.00000E+000
   5.8820  -1.08400E-001    0.00000E+000
   5.8850  -2.70000E-002    0.00000E+000
   5.8860  -2.79000E-002    0.00000E+000
   5.8880  -1.32000E-002    0.00000E+000
   5.8890  -7.30000E-003    0.00000E+000
   5.8910  -7.70000E-003    0.00000E+000
   5.8930  -9.80000E-003    0.00000E+000
   5.8950  -1.45000E-002    0.00000E+000
   5.8960  -1.16000E-002    0.00000E+000
   5.8980  -4.40000E-003    0.00000E+000
   5.9010  -1.67000E-002    0.00000E+000
   5.9030  -1.50000E-002    0.00000E+000
   5.9070  -1.35000E-002    0.00000E+000
   5.9100  -6.90000E-003    0.00000E+000
   5.9110  -1.07000E-002    0.00000E+000
   5.9150  -1.10000E-003    0.00000E+000
   5.9170   8.40000E-003    0.00000E+000
   5.9180  -2.30000E-003    0.00000E+000
   5.9210  -7.00000E-003    0.00000E+000
   5.9220  -2.50000E-003    0.00000E+000
   5.9230   5.30000E-003    0.00000E+000
   5.9250  -8.00000E-004    0.00000E+000
   5.9270   3.80000E-003    0.00000E+000
   5.9310  -1.35000E-002    0.00000E+000
   5.9320  -7.60000E-003    0.00000E+000
   5.9360  -6.10000E-003    0.00000E+000
   5.9380  -5.60000E-003    0.00000E+000
   5.9400  -2.65000E-002    0.00000E+000
   5.9410   1.20000E-003    0.00000E+000
   5.9450  -6.00000E-004    0.00000E+000
   5.9470   1.27000E-002    0.00000E+000
   5.9490   2.47000E-002    0.00000E+000
   5.9520   2.05000E-002    0.00000E+000
   5.9540   3.30000E-003    0.00000E+000
   5.9560  -1.23000E-002    0.00000E+000
   5.9570   2.30000E-003    0.00000E+000
   5.9600  -5.80000E-003    0.00000E+000
   5.9620  -4.50000E-003    0.00000E+000
   5.9630   8.20000E-003    0.00000E+000
   5.9650   3.90000E-003    0.00000E+000
   5.9680  -6.10000E-003    0.00000E+000
   5.9690  -2.20000E-003    0.00000E+000
   5.9720   1.00000E-004    0.00000E+000
   5.9740  -1.76000E-002    0.00000E+000
   5.9770  -1.69000E-002    0.00000E+000
   5.9790  -1.62000E-002    0.00000E+000
   5.9800   2.90000E-003    0.00000E+000
   5.9810   3.40000E-003    0.00000E+000
   5.9840   1.20000E-003    0.00000E+000
   5.9860   4.60000E-003    0.00000E+000
   5.9870   8.00000E-003    0.00000E+000
   5.9890   6.90000E-003    0.00000E+000
   5.9910   2.13000E-002    0.00000E+000
   5.9940   1.12000E-002    0.00000E+000
   5.9960   6.80000E-003    0.00000E+000
   6.0000   1.45200E-001    0.00000E+000
   6.0030   2.66100E-001    0.00000E+000
   6.0050  -6.71700E-001    0.00000E+000
   6.0100  -2.03700E-001    0.00000E+000
   6.0110  -4.71000E-002    0.00000E+000
   6.0140  -1.31000E-002    0.00000E+000
   6.0160  -4.38000E-002    0.00000E+000
   6.0190  -2.25000E-002    0.00000E+000
   6.0220  -3.05900E-001    0.00000E+000
   6.0240  -7.30000E-002    0.00000E+000
   6.0280  -1.03600E-001    0.00000E+000
   6.0310   9.70000E-003    0.00000E+000
   6.0340  -3.80000E-003    0.00000E+000
   6.0370   3.30000E-003    0.00000E+000
   6.0380   2.03000E-002    0.00000E+000
   6.0420   2.04000E-002    0.00000E+000
   6.0440   2.50000E-003    0.00000E+000
   6.0450   1.70000E-002    0.00000E+000
   6.0500  -0.00000E+000    0.00000E+000
   6.0510   4.10000E-003    0.00000E+000
   6.0530   1.98000E-002    0.00000E+000
   6.0550   2.00000E-004    0.00000E+000
   6.0560   1.33000E-002    0.00000E+000
   6.0580   9.90000E-003    0.00000E+000
   6.0600   1.83000E-002    0.00000E+000
   6.0630   1.53000E-002    0.00000E+000
   6.0650   9.00000E-004    0.00000E+000
   6.0670   4.80000E-003    0.00000E+000
   6.0700  -2.50000E-003    0.00000E+000
   6.0730   9.00000E-003    0.00000E+000
   6.0750   7.00000E-004    0.00000E+000
   6.0770   2.70000E-003    0.00000E+000
   6.0790   1.87000E-002    0.00000E+000
   6.0800   1.20000E-003    0.00000E+000
   6.0850  -1.50000E-003    0.00000E+000
   6.0890   7.00000E-003    0.00000E+000
   6.0920   1.08000E-002    0.00000E+000
   6.0940   1.02000E-002    0.00000E+000
   6.0970  -5.40000E-003    0.00000E+000
   6.1030   1.73000E-002    0.00000E+000
   6.1050   6.00000E-003    0.00000E+000
   6.1090   1.80000E-003    0.00000E+000
   6.1120  -5.60000E-003    0.00000E+000
   6.1130   1.26000E-002    0.00000E+000
   6.1170   6.90000E-003    0.00000E+000
   6.1200   4.70000E-003    0.00000E+000
   6.1240   6.80000E-003    0.00000E+000
   6.1260   9.70000E-003    0.00000E+000
   6.1270   9.00000E-003    0.00000E+000
   6.1290   5.80000E-003    0.00000E+000
   6.1310   8.30000E-003    0.00000E+000
   6.1340   7.60000E-003    0.00000E+000
   6.1370   1.35000E-002    0.00000E+000
   6.1400   2.40000E-003    0.00000E+000
   6.1440  -1.60000E-003    0.00000E+000
   6.1460  -7.30000E-003    0.00000E+000
   6.1490   1.20000E-002    0.00000E+000
   6.1540   1.40000E-003    0.00000E+000
   6.1560   1.44000E-002    0.00000E+000
   6.1580   1.46000E-002    0.00000E+000
   6.1600   3.00000E-004    0.00000E+000
   6.1630  -1.09000E-002    0.00000E+000
   6.1660   4.30000E-003    0.00000E+000
   6.1680  -7.30000E-003    0.00000E+000
   6.1700   1.46000E-002    0.00000E+000
   6.1740   2.40000E-003    0.00000E+000
   6.1750  -2.90000E-003    0.00000E+000
   6.1770  -3.40000E-003    0.00000E+000
   6.1790  -3.20000E-003    0.00000E+000
   6.1810   1.42000E-002    0.00000E+000
   6.1840   5.10000E-003    0.00000E+000
   6.1870  -2.70000E-003    0.00000E+000
   6.1880   9.70000E-003    0.00000E+000
   6.1910   2.20000E-003    0.00000E+000
   6.1930   8.20000E-003    0.00000E+000
   6.1970   1.51000E-002    0.00000E+000
   6.1990   8.50000E-003    0.00000E+000
   6.2000  -9.90000E-003    0.00000E+000
   6.2030   9.40000E-003    0.00000E+000
   6.2060   8.40000E-003    0.00000E+000
   6.2070   5.30000E-003    0.00000E+000
   6.2090   4.60000E-003    0.00000E+000
   6.2120   1.40000E-003    0.00000E+000
   6.2140   5.60000E-003    0.00000E+000
   6.2180   1.98000E-002    0.00000E+000
   6.2200   1.27000E-002    0.00000E+000
   6.2230   0.00000E+000    0.00000E+000
   6.2250  -2.50000E-003    0.00000E+000
   6.2290  -2.40000E-003    0.00000E+000
   6.2300   8.60000E-003    0.00000E+000
   6.2340   1.25000E-002    0.00000E+000
   6.2360   1.22000E-002    0.00000E+000
   6.2380   1.80000E-003    0.00000E+000
   6.2430  -6.60000E-003    0.00000E+000
   6.2450   1.00000E-002    0.00000E+000
   6.2490  -3.20000E-003    0.00000E+000
   6.2500   1.06000E-002    0.00000E+000
   6.2530  -3.50000E-003    0.00000E+000
   6.2540   3.10000E-003    0.00000E+000
   6.2550   6.70000E-003    0.00000E+000
   6.2590   3.10000E-003    0.00000E+000
   6.2640   7.60000E-003    0.00000E+000
   6.2670   1.10000E-003    0.00000E+000
   6.2690   1.20000E-002    0.00000E+000
   6.2700   7.90000E-003    0.00000E+000
   6.2720   1.59000E-002    0.00000E+000
   6.2760   1.95000E-002    0.00000E+000
   6.2780   9.90000E-003    0.00000E+000
   6.2800   1.17000E-002    0.00000E+000
   6.2820  -2.40000E-003    0.00000E+000
   6.2850   3.40000E-003    0.00000E+000
   6.2870   4.20000E-003    0.00000E+000
   6.2920   6.10000E-003    0.00000E+000
   6.2940   1.78000E-002    0.00000E+000
   6.2980   5.50000E-003    0.00000E+000
   6.3000   3.40000E-003    0.00000E+000
   6.3010   1.80000E-002    0.00000E+000
   6.3020   1.81000E-002    0.00000E+000
   6.3070   2.14000E-002    0.00000E+000
   6.3140   9.70000E-003    0.00000E+000
   6.3150   4.30000E-003    0.00000E+000
   6.3170  -1.60000E-003    0.00000E+000
   6.3210   8.50000E-003    0.00000E+000
   6.3240   5.60000E-003    0.00000E+000
   6.3300   1.17000E-002    0.00000E+000
   6.3360   0.00000E+000    0.00000E+000
   6.3380   8.70000E-003    0.00000E+000
   6.3400   2.64000E-002    0.00000E+000
   6.3430  -1.10000E-002    0.00000E+000
   6.3440   7.00000E-003    0.00000E+000
   6.3450   1.53000E-002    0.00000E+000
   6.3490   1.38000E-002    0.00000E+000
   6.3520  -3.40000E-003    0.00000E+000
   6.3580   6.10000E-003    0.00000E+000
   6.3610   1.97000E-002    0.00000E+000
   6.3620   1.03000E-002    0.00000E+000
   6.3640   1.78000E-002    0.00000E+000
   6.3650   7.70000E-003    0.00000E+000
   6.3710   9.50000E-003    0.00000E+000
   6.3720   9.70000E-003    0.00000E+000
   6.3760   1.22000E-002    0.00000E+000
   6.3780   1.74000E-002    0.00000E+000
   6.3800   2.07000E-002    0.00000E+000
   6.3810   6.60000E-003    0.00000E+000
   6.3880   3.00000E-003    0.00000E+000
   6.3900   3.70000E-003    0.00000E+000
   6.3920   4.50000E-003    0.00000E+000
   6.3940   2.21000E-002    0.00000E+000
   6.3960   8.50000E-003    0.00000E+000
   6.4000   1.22000E-002    0.00000E+000
   6.4050   1.14000E-002    0.00000E+000
   6.4080   1.31000E-002    0.00000E+000
   6.4110   1.54000E-002    0.00000E+000
   6.4130   1.87000E-002    0.00000E+000
   6.4150   8.70000E-003    0.00000E+000
   6.4180  -5.00000E-004    0.00000E+000
   6.4200   1.36000E-002    0.00000E+000
   6.4250   2.16000E-002    0.00000E+000
   6.4270   1.25000E-002    0.00000E+000
   6.4290   4.00000E-004    0.00000E+000
   6.4330   8.80000E-003    0.00000E+000
   6.4340   1.94000E-002    0.00000E+000
   6.4360   1.47000E-002    0.00000E+000
   6.4380   1.30000E-002    0.00000E+000
   6.4410   5.90000E-003    0.00000E+000
   6.4430   1.07000E-002    0.00000E+000
   6.4460   1.02000E-002    0.00000E+000
   6.4470   1.88000E-002    0.00000E+000
   6.4500   1.50000E-002    0.00000E+000
   6.4540   8.60000E-003    0.00000E+000
   6.4560   4.80000E-003    0.00000E+000
   6.4580   3.20000E-003    0.00000E+000
   6.4590   2.59000E-002    0.00000E+000
   6.4630   2.20000E-002    0.00000E+000
   6.4650   1.38000E-002    0.00000E+000
   6.4680   2.50000E-003    0.00000E+000
   6.4700   9.00000E-003    0.00000E+000
   6.4730   2.35000E-002    0.00000E+000
   6.4750   1.25000E-002    0.00000E+000
   6.4770   6.10000E-003    0.00000E+000
   6.4800   1.22000E-002    0.00000E+000
   6.4840   1.05000E-002    0.00000E+000
   6.4860   1.55000E-002    0.00000E+000
   6.4890   1.02000E-002    0.00000E+000
   6.4920   1.24000E-002    0.00000E+000
   6.4940   2.04000E-002    0.00000E+000
   6.4980   1.62000E-002    0.00000E+000
   6.4990   1.43000E-002    0.00000E+000
   6.5000   1.20000E-002    0.00000E+000
   6.5040   1.62000E-002    0.00000E+000
   6.5060   2.15000E-002    0.00000E+000
   6.5090   1.44000E-002    0.00000E+000
   6.5120   1.99000E-002    0.00000E+000
   6.5140   2.18000E-002    0.00000E+000
   6.5160   2.09000E-002    0.00000E+000
   6.5180   1.65000E-002    0.00000E+000
   6.5220   1.10000E-002    0.00000E+000
   6.5230   2.51000E-002    0.00000E+000
   6.5260   2.03000E-002    0.00000E+000
   6.5280   1.75000E-002    0.00000E+000
   6.5300   2.12000E-002    0.00000E+000
   6.5330   2.20000E-002    0.00000E+000
   6.5340   3.02000E-002    0.00000E+000
   6.5360   2.20000E-002    0.00000E+000
   6.5380   1.61000E-002    0.00000E+000
   6.5430   1.37000E-002    0.00000E+000
   6.5460   4.60000E-003    0.00000E+000
   6.5480   2.96000E-002    0.00000E+000
   6.5510   3.12000E-002    0.00000E+000
   6.5520   9.40000E-003    0.00000E+000
   6.5540   3.17000E-002    0.00000E+000
   6.5550   3.65000E-002    0.00000E+000
   6.5590   2.16000E-002    0.00000E+000
   6.5600   2.33000E-002    0.00000E+000
   6.5620   2.36000E-002    0.00000E+000
   6.5660   1.77000E-002    0.00000E+000
   6.5690   1.41000E-002    0.00000E+000
   6.5710   2.32000E-002    0.00000E+000
   6.5740   2.31000E-002    0.00000E+000
   6.5750   2.86000E-002    0.00000E+000
   6.5780   2.32000E-002    0.00000E+000
   6.5800   1.90000E-002    0.00000E+000
   6.5830   2.31000E-002    0.00000E+000
   6.5850   2.64000E-002    0.00000E+000
   6.5870   3.37000E-002    0.00000E+000
   6.5900   2.07000E-002    0.00000E+000
   6.5940   2.53000E-002    0.00000E+000
   6.5960   2.41000E-002    0.00000E+000
   6.5990   2.19000E-002    0.00000E+000
   6.6030   3.09000E-002    0.00000E+000
   6.6060   3.20000E-002    0.00000E+000
   6.6120   4.14000E-002    0.00000E+000
   6.6140   3.81000E-002    0.00000E+000
   6.6150   2.87000E-002    0.00000E+000
   6.6180   2.79000E-002    0.00000E+000
   6.6200   4.02000E-002    0.00000E+000
   6.6230   3.39000E-002    0.00000E+000
   6.6260   3.16000E-002    0.00000E+000
   6.6290   3.01000E-002    0.00000E+000
   6.6320   3.53000E-002    0.00000E+000
   6.6330   2.35000E-002    0.00000E+000
   6.6350   3.45000E-002    0.00000E+000
   6.6360   3.73000E-002    0.00000E+000
   6.6390   3.47000E-002    0.00000E+000
   6.6410   3.52000E-002    0.00000E+000
   6.6450   2.70000E-002    0.00000E+000
   6.6470   3.11000E-002    0.00000E+000
   6.6500   3.83000E-002    0.00000E+000
   6.6520   3.78000E-002    0.00000E+000
   6.6540   4.97000E-002    0.00000E+000
   6.6570   4.39000E-002    0.00000E+000
   6.6590   3.92000E-002    0.00000E+000
   6.6620   3.87000E-002    0.00000E+000
   6.6650   4.14000E-002    0.00000E+000
   6.6680   4.81000E-002    0.00000E+000
   6.6700   4.34000E-002    0.00000E+000
   6.6720   4.41000E-002    0.00000E+000
   6.6740   5.63000E-002    0.00000E+000
   6.6760   5.98000E-002    0.00000E+000
   6.6790   3.75000E-002    0.00000E+000
   6.6830   4.72000E-002    0.00000E+000
   6.6860   4.61000E-002    0.00000E+000
   6.6880   6.06000E-002    0.00000E+000
   6.6900   4.28000E-002    0.00000E+000
   6.6940   5.64000E-002    0.00000E+000
   6.6950   5.98000E-002    0.00000E+000
   6.6970   5.53000E-002    0.00000E+000
   6.6990   5.66000E-002    0.00000E+000
   6.7040   6.19000E-002    0.00000E+000
   6.7070   5.31000E-002    0.00000E+000
   6.7090   5.83000E-002    0.00000E+000
   6.7120   6.48000E-002    0.00000E+000
   6.7130   6.26000E-002    0.00000E+000
   6.7160   6.69000E-002    0.00000E+000
   6.7170   7.80000E-002    0.00000E+000
   6.7200   6.37000E-002    0.00000E+000
   6.7240   5.88000E-002    0.00000E+000
   6.7260   5.94000E-002    0.00000E+000
   6.7280   7.30000E-002    0.00000E+000
   6.7310   7.22000E-002    0.00000E+000
   6.7330   5.77000E-002    0.00000E+000
   6.7350   7.63000E-002    0.00000E+000
   6.7380   7.02000E-002    0.00000E+000
   6.7410   7.09000E-002    0.00000E+000
   6.7440   8.29000E-002    0.00000E+000
   6.7480   7.89000E-002    0.00000E+000
   6.7500   7.43000E-002    0.00000E+000
   6.7520   8.11000E-002    0.00000E+000
   6.7540   8.12000E-002    0.00000E+000
   6.7570   6.78000E-002    0.00000E+000
   6.7590   7.93000E-002    0.00000E+000
   6.7620   7.58000E-002    0.00000E+000
   6.7640   8.39000E-002    0.00000E+000
   6.7660   8.52000E-002    0.00000E+000
   6.7720   8.87000E-002    0.00000E+000
   6.7740   9.77000E-002    0.00000E+000
   6.7760   8.24000E-002    0.00000E+000
   6.7780   9.22000E-002    0.00000E+000
   6.7820   9.89000E-002    0.00000E+000
   6.7850   1.00600E-001    0.00000E+000
   6.7860   1.13300E-001    0.00000E+000
   6.7900   9.29000E-002    0.00000E+000
   6.7920   1.04100E-001    0.00000E+000
   6.7960   9.95000E-002    0.00000E+000
   6.7980   1.09200E-001    0.00000E+000
   6.8010   1.14200E-001    0.00000E+000
   6.8020   1.05300E-001    0.00000E+000
   6.8030   1.04000E-001    0.00000E+000
   6.8080   1.03300E-001    0.00000E+000
   6.8100   1.13200E-001    0.00000E+000
   6.8130   1.26600E-001    0.00000E+000
   6.8150   1.01000E-001    0.00000E+000
   6.8180   1.02000E-001    0.00000E+000
   6.8190   1.23500E-001    0.00000E+000
   6.8210   1.28700E-001    0.00000E+000
   6.8240   1.19700E-001    0.00000E+000
   6.8280   1.26000E-001    0.00000E+000
   6.8310   1.26900E-001    0.00000E+000
   6.8330   1.28700E-001    0.00000E+000
   6.8360   1.46300E-001    0.00000E+000
   6.8380   1.52000E-001    0.00000E+000
   6.8410   1.39100E-001    0.00000E+000
   6.8440   1.54500E-001    0.00000E+000
   6.8470   1.47500E-001    0.00000E+000
   6.8490   1.38500E-001    0.00000E+000
   6.8520   1.39900E-001    0.00000E+000
   6.8550   1.62100E-001    0.00000E+000
   6.8570   1.46100E-001    0.00000E+000
   6.8600   1.43900E-001    0.00000E+000
   6.8630   1.50700E-001    0.00000E+000
   6.8650   1.66700E-001    0.00000E+000
   6.8680   1.47200E-001    0.00000E+000
   6.8700   1.58400E-001    0.00000E+000
   6.8740   1.50800E-001    0.00000E+000
   6.8770   1.67800E-001    0.00000E+000
   6.8810   1.61500E-001    0.00000E+000
   6.8830   1.55800E-001    0.00000E+000
   6.8840   1.62100E-001    0.00000E+000
   6.8860   1.71500E-001    0.00000E+000
   6.8880   1.80700E-001    0.00000E+000
   6.8930   1.65600E-001    0.00000E+000
   6.8950   1.90200E-001    0.00000E+000
   6.8970   1.92800E-001    0.00000E+000
   6.8990   1.82200E-001    0.00000E+000
   6.9030   1.91700E-001    0.00000E+000
   6.9040   1.84300E-001    0.00000E+000
   6.9080   1.85500E-001    0.00000E+000
   6.9110   2.05000E-001    0.00000E+000
   6.9130   2.20300E-001    0.00000E+000
   6.9150   2.25500E-001    0.00000E+000
   6.9190   2.13700E-001    0.00000E+000
   6.9200   1.83900E-001    0.00000E+000
   6.9230   2.02800E-001    0.00000E+000
   6.9260   2.17000E-001    0.00000E+000
   6.9280   2.10400E-001    0.00000E+000
   6.9310   2.03800E-001    0.00000E+000
   6.9350   2.32500E-001    0.00000E+000
   6.9370   2.11200E-001    0.00000E+000
   6.9380   2.41300E-001    0.00000E+000
   6.9400   2.36500E-001    0.00000E+000
   6.9450   2.23500E-001    0.00000E+000
   6.9460   2.32600E-001    0.00000E+000
   6.9500   2.25000E-001    0.00000E+000
   6.9540   2.26400E-001    0.00000E+000
   6.9550   2.42900E-001    0.00000E+000
   6.9590   2.21700E-001    0.00000E+000
   6.9620   2.28800E-001    0.00000E+000
   6.9640   2.39100E-001    0.00000E+000
   6.9650   2.50200E-001    0.00000E+000
   6.9680   2.55200E-001    0.00000E+000
   6.9720   2.49200E-001    0.00000E+000
   6.9740   2.65800E-001    0.00000E+000
   6.9750   2.49900E-001    0.00000E+000
   6.9810   2.75100E-001    0.00000E+000
   6.9830   2.60800E-001    0.00000E+000
   6.9860   2.80600E-001    0.00000E+000
   6.9880   2.78000E-001    0.00000E+000
   6.9910   2.66400E-001    0.00000E+000
   6.9930   2.96500E-001    0.00000E+000
   6.9970   2.84900E-001    0.00000E+000
   7.0000   3.09100E-001    0.00000E+000
   7.0010   3.08900E-001    0.00000E+000
   7.0040   3.04700E-001    0.00000E+000
   7.0070   3.04000E-001    0.00000E+000
   7.0090   3.21700E-001    0.00000E+000
   7.0150   3.27900E-001    0.00000E+000
   7.0170   3.26700E-001    0.00000E+000
   7.0180   3.54600E-001    0.00000E+000
   7.0200   3.54600E-001    0.00000E+000
   7.0250   3.49000E-001    0.00000E+000
   7.0270   3.88600E-001    0.00000E+000
   7.0300   4.00900E-001    0.00000E+000
   7.0330   3.89100E-001    0.00000E+000
   7.0340   3.95000E-001    0.00000E+000
   7.0400   4.43500E-001    0.00000E+000
   7.0410   4.49300E-001    0.00000E+000
   7.0440   4.35300E-001    0.00000E+000
   7.0460   4.54400E-001    0.00000E+000
   7.0480   4.88300E-001    0.00000E+000
   7.0530   5.09900E-001    0.00000E+000
   7.0550   5.37100E-001    0.00000E+000
   7.0560   5.60600E-001    0.00000E+000
   7.0600   5.68800E-001    0.00000E+000
   7.0620   5.70600E-001    0.00000E+000
   7.0650   6.40800E-001    0.00000E+000
   7.0690   6.61100E-001    0.00000E+000
   7.0710   7.13500E-001    0.00000E+000
   7.0740   7.29700E-001    0.00000E+000
   7.0760   7.78100E-001    0.00000E+000
   7.0790   8.01000E-001    0.00000E+000
   7.0820   8.44200E-001    0.00000E+000
   7.0840   8.88700E-001    0.00000E+000
   7.0870   9.80000E-001    0.00000E+000
   7.0910   1.03810E+000    0.00000E+000
   7.0920   1.08640E+000    0.00000E+000
   7.0950   1.16820E+000    0.00000E+000
   7.0990   1.29730E+000    0.00000E+000
   7.1010   1.39450E+000    0.00000E+000
   7.1030   1.73010E+000    0.00000E+000
   7.1080   2.07110E+000    0.00000E+000
   7.1100   2.30270E+000    0.00000E+000
   7.1140   2.43060E+000    0.00000E+000
   7.1170   2.48440E+000    0.00000E+000
   7.1200   2.48680E+000    0.00000E+000
   7.1230   2.49100E+000    0.00000E+000
   7.1240   2.61650E+000    0.00000E+000
   7.1270   2.64380E+000    0.00000E+000
   7.1290   2.87700E+000    0.00000E+000
   7.1320   2.78270E+000    0.00000E+000
   7.1340   2.65380E+000    0.00000E+000
   7.1370   3.18190E+000    0.00000E+000
   7.1400   2.96350E+000    0.00000E+000
   7.1450   3.07330E+000    0.00000E+000
   7.1460   3.21410E+000    0.00000E+000
   7.1490   3.07560E+000    0.00000E+000
   7.1520   2.97020E+000    0.00000E+000
   7.1560   2.25020E+000    0.00000E+000
   7.1580   2.13400E+000    0.00000E+000
   7.1610   2.06230E+000    0.00000E+000
   7.1630   1.82980E+000    0.00000E+000
   7.1650   2.02830E+000    0.00000E+000
   7.1690   1.48660E+000    0.00000E+000
   7.1720   1.65050E+000    0.00000E+000
   7.1740   1.59440E+000    0.00000E+000
   7.1770  -1.12420E+000    0.00000E+000
   7.1790   1.00000E+000    0.00000E+000
   7.1820   1.00000E+000    0.00000E+000
   7.1850   1.00000E+000    0.00000E+000
   7.1880   1.00000E+000    0.00000E+000
   7.1910   1.00000E+000    0.00000E+000
   7.1930   1.00000E+000    0.00000E+000
   7.1950   1.00000E+000    0.00000E+000
   7.1970   1.00000E+000    0.00000E+000
   7.2020   1.00000E+000    0.00000E+000
   7.2040   1.00000E+000    0.00000E+000
   7.2050   1.00000E+000    0.00000E+000
   7.2080   1.00000E+000    0.00000E+000
   7.2110   1.00000E+000    0.00000E+000
   7.2150   1.00000E+000    0.00000E+000
   7.2180   1.00000E+000    0.00000E+000
   7.2190   1.00000E+000    0.00000E+000
   7.2230   1.00000E+000    0.00000E+000
   7.2250   1.00000E+000    0.00000E+000
   7.2280   1.00000E+000    0.00000E+000
   7.2320   1.00000E+000    0.00000E+000
   7.2340   1.00000E+000    0.00000E+000
   7.2370   1.00000E+000    0.00000E+000
   7.2410   1.00000E+000    0.00000E+000
   7.2430   1.00000E+000    0.00000E+000
   7.2460   1.00000E+000    0.00000E+000
   7.2490   1.00000E+000    0.00000E+000
   7.2530   1.00000E+000    0.00000E+000
   7.2560   1.00000E+000    0.00000E+000
   7.2570   1.00000E+000    0.00000E+000
   7.2600   1.00000E+000    0.00000E+000
   7.2640   1.00000E+000    0.00000E+000
   7.2660   1.00000E+000    0.00000E+000
   7.2680   1.00000E+000    0.00000E+000
   7.2710   1.00000E+000    0.00000E+000
   7.2730   1.00000E+000    0.00000E+000
   7.2780   1.00000E+000    0.00000E+000
   7.2800   1.00000E+000    0.00000E+000
   7.2820   1.00000E+000    0.00000E+000
   7.2850   1.00000E+000    0.00000E+000
   7.2870   1.00000E+000    0.00000E+000
   7.2910   1.00000E+000    0.00000E+000
   7.2950   1.00000E+000    0.00000E+000
   7.2960   1.00000E+000    0.00000E+000
   7.2990   1.00000E+000    0.00000E+000
   7.3010   1.00000E+000    0.00000E+000
