# Supplementary material for: Rationally seeded computational protein design of ɑ-helical barrels
Source: Nat Chem Biol. 2024 Jun 20;20(8):991–9. doi: 10.1038/s41589-024-01642-0 (PMC11288890; doi:10.1038/s41589-024-01642-0)
Supplement: Supplementary file 5 — PDB files used for making figure panels h–j. [file 41589_2024_1642_MOESM5_ESM.zip › KIA_RP_RSPD_NatChemBiol_data_Figure3/sc-CC-7-LI_panels_c-g/AUC_panel_e/LI_SV_raw/00067.RA1]

HeptLI
R 1 20.0 40000 0024339 3.5200E11 275 1 
   5.8000   1.00000E+000    0.00000E+000
   5.8010   1.00000E+000    0.00000E+000
   5.8030   1.00000E+000    0.00000E+000
   5.8050   1.00000E+000    0.00000E+000
   5.8060   1.00000E+000    0.00000E+000
   5.8080   1.00000E+000    0.00000E+000
   5.8100   1.00000E+000    0.00000E+000
   5.8110   1.00000E+000    0.00000E+000
   5.8120   1.00000E+000    0.00000E+000
   5.8130   1.00000E+000    0.00000E+000
   5.8150   1.00000E+000    0.00000E+000
   5.8170   1.00000E+000    0.00000E+000
   5.8190   1.00000E+000    0.00000E+000
   5.8200   1.00000E+000    0.00000E+000
   5.8210   1.00000E+000    0.00000E+000
   5.8220   1.00000E+000    0.00000E+000
   5.8230   1.00000E+000    0.00000E+000
   5.8240   1.00000E+000    0.00000E+000
   5.8260   1.00000E+000    0.00000E+000
   5.8290   1.00000E+000    0.00000E+000
   5.8310   1.00000E+000    0.00000E+000
   5.8330   1.00000E+000    0.00000E+000
   5.8350  -3.27510E+000    0.00000E+000
   5.8360  -9.65900E-001    0.00000E+000
   5.8380  -7.91000E-001    0.00000E+000
   5.8390  -8.41400E-001    0.00000E+000
   5.8410  -6.41600E-001    0.00000E+000
   5.8420  -6.56000E-001    0.00000E+000
   5.8440  -7.47700E-001    0.00000E+000
   5.8450  -7.24100E-001    0.00000E+000
   5.8470  -7.36600E-001    0.00000E+000
   5.8490  -1.20160E+000    0.00000E+000
   5.8510  -1.57600E+000    0.00000E+000
   5.8520  -1.56080E+000    0.00000E+000
   5.8540  -1.69080E+000    0.00000E+000
   5.8550  -1.73010E+000    0.00000E+000
   5.8560  -1.68150E+000    0.00000E+000
   5.8580  -1.67110E+000    0.00000E+000
   5.8600  -1.60050E+000    0.00000E+000
   5.8610  -1.60220E+000    0.00000E+000
   5.8630  -1.48290E+000    0.00000E+000
   5.8640  -1.32520E+000    0.00000E+000
   5.8670  -9.92200E-001    0.00000E+000
   5.8680  -6.95000E-001    0.00000E+000
   5.8700  -6.36700E-001    0.00000E+000
   5.8720  -5.08000E-001    0.00000E+000
   5.8740  -3.16400E-001    0.00000E+000
   5.8770  -3.14500E-001    0.00000E+000
   5.8790  -1.82800E-001    0.00000E+000
   5.8810  -7.94000E-002    0.00000E+000
   5.8830  -8.20000E-002    0.00000E+000
   5.8860  -1.94000E-002    0.00000E+000
   5.8880  -2.64000E-002    0.00000E+000
   5.8900  -1.29000E-002    0.00000E+000
   5.8920  -7.20000E-003    0.00000E+000
   5.8930  -1.19000E-002    0.00000E+000
   5.8960  -1.91000E-002    0.00000E+000
   5.8970  -1.07000E-002    0.00000E+000
   5.9000   4.80000E-003    0.00000E+000
   5.9010  -4.30000E-003    0.00000E+000
   5.9020  -4.80000E-003    0.00000E+000
   5.9050  -3.10000E-003    0.00000E+000
   5.9070  -2.80000E-003    0.00000E+000
   5.9100  -6.30000E-003    0.00000E+000
   5.9120   2.90000E-003    0.00000E+000
   5.9140   4.10000E-003    0.00000E+000
   5.9170  -5.30000E-003    0.00000E+000
   5.9180   9.40000E-003    0.00000E+000
   5.9210  -8.30000E-003    0.00000E+000
   5.9230   1.80000E-003    0.00000E+000
   5.9240  -4.60000E-003    0.00000E+000
   5.9260   4.00000E-004    0.00000E+000
   5.9270  -2.10000E-003    0.00000E+000
   5.9280   3.09000E-002    0.00000E+000
   5.9310   9.80000E-003    0.00000E+000
   5.9330  -9.20000E-003    0.00000E+000
   5.9350  -1.24000E-002    0.00000E+000
   5.9380  -2.23000E-002    0.00000E+000
   5.9390  -1.28000E-002    0.00000E+000
   5.9400  -1.11000E-002    0.00000E+000
   5.9420  -5.70000E-003    0.00000E+000
   5.9450   1.66000E-002    0.00000E+000
   5.9490   1.65000E-002    0.00000E+000
   5.9510   4.57000E-002    0.00000E+000
   5.9530   1.77000E-002    0.00000E+000
   5.9540   1.34000E-002    0.00000E+000
   5.9560  -2.70000E-003    0.00000E+000
   5.9580   4.20000E-003    0.00000E+000
   5.9600   1.33000E-002    0.00000E+000
   5.9620  -7.00000E-004    0.00000E+000
   5.9630  -1.08000E-002    0.00000E+000
   5.9650   6.10000E-003    0.00000E+000
   5.9670  -4.00000E-003    0.00000E+000
   5.9700  -4.10000E-003    0.00000E+000
   5.9710  -6.20000E-003    0.00000E+000
   5.9740  -1.02000E-002    0.00000E+000
   5.9770  -4.00000E-003    0.00000E+000
   5.9790  -3.70000E-003    0.00000E+000
   5.9820   1.07000E-002    0.00000E+000
   5.9830   1.00000E-004    0.00000E+000
   5.9860   4.10000E-003    0.00000E+000
   5.9870   6.60000E-003    0.00000E+000
   5.9900   1.28000E-002    0.00000E+000
   5.9910   4.20000E-003    0.00000E+000
   5.9940   3.80000E-003    0.00000E+000
   5.9950   1.10000E-002    0.00000E+000
   5.9960   2.87000E-002    0.00000E+000
   6.0010   2.35000E-002    0.00000E+000
   6.0020   2.13900E-001    0.00000E+000
   6.0030  -3.90200E-001    0.00000E+000
   6.0070  -7.09600E-001    0.00000E+000
   6.0080  -3.18700E-001    0.00000E+000
   6.0110   3.51000E-002    0.00000E+000
   6.0140  -2.67000E-002    0.00000E+000
   6.0170  -2.20000E-003    0.00000E+000
   6.0190  -3.23000E-002    0.00000E+000
   6.0200  -2.52700E-001    0.00000E+000
   6.0230  -1.00000E-004    0.00000E+000
   6.0240   6.00700E-001    0.00000E+000
   6.0280   1.59600E-001    0.00000E+000
   6.0310  -3.86000E-002    0.00000E+000
   6.0320   7.00000E-003    0.00000E+000
   6.0370  -5.30000E-003    0.00000E+000
   6.0380   1.49000E-002    0.00000E+000
   6.0400   1.64000E-002    0.00000E+000
   6.0420   1.48000E-002    0.00000E+000
   6.0430  -2.50000E-003    0.00000E+000
   6.0440   6.30000E-003    0.00000E+000
   6.0490  -2.00000E-004    0.00000E+000
   6.0510   6.00000E-003    0.00000E+000
   6.0530   1.09000E-002    0.00000E+000
   6.0540   1.00000E-003    0.00000E+000
   6.0560   3.10000E-003    0.00000E+000
   6.0580   1.09000E-002    0.00000E+000
   6.0600   1.77000E-002    0.00000E+000
   6.0630   3.80000E-003    0.00000E+000
   6.0670   1.23000E-002    0.00000E+000
   6.0690   1.54000E-002    0.00000E+000
   6.0740   1.10000E-002    0.00000E+000
   6.0760   1.70000E-003    0.00000E+000
   6.0780  -4.00000E-004    0.00000E+000
   6.0810   1.26000E-002    0.00000E+000
   6.0830  -6.60000E-003    0.00000E+000
   6.0870  -2.90000E-003    0.00000E+000
   6.0890   5.70000E-003    0.00000E+000
   6.0910   1.71000E-002    0.00000E+000
   6.0930   1.06000E-002    0.00000E+000
   6.0960   4.20000E-003    0.00000E+000
   6.0970   1.18000E-002    0.00000E+000
   6.1010   2.30000E-002    0.00000E+000
   6.1030   1.16000E-002    0.00000E+000
   6.1060   2.00000E-003    0.00000E+000
   6.1070   4.80000E-003    0.00000E+000
   6.1100   1.10000E-002    0.00000E+000
   6.1120   6.70000E-003    0.00000E+000
   6.1150   1.00000E-002    0.00000E+000
   6.1170   5.60000E-003    0.00000E+000
   6.1190  -2.80000E-003    0.00000E+000
   6.1200  -9.00000E-004    0.00000E+000
   6.1240   1.34000E-002    0.00000E+000
   6.1260   1.61000E-002    0.00000E+000
   6.1300   3.50000E-003    0.00000E+000
   6.1320   8.70000E-003    0.00000E+000
   6.1330   9.80000E-003    0.00000E+000
   6.1350   7.10000E-003    0.00000E+000
   6.1380   1.00000E-002    0.00000E+000
   6.1400   4.30000E-003    0.00000E+000
   6.1420   6.20000E-003    0.00000E+000
   6.1470   1.70000E-003    0.00000E+000
   6.1490   8.70000E-003    0.00000E+000
   6.1510   5.70000E-003    0.00000E+000
   6.1520   1.70000E-002    0.00000E+000
   6.1550   1.09000E-002    0.00000E+000
   6.1580   1.83000E-002    0.00000E+000
   6.1600   6.70000E-003    0.00000E+000
   6.1640   1.43000E-002    0.00000E+000
   6.1650  -8.20000E-003    0.00000E+000
   6.1680   1.19000E-002    0.00000E+000
   6.1710   3.21000E-002    0.00000E+000
   6.1740   1.43000E-002    0.00000E+000
   6.1750   2.32000E-002    0.00000E+000
   6.1770   1.72000E-002    0.00000E+000
   6.1790   7.00000E-003    0.00000E+000
   6.1820   1.03000E-002    0.00000E+000
   6.1840   1.26000E-002    0.00000E+000
   6.1860   1.78000E-002    0.00000E+000
   6.1890   4.10000E-003    0.00000E+000
   6.1930   7.80000E-003    0.00000E+000
   6.1950   1.08000E-002    0.00000E+000
   6.1970   1.03000E-002    0.00000E+000
   6.1990   9.70000E-003    0.00000E+000
   6.2020   1.08000E-002    0.00000E+000
   6.2040  -1.20000E-003    0.00000E+000
   6.2060   1.93000E-002    0.00000E+000
   6.2090   6.50000E-003    0.00000E+000
   6.2120   1.75000E-002    0.00000E+000
   6.2140   4.80000E-003    0.00000E+000
   6.2160   2.00000E-002    0.00000E+000
   6.2180   8.80000E-003    0.00000E+000
   6.2210   1.87000E-002    0.00000E+000
   6.2220   1.11000E-002    0.00000E+000
   6.2250   1.98000E-002    0.00000E+000
   6.2290   1.18000E-002    0.00000E+000
   6.2320   1.70000E-002    0.00000E+000
   6.2360   2.23000E-002    0.00000E+000
   6.2390   6.40000E-003    0.00000E+000
   6.2430   2.42000E-002    0.00000E+000
   6.2460   2.86000E-002    0.00000E+000
   6.2480   2.58000E-002    0.00000E+000
   6.2490   1.09000E-002    0.00000E+000
   6.2530   1.47000E-002    0.00000E+000
   6.2550   1.58000E-002    0.00000E+000
   6.2590   1.19000E-002    0.00000E+000
   6.2620   2.01000E-002    0.00000E+000
   6.2640   2.13000E-002    0.00000E+000
   6.2680   2.80000E-002    0.00000E+000
   6.2710   2.29000E-002    0.00000E+000
   6.2720   1.78000E-002    0.00000E+000
   6.2760   1.99000E-002    0.00000E+000
   6.2790   2.29000E-002    0.00000E+000
   6.2800   1.38000E-002    0.00000E+000
   6.2850   1.52000E-002    0.00000E+000
   6.2880   2.51000E-002    0.00000E+000
   6.2910   2.59000E-002    0.00000E+000
   6.2940   3.21000E-002    0.00000E+000
   6.2960   2.70000E-002    0.00000E+000
   6.3000   2.71000E-002    0.00000E+000
   6.3010   3.49000E-002    0.00000E+000
   6.3030   2.56000E-002    0.00000E+000
   6.3040   3.12000E-002    0.00000E+000
   6.3050   3.71000E-002    0.00000E+000
   6.3070   3.52000E-002    0.00000E+000
   6.3130   3.04000E-002    0.00000E+000
   6.3190   2.53000E-002    0.00000E+000
   6.3210   3.11000E-002    0.00000E+000
   6.3230   3.22000E-002    0.00000E+000
   6.3240   4.61000E-002    0.00000E+000
   6.3330   3.53000E-002    0.00000E+000
   6.3390   6.79000E-002    0.00000E+000
   6.3420   5.76000E-002    0.00000E+000
   6.3450   4.30000E-002    0.00000E+000
   6.3490   4.81000E-002    0.00000E+000
   6.3520   5.24000E-002    0.00000E+000
   6.3580   5.33000E-002    0.00000E+000
   6.3600   6.43000E-002    0.00000E+000
   6.3670   5.45000E-002    0.00000E+000
   6.3680   5.37000E-002    0.00000E+000
   6.3710   6.57000E-002    0.00000E+000
   6.3720   5.81000E-002    0.00000E+000
   6.3740   6.18000E-002    0.00000E+000
   6.3780   6.92000E-002    0.00000E+000
   6.3810   5.62000E-002    0.00000E+000
   6.3830   6.82000E-002    0.00000E+000
   6.3850   5.89000E-002    0.00000E+000
   6.3890   7.29000E-002    0.00000E+000
   6.3900   6.09000E-002    0.00000E+000
   6.3930   7.97000E-002    0.00000E+000
   6.3940   5.49000E-002    0.00000E+000
   6.3960   6.70000E-002    0.00000E+000
   6.4020   7.60000E-002    0.00000E+000
   6.4040   7.00000E-002    0.00000E+000
   6.4050   7.77000E-002    0.00000E+000
   6.4100   7.24000E-002    0.00000E+000
   6.4130   8.12000E-002    0.00000E+000
   6.4160   8.11000E-002    0.00000E+000
   6.4170   7.66000E-002    0.00000E+000
   6.4190   8.17000E-002    0.00000E+000
   6.4220   9.37000E-002    0.00000E+000
   6.4230   9.11000E-002    0.00000E+000
   6.4270   8.77000E-002    0.00000E+000
   6.4290   8.32000E-002    0.00000E+000
   6.4330   9.41000E-002    0.00000E+000
   6.4350   9.95000E-002    0.00000E+000
   6.4360   9.51000E-002    0.00000E+000
   6.4380   1.05200E-001    0.00000E+000
   6.4410   9.62000E-002    0.00000E+000
   6.4440   1.16800E-001    0.00000E+000
   6.4450   9.64000E-002    0.00000E+000
   6.4470   1.03100E-001    0.00000E+000
   6.4500   1.08200E-001    0.00000E+000
   6.4550   1.00400E-001    0.00000E+000
   6.4560   1.05500E-001    0.00000E+000
   6.4580   1.03100E-001    0.00000E+000
   6.4600   1.18600E-001    0.00000E+000
   6.4630   1.17100E-001    0.00000E+000
   6.4650   1.22800E-001    0.00000E+000
   6.4680   1.24800E-001    0.00000E+000
   6.4700   1.31800E-001    0.00000E+000
   6.4730   1.33600E-001    0.00000E+000
   6.4750   1.34400E-001    0.00000E+000
   6.4790   1.26700E-001    0.00000E+000
   6.4800   1.27600E-001    0.00000E+000
   6.4820   1.35700E-001    0.00000E+000
   6.4840   1.40300E-001    0.00000E+000
   6.4880   1.43400E-001    0.00000E+000
   6.4900   1.33600E-001    0.00000E+000
   6.4940   1.53700E-001    0.00000E+000
   6.4960   1.53800E-001    0.00000E+000
   6.4970   1.49300E-001    0.00000E+000
   6.4990   1.53600E-001    0.00000E+000
   6.5020   1.50700E-001    0.00000E+000
   6.5050   1.40200E-001    0.00000E+000
   6.5080   1.54800E-001    0.00000E+000
   6.5090   1.51500E-001    0.00000E+000
   6.5120   1.71200E-001    0.00000E+000
   6.5140   1.61300E-001    0.00000E+000
   6.5160   1.70800E-001    0.00000E+000
   6.5180   1.78100E-001    0.00000E+000
   6.5210   1.63400E-001    0.00000E+000
   6.5250   1.82200E-001    0.00000E+000
   6.5290   1.74000E-001    0.00000E+000
   6.5300   1.87500E-001    0.00000E+000
   6.5340   1.95700E-001    0.00000E+000
   6.5350   1.96500E-001    0.00000E+000
   6.5380   1.85800E-001    0.00000E+000
   6.5420   1.92200E-001    0.00000E+000
   6.5460   2.07700E-001    0.00000E+000
   6.5480   2.02800E-001    0.00000E+000
   6.5490   2.13600E-001    0.00000E+000
   6.5510   2.15100E-001    0.00000E+000
   6.5530   2.15100E-001    0.00000E+000
   6.5560   2.31600E-001    0.00000E+000
   6.5570   2.30700E-001    0.00000E+000
   6.5600   2.25500E-001    0.00000E+000
   6.5620   2.40800E-001    0.00000E+000
   6.5660   2.28500E-001    0.00000E+000
   6.5680   2.29500E-001    0.00000E+000
   6.5720   2.36100E-001    0.00000E+000
   6.5740   2.39400E-001    0.00000E+000
   6.5760   2.41400E-001    0.00000E+000
   6.5790   2.44800E-001    0.00000E+000
   6.5800   2.35100E-001    0.00000E+000
   6.5830   2.44100E-001    0.00000E+000
   6.5850   2.65800E-001    0.00000E+000
   6.5880   2.72400E-001    0.00000E+000
   6.5900   2.64600E-001    0.00000E+000
   6.5930   2.52100E-001    0.00000E+000
   6.5960   2.69900E-001    0.00000E+000
   6.6010   2.74400E-001    0.00000E+000
   6.6030   2.76800E-001    0.00000E+000
   6.6060   2.83300E-001    0.00000E+000
   6.6070   2.87500E-001    0.00000E+000
   6.6100   2.78100E-001    0.00000E+000
   6.6140   3.01100E-001    0.00000E+000
   6.6160   2.98300E-001    0.00000E+000
   6.6190   2.87700E-001    0.00000E+000
   6.6220   2.90400E-001    0.00000E+000
   6.6230   2.94300E-001    0.00000E+000
   6.6270   3.21600E-001    0.00000E+000
   6.6290   3.16900E-001    0.00000E+000
   6.6320   3.15600E-001    0.00000E+000
   6.6330   3.16700E-001    0.00000E+000
   6.6350   3.09300E-001    0.00000E+000
   6.6370   3.06900E-001    0.00000E+000
   6.6400   3.27400E-001    0.00000E+000
   6.6420   3.29700E-001    0.00000E+000
   6.6440   3.23000E-001    0.00000E+000
   6.6470   3.27200E-001    0.00000E+000
   6.6500   3.32100E-001    0.00000E+000
   6.6520   3.43000E-001    0.00000E+000
   6.6540   3.46700E-001    0.00000E+000
   6.6580   3.53500E-001    0.00000E+000
   6.6600   3.52100E-001    0.00000E+000
   6.6640   3.48000E-001    0.00000E+000
   6.6650   3.61000E-001    0.00000E+000
   6.6690   3.65400E-001    0.00000E+000
   6.6710   3.53600E-001    0.00000E+000
   6.6740   3.75800E-001    0.00000E+000
   6.6760   3.77100E-001    0.00000E+000
   6.6780   3.64200E-001    0.00000E+000
   6.6830   3.83800E-001    0.00000E+000
   6.6840   3.65100E-001    0.00000E+000
   6.6880   3.76200E-001    0.00000E+000
   6.6890   3.78400E-001    0.00000E+000
   6.6910   4.11100E-001    0.00000E+000
   6.6950   3.99700E-001    0.00000E+000
   6.6960   3.99700E-001    0.00000E+000
   6.6990   3.88500E-001    0.00000E+000
   6.7030   4.06500E-001    0.00000E+000
   6.7070   4.07200E-001    0.00000E+000
   6.7090   4.03700E-001    0.00000E+000
   6.7120   4.24700E-001    0.00000E+000
   6.7140   4.15200E-001    0.00000E+000
   6.7150   4.28900E-001    0.00000E+000
   6.7180   4.21900E-001    0.00000E+000
   6.7220   4.19300E-001    0.00000E+000
   6.7250   4.23800E-001    0.00000E+000
   6.7270   4.32000E-001    0.00000E+000
   6.7280   4.38200E-001    0.00000E+000
   6.7330   4.37000E-001    0.00000E+000
   6.7340   4.27900E-001    0.00000E+000
   6.7360   4.40000E-001    0.00000E+000
   6.7390   4.46200E-001    0.00000E+000
   6.7420   4.66900E-001    0.00000E+000
   6.7440   4.52600E-001    0.00000E+000
   6.7480   4.43600E-001    0.00000E+000
   6.7500   4.63100E-001    0.00000E+000
   6.7520   4.61700E-001    0.00000E+000
   6.7550   4.53900E-001    0.00000E+000
   6.7570   4.66900E-001    0.00000E+000
   6.7600   4.64100E-001    0.00000E+000
   6.7630   4.69800E-001    0.00000E+000
   6.7660   4.76800E-001    0.00000E+000
   6.7690   4.81000E-001    0.00000E+000
   6.7710   4.54000E-001    0.00000E+000
   6.7730   4.67700E-001    0.00000E+000
   6.7770   4.84600E-001    0.00000E+000
   6.7800   4.83700E-001    0.00000E+000
   6.7820   5.06500E-001    0.00000E+000
   6.7850   4.92400E-001    0.00000E+000
   6.7870   4.90000E-001    0.00000E+000
   6.7920   4.82300E-001    0.00000E+000
   6.7940   4.93900E-001    0.00000E+000
   6.7960   4.96400E-001    0.00000E+000
   6.7980   4.83600E-001    0.00000E+000
   6.8010   4.94500E-001    0.00000E+000
   6.8040   4.93000E-001    0.00000E+000
   6.8060   5.17600E-001    0.00000E+000
   6.8090   4.88200E-001    0.00000E+000
   6.8120   5.10500E-001    0.00000E+000
   6.8130   4.85400E-001    0.00000E+000
   6.8170   5.03000E-001    0.00000E+000
   6.8190   4.94600E-001    0.00000E+000
   6.8210   5.23800E-001    0.00000E+000
   6.8220   5.29100E-001    0.00000E+000
   6.8260   5.21300E-001    0.00000E+000
   6.8290   5.28800E-001    0.00000E+000
   6.8310   5.34400E-001    0.00000E+000
   6.8330   5.30900E-001    0.00000E+000
   6.8370   5.45200E-001    0.00000E+000
   6.8400   5.35200E-001    0.00000E+000
   6.8420   5.34800E-001    0.00000E+000
   6.8450   5.31000E-001    0.00000E+000
   6.8470   5.40600E-001    0.00000E+000
   6.8490   5.60600E-001    0.00000E+000
   6.8540   5.47100E-001    0.00000E+000
   6.8560   5.62300E-001    0.00000E+000
   6.8580   5.41400E-001    0.00000E+000
   6.8600   5.51800E-001    0.00000E+000
   6.8640   5.49300E-001    0.00000E+000
   6.8650   5.35200E-001    0.00000E+000
   6.8690   5.30400E-001    0.00000E+000
   6.8700   5.45800E-001    0.00000E+000
   6.8740   5.47700E-001    0.00000E+000
   6.8790   5.37900E-001    0.00000E+000
   6.8810   5.43900E-001    0.00000E+000
   6.8840   5.65300E-001    0.00000E+000
   6.8860   5.58200E-001    0.00000E+000
   6.8870   5.50400E-001    0.00000E+000
   6.8900   5.39400E-001    0.00000E+000
   6.8940   5.57600E-001    0.00000E+000
   6.8960   5.86700E-001    0.00000E+000
   6.8990   5.70500E-001    0.00000E+000
   6.9020   5.56300E-001    0.00000E+000
   6.9040   5.65600E-001    0.00000E+000
   6.9070   5.71200E-001    0.00000E+000
   6.9110   5.71100E-001    0.00000E+000
   6.9130   6.03700E-001    0.00000E+000
   6.9160   5.90900E-001    0.00000E+000
   6.9180   5.80500E-001    0.00000E+000
   6.9200   5.66400E-001    0.00000E+000
   6.9220   5.64900E-001    0.00000E+000
   6.9260   5.65600E-001    0.00000E+000
   6.9270   5.71400E-001    0.00000E+000
   6.9310   5.64900E-001    0.00000E+000
   6.9330   5.89900E-001    0.00000E+000
   6.9360   5.76500E-001    0.00000E+000
   6.9390   5.76300E-001    0.00000E+000
   6.9400   5.73800E-001    0.00000E+000
   6.9430   5.53000E-001    0.00000E+000
   6.9470   5.92000E-001    0.00000E+000
   6.9490   5.80400E-001    0.00000E+000
   6.9540   5.69500E-001    0.00000E+000
   6.9560   5.93200E-001    0.00000E+000
   6.9580   5.88300E-001    0.00000E+000
   6.9600   5.79400E-001    0.00000E+000
   6.9630   5.83000E-001    0.00000E+000
   6.9650   5.82400E-001    0.00000E+000
   6.9680   5.83500E-001    0.00000E+000
   6.9700   5.90900E-001    0.00000E+000
   6.9730   6.03400E-001    0.00000E+000
   6.9760   5.79700E-001    0.00000E+000
   6.9800   6.09900E-001    0.00000E+000
   6.9820   5.92600E-001    0.00000E+000
   6.9860   5.86400E-001    0.00000E+000
   6.9880   5.95800E-001    0.00000E+000
   6.9900   5.85300E-001    0.00000E+000
   6.9930   6.09200E-001    0.00000E+000
   6.9970   6.19400E-001    0.00000E+000
   6.9990   6.13600E-001    0.00000E+000
   7.0020   6.13500E-001    0.00000E+000
   7.0040   6.29100E-001    0.00000E+000
   7.0070   6.15800E-001    0.00000E+000
   7.0100   6.11700E-001    0.00000E+000
   7.0140   6.14600E-001    0.00000E+000
   7.0190   6.39900E-001    0.00000E+000
   7.0210   6.54900E-001    0.00000E+000
   7.0250   6.27700E-001    0.00000E+000
   7.0260   6.62100E-001    0.00000E+000
   7.0270   6.64600E-001    0.00000E+000
   7.0330   6.44500E-001    0.00000E+000
   7.0340   6.56400E-001    0.00000E+000
   7.0360   6.90300E-001    0.00000E+000
   7.0400   7.16300E-001    0.00000E+000
   7.0420   6.91100E-001    0.00000E+000
   7.0450   7.04700E-001    0.00000E+000
   7.0470   7.10200E-001    0.00000E+000
   7.0520   7.25000E-001    0.00000E+000
   7.0530   7.67200E-001    0.00000E+000
   7.0550   7.45200E-001    0.00000E+000
   7.0580   7.87600E-001    0.00000E+000
   7.0600   7.78600E-001    0.00000E+000
   7.0640   8.22600E-001    0.00000E+000
   7.0670   8.42200E-001    0.00000E+000
   7.0690   8.65500E-001    0.00000E+000
   7.0720   8.40300E-001    0.00000E+000
   7.0750   8.72600E-001    0.00000E+000
   7.0780   9.00600E-001    0.00000E+000
   7.0800   9.50000E-001    0.00000E+000
   7.0830   9.89700E-001    0.00000E+000
   7.0840   9.97900E-001    0.00000E+000
   7.0870   1.03350E+000    0.00000E+000
   7.0910   1.09380E+000    0.00000E+000
   7.0920   1.18040E+000    0.00000E+000
   7.0970   1.23350E+000    0.00000E+000
   7.0990   1.26640E+000    0.00000E+000
   7.1030   1.35180E+000    0.00000E+000
   7.1060   1.40610E+000    0.00000E+000
   7.1080   1.60220E+000    0.00000E+000
   7.1120   1.73420E+000    0.00000E+000
   7.1150   2.34370E+000    0.00000E+000
   7.1180   2.40270E+000    0.00000E+000
   7.1210   2.49630E+000    0.00000E+000
   7.1240   2.84950E+000    0.00000E+000
   7.1260   2.69230E+000    0.00000E+000
   7.1300   2.67450E+000    0.00000E+000
   7.1330   2.87110E+000    0.00000E+000
   7.1360   2.76870E+000    0.00000E+000
   7.1380   3.02950E+000    0.00000E+000
   7.1420   3.17090E+000    0.00000E+000
   7.1440   3.00370E+000    0.00000E+000
   7.1470   3.13930E+000    0.00000E+000
   7.1490   3.09930E+000    0.00000E+000
   7.1520   3.04970E+000    0.00000E+000
   7.1550   2.26530E+000    0.00000E+000
   7.1580   2.31800E+000    0.00000E+000
   7.1610   1.65760E+000    0.00000E+000
   7.1630   1.60260E+000    0.00000E+000
   7.1650   1.54680E+000    0.00000E+000
   7.1680   1.67820E+000    0.00000E+000
   7.1700   2.08460E+000    0.00000E+000
   7.1740   1.99060E+000    0.00000E+000
   7.1770   1.11550E+000    0.00000E+000
   7.1790   1.16790E+000    0.00000E+000
   7.1810   1.00000E+000    0.00000E+000
   7.1840   1.00000E+000    0.00000E+000
   7.1880   1.00000E+000    0.00000E+000
   7.1910   1.00000E+000    0.00000E+000
   7.1930   1.00000E+000    0.00000E+000
   7.1950   1.00000E+000    0.00000E+000
   7.1990   1.00000E+000    0.00000E+000
   7.2020   1.00000E+000    0.00000E+000
   7.2040   1.00000E+000    0.00000E+000
   7.2060   1.00000E+000    0.00000E+000
   7.2090   1.00000E+000    0.00000E+000
   7.2140   1.00000E+000    0.00000E+000
   7.2160   1.00000E+000    0.00000E+000
   7.2180   1.00000E+000    0.00000E+000
   7.2210   1.00000E+000    0.00000E+000
   7.2230   1.00000E+000    0.00000E+000
   7.2270   1.00000E+000    0.00000E+000
   7.2300   1.00000E+000    0.00000E+000
   7.2320   1.00000E+000    0.00000E+000
   7.2360   1.00000E+000    0.00000E+000
   7.2390   1.00000E+000    0.00000E+000
   7.2410   1.00000E+000    0.00000E+000
   7.2430   1.00000E+000    0.00000E+000
   7.2470   1.00000E+000    0.00000E+000
   7.2500   1.00000E+000    0.00000E+000
   7.2510   1.00000E+000    0.00000E+000
   7.2550   1.00000E+000    0.00000E+000
   7.2570   1.00000E+000    0.00000E+000
   7.2600   1.00000E+000    0.00000E+000
   7.2640   1.00000E+000    0.00000E+000
   7.2660   1.00000E+000    0.00000E+000
   7.2690   1.00000E+000    0.00000E+000
   7.2730   1.00000E+000    0.00000E+000
   7.2760   1.00000E+000    0.00000E+000
   7.2780   1.00000E+000    0.00000E+000
   7.2820   1.00000E+000    0.00000E+000
   7.2850   1.00000E+000    0.00000E+000
   7.2870   1.00000E+000    0.00000E+000
   7.2910   1.00000E+000    0.00000E+000
   7.2950   1.00000E+000    0.00000E+000
   7.2960   1.00000E+000    0.00000E+000
   7.2990   1.00000E+000    0.00000E+000
   7.3010   1.00000E+000    0.00000E+000
