# Supplementary material for: Rationally seeded computational protein design of ɑ-helical barrels
Source: Nat Chem Biol. 2024 Jun 20;20(8):991–9. doi: 10.1038/s41589-024-01642-0 (PMC11288890; doi:10.1038/s41589-024-01642-0)
Supplement: Supplementary file 5 — PDB files used for making figure panels h–j. [file 41589_2024_1642_MOESM5_ESM.zip › KIA_RP_RSPD_NatChemBiol_data_Figure3/sc-CC-7-LI_panels_c-g/AUC_panel_e/LI_SV_raw/00073.RA1]

HeptLI
R 1 20.0 40000 0026137 3.8350E11 275 1 
   5.8010   1.00000E+000    0.00000E+000
   5.8030   1.00000E+000    0.00000E+000
   5.8040   1.00000E+000    0.00000E+000
   5.8050   1.00000E+000    0.00000E+000
   5.8060   1.00000E+000    0.00000E+000
   5.8070   1.00000E+000    0.00000E+000
   5.8080   1.00000E+000    0.00000E+000
   5.8090   1.00000E+000    0.00000E+000
   5.8100   1.00000E+000    0.00000E+000
   5.8110   1.00000E+000    0.00000E+000
   5.8120   1.00000E+000    0.00000E+000
   5.8130   1.00000E+000    0.00000E+000
   5.8140   1.00000E+000    0.00000E+000
   5.8150   1.00000E+000    0.00000E+000
   5.8160   1.00000E+000    0.00000E+000
   5.8170   1.00000E+000    0.00000E+000
   5.8180   1.00000E+000    0.00000E+000
   5.8200   1.00000E+000    0.00000E+000
   5.8210   1.00000E+000    0.00000E+000
   5.8230   1.00000E+000    0.00000E+000
   5.8240   1.00000E+000    0.00000E+000
   5.8260   1.00000E+000    0.00000E+000
   5.8270   1.00000E+000    0.00000E+000
   5.8290   1.00000E+000    0.00000E+000
   5.8300   1.00000E+000    0.00000E+000
   5.8310   1.00000E+000    0.00000E+000
   5.8320   1.00000E+000    0.00000E+000
   5.8330   1.00000E+000    0.00000E+000
   5.8350  -9.47500E-001    0.00000E+000
   5.8380  -7.46700E-001    0.00000E+000
   5.8400  -7.16900E-001    0.00000E+000
   5.8420  -6.71700E-001    0.00000E+000
   5.8440  -6.97800E-001    0.00000E+000
   5.8460  -1.05410E+000    0.00000E+000
   5.8470  -9.80400E-001    0.00000E+000
   5.8480  -1.20480E+000    0.00000E+000
   5.8500  -1.27040E+000    0.00000E+000
   5.8510  -1.59880E+000    0.00000E+000
   5.8530  -1.61300E+000    0.00000E+000
   5.8540  -1.68720E+000    0.00000E+000
   5.8560  -1.67890E+000    0.00000E+000
   5.8580  -1.68120E+000    0.00000E+000
   5.8590  -1.53100E+000    0.00000E+000
   5.8600  -1.60960E+000    0.00000E+000
   5.8620  -1.51360E+000    0.00000E+000
   5.8630  -1.30830E+000    0.00000E+000
   5.8640  -1.29690E+000    0.00000E+000
   5.8670  -8.49800E-001    0.00000E+000
   5.8680  -9.18700E-001    0.00000E+000
   5.8700  -6.77900E-001    0.00000E+000
   5.8710  -6.01900E-001    0.00000E+000
   5.8720  -3.95000E-001    0.00000E+000
   5.8740  -3.52300E-001    0.00000E+000
   5.8750  -2.77900E-001    0.00000E+000
   5.8770  -2.80800E-001    0.00000E+000
   5.8780  -1.98000E-001    0.00000E+000
   5.8790  -1.03700E-001    0.00000E+000
   5.8820  -9.49000E-002    0.00000E+000
   5.8840  -4.93000E-002    0.00000E+000
   5.8860  -1.85000E-002    0.00000E+000
   5.8880  -1.86000E-002    0.00000E+000
   5.8900  -5.90000E-003    0.00000E+000
   5.8910  -1.33000E-002    0.00000E+000
   5.8930   1.90000E-003    0.00000E+000
   5.8960  -1.98000E-002    0.00000E+000
   5.8970  -2.42000E-002    0.00000E+000
   5.8980   3.70000E-003    0.00000E+000
   5.9010  -1.66000E-002    0.00000E+000
   5.9020  -1.09000E-002    0.00000E+000
   5.9030  -8.90000E-003    0.00000E+000
   5.9060  -6.80000E-003    0.00000E+000
   5.9070  -1.77000E-002    0.00000E+000
   5.9090   1.13000E-002    0.00000E+000
   5.9120  -4.40000E-003    0.00000E+000
   5.9150   2.40000E-003    0.00000E+000
   5.9170  -6.20000E-003    0.00000E+000
   5.9180  -5.10000E-003    0.00000E+000
   5.9200  -1.61000E-002    0.00000E+000
   5.9220   4.30000E-003    0.00000E+000
   5.9230   4.90000E-003    0.00000E+000
   5.9260  -6.20000E-003    0.00000E+000
   5.9270  -1.79000E-002    0.00000E+000
   5.9290   3.24000E-002    0.00000E+000
   5.9310   1.35000E-002    0.00000E+000
   5.9320  -1.79000E-002    0.00000E+000
   5.9340  -6.20000E-003    0.00000E+000
   5.9370  -8.70000E-003    0.00000E+000
   5.9400  -6.30000E-003    0.00000E+000
   5.9420  -9.90000E-003    0.00000E+000
   5.9430   5.50000E-003    0.00000E+000
   5.9450   3.00000E-004    0.00000E+000
   5.9470   1.91000E-002    0.00000E+000
   5.9500   1.76000E-002    0.00000E+000
   5.9510   2.51000E-002    0.00000E+000
   5.9530   2.10000E-002    0.00000E+000
   5.9540   2.67000E-002    0.00000E+000
   5.9550  -1.70000E-003    0.00000E+000
   5.9560  -1.60000E-003    0.00000E+000
   5.9600  -6.80000E-003    0.00000E+000
   5.9610  -9.60000E-003    0.00000E+000
   5.9620  -6.20000E-003    0.00000E+000
   5.9630   1.40000E-003    0.00000E+000
   5.9660  -6.00000E-003    0.00000E+000
   5.9680  -1.15000E-002    0.00000E+000
   5.9710  -2.50000E-003    0.00000E+000
   5.9720  -1.14000E-002    0.00000E+000
   5.9760  -1.17000E-002    0.00000E+000
   5.9770  -1.62000E-002    0.00000E+000
   5.9790   4.00000E-004    0.00000E+000
   5.9800   5.20000E-003    0.00000E+000
   5.9830  -4.60000E-003    0.00000E+000
   5.9860   4.60000E-003    0.00000E+000
   5.9870  -4.00000E-003    0.00000E+000
   5.9900   1.70000E-003    0.00000E+000
   5.9910   7.80000E-003    0.00000E+000
   5.9920   2.34000E-002    0.00000E+000
   5.9940   2.10000E-003    0.00000E+000
   5.9950  -2.00000E-004    0.00000E+000
   5.9960   1.07000E-002    0.00000E+000
   5.9990   4.23000E-002    0.00000E+000
   6.0020   1.94400E-001    0.00000E+000
   6.0030   1.55600E-001    0.00000E+000
   6.0040  -5.99600E-001    0.00000E+000
   6.0060  -7.43000E-001    0.00000E+000
   6.0070  -3.95000E-001    0.00000E+000
   6.0090  -1.56000E-002    0.00000E+000
   6.0120   8.10000E-003    0.00000E+000
   6.0160  -1.23000E-002    0.00000E+000
   6.0190  -3.31000E-002    0.00000E+000
   6.0210  -3.08200E-001    0.00000E+000
   6.0240   7.33700E-001    0.00000E+000
   6.0260   3.65700E-001    0.00000E+000
   6.0280  -2.64000E-002    0.00000E+000
   6.0330   4.10000E-003    0.00000E+000
   6.0350  -8.50000E-003    0.00000E+000
   6.0380   3.40000E-003    0.00000E+000
   6.0410   2.08000E-002    0.00000E+000
   6.0420   7.50000E-003    0.00000E+000
   6.0440  -1.20000E-003    0.00000E+000
   6.0450  -1.50000E-003    0.00000E+000
   6.0510  -9.00000E-004    0.00000E+000
   6.0520   6.30000E-003    0.00000E+000
   6.0530   1.48000E-002    0.00000E+000
   6.0540   5.00000E-004    0.00000E+000
   6.0580   4.30000E-003    0.00000E+000
   6.0590  -2.00000E-003    0.00000E+000
   6.0620   6.80000E-003    0.00000E+000
   6.0670   3.40000E-003    0.00000E+000
   6.0700  -4.50000E-003    0.00000E+000
   6.0730   6.90000E-003    0.00000E+000
   6.0770   6.00000E-003    0.00000E+000
   6.0790   1.62000E-002    0.00000E+000
   6.0830   1.78000E-002    0.00000E+000
   6.0840   1.20000E-003    0.00000E+000
   6.0880   2.20000E-003    0.00000E+000
   6.0920   7.40000E-003    0.00000E+000
   6.0960  -4.80000E-003    0.00000E+000
   6.0990   1.19000E-002    0.00000E+000
   6.1030   1.19000E-002    0.00000E+000
   6.1050   1.50000E-003    0.00000E+000
   6.1080  -5.90000E-003    0.00000E+000
   6.1100   1.13000E-002    0.00000E+000
   6.1140  -2.80000E-003    0.00000E+000
   6.1150   4.10000E-003    0.00000E+000
   6.1170   4.20000E-003    0.00000E+000
   6.1190   8.40000E-003    0.00000E+000
   6.1210   1.92000E-002    0.00000E+000
   6.1260   1.31000E-002    0.00000E+000
   6.1270  -2.90000E-003    0.00000E+000
   6.1290   2.90000E-003    0.00000E+000
   6.1330  -9.00000E-004    0.00000E+000
   6.1350   5.90000E-003    0.00000E+000
   6.1400   1.05000E-002    0.00000E+000
   6.1420   2.30000E-003    0.00000E+000
   6.1440   5.40000E-003    0.00000E+000
   6.1470  -6.50000E-003    0.00000E+000
   6.1500   9.20000E-003    0.00000E+000
   6.1540  -1.05000E-002    0.00000E+000
   6.1570   1.85000E-002    0.00000E+000
   6.1620   6.50000E-003    0.00000E+000
   6.1640   1.02000E-002    0.00000E+000
   6.1650   3.30000E-003    0.00000E+000
   6.1690   3.80000E-003    0.00000E+000
   6.1740   1.60000E-003    0.00000E+000
   6.1770   1.45000E-002    0.00000E+000
   6.1790   1.62000E-002    0.00000E+000
   6.1830   3.20000E-003    0.00000E+000
   6.1840   5.10000E-003    0.00000E+000
   6.1870  -4.00000E-004    0.00000E+000
   6.1920   4.70000E-003    0.00000E+000
   6.1940  -3.60000E-003    0.00000E+000
   6.1980   7.50000E-003    0.00000E+000
   6.2000   3.00000E-003    0.00000E+000
   6.2020   2.00000E-003    0.00000E+000
   6.2040   4.20000E-003    0.00000E+000
   6.2060   1.32000E-002    0.00000E+000
   6.2090   1.10000E-002    0.00000E+000
   6.2120  -3.10000E-003    0.00000E+000
   6.2140   2.90000E-003    0.00000E+000
   6.2150   7.90000E-003    0.00000E+000
   6.2180   1.44000E-002    0.00000E+000
   6.2230   6.60000E-003    0.00000E+000
   6.2250   9.90000E-003    0.00000E+000
   6.2290   1.24000E-002    0.00000E+000
   6.2320   6.40000E-003    0.00000E+000
   6.2330   1.46000E-002    0.00000E+000
   6.2340   1.28000E-002    0.00000E+000
   6.2360   1.15000E-002    0.00000E+000
   6.2390   5.70000E-003    0.00000E+000
   6.2440   2.48000E-002    0.00000E+000
   6.2450   2.50000E-002    0.00000E+000
   6.2480   9.30000E-003    0.00000E+000
   6.2500   8.20000E-003    0.00000E+000
   6.2530   9.80000E-003    0.00000E+000
   6.2550   8.80000E-003    0.00000E+000
   6.2590   7.20000E-003    0.00000E+000
   6.2610   1.71000E-002    0.00000E+000
   6.2640   2.00000E-002    0.00000E+000
   6.2670   2.10000E-002    0.00000E+000
   6.2690   1.63000E-002    0.00000E+000
   6.2700   1.66000E-002    0.00000E+000
   6.2730   1.60000E-002    0.00000E+000
   6.2760   1.12000E-002    0.00000E+000
   6.2770   1.54000E-002    0.00000E+000
   6.2790   1.80000E-002    0.00000E+000
   6.2810   1.68000E-002    0.00000E+000
   6.2860   7.80000E-003    0.00000E+000
   6.2910   9.00000E-003    0.00000E+000
   6.2920   2.55000E-002    0.00000E+000
   6.2940   1.75000E-002    0.00000E+000
   6.2970   2.70000E-002    0.00000E+000
   6.2990   2.18000E-002    0.00000E+000
   6.3010   2.49000E-002    0.00000E+000
   6.3030   1.13000E-002    0.00000E+000
   6.3080   1.64000E-002    0.00000E+000
   6.3110   3.55000E-002    0.00000E+000
   6.3170   1.54000E-002    0.00000E+000
   6.3180   2.51000E-002    0.00000E+000
   6.3200   1.74000E-002    0.00000E+000
   6.3230   1.62000E-002    0.00000E+000
   6.3240   2.10000E-002    0.00000E+000
   6.3270   3.25000E-002    0.00000E+000
   6.3300   2.26000E-002    0.00000E+000
   6.3340   2.52000E-002    0.00000E+000
   6.3370   5.27000E-002    0.00000E+000
   6.3400   3.45000E-002    0.00000E+000
   6.3410   2.22000E-002    0.00000E+000
   6.3450   2.46000E-002    0.00000E+000
   6.3470   2.59000E-002    0.00000E+000
   6.3480   3.15000E-002    0.00000E+000
   6.3490   2.79000E-002    0.00000E+000
   6.3510   2.83000E-002    0.00000E+000
   6.3580   2.73000E-002    0.00000E+000
   6.3600   4.66000E-002    0.00000E+000
   6.3620   3.03000E-002    0.00000E+000
   6.3650   3.43000E-002    0.00000E+000
   6.3660   4.81000E-002    0.00000E+000
   6.3700   4.23000E-002    0.00000E+000
   6.3720   3.64000E-002    0.00000E+000
   6.3760   5.07000E-002    0.00000E+000
   6.3780   3.96000E-002    0.00000E+000
   6.3810   3.82000E-002    0.00000E+000
   6.3860   4.17000E-002    0.00000E+000
   6.3890   6.19000E-002    0.00000E+000
   6.3930   4.32000E-002    0.00000E+000
   6.3940   6.41000E-002    0.00000E+000
   6.3950   4.54000E-002    0.00000E+000
   6.3990   4.52000E-002    0.00000E+000
   6.4000   5.50000E-002    0.00000E+000
   6.4020   4.44000E-002    0.00000E+000
   6.4060   4.67000E-002    0.00000E+000
   6.4070   4.64000E-002    0.00000E+000
   6.4110   4.28000E-002    0.00000E+000
   6.4120   5.68000E-002    0.00000E+000
   6.4140   5.64000E-002    0.00000E+000
   6.4150   5.46000E-002    0.00000E+000
   6.4200   6.31000E-002    0.00000E+000
   6.4240   5.95000E-002    0.00000E+000
   6.4260   5.84000E-002    0.00000E+000
   6.4280   5.05000E-002    0.00000E+000
   6.4330   6.25000E-002    0.00000E+000
   6.4340   4.98000E-002    0.00000E+000
   6.4360   6.62000E-002    0.00000E+000
   6.4380   6.92000E-002    0.00000E+000
   6.4400   6.29000E-002    0.00000E+000
   6.4450   7.57000E-002    0.00000E+000
   6.4470   6.32000E-002    0.00000E+000
   6.4500   7.76000E-002    0.00000E+000
   6.4520   8.35000E-002    0.00000E+000
   6.4560   5.85000E-002    0.00000E+000
   6.4570   7.76000E-002    0.00000E+000
   6.4610   8.72000E-002    0.00000E+000
   6.4620   7.37000E-002    0.00000E+000
   6.4640   7.66000E-002    0.00000E+000
   6.4680   8.32000E-002    0.00000E+000
   6.4710   8.42000E-002    0.00000E+000
   6.4720   8.75000E-002    0.00000E+000
   6.4750   9.06000E-002    0.00000E+000
   6.4770   8.56000E-002    0.00000E+000
   6.4810   9.03000E-002    0.00000E+000
   6.4820   9.22000E-002    0.00000E+000
   6.4840   9.35000E-002    0.00000E+000
   6.4860   1.01000E-001    0.00000E+000
   6.4890   1.00900E-001    0.00000E+000
   6.4900   1.00700E-001    0.00000E+000
   6.4960   9.64000E-002    0.00000E+000
   6.4970   1.04500E-001    0.00000E+000
   6.5010   1.03900E-001    0.00000E+000
   6.5030   1.04600E-001    0.00000E+000
   6.5040   1.16300E-001    0.00000E+000
   6.5070   1.17100E-001    0.00000E+000
   6.5080   1.09000E-001    0.00000E+000
   6.5110   1.04800E-001    0.00000E+000
   6.5140   1.15500E-001    0.00000E+000
   6.5150   1.11600E-001    0.00000E+000
   6.5180   1.28800E-001    0.00000E+000
   6.5210   1.23500E-001    0.00000E+000
   6.5230   1.26600E-001    0.00000E+000
   6.5250   1.36300E-001    0.00000E+000
   6.5270   1.37100E-001    0.00000E+000
   6.5300   1.29000E-001    0.00000E+000
   6.5330   1.37300E-001    0.00000E+000
   6.5340   1.51000E-001    0.00000E+000
   6.5370   1.38300E-001    0.00000E+000
   6.5390   1.43100E-001    0.00000E+000
   6.5440   1.38600E-001    0.00000E+000
   6.5460   1.51000E-001    0.00000E+000
   6.5480   1.46800E-001    0.00000E+000
   6.5500   1.41700E-001    0.00000E+000
   6.5530   1.54300E-001    0.00000E+000
   6.5540   1.63100E-001    0.00000E+000
   6.5570   1.68600E-001    0.00000E+000
   6.5590   1.60600E-001    0.00000E+000
   6.5620   1.68100E-001    0.00000E+000
   6.5660   1.60300E-001    0.00000E+000
   6.5680   1.78000E-001    0.00000E+000
   6.5710   1.72900E-001    0.00000E+000
   6.5730   1.63000E-001    0.00000E+000
   6.5760   1.77000E-001    0.00000E+000
   6.5790   1.69300E-001    0.00000E+000
   6.5810   1.77800E-001    0.00000E+000
   6.5830   1.70500E-001    0.00000E+000
   6.5850   1.93700E-001    0.00000E+000
   6.5880   1.91200E-001    0.00000E+000
   6.5890   1.94100E-001    0.00000E+000
   6.5920   1.92500E-001    0.00000E+000
   6.5960   1.99600E-001    0.00000E+000
   6.5970   1.98300E-001    0.00000E+000
   6.5990   2.18600E-001    0.00000E+000
   6.6030   2.05500E-001    0.00000E+000
   6.6060   2.18900E-001    0.00000E+000
   6.6080   2.14300E-001    0.00000E+000
   6.6110   2.17400E-001    0.00000E+000
   6.6130   2.17400E-001    0.00000E+000
   6.6150   2.20200E-001    0.00000E+000
   6.6170   2.17700E-001    0.00000E+000
   6.6190   2.18900E-001    0.00000E+000
   6.6220   2.32900E-001    0.00000E+000
   6.6240   2.23600E-001    0.00000E+000
   6.6290   2.47700E-001    0.00000E+000
   6.6310   2.36900E-001    0.00000E+000
   6.6330   2.40700E-001    0.00000E+000
   6.6350   2.35600E-001    0.00000E+000
   6.6380   2.47600E-001    0.00000E+000
   6.6400   2.35800E-001    0.00000E+000
   6.6430   2.56600E-001    0.00000E+000
   6.6460   2.54500E-001    0.00000E+000
   6.6480   2.54300E-001    0.00000E+000
   6.6510   2.60300E-001    0.00000E+000
   6.6520   2.67300E-001    0.00000E+000
   6.6540   2.64600E-001    0.00000E+000
   6.6560   2.69500E-001    0.00000E+000
   6.6600   2.78900E-001    0.00000E+000
   6.6620   2.71900E-001    0.00000E+000
   6.6660   2.73700E-001    0.00000E+000
   6.6680   2.83700E-001    0.00000E+000
   6.6700   2.85900E-001    0.00000E+000
   6.6730   2.96700E-001    0.00000E+000
   6.6740   2.98700E-001    0.00000E+000
   6.6760   3.09600E-001    0.00000E+000
   6.6780   2.95300E-001    0.00000E+000
   6.6840   3.04900E-001    0.00000E+000
   6.6860   2.96100E-001    0.00000E+000
   6.6890   3.03700E-001    0.00000E+000
   6.6910   3.08100E-001    0.00000E+000
   6.6930   3.20800E-001    0.00000E+000
   6.6950   3.06400E-001    0.00000E+000
   6.6970   3.19900E-001    0.00000E+000
   6.6990   3.21400E-001    0.00000E+000
   6.7040   1.00000E+000    0.00000E+000
   6.7080   3.20200E-001    0.00000E+000
   6.7090   3.39600E-001    0.00000E+000
   6.7120   3.34600E-001    0.00000E+000
   6.7140   3.38900E-001    0.00000E+000
   6.7170   3.52000E-001    0.00000E+000
   6.7200   3.45600E-001    0.00000E+000
   6.7230   3.48700E-001    0.00000E+000
   6.7280   3.56800E-001    0.00000E+000
   6.7320   3.64700E-001    0.00000E+000
   6.7340   3.62000E-001    0.00000E+000
   6.7360   3.69900E-001    0.00000E+000
   6.7410   3.73600E-001    0.00000E+000
   6.7450   3.68600E-001    0.00000E+000
   6.7470   3.70400E-001    0.00000E+000
   6.7500   3.81300E-001    0.00000E+000
   6.7510   3.90400E-001    0.00000E+000
   6.7550   3.90200E-001    0.00000E+000
   6.7580   3.77300E-001    0.00000E+000
   6.7600   4.05100E-001    0.00000E+000
   6.7610   3.96400E-001    0.00000E+000
   6.7640   3.90600E-001    0.00000E+000
   6.7680   3.95000E-001    0.00000E+000
   6.7710   4.02700E-001    0.00000E+000
   6.7740   3.93000E-001    0.00000E+000
   6.7770   4.20800E-001    0.00000E+000
   6.7780   4.08400E-001    0.00000E+000
   6.7830   4.24400E-001    0.00000E+000
   6.7850   4.24500E-001    0.00000E+000
   6.7870   4.29100E-001    0.00000E+000
   6.7910   4.22000E-001    0.00000E+000
   6.7920   4.20900E-001    0.00000E+000
   6.7960   4.35000E-001    0.00000E+000
   6.7980   4.28400E-001    0.00000E+000
   6.8000   4.33100E-001    0.00000E+000
   6.8030   4.40100E-001    0.00000E+000
   6.8060   4.43600E-001    0.00000E+000
   6.8100   4.33000E-001    0.00000E+000
   6.8110   4.54700E-001    0.00000E+000
   6.8120   4.44600E-001    0.00000E+000
   6.8170   4.67000E-001    0.00000E+000
   6.8190   4.40500E-001    0.00000E+000
   6.8220   4.64100E-001    0.00000E+000
   6.8250   4.56300E-001    0.00000E+000
   6.8260   4.45700E-001    0.00000E+000
   6.8310   4.65600E-001    0.00000E+000
   6.8320   4.68100E-001    0.00000E+000
   6.8370   5.06500E-001    0.00000E+000
   6.8390   5.09200E-001    0.00000E+000
   6.8410   4.81800E-001    0.00000E+000
   6.8450   4.89300E-001    0.00000E+000
   6.8460   4.66400E-001    0.00000E+000
   6.8480   4.73600E-001    0.00000E+000
   6.8520   4.82400E-001    0.00000E+000
   6.8550   4.67600E-001    0.00000E+000
   6.8570   4.85100E-001    0.00000E+000
   6.8600   4.92800E-001    0.00000E+000
   6.8630   5.08600E-001    0.00000E+000
   6.8650   4.93700E-001    0.00000E+000
   6.8670   4.98600E-001    0.00000E+000
   6.8710   5.06400E-001    0.00000E+000
   6.8740   4.97800E-001    0.00000E+000
   6.8760   5.03800E-001    0.00000E+000
   6.8790   4.87100E-001    0.00000E+000
   6.8810   5.01300E-001    0.00000E+000
   6.8840   5.14400E-001    0.00000E+000
   6.8860   5.13000E-001    0.00000E+000
   6.8880   5.08500E-001    0.00000E+000
   6.8920   5.07900E-001    0.00000E+000
   6.8950   5.26700E-001    0.00000E+000
   6.8970   5.27400E-001    0.00000E+000
   6.8990   5.16100E-001    0.00000E+000
   6.9030   5.20300E-001    0.00000E+000
   6.9050   5.23400E-001    0.00000E+000
   6.9080   5.34800E-001    0.00000E+000
   6.9120   5.39000E-001    0.00000E+000
   6.9130   5.61200E-001    0.00000E+000
   6.9160   5.71900E-001    0.00000E+000
   6.9200   5.33100E-001    0.00000E+000
   6.9250   5.34500E-001    0.00000E+000
   6.9260   5.38600E-001    0.00000E+000
   6.9270   5.35900E-001    0.00000E+000
   6.9310   5.60500E-001    0.00000E+000
   6.9330   5.52500E-001    0.00000E+000
   6.9360   5.21200E-001    0.00000E+000
   6.9400   5.55200E-001    0.00000E+000
   6.9420   5.45800E-001    0.00000E+000
   6.9450   5.30300E-001    0.00000E+000
   6.9470   5.53000E-001    0.00000E+000
   6.9500   5.36400E-001    0.00000E+000
   6.9510   5.42000E-001    0.00000E+000
   6.9560   5.63500E-001    0.00000E+000
   6.9580   5.60300E-001    0.00000E+000
   6.9610   5.61100E-001    0.00000E+000
   6.9630   5.74900E-001    0.00000E+000
   6.9660   5.58500E-001    0.00000E+000
   6.9680   5.55400E-001    0.00000E+000
   6.9710   5.56400E-001    0.00000E+000
   6.9720   5.65900E-001    0.00000E+000
   6.9750   5.42900E-001    0.00000E+000
   6.9790   5.95900E-001    0.00000E+000
   6.9820   5.55600E-001    0.00000E+000
   6.9840   5.87600E-001    0.00000E+000
   6.9890   5.86700E-001    0.00000E+000
   6.9910   5.61500E-001    0.00000E+000
   6.9940   5.86900E-001    0.00000E+000
   6.9970   6.04000E-001    0.00000E+000
   6.9980   6.04400E-001    0.00000E+000
   7.0020   5.72400E-001    0.00000E+000
   7.0050   5.98600E-001    0.00000E+000
   7.0080   5.93900E-001    0.00000E+000
   7.0120   5.96100E-001    0.00000E+000
   7.0140   6.01800E-001    0.00000E+000
   7.0170   6.03100E-001    0.00000E+000
   7.0190   6.20600E-001    0.00000E+000
   7.0220   6.23600E-001    0.00000E+000
   7.0240   6.35300E-001    0.00000E+000
   7.0260   6.33200E-001    0.00000E+000
   7.0290   6.47100E-001    0.00000E+000
   7.0330   6.31000E-001    0.00000E+000
   7.0340   6.75300E-001    0.00000E+000
   7.0370   6.78800E-001    0.00000E+000
   7.0410   6.87100E-001    0.00000E+000
   7.0440   6.76000E-001    0.00000E+000
   7.0460   6.90500E-001    0.00000E+000
   7.0480   6.89500E-001    0.00000E+000
   7.0520   7.44900E-001    0.00000E+000
   7.0530   7.25400E-001    0.00000E+000
   7.0560   7.59500E-001    0.00000E+000
   7.0590   7.70600E-001    0.00000E+000
   7.0620   7.80800E-001    0.00000E+000
   7.0630   8.35200E-001    0.00000E+000
   7.0680   8.38400E-001    0.00000E+000
   7.0690   8.69000E-001    0.00000E+000
   7.0730   8.65000E-001    0.00000E+000
   7.0750   8.68000E-001    0.00000E+000
   7.0780   9.51000E-001    0.00000E+000
   7.0810   9.55200E-001    0.00000E+000
   7.0830   1.00350E+000    0.00000E+000
   7.0850   1.01410E+000    0.00000E+000
   7.0880   1.08820E+000    0.00000E+000
   7.0910   1.12960E+000    0.00000E+000
   7.0940   1.21110E+000    0.00000E+000
   7.0980   1.31480E+000    0.00000E+000
   7.1010   1.30800E+000    0.00000E+000
   7.1040   1.38880E+000    0.00000E+000
   7.1060   1.45530E+000    0.00000E+000
   7.1080   1.60420E+000    0.00000E+000
   7.1120   2.01720E+000    0.00000E+000
   7.1150   2.31630E+000    0.00000E+000
   7.1170   2.50560E+000    0.00000E+000
   7.1220   2.61930E+000    0.00000E+000
   7.1240   2.88820E+000    0.00000E+000
   7.1260   2.78290E+000    0.00000E+000
   7.1290   2.96060E+000    0.00000E+000
   7.1310   2.86580E+000    0.00000E+000
   7.1340   3.11210E+000    0.00000E+000
   7.1380   3.49660E+000    0.00000E+000
   7.1400   3.63310E+000    0.00000E+000
   7.1430   3.68870E+000    0.00000E+000
   7.1460   2.86510E+000    0.00000E+000
   7.1490   3.22200E+000    0.00000E+000
   7.1520   2.82400E+000    0.00000E+000
   7.1540   2.40550E+000    0.00000E+000
   7.1580   2.09720E+000    0.00000E+000
   7.1610   2.03700E+000    0.00000E+000
   7.1630   2.09880E+000    0.00000E+000
   7.1650   2.60980E+000    0.00000E+000
   7.1690   2.38430E+000    0.00000E+000
   7.1700   1.67880E+000    0.00000E+000
   7.1740   1.63350E+000    0.00000E+000
   7.1770   1.23050E+000    0.00000E+000
   7.1790   9.99700E-001    0.00000E+000
   7.1820   1.00000E+000    0.00000E+000
   7.1850   1.00000E+000    0.00000E+000
   7.1880   1.00000E+000    0.00000E+000
   7.1900   1.00000E+000    0.00000E+000
   7.1930   1.00000E+000    0.00000E+000
   7.1950   1.00000E+000    0.00000E+000
   7.1980   1.00000E+000    0.00000E+000
   7.2010   1.00000E+000    0.00000E+000
   7.2020   1.00000E+000    0.00000E+000
   7.2050   1.00000E+000    0.00000E+000
   7.2090   1.00000E+000    0.00000E+000
   7.2110   1.00000E+000    0.00000E+000
   7.2150   1.00000E+000    0.00000E+000
   7.2180   1.00000E+000    0.00000E+000
   7.2200   1.00000E+000    0.00000E+000
   7.2240   1.00000E+000    0.00000E+000
   7.2270   1.00000E+000    0.00000E+000
   7.2290   1.00000E+000    0.00000E+000
   7.2320   1.00000E+000    0.00000E+000
   7.2340   1.00000E+000    0.00000E+000
   7.2380   1.00000E+000    0.00000E+000
   7.2410   1.00000E+000    0.00000E+000
   7.2430   1.00000E+000    0.00000E+000
   7.2460   1.00000E+000    0.00000E+000
   7.2480   1.00000E+000    0.00000E+000
   7.2500   1.00000E+000    0.00000E+000
   7.2550   1.00000E+000    0.00000E+000
   7.2570   1.00000E+000    0.00000E+000
   7.2600   1.00000E+000    0.00000E+000
   7.2640   1.00000E+000    0.00000E+000
   7.2660   1.00000E+000    0.00000E+000
   7.2690   1.00000E+000    0.00000E+000
   7.2710   1.00000E+000    0.00000E+000
   7.2750   1.00000E+000    0.00000E+000
   7.2780   1.00000E+000    0.00000E+000
   7.2800   1.00000E+000    0.00000E+000
   7.2840   1.00000E+000    0.00000E+000
   7.2860   1.00000E+000    0.00000E+000
   7.2890   1.00000E+000    0.00000E+000
   7.2920   1.00000E+000    0.00000E+000
   7.2950   1.00000E+000    0.00000E+000
   7.2980   1.00000E+000    0.00000E+000
   7.3000   1.00000E+000    0.00000E+000
