# Supplementary material for: Rationally seeded computational protein design of ɑ-helical barrels
Source: Nat Chem Biol. 2024 Jun 20;20(8):991–9. doi: 10.1038/s41589-024-01642-0 (PMC11288890; doi:10.1038/s41589-024-01642-0)
Supplement: Supplementary file 5 — PDB files used for making figure panels h–j. [file 41589_2024_1642_MOESM5_ESM.zip › KIA_RP_RSPD_NatChemBiol_data_Figure3/sc-CC-7-LI_panels_c-g/AUC_panel_e/LI_SV_raw/00098.RA1]

HeptLI
R 1 20.0 40000 0033626 5.1490E11 275 1 
   5.8010   1.00000E+000    0.00000E+000
   5.8020   1.00000E+000    0.00000E+000
   5.8030   1.00000E+000    0.00000E+000
   5.8040   1.00000E+000    0.00000E+000
   5.8050   1.00000E+000    0.00000E+000
   5.8060   1.00000E+000    0.00000E+000
   5.8080   1.00000E+000    0.00000E+000
   5.8100   1.00000E+000    0.00000E+000
   5.8120   1.00000E+000    0.00000E+000
   5.8140   1.00000E+000    0.00000E+000
   5.8150   1.00000E+000    0.00000E+000
   5.8170   1.00000E+000    0.00000E+000
   5.8190   1.00000E+000    0.00000E+000
   5.8210   1.00000E+000    0.00000E+000
   5.8220   1.00000E+000    0.00000E+000
   5.8240   1.00000E+000    0.00000E+000
   5.8260   1.00000E+000    0.00000E+000
   5.8270   1.00000E+000    0.00000E+000
   5.8290   1.00000E+000    0.00000E+000
   5.8300   1.00000E+000    0.00000E+000
   5.8310   1.00000E+000    0.00000E+000
   5.8330  -1.02380E+000    0.00000E+000
   5.8360  -9.03300E-001    0.00000E+000
   5.8380  -9.00400E-001    0.00000E+000
   5.8390  -8.68100E-001    0.00000E+000
   5.8400  -7.39100E-001    0.00000E+000
   5.8420  -5.98500E-001    0.00000E+000
   5.8450  -6.13100E-001    0.00000E+000
   5.8470  -8.64100E-001    0.00000E+000
   5.8490  -1.21160E+000    0.00000E+000
   5.8520  -1.66630E+000    0.00000E+000
   5.8540  -1.68820E+000    0.00000E+000
   5.8560  -1.78970E+000    0.00000E+000
   5.8580  -1.69190E+000    0.00000E+000
   5.8590  -1.60140E+000    0.00000E+000
   5.8620  -1.40980E+000    0.00000E+000
   5.8630  -1.36810E+000    0.00000E+000
   5.8650  -1.18660E+000    0.00000E+000
   5.8670  -9.29300E-001    0.00000E+000
   5.8680  -7.43100E-001    0.00000E+000
   5.8700  -4.96300E-001    0.00000E+000
   5.8720  -4.72700E-001    0.00000E+000
   5.8740  -3.85300E-001    0.00000E+000
   5.8750  -3.08400E-001    0.00000E+000
   5.8780  -2.20700E-001    0.00000E+000
   5.8790  -1.75300E-001    0.00000E+000
   5.8810  -1.15000E-001    0.00000E+000
   5.8830  -3.95000E-002    0.00000E+000
   5.8860  -2.75000E-002    0.00000E+000
   5.8880  -1.78000E-002    0.00000E+000
   5.8900  -4.40000E-003    0.00000E+000
   5.8910  -1.96000E-002    0.00000E+000
   5.8930  -1.40000E-003    0.00000E+000
   5.8970  -1.53000E-002    0.00000E+000
   5.8980  -8.90000E-003    0.00000E+000
   5.9000  -5.00000E-003    0.00000E+000
   5.9010  -9.30000E-003    0.00000E+000
   5.9030  -1.65000E-002    0.00000E+000
   5.9050  -1.19000E-002    0.00000E+000
   5.9070  -3.90000E-003    0.00000E+000
   5.9090  -1.70000E-003    0.00000E+000
   5.9110   6.20000E-003    0.00000E+000
   5.9140   1.80000E-003    0.00000E+000
   5.9160   5.00000E-004    0.00000E+000
   5.9180  -1.50000E-002    0.00000E+000
   5.9200  -5.70000E-003    0.00000E+000
   5.9220   2.90000E-003    0.00000E+000
   5.9230   4.80000E-003    0.00000E+000
   5.9260  -1.10000E-002    0.00000E+000
   5.9270   1.40000E-003    0.00000E+000
   5.9290   1.87000E-002    0.00000E+000
   5.9310  -0.00000E+000    0.00000E+000
   5.9320   3.80000E-003    0.00000E+000
   5.9340  -4.10000E-003    0.00000E+000
   5.9370  -1.64000E-002    0.00000E+000
   5.9390  -9.80000E-003    0.00000E+000
   5.9420  -4.00000E-003    0.00000E+000
   5.9440   5.10000E-003    0.00000E+000
   5.9450   5.50000E-003    0.00000E+000
   5.9470   6.40000E-003    0.00000E+000
   5.9500   1.90000E-002    0.00000E+000
   5.9510   2.97000E-002    0.00000E+000
   5.9540   2.92000E-002    0.00000E+000
   5.9560  -2.00000E-004    0.00000E+000
   5.9570   7.00000E-004    0.00000E+000
   5.9590  -3.30000E-003    0.00000E+000
   5.9620   6.40000E-003    0.00000E+000
   5.9630  -2.00000E-003    0.00000E+000
   5.9650  -6.80000E-003    0.00000E+000
   5.9670   0.00000E+000    0.00000E+000
   5.9700  -2.08000E-002    0.00000E+000
   5.9710  -3.20000E-003    0.00000E+000
   5.9740  -1.28000E-002    0.00000E+000
   5.9770  -1.09000E-002    0.00000E+000
   5.9780  -1.57000E-002    0.00000E+000
   5.9790  -8.00000E-003    0.00000E+000
   5.9810   1.62000E-002    0.00000E+000
   5.9830  -5.00000E-004    0.00000E+000
   5.9860   7.60000E-003    0.00000E+000
   5.9880   9.40000E-003    0.00000E+000
   5.9890   1.54000E-002    0.00000E+000
   5.9900   1.60000E-003    0.00000E+000
   5.9930   2.23000E-002    0.00000E+000
   5.9950   1.73000E-002    0.00000E+000
   5.9960   4.81000E-002    0.00000E+000
   5.9980   2.62000E-002    0.00000E+000
   6.0020   2.85900E-001    0.00000E+000
   6.0050  -7.68500E-001    0.00000E+000
   6.0070  -5.34200E-001    0.00000E+000
   6.0090   8.20000E-003    0.00000E+000
   6.0100   5.19000E-002    0.00000E+000
   6.0140  -9.30000E-003    0.00000E+000
   6.0160  -1.01000E-002    0.00000E+000
   6.0190  -5.68000E-002    0.00000E+000
   6.0200  -7.15000E-002    0.00000E+000
   6.0220  -2.58100E-001    0.00000E+000
   6.0230   6.38600E-001    0.00000E+000
   6.0280  -9.81000E-002    0.00000E+000
   6.0300   1.50000E-002    0.00000E+000
   6.0340  -8.50000E-003    0.00000E+000
   6.0350  -1.40000E-002    0.00000E+000
   6.0390   1.50000E-002    0.00000E+000
   6.0400   1.68000E-002    0.00000E+000
   6.0420   0.00000E+000    0.00000E+000
   6.0440   1.80000E-002    0.00000E+000
   6.0470   4.50000E-003    0.00000E+000
   6.0500   3.70000E-003    0.00000E+000
   6.0510   1.75000E-002    0.00000E+000
   6.0530   1.08000E-002    0.00000E+000
   6.0540   9.90000E-003    0.00000E+000
   6.0570   7.80000E-003    0.00000E+000
   6.0580   7.90000E-003    0.00000E+000
   6.0600   1.35000E-002    0.00000E+000
   6.0650  -1.23000E-002    0.00000E+000
   6.0680  -9.90000E-003    0.00000E+000
   6.0690   7.30000E-003    0.00000E+000
   6.0720   1.10000E-003    0.00000E+000
   6.0740   6.80000E-003    0.00000E+000
   6.0780   2.40000E-003    0.00000E+000
   6.0790   1.12000E-002    0.00000E+000
   6.0810  -5.60000E-003    0.00000E+000
   6.0850  -9.60000E-003    0.00000E+000
   6.0890  -9.10000E-003    0.00000E+000
   6.0900   8.40000E-003    0.00000E+000
   6.0920   1.73000E-002    0.00000E+000
   6.0940   5.10000E-003    0.00000E+000
   6.0960   1.48000E-002    0.00000E+000
   6.0980   1.14000E-002    0.00000E+000
   6.1020  -3.00000E-003    0.00000E+000
   6.1030  -4.20000E-003    0.00000E+000
   6.1060   2.10000E-003    0.00000E+000
   6.1080   2.29000E-002    0.00000E+000
   6.1120   1.45000E-002    0.00000E+000
   6.1130   1.50000E-003    0.00000E+000
   6.1150   1.24000E-002    0.00000E+000
   6.1190  -4.20000E-003    0.00000E+000
   6.1200   9.30000E-003    0.00000E+000
   6.1240   6.20000E-003    0.00000E+000
   6.1280  -1.00000E-003    0.00000E+000
   6.1310  -5.30000E-003    0.00000E+000
   6.1320  -2.30000E-003    0.00000E+000
   6.1350   3.50000E-003    0.00000E+000
   6.1360   5.60000E-003    0.00000E+000
   6.1380   1.69000E-002    0.00000E+000
   6.1400   8.50000E-003    0.00000E+000
   6.1410   5.30000E-003    0.00000E+000
   6.1450   9.10000E-003    0.00000E+000
   6.1480   9.00000E-003    0.00000E+000
   6.1500   6.50000E-003    0.00000E+000
   6.1540  -1.50000E-003    0.00000E+000
   6.1550   4.70000E-003    0.00000E+000
   6.1570   2.93000E-002    0.00000E+000
   6.1600   4.10000E-003    0.00000E+000
   6.1610   3.00000E-004    0.00000E+000
   6.1640   1.20000E-003    0.00000E+000
   6.1670   4.40000E-003    0.00000E+000
   6.1700   4.70000E-003    0.00000E+000
   6.1730   1.00000E-002    0.00000E+000
   6.1750  -2.00000E-004    0.00000E+000
   6.1770   7.90000E-003    0.00000E+000
   6.1790   1.33000E-002    0.00000E+000
   6.1810   1.00000E-002    0.00000E+000
   6.1840   2.30000E-003    0.00000E+000
   6.1890   2.20000E-003    0.00000E+000
   6.1900  -1.90000E-003    0.00000E+000
   6.1930   5.90000E-003    0.00000E+000
   6.1940  -4.60000E-003    0.00000E+000
   6.1980   6.20000E-003    0.00000E+000
   6.2010   9.30000E-003    0.00000E+000
   6.2030   8.00000E-003    0.00000E+000
   6.2050  -4.10000E-003    0.00000E+000
   6.2070   5.80000E-003    0.00000E+000
   6.2100   9.90000E-003    0.00000E+000
   6.2120   5.70000E-003    0.00000E+000
   6.2150   6.40000E-003    0.00000E+000
   6.2160   7.00000E-003    0.00000E+000
   6.2200   1.42000E-002    0.00000E+000
   6.2220   5.60000E-003    0.00000E+000
   6.2240   4.00000E-004    0.00000E+000
   6.2260   1.49000E-002    0.00000E+000
   6.2300   7.00000E-003    0.00000E+000
   6.2310   3.80000E-003    0.00000E+000
   6.2330   8.30000E-003    0.00000E+000
   6.2360   9.80000E-003    0.00000E+000
   6.2380   2.70000E-003    0.00000E+000
   6.2430   1.50000E-002    0.00000E+000
   6.2470   4.80000E-003    0.00000E+000
   6.2500   1.39000E-002    0.00000E+000
   6.2530   1.50000E-003    0.00000E+000
   6.2550   1.43000E-002    0.00000E+000
   6.2590   4.60000E-003    0.00000E+000
   6.2610   4.20000E-003    0.00000E+000
   6.2630   1.00000E-002    0.00000E+000
   6.2650   1.12000E-002    0.00000E+000
   6.2690   1.18000E-002    0.00000E+000
   6.2710   5.50000E-003    0.00000E+000
   6.2730   6.20000E-003    0.00000E+000
   6.2760   1.21000E-002    0.00000E+000
   6.2790   6.60000E-003    0.00000E+000
   6.2800   1.36000E-002    0.00000E+000
   6.2820   3.50000E-003    0.00000E+000
   6.2860   7.80000E-003    0.00000E+000
   6.2890   1.04000E-002    0.00000E+000
   6.2920   1.32000E-002    0.00000E+000
   6.2960   6.50000E-003    0.00000E+000
   6.2980   2.60000E-003    0.00000E+000
   6.3000   5.00000E-004    0.00000E+000
   6.3010   1.62000E-002    0.00000E+000
   6.3020   9.50000E-003    0.00000E+000
   6.3030   1.00000E-002    0.00000E+000
   6.3060   3.00000E-003    0.00000E+000
   6.3130   1.17000E-002    0.00000E+000
   6.3160   7.00000E-003    0.00000E+000
   6.3170   3.70000E-003    0.00000E+000
   6.3200   6.90000E-003    0.00000E+000
   6.3210   8.40000E-003    0.00000E+000
   6.3230   1.45000E-002    0.00000E+000
   6.3260   1.18000E-002    0.00000E+000
   6.3270   1.22000E-002    0.00000E+000
   6.3330   8.70000E-003    0.00000E+000
   6.3380   3.18000E-002    0.00000E+000
   6.3400   7.00000E-003    0.00000E+000
   6.3460   2.70000E-003    0.00000E+000
   6.3510   1.13000E-002    0.00000E+000
   6.3550   9.50000E-003    0.00000E+000
   6.3590   1.06000E-002    0.00000E+000
   6.3620   1.29000E-002    0.00000E+000
   6.3660   2.29000E-002    0.00000E+000
   6.3670   1.46000E-002    0.00000E+000
   6.3710   1.33000E-002    0.00000E+000
   6.3730   6.50000E-003    0.00000E+000
   6.3770   1.93000E-002    0.00000E+000
   6.3830   1.37000E-002    0.00000E+000
   6.3880   1.92000E-002    0.00000E+000
   6.3930   2.36000E-002    0.00000E+000
   6.3950   1.24000E-002    0.00000E+000
   6.3970   9.10000E-003    0.00000E+000
   6.3980   1.07000E-002    0.00000E+000
   6.4060   4.60000E-003    0.00000E+000
   6.4110   1.22000E-002    0.00000E+000
   6.4130   1.12000E-002    0.00000E+000
   6.4170   1.88000E-002    0.00000E+000
   6.4200   1.38000E-002    0.00000E+000
   6.4230   1.74000E-002    0.00000E+000
   6.4240   2.65000E-002    0.00000E+000
   6.4280   3.10000E-003    0.00000E+000
   6.4310   1.04000E-002    0.00000E+000
   6.4320   2.31000E-002    0.00000E+000
   6.4350   1.14000E-002    0.00000E+000
   6.4360   5.20000E-003    0.00000E+000
   6.4380   1.78000E-002    0.00000E+000
   6.4410   9.30000E-003    0.00000E+000
   6.4440   1.95000E-002    0.00000E+000
   6.4470   4.40000E-003    0.00000E+000
   6.4490   1.19000E-002    0.00000E+000
   6.4520   1.31000E-002    0.00000E+000
   6.4540   2.31000E-002    0.00000E+000
   6.4570   1.44000E-002    0.00000E+000
   6.4590   1.88000E-002    0.00000E+000
   6.4600   2.33000E-002    0.00000E+000
   6.4630   1.99000E-002    0.00000E+000
   6.4660   1.44000E-002    0.00000E+000
   6.4670   1.59000E-002    0.00000E+000
   6.4710   1.45000E-002    0.00000E+000
   6.4720   2.33000E-002    0.00000E+000
   6.4760   2.39000E-002    0.00000E+000
   6.4770   1.88000E-002    0.00000E+000
   6.4800   2.22000E-002    0.00000E+000
   6.4820   2.09000E-002    0.00000E+000
   6.4860   1.72000E-002    0.00000E+000
   6.4890   1.51000E-002    0.00000E+000
   6.4900   2.63000E-002    0.00000E+000
   6.4950   2.15000E-002    0.00000E+000
   6.4960   1.95000E-002    0.00000E+000
   6.5000   2.63000E-002    0.00000E+000
   6.5020   2.72000E-002    0.00000E+000
   6.5050   1.93000E-002    0.00000E+000
   6.5080   2.91000E-002    0.00000E+000
   6.5110   2.51000E-002    0.00000E+000
   6.5130   1.84000E-002    0.00000E+000
   6.5160   2.39000E-002    0.00000E+000
   6.5180   2.10000E-002    0.00000E+000
   6.5190   2.86000E-002    0.00000E+000
   6.5220   2.81000E-002    0.00000E+000
   6.5240   2.71000E-002    0.00000E+000
   6.5270   3.31000E-002    0.00000E+000
   6.5290   1.91000E-002    0.00000E+000
   6.5320   3.12000E-002    0.00000E+000
   6.5340   3.41000E-002    0.00000E+000
   6.5350   4.33000E-002    0.00000E+000
   6.5380   2.84000E-002    0.00000E+000
   6.5400   2.73000E-002    0.00000E+000
   6.5450   2.40000E-002    0.00000E+000
   6.5480   2.56000E-002    0.00000E+000
   6.5500   4.23000E-002    0.00000E+000
   6.5520   2.83000E-002    0.00000E+000
   6.5530   4.01000E-002    0.00000E+000
   6.5550   4.15000E-002    0.00000E+000
   6.5570   3.24000E-002    0.00000E+000
   6.5590   1.34000E-002    0.00000E+000
   6.5620   3.62000E-002    0.00000E+000
   6.5660   3.71000E-002    0.00000E+000
   6.5690   3.67000E-002    0.00000E+000
   6.5710   4.03000E-002    0.00000E+000
   6.5730   3.90000E-002    0.00000E+000
   6.5740   4.71000E-002    0.00000E+000
   6.5760   4.08000E-002    0.00000E+000
   6.5790   5.11000E-002    0.00000E+000
   6.5820   3.73000E-002    0.00000E+000
   6.5850   3.82000E-002    0.00000E+000
   6.5890   4.04000E-002    0.00000E+000
   6.5900   4.22000E-002    0.00000E+000
   6.5920   3.78000E-002    0.00000E+000
   6.5960   4.75000E-002    0.00000E+000
   6.5970   5.75000E-002    0.00000E+000
   6.6000   4.54000E-002    0.00000E+000
   6.6050   4.99000E-002    0.00000E+000
   6.6080   5.36000E-002    0.00000E+000
   6.6100   5.66000E-002    0.00000E+000
   6.6130   6.22000E-002    0.00000E+000
   6.6150   5.48000E-002    0.00000E+000
   6.6170   4.78000E-002    0.00000E+000
   6.6180   5.78000E-002    0.00000E+000
   6.6210   5.16000E-002    0.00000E+000
   6.6240   5.67000E-002    0.00000E+000
   6.6260   6.83000E-002    0.00000E+000
   6.6290   6.79000E-002    0.00000E+000
   6.6310   7.05000E-002    0.00000E+000
   6.6330   5.65000E-002    0.00000E+000
   6.6350   6.73000E-002    0.00000E+000
   6.6360   6.21000E-002    0.00000E+000
   6.6400   6.34000E-002    0.00000E+000
   6.6440   6.38000E-002    0.00000E+000
   6.6460   7.25000E-002    0.00000E+000
   6.6490   5.54000E-002    0.00000E+000
   6.6510   8.04000E-002    0.00000E+000
   6.6520   5.92000E-002    0.00000E+000
   6.6560   7.01000E-002    0.00000E+000
   6.6580   7.27000E-002    0.00000E+000
   6.6610   7.18000E-002    0.00000E+000
   6.6630   7.78000E-002    0.00000E+000
   6.6670   7.79000E-002    0.00000E+000
   6.6680   8.23000E-002    0.00000E+000
   6.6710   7.73000E-002    0.00000E+000
   6.6720   7.56000E-002    0.00000E+000
   6.6740   9.08000E-002    0.00000E+000
   6.6760   8.70000E-002    0.00000E+000
   6.6790   6.16000E-002    0.00000E+000
   6.6830   8.43000E-002    0.00000E+000
   6.6860   8.24000E-002    0.00000E+000
   6.6890   8.70000E-002    0.00000E+000
   6.6920   9.69000E-002    0.00000E+000
   6.6950   9.86000E-002    0.00000E+000
   6.6970   1.02000E-001    0.00000E+000
   6.6990   8.92000E-002    0.00000E+000
   6.7000   9.22000E-002    0.00000E+000
   6.7060   1.01300E-001    0.00000E+000
   6.7080   9.31000E-002    0.00000E+000
   6.7090   9.26000E-002    0.00000E+000
   6.7130   1.08600E-001    0.00000E+000
   6.7140   1.10300E-001    0.00000E+000
   6.7180   1.25400E-001    0.00000E+000
   6.7200   1.19000E-001    0.00000E+000
   6.7240   1.17000E-001    0.00000E+000
   6.7260   1.17000E-001    0.00000E+000
   6.7280   1.20400E-001    0.00000E+000
   6.7310   1.32100E-001    0.00000E+000
   6.7330   1.09800E-001    0.00000E+000
   6.7360   1.20500E-001    0.00000E+000
   6.7380   1.26500E-001    0.00000E+000
   6.7410   1.29200E-001    0.00000E+000
   6.7450   1.31400E-001    0.00000E+000
   6.7480   1.17200E-001    0.00000E+000
   6.7500   1.37600E-001    0.00000E+000
   6.7530   1.30400E-001    0.00000E+000
   6.7550   1.39700E-001    0.00000E+000
   6.7570   1.21700E-001    0.00000E+000
   6.7590   1.32600E-001    0.00000E+000
   6.7630   1.54200E-001    0.00000E+000
   6.7650   1.41800E-001    0.00000E+000
   6.7680   1.44800E-001    0.00000E+000
   6.7710   1.40700E-001    0.00000E+000
   6.7730   1.47000E-001    0.00000E+000
   6.7770   1.53800E-001    0.00000E+000
   6.7810   1.49700E-001    0.00000E+000
   6.7830   1.64400E-001    0.00000E+000
   6.7840   1.59200E-001    0.00000E+000
   6.7870   1.66800E-001    0.00000E+000
   6.7910   1.59600E-001    0.00000E+000
   6.7940   1.66400E-001    0.00000E+000
   6.7960   1.61900E-001    0.00000E+000
   6.7980   1.58000E-001    0.00000E+000
   6.8020   1.70700E-001    0.00000E+000
   6.8050   1.77600E-001    0.00000E+000
   6.8070   1.83300E-001    0.00000E+000
   6.8100   1.65000E-001    0.00000E+000
   6.8120   1.89800E-001    0.00000E+000
   6.8160   1.64800E-001    0.00000E+000
   6.8170   1.66000E-001    0.00000E+000
   6.8190   1.76100E-001    0.00000E+000
   6.8220   2.01900E-001    0.00000E+000
   6.8260   1.80200E-001    0.00000E+000
   6.8280   2.02400E-001    0.00000E+000
   6.8330   1.94100E-001    0.00000E+000
   6.8350   2.04100E-001    0.00000E+000
   6.8380   2.27600E-001    0.00000E+000
   6.8410   2.07300E-001    0.00000E+000
   6.8420   2.12700E-001    0.00000E+000
   6.8460   2.14900E-001    0.00000E+000
   6.8480   2.15000E-001    0.00000E+000
   6.8520   2.01600E-001    0.00000E+000
   6.8530   2.04000E-001    0.00000E+000
   6.8560   2.24100E-001    0.00000E+000
   6.8580   2.25300E-001    0.00000E+000
   6.8610   2.20400E-001    0.00000E+000
   6.8640   2.43400E-001    0.00000E+000
   6.8650   2.23000E-001    0.00000E+000
   6.8680   2.33800E-001    0.00000E+000
   6.8710   2.34400E-001    0.00000E+000
   6.8740   2.48200E-001    0.00000E+000
   6.8780   2.41500E-001    0.00000E+000
   6.8810   2.42900E-001    0.00000E+000
   6.8840   2.61500E-001    0.00000E+000
   6.8850   2.54500E-001    0.00000E+000
   6.8860   2.49200E-001    0.00000E+000
   6.8910   2.56100E-001    0.00000E+000
   6.8940   2.55100E-001    0.00000E+000
   6.8950   2.60000E-001    0.00000E+000
   6.8980   2.61000E-001    0.00000E+000
   6.9010   2.63900E-001    0.00000E+000
   6.9030   2.71700E-001    0.00000E+000
   6.9060   2.74300E-001    0.00000E+000
   6.9080   2.82200E-001    0.00000E+000
   6.9130   3.06000E-001    0.00000E+000
   6.9150   3.14400E-001    0.00000E+000
   6.9190   2.98700E-001    0.00000E+000
   6.9200   2.79000E-001    0.00000E+000
   6.9230   2.98800E-001    0.00000E+000
   6.9260   2.92500E-001    0.00000E+000
   6.9290   3.01200E-001    0.00000E+000
   6.9310   2.89200E-001    0.00000E+000
   6.9360   3.10500E-001    0.00000E+000
   6.9370   2.95000E-001    0.00000E+000
   6.9400   3.01600E-001    0.00000E+000
   6.9420   3.07400E-001    0.00000E+000
   6.9450   2.99700E-001    0.00000E+000
   6.9470   3.07300E-001    0.00000E+000
   6.9500   3.20300E-001    0.00000E+000
   6.9550   3.22300E-001    0.00000E+000
   6.9560   3.29600E-001    0.00000E+000
   6.9590   3.27700E-001    0.00000E+000
   6.9620   3.43700E-001    0.00000E+000
   6.9640   3.36800E-001    0.00000E+000
   6.9670   3.30200E-001    0.00000E+000
   6.9710   3.43700E-001    0.00000E+000
   6.9720   3.38900E-001    0.00000E+000
   6.9740   3.41400E-001    0.00000E+000
   6.9790   3.49300E-001    0.00000E+000
   6.9820   3.71700E-001    0.00000E+000
   6.9830   3.70600E-001    0.00000E+000
   6.9870   3.78800E-001    0.00000E+000
   6.9900   3.55100E-001    0.00000E+000
   6.9930   3.73600E-001    0.00000E+000
   6.9950   3.83000E-001    0.00000E+000
   6.9970   3.92100E-001    0.00000E+000
   7.0020   3.79800E-001    0.00000E+000
   7.0040   3.99900E-001    0.00000E+000
   7.0070   4.04100E-001    0.00000E+000
   7.0090   4.07700E-001    0.00000E+000
   7.0120   4.08300E-001    0.00000E+000
   7.0150   4.18400E-001    0.00000E+000
   7.0180   4.31800E-001    0.00000E+000
   7.0210   4.47600E-001    0.00000E+000
   7.0230   4.47900E-001    0.00000E+000
   7.0260   4.53700E-001    0.00000E+000
   7.0280   4.91500E-001    0.00000E+000
   7.0320   4.63600E-001    0.00000E+000
   7.0350   4.83000E-001    0.00000E+000
   7.0360   4.99800E-001    0.00000E+000
   7.0390   5.27100E-001    0.00000E+000
   7.0430   5.20900E-001    0.00000E+000
   7.0440   5.27400E-001    0.00000E+000
   7.0490   5.51400E-001    0.00000E+000
   7.0520   5.78500E-001    0.00000E+000
   7.0530   6.00500E-001    0.00000E+000
   7.0570   6.24800E-001    0.00000E+000
   7.0600   6.63600E-001    0.00000E+000
   7.0630   6.67700E-001    0.00000E+000
   7.0660   7.10200E-001    0.00000E+000
   7.0670   7.09100E-001    0.00000E+000
   7.0690   7.38900E-001    0.00000E+000
   7.0730   7.83800E-001    0.00000E+000
   7.0760   8.42200E-001    0.00000E+000
   7.0790   8.51600E-001    0.00000E+000
   7.0820   8.72100E-001    0.00000E+000
   7.0830   9.44900E-001    0.00000E+000
   7.0870   1.01830E+000    0.00000E+000
   7.0910   1.04820E+000    0.00000E+000
   7.0930   1.16380E+000    0.00000E+000
   7.0960   1.25660E+000    0.00000E+000
   7.0990   1.32490E+000    0.00000E+000
   7.1030   1.45330E+000    0.00000E+000
   7.1070   1.93230E+000    0.00000E+000
   7.1100   2.19120E+000    0.00000E+000
   7.1130   2.38380E+000    0.00000E+000
   7.1150   2.56320E+000    0.00000E+000
   7.1180   2.47110E+000    0.00000E+000
   7.1200   2.78730E+000    0.00000E+000
   7.1240   2.65100E+000    0.00000E+000
   7.1260   2.78000E+000    0.00000E+000
   7.1290   2.74570E+000    0.00000E+000
   7.1310   2.85750E+000    0.00000E+000
   7.1330   2.90710E+000    0.00000E+000
   7.1360   2.84670E+000    0.00000E+000
   7.1380   3.08060E+000    0.00000E+000
   7.1420   2.77530E+000    0.00000E+000
   7.1450   3.11050E+000    0.00000E+000
   7.1470   3.37870E+000    0.00000E+000
   7.1520   3.44290E+000    0.00000E+000
   7.1540   3.14280E+000    0.00000E+000
   7.1560   2.31300E+000    0.00000E+000
   7.1590   2.23410E+000    0.00000E+000
   7.1620   1.79790E+000    0.00000E+000
   7.1630   2.30980E+000    0.00000E+000
   7.1660   1.78220E+000    0.00000E+000
   7.1700   2.28270E+000    0.00000E+000
   7.1720   1.16760E+000    0.00000E+000
   7.1750   1.34840E+000    0.00000E+000
   7.1790   5.55000E-001    0.00000E+000
   7.1810  -1.79000E-002    0.00000E+000
   7.1840   1.00000E+000    0.00000E+000
   7.1860   1.00000E+000    0.00000E+000
   7.1900   1.00000E+000    0.00000E+000
   7.1920   1.00000E+000    0.00000E+000
   7.1950   1.00000E+000    0.00000E+000
   7.1970   1.00000E+000    0.00000E+000
   7.2000   1.00000E+000    0.00000E+000
   7.2030   1.00000E+000    0.00000E+000
   7.2050   1.00000E+000    0.00000E+000
   7.2090   1.00000E+000    0.00000E+000
   7.2110   1.00000E+000    0.00000E+000
   7.2150   1.00000E+000    0.00000E+000
   7.2180   1.00000E+000    0.00000E+000
   7.2200   1.00000E+000    0.00000E+000
   7.2220   1.00000E+000    0.00000E+000
   7.2250   1.00000E+000    0.00000E+000
   7.2270   1.00000E+000    0.00000E+000
   7.2320   1.00000E+000    0.00000E+000
   7.2340   1.00000E+000    0.00000E+000
   7.2370   1.00000E+000    0.00000E+000
   7.2390   1.00000E+000    0.00000E+000
   7.2410   1.00000E+000    0.00000E+000
   7.2450   1.00000E+000    0.00000E+000
   7.2480   1.00000E+000    0.00000E+000
   7.2500   1.00000E+000    0.00000E+000
   7.2530   1.00000E+000    0.00000E+000
   7.2570   1.00000E+000    0.00000E+000
   7.2600   1.00000E+000    0.00000E+000
   7.2620   1.00000E+000    0.00000E+000
   7.2660   1.00000E+000    0.00000E+000
   7.2680   1.00000E+000    0.00000E+000
   7.2710   1.00000E+000    0.00000E+000
   7.2730   1.00000E+000    0.00000E+000
   7.2770   1.00000E+000    0.00000E+000
   7.2800   1.00000E+000    0.00000E+000
   7.2820   1.00000E+000    0.00000E+000
   7.2860   1.00000E+000    0.00000E+000
   7.2890   1.00000E+000    0.00000E+000
   7.2910   1.00000E+000    0.00000E+000
   7.2950   1.00000E+000    0.00000E+000
   7.2960   1.00000E+000    0.00000E+000
   7.3010   1.00000E+000    0.00000E+000
