# Supplementary material for: Rationally seeded computational protein design of ɑ-helical barrels
Source: Nat Chem Biol. 2024 Jun 20;20(8):991–9. doi: 10.1038/s41589-024-01642-0 (PMC11288890; doi:10.1038/s41589-024-01642-0)
Supplement: Supplementary file 5 — PDB files used for making figure panels h–j. [file 41589_2024_1642_MOESM5_ESM.zip › KIA_RP_RSPD_NatChemBiol_data_Figure3/sc-CC-7-LI_panels_c-g/AUC_panel_e/LI_SV_raw/00088.RA1]

HeptLI
R 1 20.0 40000 0030631 4.6230E11 275 1 
   5.8000   1.00000E+000    0.00000E+000
   5.8020   1.00000E+000    0.00000E+000
   5.8030   1.00000E+000    0.00000E+000
   5.8040   1.00000E+000    0.00000E+000
   5.8050   1.00000E+000    0.00000E+000
   5.8060   1.00000E+000    0.00000E+000
   5.8070   1.00000E+000    0.00000E+000
   5.8100   1.00000E+000    0.00000E+000
   5.8120   1.00000E+000    0.00000E+000
   5.8130   1.00000E+000    0.00000E+000
   5.8140   1.00000E+000    0.00000E+000
   5.8150   1.00000E+000    0.00000E+000
   5.8160   1.00000E+000    0.00000E+000
   5.8170   1.00000E+000    0.00000E+000
   5.8180   1.00000E+000    0.00000E+000
   5.8190   1.00000E+000    0.00000E+000
   5.8200   1.00000E+000    0.00000E+000
   5.8210   1.00000E+000    0.00000E+000
   5.8240   1.00000E+000    0.00000E+000
   5.8250   1.00000E+000    0.00000E+000
   5.8260   1.00000E+000    0.00000E+000
   5.8280   1.00000E+000    0.00000E+000
   5.8300   1.00000E+000    0.00000E+000
   5.8320   1.00000E+000    0.00000E+000
   5.8330   1.00000E+000    0.00000E+000
   5.8360  -1.24360E+000    0.00000E+000
   5.8370  -9.61600E-001    0.00000E+000
   5.8400  -7.01700E-001    0.00000E+000
   5.8420  -5.94600E-001    0.00000E+000
   5.8440  -8.05600E-001    0.00000E+000
   5.8470  -6.50500E-001    0.00000E+000
   5.8480  -7.85500E-001    0.00000E+000
   5.8490  -1.19070E+000    0.00000E+000
   5.8510  -1.31150E+000    0.00000E+000
   5.8540  -1.64460E+000    0.00000E+000
   5.8560  -1.68490E+000    0.00000E+000
   5.8570  -1.74780E+000    0.00000E+000
   5.8580  -1.62200E+000    0.00000E+000
   5.8590  -1.63420E+000    0.00000E+000
   5.8620  -1.54850E+000    0.00000E+000
   5.8630  -1.32030E+000    0.00000E+000
   5.8650  -1.19250E+000    0.00000E+000
   5.8670  -1.16530E+000    0.00000E+000
   5.8680  -1.23710E+000    0.00000E+000
   5.8690  -7.22500E-001    0.00000E+000
   5.8720  -4.60200E-001    0.00000E+000
   5.8740  -3.34100E-001    0.00000E+000
   5.8750  -3.39400E-001    0.00000E+000
   5.8770  -2.83300E-001    0.00000E+000
   5.8780  -2.36500E-001    0.00000E+000
   5.8810  -1.59700E-001    0.00000E+000
   5.8830  -7.20000E-002    0.00000E+000
   5.8860  -1.33000E-002    0.00000E+000
   5.8890  -1.48000E-002    0.00000E+000
   5.8900  -1.76000E-002    0.00000E+000
   5.8920  -1.06000E-002    0.00000E+000
   5.8930  -9.70000E-003    0.00000E+000
   5.8950  -2.80000E-002    0.00000E+000
   5.8970  -1.63000E-002    0.00000E+000
   5.8990  -1.35000E-002    0.00000E+000
   5.9010  -1.13000E-002    0.00000E+000
   5.9020  -3.60000E-003    0.00000E+000
   5.9040  -5.90000E-003    0.00000E+000
   5.9060  -2.40000E-003    0.00000E+000
   5.9080  -5.50000E-003    0.00000E+000
   5.9090  -1.05000E-002    0.00000E+000
   5.9110   1.90000E-003    0.00000E+000
   5.9140   1.11000E-002    0.00000E+000
   5.9150   2.00000E-004    0.00000E+000
   5.9160  -6.40000E-003    0.00000E+000
   5.9170  -3.10000E-003    0.00000E+000
   5.9190  -1.56000E-002    0.00000E+000
   5.9200  -6.10000E-003    0.00000E+000
   5.9210   1.10000E-002    0.00000E+000
   5.9230   5.70000E-003    0.00000E+000
   5.9250  -4.80000E-003    0.00000E+000
   5.9270  -6.80000E-003    0.00000E+000
   5.9280   1.21000E-002    0.00000E+000
   5.9310   8.70000E-003    0.00000E+000
   5.9320   2.00000E-004    0.00000E+000
   5.9360  -7.30000E-003    0.00000E+000
   5.9370  -9.40000E-003    0.00000E+000
   5.9390  -1.63000E-002    0.00000E+000
   5.9400   5.80000E-003    0.00000E+000
   5.9420   8.00000E-004    0.00000E+000
   5.9440   3.90000E-003    0.00000E+000
   5.9450   1.40000E-002    0.00000E+000
   5.9480   1.68000E-002    0.00000E+000
   5.9500   1.77000E-002    0.00000E+000
   5.9510   3.39000E-002    0.00000E+000
   5.9530   2.37000E-002    0.00000E+000
   5.9540   2.30000E-003    0.00000E+000
   5.9560  -7.10000E-003    0.00000E+000
   5.9590   4.30000E-003    0.00000E+000
   5.9610  -1.22000E-002    0.00000E+000
   5.9630  -2.20000E-003    0.00000E+000
   5.9660   5.50000E-003    0.00000E+000
   5.9680  -1.07000E-002    0.00000E+000
   5.9700  -8.90000E-003    0.00000E+000
   5.9710  -1.90000E-003    0.00000E+000
   5.9740  -1.98000E-002    0.00000E+000
   5.9770  -1.93000E-002    0.00000E+000
   5.9790   4.10000E-003    0.00000E+000
   5.9820  -5.00000E-004    0.00000E+000
   5.9860  -4.60000E-003    0.00000E+000
   5.9870   1.56000E-002    0.00000E+000
   5.9900   2.40000E-003    0.00000E+000
   5.9910  -4.20000E-003    0.00000E+000
   5.9950   5.00000E-003    0.00000E+000
   5.9960   1.60000E-002    0.00000E+000
   5.9990   4.13000E-002    0.00000E+000
   6.0010   2.49300E-001    0.00000E+000
   6.0030   1.95600E-001    0.00000E+000
   6.0050  -7.28100E-001    0.00000E+000
   6.0070  -6.86800E-001    0.00000E+000
   6.0090  -7.93000E-002    0.00000E+000
   6.0100   6.22000E-002    0.00000E+000
   6.0140  -3.64000E-002    0.00000E+000
   6.0160  -6.80000E-003    0.00000E+000
   6.0180  -4.96000E-002    0.00000E+000
   6.0190  -3.48000E-002    0.00000E+000
   6.0210  -2.74000E-001    0.00000E+000
   6.0230   6.96200E-001    0.00000E+000
   6.0260   4.31400E-001    0.00000E+000
   6.0280  -8.74000E-002    0.00000E+000
   6.0340  -1.37000E-002    0.00000E+000
   6.0370   6.20000E-003    0.00000E+000
   6.0390   1.91000E-002    0.00000E+000
   6.0420   1.00000E-003    0.00000E+000
   6.0430  -4.10000E-003    0.00000E+000
   6.0440   1.00000E-004    0.00000E+000
   6.0480  -3.00000E-004    0.00000E+000
   6.0510   1.07000E-002    0.00000E+000
   6.0530   1.32000E-002    0.00000E+000
   6.0540   5.70000E-003    0.00000E+000
   6.0550   1.20000E-003    0.00000E+000
   6.0580   7.00000E-003    0.00000E+000
   6.0600   2.90000E-003    0.00000E+000
   6.0620   1.27000E-002    0.00000E+000
   6.0650   6.70000E-003    0.00000E+000
   6.0670  -1.70000E-003    0.00000E+000
   6.0710   3.50000E-003    0.00000E+000
   6.0740   4.30000E-003    0.00000E+000
   6.0760  -5.40000E-003    0.00000E+000
   6.0810   1.77000E-002    0.00000E+000
   6.0860  -5.00000E-003    0.00000E+000
   6.0910   9.30000E-003    0.00000E+000
   6.0920   1.02000E-002    0.00000E+000
   6.0940   2.00000E-004    0.00000E+000
   6.0950   5.00000E-003    0.00000E+000
   6.1020   2.30000E-003    0.00000E+000
   6.1040  -6.00000E-003    0.00000E+000
   6.1070   5.00000E-004    0.00000E+000
   6.1090   6.00000E-003    0.00000E+000
   6.1100   2.20000E-003    0.00000E+000
   6.1140  -2.30000E-003    0.00000E+000
   6.1150   9.20000E-003    0.00000E+000
   6.1190  -8.70000E-003    0.00000E+000
   6.1220  -2.20000E-003    0.00000E+000
   6.1270   5.70000E-003    0.00000E+000
   6.1290   2.80000E-003    0.00000E+000
   6.1310   1.00000E-003    0.00000E+000
   6.1360  -2.10000E-003    0.00000E+000
   6.1380   9.10000E-003    0.00000E+000
   6.1400   6.40000E-003    0.00000E+000
   6.1440   6.50000E-003    0.00000E+000
   6.1460  -7.30000E-003    0.00000E+000
   6.1470   8.50000E-003    0.00000E+000
   6.1500   4.10000E-003    0.00000E+000
   6.1530  -3.00000E-004    0.00000E+000
   6.1560   1.18000E-002    0.00000E+000
   6.1580   1.35000E-002    0.00000E+000
   6.1610   4.00000E-004    0.00000E+000
   6.1630  -9.00000E-004    0.00000E+000
   6.1670  -2.30000E-003    0.00000E+000
   6.1680   8.10000E-003    0.00000E+000
   6.1700   2.16000E-002    0.00000E+000
   6.1740   2.40000E-003    0.00000E+000
   6.1760   5.60000E-003    0.00000E+000
   6.1790   3.90000E-003    0.00000E+000
   6.1800   1.14000E-002    0.00000E+000
   6.1830  -1.90000E-003    0.00000E+000
   6.1870   1.10000E-003    0.00000E+000
   6.1890  -2.20000E-003    0.00000E+000
   6.1930   4.70000E-003    0.00000E+000
   6.1950  -1.30000E-003    0.00000E+000
   6.1980   6.60000E-003    0.00000E+000
   6.1990   1.80000E-003    0.00000E+000
   6.2030   8.00000E-003    0.00000E+000
   6.2040   7.50000E-003    0.00000E+000
   6.2050   7.10000E-003    0.00000E+000
   6.2070   2.30000E-003    0.00000E+000
   6.2100   4.90000E-003    0.00000E+000
   6.2130   3.00000E-003    0.00000E+000
   6.2150   1.11000E-002    0.00000E+000
   6.2170   1.76000E-002    0.00000E+000
   6.2200   9.60000E-003    0.00000E+000
   6.2230   4.40000E-003    0.00000E+000
   6.2240   3.60000E-003    0.00000E+000
   6.2270   8.10000E-003    0.00000E+000
   6.2300   1.40000E-003    0.00000E+000
   6.2340   2.80000E-003    0.00000E+000
   6.2360   3.90000E-003    0.00000E+000
   6.2380   3.60000E-003    0.00000E+000
   6.2440  -1.00000E-004    0.00000E+000
   6.2450   7.40000E-003    0.00000E+000
   6.2480   7.30000E-003    0.00000E+000
   6.2500   1.02000E-002    0.00000E+000
   6.2520   1.05000E-002    0.00000E+000
   6.2550  -6.60000E-003    0.00000E+000
   6.2580   9.70000E-003    0.00000E+000
   6.2600   2.00000E-003    0.00000E+000
   6.2640   5.10000E-003    0.00000E+000
   6.2660   1.06000E-002    0.00000E+000
   6.2700   1.10000E-003    0.00000E+000
   6.2720   3.40000E-003    0.00000E+000
   6.2740   1.98000E-002    0.00000E+000
   6.2750   1.35000E-002    0.00000E+000
   6.2770   2.80000E-003    0.00000E+000
   6.2800   1.64000E-002    0.00000E+000
   6.2820   1.37000E-002    0.00000E+000
   6.2830   2.00000E-004    0.00000E+000
   6.2870   1.36000E-002    0.00000E+000
   6.2890   2.90000E-003    0.00000E+000
   6.2910   2.70000E-003    0.00000E+000
   6.2940   9.70000E-003    0.00000E+000
   6.2960   1.50000E-002    0.00000E+000
   6.2980   6.50000E-003    0.00000E+000
   6.3010   1.46000E-002    0.00000E+000
   6.3060   1.88000E-002    0.00000E+000
   6.3070   4.40000E-003    0.00000E+000
   6.3080   1.20000E-002    0.00000E+000
   6.3120   1.10000E-002    0.00000E+000
   6.3140   1.51000E-002    0.00000E+000
   6.3150   7.00000E-004    0.00000E+000
   6.3190   5.70000E-003    0.00000E+000
   6.3200   1.86000E-002    0.00000E+000
   6.3240   1.12000E-002    0.00000E+000
   6.3280   1.05000E-002    0.00000E+000
   6.3320   1.55000E-002    0.00000E+000
   6.3340   7.10000E-003    0.00000E+000
   6.3370   1.94000E-002    0.00000E+000
   6.3410   2.76000E-002    0.00000E+000
   6.3460   1.53000E-002    0.00000E+000
   6.3490   1.30000E-002    0.00000E+000
   6.3500   3.40000E-003    0.00000E+000
   6.3510   5.60000E-003    0.00000E+000
   6.3590   1.06000E-002    0.00000E+000
   6.3620   2.31000E-002    0.00000E+000
   6.3650   2.08000E-002    0.00000E+000
   6.3690   2.70000E-002    0.00000E+000
   6.3710   1.39000E-002    0.00000E+000
   6.3720   1.81000E-002    0.00000E+000
   6.3750   1.88000E-002    0.00000E+000
   6.3780   1.01000E-002    0.00000E+000
   6.3790   2.22000E-002    0.00000E+000
   6.3800   3.00000E-002    0.00000E+000
   6.3860   1.59000E-002    0.00000E+000
   6.3900   1.99000E-002    0.00000E+000
   6.3910   1.83000E-002    0.00000E+000
   6.3950   3.08000E-002    0.00000E+000
   6.3960   2.00000E-002    0.00000E+000
   6.4000   9.80000E-003    0.00000E+000
   6.4060   1.16000E-002    0.00000E+000
   6.4090   3.17000E-002    0.00000E+000
   6.4110   1.82000E-002    0.00000E+000
   6.4150   1.61000E-002    0.00000E+000
   6.4170   1.84000E-002    0.00000E+000
   6.4180   2.02000E-002    0.00000E+000
   6.4200   2.31000E-002    0.00000E+000
   6.4240   2.26000E-002    0.00000E+000
   6.4270   2.02000E-002    0.00000E+000
   6.4290   1.67000E-002    0.00000E+000
   6.4310   2.60000E-002    0.00000E+000
   6.4360   2.81000E-002    0.00000E+000
   6.4380   1.56000E-002    0.00000E+000
   6.4410   2.22000E-002    0.00000E+000
   6.4430   3.57000E-002    0.00000E+000
   6.4460   2.72000E-002    0.00000E+000
   6.4470   1.33000E-002    0.00000E+000
   6.4510   3.72000E-002    0.00000E+000
   6.4520   3.42000E-002    0.00000E+000
   6.4560   1.96000E-002    0.00000E+000
   6.4570   2.87000E-002    0.00000E+000
   6.4610   3.40000E-002    0.00000E+000
   6.4620   3.07000E-002    0.00000E+000
   6.4630   3.38000E-002    0.00000E+000
   6.4660   3.42000E-002    0.00000E+000
   6.4670   2.67000E-002    0.00000E+000
   6.4700   3.39000E-002    0.00000E+000
   6.4730   3.83000E-002    0.00000E+000
   6.4760   4.02000E-002    0.00000E+000
   6.4780   3.28000E-002    0.00000E+000
   6.4800   2.28000E-002    0.00000E+000
   6.4820   3.54000E-002    0.00000E+000
   6.4860   4.05000E-002    0.00000E+000
   6.4890   3.39000E-002    0.00000E+000
   6.4910   3.37000E-002    0.00000E+000
   6.4950   4.05000E-002    0.00000E+000
   6.4970   3.13000E-002    0.00000E+000
   6.4980   4.18000E-002    0.00000E+000
   6.4990   4.21000E-002    0.00000E+000
   6.5030   3.25000E-002    0.00000E+000
   6.5050   3.98000E-002    0.00000E+000
   6.5090   4.09000E-002    0.00000E+000
   6.5110   4.11000E-002    0.00000E+000
   6.5120   5.34000E-002    0.00000E+000
   6.5150   4.10000E-002    0.00000E+000
   6.5160   4.80000E-002    0.00000E+000
   6.5180   5.10000E-002    0.00000E+000
   6.5210   5.02000E-002    0.00000E+000
   6.5230   5.15000E-002    0.00000E+000
   6.5260   4.60000E-002    0.00000E+000
   6.5280   4.21000E-002    0.00000E+000
   6.5310   4.31000E-002    0.00000E+000
   6.5340   8.04000E-002    0.00000E+000
   6.5350   4.69000E-002    0.00000E+000
   6.5390   5.28000E-002    0.00000E+000
   6.5430   4.74000E-002    0.00000E+000
   6.5440   6.52000E-002    0.00000E+000
   6.5470   6.07000E-002    0.00000E+000
   6.5490   5.96000E-002    0.00000E+000
   6.5520   5.79000E-002    0.00000E+000
   6.5530   7.07000E-002    0.00000E+000
   6.5570   7.30000E-002    0.00000E+000
   6.5610   6.30000E-002    0.00000E+000
   6.5640   6.47000E-002    0.00000E+000
   6.5680   7.39000E-002    0.00000E+000
   6.5700   6.49000E-002    0.00000E+000
   6.5720   8.28000E-002    0.00000E+000
   6.5750   7.54000E-002    0.00000E+000
   6.5760   7.53000E-002    0.00000E+000
   6.5800   7.59000E-002    0.00000E+000
   6.5820   7.94000E-002    0.00000E+000
   6.5840   7.43000E-002    0.00000E+000
   6.5870   9.03000E-002    0.00000E+000
   6.5880   8.48000E-002    0.00000E+000
   6.5920   8.71000E-002    0.00000E+000
   6.5940   8.64000E-002    0.00000E+000
   6.5960   8.70000E-002    0.00000E+000
   6.5980   8.69000E-002    0.00000E+000
   6.6020   8.77000E-002    0.00000E+000
   6.6050   1.05700E-001    0.00000E+000
   6.6070   8.21000E-002    0.00000E+000
   6.6100   9.88000E-002    0.00000E+000
   6.6120   8.68000E-002    0.00000E+000
   6.6140   9.97000E-002    0.00000E+000
   6.6170   9.55000E-002    0.00000E+000
   6.6190   9.22000E-002    0.00000E+000
   6.6210   1.01100E-001    0.00000E+000
   6.6230   1.08600E-001    0.00000E+000
   6.6280   1.07600E-001    0.00000E+000
   6.6300   1.03200E-001    0.00000E+000
   6.6330   9.85000E-002    0.00000E+000
   6.6340   1.17700E-001    0.00000E+000
   6.6370   1.06100E-001    0.00000E+000
   6.6390   1.16100E-001    0.00000E+000
   6.6420   1.13500E-001    0.00000E+000
   6.6440   1.22000E-001    0.00000E+000
   6.6470   1.16500E-001    0.00000E+000
   6.6500   1.25400E-001    0.00000E+000
   6.6510   1.27500E-001    0.00000E+000
   6.6530   1.27600E-001    0.00000E+000
   6.6550   1.29300E-001    0.00000E+000
   6.6570   1.33100E-001    0.00000E+000
   6.6600   1.38300E-001    0.00000E+000
   6.6630   1.29400E-001    0.00000E+000
   6.6660   1.31600E-001    0.00000E+000
   6.6680   1.39600E-001    0.00000E+000
   6.6710   1.36900E-001    0.00000E+000
   6.6720   1.38500E-001    0.00000E+000
   6.6740   1.37800E-001    0.00000E+000
   6.6760   1.43000E-001    0.00000E+000
   6.6800   1.48500E-001    0.00000E+000
   6.6830   1.50300E-001    0.00000E+000
   6.6860   1.50800E-001    0.00000E+000
   6.6890   1.50000E-001    0.00000E+000
   6.6900   1.57700E-001    0.00000E+000
   6.6940   1.80400E-001    0.00000E+000
   6.6960   1.64300E-001    0.00000E+000
   6.6990   1.52000E-001    0.00000E+000
   6.7000   1.59500E-001    0.00000E+000
   6.7040   1.66700E-001    0.00000E+000
   6.7070   1.61000E-001    0.00000E+000
   6.7090   1.80200E-001    0.00000E+000
   6.7120   1.73400E-001    0.00000E+000
   6.7130   1.71500E-001    0.00000E+000
   6.7150   1.80800E-001    0.00000E+000
   6.7180   1.80800E-001    0.00000E+000
   6.7200   1.92300E-001    0.00000E+000
   6.7230   1.83300E-001    0.00000E+000
   6.7270   1.91600E-001    0.00000E+000
   6.7290   1.91600E-001    0.00000E+000
   6.7310   2.04800E-001    0.00000E+000
   6.7350   1.85000E-001    0.00000E+000
   6.7360   1.94200E-001    0.00000E+000
   6.7380   1.93500E-001    0.00000E+000
   6.7400   2.18400E-001    0.00000E+000
   6.7440   2.09900E-001    0.00000E+000
   6.7480   2.10600E-001    0.00000E+000
   6.7490   2.21900E-001    0.00000E+000
   6.7510   2.30000E-001    0.00000E+000
   6.7540   2.26700E-001    0.00000E+000
   6.7570   2.07300E-001    0.00000E+000
   6.7580   2.16000E-001    0.00000E+000
   6.7610   2.24900E-001    0.00000E+000
   6.7640   2.26900E-001    0.00000E+000
   6.7660   2.34000E-001    0.00000E+000
   6.7700   2.27500E-001    0.00000E+000
   6.7720   2.17600E-001    0.00000E+000
   6.7770   2.36700E-001    0.00000E+000
   6.7780   2.40600E-001    0.00000E+000
   6.7800   2.38700E-001    0.00000E+000
   6.7840   2.45700E-001    0.00000E+000
   6.7890   2.46800E-001    0.00000E+000
   6.7910   2.52300E-001    0.00000E+000
   6.7940   2.63900E-001    0.00000E+000
   6.7960   2.55000E-001    0.00000E+000
   6.7980   2.54700E-001    0.00000E+000
   6.8020   2.58400E-001    0.00000E+000
   6.8050   2.87200E-001    0.00000E+000
   6.8070   2.51900E-001    0.00000E+000
   6.8100   2.76100E-001    0.00000E+000
   6.8130   2.53400E-001    0.00000E+000
   6.8160   2.70000E-001    0.00000E+000
   6.8170   2.77300E-001    0.00000E+000
   6.8190   2.76000E-001    0.00000E+000
   6.8210   2.81200E-001    0.00000E+000
   6.8250   2.86800E-001    0.00000E+000
   6.8280   2.89900E-001    0.00000E+000
   6.8300   3.05100E-001    0.00000E+000
   6.8330   3.01400E-001    0.00000E+000
   6.8370   3.33500E-001    0.00000E+000
   6.8380   3.32000E-001    0.00000E+000
   6.8420   3.16400E-001    0.00000E+000
   6.8430   3.22600E-001    0.00000E+000
   6.8460   3.11800E-001    0.00000E+000
   6.8480   3.13600E-001    0.00000E+000
   6.8510   3.12200E-001    0.00000E+000
   6.8550   3.16800E-001    0.00000E+000
   6.8560   3.37000E-001    0.00000E+000
   6.8570   3.24000E-001    0.00000E+000
   6.8610   3.46800E-001    0.00000E+000
   6.8630   3.25200E-001    0.00000E+000
   6.8650   3.29900E-001    0.00000E+000
   6.8670   3.33300E-001    0.00000E+000
   6.8690   3.44000E-001    0.00000E+000
   6.8720   3.40400E-001    0.00000E+000
   6.8760   3.36800E-001    0.00000E+000
   6.8800   3.36200E-001    0.00000E+000
   6.8830   3.70800E-001    0.00000E+000
   6.8850   3.55100E-001    0.00000E+000
   6.8870   3.70500E-001    0.00000E+000
   6.8900   3.54800E-001    0.00000E+000
   6.8930   3.53000E-001    0.00000E+000
   6.8950   3.55900E-001    0.00000E+000
   6.8960   3.58900E-001    0.00000E+000
   6.9000   3.67300E-001    0.00000E+000
   6.9020   3.76700E-001    0.00000E+000
   6.9050   3.72300E-001    0.00000E+000
   6.9080   3.70700E-001    0.00000E+000
   6.9110   4.00100E-001    0.00000E+000
   6.9140   4.23300E-001    0.00000E+000
   6.9170   3.99500E-001    0.00000E+000
   6.9180   3.87400E-001    0.00000E+000
   6.9200   3.96600E-001    0.00000E+000
   6.9220   4.09900E-001    0.00000E+000
   6.9260   3.90300E-001    0.00000E+000
   6.9290   4.01400E-001    0.00000E+000
   6.9310   4.09500E-001    0.00000E+000
   6.9350   4.15800E-001    0.00000E+000
   6.9370   4.08200E-001    0.00000E+000
   6.9390   4.21900E-001    0.00000E+000
   6.9430   4.03700E-001    0.00000E+000
   6.9460   4.08900E-001    0.00000E+000
   6.9470   4.19600E-001    0.00000E+000
   6.9500   4.39200E-001    0.00000E+000
   6.9540   4.16800E-001    0.00000E+000
   6.9550   4.33600E-001    0.00000E+000
   6.9560   4.19900E-001    0.00000E+000
   6.9600   4.36100E-001    0.00000E+000
   6.9620   4.41500E-001    0.00000E+000
   6.9650   4.37600E-001    0.00000E+000
   6.9670   4.41300E-001    0.00000E+000
   6.9680   4.44800E-001    0.00000E+000
   6.9710   4.61300E-001    0.00000E+000
   6.9730   4.35600E-001    0.00000E+000
   6.9750   4.53300E-001    0.00000E+000
   6.9790   4.76500E-001    0.00000E+000
   6.9820   4.49100E-001    0.00000E+000
   6.9840   4.54100E-001    0.00000E+000
   6.9870   4.58000E-001    0.00000E+000
   6.9890   4.43600E-001    0.00000E+000
   6.9930   4.74500E-001    0.00000E+000
   6.9950   4.91200E-001    0.00000E+000
   6.9970   4.94500E-001    0.00000E+000
   7.0020   4.70200E-001    0.00000E+000
   7.0040   4.94600E-001    0.00000E+000
   7.0070   4.92800E-001    0.00000E+000
   7.0100   4.96000E-001    0.00000E+000
   7.0120   5.08500E-001    0.00000E+000
   7.0140   5.23000E-001    0.00000E+000
   7.0180   5.23500E-001    0.00000E+000
   7.0210   5.36500E-001    0.00000E+000
   7.0230   5.27500E-001    0.00000E+000
   7.0260   5.34500E-001    0.00000E+000
   7.0280   5.81700E-001    0.00000E+000
   7.0300   5.48200E-001    0.00000E+000
   7.0320   5.62700E-001    0.00000E+000
   7.0350   6.03300E-001    0.00000E+000
   7.0370   5.94100E-001    0.00000E+000
   7.0420   6.32700E-001    0.00000E+000
   7.0430   6.18800E-001    0.00000E+000
   7.0460   6.53700E-001    0.00000E+000
   7.0500   6.28300E-001    0.00000E+000
   7.0530   6.60700E-001    0.00000E+000
   7.0550   6.85800E-001    0.00000E+000
   7.0570   7.16700E-001    0.00000E+000
   7.0590   7.39500E-001    0.00000E+000
   7.0620   7.70100E-001    0.00000E+000
   7.0670   7.76400E-001    0.00000E+000
   7.0680   7.84900E-001    0.00000E+000
   7.0710   8.31100E-001    0.00000E+000
   7.0730   8.81800E-001    0.00000E+000
   7.0760   8.90700E-001    0.00000E+000
   7.0780   9.24400E-001    0.00000E+000
   7.0830   9.67100E-001    0.00000E+000
   7.0850   1.04510E+000    0.00000E+000
   7.0870   1.10720E+000    0.00000E+000
   7.0910   1.16580E+000    0.00000E+000
   7.0930   1.19370E+000    0.00000E+000
   7.0960   1.30750E+000    0.00000E+000
   7.1010   1.41610E+000    0.00000E+000
   7.1040   1.48380E+000    0.00000E+000
   7.1070   2.01220E+000    0.00000E+000
   7.1100   2.43240E+000    0.00000E+000
   7.1130   2.46220E+000    0.00000E+000
   7.1150   2.49730E+000    0.00000E+000
   7.1190   2.94360E+000    0.00000E+000
   7.1230   2.66590E+000    0.00000E+000
   7.1240   2.71040E+000    0.00000E+000
   7.1260   2.84300E+000    0.00000E+000
   7.1300   2.89860E+000    0.00000E+000
   7.1330   2.96470E+000    0.00000E+000
   7.1340   3.15870E+000    0.00000E+000
   7.1370   2.79760E+000    0.00000E+000
   7.1400   3.10060E+000    0.00000E+000
   7.1440   3.29710E+000    0.00000E+000
   7.1460   3.11710E+000    0.00000E+000
   7.1470   3.28080E+000    0.00000E+000
   7.1520   3.35570E+000    0.00000E+000
   7.1540   2.28700E+000    0.00000E+000
   7.1580   1.97990E+000    0.00000E+000
   7.1610   1.99020E+000    0.00000E+000
   7.1630   2.00590E+000    0.00000E+000
   7.1650   1.67440E+000    0.00000E+000
   7.1690   1.61930E+000    0.00000E+000
   7.1700   1.32430E+000    0.00000E+000
   7.1740   1.00930E+000    0.00000E+000
   7.1770   1.06750E+000    0.00000E+000
   7.1790   1.00000E+000    0.00000E+000
   7.1840   1.00000E+000    0.00000E+000
   7.1860   1.00000E+000    0.00000E+000
   7.1880   1.00000E+000    0.00000E+000
   7.1910   1.00000E+000    0.00000E+000
   7.1950   1.00000E+000    0.00000E+000
   7.1970   1.00000E+000    0.00000E+000
   7.2000   1.00000E+000    0.00000E+000
   7.2020   1.00000E+000    0.00000E+000
   7.2050   1.00000E+000    0.00000E+000
   7.2090   1.00000E+000    0.00000E+000
   7.2110   1.00000E+000    0.00000E+000
   7.2150   1.00000E+000    0.00000E+000
   7.2180   1.00000E+000    0.00000E+000
   7.2200   1.00000E+000    0.00000E+000
   7.2240   1.00000E+000    0.00000E+000
   7.2270   1.00000E+000    0.00000E+000
   7.2300   1.00000E+000    0.00000E+000
   7.2320   1.00000E+000    0.00000E+000
   7.2360   1.00000E+000    0.00000E+000
   7.2390   1.00000E+000    0.00000E+000
   7.2410   1.00000E+000    0.00000E+000
   7.2430   1.00000E+000    0.00000E+000
   7.2480   1.00000E+000    0.00000E+000
   7.2500   1.00000E+000    0.00000E+000
   7.2530   1.00000E+000    0.00000E+000
   7.2560   1.00000E+000    0.00000E+000
   7.2590   1.00000E+000    0.00000E+000
   7.2620   1.00000E+000    0.00000E+000
   7.2640   1.00000E+000    0.00000E+000
   7.2670   1.00000E+000    0.00000E+000
   7.2710   1.00000E+000    0.00000E+000
   7.2730   1.00000E+000    0.00000E+000
   7.2760   1.00000E+000    0.00000E+000
   7.2800   1.00000E+000    0.00000E+000
   7.2820   1.00000E+000    0.00000E+000
   7.2850   1.00000E+000    0.00000E+000
   7.2870   1.00000E+000    0.00000E+000
   7.2920   1.00000E+000    0.00000E+000
   7.2940   1.00000E+000    0.00000E+000
   7.2960   1.00000E+000    0.00000E+000
   7.2980   1.00000E+000    0.00000E+000
   7.3020   1.00000E+000    0.00000E+000
