# Supplementary material for: Rationally seeded computational protein design of ɑ-helical barrels
Source: Nat Chem Biol. 2024 Jun 20;20(8):991–9. doi: 10.1038/s41589-024-01642-0 (PMC11288890; doi:10.1038/s41589-024-01642-0)
Supplement: Supplementary file 5 — PDB files used for making figure panels h–j. [file 41589_2024_1642_MOESM5_ESM.zip › KIA_RP_RSPD_NatChemBiol_data_Figure3/sc-CC-7-LI_panels_c-g/AUC_panel_e/LI_SV_raw/00077.RA1]

HeptLI
R 1 20.0 40000 0027336 4.0450E11 275 1 
   5.8000   1.00000E+000    0.00000E+000
   5.8030   1.00000E+000    0.00000E+000
   5.8040   1.00000E+000    0.00000E+000
   5.8050   1.00000E+000    0.00000E+000
   5.8060   1.00000E+000    0.00000E+000
   5.8070   1.00000E+000    0.00000E+000
   5.8080   1.00000E+000    0.00000E+000
   5.8100   1.00000E+000    0.00000E+000
   5.8110   1.00000E+000    0.00000E+000
   5.8120   1.00000E+000    0.00000E+000
   5.8140   1.00000E+000    0.00000E+000
   5.8150   1.00000E+000    0.00000E+000
   5.8170   1.00000E+000    0.00000E+000
   5.8190   1.00000E+000    0.00000E+000
   5.8200   1.00000E+000    0.00000E+000
   5.8210   1.00000E+000    0.00000E+000
   5.8230   1.00000E+000    0.00000E+000
   5.8240   1.00000E+000    0.00000E+000
   5.8260   1.00000E+000    0.00000E+000
   5.8280   1.00000E+000    0.00000E+000
   5.8290   1.00000E+000    0.00000E+000
   5.8310   1.00000E+000    0.00000E+000
   5.8330   1.00000E+000    0.00000E+000
   5.8340   1.00000E+000    0.00000E+000
   5.8350  -1.07310E+000    0.00000E+000
   5.8360  -1.27430E+000    0.00000E+000
   5.8380  -1.12560E+000    0.00000E+000
   5.8400  -6.58400E-001    0.00000E+000
   5.8420  -6.49800E-001    0.00000E+000
   5.8440  -6.45000E-001    0.00000E+000
   5.8460  -9.43400E-001    0.00000E+000
   5.8470  -1.02430E+000    0.00000E+000
   5.8490  -1.27650E+000    0.00000E+000
   5.8510  -1.59810E+000    0.00000E+000
   5.8530  -1.66740E+000    0.00000E+000
   5.8540  -1.69600E+000    0.00000E+000
   5.8560  -1.68230E+000    0.00000E+000
   5.8580  -1.62700E+000    0.00000E+000
   5.8600  -1.63270E+000    0.00000E+000
   5.8610  -1.35790E+000    0.00000E+000
   5.8620  -1.40000E+000    0.00000E+000
   5.8630  -1.25720E+000    0.00000E+000
   5.8660  -1.20940E+000    0.00000E+000
   5.8680  -7.46200E-001    0.00000E+000
   5.8690  -7.00800E-001    0.00000E+000
   5.8710  -5.00800E-001    0.00000E+000
   5.8720  -4.63600E-001    0.00000E+000
   5.8740  -3.80300E-001    0.00000E+000
   5.8750  -3.32300E-001    0.00000E+000
   5.8770  -2.70200E-001    0.00000E+000
   5.8790  -1.22800E-001    0.00000E+000
   5.8820  -9.17000E-002    0.00000E+000
   5.8830  -2.68000E-002    0.00000E+000
   5.8850  -3.94000E-002    0.00000E+000
   5.8860  -2.69000E-002    0.00000E+000
   5.8880  -2.63000E-002    0.00000E+000
   5.8900  -1.35000E-002    0.00000E+000
   5.8920  -9.30000E-003    0.00000E+000
   5.8930  -1.73000E-002    0.00000E+000
   5.8960  -1.77000E-002    0.00000E+000
   5.8970  -2.81000E-002    0.00000E+000
   5.8990  -1.60000E-003    0.00000E+000
   5.9010  -3.10000E-003    0.00000E+000
   5.9020  -1.26000E-002    0.00000E+000
   5.9060  -1.53000E-002    0.00000E+000
   5.9070   1.60000E-003    0.00000E+000
   5.9090  -4.90000E-003    0.00000E+000
   5.9110  -2.50000E-003    0.00000E+000
   5.9140   6.00000E-004    0.00000E+000
   5.9150  -1.25000E-002    0.00000E+000
   5.9160  -1.90000E-003    0.00000E+000
   5.9170  -5.90000E-003    0.00000E+000
   5.9180  -1.62000E-002    0.00000E+000
   5.9200  -1.21000E-002    0.00000E+000
   5.9220  -3.10000E-003    0.00000E+000
   5.9230  -3.50000E-003    0.00000E+000
   5.9250   2.70000E-003    0.00000E+000
   5.9260  -2.50000E-003    0.00000E+000
   5.9280  -2.60000E-003    0.00000E+000
   5.9290   1.24000E-002    0.00000E+000
   5.9320  -2.20000E-002    0.00000E+000
   5.9330  -8.10000E-003    0.00000E+000
   5.9360  -1.11000E-002    0.00000E+000
   5.9370  -2.67000E-002    0.00000E+000
   5.9390  -4.20000E-003    0.00000E+000
   5.9400  -1.07000E-002    0.00000E+000
   5.9430   3.30000E-003    0.00000E+000
   5.9450   8.00000E-004    0.00000E+000
   5.9470   2.87000E-002    0.00000E+000
   5.9490   2.07000E-002    0.00000E+000
   5.9520   4.63000E-002    0.00000E+000
   5.9530   2.34000E-002    0.00000E+000
   5.9540   1.42000E-002    0.00000E+000
   5.9560   3.70000E-003    0.00000E+000
   5.9570   1.80000E-003    0.00000E+000
   5.9600  -0.00000E+000    0.00000E+000
   5.9610  -8.10000E-003    0.00000E+000
   5.9630  -1.20000E-003    0.00000E+000
   5.9640  -3.00000E-004    0.00000E+000
   5.9670  -2.80000E-003    0.00000E+000
   5.9680  -1.76000E-002    0.00000E+000
   5.9710  -1.96000E-002    0.00000E+000
   5.9720  -2.50000E-003    0.00000E+000
   5.9760  -9.00000E-003    0.00000E+000
   5.9780  -4.00000E-003    0.00000E+000
   5.9790  -2.60000E-003    0.00000E+000
   5.9810   6.00000E-003    0.00000E+000
   5.9830   4.10000E-003    0.00000E+000
   5.9860   1.47000E-002    0.00000E+000
   5.9870  -1.07000E-002    0.00000E+000
   5.9890   7.70000E-003    0.00000E+000
   5.9900   2.30000E-003    0.00000E+000
   5.9930   9.10000E-003    0.00000E+000
   5.9950   5.20000E-003    0.00000E+000
   5.9960   3.74000E-002    0.00000E+000
   6.0000   2.24500E-001    0.00000E+000
   6.0020   2.19400E-001    0.00000E+000
   6.0050  -7.41000E-001    0.00000E+000
   6.0090  -1.65300E-001    0.00000E+000
   6.0130  -4.36000E-002    0.00000E+000
   6.0150   4.40000E-003    0.00000E+000
   6.0160  -3.11000E-002    0.00000E+000
   6.0190  -2.68000E-002    0.00000E+000
   6.0210  -2.85500E-001    0.00000E+000
   6.0240   7.28400E-001    0.00000E+000
   6.0270   3.44900E-001    0.00000E+000
   6.0280  -9.43000E-002    0.00000E+000
   6.0320   1.76000E-002    0.00000E+000
   6.0340   6.60000E-003    0.00000E+000
   6.0360   2.60000E-003    0.00000E+000
   6.0390   2.67000E-002    0.00000E+000
   6.0410   7.90000E-003    0.00000E+000
   6.0420  -1.20000E-003    0.00000E+000
   6.0440  -2.40000E-003    0.00000E+000
   6.0450  -8.40000E-003    0.00000E+000
   6.0500  -4.90000E-003    0.00000E+000
   6.0530   1.66000E-002    0.00000E+000
   6.0560   1.05000E-002    0.00000E+000
   6.0570   1.80000E-003    0.00000E+000
   6.0580   1.06000E-002    0.00000E+000
   6.0610   3.80000E-003    0.00000E+000
   6.0630  -4.10000E-003    0.00000E+000
   6.0670   5.10000E-003    0.00000E+000
   6.0680  -4.10000E-003    0.00000E+000
   6.0720   9.90000E-003    0.00000E+000
   6.0750   2.20000E-003    0.00000E+000
   6.0780  -1.28000E-002    0.00000E+000
   6.0810   4.50000E-003    0.00000E+000
   6.0830  -3.70000E-003    0.00000E+000
   6.0890  -1.19000E-002    0.00000E+000
   6.0940   1.40000E-002    0.00000E+000
   6.0960  -6.00000E-004    0.00000E+000
   6.1000   7.30000E-003    0.00000E+000
   6.1030   9.70000E-003    0.00000E+000
   6.1050   1.22000E-002    0.00000E+000
   6.1100   4.50000E-003    0.00000E+000
   6.1120   8.40000E-003    0.00000E+000
   6.1170   4.80000E-003    0.00000E+000
   6.1190   9.20000E-003    0.00000E+000
   6.1240   1.40000E-003    0.00000E+000
   6.1260   1.39000E-002    0.00000E+000
   6.1300  -7.30000E-003    0.00000E+000
   6.1340   1.43000E-002    0.00000E+000
   6.1370   9.30000E-003    0.00000E+000
   6.1390   7.90000E-003    0.00000E+000
   6.1400   5.80000E-003    0.00000E+000
   6.1450   1.60000E-003    0.00000E+000
   6.1480   8.80000E-003    0.00000E+000
   6.1520   1.41000E-002    0.00000E+000
   6.1540   3.80000E-003    0.00000E+000
   6.1560   1.92000E-002    0.00000E+000
   6.1590   8.20000E-003    0.00000E+000
   6.1630  -3.60000E-003    0.00000E+000
   6.1640   6.70000E-003    0.00000E+000
   6.1670   9.00000E-004    0.00000E+000
   6.1690   7.50000E-003    0.00000E+000
   6.1740   1.15000E-002    0.00000E+000
   6.1750  -1.14000E-002    0.00000E+000
   6.1770   1.04000E-002    0.00000E+000
   6.1800   1.54000E-002    0.00000E+000
   6.1810   3.10000E-003    0.00000E+000
   6.1840   2.40000E-003    0.00000E+000
   6.1870   6.00000E-003    0.00000E+000
   6.1900   2.40000E-003    0.00000E+000
   6.1930   1.05000E-002    0.00000E+000
   6.1950   5.30000E-003    0.00000E+000
   6.1990  -4.00000E-004    0.00000E+000
   6.2000   8.30000E-003    0.00000E+000
   6.2030   7.80000E-003    0.00000E+000
   6.2050   5.40000E-003    0.00000E+000
   6.2070  -1.00000E-004    0.00000E+000
   6.2090   7.70000E-003    0.00000E+000
   6.2120   6.00000E-003    0.00000E+000
   6.2140   1.00000E-002    0.00000E+000
   6.2160   1.11000E-002    0.00000E+000
   6.2180   1.54000E-002    0.00000E+000
   6.2220   8.10000E-003    0.00000E+000
   6.2230  -2.50000E-003    0.00000E+000
   6.2250   7.80000E-003    0.00000E+000
   6.2270   1.18000E-002    0.00000E+000
   6.2320   5.70000E-003    0.00000E+000
   6.2340   1.70000E-002    0.00000E+000
   6.2350   1.87000E-002    0.00000E+000
   6.2360   1.60000E-002    0.00000E+000
   6.2410  -6.30000E-003    0.00000E+000
   6.2430   1.05000E-002    0.00000E+000
   6.2460   1.12000E-002    0.00000E+000
   6.2480   6.00000E-003    0.00000E+000
   6.2500   2.18000E-002    0.00000E+000
   6.2530   1.79000E-002    0.00000E+000
   6.2540   3.00000E-003    0.00000E+000
   6.2550   8.00000E-004    0.00000E+000
   6.2580   1.21000E-002    0.00000E+000
   6.2630   2.32000E-002    0.00000E+000
   6.2670   1.20000E-002    0.00000E+000
   6.2680   8.90000E-003    0.00000E+000
   6.2700   3.80000E-003    0.00000E+000
   6.2740   7.30000E-003    0.00000E+000
   6.2770   1.30000E-002    0.00000E+000
   6.2780   1.50000E-002    0.00000E+000
   6.2790   6.70000E-003    0.00000E+000
   6.2820   1.49000E-002    0.00000E+000
   6.2880   1.03000E-002    0.00000E+000
   6.2890   3.30000E-003    0.00000E+000
   6.2910   7.80000E-003    0.00000E+000
   6.2940   9.90000E-003    0.00000E+000
   6.2960   1.10000E-002    0.00000E+000
   6.3000   1.05000E-002    0.00000E+000
   6.3010   1.75000E-002    0.00000E+000
   6.3030   1.74000E-002    0.00000E+000
   6.3050   1.23000E-002    0.00000E+000
   6.3080   1.33000E-002    0.00000E+000
   6.3100   1.39000E-002    0.00000E+000
   6.3190   8.90000E-003    0.00000E+000
   6.3210   2.09000E-002    0.00000E+000
   6.3240   2.60000E-002    0.00000E+000
   6.3250   2.69000E-002    0.00000E+000
   6.3340   2.67000E-002    0.00000E+000
   6.3400   5.59000E-002    0.00000E+000
   6.3410   4.37000E-002    0.00000E+000
   6.3420   7.40000E-003    0.00000E+000
   6.3480   2.71000E-002    0.00000E+000
   6.3490   2.36000E-002    0.00000E+000
   6.3500   1.29000E-002    0.00000E+000
   6.3560   3.01000E-002    0.00000E+000
   6.3600   2.11000E-002    0.00000E+000
   6.3650   3.63000E-002    0.00000E+000
   6.3700   2.77000E-002    0.00000E+000
   6.3710   3.27000E-002    0.00000E+000
   6.3740   2.85000E-002    0.00000E+000
   6.3780   2.48000E-002    0.00000E+000
   6.3820   3.95000E-002    0.00000E+000
   6.3870   3.47000E-002    0.00000E+000
   6.3880   2.94000E-002    0.00000E+000
   6.3920   3.70000E-002    0.00000E+000
   6.3960   3.52000E-002    0.00000E+000
   6.3990   2.86000E-002    0.00000E+000
   6.4020   4.33000E-002    0.00000E+000
   6.4040   3.21000E-002    0.00000E+000
   6.4060   4.48000E-002    0.00000E+000
   6.4080   4.67000E-002    0.00000E+000
   6.4110   4.47000E-002    0.00000E+000
   6.4130   3.14000E-002    0.00000E+000
   6.4170   4.67000E-002    0.00000E+000
   6.4180   5.59000E-002    0.00000E+000
   6.4190   3.35000E-002    0.00000E+000
   6.4240   5.50000E-002    0.00000E+000
   6.4290   4.04000E-002    0.00000E+000
   6.4310   4.88000E-002    0.00000E+000
   6.4330   5.30000E-002    0.00000E+000
   6.4360   5.24000E-002    0.00000E+000
   6.4370   4.83000E-002    0.00000E+000
   6.4380   4.52000E-002    0.00000E+000
   6.4420   4.43000E-002    0.00000E+000
   6.4430   5.98000E-002    0.00000E+000
   6.4470   5.54000E-002    0.00000E+000
   6.4480   5.07000E-002    0.00000E+000
   6.4520   6.60000E-002    0.00000E+000
   6.4550   5.31000E-002    0.00000E+000
   6.4560   5.19000E-002    0.00000E+000
   6.4590   6.14000E-002    0.00000E+000
   6.4600   6.00000E-002    0.00000E+000
   6.4630   6.42000E-002    0.00000E+000
   6.4650   7.02000E-002    0.00000E+000
   6.4670   5.09000E-002    0.00000E+000
   6.4720   7.10000E-002    0.00000E+000
   6.4730   6.76000E-002    0.00000E+000
   6.4770   6.69000E-002    0.00000E+000
   6.4800   6.55000E-002    0.00000E+000
   6.4820   6.95000E-002    0.00000E+000
   6.4830   6.69000E-002    0.00000E+000
   6.4870   8.43000E-002    0.00000E+000
   6.4890   7.57000E-002    0.00000E+000
   6.4920   8.02000E-002    0.00000E+000
   6.4950   8.47000E-002    0.00000E+000
   6.4970   7.93000E-002    0.00000E+000
   6.4990   8.12000E-002    0.00000E+000
   6.5010   8.75000E-002    0.00000E+000
   6.5040   7.37000E-002    0.00000E+000
   6.5050   8.98000E-002    0.00000E+000
   6.5080   8.18000E-002    0.00000E+000
   6.5110   8.73000E-002    0.00000E+000
   6.5130   9.72000E-002    0.00000E+000
   6.5160   8.82000E-002    0.00000E+000
   6.5180   1.04400E-001    0.00000E+000
   6.5200   9.26000E-002    0.00000E+000
   6.5230   9.12000E-002    0.00000E+000
   6.5260   9.03000E-002    0.00000E+000
   6.5280   1.06300E-001    0.00000E+000
   6.5300   1.07100E-001    0.00000E+000
   6.5320   1.06900E-001    0.00000E+000
   6.5340   1.19700E-001    0.00000E+000
   6.5370   1.08100E-001    0.00000E+000
   6.5400   1.06200E-001    0.00000E+000
   6.5440   1.01000E-001    0.00000E+000
   6.5460   1.13100E-001    0.00000E+000
   6.5480   1.23500E-001    0.00000E+000
   6.5500   1.16700E-001    0.00000E+000
   6.5530   1.15200E-001    0.00000E+000
   6.5540   1.22400E-001    0.00000E+000
   6.5560   1.38600E-001    0.00000E+000
   6.5580   1.10800E-001    0.00000E+000
   6.5620   1.32700E-001    0.00000E+000
   6.5640   1.23700E-001    0.00000E+000
   6.5670   1.30400E-001    0.00000E+000
   6.5700   1.24400E-001    0.00000E+000
   6.5720   1.23000E-001    0.00000E+000
   6.5740   1.50700E-001    0.00000E+000
   6.5760   1.35500E-001    0.00000E+000
   6.5800   1.37900E-001    0.00000E+000
   6.5810   1.34700E-001    0.00000E+000
   6.5840   1.42300E-001    0.00000E+000
   6.5860   1.54200E-001    0.00000E+000
   6.5890   1.53300E-001    0.00000E+000
   6.5900   1.49000E-001    0.00000E+000
   6.5940   1.48700E-001    0.00000E+000
   6.5970   1.62400E-001    0.00000E+000
   6.5980   1.61900E-001    0.00000E+000
   6.6010   1.71000E-001    0.00000E+000
   6.6040   1.82000E-001    0.00000E+000
   6.6060   1.61000E-001    0.00000E+000
   6.6080   1.84300E-001    0.00000E+000
   6.6110   1.71100E-001    0.00000E+000
   6.6130   1.79800E-001    0.00000E+000
   6.6170   1.81400E-001    0.00000E+000
   6.6220   1.97300E-001    0.00000E+000
   6.6260   1.85500E-001    0.00000E+000
   6.6290   1.98200E-001    0.00000E+000
   6.6310   1.96100E-001    0.00000E+000
   6.6330   1.92000E-001    0.00000E+000
   6.6340   2.00400E-001    0.00000E+000
   6.6370   2.05900E-001    0.00000E+000
   6.6390   2.09500E-001    0.00000E+000
   6.6430   2.05700E-001    0.00000E+000
   6.6450   2.11600E-001    0.00000E+000
   6.6470   2.09000E-001    0.00000E+000
   6.6500   2.11500E-001    0.00000E+000
   6.6520   2.09700E-001    0.00000E+000
   6.6530   2.30600E-001    0.00000E+000
   6.6560   2.25000E-001    0.00000E+000
   6.6590   2.22500E-001    0.00000E+000
   6.6610   2.24700E-001    0.00000E+000
   6.6660   2.37100E-001    0.00000E+000
   6.6670   2.48300E-001    0.00000E+000
   6.6700   2.40600E-001    0.00000E+000
   6.6720   2.42500E-001    0.00000E+000
   6.6730   2.53500E-001    0.00000E+000
   6.6760   2.49800E-001    0.00000E+000
   6.6790   2.47000E-001    0.00000E+000
   6.6830   2.52500E-001    0.00000E+000
   6.6870   2.59900E-001    0.00000E+000
   6.6890   2.56900E-001    0.00000E+000
   6.6910   2.59300E-001    0.00000E+000
   6.6930   2.83200E-001    0.00000E+000
   6.6950   2.72800E-001    0.00000E+000
   6.6980   2.69400E-001    0.00000E+000
   6.7000   2.70900E-001    0.00000E+000
   6.7040   2.74100E-001    0.00000E+000
   6.7080   2.66100E-001    0.00000E+000
   6.7090   2.87100E-001    0.00000E+000
   6.7120   3.00400E-001    0.00000E+000
   6.7140   2.85200E-001    0.00000E+000
   6.7160   3.00600E-001    0.00000E+000
   6.7200   2.88900E-001    0.00000E+000
   6.7230   3.12100E-001    0.00000E+000
   6.7250   3.06500E-001    0.00000E+000
   6.7280   3.09600E-001    0.00000E+000
   6.7300   3.23800E-001    0.00000E+000
   6.7320   3.01100E-001    0.00000E+000
   6.7340   3.08200E-001    0.00000E+000
   6.7370   3.23900E-001    0.00000E+000
   6.7390   3.14700E-001    0.00000E+000
   6.7430   3.33600E-001    0.00000E+000
   6.7450   3.23000E-001    0.00000E+000
   6.7480   3.15200E-001    0.00000E+000
   6.7510   3.42700E-001    0.00000E+000
   6.7520   3.32100E-001    0.00000E+000
   6.7550   3.44100E-001    0.00000E+000
   6.7580   3.35300E-001    0.00000E+000
   6.7600   3.43200E-001    0.00000E+000
   6.7620   3.43300E-001    0.00000E+000
   6.7640   3.49900E-001    0.00000E+000
   6.7690   3.63000E-001    0.00000E+000
   6.7710   3.42600E-001    0.00000E+000
   6.7730   3.53600E-001    0.00000E+000
   6.7760   3.75500E-001    0.00000E+000
   6.7790   3.60600E-001    0.00000E+000
   6.7820   3.73900E-001    0.00000E+000
   6.7840   3.75300E-001    0.00000E+000
   6.7870   3.79800E-001    0.00000E+000
   6.7910   3.71400E-001    0.00000E+000
   6.7930   3.76900E-001    0.00000E+000
   6.7960   3.91700E-001    0.00000E+000
   6.7990   3.94800E-001    0.00000E+000
   6.8020   3.89300E-001    0.00000E+000
   6.8030   3.98200E-001    0.00000E+000
   6.8060   3.93300E-001    0.00000E+000
   6.8100   3.90700E-001    0.00000E+000
   6.8120   3.94400E-001    0.00000E+000
   6.8160   3.99000E-001    0.00000E+000
   6.8180   3.97000E-001    0.00000E+000
   6.8190   4.00600E-001    0.00000E+000
   6.8220   4.30400E-001    0.00000E+000
   6.8250   4.12700E-001    0.00000E+000
   6.8260   4.15500E-001    0.00000E+000
   6.8300   4.33500E-001    0.00000E+000
   6.8320   4.16500E-001    0.00000E+000
   6.8350   4.48300E-001    0.00000E+000
   6.8380   4.60800E-001    0.00000E+000
   6.8410   4.40600E-001    0.00000E+000
   6.8420   4.51600E-001    0.00000E+000
   6.8460   4.42800E-001    0.00000E+000
   6.8480   4.46000E-001    0.00000E+000
   6.8510   4.36100E-001    0.00000E+000
   6.8540   4.60000E-001    0.00000E+000
   6.8560   4.52800E-001    0.00000E+000
   6.8590   4.58300E-001    0.00000E+000
   6.8620   4.61000E-001    0.00000E+000
   6.8650   4.65100E-001    0.00000E+000
   6.8670   4.52000E-001    0.00000E+000
   6.8690   4.61900E-001    0.00000E+000
   6.8740   4.63100E-001    0.00000E+000
   6.8760   4.71500E-001    0.00000E+000
   6.8790   4.72600E-001    0.00000E+000
   6.8810   4.73300E-001    0.00000E+000
   6.8840   4.80800E-001    0.00000E+000
   6.8870   4.64200E-001    0.00000E+000
   6.8880   4.78900E-001    0.00000E+000
   6.8920   4.78600E-001    0.00000E+000
   6.8950   4.88000E-001    0.00000E+000
   6.8970   4.85100E-001    0.00000E+000
   6.8990   4.75700E-001    0.00000E+000
   6.9020   4.83700E-001    0.00000E+000
   6.9040   4.87600E-001    0.00000E+000
   6.9080   4.91900E-001    0.00000E+000
   6.9110   5.13400E-001    0.00000E+000
   6.9130   5.24100E-001    0.00000E+000
   6.9160   5.04200E-001    0.00000E+000
   6.9190   5.01800E-001    0.00000E+000
   6.9220   5.10000E-001    0.00000E+000
   6.9280   5.04000E-001    0.00000E+000
   6.9290   5.09700E-001    0.00000E+000
   6.9300   4.97600E-001    0.00000E+000
   6.9350   5.25900E-001    0.00000E+000
   6.9380   5.00000E-001    0.00000E+000
   6.9430   5.12800E-001    0.00000E+000
   6.9450   5.07600E-001    0.00000E+000
   6.9470   5.10600E-001    0.00000E+000
   6.9490   5.03400E-001    0.00000E+000
   6.9540   5.26400E-001    0.00000E+000
   6.9570   5.40700E-001    0.00000E+000
   6.9590   5.24100E-001    0.00000E+000
   6.9610   5.34500E-001    0.00000E+000
   6.9630   5.53700E-001    0.00000E+000
   6.9640   5.30600E-001    0.00000E+000
   6.9690   5.41700E-001    0.00000E+000
   6.9700   5.39300E-001    0.00000E+000
   6.9710   5.20500E-001    0.00000E+000
   6.9760   5.45700E-001    0.00000E+000
   6.9790   5.70600E-001    0.00000E+000
   6.9820   5.39600E-001    0.00000E+000
   6.9860   5.45200E-001    0.00000E+000
   6.9900   5.45500E-001    0.00000E+000
   6.9920   5.54400E-001    0.00000E+000
   6.9960   5.76400E-001    0.00000E+000
   6.9970   5.78300E-001    0.00000E+000
   7.0010   5.75800E-001    0.00000E+000
   7.0020   5.61400E-001    0.00000E+000
   7.0050   5.80300E-001    0.00000E+000
   7.0070   5.81900E-001    0.00000E+000
   7.0090   5.63700E-001    0.00000E+000
   7.0130   5.89400E-001    0.00000E+000
   7.0150   5.79300E-001    0.00000E+000
   7.0160   5.98000E-001    0.00000E+000
   7.0200   6.09300E-001    0.00000E+000
   7.0230   6.14600E-001    0.00000E+000
   7.0250   6.06300E-001    0.00000E+000
   7.0280   6.19500E-001    0.00000E+000
   7.0320   6.32600E-001    0.00000E+000
   7.0340   6.27400E-001    0.00000E+000
   7.0370   6.45400E-001    0.00000E+000
   7.0390   6.69900E-001    0.00000E+000
   7.0430   6.58900E-001    0.00000E+000
   7.0440   6.79400E-001    0.00000E+000
   7.0480   7.05700E-001    0.00000E+000
   7.0520   7.17000E-001    0.00000E+000
   7.0530   7.23700E-001    0.00000E+000
   7.0550   7.20200E-001    0.00000E+000
   7.0580   7.89900E-001    0.00000E+000
   7.0600   7.54500E-001    0.00000E+000
   7.0640   8.08600E-001    0.00000E+000
   7.0670   8.42700E-001    0.00000E+000
   7.0690   8.67600E-001    0.00000E+000
   7.0710   8.24300E-001    0.00000E+000
   7.0740   8.93400E-001    0.00000E+000
   7.0770   9.35700E-001    0.00000E+000
   7.0800   9.65300E-001    0.00000E+000
   7.0820   9.67400E-001    0.00000E+000
   7.0850   1.02850E+000    0.00000E+000
   7.0870   1.04190E+000    0.00000E+000
   7.0900   1.10800E+000    0.00000E+000
   7.0920   1.17890E+000    0.00000E+000
   7.0950   1.27400E+000    0.00000E+000
   7.0990   1.33740E+000    0.00000E+000
   7.1020   1.40960E+000    0.00000E+000
   7.1060   1.47930E+000    0.00000E+000
   7.1080   1.60190E+000    0.00000E+000
   7.1110   2.08240E+000    0.00000E+000
   7.1140   2.35160E+000    0.00000E+000
   7.1170   2.43000E+000    0.00000E+000
   7.1190   2.65870E+000    0.00000E+000
   7.1230   2.93070E+000    0.00000E+000
   7.1260   2.67720E+000    0.00000E+000
   7.1280   2.79760E+000    0.00000E+000
   7.1310   2.93780E+000    0.00000E+000
   7.1330   3.12980E+000    0.00000E+000
   7.1360   2.76100E+000    0.00000E+000
   7.1380   2.98890E+000    0.00000E+000
   7.1400   3.39410E+000    0.00000E+000
   7.1440   2.94210E+000    0.00000E+000
   7.1470   3.13040E+000    0.00000E+000
   7.1490   3.09770E+000    0.00000E+000
   7.1520   2.78260E+000    0.00000E+000
   7.1540   2.61030E+000    0.00000E+000
   7.1580   2.28710E+000    0.00000E+000
   7.1600   2.01510E+000    0.00000E+000
   7.1630   1.89360E+000    0.00000E+000
   7.1650   1.85390E+000    0.00000E+000
   7.1690   1.01690E+000    0.00000E+000
   7.1700   1.45680E+000    0.00000E+000
   7.1740   1.08300E+000    0.00000E+000
   7.1770   1.02850E+000    0.00000E+000
   7.1790   1.00000E+000    0.00000E+000
   7.1820  -1.25420E+000    0.00000E+000
   7.1850   1.00000E+000    0.00000E+000
   7.1870   1.00000E+000    0.00000E+000
   7.1890   1.00000E+000    0.00000E+000
   7.1930   1.00000E+000    0.00000E+000
   7.1950   1.00000E+000    0.00000E+000
   7.1970   1.00000E+000    0.00000E+000
   7.2000   1.00000E+000    0.00000E+000
   7.2020   1.00000E+000    0.00000E+000
   7.2050   1.00000E+000    0.00000E+000
   7.2080   1.00000E+000    0.00000E+000
   7.2100   1.00000E+000    0.00000E+000
   7.2140   1.00000E+000    0.00000E+000
   7.2170   1.00000E+000    0.00000E+000
   7.2180   1.00000E+000    0.00000E+000
   7.2230   1.00000E+000    0.00000E+000
   7.2240   1.00000E+000    0.00000E+000
   7.2270   1.00000E+000    0.00000E+000
   7.2310   1.00000E+000    0.00000E+000
   7.2340   1.00000E+000    0.00000E+000
   7.2360   1.00000E+000    0.00000E+000
   7.2390   1.00000E+000    0.00000E+000
   7.2420   1.00000E+000    0.00000E+000
   7.2450   1.00000E+000    0.00000E+000
   7.2480   1.00000E+000    0.00000E+000
   7.2500   1.00000E+000    0.00000E+000
   7.2530   1.00000E+000    0.00000E+000
   7.2560   1.00000E+000    0.00000E+000
   7.2590   1.00000E+000    0.00000E+000
   7.2610   1.00000E+000    0.00000E+000
   7.2640   1.00000E+000    0.00000E+000
   7.2680   1.00000E+000    0.00000E+000
   7.2710   1.00000E+000    0.00000E+000
   7.2730   1.00000E+000    0.00000E+000
   7.2750   1.00000E+000    0.00000E+000
   7.2780   1.00000E+000    0.00000E+000
   7.2820   1.00000E+000    0.00000E+000
   7.2840   1.00000E+000    0.00000E+000
   7.2870   1.00000E+000    0.00000E+000
   7.2900   1.00000E+000    0.00000E+000
   7.2920   1.00000E+000    0.00000E+000
   7.2960   1.00000E+000    0.00000E+000
   7.2980   1.00000E+000    0.00000E+000
   7.3000   1.00000E+000    0.00000E+000
