# Supplementary material for: Rationally seeded computational protein design of ɑ-helical barrels
Source: Nat Chem Biol. 2024 Jun 20;20(8):991–9. doi: 10.1038/s41589-024-01642-0 (PMC11288890; doi:10.1038/s41589-024-01642-0)
Supplement: Supplementary file 5 — PDB files used for making figure panels h–j. [file 41589_2024_1642_MOESM5_ESM.zip › KIA_RP_RSPD_NatChemBiol_data_Figure3/sc-CC-7-LI_panels_c-g/AUC_panel_e/LI_SV_raw/00063.RA1]

HeptLI
R 1 20.0 40000 0023143 3.3090E11 275 1 
   5.8010   1.00000E+000    0.00000E+000
   5.8030   1.00000E+000    0.00000E+000
   5.8040   1.00000E+000    0.00000E+000
   5.8050   1.00000E+000    0.00000E+000
   5.8070   1.00000E+000    0.00000E+000
   5.8080   1.00000E+000    0.00000E+000
   5.8100   1.00000E+000    0.00000E+000
   5.8120   1.00000E+000    0.00000E+000
   5.8140   1.00000E+000    0.00000E+000
   5.8150   1.00000E+000    0.00000E+000
   5.8160   1.00000E+000    0.00000E+000
   5.8170   1.00000E+000    0.00000E+000
   5.8180   1.00000E+000    0.00000E+000
   5.8190   1.00000E+000    0.00000E+000
   5.8220   1.00000E+000    0.00000E+000
   5.8240   1.00000E+000    0.00000E+000
   5.8260   1.00000E+000    0.00000E+000
   5.8280   1.00000E+000    0.00000E+000
   5.8300   1.00000E+000    0.00000E+000
   5.8310   1.00000E+000    0.00000E+000
   5.8320   1.00000E+000    0.00000E+000
   5.8330   1.00000E+000    0.00000E+000
   5.8350  -1.38960E+000    0.00000E+000
   5.8360  -9.84500E-001    0.00000E+000
   5.8370  -7.52400E-001    0.00000E+000
   5.8380  -8.23900E-001    0.00000E+000
   5.8400  -7.22800E-001    0.00000E+000
   5.8420  -6.05200E-001    0.00000E+000
   5.8430  -7.62300E-001    0.00000E+000
   5.8450  -8.26400E-001    0.00000E+000
   5.8460  -1.09350E+000    0.00000E+000
   5.8490  -1.48700E+000    0.00000E+000
   5.8510  -1.49930E+000    0.00000E+000
   5.8540  -1.66420E+000    0.00000E+000
   5.8560  -1.70620E+000    0.00000E+000
   5.8580  -1.62300E+000    0.00000E+000
   5.8620  -1.41710E+000    0.00000E+000
   5.8630  -1.11100E+000    0.00000E+000
   5.8640  -1.48280E+000    0.00000E+000
   5.8660  -9.51700E-001    0.00000E+000
   5.8670  -7.06900E-001    0.00000E+000
   5.8680  -6.91500E-001    0.00000E+000
   5.8690  -5.98300E-001    0.00000E+000
   5.8700  -5.11200E-001    0.00000E+000
   5.8720  -4.51500E-001    0.00000E+000
   5.8740  -3.56200E-001    0.00000E+000
   5.8750  -3.33300E-001    0.00000E+000
   5.8770  -2.28000E-001    0.00000E+000
   5.8790  -1.57000E-001    0.00000E+000
   5.8820  -7.66000E-002    0.00000E+000
   5.8840  -5.87000E-002    0.00000E+000
   5.8860  -1.08000E-002    0.00000E+000
   5.8880  -2.09000E-002    0.00000E+000
   5.8890  -2.14000E-002    0.00000E+000
   5.8910  -1.55000E-002    0.00000E+000
   5.8920  -1.46000E-002    0.00000E+000
   5.8930  -7.50000E-003    0.00000E+000
   5.8970  -1.50000E-002    0.00000E+000
   5.8980  -5.90000E-003    0.00000E+000
   5.9000  -3.00000E-003    0.00000E+000
   5.9010   3.70000E-003    0.00000E+000
   5.9030  -1.78000E-002    0.00000E+000
   5.9050   2.00000E-004    0.00000E+000
   5.9060  -9.70000E-003    0.00000E+000
   5.9080  -5.00000E-003    0.00000E+000
   5.9100  -5.20000E-003    0.00000E+000
   5.9120   4.80000E-003    0.00000E+000
   5.9150  -4.00000E-004    0.00000E+000
   5.9170  -6.30000E-003    0.00000E+000
   5.9200  -7.80000E-003    0.00000E+000
   5.9210   4.40000E-003    0.00000E+000
   5.9230  -3.90000E-003    0.00000E+000
   5.9250  -4.60000E-003    0.00000E+000
   5.9270   3.00000E-003    0.00000E+000
   5.9310  -9.30000E-003    0.00000E+000
   5.9320  -1.97000E-002    0.00000E+000
   5.9340   9.40000E-003    0.00000E+000
   5.9350  -1.14000E-002    0.00000E+000
   5.9380  -2.11000E-002    0.00000E+000
   5.9400  -8.60000E-003    0.00000E+000
   5.9420   1.00000E-003    0.00000E+000
   5.9450  -2.00000E-004    0.00000E+000
   5.9470   5.70000E-003    0.00000E+000
   5.9500   2.79000E-002    0.00000E+000
   5.9510   3.69000E-002    0.00000E+000
   5.9540   1.69000E-002    0.00000E+000
   5.9560  -9.00000E-004    0.00000E+000
   5.9580  -6.70000E-003    0.00000E+000
   5.9590  -4.90000E-003    0.00000E+000
   5.9620   2.60000E-003    0.00000E+000
   5.9630   5.00000E-004    0.00000E+000
   5.9650   1.40000E-003    0.00000E+000
   5.9670   9.30000E-003    0.00000E+000
   5.9680  -1.53000E-002    0.00000E+000
   5.9700  -5.60000E-003    0.00000E+000
   5.9720   3.00000E-003    0.00000E+000
   5.9730  -7.60000E-003    0.00000E+000
   5.9770  -1.23000E-002    0.00000E+000
   5.9790   2.40000E-003    0.00000E+000
   5.9810   1.30000E-003    0.00000E+000
   5.9830   4.30000E-003    0.00000E+000
   5.9850  -2.40000E-003    0.00000E+000
   5.9870   8.80000E-003    0.00000E+000
   5.9880   5.00000E-003    0.00000E+000
   5.9910   1.10000E-003    0.00000E+000
   5.9930   3.90000E-003    0.00000E+000
   5.9950   4.60000E-003    0.00000E+000
   5.9960   1.65000E-002    0.00000E+000
   5.9980   3.78000E-002    0.00000E+000
   6.0010   2.45400E-001    0.00000E+000
   6.0040  -1.90000E-003    0.00000E+000
   6.0050  -7.86000E-001    0.00000E+000
   6.0080  -4.97500E-001    0.00000E+000
   6.0090  -2.44000E-002    0.00000E+000
   6.0100   2.87000E-002    0.00000E+000
   6.0140  -1.95000E-002    0.00000E+000
   6.0170  -1.50000E-002    0.00000E+000
   6.0190  -4.12000E-002    0.00000E+000
   6.0210  -2.66000E-001    0.00000E+000
   6.0230  -2.13300E-001    0.00000E+000
   6.0270  -1.03600E-001    0.00000E+000
   6.0320  -1.27000E-002    0.00000E+000
   6.0340   3.70000E-003    0.00000E+000
   6.0370   1.89000E-002    0.00000E+000
   6.0400   1.36000E-002    0.00000E+000
   6.0410   7.10000E-003    0.00000E+000
   6.0420  -7.20000E-003    0.00000E+000
   6.0440   1.30000E-003    0.00000E+000
   6.0480   5.10000E-003    0.00000E+000
   6.0500   3.20000E-003    0.00000E+000
   6.0530   2.29000E-002    0.00000E+000
   6.0540   2.40000E-003    0.00000E+000
   6.0560   7.00000E-003    0.00000E+000
   6.0570   6.80000E-003    0.00000E+000
   6.0600   7.20000E-003    0.00000E+000
   6.0620   1.11000E-002    0.00000E+000
   6.0640   1.59000E-002    0.00000E+000
   6.0660   3.20000E-003    0.00000E+000
   6.0680   8.30000E-003    0.00000E+000
   6.0720   2.40000E-003    0.00000E+000
   6.0770  -6.60000E-003    0.00000E+000
   6.0790   2.39000E-002    0.00000E+000
   6.0800  -5.20000E-003    0.00000E+000
   6.0890  -8.10000E-003    0.00000E+000
   6.0900   6.90000E-003    0.00000E+000
   6.0910   1.58000E-002    0.00000E+000
   6.0930   1.02000E-002    0.00000E+000
   6.0970  -2.40000E-003    0.00000E+000
   6.0990   7.10000E-003    0.00000E+000
   6.1000   1.00000E-003    0.00000E+000
   6.1020   6.90000E-003    0.00000E+000
   6.1050   9.20000E-003    0.00000E+000
   6.1080   5.10000E-003    0.00000E+000
   6.1090   1.13000E-002    0.00000E+000
   6.1110   2.45000E-002    0.00000E+000
   6.1130   1.74000E-002    0.00000E+000
   6.1170   8.10000E-003    0.00000E+000
   6.1180  -4.40000E-003    0.00000E+000
   6.1200   5.90000E-003    0.00000E+000
   6.1230   8.70000E-003    0.00000E+000
   6.1250   1.59000E-002    0.00000E+000
   6.1290   1.40000E-003    0.00000E+000
   6.1310   6.40000E-003    0.00000E+000
   6.1330   1.52000E-002    0.00000E+000
   6.1350   7.80000E-003    0.00000E+000
   6.1370   1.88000E-002    0.00000E+000
   6.1410   1.19000E-002    0.00000E+000
   6.1440  -5.80000E-003    0.00000E+000
   6.1460  -1.10000E-003    0.00000E+000
   6.1470   1.08000E-002    0.00000E+000
   6.1510   1.43000E-002    0.00000E+000
   6.1530   9.20000E-003    0.00000E+000
   6.1550   3.90000E-003    0.00000E+000
   6.1560   2.91000E-002    0.00000E+000
   6.1590   8.60000E-003    0.00000E+000
   6.1610   4.00000E-003    0.00000E+000
   6.1630   1.77000E-002    0.00000E+000
   6.1670   7.70000E-003    0.00000E+000
   6.1690   1.51000E-002    0.00000E+000
   6.1740   4.90000E-003    0.00000E+000
   6.1750   2.90000E-003    0.00000E+000
   6.1770   1.88000E-002    0.00000E+000
   6.1790   7.40000E-003    0.00000E+000
   6.1810   7.20000E-003    0.00000E+000
   6.1840   1.40000E-002    0.00000E+000
   6.1890   3.80000E-003    0.00000E+000
   6.1920   1.90000E-002    0.00000E+000
   6.1940   1.18000E-002    0.00000E+000
   6.1980   1.34000E-002    0.00000E+000
   6.2000   8.60000E-003    0.00000E+000
   6.2030   1.09000E-002    0.00000E+000
   6.2040   1.78000E-002    0.00000E+000
   6.2060   8.90000E-003    0.00000E+000
   6.2080   1.92000E-002    0.00000E+000
   6.2110   1.36000E-002    0.00000E+000
   6.2140   1.83000E-002    0.00000E+000
   6.2150   1.40000E-002    0.00000E+000
   6.2180   2.02000E-002    0.00000E+000
   6.2220   3.80000E-003    0.00000E+000
   6.2230   1.94000E-002    0.00000E+000
   6.2280   2.21000E-002    0.00000E+000
   6.2300   1.04000E-002    0.00000E+000
   6.2340   2.02000E-002    0.00000E+000
   6.2350   2.62000E-002    0.00000E+000
   6.2370   1.20000E-002    0.00000E+000
   6.2380   9.10000E-003    0.00000E+000
   6.2410   2.35000E-002    0.00000E+000
   6.2450   2.09000E-002    0.00000E+000
   6.2500   1.87000E-002    0.00000E+000
   6.2520   1.77000E-002    0.00000E+000
   6.2530   1.96000E-002    0.00000E+000
   6.2550   2.76000E-002    0.00000E+000
   6.2590   3.44000E-002    0.00000E+000
   6.2600   3.09000E-002    0.00000E+000
   6.2640   1.89000E-002    0.00000E+000
   6.2660   2.99000E-002    0.00000E+000
   6.2700   2.70000E-002    0.00000E+000
   6.2710   2.47000E-002    0.00000E+000
   6.2750   4.02000E-002    0.00000E+000
   6.2770   3.68000E-002    0.00000E+000
   6.2790   2.89000E-002    0.00000E+000
   6.2820   3.21000E-002    0.00000E+000
   6.2840   3.08000E-002    0.00000E+000
   6.2850   2.06000E-002    0.00000E+000
   6.2890   1.87000E-002    0.00000E+000
   6.2900   4.38000E-002    0.00000E+000
   6.2940   3.48000E-002    0.00000E+000
   6.2970   3.30000E-002    0.00000E+000
   6.3000   3.85000E-002    0.00000E+000
   6.3010   4.11000E-002    0.00000E+000
   6.3030   4.49000E-002    0.00000E+000
   6.3060   4.57000E-002    0.00000E+000
   6.3070   4.97000E-002    0.00000E+000
   6.3120   3.44000E-002    0.00000E+000
   6.3140   2.41000E-002    0.00000E+000
   6.3170   3.80000E-002    0.00000E+000
   6.3180   4.50000E-002    0.00000E+000
   6.3200   4.52000E-002    0.00000E+000
   6.3240   4.97000E-002    0.00000E+000
   6.3320   4.12000E-002    0.00000E+000
   6.3340   4.32000E-002    0.00000E+000
   6.3380   7.57000E-002    0.00000E+000
   6.3400   7.16000E-002    0.00000E+000
   6.3410   4.58000E-002    0.00000E+000
   6.3420   5.14000E-002    0.00000E+000
   6.3460   5.57000E-002    0.00000E+000
   6.3490   6.54000E-002    0.00000E+000
   6.3520   6.77000E-002    0.00000E+000
   6.3580   6.07000E-002    0.00000E+000
   6.3620   7.86000E-002    0.00000E+000
   6.3650   6.35000E-002    0.00000E+000
   6.3670   7.01000E-002    0.00000E+000
   6.3710   7.65000E-002    0.00000E+000
   6.3720   6.40000E-002    0.00000E+000
   6.3740   8.27000E-002    0.00000E+000
   6.3760   8.88000E-002    0.00000E+000
   6.3780   7.16000E-002    0.00000E+000
   6.3810   7.49000E-002    0.00000E+000
   6.3830   8.65000E-002    0.00000E+000
   6.3850   9.28000E-002    0.00000E+000
   6.3880   9.01000E-002    0.00000E+000
   6.3900   8.86000E-002    0.00000E+000
   6.3940   8.91000E-002    0.00000E+000
   6.3950   8.59000E-002    0.00000E+000
   6.3990   9.58000E-002    0.00000E+000
   6.4050   9.78000E-002    0.00000E+000
   6.4060   9.86000E-002    0.00000E+000
   6.4100   9.32000E-002    0.00000E+000
   6.4120   9.35000E-002    0.00000E+000
   6.4170   1.11900E-001    0.00000E+000
   6.4180   1.04100E-001    0.00000E+000
   6.4210   1.17700E-001    0.00000E+000
   6.4240   1.12500E-001    0.00000E+000
   6.4290   1.13200E-001    0.00000E+000
   6.4310   1.12600E-001    0.00000E+000
   6.4340   1.22800E-001    0.00000E+000
   6.4350   1.12000E-001    0.00000E+000
   6.4360   1.20800E-001    0.00000E+000
   6.4400   1.22600E-001    0.00000E+000
   6.4420   1.31400E-001    0.00000E+000
   6.4450   1.39000E-001    0.00000E+000
   6.4470   1.44900E-001    0.00000E+000
   6.4510   1.27100E-001    0.00000E+000
   6.4520   1.42900E-001    0.00000E+000
   6.4540   1.39700E-001    0.00000E+000
   6.4560   1.35500E-001    0.00000E+000
   6.4590   1.41800E-001    0.00000E+000
   6.4610   1.51500E-001    0.00000E+000
   6.4630   1.53800E-001    0.00000E+000
   6.4660   1.60100E-001    0.00000E+000
   6.4670   1.37800E-001    0.00000E+000
   6.4720   1.58300E-001    0.00000E+000
   6.4730   1.68600E-001    0.00000E+000
   6.4760   1.69900E-001    0.00000E+000
   6.4780   1.66200E-001    0.00000E+000
   6.4800   1.75200E-001    0.00000E+000
   6.4840   1.74700E-001    0.00000E+000
   6.4860   1.83300E-001    0.00000E+000
   6.4890   1.76900E-001    0.00000E+000
   6.4930   1.84400E-001    0.00000E+000
   6.4950   1.98900E-001    0.00000E+000
   6.4960   1.83000E-001    0.00000E+000
   6.4990   1.97200E-001    0.00000E+000
   6.5020   1.95700E-001    0.00000E+000
   6.5050   2.04500E-001    0.00000E+000
   6.5060   1.96800E-001    0.00000E+000
   6.5080   1.98800E-001    0.00000E+000
   6.5090   1.98900E-001    0.00000E+000
   6.5130   2.06200E-001    0.00000E+000
   6.5140   2.11300E-001    0.00000E+000
   6.5170   2.20400E-001    0.00000E+000
   6.5180   2.18900E-001    0.00000E+000
   6.5210   2.24400E-001    0.00000E+000
   6.5230   2.25100E-001    0.00000E+000
   6.5250   2.32000E-001    0.00000E+000
   6.5280   2.25000E-001    0.00000E+000
   6.5300   2.27100E-001    0.00000E+000
   6.5320   2.38500E-001    0.00000E+000
   6.5340   2.50500E-001    0.00000E+000
   6.5370   2.54900E-001    0.00000E+000
   6.5380   2.29600E-001    0.00000E+000
   6.5430   2.38700E-001    0.00000E+000
   6.5450   2.47700E-001    0.00000E+000
   6.5490   2.59700E-001    0.00000E+000
   6.5500   2.51100E-001    0.00000E+000
   6.5530   2.68200E-001    0.00000E+000
   6.5540   2.78200E-001    0.00000E+000
   6.5560   2.66400E-001    0.00000E+000
   6.5590   2.64500E-001    0.00000E+000
   6.5620   2.74700E-001    0.00000E+000
   6.5650   2.83900E-001    0.00000E+000
   6.5680   2.79000E-001    0.00000E+000
   6.5710   2.72700E-001    0.00000E+000
   6.5720   2.96700E-001    0.00000E+000
   6.5750   2.97400E-001    0.00000E+000
   6.5760   2.90400E-001    0.00000E+000
   6.5800   3.04200E-001    0.00000E+000
   6.5830   3.03900E-001    0.00000E+000
   6.5850   3.17100E-001    0.00000E+000
   6.5870   3.23400E-001    0.00000E+000
   6.5890   3.09300E-001    0.00000E+000
   6.5920   3.00700E-001    0.00000E+000
   6.5940   3.18000E-001    0.00000E+000
   6.5970   3.22200E-001    0.00000E+000
   6.5990   3.26300E-001    0.00000E+000
   6.6020   3.24700E-001    0.00000E+000
   6.6060   3.39500E-001    0.00000E+000
   6.6080   3.41300E-001    0.00000E+000
   6.6130   3.48200E-001    0.00000E+000
   6.6140   3.45600E-001    0.00000E+000
   6.6150   3.44800E-001    0.00000E+000
   6.6170   3.58500E-001    0.00000E+000
   6.6190   3.59400E-001    0.00000E+000
   6.6240   3.53800E-001    0.00000E+000
   6.6250   3.58000E-001    0.00000E+000
   6.6290   3.65200E-001    0.00000E+000
   6.6310   3.75900E-001    0.00000E+000
   6.6330   3.59000E-001    0.00000E+000
   6.6340   3.69700E-001    0.00000E+000
   6.6370   3.64000E-001    0.00000E+000
   6.6400   3.85800E-001    0.00000E+000
   6.6420   3.90700E-001    0.00000E+000
   6.6450   3.67200E-001    0.00000E+000
   6.6470   3.81800E-001    0.00000E+000
   6.6510   4.03100E-001    0.00000E+000
   6.6520   3.82400E-001    0.00000E+000
   6.6540   4.05800E-001    0.00000E+000
   6.6570   3.98900E-001    0.00000E+000
   6.6600   3.95900E-001    0.00000E+000
   6.6630   4.13900E-001    0.00000E+000
   6.6660   4.03200E-001    0.00000E+000
   6.6680   4.13900E-001    0.00000E+000
   6.6700   4.11800E-001    0.00000E+000
   6.6720   4.19600E-001    0.00000E+000
   6.6740   4.32200E-001    0.00000E+000
   6.6760   4.32500E-001    0.00000E+000
   6.6790   4.32300E-001    0.00000E+000
   6.6830   4.41600E-001    0.00000E+000
   6.6860   4.27400E-001    0.00000E+000
   6.6880   4.35400E-001    0.00000E+000
   6.6900   4.32200E-001    0.00000E+000
   6.6920   4.54300E-001    0.00000E+000
   6.6950   4.44800E-001    0.00000E+000
   6.6970   4.49700E-001    0.00000E+000
   6.7000   4.51000E-001    0.00000E+000
   6.7040   4.62800E-001    0.00000E+000
   6.7060   4.48600E-001    0.00000E+000
   6.7080   4.60800E-001    0.00000E+000
   6.7100   4.60200E-001    0.00000E+000
   6.7130   4.57600E-001    0.00000E+000
   6.7160   4.69200E-001    0.00000E+000
   6.7170   4.82400E-001    0.00000E+000
   6.7200   4.66100E-001    0.00000E+000
   6.7220   4.77500E-001    0.00000E+000
   6.7270   4.84300E-001    0.00000E+000
   6.7290   4.79400E-001    0.00000E+000
   6.7320   4.93600E-001    0.00000E+000
   6.7330   4.77300E-001    0.00000E+000
   6.7360   4.75800E-001    0.00000E+000
   6.7390   4.86000E-001    0.00000E+000
   6.7410   5.03900E-001    0.00000E+000
   6.7450   4.89500E-001    0.00000E+000
   6.7480   4.95400E-001    0.00000E+000
   6.7500   4.96700E-001    0.00000E+000
   6.7520   5.12400E-001    0.00000E+000
   6.7550   5.07900E-001    0.00000E+000
   6.7580   5.06700E-001    0.00000E+000
   6.7600   5.15400E-001    0.00000E+000
   6.7630   5.05300E-001    0.00000E+000
   6.7660   5.14000E-001    0.00000E+000
   6.7700   5.13000E-001    0.00000E+000
   6.7720   5.21300E-001    0.00000E+000
   6.7750   5.24600E-001    0.00000E+000
   6.7770   5.12500E-001    0.00000E+000
   6.7810   5.13600E-001    0.00000E+000
   6.7820   5.45700E-001    0.00000E+000
   6.7870   5.32500E-001    0.00000E+000
   6.7890   5.28900E-001    0.00000E+000
   6.7910   5.23500E-001    0.00000E+000
   6.7950   5.46200E-001    0.00000E+000
   6.7980   5.18300E-001    0.00000E+000
   6.8000   5.39900E-001    0.00000E+000
   6.8020   5.33300E-001    0.00000E+000
   6.8060   5.43600E-001    0.00000E+000
   6.8090   5.20800E-001    0.00000E+000
   6.8100   5.46700E-001    0.00000E+000
   6.8140   5.32100E-001    0.00000E+000
   6.8170   5.35300E-001    0.00000E+000
   6.8190   5.37100E-001    0.00000E+000
   6.8210   5.39700E-001    0.00000E+000
   6.8260   5.82300E-001    0.00000E+000
   6.8300   5.48200E-001    0.00000E+000
   6.8310   5.72500E-001    0.00000E+000
   6.8350   5.64700E-001    0.00000E+000
   6.8380   5.86100E-001    0.00000E+000
   6.8390   5.68800E-001    0.00000E+000
   6.8420   5.69600E-001    0.00000E+000
   6.8450   5.72500E-001    0.00000E+000
   6.8480   5.64800E-001    0.00000E+000
   6.8490   5.57800E-001    0.00000E+000
   6.8530   5.62600E-001    0.00000E+000
   6.8560   5.90700E-001    0.00000E+000
   6.8590   5.65000E-001    0.00000E+000
   6.8630   5.74100E-001    0.00000E+000
   6.8650   5.80300E-001    0.00000E+000
   6.8670   5.73300E-001    0.00000E+000
   6.8680   5.85600E-001    0.00000E+000
   6.8710   5.86300E-001    0.00000E+000
   6.8740   5.82500E-001    0.00000E+000
   6.8760   5.88600E-001    0.00000E+000
   6.8820   5.59100E-001    0.00000E+000
   6.8840   5.82100E-001    0.00000E+000
   6.8850   5.65900E-001    0.00000E+000
   6.8880   5.74200E-001    0.00000E+000
   6.8910   5.69800E-001    0.00000E+000
   6.8930   5.78400E-001    0.00000E+000
   6.8960   5.89000E-001    0.00000E+000
   6.8970   5.78200E-001    0.00000E+000
   6.9010   5.74800E-001    0.00000E+000
   6.9030   5.74000E-001    0.00000E+000
   6.9060   5.89400E-001    0.00000E+000
   6.9100   6.00500E-001    0.00000E+000
   6.9120   6.19000E-001    0.00000E+000
   6.9170   6.20400E-001    0.00000E+000
   6.9180   5.86100E-001    0.00000E+000
   6.9210   6.00100E-001    0.00000E+000
   6.9220   5.89200E-001    0.00000E+000
   6.9250   5.90100E-001    0.00000E+000
   6.9260   5.85300E-001    0.00000E+000
   6.9300   5.80300E-001    0.00000E+000
   6.9330   5.83200E-001    0.00000E+000
   6.9360   5.91400E-001    0.00000E+000
   6.9380   5.84400E-001    0.00000E+000
   6.9400   6.15700E-001    0.00000E+000
   6.9430   5.77700E-001    0.00000E+000
   6.9460   5.99700E-001    0.00000E+000
   6.9480   6.03700E-001    0.00000E+000
   6.9530   5.94100E-001    0.00000E+000
   6.9540   5.96400E-001    0.00000E+000
   6.9580   5.94500E-001    0.00000E+000
   6.9600   5.96800E-001    0.00000E+000
   6.9630   5.97700E-001    0.00000E+000
   6.9660   5.99700E-001    0.00000E+000
   6.9680   6.01200E-001    0.00000E+000
   6.9720   5.80600E-001    0.00000E+000
   6.9760   5.93900E-001    0.00000E+000
   6.9790   6.33900E-001    0.00000E+000
   6.9820   6.21800E-001    0.00000E+000
   6.9870   6.22700E-001    0.00000E+000
   6.9890   6.15700E-001    0.00000E+000
   6.9920   6.03100E-001    0.00000E+000
   6.9930   6.39200E-001    0.00000E+000
   6.9960   6.47000E-001    0.00000E+000
   7.0000   6.23000E-001    0.00000E+000
   7.0010   6.21200E-001    0.00000E+000
   7.0050   6.40000E-001    0.00000E+000
   7.0070   6.13700E-001    0.00000E+000
   7.0090   6.21200E-001    0.00000E+000
   7.0140   6.21100E-001    0.00000E+000
   7.0150   6.52900E-001    0.00000E+000
   7.0180   6.42700E-001    0.00000E+000
   7.0210   6.53100E-001    0.00000E+000
   7.0230   6.37000E-001    0.00000E+000
   7.0260   6.64500E-001    0.00000E+000
   7.0290   6.65300E-001    0.00000E+000
   7.0320   6.60500E-001    0.00000E+000
   7.0340   6.95300E-001    0.00000E+000
   7.0370   6.83500E-001    0.00000E+000
   7.0390   6.88300E-001    0.00000E+000
   7.0430   6.77300E-001    0.00000E+000
   7.0460   6.98600E-001    0.00000E+000
   7.0480   7.17400E-001    0.00000E+000
   7.0520   7.43700E-001    0.00000E+000
   7.0540   7.38500E-001    0.00000E+000
   7.0550   7.52200E-001    0.00000E+000
   7.0580   7.75000E-001    0.00000E+000
   7.0610   7.86500E-001    0.00000E+000
   7.0640   7.88400E-001    0.00000E+000
   7.0680   8.33100E-001    0.00000E+000
   7.0690   8.49200E-001    0.00000E+000
   7.0720   8.81700E-001    0.00000E+000
   7.0750   8.89100E-001    0.00000E+000
   7.0760   8.93300E-001    0.00000E+000
   7.0810   9.51200E-001    0.00000E+000
   7.0830   9.89500E-001    0.00000E+000
   7.0850   1.02340E+000    0.00000E+000
   7.0870   1.03580E+000    0.00000E+000
   7.0910   1.09980E+000    0.00000E+000
   7.0930   1.15420E+000    0.00000E+000
   7.0960   1.21230E+000    0.00000E+000
   7.0990   1.24940E+000    0.00000E+000
   7.1010   1.30480E+000    0.00000E+000
   7.1050   1.34580E+000    0.00000E+000
   7.1070   1.47890E+000    0.00000E+000
   7.1100   1.58650E+000    0.00000E+000
   7.1130   1.71280E+000    0.00000E+000
   7.1150   2.38170E+000    0.00000E+000
   7.1180   2.46560E+000    0.00000E+000
   7.1230   2.68380E+000    0.00000E+000
   7.1260   2.61600E+000    0.00000E+000
   7.1290   2.94700E+000    0.00000E+000
   7.1310   2.89620E+000    0.00000E+000
   7.1350   2.93040E+000    0.00000E+000
   7.1380   3.26200E+000    0.00000E+000
   7.1400   3.43180E+000    0.00000E+000
   7.1430   2.99330E+000    0.00000E+000
   7.1460   3.29170E+000    0.00000E+000
   7.1490   2.76940E+000    0.00000E+000
   7.1520   2.74920E+000    0.00000E+000
   7.1540   2.55240E+000    0.00000E+000
   7.1560   2.20300E+000    0.00000E+000
   7.1600   2.53360E+000    0.00000E+000
   7.1620   1.77610E+000    0.00000E+000
   7.1650   1.50850E+000    0.00000E+000
   7.1670   1.63270E+000    0.00000E+000
   7.1700   1.34990E+000    0.00000E+000
   7.1720   1.13910E+000    0.00000E+000
   7.1750   1.06200E+000    0.00000E+000
   7.1770   1.53890E+000    0.00000E+000
   7.1810   1.73420E+000    0.00000E+000
   7.1830   1.00000E+000    0.00000E+000
   7.1860   1.00000E+000    0.00000E+000
   7.1880   1.00000E+000    0.00000E+000
   7.1910   1.00000E+000    0.00000E+000
   7.1940   1.00000E+000    0.00000E+000
   7.1950   1.00000E+000    0.00000E+000
   7.2000   1.00000E+000    0.00000E+000
   7.2020   1.00000E+000    0.00000E+000
   7.2040   1.00000E+000    0.00000E+000
   7.2060   1.00000E+000    0.00000E+000
   7.2090   1.00000E+000    0.00000E+000
   7.2130   1.00000E+000    0.00000E+000
   7.2150   1.00000E+000    0.00000E+000
   7.2180   1.00000E+000    0.00000E+000
   7.2210   1.00000E+000    0.00000E+000
   7.2230   1.00000E+000    0.00000E+000
   7.2270   1.00000E+000    0.00000E+000
   7.2290   1.00000E+000    0.00000E+000
   7.2320   1.00000E+000    0.00000E+000
   7.2350   1.00000E+000    0.00000E+000
   7.2370   1.00000E+000    0.00000E+000
   7.2410   1.00000E+000    0.00000E+000
   7.2430   1.00000E+000    0.00000E+000
   7.2450   1.00000E+000    0.00000E+000
   7.2480   1.00000E+000    0.00000E+000
   7.2510   1.00000E+000    0.00000E+000
   7.2540   1.00000E+000    0.00000E+000
   7.2560   1.00000E+000    0.00000E+000
   7.2590   1.00000E+000    0.00000E+000
   7.2620   1.00000E+000    0.00000E+000
   7.2640   1.00000E+000    0.00000E+000
   7.2680   1.00000E+000    0.00000E+000
   7.2710   1.00000E+000    0.00000E+000
   7.2730   1.00000E+000    0.00000E+000
   7.2760   1.00000E+000    0.00000E+000
   7.2800   1.00000E+000    0.00000E+000
   7.2820   1.00000E+000    0.00000E+000
   7.2850   1.00000E+000    0.00000E+000
   7.2860   1.00000E+000    0.00000E+000
   7.2890   1.00000E+000    0.00000E+000
   7.2950   1.00000E+000    0.00000E+000
   7.2960   1.00000E+000    0.00000E+000
   7.2980   1.00000E+000    0.00000E+000
   7.3000   1.00000E+000    0.00000E+000
