# Supplementary material for: Rationally seeded computational protein design of ɑ-helical barrels
Source: Nat Chem Biol. 2024 Jun 20;20(8):991–9. doi: 10.1038/s41589-024-01642-0 (PMC11288890; doi:10.1038/s41589-024-01642-0)
Supplement: Supplementary file 5 — PDB files used for making figure panels h–j. [file 41589_2024_1642_MOESM5_ESM.zip › KIA_RP_RSPD_NatChemBiol_data_Figure3/sc-CC-7-LI_panels_c-g/AUC_panel_e/LI_SV_raw/00103.RA1]

HeptLI
R 1 20.0 40000 0035125 5.4120E11 275 1 
   5.8010   1.00000E+000    0.00000E+000
   5.8020   1.00000E+000    0.00000E+000
   5.8030   1.00000E+000    0.00000E+000
   5.8050   1.00000E+000    0.00000E+000
   5.8060   1.00000E+000    0.00000E+000
   5.8070   1.00000E+000    0.00000E+000
   5.8080   1.00000E+000    0.00000E+000
   5.8090   1.00000E+000    0.00000E+000
   5.8100   1.00000E+000    0.00000E+000
   5.8110   1.00000E+000    0.00000E+000
   5.8120   1.00000E+000    0.00000E+000
   5.8140   1.00000E+000    0.00000E+000
   5.8150   1.00000E+000    0.00000E+000
   5.8170   1.00000E+000    0.00000E+000
   5.8190   1.00000E+000    0.00000E+000
   5.8210   1.00000E+000    0.00000E+000
   5.8220   1.00000E+000    0.00000E+000
   5.8230   1.00000E+000    0.00000E+000
   5.8240   1.00000E+000    0.00000E+000
   5.8260   1.00000E+000    0.00000E+000
   5.8280   1.00000E+000    0.00000E+000
   5.8290   1.00000E+000    0.00000E+000
   5.8300   1.00000E+000    0.00000E+000
   5.8330   1.00000E+000    0.00000E+000
   5.8350  -1.39040E+000    0.00000E+000
   5.8370  -9.72600E-001    0.00000E+000
   5.8380  -8.33700E-001    0.00000E+000
   5.8390  -7.23200E-001    0.00000E+000
   5.8400  -7.36500E-001    0.00000E+000
   5.8420  -7.02400E-001    0.00000E+000
   5.8440  -6.76800E-001    0.00000E+000
   5.8460  -6.52300E-001    0.00000E+000
   5.8470  -9.81000E-001    0.00000E+000
   5.8490  -1.17440E+000    0.00000E+000
   5.8510  -1.56090E+000    0.00000E+000
   5.8530  -1.70540E+000    0.00000E+000
   5.8540  -1.69510E+000    0.00000E+000
   5.8560  -1.66390E+000    0.00000E+000
   5.8570  -1.67590E+000    0.00000E+000
   5.8580  -1.61950E+000    0.00000E+000
   5.8600  -1.54760E+000    0.00000E+000
   5.8630  -1.54970E+000    0.00000E+000
   5.8650  -1.01370E+000    0.00000E+000
   5.8670  -1.10750E+000    0.00000E+000
   5.8680  -7.19600E-001    0.00000E+000
   5.8700  -4.77200E-001    0.00000E+000
   5.8720  -5.05800E-001    0.00000E+000
   5.8740  -3.44800E-001    0.00000E+000
   5.8750  -3.11600E-001    0.00000E+000
   5.8770  -2.26000E-001    0.00000E+000
   5.8790  -1.43600E-001    0.00000E+000
   5.8800  -1.30000E-001    0.00000E+000
   5.8810  -9.03000E-002    0.00000E+000
   5.8820  -8.35000E-002    0.00000E+000
   5.8830  -3.65000E-002    0.00000E+000
   5.8850  -3.31000E-002    0.00000E+000
   5.8860  -3.47000E-002    0.00000E+000
   5.8880  -8.40000E-003    0.00000E+000
   5.8900  -3.34000E-002    0.00000E+000
   5.8930  -7.80000E-003    0.00000E+000
   5.8950  -4.90000E-003    0.00000E+000
   5.8960  -2.17000E-002    0.00000E+000
   5.8980  -1.44000E-002    0.00000E+000
   5.9010   1.70000E-003    0.00000E+000
   5.9020  -6.20000E-003    0.00000E+000
   5.9030  -1.13000E-002    0.00000E+000
   5.9050  -1.23000E-002    0.00000E+000
   5.9060  -1.24000E-002    0.00000E+000
   5.9090  -1.14000E-002    0.00000E+000
   5.9100  -1.58000E-002    0.00000E+000
   5.9120   1.00000E-004    0.00000E+000
   5.9150  -5.00000E-003    0.00000E+000
   5.9170  -5.80000E-003    0.00000E+000
   5.9190  -6.40000E-003    0.00000E+000
   5.9200  -1.47000E-002    0.00000E+000
   5.9220   9.00000E-004    0.00000E+000
   5.9230  -6.80000E-003    0.00000E+000
   5.9250  -1.14000E-002    0.00000E+000
   5.9260   4.00000E-004    0.00000E+000
   5.9270  -2.20000E-003    0.00000E+000
   5.9290   1.21000E-002    0.00000E+000
   5.9320  -1.20000E-002    0.00000E+000
   5.9330   1.00000E-004    0.00000E+000
   5.9360  -1.70000E-003    0.00000E+000
   5.9370  -7.10000E-003    0.00000E+000
   5.9390  -7.60000E-003    0.00000E+000
   5.9400  -1.03000E-002    0.00000E+000
   5.9430   5.00000E-004    0.00000E+000
   5.9440   3.10000E-003    0.00000E+000
   5.9470   7.30000E-003    0.00000E+000
   5.9490   2.51000E-002    0.00000E+000
   5.9520   4.17000E-002    0.00000E+000
   5.9530   2.80000E-002    0.00000E+000
   5.9560   1.57000E-002    0.00000E+000
   5.9570  -3.30000E-003    0.00000E+000
   5.9600  -3.70000E-003    0.00000E+000
   5.9620  -1.42000E-002    0.00000E+000
   5.9630  -4.00000E-003    0.00000E+000
   5.9640   4.00000E-003    0.00000E+000
   5.9670  -3.00000E-003    0.00000E+000
   5.9690  -2.80000E-003    0.00000E+000
   5.9720   3.20000E-003    0.00000E+000
   5.9740   6.00000E-004    0.00000E+000
   5.9770  -1.44000E-002    0.00000E+000
   5.9780  -4.40000E-003    0.00000E+000
   5.9800   1.11000E-002    0.00000E+000
   5.9820   1.44000E-002    0.00000E+000
   5.9840   1.20000E-003    0.00000E+000
   5.9860   7.10000E-003    0.00000E+000
   5.9870   6.10000E-003    0.00000E+000
   5.9890   1.09000E-002    0.00000E+000
   5.9920   1.34000E-002    0.00000E+000
   5.9930   1.10000E-003    0.00000E+000
   5.9960   8.10000E-003    0.00000E+000
   5.9970   1.29000E-002    0.00000E+000
   5.9990   1.01400E-001    0.00000E+000
   6.0020   2.90400E-001    0.00000E+000
   6.0040  -4.14300E-001    0.00000E+000
   6.0050  -7.69900E-001    0.00000E+000
   6.0070  -4.75400E-001    0.00000E+000
   6.0090  -1.67000E-001    0.00000E+000
   6.0100   6.31000E-002    0.00000E+000
   6.0120  -4.52000E-002    0.00000E+000
   6.0170  -9.00000E-003    0.00000E+000
   6.0210  -8.02000E-002    0.00000E+000
   6.0230   6.31600E-001    0.00000E+000
   6.0260   3.48200E-001    0.00000E+000
   6.0280  -8.72000E-002    0.00000E+000
   6.0310  -1.66000E-002    0.00000E+000
   6.0340  -9.80000E-003    0.00000E+000
   6.0350   2.00000E-003    0.00000E+000
   6.0370  -8.00000E-004    0.00000E+000
   6.0400   1.18000E-002    0.00000E+000
   6.0420  -1.20000E-003    0.00000E+000
   6.0450   3.10000E-003    0.00000E+000
   6.0500  -2.40000E-003    0.00000E+000
   6.0510   5.80000E-003    0.00000E+000
   6.0530   8.80000E-003    0.00000E+000
   6.0560   8.10000E-003    0.00000E+000
   6.0570   1.60000E-003    0.00000E+000
   6.0580  -1.30000E-003    0.00000E+000
   6.0590   1.51000E-002    0.00000E+000
   6.0600   1.87000E-002    0.00000E+000
   6.0620  -8.00000E-004    0.00000E+000
   6.0650   5.30000E-003    0.00000E+000
   6.0690   4.20000E-003    0.00000E+000
   6.0700   1.29000E-002    0.00000E+000
   6.0730   6.70000E-003    0.00000E+000
   6.0760   4.70000E-003    0.00000E+000
   6.0790   1.20000E-002    0.00000E+000
   6.0830   1.72000E-002    0.00000E+000
   6.0850  -6.00000E-003    0.00000E+000
   6.0890  -6.50000E-003    0.00000E+000
   6.0920  -6.70000E-003    0.00000E+000
   6.0940   1.68000E-002    0.00000E+000
   6.0970   1.22000E-002    0.00000E+000
   6.1010  -1.09000E-002    0.00000E+000
   6.1060  -9.10000E-003    0.00000E+000
   6.1080   8.00000E-003    0.00000E+000
   6.1090  -7.00000E-004    0.00000E+000
   6.1120   1.51000E-002    0.00000E+000
   6.1190   1.50000E-003    0.00000E+000
   6.1210   9.00000E-004    0.00000E+000
   6.1250   1.40000E-003    0.00000E+000
   6.1280   1.00000E-003    0.00000E+000
   6.1290  -6.70000E-003    0.00000E+000
   6.1300  -9.00000E-004    0.00000E+000
   6.1350  -8.00000E-003    0.00000E+000
   6.1360   2.50000E-003    0.00000E+000
   6.1390   5.70000E-003    0.00000E+000
   6.1420   0.00000E+000    0.00000E+000
   6.1430   2.05000E-002    0.00000E+000
   6.1450  -6.90000E-003    0.00000E+000
   6.1470   1.70000E-003    0.00000E+000
   6.1490   1.12000E-002    0.00000E+000
   6.1550  -2.30000E-003    0.00000E+000
   6.1580   8.30000E-003    0.00000E+000
   6.1600  -8.00000E-004    0.00000E+000
   6.1630  -1.90000E-003    0.00000E+000
   6.1650   7.90000E-003    0.00000E+000
   6.1700   4.40000E-003    0.00000E+000
   6.1720   5.60000E-003    0.00000E+000
   6.1760  -5.40000E-003    0.00000E+000
   6.1780   4.40000E-003    0.00000E+000
   6.1800   9.60000E-003    0.00000E+000
   6.1830   8.00000E-003    0.00000E+000
   6.1840   1.32000E-002    0.00000E+000
   6.1870  -2.40000E-003    0.00000E+000
   6.1880   4.80000E-003    0.00000E+000
   6.1920   4.00000E-003    0.00000E+000
   6.1940   1.21000E-002    0.00000E+000
   6.1970  -0.00000E+000    0.00000E+000
   6.2000   6.40000E-003    0.00000E+000
   6.2020   7.30000E-003    0.00000E+000
   6.2040   7.30000E-003    0.00000E+000
   6.2060   7.00000E-003    0.00000E+000
   6.2080   5.40000E-003    0.00000E+000
   6.2110  -6.90000E-003    0.00000E+000
   6.2140   4.00000E-003    0.00000E+000
   6.2150  -3.50000E-003    0.00000E+000
   6.2190   9.80000E-003    0.00000E+000
   6.2200   4.00000E-003    0.00000E+000
   6.2230  -8.90000E-003    0.00000E+000
   6.2250   1.50000E-003    0.00000E+000
   6.2290   1.02000E-002    0.00000E+000
   6.2310   4.60000E-003    0.00000E+000
   6.2350   1.90000E-003    0.00000E+000
   6.2360   4.50000E-003    0.00000E+000
   6.2370  -3.30000E-003    0.00000E+000
   6.2410  -4.20000E-003    0.00000E+000
   6.2430   1.16000E-002    0.00000E+000
   6.2490   3.00000E-003    0.00000E+000
   6.2500   1.00000E-002    0.00000E+000
   6.2520  -9.70000E-003    0.00000E+000
   6.2530  -3.30000E-003    0.00000E+000
   6.2570  -0.00000E+000    0.00000E+000
   6.2590   1.30000E-002    0.00000E+000
   6.2610  -2.00000E-003    0.00000E+000
   6.2660   9.80000E-003    0.00000E+000
   6.2680   1.55000E-002    0.00000E+000
   6.2710   2.70000E-003    0.00000E+000
   6.2720   4.30000E-003    0.00000E+000
   6.2760   6.20000E-003    0.00000E+000
   6.2770  -3.60000E-003    0.00000E+000
   6.2780   2.00000E-003    0.00000E+000
   6.2830   7.10000E-003    0.00000E+000
   6.2870   1.57000E-002    0.00000E+000
   6.2930   3.50000E-003    0.00000E+000
   6.2940   1.47000E-002    0.00000E+000
   6.2970   9.40000E-003    0.00000E+000
   6.2980   4.70000E-003    0.00000E+000
   6.3010   8.70000E-003    0.00000E+000
   6.3030   1.12000E-002    0.00000E+000
   6.3040   1.68000E-002    0.00000E+000
   6.3060  -8.00000E-004    0.00000E+000
   6.3080   8.20000E-003    0.00000E+000
   6.3130   1.54000E-002    0.00000E+000
   6.3210   4.80000E-003    0.00000E+000
   6.3240  -2.00000E-003    0.00000E+000
   6.3300   2.00000E-003    0.00000E+000
   6.3370   4.60000E-003    0.00000E+000
   6.3380   2.51000E-002    0.00000E+000
   6.3420  -4.00000E-003    0.00000E+000
   6.3430   1.54000E-002    0.00000E+000
   6.3460   1.08000E-002    0.00000E+000
   6.3490   1.14000E-002    0.00000E+000
   6.3510  -7.20000E-003    0.00000E+000
   6.3520   8.10000E-003    0.00000E+000
   6.3570  -5.90000E-003    0.00000E+000
   6.3610   2.79000E-002    0.00000E+000
   6.3620   7.90000E-003    0.00000E+000
   6.3640   6.70000E-003    0.00000E+000
   6.3660   1.55000E-002    0.00000E+000
   6.3720   1.19000E-002    0.00000E+000
   6.3770   1.17000E-002    0.00000E+000
   6.3810   1.04000E-002    0.00000E+000
   6.3820   1.57000E-002    0.00000E+000
   6.3830   9.40000E-003    0.00000E+000
   6.3860   1.03000E-002    0.00000E+000
   6.3900   9.30000E-003    0.00000E+000
   6.3930   2.64000E-002    0.00000E+000
   6.3970   1.61000E-002    0.00000E+000
   6.3990   1.64000E-002    0.00000E+000
   6.4010   2.06000E-002    0.00000E+000
   6.4030   4.40000E-003    0.00000E+000
   6.4070   2.10000E-002    0.00000E+000
   6.4120   1.21000E-002    0.00000E+000
   6.4170   1.86000E-002    0.00000E+000
   6.4190   1.55000E-002    0.00000E+000
   6.4200   1.05000E-002    0.00000E+000
   6.4250   2.00000E-002    0.00000E+000
   6.4280   4.60000E-003    0.00000E+000
   6.4290   5.70000E-003    0.00000E+000
   6.4310   1.42000E-002    0.00000E+000
   6.4360   1.18000E-002    0.00000E+000
   6.4400   1.70000E-003    0.00000E+000
   6.4410   1.37000E-002    0.00000E+000
   6.4440   1.21000E-002    0.00000E+000
   6.4470   1.35000E-002    0.00000E+000
   6.4490   4.80000E-003    0.00000E+000
   6.4520   1.19000E-002    0.00000E+000
   6.4550   8.30000E-003    0.00000E+000
   6.4570  -2.40000E-003    0.00000E+000
   6.4610   1.65000E-002    0.00000E+000
   6.4630   6.80000E-003    0.00000E+000
   6.4650   1.99000E-002    0.00000E+000
   6.4670   7.00000E-003    0.00000E+000
   6.4700   1.49000E-002    0.00000E+000
   6.4720   2.12000E-002    0.00000E+000
   6.4740   6.50000E-003    0.00000E+000
   6.4770   4.60000E-003    0.00000E+000
   6.4800   1.37000E-002    0.00000E+000
   6.4820   1.76000E-002    0.00000E+000
   6.4840   2.09000E-002    0.00000E+000
   6.4890   1.84000E-002    0.00000E+000
   6.4900   1.64000E-002    0.00000E+000
   6.4940   1.63000E-002    0.00000E+000
   6.4950   1.09000E-002    0.00000E+000
   6.4980   1.97000E-002    0.00000E+000
   6.5000   1.56000E-002    0.00000E+000
   6.5030   7.90000E-003    0.00000E+000
   6.5050   1.14000E-002    0.00000E+000
   6.5080   1.65000E-002    0.00000E+000
   6.5100   1.29000E-002    0.00000E+000
   6.5120   1.29000E-002    0.00000E+000
   6.5150   2.22000E-002    0.00000E+000
   6.5160   2.02000E-002    0.00000E+000
   6.5180   2.76000E-002    0.00000E+000
   6.5200   3.06000E-002    0.00000E+000
   6.5230   1.73000E-002    0.00000E+000
   6.5250   2.03000E-002    0.00000E+000
   6.5280   2.33000E-002    0.00000E+000
   6.5310   1.60000E-002    0.00000E+000
   6.5330   2.19000E-002    0.00000E+000
   6.5350   3.44000E-002    0.00000E+000
   6.5370   1.63000E-002    0.00000E+000
   6.5410   1.46000E-002    0.00000E+000
   6.5430   2.20000E-002    0.00000E+000
   6.5470   2.19000E-002    0.00000E+000
   6.5500   1.60000E-002    0.00000E+000
   6.5520   2.19000E-002    0.00000E+000
   6.5550   3.89000E-002    0.00000E+000
   6.5570   3.92000E-002    0.00000E+000
   6.5590   2.35000E-002    0.00000E+000
   6.5610   2.70000E-002    0.00000E+000
   6.5640   2.82000E-002    0.00000E+000
   6.5670   1.79000E-002    0.00000E+000
   6.5710   3.58000E-002    0.00000E+000
   6.5730   2.16000E-002    0.00000E+000
   6.5740   2.80000E-002    0.00000E+000
   6.5780   3.50000E-002    0.00000E+000
   6.5790   3.99000E-002    0.00000E+000
   6.5830   3.25000E-002    0.00000E+000
   6.5850   3.34000E-002    0.00000E+000
   6.5870   3.51000E-002    0.00000E+000
   6.5890   3.76000E-002    0.00000E+000
   6.5900   3.19000E-002    0.00000E+000
   6.5950   3.70000E-002    0.00000E+000
   6.5960   3.24000E-002    0.00000E+000
   6.6000   3.82000E-002    0.00000E+000
   6.6030   3.89000E-002    0.00000E+000
   6.6060   3.86000E-002    0.00000E+000
   6.6070   3.63000E-002    0.00000E+000
   6.6100   3.71000E-002    0.00000E+000
   6.6120   5.08000E-002    0.00000E+000
   6.6150   4.09000E-002    0.00000E+000
   6.6170   3.41000E-002    0.00000E+000
   6.6190   3.51000E-002    0.00000E+000
   6.6220   4.89000E-002    0.00000E+000
   6.6230   3.91000E-002    0.00000E+000
   6.6260   4.99000E-002    0.00000E+000
   6.6290   5.35000E-002    0.00000E+000
   6.6320   3.36000E-002    0.00000E+000
   6.6340   3.80000E-002    0.00000E+000
   6.6350   5.34000E-002    0.00000E+000
   6.6390   4.64000E-002    0.00000E+000
   6.6420   3.78000E-002    0.00000E+000
   6.6440   5.65000E-002    0.00000E+000
   6.6470   4.41000E-002    0.00000E+000
   6.6500   4.93000E-002    0.00000E+000
   6.6520   4.45000E-002    0.00000E+000
   6.6540   5.64000E-002    0.00000E+000
   6.6560   7.18000E-002    0.00000E+000
   6.6590   5.76000E-002    0.00000E+000
   6.6630   4.43000E-002    0.00000E+000
   6.6650   7.37000E-002    0.00000E+000
   6.6670   6.09000E-002    0.00000E+000
   6.6700   4.77000E-002    0.00000E+000
   6.6720   5.88000E-002    0.00000E+000
   6.6740   6.61000E-002    0.00000E+000
   6.6760   6.96000E-002    0.00000E+000
   6.6780   6.04000E-002    0.00000E+000
   6.6820   5.86000E-002    0.00000E+000
   6.6860   6.11000E-002    0.00000E+000
   6.6880   6.08000E-002    0.00000E+000
   6.6900   6.70000E-002    0.00000E+000
   6.6920   7.88000E-002    0.00000E+000
   6.6960   7.04000E-002    0.00000E+000
   6.6970   7.06000E-002    0.00000E+000
   6.7000   6.81000E-002    0.00000E+000
   6.7030   7.34000E-002    0.00000E+000
   6.7060   7.50000E-002    0.00000E+000
   6.7100   8.34000E-002    0.00000E+000
   6.7120   7.00000E-002    0.00000E+000
   6.7130   8.47000E-002    0.00000E+000
   6.7150   7.88000E-002    0.00000E+000
   6.7170   8.40000E-002    0.00000E+000
   6.7200   6.80000E-002    0.00000E+000
   6.7230   8.56000E-002    0.00000E+000
   6.7270   9.32000E-002    0.00000E+000
   6.7290   9.56000E-002    0.00000E+000
   6.7320   9.56000E-002    0.00000E+000
   6.7330   8.02000E-002    0.00000E+000
   6.7360   1.02100E-001    0.00000E+000
   6.7380   8.80000E-002    0.00000E+000
   6.7400   9.48000E-002    0.00000E+000
   6.7440   1.07900E-001    0.00000E+000
   6.7460   9.69000E-002    0.00000E+000
   6.7500   9.25000E-002    0.00000E+000
   6.7510   1.03900E-001    0.00000E+000
   6.7540   1.15200E-001    0.00000E+000
   6.7560   9.72000E-002    0.00000E+000
   6.7580   1.07000E-001    0.00000E+000
   6.7610   1.16900E-001    0.00000E+000
   6.7630   1.02700E-001    0.00000E+000
   6.7660   1.02100E-001    0.00000E+000
   6.7690   1.09600E-001    0.00000E+000
   6.7720   1.19600E-001    0.00000E+000
   6.7730   1.19500E-001    0.00000E+000
   6.7770   1.14500E-001    0.00000E+000
   6.7810   1.18600E-001    0.00000E+000
   6.7820   1.28000E-001    0.00000E+000
   6.7850   1.19300E-001    0.00000E+000
   6.7890   1.22500E-001    0.00000E+000
   6.7900   1.32200E-001    0.00000E+000
   6.7940   1.28000E-001    0.00000E+000
   6.7970   1.23600E-001    0.00000E+000
   6.8010   1.25200E-001    0.00000E+000
   6.8020   1.38000E-001    0.00000E+000
   6.8040   1.28700E-001    0.00000E+000
   6.8070   1.53300E-001    0.00000E+000
   6.8100   1.38400E-001    0.00000E+000
   6.8120   1.43200E-001    0.00000E+000
   6.8140   1.19400E-001    0.00000E+000
   6.8170   1.48800E-001    0.00000E+000
   6.8190   1.45500E-001    0.00000E+000
   6.8210   1.48300E-001    0.00000E+000
   6.8250   1.49000E-001    0.00000E+000
   6.8270   1.47900E-001    0.00000E+000
   6.8320   1.42600E-001    0.00000E+000
   6.8330   1.58700E-001    0.00000E+000
   6.8350   1.82600E-001    0.00000E+000
   6.8380   1.91200E-001    0.00000E+000
   6.8390   1.76300E-001    0.00000E+000
   6.8420   1.66200E-001    0.00000E+000
   6.8460   1.66900E-001    0.00000E+000
   6.8480   1.79700E-001    0.00000E+000
   6.8500   1.76100E-001    0.00000E+000
   6.8520   1.68500E-001    0.00000E+000
   6.8560   1.84300E-001    0.00000E+000
   6.8580   1.92200E-001    0.00000E+000
   6.8610   1.84900E-001    0.00000E+000
   6.8640   1.95100E-001    0.00000E+000
   6.8650   1.88200E-001    0.00000E+000
   6.8690   1.73200E-001    0.00000E+000
   6.8700   1.92900E-001    0.00000E+000
   6.8740   1.85200E-001    0.00000E+000
   6.8770   1.85800E-001    0.00000E+000
   6.8780   1.87200E-001    0.00000E+000
   6.8830   2.11600E-001    0.00000E+000
   6.8850   2.10700E-001    0.00000E+000
   6.8870   2.10800E-001    0.00000E+000
   6.8910   2.19100E-001    0.00000E+000
   6.8930   2.02700E-001    0.00000E+000
   6.8950   2.12200E-001    0.00000E+000
   6.8970   2.05600E-001    0.00000E+000
   6.8990   2.05500E-001    0.00000E+000
   6.9040   2.06900E-001    0.00000E+000
   6.9080   2.23000E-001    0.00000E+000
   6.9120   2.44900E-001    0.00000E+000
   6.9140   2.53400E-001    0.00000E+000
   6.9160   2.48800E-001    0.00000E+000
   6.9180   2.38400E-001    0.00000E+000
   6.9200   2.36200E-001    0.00000E+000
   6.9260   2.28900E-001    0.00000E+000
   6.9290   2.47900E-001    0.00000E+000
   6.9310   2.35800E-001    0.00000E+000
   6.9330   2.67500E-001    0.00000E+000
   6.9360   2.47800E-001    0.00000E+000
   6.9380   2.68800E-001    0.00000E+000
   6.9420   2.51700E-001    0.00000E+000
   6.9450   2.57000E-001    0.00000E+000
   6.9470   2.73000E-001    0.00000E+000
   6.9520   2.68500E-001    0.00000E+000
   6.9540   2.73700E-001    0.00000E+000
   6.9560   2.75700E-001    0.00000E+000
   6.9590   2.58300E-001    0.00000E+000
   6.9610   2.87100E-001    0.00000E+000
   6.9640   2.82400E-001    0.00000E+000
   6.9650   2.87900E-001    0.00000E+000
   6.9680   3.05800E-001    0.00000E+000
   6.9710   3.02300E-001    0.00000E+000
   6.9740   2.86300E-001    0.00000E+000
   6.9770   3.15200E-001    0.00000E+000
   6.9810   3.16800E-001    0.00000E+000
   6.9830   3.11500E-001    0.00000E+000
   6.9880   3.18000E-001    0.00000E+000
   6.9890   3.33300E-001    0.00000E+000
   6.9920   3.06500E-001    0.00000E+000
   6.9950   3.41200E-001    0.00000E+000
   6.9970   3.39200E-001    0.00000E+000
   7.0000   3.32100E-001    0.00000E+000
   7.0020   3.25300E-001    0.00000E+000
   7.0050   3.43700E-001    0.00000E+000
   7.0070   3.57300E-001    0.00000E+000
   7.0130   3.59900E-001    0.00000E+000
   7.0160   3.73000E-001    0.00000E+000
   7.0180   3.87800E-001    0.00000E+000
   7.0210   4.05100E-001    0.00000E+000
   7.0230   3.88800E-001    0.00000E+000
   7.0260   4.01800E-001    0.00000E+000
   7.0280   4.23500E-001    0.00000E+000
   7.0300   4.15800E-001    0.00000E+000
   7.0330   4.13900E-001    0.00000E+000
   7.0360   4.71800E-001    0.00000E+000
   7.0390   4.78300E-001    0.00000E+000
   7.0420   4.91600E-001    0.00000E+000
   7.0440   4.85200E-001    0.00000E+000
   7.0460   5.03700E-001    0.00000E+000
   7.0510   5.33300E-001    0.00000E+000
   7.0530   5.64700E-001    0.00000E+000
   7.0550   5.54300E-001    0.00000E+000
   7.0570   5.97900E-001    0.00000E+000
   7.0580   6.10600E-001    0.00000E+000
   7.0620   6.15200E-001    0.00000E+000
   7.0640   6.75500E-001    0.00000E+000
   7.0680   6.86500E-001    0.00000E+000
   7.0710   7.20900E-001    0.00000E+000
   7.0720   7.29100E-001    0.00000E+000
   7.0750   7.73000E-001    0.00000E+000
   7.0790   8.28500E-001    0.00000E+000
   7.0810   8.68800E-001    0.00000E+000
   7.0830   9.49700E-001    0.00000E+000
   7.0860   1.01130E+000    0.00000E+000
   7.0890   1.04440E+000    0.00000E+000
   7.0920   1.10010E+000    0.00000E+000
   7.0940   1.16570E+000    0.00000E+000
   7.0970   1.25940E+000    0.00000E+000
   7.1010   1.35170E+000    0.00000E+000
   7.1030   1.69850E+000    0.00000E+000
   7.1070   1.93210E+000    0.00000E+000
   7.1100   2.20300E+000    0.00000E+000
   7.1120   2.52590E+000    0.00000E+000
   7.1140   2.47190E+000    0.00000E+000
   7.1170   2.45090E+000    0.00000E+000
   7.1200   2.70680E+000    0.00000E+000
   7.1230   2.66600E+000    0.00000E+000
   7.1240   2.70460E+000    0.00000E+000
   7.1270   2.72100E+000    0.00000E+000
   7.1300   2.75850E+000    0.00000E+000
   7.1330   2.62360E+000    0.00000E+000
   7.1340   3.06930E+000    0.00000E+000
   7.1390   3.20680E+000    0.00000E+000
   7.1420   3.16230E+000    0.00000E+000
   7.1450   3.26380E+000    0.00000E+000
   7.1470   3.07830E+000    0.00000E+000
   7.1490   3.08950E+000    0.00000E+000
   7.1520   2.50340E+000    0.00000E+000
   7.1550   2.39390E+000    0.00000E+000
   7.1590   2.08400E+000    0.00000E+000
   7.1610   1.58600E+000    0.00000E+000
   7.1630   1.98580E+000    0.00000E+000
   7.1650   1.69320E+000    0.00000E+000
   7.1700   1.67170E+000    0.00000E+000
   7.1750   1.32490E+000    0.00000E+000
   7.1770   1.23230E+000    0.00000E+000
   7.1790  -1.49330E+000    0.00000E+000
   7.1810   1.00000E+000    0.00000E+000
   7.1840   1.00000E+000    0.00000E+000
   7.1880   1.00000E+000    0.00000E+000
   7.1900   1.00000E+000    0.00000E+000
   7.1930   1.00000E+000    0.00000E+000
   7.1950   1.00000E+000    0.00000E+000
   7.1970   1.00000E+000    0.00000E+000
   7.2020   1.00000E+000    0.00000E+000
   7.2040   1.00000E+000    0.00000E+000
   7.2050   1.00000E+000    0.00000E+000
   7.2090   1.00000E+000    0.00000E+000
   7.2110   1.00000E+000    0.00000E+000
   7.2150   1.00000E+000    0.00000E+000
   7.2180   1.00000E+000    0.00000E+000
   7.2200   1.00000E+000    0.00000E+000
   7.2230   1.00000E+000    0.00000E+000
   7.2260   1.00000E+000    0.00000E+000
   7.2290   1.00000E+000    0.00000E+000
   7.2320   1.00000E+000    0.00000E+000
   7.2340   1.00000E+000    0.00000E+000
   7.2380   1.00000E+000    0.00000E+000
   7.2410   1.00000E+000    0.00000E+000
   7.2430   1.00000E+000    0.00000E+000
   7.2480   1.00000E+000    0.00000E+000
   7.2500   1.00000E+000    0.00000E+000
   7.2520   1.00000E+000    0.00000E+000
   7.2550   1.00000E+000    0.00000E+000
   7.2570   1.00000E+000    0.00000E+000
   7.2600   1.00000E+000    0.00000E+000
   7.2640   1.00000E+000    0.00000E+000
   7.2660   1.00000E+000    0.00000E+000
   7.2700   1.00000E+000    0.00000E+000
   7.2730   1.00000E+000    0.00000E+000
   7.2760   1.00000E+000    0.00000E+000
   7.2780   1.00000E+000    0.00000E+000
   7.2800   1.00000E+000    0.00000E+000
   7.2840   1.00000E+000    0.00000E+000
   7.2860   1.00000E+000    0.00000E+000
   7.2890   1.00000E+000    0.00000E+000
   7.2940   1.00000E+000    0.00000E+000
   7.2960   1.00000E+000    0.00000E+000
   7.2980   1.00000E+000    0.00000E+000
   7.3010   1.00000E+000    0.00000E+000
