# Supplementary material for: Rationally seeded computational protein design of ɑ-helical barrels
Source: Nat Chem Biol. 2024 Jun 20;20(8):991–9. doi: 10.1038/s41589-024-01642-0 (PMC11288890; doi:10.1038/s41589-024-01642-0)
Supplement: Supplementary file 5 — PDB files used for making figure panels h–j. [file 41589_2024_1642_MOESM5_ESM.zip › KIA_RP_RSPD_NatChemBiol_data_Figure3/sc-CC-7-LI_panels_c-g/AUC_panel_e/LI_SV_raw/00117.RA1]

HeptLI
R 1 20.0 40000 0039320 6.1490E11 275 1 
   5.8010   1.00000E+000    0.00000E+000
   5.8030   1.00000E+000    0.00000E+000
   5.8050   1.00000E+000    0.00000E+000
   5.8060   1.00000E+000    0.00000E+000
   5.8080   1.00000E+000    0.00000E+000
   5.8090   1.00000E+000    0.00000E+000
   5.8100   1.00000E+000    0.00000E+000
   5.8120   1.00000E+000    0.00000E+000
   5.8130   1.00000E+000    0.00000E+000
   5.8140   1.00000E+000    0.00000E+000
   5.8150   1.00000E+000    0.00000E+000
   5.8160   1.00000E+000    0.00000E+000
   5.8170   1.00000E+000    0.00000E+000
   5.8190   1.00000E+000    0.00000E+000
   5.8210   1.00000E+000    0.00000E+000
   5.8230   1.00000E+000    0.00000E+000
   5.8240   1.00000E+000    0.00000E+000
   5.8260   1.00000E+000    0.00000E+000
   5.8270   1.00000E+000    0.00000E+000
   5.8280   1.00000E+000    0.00000E+000
   5.8290   1.00000E+000    0.00000E+000
   5.8310   1.00000E+000    0.00000E+000
   5.8320  -3.21310E+000    0.00000E+000
   5.8340  -1.12440E+000    0.00000E+000
   5.8350  -1.56290E+000    0.00000E+000
   5.8360  -1.06190E+000    0.00000E+000
   5.8380  -9.83500E-001    0.00000E+000
   5.8390  -1.21160E+000    0.00000E+000
   5.8400  -5.62800E-001    0.00000E+000
   5.8410  -7.17700E-001    0.00000E+000
   5.8430  -7.06800E-001    0.00000E+000
   5.8440  -6.47900E-001    0.00000E+000
   5.8470  -1.02570E+000    0.00000E+000
   5.8480  -1.08540E+000    0.00000E+000
   5.8490  -1.17330E+000    0.00000E+000
   5.8510  -1.42680E+000    0.00000E+000
   5.8520  -1.60230E+000    0.00000E+000
   5.8540  -1.64500E+000    0.00000E+000
   5.8560  -1.69790E+000    0.00000E+000
   5.8580  -1.69990E+000    0.00000E+000
   5.8600  -1.63450E+000    0.00000E+000
   5.8620  -1.58930E+000    0.00000E+000
   5.8630  -1.39810E+000    0.00000E+000
   5.8660  -1.14240E+000    0.00000E+000
   5.8680  -7.72900E-001    0.00000E+000
   5.8700  -4.86800E-001    0.00000E+000
   5.8720  -4.76500E-001    0.00000E+000
   5.8750  -3.30600E-001    0.00000E+000
   5.8770  -2.66100E-001    0.00000E+000
   5.8790  -2.11800E-001    0.00000E+000
   5.8810  -9.97000E-002    0.00000E+000
   5.8820  -3.10000E-002    0.00000E+000
   5.8840  -2.94000E-002    0.00000E+000
   5.8860  -4.41000E-002    0.00000E+000
   5.8880  -3.17000E-002    0.00000E+000
   5.8900  -5.10000E-003    0.00000E+000
   5.8930  -8.50000E-003    0.00000E+000
   5.8950  -7.20000E-003    0.00000E+000
   5.8970  -1.78000E-002    0.00000E+000
   5.9010   1.13000E-002    0.00000E+000
   5.9020  -1.40000E-003    0.00000E+000
   5.9040  -1.10000E-003    0.00000E+000
   5.9050  -1.08000E-002    0.00000E+000
   5.9060  -7.80000E-003    0.00000E+000
   5.9080  -6.20000E-003    0.00000E+000
   5.9090  -2.00000E-004    0.00000E+000
   5.9110   2.20000E-003    0.00000E+000
   5.9130  -1.22000E-002    0.00000E+000
   5.9150   3.60000E-003    0.00000E+000
   5.9160   6.10000E-003    0.00000E+000
   5.9180  -8.30000E-003    0.00000E+000
   5.9190  -1.16000E-002    0.00000E+000
   5.9220  -1.80000E-003    0.00000E+000
   5.9230   7.10000E-003    0.00000E+000
   5.9250  -1.80000E-003    0.00000E+000
   5.9260  -1.32000E-002    0.00000E+000
   5.9270   3.60000E-003    0.00000E+000
   5.9290   2.11000E-002    0.00000E+000
   5.9310  -2.70000E-003    0.00000E+000
   5.9320  -1.77000E-002    0.00000E+000
   5.9350  -7.10000E-003    0.00000E+000
   5.9370  -1.10000E-002    0.00000E+000
   5.9390  -1.28000E-002    0.00000E+000
   5.9400  -1.26000E-002    0.00000E+000
   5.9420   4.70000E-003    0.00000E+000
   5.9450  -5.50000E-003    0.00000E+000
   5.9470   1.14000E-002    0.00000E+000
   5.9480   2.17000E-002    0.00000E+000
   5.9510   2.98000E-002    0.00000E+000
   5.9520   4.15000E-002    0.00000E+000
   5.9540   1.10000E-002    0.00000E+000
   5.9560   4.40000E-003    0.00000E+000
   5.9580   6.30000E-003    0.00000E+000
   5.9600  -4.70000E-003    0.00000E+000
   5.9620  -5.10000E-003    0.00000E+000
   5.9630   1.90000E-003    0.00000E+000
   5.9660   3.00000E-004    0.00000E+000
   5.9670  -1.04000E-002    0.00000E+000
   5.9700  -7.70000E-003    0.00000E+000
   5.9720   4.90000E-003    0.00000E+000
   5.9750   3.60000E-003    0.00000E+000
   5.9770  -7.80000E-003    0.00000E+000
   5.9780   6.00000E-004    0.00000E+000
   5.9800  -0.00000E+000    0.00000E+000
   5.9820  -1.40000E-002    0.00000E+000
   5.9840   1.20000E-003    0.00000E+000
   5.9860   7.70000E-003    0.00000E+000
   5.9880   1.62000E-002    0.00000E+000
   5.9910   2.00000E-004    0.00000E+000
   5.9920   1.60000E-003    0.00000E+000
   5.9940   1.05000E-002    0.00000E+000
   5.9950   8.60000E-003    0.00000E+000
   5.9960   2.87000E-002    0.00000E+000
   5.9990   3.40000E-002    0.00000E+000
   6.0030   2.43900E-001    0.00000E+000
   6.0040  -3.06100E-001    0.00000E+000
   6.0060  -7.46600E-001    0.00000E+000
   6.0080  -5.64800E-001    0.00000E+000
   6.0090  -2.34000E-002    0.00000E+000
   6.0110   6.67000E-002    0.00000E+000
   6.0140  -3.65000E-002    0.00000E+000
   6.0160  -2.16000E-002    0.00000E+000
   6.0190  -5.87000E-002    0.00000E+000
   6.0220  -1.60600E-001    0.00000E+000
   6.0230   6.17900E-001    0.00000E+000
   6.0250   5.84600E-001    0.00000E+000
   6.0280   1.85700E-001    0.00000E+000
   6.0300   1.87000E-002    0.00000E+000
   6.0330  -2.03000E-002    0.00000E+000
   6.0360  -6.40000E-003    0.00000E+000
   6.0370   8.80000E-003    0.00000E+000
   6.0400   1.47000E-002    0.00000E+000
   6.0420  -1.40000E-003    0.00000E+000
   6.0460   6.50000E-003    0.00000E+000
   6.0500   1.26000E-002    0.00000E+000
   6.0510   7.10000E-003    0.00000E+000
   6.0530  -1.90000E-003    0.00000E+000
   6.0540   4.00000E-003    0.00000E+000
   6.0570   3.30000E-003    0.00000E+000
   6.0580   1.08000E-002    0.00000E+000
   6.0600   1.48000E-002    0.00000E+000
   6.0620   1.04000E-002    0.00000E+000
   6.0650   2.00000E-003    0.00000E+000
   6.0690   2.00000E-003    0.00000E+000
   6.0720   9.10000E-003    0.00000E+000
   6.0740   2.40000E-003    0.00000E+000
   6.0770  -1.22000E-002    0.00000E+000
   6.0780   4.00000E-004    0.00000E+000
   6.0800   3.20000E-003    0.00000E+000
   6.0860   2.00000E-003    0.00000E+000
   6.0920  -1.34000E-002    0.00000E+000
   6.0940  -1.40000E-003    0.00000E+000
   6.0950  -1.90000E-003    0.00000E+000
   6.0970   1.14000E-002    0.00000E+000
   6.1030  -1.00000E-003    0.00000E+000
   6.1040  -2.00000E-004    0.00000E+000
   6.1050   5.00000E-003    0.00000E+000
   6.1080   1.00000E-003    0.00000E+000
   6.1130   1.35000E-002    0.00000E+000
   6.1180   6.40000E-003    0.00000E+000
   6.1200  -1.60000E-003    0.00000E+000
   6.1210   1.41000E-002    0.00000E+000
   6.1240   9.80000E-003    0.00000E+000
   6.1260   7.00000E-004    0.00000E+000
   6.1280   9.00000E-004    0.00000E+000
   6.1320  -2.70000E-003    0.00000E+000
   6.1360   4.90000E-003    0.00000E+000
   6.1390   9.40000E-003    0.00000E+000
   6.1420   2.60000E-003    0.00000E+000
   6.1440   7.00000E-004    0.00000E+000
   6.1450   2.50000E-003    0.00000E+000
   6.1500   8.20000E-003    0.00000E+000
   6.1530   2.80000E-003    0.00000E+000
   6.1560   1.68000E-002    0.00000E+000
   6.1570   5.10000E-003    0.00000E+000
   6.1610   2.10000E-003    0.00000E+000
   6.1630   1.03000E-002    0.00000E+000
   6.1660  -1.00000E-003    0.00000E+000
   6.1670  -1.50000E-003    0.00000E+000
   6.1700   1.02000E-002    0.00000E+000
   6.1740  -6.10000E-003    0.00000E+000
   6.1760  -2.00000E-003    0.00000E+000
   6.1770   5.80000E-003    0.00000E+000
   6.1790   6.00000E-004    0.00000E+000
   6.1820   3.20000E-003    0.00000E+000
   6.1840  -2.90000E-003    0.00000E+000
   6.1880   8.90000E-003    0.00000E+000
   6.1900   6.10000E-003    0.00000E+000
   6.1930   4.10000E-003    0.00000E+000
   6.1950   8.30000E-003    0.00000E+000
   6.1990   8.10000E-003    0.00000E+000
   6.2010   1.00000E-003    0.00000E+000
   6.2030  -2.30000E-003    0.00000E+000
   6.2040   1.76000E-002    0.00000E+000
   6.2070   5.70000E-003    0.00000E+000
   6.2090   1.15000E-002    0.00000E+000
   6.2110   5.70000E-003    0.00000E+000
   6.2140   1.40000E-003    0.00000E+000
   6.2160   4.20000E-003    0.00000E+000
   6.2180   9.20000E-003    0.00000E+000
   6.2190   9.80000E-003    0.00000E+000
   6.2220   3.00000E-004    0.00000E+000
   6.2250   3.50000E-003    0.00000E+000
   6.2290   9.20000E-003    0.00000E+000
   6.2310   1.03000E-002    0.00000E+000
   6.2340   5.40000E-003    0.00000E+000
   6.2370   5.00000E-003    0.00000E+000
   6.2400  -4.50000E-003    0.00000E+000
   6.2450   1.22000E-002    0.00000E+000
   6.2460   6.80000E-003    0.00000E+000
   6.2490   1.00000E-002    0.00000E+000
   6.2500   6.00000E-004    0.00000E+000
   6.2530   4.30000E-003    0.00000E+000
   6.2540  -2.50000E-003    0.00000E+000
   6.2580   5.20000E-003    0.00000E+000
   6.2590   5.90000E-003    0.00000E+000
   6.2650   4.00000E-003    0.00000E+000
   6.2660   1.49000E-002    0.00000E+000
   6.2680   6.30000E-003    0.00000E+000
   6.2710   3.20000E-003    0.00000E+000
   6.2740   4.00000E-004    0.00000E+000
   6.2770   3.40000E-003    0.00000E+000
   6.2790   2.40000E-003    0.00000E+000
   6.2820   8.00000E-004    0.00000E+000
   6.2850  -3.90000E-003    0.00000E+000
   6.2870  -7.50000E-003    0.00000E+000
   6.2900   4.00000E-003    0.00000E+000
   6.2920   7.90000E-003    0.00000E+000
   6.2950   6.60000E-003    0.00000E+000
   6.2960   1.13000E-002    0.00000E+000
   6.2990   3.20000E-003    0.00000E+000
   6.3010   1.21000E-002    0.00000E+000
   6.3060   1.05000E-002    0.00000E+000
   6.3070   3.00000E-004    0.00000E+000
   6.3080   5.30000E-003    0.00000E+000
   6.3120   8.50000E-003    0.00000E+000
   6.3180   1.25000E-002    0.00000E+000
   6.3200   1.77000E-002    0.00000E+000
   6.3230   8.10000E-003    0.00000E+000
   6.3250   8.30000E-003    0.00000E+000
   6.3270   7.10000E-003    0.00000E+000
   6.3280   9.60000E-003    0.00000E+000
   6.3340   6.60000E-003    0.00000E+000
   6.3360   7.30000E-003    0.00000E+000
   6.3380   4.37000E-002    0.00000E+000
   6.3420   1.18000E-002    0.00000E+000
   6.3440   6.00000E-003    0.00000E+000
   6.3470   3.70000E-003    0.00000E+000
   6.3490  -2.90000E-003    0.00000E+000
   6.3530   7.30000E-003    0.00000E+000
   6.3580   4.40000E-003    0.00000E+000
   6.3610   1.94000E-002    0.00000E+000
   6.3650   2.10000E-003    0.00000E+000
   6.3680   1.04000E-002    0.00000E+000
   6.3710   1.43000E-002    0.00000E+000
   6.3720   8.30000E-003    0.00000E+000
   6.3750   9.90000E-003    0.00000E+000
   6.3790   1.36000E-002    0.00000E+000
   6.3800   9.40000E-003    0.00000E+000
   6.3850  -5.50000E-003    0.00000E+000
   6.3860   1.51000E-002    0.00000E+000
   6.3900   5.20000E-003    0.00000E+000
   6.3910   1.29000E-002    0.00000E+000
   6.3940   1.30000E-002    0.00000E+000
   6.3990   1.41000E-002    0.00000E+000
   6.4040   8.00000E-004    0.00000E+000
   6.4080   1.02000E-002    0.00000E+000
   6.4110   5.20000E-003    0.00000E+000
   6.4120   1.53000E-002    0.00000E+000
   6.4150   9.60000E-003    0.00000E+000
   6.4170   1.00000E-004    0.00000E+000
   6.4190   6.90000E-003    0.00000E+000
   6.4230   1.45000E-002    0.00000E+000
   6.4240   1.19000E-002    0.00000E+000
   6.4290   9.10000E-003    0.00000E+000
   6.4330   8.40000E-003    0.00000E+000
   6.4340   9.00000E-003    0.00000E+000
   6.4360   3.00000E-003    0.00000E+000
   6.4370   4.80000E-003    0.00000E+000
   6.4430   9.90000E-003    0.00000E+000
   6.4440   2.69000E-002    0.00000E+000
   6.4460   4.80000E-003    0.00000E+000
   6.4490   4.20000E-003    0.00000E+000
   6.4520   7.50000E-003    0.00000E+000
   6.4540   9.30000E-003    0.00000E+000
   6.4560  -4.60000E-003    0.00000E+000
   6.4570   8.50000E-003    0.00000E+000
   6.4600   1.03000E-002    0.00000E+000
   6.4620   4.70000E-003    0.00000E+000
   6.4640   1.60000E-003    0.00000E+000
   6.4660   1.30000E-003    0.00000E+000
   6.4680  -0.00000E+000    0.00000E+000
   6.4720   1.89000E-002    0.00000E+000
   6.4740  -3.30000E-003    0.00000E+000
   6.4780  -1.70000E-003    0.00000E+000
   6.4800   1.90000E-003    0.00000E+000
   6.4810   1.35000E-002    0.00000E+000
   6.4850   1.27000E-002    0.00000E+000
   6.4880   2.08000E-002    0.00000E+000
   6.4900   9.20000E-003    0.00000E+000
   6.4910   1.29000E-002    0.00000E+000
   6.4950   1.90000E-002    0.00000E+000
   6.4970   1.09000E-002    0.00000E+000
   6.5000   1.68000E-002    0.00000E+000
   6.5020   2.10000E-002    0.00000E+000
   6.5050   1.01000E-002    0.00000E+000
   6.5080   3.20000E-003    0.00000E+000
   6.5090  -2.80000E-003    0.00000E+000
   6.5130   1.01000E-002    0.00000E+000
   6.5150   1.48000E-002    0.00000E+000
   6.5170   1.34000E-002    0.00000E+000
   6.5190   1.59000E-002    0.00000E+000
   6.5210   4.70000E-003    0.00000E+000
   6.5250   1.29000E-002    0.00000E+000
   6.5270   1.57000E-002    0.00000E+000
   6.5280  -9.00000E-004    0.00000E+000
   6.5320   1.58000E-002    0.00000E+000
   6.5340   2.27000E-002    0.00000E+000
   6.5350   1.58000E-002    0.00000E+000
   6.5380   7.00000E-004    0.00000E+000
   6.5420   3.40000E-003    0.00000E+000
   6.5440   8.50000E-003    0.00000E+000
   6.5470  -2.00000E-003    0.00000E+000
   6.5500   9.60000E-003    0.00000E+000
   6.5510   5.70000E-003    0.00000E+000
   6.5540   1.61000E-002    0.00000E+000
   6.5560   2.00000E-002    0.00000E+000
   6.5590   1.00000E-002    0.00000E+000
   6.5610   2.10000E-002    0.00000E+000
   6.5640   1.65000E-002    0.00000E+000
   6.5670   1.38000E-002    0.00000E+000
   6.5680   5.90000E-003    0.00000E+000
   6.5720   2.04000E-002    0.00000E+000
   6.5730   1.90000E-002    0.00000E+000
   6.5770   1.55000E-002    0.00000E+000
   6.5790   1.94000E-002    0.00000E+000
   6.5820   1.43000E-002    0.00000E+000
   6.5830   1.37000E-002    0.00000E+000
   6.5860   2.90000E-002    0.00000E+000
   6.5870   2.24000E-002    0.00000E+000
   6.5890   2.35000E-002    0.00000E+000
   6.5920   3.50000E-003    0.00000E+000
   6.5950   4.50000E-003    0.00000E+000
   6.5970   1.48000E-002    0.00000E+000
   6.5990   1.81000E-002    0.00000E+000
   6.6030   1.12000E-002    0.00000E+000
   6.6050   2.11000E-002    0.00000E+000
   6.6080   3.00000E-002    0.00000E+000
   6.6100   1.12000E-002    0.00000E+000
   6.6130   3.21000E-002    0.00000E+000
   6.6150   1.94000E-002    0.00000E+000
   6.6170   8.40000E-003    0.00000E+000
   6.6190   1.82000E-002    0.00000E+000
   6.6210   1.97000E-002    0.00000E+000
   6.6240   9.60000E-003    0.00000E+000
   6.6260   1.38000E-002    0.00000E+000
   6.6310   1.94000E-002    0.00000E+000
   6.6320   2.04000E-002    0.00000E+000
   6.6330   1.73000E-002    0.00000E+000
   6.6350   2.53000E-002    0.00000E+000
   6.6400   1.70000E-002    0.00000E+000
   6.6410   2.30000E-002    0.00000E+000
   6.6450   2.09000E-002    0.00000E+000
   6.6470   5.40000E-003    0.00000E+000
   6.6500   2.73000E-002    0.00000E+000
   6.6520   3.26000E-002    0.00000E+000
   6.6540   2.74000E-002    0.00000E+000
   6.6580   3.21000E-002    0.00000E+000
   6.6610   2.44000E-002    0.00000E+000
   6.6630   2.39000E-002    0.00000E+000
   6.6670   3.23000E-002    0.00000E+000
   6.6680   2.58000E-002    0.00000E+000
   6.6700   3.78000E-002    0.00000E+000
   6.6720   1.53000E-002    0.00000E+000
   6.6740   3.73000E-002    0.00000E+000
   6.6780   2.48000E-002    0.00000E+000
   6.6810   2.02000E-002    0.00000E+000
   6.6860   2.63000E-002    0.00000E+000
   6.6870   2.68000E-002    0.00000E+000
   6.6890   2.32000E-002    0.00000E+000
   6.6920   3.04000E-002    0.00000E+000
   6.6950   2.90000E-002    0.00000E+000
   6.6970   4.02000E-002    0.00000E+000
   6.6980   3.04000E-002    0.00000E+000
   6.7020   2.89000E-002    0.00000E+000
   6.7060   3.55000E-002    0.00000E+000
   6.7090   3.09000E-002    0.00000E+000
   6.7110   4.06000E-002    0.00000E+000
   6.7130   3.29000E-002    0.00000E+000
   6.7150   3.43000E-002    0.00000E+000
   6.7180   3.33000E-002    0.00000E+000
   6.7200   2.88000E-002    0.00000E+000
   6.7250   3.60000E-002    0.00000E+000
   6.7270   4.99000E-002    0.00000E+000
   6.7290   4.53000E-002    0.00000E+000
   6.7320   3.87000E-002    0.00000E+000
   6.7340   3.65000E-002    0.00000E+000
   6.7380   3.55000E-002    0.00000E+000
   6.7410   4.17000E-002    0.00000E+000
   6.7430   4.86000E-002    0.00000E+000
   6.7470   3.75000E-002    0.00000E+000
   6.7500   4.56000E-002    0.00000E+000
   6.7520   5.55000E-002    0.00000E+000
   6.7540   5.83000E-002    0.00000E+000
   6.7570   5.12000E-002    0.00000E+000
   6.7590   5.15000E-002    0.00000E+000
   6.7610   5.72000E-002    0.00000E+000
   6.7640   5.24000E-002    0.00000E+000
   6.7680   4.93000E-002    0.00000E+000
   6.7710   3.85000E-002    0.00000E+000
   6.7730   5.29000E-002    0.00000E+000
   6.7750   5.39000E-002    0.00000E+000
   6.7770   5.39000E-002    0.00000E+000
   6.7810   5.94000E-002    0.00000E+000
   6.7830   6.57000E-002    0.00000E+000
   6.7850   6.30000E-002    0.00000E+000
   6.7880   6.49000E-002    0.00000E+000
   6.7910   4.64000E-002    0.00000E+000
   6.7930   7.31000E-002    0.00000E+000
   6.7960   5.27000E-002    0.00000E+000
   6.7980   5.87000E-002    0.00000E+000
   6.8030   6.32000E-002    0.00000E+000
   6.8040   7.35000E-002    0.00000E+000
   6.8070   6.77000E-002    0.00000E+000
   6.8100   6.92000E-002    0.00000E+000
   6.8120   7.28000E-002    0.00000E+000
   6.8150   5.46000E-002    0.00000E+000
   6.8170   7.58000E-002    0.00000E+000
   6.8200   6.81000E-002    0.00000E+000
   6.8230   7.37000E-002    0.00000E+000
   6.8250   7.32000E-002    0.00000E+000
   6.8280   5.81000E-002    0.00000E+000
   6.8310   7.41000E-002    0.00000E+000
   6.8330   8.54000E-002    0.00000E+000
   6.8350   1.04800E-001    0.00000E+000
   6.8380   9.79000E-002    0.00000E+000
   6.8420   8.67000E-002    0.00000E+000
   6.8440   9.85000E-002    0.00000E+000
   6.8470   9.30000E-002    0.00000E+000
   6.8490   8.46000E-002    0.00000E+000
   6.8520   8.08000E-002    0.00000E+000
   6.8550   8.17000E-002    0.00000E+000
   6.8560   9.32000E-002    0.00000E+000
   6.8600   8.70000E-002    0.00000E+000
   6.8630   1.04200E-001    0.00000E+000
   6.8650   1.14700E-001    0.00000E+000
   6.8670   1.01300E-001    0.00000E+000
   6.8690   1.01800E-001    0.00000E+000
   6.8720   9.20000E-002    0.00000E+000
   6.8760   1.07800E-001    0.00000E+000
   6.8790   9.70000E-002    0.00000E+000
   6.8810   9.17000E-002    0.00000E+000
   6.8840   1.22600E-001    0.00000E+000
   6.8860   9.97000E-002    0.00000E+000
   6.8880   9.51000E-002    0.00000E+000
   6.8920   1.09700E-001    0.00000E+000
   6.8950   9.42000E-002    0.00000E+000
   6.8960   1.23600E-001    0.00000E+000
   6.8990   1.17700E-001    0.00000E+000
   6.9010   1.17000E-001    0.00000E+000
   6.9030   1.08900E-001    0.00000E+000
   6.9060   1.35400E-001    0.00000E+000
   6.9080   1.14100E-001    0.00000E+000
   6.9130   1.31700E-001    0.00000E+000
   6.9160   1.60100E-001    0.00000E+000
   6.9210   1.27800E-001    0.00000E+000
   6.9240   1.28200E-001    0.00000E+000
   6.9260   1.41100E-001    0.00000E+000
   6.9290   1.36300E-001    0.00000E+000
   6.9330   1.45800E-001    0.00000E+000
   6.9340   1.44100E-001    0.00000E+000
   6.9380   1.22700E-001    0.00000E+000
   6.9410   1.52000E-001    0.00000E+000
   6.9440   1.31800E-001    0.00000E+000
   6.9450   1.43400E-001    0.00000E+000
   6.9500   1.58900E-001    0.00000E+000
   6.9530   1.47500E-001    0.00000E+000
   6.9560   1.69400E-001    0.00000E+000
   6.9580   1.45300E-001    0.00000E+000
   6.9610   1.56400E-001    0.00000E+000
   6.9630   1.74700E-001    0.00000E+000
   6.9650   1.62800E-001    0.00000E+000
   6.9680   1.83800E-001    0.00000E+000
   6.9700   1.60500E-001    0.00000E+000
   6.9730   1.74100E-001    0.00000E+000
   6.9770   1.78700E-001    0.00000E+000
   6.9800   1.95300E-001    0.00000E+000
   6.9830   1.78700E-001    0.00000E+000
   6.9860   1.89600E-001    0.00000E+000
   6.9880   2.02600E-001    0.00000E+000
   6.9920   1.89400E-001    0.00000E+000
   6.9950   1.89300E-001    0.00000E+000
   6.9970   2.23300E-001    0.00000E+000
   7.0000   2.10000E-001    0.00000E+000
   7.0020   2.03500E-001    0.00000E+000
   7.0050   2.29400E-001    0.00000E+000
   7.0080   2.27400E-001    0.00000E+000
   7.0120   2.44400E-001    0.00000E+000
   7.0130   2.34500E-001    0.00000E+000
   7.0150   2.53500E-001    0.00000E+000
   7.0200   2.47400E-001    0.00000E+000
   7.0230   2.68500E-001    0.00000E+000
   7.0250   2.99000E-001    0.00000E+000
   7.0290   2.93800E-001    0.00000E+000
   7.0330   2.96200E-001    0.00000E+000
   7.0340   3.08300E-001    0.00000E+000
   7.0380   3.46200E-001    0.00000E+000
   7.0410   3.48900E-001    0.00000E+000
   7.0430   3.65500E-001    0.00000E+000
   7.0460   3.63700E-001    0.00000E+000
   7.0480   3.94900E-001    0.00000E+000
   7.0520   4.24400E-001    0.00000E+000
   7.0540   4.55400E-001    0.00000E+000
   7.0550   4.67200E-001    0.00000E+000
   7.0590   5.03300E-001    0.00000E+000
   7.0630   5.08100E-001    0.00000E+000
   7.0640   5.45600E-001    0.00000E+000
   7.0670   5.67500E-001    0.00000E+000
   7.0690   6.22700E-001    0.00000E+000
   7.0740   6.43900E-001    0.00000E+000
   7.0760   6.97800E-001    0.00000E+000
   7.0800   7.71700E-001    0.00000E+000
   7.0830   8.25600E-001    0.00000E+000
   7.0850   8.35600E-001    0.00000E+000
   7.0880   9.56800E-001    0.00000E+000
   7.0900   9.70400E-001    0.00000E+000
   7.0940   1.04830E+000    0.00000E+000
   7.0960   1.15150E+000    0.00000E+000
   7.0980   1.17950E+000    0.00000E+000
   7.1010   1.42540E+000    0.00000E+000
   7.1040   1.96290E+000    0.00000E+000
   7.1080   2.28500E+000    0.00000E+000
   7.1100   2.23960E+000    0.00000E+000
   7.1130   2.28760E+000    0.00000E+000
   7.1150   2.40690E+000    0.00000E+000
   7.1180   2.46570E+000    0.00000E+000
   7.1220   2.44570E+000    0.00000E+000
   7.1240   2.58110E+000    0.00000E+000
   7.1270   2.39980E+000    0.00000E+000
   7.1290   2.69420E+000    0.00000E+000
   7.1310   2.84680E+000    0.00000E+000
   7.1360   2.70080E+000    0.00000E+000
   7.1380   2.79000E+000    0.00000E+000
   7.1400   2.86770E+000    0.00000E+000
   7.1440   2.87530E+000    0.00000E+000
   7.1460   2.81900E+000    0.00000E+000
   7.1490   3.61080E+000    0.00000E+000
   7.1520   2.81970E+000    0.00000E+000
   7.1540   2.64620E+000    0.00000E+000
   7.1580   2.34470E+000    0.00000E+000
   7.1610   1.94020E+000    0.00000E+000
   7.1630   1.77580E+000    0.00000E+000
   7.1650   1.84280E+000    0.00000E+000
   7.1680   2.13540E+000    0.00000E+000
   7.1700   2.00310E+000    0.00000E+000
   7.1740   1.39850E+000    0.00000E+000
   7.1770   1.03480E+000    0.00000E+000
   7.1790   8.44500E-001    0.00000E+000
   7.1810   9.07600E-001    0.00000E+000
   7.1840   1.00000E+000    0.00000E+000
   7.1870   1.00000E+000    0.00000E+000
   7.1900   1.00000E+000    0.00000E+000
   7.1930   1.00000E+000    0.00000E+000
   7.1950   1.00000E+000    0.00000E+000
   7.1980   1.00000E+000    0.00000E+000
   7.2010   1.00000E+000    0.00000E+000
   7.2020   1.00000E+000    0.00000E+000
   7.2040   1.00000E+000    0.00000E+000
   7.2080   1.00000E+000    0.00000E+000
   7.2110   1.00000E+000    0.00000E+000
   7.2140   1.00000E+000    0.00000E+000
   7.2180   1.00000E+000    0.00000E+000
   7.2190   1.00000E+000    0.00000E+000
   7.2230   1.00000E+000    0.00000E+000
   7.2250   1.00000E+000    0.00000E+000
   7.2280   1.00000E+000    0.00000E+000
   7.2320   1.00000E+000    0.00000E+000
   7.2340   1.00000E+000    0.00000E+000
   7.2370   1.00000E+000    0.00000E+000
   7.2400   1.00000E+000    0.00000E+000
   7.2430   1.00000E+000    0.00000E+000
   7.2460   1.00000E+000    0.00000E+000
   7.2480   1.00000E+000    0.00000E+000
   7.2510   1.00000E+000    0.00000E+000
   7.2550   1.00000E+000    0.00000E+000
   7.2570   1.00000E+000    0.00000E+000
   7.2590   1.00000E+000    0.00000E+000
   7.2630   1.00000E+000    0.00000E+000
   7.2650   1.00000E+000    0.00000E+000
   7.2680   1.00000E+000    0.00000E+000
   7.2710   1.00000E+000    0.00000E+000
   7.2740   1.00000E+000    0.00000E+000
   7.2770   1.00000E+000    0.00000E+000
   7.2780   1.00000E+000    0.00000E+000
   7.2820   0.00000E+000    0.00000E+000
   7.2840   1.00000E+000    0.00000E+000
   7.2870   1.00000E+000    0.00000E+000
   7.2900   1.00000E+000    0.00000E+000
   7.2920   1.00000E+000    0.00000E+000
   7.2940   1.00000E+000    0.00000E+000
   7.2970   1.00000E+000    0.00000E+000
   7.3000   1.00000E+000    0.00000E+000
