# Supplementary material for: Rationally seeded computational protein design of ɑ-helical barrels
Source: Nat Chem Biol. 2024 Jun 20;20(8):991–9. doi: 10.1038/s41589-024-01642-0 (PMC11288890; doi:10.1038/s41589-024-01642-0)
Supplement: Supplementary file 5 — PDB files used for making figure panels h–j. [file 41589_2024_1642_MOESM5_ESM.zip › KIA_RP_RSPD_NatChemBiol_data_Figure3/sc-CC-7-LI_panels_c-g/AUC_panel_e/LI_SV_raw/00116.RA1]

HeptLI
R 1 20.0 40000 0039020 6.0960E11 275 1 
   5.8000   1.00000E+000    0.00000E+000
   5.8020   1.00000E+000    0.00000E+000
   5.8030   1.00000E+000    0.00000E+000
   5.8050   1.00000E+000    0.00000E+000
   5.8070   1.00000E+000    0.00000E+000
   5.8080   1.00000E+000    0.00000E+000
   5.8090   1.00000E+000    0.00000E+000
   5.8110   1.00000E+000    0.00000E+000
   5.8120   1.00000E+000    0.00000E+000
   5.8130   1.00000E+000    0.00000E+000
   5.8140   1.00000E+000    0.00000E+000
   5.8160   1.00000E+000    0.00000E+000
   5.8170   1.00000E+000    0.00000E+000
   5.8190   1.00000E+000    0.00000E+000
   5.8210   1.00000E+000    0.00000E+000
   5.8220   1.00000E+000    0.00000E+000
   5.8230   1.00000E+000    0.00000E+000
   5.8240   1.00000E+000    0.00000E+000
   5.8260   1.00000E+000    0.00000E+000
   5.8280   1.00000E+000    0.00000E+000
   5.8300   1.00000E+000    0.00000E+000
   5.8310   1.00000E+000    0.00000E+000
   5.8330   1.00000E+000    0.00000E+000
   5.8350   1.00000E+000    0.00000E+000
   5.8370  -9.80200E-001    0.00000E+000
   5.8380  -8.98100E-001    0.00000E+000
   5.8400  -6.87000E-001    0.00000E+000
   5.8410  -6.00400E-001    0.00000E+000
   5.8420  -6.18200E-001    0.00000E+000
   5.8440  -7.02800E-001    0.00000E+000
   5.8460  -8.89500E-001    0.00000E+000
   5.8490  -1.11370E+000    0.00000E+000
   5.8520  -1.47120E+000    0.00000E+000
   5.8530  -1.71110E+000    0.00000E+000
   5.8550  -1.71620E+000    0.00000E+000
   5.8580  -1.72320E+000    0.00000E+000
   5.8600  -1.58770E+000    0.00000E+000
   5.8610  -1.66500E+000    0.00000E+000
   5.8620  -1.39290E+000    0.00000E+000
   5.8630  -1.59350E+000    0.00000E+000
   5.8650  -1.56990E+000    0.00000E+000
   5.8670  -1.19550E+000    0.00000E+000
   5.8680  -9.08300E-001    0.00000E+000
   5.8690  -6.24100E-001    0.00000E+000
   5.8710  -5.88500E-001    0.00000E+000
   5.8720  -4.65900E-001    0.00000E+000
   5.8750  -3.78600E-001    0.00000E+000
   5.8760  -2.57700E-001    0.00000E+000
   5.8780  -2.34900E-001    0.00000E+000
   5.8800  -1.67900E-001    0.00000E+000
   5.8810  -1.18200E-001    0.00000E+000
   5.8830  -3.53000E-002    0.00000E+000
   5.8840  -4.40000E-002    0.00000E+000
   5.8860  -4.83000E-002    0.00000E+000
   5.8880  -2.90000E-002    0.00000E+000
   5.8900  -9.10000E-003    0.00000E+000
   5.8930  -7.40000E-003    0.00000E+000
   5.8940  -7.40000E-003    0.00000E+000
   5.8970  -7.50000E-003    0.00000E+000
   5.8980  -1.32000E-002    0.00000E+000
   5.9000  -9.00000E-003    0.00000E+000
   5.9030  -8.40000E-003    0.00000E+000
   5.9050  -1.04000E-002    0.00000E+000
   5.9060  -7.10000E-003    0.00000E+000
   5.9090  -3.40000E-003    0.00000E+000
   5.9110   9.20000E-003    0.00000E+000
   5.9130   2.30000E-003    0.00000E+000
   5.9160   4.00000E-004    0.00000E+000
   5.9170  -1.32000E-002    0.00000E+000
   5.9180   4.70000E-003    0.00000E+000
   5.9200  -2.80000E-003    0.00000E+000
   5.9230   6.80000E-003    0.00000E+000
   5.9240   3.70000E-003    0.00000E+000
   5.9260  -3.90000E-003    0.00000E+000
   5.9270  -8.20000E-003    0.00000E+000
   5.9290   1.53000E-002    0.00000E+000
   5.9320   2.60000E-003    0.00000E+000
   5.9360  -5.00000E-003    0.00000E+000
   5.9380  -1.25000E-002    0.00000E+000
   5.9390  -1.17000E-002    0.00000E+000
   5.9420  -7.60000E-003    0.00000E+000
   5.9440   5.90000E-003    0.00000E+000
   5.9450   7.00000E-003    0.00000E+000
   5.9480   2.50000E-002    0.00000E+000
   5.9490   1.64000E-002    0.00000E+000
   5.9510   4.13000E-002    0.00000E+000
   5.9520   2.85000E-002    0.00000E+000
   5.9550   1.30000E-002    0.00000E+000
   5.9580   2.00000E-003    0.00000E+000
   5.9600  -1.21000E-002    0.00000E+000
   5.9620  -0.00000E+000    0.00000E+000
   5.9630   1.15000E-002    0.00000E+000
   5.9670  -3.80000E-003    0.00000E+000
   5.9680  -1.07000E-002    0.00000E+000
   5.9710  -5.20000E-003    0.00000E+000
   5.9750  -4.40000E-003    0.00000E+000
   5.9770  -2.18000E-002    0.00000E+000
   5.9780  -2.10000E-003    0.00000E+000
   5.9790   9.00000E-004    0.00000E+000
   5.9810   9.70000E-003    0.00000E+000
   5.9830   5.60000E-003    0.00000E+000
   5.9860   9.30000E-003    0.00000E+000
   5.9880   1.16000E-002    0.00000E+000
   5.9900   1.14000E-002    0.00000E+000
   5.9920   9.10000E-003    0.00000E+000
   5.9930  -5.10000E-003    0.00000E+000
   5.9950   1.43000E-002    0.00000E+000
   5.9960   3.29000E-002    0.00000E+000
   5.9990   2.16000E-002    0.00000E+000
   6.0020   2.90900E-001    0.00000E+000
   6.0030   2.00000E-001    0.00000E+000
   6.0050  -7.66200E-001    0.00000E+000
   6.0070  -6.86900E-001    0.00000E+000
   6.0090  -1.55200E-001    0.00000E+000
   6.0120  -4.80000E-002    0.00000E+000
   6.0140  -1.55000E-002    0.00000E+000
   6.0160  -4.06000E-002    0.00000E+000
   6.0180  -1.78000E-002    0.00000E+000
   6.0210  -3.09000E-001    0.00000E+000
   6.0230   2.69000E-002    0.00000E+000
   6.0250   3.02500E-001    0.00000E+000
   6.0280   1.29000E-002    0.00000E+000
   6.0330  -1.31000E-002    0.00000E+000
   6.0360   9.00000E-004    0.00000E+000
   6.0370   3.50000E-003    0.00000E+000
   6.0400   2.57000E-002    0.00000E+000
   6.0420  -2.00000E-004    0.00000E+000
   6.0460  -2.30000E-003    0.00000E+000
   6.0480  -2.30000E-003    0.00000E+000
   6.0500   2.00000E-004    0.00000E+000
   6.0520   1.37000E-002    0.00000E+000
   6.0530   6.70000E-003    0.00000E+000
   6.0550   1.88000E-002    0.00000E+000
   6.0560   3.60000E-003    0.00000E+000
   6.0580   8.70000E-003    0.00000E+000
   6.0590   1.65000E-002    0.00000E+000
   6.0630   1.15000E-002    0.00000E+000
   6.0670   1.00000E-003    0.00000E+000
   6.0700  -3.00000E-004    0.00000E+000
   6.0710   5.30000E-003    0.00000E+000
   6.0740   4.50000E-003    0.00000E+000
   6.0780   4.00000E-004    0.00000E+000
   6.0790   1.15000E-002    0.00000E+000
   6.0820   6.00000E-003    0.00000E+000
   6.0860  -9.30000E-003    0.00000E+000
   6.0890  -1.90000E-003    0.00000E+000
   6.0910   6.70000E-003    0.00000E+000
   6.0930   1.20000E-003    0.00000E+000
   6.0960   6.70000E-003    0.00000E+000
   6.0990  -6.00000E-004    0.00000E+000
   6.1020   7.30000E-003    0.00000E+000
   6.1030  -2.50000E-003    0.00000E+000
   6.1040   1.04000E-002    0.00000E+000
   6.1100   3.70000E-003    0.00000E+000
   6.1120  -1.30000E-003    0.00000E+000
   6.1130   1.30000E-002    0.00000E+000
   6.1190   1.75000E-002    0.00000E+000
   6.1200   2.50000E-003    0.00000E+000
   6.1220   6.80000E-003    0.00000E+000
   6.1240   3.00000E-004    0.00000E+000
   6.1260   6.90000E-003    0.00000E+000
   6.1290  -5.00000E-004    0.00000E+000
   6.1330   7.60000E-003    0.00000E+000
   6.1360   8.00000E-003    0.00000E+000
   6.1390   5.30000E-003    0.00000E+000
   6.1430   8.90000E-003    0.00000E+000
   6.1470   2.30000E-003    0.00000E+000
   6.1490  -5.80000E-003    0.00000E+000
   6.1550  -8.00000E-004    0.00000E+000
   6.1560   1.08000E-002    0.00000E+000
   6.1580   1.35000E-002    0.00000E+000
   6.1610   7.90000E-003    0.00000E+000
   6.1630   3.00000E-004    0.00000E+000
   6.1650   2.00000E-003    0.00000E+000
   6.1670  -2.80000E-003    0.00000E+000
   6.1700   1.05000E-002    0.00000E+000
   6.1740   5.20000E-003    0.00000E+000
   6.1770   7.30000E-003    0.00000E+000
   6.1780   9.90000E-003    0.00000E+000
   6.1800   8.40000E-003    0.00000E+000
   6.1810   3.90000E-003    0.00000E+000
   6.1830   9.30000E-003    0.00000E+000
   6.1860   9.60000E-003    0.00000E+000
   6.1880  -3.30000E-003    0.00000E+000
   6.1920  -3.60000E-003    0.00000E+000
   6.1950   1.40000E-003    0.00000E+000
   6.1990   8.70000E-003    0.00000E+000
   6.2020  -2.60000E-003    0.00000E+000
   6.2040   1.44000E-002    0.00000E+000
   6.2050  -8.00000E-004    0.00000E+000
   6.2070   3.10000E-003    0.00000E+000
   6.2100  -4.00000E-004    0.00000E+000
   6.2130  -7.00000E-004    0.00000E+000
   6.2150   4.20000E-003    0.00000E+000
   6.2180   1.41000E-002    0.00000E+000
   6.2200   1.70000E-003    0.00000E+000
   6.2220  -3.70000E-003    0.00000E+000
   6.2270   6.60000E-003    0.00000E+000
   6.2280   9.20000E-003    0.00000E+000
   6.2300   6.70000E-003    0.00000E+000
   6.2340   7.70000E-003    0.00000E+000
   6.2360   7.60000E-003    0.00000E+000
   6.2380   7.80000E-003    0.00000E+000
   6.2390  -1.12000E-002    0.00000E+000
   6.2430  -1.00000E-004    0.00000E+000
   6.2460   1.40000E-002    0.00000E+000
   6.2470   6.10000E-003    0.00000E+000
   6.2500   6.70000E-003    0.00000E+000
   6.2520  -8.00000E-004    0.00000E+000
   6.2540   1.40000E-003    0.00000E+000
   6.2550  -3.60000E-003    0.00000E+000
   6.2590   1.04000E-002    0.00000E+000
   6.2600   1.45000E-002    0.00000E+000
   6.2640   1.12000E-002    0.00000E+000
   6.2650   5.70000E-003    0.00000E+000
   6.2680   9.70000E-003    0.00000E+000
   6.2730   1.18000E-002    0.00000E+000
   6.2770   3.80000E-003    0.00000E+000
   6.2780  -3.80000E-003    0.00000E+000
   6.2800   1.80000E-003    0.00000E+000
   6.2850   1.15000E-002    0.00000E+000
   6.2880   1.80000E-003    0.00000E+000
   6.2890   1.36000E-002    0.00000E+000
   6.2910   1.75000E-002    0.00000E+000
   6.2940   1.81000E-002    0.00000E+000
   6.2980   1.25000E-002    0.00000E+000
   6.2990   1.70000E-003    0.00000E+000
   6.3010   1.07000E-002    0.00000E+000
   6.3030  -3.60000E-003    0.00000E+000
   6.3050   9.20000E-003    0.00000E+000
   6.3080   6.10000E-003    0.00000E+000
   6.3110   6.90000E-003    0.00000E+000
   6.3160   1.60000E-003    0.00000E+000
   6.3180   1.30000E-003    0.00000E+000
   6.3210   9.10000E-003    0.00000E+000
   6.3270  -2.80000E-003    0.00000E+000
   6.3330   1.39000E-002    0.00000E+000
   6.3340   5.20000E-003    0.00000E+000
   6.3370   2.43000E-002    0.00000E+000
   6.3380   2.70000E-002    0.00000E+000
   6.3410   3.00000E-003    0.00000E+000
   6.3430   2.60000E-003    0.00000E+000
   6.3460   1.81000E-002    0.00000E+000
   6.3480   6.30000E-003    0.00000E+000
   6.3500   8.40000E-003    0.00000E+000
   6.3510   2.10000E-003    0.00000E+000
   6.3560   7.40000E-003    0.00000E+000
   6.3590   1.21000E-002    0.00000E+000
   6.3600   2.29000E-002    0.00000E+000
   6.3650   1.27000E-002    0.00000E+000
   6.3670   1.68000E-002    0.00000E+000
   6.3690   3.90000E-003    0.00000E+000
   6.3710   2.80000E-003    0.00000E+000
   6.3740   1.33000E-002    0.00000E+000
   6.3760   7.10000E-003    0.00000E+000
   6.3800   9.20000E-003    0.00000E+000
   6.3830   7.40000E-003    0.00000E+000
   6.3860   2.30000E-003    0.00000E+000
   6.3900   9.20000E-003    0.00000E+000
   6.3910   8.90000E-003    0.00000E+000
   6.3930   4.70000E-003    0.00000E+000
   6.3980   5.80000E-003    0.00000E+000
   6.4010   6.20000E-003    0.00000E+000
   6.4030   9.00000E-003    0.00000E+000
   6.4090   9.90000E-003    0.00000E+000
   6.4110   6.30000E-003    0.00000E+000
   6.4130   1.41000E-002    0.00000E+000
   6.4170   1.34000E-002    0.00000E+000
   6.4180   4.60000E-003    0.00000E+000
   6.4190   1.55000E-002    0.00000E+000
   6.4230   1.31000E-002    0.00000E+000
   6.4270   1.20000E-002    0.00000E+000
   6.4290   1.00000E-004    0.00000E+000
   6.4330   1.10000E-002    0.00000E+000
   6.4340   1.05000E-002    0.00000E+000
   6.4360   5.00000E-003    0.00000E+000
   6.4380   1.20000E-003    0.00000E+000
   6.4420   7.40000E-003    0.00000E+000
   6.4440   1.26000E-002    0.00000E+000
   6.4460   1.67000E-002    0.00000E+000
   6.4480   1.10000E-003    0.00000E+000
   6.4510   2.01000E-002    0.00000E+000
   6.4540   1.90000E-003    0.00000E+000
   6.4570  -7.00000E-004    0.00000E+000
   6.4600   4.30000E-003    0.00000E+000
   6.4620   1.32000E-002    0.00000E+000
   6.4630   1.14000E-002    0.00000E+000
   6.4650   1.25000E-002    0.00000E+000
   6.4680   1.06000E-002    0.00000E+000
   6.4700   8.10000E-003    0.00000E+000
   6.4730   2.33000E-002    0.00000E+000
   6.4770   1.44000E-002    0.00000E+000
   6.4780   1.63000E-002    0.00000E+000
   6.4790   6.20000E-003    0.00000E+000
   6.4820   8.60000E-003    0.00000E+000
   6.4840   7.30000E-003    0.00000E+000
   6.4880   2.07000E-002    0.00000E+000
   6.4910   8.30000E-003    0.00000E+000
   6.4930   1.68000E-002    0.00000E+000
   6.4960   8.20000E-003    0.00000E+000
   6.4980   1.51000E-002    0.00000E+000
   6.5010   8.80000E-003    0.00000E+000
   6.5040   1.69000E-002    0.00000E+000
   6.5070  -3.50000E-003    0.00000E+000
   6.5100   6.30000E-003    0.00000E+000
   6.5120   1.11000E-002    0.00000E+000
   6.5150   1.39000E-002    0.00000E+000
   6.5160   1.13000E-002    0.00000E+000
   6.5180   5.20000E-003    0.00000E+000
   6.5200   1.69000E-002    0.00000E+000
   6.5230  -1.30000E-003    0.00000E+000
   6.5250   1.13000E-002    0.00000E+000
   6.5260   1.39000E-002    0.00000E+000
   6.5290   9.10000E-003    0.00000E+000
   6.5320   2.40000E-002    0.00000E+000
   6.5340   1.08000E-002    0.00000E+000
   6.5350   2.05000E-002    0.00000E+000
   6.5370   1.19000E-002    0.00000E+000
   6.5410   4.50000E-003    0.00000E+000
   6.5440   1.98000E-002    0.00000E+000
   6.5470  -3.10000E-003    0.00000E+000
   6.5500   1.42000E-002    0.00000E+000
   6.5510   1.25000E-002    0.00000E+000
   6.5530   1.15000E-002    0.00000E+000
   6.5550   2.10000E-002    0.00000E+000
   6.5580   5.80000E-003    0.00000E+000
   6.5610   1.23000E-002    0.00000E+000
   6.5630   1.01000E-002    0.00000E+000
   6.5650   1.29000E-002    0.00000E+000
   6.5690   1.43000E-002    0.00000E+000
   6.5720   3.30000E-003    0.00000E+000
   6.5730   7.10000E-003    0.00000E+000
   6.5760   2.16000E-002    0.00000E+000
   6.5790   2.65000E-002    0.00000E+000
   6.5800   1.68000E-002    0.00000E+000
   6.5820   4.70000E-003    0.00000E+000
   6.5840   1.64000E-002    0.00000E+000
   6.5870   2.09000E-002    0.00000E+000
   6.5890   1.31000E-002    0.00000E+000
   6.5910   8.10000E-003    0.00000E+000
   6.5950   1.88000E-002    0.00000E+000
   6.5960   1.99000E-002    0.00000E+000
   6.6010   1.46000E-002    0.00000E+000
   6.6030   1.80000E-002    0.00000E+000
   6.6060   1.91000E-002    0.00000E+000
   6.6080   1.74000E-002    0.00000E+000
   6.6100   1.85000E-002    0.00000E+000
   6.6130   2.95000E-002    0.00000E+000
   6.6140   2.01000E-002    0.00000E+000
   6.6170   2.25000E-002    0.00000E+000
   6.6180   2.49000E-002    0.00000E+000
   6.6210   1.67000E-002    0.00000E+000
   6.6240   2.18000E-002    0.00000E+000
   6.6260   2.04000E-002    0.00000E+000
   6.6290   2.80000E-002    0.00000E+000
   6.6320   1.81000E-002    0.00000E+000
   6.6340   1.46000E-002    0.00000E+000
   6.6350   2.03000E-002    0.00000E+000
   6.6370   2.63000E-002    0.00000E+000
   6.6400   1.86000E-002    0.00000E+000
   6.6430   2.49000E-002    0.00000E+000
   6.6440   2.57000E-002    0.00000E+000
   6.6480   2.08000E-002    0.00000E+000
   6.6500   2.91000E-002    0.00000E+000
   6.6520   2.78000E-002    0.00000E+000
   6.6540   3.14000E-002    0.00000E+000
   6.6580   3.16000E-002    0.00000E+000
   6.6610   2.68000E-002    0.00000E+000
   6.6640   2.46000E-002    0.00000E+000
   6.6670   2.53000E-002    0.00000E+000
   6.6690   3.79000E-002    0.00000E+000
   6.6700   2.90000E-002    0.00000E+000
   6.6720   3.08000E-002    0.00000E+000
   6.6740   3.48000E-002    0.00000E+000
   6.6760   3.51000E-002    0.00000E+000
   6.6800   2.30000E-002    0.00000E+000
   6.6840   3.10000E-002    0.00000E+000
   6.6870   3.65000E-002    0.00000E+000
   6.6900   3.69000E-002    0.00000E+000
   6.6920   3.66000E-002    0.00000E+000
   6.6950   4.05000E-002    0.00000E+000
   6.6970   2.87000E-002    0.00000E+000
   6.6980   3.45000E-002    0.00000E+000
   6.7020   3.27000E-002    0.00000E+000
   6.7050   3.50000E-002    0.00000E+000
   6.7080   4.31000E-002    0.00000E+000
   6.7110   5.01000E-002    0.00000E+000
   6.7140   2.35000E-002    0.00000E+000
   6.7160   4.38000E-002    0.00000E+000
   6.7180   3.23000E-002    0.00000E+000
   6.7210   3.85000E-002    0.00000E+000
   6.7240   4.26000E-002    0.00000E+000
   6.7260   4.18000E-002    0.00000E+000
   6.7280   4.68000E-002    0.00000E+000
   6.7310   4.12000E-002    0.00000E+000
   6.7330   2.75000E-002    0.00000E+000
   6.7360   4.44000E-002    0.00000E+000
   6.7380   4.82000E-002    0.00000E+000
   6.7430   4.76000E-002    0.00000E+000
   6.7450   5.38000E-002    0.00000E+000
   6.7480   4.87000E-002    0.00000E+000
   6.7510   5.62000E-002    0.00000E+000
   6.7530   6.84000E-002    0.00000E+000
   6.7550   5.16000E-002    0.00000E+000
   6.7580   4.94000E-002    0.00000E+000
   6.7610   5.37000E-002    0.00000E+000
   6.7630   5.38000E-002    0.00000E+000
   6.7670   4.26000E-002    0.00000E+000
   6.7690   5.69000E-002    0.00000E+000
   6.7720   5.00000E-002    0.00000E+000
   6.7750   4.88000E-002    0.00000E+000
   6.7770   5.48000E-002    0.00000E+000
   6.7810   5.64000E-002    0.00000E+000
   6.7840   7.91000E-002    0.00000E+000
   6.7860   6.52000E-002    0.00000E+000
   6.7900   6.11000E-002    0.00000E+000
   6.7910   5.40000E-002    0.00000E+000
   6.7960   6.84000E-002    0.00000E+000
   6.7980   6.49000E-002    0.00000E+000
   6.8000   6.67000E-002    0.00000E+000
   6.8030   5.42000E-002    0.00000E+000
   6.8050   7.67000E-002    0.00000E+000
   6.8090   4.96000E-002    0.00000E+000
   6.8110   8.03000E-002    0.00000E+000
   6.8140   6.30000E-002    0.00000E+000
   6.8170   7.23000E-002    0.00000E+000
   6.8190   7.58000E-002    0.00000E+000
   6.8210   7.82000E-002    0.00000E+000
   6.8250   7.89000E-002    0.00000E+000
   6.8270   8.51000E-002    0.00000E+000
   6.8310   8.04000E-002    0.00000E+000
   6.8330   7.69000E-002    0.00000E+000
   6.8360   1.05300E-001    0.00000E+000
   6.8390   1.00000E-001    0.00000E+000
   6.8420   9.81000E-002    0.00000E+000
   6.8440   9.56000E-002    0.00000E+000
   6.8450   9.14000E-002    0.00000E+000
   6.8490   9.67000E-002    0.00000E+000
   6.8520   8.29000E-002    0.00000E+000
   6.8550   9.23000E-002    0.00000E+000
   6.8580   1.02000E-001    0.00000E+000
   6.8610   8.98000E-002    0.00000E+000
   6.8640   1.03500E-001    0.00000E+000
   6.8650   9.84000E-002    0.00000E+000
   6.8670   8.75000E-002    0.00000E+000
   6.8710   1.09500E-001    0.00000E+000
   6.8720   1.09100E-001    0.00000E+000
   6.8770   1.12700E-001    0.00000E+000
   6.8800   1.11900E-001    0.00000E+000
   6.8810   1.11100E-001    0.00000E+000
   6.8850   1.17700E-001    0.00000E+000
   6.8870   1.07200E-001    0.00000E+000
   6.8910   1.21300E-001    0.00000E+000
   6.8930   1.02900E-001    0.00000E+000
   6.8950   1.17300E-001    0.00000E+000
   6.8960   1.30700E-001    0.00000E+000
   6.8990   1.13200E-001    0.00000E+000
   6.9010   1.29200E-001    0.00000E+000
   6.9050   1.15400E-001    0.00000E+000
   6.9070   1.27900E-001    0.00000E+000
   6.9120   1.45600E-001    0.00000E+000
   6.9130   1.60000E-001    0.00000E+000
   6.9160   1.58500E-001    0.00000E+000
   6.9200   1.42600E-001    0.00000E+000
   6.9240   1.49700E-001    0.00000E+000
   6.9270   1.53800E-001    0.00000E+000
   6.9310   1.37100E-001    0.00000E+000
   6.9350   1.73500E-001    0.00000E+000
   6.9370   1.36800E-001    0.00000E+000
   6.9410   1.56300E-001    0.00000E+000
   6.9430   1.36500E-001    0.00000E+000
   6.9450   1.52200E-001    0.00000E+000
   6.9480   1.67600E-001    0.00000E+000
   6.9520   1.52800E-001    0.00000E+000
   6.9540   1.55600E-001    0.00000E+000
   6.9560   1.70500E-001    0.00000E+000
   6.9590   1.49700E-001    0.00000E+000
   6.9630   1.49200E-001    0.00000E+000
   6.9650   1.84000E-001    0.00000E+000
   6.9690   1.75300E-001    0.00000E+000
   6.9720   1.64900E-001    0.00000E+000
   6.9740   1.72500E-001    0.00000E+000
   6.9780   1.83700E-001    0.00000E+000
   6.9810   1.98200E-001    0.00000E+000
   6.9840   1.93900E-001    0.00000E+000
   6.9860   2.01000E-001    0.00000E+000
   6.9890   1.81600E-001    0.00000E+000
   6.9910   2.05100E-001    0.00000E+000
   6.9960   2.17000E-001    0.00000E+000
   6.9970   2.27800E-001    0.00000E+000
   7.0010   2.24600E-001    0.00000E+000
   7.0040   2.22200E-001    0.00000E+000
   7.0050   2.22100E-001    0.00000E+000
   7.0090   2.39100E-001    0.00000E+000
   7.0120   2.40200E-001    0.00000E+000
   7.0140   2.46900E-001    0.00000E+000
   7.0160   2.72400E-001    0.00000E+000
   7.0190   2.70500E-001    0.00000E+000
   7.0220   2.64800E-001    0.00000E+000
   7.0250   2.82900E-001    0.00000E+000
   7.0300   3.03000E-001    0.00000E+000
   7.0330   3.12700E-001    0.00000E+000
   7.0350   3.34800E-001    0.00000E+000
   7.0390   3.62300E-001    0.00000E+000
   7.0420   3.73100E-001    0.00000E+000
   7.0440   3.69200E-001    0.00000E+000
   7.0460   3.92600E-001    0.00000E+000
   7.0480   4.08200E-001    0.00000E+000
   7.0530   4.44100E-001    0.00000E+000
   7.0550   4.67800E-001    0.00000E+000
   7.0580   4.78700E-001    0.00000E+000
   7.0600   5.32900E-001    0.00000E+000
   7.0630   5.14400E-001    0.00000E+000
   7.0650   5.42000E-001    0.00000E+000
   7.0680   5.66300E-001    0.00000E+000
   7.0690   6.33500E-001    0.00000E+000
   7.0740   6.41000E-001    0.00000E+000
   7.0760   6.93400E-001    0.00000E+000
   7.0780   7.53600E-001    0.00000E+000
   7.0810   8.09200E-001    0.00000E+000
   7.0830   8.65500E-001    0.00000E+000
   7.0850   9.26200E-001    0.00000E+000
   7.0900   9.74800E-001    0.00000E+000
   7.0920   1.04170E+000    0.00000E+000
   7.0950   1.14060E+000    0.00000E+000
   7.0980   1.25170E+000    0.00000E+000
   7.1010   1.45450E+000    0.00000E+000
   7.1040   1.99420E+000    0.00000E+000
   7.1080   2.15240E+000    0.00000E+000
   7.1110   2.20700E+000    0.00000E+000
   7.1130   2.34990E+000    0.00000E+000
   7.1170   2.38160E+000    0.00000E+000
   7.1190   2.37130E+000    0.00000E+000
   7.1220   2.53200E+000    0.00000E+000
   7.1260   2.49620E+000    0.00000E+000
   7.1310   2.65810E+000    0.00000E+000
   7.1330   2.86520E+000    0.00000E+000
   7.1350   2.69170E+000    0.00000E+000
   7.1370   2.56120E+000    0.00000E+000
   7.1400   2.67690E+000    0.00000E+000
   7.1420   2.83720E+000    0.00000E+000
   7.1460   2.68290E+000    0.00000E+000
   7.1480   2.93130E+000    0.00000E+000
   7.1520   3.00330E+000    0.00000E+000
   7.1540   2.39930E+000    0.00000E+000
   7.1560   2.07480E+000    0.00000E+000
   7.1610   2.07580E+000    0.00000E+000
   7.1620   1.91810E+000    0.00000E+000
   7.1650   1.64370E+000    0.00000E+000
   7.1680   1.58030E+000    0.00000E+000
   7.1700   1.54800E+000    0.00000E+000
   7.1740   1.68220E+000    0.00000E+000
   7.1750   1.11620E+000    0.00000E+000
   7.1770   2.21600E-001    0.00000E+000
   7.1800   1.00000E+000    0.00000E+000
   7.1820   1.00000E+000    0.00000E+000
   7.1860   1.00000E+000    0.00000E+000
   7.1880   1.00000E+000    0.00000E+000
   7.1910   1.00000E+000    0.00000E+000
   7.1950   1.00000E+000    0.00000E+000
   7.2000   1.00000E+000    0.00000E+000
   7.2020   1.00000E+000    0.00000E+000
   7.2040   1.00000E+000    0.00000E+000
   7.2060   1.00000E+000    0.00000E+000
   7.2090   1.00000E+000    0.00000E+000
   7.2130   1.00000E+000    0.00000E+000
   7.2160   0.00000E+000    0.00000E+000
   7.2180   1.00000E+000    0.00000E+000
   7.2200   1.00000E+000    0.00000E+000
   7.2230   1.00000E+000    0.00000E+000
   7.2250   1.00000E+000    0.00000E+000
   7.2280   1.00000E+000    0.00000E+000
   7.2310   1.00000E+000    0.00000E+000
   7.2340   1.00000E+000    0.00000E+000
   7.2370   1.00000E+000    0.00000E+000
   7.2390   1.00000E+000    0.00000E+000
   7.2430   1.00000E+000    0.00000E+000
   7.2480   1.00000E+000    0.00000E+000
   7.2500   1.00000E+000    0.00000E+000
   7.2520   1.00000E+000    0.00000E+000
   7.2550   1.00000E+000    0.00000E+000
   7.2570   1.00000E+000    0.00000E+000
   7.2610   1.00000E+000    0.00000E+000
   7.2640   1.00000E+000    0.00000E+000
   7.2660   1.00000E+000    0.00000E+000
   7.2690   1.00000E+000    0.00000E+000
   7.2710   1.00000E+000    0.00000E+000
   7.2750   1.00000E+000    0.00000E+000
   7.2780   1.00000E+000    0.00000E+000
   7.2800   1.00000E+000    0.00000E+000
   7.2830   1.00000E+000    0.00000E+000
   7.2850   1.00000E+000    0.00000E+000
   7.2890   1.00000E+000    0.00000E+000
   7.2920   1.00000E+000    0.00000E+000
   7.2950   1.00000E+000    0.00000E+000
   7.2960   1.00000E+000    0.00000E+000
   7.3000   1.00000E+000    0.00000E+000
