# Supplementary material for: Rationally seeded computational protein design of ɑ-helical barrels
Source: Nat Chem Biol. 2024 Jun 20;20(8):991–9. doi: 10.1038/s41589-024-01642-0 (PMC11288890; doi:10.1038/s41589-024-01642-0)
Supplement: Supplementary file 5 — PDB files used for making figure panels h–j. [file 41589_2024_1642_MOESM5_ESM.zip › KIA_RP_RSPD_NatChemBiol_data_Figure3/sc-CC-7-LI_panels_c-g/AUC_panel_e/LI_SV_raw/00102.RA1]

HeptLI
R 1 20.0 40000 0034829 5.3600E11 275 1 
   5.8010   1.00000E+000    0.00000E+000
   5.8050   1.00000E+000    0.00000E+000
   5.8060   1.00000E+000    0.00000E+000
   5.8070   1.00000E+000    0.00000E+000
   5.8080   1.00000E+000    0.00000E+000
   5.8100   1.00000E+000    0.00000E+000
   5.8120   1.00000E+000    0.00000E+000
   5.8130   1.00000E+000    0.00000E+000
   5.8150   1.00000E+000    0.00000E+000
   5.8160   1.00000E+000    0.00000E+000
   5.8170   1.00000E+000    0.00000E+000
   5.8190   1.00000E+000    0.00000E+000
   5.8210   1.00000E+000    0.00000E+000
   5.8230   1.00000E+000    0.00000E+000
   5.8240   1.00000E+000    0.00000E+000
   5.8260   1.00000E+000    0.00000E+000
   5.8290   1.00000E+000    0.00000E+000
   5.8310   1.00000E+000    0.00000E+000
   5.8330   1.00000E+000    0.00000E+000
   5.8350  -1.28630E+000    0.00000E+000
   5.8370  -8.80000E-001    0.00000E+000
   5.8390  -7.64200E-001    0.00000E+000
   5.8400  -7.24100E-001    0.00000E+000
   5.8420  -6.95500E-001    0.00000E+000
   5.8430  -6.76600E-001    0.00000E+000
   5.8460  -8.17200E-001    0.00000E+000
   5.8470  -1.08950E+000    0.00000E+000
   5.8510  -1.30570E+000    0.00000E+000
   5.8520  -1.67170E+000    0.00000E+000
   5.8540  -1.75930E+000    0.00000E+000
   5.8560  -1.71320E+000    0.00000E+000
   5.8580  -1.70390E+000    0.00000E+000
   5.8620  -1.60170E+000    0.00000E+000
   5.8660  -1.36870E+000    0.00000E+000
   5.8670  -9.60300E-001    0.00000E+000
   5.8690  -8.22000E-001    0.00000E+000
   5.8710  -5.50700E-001    0.00000E+000
   5.8720  -4.10700E-001    0.00000E+000
   5.8760  -3.16100E-001    0.00000E+000
   5.8770  -2.16800E-001    0.00000E+000
   5.8790  -1.46000E-001    0.00000E+000
   5.8810  -1.41700E-001    0.00000E+000
   5.8840  -3.30000E-002    0.00000E+000
   5.8860  -2.70000E-002    0.00000E+000
   5.8880  -2.00000E-002    0.00000E+000
   5.8910  -1.20000E-002    0.00000E+000
   5.8920  -1.54000E-002    0.00000E+000
   5.8950  -1.71000E-002    0.00000E+000
   5.8980  -9.80000E-003    0.00000E+000
   5.8990  -7.30000E-003    0.00000E+000
   5.9020  -2.21000E-002    0.00000E+000
   5.9040  -1.45000E-002    0.00000E+000
   5.9060  -1.43000E-002    0.00000E+000
   5.9080  -1.17000E-002    0.00000E+000
   5.9090  -7.30000E-003    0.00000E+000
   5.9110  -7.60000E-003    0.00000E+000
   5.9150   1.60000E-003    0.00000E+000
   5.9170  -2.00000E-004    0.00000E+000
   5.9180  -6.50000E-003    0.00000E+000
   5.9200  -5.40000E-003    0.00000E+000
   5.9210  -9.20000E-003    0.00000E+000
   5.9230   5.10000E-003    0.00000E+000
   5.9250   5.60000E-003    0.00000E+000
   5.9270   2.00000E-003    0.00000E+000
   5.9280   1.63000E-002    0.00000E+000
   5.9310  -1.74000E-002    0.00000E+000
   5.9320  -7.90000E-003    0.00000E+000
   5.9360   0.00000E+000    0.00000E+000
   5.9380  -1.03000E-002    0.00000E+000
   5.9390  -6.80000E-003    0.00000E+000
   5.9420  -1.75000E-002    0.00000E+000
   5.9430  -3.80000E-003    0.00000E+000
   5.9450   6.00000E-003    0.00000E+000
   5.9470   6.60000E-003    0.00000E+000
   5.9480   3.49000E-002    0.00000E+000
   5.9500   1.45000E-002    0.00000E+000
   5.9520   2.84000E-002    0.00000E+000
   5.9560   6.00000E-003    0.00000E+000
   5.9570  -5.40000E-003    0.00000E+000
   5.9590   1.40000E-003    0.00000E+000
   5.9630  -1.12000E-002    0.00000E+000
   5.9640   2.60000E-003    0.00000E+000
   5.9680  -1.13000E-002    0.00000E+000
   5.9700   3.40000E-003    0.00000E+000
   5.9710   7.50000E-003    0.00000E+000
   5.9730   4.90000E-003    0.00000E+000
   5.9770  -1.42000E-002    0.00000E+000
   5.9780  -9.10000E-003    0.00000E+000
   5.9790  -4.90000E-003    0.00000E+000
   5.9820   1.00000E-002    0.00000E+000
   5.9840   1.49000E-002    0.00000E+000
   5.9870   7.00000E-003    0.00000E+000
   5.9880   1.25000E-002    0.00000E+000
   5.9900   1.10000E-003    0.00000E+000
   5.9910   4.40000E-003    0.00000E+000
   5.9930  -1.00000E-004    0.00000E+000
   5.9950   5.70000E-003    0.00000E+000
   5.9960   1.46000E-002    0.00000E+000
   5.9980   4.18000E-002    0.00000E+000
   6.0010   2.74100E-001    0.00000E+000
   6.0040  -5.58500E-001    0.00000E+000
   6.0050  -7.66500E-001    0.00000E+000
   6.0070  -3.52700E-001    0.00000E+000
   6.0100  -1.06400E-001    0.00000E+000
   6.0120  -4.57000E-002    0.00000E+000
   6.0170  -1.12000E-002    0.00000E+000
   6.0210  -1.71100E-001    0.00000E+000
   6.0220  -1.01800E-001    0.00000E+000
   6.0230   6.36300E-001    0.00000E+000
   6.0280   1.47000E-002    0.00000E+000
   6.0310   2.00000E-003    0.00000E+000
   6.0330  -1.44000E-002    0.00000E+000
   6.0350  -3.90000E-003    0.00000E+000
   6.0370   8.60000E-003    0.00000E+000
   6.0400   8.60000E-003    0.00000E+000
   6.0420   9.80000E-003    0.00000E+000
   6.0440   7.70000E-003    0.00000E+000
   6.0450  -5.60000E-003    0.00000E+000
   6.0500   1.00000E-004    0.00000E+000
   6.0530   9.90000E-003    0.00000E+000
   6.0540   7.20000E-003    0.00000E+000
   6.0570   7.70000E-003    0.00000E+000
   6.0580   5.00000E-003    0.00000E+000
   6.0610   1.46000E-002    0.00000E+000
   6.0630   1.90000E-003    0.00000E+000
   6.0660   8.10000E-003    0.00000E+000
   6.0680   8.20000E-003    0.00000E+000
   6.0690   1.00000E-004    0.00000E+000
   6.0710   9.30000E-003    0.00000E+000
   6.0730   4.50000E-003    0.00000E+000
   6.0740  -2.30000E-003    0.00000E+000
   6.0760  -1.25000E-002    0.00000E+000
   6.0780   3.30000E-003    0.00000E+000
   6.0800   2.60000E-002    0.00000E+000
   6.0810   1.98000E-002    0.00000E+000
   6.0850  -1.43000E-002    0.00000E+000
   6.0890  -2.90000E-003    0.00000E+000
   6.0920   1.21000E-002    0.00000E+000
   6.0940   1.74000E-002    0.00000E+000
   6.0950   7.40000E-003    0.00000E+000
   6.0960   6.20000E-003    0.00000E+000
   6.0990   9.00000E-003    0.00000E+000
   6.1010   1.29000E-002    0.00000E+000
   6.1050   1.30000E-003    0.00000E+000
   6.1060   7.80000E-003    0.00000E+000
   6.1100   1.50000E-003    0.00000E+000
   6.1160   1.12000E-002    0.00000E+000
   6.1190   7.10000E-003    0.00000E+000
   6.1200   2.30000E-003    0.00000E+000
   6.1250  -1.30000E-003    0.00000E+000
   6.1290  -5.90000E-003    0.00000E+000
   6.1310   5.30000E-003    0.00000E+000
   6.1350  -5.00000E-004    0.00000E+000
   6.1360   9.60000E-003    0.00000E+000
   6.1400   6.00000E-003    0.00000E+000
   6.1440  -3.00000E-003    0.00000E+000
   6.1470  -1.40000E-003    0.00000E+000
   6.1480   8.60000E-003    0.00000E+000
   6.1560   1.70000E-003    0.00000E+000
   6.1580   1.66000E-002    0.00000E+000
   6.1610  -3.80000E-003    0.00000E+000
   6.1640   5.90000E-003    0.00000E+000
   6.1670   3.50000E-003    0.00000E+000
   6.1700   8.60000E-003    0.00000E+000
   6.1740  -4.00000E-003    0.00000E+000
   6.1760   9.60000E-003    0.00000E+000
   6.1770  -2.40000E-003    0.00000E+000
   6.1790   1.49000E-002    0.00000E+000
   6.1820   6.10000E-003    0.00000E+000
   6.1840   7.20000E-003    0.00000E+000
   6.1880  -5.50000E-003    0.00000E+000
   6.1900   5.80000E-003    0.00000E+000
   6.1920   1.54000E-002    0.00000E+000
   6.1930   3.80000E-003    0.00000E+000
   6.1970   5.30000E-003    0.00000E+000
   6.1990  -3.20000E-003    0.00000E+000
   6.2020   4.90000E-003    0.00000E+000
   6.2040   2.20000E-003    0.00000E+000
   6.2050  -3.10000E-003    0.00000E+000
   6.2070  -8.00000E-004    0.00000E+000
   6.2100   8.50000E-003    0.00000E+000
   6.2120   4.00000E-003    0.00000E+000
   6.2160   1.12000E-002    0.00000E+000
   6.2190   1.12000E-002    0.00000E+000
   6.2210   7.90000E-003    0.00000E+000
   6.2230  -5.20000E-003    0.00000E+000
   6.2270   7.40000E-003    0.00000E+000
   6.2290   4.70000E-003    0.00000E+000
   6.2300  -6.90000E-003    0.00000E+000
   6.2350   1.30000E-002    0.00000E+000
   6.2390  -1.60000E-003    0.00000E+000
   6.2410   5.80000E-003    0.00000E+000
   6.2450   7.60000E-003    0.00000E+000
   6.2470   4.70000E-003    0.00000E+000
   6.2490   1.51000E-002    0.00000E+000
   6.2500  -2.20000E-003    0.00000E+000
   6.2530   9.00000E-004    0.00000E+000
   6.2550   1.30000E-003    0.00000E+000
   6.2580  -8.30000E-003    0.00000E+000
   6.2590   1.42000E-002    0.00000E+000
   6.2630  -6.00000E-004    0.00000E+000
   6.2660   4.90000E-003    0.00000E+000
   6.2690   4.20000E-003    0.00000E+000
   6.2710   5.40000E-003    0.00000E+000
   6.2730   8.40000E-003    0.00000E+000
   6.2770  -7.10000E-003    0.00000E+000
   6.2780   1.54000E-002    0.00000E+000
   6.2800   4.80000E-003    0.00000E+000
   6.2820   2.70000E-003    0.00000E+000
   6.2870  -1.40000E-003    0.00000E+000
   6.2890   1.40000E-003    0.00000E+000
   6.2920   1.90000E-003    0.00000E+000
   6.2930   5.80000E-003    0.00000E+000
   6.2960   4.30000E-003    0.00000E+000
   6.3000   3.50000E-003    0.00000E+000
   6.3030   1.42000E-002    0.00000E+000
   6.3070   1.08000E-002    0.00000E+000
   6.3090  -2.00000E-004    0.00000E+000
   6.3140   4.10000E-003    0.00000E+000
   6.3190   2.00000E-003    0.00000E+000
   6.3200   2.00000E-004    0.00000E+000
   6.3250   1.31000E-002    0.00000E+000
   6.3330   1.26000E-002    0.00000E+000
   6.3340   9.40000E-003    0.00000E+000
   6.3380   7.20000E-003    0.00000E+000
   6.3410   3.80000E-003    0.00000E+000
   6.3440   1.10000E-003    0.00000E+000
   6.3460   1.14000E-002    0.00000E+000
   6.3470   1.65000E-002    0.00000E+000
   6.3510   5.50000E-003    0.00000E+000
   6.3560  -0.00000E+000    0.00000E+000
   6.3590   1.98000E-002    0.00000E+000
   6.3610   2.92000E-002    0.00000E+000
   6.3660   1.96000E-002    0.00000E+000
   6.3670   1.58000E-002    0.00000E+000
   6.3720   7.80000E-003    0.00000E+000
   6.3740   1.33000E-002    0.00000E+000
   6.3780   3.10000E-003    0.00000E+000
   6.3810   1.80000E-002    0.00000E+000
   6.3830   1.31000E-002    0.00000E+000
   6.3850   1.74000E-002    0.00000E+000
   6.3890   8.10000E-003    0.00000E+000
   6.3910   1.40000E-003    0.00000E+000
   6.3930   2.36000E-002    0.00000E+000
   6.3970   1.85000E-002    0.00000E+000
   6.4040  -7.00000E-004    0.00000E+000
   6.4080   1.61000E-002    0.00000E+000
   6.4110   1.10000E-002    0.00000E+000
   6.4130   2.53000E-002    0.00000E+000
   6.4150   1.59000E-002    0.00000E+000
   6.4180   8.00000E-004    0.00000E+000
   6.4220   2.40000E-003    0.00000E+000
   6.4240   1.15000E-002    0.00000E+000
   6.4270   8.20000E-003    0.00000E+000
   6.4280   1.53000E-002    0.00000E+000
   6.4320   1.30000E-002    0.00000E+000
   6.4350   7.20000E-003    0.00000E+000
   6.4360   6.50000E-003    0.00000E+000
   6.4390   8.80000E-003    0.00000E+000
   6.4400   7.80000E-003    0.00000E+000
   6.4430   2.43000E-002    0.00000E+000
   6.4450   1.97000E-002    0.00000E+000
   6.4480   4.00000E-004    0.00000E+000
   6.4500   2.44000E-002    0.00000E+000
   6.4530   1.61000E-002    0.00000E+000
   6.4560   8.10000E-003    0.00000E+000
   6.4580   4.70000E-003    0.00000E+000
   6.4590   1.70000E-002    0.00000E+000
   6.4610   1.33000E-002    0.00000E+000
   6.4630   1.20000E-002    0.00000E+000
   6.4650   1.57000E-002    0.00000E+000
   6.4680   9.70000E-003    0.00000E+000
   6.4700   5.00000E-003    0.00000E+000
   6.4720   1.07000E-002    0.00000E+000
   6.4750   7.70000E-003    0.00000E+000
   6.4770   1.35000E-002    0.00000E+000
   6.4790   1.60000E-002    0.00000E+000
   6.4820   1.83000E-002    0.00000E+000
   6.4840   1.83000E-002    0.00000E+000
   6.4870   2.57000E-002    0.00000E+000
   6.4890   1.07000E-002    0.00000E+000
   6.4920   1.55000E-002    0.00000E+000
   6.4930   2.95000E-002    0.00000E+000
   6.4960   4.20000E-003    0.00000E+000
   6.4970   2.96000E-002    0.00000E+000
   6.5000   1.52000E-002    0.00000E+000
   6.5030   1.99000E-002    0.00000E+000
   6.5050   8.50000E-003    0.00000E+000
   6.5070   1.56000E-002    0.00000E+000
   6.5100   1.47000E-002    0.00000E+000
   6.5130   1.97000E-002    0.00000E+000
   6.5140   1.89000E-002    0.00000E+000
   6.5160   2.27000E-002    0.00000E+000
   6.5180   3.55000E-002    0.00000E+000
   6.5210   2.35000E-002    0.00000E+000
   6.5230   2.11000E-002    0.00000E+000
   6.5250   1.30000E-002    0.00000E+000
   6.5270   2.19000E-002    0.00000E+000
   6.5310   2.68000E-002    0.00000E+000
   6.5330   2.67000E-002    0.00000E+000
   6.5350   3.36000E-002    0.00000E+000
   6.5370   2.08000E-002    0.00000E+000
   6.5390   2.13000E-002    0.00000E+000
   6.5430   3.29000E-002    0.00000E+000
   6.5460   1.46000E-002    0.00000E+000
   6.5480   2.82000E-002    0.00000E+000
   6.5500   1.63000E-002    0.00000E+000
   6.5520   3.15000E-002    0.00000E+000
   6.5530   4.04000E-002    0.00000E+000
   6.5560   3.16000E-002    0.00000E+000
   6.5590   2.27000E-002    0.00000E+000
   6.5610   2.64000E-002    0.00000E+000
   6.5640   2.93000E-002    0.00000E+000
   6.5670   3.27000E-002    0.00000E+000
   6.5690   2.99000E-002    0.00000E+000
   6.5700   2.48000E-002    0.00000E+000
   6.5730   3.63000E-002    0.00000E+000
   6.5740   3.78000E-002    0.00000E+000
   6.5770   3.30000E-002    0.00000E+000
   6.5790   2.98000E-002    0.00000E+000
   6.5830   3.20000E-002    0.00000E+000
   6.5840   4.12000E-002    0.00000E+000
   6.5860   4.08000E-002    0.00000E+000
   6.5880   3.37000E-002    0.00000E+000
   6.5900   2.60000E-002    0.00000E+000
   6.5930   3.96000E-002    0.00000E+000
   6.5940   3.91000E-002    0.00000E+000
   6.5970   3.36000E-002    0.00000E+000
   6.5990   4.34000E-002    0.00000E+000
   6.6040   3.62000E-002    0.00000E+000
   6.6060   4.07000E-002    0.00000E+000
   6.6090   4.58000E-002    0.00000E+000
   6.6120   3.67000E-002    0.00000E+000
   6.6130   5.41000E-002    0.00000E+000
   6.6150   5.04000E-002    0.00000E+000
   6.6170   4.84000E-002    0.00000E+000
   6.6190   3.91000E-002    0.00000E+000
   6.6200   4.49000E-002    0.00000E+000
   6.6210   3.56000E-002    0.00000E+000
   6.6240   3.75000E-002    0.00000E+000
   6.6280   5.40000E-002    0.00000E+000
   6.6310   5.23000E-002    0.00000E+000
   6.6320   4.27000E-002    0.00000E+000
   6.6350   5.77000E-002    0.00000E+000
   6.6370   5.77000E-002    0.00000E+000
   6.6400   4.01000E-002    0.00000E+000
   6.6420   5.94000E-002    0.00000E+000
   6.6460   5.13000E-002    0.00000E+000
   6.6490   4.38000E-002    0.00000E+000
   6.6500   5.40000E-002    0.00000E+000
   6.6530   5.86000E-002    0.00000E+000
   6.6550   5.36000E-002    0.00000E+000
   6.6570   5.96000E-002    0.00000E+000
   6.6600   5.32000E-002    0.00000E+000
   6.6610   6.09000E-002    0.00000E+000
   6.6640   5.56000E-002    0.00000E+000
   6.6670   6.34000E-002    0.00000E+000
   6.6690   6.02000E-002    0.00000E+000
   6.6710   6.00000E-002    0.00000E+000
   6.6730   6.16000E-002    0.00000E+000
   6.6740   6.59000E-002    0.00000E+000
   6.6760   6.04000E-002    0.00000E+000
   6.6790   6.75000E-002    0.00000E+000
   6.6840   7.39000E-002    0.00000E+000
   6.6860   6.30000E-002    0.00000E+000
   6.6890   6.04000E-002    0.00000E+000
   6.6920   9.17000E-002    0.00000E+000
   6.6950   7.51000E-002    0.00000E+000
   6.6970   7.19000E-002    0.00000E+000
   6.6990   7.79000E-002    0.00000E+000
   6.7020   7.72000E-002    0.00000E+000
   6.7060   8.38000E-002    0.00000E+000
   6.7080   8.64000E-002    0.00000E+000
   6.7120   8.12000E-002    0.00000E+000
   6.7130   8.02000E-002    0.00000E+000
   6.7150   8.65000E-002    0.00000E+000
   6.7170   8.38000E-002    0.00000E+000
   6.7180   8.38000E-002    0.00000E+000
   6.7230   9.73000E-002    0.00000E+000
   6.7250   9.24000E-002    0.00000E+000
   6.7270   9.20000E-002    0.00000E+000
   6.7290   1.01800E-001    0.00000E+000
   6.7320   8.36000E-002    0.00000E+000
   6.7340   9.54000E-002    0.00000E+000
   6.7390   1.07600E-001    0.00000E+000
   6.7410   1.06500E-001    0.00000E+000
   6.7450   1.00700E-001    0.00000E+000
   6.7480   1.17900E-001    0.00000E+000
   6.7510   1.04200E-001    0.00000E+000
   6.7540   1.16200E-001    0.00000E+000
   6.7560   9.44000E-002    0.00000E+000
   6.7570   1.08100E-001    0.00000E+000
   6.7600   1.14000E-001    0.00000E+000
   6.7630   1.16900E-001    0.00000E+000
   6.7660   1.19900E-001    0.00000E+000
   6.7680   1.12600E-001    0.00000E+000
   6.7720   1.09500E-001    0.00000E+000
   6.7730   1.09400E-001    0.00000E+000
   6.7750   1.25300E-001    0.00000E+000
   6.7800   1.20100E-001    0.00000E+000
   6.7820   1.33700E-001    0.00000E+000
   6.7840   1.30700E-001    0.00000E+000
   6.7870   1.28300E-001    0.00000E+000
   6.7900   1.31500E-001    0.00000E+000
   6.7940   1.33100E-001    0.00000E+000
   6.7960   1.33600E-001    0.00000E+000
   6.8000   1.46300E-001    0.00000E+000
   6.8020   1.38700E-001    0.00000E+000
   6.8030   1.65700E-001    0.00000E+000
   6.8070   1.35800E-001    0.00000E+000
   6.8100   1.49600E-001    0.00000E+000
   6.8110   1.55900E-001    0.00000E+000
   6.8150   1.45300E-001    0.00000E+000
   6.8170   1.50900E-001    0.00000E+000
   6.8190   1.54400E-001    0.00000E+000
   6.8230   1.57100E-001    0.00000E+000
   6.8250   1.58900E-001    0.00000E+000
   6.8280   1.54900E-001    0.00000E+000
   6.8320   1.56400E-001    0.00000E+000
   6.8330   1.80400E-001    0.00000E+000
   6.8370   2.02100E-001    0.00000E+000
   6.8390   1.76400E-001    0.00000E+000
   6.8410   1.73900E-001    0.00000E+000
   6.8420   1.91400E-001    0.00000E+000
   6.8460   1.86000E-001    0.00000E+000
   6.8490   1.78800E-001    0.00000E+000
   6.8520   1.85200E-001    0.00000E+000
   6.8540   2.00000E-001    0.00000E+000
   6.8570   1.80900E-001    0.00000E+000
   6.8580   1.85000E-001    0.00000E+000
   6.8630   2.02300E-001    0.00000E+000
   6.8650   1.79200E-001    0.00000E+000
   6.8670   2.04700E-001    0.00000E+000
   6.8700   1.96200E-001    0.00000E+000
   6.8740   1.95000E-001    0.00000E+000
   6.8770   1.94700E-001    0.00000E+000
   6.8790   2.05800E-001    0.00000E+000
   6.8840   2.13800E-001    0.00000E+000
   6.8850   2.03600E-001    0.00000E+000
   6.8870   2.17400E-001    0.00000E+000
   6.8920   2.11900E-001    0.00000E+000
   6.8940   2.10800E-001    0.00000E+000
   6.8960   2.26000E-001    0.00000E+000
   6.8980   2.21900E-001    0.00000E+000
   6.9010   2.28700E-001    0.00000E+000
   6.9040   2.31900E-001    0.00000E+000
   6.9090   2.51800E-001    0.00000E+000
   6.9110   2.54800E-001    0.00000E+000
   6.9130   2.75000E-001    0.00000E+000
   6.9160   2.53900E-001    0.00000E+000
   6.9190   2.41900E-001    0.00000E+000
   6.9220   2.62500E-001    0.00000E+000
   6.9240   2.52400E-001    0.00000E+000
   6.9260   2.55400E-001    0.00000E+000
   6.9270   2.47400E-001    0.00000E+000
   6.9320   2.58600E-001    0.00000E+000
   6.9360   2.66700E-001    0.00000E+000
   6.9380   2.51700E-001    0.00000E+000
   6.9390   2.85400E-001    0.00000E+000
   6.9410   2.52900E-001    0.00000E+000
   6.9460   2.58200E-001    0.00000E+000
   6.9470   2.91800E-001    0.00000E+000
   6.9490   2.61600E-001    0.00000E+000
   6.9550   2.71400E-001    0.00000E+000
   6.9560   2.72700E-001    0.00000E+000
   6.9590   2.75200E-001    0.00000E+000
   6.9620   2.87600E-001    0.00000E+000
   6.9650   2.94300E-001    0.00000E+000
   6.9660   3.10100E-001    0.00000E+000
   6.9700   3.03700E-001    0.00000E+000
   6.9710   3.00200E-001    0.00000E+000
   6.9720   3.02800E-001    0.00000E+000
   6.9750   3.02000E-001    0.00000E+000
   6.9810   3.32300E-001    0.00000E+000
   6.9830   3.19400E-001    0.00000E+000
   6.9880   3.28200E-001    0.00000E+000
   6.9900   3.24900E-001    0.00000E+000
   6.9970   3.46300E-001    0.00000E+000
   7.0010   3.50000E-001    0.00000E+000
   7.0040   3.46000E-001    0.00000E+000
   7.0050   3.66600E-001    0.00000E+000
   7.0090   3.51400E-001    0.00000E+000
   7.0130   3.90500E-001    0.00000E+000
   7.0150   3.68300E-001    0.00000E+000
   7.0160   4.06800E-001    0.00000E+000
   7.0180   3.90400E-001    0.00000E+000
   7.0210   4.12400E-001    0.00000E+000
   7.0250   4.41100E-001    0.00000E+000
   7.0280   4.47300E-001    0.00000E+000
   7.0310   4.23600E-001    0.00000E+000
   7.0340   4.52800E-001    0.00000E+000
   7.0360   4.62100E-001    0.00000E+000
   7.0400   4.93400E-001    0.00000E+000
   7.0430   4.94900E-001    0.00000E+000
   7.0460   5.03200E-001    0.00000E+000
   7.0480   5.39100E-001    0.00000E+000
   7.0510   5.55900E-001    0.00000E+000
   7.0530   5.56800E-001    0.00000E+000
   7.0550   6.07100E-001    0.00000E+000
   7.0590   6.13300E-001    0.00000E+000
   7.0630   6.52400E-001    0.00000E+000
   7.0660   6.87700E-001    0.00000E+000
   7.0690   7.28000E-001    0.00000E+000
   7.0720   7.69500E-001    0.00000E+000
   7.0740   8.00800E-001    0.00000E+000
   7.0780   8.06700E-001    0.00000E+000
   7.0790   8.70300E-001    0.00000E+000
   7.0820   9.10900E-001    0.00000E+000
   7.0860   1.01600E+000    0.00000E+000
   7.0900   1.07050E+000    0.00000E+000
   7.0910   1.12650E+000    0.00000E+000
   7.0940   1.18690E+000    0.00000E+000
   7.0970   1.34610E+000    0.00000E+000
   7.1010   1.34200E+000    0.00000E+000
   7.1040   1.67700E+000    0.00000E+000
   7.1060   2.12890E+000    0.00000E+000
   7.1080   2.25740E+000    0.00000E+000
   7.1120   2.43140E+000    0.00000E+000
   7.1150   2.65390E+000    0.00000E+000
   7.1170   2.52770E+000    0.00000E+000
   7.1220   2.61640E+000    0.00000E+000
   7.1240   2.74210E+000    0.00000E+000
   7.1260   2.65600E+000    0.00000E+000
   7.1290   2.82030E+000    0.00000E+000
   7.1330   2.92780E+000    0.00000E+000
   7.1360   2.92740E+000    0.00000E+000
   7.1380   3.27050E+000    0.00000E+000
   7.1420   3.03400E+000    0.00000E+000
   7.1450   2.93290E+000    0.00000E+000
   7.1460   3.33150E+000    0.00000E+000
   7.1490   3.09870E+000    0.00000E+000
   7.1520   2.68420E+000    0.00000E+000
   7.1540   2.17920E+000    0.00000E+000
   7.1590   2.10320E+000    0.00000E+000
   7.1620   2.18450E+000    0.00000E+000
   7.1630   1.67710E+000    0.00000E+000
   7.1660   1.57580E+000    0.00000E+000
   7.1690   1.52400E+000    0.00000E+000
   7.1730   1.18790E+000    0.00000E+000
   7.1760   1.93110E+000    0.00000E+000
   7.1790   2.34100E+000    0.00000E+000
   7.1810   1.00000E+000    0.00000E+000
   7.1850   1.00000E+000    0.00000E+000
   7.1860   1.00000E+000    0.00000E+000
   7.1900   1.00000E+000    0.00000E+000
   7.1910   1.00000E+000    0.00000E+000
   7.1950   1.00000E+000    0.00000E+000
   7.1970   1.00000E+000    0.00000E+000
   7.1990   1.00000E+000    0.00000E+000
   7.2020   1.00000E+000    0.00000E+000
   7.2040   1.00000E+000    0.00000E+000
   7.2060   1.00000E+000    0.00000E+000
   7.2080   1.00000E+000    0.00000E+000
   7.2140   1.00000E+000    0.00000E+000
   7.2160   1.00000E+000    0.00000E+000
   7.2180   1.00000E+000    0.00000E+000
   7.2200   1.00000E+000    0.00000E+000
   7.2240   1.00000E+000    0.00000E+000
   7.2270   1.00000E+000    0.00000E+000
   7.2300   1.00000E+000    0.00000E+000
   7.2320   1.00000E+000    0.00000E+000
   7.2340   1.00000E+000    0.00000E+000
   7.2380   1.00000E+000    0.00000E+000
   7.2410   1.00000E+000    0.00000E+000
   7.2430   1.00000E+000    0.00000E+000
   7.2460   1.00000E+000    0.00000E+000
   7.2500   1.00000E+000    0.00000E+000
   7.2520   1.00000E+000    0.00000E+000
   7.2560   1.00000E+000    0.00000E+000
   7.2570   1.00000E+000    0.00000E+000
   7.2600   1.00000E+000    0.00000E+000
   7.2630   1.00000E+000    0.00000E+000
   7.2660   1.00000E+000    0.00000E+000
   7.2690   1.00000E+000    0.00000E+000
   7.2710   1.00000E+000    0.00000E+000
   7.2730   1.00000E+000    0.00000E+000
   7.2780   1.00000E+000    0.00000E+000
   7.2800   1.00000E+000    0.00000E+000
   7.2820   1.00000E+000    0.00000E+000
   7.2860   1.00000E+000    0.00000E+000
   7.2890   1.00000E+000    0.00000E+000
   7.2920   1.00000E+000    0.00000E+000
   7.2950   1.00000E+000    0.00000E+000
   7.2960   1.00000E+000    0.00000E+000
   7.2990   1.00000E+000    0.00000E+000
   7.3020   1.00000E+000    0.00000E+000
