# Supplementary material for: Rationally seeded computational protein design of ɑ-helical barrels
Source: Nat Chem Biol. 2024 Jun 20;20(8):991–9. doi: 10.1038/s41589-024-01642-0 (PMC11288890; doi:10.1038/s41589-024-01642-0)
Supplement: Supplementary file 5 — PDB files used for making figure panels h–j. [file 41589_2024_1642_MOESM5_ESM.zip › KIA_RP_RSPD_NatChemBiol_data_Figure3/sc-CC-7-LI_panels_c-g/AUC_panel_e/LI_SV_raw/00062.RA1]

HeptLI
R 1 20.0 40000 0022841 3.2570E11 275 1 
   5.8010   1.00000E+000    0.00000E+000
   5.8030   1.00000E+000    0.00000E+000
   5.8040   1.00000E+000    0.00000E+000
   5.8050   1.00000E+000    0.00000E+000
   5.8070   1.00000E+000    0.00000E+000
   5.8080   1.00000E+000    0.00000E+000
   5.8100   1.00000E+000    0.00000E+000
   5.8110   1.00000E+000    0.00000E+000
   5.8120   1.00000E+000    0.00000E+000
   5.8130   1.00000E+000    0.00000E+000
   5.8140   1.00000E+000    0.00000E+000
   5.8150   1.00000E+000    0.00000E+000
   5.8170   1.00000E+000    0.00000E+000
   5.8190   1.00000E+000    0.00000E+000
   5.8210   1.00000E+000    0.00000E+000
   5.8220   1.00000E+000    0.00000E+000
   5.8230   1.00000E+000    0.00000E+000
   5.8240   1.00000E+000    0.00000E+000
   5.8250   1.00000E+000    0.00000E+000
   5.8260   1.00000E+000    0.00000E+000
   5.8290   1.00000E+000    0.00000E+000
   5.8300   1.00000E+000    0.00000E+000
   5.8310   1.00000E+000    0.00000E+000
   5.8320   1.00000E+000    0.00000E+000
   5.8330   1.00000E+000    0.00000E+000
   5.8340  -1.33400E+000    0.00000E+000
   5.8350  -3.28210E+000    0.00000E+000
   5.8370  -1.17580E+000    0.00000E+000
   5.8380  -6.98300E-001    0.00000E+000
   5.8400  -8.55400E-001    0.00000E+000
   5.8410  -7.46400E-001    0.00000E+000
   5.8420  -7.85300E-001    0.00000E+000
   5.8450  -7.45800E-001    0.00000E+000
   5.8460  -8.80200E-001    0.00000E+000
   5.8470  -1.12660E+000    0.00000E+000
   5.8490  -1.29400E+000    0.00000E+000
   5.8520  -1.65280E+000    0.00000E+000
   5.8540  -1.66820E+000    0.00000E+000
   5.8550  -1.70890E+000    0.00000E+000
   5.8560  -1.67800E+000    0.00000E+000
   5.8580  -1.64580E+000    0.00000E+000
   5.8610  -1.59550E+000    0.00000E+000
   5.8620  -1.52540E+000    0.00000E+000
   5.8630  -1.45520E+000    0.00000E+000
   5.8640  -1.12850E+000    0.00000E+000
   5.8660  -1.17050E+000    0.00000E+000
   5.8670  -9.11400E-001    0.00000E+000
   5.8690  -6.90500E-001    0.00000E+000
   5.8720  -4.75700E-001    0.00000E+000
   5.8740  -3.64100E-001    0.00000E+000
   5.8770  -2.42300E-001    0.00000E+000
   5.8780  -1.94600E-001    0.00000E+000
   5.8800  -9.38000E-002    0.00000E+000
   5.8810  -9.17000E-002    0.00000E+000
   5.8820  -7.34000E-002    0.00000E+000
   5.8840  -5.40000E-002    0.00000E+000
   5.8860  -3.16000E-002    0.00000E+000
   5.8880  -1.37000E-002    0.00000E+000
   5.8900  -1.79000E-002    0.00000E+000
   5.8920  -5.60000E-003    0.00000E+000
   5.8930  -1.77000E-002    0.00000E+000
   5.8970  -1.81000E-002    0.00000E+000
   5.8980  -2.01000E-002    0.00000E+000
   5.8990  -1.00000E-003    0.00000E+000
   5.9010  -2.50000E-003    0.00000E+000
   5.9030  -7.50000E-003    0.00000E+000
   5.9040  -7.60000E-003    0.00000E+000
   5.9060  -1.17000E-002    0.00000E+000
   5.9070  -1.22000E-002    0.00000E+000
   5.9090   4.90000E-003    0.00000E+000
   5.9100  -5.60000E-003    0.00000E+000
   5.9120  -3.90000E-003    0.00000E+000
   5.9130  -3.90000E-003    0.00000E+000
   5.9150  -2.40000E-003    0.00000E+000
   5.9170   1.60000E-003    0.00000E+000
   5.9180   8.00000E-004    0.00000E+000
   5.9200  -5.50000E-003    0.00000E+000
   5.9220  -8.80000E-003    0.00000E+000
   5.9240   2.10000E-003    0.00000E+000
   5.9260  -1.80000E-003    0.00000E+000
   5.9280   1.60000E-003    0.00000E+000
   5.9290   2.56000E-002    0.00000E+000
   5.9310  -5.40000E-003    0.00000E+000
   5.9320  -1.23000E-002    0.00000E+000
   5.9330   1.60000E-003    0.00000E+000
   5.9380  -3.22000E-002    0.00000E+000
   5.9400   1.50000E-003    0.00000E+000
   5.9420  -2.36000E-002    0.00000E+000
   5.9440  -3.10000E-003    0.00000E+000
   5.9450   1.09000E-002    0.00000E+000
   5.9480  -2.30000E-003    0.00000E+000
   5.9490   2.47000E-002    0.00000E+000
   5.9520   3.91000E-002    0.00000E+000
   5.9540   2.74000E-002    0.00000E+000
   5.9560   5.30000E-003    0.00000E+000
   5.9610   4.50000E-003    0.00000E+000
   5.9620  -1.00000E-003    0.00000E+000
   5.9630  -1.50000E-003    0.00000E+000
   5.9650  -3.10000E-003    0.00000E+000
   5.9680  -2.60000E-003    0.00000E+000
   5.9700  -8.50000E-003    0.00000E+000
   5.9720   2.60000E-003    0.00000E+000
   5.9730  -1.04000E-002    0.00000E+000
   5.9770  -7.80000E-003    0.00000E+000
   5.9790   9.20000E-003    0.00000E+000
   5.9800   6.80000E-003    0.00000E+000
   5.9830   2.00000E-003    0.00000E+000
   5.9850  -3.00000E-003    0.00000E+000
   5.9870   1.28000E-002    0.00000E+000
   5.9880   9.10000E-003    0.00000E+000
   5.9900   1.01000E-002    0.00000E+000
   5.9910   1.46000E-002    0.00000E+000
   5.9950   1.13000E-002    0.00000E+000
   5.9960   3.56000E-002    0.00000E+000
   5.9990   1.87000E-002    0.00000E+000
   6.0020   1.48200E-001    0.00000E+000
   6.0040  -5.14000E-001    0.00000E+000
   6.0070  -6.02800E-001    0.00000E+000
   6.0090   5.81000E-002    0.00000E+000
   6.0100   3.32000E-002    0.00000E+000
   6.0150  -1.40000E-003    0.00000E+000
   6.0160  -3.14000E-002    0.00000E+000
   6.0190  -1.90000E-002    0.00000E+000
   6.0210  -2.58900E-001    0.00000E+000
   6.0240  -8.94000E-002    0.00000E+000
   6.0280  -5.78000E-002    0.00000E+000
   6.0330  -1.38000E-002    0.00000E+000
   6.0350   2.70000E-003    0.00000E+000
   6.0370   2.43000E-002    0.00000E+000
   6.0400   1.61000E-002    0.00000E+000
   6.0410  -1.50000E-003    0.00000E+000
   6.0420  -9.00000E-004    0.00000E+000
   6.0440  -7.00000E-003    0.00000E+000
   6.0450   4.90000E-003    0.00000E+000
   6.0500   1.14000E-002    0.00000E+000
   6.0510   6.10000E-003    0.00000E+000
   6.0540   1.28000E-002    0.00000E+000
   6.0570   5.90000E-003    0.00000E+000
   6.0580   8.80000E-003    0.00000E+000
   6.0620   2.12000E-002    0.00000E+000
   6.0650   3.20000E-003    0.00000E+000
   6.0660   1.15000E-002    0.00000E+000
   6.0670  -5.00000E-004    0.00000E+000
   6.0700   7.50000E-003    0.00000E+000
   6.0710  -7.70000E-003    0.00000E+000
   6.0740   1.32000E-002    0.00000E+000
   6.0770  -3.80000E-003    0.00000E+000
   6.0780   1.24000E-002    0.00000E+000
   6.0790   1.91000E-002    0.00000E+000
   6.0840  -1.18000E-002    0.00000E+000
   6.0870  -1.60000E-003    0.00000E+000
   6.0900   3.10000E-003    0.00000E+000
   6.0920   1.48000E-002    0.00000E+000
   6.0930   1.89000E-002    0.00000E+000
   6.0990   1.16000E-002    0.00000E+000
   6.1020   4.00000E-003    0.00000E+000
   6.1050  -8.40000E-003    0.00000E+000
   6.1080   6.80000E-003    0.00000E+000
   6.1120   3.00000E-004    0.00000E+000
   6.1140   3.00000E-004    0.00000E+000
   6.1170   9.90000E-003    0.00000E+000
   6.1190   7.50000E-003    0.00000E+000
   6.1200  -1.70000E-003    0.00000E+000
   6.1230   1.01000E-002    0.00000E+000
   6.1240   9.10000E-003    0.00000E+000
   6.1260   8.70000E-003    0.00000E+000
   6.1300   5.50000E-003    0.00000E+000
   6.1310  -1.80000E-003    0.00000E+000
   6.1320   1.05000E-002    0.00000E+000
   6.1360   1.14000E-002    0.00000E+000
   6.1380   5.40000E-003    0.00000E+000
   6.1410   4.80000E-003    0.00000E+000
   6.1440   8.40000E-003    0.00000E+000
   6.1450   6.80000E-003    0.00000E+000
   6.1470   1.44000E-002    0.00000E+000
   6.1480   1.11000E-002    0.00000E+000
   6.1540   7.00000E-004    0.00000E+000
   6.1550   1.24000E-002    0.00000E+000
   6.1560   2.09000E-002    0.00000E+000
   6.1590   4.80000E-003    0.00000E+000
   6.1620   3.00000E-004    0.00000E+000
   6.1630   2.20000E-003    0.00000E+000
   6.1660   3.60000E-003    0.00000E+000
   6.1680   1.29000E-002    0.00000E+000
   6.1730   1.10000E-002    0.00000E+000
   6.1750   1.30000E-003    0.00000E+000
   6.1760   1.39000E-002    0.00000E+000
   6.1790   5.60000E-003    0.00000E+000
   6.1810   1.43000E-002    0.00000E+000
   6.1840   1.43000E-002    0.00000E+000
   6.1860   1.66000E-002    0.00000E+000
   6.1880   1.80000E-003    0.00000E+000
   6.1890   1.37000E-002    0.00000E+000
   6.1930   1.10000E-002    0.00000E+000
   6.1950   1.00000E-002    0.00000E+000
   6.1990   1.69000E-002    0.00000E+000
   6.2000   3.70000E-003    0.00000E+000
   6.2030   1.88000E-002    0.00000E+000
   6.2050   1.73000E-002    0.00000E+000
   6.2090   7.30000E-003    0.00000E+000
   6.2110   1.23000E-002    0.00000E+000
   6.2140   1.81000E-002    0.00000E+000
   6.2160   2.31000E-002    0.00000E+000
   6.2180   2.06000E-002    0.00000E+000
   6.2210   1.35000E-002    0.00000E+000
   6.2230   1.20000E-003    0.00000E+000
   6.2250   2.28000E-002    0.00000E+000
   6.2290   7.90000E-003    0.00000E+000
   6.2310   1.12000E-002    0.00000E+000
   6.2320   2.27000E-002    0.00000E+000
   6.2360   1.91000E-002    0.00000E+000
   6.2390   1.04000E-002    0.00000E+000
   6.2400   1.76000E-002    0.00000E+000
   6.2460   2.96000E-002    0.00000E+000
   6.2470   1.75000E-002    0.00000E+000
   6.2510   2.42000E-002    0.00000E+000
   6.2530   1.69000E-002    0.00000E+000
   6.2550   2.55000E-002    0.00000E+000
   6.2590   3.69000E-002    0.00000E+000
   6.2610   2.86000E-002    0.00000E+000
   6.2640   2.04000E-002    0.00000E+000
   6.2660   3.96000E-002    0.00000E+000
   6.2680   2.08000E-002    0.00000E+000
   6.2710   2.62000E-002    0.00000E+000
   6.2730   3.01000E-002    0.00000E+000
   6.2770   1.90000E-002    0.00000E+000
   6.2780   3.55000E-002    0.00000E+000
   6.2800   2.00000E-002    0.00000E+000
   6.2870   2.52000E-002    0.00000E+000
   6.2890   3.30000E-002    0.00000E+000
   6.2920   2.91000E-002    0.00000E+000
   6.2960   4.09000E-002    0.00000E+000
   6.2980   3.77000E-002    0.00000E+000
   6.3000   3.28000E-002    0.00000E+000
   6.3030   5.42000E-002    0.00000E+000
   6.3060   4.28000E-002    0.00000E+000
   6.3080   4.71000E-002    0.00000E+000
   6.3120   4.56000E-002    0.00000E+000
   6.3160   3.70000E-002    0.00000E+000
   6.3190   4.59000E-002    0.00000E+000
   6.3230   4.36000E-002    0.00000E+000
   6.3240   5.07000E-002    0.00000E+000
   6.3280   4.97000E-002    0.00000E+000
   6.3320   5.70000E-002    0.00000E+000
   6.3330   5.12000E-002    0.00000E+000
   6.3360   7.45000E-002    0.00000E+000
   6.3400   6.16000E-002    0.00000E+000
   6.3420   5.36000E-002    0.00000E+000
   6.3430   6.67000E-002    0.00000E+000
   6.3480   6.44000E-002    0.00000E+000
   6.3520   6.43000E-002    0.00000E+000
   6.3560   7.68000E-002    0.00000E+000
   6.3570   8.74000E-002    0.00000E+000
   6.3600   6.77000E-002    0.00000E+000
   6.3650   7.14000E-002    0.00000E+000
   6.3680   7.56000E-002    0.00000E+000
   6.3690   8.87000E-002    0.00000E+000
   6.3710   7.86000E-002    0.00000E+000
   6.3720   7.91000E-002    0.00000E+000
   6.3750   8.93000E-002    0.00000E+000
   6.3770   8.76000E-002    0.00000E+000
   6.3810   9.71000E-002    0.00000E+000
   6.3830   8.88000E-002    0.00000E+000
   6.3860   9.31000E-002    0.00000E+000
   6.3890   9.23000E-002    0.00000E+000
   6.3920   1.03900E-001    0.00000E+000
   6.3940   8.73000E-002    0.00000E+000
   6.3960   9.60000E-002    0.00000E+000
   6.3980   9.55000E-002    0.00000E+000
   6.4010   1.03700E-001    0.00000E+000
   6.4030   1.00400E-001    0.00000E+000
   6.4060   9.55000E-002    0.00000E+000
   6.4080   1.17300E-001    0.00000E+000
   6.4100   1.02400E-001    0.00000E+000
   6.4130   1.06300E-001    0.00000E+000
   6.4150   1.19300E-001    0.00000E+000
   6.4170   1.15400E-001    0.00000E+000
   6.4210   1.13900E-001    0.00000E+000
   6.4240   1.23200E-001    0.00000E+000
   6.4260   1.24800E-001    0.00000E+000
   6.4290   1.21500E-001    0.00000E+000
   6.4330   1.36500E-001    0.00000E+000
   6.4340   1.33200E-001    0.00000E+000
   6.4380   1.29300E-001    0.00000E+000
   6.4390   1.28700E-001    0.00000E+000
   6.4420   1.43400E-001    0.00000E+000
   6.4450   1.45200E-001    0.00000E+000
   6.4480   1.39200E-001    0.00000E+000
   6.4500   1.44500E-001    0.00000E+000
   6.4520   1.40300E-001    0.00000E+000
   6.4560   1.31500E-001    0.00000E+000
   6.4590   1.62200E-001    0.00000E+000
   6.4610   1.70100E-001    0.00000E+000
   6.4650   1.67900E-001    0.00000E+000
   6.4670   1.65600E-001    0.00000E+000
   6.4700   1.68100E-001    0.00000E+000
   6.4730   1.74200E-001    0.00000E+000
   6.4750   1.73500E-001    0.00000E+000
   6.4780   1.76400E-001    0.00000E+000
   6.4790   1.77500E-001    0.00000E+000
   6.4840   1.86200E-001    0.00000E+000
   6.4850   2.00600E-001    0.00000E+000
   6.4890   1.94800E-001    0.00000E+000
   6.4910   1.91800E-001    0.00000E+000
   6.4950   2.04400E-001    0.00000E+000
   6.4980   1.98700E-001    0.00000E+000
   6.5010   2.06100E-001    0.00000E+000
   6.5040   2.03100E-001    0.00000E+000
   6.5060   2.06500E-001    0.00000E+000
   6.5090   2.06100E-001    0.00000E+000
   6.5120   2.15000E-001    0.00000E+000
   6.5130   2.15000E-001    0.00000E+000
   6.5170   2.12400E-001    0.00000E+000
   6.5210   2.33800E-001    0.00000E+000
   6.5230   2.30300E-001    0.00000E+000
   6.5250   2.50200E-001    0.00000E+000
   6.5300   2.41100E-001    0.00000E+000
   6.5310   2.42400E-001    0.00000E+000
   6.5340   2.60600E-001    0.00000E+000
   6.5350   2.69800E-001    0.00000E+000
   6.5380   2.44400E-001    0.00000E+000
   6.5410   2.69000E-001    0.00000E+000
   6.5450   2.70300E-001    0.00000E+000
   6.5490   2.54100E-001    0.00000E+000
   6.5500   2.64000E-001    0.00000E+000
   6.5510   2.66700E-001    0.00000E+000
   6.5530   2.75800E-001    0.00000E+000
   6.5570   2.84700E-001    0.00000E+000
   6.5590   2.82100E-001    0.00000E+000
   6.5610   2.86200E-001    0.00000E+000
   6.5630   2.85700E-001    0.00000E+000
   6.5660   2.95300E-001    0.00000E+000
   6.5690   2.95300E-001    0.00000E+000
   6.5720   3.06200E-001    0.00000E+000
   6.5760   3.06800E-001    0.00000E+000
   6.5780   3.10600E-001    0.00000E+000
   6.5800   3.10700E-001    0.00000E+000
   6.5830   3.07900E-001    0.00000E+000
   6.5850   3.11500E-001    0.00000E+000
   6.5870   3.26100E-001    0.00000E+000
   6.5900   3.32800E-001    0.00000E+000
   6.5920   3.24900E-001    0.00000E+000
   6.5960   3.33500E-001    0.00000E+000
   6.5980   3.36800E-001    0.00000E+000
   6.6010   3.43500E-001    0.00000E+000
   6.6030   3.51700E-001    0.00000E+000
   6.6050   3.40300E-001    0.00000E+000
   6.6090   3.58900E-001    0.00000E+000
   6.6120   3.63100E-001    0.00000E+000
   6.6130   3.65100E-001    0.00000E+000
   6.6150   3.56200E-001    0.00000E+000
   6.6180   3.69300E-001    0.00000E+000
   6.6210   3.74300E-001    0.00000E+000
   6.6240   3.71400E-001    0.00000E+000
   6.6260   3.88600E-001    0.00000E+000
   6.6290   3.80500E-001    0.00000E+000
   6.6330   3.80300E-001    0.00000E+000
   6.6350   3.91200E-001    0.00000E+000
   6.6380   3.94300E-001    0.00000E+000
   6.6410   3.79600E-001    0.00000E+000
   6.6440   4.08300E-001    0.00000E+000
   6.6460   3.84100E-001    0.00000E+000
   6.6490   3.89600E-001    0.00000E+000
   6.6500   3.92700E-001    0.00000E+000
   6.6540   4.13600E-001    0.00000E+000
   6.6560   4.26100E-001    0.00000E+000
   6.6590   4.03900E-001    0.00000E+000
   6.6610   4.23500E-001    0.00000E+000
   6.6630   4.25400E-001    0.00000E+000
   6.6670   4.33100E-001    0.00000E+000
   6.6690   4.32000E-001    0.00000E+000
   6.6720   4.24500E-001    0.00000E+000
   6.6760   4.51300E-001    0.00000E+000
   6.6770   4.24200E-001    0.00000E+000
   6.6810   4.36700E-001    0.00000E+000
   6.6840   4.44000E-001    0.00000E+000
   6.6860   4.58200E-001    0.00000E+000
   6.6890   4.42100E-001    0.00000E+000
   6.6910   4.56300E-001    0.00000E+000
   6.6950   4.52700E-001    0.00000E+000
   6.6970   4.68000E-001    0.00000E+000
   6.7000   4.47600E-001    0.00000E+000
   6.7020   4.66600E-001    0.00000E+000
   6.7050   4.70200E-001    0.00000E+000
   6.7070   4.77200E-001    0.00000E+000
   6.7090   4.76000E-001    0.00000E+000
   6.7120   4.60800E-001    0.00000E+000
   6.7140   4.80400E-001    0.00000E+000
   6.7180   4.87900E-001    0.00000E+000
   6.7220   4.83100E-001    0.00000E+000
   6.7260   4.82600E-001    0.00000E+000
   6.7270   5.04100E-001    0.00000E+000
   6.7320   4.89300E-001    0.00000E+000
   6.7330   4.87500E-001    0.00000E+000
   6.7360   4.95100E-001    0.00000E+000
   6.7370   4.84100E-001    0.00000E+000
   6.7410   5.10500E-001    0.00000E+000
   6.7450   5.13600E-001    0.00000E+000
   6.7460   5.11400E-001    0.00000E+000
   6.7500   5.06700E-001    0.00000E+000
   6.7530   5.13400E-001    0.00000E+000
   6.7550   5.20300E-001    0.00000E+000
   6.7570   5.05200E-001    0.00000E+000
   6.7600   5.12500E-001    0.00000E+000
   6.7630   5.29700E-001    0.00000E+000
   6.7660   5.09800E-001    0.00000E+000
   6.7690   5.25700E-001    0.00000E+000
   6.7710   5.11900E-001    0.00000E+000
   6.7730   5.22700E-001    0.00000E+000
   6.7750   5.43700E-001    0.00000E+000
   6.7780   5.21300E-001    0.00000E+000
   6.7800   5.35300E-001    0.00000E+000
   6.7850   5.32700E-001    0.00000E+000
   6.7860   5.51300E-001    0.00000E+000
   6.7900   5.33000E-001    0.00000E+000
   6.7920   5.41000E-001    0.00000E+000
   6.7960   5.57000E-001    0.00000E+000
   6.7990   5.66400E-001    0.00000E+000
   6.8000   5.62200E-001    0.00000E+000
   6.8030   5.45500E-001    0.00000E+000
   6.8050   5.58000E-001    0.00000E+000
   6.8080   5.32000E-001    0.00000E+000
   6.8100   5.72000E-001    0.00000E+000
   6.8130   5.53600E-001    0.00000E+000
   6.8170   5.71400E-001    0.00000E+000
   6.8180   5.50600E-001    0.00000E+000
   6.8210   5.47400E-001    0.00000E+000
   6.8240   5.62000E-001    0.00000E+000
   6.8260   5.53900E-001    0.00000E+000
   6.8300   5.60400E-001    0.00000E+000
   6.8340   5.62100E-001    0.00000E+000
   6.8370   6.01300E-001    0.00000E+000
   6.8390   5.86100E-001    0.00000E+000
   6.8410   5.79300E-001    0.00000E+000
   6.8440   5.87000E-001    0.00000E+000
   6.8470   5.73600E-001    0.00000E+000
   6.8500   5.53900E-001    0.00000E+000
   6.8520   5.78700E-001    0.00000E+000
   6.8540   5.87800E-001    0.00000E+000
   6.8570   5.83600E-001    0.00000E+000
   6.8600   5.76400E-001    0.00000E+000
   6.8620   5.75900E-001    0.00000E+000
   6.8640   5.70400E-001    0.00000E+000
   6.8670   5.66700E-001    0.00000E+000
   6.8700   5.92300E-001    0.00000E+000
   6.8720   5.82400E-001    0.00000E+000
   6.8760   5.70200E-001    0.00000E+000
   6.8780   5.72000E-001    0.00000E+000
   6.8810   5.80400E-001    0.00000E+000
   6.8840   5.94800E-001    0.00000E+000
   6.8860   5.93800E-001    0.00000E+000
   6.8900   5.92000E-001    0.00000E+000
   6.8940   5.81100E-001    0.00000E+000
   6.8970   5.88600E-001    0.00000E+000
   6.8980   5.82300E-001    0.00000E+000
   6.9030   5.82400E-001    0.00000E+000
   6.9040   5.99300E-001    0.00000E+000
   6.9080   6.04900E-001    0.00000E+000
   6.9130   6.07900E-001    0.00000E+000
   6.9140   6.21100E-001    0.00000E+000
   6.9160   6.24500E-001    0.00000E+000
   6.9190   6.01300E-001    0.00000E+000
   6.9210   5.99100E-001    0.00000E+000
   6.9260   5.89400E-001    0.00000E+000
   6.9280   5.97000E-001    0.00000E+000
   6.9300   6.09000E-001    0.00000E+000
   6.9330   5.82500E-001    0.00000E+000
   6.9350   5.95800E-001    0.00000E+000
   6.9380   5.91700E-001    0.00000E+000
   6.9400   6.17900E-001    0.00000E+000
   6.9430   6.03400E-001    0.00000E+000
   6.9460   5.88500E-001    0.00000E+000
   6.9470   6.08900E-001    0.00000E+000
   6.9520   6.05800E-001    0.00000E+000
   6.9540   6.01000E-001    0.00000E+000
   6.9570   6.17400E-001    0.00000E+000
   6.9600   5.93100E-001    0.00000E+000
   6.9630   5.96100E-001    0.00000E+000
   6.9640   6.05900E-001    0.00000E+000
   6.9680   6.15700E-001    0.00000E+000
   6.9700   6.26700E-001    0.00000E+000
   6.9740   6.10400E-001    0.00000E+000
   6.9770   6.03500E-001    0.00000E+000
   6.9790   6.25700E-001    0.00000E+000
   6.9820   6.21000E-001    0.00000E+000
   6.9840   5.98700E-001    0.00000E+000
   6.9880   6.26800E-001    0.00000E+000
   6.9900   6.07100E-001    0.00000E+000
   6.9930   6.16500E-001    0.00000E+000
   6.9960   6.19700E-001    0.00000E+000
   6.9980   6.26300E-001    0.00000E+000
   7.0020   6.16200E-001    0.00000E+000
   7.0050   6.46000E-001    0.00000E+000
   7.0080   6.36500E-001    0.00000E+000
   7.0130   6.47200E-001    0.00000E+000
   7.0140   6.28400E-001    0.00000E+000
   7.0170   6.21800E-001    0.00000E+000
   7.0200   6.42500E-001    0.00000E+000
   7.0220   6.78300E-001    0.00000E+000
   7.0240   6.45800E-001    0.00000E+000
   7.0270   6.85700E-001    0.00000E+000
   7.0300   6.81200E-001    0.00000E+000
   7.0320   6.66100E-001    0.00000E+000
   7.0350   6.62100E-001    0.00000E+000
   7.0370   6.92700E-001    0.00000E+000
   7.0410   7.06600E-001    0.00000E+000
   7.0430   6.91500E-001    0.00000E+000
   7.0460   7.05500E-001    0.00000E+000
   7.0480   7.23700E-001    0.00000E+000
   7.0520   7.43600E-001    0.00000E+000
   7.0530   7.40300E-001    0.00000E+000
   7.0550   7.50300E-001    0.00000E+000
   7.0600   7.82700E-001    0.00000E+000
   7.0620   8.00500E-001    0.00000E+000
   7.0650   8.19700E-001    0.00000E+000
   7.0680   8.34900E-001    0.00000E+000
   7.0690   8.41800E-001    0.00000E+000
   7.0710   8.53000E-001    0.00000E+000
   7.0740   8.76700E-001    0.00000E+000
   7.0760   8.97300E-001    0.00000E+000
   7.0790   8.94900E-001    0.00000E+000
   7.0810   9.36100E-001    0.00000E+000
   7.0850   9.99600E-001    0.00000E+000
   7.0870   1.03300E+000    0.00000E+000
   7.0900   1.03220E+000    0.00000E+000
   7.0920   1.10170E+000    0.00000E+000
   7.0960   1.18490E+000    0.00000E+000
   7.0980   1.25280E+000    0.00000E+000
   7.1010   1.32040E+000    0.00000E+000
   7.1040   1.39480E+000    0.00000E+000
   7.1070   1.44160E+000    0.00000E+000
   7.1100   1.54600E+000    0.00000E+000
   7.1130   1.75710E+000    0.00000E+000
   7.1150   2.19170E+000    0.00000E+000
   7.1200   2.40190E+000    0.00000E+000
   7.1220   2.54070E+000    0.00000E+000
   7.1240   2.66540E+000    0.00000E+000
   7.1270   2.91640E+000    0.00000E+000
   7.1300   2.76820E+000    0.00000E+000
   7.1320   2.97730E+000    0.00000E+000
   7.1360   3.31640E+000    0.00000E+000
   7.1380   2.97950E+000    0.00000E+000
   7.1410   2.79960E+000    0.00000E+000
   7.1440   2.71160E+000    0.00000E+000
   7.1470   2.65260E+000    0.00000E+000
   7.1500   3.24320E+000    0.00000E+000
   7.1520   2.69770E+000    0.00000E+000
   7.1550   2.29550E+000    0.00000E+000
   7.1580   2.07610E+000    0.00000E+000
   7.1600   1.89420E+000    0.00000E+000
   7.1630   1.77550E+000    0.00000E+000
   7.1650   1.65970E+000    0.00000E+000
   7.1680   1.44220E+000    0.00000E+000
   7.1700   1.38600E+000    0.00000E+000
   7.1720   1.48730E+000    0.00000E+000
   7.1760   8.78000E-001    0.00000E+000
   7.1770   1.18660E+000    0.00000E+000
   7.1810   1.00000E+000    0.00000E+000
   7.1840   1.00000E+000    0.00000E+000
   7.1860   1.00000E+000    0.00000E+000
   7.1900   1.00000E+000    0.00000E+000
   7.1920   1.00000E+000    0.00000E+000
   7.1950   1.00000E+000    0.00000E+000
   7.1970   1.00000E+000    0.00000E+000
   7.2000   1.00000E+000    0.00000E+000
   7.2020   1.00000E+000    0.00000E+000
   7.2060   1.00000E+000    0.00000E+000
   7.2090   1.00000E+000    0.00000E+000
   7.2110   1.00000E+000    0.00000E+000
   7.2160   1.00000E+000    0.00000E+000
   7.2180   1.00000E+000    0.00000E+000
   7.2200   1.00000E+000    0.00000E+000
   7.2230   1.00000E+000    0.00000E+000
   7.2270   1.00000E+000    0.00000E+000
   7.2290   1.00000E+000    0.00000E+000
   7.2320   1.00000E+000    0.00000E+000
   7.2340   1.00000E+000    0.00000E+000
   7.2370   1.00000E+000    0.00000E+000
   7.2390   1.00000E+000    0.00000E+000
   7.2430   1.00000E+000    0.00000E+000
   7.2450   1.00000E+000    0.00000E+000
   7.2480   1.00000E+000    0.00000E+000
   7.2500   1.00000E+000    0.00000E+000
   7.2530   1.00000E+000    0.00000E+000
   7.2560   1.00000E+000    0.00000E+000
   7.2580   1.00000E+000    0.00000E+000
   7.2600   1.00000E+000    0.00000E+000
   7.2640   1.00000E+000    0.00000E+000
   7.2660   1.00000E+000    0.00000E+000
   7.2690   1.00000E+000    0.00000E+000
   7.2720   1.00000E+000    0.00000E+000
   7.2740   1.00000E+000    0.00000E+000
   7.2780   1.00000E+000    0.00000E+000
   7.2800   1.00000E+000    0.00000E+000
   7.2830   1.00000E+000    0.00000E+000
   7.2870   1.00000E+000    0.00000E+000
   7.2890   1.00000E+000    0.00000E+000
   7.2920   1.00000E+000    0.00000E+000
   7.2950   1.00000E+000    0.00000E+000
   7.2970   1.00000E+000    0.00000E+000
   7.3010   1.00000E+000    0.00000E+000
