# Supplementary material for: Rationally seeded computational protein design of ɑ-helical barrels
Source: Nat Chem Biol. 2024 Jun 20;20(8):991–9. doi: 10.1038/s41589-024-01642-0 (PMC11288890; doi:10.1038/s41589-024-01642-0)
Supplement: Supplementary file 5 — PDB files used for making figure panels h–j. [file 41589_2024_1642_MOESM5_ESM.zip › KIA_RP_RSPD_NatChemBiol_data_Figure3/sc-CC-7-LI_panels_c-g/AUC_panel_e/LI_SV_raw/00076.RA1]

HeptLI
R 1 20.0 40000 0027036 3.9930E11 275 1 
   5.8010   1.00000E+000    0.00000E+000
   5.8020   1.00000E+000    0.00000E+000
   5.8030   1.00000E+000    0.00000E+000
   5.8040   1.00000E+000    0.00000E+000
   5.8050   1.00000E+000    0.00000E+000
   5.8060   1.00000E+000    0.00000E+000
   5.8080   1.00000E+000    0.00000E+000
   5.8090   1.00000E+000    0.00000E+000
   5.8100   1.00000E+000    0.00000E+000
   5.8120   1.00000E+000    0.00000E+000
   5.8130   1.00000E+000    0.00000E+000
   5.8150   1.00000E+000    0.00000E+000
   5.8170   1.00000E+000    0.00000E+000
   5.8190   1.00000E+000    0.00000E+000
   5.8220   1.00000E+000    0.00000E+000
   5.8240   1.00000E+000    0.00000E+000
   5.8260   1.00000E+000    0.00000E+000
   5.8280   1.00000E+000    0.00000E+000
   5.8290   1.00000E+000    0.00000E+000
   5.8300   1.00000E+000    0.00000E+000
   5.8310   1.00000E+000    0.00000E+000
   5.8330  -3.26420E+000    0.00000E+000
   5.8350  -1.81150E+000    0.00000E+000
   5.8360  -9.22000E-001    0.00000E+000
   5.8380  -1.19110E+000    0.00000E+000
   5.8400  -6.38400E-001    0.00000E+000
   5.8420  -7.36900E-001    0.00000E+000
   5.8440  -7.45600E-001    0.00000E+000
   5.8460  -1.10060E+000    0.00000E+000
   5.8480  -1.19540E+000    0.00000E+000
   5.8490  -1.25580E+000    0.00000E+000
   5.8510  -1.48000E+000    0.00000E+000
   5.8530  -1.57020E+000    0.00000E+000
   5.8540  -1.72220E+000    0.00000E+000
   5.8560  -1.70410E+000    0.00000E+000
   5.8580  -1.70760E+000    0.00000E+000
   5.8590  -1.65040E+000    0.00000E+000
   5.8610  -1.53260E+000    0.00000E+000
   5.8620  -1.38560E+000    0.00000E+000
   5.8630  -1.28790E+000    0.00000E+000
   5.8640  -1.25490E+000    0.00000E+000
   5.8670  -8.93900E-001    0.00000E+000
   5.8690  -6.15700E-001    0.00000E+000
   5.8700  -7.13000E-001    0.00000E+000
   5.8720  -4.27600E-001    0.00000E+000
   5.8740  -3.39200E-001    0.00000E+000
   5.8750  -2.78200E-001    0.00000E+000
   5.8770  -2.25500E-001    0.00000E+000
   5.8790  -1.81000E-001    0.00000E+000
   5.8810  -1.02800E-001    0.00000E+000
   5.8820  -3.26000E-002    0.00000E+000
   5.8840  -2.46000E-002    0.00000E+000
   5.8850  -4.21000E-002    0.00000E+000
   5.8860  -3.27000E-002    0.00000E+000
   5.8880  -1.57000E-002    0.00000E+000
   5.8890  -1.96000E-002    0.00000E+000
   5.8900  -8.30000E-003    0.00000E+000
   5.8930  -7.60000E-003    0.00000E+000
   5.8940  -1.11000E-002    0.00000E+000
   5.8950  -1.68000E-002    0.00000E+000
   5.8980  -7.60000E-003    0.00000E+000
   5.9010   5.30000E-003    0.00000E+000
   5.9020  -6.10000E-003    0.00000E+000
   5.9040  -7.30000E-003    0.00000E+000
   5.9050  -1.20000E-002    0.00000E+000
   5.9080   1.11000E-002    0.00000E+000
   5.9090  -1.38000E-002    0.00000E+000
   5.9100  -1.70000E-003    0.00000E+000
   5.9130  -2.50000E-003    0.00000E+000
   5.9150   4.90000E-003    0.00000E+000
   5.9160  -1.26000E-002    0.00000E+000
   5.9170   4.10000E-003    0.00000E+000
   5.9180  -1.07000E-002    0.00000E+000
   5.9200  -1.18000E-002    0.00000E+000
   5.9210  -1.80000E-003    0.00000E+000
   5.9240  -3.00000E-004    0.00000E+000
   5.9250  -5.70000E-003    0.00000E+000
   5.9270  -5.20000E-003    0.00000E+000
   5.9290   2.27000E-002    0.00000E+000
   5.9320  -2.70000E-003    0.00000E+000
   5.9330  -4.70000E-003    0.00000E+000
   5.9360   1.30000E-003    0.00000E+000
   5.9380   1.70000E-003    0.00000E+000
   5.9390  -9.90000E-003    0.00000E+000
   5.9400   2.00000E-004    0.00000E+000
   5.9420   4.60000E-003    0.00000E+000
   5.9450   7.80000E-003    0.00000E+000
   5.9470   1.07000E-002    0.00000E+000
   5.9500   2.73000E-002    0.00000E+000
   5.9510   3.93000E-002    0.00000E+000
   5.9530   2.08000E-002    0.00000E+000
   5.9560   6.90000E-003    0.00000E+000
   5.9590  -5.40000E-003    0.00000E+000
   5.9610  -4.90000E-003    0.00000E+000
   5.9630   6.70000E-003    0.00000E+000
   5.9660   4.90000E-003    0.00000E+000
   5.9680  -6.30000E-003    0.00000E+000
   5.9700  -1.28000E-002    0.00000E+000
   5.9710  -1.30000E-003    0.00000E+000
   5.9740  -4.70000E-003    0.00000E+000
   5.9770  -2.07000E-002    0.00000E+000
   5.9780  -6.20000E-003    0.00000E+000
   5.9790   3.60000E-003    0.00000E+000
   5.9820   1.09000E-002    0.00000E+000
   5.9840   2.30000E-003    0.00000E+000
   5.9870   6.40000E-003    0.00000E+000
   5.9880  -1.70000E-003    0.00000E+000
   5.9900  -8.00000E-004    0.00000E+000
   5.9910   9.50000E-003    0.00000E+000
   5.9930   3.70000E-003    0.00000E+000
   5.9950   8.20000E-003    0.00000E+000
   5.9970   4.38000E-002    0.00000E+000
   5.9980   3.41000E-002    0.00000E+000
   6.0020   1.79100E-001    0.00000E+000
   6.0040  -4.36500E-001    0.00000E+000
   6.0070  -5.73200E-001    0.00000E+000
   6.0080  -2.80600E-001    0.00000E+000
   6.0090   7.60000E-002    0.00000E+000
   6.0110   1.76000E-002    0.00000E+000
   6.0140  -1.60000E-002    0.00000E+000
   6.0160  -2.94000E-002    0.00000E+000
   6.0180  -2.39000E-002    0.00000E+000
   6.0190  -2.54700E-001    0.00000E+000
   6.0230  -5.39000E-002    0.00000E+000
   6.0250   4.77200E-001    0.00000E+000
   6.0280  -1.03400E-001    0.00000E+000
   6.0300  -1.69000E-002    0.00000E+000
   6.0330  -1.70000E-002    0.00000E+000
   6.0340  -2.50000E-003    0.00000E+000
   6.0370   1.07000E-002    0.00000E+000
   6.0380   2.07000E-002    0.00000E+000
   6.0400   3.00000E-004    0.00000E+000
   6.0420  -1.20000E-003    0.00000E+000
   6.0440   9.10000E-003    0.00000E+000
   6.0450  -6.40000E-003    0.00000E+000
   6.0500  -3.20000E-003    0.00000E+000
   6.0510   1.13000E-002    0.00000E+000
   6.0530   1.64000E-002    0.00000E+000
   6.0540   1.07000E-002    0.00000E+000
   6.0560   6.30000E-003    0.00000E+000
   6.0580   1.25000E-002    0.00000E+000
   6.0620   2.00000E-004    0.00000E+000
   6.0650   2.60000E-003    0.00000E+000
   6.0670   4.90000E-003    0.00000E+000
   6.0680   3.10000E-003    0.00000E+000
   6.0690   1.05000E-002    0.00000E+000
   6.0720   1.40000E-003    0.00000E+000
   6.0730  -3.40000E-003    0.00000E+000
   6.0750   2.70000E-003    0.00000E+000
   6.0760   3.90000E-003    0.00000E+000
   6.0800   1.00000E-004    0.00000E+000
   6.0830  -8.00000E-004    0.00000E+000
   6.0880  -9.50000E-003    0.00000E+000
   6.0900   1.34000E-002    0.00000E+000
   6.0930   8.20000E-003    0.00000E+000
   6.0950   5.00000E-004    0.00000E+000
   6.0970   6.70000E-003    0.00000E+000
   6.1000   1.04000E-002    0.00000E+000
   6.1030  -5.70000E-003    0.00000E+000
   6.1050   7.40000E-003    0.00000E+000
   6.1090   5.00000E-003    0.00000E+000
   6.1100   1.79000E-002    0.00000E+000
   6.1150   8.10000E-003    0.00000E+000
   6.1170   1.03000E-002    0.00000E+000
   6.1180   7.40000E-003    0.00000E+000
   6.1200  -5.00000E-003    0.00000E+000
   6.1220  -1.60000E-003    0.00000E+000
   6.1260   1.17000E-002    0.00000E+000
   6.1300  -2.70000E-003    0.00000E+000
   6.1320  -4.60000E-003    0.00000E+000
   6.1340   9.80000E-003    0.00000E+000
   6.1360   1.06000E-002    0.00000E+000
   6.1400   1.70000E-003    0.00000E+000
   6.1420   1.39000E-002    0.00000E+000
   6.1460   3.40000E-003    0.00000E+000
   6.1470   6.50000E-003    0.00000E+000
   6.1510   2.00000E-004    0.00000E+000
   6.1520  -2.80000E-003    0.00000E+000
   6.1560   1.09000E-002    0.00000E+000
   6.1570   1.19000E-002    0.00000E+000
   6.1590   8.80000E-003    0.00000E+000
   6.1610  -4.20000E-003    0.00000E+000
   6.1630   7.70000E-003    0.00000E+000
   6.1650  -7.50000E-003    0.00000E+000
   6.1670  -4.50000E-003    0.00000E+000
   6.1710   2.16000E-002    0.00000E+000
   6.1730   7.30000E-003    0.00000E+000
   6.1760   7.90000E-003    0.00000E+000
   6.1770   5.70000E-003    0.00000E+000
   6.1790   1.65000E-002    0.00000E+000
   6.1810  -4.40000E-003    0.00000E+000
   6.1840   5.00000E-003    0.00000E+000
   6.1880   1.62000E-002    0.00000E+000
   6.1900  -3.40000E-003    0.00000E+000
   6.1930   8.40000E-003    0.00000E+000
   6.1950   9.90000E-003    0.00000E+000
   6.1990   1.30000E-002    0.00000E+000
   6.2030   8.10000E-003    0.00000E+000
   6.2040   6.50000E-003    0.00000E+000
   6.2060   7.60000E-003    0.00000E+000
   6.2070   9.00000E-003    0.00000E+000
   6.2100   1.30000E-002    0.00000E+000
   6.2130   9.80000E-003    0.00000E+000
   6.2150   1.40000E-002    0.00000E+000
   6.2160   2.42000E-002    0.00000E+000
   6.2200   1.76000E-002    0.00000E+000
   6.2220   2.10000E-003    0.00000E+000
   6.2240   1.50000E-003    0.00000E+000
   6.2280   1.98000E-002    0.00000E+000
   6.2320   1.30000E-003    0.00000E+000
   6.2340   5.10000E-003    0.00000E+000
   6.2360   1.84000E-002    0.00000E+000
   6.2380   7.80000E-003    0.00000E+000
   6.2400   7.50000E-003    0.00000E+000
   6.2430   1.40000E-002    0.00000E+000
   6.2450   1.13000E-002    0.00000E+000
   6.2480   1.31000E-002    0.00000E+000
   6.2500   1.10000E-002    0.00000E+000
   6.2540   1.93000E-002    0.00000E+000
   6.2580   9.50000E-003    0.00000E+000
   6.2620   1.56000E-002    0.00000E+000
   6.2640   6.60000E-003    0.00000E+000
   6.2680   1.27000E-002    0.00000E+000
   6.2710   1.54000E-002    0.00000E+000
   6.2750   1.25000E-002    0.00000E+000
   6.2760   3.50000E-003    0.00000E+000
   6.2790   1.51000E-002    0.00000E+000
   6.2800   1.19000E-002    0.00000E+000
   6.2850   3.80000E-003    0.00000E+000
   6.2870   1.27000E-002    0.00000E+000
   6.2890   1.79000E-002    0.00000E+000
   6.2920   1.19000E-002    0.00000E+000
   6.2930   1.79000E-002    0.00000E+000
   6.2980   2.05000E-002    0.00000E+000
   6.2990   1.10000E-002    0.00000E+000
   6.3010   1.71000E-002    0.00000E+000
   6.3020   1.22000E-002    0.00000E+000
   6.3050   1.36000E-002    0.00000E+000
   6.3080   1.70000E-002    0.00000E+000
   6.3120   1.91000E-002    0.00000E+000
   6.3140   1.82000E-002    0.00000E+000
   6.3190   1.53000E-002    0.00000E+000
   6.3210   2.11000E-002    0.00000E+000
   6.3220   1.16000E-002    0.00000E+000
   6.3260   2.43000E-002    0.00000E+000
   6.3330   2.41000E-002    0.00000E+000
   6.3350   2.02000E-002    0.00000E+000
   6.3360   3.37000E-002    0.00000E+000
   6.3380   4.92000E-002    0.00000E+000
   6.3400   1.26000E-002    0.00000E+000
   6.3420   2.21000E-002    0.00000E+000
   6.3470   2.89000E-002    0.00000E+000
   6.3500   2.31000E-002    0.00000E+000
   6.3530   3.28000E-002    0.00000E+000
   6.3580   2.63000E-002    0.00000E+000
   6.3610   3.00000E-002    0.00000E+000
   6.3670   3.32000E-002    0.00000E+000
   6.3710   3.00000E-002    0.00000E+000
   6.3720   3.16000E-002    0.00000E+000
   6.3730   3.27000E-002    0.00000E+000
   6.3770   3.08000E-002    0.00000E+000
   6.3810   3.06000E-002    0.00000E+000
   6.3860   3.01000E-002    0.00000E+000
   6.3890   3.53000E-002    0.00000E+000
   6.3900   4.35000E-002    0.00000E+000
   6.3920   4.41000E-002    0.00000E+000
   6.3940   3.19000E-002    0.00000E+000
   6.3990   4.38000E-002    0.00000E+000
   6.4050   3.79000E-002    0.00000E+000
   6.4070   3.93000E-002    0.00000E+000
   6.4110   3.64000E-002    0.00000E+000
   6.4160   4.58000E-002    0.00000E+000
   6.4170   4.68000E-002    0.00000E+000
   6.4180   3.69000E-002    0.00000E+000
   6.4230   5.78000E-002    0.00000E+000
   6.4240   5.91000E-002    0.00000E+000
   6.4310   5.11000E-002    0.00000E+000
   6.4320   5.76000E-002    0.00000E+000
   6.4360   5.42000E-002    0.00000E+000
   6.4390   4.36000E-002    0.00000E+000
   6.4430   5.54000E-002    0.00000E+000
   6.4450   6.56000E-002    0.00000E+000
   6.4480   5.11000E-002    0.00000E+000
   6.4500   6.55000E-002    0.00000E+000
   6.4520   6.06000E-002    0.00000E+000
   6.4540   6.04000E-002    0.00000E+000
   6.4570   6.35000E-002    0.00000E+000
   6.4590   5.94000E-002    0.00000E+000
   6.4610   6.90000E-002    0.00000E+000
   6.4630   6.66000E-002    0.00000E+000
   6.4650   6.63000E-002    0.00000E+000
   6.4680   6.60000E-002    0.00000E+000
   6.4700   7.94000E-002    0.00000E+000
   6.4730   7.58000E-002    0.00000E+000
   6.4770   6.92000E-002    0.00000E+000
   6.4790   6.11000E-002    0.00000E+000
   6.4800   6.74000E-002    0.00000E+000
   6.4820   8.11000E-002    0.00000E+000
   6.4840   7.96000E-002    0.00000E+000
   6.4890   7.37000E-002    0.00000E+000
   6.4920   8.81000E-002    0.00000E+000
   6.4940   9.35000E-002    0.00000E+000
   6.4980   8.56000E-002    0.00000E+000
   6.4990   8.39000E-002    0.00000E+000
   6.5000   9.32000E-002    0.00000E+000
   6.5040   8.36000E-002    0.00000E+000
   6.5050   9.59000E-002    0.00000E+000
   6.5070   8.76000E-002    0.00000E+000
   6.5110   9.33000E-002    0.00000E+000
   6.5140   9.39000E-002    0.00000E+000
   6.5160   1.01200E-001    0.00000E+000
   6.5180   1.20500E-001    0.00000E+000
   6.5210   1.06200E-001    0.00000E+000
   6.5220   9.83000E-002    0.00000E+000
   6.5240   1.13600E-001    0.00000E+000
   6.5280   1.01000E-001    0.00000E+000
   6.5290   1.08900E-001    0.00000E+000
   6.5330   1.20400E-001    0.00000E+000
   6.5340   1.22600E-001    0.00000E+000
   6.5360   1.11700E-001    0.00000E+000
   6.5380   1.11000E-001    0.00000E+000
   6.5420   1.09200E-001    0.00000E+000
   6.5440   1.06200E-001    0.00000E+000
   6.5480   1.21800E-001    0.00000E+000
   6.5500   1.25100E-001    0.00000E+000
   6.5510   1.16400E-001    0.00000E+000
   6.5530   1.28200E-001    0.00000E+000
   6.5550   1.34700E-001    0.00000E+000
   6.5580   1.37000E-001    0.00000E+000
   6.5600   1.22900E-001    0.00000E+000
   6.5630   1.45600E-001    0.00000E+000
   6.5660   1.39300E-001    0.00000E+000
   6.5690   1.51600E-001    0.00000E+000
   6.5710   1.49700E-001    0.00000E+000
   6.5730   1.50900E-001    0.00000E+000
   6.5760   1.37800E-001    0.00000E+000
   6.5770   1.58800E-001    0.00000E+000
   6.5800   1.54600E-001    0.00000E+000
   6.5820   1.57700E-001    0.00000E+000
   6.5840   1.56500E-001    0.00000E+000
   6.5870   1.73200E-001    0.00000E+000
   6.5890   1.64500E-001    0.00000E+000
   6.5920   1.56300E-001    0.00000E+000
   6.5940   1.63600E-001    0.00000E+000
   6.5960   1.73000E-001    0.00000E+000
   6.5990   1.69100E-001    0.00000E+000
   6.6030   1.75000E-001    0.00000E+000
   6.6060   1.74500E-001    0.00000E+000
   6.6080   1.92300E-001    0.00000E+000
   6.6100   1.85600E-001    0.00000E+000
   6.6130   1.96100E-001    0.00000E+000
   6.6150   1.92200E-001    0.00000E+000
   6.6170   1.87300E-001    0.00000E+000
   6.6200   1.99700E-001    0.00000E+000
   6.6210   1.92100E-001    0.00000E+000
   6.6240   1.95000E-001    0.00000E+000
   6.6270   2.09600E-001    0.00000E+000
   6.6310   2.10900E-001    0.00000E+000
   6.6340   2.13200E-001    0.00000E+000
   6.6360   2.15600E-001    0.00000E+000
   6.6390   2.10800E-001    0.00000E+000
   6.6420   2.15000E-001    0.00000E+000
   6.6440   2.22400E-001    0.00000E+000
   6.6470   2.12600E-001    0.00000E+000
   6.6500   2.17900E-001    0.00000E+000
   6.6510   2.20700E-001    0.00000E+000
   6.6530   2.30900E-001    0.00000E+000
   6.6560   2.33400E-001    0.00000E+000
   6.6570   2.36000E-001    0.00000E+000
   6.6610   2.33700E-001    0.00000E+000
   6.6630   2.39600E-001    0.00000E+000
   6.6670   2.49200E-001    0.00000E+000
   6.6680   2.51800E-001    0.00000E+000
   6.6700   2.44600E-001    0.00000E+000
   6.6720   2.56400E-001    0.00000E+000
   6.6740   2.67400E-001    0.00000E+000
   6.6770   2.62400E-001    0.00000E+000
   6.6800   2.54300E-001    0.00000E+000
   6.6840   2.66900E-001    0.00000E+000
   6.6870   2.66300E-001    0.00000E+000
   6.6890   2.62800E-001    0.00000E+000
   6.6930   2.80800E-001    0.00000E+000
   6.6950   3.05500E-001    0.00000E+000
   6.6970   2.83400E-001    0.00000E+000
   6.7000   2.84000E-001    0.00000E+000
   6.7040   2.90700E-001    0.00000E+000
   6.7080   2.91400E-001    0.00000E+000
   6.7100   2.95700E-001    0.00000E+000
   6.7130   3.04600E-001    0.00000E+000
   6.7150   2.94400E-001    0.00000E+000
   6.7180   3.06000E-001    0.00000E+000
   6.7220   3.10000E-001    0.00000E+000
   6.7250   3.21200E-001    0.00000E+000
   6.7270   3.13000E-001    0.00000E+000
   6.7290   3.26700E-001    0.00000E+000
   6.7330   3.18900E-001    0.00000E+000
   6.7340   3.13100E-001    0.00000E+000
   6.7360   3.43000E-001    0.00000E+000
   6.7390   3.32300E-001    0.00000E+000
   6.7430   3.39800E-001    0.00000E+000
   6.7450   3.38300E-001    0.00000E+000
   6.7480   3.37700E-001    0.00000E+000
   6.7510   3.55700E-001    0.00000E+000
   6.7550   3.57700E-001    0.00000E+000
   6.7580   3.51400E-001    0.00000E+000
   6.7600   3.54000E-001    0.00000E+000
   6.7610   3.69300E-001    0.00000E+000
   6.7660   3.51300E-001    0.00000E+000
   6.7670   3.61700E-001    0.00000E+000
   6.7710   3.58000E-001    0.00000E+000
   6.7730   3.57600E-001    0.00000E+000
   6.7750   3.70400E-001    0.00000E+000
   6.7780   3.81300E-001    0.00000E+000
   6.7810   3.72700E-001    0.00000E+000
   6.7840   3.88500E-001    0.00000E+000
   6.7880   3.91700E-001    0.00000E+000
   6.7910   3.99500E-001    0.00000E+000
   6.7950   3.89700E-001    0.00000E+000
   6.7980   3.97400E-001    0.00000E+000
   6.8020   4.02100E-001    0.00000E+000
   6.8030   4.02900E-001    0.00000E+000
   6.8070   4.13000E-001    0.00000E+000
   6.8100   4.02100E-001    0.00000E+000
   6.8110   4.19700E-001    0.00000E+000
   6.8150   4.02200E-001    0.00000E+000
   6.8170   4.21500E-001    0.00000E+000
   6.8180   4.23500E-001    0.00000E+000
   6.8220   4.27900E-001    0.00000E+000
   6.8240   4.33200E-001    0.00000E+000
   6.8270   4.25100E-001    0.00000E+000
   6.8290   4.24500E-001    0.00000E+000
   6.8330   4.40600E-001    0.00000E+000
   6.8360   4.59400E-001    0.00000E+000
   6.8370   4.57900E-001    0.00000E+000
   6.8410   4.43600E-001    0.00000E+000
   6.8420   4.46900E-001    0.00000E+000
   6.8460   4.51900E-001    0.00000E+000
   6.8480   4.50700E-001    0.00000E+000
   6.8510   4.47600E-001    0.00000E+000
   6.8530   4.69100E-001    0.00000E+000
   6.8560   4.69100E-001    0.00000E+000
   6.8580   4.59100E-001    0.00000E+000
   6.8620   4.64200E-001    0.00000E+000
   6.8640   4.56900E-001    0.00000E+000
   6.8670   4.57000E-001    0.00000E+000
   6.8690   4.73600E-001    0.00000E+000
   6.8720   4.74100E-001    0.00000E+000
   6.8760   4.87000E-001    0.00000E+000
   6.8780   4.73000E-001    0.00000E+000
   6.8810   4.71000E-001    0.00000E+000
   6.8830   4.91500E-001    0.00000E+000
   6.8860   4.95800E-001    0.00000E+000
   6.8880   4.87900E-001    0.00000E+000
   6.8900   4.76400E-001    0.00000E+000
   6.8950   4.92700E-001    0.00000E+000
   6.8960   4.94600E-001    0.00000E+000
   6.8990   4.94300E-001    0.00000E+000
   6.9010   4.85300E-001    0.00000E+000
   6.9040   4.96900E-001    0.00000E+000
   6.9060   5.16500E-001    0.00000E+000
   6.9110   5.27700E-001    0.00000E+000
   6.9130   5.17700E-001    0.00000E+000
   6.9150   5.27500E-001    0.00000E+000
   6.9190   5.16000E-001    0.00000E+000
   6.9220   5.13000E-001    0.00000E+000
   6.9250   5.15400E-001    0.00000E+000
   6.9260   5.14800E-001    0.00000E+000
   6.9310   5.06200E-001    0.00000E+000
   6.9320   5.23400E-001    0.00000E+000
   6.9350   5.22400E-001    0.00000E+000
   6.9380   5.01900E-001    0.00000E+000
   6.9400   5.40100E-001    0.00000E+000
   6.9430   5.05400E-001    0.00000E+000
   6.9460   5.26500E-001    0.00000E+000
   6.9490   5.29700E-001    0.00000E+000
   6.9520   5.43900E-001    0.00000E+000
   6.9550   5.41000E-001    0.00000E+000
   6.9590   5.29300E-001    0.00000E+000
   6.9610   5.40100E-001    0.00000E+000
   6.9630   5.55300E-001    0.00000E+000
   6.9650   5.47200E-001    0.00000E+000
   6.9680   5.52400E-001    0.00000E+000
   6.9700   5.42100E-001    0.00000E+000
   6.9730   5.51900E-001    0.00000E+000
   6.9750   5.54200E-001    0.00000E+000
   6.9790   5.66100E-001    0.00000E+000
   6.9820   5.44900E-001    0.00000E+000
   6.9850   5.53400E-001    0.00000E+000
   6.9860   5.65200E-001    0.00000E+000
   6.9890   5.56200E-001    0.00000E+000
   6.9930   5.64400E-001    0.00000E+000
   6.9950   5.87000E-001    0.00000E+000
   6.9970   5.80700E-001    0.00000E+000
   7.0010   5.73000E-001    0.00000E+000
   7.0020   5.78900E-001    0.00000E+000
   7.0050   5.87700E-001    0.00000E+000
   7.0090   5.82900E-001    0.00000E+000
   7.0120   5.93300E-001    0.00000E+000
   7.0140   5.92300E-001    0.00000E+000
   7.0150   5.80000E-001    0.00000E+000
   7.0180   5.92000E-001    0.00000E+000
   7.0220   6.00300E-001    0.00000E+000
   7.0230   6.12900E-001    0.00000E+000
   7.0250   5.99800E-001    0.00000E+000
   7.0280   6.33600E-001    0.00000E+000
   7.0320   6.17900E-001    0.00000E+000
   7.0350   6.49400E-001    0.00000E+000
   7.0370   6.56300E-001    0.00000E+000
   7.0410   6.73600E-001    0.00000E+000
   7.0440   6.76200E-001    0.00000E+000
   7.0460   7.07500E-001    0.00000E+000
   7.0480   6.98100E-001    0.00000E+000
   7.0520   7.22800E-001    0.00000E+000
   7.0540   7.21900E-001    0.00000E+000
   7.0580   7.57100E-001    0.00000E+000
   7.0600   7.77900E-001    0.00000E+000
   7.0620   7.75200E-001    0.00000E+000
   7.0640   8.42500E-001    0.00000E+000
   7.0670   8.23400E-001    0.00000E+000
   7.0710   8.66700E-001    0.00000E+000
   7.0730   8.75900E-001    0.00000E+000
   7.0750   8.94700E-001    0.00000E+000
   7.0780   9.49400E-001    0.00000E+000
   7.0810   9.86900E-001    0.00000E+000
   7.0840   9.96900E-001    0.00000E+000
   7.0880   1.09180E+000    0.00000E+000
   7.0910   1.11480E+000    0.00000E+000
   7.0920   1.20220E+000    0.00000E+000
   7.0960   1.23440E+000    0.00000E+000
   7.0990   1.30000E+000    0.00000E+000
   7.1010   1.35940E+000    0.00000E+000
   7.1050   1.46590E+000    0.00000E+000
   7.1080   1.64360E+000    0.00000E+000
   7.1100   1.77050E+000    0.00000E+000
   7.1130   2.31390E+000    0.00000E+000
   7.1170   2.62170E+000    0.00000E+000
   7.1200   2.62110E+000    0.00000E+000
   7.1230   2.60710E+000    0.00000E+000
   7.1240   2.78590E+000    0.00000E+000
   7.1280   2.94500E+000    0.00000E+000
   7.1310   2.96740E+000    0.00000E+000
   7.1330   3.11120E+000    0.00000E+000
   7.1360   2.92470E+000    0.00000E+000
   7.1380   3.19660E+000    0.00000E+000
   7.1420   2.93620E+000    0.00000E+000
   7.1440   2.96850E+000    0.00000E+000
   7.1470   3.34090E+000    0.00000E+000
   7.1500   3.34350E+000    0.00000E+000
   7.1520   2.43260E+000    0.00000E+000
   7.1540   2.34390E+000    0.00000E+000
   7.1580   2.07680E+000    0.00000E+000
   7.1600   2.31380E+000    0.00000E+000
   7.1630   1.72880E+000    0.00000E+000
   7.1650   1.81870E+000    0.00000E+000
   7.1680   1.56620E+000    0.00000E+000
   7.1710   1.92440E+000    0.00000E+000
   7.1740   1.08050E+000    0.00000E+000
   7.1770   5.27300E-001    0.00000E+000
   7.1790   9.39900E-001    0.00000E+000
   7.1820   1.00000E+000    0.00000E+000
   7.1850   1.00000E+000    0.00000E+000
   7.1880   1.00000E+000    0.00000E+000
   7.1910   1.00000E+000    0.00000E+000
   7.1930   1.00000E+000    0.00000E+000
   7.1950   1.00000E+000    0.00000E+000
   7.1990   1.00000E+000    0.00000E+000
   7.2020   1.00000E+000    0.00000E+000
   7.2040   1.00000E+000    0.00000E+000
   7.2060   1.00000E+000    0.00000E+000
   7.2080   1.00000E+000    0.00000E+000
   7.2120   1.00000E+000    0.00000E+000
   7.2160   1.00000E+000    0.00000E+000
   7.2180   1.00000E+000    0.00000E+000
   7.2210   1.00000E+000    0.00000E+000
   7.2250   1.00000E+000    0.00000E+000
   7.2270   1.00000E+000    0.00000E+000
   7.2310   1.00000E+000    0.00000E+000
   7.2340   1.00000E+000    0.00000E+000
   7.2360   1.00000E+000    0.00000E+000
   7.2400   1.00000E+000    0.00000E+000
   7.2430   1.00000E+000    0.00000E+000
   7.2450   1.00000E+000    0.00000E+000
   7.2480   1.00000E+000    0.00000E+000
   7.2500   1.00000E+000    0.00000E+000
   7.2530   1.00000E+000    0.00000E+000
   7.2560   1.00000E+000    0.00000E+000
   7.2590   1.00000E+000    0.00000E+000
   7.2640   1.00000E+000    0.00000E+000
   7.2660   1.00000E+000    0.00000E+000
   7.2690   1.00000E+000    0.00000E+000
   7.2730   1.00000E+000    0.00000E+000
   7.2760   1.00000E+000    0.00000E+000
   7.2780   1.00000E+000    0.00000E+000
   7.2800   1.00000E+000    0.00000E+000
   7.2820   1.00000E+000    0.00000E+000
   7.2870   1.00000E+000    0.00000E+000
   7.2890   1.00000E+000    0.00000E+000
   7.2920   1.00000E+000    0.00000E+000
   7.2940   1.00000E+000    0.00000E+000
   7.2960   1.00000E+000    0.00000E+000
   7.2980   1.00000E+000    0.00000E+000
   7.3010   1.00000E+000    0.00000E+000
