# Supplementary material for: Rationally seeded computational protein design of ɑ-helical barrels
Source: Nat Chem Biol. 2024 Jun 20;20(8):991–9. doi: 10.1038/s41589-024-01642-0 (PMC11288890; doi:10.1038/s41589-024-01642-0)
Supplement: Supplementary file 5 — PDB files used for making figure panels h–j. [file 41589_2024_1642_MOESM5_ESM.zip › KIA_RP_RSPD_NatChemBiol_data_Figure3/sc-CC-7-LI_panels_c-g/AUC_panel_e/LI_SV_raw/00089.RA1]

HeptLI
R 1 20.0 40000 0030934 4.6760E11 275 1 
   5.8010   1.00000E+000    0.00000E+000
   5.8070   1.00000E+000    0.00000E+000
   5.8080   1.00000E+000    0.00000E+000
   5.8100   1.00000E+000    0.00000E+000
   5.8120   1.00000E+000    0.00000E+000
   5.8140   1.00000E+000    0.00000E+000
   5.8160   1.00000E+000    0.00000E+000
   5.8190   1.00000E+000    0.00000E+000
   5.8210   1.00000E+000    0.00000E+000
   5.8230   1.00000E+000    0.00000E+000
   5.8240   1.00000E+000    0.00000E+000
   5.8250   1.00000E+000    0.00000E+000
   5.8260   1.00000E+000    0.00000E+000
   5.8280   1.00000E+000    0.00000E+000
   5.8300   1.00000E+000    0.00000E+000
   5.8320   1.00000E+000    0.00000E+000
   5.8330  -1.11420E+000    0.00000E+000
   5.8350   1.00000E+000    0.00000E+000
   5.8370  -1.09070E+000    0.00000E+000
   5.8400  -7.75300E-001    0.00000E+000
   5.8420  -8.08400E-001    0.00000E+000
   5.8440  -6.98300E-001    0.00000E+000
   5.8460  -8.19000E-001    0.00000E+000
   5.8490  -1.30830E+000    0.00000E+000
   5.8510  -1.64680E+000    0.00000E+000
   5.8540  -1.78190E+000    0.00000E+000
   5.8560  -1.75450E+000    0.00000E+000
   5.8580  -1.65540E+000    0.00000E+000
   5.8590  -1.63940E+000    0.00000E+000
   5.8600  -1.59140E+000    0.00000E+000
   5.8630  -1.31590E+000    0.00000E+000
   5.8660  -1.07870E+000    0.00000E+000
   5.8680  -8.55200E-001    0.00000E+000
   5.8690  -7.31700E-001    0.00000E+000
   5.8720  -4.63000E-001    0.00000E+000
   5.8730  -4.43600E-001    0.00000E+000
   5.8750  -2.90300E-001    0.00000E+000
   5.8770  -2.44900E-001    0.00000E+000
   5.8800  -1.36800E-001    0.00000E+000
   5.8810  -1.26100E-001    0.00000E+000
   5.8840  -1.07100E-001    0.00000E+000
   5.8850  -6.25000E-002    0.00000E+000
   5.8880  -2.97000E-002    0.00000E+000
   5.8930  -9.10000E-003    0.00000E+000
   5.8950  -8.20000E-003    0.00000E+000
   5.8960  -2.34000E-002    0.00000E+000
   5.8970  -2.03000E-002    0.00000E+000
   5.9000  -6.00000E-004    0.00000E+000
   5.9020  -5.10000E-003    0.00000E+000
   5.9040  -3.90000E-003    0.00000E+000
   5.9060  -1.01000E-002    0.00000E+000
   5.9070  -1.28000E-002    0.00000E+000
   5.9090  -3.00000E-003    0.00000E+000
   5.9110  -3.60000E-003    0.00000E+000
   5.9130  -8.90000E-003    0.00000E+000
   5.9150  -9.30000E-003    0.00000E+000
   5.9180  -2.10000E-003    0.00000E+000
   5.9200  -4.20000E-003    0.00000E+000
   5.9240   9.80000E-003    0.00000E+000
   5.9250  -6.20000E-003    0.00000E+000
   5.9280  -4.80000E-003    0.00000E+000
   5.9290   2.02000E-002    0.00000E+000
   5.9310  -1.72000E-002    0.00000E+000
   5.9330   8.10000E-003    0.00000E+000
   5.9350  -1.30000E-002    0.00000E+000
   5.9370  -2.09000E-002    0.00000E+000
   5.9390  -3.20000E-003    0.00000E+000
   5.9430  -7.40000E-003    0.00000E+000
   5.9440   4.00000E-003    0.00000E+000
   5.9470   1.84000E-002    0.00000E+000
   5.9490   1.57000E-002    0.00000E+000
   5.9520   3.68000E-002    0.00000E+000
   5.9530   3.69000E-002    0.00000E+000
   5.9550   2.80000E-003    0.00000E+000
   5.9560   1.00000E-003    0.00000E+000
   5.9580  -5.70000E-003    0.00000E+000
   5.9620  -3.70000E-003    0.00000E+000
   5.9630  -3.60000E-003    0.00000E+000
   5.9650  -1.20000E-003    0.00000E+000
   5.9660   1.05000E-002    0.00000E+000
   5.9690  -7.80000E-003    0.00000E+000
   5.9700   2.00000E-003    0.00000E+000
   5.9710  -7.00000E-004    0.00000E+000
   5.9740  -2.54000E-002    0.00000E+000
   5.9770  -1.41000E-002    0.00000E+000
   5.9790   3.80000E-003    0.00000E+000
   5.9800   1.00000E-003    0.00000E+000
   5.9830   2.60000E-003    0.00000E+000
   5.9840   9.20000E-003    0.00000E+000
   5.9870   6.20000E-003    0.00000E+000
   5.9880   8.40000E-003    0.00000E+000
   5.9900   3.10000E-003    0.00000E+000
   5.9910   4.00000E-004    0.00000E+000
   5.9950   6.60000E-003    0.00000E+000
   5.9960   1.21000E-002    0.00000E+000
   5.9990   4.10000E-002    0.00000E+000
   6.0020   2.38300E-001    0.00000E+000
   6.0030   2.18500E-001    0.00000E+000
   6.0050  -7.42300E-001    0.00000E+000
   6.0080  -5.40900E-001    0.00000E+000
   6.0100  -2.42000E-002    0.00000E+000
   6.0110   3.12000E-002    0.00000E+000
   6.0140  -1.01000E-002    0.00000E+000
   6.0180  -3.23000E-002    0.00000E+000
   6.0200  -1.24800E-001    0.00000E+000
   6.0210  -3.21200E-001    0.00000E+000
   6.0230   6.94100E-001    0.00000E+000
   6.0270  -1.00100E-001    0.00000E+000
   6.0320   9.00000E-004    0.00000E+000
   6.0350   6.00000E-003    0.00000E+000
   6.0370   9.10000E-003    0.00000E+000
   6.0380   1.66000E-002    0.00000E+000
   6.0410   6.50000E-003    0.00000E+000
   6.0420  -1.01000E-002    0.00000E+000
   6.0440   4.10000E-003    0.00000E+000
   6.0460   6.40000E-003    0.00000E+000
   6.0500  -7.70000E-003    0.00000E+000
   6.0520   1.46000E-002    0.00000E+000
   6.0550   2.43000E-002    0.00000E+000
   6.0560  -3.00000E-003    0.00000E+000
   6.0580   1.92000E-002    0.00000E+000
   6.0600   1.53000E-002    0.00000E+000
   6.0620   2.30000E-003    0.00000E+000
   6.0640   9.20000E-003    0.00000E+000
   6.0670   6.30000E-003    0.00000E+000
   6.0680   1.35000E-002    0.00000E+000
   6.0710   9.90000E-003    0.00000E+000
   6.0730   1.06000E-002    0.00000E+000
   6.0760   3.20000E-003    0.00000E+000
   6.0790   5.80000E-003    0.00000E+000
   6.0870   5.70000E-003    0.00000E+000
   6.0900   9.10000E-003    0.00000E+000
   6.0930   4.10000E-003    0.00000E+000
   6.0960   2.90000E-003    0.00000E+000
   6.0970   9.90000E-003    0.00000E+000
   6.1040   7.00000E-004    0.00000E+000
   6.1100   4.00000E-003    0.00000E+000
   6.1130   1.24000E-002    0.00000E+000
   6.1140   1.37000E-002    0.00000E+000
   6.1190  -3.20000E-003    0.00000E+000
   6.1200   3.20000E-003    0.00000E+000
   6.1220   1.41000E-002    0.00000E+000
   6.1240   1.08000E-002    0.00000E+000
   6.1290  -4.40000E-003    0.00000E+000
   6.1330  -8.20000E-003    0.00000E+000
   6.1350   5.00000E-004    0.00000E+000
   6.1360   1.22000E-002    0.00000E+000
   6.1390   1.45000E-002    0.00000E+000
   6.1400   1.38000E-002    0.00000E+000
   6.1420   1.10000E-003    0.00000E+000
   6.1450  -7.80000E-003    0.00000E+000
   6.1470  -4.20000E-003    0.00000E+000
   6.1480   1.87000E-002    0.00000E+000
   6.1510  -1.10000E-002    0.00000E+000
   6.1520  -3.60000E-003    0.00000E+000
   6.1550   1.40000E-002    0.00000E+000
   6.1580   2.06000E-002    0.00000E+000
   6.1590   1.40000E-002    0.00000E+000
   6.1630   1.21000E-002    0.00000E+000
   6.1650   6.70000E-003    0.00000E+000
   6.1680  -1.10000E-003    0.00000E+000
   6.1740   1.40000E-003    0.00000E+000
   6.1750   3.00000E-004    0.00000E+000
   6.1760   1.65000E-002    0.00000E+000
   6.1790   5.90000E-003    0.00000E+000
   6.1810   7.20000E-003    0.00000E+000
   6.1830  -2.50000E-003    0.00000E+000
   6.1840   3.50000E-003    0.00000E+000
   6.1880   1.49000E-002    0.00000E+000
   6.1900   8.00000E-003    0.00000E+000
   6.1930   4.50000E-003    0.00000E+000
   6.1950   4.50000E-003    0.00000E+000
   6.1990   4.00000E-003    0.00000E+000
   6.2000   6.50000E-003    0.00000E+000
   6.2030   1.12000E-002    0.00000E+000
   6.2040   0.00000E+000    0.00000E+000
   6.2060   2.30000E-003    0.00000E+000
   6.2080   4.30000E-003    0.00000E+000
   6.2110   3.10000E-003    0.00000E+000
   6.2130  -7.00000E-004    0.00000E+000
   6.2150   9.70000E-003    0.00000E+000
   6.2180   1.22000E-002    0.00000E+000
   6.2210   1.04000E-002    0.00000E+000
   6.2230   1.42000E-002    0.00000E+000
   6.2260   1.15000E-002    0.00000E+000
   6.2290  -2.00000E-003    0.00000E+000
   6.2320   1.42000E-002    0.00000E+000
   6.2340   1.35000E-002    0.00000E+000
   6.2360   1.41000E-002    0.00000E+000
   6.2380   5.10000E-003    0.00000E+000
   6.2390   4.50000E-003    0.00000E+000
   6.2440   1.59000E-002    0.00000E+000
   6.2470   3.90000E-003    0.00000E+000
   6.2490   1.17000E-002    0.00000E+000
   6.2510   1.14000E-002    0.00000E+000
   6.2530   8.40000E-003    0.00000E+000
   6.2540   6.10000E-003    0.00000E+000
   6.2560   9.40000E-003    0.00000E+000
   6.2580   1.47000E-002    0.00000E+000
   6.2600   9.60000E-003    0.00000E+000
   6.2640   8.70000E-003    0.00000E+000
   6.2650   1.43000E-002    0.00000E+000
   6.2690   9.70000E-003    0.00000E+000
   6.2710   7.70000E-003    0.00000E+000
   6.2750   1.13000E-002    0.00000E+000
   6.2770   1.22000E-002    0.00000E+000
   6.2800   8.00000E-004    0.00000E+000
   6.2820   1.10000E-002    0.00000E+000
   6.2870   8.20000E-003    0.00000E+000
   6.2880  -1.10000E-003    0.00000E+000
   6.2910   1.16000E-002    0.00000E+000
   6.2920   2.06000E-002    0.00000E+000
   6.2980   1.05000E-002    0.00000E+000
   6.3000  -1.90000E-003    0.00000E+000
   6.3010   1.49000E-002    0.00000E+000
   6.3030   1.37000E-002    0.00000E+000
   6.3050   1.71000E-002    0.00000E+000
   6.3060   2.60000E-003    0.00000E+000
   6.3080   1.63000E-002    0.00000E+000
   6.3130   1.97000E-002    0.00000E+000
   6.3140   5.00000E-003    0.00000E+000
   6.3210   8.30000E-003    0.00000E+000
   6.3250   1.24000E-002    0.00000E+000
   6.3290   1.30000E-003    0.00000E+000
   6.3300   1.69000E-002    0.00000E+000
   6.3340   9.60000E-003    0.00000E+000
   6.3350   4.43000E-002    0.00000E+000
   6.3410   2.97000E-002    0.00000E+000
   6.3420  -2.70000E-003    0.00000E+000
   6.3450   6.60000E-003    0.00000E+000
   6.3490   1.72000E-002    0.00000E+000
   6.3560   1.54000E-002    0.00000E+000
   6.3620   2.28000E-002    0.00000E+000
   6.3650   2.11000E-002    0.00000E+000
   6.3670   1.07000E-002    0.00000E+000
   6.3690   2.80000E-002    0.00000E+000
   6.3720   2.38000E-002    0.00000E+000
   6.3740   2.26000E-002    0.00000E+000
   6.3760   2.42000E-002    0.00000E+000
   6.3790   2.50000E-002    0.00000E+000
   6.3820   1.56000E-002    0.00000E+000
   6.3840   1.81000E-002    0.00000E+000
   6.3850   1.95000E-002    0.00000E+000
   6.3870   1.78000E-002    0.00000E+000
   6.3900   4.20000E-003    0.00000E+000
   6.3910   3.14000E-002    0.00000E+000
   6.3950   2.69000E-002    0.00000E+000
   6.3960   2.09000E-002    0.00000E+000
   6.4010   2.30000E-002    0.00000E+000
   6.4040   9.40000E-003    0.00000E+000
   6.4110   7.60000E-003    0.00000E+000
   6.4140   2.15000E-002    0.00000E+000
   6.4150   2.75000E-002    0.00000E+000
   6.4170   1.13000E-002    0.00000E+000
   6.4180   1.98000E-002    0.00000E+000
   6.4220   2.66000E-002    0.00000E+000
   6.4260   3.16000E-002    0.00000E+000
   6.4270   1.25000E-002    0.00000E+000
   6.4290   2.87000E-002    0.00000E+000
   6.4330   2.05000E-002    0.00000E+000
   6.4340   2.02000E-002    0.00000E+000
   6.4380   1.75000E-002    0.00000E+000
   6.4390   1.95000E-002    0.00000E+000
   6.4440   2.72000E-002    0.00000E+000
   6.4470   2.43000E-002    0.00000E+000
   6.4500   2.69000E-002    0.00000E+000
   6.4520   3.21000E-002    0.00000E+000
   6.4550   2.80000E-002    0.00000E+000
   6.4560   2.22000E-002    0.00000E+000
   6.4590   1.73000E-002    0.00000E+000
   6.4600   2.91000E-002    0.00000E+000
   6.4640   3.27000E-002    0.00000E+000
   6.4660   2.84000E-002    0.00000E+000
   6.4690   2.86000E-002    0.00000E+000
   6.4710   4.38000E-002    0.00000E+000
   6.4730   3.43000E-002    0.00000E+000
   6.4750   2.53000E-002    0.00000E+000
   6.4780   3.55000E-002    0.00000E+000
   6.4800   3.28000E-002    0.00000E+000
   6.4840   3.91000E-002    0.00000E+000
   6.4870   5.02000E-002    0.00000E+000
   6.4880   4.25000E-002    0.00000E+000
   6.4910   4.20000E-002    0.00000E+000
   6.4940   4.66000E-002    0.00000E+000
   6.4980   4.54000E-002    0.00000E+000
   6.5000   4.01000E-002    0.00000E+000
   6.5030   3.43000E-002    0.00000E+000
   6.5060   4.42000E-002    0.00000E+000
   6.5080   3.35000E-002    0.00000E+000
   6.5110   4.60000E-002    0.00000E+000
   6.5140   3.65000E-002    0.00000E+000
   6.5170   4.22000E-002    0.00000E+000
   6.5200   4.72000E-002    0.00000E+000
   6.5220   3.81000E-002    0.00000E+000
   6.5250   4.37000E-002    0.00000E+000
   6.5270   4.78000E-002    0.00000E+000
   6.5300   4.79000E-002    0.00000E+000
   6.5320   6.32000E-002    0.00000E+000
   6.5340   5.83000E-002    0.00000E+000
   6.5370   5.01000E-002    0.00000E+000
   6.5380   4.04000E-002    0.00000E+000
   6.5430   5.07000E-002    0.00000E+000
   6.5460   5.13000E-002    0.00000E+000
   6.5480   5.98000E-002    0.00000E+000
   6.5500   5.91000E-002    0.00000E+000
   6.5520   5.73000E-002    0.00000E+000
   6.5550   7.18000E-002    0.00000E+000
   6.5570   7.45000E-002    0.00000E+000
   6.5590   6.23000E-002    0.00000E+000
   6.5610   5.89000E-002    0.00000E+000
   6.5650   6.40000E-002    0.00000E+000
   6.5670   6.61000E-002    0.00000E+000
   6.5710   6.06000E-002    0.00000E+000
   6.5730   7.72000E-002    0.00000E+000
   6.5750   6.90000E-002    0.00000E+000
   6.5770   6.80000E-002    0.00000E+000
   6.5800   7.19000E-002    0.00000E+000
   6.5830   6.81000E-002    0.00000E+000
   6.5840   7.83000E-002    0.00000E+000
   6.5880   8.69000E-002    0.00000E+000
   6.5900   7.75000E-002    0.00000E+000
   6.5930   7.68000E-002    0.00000E+000
   6.5950   8.74000E-002    0.00000E+000
   6.5980   8.28000E-002    0.00000E+000
   6.5990   7.76000E-002    0.00000E+000
   6.6040   8.94000E-002    0.00000E+000
   6.6060   7.80000E-002    0.00000E+000
   6.6090   9.23000E-002    0.00000E+000
   6.6110   8.72000E-002    0.00000E+000
   6.6130   9.64000E-002    0.00000E+000
   6.6150   9.32000E-002    0.00000E+000
   6.6170   1.04400E-001    0.00000E+000
   6.6200   9.86000E-002    0.00000E+000
   6.6230   8.77000E-002    0.00000E+000
   6.6270   1.14100E-001    0.00000E+000
   6.6280   1.08200E-001    0.00000E+000
   6.6310   9.68000E-002    0.00000E+000
   6.6330   1.02400E-001    0.00000E+000
   6.6350   1.05000E-001    0.00000E+000
   6.6370   1.02700E-001    0.00000E+000
   6.6400   1.00700E-001    0.00000E+000
   6.6440   1.04100E-001    0.00000E+000
   6.6460   1.08500E-001    0.00000E+000
   6.6490   1.12200E-001    0.00000E+000
   6.6510   1.26200E-001    0.00000E+000
   6.6540   1.27900E-001    0.00000E+000
   6.6560   1.25500E-001    0.00000E+000
   6.6590   1.22600E-001    0.00000E+000
   6.6630   1.10100E-001    0.00000E+000
   6.6650   1.29600E-001    0.00000E+000
   6.6680   1.37100E-001    0.00000E+000
   6.6690   1.31200E-001    0.00000E+000
   6.6720   1.37800E-001    0.00000E+000
   6.6740   1.40300E-001    0.00000E+000
   6.6770   1.38400E-001    0.00000E+000
   6.6800   1.32800E-001    0.00000E+000
   6.6840   1.43400E-001    0.00000E+000
   6.6860   1.47400E-001    0.00000E+000
   6.6890   1.44300E-001    0.00000E+000
   6.6910   1.54900E-001    0.00000E+000
   6.6930   1.67000E-001    0.00000E+000
   6.6950   1.60000E-001    0.00000E+000
   6.6970   1.42700E-001    0.00000E+000
   6.7010   1.57900E-001    0.00000E+000
   6.7040   1.49300E-001    0.00000E+000
   6.7070   1.54800E-001    0.00000E+000
   6.7090   1.63600E-001    0.00000E+000
   6.7110   1.74800E-001    0.00000E+000
   6.7150   1.75900E-001    0.00000E+000
   6.7170   1.69800E-001    0.00000E+000
   6.7200   1.74500E-001    0.00000E+000
   6.7230   1.81200E-001    0.00000E+000
   6.7250   1.78400E-001    0.00000E+000
   6.7290   1.94300E-001    0.00000E+000
   6.7310   1.88900E-001    0.00000E+000
   6.7330   1.72200E-001    0.00000E+000
   6.7350   1.81000E-001    0.00000E+000
   6.7370   1.78600E-001    0.00000E+000
   6.7410   2.05100E-001    0.00000E+000
   6.7450   2.11400E-001    0.00000E+000
   6.7480   1.89100E-001    0.00000E+000
   6.7500   2.09900E-001    0.00000E+000
   6.7520   2.08300E-001    0.00000E+000
   6.7540   2.16000E-001    0.00000E+000
   6.7570   2.01400E-001    0.00000E+000
   6.7600   2.08900E-001    0.00000E+000
   6.7620   2.10000E-001    0.00000E+000
   6.7660   2.16200E-001    0.00000E+000
   6.7680   2.14500E-001    0.00000E+000
   6.7730   2.25800E-001    0.00000E+000
   6.7760   2.28500E-001    0.00000E+000
   6.7780   2.32900E-001    0.00000E+000
   6.7800   2.35700E-001    0.00000E+000
   6.7830   2.38600E-001    0.00000E+000
   6.7850   2.36500E-001    0.00000E+000
   6.7870   2.39800E-001    0.00000E+000
   6.7910   2.45000E-001    0.00000E+000
   6.7930   2.56200E-001    0.00000E+000
   6.7970   2.47500E-001    0.00000E+000
   6.8010   2.57600E-001    0.00000E+000
   6.8020   2.45200E-001    0.00000E+000
   6.8050   2.65800E-001    0.00000E+000
   6.8070   2.60100E-001    0.00000E+000
   6.8100   2.58600E-001    0.00000E+000
   6.8120   2.63800E-001    0.00000E+000
   6.8160   2.61900E-001    0.00000E+000
   6.8180   2.73900E-001    0.00000E+000
   6.8190   2.74100E-001    0.00000E+000
   6.8210   2.98700E-001    0.00000E+000
   6.8260   2.70100E-001    0.00000E+000
   6.8280   2.68000E-001    0.00000E+000
   6.8320   2.87700E-001    0.00000E+000
   6.8360   3.22400E-001    0.00000E+000
   6.8380   3.10800E-001    0.00000E+000
   6.8400   3.05500E-001    0.00000E+000
   6.8420   3.12600E-001    0.00000E+000
   6.8460   3.04200E-001    0.00000E+000
   6.8490   2.98300E-001    0.00000E+000
   6.8520   3.06000E-001    0.00000E+000
   6.8540   3.09700E-001    0.00000E+000
   6.8560   3.32700E-001    0.00000E+000
   6.8580   3.19900E-001    0.00000E+000
   6.8640   3.25800E-001    0.00000E+000
   6.8650   3.27200E-001    0.00000E+000
   6.8680   3.18000E-001    0.00000E+000
   6.8690   3.13400E-001    0.00000E+000
   6.8720   3.31100E-001    0.00000E+000
   6.8750   3.25300E-001    0.00000E+000
   6.8780   3.44800E-001    0.00000E+000
   6.8810   3.31600E-001    0.00000E+000
   6.8840   3.31800E-001    0.00000E+000
   6.8860   3.50900E-001    0.00000E+000
   6.8900   3.34100E-001    0.00000E+000
   6.8910   3.45700E-001    0.00000E+000
   6.8950   3.47500E-001    0.00000E+000
   6.8970   3.45400E-001    0.00000E+000
   6.8990   3.57800E-001    0.00000E+000
   6.9030   3.46600E-001    0.00000E+000
   6.9090   3.62500E-001    0.00000E+000
   6.9130   4.01600E-001    0.00000E+000
   6.9190   3.75400E-001    0.00000E+000
   6.9210   3.93200E-001    0.00000E+000
   6.9230   3.80800E-001    0.00000E+000
   6.9260   3.94600E-001    0.00000E+000
   6.9270   3.88200E-001    0.00000E+000
   6.9310   3.97700E-001    0.00000E+000
   6.9330   3.92600E-001    0.00000E+000
   6.9360   3.97100E-001    0.00000E+000
   6.9380   4.02500E-001    0.00000E+000
   6.9400   4.17600E-001    0.00000E+000
   6.9440   3.95700E-001    0.00000E+000
   6.9450   4.07800E-001    0.00000E+000
   6.9500   4.15800E-001    0.00000E+000
   6.9520   4.08500E-001    0.00000E+000
   6.9560   4.28200E-001    0.00000E+000
   6.9600   4.11400E-001    0.00000E+000
   6.9630   4.24100E-001    0.00000E+000
   6.9650   4.42200E-001    0.00000E+000
   6.9680   4.17800E-001    0.00000E+000
   6.9710   4.19300E-001    0.00000E+000
   6.9720   4.24300E-001    0.00000E+000
   6.9750   4.31900E-001    0.00000E+000
   6.9790   4.56700E-001    0.00000E+000
   6.9820   4.49900E-001    0.00000E+000
   6.9860   4.32900E-001    0.00000E+000
   6.9870   4.74800E-001    0.00000E+000
   6.9890   4.67900E-001    0.00000E+000
   6.9920   4.53200E-001    0.00000E+000
   6.9950   4.72400E-001    0.00000E+000
   6.9980   4.81200E-001    0.00000E+000
   7.0020   4.75600E-001    0.00000E+000
   7.0040   4.67400E-001    0.00000E+000
   7.0070   4.89400E-001    0.00000E+000
   7.0090   4.95800E-001    0.00000E+000
   7.0130   4.86000E-001    0.00000E+000
   7.0150   5.04100E-001    0.00000E+000
   7.0170   5.03200E-001    0.00000E+000
   7.0200   5.29100E-001    0.00000E+000
   7.0210   5.15600E-001    0.00000E+000
   7.0250   5.38000E-001    0.00000E+000
   7.0270   5.61000E-001    0.00000E+000
   7.0300   5.35900E-001    0.00000E+000
   7.0330   5.52100E-001    0.00000E+000
   7.0350   5.46800E-001    0.00000E+000
   7.0380   5.84600E-001    0.00000E+000
   7.0410   5.89900E-001    0.00000E+000
   7.0440   5.91200E-001    0.00000E+000
   7.0460   6.24400E-001    0.00000E+000
   7.0490   6.50700E-001    0.00000E+000
   7.0520   6.50200E-001    0.00000E+000
   7.0550   6.65200E-001    0.00000E+000
   7.0570   6.83600E-001    0.00000E+000
   7.0590   7.18100E-001    0.00000E+000
   7.0620   7.51300E-001    0.00000E+000
   7.0650   7.74300E-001    0.00000E+000
   7.0690   7.89900E-001    0.00000E+000
   7.0700   8.04100E-001    0.00000E+000
   7.0720   8.39400E-001    0.00000E+000
   7.0760   8.85300E-001    0.00000E+000
   7.0790   9.18700E-001    0.00000E+000
   7.0820   9.42900E-001    0.00000E+000
   7.0850   1.00150E+000    0.00000E+000
   7.0900   1.09040E+000    0.00000E+000
   7.0920   1.18360E+000    0.00000E+000
   7.0940   1.22660E+000    0.00000E+000
   7.0980   1.25820E+000    0.00000E+000
   7.1010   1.40610E+000    0.00000E+000
   7.1030   1.48870E+000    0.00000E+000
   7.1060   1.63460E+000    0.00000E+000
   7.1080   2.06640E+000    0.00000E+000
   7.1110   2.32570E+000    0.00000E+000
   7.1140   2.55330E+000    0.00000E+000
   7.1170   2.57870E+000    0.00000E+000
   7.1200   2.67070E+000    0.00000E+000
   7.1220   2.70460E+000    0.00000E+000
   7.1240   2.80340E+000    0.00000E+000
   7.1270   2.50350E+000    0.00000E+000
   7.1300   2.92500E+000    0.00000E+000
   7.1310   2.95810E+000    0.00000E+000
   7.1340   2.96790E+000    0.00000E+000
   7.1360   3.31600E+000    0.00000E+000
   7.1400   3.09930E+000    0.00000E+000
   7.1420   3.27640E+000    0.00000E+000
   7.1450   3.09460E+000    0.00000E+000
   7.1470   2.89210E+000    0.00000E+000
   7.1490   3.19290E+000    0.00000E+000
   7.1520   2.89260E+000    0.00000E+000
   7.1540   2.71220E+000    0.00000E+000
   7.1580   1.84980E+000    0.00000E+000
   7.1610   1.57010E+000    0.00000E+000
   7.1630   1.93470E+000    0.00000E+000
   7.1650   1.86740E+000    0.00000E+000
   7.1680   1.84220E+000    0.00000E+000
   7.1700   1.29720E+000    0.00000E+000
   7.1740   1.36370E+000    0.00000E+000
   7.1760   1.11250E+000    0.00000E+000
   7.1790   1.00460E+000    0.00000E+000
   7.1810   3.72600E-001    0.00000E+000
   7.1840   1.00000E+000    0.00000E+000
   7.1860   1.00000E+000    0.00000E+000
   7.1880   1.00000E+000    0.00000E+000
   7.1910   1.00000E+000    0.00000E+000
   7.1950   1.00000E+000    0.00000E+000
   7.1970   1.00000E+000    0.00000E+000
   7.2000   1.00000E+000    0.00000E+000
   7.2020   1.00000E+000    0.00000E+000
   7.2040   1.00000E+000    0.00000E+000
   7.2070   1.00000E+000    0.00000E+000
   7.2090   1.00000E+000    0.00000E+000
   7.2130   1.00000E+000    0.00000E+000
   7.2160   1.00000E+000    0.00000E+000
   7.2180   1.00000E+000    0.00000E+000
   7.2220   1.00000E+000    0.00000E+000
   7.2250   1.00000E+000    0.00000E+000
   7.2270   1.00000E+000    0.00000E+000
   7.2310   1.00000E+000    0.00000E+000
   7.2320   1.00000E+000    0.00000E+000
   7.2370   1.00000E+000    0.00000E+000
   7.2390   1.00000E+000    0.00000E+000
   7.2410   1.00000E+000    0.00000E+000
   7.2440   1.00000E+000    0.00000E+000
   7.2460   1.00000E+000    0.00000E+000
   7.2500   1.00000E+000    0.00000E+000
   7.2520   1.00000E+000    0.00000E+000
   7.2550   1.00000E+000    0.00000E+000
   7.2570   1.00000E+000    0.00000E+000
   7.2600   1.00000E+000    0.00000E+000
   7.2630   1.00000E+000    0.00000E+000
   7.2660   1.00000E+000    0.00000E+000
   7.2690   1.00000E+000    0.00000E+000
   7.2710   1.00000E+000    0.00000E+000
   7.2730   1.00000E+000    0.00000E+000
   7.2780   1.00000E+000    0.00000E+000
   7.2800   1.00000E+000    0.00000E+000
   7.2820   1.00000E+000    0.00000E+000
   7.2840   1.00000E+000    0.00000E+000
   7.2860   1.00000E+000    0.00000E+000
   7.2890   1.00000E+000    0.00000E+000
   7.2940   1.00000E+000    0.00000E+000
   7.2960   1.00000E+000    0.00000E+000
   7.2990   1.00000E+000    0.00000E+000
   7.3000   1.00000E+000    0.00000E+000
