# Supplementary material for: Rationally seeded computational protein design of ɑ-helical barrels
Source: Nat Chem Biol. 2024 Jun 20;20(8):991–9. doi: 10.1038/s41589-024-01642-0 (PMC11288890; doi:10.1038/s41589-024-01642-0)
Supplement: Supplementary file 5 — PDB files used for making figure panels h–j. [file 41589_2024_1642_MOESM5_ESM.zip › KIA_RP_RSPD_NatChemBiol_data_Figure3/sc-CC-7-LI_panels_c-g/AUC_panel_e/LI_SV_raw/00060.RA1]

HeptLI
R 1 20.0 40000 0022242 3.1510E11 275 1 
   5.8000   1.00000E+000    0.00000E+000
   5.8030   1.00000E+000    0.00000E+000
   5.8040   1.00000E+000    0.00000E+000
   5.8050   1.00000E+000    0.00000E+000
   5.8060   1.00000E+000    0.00000E+000
   5.8070   1.00000E+000    0.00000E+000
   5.8110   1.00000E+000    0.00000E+000
   5.8120   1.00000E+000    0.00000E+000
   5.8140   1.00000E+000    0.00000E+000
   5.8150   1.00000E+000    0.00000E+000
   5.8160   1.00000E+000    0.00000E+000
   5.8170   1.00000E+000    0.00000E+000
   5.8190   1.00000E+000    0.00000E+000
   5.8220   1.00000E+000    0.00000E+000
   5.8240   1.00000E+000    0.00000E+000
   5.8250   1.00000E+000    0.00000E+000
   5.8260   1.00000E+000    0.00000E+000
   5.8290   1.00000E+000    0.00000E+000
   5.8300   1.00000E+000    0.00000E+000
   5.8310   1.00000E+000    0.00000E+000
   5.8320   1.00000E+000    0.00000E+000
   5.8330  -1.81690E+000    0.00000E+000
   5.8350  -1.16780E+000    0.00000E+000
   5.8360  -1.12680E+000    0.00000E+000
   5.8370  -9.79900E-001    0.00000E+000
   5.8390  -8.50100E-001    0.00000E+000
   5.8400  -6.47400E-001    0.00000E+000
   5.8410  -6.69100E-001    0.00000E+000
   5.8440  -6.18100E-001    0.00000E+000
   5.8450  -7.57900E-001    0.00000E+000
   5.8470  -8.34800E-001    0.00000E+000
   5.8480  -1.21860E+000    0.00000E+000
   5.8500  -1.43270E+000    0.00000E+000
   5.8510  -1.52280E+000    0.00000E+000
   5.8530  -1.68590E+000    0.00000E+000
   5.8560  -1.71590E+000    0.00000E+000
   5.8600  -1.63580E+000    0.00000E+000
   5.8620  -1.57560E+000    0.00000E+000
   5.8630  -1.48720E+000    0.00000E+000
   5.8670  -9.74200E-001    0.00000E+000
   5.8680  -7.30100E-001    0.00000E+000
   5.8690  -6.90300E-001    0.00000E+000
   5.8710  -5.11100E-001    0.00000E+000
   5.8720  -4.47100E-001    0.00000E+000
   5.8740  -2.94300E-001    0.00000E+000
   5.8770  -2.91400E-001    0.00000E+000
   5.8790  -1.59500E-001    0.00000E+000
   5.8800  -1.07900E-001    0.00000E+000
   5.8830  -7.28000E-002    0.00000E+000
   5.8860  -3.04000E-002    0.00000E+000
   5.8880  -1.45000E-002    0.00000E+000
   5.8900  -2.31000E-002    0.00000E+000
   5.8930  -1.15000E-002    0.00000E+000
   5.8960  -1.60000E-002    0.00000E+000
   5.8970  -1.76000E-002    0.00000E+000
   5.8980  -1.94000E-002    0.00000E+000
   5.8990  -7.60000E-003    0.00000E+000
   5.9020  -1.00000E-003    0.00000E+000
   5.9040  -1.32000E-002    0.00000E+000
   5.9060  -2.06000E-002    0.00000E+000
   5.9090  -1.21000E-002    0.00000E+000
   5.9100  -6.50000E-003    0.00000E+000
   5.9110  -9.60000E-003    0.00000E+000
   5.9130  -3.40000E-003    0.00000E+000
   5.9150  -4.20000E-003    0.00000E+000
   5.9180  -1.03000E-002    0.00000E+000
   5.9190  -1.00000E-002    0.00000E+000
   5.9200  -4.30000E-003    0.00000E+000
   5.9230   7.90000E-003    0.00000E+000
   5.9250  -1.00000E-003    0.00000E+000
   5.9290   2.72000E-002    0.00000E+000
   5.9310  -7.30000E-003    0.00000E+000
   5.9320  -1.15000E-002    0.00000E+000
   5.9340  -9.40000E-003    0.00000E+000
   5.9360  -9.80000E-003    0.00000E+000
   5.9380  -1.51000E-002    0.00000E+000
   5.9400  -1.12000E-002    0.00000E+000
   5.9410   3.60000E-003    0.00000E+000
   5.9440  -2.60000E-003    0.00000E+000
   5.9450   7.90000E-003    0.00000E+000
   5.9480   7.40000E-003    0.00000E+000
   5.9500   1.99000E-002    0.00000E+000
   5.9520   3.13000E-002    0.00000E+000
   5.9540   1.88000E-002    0.00000E+000
   5.9560   3.80000E-003    0.00000E+000
   5.9580  -5.10000E-003    0.00000E+000
   5.9600  -9.80000E-003    0.00000E+000
   5.9620   3.80000E-003    0.00000E+000
   5.9650  -5.00000E-004    0.00000E+000
   5.9660   4.00000E-003    0.00000E+000
   5.9680  -7.00000E-003    0.00000E+000
   5.9700  -6.90000E-003    0.00000E+000
   5.9710   6.00000E-004    0.00000E+000
   5.9750  -2.00000E-002    0.00000E+000
   5.9770   9.00000E-004    0.00000E+000
   5.9780  -1.86000E-002    0.00000E+000
   5.9790   9.00000E-004    0.00000E+000
   5.9810   1.20000E-003    0.00000E+000
   5.9820   2.40000E-003    0.00000E+000
   5.9860   5.40000E-003    0.00000E+000
   5.9870   2.30000E-003    0.00000E+000
   5.9890   1.00000E-003    0.00000E+000
   5.9910   1.23000E-002    0.00000E+000
   5.9930   1.14000E-002    0.00000E+000
   5.9950   1.07000E-002    0.00000E+000
   5.9960   1.81000E-002    0.00000E+000
   5.9990   5.45000E-002    0.00000E+000
   6.0020   2.76300E-001    0.00000E+000
   6.0030   8.74000E-002    0.00000E+000
   6.0060  -7.72800E-001    0.00000E+000
   6.0070  -5.69900E-001    0.00000E+000
   6.0090  -2.08000E-002    0.00000E+000
   6.0100   6.46000E-002    0.00000E+000
   6.0140  -4.11000E-002    0.00000E+000
   6.0150  -1.04000E-002    0.00000E+000
   6.0180  -4.89000E-002    0.00000E+000
   6.0190  -9.96000E-002    0.00000E+000
   6.0220  -9.97000E-002    0.00000E+000
   6.0230   6.51200E-001    0.00000E+000
   6.0270  -2.24000E-002    0.00000E+000
   6.0300   1.27000E-002    0.00000E+000
   6.0350  -2.10000E-003    0.00000E+000
   6.0360  -4.70000E-003    0.00000E+000
   6.0390   1.53000E-002    0.00000E+000
   6.0410   1.50000E-002    0.00000E+000
   6.0430  -7.70000E-003    0.00000E+000
   6.0440   1.02000E-002    0.00000E+000
   6.0450   5.90000E-003    0.00000E+000
   6.0480   1.03000E-002    0.00000E+000
   6.0500   1.07000E-002    0.00000E+000
   6.0540   1.65000E-002    0.00000E+000
   6.0560   2.00000E-003    0.00000E+000
   6.0570   4.70000E-003    0.00000E+000
   6.0580   1.05000E-002    0.00000E+000
   6.0620   1.02000E-002    0.00000E+000
   6.0640   1.77000E-002    0.00000E+000
   6.0680   2.90000E-003    0.00000E+000
   6.0710   8.30000E-003    0.00000E+000
   6.0720   7.80000E-003    0.00000E+000
   6.0730   1.18000E-002    0.00000E+000
   6.0740  -4.90000E-003    0.00000E+000
   6.0760   7.40000E-003    0.00000E+000
   6.0800   1.06000E-002    0.00000E+000
   6.0820   1.43000E-002    0.00000E+000
   6.0850   2.40000E-003    0.00000E+000
   6.0860   3.10000E-003    0.00000E+000
   6.0890   5.60000E-003    0.00000E+000
   6.0930   1.42000E-002    0.00000E+000
   6.0940   1.43000E-002    0.00000E+000
   6.0970   9.60000E-003    0.00000E+000
   6.0990   1.59000E-002    0.00000E+000
   6.1010   2.70000E-003    0.00000E+000
   6.1030   1.10000E-003    0.00000E+000
   6.1060  -1.20000E-003    0.00000E+000
   6.1100   6.30000E-003    0.00000E+000
   6.1130   1.45000E-002    0.00000E+000
   6.1150   1.08000E-002    0.00000E+000
   6.1170   7.20000E-003    0.00000E+000
   6.1200   8.00000E-003    0.00000E+000
   6.1220   1.21000E-002    0.00000E+000
   6.1260   1.66000E-002    0.00000E+000
   6.1270   1.03000E-002    0.00000E+000
   6.1300   1.29000E-002    0.00000E+000
   6.1330   1.99000E-002    0.00000E+000
   6.1360   1.27000E-002    0.00000E+000
   6.1380   4.60000E-003    0.00000E+000
   6.1410   9.00000E-003    0.00000E+000
   6.1420   1.15000E-002    0.00000E+000
   6.1460   1.58000E-002    0.00000E+000
   6.1470   2.88000E-002    0.00000E+000
   6.1510   4.20000E-003    0.00000E+000
   6.1530  -3.00000E-004    0.00000E+000
   6.1550   1.19000E-002    0.00000E+000
   6.1570   1.68000E-002    0.00000E+000
   6.1600   5.70000E-003    0.00000E+000
   6.1630   5.50000E-003    0.00000E+000
   6.1650   1.20000E-002    0.00000E+000
   6.1680   1.06000E-002    0.00000E+000
   6.1710   1.86000E-002    0.00000E+000
   6.1740   2.27000E-002    0.00000E+000
   6.1770   9.00000E-004    0.00000E+000
   6.1800   1.89000E-002    0.00000E+000
   6.1830   2.09000E-002    0.00000E+000
   6.1840   7.20000E-003    0.00000E+000
   6.1900   9.10000E-003    0.00000E+000
   6.1910   7.50000E-003    0.00000E+000
   6.1930   1.74000E-002    0.00000E+000
   6.1970   2.36000E-002    0.00000E+000
   6.2000   1.99000E-002    0.00000E+000
   6.2030   1.70000E-002    0.00000E+000
   6.2060   8.00000E-004    0.00000E+000
   6.2070   2.46000E-002    0.00000E+000
   6.2110   8.40000E-003    0.00000E+000
   6.2160   9.60000E-003    0.00000E+000
   6.2180   2.15000E-002    0.00000E+000
   6.2200   2.01000E-002    0.00000E+000
   6.2230   1.34000E-002    0.00000E+000
   6.2260   2.05000E-002    0.00000E+000
   6.2290   1.85000E-002    0.00000E+000
   6.2330   2.34000E-002    0.00000E+000
   6.2350   2.38000E-002    0.00000E+000
   6.2370   1.31000E-002    0.00000E+000
   6.2380   2.53000E-002    0.00000E+000
   6.2420   2.16000E-002    0.00000E+000
   6.2430   2.53000E-002    0.00000E+000
   6.2460   2.08000E-002    0.00000E+000
   6.2490   2.62000E-002    0.00000E+000
   6.2520   3.11000E-002    0.00000E+000
   6.2550   2.37000E-002    0.00000E+000
   6.2570   2.82000E-002    0.00000E+000
   6.2590   2.56000E-002    0.00000E+000
   6.2620   3.23000E-002    0.00000E+000
   6.2660   3.89000E-002    0.00000E+000
   6.2680   3.71000E-002    0.00000E+000
   6.2700   3.21000E-002    0.00000E+000
   6.2720   2.30000E-002    0.00000E+000
   6.2750   3.86000E-002    0.00000E+000
   6.2780   3.64000E-002    0.00000E+000
   6.2800   2.92000E-002    0.00000E+000
   6.2820   4.28000E-002    0.00000E+000
   6.2850   3.54000E-002    0.00000E+000
   6.2870   4.37000E-002    0.00000E+000
   6.2900   3.43000E-002    0.00000E+000
   6.2920   3.70000E-002    0.00000E+000
   6.2950   4.18000E-002    0.00000E+000
   6.2970   2.69000E-002    0.00000E+000
   6.3000   3.84000E-002    0.00000E+000
   6.3010   6.13000E-002    0.00000E+000
   6.3050   5.32000E-002    0.00000E+000
   6.3100   3.82000E-002    0.00000E+000
   6.3130   6.80000E-002    0.00000E+000
   6.3140   5.64000E-002    0.00000E+000
   6.3170   3.45000E-002    0.00000E+000
   6.3210   7.30000E-002    0.00000E+000
   6.3240   5.69000E-002    0.00000E+000
   6.3280   5.57000E-002    0.00000E+000
   6.3320   6.09000E-002    0.00000E+000
   6.3340   5.87000E-002    0.00000E+000
   6.3370   6.96000E-002    0.00000E+000
   6.3420   9.53000E-002    0.00000E+000
   6.3470   6.69000E-002    0.00000E+000
   6.3480   6.62000E-002    0.00000E+000
   6.3520   7.39000E-002    0.00000E+000
   6.3530   6.78000E-002    0.00000E+000
   6.3580   8.16000E-002    0.00000E+000
   6.3620   8.50000E-002    0.00000E+000
   6.3660   9.00000E-002    0.00000E+000
   6.3700   9.22000E-002    0.00000E+000
   6.3720   9.38000E-002    0.00000E+000
   6.3730   9.34000E-002    0.00000E+000
   6.3790   9.98000E-002    0.00000E+000
   6.3810   1.09000E-001    0.00000E+000
   6.3860   1.02600E-001    0.00000E+000
   6.3880   1.03700E-001    0.00000E+000
   6.3890   9.90000E-002    0.00000E+000
   6.3920   1.19200E-001    0.00000E+000
   6.3950   1.23100E-001    0.00000E+000
   6.3990   1.14400E-001    0.00000E+000
   6.4020   1.15000E-001    0.00000E+000
   6.4040   1.09100E-001    0.00000E+000
   6.4070   1.13400E-001    0.00000E+000
   6.4090   1.16100E-001    0.00000E+000
   6.4110   1.13900E-001    0.00000E+000
   6.4140   1.30900E-001    0.00000E+000
   6.4170   1.27300E-001    0.00000E+000
   6.4180   1.20000E-001    0.00000E+000
   6.4210   1.47200E-001    0.00000E+000
   6.4240   1.39700E-001    0.00000E+000
   6.4250   1.36000E-001    0.00000E+000
   6.4290   1.42600E-001    0.00000E+000
   6.4310   1.54000E-001    0.00000E+000
   6.4340   1.44900E-001    0.00000E+000
   6.4350   1.55100E-001    0.00000E+000
   6.4380   1.52600E-001    0.00000E+000
   6.4400   1.44200E-001    0.00000E+000
   6.4430   1.60700E-001    0.00000E+000
   6.4450   1.69600E-001    0.00000E+000
   6.4470   1.52800E-001    0.00000E+000
   6.4500   1.65600E-001    0.00000E+000
   6.4520   1.73100E-001    0.00000E+000
   6.4540   1.69600E-001    0.00000E+000
   6.4560   1.68200E-001    0.00000E+000
   6.4590   1.61900E-001    0.00000E+000
   6.4610   1.71800E-001    0.00000E+000
   6.4640   1.73700E-001    0.00000E+000
   6.4660   1.90900E-001    0.00000E+000
   6.4700   1.84000E-001    0.00000E+000
   6.4710   1.94100E-001    0.00000E+000
   6.4730   2.06000E-001    0.00000E+000
   6.4770   1.91400E-001    0.00000E+000
   6.4790   1.90700E-001    0.00000E+000
   6.4800   1.95900E-001    0.00000E+000
   6.4830   2.10100E-001    0.00000E+000
   6.4860   2.14400E-001    0.00000E+000
   6.4880   2.11200E-001    0.00000E+000
   6.4900   2.26300E-001    0.00000E+000
   6.4930   2.29300E-001    0.00000E+000
   6.4960   2.30700E-001    0.00000E+000
   6.4980   2.26600E-001    0.00000E+000
   6.4990   2.25500E-001    0.00000E+000
   6.5020   2.28200E-001    0.00000E+000
   6.5050   2.39500E-001    0.00000E+000
   6.5070   2.35600E-001    0.00000E+000
   6.5090   2.45200E-001    0.00000E+000
   6.5120   2.41700E-001    0.00000E+000
   6.5140   2.56200E-001    0.00000E+000
   6.5160   2.46800E-001    0.00000E+000
   6.5180   2.58200E-001    0.00000E+000
   6.5210   2.58900E-001    0.00000E+000
   6.5240   2.60600E-001    0.00000E+000
   6.5260   2.65200E-001    0.00000E+000
   6.5290   2.55900E-001    0.00000E+000
   6.5320   2.67700E-001    0.00000E+000
   6.5340   2.87200E-001    0.00000E+000
   6.5370   2.89800E-001    0.00000E+000
   6.5380   2.85000E-001    0.00000E+000
   6.5410   2.82700E-001    0.00000E+000
   6.5440   2.95100E-001    0.00000E+000
   6.5470   2.96700E-001    0.00000E+000
   6.5490   3.02700E-001    0.00000E+000
   6.5510   2.93600E-001    0.00000E+000
   6.5530   2.95500E-001    0.00000E+000
   6.5550   3.35000E-001    0.00000E+000
   6.5580   3.24200E-001    0.00000E+000
   6.5600   3.09700E-001    0.00000E+000
   6.5630   3.14300E-001    0.00000E+000
   6.5670   3.12600E-001    0.00000E+000
   6.5700   3.21600E-001    0.00000E+000
   6.5710   3.13200E-001    0.00000E+000
   6.5740   3.24800E-001    0.00000E+000
   6.5760   3.49200E-001    0.00000E+000
   6.5790   3.39900E-001    0.00000E+000
   6.5800   3.31000E-001    0.00000E+000
   6.5820   3.33100E-001    0.00000E+000
   6.5840   3.52100E-001    0.00000E+000
   6.5860   3.51200E-001    0.00000E+000
   6.5890   3.49500E-001    0.00000E+000
   6.5920   3.56100E-001    0.00000E+000
   6.5940   3.64900E-001    0.00000E+000
   6.5970   3.50700E-001    0.00000E+000
   6.6010   3.65400E-001    0.00000E+000
   6.6030   3.71800E-001    0.00000E+000
   6.6060   3.72800E-001    0.00000E+000
   6.6080   3.66900E-001    0.00000E+000
   6.6120   3.80900E-001    0.00000E+000
   6.6130   3.84000E-001    0.00000E+000
   6.6150   3.76900E-001    0.00000E+000
   6.6170   3.87600E-001    0.00000E+000
   6.6190   3.87100E-001    0.00000E+000
   6.6210   3.93500E-001    0.00000E+000
   6.6240   4.04000E-001    0.00000E+000
   6.6280   4.07400E-001    0.00000E+000
   6.6310   4.08600E-001    0.00000E+000
   6.6330   4.03700E-001    0.00000E+000
   6.6340   4.16500E-001    0.00000E+000
   6.6360   4.22300E-001    0.00000E+000
   6.6390   4.21500E-001    0.00000E+000
   6.6430   4.19400E-001    0.00000E+000
   6.6450   4.13000E-001    0.00000E+000
   6.6470   4.15600E-001    0.00000E+000
   6.6490   4.12100E-001    0.00000E+000
   6.6510   4.33300E-001    0.00000E+000
   6.6530   4.32300E-001    0.00000E+000
   6.6550   4.46700E-001    0.00000E+000
   6.6580   4.45200E-001    0.00000E+000
   6.6610   4.56000E-001    0.00000E+000
   6.6640   4.46400E-001    0.00000E+000
   6.6670   4.46800E-001    0.00000E+000
   6.6680   4.57900E-001    0.00000E+000
   6.6710   4.54000E-001    0.00000E+000
   6.6740   4.68300E-001    0.00000E+000
   6.6760   4.83500E-001    0.00000E+000
   6.6770   4.65400E-001    0.00000E+000
   6.6810   4.58700E-001    0.00000E+000
   6.6840   4.67100E-001    0.00000E+000
   6.6880   4.74600E-001    0.00000E+000
   6.6890   4.80100E-001    0.00000E+000
   6.6910   4.93000E-001    0.00000E+000
   6.6940   5.01300E-001    0.00000E+000
   6.6970   4.99100E-001    0.00000E+000
   6.6990   4.84500E-001    0.00000E+000
   6.7010   4.83200E-001    0.00000E+000
   6.7050   4.87900E-001    0.00000E+000
   6.7070   4.96400E-001    0.00000E+000
   6.7110   4.91300E-001    0.00000E+000
   6.7130   5.03000E-001    0.00000E+000
   6.7150   4.88300E-001    0.00000E+000
   6.7170   5.16200E-001    0.00000E+000
   6.7180   4.99700E-001    0.00000E+000
   6.7250   5.08700E-001    0.00000E+000
   6.7290   5.16000E-001    0.00000E+000
   6.7310   5.10400E-001    0.00000E+000
   6.7340   5.11400E-001    0.00000E+000
   6.7370   5.25800E-001    0.00000E+000
   6.7390   5.31700E-001    0.00000E+000
   6.7420   5.18400E-001    0.00000E+000
   6.7480   5.28100E-001    0.00000E+000
   6.7500   5.26600E-001    0.00000E+000
   6.7540   5.25200E-001    0.00000E+000
   6.7550   5.32400E-001    0.00000E+000
   6.7590   5.35300E-001    0.00000E+000
   6.7620   5.39800E-001    0.00000E+000
   6.7640   5.25500E-001    0.00000E+000
   6.7680   5.52500E-001    0.00000E+000
   6.7710   5.45900E-001    0.00000E+000
   6.7730   5.44600E-001    0.00000E+000
   6.7760   5.62200E-001    0.00000E+000
   6.7780   5.55100E-001    0.00000E+000
   6.7820   5.64300E-001    0.00000E+000
   6.7830   5.60300E-001    0.00000E+000
   6.7870   5.56800E-001    0.00000E+000
   6.7900   5.45200E-001    0.00000E+000
   6.7930   5.56400E-001    0.00000E+000
   6.7960   5.52700E-001    0.00000E+000
   6.7980   5.68500E-001    0.00000E+000
   6.8010   5.64800E-001    0.00000E+000
   6.8030   5.62700E-001    0.00000E+000
   6.8060   5.68500E-001    0.00000E+000
   6.8090   5.51400E-001    0.00000E+000
   6.8100   5.54600E-001    0.00000E+000
   6.8140   5.53100E-001    0.00000E+000
   6.8160   5.66600E-001    0.00000E+000
   6.8180   5.72800E-001    0.00000E+000
   6.8200   5.67700E-001    0.00000E+000
   6.8210   5.93200E-001    0.00000E+000
   6.8250   5.56400E-001    0.00000E+000
   6.8280   5.76900E-001    0.00000E+000
   6.8310   5.71500E-001    0.00000E+000
   6.8320   5.85000E-001    0.00000E+000
   6.8370   5.95600E-001    0.00000E+000
   6.8390   5.96400E-001    0.00000E+000
   6.8410   5.91700E-001    0.00000E+000
   6.8450   6.04600E-001    0.00000E+000
   6.8470   5.78800E-001    0.00000E+000
   6.8490   5.77100E-001    0.00000E+000
   6.8530   5.82900E-001    0.00000E+000
   6.8560   5.73800E-001    0.00000E+000
   6.8570   5.80600E-001    0.00000E+000
   6.8620   6.00400E-001    0.00000E+000
   6.8640   6.00300E-001    0.00000E+000
   6.8650   5.91000E-001    0.00000E+000
   6.8670   5.81900E-001    0.00000E+000
   6.8710   6.07200E-001    0.00000E+000
   6.8740   5.86000E-001    0.00000E+000
   6.8760   6.09600E-001    0.00000E+000
   6.8800   5.88800E-001    0.00000E+000
   6.8830   5.99200E-001    0.00000E+000
   6.8870   5.91400E-001    0.00000E+000
   6.8910   5.87100E-001    0.00000E+000
   6.8940   5.83700E-001    0.00000E+000
   6.8950   6.02300E-001    0.00000E+000
   6.8990   6.04200E-001    0.00000E+000
   6.9000   5.92200E-001    0.00000E+000
   6.9040   6.00300E-001    0.00000E+000
   6.9080   6.13200E-001    0.00000E+000
   6.9100   6.05300E-001    0.00000E+000
   6.9140   6.21000E-001    0.00000E+000
   6.9170   6.28300E-001    0.00000E+000
   6.9190   6.00500E-001    0.00000E+000
   6.9200   6.09800E-001    0.00000E+000
   6.9240   6.16600E-001    0.00000E+000
   6.9250   5.97500E-001    0.00000E+000
   6.9290   6.09200E-001    0.00000E+000
   6.9310   5.84400E-001    0.00000E+000
   6.9350   6.19100E-001    0.00000E+000
   6.9360   6.04300E-001    0.00000E+000
   6.9390   6.03700E-001    0.00000E+000
   6.9400   6.14100E-001    0.00000E+000
   6.9430   5.99900E-001    0.00000E+000
   6.9460   5.98600E-001    0.00000E+000
   6.9490   6.08000E-001    0.00000E+000
   6.9530   6.17400E-001    0.00000E+000
   6.9540   6.11600E-001    0.00000E+000
   6.9560   6.22700E-001    0.00000E+000
   6.9610   6.11800E-001    0.00000E+000
   6.9630   6.13100E-001    0.00000E+000
   6.9650   6.11800E-001    0.00000E+000
   6.9690   6.36500E-001    0.00000E+000
   6.9700   6.06500E-001    0.00000E+000
   6.9730   6.15300E-001    0.00000E+000
   6.9760   6.06400E-001    0.00000E+000
   6.9810   6.07800E-001    0.00000E+000
   6.9820   6.06200E-001    0.00000E+000
   6.9840   6.14800E-001    0.00000E+000
   6.9870   6.18000E-001    0.00000E+000
   6.9900   6.18300E-001    0.00000E+000
   6.9930   6.28600E-001    0.00000E+000
   6.9970   6.35300E-001    0.00000E+000
   7.0000   6.33900E-001    0.00000E+000
   7.0020   6.27900E-001    0.00000E+000
   7.0040   6.46100E-001    0.00000E+000
   7.0070   6.34100E-001    0.00000E+000
   7.0090   6.35900E-001    0.00000E+000
   7.0130   6.37400E-001    0.00000E+000
   7.0140   6.58100E-001    0.00000E+000
   7.0170   6.67900E-001    0.00000E+000
   7.0190   6.39500E-001    0.00000E+000
   7.0210   6.68500E-001    0.00000E+000
   7.0230   6.59000E-001    0.00000E+000
   7.0260   6.59700E-001    0.00000E+000
   7.0290   6.73100E-001    0.00000E+000
   7.0300   6.64200E-001    0.00000E+000
   7.0350   6.53100E-001    0.00000E+000
   7.0370   6.89100E-001    0.00000E+000
   7.0400   7.07100E-001    0.00000E+000
   7.0440   7.05000E-001    0.00000E+000
   7.0450   7.22500E-001    0.00000E+000
   7.0480   7.33200E-001    0.00000E+000
   7.0510   7.18000E-001    0.00000E+000
   7.0530   7.66100E-001    0.00000E+000
   7.0550   7.56400E-001    0.00000E+000
   7.0580   7.80400E-001    0.00000E+000
   7.0610   7.78300E-001    0.00000E+000
   7.0650   8.14500E-001    0.00000E+000
   7.0670   8.56400E-001    0.00000E+000
   7.0690   8.37600E-001    0.00000E+000
   7.0730   8.71300E-001    0.00000E+000
   7.0760   9.02700E-001    0.00000E+000
   7.0780   9.29300E-001    0.00000E+000
   7.0820   9.29000E-001    0.00000E+000
   7.0830   9.95400E-001    0.00000E+000
   7.0850   1.01240E+000    0.00000E+000
   7.0890   1.02550E+000    0.00000E+000
   7.0920   1.10340E+000    0.00000E+000
   7.0940   1.17340E+000    0.00000E+000
   7.0970   1.22000E+000    0.00000E+000
   7.0990   1.24230E+000    0.00000E+000
   7.1040   1.35540E+000    0.00000E+000
   7.1070   1.39310E+000    0.00000E+000
   7.1080   1.52480E+000    0.00000E+000
   7.1120   1.57150E+000    0.00000E+000
   7.1140   1.94250E+000    0.00000E+000
   7.1180   2.25530E+000    0.00000E+000
   7.1200   2.58130E+000    0.00000E+000
   7.1220   2.63320E+000    0.00000E+000
   7.1260   2.81650E+000    0.00000E+000
   7.1280   2.85710E+000    0.00000E+000
   7.1310   2.89060E+000    0.00000E+000
   7.1330   3.01350E+000    0.00000E+000
   7.1360   3.10950E+000    0.00000E+000
   7.1380   2.91830E+000    0.00000E+000
   7.1420   3.26480E+000    0.00000E+000
   7.1440   3.39900E+000    0.00000E+000
   7.1470   3.29780E+000    0.00000E+000
   7.1490   3.22320E+000    0.00000E+000
   7.1520   2.80420E+000    0.00000E+000
   7.1560   2.23870E+000    0.00000E+000
   7.1580   2.51280E+000    0.00000E+000
   7.1610   1.99730E+000    0.00000E+000
   7.1630   2.19660E+000    0.00000E+000
   7.1670   1.64690E+000    0.00000E+000
   7.1700   1.51780E+000    0.00000E+000
   7.1720   1.40760E+000    0.00000E+000
   7.1750   1.35920E+000    0.00000E+000
   7.1780   1.04510E+000    0.00000E+000
   7.1800   3.65400E-001    0.00000E+000
   7.1840   1.00000E+000    0.00000E+000
   7.1860   0.00000E+000    0.00000E+000
   7.1880   1.00000E+000    0.00000E+000
   7.1910   1.00000E+000    0.00000E+000
   7.1930   1.00000E+000    0.00000E+000
   7.1960   1.00000E+000    0.00000E+000
   7.1990   1.00000E+000    0.00000E+000
   7.2020   1.00000E+000    0.00000E+000
   7.2040   1.00000E+000    0.00000E+000
   7.2050   1.00000E+000    0.00000E+000
   7.2090   1.00000E+000    0.00000E+000
   7.2110   1.00000E+000    0.00000E+000
   7.2150   1.00000E+000    0.00000E+000
   7.2170   1.00000E+000    0.00000E+000
   7.2200   1.00000E+000    0.00000E+000
   7.2230   1.00000E+000    0.00000E+000
   7.2260   1.00000E+000    0.00000E+000
   7.2290   1.00000E+000    0.00000E+000
   7.2320   1.00000E+000    0.00000E+000
   7.2340   1.00000E+000    0.00000E+000
   7.2360   1.00000E+000    0.00000E+000
   7.2390   1.00000E+000    0.00000E+000
   7.2420   1.00000E+000    0.00000E+000
   7.2450   1.00000E+000    0.00000E+000
   7.2480   1.00000E+000    0.00000E+000
   7.2500   1.00000E+000    0.00000E+000
   7.2530   1.00000E+000    0.00000E+000
   7.2550   1.00000E+000    0.00000E+000
   7.2590   1.00000E+000    0.00000E+000
   7.2620   1.00000E+000    0.00000E+000
   7.2640   1.00000E+000    0.00000E+000
   7.2680   1.00000E+000    0.00000E+000
   7.2710   1.00000E+000    0.00000E+000
   7.2730   1.00000E+000    0.00000E+000
   7.2760   1.00000E+000    0.00000E+000
   7.2790   1.00000E+000    0.00000E+000
   7.2820   1.00000E+000    0.00000E+000
   7.2850   1.00000E+000    0.00000E+000
   7.2860   1.00000E+000    0.00000E+000
   7.2890   1.00000E+000    0.00000E+000
   7.2930   1.00000E+000    0.00000E+000
   7.2950   1.00000E+000    0.00000E+000
   7.2980   1.00000E+000    0.00000E+000
   7.3020   1.00000E+000    0.00000E+000
