# Supplementary material for: Rationally seeded computational protein design of ɑ-helical barrels
Source: Nat Chem Biol. 2024 Jun 20;20(8):991–9. doi: 10.1038/s41589-024-01642-0 (PMC11288890; doi:10.1038/s41589-024-01642-0)
Supplement: Supplementary file 5 — PDB files used for making figure panels h–j. [file 41589_2024_1642_MOESM5_ESM.zip › KIA_RP_RSPD_NatChemBiol_data_Figure3/sc-CC-7-LI_panels_c-g/AUC_panel_e/LI_SV_raw/00074.RA1]

HeptLI
R 1 20.0 40000 0026438 3.8880E11 275 1 
   5.8010   1.00000E+000    0.00000E+000
   5.8030   1.00000E+000    0.00000E+000
   5.8040   1.00000E+000    0.00000E+000
   5.8050   1.00000E+000    0.00000E+000
   5.8060   1.00000E+000    0.00000E+000
   5.8070   1.00000E+000    0.00000E+000
   5.8080   1.00000E+000    0.00000E+000
   5.8090   1.00000E+000    0.00000E+000
   5.8100   1.00000E+000    0.00000E+000
   5.8110   1.00000E+000    0.00000E+000
   5.8120   1.00000E+000    0.00000E+000
   5.8140   1.00000E+000    0.00000E+000
   5.8150   1.00000E+000    0.00000E+000
   5.8170   1.00000E+000    0.00000E+000
   5.8190   1.00000E+000    0.00000E+000
   5.8220   1.00000E+000    0.00000E+000
   5.8240   1.00000E+000    0.00000E+000
   5.8250   1.00000E+000    0.00000E+000
   5.8260   1.00000E+000    0.00000E+000
   5.8270   1.00000E+000    0.00000E+000
   5.8280   1.00000E+000    0.00000E+000
   5.8290   1.00000E+000    0.00000E+000
   5.8310   1.00000E+000    0.00000E+000
   5.8320   1.00000E+000    0.00000E+000
   5.8330  -1.77610E+000    0.00000E+000
   5.8350  -1.36250E+000    0.00000E+000
   5.8370  -9.52000E-001    0.00000E+000
   5.8380  -7.58600E-001    0.00000E+000
   5.8400  -7.36100E-001    0.00000E+000
   5.8410  -7.54500E-001    0.00000E+000
   5.8420  -5.54500E-001    0.00000E+000
   5.8440  -7.19000E-001    0.00000E+000
   5.8450  -7.47000E-001    0.00000E+000
   5.8460  -7.65600E-001    0.00000E+000
   5.8470  -8.44500E-001    0.00000E+000
   5.8490  -1.22510E+000    0.00000E+000
   5.8510  -1.33710E+000    0.00000E+000
   5.8530  -1.59760E+000    0.00000E+000
   5.8540  -1.60840E+000    0.00000E+000
   5.8560  -1.69430E+000    0.00000E+000
   5.8580  -1.62980E+000    0.00000E+000
   5.8590  -1.56350E+000    0.00000E+000
   5.8620  -1.43510E+000    0.00000E+000
   5.8630  -1.55920E+000    0.00000E+000
   5.8660  -1.02830E+000    0.00000E+000
   5.8680  -7.66200E-001    0.00000E+000
   5.8700  -7.20200E-001    0.00000E+000
   5.8720  -3.89000E-001    0.00000E+000
   5.8730  -4.07100E-001    0.00000E+000
   5.8760  -2.39300E-001    0.00000E+000
   5.8770  -2.26000E-001    0.00000E+000
   5.8790  -1.38500E-001    0.00000E+000
   5.8810  -4.15000E-002    0.00000E+000
   5.8830  -8.08000E-002    0.00000E+000
   5.8840  -4.90000E-002    0.00000E+000
   5.8860  -3.95000E-002    0.00000E+000
   5.8880  -1.09000E-002    0.00000E+000
   5.8910  -1.46000E-002    0.00000E+000
   5.8930  -6.10000E-003    0.00000E+000
   5.8970  -2.02000E-002    0.00000E+000
   5.8980  -8.60000E-003    0.00000E+000
   5.9000  -8.80000E-003    0.00000E+000
   5.9020  -1.85000E-002    0.00000E+000
   5.9030   6.10000E-003    0.00000E+000
   5.9050  -9.30000E-003    0.00000E+000
   5.9070  -5.00000E-003    0.00000E+000
   5.9080  -7.60000E-003    0.00000E+000
   5.9100   8.50000E-003    0.00000E+000
   5.9110   2.60000E-003    0.00000E+000
   5.9150   4.30000E-003    0.00000E+000
   5.9170  -1.08000E-002    0.00000E+000
   5.9190  -5.30000E-003    0.00000E+000
   5.9210  -6.90000E-003    0.00000E+000
   5.9230  -3.00000E-003    0.00000E+000
   5.9240   4.20000E-003    0.00000E+000
   5.9260  -1.00000E-003    0.00000E+000
   5.9280   2.00000E-004    0.00000E+000
   5.9290   2.55000E-002    0.00000E+000
   5.9310  -1.32000E-002    0.00000E+000
   5.9330  -2.70000E-003    0.00000E+000
   5.9340  -8.60000E-003    0.00000E+000
   5.9360  -1.01000E-002    0.00000E+000
   5.9370  -1.72000E-002    0.00000E+000
   5.9400  -1.81000E-002    0.00000E+000
   5.9440   1.50000E-003    0.00000E+000
   5.9450   3.70000E-003    0.00000E+000
   5.9470   3.17000E-002    0.00000E+000
   5.9490   0.00000E+000    0.00000E+000
   5.9520   2.55000E-002    0.00000E+000
   5.9550  -2.50000E-003    0.00000E+000
   5.9560   6.60000E-003    0.00000E+000
   5.9590  -3.50000E-003    0.00000E+000
   5.9610  -7.00000E-004    0.00000E+000
   5.9630  -6.00000E-003    0.00000E+000
   5.9660  -5.90000E-003    0.00000E+000
   5.9680  -2.90000E-003    0.00000E+000
   5.9690   4.00000E-003    0.00000E+000
   5.9700   3.50000E-003    0.00000E+000
   5.9720  -1.43000E-002    0.00000E+000
   5.9740  -1.57000E-002    0.00000E+000
   5.9770  -1.83000E-002    0.00000E+000
   5.9790  -1.41000E-002    0.00000E+000
   5.9800   2.00000E-004    0.00000E+000
   5.9820  -1.20000E-003    0.00000E+000
   5.9850   6.70000E-003    0.00000E+000
   5.9860  -2.10000E-003    0.00000E+000
   5.9890   1.20000E-002    0.00000E+000
   5.9900  -2.70000E-003    0.00000E+000
   5.9920   1.48000E-002    0.00000E+000
   5.9930   3.30000E-003    0.00000E+000
   5.9950   1.10000E-003    0.00000E+000
   5.9960   3.23000E-002    0.00000E+000
   6.0000   1.86100E-001    0.00000E+000
   6.0020   2.02000E-001    0.00000E+000
   6.0040  -7.57400E-001    0.00000E+000
   6.0070  -6.42300E-001    0.00000E+000
   6.0090  -9.71000E-002    0.00000E+000
   6.0120  -4.49000E-002    0.00000E+000
   6.0140  -2.60000E-003    0.00000E+000
   6.0160  -4.22000E-002    0.00000E+000
   6.0180  -4.28000E-002    0.00000E+000
   6.0210  -2.28200E-001    0.00000E+000
   6.0220  -2.65800E-001    0.00000E+000
   6.0250   5.83600E-001    0.00000E+000
   6.0280  -9.10000E-002    0.00000E+000
   6.0320   5.40000E-003    0.00000E+000
   6.0330  -7.00000E-003    0.00000E+000
   6.0360  -4.60000E-003    0.00000E+000
   6.0380   5.20000E-003    0.00000E+000
   6.0410   9.20000E-003    0.00000E+000
   6.0420   4.10000E-003    0.00000E+000
   6.0440   3.70000E-003    0.00000E+000
   6.0460   4.40000E-003    0.00000E+000
   6.0500   9.70000E-003    0.00000E+000
   6.0520   1.60000E-002    0.00000E+000
   6.0540   1.42000E-002    0.00000E+000
   6.0570   5.50000E-003    0.00000E+000
   6.0580   1.06000E-002    0.00000E+000
   6.0600   1.53000E-002    0.00000E+000
   6.0620   1.34000E-002    0.00000E+000
   6.0640   6.90000E-003    0.00000E+000
   6.0670   6.00000E-004    0.00000E+000
   6.0690   2.06000E-002    0.00000E+000
   6.0710  -3.40000E-003    0.00000E+000
   6.0740   1.60000E-003    0.00000E+000
   6.0780   4.00000E-003    0.00000E+000
   6.0800   5.30000E-003    0.00000E+000
   6.0830  -2.00000E-004    0.00000E+000
   6.0850  -1.00000E-002    0.00000E+000
   6.0890  -1.47000E-002    0.00000E+000
   6.0900   6.50000E-003    0.00000E+000
   6.0920   1.66000E-002    0.00000E+000
   6.0940  -2.50000E-003    0.00000E+000
   6.0960   8.80000E-003    0.00000E+000
   6.1010  -3.00000E-003    0.00000E+000
   6.1030   1.80000E-002    0.00000E+000
   6.1050  -8.00000E-003    0.00000E+000
   6.1080   7.20000E-003    0.00000E+000
   6.1100  -1.80000E-003    0.00000E+000
   6.1130   1.10000E-003    0.00000E+000
   6.1170   5.90000E-003    0.00000E+000
   6.1190  -5.10000E-003    0.00000E+000
   6.1220   1.82000E-002    0.00000E+000
   6.1240   5.30000E-003    0.00000E+000
   6.1260   6.10000E-003    0.00000E+000
   6.1290   1.47000E-002    0.00000E+000
   6.1320   5.80000E-003    0.00000E+000
   6.1330   9.30000E-003    0.00000E+000
   6.1370   4.90000E-003    0.00000E+000
   6.1420   8.50000E-003    0.00000E+000
   6.1440  -1.00000E-003    0.00000E+000
   6.1470  -4.00000E-004    0.00000E+000
   6.1480   9.60000E-003    0.00000E+000
   6.1510   1.34000E-002    0.00000E+000
   6.1540   9.10000E-003    0.00000E+000
   6.1560   2.97000E-002    0.00000E+000
   6.1590   2.20000E-002    0.00000E+000
   6.1610   4.90000E-003    0.00000E+000
   6.1630   1.19000E-002    0.00000E+000
   6.1660   6.70000E-003    0.00000E+000
   6.1690   2.11000E-002    0.00000E+000
   6.1720   1.54000E-002    0.00000E+000
   6.1750   4.20000E-003    0.00000E+000
   6.1770   1.26000E-002    0.00000E+000
   6.1790   1.28000E-002    0.00000E+000
   6.1830   1.80000E-003    0.00000E+000
   6.1840   1.27000E-002    0.00000E+000
   6.1880  -1.30000E-003    0.00000E+000
   6.1900   1.42000E-002    0.00000E+000
   6.1930   2.08000E-002    0.00000E+000
   6.1980   1.26000E-002    0.00000E+000
   6.2000   1.17000E-002    0.00000E+000
   6.2030   1.78000E-002    0.00000E+000
   6.2040   6.00000E-003    0.00000E+000
   6.2050   1.16000E-002    0.00000E+000
   6.2070   3.20000E-003    0.00000E+000
   6.2090   6.80000E-003    0.00000E+000
   6.2140   1.68000E-002    0.00000E+000
   6.2170   1.66000E-002    0.00000E+000
   6.2200   1.50000E-002    0.00000E+000
   6.2220   1.20000E-003    0.00000E+000
   6.2250   3.50000E-003    0.00000E+000
   6.2270   1.01000E-002    0.00000E+000
   6.2310   8.30000E-003    0.00000E+000
   6.2350   5.40000E-003    0.00000E+000
   6.2370   1.10000E-003    0.00000E+000
   6.2390   1.40000E-003    0.00000E+000
   6.2450   5.40000E-003    0.00000E+000
   6.2460   1.45000E-002    0.00000E+000
   6.2490   1.56000E-002    0.00000E+000
   6.2510   1.71000E-002    0.00000E+000
   6.2540   1.03000E-002    0.00000E+000
   6.2550   2.70000E-003    0.00000E+000
   6.2580   6.40000E-003    0.00000E+000
   6.2590   1.59000E-002    0.00000E+000
   6.2640   2.10000E-002    0.00000E+000
   6.2650   2.04000E-002    0.00000E+000
   6.2680   1.19000E-002    0.00000E+000
   6.2690   1.38000E-002    0.00000E+000
   6.2710   8.70000E-003    0.00000E+000
   6.2740   1.56000E-002    0.00000E+000
   6.2760   2.07000E-002    0.00000E+000
   6.2780   3.11000E-002    0.00000E+000
   6.2790   5.20000E-003    0.00000E+000
   6.2820   1.25000E-002    0.00000E+000
   6.2880   2.09000E-002    0.00000E+000
   6.2920   3.10000E-003    0.00000E+000
   6.2950   7.60000E-003    0.00000E+000
   6.2960   5.20000E-003    0.00000E+000
   6.2980   1.85000E-002    0.00000E+000
   6.3010   1.83000E-002    0.00000E+000
   6.3030   2.77000E-002    0.00000E+000
   6.3040   7.70000E-003    0.00000E+000
   6.3050   5.70000E-003    0.00000E+000
   6.3090   3.08000E-002    0.00000E+000
   6.3100   2.70000E-002    0.00000E+000
   6.3170   9.30000E-003    0.00000E+000
   6.3180   3.62000E-002    0.00000E+000
   6.3210   2.63000E-002    0.00000E+000
   6.3230   3.55000E-002    0.00000E+000
   6.3240   1.32000E-002    0.00000E+000
   6.3330   2.30000E-002    0.00000E+000
   6.3340   1.74000E-002    0.00000E+000
   6.3350   4.15000E-002    0.00000E+000
   6.3390   3.92000E-002    0.00000E+000
   6.3420   4.35000E-002    0.00000E+000
   6.3430   2.19000E-002    0.00000E+000
   6.3460   3.02000E-002    0.00000E+000
   6.3470   3.42000E-002    0.00000E+000
   6.3510   2.50000E-002    0.00000E+000
   6.3530   3.31000E-002    0.00000E+000
   6.3590   4.01000E-002    0.00000E+000
   6.3630   2.62000E-002    0.00000E+000
   6.3640   3.81000E-002    0.00000E+000
   6.3650   4.09000E-002    0.00000E+000
   6.3710   4.43000E-002    0.00000E+000
   6.3720   3.49000E-002    0.00000E+000
   6.3760   5.35000E-002    0.00000E+000
   6.3770   3.07000E-002    0.00000E+000
   6.3820   5.56000E-002    0.00000E+000
   6.3870   3.71000E-002    0.00000E+000
   6.3910   4.56000E-002    0.00000E+000
   6.3950   5.08000E-002    0.00000E+000
   6.3970   4.06000E-002    0.00000E+000
   6.4010   3.74000E-002    0.00000E+000
   6.4040   4.56000E-002    0.00000E+000
   6.4060   5.07000E-002    0.00000E+000
   6.4100   3.77000E-002    0.00000E+000
   6.4160   5.63000E-002    0.00000E+000
   6.4190   4.05000E-002    0.00000E+000
   6.4200   6.39000E-002    0.00000E+000
   6.4240   6.06000E-002    0.00000E+000
   6.4270   4.96000E-002    0.00000E+000
   6.4290   5.44000E-002    0.00000E+000
   6.4330   6.69000E-002    0.00000E+000
   6.4340   6.16000E-002    0.00000E+000
   6.4360   5.36000E-002    0.00000E+000
   6.4380   6.41000E-002    0.00000E+000
   6.4400   5.41000E-002    0.00000E+000
   6.4430   6.79000E-002    0.00000E+000
   6.4460   7.14000E-002    0.00000E+000
   6.4490   6.03000E-002    0.00000E+000
   6.4520   7.41000E-002    0.00000E+000
   6.4540   6.47000E-002    0.00000E+000
   6.4560   5.69000E-002    0.00000E+000
   6.4570   7.18000E-002    0.00000E+000
   6.4610   8.22000E-002    0.00000E+000
   6.4620   8.13000E-002    0.00000E+000
   6.4640   7.81000E-002    0.00000E+000
   6.4660   8.07000E-002    0.00000E+000
   6.4700   6.80000E-002    0.00000E+000
   6.4710   7.86000E-002    0.00000E+000
   6.4730   8.21000E-002    0.00000E+000
   6.4780   8.26000E-002    0.00000E+000
   6.4800   8.57000E-002    0.00000E+000
   6.4820   8.72000E-002    0.00000E+000
   6.4840   9.36000E-002    0.00000E+000
   6.4860   9.02000E-002    0.00000E+000
   6.4910   8.65000E-002    0.00000E+000
   6.4930   9.20000E-002    0.00000E+000
   6.4960   9.01000E-002    0.00000E+000
   6.4980   9.11000E-002    0.00000E+000
   6.5020   1.00200E-001    0.00000E+000
   6.5040   9.62000E-002    0.00000E+000
   6.5060   9.20000E-002    0.00000E+000
   6.5090   1.04800E-001    0.00000E+000
   6.5110   1.06400E-001    0.00000E+000
   6.5160   1.14400E-001    0.00000E+000
   6.5170   1.19500E-001    0.00000E+000
   6.5200   1.23100E-001    0.00000E+000
   6.5210   1.17100E-001    0.00000E+000
   6.5240   1.24400E-001    0.00000E+000
   6.5270   1.29400E-001    0.00000E+000
   6.5290   1.21000E-001    0.00000E+000
   6.5300   1.33000E-001    0.00000E+000
   6.5330   1.32300E-001    0.00000E+000
   6.5350   1.42800E-001    0.00000E+000
   6.5370   1.28700E-001    0.00000E+000
   6.5430   1.27700E-001    0.00000E+000
   6.5440   1.50600E-001    0.00000E+000
   6.5480   1.36900E-001    0.00000E+000
   6.5490   1.33300E-001    0.00000E+000
   6.5510   1.30200E-001    0.00000E+000
   6.5530   1.36800E-001    0.00000E+000
   6.5550   1.64300E-001    0.00000E+000
   6.5580   1.43800E-001    0.00000E+000
   6.5610   1.46400E-001    0.00000E+000
   6.5620   1.44600E-001    0.00000E+000
   6.5660   1.67500E-001    0.00000E+000
   6.5690   1.69100E-001    0.00000E+000
   6.5710   1.57900E-001    0.00000E+000
   6.5740   1.68800E-001    0.00000E+000
   6.5760   1.61800E-001    0.00000E+000
   6.5790   1.78900E-001    0.00000E+000
   6.5800   1.68000E-001    0.00000E+000
   6.5820   1.62500E-001    0.00000E+000
   6.5850   1.83400E-001    0.00000E+000
   6.5870   1.86900E-001    0.00000E+000
   6.5890   1.80600E-001    0.00000E+000
   6.5910   1.91900E-001    0.00000E+000
   6.5940   1.92900E-001    0.00000E+000
   6.5960   1.87900E-001    0.00000E+000
   6.6000   2.04000E-001    0.00000E+000
   6.6040   1.89300E-001    0.00000E+000
   6.6060   2.00900E-001    0.00000E+000
   6.6080   2.02300E-001    0.00000E+000
   6.6110   1.97300E-001    0.00000E+000
   6.6130   2.19400E-001    0.00000E+000
   6.6150   2.06400E-001    0.00000E+000
   6.6170   2.11100E-001    0.00000E+000
   6.6190   2.17000E-001    0.00000E+000
   6.6220   2.28000E-001    0.00000E+000
   6.6240   2.13400E-001    0.00000E+000
   6.6280   2.33300E-001    0.00000E+000
   6.6310   2.35500E-001    0.00000E+000
   6.6340   2.29900E-001    0.00000E+000
   6.6350   2.20500E-001    0.00000E+000
   6.6400   2.44200E-001    0.00000E+000
   6.6420   2.44900E-001    0.00000E+000
   6.6450   2.44300E-001    0.00000E+000
   6.6480   2.38500E-001    0.00000E+000
   6.6500   2.39900E-001    0.00000E+000
   6.6520   2.55400E-001    0.00000E+000
   6.6540   2.59300E-001    0.00000E+000
   6.6580   2.71600E-001    0.00000E+000
   6.6610   2.61800E-001    0.00000E+000
   6.6640   2.77700E-001    0.00000E+000
   6.6660   2.67000E-001    0.00000E+000
   6.6680   2.78700E-001    0.00000E+000
   6.6700   2.70100E-001    0.00000E+000
   6.6730   2.73500E-001    0.00000E+000
   6.6740   2.86600E-001    0.00000E+000
   6.6770   2.81700E-001    0.00000E+000
   6.6810   2.85500E-001    0.00000E+000
   6.6840   2.91000E-001    0.00000E+000
   6.6880   2.91800E-001    0.00000E+000
   6.6890   2.99300E-001    0.00000E+000
   6.6910   2.89200E-001    0.00000E+000
   6.6930   3.23900E-001    0.00000E+000
   6.6960   3.03500E-001    0.00000E+000
   6.6990   3.06100E-001    0.00000E+000
   6.7010   3.19800E-001    0.00000E+000
   6.7050   3.16500E-001    0.00000E+000
   6.7080   3.22300E-001    0.00000E+000
   6.7100   3.21800E-001    0.00000E+000
   6.7120   3.23300E-001    0.00000E+000
   6.7140   3.08300E-001    0.00000E+000
   6.7160   3.33800E-001    0.00000E+000
   6.7180   3.24300E-001    0.00000E+000
   6.7220   3.33700E-001    0.00000E+000
   6.7250   3.45700E-001    0.00000E+000
   6.7280   3.40900E-001    0.00000E+000
   6.7290   3.53300E-001    0.00000E+000
   6.7320   3.57200E-001    0.00000E+000
   6.7340   3.49700E-001    0.00000E+000
   6.7350   3.51200E-001    0.00000E+000
   6.7390   3.66000E-001    0.00000E+000
   6.7430   3.75000E-001    0.00000E+000
   6.7440   3.71600E-001    0.00000E+000
   6.7480   3.63700E-001    0.00000E+000
   6.7500   3.63100E-001    0.00000E+000
   6.7520   3.70000E-001    0.00000E+000
   6.7550   3.71400E-001    0.00000E+000
   6.7570   3.86000E-001    0.00000E+000
   6.7590   3.72900E-001    0.00000E+000
   6.7630   4.04300E-001    0.00000E+000
   6.7660   4.00900E-001    0.00000E+000
   6.7680   3.90500E-001    0.00000E+000
   6.7710   3.88200E-001    0.00000E+000
   6.7740   4.00500E-001    0.00000E+000
   6.7770   4.03900E-001    0.00000E+000
   6.7810   4.03600E-001    0.00000E+000
   6.7820   4.14600E-001    0.00000E+000
   6.7860   4.13700E-001    0.00000E+000
   6.7890   4.19700E-001    0.00000E+000
   6.7920   4.36100E-001    0.00000E+000
   6.7960   4.10700E-001    0.00000E+000
   6.7980   4.22000E-001    0.00000E+000
   6.8000   4.17900E-001    0.00000E+000
   6.8030   4.36600E-001    0.00000E+000
   6.8050   4.40200E-001    0.00000E+000
   6.8080   4.14800E-001    0.00000E+000
   6.8100   4.49100E-001    0.00000E+000
   6.8140   4.13400E-001    0.00000E+000
   6.8160   4.37700E-001    0.00000E+000
   6.8190   4.44800E-001    0.00000E+000
   6.8200   4.50100E-001    0.00000E+000
   6.8230   4.63100E-001    0.00000E+000
   6.8260   4.42700E-001    0.00000E+000
   6.8280   4.50300E-001    0.00000E+000
   6.8320   4.50800E-001    0.00000E+000
   6.8330   4.65200E-001    0.00000E+000
   6.8370   4.92300E-001    0.00000E+000
   6.8400   4.72000E-001    0.00000E+000
   6.8430   4.74900E-001    0.00000E+000
   6.8450   4.77600E-001    0.00000E+000
   6.8470   4.73300E-001    0.00000E+000
   6.8490   4.68900E-001    0.00000E+000
   6.8530   4.82300E-001    0.00000E+000
   6.8550   4.79600E-001    0.00000E+000
   6.8580   4.92100E-001    0.00000E+000
   6.8600   4.80200E-001    0.00000E+000
   6.8640   4.91900E-001    0.00000E+000
   6.8650   4.78800E-001    0.00000E+000
   6.8670   4.69900E-001    0.00000E+000
   6.8700   5.01500E-001    0.00000E+000
   6.8720   4.86300E-001    0.00000E+000
   6.8760   5.15700E-001    0.00000E+000
   6.8790   4.76600E-001    0.00000E+000
   6.8810   5.04700E-001    0.00000E+000
   6.8850   5.10300E-001    0.00000E+000
   6.8860   4.97700E-001    0.00000E+000
   6.8900   4.91200E-001    0.00000E+000
   6.8940   5.01600E-001    0.00000E+000
   6.8960   5.25800E-001    0.00000E+000
   6.8990   5.09400E-001    0.00000E+000
   6.9010   5.00300E-001    0.00000E+000
   6.9060   5.30200E-001    0.00000E+000
   6.9080   4.97300E-001    0.00000E+000
   6.9120   5.47200E-001    0.00000E+000
   6.9130   5.59000E-001    0.00000E+000
   6.9160   5.45000E-001    0.00000E+000
   6.9200   5.30100E-001    0.00000E+000
   6.9220   5.29300E-001    0.00000E+000
   6.9240   5.13800E-001    0.00000E+000
   6.9260   5.30000E-001    0.00000E+000
   6.9290   5.16900E-001    0.00000E+000
   6.9320   5.31600E-001    0.00000E+000
   6.9340   5.55000E-001    0.00000E+000
   6.9380   5.35600E-001    0.00000E+000
   6.9400   5.36600E-001    0.00000E+000
   6.9430   5.26900E-001    0.00000E+000
   6.9450   5.33300E-001    0.00000E+000
   6.9470   5.55900E-001    0.00000E+000
   6.9510   5.52000E-001    0.00000E+000
   6.9530   5.49900E-001    0.00000E+000
   6.9550   5.44000E-001    0.00000E+000
   6.9590   5.52000E-001    0.00000E+000
   6.9610   5.48000E-001    0.00000E+000
   6.9630   5.61500E-001    0.00000E+000
   6.9700   5.37700E-001    0.00000E+000
   6.9720   5.36200E-001    0.00000E+000
   6.9730   5.60300E-001    0.00000E+000
   6.9750   5.63000E-001    0.00000E+000
   6.9820   5.88600E-001    0.00000E+000
   6.9830   5.51300E-001    0.00000E+000
   6.9860   5.81400E-001    0.00000E+000
   6.9880   5.67200E-001    0.00000E+000
   6.9900   5.72300E-001    0.00000E+000
   6.9940   5.85200E-001    0.00000E+000
   6.9970   5.84600E-001    0.00000E+000
   6.9990   5.76700E-001    0.00000E+000
   7.0010   5.81600E-001    0.00000E+000
   7.0040   5.89000E-001    0.00000E+000
   7.0070   5.91800E-001    0.00000E+000
   7.0100   5.96900E-001    0.00000E+000
   7.0130   5.91800E-001    0.00000E+000
   7.0150   5.81900E-001    0.00000E+000
   7.0160   6.10400E-001    0.00000E+000
   7.0200   6.26000E-001    0.00000E+000
   7.0220   6.17300E-001    0.00000E+000
   7.0260   6.27000E-001    0.00000E+000
   7.0290   6.58600E-001    0.00000E+000
   7.0320   6.14900E-001    0.00000E+000
   7.0340   6.47800E-001    0.00000E+000
   7.0370   6.91700E-001    0.00000E+000
   7.0390   6.83400E-001    0.00000E+000
   7.0430   6.98700E-001    0.00000E+000
   7.0460   6.91000E-001    0.00000E+000
   7.0480   7.21900E-001    0.00000E+000
   7.0520   7.12900E-001    0.00000E+000
   7.0540   7.29100E-001    0.00000E+000
   7.0570   7.59200E-001    0.00000E+000
   7.0590   7.65000E-001    0.00000E+000
   7.0620   7.82000E-001    0.00000E+000
   7.0670   8.24400E-001    0.00000E+000
   7.0690   8.47500E-001    0.00000E+000
   7.0710   8.62100E-001    0.00000E+000
   7.0740   8.85400E-001    0.00000E+000
   7.0760   9.32500E-001    0.00000E+000
   7.0810   9.64400E-001    0.00000E+000
   7.0830   9.87200E-001    0.00000E+000
   7.0850   1.04180E+000    0.00000E+000
   7.0870   1.07320E+000    0.00000E+000
   7.0920   1.13900E+000    0.00000E+000
   7.0930   1.16790E+000    0.00000E+000
   7.0970   1.25970E+000    0.00000E+000
   7.1010   1.30640E+000    0.00000E+000
   7.1060   1.47450E+000    0.00000E+000
   7.1080   1.66270E+000    0.00000E+000
   7.1110   2.01360E+000    0.00000E+000
   7.1140   2.19590E+000    0.00000E+000
   7.1180   2.60220E+000    0.00000E+000
   7.1200   2.77710E+000    0.00000E+000
   7.1230   2.66880E+000    0.00000E+000
   7.1240   3.01570E+000    0.00000E+000
   7.1270   2.92080E+000    0.00000E+000
   7.1310   2.98180E+000    0.00000E+000
   7.1320   3.18850E+000    0.00000E+000
   7.1360   3.20340E+000    0.00000E+000
   7.1380   2.81390E+000    0.00000E+000
   7.1400   3.22050E+000    0.00000E+000
   7.1450   3.72960E+000    0.00000E+000
   7.1470   2.99810E+000    0.00000E+000
   7.1500   3.81690E+000    0.00000E+000
   7.1520   2.74090E+000    0.00000E+000
   7.1540   2.54590E+000    0.00000E+000
   7.1580   2.19210E+000    0.00000E+000
   7.1610   2.04970E+000    0.00000E+000
   7.1630   1.68060E+000    0.00000E+000
   7.1660   1.36470E+000    0.00000E+000
   7.1680   1.41930E+000    0.00000E+000
   7.1710   1.22850E+000    0.00000E+000
   7.1740   1.35610E+000    0.00000E+000
   7.1770   9.32200E-001    0.00000E+000
   7.1800   4.46600E-001    0.00000E+000
   7.1810   1.00000E+000    0.00000E+000
   7.1860   1.00000E+000    0.00000E+000
   7.1880   1.00000E+000    0.00000E+000
   7.1900   1.00000E+000    0.00000E+000
   7.1930   1.00000E+000    0.00000E+000
   7.1950   1.00000E+000    0.00000E+000
   7.1980   1.00000E+000    0.00000E+000
   7.2010   1.00000E+000    0.00000E+000
   7.2020   1.00000E+000    0.00000E+000
   7.2060   1.00000E+000    0.00000E+000
   7.2090   1.00000E+000    0.00000E+000
   7.2110   1.00000E+000    0.00000E+000
   7.2140   1.00000E+000    0.00000E+000
   7.2160   1.00000E+000    0.00000E+000
   7.2200   1.00000E+000    0.00000E+000
   7.2220   1.00000E+000    0.00000E+000
   7.2250   1.00000E+000    0.00000E+000
   7.2270   1.00000E+000    0.00000E+000
   7.2300   1.00000E+000    0.00000E+000
   7.2340   1.00000E+000    0.00000E+000
   7.2360   1.00000E+000    0.00000E+000
   7.2390   1.00000E+000    0.00000E+000
   7.2410   1.00000E+000    0.00000E+000
   7.2430   1.00000E+000    0.00000E+000
   7.2480   1.00000E+000    0.00000E+000
   7.2500   1.00000E+000    0.00000E+000
   7.2520   1.00000E+000    0.00000E+000
   7.2560   1.00000E+000    0.00000E+000
   7.2570   1.00000E+000    0.00000E+000
   7.2600   1.00000E+000    0.00000E+000
   7.2640   1.00000E+000    0.00000E+000
   7.2670   1.00000E+000    0.00000E+000
   7.2690   1.00000E+000    0.00000E+000
   7.2730   1.00000E+000    0.00000E+000
   7.2750   1.00000E+000    0.00000E+000
   7.2780   1.00000E+000    0.00000E+000
   7.2800   1.00000E+000    0.00000E+000
   7.2820   1.00000E+000    0.00000E+000
   7.2860   1.00000E+000    0.00000E+000
   7.2890   1.00000E+000    0.00000E+000
   7.2920   1.00000E+000    0.00000E+000
   7.2950   1.00000E+000    0.00000E+000
   7.2960   1.00000E+000    0.00000E+000
   7.3000   1.00000E+000    0.00000E+000
