# Supplementary material for: Rationally seeded computational protein design of ɑ-helical barrels
Source: Nat Chem Biol. 2024 Jun 20;20(8):991–9. doi: 10.1038/s41589-024-01642-0 (PMC11288890; doi:10.1038/s41589-024-01642-0)
Supplement: Supplementary file 5 — PDB files used for making figure panels h–j. [file 41589_2024_1642_MOESM5_ESM.zip › KIA_RP_RSPD_NatChemBiol_data_Figure3/sc-CC-7-LI_panels_c-g/AUC_panel_e/LI_SV_raw/00048.RA1]

HeptLI
R 1 20.0 40000 0018648 2.5210E11 275 1 
   5.8010   1.00000E+000    0.00000E+000
   5.8030   1.00000E+000    0.00000E+000
   5.8040   1.00000E+000    0.00000E+000
   5.8060   1.00000E+000    0.00000E+000
   5.8070   1.00000E+000    0.00000E+000
   5.8080   1.00000E+000    0.00000E+000
   5.8100   1.00000E+000    0.00000E+000
   5.8110   1.00000E+000    0.00000E+000
   5.8120   1.00000E+000    0.00000E+000
   5.8140   1.00000E+000    0.00000E+000
   5.8150   1.00000E+000    0.00000E+000
   5.8170   1.00000E+000    0.00000E+000
   5.8180   1.00000E+000    0.00000E+000
   5.8190   1.00000E+000    0.00000E+000
   5.8200   1.00000E+000    0.00000E+000
   5.8210   1.00000E+000    0.00000E+000
   5.8220   1.00000E+000    0.00000E+000
   5.8230   1.00000E+000    0.00000E+000
   5.8250   1.00000E+000    0.00000E+000
   5.8260   1.00000E+000    0.00000E+000
   5.8280   1.00000E+000    0.00000E+000
   5.8290   1.00000E+000    0.00000E+000
   5.8300   1.00000E+000    0.00000E+000
   5.8310   1.00000E+000    0.00000E+000
   5.8330  -1.52990E+000    0.00000E+000
   5.8340  -1.51270E+000    0.00000E+000
   5.8350  -1.01900E+000    0.00000E+000
   5.8360  -8.14600E-001    0.00000E+000
   5.8380  -9.74300E-001    0.00000E+000
   5.8400  -7.88000E-001    0.00000E+000
   5.8420  -6.82900E-001    0.00000E+000
   5.8450  -7.47500E-001    0.00000E+000
   5.8460  -1.17360E+000    0.00000E+000
   5.8480  -9.92000E-001    0.00000E+000
   5.8490  -1.33350E+000    0.00000E+000
   5.8520  -1.57060E+000    0.00000E+000
   5.8540  -1.65540E+000    0.00000E+000
   5.8550  -1.67390E+000    0.00000E+000
   5.8560  -1.70070E+000    0.00000E+000
   5.8570  -1.63260E+000    0.00000E+000
   5.8580  -1.63310E+000    0.00000E+000
   5.8600  -1.39330E+000    0.00000E+000
   5.8620  -1.29130E+000    0.00000E+000
   5.8640  -1.11760E+000    0.00000E+000
   5.8660  -8.52300E-001    0.00000E+000
   5.8670  -1.00490E+000    0.00000E+000
   5.8690  -6.79600E-001    0.00000E+000
   5.8710  -4.72200E-001    0.00000E+000
   5.8730  -4.33600E-001    0.00000E+000
   5.8740  -3.25200E-001    0.00000E+000
   5.8760  -3.07100E-001    0.00000E+000
   5.8770  -1.48200E-001    0.00000E+000
   5.8810  -8.62000E-002    0.00000E+000
   5.8830  -4.17000E-002    0.00000E+000
   5.8860  -3.66000E-002    0.00000E+000
   5.8900  -9.20000E-003    0.00000E+000
   5.8910  -1.71000E-002    0.00000E+000
   5.8930  -1.51000E-002    0.00000E+000
   5.8960  -9.20000E-003    0.00000E+000
   5.8970  -1.52000E-002    0.00000E+000
   5.8990  -1.09000E-002    0.00000E+000
   5.9010  -3.40000E-003    0.00000E+000
   5.9020  -5.40000E-003    0.00000E+000
   5.9030  -6.30000E-003    0.00000E+000
   5.9050  -8.50000E-003    0.00000E+000
   5.9080  -1.71000E-002    0.00000E+000
   5.9090  -2.90000E-003    0.00000E+000
   5.9100   1.30000E-003    0.00000E+000
   5.9120   2.80000E-003    0.00000E+000
   5.9150  -7.70000E-003    0.00000E+000
   5.9170  -4.20000E-003    0.00000E+000
   5.9180  -6.10000E-003    0.00000E+000
   5.9200   2.00000E-003    0.00000E+000
   5.9220   1.30000E-002    0.00000E+000
   5.9230   1.30000E-003    0.00000E+000
   5.9250  -6.40000E-003    0.00000E+000
   5.9270  -3.80000E-003    0.00000E+000
   5.9280   2.34000E-002    0.00000E+000
   5.9310   2.90000E-003    0.00000E+000
   5.9320  -1.12000E-002    0.00000E+000
   5.9330   1.60000E-003    0.00000E+000
   5.9360  -8.60000E-003    0.00000E+000
   5.9370  -1.33000E-002    0.00000E+000
   5.9390  -6.60000E-003    0.00000E+000
   5.9420  -1.55000E-002    0.00000E+000
   5.9450   1.40000E-003    0.00000E+000
   5.9480   2.17000E-002    0.00000E+000
   5.9490   3.10000E-002    0.00000E+000
   5.9520   4.14000E-002    0.00000E+000
   5.9540   1.37000E-002    0.00000E+000
   5.9560  -2.70000E-003    0.00000E+000
   5.9570  -5.20000E-003    0.00000E+000
   5.9610  -6.10000E-003    0.00000E+000
   5.9620  -1.32000E-002    0.00000E+000
   5.9630  -8.50000E-003    0.00000E+000
   5.9650  -1.60000E-003    0.00000E+000
   5.9670  -6.10000E-003    0.00000E+000
   5.9680  -2.10000E-003    0.00000E+000
   5.9710   0.00000E+000    0.00000E+000
   5.9720  -5.00000E-004    0.00000E+000
   5.9770  -1.67000E-002    0.00000E+000
   5.9790  -3.50000E-003    0.00000E+000
   5.9810   1.11000E-002    0.00000E+000
   5.9840   1.56000E-002    0.00000E+000
   5.9870   3.60000E-003    0.00000E+000
   5.9880   9.70000E-003    0.00000E+000
   5.9910  -8.50000E-003    0.00000E+000
   5.9920   1.38000E-002    0.00000E+000
   5.9950   4.00000E-004    0.00000E+000
   5.9960   5.94000E-002    0.00000E+000
   5.9980   1.97000E-002    0.00000E+000
   6.0020   2.14700E-001    0.00000E+000
   6.0050  -6.62100E-001    0.00000E+000
   6.0070  -3.59700E-001    0.00000E+000
   6.0090   3.58000E-002    0.00000E+000
   6.0110   3.62000E-002    0.00000E+000
   6.0140  -9.80000E-003    0.00000E+000
   6.0160  -1.36000E-002    0.00000E+000
   6.0180  -4.96000E-002    0.00000E+000
   6.0190  -7.40000E-002    0.00000E+000
   6.0210  -3.07300E-001    0.00000E+000
   6.0230   7.27900E-001    0.00000E+000
   6.0270  -1.31000E-002    0.00000E+000
   6.0300  -1.50000E-003    0.00000E+000
   6.0340  -1.74000E-002    0.00000E+000
   6.0350  -2.50000E-003    0.00000E+000
   6.0380   9.80000E-003    0.00000E+000
   6.0410   1.90000E-002    0.00000E+000
   6.0430  -1.20000E-003    0.00000E+000
   6.0460   4.00000E-003    0.00000E+000
   6.0500   7.60000E-003    0.00000E+000
   6.0530   1.26000E-002    0.00000E+000
   6.0550   2.26000E-002    0.00000E+000
   6.0560  -1.70000E-003    0.00000E+000
   6.0570   6.20000E-003    0.00000E+000
   6.0600   1.08000E-002    0.00000E+000
   6.0620   1.22000E-002    0.00000E+000
   6.0650   1.27000E-002    0.00000E+000
   6.0670   9.60000E-003    0.00000E+000
   6.0690   9.50000E-003    0.00000E+000
   6.0710   1.09000E-002    0.00000E+000
   6.0730   1.43000E-002    0.00000E+000
   6.0760   5.00000E-004    0.00000E+000
   6.0790   2.10000E-003    0.00000E+000
   6.0840   1.06000E-002    0.00000E+000
   6.0880   1.10000E-002    0.00000E+000
   6.0930   1.95000E-002    0.00000E+000
   6.0940   1.78000E-002    0.00000E+000
   6.0960   1.41000E-002    0.00000E+000
   6.0980   8.40000E-003    0.00000E+000
   6.1020   1.30000E-002    0.00000E+000
   6.1040   9.70000E-003    0.00000E+000
   6.1070   7.60000E-003    0.00000E+000
   6.1100   2.20000E-003    0.00000E+000
   6.1130   2.17000E-002    0.00000E+000
   6.1160   1.36000E-002    0.00000E+000
   6.1190   7.50000E-003    0.00000E+000
   6.1240   2.32000E-002    0.00000E+000
   6.1270   1.71000E-002    0.00000E+000
   6.1280   1.78000E-002    0.00000E+000
   6.1320   1.35000E-002    0.00000E+000
   6.1330   1.34000E-002    0.00000E+000
   6.1360   2.95000E-002    0.00000E+000
   6.1380   1.40000E-002    0.00000E+000
   6.1400   1.66000E-002    0.00000E+000
   6.1450   1.73000E-002    0.00000E+000
   6.1470   1.91000E-002    0.00000E+000
   6.1480   2.17000E-002    0.00000E+000
   6.1490   2.31000E-002    0.00000E+000
   6.1540   1.38000E-002    0.00000E+000
   6.1550   2.24000E-002    0.00000E+000
   6.1560   3.20000E-002    0.00000E+000
   6.1600   1.36000E-002    0.00000E+000
   6.1610   3.94000E-002    0.00000E+000
   6.1650   4.49000E-002    0.00000E+000
   6.1660   2.76000E-002    0.00000E+000
   6.1700   3.40000E-002    0.00000E+000
   6.1740   1.23000E-002    0.00000E+000
   6.1760   3.55000E-002    0.00000E+000
   6.1790   3.10000E-002    0.00000E+000
   6.1840   3.40000E-002    0.00000E+000
   6.1880   2.25000E-002    0.00000E+000
   6.1910   3.82000E-002    0.00000E+000
   6.1930   3.68000E-002    0.00000E+000
   6.1960   4.78000E-002    0.00000E+000
   6.1990   3.68000E-002    0.00000E+000
   6.2010   3.35000E-002    0.00000E+000
   6.2020   3.70000E-002    0.00000E+000
   6.2070   3.28000E-002    0.00000E+000
   6.2090   4.14000E-002    0.00000E+000
   6.2110   4.31000E-002    0.00000E+000
   6.2140   4.21000E-002    0.00000E+000
   6.2150   4.61000E-002    0.00000E+000
   6.2180   5.40000E-002    0.00000E+000
   6.2200   4.57000E-002    0.00000E+000
   6.2230   3.78000E-002    0.00000E+000
   6.2250   4.72000E-002    0.00000E+000
   6.2290   4.85000E-002    0.00000E+000
   6.2310   4.97000E-002    0.00000E+000
   6.2340   5.22000E-002    0.00000E+000
   6.2360   5.84000E-002    0.00000E+000
   6.2380   6.42000E-002    0.00000E+000
   6.2430   6.88000E-002    0.00000E+000
   6.2470   6.65000E-002    0.00000E+000
   6.2490   7.19000E-002    0.00000E+000
   6.2510   6.80000E-002    0.00000E+000
   6.2540   6.37000E-002    0.00000E+000
   6.2550   7.31000E-002    0.00000E+000
   6.2580   6.35000E-002    0.00000E+000
   6.2610   7.91000E-002    0.00000E+000
   6.2640   7.73000E-002    0.00000E+000
   6.2660   8.11000E-002    0.00000E+000
   6.2700   8.76000E-002    0.00000E+000
   6.2710   8.47000E-002    0.00000E+000
   6.2760   8.41000E-002    0.00000E+000
   6.2800   9.25000E-002    0.00000E+000
   6.2840   9.94000E-002    0.00000E+000
   6.2860   9.76000E-002    0.00000E+000
   6.2890   9.06000E-002    0.00000E+000
   6.2930   1.02300E-001    0.00000E+000
   6.2940   1.02600E-001    0.00000E+000
   6.2980   1.08000E-001    0.00000E+000
   6.3010   1.01200E-001    0.00000E+000
   6.3030   1.18000E-001    0.00000E+000
   6.3040   1.34700E-001    0.00000E+000
   6.3050   1.19200E-001    0.00000E+000
   6.3080   1.27400E-001    0.00000E+000
   6.3130   1.22100E-001    0.00000E+000
   6.3150   1.30500E-001    0.00000E+000
   6.3190   1.08800E-001    0.00000E+000
   6.3210   1.37300E-001    0.00000E+000
   6.3240   1.40600E-001    0.00000E+000
   6.3260   1.46200E-001    0.00000E+000
   6.3310   1.45100E-001    0.00000E+000
   6.3350   1.55400E-001    0.00000E+000
   6.3370   1.68600E-001    0.00000E+000
   6.3420   1.56500E-001    0.00000E+000
   6.3440   1.61600E-001    0.00000E+000
   6.3480   1.81000E-001    0.00000E+000
   6.3500   1.69000E-001    0.00000E+000
   6.3530   1.84400E-001    0.00000E+000
   6.3580   1.85300E-001    0.00000E+000
   6.3600   2.02100E-001    0.00000E+000
   6.3620   1.92000E-001    0.00000E+000
   6.3690   1.95000E-001    0.00000E+000
   6.3710   2.05600E-001    0.00000E+000
   6.3740   2.12300E-001    0.00000E+000
   6.3810   2.20400E-001    0.00000E+000
   6.3830   2.22100E-001    0.00000E+000
   6.3860   2.14000E-001    0.00000E+000
   6.3890   2.38200E-001    0.00000E+000
   6.3900   2.36800E-001    0.00000E+000
   6.3940   2.50300E-001    0.00000E+000
   6.3960   2.34200E-001    0.00000E+000
   6.3990   2.47700E-001    0.00000E+000
   6.4030   2.35600E-001    0.00000E+000
   6.4060   2.60500E-001    0.00000E+000
   6.4110   2.65800E-001    0.00000E+000
   6.4160   2.70900E-001    0.00000E+000
   6.4170   2.61000E-001    0.00000E+000
   6.4180   2.67700E-001    0.00000E+000
   6.4230   2.92600E-001    0.00000E+000
   6.4270   2.85300E-001    0.00000E+000
   6.4280   2.80400E-001    0.00000E+000
   6.4290   3.02200E-001    0.00000E+000
   6.4330   2.88400E-001    0.00000E+000
   6.4350   2.92500E-001    0.00000E+000
   6.4370   3.06300E-001    0.00000E+000
   6.4400   3.09000E-001    0.00000E+000
   6.4430   3.18000E-001    0.00000E+000
   6.4450   3.22100E-001    0.00000E+000
   6.4480   3.05400E-001    0.00000E+000
   6.4500   3.19500E-001    0.00000E+000
   6.4530   3.30900E-001    0.00000E+000
   6.4540   3.42200E-001    0.00000E+000
   6.4570   3.28300E-001    0.00000E+000
   6.4590   3.41200E-001    0.00000E+000
   6.4610   3.47500E-001    0.00000E+000
   6.4630   3.43800E-001    0.00000E+000
   6.4660   3.44500E-001    0.00000E+000
   6.4670   3.64300E-001    0.00000E+000
   6.4720   3.62300E-001    0.00000E+000
   6.4750   3.67300E-001    0.00000E+000
   6.4790   3.67000E-001    0.00000E+000
   6.4810   3.77100E-001    0.00000E+000
   6.4830   3.80900E-001    0.00000E+000
   6.4870   3.92600E-001    0.00000E+000
   6.4900   3.95300E-001    0.00000E+000
   6.4930   3.82900E-001    0.00000E+000
   6.4950   4.04100E-001    0.00000E+000
   6.4980   3.90600E-001    0.00000E+000
   6.5020   4.06700E-001    0.00000E+000
   6.5030   4.20000E-001    0.00000E+000
   6.5060   4.22500E-001    0.00000E+000
   6.5100   4.17600E-001    0.00000E+000
   6.5120   4.20100E-001    0.00000E+000
   6.5150   4.20200E-001    0.00000E+000
   6.5170   4.25100E-001    0.00000E+000
   6.5210   4.38000E-001    0.00000E+000
   6.5230   4.29800E-001    0.00000E+000
   6.5270   4.51600E-001    0.00000E+000
   6.5280   4.54700E-001    0.00000E+000
   6.5300   4.56400E-001    0.00000E+000
   6.5330   4.56300E-001    0.00000E+000
   6.5350   4.52400E-001    0.00000E+000
   6.5370   4.60500E-001    0.00000E+000
   6.5390   4.51300E-001    0.00000E+000
   6.5430   4.53300E-001    0.00000E+000
   6.5450   4.60500E-001    0.00000E+000
   6.5480   4.76500E-001    0.00000E+000
   6.5500   4.88700E-001    0.00000E+000
   6.5520   4.73600E-001    0.00000E+000
   6.5530   4.70200E-001    0.00000E+000
   6.5550   4.84600E-001    0.00000E+000
   6.5570   4.95300E-001    0.00000E+000
   6.5600   4.98400E-001    0.00000E+000
   6.5620   4.85600E-001    0.00000E+000
   6.5650   4.89300E-001    0.00000E+000
   6.5690   5.02300E-001    0.00000E+000
   6.5710   4.92400E-001    0.00000E+000
   6.5730   5.08600E-001    0.00000E+000
   6.5760   4.98900E-001    0.00000E+000
   6.5780   5.08400E-001    0.00000E+000
   6.5810   5.06500E-001    0.00000E+000
   6.5840   5.18800E-001    0.00000E+000
   6.5850   5.21300E-001    0.00000E+000
   6.5870   5.21600E-001    0.00000E+000
   6.5880   5.22800E-001    0.00000E+000
   6.5940   5.38100E-001    0.00000E+000
   6.5960   5.29900E-001    0.00000E+000
   6.5980   5.31700E-001    0.00000E+000
   6.6010   5.19600E-001    0.00000E+000
   6.6030   5.37800E-001    0.00000E+000
   6.6050   5.50700E-001    0.00000E+000
   6.6080   5.39200E-001    0.00000E+000
   6.6110   5.39400E-001    0.00000E+000
   6.6130   5.41500E-001    0.00000E+000
   6.6150   5.45500E-001    0.00000E+000
   6.6160   5.56000E-001    0.00000E+000
   6.6190   5.45700E-001    0.00000E+000
   6.6210   5.60300E-001    0.00000E+000
   6.6230   5.56200E-001    0.00000E+000
   6.6270   5.47100E-001    0.00000E+000
   6.6310   5.58700E-001    0.00000E+000
   6.6330   5.44800E-001    0.00000E+000
   6.6360   5.62300E-001    0.00000E+000
   6.6380   5.64600E-001    0.00000E+000
   6.6420   5.43900E-001    0.00000E+000
   6.6450   5.71500E-001    0.00000E+000
   6.6480   5.77500E-001    0.00000E+000
   6.6500   5.61500E-001    0.00000E+000
   6.6530   5.65200E-001    0.00000E+000
   6.6560   5.81100E-001    0.00000E+000
   6.6580   5.73100E-001    0.00000E+000
   6.6600   5.91900E-001    0.00000E+000
   6.6630   5.79800E-001    0.00000E+000
   6.6660   5.84100E-001    0.00000E+000
   6.6680   5.84300E-001    0.00000E+000
   6.6700   5.86800E-001    0.00000E+000
   6.6720   5.79200E-001    0.00000E+000
   6.6740   5.91400E-001    0.00000E+000
   6.6760   5.95500E-001    0.00000E+000
   6.6780   5.80600E-001    0.00000E+000
   6.6830   5.94100E-001    0.00000E+000
   6.6850   5.82400E-001    0.00000E+000
   6.6890   5.74500E-001    0.00000E+000
   6.6900   5.95300E-001    0.00000E+000
   6.6930   5.95300E-001    0.00000E+000
   6.6950   5.97800E-001    0.00000E+000
   6.6980   5.98300E-001    0.00000E+000
   6.6990   6.06200E-001    0.00000E+000
   6.7020   6.14500E-001    0.00000E+000
   6.7060   5.80200E-001    0.00000E+000
   6.7090   5.94500E-001    0.00000E+000
   6.7110   6.09100E-001    0.00000E+000
   6.7130   5.94100E-001    0.00000E+000
   6.7150   6.11000E-001    0.00000E+000
   6.7160   6.02800E-001    0.00000E+000
   6.7180   5.94000E-001    0.00000E+000
   6.7230   6.02000E-001    0.00000E+000
   6.7250   6.00200E-001    0.00000E+000
   6.7280   6.05200E-001    0.00000E+000
   6.7290   6.17700E-001    0.00000E+000
   6.7320   5.93300E-001    0.00000E+000
   6.7340   5.87100E-001    0.00000E+000
   6.7360   6.00000E-001    0.00000E+000
   6.7390   5.98200E-001    0.00000E+000
   6.7430   6.21600E-001    0.00000E+000
   6.7450   6.10100E-001    0.00000E+000
   6.7480   6.08700E-001    0.00000E+000
   6.7500   6.03400E-001    0.00000E+000
   6.7530   6.18900E-001    0.00000E+000
   6.7550   6.08700E-001    0.00000E+000
   6.7580   6.18800E-001    0.00000E+000
   6.7600   6.02300E-001    0.00000E+000
   6.7630   6.08800E-001    0.00000E+000
   6.7670   6.08600E-001    0.00000E+000
   6.7690   6.13600E-001    0.00000E+000
   6.7710   6.09500E-001    0.00000E+000
   6.7740   6.16800E-001    0.00000E+000
   6.7750   6.17800E-001    0.00000E+000
   6.7780   6.35300E-001    0.00000E+000
   6.7830   6.44100E-001    0.00000E+000
   6.7850   6.23900E-001    0.00000E+000
   6.7890   6.26000E-001    0.00000E+000
   6.7920   6.28100E-001    0.00000E+000
   6.7940   6.23400E-001    0.00000E+000
   6.7980   6.11400E-001    0.00000E+000
   6.7990   6.07900E-001    0.00000E+000
   6.8020   6.10000E-001    0.00000E+000
   6.8050   6.27300E-001    0.00000E+000
   6.8080   6.34300E-001    0.00000E+000
   6.8110   6.20400E-001    0.00000E+000
   6.8130   6.18200E-001    0.00000E+000
   6.8170   6.03700E-001    0.00000E+000
   6.8180   6.12300E-001    0.00000E+000
   6.8200   6.18200E-001    0.00000E+000
   6.8250   6.31300E-001    0.00000E+000
   6.8260   5.97700E-001    0.00000E+000
   6.8280   6.17200E-001    0.00000E+000
   6.8310   6.28600E-001    0.00000E+000
   6.8330   6.30500E-001    0.00000E+000
   6.8380   6.57600E-001    0.00000E+000
   6.8400   6.28700E-001    0.00000E+000
   6.8420   6.44000E-001    0.00000E+000
   6.8460   6.24600E-001    0.00000E+000
   6.8470   6.30600E-001    0.00000E+000
   6.8490   6.23500E-001    0.00000E+000
   6.8530   6.37600E-001    0.00000E+000
   6.8550   6.12300E-001    0.00000E+000
   6.8580   6.30900E-001    0.00000E+000
   6.8590   6.25700E-001    0.00000E+000
   6.8640   6.39800E-001    0.00000E+000
   6.8650   6.23500E-001    0.00000E+000
   6.8670   6.36900E-001    0.00000E+000
   6.8710   6.19200E-001    0.00000E+000
   6.8740   6.32000E-001    0.00000E+000
   6.8760   6.36000E-001    0.00000E+000
   6.8790   6.21900E-001    0.00000E+000
   6.8810   6.20200E-001    0.00000E+000
   6.8850   6.10500E-001    0.00000E+000
   6.8860   6.29500E-001    0.00000E+000
   6.8900   6.14100E-001    0.00000E+000
   6.8920   6.26300E-001    0.00000E+000
   6.8950   6.41500E-001    0.00000E+000
   6.8970   6.27700E-001    0.00000E+000
   6.8990   6.31300E-001    0.00000E+000
   6.9030   6.38300E-001    0.00000E+000
   6.9040   6.36300E-001    0.00000E+000
   6.9080   6.38200E-001    0.00000E+000
   6.9110   6.34000E-001    0.00000E+000
   6.9130   6.59400E-001    0.00000E+000
   6.9150   6.48500E-001    0.00000E+000
   6.9200   6.34600E-001    0.00000E+000
   6.9220   6.35900E-001    0.00000E+000
   6.9260   6.29100E-001    0.00000E+000
   6.9270   6.30600E-001    0.00000E+000
   6.9310   6.28000E-001    0.00000E+000
   6.9350   6.53800E-001    0.00000E+000
   6.9360   6.34100E-001    0.00000E+000
   6.9400   6.44200E-001    0.00000E+000
   6.9430   6.27000E-001    0.00000E+000
   6.9460   6.33600E-001    0.00000E+000
   6.9470   6.50200E-001    0.00000E+000
   6.9510   6.16600E-001    0.00000E+000
   6.9540   6.27500E-001    0.00000E+000
   6.9570   6.26300E-001    0.00000E+000
   6.9580   6.38400E-001    0.00000E+000
   6.9610   6.47700E-001    0.00000E+000
   6.9640   6.56600E-001    0.00000E+000
   6.9680   6.39900E-001    0.00000E+000
   6.9700   6.40400E-001    0.00000E+000
   6.9720   6.24200E-001    0.00000E+000
   6.9730   6.24400E-001    0.00000E+000
   6.9780   6.46900E-001    0.00000E+000
   6.9810   6.43300E-001    0.00000E+000
   6.9840   6.37100E-001    0.00000E+000
   6.9870   6.45600E-001    0.00000E+000
   6.9900   6.61800E-001    0.00000E+000
   6.9920   6.38100E-001    0.00000E+000
   6.9950   6.53500E-001    0.00000E+000
   6.9970   6.54000E-001    0.00000E+000
   6.9980   6.39900E-001    0.00000E+000
   7.0020   6.23400E-001    0.00000E+000
   7.0040   6.53200E-001    0.00000E+000
   7.0080   6.36300E-001    0.00000E+000
   7.0100   6.58700E-001    0.00000E+000
   7.0140   6.53700E-001    0.00000E+000
   7.0150   6.69800E-001    0.00000E+000
   7.0190   6.63600E-001    0.00000E+000
   7.0210   6.87200E-001    0.00000E+000
   7.0240   6.60900E-001    0.00000E+000
   7.0260   6.83800E-001    0.00000E+000
   7.0290   6.93800E-001    0.00000E+000
   7.0330   6.59600E-001    0.00000E+000
   7.0340   6.98000E-001    0.00000E+000
   7.0360   7.14100E-001    0.00000E+000
   7.0390   7.16900E-001    0.00000E+000
   7.0420   6.95100E-001    0.00000E+000
   7.0450   7.18700E-001    0.00000E+000
   7.0480   7.31200E-001    0.00000E+000
   7.0500   7.40700E-001    0.00000E+000
   7.0530   7.28700E-001    0.00000E+000
   7.0570   7.78400E-001    0.00000E+000
   7.0590   7.90900E-001    0.00000E+000
   7.0620   7.98100E-001    0.00000E+000
   7.0650   8.20100E-001    0.00000E+000
   7.0680   8.25800E-001    0.00000E+000
   7.0710   8.39500E-001    0.00000E+000
   7.0750   8.65600E-001    0.00000E+000
   7.0780   9.06300E-001    0.00000E+000
   7.0820   9.18200E-001    0.00000E+000
   7.0840   9.38200E-001    0.00000E+000
   7.0870   1.00650E+000    0.00000E+000
   7.0900   1.03570E+000    0.00000E+000
   7.0920   1.08660E+000    0.00000E+000
   7.0940   1.09940E+000    0.00000E+000
   7.0970   1.13450E+000    0.00000E+000
   7.0990   1.19090E+000    0.00000E+000
   7.1030   1.28780E+000    0.00000E+000
   7.1060   1.33170E+000    0.00000E+000
   7.1090   1.38540E+000    0.00000E+000
   7.1100   1.44270E+000    0.00000E+000
   7.1150   1.62820E+000    0.00000E+000
   7.1170   1.74760E+000    0.00000E+000
   7.1190   2.08740E+000    0.00000E+000
   7.1230   2.43520E+000    0.00000E+000
   7.1260   2.60290E+000    0.00000E+000
   7.1280   2.74390E+000    0.00000E+000
   7.1310   2.69800E+000    0.00000E+000
   7.1340   2.76400E+000    0.00000E+000
   7.1370   3.24900E+000    0.00000E+000
   7.1400   2.65050E+000    0.00000E+000
   7.1420   2.76120E+000    0.00000E+000
   7.1450   3.19940E+000    0.00000E+000
   7.1480   3.18070E+000    0.00000E+000
   7.1510   2.70970E+000    0.00000E+000
   7.1540   2.43370E+000    0.00000E+000
   7.1560   2.19860E+000    0.00000E+000
   7.1580   2.41350E+000    0.00000E+000
   7.1620   1.89780E+000    0.00000E+000
   7.1630   1.90210E+000    0.00000E+000
   7.1680   1.44390E+000    0.00000E+000
   7.1700   1.59380E+000    0.00000E+000
   7.1720   1.84290E+000    0.00000E+000
   7.1750   9.08200E-001    0.00000E+000
   7.1790   9.61500E-001    0.00000E+000
   7.1810   1.00000E+000    0.00000E+000
   7.1830   1.00000E+000    0.00000E+000
   7.1860   1.00000E+000    0.00000E+000
   7.1900   1.00000E+000    0.00000E+000
   7.1930   1.00000E+000    0.00000E+000
   7.1950   1.00000E+000    0.00000E+000
   7.1970   1.00000E+000    0.00000E+000
   7.2000   1.00000E+000    0.00000E+000
   7.2020   1.00000E+000    0.00000E+000
   7.2040   1.00000E+000    0.00000E+000
   7.2080   1.00000E+000    0.00000E+000
   7.2110   1.00000E+000    0.00000E+000
   7.2130   1.00000E+000    0.00000E+000
   7.2160   1.00000E+000    0.00000E+000
   7.2200   1.00000E+000    0.00000E+000
   7.2220   1.00000E+000    0.00000E+000
   7.2250   1.00000E+000    0.00000E+000
   7.2280   1.00000E+000    0.00000E+000
   7.2300   1.00000E+000    0.00000E+000
   7.2320   1.00000E+000    0.00000E+000
   7.2360   1.00000E+000    0.00000E+000
   7.2390   1.00000E+000    0.00000E+000
   7.2430   1.00000E+000    0.00000E+000
   7.2450   1.00000E+000    0.00000E+000
   7.2480   1.00000E+000    0.00000E+000
   7.2500   1.00000E+000    0.00000E+000
   7.2530   1.00000E+000    0.00000E+000
   7.2550   1.00000E+000    0.00000E+000
   7.2570   1.00000E+000    0.00000E+000
   7.2620   1.00000E+000    0.00000E+000
   7.2640   1.00000E+000    0.00000E+000
   7.2670   1.00000E+000    0.00000E+000
   7.2690   1.00000E+000    0.00000E+000
   7.2710   1.00000E+000    0.00000E+000
   7.2750   1.00000E+000    0.00000E+000
   7.2780   1.00000E+000    0.00000E+000
   7.2800   1.00000E+000    0.00000E+000
   7.2830   1.00000E+000    0.00000E+000
   7.2850   1.00000E+000    0.00000E+000
   7.2870   1.00000E+000    0.00000E+000
   7.2910   1.00000E+000    0.00000E+000
   7.2950   1.00000E+000    0.00000E+000
   7.2960   1.00000E+000    0.00000E+000
   7.2990   1.00000E+000    0.00000E+000
   7.3020   1.00000E+000    0.00000E+000
