# Supplementary material for: Rationally seeded computational protein design of ɑ-helical barrels
Source: Nat Chem Biol. 2024 Jun 20;20(8):991–9. doi: 10.1038/s41589-024-01642-0 (PMC11288890; doi:10.1038/s41589-024-01642-0)
Supplement: Supplementary file 5 — PDB files used for making figure panels h–j. [file 41589_2024_1642_MOESM5_ESM.zip › KIA_RP_RSPD_NatChemBiol_data_Figure3/sc-CC-7-LI_panels_c-g/AUC_panel_e/LI_SV_raw/00114.RA1]

HeptLI
R 1 20.0 40000 0038421 5.9910E11 275 1 
   5.7990   1.00000E+000    0.00000E+000
   5.8030   1.00000E+000    0.00000E+000
   5.8050   1.00000E+000    0.00000E+000
   5.8070   1.00000E+000    0.00000E+000
   5.8080   1.00000E+000    0.00000E+000
   5.8090   1.00000E+000    0.00000E+000
   5.8100   1.00000E+000    0.00000E+000
   5.8120   1.00000E+000    0.00000E+000
   5.8140   1.00000E+000    0.00000E+000
   5.8150   1.00000E+000    0.00000E+000
   5.8170   1.00000E+000    0.00000E+000
   5.8190   1.00000E+000    0.00000E+000
   5.8210   1.00000E+000    0.00000E+000
   5.8230   1.00000E+000    0.00000E+000
   5.8250   1.00000E+000    0.00000E+000
   5.8260   1.00000E+000    0.00000E+000
   5.8280   1.00000E+000    0.00000E+000
   5.8300   1.00000E+000    0.00000E+000
   5.8310   1.00000E+000    0.00000E+000
   5.8320   1.00000E+000    0.00000E+000
   5.8330  -1.82120E+000    0.00000E+000
   5.8350  -1.50750E+000    0.00000E+000
   5.8370  -8.43000E-001    0.00000E+000
   5.8380  -8.86300E-001    0.00000E+000
   5.8390  -7.83700E-001    0.00000E+000
   5.8400  -8.14400E-001    0.00000E+000
   5.8420  -6.34700E-001    0.00000E+000
   5.8460  -7.49000E-001    0.00000E+000
   5.8470  -1.16460E+000    0.00000E+000
   5.8510  -1.38130E+000    0.00000E+000
   5.8540  -1.73490E+000    0.00000E+000
   5.8560  -1.71520E+000    0.00000E+000
   5.8570  -1.78120E+000    0.00000E+000
   5.8580  -1.67880E+000    0.00000E+000
   5.8590  -1.63390E+000    0.00000E+000
   5.8610  -1.58250E+000    0.00000E+000
   5.8630  -1.05530E+000    0.00000E+000
   5.8640  -1.45260E+000    0.00000E+000
   5.8670  -1.21050E+000    0.00000E+000
   5.8690  -7.38200E-001    0.00000E+000
   5.8700  -5.21600E-001    0.00000E+000
   5.8720  -4.76500E-001    0.00000E+000
   5.8730  -3.97300E-001    0.00000E+000
   5.8750  -3.34700E-001    0.00000E+000
   5.8770  -2.72600E-001    0.00000E+000
   5.8800  -1.56800E-001    0.00000E+000
   5.8810  -1.30700E-001    0.00000E+000
   5.8830  -5.92000E-002    0.00000E+000
   5.8840  -3.53000E-002    0.00000E+000
   5.8860  -4.06000E-002    0.00000E+000
   5.8880  -2.05000E-002    0.00000E+000
   5.8910  -7.40000E-003    0.00000E+000
   5.8930  -9.00000E-003    0.00000E+000
   5.8940  -1.45000E-002    0.00000E+000
   5.8970  -2.22000E-002    0.00000E+000
   5.8980  -8.00000E-003    0.00000E+000
   5.8990  -3.90000E-003    0.00000E+000
   5.9010  -8.80000E-003    0.00000E+000
   5.9030  -9.00000E-003    0.00000E+000
   5.9050  -2.23000E-002    0.00000E+000
   5.9060   9.00000E-004    0.00000E+000
   5.9090  -6.00000E-003    0.00000E+000
   5.9110  -1.25000E-002    0.00000E+000
   5.9130  -4.40000E-003    0.00000E+000
   5.9150  -7.40000E-003    0.00000E+000
   5.9170  -1.94000E-002    0.00000E+000
   5.9200  -2.70000E-003    0.00000E+000
   5.9210   8.40000E-003    0.00000E+000
   5.9230   1.38000E-002    0.00000E+000
   5.9250  -5.00000E-004    0.00000E+000
   5.9270  -1.70000E-003    0.00000E+000
   5.9310   1.30000E-003    0.00000E+000
   5.9330  -1.98000E-002    0.00000E+000
   5.9360  -1.03000E-002    0.00000E+000
   5.9370  -1.33000E-002    0.00000E+000
   5.9390  -8.70000E-003    0.00000E+000
   5.9400  -9.10000E-003    0.00000E+000
   5.9420  -6.30000E-003    0.00000E+000
   5.9440  -6.00000E-003    0.00000E+000
   5.9470   1.70000E-002    0.00000E+000
   5.9480   1.39000E-002    0.00000E+000
   5.9510   3.14000E-002    0.00000E+000
   5.9520   2.84000E-002    0.00000E+000
   5.9540   2.94000E-002    0.00000E+000
   5.9560   7.70000E-003    0.00000E+000
   5.9580   1.98000E-002    0.00000E+000
   5.9610  -1.67000E-002    0.00000E+000
   5.9620  -3.90000E-003    0.00000E+000
   5.9630   3.80000E-003    0.00000E+000
   5.9660   1.40000E-003    0.00000E+000
   5.9690  -1.44000E-002    0.00000E+000
   5.9710  -7.80000E-003    0.00000E+000
   5.9720  -8.40000E-003    0.00000E+000
   5.9760  -1.25000E-002    0.00000E+000
   5.9770  -1.52000E-002    0.00000E+000
   5.9790   6.60000E-003    0.00000E+000
   5.9800   1.00000E-002    0.00000E+000
   5.9830   8.70000E-003    0.00000E+000
   5.9850  -1.12000E-002    0.00000E+000
   5.9880   4.30000E-003    0.00000E+000
   5.9900   1.80000E-002    0.00000E+000
   5.9920   8.30000E-003    0.00000E+000
   5.9930   9.00000E-003    0.00000E+000
   5.9950   8.20000E-003    0.00000E+000
   5.9970   2.20000E-002    0.00000E+000
   5.9990   1.71000E-002    0.00000E+000
   6.0030   2.84200E-001    0.00000E+000
   6.0040  -1.54500E-001    0.00000E+000
   6.0050  -7.75300E-001    0.00000E+000
   6.0070  -5.45200E-001    0.00000E+000
   6.0100   5.55000E-002    0.00000E+000
   6.0110   1.01000E-002    0.00000E+000
   6.0160  -1.37000E-002    0.00000E+000
   6.0180  -5.32000E-002    0.00000E+000
   6.0210  -1.26500E-001    0.00000E+000
   6.0230  -1.61900E-001    0.00000E+000
   6.0280   4.18400E-001    0.00000E+000
   6.0330  -2.17000E-002    0.00000E+000
   6.0350   4.80000E-003    0.00000E+000
   6.0370   1.01000E-002    0.00000E+000
   6.0400  -0.00000E+000    0.00000E+000
   6.0420   2.80000E-003    0.00000E+000
   6.0430  -1.80000E-003    0.00000E+000
   6.0440   2.40000E-003    0.00000E+000
   6.0500  -4.00000E-004    0.00000E+000
   6.0510   1.02000E-002    0.00000E+000
   6.0540   1.01000E-002    0.00000E+000
   6.0570   5.90000E-003    0.00000E+000
   6.0600   8.50000E-003    0.00000E+000
   6.0620   6.70000E-003    0.00000E+000
   6.0650   3.60000E-003    0.00000E+000
   6.0690  -2.40000E-003    0.00000E+000
   6.0700   7.00000E-004    0.00000E+000
   6.0730  -5.00000E-004    0.00000E+000
   6.0740   7.00000E-004    0.00000E+000
   6.0770  -1.64000E-002    0.00000E+000
   6.0790   1.47000E-002    0.00000E+000
   6.0800  -6.80000E-003    0.00000E+000
   6.0840  -6.00000E-004    0.00000E+000
   6.0870  -1.35000E-002    0.00000E+000
   6.0890   3.20000E-003    0.00000E+000
   6.0920   7.50000E-003    0.00000E+000
   6.0960   4.60000E-003    0.00000E+000
   6.0990   7.00000E-003    0.00000E+000
   6.1010   8.10000E-003    0.00000E+000
   6.1030   1.21000E-002    0.00000E+000
   6.1050   5.70000E-003    0.00000E+000
   6.1090   8.90000E-003    0.00000E+000
   6.1110   1.10000E-003    0.00000E+000
   6.1140   1.32000E-002    0.00000E+000
   6.1160   2.89000E-002    0.00000E+000
   6.1190   8.90000E-003    0.00000E+000
   6.1220  -2.50000E-003    0.00000E+000
   6.1240   1.14000E-002    0.00000E+000
   6.1290  -3.10000E-003    0.00000E+000
   6.1310  -3.10000E-003    0.00000E+000
   6.1340   2.00000E-003    0.00000E+000
   6.1380   1.04000E-002    0.00000E+000
   6.1410   1.21000E-002    0.00000E+000
   6.1450  -0.00000E+000    0.00000E+000
   6.1470   2.60000E-003    0.00000E+000
   6.1480   1.65000E-002    0.00000E+000
   6.1520   1.08000E-002    0.00000E+000
   6.1530   1.60000E-003    0.00000E+000
   6.1540   1.32000E-002    0.00000E+000
   6.1560   1.14000E-002    0.00000E+000
   6.1590   3.30000E-003    0.00000E+000
   6.1630  -2.70000E-003    0.00000E+000
   6.1640  -4.00000E-004    0.00000E+000
   6.1670  -3.00000E-003    0.00000E+000
   6.1700   5.10000E-003    0.00000E+000
   6.1730   1.13000E-002    0.00000E+000
   6.1750   3.90000E-003    0.00000E+000
   6.1770   6.40000E-003    0.00000E+000
   6.1780   2.10000E-003    0.00000E+000
   6.1810   1.34000E-002    0.00000E+000
   6.1830   7.10000E-003    0.00000E+000
   6.1840   3.00000E-004    0.00000E+000
   6.1880   1.10000E-003    0.00000E+000
   6.1910   7.70000E-003    0.00000E+000
   6.1930   4.30000E-003    0.00000E+000
   6.1970   1.52000E-002    0.00000E+000
   6.2000   4.00000E-003    0.00000E+000
   6.2020  -3.50000E-003    0.00000E+000
   6.2050   1.64000E-002    0.00000E+000
   6.2080   5.60000E-003    0.00000E+000
   6.2100   1.35000E-002    0.00000E+000
   6.2130   2.10000E-003    0.00000E+000
   6.2150  -6.00000E-004    0.00000E+000
   6.2180   1.04000E-002    0.00000E+000
   6.2190   9.90000E-003    0.00000E+000
   6.2230  -6.60000E-003    0.00000E+000
   6.2260   1.14000E-002    0.00000E+000
   6.2300  -3.50000E-003    0.00000E+000
   6.2320   2.02000E-002    0.00000E+000
   6.2340   7.00000E-003    0.00000E+000
   6.2370   5.60000E-003    0.00000E+000
   6.2400  -2.80000E-003    0.00000E+000
   6.2430  -1.00000E-004    0.00000E+000
   6.2450   5.80000E-003    0.00000E+000
   6.2480   4.30000E-003    0.00000E+000
   6.2500  -1.80000E-003    0.00000E+000
   6.2530   1.80000E-003    0.00000E+000
   6.2560  -3.00000E-004    0.00000E+000
   6.2590   2.00000E-004    0.00000E+000
   6.2610   8.60000E-003    0.00000E+000
   6.2640   3.40000E-003    0.00000E+000
   6.2660   8.20000E-003    0.00000E+000
   6.2680   8.20000E-003    0.00000E+000
   6.2710   4.60000E-003    0.00000E+000
   6.2730   7.80000E-003    0.00000E+000
   6.2770  -4.10000E-003    0.00000E+000
   6.2780   7.50000E-003    0.00000E+000
   6.2800   3.80000E-003    0.00000E+000
   6.2820   1.42000E-002    0.00000E+000
   6.2880   3.40000E-003    0.00000E+000
   6.2890   5.50000E-003    0.00000E+000
   6.2920  -9.00000E-004    0.00000E+000
   6.2940   1.22000E-002    0.00000E+000
   6.2980   6.80000E-003    0.00000E+000
   6.3000  -2.10000E-003    0.00000E+000
   6.3010   5.90000E-003    0.00000E+000
   6.3020   2.94000E-002    0.00000E+000
   6.3050   4.30000E-003    0.00000E+000
   6.3060   4.40000E-003    0.00000E+000
   6.3080   1.31000E-002    0.00000E+000
   6.3130   2.43000E-002    0.00000E+000
   6.3160  -2.00000E-003    0.00000E+000
   6.3190   8.60000E-003    0.00000E+000
   6.3210   1.16000E-002    0.00000E+000
   6.3250   1.01000E-002    0.00000E+000
   6.3330   9.30000E-003    0.00000E+000
   6.3340   6.20000E-003    0.00000E+000
   6.3350   1.47000E-002    0.00000E+000
   6.3360   3.43000E-002    0.00000E+000
   6.3410   5.80000E-003    0.00000E+000
   6.3440  -4.00000E-004    0.00000E+000
   6.3450   1.26000E-002    0.00000E+000
   6.3490   5.10000E-003    0.00000E+000
   6.3550   1.60000E-003    0.00000E+000
   6.3580   5.30000E-003    0.00000E+000
   6.3590   1.31000E-002    0.00000E+000
   6.3630   1.39000E-002    0.00000E+000
   6.3670   1.01000E-002    0.00000E+000
   6.3690   1.87000E-002    0.00000E+000
   6.3720   1.36000E-002    0.00000E+000
   6.3760   1.38000E-002    0.00000E+000
   6.3800   2.48000E-002    0.00000E+000
   6.3850   1.70000E-003    0.00000E+000
   6.3870   6.50000E-003    0.00000E+000
   6.3900   9.60000E-003    0.00000E+000
   6.3920   1.65000E-002    0.00000E+000
   6.3950   1.63000E-002    0.00000E+000
   6.3960   3.50000E-003    0.00000E+000
   6.4040  -2.90000E-003    0.00000E+000
   6.4060   2.16000E-002    0.00000E+000
   6.4110   8.80000E-003    0.00000E+000
   6.4150   7.70000E-003    0.00000E+000
   6.4170   5.80000E-003    0.00000E+000
   6.4190   3.40000E-003    0.00000E+000
   6.4200   6.10000E-003    0.00000E+000
   6.4240   1.01000E-002    0.00000E+000
   6.4260   9.20000E-003    0.00000E+000
   6.4310   7.80000E-003    0.00000E+000
   6.4330   9.00000E-003    0.00000E+000
   6.4340   1.51000E-002    0.00000E+000
   6.4360   3.00000E-003    0.00000E+000
   6.4380  -7.00000E-004    0.00000E+000
   6.4420   1.77000E-002    0.00000E+000
   6.4430   2.21000E-002    0.00000E+000
   6.4470  -1.60000E-003    0.00000E+000
   6.4480   1.07000E-002    0.00000E+000
   6.4520   2.28000E-002    0.00000E+000
   6.4530   6.60000E-003    0.00000E+000
   6.4560   8.40000E-003    0.00000E+000
   6.4580   3.80000E-003    0.00000E+000
   6.4610   1.87000E-002    0.00000E+000
   6.4630   5.60000E-003    0.00000E+000
   6.4650   8.00000E-004    0.00000E+000
   6.4680   8.70000E-003    0.00000E+000
   6.4700   9.90000E-003    0.00000E+000
   6.4730   1.36000E-002    0.00000E+000
   6.4750   6.00000E-003    0.00000E+000
   6.4770   5.70000E-003    0.00000E+000
   6.4800   9.40000E-003    0.00000E+000
   6.4820   6.50000E-003    0.00000E+000
   6.4840   1.53000E-002    0.00000E+000
   6.4860   9.90000E-003    0.00000E+000
   6.4900   1.44000E-002    0.00000E+000
   6.4910   1.44000E-002    0.00000E+000
   6.4960   7.00000E-003    0.00000E+000
   6.4980   1.17000E-002    0.00000E+000
   6.5000   1.52000E-002    0.00000E+000
   6.5020   4.30000E-003    0.00000E+000
   6.5050   1.61000E-002    0.00000E+000
   6.5060   1.50000E-002    0.00000E+000
   6.5090   3.00000E-003    0.00000E+000
   6.5110   1.33000E-002    0.00000E+000
   6.5140   1.58000E-002    0.00000E+000
   6.5160   1.74000E-002    0.00000E+000
   6.5180   7.90000E-003    0.00000E+000
   6.5210   1.87000E-002    0.00000E+000
   6.5230   1.30000E-002    0.00000E+000
   6.5260   2.11000E-002    0.00000E+000
   6.5290   1.32000E-002    0.00000E+000
   6.5300   8.10000E-003    0.00000E+000
   6.5340   1.03000E-002    0.00000E+000
   6.5350   2.23000E-002    0.00000E+000
   6.5380   8.00000E-003    0.00000E+000
   6.5420   3.50000E-003    0.00000E+000
   6.5460   1.24000E-002    0.00000E+000
   6.5480   1.08000E-002    0.00000E+000
   6.5500   2.19000E-002    0.00000E+000
   6.5510   1.51000E-002    0.00000E+000
   6.5530   1.50000E-002    0.00000E+000
   6.5550   2.08000E-002    0.00000E+000
   6.5580   2.30000E-003    0.00000E+000
   6.5600   2.80000E-003    0.00000E+000
   6.5640   1.07000E-002    0.00000E+000
   6.5680   1.63000E-002    0.00000E+000
   6.5690   1.41000E-002    0.00000E+000
   6.5710   4.10000E-003    0.00000E+000
   6.5730   2.48000E-002    0.00000E+000
   6.5760   1.90000E-002    0.00000E+000
   6.5780   2.20000E-002    0.00000E+000
   6.5800   1.20000E-002    0.00000E+000
   6.5830   6.80000E-003    0.00000E+000
   6.5850   1.69000E-002    0.00000E+000
   6.5870   2.52000E-002    0.00000E+000
   6.5890   1.41000E-002    0.00000E+000
   6.5930   1.87000E-002    0.00000E+000
   6.5950   2.04000E-002    0.00000E+000
   6.5980   1.75000E-002    0.00000E+000
   6.6010   1.85000E-002    0.00000E+000
   6.6030   2.28000E-002    0.00000E+000
   6.6060   2.53000E-002    0.00000E+000
   6.6080   2.48000E-002    0.00000E+000
   6.6120   2.61000E-002    0.00000E+000
   6.6150   2.71000E-002    0.00000E+000
   6.6170   2.44000E-002    0.00000E+000
   6.6180   7.80000E-003    0.00000E+000
   6.6200   3.22000E-002    0.00000E+000
   6.6220   2.24000E-002    0.00000E+000
   6.6260   2.05000E-002    0.00000E+000
   6.6290   2.43000E-002    0.00000E+000
   6.6310   2.48000E-002    0.00000E+000
   6.6330   2.68000E-002    0.00000E+000
   6.6350   3.32000E-002    0.00000E+000
   6.6370   3.08000E-002    0.00000E+000
   6.6400   2.04000E-002    0.00000E+000
   6.6440   2.59000E-002    0.00000E+000
   6.6450   2.78000E-002    0.00000E+000
   6.6490   1.06000E-002    0.00000E+000
   6.6500   2.87000E-002    0.00000E+000
   6.6520   3.35000E-002    0.00000E+000
   6.6540   3.05000E-002    0.00000E+000
   6.6560   1.76000E-002    0.00000E+000
   6.6610   3.57000E-002    0.00000E+000
   6.6630   3.00000E-002    0.00000E+000
   6.6660   2.87000E-002    0.00000E+000
   6.6690   3.40000E-002    0.00000E+000
   6.6700   3.00000E-002    0.00000E+000
   6.6720   2.73000E-002    0.00000E+000
   6.6740   3.68000E-002    0.00000E+000
   6.6760   3.95000E-002    0.00000E+000
   6.6790   2.97000E-002    0.00000E+000
   6.6830   3.33000E-002    0.00000E+000
   6.6850   3.59000E-002    0.00000E+000
   6.6880   2.68000E-002    0.00000E+000
   6.6890   3.68000E-002    0.00000E+000
   6.6920   3.12000E-002    0.00000E+000
   6.6960   4.54000E-002    0.00000E+000
   6.6970   3.34000E-002    0.00000E+000
   6.7010   4.96000E-002    0.00000E+000
   6.7040   3.73000E-002    0.00000E+000
   6.7060   3.65000E-002    0.00000E+000
   6.7110   4.23000E-002    0.00000E+000
   6.7120   3.81000E-002    0.00000E+000
   6.7150   3.88000E-002    0.00000E+000
   6.7170   5.28000E-002    0.00000E+000
   6.7200   4.58000E-002    0.00000E+000
   6.7220   3.77000E-002    0.00000E+000
   6.7250   5.48000E-002    0.00000E+000
   6.7270   5.31000E-002    0.00000E+000
   6.7290   6.01000E-002    0.00000E+000
   6.7320   3.81000E-002    0.00000E+000
   6.7340   3.29000E-002    0.00000E+000
   6.7360   4.69000E-002    0.00000E+000
   6.7390   5.31000E-002    0.00000E+000
   6.7430   6.28000E-002    0.00000E+000
   6.7460   5.12000E-002    0.00000E+000
   6.7480   4.87000E-002    0.00000E+000
   6.7510   6.21000E-002    0.00000E+000
   6.7530   6.73000E-002    0.00000E+000
   6.7550   5.16000E-002    0.00000E+000
   6.7580   5.44000E-002    0.00000E+000
   6.7590   5.71000E-002    0.00000E+000
   6.7620   7.09000E-002    0.00000E+000
   6.7640   4.72000E-002    0.00000E+000
   6.7670   6.73000E-002    0.00000E+000
   6.7700   5.72000E-002    0.00000E+000
   6.7730   7.29000E-002    0.00000E+000
   6.7750   6.36000E-002    0.00000E+000
   6.7770   6.51000E-002    0.00000E+000
   6.7800   6.37000E-002    0.00000E+000
   6.7820   8.21000E-002    0.00000E+000
   6.7850   6.33000E-002    0.00000E+000
   6.7870   7.63000E-002    0.00000E+000
   6.7910   6.60000E-002    0.00000E+000
   6.7940   8.20000E-002    0.00000E+000
   6.7980   7.46000E-002    0.00000E+000
   6.8010   7.24000E-002    0.00000E+000
   6.8030   7.93000E-002    0.00000E+000
   6.8050   7.13000E-002    0.00000E+000
   6.8070   8.39000E-002    0.00000E+000
   6.8100   7.26000E-002    0.00000E+000
   6.8120   7.29000E-002    0.00000E+000
   6.8160   7.25000E-002    0.00000E+000
   6.8170   8.38000E-002    0.00000E+000
   6.8190   7.09000E-002    0.00000E+000
   6.8210   8.83000E-002    0.00000E+000
   6.8260   8.25000E-002    0.00000E+000
   6.8290   9.27000E-002    0.00000E+000
   6.8310   9.53000E-002    0.00000E+000
   6.8330   1.02800E-001    0.00000E+000
   6.8360   1.14200E-001    0.00000E+000
   6.8390   1.14100E-001    0.00000E+000
   6.8420   9.93000E-002    0.00000E+000
   6.8450   1.10400E-001    0.00000E+000
   6.8470   9.52000E-002    0.00000E+000
   6.8490   9.30000E-002    0.00000E+000
   6.8520   1.03300E-001    0.00000E+000
   6.8530   1.09400E-001    0.00000E+000
   6.8570   1.10900E-001    0.00000E+000
   6.8610   1.10200E-001    0.00000E+000
   6.8630   1.11000E-001    0.00000E+000
   6.8660   1.05700E-001    0.00000E+000
   6.8670   1.14400E-001    0.00000E+000
   6.8690   1.24200E-001    0.00000E+000
   6.8720   1.17800E-001    0.00000E+000
   6.8760   1.27400E-001    0.00000E+000
   6.8790   1.21700E-001    0.00000E+000
   6.8810   1.18400E-001    0.00000E+000
   6.8840   1.24600E-001    0.00000E+000
   6.8850   1.28700E-001    0.00000E+000
   6.8880   1.34500E-001    0.00000E+000
   6.8910   1.21900E-001    0.00000E+000
   6.8940   1.20500E-001    0.00000E+000
   6.8970   1.30800E-001    0.00000E+000
   6.8980   1.28300E-001    0.00000E+000
   6.9000   1.33800E-001    0.00000E+000
   6.9030   1.33600E-001    0.00000E+000
   6.9040   1.44200E-001    0.00000E+000
   6.9100   1.31900E-001    0.00000E+000
   6.9120   1.68500E-001    0.00000E+000
   6.9150   1.67400E-001    0.00000E+000
   6.9170   1.65700E-001    0.00000E+000
   6.9190   1.44300E-001    0.00000E+000
   6.9220   1.56400E-001    0.00000E+000
   6.9240   1.53500E-001    0.00000E+000
   6.9270   1.45300E-001    0.00000E+000
   6.9300   1.46500E-001    0.00000E+000
   6.9330   1.71800E-001    0.00000E+000
   6.9360   1.60500E-001    0.00000E+000
   6.9370   1.69000E-001    0.00000E+000
   6.9400   1.74300E-001    0.00000E+000
   6.9440   1.53400E-001    0.00000E+000
   6.9460   1.67900E-001    0.00000E+000
   6.9490   1.84600E-001    0.00000E+000
   6.9520   1.70000E-001    0.00000E+000
   6.9550   1.63000E-001    0.00000E+000
   6.9560   1.78500E-001    0.00000E+000
   6.9590   1.74200E-001    0.00000E+000
   6.9630   1.81000E-001    0.00000E+000
   6.9640   1.91200E-001    0.00000E+000
   6.9690   1.83000E-001    0.00000E+000
   6.9700   1.87100E-001    0.00000E+000
   6.9720   1.92000E-001    0.00000E+000
   6.9750   1.82500E-001    0.00000E+000
   6.9770   2.16800E-001    0.00000E+000
   6.9810   2.10300E-001    0.00000E+000
   6.9850   1.98600E-001    0.00000E+000
   6.9870   2.09100E-001    0.00000E+000
   6.9880   2.26200E-001    0.00000E+000
   6.9910   2.12900E-001    0.00000E+000
   6.9930   2.18800E-001    0.00000E+000
   6.9960   2.45100E-001    0.00000E+000
   6.9990   2.35600E-001    0.00000E+000
   7.0020   2.29500E-001    0.00000E+000
   7.0050   2.33300E-001    0.00000E+000
   7.0070   2.49000E-001    0.00000E+000
   7.0130   2.47800E-001    0.00000E+000
   7.0150   2.59500E-001    0.00000E+000
   7.0180   2.85000E-001    0.00000E+000
   7.0210   3.09600E-001    0.00000E+000
   7.0240   3.00200E-001    0.00000E+000
   7.0250   3.12700E-001    0.00000E+000
   7.0290   3.42100E-001    0.00000E+000
   7.0320   3.22300E-001    0.00000E+000
   7.0340   3.37800E-001    0.00000E+000
   7.0350   3.74700E-001    0.00000E+000
   7.0410   3.82400E-001    0.00000E+000
   7.0430   4.02700E-001    0.00000E+000
   7.0460   3.94400E-001    0.00000E+000
   7.0480   4.35800E-001    0.00000E+000
   7.0520   4.54100E-001    0.00000E+000
   7.0530   4.84700E-001    0.00000E+000
   7.0570   5.11800E-001    0.00000E+000
   7.0580   5.11900E-001    0.00000E+000
   7.0620   5.47100E-001    0.00000E+000
   7.0640   5.69300E-001    0.00000E+000
   7.0660   5.87800E-001    0.00000E+000
   7.0690   6.25200E-001    0.00000E+000
   7.0720   6.70400E-001    0.00000E+000
   7.0750   7.10700E-001    0.00000E+000
   7.0790   7.43200E-001    0.00000E+000
   7.0800   7.88700E-001    0.00000E+000
   7.0830   8.33000E-001    0.00000E+000
   7.0850   8.95800E-001    0.00000E+000
   7.0870   9.80400E-001    0.00000E+000
   7.0910   9.97000E-001    0.00000E+000
   7.0940   1.07710E+000    0.00000E+000
   7.0960   1.13470E+000    0.00000E+000
   7.0980   1.24710E+000    0.00000E+000
   7.1010   1.60240E+000    0.00000E+000
   7.1060   1.94660E+000    0.00000E+000
   7.1080   2.15400E+000    0.00000E+000
   7.1100   2.22660E+000    0.00000E+000
   7.1130   2.22230E+000    0.00000E+000
   7.1150   2.45460E+000    0.00000E+000
   7.1190   2.53400E+000    0.00000E+000
   7.1230   2.64630E+000    0.00000E+000
   7.1240   2.62670E+000    0.00000E+000
   7.1270   2.46210E+000    0.00000E+000
   7.1310   2.69180E+000    0.00000E+000
   7.1330   2.83870E+000    0.00000E+000
   7.1350   3.02330E+000    0.00000E+000
   7.1380   2.81760E+000    0.00000E+000
   7.1400   2.95830E+000    0.00000E+000
   7.1430   2.97650E+000    0.00000E+000
   7.1460   2.83870E+000    0.00000E+000
   7.1480   2.86560E+000    0.00000E+000
   7.1520   2.87740E+000    0.00000E+000
   7.1540   2.77230E+000    0.00000E+000
   7.1580   2.33190E+000    0.00000E+000
   7.1610   2.22940E+000    0.00000E+000
   7.1620   1.74310E+000    0.00000E+000
   7.1650   1.63740E+000    0.00000E+000
   7.1680   1.59910E+000    0.00000E+000
   7.1700   1.37040E+000    0.00000E+000
   7.1740   1.01080E+000    0.00000E+000
   7.1760   1.68850E+000    0.00000E+000
   7.1790   1.00000E+000    0.00000E+000
   7.1810  -1.04570E+000    0.00000E+000
   7.1840   1.00000E+000    0.00000E+000
   7.1880   1.00000E+000    0.00000E+000
   7.1900   1.00000E+000    0.00000E+000
   7.1930   1.00000E+000    0.00000E+000
   7.1950   1.00000E+000    0.00000E+000
   7.1990   1.00000E+000    0.00000E+000
   7.2020   1.00000E+000    0.00000E+000
   7.2040   1.00000E+000    0.00000E+000
   7.2070   1.00000E+000    0.00000E+000
   7.2100   1.00000E+000    0.00000E+000
   7.2140   1.00000E+000    0.00000E+000
   7.2170   1.00000E+000    0.00000E+000
   7.2200   1.00000E+000    0.00000E+000
   7.2220   1.00000E+000    0.00000E+000
   7.2250   1.00000E+000    0.00000E+000
   7.2270   1.00000E+000    0.00000E+000
   7.2300   1.00000E+000    0.00000E+000
   7.2320   1.00000E+000    0.00000E+000
   7.2340   1.00000E+000    0.00000E+000
   7.2380   1.00000E+000    0.00000E+000
   7.2410   1.00000E+000    0.00000E+000
   7.2430   1.00000E+000    0.00000E+000
   7.2480   1.00000E+000    0.00000E+000
   7.2500   1.00000E+000    0.00000E+000
   7.2530   1.00000E+000    0.00000E+000
   7.2550   1.00000E+000    0.00000E+000
   7.2570   1.00000E+000    0.00000E+000
   7.2620   1.00000E+000    0.00000E+000
   7.2640   1.00000E+000    0.00000E+000
   7.2680   1.00000E+000    0.00000E+000
   7.2710   1.00000E+000    0.00000E+000
   7.2730   1.00000E+000    0.00000E+000
   7.2760   1.00000E+000    0.00000E+000
   7.2800   1.00000E+000    0.00000E+000
   7.2820   1.00000E+000    0.00000E+000
   7.2850   1.00000E+000    0.00000E+000
   7.2890   1.00000E+000    0.00000E+000
   7.2910   1.00000E+000    0.00000E+000
   7.2950   1.00000E+000    0.00000E+000
   7.2970   1.00000E+000    0.00000E+000
   7.3000   1.00000E+000    0.00000E+000
