# Supplementary material for: Rationally seeded computational protein design of ɑ-helical barrels
Source: Nat Chem Biol. 2024 Jun 20;20(8):991–9. doi: 10.1038/s41589-024-01642-0 (PMC11288890; doi:10.1038/s41589-024-01642-0)
Supplement: Supplementary file 5 — PDB files used for making figure panels h–j. [file 41589_2024_1642_MOESM5_ESM.zip › KIA_RP_RSPD_NatChemBiol_data_Figure3/sc-CC-7-LI_panels_c-g/AUC_panel_e/LI_SV_raw/00100.RA1]

HeptLI
R 1 20.0 40000 0034226 5.2540E11 275 1 
   5.8010   1.00000E+000    0.00000E+000
   5.8030   1.00000E+000    0.00000E+000
   5.8050   1.00000E+000    0.00000E+000
   5.8060   1.00000E+000    0.00000E+000
   5.8070   1.00000E+000    0.00000E+000
   5.8080   1.00000E+000    0.00000E+000
   5.8100   1.00000E+000    0.00000E+000
   5.8120   1.00000E+000    0.00000E+000
   5.8130   1.00000E+000    0.00000E+000
   5.8140   1.00000E+000    0.00000E+000
   5.8150   1.00000E+000    0.00000E+000
   5.8170   1.00000E+000    0.00000E+000
   5.8190   1.00000E+000    0.00000E+000
   5.8210   1.00000E+000    0.00000E+000
   5.8230   1.00000E+000    0.00000E+000
   5.8240   1.00000E+000    0.00000E+000
   5.8260   1.00000E+000    0.00000E+000
   5.8270   1.00000E+000    0.00000E+000
   5.8290   1.00000E+000    0.00000E+000
   5.8300   1.00000E+000    0.00000E+000
   5.8310   1.00000E+000    0.00000E+000
   5.8330   1.00000E+000    0.00000E+000
   5.8350  -1.15950E+000    0.00000E+000
   5.8370  -9.86000E-001    0.00000E+000
   5.8380  -9.63700E-001    0.00000E+000
   5.8390  -9.52200E-001    0.00000E+000
   5.8400  -6.70500E-001    0.00000E+000
   5.8420  -7.44300E-001    0.00000E+000
   5.8440  -7.31100E-001    0.00000E+000
   5.8460  -1.06210E+000    0.00000E+000
   5.8470  -9.92900E-001    0.00000E+000
   5.8490  -1.28440E+000    0.00000E+000
   5.8510  -1.56630E+000    0.00000E+000
   5.8520  -1.66810E+000    0.00000E+000
   5.8560  -1.73110E+000    0.00000E+000
   5.8570  -1.70310E+000    0.00000E+000
   5.8580  -1.64040E+000    0.00000E+000
   5.8600  -1.50600E+000    0.00000E+000
   5.8620  -1.48510E+000    0.00000E+000
   5.8630  -1.53880E+000    0.00000E+000
   5.8660  -1.29330E+000    0.00000E+000
   5.8680  -8.68200E-001    0.00000E+000
   5.8700  -4.60800E-001    0.00000E+000
   5.8720  -4.65100E-001    0.00000E+000
   5.8740  -3.74600E-001    0.00000E+000
   5.8750  -2.98000E-001    0.00000E+000
   5.8790  -1.58200E-001    0.00000E+000
   5.8820  -1.24400E-001    0.00000E+000
   5.8830  -5.82000E-002    0.00000E+000
   5.8850  -5.61000E-002    0.00000E+000
   5.8860  -3.03000E-002    0.00000E+000
   5.8880  -1.24000E-002    0.00000E+000
   5.8910  -2.20000E-002    0.00000E+000
   5.8930  -8.50000E-003    0.00000E+000
   5.8960  -1.00000E-004    0.00000E+000
   5.8970  -1.75000E-002    0.00000E+000
   5.9000  -4.20000E-003    0.00000E+000
   5.9010  -1.59000E-002    0.00000E+000
   5.9020  -7.60000E-003    0.00000E+000
   5.9050  -1.20000E-002    0.00000E+000
   5.9070   2.00000E-004    0.00000E+000
   5.9090  -2.90000E-003    0.00000E+000
   5.9110   4.70000E-003    0.00000E+000
   5.9120  -7.80000E-003    0.00000E+000
   5.9150  -1.58000E-002    0.00000E+000
   5.9170   8.20000E-003    0.00000E+000
   5.9200  -8.20000E-003    0.00000E+000
   5.9220  -8.00000E-004    0.00000E+000
   5.9230   3.50000E-003    0.00000E+000
   5.9250  -9.20000E-003    0.00000E+000
   5.9260  -5.00000E-003    0.00000E+000
   5.9280   1.66000E-002    0.00000E+000
   5.9310   1.09000E-002    0.00000E+000
   5.9320  -1.41000E-002    0.00000E+000
   5.9340   4.10000E-003    0.00000E+000
   5.9380  -0.00000E+000    0.00000E+000
   5.9390  -1.37000E-002    0.00000E+000
   5.9400  -1.24000E-002    0.00000E+000
   5.9420  -4.00000E-003    0.00000E+000
   5.9440   1.40000E-003    0.00000E+000
   5.9470   1.27000E-002    0.00000E+000
   5.9490   1.49000E-002    0.00000E+000
   5.9520   4.62000E-002    0.00000E+000
   5.9550   1.30000E-002    0.00000E+000
   5.9570  -5.30000E-003    0.00000E+000
   5.9590   1.20000E-003    0.00000E+000
   5.9610  -3.00000E-003    0.00000E+000
   5.9620   7.10000E-003    0.00000E+000
   5.9650   7.70000E-003    0.00000E+000
   5.9680  -6.20000E-003    0.00000E+000
   5.9700  -1.80000E-003    0.00000E+000
   5.9710  -4.00000E-003    0.00000E+000
   5.9720   3.10000E-003    0.00000E+000
   5.9750  -1.49000E-002    0.00000E+000
   5.9770  -1.15000E-002    0.00000E+000
   5.9790  -1.04000E-002    0.00000E+000
   5.9800   4.30000E-003    0.00000E+000
   5.9820  -2.80000E-003    0.00000E+000
   5.9840   1.11000E-002    0.00000E+000
   5.9860   2.30000E-003    0.00000E+000
   5.9890   1.10000E-002    0.00000E+000
   5.9900   4.80000E-003    0.00000E+000
   5.9930   1.60000E-003    0.00000E+000
   5.9950   1.54000E-002    0.00000E+000
   5.9960   6.30000E-003    0.00000E+000
   5.9980   3.62000E-002    0.00000E+000
   6.0010   1.70100E-001    0.00000E+000
   6.0020  -1.78000E-001    0.00000E+000
   6.0050  -7.16700E-001    0.00000E+000
   6.0070  -4.60600E-001    0.00000E+000
   6.0090  -7.00000E-002    0.00000E+000
   6.0110   5.56000E-002    0.00000E+000
   6.0140  -5.22000E-002    0.00000E+000
   6.0160  -9.70000E-003    0.00000E+000
   6.0180  -5.12000E-002    0.00000E+000
   6.0190  -2.28000E-002    0.00000E+000
   6.0210  -3.02700E-001    0.00000E+000
   6.0230   1.99600E-001    0.00000E+000
   6.0250   4.17000E-001    0.00000E+000
   6.0280  -8.51000E-002    0.00000E+000
   6.0310   1.71000E-002    0.00000E+000
   6.0340  -2.70000E-003    0.00000E+000
   6.0370   1.87000E-002    0.00000E+000
   6.0390   1.28000E-002    0.00000E+000
   6.0420   4.30000E-003    0.00000E+000
   6.0440  -4.00000E-003    0.00000E+000
   6.0450   6.00000E-004    0.00000E+000
   6.0500   2.90000E-003    0.00000E+000
   6.0510   2.66000E-002    0.00000E+000
   6.0540   1.75000E-002    0.00000E+000
   6.0550   7.40000E-003    0.00000E+000
   6.0570  -1.70000E-003    0.00000E+000
   6.0590   1.32000E-002    0.00000E+000
   6.0600   1.31000E-002    0.00000E+000
   6.0630   1.17000E-002    0.00000E+000
   6.0650  -2.90000E-003    0.00000E+000
   6.0690   7.80000E-003    0.00000E+000
   6.0730   1.01000E-002    0.00000E+000
   6.0770   3.30000E-003    0.00000E+000
   6.0800  -1.30000E-003    0.00000E+000
   6.0820   1.32000E-002    0.00000E+000
   6.0830   1.04000E-002    0.00000E+000
   6.0860  -5.50000E-003    0.00000E+000
   6.0900  -2.20000E-003    0.00000E+000
   6.0910   1.19000E-002    0.00000E+000
   6.0960   1.20000E-002    0.00000E+000
   6.0990   1.24000E-002    0.00000E+000
   6.1030  -4.50000E-003    0.00000E+000
   6.1040   2.21000E-002    0.00000E+000
   6.1060   9.00000E-004    0.00000E+000
   6.1090   1.53000E-002    0.00000E+000
   6.1110  -2.50000E-003    0.00000E+000
   6.1120   5.70000E-003    0.00000E+000
   6.1180   2.30000E-003    0.00000E+000
   6.1200   9.00000E-003    0.00000E+000
   6.1220   1.09000E-002    0.00000E+000
   6.1230   1.04000E-002    0.00000E+000
   6.1280  -2.90000E-003    0.00000E+000
   6.1300   1.00000E-002    0.00000E+000
   6.1350   6.10000E-003    0.00000E+000
   6.1360   5.20000E-003    0.00000E+000
   6.1390   1.22000E-002    0.00000E+000
   6.1420   5.50000E-003    0.00000E+000
   6.1450   4.40000E-003    0.00000E+000
   6.1470   1.18000E-002    0.00000E+000
   6.1490   3.50000E-003    0.00000E+000
   6.1520  -2.70000E-003    0.00000E+000
   6.1530   1.27000E-002    0.00000E+000
   6.1560   2.39000E-002    0.00000E+000
   6.1590   7.60000E-003    0.00000E+000
   6.1630  -2.80000E-003    0.00000E+000
   6.1640   4.40000E-003    0.00000E+000
   6.1670  -2.20000E-003    0.00000E+000
   6.1700   1.51000E-002    0.00000E+000
   6.1720   9.30000E-003    0.00000E+000
   6.1750  -1.00000E-003    0.00000E+000
   6.1760  -3.30000E-003    0.00000E+000
   6.1790   1.80000E-003    0.00000E+000
   6.1810   6.30000E-003    0.00000E+000
   6.1840   5.80000E-003    0.00000E+000
   6.1880   5.30000E-003    0.00000E+000
   6.1910   5.10000E-003    0.00000E+000
   6.1930  -4.00000E-004    0.00000E+000
   6.1960   1.18000E-002    0.00000E+000
   6.1990   8.30000E-003    0.00000E+000
   6.2020  -4.00000E-004    0.00000E+000
   6.2030   1.24000E-002    0.00000E+000
   6.2060   2.60000E-003    0.00000E+000
   6.2070   2.30000E-003    0.00000E+000
   6.2090  -9.00000E-004    0.00000E+000
   6.2130   1.30000E-003    0.00000E+000
   6.2150   1.44000E-002    0.00000E+000
   6.2180   9.30000E-003    0.00000E+000
   6.2200   1.05000E-002    0.00000E+000
   6.2230  -3.80000E-003    0.00000E+000
   6.2260   5.80000E-003    0.00000E+000
   6.2290  -6.00000E-004    0.00000E+000
   6.2300   5.30000E-003    0.00000E+000
   6.2340   4.50000E-003    0.00000E+000
   6.2360   1.01000E-002    0.00000E+000
   6.2390  -1.80000E-003    0.00000E+000
   6.2430   1.24000E-002    0.00000E+000
   6.2460   1.86000E-002    0.00000E+000
   6.2490   8.50000E-003    0.00000E+000
   6.2500   7.90000E-003    0.00000E+000
   6.2520   5.60000E-003    0.00000E+000
   6.2530   7.50000E-003    0.00000E+000
   6.2550  -3.70000E-003    0.00000E+000
   6.2590   1.13000E-002    0.00000E+000
   6.2620   6.50000E-003    0.00000E+000
   6.2640   8.00000E-003    0.00000E+000
   6.2670   5.20000E-003    0.00000E+000
   6.2690   1.40000E-003    0.00000E+000
   6.2700   8.60000E-003    0.00000E+000
   6.2750   2.50000E-003    0.00000E+000
   6.2760  -1.20000E-003    0.00000E+000
   6.2800   1.43000E-002    0.00000E+000
   6.2840  -6.00000E-004    0.00000E+000
   6.2860   4.00000E-004    0.00000E+000
   6.2880   1.10000E-003    0.00000E+000
   6.2910  -1.04000E-002    0.00000E+000
   6.2930   1.35000E-002    0.00000E+000
   6.2960   8.50000E-003    0.00000E+000
   6.2980  -2.00000E-004    0.00000E+000
   6.3000   8.20000E-003    0.00000E+000
   6.3020   1.23000E-002    0.00000E+000
   6.3040   1.54000E-002    0.00000E+000
   6.3090   1.00000E-002    0.00000E+000
   6.3110   1.60000E-002    0.00000E+000
   6.3160   7.00000E-003    0.00000E+000
   6.3170   4.00000E-003    0.00000E+000
   6.3200   5.70000E-003    0.00000E+000
   6.3230   6.40000E-003    0.00000E+000
   6.3260   1.57000E-002    0.00000E+000
   6.3280   6.30000E-003    0.00000E+000
   6.3300   2.50000E-003    0.00000E+000
   6.3330   1.30000E-002    0.00000E+000
   6.3350   2.12000E-002    0.00000E+000
   6.3380   3.46000E-002    0.00000E+000
   6.3430   2.65000E-002    0.00000E+000
   6.3450   8.00000E-003    0.00000E+000
   6.3520   9.90000E-003    0.00000E+000
   6.3560   1.79000E-002    0.00000E+000
   6.3600   1.80000E-002    0.00000E+000
   6.3670   1.44000E-002    0.00000E+000
   6.3690   1.79000E-002    0.00000E+000
   6.3700   1.18000E-002    0.00000E+000
   6.3710   1.00000E-003    0.00000E+000
   6.3760   9.70000E-003    0.00000E+000
   6.3780   1.46000E-002    0.00000E+000
   6.3820   1.67000E-002    0.00000E+000
   6.3830   1.37000E-002    0.00000E+000
   6.3860   1.54000E-002    0.00000E+000
   6.3920   8.50000E-003    0.00000E+000
   6.3940   1.07000E-002    0.00000E+000
   6.3960   4.10000E-003    0.00000E+000
   6.3970   1.14000E-002    0.00000E+000
   6.3980   1.54000E-002    0.00000E+000
   6.4060   7.50000E-003    0.00000E+000
   6.4090   7.50000E-003    0.00000E+000
   6.4110   2.70000E-003    0.00000E+000
   6.4150   1.92000E-002    0.00000E+000
   6.4180   2.60000E-003    0.00000E+000
   6.4220   1.23000E-002    0.00000E+000
   6.4240   1.76000E-002    0.00000E+000
   6.4270   8.10000E-003    0.00000E+000
   6.4290   3.00000E-004    0.00000E+000
   6.4310   1.92000E-002    0.00000E+000
   6.4360   1.79000E-002    0.00000E+000
   6.4380   3.50000E-003    0.00000E+000
   6.4430   1.54000E-002    0.00000E+000
   6.4450   3.11000E-002    0.00000E+000
   6.4470   1.67000E-002    0.00000E+000
   6.4500   2.13000E-002    0.00000E+000
   6.4520   2.29000E-002    0.00000E+000
   6.4540   1.53000E-002    0.00000E+000
   6.4570   4.30000E-003    0.00000E+000
   6.4590   1.49000E-002    0.00000E+000
   6.4620   2.74000E-002    0.00000E+000
   6.4630   1.63000E-002    0.00000E+000
   6.4650   2.06000E-002    0.00000E+000
   6.4680   5.00000E-004    0.00000E+000
   6.4720   2.37000E-002    0.00000E+000
   6.4750   1.96000E-002    0.00000E+000
   6.4780   1.79000E-002    0.00000E+000
   6.4810   1.42000E-002    0.00000E+000
   6.4820   2.52000E-002    0.00000E+000
   6.4860   2.20000E-002    0.00000E+000
   6.4890   2.70000E-002    0.00000E+000
   6.4920   2.13000E-002    0.00000E+000
   6.4940   2.09000E-002    0.00000E+000
   6.4960   1.67000E-002    0.00000E+000
   6.4980   1.79000E-002    0.00000E+000
   6.5010   2.12000E-002    0.00000E+000
   6.5030   1.22000E-002    0.00000E+000
   6.5050   1.80000E-002    0.00000E+000
   6.5090   8.60000E-003    0.00000E+000
   6.5110   1.63000E-002    0.00000E+000
   6.5140   2.07000E-002    0.00000E+000
   6.5160   1.62000E-002    0.00000E+000
   6.5180   2.64000E-002    0.00000E+000
   6.5200   3.35000E-002    0.00000E+000
   6.5220   1.75000E-002    0.00000E+000
   6.5250   2.25000E-002    0.00000E+000
   6.5280   2.98000E-002    0.00000E+000
   6.5310   1.68000E-002    0.00000E+000
   6.5320   3.12000E-002    0.00000E+000
   6.5340   3.22000E-002    0.00000E+000
   6.5350   4.73000E-002    0.00000E+000
   6.5380   2.65000E-002    0.00000E+000
   6.5430   1.46000E-002    0.00000E+000
   6.5450   2.09000E-002    0.00000E+000
   6.5480   2.81000E-002    0.00000E+000
   6.5500   4.06000E-002    0.00000E+000
   6.5520   2.46000E-002    0.00000E+000
   6.5540   2.95000E-002    0.00000E+000
   6.5550   3.79000E-002    0.00000E+000
   6.5590   3.41000E-002    0.00000E+000
   6.5600   2.41000E-002    0.00000E+000
   6.5620   3.36000E-002    0.00000E+000
   6.5660   3.49000E-002    0.00000E+000
   6.5690   2.25000E-002    0.00000E+000
   6.5710   3.01000E-002    0.00000E+000
   6.5740   3.62000E-002    0.00000E+000
   6.5760   3.75000E-002    0.00000E+000
   6.5790   3.61000E-002    0.00000E+000
   6.5800   4.11000E-002    0.00000E+000
   6.5830   2.95000E-002    0.00000E+000
   6.5850   3.87000E-002    0.00000E+000
   6.5870   4.25000E-002    0.00000E+000
   6.5890   4.30000E-002    0.00000E+000
   6.5910   4.02000E-002    0.00000E+000
   6.5950   4.31000E-002    0.00000E+000
   6.5970   4.24000E-002    0.00000E+000
   6.5980   2.70000E-002    0.00000E+000
   6.6030   3.20000E-002    0.00000E+000
   6.6060   4.26000E-002    0.00000E+000
   6.6070   4.71000E-002    0.00000E+000
   6.6100   4.76000E-002    0.00000E+000
   6.6130   5.45000E-002    0.00000E+000
   6.6150   4.79000E-002    0.00000E+000
   6.6180   4.48000E-002    0.00000E+000
   6.6200   4.40000E-002    0.00000E+000
   6.6240   4.11000E-002    0.00000E+000
   6.6250   5.91000E-002    0.00000E+000
   6.6310   5.70000E-002    0.00000E+000
   6.6320   5.51000E-002    0.00000E+000
   6.6330   4.83000E-002    0.00000E+000
   6.6350   6.06000E-002    0.00000E+000
   6.6390   5.38000E-002    0.00000E+000
   6.6420   4.83000E-002    0.00000E+000
   6.6440   6.12000E-002    0.00000E+000
   6.6470   5.66000E-002    0.00000E+000
   6.6500   5.93000E-002    0.00000E+000
   6.6520   6.83000E-002    0.00000E+000
   6.6540   5.97000E-002    0.00000E+000
   6.6560   5.68000E-002    0.00000E+000
   6.6580   7.36000E-002    0.00000E+000
   6.6610   6.27000E-002    0.00000E+000
   6.6660   7.88000E-002    0.00000E+000
   6.6680   7.31000E-002    0.00000E+000
   6.6700   6.33000E-002    0.00000E+000
   6.6720   6.41000E-002    0.00000E+000
   6.6740   7.34000E-002    0.00000E+000
   6.6760   8.34000E-002    0.00000E+000
   6.6780   6.58000E-002    0.00000E+000
   6.6840   6.95000E-002    0.00000E+000
   6.6860   8.26000E-002    0.00000E+000
   6.6890   7.28000E-002    0.00000E+000
   6.6900   7.82000E-002    0.00000E+000
   6.6920   8.69000E-002    0.00000E+000
   6.6950   9.45000E-002    0.00000E+000
   6.6970   9.92000E-002    0.00000E+000
   6.6990   9.10000E-002    0.00000E+000
   6.7010   9.22000E-002    0.00000E+000
   6.7060   7.23000E-002    0.00000E+000
   6.7070   8.21000E-002    0.00000E+000
   6.7090   9.53000E-002    0.00000E+000
   6.7130   9.33000E-002    0.00000E+000
   6.7150   9.79000E-002    0.00000E+000
   6.7180   9.10000E-002    0.00000E+000
   6.7200   9.20000E-002    0.00000E+000
   6.7230   1.02700E-001    0.00000E+000
   6.7260   9.54000E-002    0.00000E+000
   6.7290   1.05100E-001    0.00000E+000
   6.7330   1.04400E-001    0.00000E+000
   6.7340   1.00500E-001    0.00000E+000
   6.7370   1.05700E-001    0.00000E+000
   6.7390   1.04900E-001    0.00000E+000
   6.7430   1.30200E-001    0.00000E+000
   6.7450   1.12900E-001    0.00000E+000
   6.7480   1.05300E-001    0.00000E+000
   6.7500   1.18700E-001    0.00000E+000
   6.7520   1.19600E-001    0.00000E+000
   6.7550   1.22800E-001    0.00000E+000
   6.7570   1.08100E-001    0.00000E+000
   6.7600   1.35400E-001    0.00000E+000
   6.7640   1.43000E-001    0.00000E+000
   6.7660   1.32900E-001    0.00000E+000
   6.7690   1.28500E-001    0.00000E+000
   6.7720   1.17600E-001    0.00000E+000
   6.7740   1.19000E-001    0.00000E+000
   6.7770   1.40100E-001    0.00000E+000
   6.7800   1.32300E-001    0.00000E+000
   6.7820   1.47400E-001    0.00000E+000
   6.7840   1.46400E-001    0.00000E+000
   6.7860   1.50400E-001    0.00000E+000
   6.7910   1.40300E-001    0.00000E+000
   6.7930   1.51600E-001    0.00000E+000
   6.7960   1.47800E-001    0.00000E+000
   6.7980   1.53000E-001    0.00000E+000
   6.8010   1.53000E-001    0.00000E+000
   6.8040   1.63700E-001    0.00000E+000
   6.8060   1.69600E-001    0.00000E+000
   6.8090   1.52400E-001    0.00000E+000
   6.8110   1.74600E-001    0.00000E+000
   6.8140   1.51800E-001    0.00000E+000
   6.8170   1.55600E-001    0.00000E+000
   6.8180   1.61300E-001    0.00000E+000
   6.8200   1.67100E-001    0.00000E+000
   6.8220   1.76600E-001    0.00000E+000
   6.8260   1.81000E-001    0.00000E+000
   6.8310   1.77600E-001    0.00000E+000
   6.8330   1.86900E-001    0.00000E+000
   6.8360   2.06500E-001    0.00000E+000
   6.8380   2.19200E-001    0.00000E+000
   6.8400   1.92100E-001    0.00000E+000
   6.8430   1.94900E-001    0.00000E+000
   6.8460   1.84300E-001    0.00000E+000
   6.8490   2.06500E-001    0.00000E+000
   6.8510   1.77400E-001    0.00000E+000
   6.8540   1.97600E-001    0.00000E+000
   6.8560   2.16300E-001    0.00000E+000
   6.8570   2.07300E-001    0.00000E+000
   6.8620   2.06800E-001    0.00000E+000
   6.8640   2.07000E-001    0.00000E+000
   6.8670   2.06100E-001    0.00000E+000
   6.8710   2.31200E-001    0.00000E+000
   6.8740   2.18900E-001    0.00000E+000
   6.8760   2.22800E-001    0.00000E+000
   6.8810   2.20000E-001    0.00000E+000
   6.8830   2.30900E-001    0.00000E+000
   6.8860   2.27000E-001    0.00000E+000
   6.8870   2.49200E-001    0.00000E+000
   6.8910   2.32300E-001    0.00000E+000
   6.8940   2.28600E-001    0.00000E+000
   6.8960   2.49000E-001    0.00000E+000
   6.8990   2.50200E-001    0.00000E+000
   6.9010   2.46000E-001    0.00000E+000
   6.9040   2.50100E-001    0.00000E+000
   6.9060   2.47100E-001    0.00000E+000
   6.9100   2.53500E-001    0.00000E+000
   6.9120   2.56600E-001    0.00000E+000
   6.9150   2.87700E-001    0.00000E+000
   6.9170   2.70400E-001    0.00000E+000
   6.9190   2.52100E-001    0.00000E+000
   6.9220   2.82200E-001    0.00000E+000
   6.9260   2.81400E-001    0.00000E+000
   6.9270   2.85600E-001    0.00000E+000
   6.9290   2.83200E-001    0.00000E+000
   6.9340   2.80000E-001    0.00000E+000
   6.9360   2.89700E-001    0.00000E+000
   6.9380   2.82800E-001    0.00000E+000
   6.9400   3.01900E-001    0.00000E+000
   6.9430   2.78000E-001    0.00000E+000
   6.9470   2.97600E-001    0.00000E+000
   6.9500   2.98000E-001    0.00000E+000
   6.9510   3.05000E-001    0.00000E+000
   6.9560   2.96700E-001    0.00000E+000
   6.9610   3.09000E-001    0.00000E+000
   6.9640   3.08600E-001    0.00000E+000
   6.9660   3.09400E-001    0.00000E+000
   6.9680   3.29200E-001    0.00000E+000
   6.9700   3.10500E-001    0.00000E+000
   6.9710   3.29600E-001    0.00000E+000
   6.9760   3.21600E-001    0.00000E+000
   6.9810   3.34200E-001    0.00000E+000
   6.9830   3.42900E-001    0.00000E+000
   6.9860   3.45700E-001    0.00000E+000
   6.9880   3.64400E-001    0.00000E+000
   6.9910   3.24700E-001    0.00000E+000
   6.9940   3.69100E-001    0.00000E+000
   6.9970   3.63700E-001    0.00000E+000
   7.0000   3.59300E-001    0.00000E+000
   7.0020   3.47800E-001    0.00000E+000
   7.0050   3.76300E-001    0.00000E+000
   7.0070   3.89800E-001    0.00000E+000
   7.0130   3.74200E-001    0.00000E+000
   7.0140   4.00400E-001    0.00000E+000
   7.0160   3.97700E-001    0.00000E+000
   7.0180   4.03100E-001    0.00000E+000
   7.0210   4.11800E-001    0.00000E+000
   7.0230   4.14900E-001    0.00000E+000
   7.0270   4.50100E-001    0.00000E+000
   7.0300   4.65300E-001    0.00000E+000
   7.0330   4.48500E-001    0.00000E+000
   7.0350   4.90800E-001    0.00000E+000
   7.0390   5.10500E-001    0.00000E+000
   7.0410   5.02300E-001    0.00000E+000
   7.0440   5.07100E-001    0.00000E+000
   7.0460   5.11900E-001    0.00000E+000
   7.0490   5.53400E-001    0.00000E+000
   7.0520   5.81000E-001    0.00000E+000
   7.0530   5.87700E-001    0.00000E+000
   7.0580   6.29400E-001    0.00000E+000
   7.0590   6.37400E-001    0.00000E+000
   7.0630   6.49600E-001    0.00000E+000
   7.0660   7.07100E-001    0.00000E+000
   7.0680   7.02600E-001    0.00000E+000
   7.0710   7.25300E-001    0.00000E+000
   7.0730   7.60400E-001    0.00000E+000
   7.0760   8.19500E-001    0.00000E+000
   7.0790   8.37100E-001    0.00000E+000
   7.0820   8.99700E-001    0.00000E+000
   7.0840   9.50500E-001    0.00000E+000
   7.0870   1.03470E+000    0.00000E+000
   7.0900   1.06260E+000    0.00000E+000
   7.0930   1.13900E+000    0.00000E+000
   7.0940   1.19170E+000    0.00000E+000
   7.0980   1.27570E+000    0.00000E+000
   7.1010   1.38190E+000    0.00000E+000
   7.1040   1.68690E+000    0.00000E+000
   7.1080   2.01670E+000    0.00000E+000
   7.1110   2.26360E+000    0.00000E+000
   7.1140   2.48690E+000    0.00000E+000
   7.1150   2.38210E+000    0.00000E+000
   7.1180   2.64640E+000    0.00000E+000
   7.1200   2.56550E+000    0.00000E+000
   7.1240   2.60950E+000    0.00000E+000
   7.1260   2.69720E+000    0.00000E+000
   7.1290   2.84880E+000    0.00000E+000
   7.1330   3.31540E+000    0.00000E+000
   7.1340   2.92480E+000    0.00000E+000
   7.1370   2.98170E+000    0.00000E+000
   7.1400   3.05750E+000    0.00000E+000
   7.1430   3.34240E+000    0.00000E+000
   7.1460   3.21340E+000    0.00000E+000
   7.1490   3.47410E+000    0.00000E+000
   7.1520   3.22190E+000    0.00000E+000
   7.1540   2.13320E+000    0.00000E+000
   7.1560   2.37720E+000    0.00000E+000
   7.1590   2.02500E+000    0.00000E+000
   7.1630   1.81900E+000    0.00000E+000
   7.1660   1.71070E+000    0.00000E+000
   7.1680   1.40730E+000    0.00000E+000
   7.1700   1.79170E+000    0.00000E+000
   7.1720   1.23330E+000    0.00000E+000
   7.1770   1.32980E+000    0.00000E+000
   7.1790   7.86200E-001    0.00000E+000
   7.1810   1.00000E+000    0.00000E+000
   7.1850   1.00000E+000    0.00000E+000
   7.1860   1.00000E+000    0.00000E+000
   7.1900   1.00000E+000    0.00000E+000
   7.1930   1.00000E+000    0.00000E+000
   7.1950   1.00000E+000    0.00000E+000
   7.1980   1.00000E+000    0.00000E+000
   7.2000   1.00000E+000    0.00000E+000
   7.2020   1.00000E+000    0.00000E+000
   7.2050   1.00000E+000    0.00000E+000
   7.2080   1.00000E+000    0.00000E+000
   7.2120   1.00000E+000    0.00000E+000
   7.2140   1.00000E+000    0.00000E+000
   7.2180   1.00000E+000    0.00000E+000
   7.2200   1.00000E+000    0.00000E+000
   7.2220   1.00000E+000    0.00000E+000
   7.2260   1.00000E+000    0.00000E+000
   7.2290   1.00000E+000    0.00000E+000
   7.2320   1.00000E+000    0.00000E+000
   7.2340   1.00000E+000    0.00000E+000
   7.2360   1.00000E+000    0.00000E+000
   7.2390   1.00000E+000    0.00000E+000
   7.2430   1.00000E+000    0.00000E+000
   7.2440   1.00000E+000    0.00000E+000
   7.2480   1.00000E+000    0.00000E+000
   7.2500   1.00000E+000    0.00000E+000
   7.2540   1.00000E+000    0.00000E+000
   7.2560   1.00000E+000    0.00000E+000
   7.2570   1.00000E+000    0.00000E+000
   7.2620   1.00000E+000    0.00000E+000
   7.2640   1.00000E+000    0.00000E+000
   7.2670   1.00000E+000    0.00000E+000
   7.2700   1.00000E+000    0.00000E+000
   7.2730   1.00000E+000    0.00000E+000
   7.2760   1.00000E+000    0.00000E+000
   7.2790   1.00000E+000    0.00000E+000
   7.2800   1.00000E+000    0.00000E+000
   7.2840   1.00000E+000    0.00000E+000
   7.2860   1.00000E+000    0.00000E+000
   7.2890   1.00000E+000    0.00000E+000
   7.2940   1.00000E+000    0.00000E+000
   7.2960   1.00000E+000    0.00000E+000
   7.2990   1.00000E+000    0.00000E+000
   7.3000   1.00000E+000    0.00000E+000
