# Supplementary material for: Rationally seeded computational protein design of ɑ-helical barrels
Source: Nat Chem Biol. 2024 Jun 20;20(8):991–9. doi: 10.1038/s41589-024-01642-0 (PMC11288890; doi:10.1038/s41589-024-01642-0)
Supplement: Supplementary file 5 — PDB files used for making figure panels h–j. [file 41589_2024_1642_MOESM5_ESM.zip › KIA_RP_RSPD_NatChemBiol_data_Figure3/sc-CC-7-LI_panels_c-g/AUC_panel_e/LI_SV_raw/00101.RA1]

HeptLI
R 1 20.0 40000 0034527 5.3070E11 275 1 
   5.7990   1.00000E+000    0.00000E+000
   5.8010   1.00000E+000    0.00000E+000
   5.8030   1.00000E+000    0.00000E+000
   5.8050   1.00000E+000    0.00000E+000
   5.8060   1.00000E+000    0.00000E+000
   5.8070   1.00000E+000    0.00000E+000
   5.8080   1.00000E+000    0.00000E+000
   5.8100   1.00000E+000    0.00000E+000
   5.8110   1.00000E+000    0.00000E+000
   5.8120   1.00000E+000    0.00000E+000
   5.8140   1.00000E+000    0.00000E+000
   5.8150   1.00000E+000    0.00000E+000
   5.8170   1.00000E+000    0.00000E+000
   5.8190   1.00000E+000    0.00000E+000
   5.8210   1.00000E+000    0.00000E+000
   5.8220   1.00000E+000    0.00000E+000
   5.8240   1.00000E+000    0.00000E+000
   5.8260   1.00000E+000    0.00000E+000
   5.8290   1.00000E+000    0.00000E+000
   5.8300   1.00000E+000    0.00000E+000
   5.8310   1.00000E+000    0.00000E+000
   5.8330   1.00000E+000    0.00000E+000
   5.8350  -3.25540E+000    0.00000E+000
   5.8380  -8.21700E-001    0.00000E+000
   5.8400  -6.75800E-001    0.00000E+000
   5.8420  -6.75200E-001    0.00000E+000
   5.8440  -8.34600E-001    0.00000E+000
   5.8460  -8.35400E-001    0.00000E+000
   5.8470  -1.33340E+000    0.00000E+000
   5.8490  -1.46800E+000    0.00000E+000
   5.8510  -1.56390E+000    0.00000E+000
   5.8520  -1.64150E+000    0.00000E+000
   5.8540  -1.65360E+000    0.00000E+000
   5.8560  -1.75720E+000    0.00000E+000
   5.8570  -1.68130E+000    0.00000E+000
   5.8580  -1.60670E+000    0.00000E+000
   5.8610  -1.61910E+000    0.00000E+000
   5.8620  -1.56620E+000    0.00000E+000
   5.8630  -1.45330E+000    0.00000E+000
   5.8660  -1.05290E+000    0.00000E+000
   5.8670  -9.08600E-001    0.00000E+000
   5.8700  -5.84000E-001    0.00000E+000
   5.8720  -5.23400E-001    0.00000E+000
   5.8740  -3.63000E-001    0.00000E+000
   5.8750  -3.15700E-001    0.00000E+000
   5.8770  -2.03100E-001    0.00000E+000
   5.8790  -1.73500E-001    0.00000E+000
   5.8810  -1.00000E-001    0.00000E+000
   5.8840  -3.42000E-002    0.00000E+000
   5.8860  -3.93000E-002    0.00000E+000
   5.8880  -1.11000E-002    0.00000E+000
   5.8910  -1.60000E-002    0.00000E+000
   5.8920  -4.90000E-003    0.00000E+000
   5.8930  -1.23000E-002    0.00000E+000
   5.8950  -2.09000E-002    0.00000E+000
   5.8990  -1.69000E-002    0.00000E+000
   5.9010  -1.00000E-002    0.00000E+000
   5.9030  -3.00000E-004    0.00000E+000
   5.9040   5.70000E-003    0.00000E+000
   5.9060  -1.22000E-002    0.00000E+000
   5.9090   6.00000E-004    0.00000E+000
   5.9110  -1.56000E-002    0.00000E+000
   5.9150   4.70000E-003    0.00000E+000
   5.9170  -3.20000E-003    0.00000E+000
   5.9180  -8.10000E-003    0.00000E+000
   5.9200  -7.00000E-003    0.00000E+000
   5.9220  -3.60000E-003    0.00000E+000
   5.9230   4.40000E-003    0.00000E+000
   5.9250  -7.30000E-003    0.00000E+000
   5.9270  -1.37000E-002    0.00000E+000
   5.9310   1.69000E-002    0.00000E+000
   5.9330   3.40000E-003    0.00000E+000
   5.9360  -9.10000E-003    0.00000E+000
   5.9380  -1.07000E-002    0.00000E+000
   5.9400   3.00000E-004    0.00000E+000
   5.9420   7.00000E-004    0.00000E+000
   5.9440  -8.00000E-004    0.00000E+000
   5.9470   2.15000E-002    0.00000E+000
   5.9500   2.35000E-002    0.00000E+000
   5.9520   3.22000E-002    0.00000E+000
   5.9550   8.30000E-003    0.00000E+000
   5.9560  -2.90000E-003    0.00000E+000
   5.9580  -1.60000E-003    0.00000E+000
   5.9610  -1.35000E-002    0.00000E+000
   5.9620  -1.90000E-003    0.00000E+000
   5.9630   6.20000E-003    0.00000E+000
   5.9660   2.80000E-003    0.00000E+000
   5.9670  -1.36000E-002    0.00000E+000
   5.9700   7.00000E-004    0.00000E+000
   5.9710   7.50000E-003    0.00000E+000
   5.9740  -2.06000E-002    0.00000E+000
   5.9770  -2.27000E-002    0.00000E+000
   5.9790  -1.55000E-002    0.00000E+000
   5.9820   3.10000E-003    0.00000E+000
   5.9840  -1.00000E-003    0.00000E+000
   5.9870   2.80000E-003    0.00000E+000
   5.9890   9.80000E-003    0.00000E+000
   5.9900   1.02000E-002    0.00000E+000
   5.9910   1.55000E-002    0.00000E+000
   5.9940   1.81000E-002    0.00000E+000
   5.9950   7.60000E-003    0.00000E+000
   5.9960   4.42000E-002    0.00000E+000
   5.9980   1.81000E-002    0.00000E+000
   6.0020   2.89500E-001    0.00000E+000
   6.0050  -5.41200E-001    0.00000E+000
   6.0070  -4.96100E-001    0.00000E+000
   6.0110  -1.38800E-001    0.00000E+000
   6.0140  -2.66000E-002    0.00000E+000
   6.0180  -1.29000E-002    0.00000E+000
   6.0210  -8.54000E-002    0.00000E+000
   6.0220  -3.03800E-001    0.00000E+000
   6.0230   7.46500E-001    0.00000E+000
   6.0280   1.36300E-001    0.00000E+000
   6.0300   2.19000E-002    0.00000E+000
   6.0330  -1.76000E-002    0.00000E+000
   6.0350   3.50000E-003    0.00000E+000
   6.0370   6.90000E-003    0.00000E+000
   6.0400   1.91000E-002    0.00000E+000
   6.0420  -1.15000E-002    0.00000E+000
   6.0450   1.00000E-003    0.00000E+000
   6.0500   1.40000E-003    0.00000E+000
   6.0510   8.40000E-003    0.00000E+000
   6.0530   1.18000E-002    0.00000E+000
   6.0540  -5.40000E-003    0.00000E+000
   6.0570   1.10000E-003    0.00000E+000
   6.0580   1.80000E-003    0.00000E+000
   6.0600   8.90000E-003    0.00000E+000
   6.0620   3.50000E-003    0.00000E+000
   6.0660   1.70000E-002    0.00000E+000
   6.0670   6.40000E-003    0.00000E+000
   6.0700   1.01000E-002    0.00000E+000
   6.0730   4.00000E-004    0.00000E+000
   6.0740   4.90000E-003    0.00000E+000
   6.0770  -1.51000E-002    0.00000E+000
   6.0790   1.22000E-002    0.00000E+000
   6.0840   3.90000E-003    0.00000E+000
   6.0850  -1.30000E-002    0.00000E+000
   6.0870   3.50000E-003    0.00000E+000
   6.0890   2.69000E-002    0.00000E+000
   6.0920   1.85000E-002    0.00000E+000
   6.0940  -2.60000E-003    0.00000E+000
   6.0950   2.90000E-003    0.00000E+000
   6.0970   1.00000E-004    0.00000E+000
   6.1010   5.70000E-003    0.00000E+000
   6.1030   7.50000E-003    0.00000E+000
   6.1060  -2.80000E-003    0.00000E+000
   6.1100  -4.60000E-003    0.00000E+000
   6.1130   9.20000E-003    0.00000E+000
   6.1190  -6.00000E-004    0.00000E+000
   6.1200  -3.90000E-003    0.00000E+000
   6.1260   1.52000E-002    0.00000E+000
   6.1270   4.40000E-003    0.00000E+000
   6.1310   1.70000E-003    0.00000E+000
   6.1350   4.60000E-003    0.00000E+000
   6.1380   7.10000E-003    0.00000E+000
   6.1420   1.30000E-003    0.00000E+000
   6.1440   7.50000E-003    0.00000E+000
   6.1450  -9.70000E-003    0.00000E+000
   6.1470   5.30000E-003    0.00000E+000
   6.1530  -4.40000E-003    0.00000E+000
   6.1560  -1.00000E-004    0.00000E+000
   6.1590   1.76000E-002    0.00000E+000
   6.1610   6.80000E-003    0.00000E+000
   6.1640   8.80000E-003    0.00000E+000
   6.1660   4.30000E-003    0.00000E+000
   6.1700  -8.00000E-003    0.00000E+000
   6.1720   1.54000E-002    0.00000E+000
   6.1750   5.30000E-003    0.00000E+000
   6.1760   1.14000E-002    0.00000E+000
   6.1780   1.11000E-002    0.00000E+000
   6.1790   9.10000E-003    0.00000E+000
   6.1830   4.70000E-003    0.00000E+000
   6.1840   1.13000E-002    0.00000E+000
   6.1880  -3.50000E-003    0.00000E+000
   6.1910   1.10000E-003    0.00000E+000
   6.1930  -5.20000E-003    0.00000E+000
   6.1960   7.40000E-003    0.00000E+000
   6.1990   9.00000E-004    0.00000E+000
   6.2000   6.50000E-003    0.00000E+000
   6.2030   6.10000E-003    0.00000E+000
   6.2050   6.80000E-003    0.00000E+000
   6.2060   1.80000E-003    0.00000E+000
   6.2090   6.00000E-003    0.00000E+000
   6.2110  -2.50000E-003    0.00000E+000
   6.2150   4.50000E-003    0.00000E+000
   6.2160   1.22000E-002    0.00000E+000
   6.2200   2.50000E-003    0.00000E+000
   6.2220   3.90000E-003    0.00000E+000
   6.2230   3.50000E-003    0.00000E+000
   6.2260   9.90000E-003    0.00000E+000
   6.2300   6.70000E-003    0.00000E+000
   6.2320   5.30000E-003    0.00000E+000
   6.2350   4.80000E-003    0.00000E+000
   6.2360   1.10000E-002    0.00000E+000
   6.2370   2.60000E-003    0.00000E+000
   6.2410  -3.60000E-003    0.00000E+000
   6.2440   2.10000E-003    0.00000E+000
   6.2470   1.11000E-002    0.00000E+000
   6.2490   8.70000E-003    0.00000E+000
   6.2510  -1.00000E-003    0.00000E+000
   6.2540   7.00000E-003    0.00000E+000
   6.2550   2.20000E-003    0.00000E+000
   6.2570   4.80000E-003    0.00000E+000
   6.2590   1.35000E-002    0.00000E+000
   6.2640   1.55000E-002    0.00000E+000
   6.2660   7.40000E-003    0.00000E+000
   6.2680   9.90000E-003    0.00000E+000
   6.2710   1.45000E-002    0.00000E+000
   6.2740   1.80000E-003    0.00000E+000
   6.2750   9.30000E-003    0.00000E+000
   6.2790   1.55000E-002    0.00000E+000
   6.2820   2.50000E-003    0.00000E+000
   6.2850   2.70000E-003    0.00000E+000
   6.2870  -1.00000E-004    0.00000E+000
   6.2920   6.30000E-003    0.00000E+000
   6.2930   6.40000E-003    0.00000E+000
   6.2990   5.20000E-003    0.00000E+000
   6.3000   1.00000E-004    0.00000E+000
   6.3010   7.40000E-003    0.00000E+000
   6.3020   2.23000E-002    0.00000E+000
   6.3050   1.46000E-002    0.00000E+000
   6.3070   5.50000E-003    0.00000E+000
   6.3100   1.82000E-002    0.00000E+000
   6.3160  -2.50000E-003    0.00000E+000
   6.3200   6.00000E-004    0.00000E+000
   6.3240   8.40000E-003    0.00000E+000
   6.3300   2.02000E-002    0.00000E+000
   6.3330   1.47000E-002    0.00000E+000
   6.3360   3.70000E-003    0.00000E+000
   6.3390   2.87000E-002    0.00000E+000
   6.3400   2.17000E-002    0.00000E+000
   6.3440   4.30000E-003    0.00000E+000
   6.3510   1.97000E-002    0.00000E+000
   6.3550   7.00000E-003    0.00000E+000
   6.3600   1.90000E-002    0.00000E+000
   6.3610   1.86000E-002    0.00000E+000
   6.3640   7.50000E-003    0.00000E+000
   6.3650   1.27000E-002    0.00000E+000
   6.3710   2.03000E-002    0.00000E+000
   6.3720   8.80000E-003    0.00000E+000
   6.3760   2.20000E-003    0.00000E+000
   6.3800   1.42000E-002    0.00000E+000
   6.3810   1.43000E-002    0.00000E+000
   6.3840   4.30000E-003    0.00000E+000
   6.3860   1.65000E-002    0.00000E+000
   6.3900   2.00000E-004    0.00000E+000
   6.3940   4.30000E-003    0.00000E+000
   6.3950   2.70000E-002    0.00000E+000
   6.3970   5.60000E-003    0.00000E+000
   6.4000   1.37000E-002    0.00000E+000
   6.4040   1.44000E-002    0.00000E+000
   6.4060   1.53000E-002    0.00000E+000
   6.4120   1.25000E-002    0.00000E+000
   6.4130   1.57000E-002    0.00000E+000
   6.4150   8.30000E-003    0.00000E+000
   6.4180   3.10000E-003    0.00000E+000
   6.4220   2.26000E-002    0.00000E+000
   6.4240   2.69000E-002    0.00000E+000
   6.4270   1.43000E-002    0.00000E+000
   6.4310   8.90000E-003    0.00000E+000
   6.4340   1.16000E-002    0.00000E+000
   6.4370   0.00000E+000    0.00000E+000
   6.4380   6.50000E-003    0.00000E+000
   6.4400   1.60000E-002    0.00000E+000
   6.4430   2.06000E-002    0.00000E+000
   6.4450   2.04000E-002    0.00000E+000
   6.4470   1.92000E-002    0.00000E+000
   6.4510   2.09000E-002    0.00000E+000
   6.4530   2.41000E-002    0.00000E+000
   6.4540   1.03000E-002    0.00000E+000
   6.4570   1.11000E-002    0.00000E+000
   6.4590   2.70000E-003    0.00000E+000
   6.4610   2.49000E-002    0.00000E+000
   6.4630   1.43000E-002    0.00000E+000
   6.4650   2.63000E-002    0.00000E+000
   6.4660   1.26000E-002    0.00000E+000
   6.4720   1.33000E-002    0.00000E+000
   6.4730   3.03000E-002    0.00000E+000
   6.4770   2.11000E-002    0.00000E+000
   6.4800   1.79000E-002    0.00000E+000
   6.4820   1.46000E-002    0.00000E+000
   6.4840   2.24000E-002    0.00000E+000
   6.4870   1.31000E-002    0.00000E+000
   6.4890   1.13000E-002    0.00000E+000
   6.4940   2.42000E-002    0.00000E+000
   6.4960   1.85000E-002    0.00000E+000
   6.4980   1.45000E-002    0.00000E+000
   6.5020   1.97000E-002    0.00000E+000
   6.5040   1.42000E-002    0.00000E+000
   6.5080   1.20000E-002    0.00000E+000
   6.5090   1.33000E-002    0.00000E+000
   6.5120   3.33000E-002    0.00000E+000
   6.5140   1.71000E-002    0.00000E+000
   6.5160   2.27000E-002    0.00000E+000
   6.5170   2.40000E-002    0.00000E+000
   6.5200   2.58000E-002    0.00000E+000
   6.5230   1.54000E-002    0.00000E+000
   6.5250   2.27000E-002    0.00000E+000
   6.5270   2.28000E-002    0.00000E+000
   6.5290   1.72000E-002    0.00000E+000
   6.5320   3.30000E-002    0.00000E+000
   6.5340   4.65000E-002    0.00000E+000
   6.5370   2.37000E-002    0.00000E+000
   6.5420   2.70000E-002    0.00000E+000
   6.5440   3.27000E-002    0.00000E+000
   6.5480   3.72000E-002    0.00000E+000
   6.5520   1.34000E-002    0.00000E+000
   6.5530   3.27000E-002    0.00000E+000
   6.5550   3.87000E-002    0.00000E+000
   6.5570   3.03000E-002    0.00000E+000
   6.5590   2.37000E-002    0.00000E+000
   6.5630   1.57000E-002    0.00000E+000
   6.5660   2.72000E-002    0.00000E+000
   6.5690   2.73000E-002    0.00000E+000
   6.5710   2.86000E-002    0.00000E+000
   6.5740   2.28000E-002    0.00000E+000
   6.5750   3.33000E-002    0.00000E+000
   6.5780   3.12000E-002    0.00000E+000
   6.5800   4.37000E-002    0.00000E+000
   6.5820   4.39000E-002    0.00000E+000
   6.5850   3.52000E-002    0.00000E+000
   6.5870   4.79000E-002    0.00000E+000
   6.5890   4.18000E-002    0.00000E+000
   6.5900   3.54000E-002    0.00000E+000
   6.5940   4.43000E-002    0.00000E+000
   6.5960   3.12000E-002    0.00000E+000
   6.6000   4.82000E-002    0.00000E+000
   6.6020   3.25000E-002    0.00000E+000
   6.6040   4.87000E-002    0.00000E+000
   6.6060   4.65000E-002    0.00000E+000
   6.6080   4.53000E-002    0.00000E+000
   6.6110   4.91000E-002    0.00000E+000
   6.6130   4.96000E-002    0.00000E+000
   6.6150   4.63000E-002    0.00000E+000
   6.6170   4.35000E-002    0.00000E+000
   6.6200   4.68000E-002    0.00000E+000
   6.6220   4.83000E-002    0.00000E+000
   6.6250   4.31000E-002    0.00000E+000
   6.6290   6.07000E-002    0.00000E+000
   6.6310   5.47000E-002    0.00000E+000
   6.6320   5.04000E-002    0.00000E+000
   6.6350   5.47000E-002    0.00000E+000
   6.6370   4.59000E-002    0.00000E+000
   6.6400   5.13000E-002    0.00000E+000
   6.6420   5.61000E-002    0.00000E+000
   6.6450   5.51000E-002    0.00000E+000
   6.6470   5.52000E-002    0.00000E+000
   6.6520   5.81000E-002    0.00000E+000
   6.6540   6.05000E-002    0.00000E+000
   6.6560   5.19000E-002    0.00000E+000
   6.6580   5.93000E-002    0.00000E+000
   6.6610   6.14000E-002    0.00000E+000
   6.6660   7.41000E-002    0.00000E+000
   6.6680   6.69000E-002    0.00000E+000
   6.6700   5.86000E-002    0.00000E+000
   6.6710   5.77000E-002    0.00000E+000
   6.6730   6.74000E-002    0.00000E+000
   6.6760   7.87000E-002    0.00000E+000
   6.6790   5.40000E-002    0.00000E+000
   6.6820   7.54000E-002    0.00000E+000
   6.6840   6.15000E-002    0.00000E+000
   6.6860   8.59000E-002    0.00000E+000
   6.6890   7.49000E-002    0.00000E+000
   6.6900   6.52000E-002    0.00000E+000
   6.6930   9.47000E-002    0.00000E+000
   6.6950   9.05000E-002    0.00000E+000
   6.6970   8.15000E-002    0.00000E+000
   6.6990   7.69000E-002    0.00000E+000
   6.7030   9.18000E-002    0.00000E+000
   6.7070   7.60000E-002    0.00000E+000
   6.7090   9.23000E-002    0.00000E+000
   6.7120   9.46000E-002    0.00000E+000
   6.7130   9.06000E-002    0.00000E+000
   6.7160   9.94000E-002    0.00000E+000
   6.7170   8.74000E-002    0.00000E+000
   6.7210   9.03000E-002    0.00000E+000
   6.7240   9.44000E-002    0.00000E+000
   6.7270   8.93000E-002    0.00000E+000
   6.7280   1.06100E-001    0.00000E+000
   6.7310   9.17000E-002    0.00000E+000
   6.7340   8.35000E-002    0.00000E+000
   6.7350   9.75000E-002    0.00000E+000
   6.7380   9.85000E-002    0.00000E+000
   6.7410   1.16100E-001    0.00000E+000
   6.7430   1.09800E-001    0.00000E+000
   6.7480   1.03900E-001    0.00000E+000
   6.7500   1.11700E-001    0.00000E+000
   6.7530   1.09700E-001    0.00000E+000
   6.7540   1.18500E-001    0.00000E+000
   6.7570   1.10100E-001    0.00000E+000
   6.7590   1.10600E-001    0.00000E+000
   6.7620   1.11100E-001    0.00000E+000
   6.7650   1.17700E-001    0.00000E+000
   6.7670   1.27800E-001    0.00000E+000
   6.7700   1.10200E-001    0.00000E+000
   6.7730   1.18900E-001    0.00000E+000
   6.7750   1.26500E-001    0.00000E+000
   6.7780   1.35700E-001    0.00000E+000
   6.7800   1.26800E-001    0.00000E+000
   6.7830   1.42000E-001    0.00000E+000
   6.7850   1.31600E-001    0.00000E+000
   6.7890   1.47800E-001    0.00000E+000
   6.7910   1.33800E-001    0.00000E+000
   6.7940   1.47000E-001    0.00000E+000
   6.7960   1.40900E-001    0.00000E+000
   6.7990   1.48000E-001    0.00000E+000
   6.8030   1.39900E-001    0.00000E+000
   6.8050   1.53200E-001    0.00000E+000
   6.8080   1.43100E-001    0.00000E+000
   6.8110   1.71700E-001    0.00000E+000
   6.8120   1.63400E-001    0.00000E+000
   6.8170   1.61000E-001    0.00000E+000
   6.8180   1.47600E-001    0.00000E+000
   6.8190   1.53300E-001    0.00000E+000
   6.8210   1.72500E-001    0.00000E+000
   6.8260   1.53400E-001    0.00000E+000
   6.8280   1.61300E-001    0.00000E+000
   6.8300   1.66000E-001    0.00000E+000
   6.8330   1.71700E-001    0.00000E+000
   6.8370   2.00200E-001    0.00000E+000
   6.8380   1.87900E-001    0.00000E+000
   6.8420   1.95500E-001    0.00000E+000
   6.8450   1.96600E-001    0.00000E+000
   6.8480   1.91500E-001    0.00000E+000
   6.8490   1.94500E-001    0.00000E+000
   6.8530   1.90400E-001    0.00000E+000
   6.8570   1.99200E-001    0.00000E+000
   6.8610   1.93800E-001    0.00000E+000
   6.8630   1.96600E-001    0.00000E+000
   6.8650   2.00300E-001    0.00000E+000
   6.8680   2.04900E-001    0.00000E+000
   6.8700   2.13600E-001    0.00000E+000
   6.8720   2.00800E-001    0.00000E+000
   6.8760   2.21800E-001    0.00000E+000
   6.8790   2.12400E-001    0.00000E+000
   6.8820   2.09300E-001    0.00000E+000
   6.8840   2.24400E-001    0.00000E+000
   6.8860   2.23300E-001    0.00000E+000
   6.8890   2.28300E-001    0.00000E+000
   6.8940   2.06600E-001    0.00000E+000
   6.8950   2.34400E-001    0.00000E+000
   6.8970   2.38000E-001    0.00000E+000
   6.8990   2.41600E-001    0.00000E+000
   6.9030   2.45200E-001    0.00000E+000
   6.9060   2.56900E-001    0.00000E+000
   6.9110   2.48500E-001    0.00000E+000
   6.9130   3.02400E-001    0.00000E+000
   6.9160   2.69500E-001    0.00000E+000
   6.9200   2.53300E-001    0.00000E+000
   6.9230   2.67800E-001    0.00000E+000
   6.9260   2.69500E-001    0.00000E+000
   6.9270   2.52300E-001    0.00000E+000
   6.9290   2.57100E-001    0.00000E+000
   6.9330   2.75000E-001    0.00000E+000
   6.9350   2.82500E-001    0.00000E+000
   6.9370   2.62700E-001    0.00000E+000
   6.9410   2.81500E-001    0.00000E+000
   6.9450   2.71200E-001    0.00000E+000
   6.9470   2.87800E-001    0.00000E+000
   6.9510   2.84000E-001    0.00000E+000
   6.9560   3.06300E-001    0.00000E+000
   6.9590   2.83000E-001    0.00000E+000
   6.9610   2.87100E-001    0.00000E+000
   6.9650   3.05200E-001    0.00000E+000
   6.9680   3.06000E-001    0.00000E+000
   6.9690   3.07200E-001    0.00000E+000
   6.9710   2.87300E-001    0.00000E+000
   6.9740   3.11100E-001    0.00000E+000
   6.9770   3.16200E-001    0.00000E+000
   6.9820   3.45200E-001    0.00000E+000
   6.9880   3.21200E-001    0.00000E+000
   6.9890   3.39400E-001    0.00000E+000
   6.9920   3.50900E-001    0.00000E+000
   6.9950   3.48800E-001    0.00000E+000
   6.9970   3.47800E-001    0.00000E+000
   7.0000   3.54300E-001    0.00000E+000
   7.0020   3.57400E-001    0.00000E+000
   7.0070   3.65700E-001    0.00000E+000
   7.0090   3.74500E-001    0.00000E+000
   7.0130   3.64800E-001    0.00000E+000
   7.0140   3.81000E-001    0.00000E+000
   7.0160   3.85500E-001    0.00000E+000
   7.0190   4.12900E-001    0.00000E+000
   7.0200   4.21300E-001    0.00000E+000
   7.0240   4.06500E-001    0.00000E+000
   7.0260   4.49600E-001    0.00000E+000
   7.0290   4.52400E-001    0.00000E+000
   7.0320   4.41000E-001    0.00000E+000
   7.0340   4.43900E-001    0.00000E+000
   7.0360   4.82400E-001    0.00000E+000
   7.0390   4.98300E-001    0.00000E+000
   7.0420   5.02900E-001    0.00000E+000
   7.0440   5.17200E-001    0.00000E+000
   7.0470   5.31600E-001    0.00000E+000
   7.0520   5.43400E-001    0.00000E+000
   7.0530   5.72400E-001    0.00000E+000
   7.0560   5.78700E-001    0.00000E+000
   7.0590   6.42400E-001    0.00000E+000
   7.0620   6.48900E-001    0.00000E+000
   7.0640   6.72600E-001    0.00000E+000
   7.0680   6.86400E-001    0.00000E+000
   7.0700   7.16600E-001    0.00000E+000
   7.0730   7.75600E-001    0.00000E+000
   7.0750   8.05400E-001    0.00000E+000
   7.0780   8.37200E-001    0.00000E+000
   7.0810   8.49500E-001    0.00000E+000
   7.0830   9.59100E-001    0.00000E+000
   7.0850   9.87400E-001    0.00000E+000
   7.0900   1.04870E+000    0.00000E+000
   7.0920   1.10860E+000    0.00000E+000
   7.0950   1.15220E+000    0.00000E+000
   7.0980   1.29190E+000    0.00000E+000
   7.1010   1.40580E+000    0.00000E+000
   7.1050   1.71940E+000    0.00000E+000
   7.1080   2.07960E+000    0.00000E+000
   7.1110   2.38360E+000    0.00000E+000
   7.1130   2.34950E+000    0.00000E+000
   7.1170   2.42880E+000    0.00000E+000
   7.1200   2.62400E+000    0.00000E+000
   7.1230   2.58160E+000    0.00000E+000
   7.1260   2.62640E+000    0.00000E+000
   7.1280   2.69710E+000    0.00000E+000
   7.1310   2.98560E+000    0.00000E+000
   7.1330   3.17160E+000    0.00000E+000
   7.1360   3.07460E+000    0.00000E+000
   7.1400   2.89830E+000    0.00000E+000
   7.1420   2.89420E+000    0.00000E+000
   7.1450   3.15670E+000    0.00000E+000
   7.1470   3.26570E+000    0.00000E+000
   7.1490   2.95020E+000    0.00000E+000
   7.1530   2.38190E+000    0.00000E+000
   7.1560   2.24630E+000    0.00000E+000
   7.1580   2.39790E+000    0.00000E+000
   7.1610   2.37190E+000    0.00000E+000
   7.1630   1.86610E+000    0.00000E+000
   7.1650   1.37130E+000    0.00000E+000
   7.1690   1.74050E+000    0.00000E+000
   7.1710   1.20920E+000    0.00000E+000
   7.1740   1.16070E+000    0.00000E+000
   7.1770   1.09760E+000    0.00000E+000
   7.1790   1.02140E+000    0.00000E+000
   7.1810   1.00000E+000    0.00000E+000
   7.1850   1.00000E+000    0.00000E+000
   7.1880   1.00000E+000    0.00000E+000
   7.1910   1.00000E+000    0.00000E+000
   7.1930   1.00000E+000    0.00000E+000
   7.1960   1.00000E+000    0.00000E+000
   7.1980   1.00000E+000    0.00000E+000
   7.2020   1.00000E+000    0.00000E+000
   7.2040   1.00000E+000    0.00000E+000
   7.2050   1.00000E+000    0.00000E+000
   7.2090   1.00000E+000    0.00000E+000
   7.2110   1.00000E+000    0.00000E+000
   7.2150   1.00000E+000    0.00000E+000
   7.2180   1.00000E+000    0.00000E+000
   7.2200   1.00000E+000    0.00000E+000
   7.2230   1.00000E+000    0.00000E+000
   7.2260   1.00000E+000    0.00000E+000
   7.2270   1.00000E+000    0.00000E+000
   7.2320   1.00000E+000    0.00000E+000
   7.2340   1.00000E+000    0.00000E+000
   7.2370   1.00000E+000    0.00000E+000
   7.2400   1.00000E+000    0.00000E+000
   7.2430   1.00000E+000    0.00000E+000
   7.2460   1.00000E+000    0.00000E+000
   7.2480   1.00000E+000    0.00000E+000
   7.2500   1.00000E+000    0.00000E+000
   7.2540   1.00000E+000    0.00000E+000
   7.2560   1.00000E+000    0.00000E+000
   7.2590   1.00000E+000    0.00000E+000
   7.2620   1.00000E+000    0.00000E+000
   7.2640   1.00000E+000    0.00000E+000
   7.2680   1.00000E+000    0.00000E+000
   7.2710   1.00000E+000    0.00000E+000
   7.2730   1.00000E+000    0.00000E+000
   7.2760   1.00000E+000    0.00000E+000
   7.2790   1.00000E+000    0.00000E+000
   7.2820   1.00000E+000    0.00000E+000
   7.2840   1.00000E+000    0.00000E+000
   7.2860   1.00000E+000    0.00000E+000
   7.2910   1.00000E+000    0.00000E+000
   7.2930   1.00000E+000    0.00000E+000
   7.2950   1.00000E+000    0.00000E+000
   7.2980   1.00000E+000    0.00000E+000
   7.3000   1.00000E+000    0.00000E+000
