# Supplementary material for: Rationally seeded computational protein design of ɑ-helical barrels
Source: Nat Chem Biol. 2024 Jun 20;20(8):991–9. doi: 10.1038/s41589-024-01642-0 (PMC11288890; doi:10.1038/s41589-024-01642-0)
Supplement: Supplementary file 5 — PDB files used for making figure panels h–j. [file 41589_2024_1642_MOESM5_ESM.zip › KIA_RP_RSPD_NatChemBiol_data_Figure3/sc-CC-7-LI_panels_c-g/AUC_panel_e/LI_SV_raw/00115.RA1]

HeptLI
R 1 20.0 40000 0038721 6.0430E11 274 1 
   5.8010   1.00000E+000    0.00000E+000
   5.8030   1.00000E+000    0.00000E+000
   5.8050   1.00000E+000    0.00000E+000
   5.8060   1.00000E+000    0.00000E+000
   5.8070   1.00000E+000    0.00000E+000
   5.8080   1.00000E+000    0.00000E+000
   5.8090   1.00000E+000    0.00000E+000
   5.8100   1.00000E+000    0.00000E+000
   5.8120   1.00000E+000    0.00000E+000
   5.8130   1.00000E+000    0.00000E+000
   5.8140   1.00000E+000    0.00000E+000
   5.8150   1.00000E+000    0.00000E+000
   5.8170   1.00000E+000    0.00000E+000
   5.8190   1.00000E+000    0.00000E+000
   5.8210   1.00000E+000    0.00000E+000
   5.8240   1.00000E+000    0.00000E+000
   5.8260   1.00000E+000    0.00000E+000
   5.8280   1.00000E+000    0.00000E+000
   5.8300   1.00000E+000    0.00000E+000
   5.8310   1.00000E+000    0.00000E+000
   5.8330   1.00000E+000    0.00000E+000
   5.8350  -9.46900E-001    0.00000E+000
   5.8370  -8.49400E-001    0.00000E+000
   5.8400  -6.90700E-001    0.00000E+000
   5.8420  -5.68800E-001    0.00000E+000
   5.8440  -7.23600E-001    0.00000E+000
   5.8460  -7.89700E-001    0.00000E+000
   5.8470  -1.08540E+000    0.00000E+000
   5.8490  -1.45260E+000    0.00000E+000
   5.8520  -1.62680E+000    0.00000E+000
   5.8530  -1.74760E+000    0.00000E+000
   5.8560  -1.69370E+000    0.00000E+000
   5.8580  -1.70280E+000    0.00000E+000
   5.8620  -1.58590E+000    0.00000E+000
   5.8630  -1.38440E+000    0.00000E+000
   5.8650  -1.24640E+000    0.00000E+000
   5.8670  -8.12200E-001    0.00000E+000
   5.8680  -7.80800E-001    0.00000E+000
   5.8690  -6.67800E-001    0.00000E+000
   5.8720  -5.74200E-001    0.00000E+000
   5.8740  -2.96100E-001    0.00000E+000
   5.8760  -2.56300E-001    0.00000E+000
   5.8770  -1.94700E-001    0.00000E+000
   5.8810  -1.07300E-001    0.00000E+000
   5.8830  -3.34000E-002    0.00000E+000
   5.8850  -3.84000E-002    0.00000E+000
   5.8870  -2.36000E-002    0.00000E+000
   5.8880  -3.17000E-002    0.00000E+000
   5.8920  -1.82000E-002    0.00000E+000
   5.8930   1.00000E+000    0.00000E+000
   5.8950  -1.73000E-002    0.00000E+000
   5.8970  -1.80000E-002    0.00000E+000
   5.9000  -3.50000E-003    0.00000E+000
   5.9020   1.00000E-003    0.00000E+000
   5.9040  -7.60000E-003    0.00000E+000
   5.9070  -1.83000E-002    0.00000E+000
   5.9090  -8.90000E-003    0.00000E+000
   5.9110  -9.00000E-003    0.00000E+000
   5.9120  -1.31000E-002    0.00000E+000
   5.9140  -6.70000E-003    0.00000E+000
   5.9170  -8.40000E-003    0.00000E+000
   5.9180  -4.00000E-004    0.00000E+000
   5.9200  -9.40000E-003    0.00000E+000
   5.9220   1.06000E-002    0.00000E+000
   5.9230  -4.00000E-003    0.00000E+000
   5.9250  -1.06000E-002    0.00000E+000
   5.9270   1.81000E-002    0.00000E+000
   5.9300   1.96000E-002    0.00000E+000
   5.9320  -6.10000E-003    0.00000E+000
   5.9340  -3.10000E-003    0.00000E+000
   5.9370  -8.00000E-003    0.00000E+000
   5.9390  -1.01000E-002    0.00000E+000
   5.9410  -6.00000E-004    0.00000E+000
   5.9430   2.30000E-003    0.00000E+000
   5.9440   1.22000E-002    0.00000E+000
   5.9470   3.24000E-002    0.00000E+000
   5.9490   1.21000E-002    0.00000E+000
   5.9510   3.62000E-002    0.00000E+000
   5.9530   1.30000E-002    0.00000E+000
   5.9560   8.90000E-003    0.00000E+000
   5.9570  -7.60000E-003    0.00000E+000
   5.9590  -2.70000E-003    0.00000E+000
   5.9610   7.00000E-004    0.00000E+000
   5.9620   1.90000E-003    0.00000E+000
   5.9630   3.30000E-003    0.00000E+000
   5.9670  -6.10000E-003    0.00000E+000
   5.9680  -1.11000E-002    0.00000E+000
   5.9710  -4.30000E-003    0.00000E+000
   5.9720   6.00000E-003    0.00000E+000
   5.9750  -9.80000E-003    0.00000E+000
   5.9770  -9.60000E-003    0.00000E+000
   5.9780  -8.50000E-003    0.00000E+000
   5.9810   3.70000E-003    0.00000E+000
   5.9830   4.10000E-003    0.00000E+000
   5.9850  -2.30000E-003    0.00000E+000
   5.9880   1.05000E-002    0.00000E+000
   5.9900   9.40000E-003    0.00000E+000
   5.9910   5.30000E-003    0.00000E+000
   5.9930   1.52000E-002    0.00000E+000
   5.9950   7.60000E-003    0.00000E+000
   5.9960   5.80000E-003    0.00000E+000
   5.9980   3.15000E-002    0.00000E+000
   6.0010   1.29300E-001    0.00000E+000
   6.0030   5.82000E-002    0.00000E+000
   6.0050  -6.81600E-001    0.00000E+000
   6.0070  -5.43700E-001    0.00000E+000
   6.0090  -2.14800E-001    0.00000E+000
   6.0100   6.24000E-002    0.00000E+000
   6.0110  -4.54000E-002    0.00000E+000
   6.0160  -5.00000E-004    0.00000E+000
   6.0180  -2.34000E-002    0.00000E+000
   6.0210  -2.86500E-001    0.00000E+000
   6.0230   7.25200E-001    0.00000E+000
   6.0270   7.29000E-002    0.00000E+000
   6.0300  -4.20000E-003    0.00000E+000
   6.0330  -1.04000E-002    0.00000E+000
   6.0360  -3.60000E-003    0.00000E+000
   6.0370   1.21000E-002    0.00000E+000
   6.0400   1.19000E-002    0.00000E+000
   6.0410   7.80000E-003    0.00000E+000
   6.0420  -2.80000E-003    0.00000E+000
   6.0440   4.90000E-003    0.00000E+000
   6.0490  -2.60000E-003    0.00000E+000
   6.0500  -2.00000E-004    0.00000E+000
   6.0530   8.60000E-003    0.00000E+000
   6.0540   8.50000E-003    0.00000E+000
   6.0550  -1.60000E-003    0.00000E+000
   6.0580   6.50000E-003    0.00000E+000
   6.0590   9.20000E-003    0.00000E+000
   6.0620   2.90000E-003    0.00000E+000
   6.0650   1.70000E-003    0.00000E+000
   6.0680  -1.30000E-003    0.00000E+000
   6.0710   9.00000E-003    0.00000E+000
   6.0740   1.30000E-003    0.00000E+000
   6.0760   6.80000E-003    0.00000E+000
   6.0780  -1.60000E-003    0.00000E+000
   6.0810   1.11000E-002    0.00000E+000
   6.0830  -1.70000E-003    0.00000E+000
   6.0870  -1.34000E-002    0.00000E+000
   6.0890  -2.90000E-003    0.00000E+000
   6.0910   4.80000E-003    0.00000E+000
   6.0940   1.25000E-002    0.00000E+000
   6.0960   6.20000E-003    0.00000E+000
   6.0980   7.20000E-003    0.00000E+000
   6.1020   1.61000E-002    0.00000E+000
   6.1050   4.00000E-004    0.00000E+000
   6.1090   1.92000E-002    0.00000E+000
   6.1120   1.00000E-003    0.00000E+000
   6.1130   9.70000E-003    0.00000E+000
   6.1190   6.70000E-003    0.00000E+000
   6.1200   3.60000E-003    0.00000E+000
   6.1230   1.08000E-002    0.00000E+000
   6.1250   6.90000E-003    0.00000E+000
   6.1270   2.00000E-003    0.00000E+000
   6.1290  -0.00000E+000    0.00000E+000
   6.1330   3.10000E-003    0.00000E+000
   6.1350   8.80000E-003    0.00000E+000
   6.1390   5.30000E-003    0.00000E+000
   6.1400  -3.50000E-003    0.00000E+000
   6.1420   2.10000E-003    0.00000E+000
   6.1450  -2.60000E-003    0.00000E+000
   6.1460  -4.10000E-003    0.00000E+000
   6.1490   2.30000E-002    0.00000E+000
   6.1540  -1.10000E-003    0.00000E+000
   6.1560   1.86000E-002    0.00000E+000
   6.1590   1.84000E-002    0.00000E+000
   6.1630   2.70000E-003    0.00000E+000
   6.1670   2.80000E-003    0.00000E+000
   6.1680   1.30000E-002    0.00000E+000
   6.1720   7.00000E-003    0.00000E+000
   6.1750  -1.20000E-003    0.00000E+000
   6.1760   4.30000E-003    0.00000E+000
   6.1790   1.90000E-003    0.00000E+000
   6.1800  -1.40000E-003    0.00000E+000
   6.1820  -3.00000E-003    0.00000E+000
   6.1850   1.04000E-002    0.00000E+000
   6.1880   2.00000E-004    0.00000E+000
   6.1900   2.20000E-003    0.00000E+000
   6.1950   5.90000E-003    0.00000E+000
   6.1960   4.00000E-004    0.00000E+000
   6.2000   4.80000E-003    0.00000E+000
   6.2040   1.50000E-003    0.00000E+000
   6.2050   4.20000E-003    0.00000E+000
   6.2070   9.70000E-003    0.00000E+000
   6.2100   5.60000E-003    0.00000E+000
   6.2130   5.70000E-003    0.00000E+000
   6.2150  -3.60000E-003    0.00000E+000
   6.2180   1.41000E-002    0.00000E+000
   6.2200   9.30000E-003    0.00000E+000
   6.2220   6.70000E-003    0.00000E+000
   6.2260  -9.00000E-004    0.00000E+000
   6.2270  -1.40000E-003    0.00000E+000
   6.2300   4.40000E-003    0.00000E+000
   6.2310  -9.00000E-004    0.00000E+000
   6.2340   6.90000E-003    0.00000E+000
   6.2360   2.70000E-003    0.00000E+000
   6.2380  -1.87000E-002    0.00000E+000
   6.2400  -7.80000E-003    0.00000E+000
   6.2450   5.60000E-003    0.00000E+000
   6.2470  -2.00000E-004    0.00000E+000
   6.2490   2.60000E-003    0.00000E+000
   6.2510   5.50000E-003    0.00000E+000
   6.2530   3.70000E-003    0.00000E+000
   6.2550   4.60000E-003    0.00000E+000
   6.2570   6.00000E-004    0.00000E+000
   6.2600   1.14000E-002    0.00000E+000
   6.2640  -2.40000E-003    0.00000E+000
   6.2650   6.70000E-003    0.00000E+000
   6.2670   1.54000E-002    0.00000E+000
   6.2690   1.62000E-002    0.00000E+000
   6.2710   8.00000E-003    0.00000E+000
   6.2750   1.05000E-002    0.00000E+000
   6.2780  -1.16000E-002    0.00000E+000
   6.2810   4.40000E-003    0.00000E+000
   6.2850   7.80000E-003    0.00000E+000
   6.2880   2.80000E-003    0.00000E+000
   6.2900  -1.90000E-003    0.00000E+000
   6.2910   3.30000E-003    0.00000E+000
   6.2940   5.20000E-003    0.00000E+000
   6.2960   7.20000E-003    0.00000E+000
   6.2990  -1.40000E-003    0.00000E+000
   6.3010   1.80000E-002    0.00000E+000
   6.3030   8.10000E-003    0.00000E+000
   6.3050   3.40000E-003    0.00000E+000
   6.3080   8.30000E-003    0.00000E+000
   6.3120   6.50000E-003    0.00000E+000
   6.3170  -1.30000E-003    0.00000E+000
   6.3180   1.68000E-002    0.00000E+000
   6.3210   1.36000E-002    0.00000E+000
   6.3230  -4.90000E-003    0.00000E+000
   6.3240   1.15000E-002    0.00000E+000
   6.3340   1.84000E-002    0.00000E+000
   6.3350   1.80000E-002    0.00000E+000
   6.3370   3.29000E-002    0.00000E+000
   6.3380   3.36000E-002    0.00000E+000
   6.3420   3.70000E-003    0.00000E+000
   6.3450   4.60000E-003    0.00000E+000
   6.3490   7.00000E-003    0.00000E+000
   6.3510   8.50000E-003    0.00000E+000
   6.3550   1.40000E-003    0.00000E+000
   6.3590   1.26000E-002    0.00000E+000
   6.3610   3.04000E-002    0.00000E+000
   6.3640   1.73000E-002    0.00000E+000
   6.3670   1.85000E-002    0.00000E+000
   6.3700   1.93000E-002    0.00000E+000
   6.3720  -2.50000E-003    0.00000E+000
   6.3750   1.80000E-002    0.00000E+000
   6.3770   1.20000E-002    0.00000E+000
   6.3780   1.07000E-002    0.00000E+000
   6.3810   8.80000E-003    0.00000E+000
   6.3840   7.60000E-003    0.00000E+000
   6.3880   1.43000E-002    0.00000E+000
   6.3900   1.44000E-002    0.00000E+000
   6.3910   6.70000E-003    0.00000E+000
   6.3940   1.77000E-002    0.00000E+000
   6.3970   2.00000E-004    0.00000E+000
   6.4000   7.30000E-003    0.00000E+000
   6.4030  -7.50000E-003    0.00000E+000
   6.4040   4.80000E-003    0.00000E+000
   6.4110   5.50000E-003    0.00000E+000
   6.4130   4.40000E-003    0.00000E+000
   6.4150   1.12000E-002    0.00000E+000
   6.4190   1.16000E-002    0.00000E+000
   6.4210   1.72000E-002    0.00000E+000
   6.4240   1.31000E-002    0.00000E+000
   6.4250   8.00000E-003    0.00000E+000
   6.4290   1.00000E-004    0.00000E+000
   6.4330   8.40000E-003    0.00000E+000
   6.4350   9.90000E-003    0.00000E+000
   6.4360   3.90000E-003    0.00000E+000
   6.4390   3.00000E-004    0.00000E+000
   6.4430   2.17000E-002    0.00000E+000
   6.4450   1.88000E-002    0.00000E+000
   6.4470   5.90000E-003    0.00000E+000
   6.4510   3.00000E-004    0.00000E+000
   6.4530   4.40000E-003    0.00000E+000
   6.4560  -9.00000E-004    0.00000E+000
   6.4570   1.13000E-002    0.00000E+000
   6.4600   7.80000E-003    0.00000E+000
   6.4610   2.10000E-002    0.00000E+000
   6.4640   5.70000E-003    0.00000E+000
   6.4650   1.31000E-002    0.00000E+000
   6.4700   9.00000E-004    0.00000E+000
   6.4720   9.00000E-003    0.00000E+000
   6.4730   1.39000E-002    0.00000E+000
   6.4770   1.41000E-002    0.00000E+000
   6.4780   1.26000E-002    0.00000E+000
   6.4800   1.02000E-002    0.00000E+000
   6.4820   1.66000E-002    0.00000E+000
   6.4860   1.55000E-002    0.00000E+000
   6.4890   1.61000E-002    0.00000E+000
   6.4910   6.80000E-003    0.00000E+000
   6.4960   1.36000E-002    0.00000E+000
   6.4980  -1.00000E-003    0.00000E+000
   6.5000   1.71000E-002    0.00000E+000
   6.5030   7.60000E-003    0.00000E+000
   6.5050   5.60000E-003    0.00000E+000
   6.5060   1.14000E-002    0.00000E+000
   6.5100   9.30000E-003    0.00000E+000
   6.5110   1.13000E-002    0.00000E+000
   6.5140   1.03000E-002    0.00000E+000
   6.5160   1.72000E-002    0.00000E+000
   6.5180   1.16000E-002    0.00000E+000
   6.5200   2.16000E-002    0.00000E+000
   6.5210   3.70000E-003    0.00000E+000
   6.5250   1.20000E-002    0.00000E+000
   6.5270   2.32000E-002    0.00000E+000
   6.5290   3.80000E-003    0.00000E+000
   6.5320   2.73000E-002    0.00000E+000
   6.5340   2.36000E-002    0.00000E+000
   6.5350   5.10000E-003    0.00000E+000
   6.5380   1.22000E-002    0.00000E+000
   6.5430   7.60000E-003    0.00000E+000
   6.5450   5.90000E-003    0.00000E+000
   6.5480   1.68000E-002    0.00000E+000
   6.5500   8.20000E-003    0.00000E+000
   6.5520   8.10000E-003    0.00000E+000
   6.5530   1.46000E-002    0.00000E+000
   6.5560   2.91000E-002    0.00000E+000
   6.5590   1.53000E-002    0.00000E+000
   6.5600   1.68000E-002    0.00000E+000
   6.5640   1.66000E-002    0.00000E+000
   6.5660   1.97000E-002    0.00000E+000
   6.5690   2.43000E-002    0.00000E+000
   6.5710   2.13000E-002    0.00000E+000
   6.5730   1.86000E-002    0.00000E+000
   6.5760   2.49000E-002    0.00000E+000
   6.5780   2.01000E-002    0.00000E+000
   6.5800   1.83000E-002    0.00000E+000
   6.5820   2.00000E-002    0.00000E+000
   6.5840   1.76000E-002    0.00000E+000
   6.5870   1.82000E-002    0.00000E+000
   6.5890   2.33000E-002    0.00000E+000
   6.5920   1.58000E-002    0.00000E+000
   6.5940   2.25000E-002    0.00000E+000
   6.5980   1.76000E-002    0.00000E+000
   6.6010   2.02000E-002    0.00000E+000
   6.6040   2.65000E-002    0.00000E+000
   6.6060   2.64000E-002    0.00000E+000
   6.6080   2.58000E-002    0.00000E+000
   6.6110   1.99000E-002    0.00000E+000
   6.6120   2.56000E-002    0.00000E+000
   6.6150   2.33000E-002    0.00000E+000
   6.6170   9.00000E-003    0.00000E+000
   6.6190   1.48000E-002    0.00000E+000
   6.6220   1.81000E-002    0.00000E+000
   6.6240   1.71000E-002    0.00000E+000
   6.6290   2.56000E-002    0.00000E+000
   6.6310   3.03000E-002    0.00000E+000
   6.6330   2.04000E-002    0.00000E+000
   6.6340   2.13000E-002    0.00000E+000
   6.6360   3.71000E-002    0.00000E+000
   6.6380   2.76000E-002    0.00000E+000
   6.6420   2.32000E-002    0.00000E+000
   6.6440   2.97000E-002    0.00000E+000
   6.6470   1.13000E-002    0.00000E+000
   6.6490   1.35000E-002    0.00000E+000
   6.6520   1.90000E-002    0.00000E+000
   6.6540   4.01000E-002    0.00000E+000
   6.6560   2.95000E-002    0.00000E+000
   6.6600   2.50000E-002    0.00000E+000
   6.6620   2.23000E-002    0.00000E+000
   6.6660   3.49000E-002    0.00000E+000
   6.6670   3.37000E-002    0.00000E+000
   6.6700   3.06000E-002    0.00000E+000
   6.6710   2.81000E-002    0.00000E+000
   6.6720   2.88000E-002    0.00000E+000
   6.6740   4.16000E-002    0.00000E+000
   6.6770   3.49000E-002    0.00000E+000
   6.6810   3.44000E-002    0.00000E+000
   6.6830   2.70000E-002    0.00000E+000
   6.6870   2.59000E-002    0.00000E+000
   6.6890   3.09000E-002    0.00000E+000
   6.6910   3.22000E-002    0.00000E+000
   6.6950   4.67000E-002    0.00000E+000
   6.6960   4.32000E-002    0.00000E+000
   6.6990   3.56000E-002    0.00000E+000
   6.7010   3.71000E-002    0.00000E+000
   6.7060   3.10000E-002    0.00000E+000
   6.7090   3.63000E-002    0.00000E+000
   6.7110   4.48000E-002    0.00000E+000
   6.7140   3.34000E-002    0.00000E+000
   6.7160   4.30000E-002    0.00000E+000
   6.7190   4.60000E-002    0.00000E+000
   6.7220   3.17000E-002    0.00000E+000
   6.7250   5.28000E-002    0.00000E+000
   6.7270   5.07000E-002    0.00000E+000
   6.7300   5.97000E-002    0.00000E+000
   6.7330   4.13000E-002    0.00000E+000
   6.7340   4.70000E-002    0.00000E+000
   6.7360   4.32000E-002    0.00000E+000
   6.7410   5.41000E-002    0.00000E+000
   6.7430   5.50000E-002    0.00000E+000
   6.7460   4.97000E-002    0.00000E+000
   6.7490   4.03000E-002    0.00000E+000
   6.7510   6.95000E-002    0.00000E+000
   6.7520   6.73000E-002    0.00000E+000
   6.7550   5.67000E-002    0.00000E+000
   6.7580   4.79000E-002    0.00000E+000
   6.7600   6.57000E-002    0.00000E+000
   6.7640   5.47000E-002    0.00000E+000
   6.7660   6.14000E-002    0.00000E+000
   6.7680   5.28000E-002    0.00000E+000
   6.7710   4.86000E-002    0.00000E+000
   6.7730   6.65000E-002    0.00000E+000
   6.7760   6.38000E-002    0.00000E+000
   6.7800   6.01000E-002    0.00000E+000
   6.7830   7.33000E-002    0.00000E+000
   6.7850   7.15000E-002    0.00000E+000
   6.7870   6.64000E-002    0.00000E+000
   6.7910   6.07000E-002    0.00000E+000
   6.7940   7.73000E-002    0.00000E+000
   6.7960   6.21000E-002    0.00000E+000
   6.7990   7.02000E-002    0.00000E+000
   6.8020   6.76000E-002    0.00000E+000
   6.8030   8.01000E-002    0.00000E+000
   6.8070   7.98000E-002    0.00000E+000
   6.8100   5.49000E-002    0.00000E+000
   6.8120   8.89000E-002    0.00000E+000
   6.8160   6.59000E-002    0.00000E+000
   6.8170   6.83000E-002    0.00000E+000
   6.8190   7.71000E-002    0.00000E+000
   6.8200   9.20000E-002    0.00000E+000
   6.8240   7.56000E-002    0.00000E+000
   6.8260   7.93000E-002    0.00000E+000
   6.8300   7.41000E-002    0.00000E+000
   6.8320   9.60000E-002    0.00000E+000
   6.8340   1.11100E-001    0.00000E+000
   6.8370   1.19400E-001    0.00000E+000
   6.8400   9.83000E-002    0.00000E+000
   6.8410   1.01900E-001    0.00000E+000
   6.8440   1.03100E-001    0.00000E+000
   6.8470   9.73000E-002    0.00000E+000
   6.8490   9.71000E-002    0.00000E+000
   6.8530   9.47000E-002    0.00000E+000
   6.8540   1.06700E-001    0.00000E+000
   6.8570   1.02400E-001    0.00000E+000
   6.8580   9.48000E-002    0.00000E+000
   6.8640   1.07700E-001    0.00000E+000
   6.8650   1.11000E-001    0.00000E+000
   6.8670   1.10600E-001    0.00000E+000
   6.8690   1.09700E-001    0.00000E+000
   6.8720   1.15600E-001    0.00000E+000
   6.8770   1.09100E-001    0.00000E+000
   6.8790   1.10600E-001    0.00000E+000
   6.8810   1.20100E-001    0.00000E+000
   6.8840   1.21400E-001    0.00000E+000
   6.8860   1.13600E-001    0.00000E+000
   6.8900   1.14200E-001    0.00000E+000
   6.8920   1.07600E-001    0.00000E+000
   6.8940   1.18900E-001    0.00000E+000
   6.8970   1.28700E-001    0.00000E+000
   6.8990   1.23300E-001    0.00000E+000
   6.9020   1.24800E-001    0.00000E+000
   6.9060   1.38800E-001    0.00000E+000
   6.9080   1.24600E-001    0.00000E+000
   6.9130   1.55300E-001    0.00000E+000
   6.9160   1.52700E-001    0.00000E+000
   6.9180   1.51700E-001    0.00000E+000
   6.9210   1.26000E-001    0.00000E+000
   6.9240   1.42500E-001    0.00000E+000
   6.9260   1.59000E-001    0.00000E+000
   6.9300   1.47000E-001    0.00000E+000
   6.9310   1.39400E-001    0.00000E+000
   6.9340   1.64800E-001    0.00000E+000
   6.9370   1.42600E-001    0.00000E+000
   6.9400   1.71600E-001    0.00000E+000
   6.9430   1.48000E-001    0.00000E+000
   6.9460   1.65200E-001    0.00000E+000
   6.9500   1.68100E-001    0.00000E+000
   6.9530   1.62300E-001    0.00000E+000
   6.9560   1.56100E-001    0.00000E+000
   6.9570   1.72100E-001    0.00000E+000
   6.9610   1.80600E-001    0.00000E+000
   6.9630   1.75400E-001    0.00000E+000
   6.9650   1.74400E-001    0.00000E+000
   6.9680   1.94300E-001    0.00000E+000
   6.9690   1.74100E-001    0.00000E+000
   6.9730   1.82500E-001    0.00000E+000
   6.9740   1.75600E-001    0.00000E+000
   6.9790   2.04300E-001    0.00000E+000
   6.9840   1.96400E-001    0.00000E+000
   6.9850   2.12600E-001    0.00000E+000
   6.9900   2.22300E-001    0.00000E+000
   6.9910   2.11900E-001    0.00000E+000
   6.9950   2.14800E-001    0.00000E+000
   6.9970   2.27000E-001    0.00000E+000
   6.9980   2.25900E-001    0.00000E+000
   7.0020   2.28200E-001    0.00000E+000
   7.0050   2.33700E-001    0.00000E+000
   7.0090   2.42700E-001    0.00000E+000
   7.0120   2.39800E-001    0.00000E+000
   7.0130   2.50100E-001    0.00000E+000
   7.0160   2.66400E-001    0.00000E+000
   7.0180   2.70000E-001    0.00000E+000
   7.0200   2.95700E-001    0.00000E+000
   7.0250   2.73000E-001    0.00000E+000
   7.0290   3.34000E-001    0.00000E+000
   7.0330   3.00900E-001    0.00000E+000
   7.0340   3.32100E-001    0.00000E+000
   7.0380   3.58400E-001    0.00000E+000
   7.0410   3.87700E-001    0.00000E+000
   7.0420   3.79000E-001    0.00000E+000
   7.0450   3.86700E-001    0.00000E+000
   7.0480   4.25800E-001    0.00000E+000
   7.0510   4.35500E-001    0.00000E+000
   7.0540   4.53100E-001    0.00000E+000
   7.0550   4.90100E-001    0.00000E+000
   7.0580   5.11500E-001    0.00000E+000
   7.0600   5.35500E-001    0.00000E+000
   7.0630   5.41700E-001    0.00000E+000
   7.0660   5.93400E-001    0.00000E+000
   7.0680   6.34500E-001    0.00000E+000
   7.0720   6.39300E-001    0.00000E+000
   7.0750   6.75700E-001    0.00000E+000
   7.0780   7.33200E-001    0.00000E+000
   7.0810   7.77800E-001    0.00000E+000
   7.0830   8.11800E-001    0.00000E+000
   7.0850   8.86400E-001    0.00000E+000
   7.0890   9.69000E-001    0.00000E+000
   7.0920   1.03780E+000    0.00000E+000
   7.0940   1.06670E+000    0.00000E+000
   7.0980   1.19920E+000    0.00000E+000
   7.1000   1.29930E+000    0.00000E+000
   7.1030   1.61950E+000    0.00000E+000
   7.1070   2.00220E+000    0.00000E+000
   7.1080   2.28770E+000    0.00000E+000
   7.1120   2.23050E+000    0.00000E+000
   7.1150   2.40750E+000    0.00000E+000
   7.1180   2.38730E+000    0.00000E+000
   7.1200   2.56130E+000    0.00000E+000
   7.1240   2.64000E+000    0.00000E+000
   7.1260   2.55040E+000    0.00000E+000
   7.1290   2.72560E+000    0.00000E+000
   7.1310   2.72530E+000    0.00000E+000
   7.1340   2.63040E+000    0.00000E+000
   7.1370   3.07460E+000    0.00000E+000
   7.1400   2.95720E+000    0.00000E+000
   7.1430   2.62750E+000    0.00000E+000
   7.1460   2.78170E+000    0.00000E+000
   7.1470   3.16550E+000    0.00000E+000
   7.1520   3.06220E+000    0.00000E+000
   7.1540   2.92440E+000    0.00000E+000
   7.1560   2.01110E+000    0.00000E+000
   7.1580   2.29530E+000    0.00000E+000
   7.1610   2.14890E+000    0.00000E+000
   7.1650   1.77530E+000    0.00000E+000
   7.1670   1.43320E+000    0.00000E+000
   7.1700   1.53010E+000    0.00000E+000
   7.1720   1.37660E+000    0.00000E+000
   7.1740   1.25450E+000    0.00000E+000
   7.1770   9.75400E-001    0.00000E+000
   7.1810   1.00000E+000    0.00000E+000
   7.1840   1.00000E+000    0.00000E+000
   7.1860   1.00000E+000    0.00000E+000
   7.1880   1.00000E+000    0.00000E+000
   7.1910   1.00000E+000    0.00000E+000
   7.1950   1.00000E+000    0.00000E+000
   7.1970   1.00000E+000    0.00000E+000
   7.2000   1.00000E+000    0.00000E+000
   7.2020   1.00000E+000    0.00000E+000
   7.2040   1.00000E+000    0.00000E+000
   7.2070   1.00000E+000    0.00000E+000
   7.2110   1.00000E+000    0.00000E+000
   7.2130   1.00000E+000    0.00000E+000
   7.2170   1.00000E+000    0.00000E+000
   7.2180   1.00000E+000    0.00000E+000
   7.2210   1.00000E+000    0.00000E+000
   7.2250   1.00000E+000    0.00000E+000
   7.2270   1.00000E+000    0.00000E+000
   7.2300   1.00000E+000    0.00000E+000
   7.2320   1.00000E+000    0.00000E+000
   7.2360   1.00000E+000    0.00000E+000
   7.2400   1.00000E+000    0.00000E+000
   7.2410   1.00000E+000    0.00000E+000
   7.2440   1.00000E+000    0.00000E+000
   7.2480   1.00000E+000    0.00000E+000
   7.2500   1.00000E+000    0.00000E+000
   7.2550   1.00000E+000    0.00000E+000
   7.2560   1.00000E+000    0.00000E+000
   7.2580   1.00000E+000    0.00000E+000
   7.2610   1.00000E+000    0.00000E+000
   7.2640   1.00000E+000    0.00000E+000
   7.2660   1.00000E+000    0.00000E+000
   7.2700   1.00000E+000    0.00000E+000
   7.2730   1.00000E+000    0.00000E+000
   7.2760   1.00000E+000    0.00000E+000
   7.2780   1.00000E+000    0.00000E+000
   7.2810   1.00000E+000    0.00000E+000
   7.2840   1.00000E+000    0.00000E+000
   7.2870   1.00000E+000    0.00000E+000
   7.2890   1.00000E+000    0.00000E+000
   7.2940   0.00000E+000    0.00000E+000
   7.2960   1.00000E+000    0.00000E+000
   7.2990   1.00000E+000    0.00000E+000
   7.3010   1.00000E+000    0.00000E+000
