# Supplementary material for: Rationally seeded computational protein design of ɑ-helical barrels
Source: Nat Chem Biol. 2024 Jun 20;20(8):991–9. doi: 10.1038/s41589-024-01642-0 (PMC11288890; doi:10.1038/s41589-024-01642-0)
Supplement: Supplementary file 5 — PDB files used for making figure panels h–j. [file 41589_2024_1642_MOESM5_ESM.zip › KIA_RP_RSPD_NatChemBiol_data_Figure3/sc-CC-7-LI_panels_c-g/AUC_panel_e/LI_SV_raw/00049.RA1]

HeptLI
R 1 20.0 40000 0018947 2.5730E11 275 1 
   5.8000   1.00000E+000    0.00000E+000
   5.8030   1.00000E+000    0.00000E+000
   5.8040   1.00000E+000    0.00000E+000
   5.8050   1.00000E+000    0.00000E+000
   5.8060   1.00000E+000    0.00000E+000
   5.8070   1.00000E+000    0.00000E+000
   5.8080   1.00000E+000    0.00000E+000
   5.8090   1.00000E+000    0.00000E+000
   5.8100   1.00000E+000    0.00000E+000
   5.8110   1.00000E+000    0.00000E+000
   5.8130   1.00000E+000    0.00000E+000
   5.8140   1.00000E+000    0.00000E+000
   5.8150   1.00000E+000    0.00000E+000
   5.8170   1.00000E+000    0.00000E+000
   5.8180   1.00000E+000    0.00000E+000
   5.8190   1.00000E+000    0.00000E+000
   5.8210   1.00000E+000    0.00000E+000
   5.8220   1.00000E+000    0.00000E+000
   5.8240   1.00000E+000    0.00000E+000
   5.8260   1.00000E+000    0.00000E+000
   5.8270   1.00000E+000    0.00000E+000
   5.8290   1.00000E+000    0.00000E+000
   5.8300   1.00000E+000    0.00000E+000
   5.8310   1.00000E+000    0.00000E+000
   5.8330   1.00000E+000    0.00000E+000
   5.8350  -1.84170E+000    0.00000E+000
   5.8360  -1.03720E+000    0.00000E+000
   5.8370  -8.99500E-001    0.00000E+000
   5.8380  -5.35800E-001    0.00000E+000
   5.8400  -7.31600E-001    0.00000E+000
   5.8410  -6.54100E-001    0.00000E+000
   5.8440  -4.96700E-001    0.00000E+000
   5.8450  -8.09900E-001    0.00000E+000
   5.8470  -1.00330E+000    0.00000E+000
   5.8480  -1.21070E+000    0.00000E+000
   5.8500  -1.28860E+000    0.00000E+000
   5.8520  -1.72900E+000    0.00000E+000
   5.8540  -1.74360E+000    0.00000E+000
   5.8560  -1.74770E+000    0.00000E+000
   5.8580  -1.58270E+000    0.00000E+000
   5.8600  -1.63480E+000    0.00000E+000
   5.8620  -1.60480E+000    0.00000E+000
   5.8630  -1.57750E+000    0.00000E+000
   5.8640  -1.13840E+000    0.00000E+000
   5.8660  -1.07600E+000    0.00000E+000
   5.8690  -9.07400E-001    0.00000E+000
   5.8700  -5.39800E-001    0.00000E+000
   5.8710  -5.28700E-001    0.00000E+000
   5.8730  -4.12800E-001    0.00000E+000
   5.8740  -3.50700E-001    0.00000E+000
   5.8760  -2.62400E-001    0.00000E+000
   5.8770  -2.03600E-001    0.00000E+000
   5.8800  -1.09800E-001    0.00000E+000
   5.8820  -6.17000E-002    0.00000E+000
   5.8840  -7.52000E-002    0.00000E+000
   5.8850  -3.20000E-002    0.00000E+000
   5.8860  -2.34000E-002    0.00000E+000
   5.8890   3.50000E-003    0.00000E+000
   5.8910  -1.71000E-002    0.00000E+000
   5.8920  -3.70000E-003    0.00000E+000
   5.8930  -1.78000E-002    0.00000E+000
   5.8960  -1.08000E-002    0.00000E+000
   5.8980  -8.40000E-003    0.00000E+000
   5.8990  -1.03000E-002    0.00000E+000
   5.9010  -1.09000E-002    0.00000E+000
   5.9030  -1.12000E-002    0.00000E+000
   5.9060   2.00000E-004    0.00000E+000
   5.9080   6.60000E-003    0.00000E+000
   5.9090  -1.20000E-003    0.00000E+000
   5.9120  -8.70000E-003    0.00000E+000
   5.9140   4.90000E-003    0.00000E+000
   5.9150  -9.90000E-003    0.00000E+000
   5.9170  -1.12000E-002    0.00000E+000
   5.9200  -4.80000E-003    0.00000E+000
   5.9210   1.10000E-003    0.00000E+000
   5.9230   4.80000E-003    0.00000E+000
   5.9260  -7.70000E-003    0.00000E+000
   5.9290   2.42000E-002    0.00000E+000
   5.9310  -2.20000E-003    0.00000E+000
   5.9320  -1.70000E-003    0.00000E+000
   5.9350  -4.60000E-003    0.00000E+000
   5.9380  -1.90000E-002    0.00000E+000
   5.9400  -9.50000E-003    0.00000E+000
   5.9430   5.90000E-003    0.00000E+000
   5.9450   1.99000E-002    0.00000E+000
   5.9470   2.38000E-002    0.00000E+000
   5.9490   1.24000E-002    0.00000E+000
   5.9510   3.74000E-002    0.00000E+000
   5.9520   2.50000E-002    0.00000E+000
   5.9540   1.37000E-002    0.00000E+000
   5.9560   9.30000E-003    0.00000E+000
   5.9580  -4.40000E-003    0.00000E+000
   5.9610  -7.30000E-003    0.00000E+000
   5.9630   4.00000E-004    0.00000E+000
   5.9660   4.40000E-003    0.00000E+000
   5.9670   1.90000E-003    0.00000E+000
   5.9700   3.90000E-003    0.00000E+000
   5.9720  -1.40000E-003    0.00000E+000
   5.9750  -8.90000E-003    0.00000E+000
   5.9770  -1.78000E-002    0.00000E+000
   5.9790  -5.00000E-004    0.00000E+000
   5.9800   6.80000E-003    0.00000E+000
   5.9820   6.30000E-003    0.00000E+000
   5.9840  -1.20000E-003    0.00000E+000
   5.9870   2.60000E-003    0.00000E+000
   5.9890   6.40000E-003    0.00000E+000
   5.9900   8.30000E-003    0.00000E+000
   5.9910   5.40000E-003    0.00000E+000
   5.9940  -2.90000E-003    0.00000E+000
   5.9950   1.20000E-002    0.00000E+000
   5.9980   2.90000E-002    0.00000E+000
   6.0000   1.50000E-001    0.00000E+000
   6.0030  -1.16500E-001    0.00000E+000
   6.0050  -7.60800E-001    0.00000E+000
   6.0070  -4.63600E-001    0.00000E+000
   6.0090  -1.32000E-001    0.00000E+000
   6.0100   3.74000E-002    0.00000E+000
   6.0120  -4.14000E-002    0.00000E+000
   6.0160  -1.45000E-002    0.00000E+000
   6.0200  -1.50800E-001    0.00000E+000
   6.0210  -2.77100E-001    0.00000E+000
   6.0230   3.24500E-001    0.00000E+000
   6.0280  -1.02400E-001    0.00000E+000
   6.0320   1.98000E-002    0.00000E+000
   6.0340   3.20000E-003    0.00000E+000
   6.0370   1.77000E-002    0.00000E+000
   6.0390   1.75000E-002    0.00000E+000
   6.0410   8.10000E-003    0.00000E+000
   6.0420   5.20000E-003    0.00000E+000
   6.0440   1.08000E-002    0.00000E+000
   6.0500   8.00000E-003    0.00000E+000
   6.0510   1.63000E-002    0.00000E+000
   6.0530   1.23000E-002    0.00000E+000
   6.0540   5.00000E-003    0.00000E+000
   6.0560   3.90000E-003    0.00000E+000
   6.0580   1.70000E-003    0.00000E+000
   6.0620   1.37000E-002    0.00000E+000
   6.0650   1.74000E-002    0.00000E+000
   6.0670   1.08000E-002    0.00000E+000
   6.0700   1.23000E-002    0.00000E+000
   6.0740   9.90000E-003    0.00000E+000
   6.0780  -9.00000E-004    0.00000E+000
   6.0830   1.19000E-002    0.00000E+000
   6.0870  -1.00000E-003    0.00000E+000
   6.0880   4.30000E-003    0.00000E+000
   6.0900   1.38000E-002    0.00000E+000
   6.0910   2.18000E-002    0.00000E+000
   6.0940   8.20000E-003    0.00000E+000
   6.0960   1.06000E-002    0.00000E+000
   6.0970   1.76000E-002    0.00000E+000
   6.1010   2.58000E-002    0.00000E+000
   6.1050   1.46000E-002    0.00000E+000
   6.1060   8.90000E-003    0.00000E+000
   6.1080   8.00000E-003    0.00000E+000
   6.1100   9.50000E-003    0.00000E+000
   6.1120   8.90000E-003    0.00000E+000
   6.1150   8.20000E-003    0.00000E+000
   6.1170   1.64000E-002    0.00000E+000
   6.1200   1.97000E-002    0.00000E+000
   6.1220   2.34000E-002    0.00000E+000
   6.1260   2.45000E-002    0.00000E+000
   6.1290   1.94000E-002    0.00000E+000
   6.1340   1.29000E-002    0.00000E+000
   6.1360   1.14000E-002    0.00000E+000
   6.1420   2.35000E-002    0.00000E+000
   6.1450   2.37000E-002    0.00000E+000
   6.1470   2.27000E-002    0.00000E+000
   6.1520   1.16000E-002    0.00000E+000
   6.1530   1.94000E-002    0.00000E+000
   6.1560   2.50000E-002    0.00000E+000
   6.1590   1.60000E-002    0.00000E+000
   6.1610   2.90000E-003    0.00000E+000
   6.1630   2.63000E-002    0.00000E+000
   6.1670   1.70000E-002    0.00000E+000
   6.1690   3.78000E-002    0.00000E+000
   6.1740   2.84000E-002    0.00000E+000
   6.1750   2.18000E-002    0.00000E+000
   6.1760   2.47000E-002    0.00000E+000
   6.1780   2.79000E-002    0.00000E+000
   6.1810   3.39000E-002    0.00000E+000
   6.1830   2.57000E-002    0.00000E+000
   6.1860   3.50000E-002    0.00000E+000
   6.1880   2.23000E-002    0.00000E+000
   6.1920   2.72000E-002    0.00000E+000
   6.1960   2.71000E-002    0.00000E+000
   6.1970   3.79000E-002    0.00000E+000
   6.2020   4.43000E-002    0.00000E+000
   6.2030   3.99000E-002    0.00000E+000
   6.2060   2.63000E-002    0.00000E+000
   6.2080   4.13000E-002    0.00000E+000
   6.2100   4.28000E-002    0.00000E+000
   6.2130   3.45000E-002    0.00000E+000
   6.2140   4.91000E-002    0.00000E+000
   6.2160   4.44000E-002    0.00000E+000
   6.2180   4.58000E-002    0.00000E+000
   6.2210   4.08000E-002    0.00000E+000
   6.2240   5.23000E-002    0.00000E+000
   6.2280   4.75000E-002    0.00000E+000
   6.2310   4.25000E-002    0.00000E+000
   6.2340   5.40000E-002    0.00000E+000
   6.2360   5.49000E-002    0.00000E+000
   6.2370   3.78000E-002    0.00000E+000
   6.2390   5.75000E-002    0.00000E+000
   6.2450   6.86000E-002    0.00000E+000
   6.2480   5.91000E-002    0.00000E+000
   6.2500   6.83000E-002    0.00000E+000
   6.2530   6.37000E-002    0.00000E+000
   6.2570   6.55000E-002    0.00000E+000
   6.2590   7.80000E-002    0.00000E+000
   6.2620   7.52000E-002    0.00000E+000
   6.2660   6.86000E-002    0.00000E+000
   6.2670   7.22000E-002    0.00000E+000
   6.2710   7.30000E-002    0.00000E+000
   6.2750   6.75000E-002    0.00000E+000
   6.2770   8.43000E-002    0.00000E+000
   6.2800   8.94000E-002    0.00000E+000
   6.2840   9.21000E-002    0.00000E+000
   6.2870   8.33000E-002    0.00000E+000
   6.2890   9.26000E-002    0.00000E+000
   6.2910   9.33000E-002    0.00000E+000
   6.2960   9.93000E-002    0.00000E+000
   6.2970   1.00100E-001    0.00000E+000
   6.3000   1.03800E-001    0.00000E+000
   6.3010   1.15200E-001    0.00000E+000
   6.3030   1.17300E-001    0.00000E+000
   6.3040   1.05200E-001    0.00000E+000
   6.3060   1.05000E-001    0.00000E+000
   6.3100   1.21600E-001    0.00000E+000
   6.3110   1.15700E-001    0.00000E+000
   6.3140   1.12300E-001    0.00000E+000
   6.3170   1.37400E-001    0.00000E+000
   6.3210   1.35800E-001    0.00000E+000
   6.3240   1.33600E-001    0.00000E+000
   6.3280   1.42800E-001    0.00000E+000
   6.3320   1.43000E-001    0.00000E+000
   6.3350   1.41400E-001    0.00000E+000
   6.3370   1.73700E-001    0.00000E+000
   6.3400   1.56000E-001    0.00000E+000
   6.3440   1.54800E-001    0.00000E+000
   6.3450   1.54600E-001    0.00000E+000
   6.3500   1.61300E-001    0.00000E+000
   6.3510   1.55200E-001    0.00000E+000
   6.3560   1.81600E-001    0.00000E+000
   6.3570   1.80900E-001    0.00000E+000
   6.3600   1.81200E-001    0.00000E+000
   6.3650   1.88000E-001    0.00000E+000
   6.3660   2.00300E-001    0.00000E+000
   6.3710   1.99000E-001    0.00000E+000
   6.3720   1.83000E-001    0.00000E+000
   6.3760   1.98300E-001    0.00000E+000
   6.3780   2.04200E-001    0.00000E+000
   6.3810   2.07200E-001    0.00000E+000
   6.3850   2.02600E-001    0.00000E+000
   6.3880   2.10600E-001    0.00000E+000
   6.3900   2.24100E-001    0.00000E+000
   6.3910   2.34000E-001    0.00000E+000
   6.3930   2.23700E-001    0.00000E+000
   6.3980   2.22000E-001    0.00000E+000
   6.4000   2.31600E-001    0.00000E+000
   6.4010   2.30700E-001    0.00000E+000
   6.4040   2.38800E-001    0.00000E+000
   6.4050   2.42500E-001    0.00000E+000
   6.4100   2.40600E-001    0.00000E+000
   6.4110   2.54500E-001    0.00000E+000
   6.4150   2.53300E-001    0.00000E+000
   6.4180   2.54000E-001    0.00000E+000
   6.4190   2.62300E-001    0.00000E+000
   6.4210   2.83000E-001    0.00000E+000
   6.4230   2.81200E-001    0.00000E+000
   6.4250   2.64500E-001    0.00000E+000
   6.4270   2.80300E-001    0.00000E+000
   6.4310   2.68500E-001    0.00000E+000
   6.4380   2.83700E-001    0.00000E+000
   6.4410   2.96000E-001    0.00000E+000
   6.4440   3.02600E-001    0.00000E+000
   6.4480   3.10600E-001    0.00000E+000
   6.4500   3.05100E-001    0.00000E+000
   6.4520   3.17000E-001    0.00000E+000
   6.4540   3.14900E-001    0.00000E+000
   6.4560   3.05800E-001    0.00000E+000
   6.4590   3.21300E-001    0.00000E+000
   6.4610   3.37700E-001    0.00000E+000
   6.4630   3.32700E-001    0.00000E+000
   6.4650   3.30100E-001    0.00000E+000
   6.4680   3.22700E-001    0.00000E+000
   6.4710   3.36500E-001    0.00000E+000
   6.4730   3.50400E-001    0.00000E+000
   6.4770   3.50500E-001    0.00000E+000
   6.4780   3.56100E-001    0.00000E+000
   6.4800   3.44800E-001    0.00000E+000
   6.4830   3.59800E-001    0.00000E+000
   6.4840   3.62800E-001    0.00000E+000
   6.4880   3.65400E-001    0.00000E+000
   6.4900   3.63000E-001    0.00000E+000
   6.4910   3.79300E-001    0.00000E+000
   6.4950   3.78800E-001    0.00000E+000
   6.4960   3.80400E-001    0.00000E+000
   6.5000   3.98000E-001    0.00000E+000
   6.5020   3.87400E-001    0.00000E+000
   6.5050   3.89700E-001    0.00000E+000
   6.5070   3.99100E-001    0.00000E+000
   6.5090   3.96700E-001    0.00000E+000
   6.5110   4.11100E-001    0.00000E+000
   6.5150   4.04200E-001    0.00000E+000
   6.5160   4.23200E-001    0.00000E+000
   6.5180   4.19300E-001    0.00000E+000
   6.5210   4.06600E-001    0.00000E+000
   6.5230   4.31400E-001    0.00000E+000
   6.5260   4.29900E-001    0.00000E+000
   6.5290   4.29500E-001    0.00000E+000
   6.5310   4.41700E-001    0.00000E+000
   6.5330   4.44200E-001    0.00000E+000
   6.5350   4.49800E-001    0.00000E+000
   6.5370   4.41700E-001    0.00000E+000
   6.5400   4.61300E-001    0.00000E+000
   6.5430   4.55700E-001    0.00000E+000
   6.5460   4.40700E-001    0.00000E+000
   6.5480   4.59600E-001    0.00000E+000
   6.5510   4.64200E-001    0.00000E+000
   6.5530   4.60700E-001    0.00000E+000
   6.5550   4.74400E-001    0.00000E+000
   6.5570   4.69700E-001    0.00000E+000
   6.5600   4.51200E-001    0.00000E+000
   6.5620   4.79200E-001    0.00000E+000
   6.5650   4.88300E-001    0.00000E+000
   6.5680   4.83300E-001    0.00000E+000
   6.5710   4.76500E-001    0.00000E+000
   6.5750   4.92800E-001    0.00000E+000
   6.5770   5.04200E-001    0.00000E+000
   6.5790   4.93700E-001    0.00000E+000
   6.5820   5.12100E-001    0.00000E+000
   6.5830   4.99900E-001    0.00000E+000
   6.5850   5.03700E-001    0.00000E+000
   6.5870   5.13900E-001    0.00000E+000
   6.5910   4.95700E-001    0.00000E+000
   6.5940   5.16500E-001    0.00000E+000
   6.5960   5.24200E-001    0.00000E+000
   6.5990   5.18900E-001    0.00000E+000
   6.6030   5.29400E-001    0.00000E+000
   6.6050   5.30300E-001    0.00000E+000
   6.6080   5.39800E-001    0.00000E+000
   6.6100   5.31400E-001    0.00000E+000
   6.6130   5.41100E-001    0.00000E+000
   6.6170   5.32500E-001    0.00000E+000
   6.6190   5.16100E-001    0.00000E+000
   6.6210   5.56300E-001    0.00000E+000
   6.6250   5.43800E-001    0.00000E+000
   6.6280   5.49500E-001    0.00000E+000
   6.6310   5.33700E-001    0.00000E+000
   6.6320   5.46700E-001    0.00000E+000
   6.6330   5.37000E-001    0.00000E+000
   6.6360   5.44500E-001    0.00000E+000
   6.6390   5.50800E-001    0.00000E+000
   6.6420   5.60000E-001    0.00000E+000
   6.6450   5.62100E-001    0.00000E+000
   6.6470   5.56500E-001    0.00000E+000
   6.6480   5.50400E-001    0.00000E+000
   6.6500   5.60600E-001    0.00000E+000
   6.6530   5.67700E-001    0.00000E+000
   6.6560   5.63300E-001    0.00000E+000
   6.6580   5.75900E-001    0.00000E+000
   6.6610   5.57900E-001    0.00000E+000
   6.6630   5.78200E-001    0.00000E+000
   6.6650   5.64900E-001    0.00000E+000
   6.6680   5.79400E-001    0.00000E+000
   6.6700   5.82900E-001    0.00000E+000
   6.6720   5.66300E-001    0.00000E+000
   6.6740   5.81100E-001    0.00000E+000
   6.6760   5.82900E-001    0.00000E+000
   6.6770   5.90100E-001    0.00000E+000
   6.6810   5.85500E-001    0.00000E+000
   6.6840   5.81500E-001    0.00000E+000
   6.6870   5.81700E-001    0.00000E+000
   6.6880   5.79300E-001    0.00000E+000
   6.6920   6.01800E-001    0.00000E+000
   6.6960   6.14800E-001    0.00000E+000
   6.6970   5.83300E-001    0.00000E+000
   6.7010   5.88900E-001    0.00000E+000
   6.7040   5.85100E-001    0.00000E+000
   6.7070   5.70600E-001    0.00000E+000
   6.7090   6.02800E-001    0.00000E+000
   6.7130   5.92100E-001    0.00000E+000
   6.7140   5.93700E-001    0.00000E+000
   6.7160   6.05300E-001    0.00000E+000
   6.7180   5.90900E-001    0.00000E+000
   6.7220   5.95500E-001    0.00000E+000
   6.7250   6.07800E-001    0.00000E+000
   6.7270   5.92400E-001    0.00000E+000
   6.7290   6.08500E-001    0.00000E+000
   6.7330   6.06800E-001    0.00000E+000
   6.7360   6.04800E-001    0.00000E+000
   6.7380   5.99500E-001    0.00000E+000
   6.7410   6.21200E-001    0.00000E+000
   6.7430   5.95900E-001    0.00000E+000
   6.7470   5.99600E-001    0.00000E+000
   6.7480   6.22900E-001    0.00000E+000
   6.7510   6.11700E-001    0.00000E+000
   6.7520   6.12200E-001    0.00000E+000
   6.7550   6.00800E-001    0.00000E+000
   6.7590   6.04400E-001    0.00000E+000
   6.7620   6.14000E-001    0.00000E+000
   6.7640   6.08600E-001    0.00000E+000
   6.7670   6.02700E-001    0.00000E+000
   6.7700   6.18700E-001    0.00000E+000
   6.7710   5.92200E-001    0.00000E+000
   6.7740   6.18600E-001    0.00000E+000
   6.7770   6.01700E-001    0.00000E+000
   6.7810   6.18700E-001    0.00000E+000
   6.7820   6.23900E-001    0.00000E+000
   6.7850   6.10800E-001    0.00000E+000
   6.7890   6.02000E-001    0.00000E+000
   6.7910   6.23000E-001    0.00000E+000
   6.7940   6.27100E-001    0.00000E+000
   6.7980   6.15300E-001    0.00000E+000
   6.8000   6.12300E-001    0.00000E+000
   6.8020   6.10500E-001    0.00000E+000
   6.8050   6.27000E-001    0.00000E+000
   6.8080   5.98200E-001    0.00000E+000
   6.8110   6.17000E-001    0.00000E+000
   6.8130   6.13200E-001    0.00000E+000
   6.8160   6.18300E-001    0.00000E+000
   6.8180   6.09700E-001    0.00000E+000
   6.8190   5.92500E-001    0.00000E+000
   6.8220   6.36100E-001    0.00000E+000
   6.8260   6.43200E-001    0.00000E+000
   6.8290   6.19500E-001    0.00000E+000
   6.8310   6.32400E-001    0.00000E+000
   6.8340   6.35700E-001    0.00000E+000
   6.8380   6.48900E-001    0.00000E+000
   6.8400   6.49600E-001    0.00000E+000
   6.8420   6.33400E-001    0.00000E+000
   6.8450   6.26400E-001    0.00000E+000
   6.8470   6.38800E-001    0.00000E+000
   6.8530   6.29300E-001    0.00000E+000
   6.8540   6.17100E-001    0.00000E+000
   6.8560   6.38300E-001    0.00000E+000
   6.8580   6.25500E-001    0.00000E+000
   6.8600   6.23200E-001    0.00000E+000
   6.8640   6.50000E-001    0.00000E+000
   6.8650   6.35400E-001    0.00000E+000
   6.8670   6.21600E-001    0.00000E+000
   6.8690   6.31700E-001    0.00000E+000
   6.8720   6.23300E-001    0.00000E+000
   6.8760   6.23700E-001    0.00000E+000
   6.8800   6.22700E-001    0.00000E+000
   6.8830   6.36900E-001    0.00000E+000
   6.8840   6.34200E-001    0.00000E+000
   6.8870   6.44000E-001    0.00000E+000
   6.8900   6.17200E-001    0.00000E+000
   6.8920   6.15600E-001    0.00000E+000
   6.8950   6.42600E-001    0.00000E+000
   6.8970   6.36500E-001    0.00000E+000
   6.9000   6.30600E-001    0.00000E+000
   6.9030   6.20200E-001    0.00000E+000
   6.9060   6.31100E-001    0.00000E+000
   6.9080   6.44700E-001    0.00000E+000
   6.9120   6.39900E-001    0.00000E+000
   6.9130   6.68900E-001    0.00000E+000
   6.9190   6.33700E-001    0.00000E+000
   6.9240   6.49900E-001    0.00000E+000
   6.9250   6.28000E-001    0.00000E+000
   6.9260   6.33500E-001    0.00000E+000
   6.9310   6.30500E-001    0.00000E+000
   6.9320   6.34500E-001    0.00000E+000
   6.9350   6.50800E-001    0.00000E+000
   6.9360   6.45500E-001    0.00000E+000
   6.9400   6.47000E-001    0.00000E+000
   6.9430   6.24100E-001    0.00000E+000
   6.9440   6.36300E-001    0.00000E+000
   6.9470   6.40000E-001    0.00000E+000
   6.9510   6.19100E-001    0.00000E+000
   6.9520   6.24300E-001    0.00000E+000
   6.9570   6.38800E-001    0.00000E+000
   6.9580   6.24600E-001    0.00000E+000
   6.9610   6.25300E-001    0.00000E+000
   6.9630   6.30500E-001    0.00000E+000
   6.9660   6.25900E-001    0.00000E+000
   6.9700   6.44000E-001    0.00000E+000
   6.9710   6.37000E-001    0.00000E+000
   6.9730   6.46800E-001    0.00000E+000
   6.9770   6.49200E-001    0.00000E+000
   6.9800   6.60200E-001    0.00000E+000
   6.9840   6.33900E-001    0.00000E+000
   6.9870   6.54600E-001    0.00000E+000
   6.9880   6.29900E-001    0.00000E+000
   6.9920   6.51900E-001    0.00000E+000
   6.9960   6.50300E-001    0.00000E+000
   6.9990   6.51300E-001    0.00000E+000
   7.0010   6.44900E-001    0.00000E+000
   7.0040   6.45800E-001    0.00000E+000
   7.0070   6.47300E-001    0.00000E+000
   7.0090   6.54500E-001    0.00000E+000
   7.0120   6.53400E-001    0.00000E+000
   7.0140   6.60300E-001    0.00000E+000
   7.0150   6.62800E-001    0.00000E+000
   7.0190   6.63400E-001    0.00000E+000
   7.0210   6.73100E-001    0.00000E+000
   7.0230   6.59000E-001    0.00000E+000
   7.0270   6.85000E-001    0.00000E+000
   7.0290   6.86000E-001    0.00000E+000
   7.0330   6.69800E-001    0.00000E+000
   7.0350   6.84100E-001    0.00000E+000
   7.0360   7.18800E-001    0.00000E+000
   7.0400   7.11000E-001    0.00000E+000
   7.0420   7.10700E-001    0.00000E+000
   7.0440   6.97100E-001    0.00000E+000
   7.0480   7.23300E-001    0.00000E+000
   7.0500   7.34900E-001    0.00000E+000
   7.0530   7.49200E-001    0.00000E+000
   7.0550   7.65200E-001    0.00000E+000
   7.0570   7.73000E-001    0.00000E+000
   7.0620   7.91000E-001    0.00000E+000
   7.0650   7.81200E-001    0.00000E+000
   7.0670   8.23400E-001    0.00000E+000
   7.0710   8.39500E-001    0.00000E+000
   7.0730   8.60900E-001    0.00000E+000
   7.0760   8.81600E-001    0.00000E+000
   7.0780   9.00900E-001    0.00000E+000
   7.0810   9.32600E-001    0.00000E+000
   7.0840   9.57500E-001    0.00000E+000
   7.0850   9.90900E-001    0.00000E+000
   7.0900   1.01810E+000    0.00000E+000
   7.0920   1.03410E+000    0.00000E+000
   7.0950   1.10000E+000    0.00000E+000
   7.0970   1.12150E+000    0.00000E+000
   7.1000   1.18640E+000    0.00000E+000
   7.1040   1.27200E+000    0.00000E+000
   7.1060   1.33570E+000    0.00000E+000
   7.1080   1.34040E+000    0.00000E+000
   7.1100   1.37180E+000    0.00000E+000
   7.1130   1.53220E+000    0.00000E+000
   7.1170   1.62240E+000    0.00000E+000
   7.1190   2.00610E+000    0.00000E+000
   7.1210   2.43430E+000    0.00000E+000
   7.1260   2.59890E+000    0.00000E+000
   7.1280   2.59370E+000    0.00000E+000
   7.1310   2.87500E+000    0.00000E+000
   7.1330   2.82290E+000    0.00000E+000
   7.1360   2.93650E+000    0.00000E+000
   7.1380   2.86770E+000    0.00000E+000
   7.1420   2.85060E+000    0.00000E+000
   7.1450   3.01810E+000    0.00000E+000
   7.1470   2.98770E+000    0.00000E+000
   7.1490   2.94780E+000    0.00000E+000
   7.1520   2.71420E+000    0.00000E+000
   7.1540   2.58690E+000    0.00000E+000
   7.1580   1.90010E+000    0.00000E+000
   7.1610   2.10200E+000    0.00000E+000
   7.1630   1.88440E+000    0.00000E+000
   7.1660   1.68000E+000    0.00000E+000
   7.1680   1.56330E+000    0.00000E+000
   7.1720   1.35440E+000    0.00000E+000
   7.1740   1.49250E+000    0.00000E+000
   7.1770   6.11100E-001    0.00000E+000
   7.1790   1.00000E+000    0.00000E+000
   7.1820   1.00000E+000    0.00000E+000
   7.1850   1.00000E+000    0.00000E+000
   7.1880   1.00000E+000    0.00000E+000
   7.1910   1.00000E+000    0.00000E+000
   7.1940   1.00000E+000    0.00000E+000
   7.1960   1.00000E+000    0.00000E+000
   7.2000   1.00000E+000    0.00000E+000
   7.2020   1.00000E+000    0.00000E+000
   7.2040   1.00000E+000    0.00000E+000
   7.2070   1.00000E+000    0.00000E+000
   7.2110   1.00000E+000    0.00000E+000
   7.2140   1.00000E+000    0.00000E+000
   7.2170   1.00000E+000    0.00000E+000
   7.2180   1.00000E+000    0.00000E+000
   7.2220   1.00000E+000    0.00000E+000
   7.2250   1.00000E+000    0.00000E+000
   7.2280   1.00000E+000    0.00000E+000
   7.2300   1.00000E+000    0.00000E+000
   7.2340   1.00000E+000    0.00000E+000
   7.2350   1.00000E+000    0.00000E+000
   7.2390   1.00000E+000    0.00000E+000
   7.2410   1.00000E+000    0.00000E+000
   7.2450   1.00000E+000    0.00000E+000
   7.2480   1.00000E+000    0.00000E+000
   7.2520   1.00000E+000    0.00000E+000
   7.2550   1.00000E+000    0.00000E+000
   7.2570   1.00000E+000    0.00000E+000
   7.2610   1.00000E+000    0.00000E+000
   7.2640   1.00000E+000    0.00000E+000
   7.2660   1.00000E+000    0.00000E+000
   7.2700   1.00000E+000    0.00000E+000
   7.2710   1.00000E+000    0.00000E+000
   7.2750   1.00000E+000    0.00000E+000
   7.2780   1.00000E+000    0.00000E+000
   7.2800   1.00000E+000    0.00000E+000
   7.2830   1.00000E+000    0.00000E+000
   7.2860   1.00000E+000    0.00000E+000
   7.2890   1.00000E+000    0.00000E+000
   7.2920   1.00000E+000    0.00000E+000
   7.2950   1.00000E+000    0.00000E+000
   7.2960   1.00000E+000    0.00000E+000
   7.3000   1.00000E+000    0.00000E+000
