# Supplementary material for: Rationally seeded computational protein design of ɑ-helical barrels
Source: Nat Chem Biol. 2024 Jun 20;20(8):991–9. doi: 10.1038/s41589-024-01642-0 (PMC11288890; doi:10.1038/s41589-024-01642-0)
Supplement: Supplementary file 5 — PDB files used for making figure panels h–j. [file 41589_2024_1642_MOESM5_ESM.zip › KIA_RP_RSPD_NatChemBiol_data_Figure3/sc-CC-7-LI_panels_c-g/AUC_panel_e/LI_SV_raw/00075.RA1]

HeptLI
R 1 20.0 40000 0026738 3.9400E11 275 1 
   5.8010   1.00000E+000    0.00000E+000
   5.8030   1.00000E+000    0.00000E+000
   5.8050   1.00000E+000    0.00000E+000
   5.8060   1.00000E+000    0.00000E+000
   5.8080   1.00000E+000    0.00000E+000
   5.8100   1.00000E+000    0.00000E+000
   5.8120   1.00000E+000    0.00000E+000
   5.8130   1.00000E+000    0.00000E+000
   5.8140   1.00000E+000    0.00000E+000
   5.8150   1.00000E+000    0.00000E+000
   5.8170   1.00000E+000    0.00000E+000
   5.8190   1.00000E+000    0.00000E+000
   5.8200   1.00000E+000    0.00000E+000
   5.8220   1.00000E+000    0.00000E+000
   5.8240   1.00000E+000    0.00000E+000
   5.8260   1.00000E+000    0.00000E+000
   5.8270   1.00000E+000    0.00000E+000
   5.8280   1.00000E+000    0.00000E+000
   5.8290   1.00000E+000    0.00000E+000
   5.8310   1.00000E+000    0.00000E+000
   5.8330   1.00000E+000    0.00000E+000
   5.8350  -1.23240E+000    0.00000E+000
   5.8360  -1.29270E+000    0.00000E+000
   5.8370  -8.67800E-001    0.00000E+000
   5.8380  -8.23300E-001    0.00000E+000
   5.8400  -7.16200E-001    0.00000E+000
   5.8420  -6.83400E-001    0.00000E+000
   5.8430  -6.02300E-001    0.00000E+000
   5.8440  -6.59900E-001    0.00000E+000
   5.8450  -8.62000E-001    0.00000E+000
   5.8470  -1.02230E+000    0.00000E+000
   5.8490  -1.24790E+000    0.00000E+000
   5.8520  -1.65990E+000    0.00000E+000
   5.8540  -1.68170E+000    0.00000E+000
   5.8560  -1.72570E+000    0.00000E+000
   5.8580  -1.65700E+000    0.00000E+000
   5.8590  -1.56480E+000    0.00000E+000
   5.8610  -1.61150E+000    0.00000E+000
   5.8630  -1.33010E+000    0.00000E+000
   5.8670  -1.05080E+000    0.00000E+000
   5.8680  -1.02490E+000    0.00000E+000
   5.8690  -6.11200E-001    0.00000E+000
   5.8700  -5.94200E-001    0.00000E+000
   5.8720  -4.47700E-001    0.00000E+000
   5.8730  -3.89000E-001    0.00000E+000
   5.8740  -3.33900E-001    0.00000E+000
   5.8750  -3.58400E-001    0.00000E+000
   5.8770  -2.04700E-001    0.00000E+000
   5.8790  -1.88200E-001    0.00000E+000
   5.8810  -1.01500E-001    0.00000E+000
   5.8820  -1.02400E-001    0.00000E+000
   5.8830  -6.13000E-002    0.00000E+000
   5.8840  -2.88000E-002    0.00000E+000
   5.8860  -9.40000E-003    0.00000E+000
   5.8890  -8.20000E-003    0.00000E+000
   5.8910  -3.20000E-003    0.00000E+000
   5.8920  -1.59000E-002    0.00000E+000
   5.8930  -3.00000E-004    0.00000E+000
   5.8940  -1.66000E-002    0.00000E+000
   5.8960  -1.10000E-002    0.00000E+000
   5.8970  -2.22000E-002    0.00000E+000
   5.9010  -2.10000E-003    0.00000E+000
   5.9020  -8.70000E-003    0.00000E+000
   5.9040  -1.29000E-002    0.00000E+000
   5.9060  -2.85000E-002    0.00000E+000
   5.9080  -1.90000E-003    0.00000E+000
   5.9090  -2.10000E-003    0.00000E+000
   5.9110   1.61000E-002    0.00000E+000
   5.9130  -3.30000E-003    0.00000E+000
   5.9150  -4.10000E-003    0.00000E+000
   5.9170  -1.23000E-002    0.00000E+000
   5.9180   1.40000E-003    0.00000E+000
   5.9200  -1.44000E-002    0.00000E+000
   5.9220  -5.60000E-003    0.00000E+000
   5.9230   1.05000E-002    0.00000E+000
   5.9240   1.77000E-002    0.00000E+000
   5.9250  -5.20000E-003    0.00000E+000
   5.9270  -1.50000E-003    0.00000E+000
   5.9310   2.04000E-002    0.00000E+000
   5.9320  -2.15000E-002    0.00000E+000
   5.9330   6.00000E-003    0.00000E+000
   5.9360   1.70000E-003    0.00000E+000
   5.9370  -1.63000E-002    0.00000E+000
   5.9390  -1.05000E-002    0.00000E+000
   5.9410  -4.50000E-003    0.00000E+000
   5.9430  -1.02000E-002    0.00000E+000
   5.9440   9.20000E-003    0.00000E+000
   5.9470   1.23000E-002    0.00000E+000
   5.9480   1.89000E-002    0.00000E+000
   5.9500   3.66000E-002    0.00000E+000
   5.9520   4.39000E-002    0.00000E+000
   5.9530   1.58000E-002    0.00000E+000
   5.9560  -6.30000E-003    0.00000E+000
   5.9570   4.70000E-003    0.00000E+000
   5.9590  -4.10000E-003    0.00000E+000
   5.9610  -9.70000E-003    0.00000E+000
   5.9630  -1.35000E-002    0.00000E+000
   5.9640  -3.60000E-003    0.00000E+000
   5.9670  -1.10000E-003    0.00000E+000
   5.9700  -7.30000E-003    0.00000E+000
   5.9720   6.60000E-003    0.00000E+000
   5.9730  -9.90000E-003    0.00000E+000
   5.9770  -1.57000E-002    0.00000E+000
   5.9790   1.60000E-003    0.00000E+000
   5.9800   2.60000E-003    0.00000E+000
   5.9830   3.50000E-003    0.00000E+000
   5.9840  -2.10000E-003    0.00000E+000
   5.9860   1.25000E-002    0.00000E+000
   5.9870  -2.70000E-003    0.00000E+000
   5.9890  -4.80000E-003    0.00000E+000
   5.9910   7.00000E-003    0.00000E+000
   5.9930   1.41000E-002    0.00000E+000
   5.9950   7.90000E-003    0.00000E+000
   5.9960   3.68000E-002    0.00000E+000
   5.9980   4.11000E-002    0.00000E+000
   6.0010   2.83700E-001    0.00000E+000
   6.0020   7.51000E-002    0.00000E+000
   6.0050  -7.69200E-001    0.00000E+000
   6.0060  -7.04200E-001    0.00000E+000
   6.0090  -1.51800E-001    0.00000E+000
   6.0110  -4.70000E-002    0.00000E+000
   6.0140  -1.07000E-002    0.00000E+000
   6.0160  -2.20000E-002    0.00000E+000
   6.0190  -2.16000E-002    0.00000E+000
   6.0200  -2.53700E-001    0.00000E+000
   6.0230   4.47000E-002    0.00000E+000
   6.0250   3.14600E-001    0.00000E+000
   6.0280   2.70000E-003    0.00000E+000
   6.0300   1.82000E-002    0.00000E+000
   6.0340  -1.12000E-002    0.00000E+000
   6.0350   7.00000E-004    0.00000E+000
   6.0360   1.82000E-002    0.00000E+000
   6.0390   9.00000E-003    0.00000E+000
   6.0400   3.30000E-003    0.00000E+000
   6.0420   4.00000E-004    0.00000E+000
   6.0440   4.80000E-003    0.00000E+000
   6.0490   1.00000E-004    0.00000E+000
   6.0500   7.70000E-003    0.00000E+000
   6.0520   3.70000E-003    0.00000E+000
   6.0530   7.60000E-003    0.00000E+000
   6.0540   5.30000E-003    0.00000E+000
   6.0560   4.40000E-003    0.00000E+000
   6.0580   1.87000E-002    0.00000E+000
   6.0600   3.90000E-003    0.00000E+000
   6.0620   7.20000E-003    0.00000E+000
   6.0650   2.40000E-003    0.00000E+000
   6.0660   1.10000E-002    0.00000E+000
   6.0710   3.10000E-003    0.00000E+000
   6.0730  -3.40000E-003    0.00000E+000
   6.0760  -3.40000E-003    0.00000E+000
   6.0800   2.27000E-002    0.00000E+000
   6.0870  -6.30000E-003    0.00000E+000
   6.0890   8.00000E-003    0.00000E+000
   6.0910   2.56000E-002    0.00000E+000
   6.0920   3.80000E-003    0.00000E+000
   6.0940   1.26000E-002    0.00000E+000
   6.0960  -8.70000E-003    0.00000E+000
   6.0970   7.70000E-003    0.00000E+000
   6.1020   9.90000E-003    0.00000E+000
   6.1060   3.90000E-003    0.00000E+000
   6.1100   3.00000E-003    0.00000E+000
   6.1120   1.15000E-002    0.00000E+000
   6.1170  -9.40000E-003    0.00000E+000
   6.1190  -5.70000E-003    0.00000E+000
   6.1220   1.09000E-002    0.00000E+000
   6.1240   1.26000E-002    0.00000E+000
   6.1280   3.90000E-003    0.00000E+000
   6.1310   2.50000E-003    0.00000E+000
   6.1340   4.90000E-003    0.00000E+000
   6.1360   6.10000E-003    0.00000E+000
   6.1410  -3.00000E-004    0.00000E+000
   6.1450  -7.80000E-003    0.00000E+000
   6.1490   1.34000E-002    0.00000E+000
   6.1530   7.90000E-003    0.00000E+000
   6.1550   8.70000E-003    0.00000E+000
   6.1560   1.29000E-002    0.00000E+000
   6.1590   2.44000E-002    0.00000E+000
   6.1620   5.90000E-003    0.00000E+000
   6.1650   9.90000E-003    0.00000E+000
   6.1690   1.50000E-002    0.00000E+000
   6.1710   1.89000E-002    0.00000E+000
   6.1750  -4.00000E-004    0.00000E+000
   6.1760   6.30000E-003    0.00000E+000
   6.1790   8.20000E-003    0.00000E+000
   6.1800   9.30000E-003    0.00000E+000
   6.1830   9.00000E-003    0.00000E+000
   6.1840  -7.00000E-004    0.00000E+000
   6.1880   1.59000E-002    0.00000E+000
   6.1900   2.70000E-003    0.00000E+000
   6.1930   8.70000E-003    0.00000E+000
   6.1950   1.00000E-004    0.00000E+000
   6.1990   4.40000E-003    0.00000E+000
   6.2010   1.28000E-002    0.00000E+000
   6.2030   2.30000E-003    0.00000E+000
   6.2050   1.09000E-002    0.00000E+000
   6.2070   1.05000E-002    0.00000E+000
   6.2100   1.17000E-002    0.00000E+000
   6.2120   1.44000E-002    0.00000E+000
   6.2140   2.00000E-004    0.00000E+000
   6.2180   1.20000E-002    0.00000E+000
   6.2200   5.70000E-003    0.00000E+000
   6.2230  -0.00000E+000    0.00000E+000
   6.2250   1.77000E-002    0.00000E+000
   6.2300   9.70000E-003    0.00000E+000
   6.2320   1.02000E-002    0.00000E+000
   6.2340   1.03000E-002    0.00000E+000
   6.2350   1.10000E-002    0.00000E+000
   6.2380  -4.50000E-003    0.00000E+000
   6.2400  -1.90000E-003    0.00000E+000
   6.2440   2.23000E-002    0.00000E+000
   6.2480   1.53000E-002    0.00000E+000
   6.2490   1.65000E-002    0.00000E+000
   6.2530   7.80000E-003    0.00000E+000
   6.2550   2.40000E-003    0.00000E+000
   6.2570   1.12000E-002    0.00000E+000
   6.2600   1.68000E-002    0.00000E+000
   6.2630   1.52000E-002    0.00000E+000
   6.2640   2.31000E-002    0.00000E+000
   6.2680   1.83000E-002    0.00000E+000
   6.2710   1.74000E-002    0.00000E+000
   6.2750   1.25000E-002    0.00000E+000
   6.2780   7.80000E-003    0.00000E+000
   6.2790   1.35000E-002    0.00000E+000
   6.2810   2.15000E-002    0.00000E+000
   6.2850   2.03000E-002    0.00000E+000
   6.2900   1.61000E-002    0.00000E+000
   6.2930   1.80000E-002    0.00000E+000
   6.2950   2.31000E-002    0.00000E+000
   6.2970  -3.00000E-004    0.00000E+000
   6.2980   1.95000E-002    0.00000E+000
   6.3010   2.57000E-002    0.00000E+000
   6.3030   2.02000E-002    0.00000E+000
   6.3050   1.34000E-002    0.00000E+000
   6.3100   2.45000E-002    0.00000E+000
   6.3130   2.04000E-002    0.00000E+000
   6.3180   1.60000E-002    0.00000E+000
   6.3190   3.06000E-002    0.00000E+000
   6.3200   1.53000E-002    0.00000E+000
   6.3240   2.08000E-002    0.00000E+000
   6.3280   2.44000E-002    0.00000E+000
   6.3300   3.48000E-002    0.00000E+000
   6.3330   2.14000E-002    0.00000E+000
   6.3340   2.76000E-002    0.00000E+000
   6.3370   5.10000E-002    0.00000E+000
   6.3420   2.85000E-002    0.00000E+000
   6.3430   1.27000E-002    0.00000E+000
   6.3460   3.05000E-002    0.00000E+000
   6.3470   3.28000E-002    0.00000E+000
   6.3510   2.44000E-002    0.00000E+000
   6.3530   3.25000E-002    0.00000E+000
   6.3590   4.46000E-002    0.00000E+000
   6.3610   3.48000E-002    0.00000E+000
   6.3660   3.73000E-002    0.00000E+000
   6.3690   4.31000E-002    0.00000E+000
   6.3710   3.50000E-002    0.00000E+000
   6.3720   3.07000E-002    0.00000E+000
   6.3740   4.21000E-002    0.00000E+000
   6.3780   3.77000E-002    0.00000E+000
   6.3800   3.46000E-002    0.00000E+000
   6.3820   3.13000E-002    0.00000E+000
   6.3860   3.45000E-002    0.00000E+000
   6.3870   4.30000E-002    0.00000E+000
   6.3880   3.71000E-002    0.00000E+000
   6.3900   3.26000E-002    0.00000E+000
   6.3940   4.81000E-002    0.00000E+000
   6.3950   3.91000E-002    0.00000E+000
   6.3990   3.39000E-002    0.00000E+000
   6.4010   2.83000E-002    0.00000E+000
   6.4040   4.45000E-002    0.00000E+000
   6.4080   4.34000E-002    0.00000E+000
   6.4090   4.72000E-002    0.00000E+000
   6.4140   5.40000E-002    0.00000E+000
   6.4160   5.06000E-002    0.00000E+000
   6.4180   5.43000E-002    0.00000E+000
   6.4190   4.79000E-002    0.00000E+000
   6.4240   5.07000E-002    0.00000E+000
   6.4280   4.78000E-002    0.00000E+000
   6.4290   4.48000E-002    0.00000E+000
   6.4310   5.78000E-002    0.00000E+000
   6.4340   4.79000E-002    0.00000E+000
   6.4360   5.41000E-002    0.00000E+000
   6.4380   5.56000E-002    0.00000E+000
   6.4400   5.30000E-002    0.00000E+000
   6.4430   6.22000E-002    0.00000E+000
   6.4460   7.01000E-002    0.00000E+000
   6.4480   5.65000E-002    0.00000E+000
   6.4500   6.70000E-002    0.00000E+000
   6.4530   6.35000E-002    0.00000E+000
   6.4570   7.68000E-002    0.00000E+000
   6.4580   5.98000E-002    0.00000E+000
   6.4600   8.02000E-002    0.00000E+000
   6.4630   6.97000E-002    0.00000E+000
   6.4660   7.78000E-002    0.00000E+000
   6.4680   6.06000E-002    0.00000E+000
   6.4710   6.92000E-002    0.00000E+000
   6.4730   8.29000E-002    0.00000E+000
   6.4770   7.48000E-002    0.00000E+000
   6.4780   8.22000E-002    0.00000E+000
   6.4800   7.89000E-002    0.00000E+000
   6.4810   7.62000E-002    0.00000E+000
   6.4850   8.49000E-002    0.00000E+000
   6.4880   8.57000E-002    0.00000E+000
   6.4890   9.27000E-002    0.00000E+000
   6.4940   8.84000E-002    0.00000E+000
   6.4960   9.09000E-002    0.00000E+000
   6.4990   9.04000E-002    0.00000E+000
   6.5010   9.89000E-002    0.00000E+000
   6.5040   9.73000E-002    0.00000E+000
   6.5050   9.54000E-002    0.00000E+000
   6.5080   8.55000E-002    0.00000E+000
   6.5110   9.36000E-002    0.00000E+000
   6.5130   1.01900E-001    0.00000E+000
   6.5160   1.07800E-001    0.00000E+000
   6.5170   1.06900E-001    0.00000E+000
   6.5210   1.11100E-001    0.00000E+000
   6.5220   1.09700E-001    0.00000E+000
   6.5260   1.18600E-001    0.00000E+000
   6.5280   1.03500E-001    0.00000E+000
   6.5300   1.06900E-001    0.00000E+000
   6.5330   1.25600E-001    0.00000E+000
   6.5350   1.24100E-001    0.00000E+000
   6.5370   1.21000E-001    0.00000E+000
   6.5390   1.13100E-001    0.00000E+000
   6.5440   1.17000E-001    0.00000E+000
   6.5450   1.18700E-001    0.00000E+000
   6.5480   1.24700E-001    0.00000E+000
   6.5510   1.33900E-001    0.00000E+000
   6.5530   1.41800E-001    0.00000E+000
   6.5560   1.48400E-001    0.00000E+000
   6.5580   1.45000E-001    0.00000E+000
   6.5600   1.27600E-001    0.00000E+000
   6.5630   1.40700E-001    0.00000E+000
   6.5660   1.50700E-001    0.00000E+000
   6.5690   1.58500E-001    0.00000E+000
   6.5720   1.53200E-001    0.00000E+000
   6.5740   1.62900E-001    0.00000E+000
   6.5760   1.61200E-001    0.00000E+000
   6.5790   1.67300E-001    0.00000E+000
   6.5800   1.65900E-001    0.00000E+000
   6.5830   1.79200E-001    0.00000E+000
   6.5850   1.67400E-001    0.00000E+000
   6.5870   1.64900E-001    0.00000E+000
   6.5900   1.76400E-001    0.00000E+000
   6.5930   1.69600E-001    0.00000E+000
   6.5950   1.73400E-001    0.00000E+000
   6.5980   1.76000E-001    0.00000E+000
   6.6010   1.88800E-001    0.00000E+000
   6.6050   1.95200E-001    0.00000E+000
   6.6060   1.84100E-001    0.00000E+000
   6.6100   1.90800E-001    0.00000E+000
   6.6130   2.08500E-001    0.00000E+000
   6.6150   1.93200E-001    0.00000E+000
   6.6180   1.98300E-001    0.00000E+000
   6.6190   2.08800E-001    0.00000E+000
   6.6230   2.05100E-001    0.00000E+000
   6.6260   2.06700E-001    0.00000E+000
   6.6290   2.25100E-001    0.00000E+000
   6.6310   2.24400E-001    0.00000E+000
   6.6330   2.14000E-001    0.00000E+000
   6.6350   2.21700E-001    0.00000E+000
   6.6380   2.13600E-001    0.00000E+000
   6.6410   2.27100E-001    0.00000E+000
   6.6440   2.31300E-001    0.00000E+000
   6.6470   2.28400E-001    0.00000E+000
   6.6500   2.32100E-001    0.00000E+000
   6.6520   2.38500E-001    0.00000E+000
   6.6540   2.45800E-001    0.00000E+000
   6.6570   2.55500E-001    0.00000E+000
   6.6610   2.51400E-001    0.00000E+000
   6.6630   2.28600E-001    0.00000E+000
   6.6660   2.66900E-001    0.00000E+000
   6.6680   2.68100E-001    0.00000E+000
   6.6700   2.65100E-001    0.00000E+000
   6.6720   2.82400E-001    0.00000E+000
   6.6740   2.72100E-001    0.00000E+000
   6.6790   2.76900E-001    0.00000E+000
   6.6810   2.79600E-001    0.00000E+000
   6.6840   2.86000E-001    0.00000E+000
   6.6880   2.83200E-001    0.00000E+000
   6.6890   2.89600E-001    0.00000E+000
   6.6920   2.92400E-001    0.00000E+000
   6.6940   3.15500E-001    0.00000E+000
   6.6970   2.99000E-001    0.00000E+000
   6.6980   3.01800E-001    0.00000E+000
   6.7020   3.07700E-001    0.00000E+000
   6.7060   3.11900E-001    0.00000E+000
   6.7090   3.11100E-001    0.00000E+000
   6.7130   3.20700E-001    0.00000E+000
   6.7150   3.27300E-001    0.00000E+000
   6.7180   3.13400E-001    0.00000E+000
   6.7220   3.24900E-001    0.00000E+000
   6.7240   3.36100E-001    0.00000E+000
   6.7270   3.22000E-001    0.00000E+000
   6.7290   3.32000E-001    0.00000E+000
   6.7320   3.33700E-001    0.00000E+000
   6.7340   3.27100E-001    0.00000E+000
   6.7350   3.41300E-001    0.00000E+000
   6.7380   3.49600E-001    0.00000E+000
   6.7410   3.57100E-001    0.00000E+000
   6.7450   3.66700E-001    0.00000E+000
   6.7480   3.53400E-001    0.00000E+000
   6.7500   3.63500E-001    0.00000E+000
   6.7520   3.60600E-001    0.00000E+000
   6.7560   3.62800E-001    0.00000E+000
   6.7570   3.73800E-001    0.00000E+000
   6.7610   3.76800E-001    0.00000E+000
   6.7640   3.69900E-001    0.00000E+000
   6.7660   3.84700E-001    0.00000E+000
   6.7710   3.88100E-001    0.00000E+000
   6.7730   3.92200E-001    0.00000E+000
   6.7760   3.97200E-001    0.00000E+000
   6.7800   3.80400E-001    0.00000E+000
   6.7830   4.07100E-001    0.00000E+000
   6.7840   3.86800E-001    0.00000E+000
   6.7890   3.96300E-001    0.00000E+000
   6.7910   4.03600E-001    0.00000E+000
   6.7950   4.26600E-001    0.00000E+000
   6.7990   3.93400E-001    0.00000E+000
   6.8010   4.04200E-001    0.00000E+000
   6.8030   4.11100E-001    0.00000E+000
   6.8060   4.14900E-001    0.00000E+000
   6.8090   4.08400E-001    0.00000E+000
   6.8100   4.26900E-001    0.00000E+000
   6.8120   4.19000E-001    0.00000E+000
   6.8160   4.13300E-001    0.00000E+000
   6.8180   4.27100E-001    0.00000E+000
   6.8200   4.20100E-001    0.00000E+000
   6.8230   4.45700E-001    0.00000E+000
   6.8240   4.40700E-001    0.00000E+000
   6.8280   4.36600E-001    0.00000E+000
   6.8300   4.23800E-001    0.00000E+000
   6.8320   4.41900E-001    0.00000E+000
   6.8350   4.81600E-001    0.00000E+000
   6.8390   4.74200E-001    0.00000E+000
   6.8420   4.58300E-001    0.00000E+000
   6.8430   4.60100E-001    0.00000E+000
   6.8460   4.71700E-001    0.00000E+000
   6.8480   4.60800E-001    0.00000E+000
   6.8530   4.69800E-001    0.00000E+000
   6.8560   4.81900E-001    0.00000E+000
   6.8570   4.70400E-001    0.00000E+000
   6.8600   4.70300E-001    0.00000E+000
   6.8630   4.75300E-001    0.00000E+000
   6.8650   4.70700E-001    0.00000E+000
   6.8670   4.72500E-001    0.00000E+000
   6.8700   4.73200E-001    0.00000E+000
   6.8740   4.79000E-001    0.00000E+000
   6.8770   4.91600E-001    0.00000E+000
   6.8800   4.93100E-001    0.00000E+000
   6.8840   4.96800E-001    0.00000E+000
   6.8860   4.85900E-001    0.00000E+000
   6.8910   4.92700E-001    0.00000E+000
   6.8940   4.94300E-001    0.00000E+000
   6.8950   5.06000E-001    0.00000E+000
   6.8960   5.06900E-001    0.00000E+000
   6.8990   5.01100E-001    0.00000E+000
   6.9020   4.97100E-001    0.00000E+000
   6.9060   5.07700E-001    0.00000E+000
   6.9090   5.12900E-001    0.00000E+000
   6.9120   5.30800E-001    0.00000E+000
   6.9130   5.41100E-001    0.00000E+000
   6.9150   5.47300E-001    0.00000E+000
   6.9190   5.22300E-001    0.00000E+000
   6.9210   5.15200E-001    0.00000E+000
   6.9220   5.26900E-001    0.00000E+000
   6.9270   5.39200E-001    0.00000E+000
   6.9280   5.22100E-001    0.00000E+000
   6.9310   5.16500E-001    0.00000E+000
   6.9350   5.32000E-001    0.00000E+000
   6.9360   5.26400E-001    0.00000E+000
   6.9380   5.27200E-001    0.00000E+000
   6.9430   5.38100E-001    0.00000E+000
   6.9450   5.35200E-001    0.00000E+000
   6.9470   5.31200E-001    0.00000E+000
   6.9490   5.31200E-001    0.00000E+000
   6.9520   5.13800E-001    0.00000E+000
   6.9550   5.48400E-001    0.00000E+000
   6.9560   5.37500E-001    0.00000E+000
   6.9610   5.46600E-001    0.00000E+000
   6.9630   5.44800E-001    0.00000E+000
   6.9650   5.40700E-001    0.00000E+000
   6.9690   5.56500E-001    0.00000E+000
   6.9720   5.41500E-001    0.00000E+000
   6.9750   5.49700E-001    0.00000E+000
   6.9790   5.57600E-001    0.00000E+000
   6.9810   5.58800E-001    0.00000E+000
   6.9860   5.52700E-001    0.00000E+000
   6.9890   5.79100E-001    0.00000E+000
   6.9900   5.52300E-001    0.00000E+000
   6.9930   5.77600E-001    0.00000E+000
   6.9960   5.96100E-001    0.00000E+000
   6.9980   5.67700E-001    0.00000E+000
   7.0010   5.76500E-001    0.00000E+000
   7.0040   5.93300E-001    0.00000E+000
   7.0070   5.84600E-001    0.00000E+000
   7.0130   5.71500E-001    0.00000E+000
   7.0150   5.95400E-001    0.00000E+000
   7.0160   5.94300E-001    0.00000E+000
   7.0190   6.20800E-001    0.00000E+000
   7.0220   6.14800E-001    0.00000E+000
   7.0250   6.23000E-001    0.00000E+000
   7.0280   6.24500E-001    0.00000E+000
   7.0290   6.49300E-001    0.00000E+000
   7.0330   6.18300E-001    0.00000E+000
   7.0350   6.55100E-001    0.00000E+000
   7.0370   6.56200E-001    0.00000E+000
   7.0410   6.83700E-001    0.00000E+000
   7.0440   6.89100E-001    0.00000E+000
   7.0450   6.70900E-001    0.00000E+000
   7.0470   7.11300E-001    0.00000E+000
   7.0510   7.10600E-001    0.00000E+000
   7.0550   7.37000E-001    0.00000E+000
   7.0590   7.68300E-001    0.00000E+000
   7.0620   8.03300E-001    0.00000E+000
   7.0650   8.25200E-001    0.00000E+000
   7.0680   8.57800E-001    0.00000E+000
   7.0700   8.46100E-001    0.00000E+000
   7.0740   8.48200E-001    0.00000E+000
   7.0760   9.12400E-001    0.00000E+000
   7.0790   9.45300E-001    0.00000E+000
   7.0830   9.84400E-001    0.00000E+000
   7.0850   1.02870E+000    0.00000E+000
   7.0910   1.07950E+000    0.00000E+000
   7.0950   1.20650E+000    0.00000E+000
   7.0990   1.27670E+000    0.00000E+000
   7.1010   1.34040E+000    0.00000E+000
   7.1030   1.45870E+000    0.00000E+000
   7.1070   1.57330E+000    0.00000E+000
   7.1100   1.72210E+000    0.00000E+000
   7.1130   2.19350E+000    0.00000E+000
   7.1170   2.57340E+000    0.00000E+000
   7.1180   2.61220E+000    0.00000E+000
   7.1210   2.71530E+000    0.00000E+000
   7.1240   2.75390E+000    0.00000E+000
   7.1260   2.80140E+000    0.00000E+000
   7.1290   2.89880E+000    0.00000E+000
   7.1310   2.89300E+000    0.00000E+000
   7.1340   2.78620E+000    0.00000E+000
   7.1380   3.31130E+000    0.00000E+000
   7.1400   3.27260E+000    0.00000E+000
   7.1430   3.45300E+000    0.00000E+000
   7.1460   2.96340E+000    0.00000E+000
   7.1490   3.30280E+000    0.00000E+000
   7.1530   2.94670E+000    0.00000E+000
   7.1560   2.37400E+000    0.00000E+000
   7.1570   2.36960E+000    0.00000E+000
   7.1610   1.95710E+000    0.00000E+000
   7.1630   2.30260E+000    0.00000E+000
   7.1660   2.07060E+000    0.00000E+000
   7.1690   1.52100E+000    0.00000E+000
   7.1700   1.47890E+000    0.00000E+000
   7.1740   1.06700E+000    0.00000E+000
   7.1770   1.64880E+000    0.00000E+000
   7.1790   3.09100E-001    0.00000E+000
   7.1820   1.00000E+000    0.00000E+000
   7.1840   1.00000E+000    0.00000E+000
   7.1860   1.00000E+000    0.00000E+000
   7.1900   1.00000E+000    0.00000E+000
   7.1930   1.00000E+000    0.00000E+000
   7.1960   1.00000E+000    0.00000E+000
   7.1970   1.00000E+000    0.00000E+000
   7.2020   1.00000E+000    0.00000E+000
   7.2050   1.00000E+000    0.00000E+000
   7.2060   1.00000E+000    0.00000E+000
   7.2090   1.00000E+000    0.00000E+000
   7.2120   1.00000E+000    0.00000E+000
   7.2160   1.00000E+000    0.00000E+000
   7.2170   1.00000E+000    0.00000E+000
   7.2200   1.00000E+000    0.00000E+000
   7.2230   1.00000E+000    0.00000E+000
   7.2270   1.00000E+000    0.00000E+000
   7.2320   1.00000E+000    0.00000E+000
   7.2340   1.00000E+000    0.00000E+000
   7.2370   1.00000E+000    0.00000E+000
   7.2410   1.00000E+000    0.00000E+000
   7.2430   1.00000E+000    0.00000E+000
   7.2450   1.00000E+000    0.00000E+000
   7.2480   1.00000E+000    0.00000E+000
   7.2500   1.00000E+000    0.00000E+000
   7.2550   1.00000E+000    0.00000E+000
   7.2570   1.00000E+000    0.00000E+000
   7.2600   1.00000E+000    0.00000E+000
   7.2630   1.00000E+000    0.00000E+000
   7.2660   1.00000E+000    0.00000E+000
   7.2690   1.00000E+000    0.00000E+000
   7.2710   1.00000E+000    0.00000E+000
   7.2730   1.00000E+000    0.00000E+000
   7.2760   1.00000E+000    0.00000E+000
   7.2780   1.00000E+000    0.00000E+000
   7.2810   1.00000E+000    0.00000E+000
   7.2840   1.00000E+000    0.00000E+000
   7.2860   1.00000E+000    0.00000E+000
   7.2890   1.00000E+000    0.00000E+000
   7.2940   1.00000E+000    0.00000E+000
   7.2960   1.00000E+000    0.00000E+000
   7.2990   1.00000E+000    0.00000E+000
   7.3020   1.00000E+000    0.00000E+000
