# Supplementary material for: Rationally seeded computational protein design of ɑ-helical barrels
Source: Nat Chem Biol. 2024 Jun 20;20(8):991–9. doi: 10.1038/s41589-024-01642-0 (PMC11288890; doi:10.1038/s41589-024-01642-0)
Supplement: Supplementary file 5 — PDB files used for making figure panels h–j. [file 41589_2024_1642_MOESM5_ESM.zip › KIA_RP_RSPD_NatChemBiol_data_Figure3/sc-CC-7-LI_panels_c-g/AUC_panel_e/LI_SV_raw/00061.RA1]

HeptLI
R 1 20.0 40000 0022541 3.2040E11 275 1 
   5.8000   1.00000E+000    0.00000E+000
   5.8020   1.00000E+000    0.00000E+000
   5.8030   1.00000E+000    0.00000E+000
   5.8040   1.00000E+000    0.00000E+000
   5.8050   1.00000E+000    0.00000E+000
   5.8060   1.00000E+000    0.00000E+000
   5.8070   1.00000E+000    0.00000E+000
   5.8080   1.00000E+000    0.00000E+000
   5.8120   1.00000E+000    0.00000E+000
   5.8140   1.00000E+000    0.00000E+000
   5.8150   1.00000E+000    0.00000E+000
   5.8160   1.00000E+000    0.00000E+000
   5.8170   1.00000E+000    0.00000E+000
   5.8180   1.00000E+000    0.00000E+000
   5.8210   1.00000E+000    0.00000E+000
   5.8220   1.00000E+000    0.00000E+000
   5.8230   1.00000E+000    0.00000E+000
   5.8240   1.00000E+000    0.00000E+000
   5.8250   1.00000E+000    0.00000E+000
   5.8260   1.00000E+000    0.00000E+000
   5.8280   1.00000E+000    0.00000E+000
   5.8290   1.00000E+000    0.00000E+000
   5.8300   1.00000E+000    0.00000E+000
   5.8310   1.00000E+000    0.00000E+000
   5.8330   1.00000E+000    0.00000E+000
   5.8350  -1.81720E+000    0.00000E+000
   5.8370  -1.11760E+000    0.00000E+000
   5.8390  -7.87700E-001    0.00000E+000
   5.8400  -7.05800E-001    0.00000E+000
   5.8420  -8.99800E-001    0.00000E+000
   5.8440  -7.15000E-001    0.00000E+000
   5.8450  -6.69200E-001    0.00000E+000
   5.8470  -9.18700E-001    0.00000E+000
   5.8500  -1.20630E+000    0.00000E+000
   5.8510  -1.55850E+000    0.00000E+000
   5.8550  -1.74350E+000    0.00000E+000
   5.8560  -1.67390E+000    0.00000E+000
   5.8580  -1.64060E+000    0.00000E+000
   5.8600  -1.55950E+000    0.00000E+000
   5.8630  -1.49910E+000    0.00000E+000
   5.8650  -1.33320E+000    0.00000E+000
   5.8680  -9.31900E-001    0.00000E+000
   5.8700  -5.86400E-001    0.00000E+000
   5.8720  -5.15900E-001    0.00000E+000
   5.8740  -3.70300E-001    0.00000E+000
   5.8760  -2.76700E-001    0.00000E+000
   5.8770  -2.27700E-001    0.00000E+000
   5.8780  -1.68800E-001    0.00000E+000
   5.8790  -1.48200E-001    0.00000E+000
   5.8810  -9.05000E-002    0.00000E+000
   5.8830  -5.11000E-002    0.00000E+000
   5.8860  -3.36000E-002    0.00000E+000
   5.8880  -1.57000E-002    0.00000E+000
   5.8900  -6.80000E-003    0.00000E+000
   5.8910  -2.22000E-002    0.00000E+000
   5.8930  -1.97000E-002    0.00000E+000
   5.8950  -1.89000E-002    0.00000E+000
   5.8970  -1.53000E-002    0.00000E+000
   5.8980  -8.00000E-003    0.00000E+000
   5.9010  -7.80000E-003    0.00000E+000
   5.9020  -9.90000E-003    0.00000E+000
   5.9060  -1.32000E-002    0.00000E+000
   5.9070  -6.80000E-003    0.00000E+000
   5.9100  -2.40000E-003    0.00000E+000
   5.9110   2.60000E-003    0.00000E+000
   5.9130  -6.50000E-003    0.00000E+000
   5.9170  -5.20000E-003    0.00000E+000
   5.9180   4.70000E-003    0.00000E+000
   5.9200  -4.90000E-003    0.00000E+000
   5.9210   2.60000E-003    0.00000E+000
   5.9240   3.90000E-003    0.00000E+000
   5.9250  -1.00000E-004    0.00000E+000
   5.9270   4.00000E-004    0.00000E+000
   5.9290   5.40000E-003    0.00000E+000
   5.9310   7.70000E-003    0.00000E+000
   5.9320   3.30000E-003    0.00000E+000
   5.9340  -7.60000E-003    0.00000E+000
   5.9360  -9.90000E-003    0.00000E+000
   5.9390  -1.60000E-002    0.00000E+000
   5.9410  -1.31000E-002    0.00000E+000
   5.9430  -1.90000E-003    0.00000E+000
   5.9460   1.26000E-002    0.00000E+000
   5.9470   1.90000E-002    0.00000E+000
   5.9500   1.64000E-002    0.00000E+000
   5.9510   2.83000E-002    0.00000E+000
   5.9550   1.30000E-002    0.00000E+000
   5.9560  -9.90000E-003    0.00000E+000
   5.9580   5.60000E-003    0.00000E+000
   5.9590  -7.00000E-003    0.00000E+000
   5.9620  -4.30000E-003    0.00000E+000
   5.9630  -4.40000E-003    0.00000E+000
   5.9660  -1.40000E-003    0.00000E+000
   5.9690  -1.66000E-002    0.00000E+000
   5.9710   1.80000E-003    0.00000E+000
   5.9730  -1.79000E-002    0.00000E+000
   5.9760  -1.08000E-002    0.00000E+000
   5.9780  -4.00000E-003    0.00000E+000
   5.9800   1.19000E-002    0.00000E+000
   5.9820   1.33000E-002    0.00000E+000
   5.9870   1.28000E-002    0.00000E+000
   5.9890  -3.90000E-003    0.00000E+000
   5.9900  -2.00000E-004    0.00000E+000
   5.9930   3.10000E-003    0.00000E+000
   5.9950   9.40000E-003    0.00000E+000
   5.9960   3.43000E-002    0.00000E+000
   6.0000   5.38000E-002    0.00000E+000
   6.0030   1.89600E-001    0.00000E+000
   6.0060  -4.66600E-001    0.00000E+000
   6.0070  -7.04400E-001    0.00000E+000
   6.0080  -4.25000E-001    0.00000E+000
   6.0100   2.45000E-002    0.00000E+000
   6.0160  -1.27000E-002    0.00000E+000
   6.0180  -4.45000E-002    0.00000E+000
   6.0200  -2.39000E-002    0.00000E+000
   6.0220  -2.48600E-001    0.00000E+000
   6.0240   5.45000E-002    0.00000E+000
   6.0260   4.52700E-001    0.00000E+000
   6.0300  -8.65000E-002    0.00000E+000
   6.0340   1.15000E-002    0.00000E+000
   6.0370  -2.40000E-003    0.00000E+000
   6.0400   2.06000E-002    0.00000E+000
   6.0420   7.70000E-003    0.00000E+000
   6.0440  -3.20000E-003    0.00000E+000
   6.0460   7.10000E-003    0.00000E+000
   6.0490   3.80000E-003    0.00000E+000
   6.0500   5.80000E-003    0.00000E+000
   6.0540   2.30000E-002    0.00000E+000
   6.0550   1.10000E-002    0.00000E+000
   6.0570  -4.00000E-004    0.00000E+000
   6.0580   3.60000E-003    0.00000E+000
   6.0620   1.54000E-002    0.00000E+000
   6.0640   4.20000E-003    0.00000E+000
   6.0670   4.30000E-003    0.00000E+000
   6.0710  -2.80000E-003    0.00000E+000
   6.0730   1.74000E-002    0.00000E+000
   6.0760   5.90000E-003    0.00000E+000
   6.0780   7.80000E-003    0.00000E+000
   6.0790   5.50000E-003    0.00000E+000
   6.0800   1.98000E-002    0.00000E+000
   6.0840   1.01000E-002    0.00000E+000
   6.0850  -3.30000E-003    0.00000E+000
   6.0890  -6.10000E-003    0.00000E+000
   6.0900   1.11000E-002    0.00000E+000
   6.0930   1.87000E-002    0.00000E+000
   6.0950   3.10000E-003    0.00000E+000
   6.0970   6.00000E-004    0.00000E+000
   6.0990   1.90000E-002    0.00000E+000
   6.1010   1.95000E-002    0.00000E+000
   6.1050   3.40000E-003    0.00000E+000
   6.1060  -4.30000E-003    0.00000E+000
   6.1100  -1.70000E-003    0.00000E+000
   6.1130   2.33000E-002    0.00000E+000
   6.1140   1.59000E-002    0.00000E+000
   6.1170   3.50000E-003    0.00000E+000
   6.1190  -2.60000E-003    0.00000E+000
   6.1220   1.07000E-002    0.00000E+000
   6.1240   3.00000E-003    0.00000E+000
   6.1250   6.20000E-003    0.00000E+000
   6.1280   9.50000E-003    0.00000E+000
   6.1310   3.00000E-003    0.00000E+000
   6.1330   1.32000E-002    0.00000E+000
   6.1360   1.19000E-002    0.00000E+000
   6.1380   1.53000E-002    0.00000E+000
   6.1420   5.40000E-003    0.00000E+000
   6.1440   1.20000E-003    0.00000E+000
   6.1470   2.30000E-003    0.00000E+000
   6.1480   1.34000E-002    0.00000E+000
   6.1520   1.54000E-002    0.00000E+000
   6.1540  -1.20000E-003    0.00000E+000
   6.1570   1.29000E-002    0.00000E+000
   6.1590   1.73000E-002    0.00000E+000
   6.1620   1.10000E-002    0.00000E+000
   6.1630  -4.40000E-003    0.00000E+000
   6.1660   1.48000E-002    0.00000E+000
   6.1670   9.60000E-003    0.00000E+000
   6.1700   2.36000E-002    0.00000E+000
   6.1740   9.30000E-003    0.00000E+000
   6.1760   1.34000E-002    0.00000E+000
   6.1780   1.26000E-002    0.00000E+000
   6.1800   2.71000E-002    0.00000E+000
   6.1840   1.83000E-002    0.00000E+000
   6.1900   1.31000E-002    0.00000E+000
   6.1920   1.55000E-002    0.00000E+000
   6.1950   7.80000E-003    0.00000E+000
   6.1970   1.52000E-002    0.00000E+000
   6.2000   9.40000E-003    0.00000E+000
   6.2030   1.19000E-002    0.00000E+000
   6.2040   9.40000E-003    0.00000E+000
   6.2060   7.50000E-003    0.00000E+000
   6.2090   1.35000E-002    0.00000E+000
   6.2130   1.36000E-002    0.00000E+000
   6.2140   2.12000E-002    0.00000E+000
   6.2170   2.45000E-002    0.00000E+000
   6.2190   1.81000E-002    0.00000E+000
   6.2220   1.92000E-002    0.00000E+000
   6.2240   1.74000E-002    0.00000E+000
   6.2270   2.43000E-002    0.00000E+000
   6.2300   1.92000E-002    0.00000E+000
   6.2320   2.50000E-002    0.00000E+000
   6.2350   1.82000E-002    0.00000E+000
   6.2380   1.40000E-002    0.00000E+000
   6.2390   8.50000E-003    0.00000E+000
   6.2410   1.46000E-002    0.00000E+000
   6.2450   2.72000E-002    0.00000E+000
   6.2480   1.06000E-002    0.00000E+000
   6.2510   3.09000E-002    0.00000E+000
   6.2530   2.60000E-002    0.00000E+000
   6.2550   1.85000E-002    0.00000E+000
   6.2570   1.47000E-002    0.00000E+000
   6.2600   2.01000E-002    0.00000E+000
   6.2610   2.89000E-002    0.00000E+000
   6.2650   3.20000E-002    0.00000E+000
   6.2670   2.77000E-002    0.00000E+000
   6.2690   4.30000E-002    0.00000E+000
   6.2710   2.42000E-002    0.00000E+000
   6.2750   2.56000E-002    0.00000E+000
   6.2780   1.91000E-002    0.00000E+000
   6.2800   2.95000E-002    0.00000E+000
   6.2820   2.72000E-002    0.00000E+000
   6.2840   2.91000E-002    0.00000E+000
   6.2890   2.35000E-002    0.00000E+000
   6.2940   3.87000E-002    0.00000E+000
   6.2950   3.85000E-002    0.00000E+000
   6.2980   4.40000E-002    0.00000E+000
   6.3010   5.06000E-002    0.00000E+000
   6.3030   4.46000E-002    0.00000E+000
   6.3090   5.10000E-002    0.00000E+000
   6.3100   3.34000E-002    0.00000E+000
   6.3110   4.90000E-002    0.00000E+000
   6.3150   5.33000E-002    0.00000E+000
   6.3180   5.72000E-002    0.00000E+000
   6.3200   4.04000E-002    0.00000E+000
   6.3210   4.42000E-002    0.00000E+000
   6.3230   6.19000E-002    0.00000E+000
   6.3250   5.57000E-002    0.00000E+000
   6.3300   5.48000E-002    0.00000E+000
   6.3330   5.41000E-002    0.00000E+000
   6.3350   8.72000E-002    0.00000E+000
   6.3410   7.82000E-002    0.00000E+000
   6.3440   4.11000E-002    0.00000E+000
   6.3460   5.90000E-002    0.00000E+000
   6.3500   7.61000E-002    0.00000E+000
   6.3530   7.02000E-002    0.00000E+000
   6.3550   7.23000E-002    0.00000E+000
   6.3620   8.85000E-002    0.00000E+000
   6.3650   7.42000E-002    0.00000E+000
   6.3670   8.42000E-002    0.00000E+000
   6.3690   9.17000E-002    0.00000E+000
   6.3720   9.11000E-002    0.00000E+000
   6.3740   9.58000E-002    0.00000E+000
   6.3780   9.06000E-002    0.00000E+000
   6.3800   9.68000E-002    0.00000E+000
   6.3830   9.14000E-002    0.00000E+000
   6.3860   8.94000E-002    0.00000E+000
   6.3880   1.02700E-001    0.00000E+000
   6.3900   9.26000E-002    0.00000E+000
   6.3920   1.01900E-001    0.00000E+000
   6.3950   1.12700E-001    0.00000E+000
   6.3990   1.05600E-001    0.00000E+000
   6.4020   1.13200E-001    0.00000E+000
   6.4060   1.05900E-001    0.00000E+000
   6.4070   1.06200E-001    0.00000E+000
   6.4080   1.26500E-001    0.00000E+000
   6.4100   1.20900E-001    0.00000E+000
   6.4130   1.20400E-001    0.00000E+000
   6.4150   1.16000E-001    0.00000E+000
   6.4180   1.23100E-001    0.00000E+000
   6.4240   1.25900E-001    0.00000E+000
   6.4250   1.41800E-001    0.00000E+000
   6.4280   1.24900E-001    0.00000E+000
   6.4290   1.37400E-001    0.00000E+000
   6.4330   1.45800E-001    0.00000E+000
   6.4350   1.31500E-001    0.00000E+000
   6.4370   1.40500E-001    0.00000E+000
   6.4400   1.49700E-001    0.00000E+000
   6.4420   1.52500E-001    0.00000E+000
   6.4450   1.50100E-001    0.00000E+000
   6.4480   1.40500E-001    0.00000E+000
   6.4510   1.46800E-001    0.00000E+000
   6.4520   1.57000E-001    0.00000E+000
   6.4550   1.56300E-001    0.00000E+000
   6.4560   1.52300E-001    0.00000E+000
   6.4590   1.67900E-001    0.00000E+000
   6.4610   1.86500E-001    0.00000E+000
   6.4640   1.65400E-001    0.00000E+000
   6.4660   1.81600E-001    0.00000E+000
   6.4690   1.81700E-001    0.00000E+000
   6.4710   1.81600E-001    0.00000E+000
   6.4730   1.91900E-001    0.00000E+000
   6.4750   1.81600E-001    0.00000E+000
   6.4780   1.90900E-001    0.00000E+000
   6.4800   1.87400E-001    0.00000E+000
   6.4820   1.91200E-001    0.00000E+000
   6.4850   2.00400E-001    0.00000E+000
   6.4880   1.94600E-001    0.00000E+000
   6.4910   2.04500E-001    0.00000E+000
   6.4930   2.14100E-001    0.00000E+000
   6.4960   2.06300E-001    0.00000E+000
   6.4980   1.99100E-001    0.00000E+000
   6.5000   2.11200E-001    0.00000E+000
   6.5040   2.25900E-001    0.00000E+000
   6.5050   2.31200E-001    0.00000E+000
   6.5080   2.13600E-001    0.00000E+000
   6.5120   2.26800E-001    0.00000E+000
   6.5150   2.33200E-001    0.00000E+000
   6.5180   2.44700E-001    0.00000E+000
   6.5200   2.40300E-001    0.00000E+000
   6.5210   2.47900E-001    0.00000E+000
   6.5240   2.47700E-001    0.00000E+000
   6.5260   2.47100E-001    0.00000E+000
   6.5280   2.59900E-001    0.00000E+000
   6.5310   2.56700E-001    0.00000E+000
   6.5320   2.73800E-001    0.00000E+000
   6.5350   2.80800E-001    0.00000E+000
   6.5380   2.63600E-001    0.00000E+000
   6.5400   2.64700E-001    0.00000E+000
   6.5440   2.63400E-001    0.00000E+000
   6.5460   2.74600E-001    0.00000E+000
   6.5490   2.90000E-001    0.00000E+000
   6.5510   2.84100E-001    0.00000E+000
   6.5530   2.81300E-001    0.00000E+000
   6.5550   3.08400E-001    0.00000E+000
   6.5570   2.99400E-001    0.00000E+000
   6.5600   2.94400E-001    0.00000E+000
   6.5610   3.03400E-001    0.00000E+000
   6.5660   3.07700E-001    0.00000E+000
   6.5700   3.18200E-001    0.00000E+000
   6.5720   3.08100E-001    0.00000E+000
   6.5730   3.24000E-001    0.00000E+000
   6.5760   3.27300E-001    0.00000E+000
   6.5780   3.30900E-001    0.00000E+000
   6.5810   3.23900E-001    0.00000E+000
   6.5820   3.45500E-001    0.00000E+000
   6.5850   3.39100E-001    0.00000E+000
   6.5870   3.46000E-001    0.00000E+000
   6.5900   3.27400E-001    0.00000E+000
   6.5940   3.52800E-001    0.00000E+000
   6.5960   3.43100E-001    0.00000E+000
   6.5970   3.51200E-001    0.00000E+000
   6.6010   3.65800E-001    0.00000E+000
   6.6030   3.61600E-001    0.00000E+000
   6.6060   3.64400E-001    0.00000E+000
   6.6080   3.72700E-001    0.00000E+000
   6.6120   3.73900E-001    0.00000E+000
   6.6130   3.68800E-001    0.00000E+000
   6.6160   3.73200E-001    0.00000E+000
   6.6190   3.83100E-001    0.00000E+000
   6.6210   3.94600E-001    0.00000E+000
   6.6240   3.80200E-001    0.00000E+000
   6.6270   3.87800E-001    0.00000E+000
   6.6290   3.98100E-001    0.00000E+000
   6.6310   3.91700E-001    0.00000E+000
   6.6330   3.84500E-001    0.00000E+000
   6.6350   4.12400E-001    0.00000E+000
   6.6370   4.00400E-001    0.00000E+000
   6.6390   4.03500E-001    0.00000E+000
   6.6440   4.07400E-001    0.00000E+000
   6.6450   4.13000E-001    0.00000E+000
   6.6470   4.10300E-001    0.00000E+000
   6.6500   4.17200E-001    0.00000E+000
   6.6520   4.17200E-001    0.00000E+000
   6.6560   4.36700E-001    0.00000E+000
   6.6600   4.20800E-001    0.00000E+000
   6.6610   4.43900E-001    0.00000E+000
   6.6630   4.34600E-001    0.00000E+000
   6.6660   4.32300E-001    0.00000E+000
   6.6680   4.38300E-001    0.00000E+000
   6.6700   4.31600E-001    0.00000E+000
   6.6730   4.38300E-001    0.00000E+000
   6.6740   4.47100E-001    0.00000E+000
   6.6770   4.55200E-001    0.00000E+000
   6.6810   4.47500E-001    0.00000E+000
   6.6830   4.60400E-001    0.00000E+000
   6.6860   4.75000E-001    0.00000E+000
   6.6880   4.46700E-001    0.00000E+000
   6.6910   4.77000E-001    0.00000E+000
   6.6930   4.83300E-001    0.00000E+000
   6.6960   4.68800E-001    0.00000E+000
   6.6970   4.70500E-001    0.00000E+000
   6.7000   4.75000E-001    0.00000E+000
   6.7050   4.67300E-001    0.00000E+000
   6.7070   4.72800E-001    0.00000E+000
   6.7090   4.79300E-001    0.00000E+000
   6.7120   4.95900E-001    0.00000E+000
   6.7130   4.81700E-001    0.00000E+000
   6.7150   4.91400E-001    0.00000E+000
   6.7180   4.85200E-001    0.00000E+000
   6.7200   4.87500E-001    0.00000E+000
   6.7240   5.00800E-001    0.00000E+000
   6.7260   5.09800E-001    0.00000E+000
   6.7280   4.94700E-001    0.00000E+000
   6.7310   5.07100E-001    0.00000E+000
   6.7330   5.04300E-001    0.00000E+000
   6.7350   5.12400E-001    0.00000E+000
   6.7380   5.18300E-001    0.00000E+000
   6.7430   5.16000E-001    0.00000E+000
   6.7470   5.14100E-001    0.00000E+000
   6.7480   5.13700E-001    0.00000E+000
   6.7510   5.29400E-001    0.00000E+000
   6.7540   5.40800E-001    0.00000E+000
   6.7560   5.33600E-001    0.00000E+000
   6.7580   5.32100E-001    0.00000E+000
   6.7600   5.38600E-001    0.00000E+000
   6.7640   5.26000E-001    0.00000E+000
   6.7660   5.31100E-001    0.00000E+000
   6.7700   5.31100E-001    0.00000E+000
   6.7720   5.26300E-001    0.00000E+000
   6.7730   5.46800E-001    0.00000E+000
   6.7750   5.45200E-001    0.00000E+000
   6.7780   5.39800E-001    0.00000E+000
   6.7830   5.51800E-001    0.00000E+000
   6.7850   5.57300E-001    0.00000E+000
   6.7870   5.49600E-001    0.00000E+000
   6.7910   5.50300E-001    0.00000E+000
   6.7930   5.73100E-001    0.00000E+000
   6.7970   5.41900E-001    0.00000E+000
   6.7990   5.47400E-001    0.00000E+000
   6.8020   5.59900E-001    0.00000E+000
   6.8030   5.48200E-001    0.00000E+000
   6.8050   5.64600E-001    0.00000E+000
   6.8100   5.56300E-001    0.00000E+000
   6.8120   5.57300E-001    0.00000E+000
   6.8150   5.47600E-001    0.00000E+000
   6.8170   5.61000E-001    0.00000E+000
   6.8190   5.64500E-001    0.00000E+000
   6.8210   5.69400E-001    0.00000E+000
   6.8240   5.67000E-001    0.00000E+000
   6.8280   5.55300E-001    0.00000E+000
   6.8310   5.69300E-001    0.00000E+000
   6.8320   5.87300E-001    0.00000E+000
   6.8360   5.96900E-001    0.00000E+000
   6.8380   5.98400E-001    0.00000E+000
   6.8410   5.94100E-001    0.00000E+000
   6.8450   5.97700E-001    0.00000E+000
   6.8480   5.74400E-001    0.00000E+000
   6.8490   5.66500E-001    0.00000E+000
   6.8520   5.82600E-001    0.00000E+000
   6.8540   5.74300E-001    0.00000E+000
   6.8570   6.08700E-001    0.00000E+000
   6.8600   5.75000E-001    0.00000E+000
   6.8640   5.95800E-001    0.00000E+000
   6.8650   5.83800E-001    0.00000E+000
   6.8670   5.86900E-001    0.00000E+000
   6.8710   5.74500E-001    0.00000E+000
   6.8730   5.68200E-001    0.00000E+000
   6.8750   5.83500E-001    0.00000E+000
   6.8790   5.82200E-001    0.00000E+000
   6.8810   5.72700E-001    0.00000E+000
   6.8840   5.83700E-001    0.00000E+000
   6.8860   5.89300E-001    0.00000E+000
   6.8900   5.90800E-001    0.00000E+000
   6.8950   5.86300E-001    0.00000E+000
   6.8970   5.92000E-001    0.00000E+000
   6.8990   5.88100E-001    0.00000E+000
   6.9030   5.89600E-001    0.00000E+000
   6.9070   5.98100E-001    0.00000E+000
   6.9120   6.12300E-001    0.00000E+000
   6.9130   6.22800E-001    0.00000E+000
   6.9170   6.04900E-001    0.00000E+000
   6.9190   6.13900E-001    0.00000E+000
   6.9210   6.06800E-001    0.00000E+000
   6.9260   6.00700E-001    0.00000E+000
   6.9300   5.95200E-001    0.00000E+000
   6.9330   6.02000E-001    0.00000E+000
   6.9350   6.04200E-001    0.00000E+000
   6.9370   5.99800E-001    0.00000E+000
   6.9400   6.04000E-001    0.00000E+000
   6.9430   6.00300E-001    0.00000E+000
   6.9450   6.06700E-001    0.00000E+000
   6.9460   6.16900E-001    0.00000E+000
   6.9520   6.02200E-001    0.00000E+000
   6.9540   5.92500E-001    0.00000E+000
   6.9560   6.01500E-001    0.00000E+000
   6.9590   6.19500E-001    0.00000E+000
   6.9600   6.10500E-001    0.00000E+000
   6.9650   6.16600E-001    0.00000E+000
   6.9660   6.10400E-001    0.00000E+000
   6.9690   6.11200E-001    0.00000E+000
   6.9700   6.04700E-001    0.00000E+000
   6.9720   6.09400E-001    0.00000E+000
   6.9780   6.05900E-001    0.00000E+000
   6.9820   6.34800E-001    0.00000E+000
   6.9870   6.25200E-001    0.00000E+000
   6.9890   6.23600E-001    0.00000E+000
   6.9920   6.01400E-001    0.00000E+000
   6.9940   6.25700E-001    0.00000E+000
   6.9970   6.33300E-001    0.00000E+000
   7.0000   6.24200E-001    0.00000E+000
   7.0020   6.12600E-001    0.00000E+000
   7.0050   6.33900E-001    0.00000E+000
   7.0090   6.21300E-001    0.00000E+000
   7.0130   6.29600E-001    0.00000E+000
   7.0140   6.34200E-001    0.00000E+000
   7.0160   6.37800E-001    0.00000E+000
   7.0190   6.56100E-001    0.00000E+000
   7.0210   6.63500E-001    0.00000E+000
   7.0240   6.51800E-001    0.00000E+000
   7.0270   6.72000E-001    0.00000E+000
   7.0300   6.79500E-001    0.00000E+000
   7.0330   6.63800E-001    0.00000E+000
   7.0350   7.01200E-001    0.00000E+000
   7.0370   6.97300E-001    0.00000E+000
   7.0400   7.20100E-001    0.00000E+000
   7.0430   7.13500E-001    0.00000E+000
   7.0460   6.97800E-001    0.00000E+000
   7.0490   7.36500E-001    0.00000E+000
   7.0520   7.25400E-001    0.00000E+000
   7.0530   7.47000E-001    0.00000E+000
   7.0570   7.66400E-001    0.00000E+000
   7.0580   7.95400E-001    0.00000E+000
   7.0620   7.90900E-001    0.00000E+000
   7.0650   8.21600E-001    0.00000E+000
   7.0670   8.29300E-001    0.00000E+000
   7.0710   8.62900E-001    0.00000E+000
   7.0720   8.67400E-001    0.00000E+000
   7.0750   9.10000E-001    0.00000E+000
   7.0780   9.47200E-001    0.00000E+000
   7.0820   9.51900E-001    0.00000E+000
   7.0830   9.84100E-001    0.00000E+000
   7.0870   1.01010E+000    0.00000E+000
   7.0890   1.02940E+000    0.00000E+000
   7.0920   1.10740E+000    0.00000E+000
   7.0940   1.15900E+000    0.00000E+000
   7.0970   1.17580E+000    0.00000E+000
   7.0990   1.24720E+000    0.00000E+000
   7.1010   1.33480E+000    0.00000E+000
   7.1040   1.37620E+000    0.00000E+000
   7.1080   1.47770E+000    0.00000E+000
   7.1100   1.59050E+000    0.00000E+000
   7.1130   1.72790E+000    0.00000E+000
   7.1170   2.26790E+000    0.00000E+000
   7.1190   2.49870E+000    0.00000E+000
   7.1210   2.68680E+000    0.00000E+000
   7.1240   2.84870E+000    0.00000E+000
   7.1260   2.97390E+000    0.00000E+000
   7.1310   2.89680E+000    0.00000E+000
   7.1330   2.94810E+000    0.00000E+000
   7.1360   2.96470E+000    0.00000E+000
   7.1380   2.74690E+000    0.00000E+000
   7.1410   2.87780E+000    0.00000E+000
   7.1440   2.81850E+000    0.00000E+000
   7.1470   3.20350E+000    0.00000E+000
   7.1490   3.18690E+000    0.00000E+000
   7.1510   3.43900E+000    0.00000E+000
   7.1540   2.63110E+000    0.00000E+000
   7.1560   2.00290E+000    0.00000E+000
   7.1610   1.65840E+000    0.00000E+000
   7.1620   1.59370E+000    0.00000E+000
   7.1650   1.80000E+000    0.00000E+000
   7.1680   1.61050E+000    0.00000E+000
   7.1700   1.74640E+000    0.00000E+000
   7.1730   1.14140E+000    0.00000E+000
   7.1750   1.22710E+000    0.00000E+000
   7.1770   6.38200E-001    0.00000E+000
   7.1790   7.18500E-001    0.00000E+000
   7.1830   1.00000E+000    0.00000E+000
   7.1860   1.00000E+000    0.00000E+000
   7.1900   1.00000E+000    0.00000E+000
   7.1930   1.00000E+000    0.00000E+000
   7.1950   1.00000E+000    0.00000E+000
   7.1970   1.00000E+000    0.00000E+000
   7.2000   1.00000E+000    0.00000E+000
   7.2020   1.00000E+000    0.00000E+000
   7.2040   1.00000E+000    0.00000E+000
   7.2080   1.00000E+000    0.00000E+000
   7.2100   1.00000E+000    0.00000E+000
   7.2140   1.00000E+000    0.00000E+000
   7.2160   1.00000E+000    0.00000E+000
   7.2180   1.00000E+000    0.00000E+000
   7.2210   1.00000E+000    0.00000E+000
   7.2240   1.00000E+000    0.00000E+000
   7.2280   1.00000E+000    0.00000E+000
   7.2300   1.00000E+000    0.00000E+000
   7.2320   1.00000E+000    0.00000E+000
   7.2350   1.00000E+000    0.00000E+000
   7.2370   1.00000E+000    0.00000E+000
   7.2400   1.00000E+000    0.00000E+000
   7.2430   1.00000E+000    0.00000E+000
   7.2470   1.00000E+000    0.00000E+000
   7.2500   1.00000E+000    0.00000E+000
   7.2520   1.00000E+000    0.00000E+000
   7.2550   1.00000E+000    0.00000E+000
   7.2570   1.00000E+000    0.00000E+000
   7.2590   1.00000E+000    0.00000E+000
   7.2620   1.00000E+000    0.00000E+000
   7.2640   1.00000E+000    0.00000E+000
   7.2680   1.00000E+000    0.00000E+000
   7.2710   1.00000E+000    0.00000E+000
   7.2730   1.00000E+000    0.00000E+000
   7.2770   1.00000E+000    0.00000E+000
   7.2800   1.00000E+000    0.00000E+000
   7.2820   1.00000E+000    0.00000E+000
   7.2850   1.00000E+000    0.00000E+000
   7.2870   1.00000E+000    0.00000E+000
   7.2910   1.00000E+000    0.00000E+000
   7.2940   1.00000E+000    0.00000E+000
   7.2960   1.00000E+000    0.00000E+000
   7.2990   1.00000E+000    0.00000E+000
   7.3010   1.00000E+000    0.00000E+000
