# Supplementary material for: Rationally seeded computational protein design of ɑ-helical barrels
Source: Nat Chem Biol. 2024 Jun 20;20(8):991–9. doi: 10.1038/s41589-024-01642-0 (PMC11288890; doi:10.1038/s41589-024-01642-0)
Supplement: Supplementary file 5 — PDB files used for making figure panels h–j. [file 41589_2024_1642_MOESM5_ESM.zip › KIA_RP_RSPD_NatChemBiol_data_Figure3/sc-CC-7-LI_panels_c-g/SAXS_panel_g/LI_SAXS_raw/b21-438120_00388.dat]

0.0045000000	1.0317677	0.0098500638
0.0046304940	0.92840704	0.0090845830
0.0047609879	0.83053959	0.0083666974
0.0048914819	0.76235345	0.0080457507
0.0050219759	0.67827544	0.0071969868
0.0051524699	0.62296799	0.0068289177
0.0052829638	0.57325859	0.0063849295
0.0054134578	0.52253683	0.0059139115
0.0055439518	0.50252342	0.0059046895
0.0056744457	0.46595226	0.0053972914
0.0058049397	0.42051191	0.0050719333
0.0059354337	0.39458026	0.0050364197
0.0060659277	0.37275919	0.0046518642
0.0061964216	0.34061837	0.0045647653
0.0063269156	0.33038463	0.0044019991
0.0064574096	0.30009873	0.0041013325
0.0065879035	0.29003586	0.0040621109
0.0067183975	0.27676800	0.0038451127
0.0068488915	0.26290136	0.0037832429
0.0069793855	0.24347608	0.0036672077
0.0071098794	0.23409951	0.0034561199
0.0072403734	0.22398063	0.0033882054
0.0073708674	0.21171992	0.0032794262
0.0075013613	0.20147655	0.0031434697
0.0076318553	0.18851414	0.0030605203
0.0077623493	0.18322060	0.0029230301
0.0078928433	0.17285917	0.0028333762
0.0080233372	0.17099755	0.0028009811
0.0081538312	0.16214257	0.0026845386
0.0082843252	0.16228760	0.0026910000
0.0084148191	0.15336900	0.0025857687
0.0085453131	0.14400034	0.0024634345
0.0086758071	0.13876646	0.0024137860
0.0088063011	0.13552885	0.0023426311
0.0089367950	0.12594041	0.0022703946
0.0090672890	0.12096645	0.0022092717
0.0091977830	0.12601133	0.0022046265
0.0093282769	0.11874518	0.0021625807
0.0094587709	0.11337666	0.0020499058
0.0095892649	0.10822658	0.0020159833
0.0097197588	0.10693485	0.0020006179
0.0098502528	0.10401059	0.0019476137
0.0099807468	0.095765538	0.0018540282
0.010111241	0.095729652	0.0018536809
0.010241735	0.092957800	0.0017742494
0.010372229	0.088174333	0.0017409989
0.010502723	0.085253915	0.0016966163
0.010633217	0.082667881	0.0016560094
0.010763711	0.081209590	0.0016248419
0.010894205	0.079306213	0.0015723480
0.011024699	0.077103127	0.0015574001
0.011155193	0.076734770	0.0015427385
0.011285687	0.074199470	0.0014908631
0.011416180	0.069607600	0.0014383454
0.011546674	0.065808212	0.0013650922
0.011677168	0.065760767	0.0013545250
0.011807662	0.064911374	0.0013261034
0.011938156	0.063531942	0.0013041972
0.012068650	0.062955453	0.0012970170
0.012199144	0.062322919	0.0012705723
0.012329638	0.059724598	0.0012135728
0.012460132	0.061036613	0.0012239182
0.012590626	0.059305206	0.0011853916
0.012721120	0.056639461	0.0011419602
0.012851614	0.056383169	0.0011187447
0.012982108	0.055733013	0.0010944879
0.013112602	0.053228814	0.0010734040
0.013243096	0.051916886	0.0010450454
0.013373590	0.050909205	0.0010346616
0.013504084	0.050270630	0.0010291359
0.013634578	0.050526077	0.0010117334
0.013765072	0.049171262	0.0010016111
0.013895566	0.049013432	0.00099284228
0.014026060	0.049544587	0.00097920488
0.014156554	0.047159232	0.00096809166
0.014287048	0.047560132	0.00095732147
0.014417542	0.046076287	0.00093163131
0.014548036	0.044672496	0.00092625674
0.014678530	0.045329520	0.00091745937
0.014809024	0.045513942	0.00092328161
0.014939518	0.044467861	0.00090616999
0.015070012	0.045352174	0.00090450863
0.015200506	0.043288913	0.00088879708
0.015331000	0.041586097	0.00086037423
0.015461494	0.042187951	0.00086239510
0.015591988	0.041943910	0.00086263751
0.015722482	0.042243519	0.00085134311
0.015852975	0.041585093	0.00084323719
0.015983469	0.040952424	0.00083712486
0.016113963	0.041257418	0.00082928820
0.016244457	0.040026745	0.00082511657
0.016374951	0.040742915	0.00082092386
0.016505445	0.038316381	0.00079918807
0.016635939	0.039424815	0.00080589840
0.016766433	0.039131356	0.00078908782
0.016896927	0.040628446	0.00080786093
0.017027421	0.037870829	0.00077509225
0.017157915	0.037980267	0.00077469579
0.017288409	0.039294849	0.00078571511
0.017418903	0.039794631	0.00077670363
0.017549397	0.036080475	0.00074930569
0.017679891	0.035455473	0.00073873785
0.017810385	0.038639258	0.00076318375
0.017940879	0.037129924	0.00074933540
0.018071373	0.036760267	0.00073855791
0.018201867	0.037786136	0.00075042926
0.018332361	0.037236168	0.00074316407
0.018462855	0.035440865	0.00071320521
0.018593349	0.036376830	0.00072520511
0.018723843	0.036351653	0.00072433681
0.018854337	0.037028698	0.00072034241
0.018984831	0.036819502	0.00072121735
0.019115325	0.037200137	0.00071986048
0.019245819	0.035649992	0.00070896253
0.019376313	0.036307533	0.00070925386
0.019506807	0.035112860	0.00068989334
0.019637301	0.035660049	0.00070223855
0.019767795	0.036983605	0.00070429845
0.019898289	0.035597859	0.00069249752
0.020028783	0.034003359	0.00067697638
0.020159277	0.033680531	0.00066866701
0.020289771	0.034436492	0.00067656746
0.020420264	0.033329331	0.00065925623
0.020550758	0.033679536	0.00065937952
0.020681252	0.034019591	0.00066848413
0.020811746	0.035279848	0.00067133246
0.020942240	0.035200517	0.00066515116
0.021072734	0.032860206	0.00064826608
0.021203228	0.033452033	0.00064556583
0.021333722	0.033389594	0.00064963381
0.021464216	0.034356680	0.00065540070
0.021594710	0.034279473	0.00064556143
0.021725204	0.034431939	0.00065733528
0.021855698	0.033523878	0.00063322942
0.021986192	0.033944325	0.00064310460
0.022116686	0.033883712	0.00064223029
0.022247180	0.035316465	0.00064355329
0.022377674	0.033276799	0.00063071035
0.022508168	0.033199137	0.00062561185
0.022638662	0.033782354	0.00062635114
0.022769156	0.034357997	0.00063806579
0.022899650	0.032265664	0.00060752590
0.023030144	0.032139974	0.00061213523
0.023160638	0.033194225	0.00061835736
0.023291132	0.032966796	0.00061235184
0.023421626	0.032845365	0.00061308902
0.023552120	0.032985821	0.00060929122
0.023682614	0.033332401	0.00060733877
0.023813108	0.033245166	0.00061396966
0.023943602	0.033746114	0.00061052090
0.024074096	0.033263083	0.00060408500
0.024204590	0.033299058	0.00060772504
0.024335084	0.033934404	0.00060510737
0.024465578	0.033011949	0.00060029831
0.024596072	0.031139321	0.00057721775
0.024726566	0.032433844	0.00058958731
0.024857060	0.032849363	0.00059523956
0.024987553	0.032388529	0.00058309034
0.025118047	0.032823014	0.00059137542
0.025248541	0.031983782	0.00057894940
0.025379035	0.031848072	0.00057337877
0.025509529	0.033600976	0.00059350908
0.025640023	0.031636261	0.00056799976
0.025770517	0.032406417	0.00057784796
0.025901011	0.032160589	0.00057482973
0.026031505	0.032300721	0.00057152001
0.026161999	0.033002109	0.00057740463
0.026292493	0.032478250	0.00057163299
0.026422987	0.031596567	0.00056065193
0.026553481	0.031624865	0.00056281228
0.026683975	0.032795659	0.00056819786
0.026814469	0.031690153	0.00056096652
0.026944963	0.031536854	0.00055776357
0.027075457	0.030428927	0.00054495621
0.027205951	0.032124094	0.00056140722
0.027336445	0.031555142	0.00055133937
0.027466939	0.032114863	0.00055399112
0.027597433	0.030706371	0.00054541329
0.027727927	0.032016985	0.00054957706
0.027858421	0.031472602	0.00054975716
0.027988915	0.032065576	0.00054996667
0.028119409	0.031259481	0.00054073044
0.028249903	0.031489062	0.00054406954
0.028380397	0.032409092	0.00054544305
0.028510891	0.031481417	0.00054226776
0.028641385	0.032570443	0.00055041013
0.028771879	0.030754500	0.00052928100
0.028902373	0.031529671	0.00053845150
0.029032867	0.031533552	0.00053436602
0.029163361	0.030992991	0.00052818137
0.029293855	0.030814790	0.00053190700
0.029424349	0.031462942	0.00052816325
0.029554842	0.031601781	0.00053087995
0.029685336	0.030734782	0.00052348080
0.029815830	0.032452078	0.00053059046
0.029946324	0.032479898	0.00053416537
0.030076818	0.032281490	0.00053353819
0.030207312	0.030016950	0.00051004762
0.030337806	0.031223241	0.00052144922
0.030468300	0.031602991	0.00052160338
0.030598794	0.031863903	0.00052451508
0.030729288	0.031236658	0.00051858174
0.030859782	0.031042081	0.00051456285
0.030990276	0.031229149	0.00051558561
0.031120770	0.031244528	0.00051113484
0.031251264	0.031318189	0.00051123587
0.031381758	0.031345324	0.00051402283
0.031512252	0.031442237	0.00051213148
0.031642746	0.031921098	0.00051596049
0.031773240	0.030751083	0.00050473036
0.031903734	0.031756819	0.00050923528
0.032034228	0.030977407	0.00050500089
0.032164722	0.031095655	0.00050501243
0.032295216	0.031196092	0.00050490678
0.032425710	0.031385678	0.00050636542
0.032556204	0.030473658	0.00049331438
0.032686698	0.030913496	0.00049900167
0.032817192	0.031129696	0.00049933617
0.032947686	0.031130590	0.00049685247
0.033078180	0.030114445	0.00049083597
0.033208674	0.030469117	0.00049055347
0.033339168	0.031314850	0.00049636344
0.033469662	0.031871522	0.00050070189
0.033600156	0.030766978	0.00049017062
0.033730650	0.031763355	0.00050067535
0.033861144	0.030914675	0.00048906717
0.033991637	0.030410660	0.00048097100
0.034122131	0.030747271	0.00049029527
0.034252625	0.031240268	0.00049436941
0.034383119	0.031479424	0.00050084076
0.034513613	0.030571366	0.00049504465
0.034644107	0.030920999	0.00049576041
0.034774601	0.031691291	0.00051358097
0.034905095	0.031080342	0.00051129695
0.035035589	0.030602969	0.00050879468
0.035166083	0.030942716	0.00052045142
0.035296577	0.031199349	0.00051724516
0.035427071	0.030539241	0.00051962329
0.035557565	0.030389030	0.00051425497
0.035688059	0.030074007	0.00051308234
0.035818553	0.030527681	0.00052507294
0.035949047	0.030450215	0.00051865474
0.036079541	0.030724774	0.00052239152
0.036210035	0.030848523	0.00052349843
0.036340529	0.031631129	0.00052852661
0.036471023	0.030729252	0.00052685962
0.036601517	0.031587670	0.00053204234
0.036732011	0.030938086	0.00052502939
0.036862505	0.030267060	0.00052432930
0.036992999	0.029493411	0.00051753329
0.037123493	0.029942701	0.00052167557
0.037253987	0.031679179	0.00054006443
0.037384481	0.030270109	0.00052474353
0.037514975	0.030892165	0.00053454736
0.037645469	0.030682685	0.00053170787
0.037775963	0.030850198	0.00052955600
0.037906457	0.030267660	0.00053328290
0.038036951	0.031276250	0.00053841134
0.038167445	0.031118915	0.00053956806
0.038297939	0.030696752	0.00053582142
0.038428433	0.030744146	0.00053611831
0.038558926	0.030716765	0.00053939100
0.038689420	0.029914667	0.00053075066
0.038819914	0.031145853	0.00054022086
0.038950408	0.030384418	0.00053988094
0.039080902	0.029997518	0.00052716336
0.039211396	0.030440396	0.00053063862
0.039341890	0.030188645	0.00052194668
0.039472384	0.030466932	0.00052372369
0.039602878	0.030063707	0.00052060172
0.039733372	0.030738896	0.00052246184
0.039863866	0.030958742	0.00051894379
0.039994360	0.031410926	0.00052518555
0.040124854	0.030504570	0.00051412995
0.040255348	0.030576358	0.00051671291
0.040385842	0.030246472	0.00050921584
0.040516336	0.030530958	0.00051079457
0.040646830	0.029397948	0.00050440533
0.040777324	0.029850222	0.00050510210
0.040907818	0.029673312	0.00050300644
0.041038312	0.030550829	0.00051237045
0.041168806	0.029727378	0.00049862350
0.041299300	0.029915919	0.00050593872
0.041429794	0.030066237	0.00050112462
0.041560288	0.031056056	0.00050884620
0.041690782	0.030663695	0.00050653191
0.041821276	0.030565580	0.00050344184
0.041951770	0.029857933	0.00049809664
0.042082264	0.030614969	0.00050285102
0.042212758	0.030721139	0.00050277848
0.042343252	0.030816347	0.00050635608
0.042473746	0.029962290	0.00049696314
0.042604240	0.030851070	0.00050025581
0.042734734	0.030465600	0.00050266248
0.042865228	0.029890927	0.00049338936
0.042995722	0.030504017	0.00050015295
0.043126215	0.030217092	0.00049672121
0.043256709	0.030323320	0.00049564396
0.043387203	0.030185972	0.00049610328
0.043517697	0.030185227	0.00049086490
0.043648191	0.030471235	0.00049272062
0.043778685	0.030828431	0.00050023529
0.043909179	0.030795639	0.00049411396
0.044039673	0.031101454	0.00049815314
0.044170167	0.029741685	0.00048835130
0.044300661	0.030275043	0.00048886721
0.044431155	0.030581996	0.00049574056
0.044561649	0.030910580	0.00049389424
0.044692143	0.029676763	0.00048512297
0.044822637	0.030519343	0.00049102094
0.044953131	0.030495291	0.00048966695
0.045083625	0.030269416	0.00049125121
0.045214119	0.030125437	0.00048598438
0.045344613	0.029958404	0.00048104090
0.045475107	0.029790322	0.00048230156
0.045605601	0.031171761	0.00049126342
0.045736095	0.030233594	0.00048581505
0.045866589	0.030479495	0.00048906989
0.045997083	0.030482198	0.00048389492
0.046127577	0.030081333	0.00048677839
0.046258071	0.030024619	0.00049039258
0.046388565	0.029906660	0.00048990800
0.046519059	0.029979297	0.00049828826
0.046649553	0.029152309	0.00049029890
0.046780047	0.030705395	0.00050448261
0.046910541	0.029711140	0.00049778110
0.047041035	0.029145164	0.00049313409
0.047171529	0.029945861	0.00050349639
0.047302023	0.030449235	0.00050767171
0.047432517	0.030633330	0.00050850889
0.047563011	0.030394867	0.00051080742
0.047693504	0.029873713	0.00050395759
0.047823998	0.030386723	0.00051059145
0.047954492	0.029930830	0.00050968084
0.048084986	0.031129182	0.00051752447
0.048215480	0.030624084	0.00051954979
0.048345974	0.030819304	0.00051517439
0.048476468	0.030820716	0.00051475107
0.048606962	0.030837860	0.00051884656
0.048737456	0.030645130	0.00051728496
0.048867950	0.029620729	0.00051291360
0.048998444	0.030163311	0.00051144512
0.049128938	0.030293404	0.00051568810
0.049259432	0.030847401	0.00052149633
0.049389926	0.030654563	0.00052028180
0.049520420	0.030059802	0.00051697936
0.049650914	0.029507845	0.00051417326
0.049781408	0.029657134	0.00051427361
0.049911902	0.029570809	0.00051114797
0.050042396	0.029175417	0.00051213056
0.050172890	0.030517018	0.00052209441
0.050303384	0.030553946	0.00052614104
0.050433878	0.030797420	0.00052343813
0.050564372	0.030503456	0.00052473531
0.050694866	0.030391313	0.00052083269
0.050825360	0.030289028	0.00052409284
0.050955854	0.030044461	0.00052338720
0.051086348	0.029857743	0.00051957339
0.051216842	0.030180575	0.00052228693
0.051347336	0.029858824	0.00052106755
0.051477830	0.029303998	0.00051428871
0.051608324	0.031129226	0.00053198664
0.051738818	0.029683155	0.00052225603
0.051869312	0.031022002	0.00052976057
0.051999806	0.030151969	0.00052578767
0.052130299	0.030170231	0.00052470552
0.052260793	0.030767344	0.00052993154
0.052391287	0.029600953	0.00052256944
0.052521781	0.030458657	0.00052975187
0.052652275	0.029820197	0.00052724788
0.052782769	0.031449391	0.00053528567
0.052913263	0.029884609	0.00052536411
0.053043757	0.030297557	0.00052778210
0.053174251	0.030658657	0.00053219918
0.053304745	0.029880193	0.00052525588
0.053435239	0.029679722	0.00052704424
0.053565733	0.030303352	0.00052871685
0.053696227	0.030016059	0.00052677656
0.053826721	0.030581899	0.00053428906
0.053957215	0.030152586	0.00052819450
0.054087709	0.029700034	0.00052717998
0.054218203	0.030489596	0.00053066869
0.054348697	0.030396670	0.00053104893
0.054479191	0.030375836	0.00053133199
0.054609685	0.030183744	0.00053185232
0.054740179	0.029688575	0.00052682572
0.054870673	0.029951532	0.00053125494
0.055001167	0.030599008	0.00053320327
0.055131661	0.030181016	0.00053202065
0.055262155	0.029512386	0.00052378911
0.055392649	0.030969067	0.00054090033
0.055523143	0.029745688	0.00053081900
0.055653637	0.028736918	0.00052003072
0.055784131	0.029659804	0.00052636304
0.055914625	0.031034469	0.00054001499
0.056045119	0.030330350	0.00053274687
0.056175613	0.028857768	0.00052311476
0.056306107	0.029303922	0.00052659499
0.056436601	0.029746602	0.00053026095
0.056567095	0.030807622	0.00053833072
0.056697588	0.029666708	0.00053166286
0.056828082	0.029147068	0.00052529700
0.056958576	0.030065571	0.00053421555
0.057089070	0.030573053	0.00053751849
0.057219564	0.030225216	0.00053607220
0.057350058	0.029656675	0.00052755844
0.057480552	0.030158955	0.00053809072
0.057611046	0.030382568	0.00053397057
0.057741540	0.029945585	0.00053221711
0.057872034	0.029907354	0.00053118258
0.058002528	0.030054789	0.00052947485
0.058133022	0.029187018	0.00052580474
0.058263516	0.029877456	0.00052928908
0.058394010	0.030202839	0.00053230599
0.058524504	0.031052225	0.00053869261
0.058654998	0.030189284	0.00052997975
0.058785492	0.029291955	0.00052440287
0.058915986	0.030267023	0.00053266740
0.059046480	0.030150106	0.00052497882
0.059176974	0.029827516	0.00052885184
0.059307468	0.030701374	0.00052772772
0.059437962	0.029603314	0.00051830031
0.059568456	0.029290551	0.00052044039
0.059698950	0.029628199	0.00052019178
0.059829444	0.029846440	0.00052157884
0.059959938	0.029250938	0.00051676107
0.060090432	0.029517448	0.00051513076
0.060220926	0.029043319	0.00051495706
0.060351420	0.029547118	0.00051672122
0.060481914	0.029217019	0.00051347260
0.060612408	0.029533142	0.00051639792
0.060742902	0.030505593	0.00052211862
0.060873396	0.030296509	0.00052181138
0.061003890	0.029268708	0.00051291745
0.061134384	0.029847221	0.00051510561
0.061264877	0.029548776	0.00051787639
0.061395371	0.029639560	0.00051343150
0.061525865	0.029563569	0.00051141332
0.061656359	0.028959034	0.00050866279
0.061786853	0.029431321	0.00051311751
0.061917347	0.029790321	0.00051653930
0.062047841	0.030476285	0.00052027888
0.062178335	0.030790655	0.00051925727
0.062308829	0.030035628	0.00051851150
0.062439323	0.030581361	0.00051963040
0.062569817	0.029546339	0.00051153722
0.062700311	0.029722904	0.00051404399
0.062830805	0.028926493	0.00050643771
0.062961299	0.029421088	0.00051059629
0.063091793	0.028897478	0.00050693018
0.063222287	0.028989734	0.00050543981
0.063352781	0.030184266	0.00051842003
0.063483275	0.030132494	0.00051554884
0.063613769	0.028975741	0.00050495330
0.063744263	0.029810399	0.00051202575
0.063874757	0.029138223	0.00050611070
0.064005251	0.030254743	0.00051774132
0.064135745	0.029116612	0.00050757071
0.064266239	0.028879194	0.00050200977
0.064396733	0.029531798	0.00050765952
0.064527227	0.029329668	0.00050509438
0.064657721	0.029437004	0.00050939633
0.064788215	0.029343117	0.00050690156
0.064918709	0.029291950	0.00050447660
0.065049203	0.030697848	0.00051789370
0.065179697	0.029991250	0.00050858105
0.065310191	0.029451272	0.00050606102
0.065440685	0.028904840	0.00050265944
0.065571179	0.030591847	0.00051459330
0.065701673	0.029322314	0.00050527957
0.065832166	0.028198054	0.00049445573
0.065962660	0.029458309	0.00050636737
0.066093154	0.029516581	0.00050971107
0.066223648	0.028884730	0.00049846300
0.066354142	0.030042803	0.00051062672
0.066484636	0.029576612	0.00050364134
0.066615130	0.030134219	0.00051017679
0.066745624	0.029647118	0.00050573344
0.066876118	0.028654292	0.00049615262
0.067006612	0.029278836	0.00050361002
0.067137106	0.029769257	0.00050632746
0.067267600	0.029489797	0.00049960072
0.067398094	0.029628670	0.00050596352
0.067528588	0.030394286	0.00051027079
0.067659082	0.029409157	0.00050175961
0.067789576	0.029281305	0.00050319800
0.067920070	0.029545511	0.00050073466
0.068050564	0.029291774	0.00049910628
0.068181058	0.029202025	0.00049880193
0.068311552	0.029265757	0.00049913629
0.068442046	0.030000112	0.00050689495
0.068572540	0.029923924	0.00050538758
0.068703034	0.028401589	0.00049057110
0.068833528	0.029836697	0.00050536072
0.068964022	0.030155589	0.00050364247
0.069094516	0.029560385	0.00050187678
0.069225010	0.029038991	0.00049577336
0.069355504	0.029393548	0.00049872796
0.069485998	0.029782760	0.00050172185
0.069616492	0.029651441	0.00050062496
0.069746986	0.029324540	0.00049706100
0.069877480	0.028900494	0.00049556655
0.070007974	0.028744221	0.00049068458
0.070138468	0.030170854	0.00050213116
0.070268961	0.028900966	0.00049199584
0.070399455	0.030018955	0.00050091197
0.070529949	0.029710724	0.00050177518
0.070660443	0.028990246	0.00049259818
0.070790937	0.029382268	0.00049494368
0.070921431	0.029217170	0.00049580661
0.071051925	0.029322576	0.00049379495
0.071182419	0.029916685	0.00050272185
0.071312913	0.028697972	0.00048868696
0.071443407	0.030121645	0.00050241929
0.071573901	0.029295881	0.00049173773
0.071704395	0.029983881	0.00049687871
0.071834889	0.029388587	0.00049469637
0.071965383	0.028813706	0.00048966053
0.072095877	0.029375844	0.00049375170
0.072226371	0.029526049	0.00049595030
0.072356865	0.028447083	0.00048444872
0.072487359	0.028559973	0.00048827992
0.072617853	0.029833249	0.00049818558
0.072748347	0.029020940	0.00048631375
0.072878841	0.029108485	0.00049219540
0.073009335	0.029253885	0.00048771081
0.073139829	0.028932326	0.00048739767
0.073270323	0.030477087	0.00050288563
0.073400817	0.028654583	0.00048484494
0.073531311	0.029809091	0.00049357263
0.073661805	0.029084396	0.00048979955
0.073792299	0.029010842	0.00048512853
0.073922793	0.028802445	0.00048623526
0.074053287	0.028907325	0.00048649400
0.074183781	0.028812680	0.00048607162
0.074314275	0.029090750	0.00049041202
0.074444769	0.030037438	0.00049057643
0.074575263	0.029353600	0.00048914343
0.074705757	0.028934841	0.00048576908
0.074836250	0.028994678	0.00048610792
0.074966744	0.027932693	0.00047864660
0.075097238	0.029249894	0.00048445963
0.075227732	0.028372668	0.00048056526
0.075358226	0.028776887	0.00048430711
0.075488720	0.029278916	0.00048470381
0.075619214	0.029138773	0.00048416028
0.075749708	0.029506481	0.00048817825
0.075880202	0.029912339	0.00049045496
0.076010696	0.028694236	0.00048122492
0.076141190	0.029274547	0.00048543979
0.076271684	0.029147686	0.00048444819
0.076402178	0.029475834	0.00049034121
0.076532672	0.028978125	0.00047993857
0.076663166	0.029402037	0.00048639845
0.076793660	0.029085700	0.00048211008
0.076924154	0.029147952	0.00048311350
0.077054648	0.028600058	0.00047971682
0.077185142	0.029111465	0.00048098181
0.077315636	0.029346597	0.00048400189
0.077446130	0.029100471	0.00048258035
0.077576624	0.029196721	0.00048067793
0.077707118	0.029438074	0.00048660976
0.077837612	0.028673969	0.00047594646
0.077968106	0.029026359	0.00048106384
0.078098600	0.029327350	0.00048141481
0.078229094	0.028406037	0.00047413710
0.078359588	0.029477068	0.00048303681
0.078490082	0.029997601	0.00048737302
0.078620576	0.028800691	0.00047682357
0.078751070	0.029562329	0.00048478585
0.078881564	0.028822227	0.00047564096
0.079012058	0.029702855	0.00048624189
0.079142552	0.029527390	0.00048205205
0.079273046	0.028778772	0.00047451535
0.079403539	0.028834527	0.00047770464
0.079534033	0.029553499	0.00048191123
0.079664527	0.028684954	0.00047576545
0.079795021	0.028934666	0.00047798059
0.079925515	0.028304531	0.00047008081
0.080056009	0.028755749	0.00047706411
0.080186503	0.028754951	0.00047621131
0.080316997	0.029471489	0.00047680698
0.080447491	0.028950896	0.00047638385
0.080577985	0.029437321	0.00047970154
0.080708479	0.029324569	0.00047685613
0.080838973	0.029289051	0.00047734543
0.080969467	0.028380984	0.00047015632
0.081099961	0.028990351	0.00047609879
0.081230455	0.029291347	0.00047916189
0.081360949	0.029529191	0.00047675438
0.081491443	0.028490368	0.00047090278
0.081621937	0.028916066	0.00047150709
0.081752431	0.028908164	0.00047398341
0.081882925	0.029150528	0.00047661489
0.082013419	0.029633843	0.00047741093
0.082143913	0.029548456	0.00047815534
0.082274407	0.029647413	0.00047677491
0.082404901	0.029592164	0.00047467338
0.082535395	0.029768695	0.00048056893
0.082665889	0.028548942	0.00046756462
0.082796383	0.029842491	0.00047863899
0.082926877	0.029693959	0.00047699306
0.083057371	0.029691362	0.00047484431
0.083187865	0.029384966	0.00047498287
0.083318359	0.029071825	0.00047167413
0.083448853	0.029239183	0.00047180699
0.083579347	0.030089774	0.00047832016
0.083709841	0.029112935	0.00047061896
0.083840335	0.028434296	0.00046514654
0.083970828	0.029457483	0.00047417507
0.084101322	0.029630717	0.00047395657
0.084231816	0.029012661	0.00047115182
0.084362310	0.028423522	0.00046508805
0.084492804	0.028798466	0.00046667488
0.084623298	0.029055468	0.00047198971
0.084753792	0.028581041	0.00046463244
0.084884286	0.028991777	0.00047017483
0.085014780	0.029862800	0.00047444360
0.085145274	0.029413677	0.00047070116
0.085275768	0.029059992	0.00046975212
0.085406262	0.029521194	0.00047025433
0.085536756	0.028925777	0.00046799533
0.085667250	0.028952934	0.00047001797
0.085797744	0.029157199	0.00046686007
0.085928238	0.028460465	0.00046439460
0.086058732	0.028718954	0.00046488850
0.086189226	0.028780661	0.00046396428
0.086319720	0.028232363	0.00046320647
0.086450214	0.028766386	0.00046268713
0.086580708	0.028482480	0.00046385776
0.086711202	0.028767224	0.00046234306
0.086841696	0.029373480	0.00046654891
0.086972190	0.028779958	0.00046380632
0.087102684	0.028605971	0.00046297509
0.087233178	0.029411493	0.00046799116
0.087363672	0.029230053	0.00046759733
0.087494166	0.029658794	0.00046663141
0.087624660	0.029649384	0.00047020753
0.087755154	0.028918598	0.00046519632
0.087885648	0.028851005	0.00046086281
0.088016142	0.028672791	0.00046048198
0.088146636	0.028902229	0.00046086186
0.088277130	0.029583083	0.00046753481
0.088407623	0.028236643	0.00045920450
0.088538117	0.028958013	0.00046113736
0.088668611	0.029339639	0.00046577957
0.088799105	0.029045300	0.00046244820
0.088929599	0.029360775	0.00046298272
0.089060093	0.028999763	0.00046315761
0.089190587	0.028239767	0.00045623310
0.089321081	0.028403745	0.00045624753
0.089451575	0.029284098	0.00046500604
0.089582069	0.029570846	0.00046214501
0.089712563	0.028840270	0.00045945858
0.089843057	0.030472428	0.00047282019
0.089973551	0.030338995	0.00046897921
0.090104045	0.028814672	0.00046126373
0.090234539	0.028247521	0.00045140814
0.090365033	0.029103672	0.00046174864
0.090495527	0.029095696	0.00046131764
0.090626021	0.028772073	0.00045787057
0.090756515	0.028830522	0.00045905920
0.090887009	0.028514202	0.00045691823
0.091017503	0.028226391	0.00045191163
0.091147997	0.029180005	0.00046096305
0.091278491	0.029069292	0.00045806849
0.091408985	0.028828302	0.00045774055
0.091539479	0.028787219	0.00045593474
0.091669973	0.028391218	0.00045237908
0.091800467	0.028960177	0.00046733743
0.091930961	0.027480213	0.00046140431
0.092061455	0.028790743	0.00047403566
0.092191949	0.027770403	0.00046981711
0.092322443	0.027899050	0.00047246320
0.092452937	0.028415085	0.00047988894
0.092583431	0.029098028	0.00048670324
0.092713925	0.028755513	0.00048575427
0.092844419	0.029119829	0.00049211863
0.092974912	0.028839107	0.00048629920
0.093105406	0.028190065	0.00047392119
0.093235900	0.028794173	0.00047799679
0.093366394	0.028518301	0.00046953023
0.093496888	0.029002986	0.00047722626
0.093627382	0.028502876	0.00046796328
0.093757876	0.028759118	0.00046981631
0.093888370	0.028290017	0.00046832858
0.094018864	0.028859751	0.00046633268
0.094149358	0.028761902	0.00046823058
0.094279852	0.028612384	0.00046458445
0.094410346	0.029024088	0.00046540143
0.094540840	0.028212957	0.00046154310
0.094671334	0.029002857	0.00046364637
0.094801828	0.028643435	0.00046348786
0.094932322	0.028374265	0.00046257328
0.095062816	0.028730873	0.00046101816
0.095193310	0.029020628	0.00046380263
0.095323804	0.029689158	0.00046724436
0.095454298	0.028290594	0.00045626513
0.095584792	0.028683067	0.00046260513
0.095715286	0.028621941	0.00045732038
0.095845780	0.028886627	0.00046081261
0.095976274	0.027983372	0.00045645560
0.096106768	0.028707255	0.00045507400
0.096237262	0.029235245	0.00046359123
0.096367756	0.029314888	0.00046356862
0.096498250	0.028155863	0.00045164715
0.096628744	0.028837302	0.00045984187
0.096759238	0.029198284	0.00045819955
0.096889732	0.027528976	0.00044890492
0.097020226	0.028260339	0.00045462476
0.097150720	0.028892912	0.00045587455
0.097281214	0.028448165	0.00045327628
0.097411708	0.028455190	0.00045300634
0.097542201	0.028535469	0.00045317892
0.097672695	0.028827087	0.00045825369
0.097803189	0.029730725	0.00046105954
0.097933683	0.028350158	0.00045226431
0.098064177	0.027622475	0.00044585819
0.098194671	0.028486287	0.00044919630
0.098325165	0.028811912	0.00045202338
0.098455659	0.028339244	0.00044691059
0.098586153	0.028827089	0.00045046510
0.098716647	0.028744931	0.00044987478
0.098847141	0.029052244	0.00044685194
0.098977635	0.027964992	0.00044070485
0.099108129	0.029726147	0.00045184268
0.099238623	0.028849641	0.00044604219
0.099369117	0.027788375	0.00043786032
0.099499611	0.029174850	0.00044612691
0.099630105	0.028939042	0.00044595791
0.099760599	0.029234284	0.00044840267
0.099891093	0.029034367	0.00044430430
0.10002159	0.029106009	0.00044929887
0.10015208	0.028392368	0.00044195348
0.10028257	0.028422728	0.00043938523
0.10041307	0.029373045	0.00044934564
0.10054356	0.028079488	0.00043957453
0.10067406	0.029304587	0.00045176409
0.10080455	0.028194101	0.00044223233
0.10093504	0.028465788	0.00044079861
0.10106554	0.028001003	0.00044170742
0.10119603	0.028073401	0.00043911307
0.10132653	0.028603419	0.00044480498
0.10145702	0.027967382	0.00044145148
0.10158751	0.028465904	0.00044127901
0.10171801	0.028439292	0.00044321419
0.10184850	0.029352221	0.00044686266
0.10197900	0.028190127	0.00043936229
0.10210949	0.028322658	0.00044146288
0.10223998	0.028264878	0.00043942668
0.10237048	0.028284089	0.00044026421
0.10250097	0.028295859	0.00044253714
0.10263147	0.028237182	0.00043671985
0.10276196	0.029027691	0.00044691507
0.10289245	0.028275422	0.00043791261
0.10302295	0.027781492	0.00043514514
0.10315344	0.028136047	0.00043969790
0.10328394	0.028802643	0.00043997855
0.10341443	0.028817395	0.00044069080
0.10354492	0.028552286	0.00044194636
0.10367542	0.029010945	0.00043945724
0.10380591	0.028229049	0.00043833549
0.10393641	0.028266753	0.00043653392
0.10406690	0.028407678	0.00043749457
0.10419739	0.029511681	0.00044737759
0.10432789	0.028362390	0.00043669024
0.10445838	0.028525454	0.00043960862
0.10458888	0.028348965	0.00043762486
0.10471937	0.028170428	0.00043491822
0.10484986	0.028776458	0.00043991484
0.10498036	0.029086890	0.00043963027
0.10511085	0.028566897	0.00043647642
0.10524135	0.028879996	0.00044040434
0.10537184	0.029600192	0.00044405867
0.10550233	0.028195709	0.00043592862
0.10563283	0.029051138	0.00043985747
0.10576332	0.028753999	0.00043790854
0.10589382	0.028577124	0.00043844871
0.10602431	0.028315885	0.00043422094
0.10615480	0.029303192	0.00044189431
0.10628530	0.028681730	0.00043848673
0.10641579	0.028614083	0.00043484526
0.10654629	0.029341033	0.00044177173
0.10667678	0.028511592	0.00043519456
0.10680727	0.027850350	0.00042971461
0.10693777	0.027988447	0.00043298110
0.10706826	0.028498833	0.00043405778
0.10719876	0.027983113	0.00043243369
0.10732925	0.027900561	0.00043063983
0.10745974	0.028495169	0.00043184585
0.10759024	0.028796903	0.00043545398
0.10772073	0.028312948	0.00043228836
0.10785123	0.027412160	0.00042930209
0.10798172	0.028176728	0.00044078641
0.10811221	0.028305682	0.00044347413
0.10824271	0.028090379	0.00044733081
0.10837320	0.028077479	0.00044910202
0.10850370	0.027547612	0.00044910423
0.10863419	0.028435898	0.00045933808
0.10876468	0.027671931	0.00045277328
0.10889518	0.029230493	0.00046534915
0.10902567	0.028924149	0.00046714309
0.10915616	0.028261030	0.00046168906
0.10928666	0.028450118	0.00046832019
0.10941715	0.027497267	0.00045959147
0.10954765	0.027876551	0.00046277794
0.10967814	0.027645654	0.00046562638
0.10980863	0.028775557	0.00047301808
0.10993913	0.028660021	0.00047524559
0.11006962	0.029098709	0.00048091323
0.11020012	0.028294277	0.00047064669
0.11033061	0.028753657	0.00048027625
0.11046110	0.028360692	0.00047683060
0.11059160	0.028528305	0.00047967241
0.11072209	0.028565865	0.00048533369
0.11085259	0.028363955	0.00047986497
0.11098308	0.028795062	0.00048433889
0.11111357	0.027959541	0.00048294081
0.11124407	0.028871342	0.00048691432
0.11137456	0.028470219	0.00048894567
0.11150506	0.028027721	0.00048614024
0.11163555	0.028584009	0.00049047456
0.11176604	0.028035433	0.00048809790
0.11189654	0.028185547	0.00048813451
0.11202703	0.028689120	0.00049361666
0.11215753	0.028582636	0.00049406310
0.11228802	0.028300111	0.00049347788
0.11241851	0.028087680	0.00049130539
0.11254901	0.028194028	0.00049328864
0.11267950	0.028219925	0.00049502923
0.11281000	0.028207223	0.00049376471
0.11294049	0.028214313	0.00047833518
0.11307098	0.028913716	0.00048260370
0.11320148	0.027795525	0.00046733622
0.11333197	0.028819636	0.00047414635
0.11346247	0.028339812	0.00047270909
0.11359296	0.029098392	0.00047274744
0.11372345	0.029028069	0.00047151036
0.11385395	0.028346513	0.00046789926
0.11398444	0.029026300	0.00046598880
0.11411494	0.027759112	0.00046006492
0.11424543	0.028502312	0.00046124774
0.11437592	0.029462669	0.00046704472
0.11450642	0.028077313	0.00045910294
0.11463691	0.028639138	0.00045746673
0.11476741	0.028283682	0.00045739681
0.11489790	0.028332782	0.00045833098
0.11502839	0.028911328	0.00045963773
0.11515889	0.027883272	0.00045271436
0.11528938	0.028283418	0.00045277025
0.11541988	0.028406234	0.00045381137
0.11555037	0.028067247	0.00045282944
0.11568086	0.027817291	0.00044731421
0.11581136	0.028019538	0.00045076849
0.11594185	0.028105448	0.00044838462
0.11607235	0.027809741	0.00044584387
0.11620284	0.028528406	0.00045233428
0.11633333	0.027993696	0.00044647447
0.11646383	0.028434828	0.00045076164
0.11659432	0.028359068	0.00044887871
0.11672482	0.028384749	0.00044529767
0.11685531	0.028936120	0.00045115867
0.11698580	0.028148915	0.00044454880
0.11711630	0.028391119	0.00044683808
0.11724679	0.028059346	0.00044593230
0.11737729	0.028280099	0.00044446962
0.11750778	0.028573885	0.00044543913
0.11763827	0.029259930	0.00045286256
0.11776877	0.028005276	0.00043848560
0.11789926	0.028307634	0.00044413585
0.11802975	0.027850004	0.00043836834
0.11816025	0.028476040	0.00044088840
0.11829074	0.028946098	0.00044575851
0.11842124	0.027894986	0.00043508147
0.11855173	0.028993333	0.00044401731
0.11868222	0.028603576	0.00043863676
0.11881272	0.027874216	0.00043340549
0.11894321	0.028107624	0.00043459454
0.11907371	0.028355889	0.00043629716
0.11920420	0.027876557	0.00043302492
0.11933469	0.028278273	0.00043613856
0.11946519	0.027793539	0.00042803121
0.11959568	0.028053744	0.00043170112
0.11972618	0.028707637	0.00043244723
0.11985667	0.028973884	0.00043636224
0.11998716	0.028942533	0.00043694624
0.12011766	0.028289215	0.00043038724
0.12024815	0.028095616	0.00042712180
0.12037865	0.029009850	0.00043594680
0.12050914	0.028193737	0.00042385027
0.12063963	0.028387486	0.00042962657
0.12077013	0.028240962	0.00042727692
0.12090062	0.028509924	0.00042779022
0.12103112	0.028138939	0.00042518163
0.12116161	0.028873401	0.00042814418
0.12129210	0.028289457	0.00042577990
0.12142260	0.028339830	0.00042504393
0.12155309	0.027572275	0.00041953153
0.12168359	0.027568071	0.00042020487
0.12181408	0.028515280	0.00042311797
0.12194457	0.028786973	0.00042549617
0.12207507	0.028263305	0.00042349316
0.12220556	0.028803508	0.00042401097
0.12233606	0.028198258	0.00042377860
0.12246655	0.028288222	0.00042004058
0.12259704	0.027730489	0.00041708058
0.12272754	0.027361358	0.00041808447
0.12285803	0.028661304	0.00042464924
0.12298853	0.028004192	0.00041786127
0.12311902	0.028116449	0.00042347539
0.12324951	0.029242222	0.00042510462
0.12338001	0.028323548	0.00042276497
0.12351050	0.028551414	0.00042164378
0.12364100	0.028469885	0.00042236010
0.12377149	0.028266233	0.00042137394
0.12390198	0.028515023	0.00042089583
0.12403248	0.028383007	0.00041852406
0.12416297	0.028714454	0.00042223577
0.12429347	0.028942035	0.00042202122
0.12442396	0.027902102	0.00041868489
0.12455445	0.028332270	0.00041847719
0.12468495	0.028802888	0.00041981885
0.12481544	0.028950028	0.00042404641
0.12494594	0.028729060	0.00041950775
0.12507643	0.027839312	0.00041468475
0.12520692	0.028167893	0.00041765946
0.12533742	0.028236132	0.00041581045
0.12546791	0.028076596	0.00041638522
0.12559841	0.028330967	0.00041627520
0.12572890	0.027593100	0.00041140162
0.12585939	0.028599738	0.00042206253
0.12598989	0.027950830	0.00041174568
0.12612038	0.027346792	0.00041131796
0.12625088	0.028399534	0.00041638760
0.12638137	0.027721827	0.00041191155
0.12651186	0.028234527	0.00041725815
0.12664236	0.028467391	0.00041451563
0.12677285	0.028249650	0.00041474218
0.12690335	0.028160118	0.00041712621
0.12703384	0.028682805	0.00041488288
0.12716433	0.027870330	0.00041468745
0.12729483	0.028236111	0.00041352924
0.12742532	0.028711779	0.00041623856
0.12755581	0.028092431	0.00041178648
0.12768631	0.027125681	0.00040532461
0.12781680	0.028287357	0.00041576063
0.12794730	0.028288648	0.00041388520
0.12807779	0.028051339	0.00041111750
0.12820828	0.027969480	0.00041112060
0.12833878	0.028337006	0.00041229088
0.12846927	0.028270966	0.00041435613
0.12859977	0.027666432	0.00040940709
0.12873026	0.027460581	0.00040618599
0.12886075	0.027797191	0.00040976461
0.12899125	0.027597148	0.00040827062
0.12912174	0.028255838	0.00041184291
0.12925224	0.028188058	0.00041253767
0.12938273	0.028194745	0.00041213623
0.12951322	0.027829110	0.00040746172
0.12964372	0.028647966	0.00041366426
0.12977421	0.027819568	0.00040700116
0.12990471	0.028418758	0.00041380927
0.13003520	0.027422379	0.00040557078
0.13016569	0.028468178	0.00041115148
0.13029619	0.027695371	0.00040577718
0.13042668	0.028299015	0.00040939663
0.13055718	0.027712291	0.00040551691
0.13068767	0.028208959	0.00041294934
0.13081816	0.028402715	0.00040873110
0.13094866	0.027902830	0.00040767437
0.13107915	0.028181284	0.00040691265
0.13120965	0.027834633	0.00040782960
0.13134014	0.028053629	0.00040944443
0.13147063	0.027677365	0.00040515876
0.13160113	0.027718519	0.00040605985
0.13173162	0.027086585	0.00039962183
0.13186212	0.028105283	0.00040630696
0.13199261	0.028056263	0.00040866419
0.13212310	0.028695375	0.00040956949
0.13225360	0.027792889	0.00040600805
0.13238409	0.027937681	0.00040543063
0.13251459	0.027672370	0.00040267349
0.13264508	0.028783553	0.00041071678
0.13277557	0.027729463	0.00040401213
0.13290607	0.028017749	0.00040707763
0.13303656	0.027997280	0.00040532559
0.13316706	0.028603666	0.00040647870
0.13329755	0.028799736	0.00041054825
0.13342804	0.028163631	0.00040763524
0.13355854	0.027777009	0.00040250324
0.13368903	0.028122093	0.00040644969
0.13381953	0.027905903	0.00040282362
0.13395002	0.027904832	0.00040330699
0.13408051	0.027757476	0.00040354953
0.13421101	0.027140677	0.00039764843
0.13434150	0.027898470	0.00040437140
0.13447200	0.028220188	0.00040593400
0.13460249	0.028463549	0.00040361342
0.13473298	0.028511421	0.00040735953
0.13486348	0.027959836	0.00040197376
0.13499397	0.028933126	0.00040978363
0.13512447	0.028238007	0.00040575065
0.13525496	0.028794338	0.00040601272
0.13538545	0.028234478	0.00040429712
0.13551595	0.028179150	0.00040319596
0.13564644	0.028416452	0.00040441315
0.13577694	0.027776459	0.00040171553
0.13590743	0.028086959	0.00040079436
0.13603792	0.028214970	0.00040081845
0.13616842	0.027964200	0.00040138147
0.13629891	0.028072718	0.00039953350
0.13642940	0.027223541	0.00039833762
0.13655990	0.028285044	0.00040078216
0.13669039	0.028122696	0.00040161379
0.13682089	0.027814393	0.00039967150
0.13695138	0.027882478	0.00039915861
0.13708187	0.027840291	0.00039964945
0.13721237	0.028920109	0.00040735803
0.13734286	0.028785266	0.00040344096
0.13747336	0.028361807	0.00040358256
0.13760385	0.028406893	0.00040048882
0.13773434	0.027316954	0.00039563789
0.13786484	0.027832484	0.00039934241
0.13799533	0.028022732	0.00039882734
0.13812583	0.028310915	0.00039972834
0.13825632	0.028157679	0.00039904328
0.13838681	0.028144479	0.00039828065
0.13851731	0.027688279	0.00039805270
0.13864780	0.027981518	0.00039868207
0.13877830	0.027857628	0.00039681163
0.13890879	0.027899240	0.00039856964
0.13903928	0.027814647	0.00039551353
0.13916978	0.028031482	0.00039867737
0.13930027	0.027692962	0.00039636442
0.13943077	0.027747414	0.00039560015
0.13956126	0.027981760	0.00039872331
0.13969175	0.028306915	0.00039914404
0.13982225	0.027771735	0.00039526400
0.13995274	0.027889646	0.00039742883
0.14008324	0.028760361	0.00040051713
0.14021373	0.027920113	0.00039754056
0.14034422	0.028854276	0.00039952816
0.14047472	0.027403796	0.00039356871
0.14060521	0.028394191	0.00040024800
0.14073571	0.027670430	0.00039326429
0.14086620	0.027341736	0.00039129189
0.14099669	0.028164767	0.00039645986
0.14112719	0.028508057	0.00039604328
0.14125768	0.028484314	0.00039924838
0.14138818	0.029030121	0.00040037824
0.14151867	0.028089467	0.00039578958
0.14164916	0.028245740	0.00039840140
0.14177966	0.028268054	0.00039396884
0.14191015	0.027809227	0.00039183183
0.14204065	0.027881222	0.00039345806
0.14217114	0.028222922	0.00039493976
0.14230163	0.028044702	0.00039606968
0.14243213	0.027165645	0.00038553312
0.14256262	0.028142635	0.00039300742
0.14269312	0.027577260	0.00039074869
0.14282361	0.028289085	0.00039257641
0.14295410	0.028505832	0.00039563733
0.14308460	0.027695627	0.00038906374
0.14321509	0.027349456	0.00038693486
0.14334559	0.027780589	0.00039161745
0.14347608	0.028044714	0.00039244339
0.14360657	0.028651855	0.00039607442
0.14373707	0.028041147	0.00039282147
0.14386756	0.028424111	0.00039272288
0.14399806	0.027795828	0.00039004158
0.14412855	0.027328526	0.00038616097
0.14425904	0.028813857	0.00039685204
0.14438954	0.028242513	0.00039435817
0.14452003	0.027869148	0.00038874679
0.14465053	0.028240220	0.00039117342
0.14478102	0.028526956	0.00039385718
0.14491151	0.028288591	0.00039094653
0.14504201	0.028264565	0.00039357970
0.14517250	0.028066517	0.00039061662
0.14530299	0.027414087	0.00038716420
0.14543349	0.027904285	0.00039053185
0.14556398	0.027609272	0.00038545737
0.14569448	0.028015632	0.00039138115
0.14582497	0.028027031	0.00039072881
0.14595546	0.027925424	0.00039142240
0.14608596	0.028090943	0.00038915121
0.14621645	0.027657094	0.00038633725
0.14634695	0.027940559	0.00038987621
0.14647744	0.026999315	0.00038511955
0.14660793	0.027722163	0.00038715809
0.14673843	0.027678947	0.00038737565
0.14686892	0.027752634	0.00038558834
0.14699942	0.028362274	0.00039082382
0.14712991	0.027490213	0.00038528677
0.14726040	0.027513316	0.00038496786
0.14739090	0.028071162	0.00038840928
0.14752139	0.028121159	0.00038829583
0.14765189	0.029255279	0.00039513644
0.14778238	0.027905166	0.00038976455
0.14791287	0.028073471	0.00038740082
0.14804337	0.027643454	0.00038631249
0.14817386	0.027779277	0.00038651044
0.14830436	0.029265936	0.00039398586
0.14843485	0.028324160	0.00039074144
0.14856534	0.027818692	0.00038548590
0.14869584	0.028004807	0.00038728420
0.14882633	0.027359012	0.00038479922
0.14895683	0.027801753	0.00038453470
0.14908732	0.027621757	0.00038413065
0.14921781	0.027584674	0.00038438015
0.14934831	0.028114500	0.00038633802
0.14947880	0.027727955	0.00038614038
0.14960930	0.027528122	0.00038075415
0.14973979	0.027917893	0.00038529054
0.14987028	0.027401842	0.00038339709
0.15000078	0.028072482	0.00038607227
0.15013127	0.028023947	0.00038555744
0.15026177	0.027207777	0.00038066977
0.15039226	0.028426986	0.00038753286
0.15052275	0.027205288	0.00038117650
0.15065325	0.027968098	0.00038510993
0.15078374	0.028012121	0.00038727354
0.15091424	0.027983885	0.00038723647
0.15104473	0.028371166	0.00038679662
0.15117522	0.028388597	0.00038794475
0.15130572	0.028197297	0.00038796738
0.15143621	0.028113796	0.00038493972
0.15156671	0.028169671	0.00038750202
0.15169720	0.027969558	0.00038250391
0.15182769	0.028128637	0.00038361888
0.15195819	0.028092202	0.00038581702
0.15208868	0.028301243	0.00038511529
0.15221918	0.027491725	0.00038192892
0.15234967	0.027959168	0.00038298110
0.15248016	0.027784670	0.00038167003
0.15261066	0.027749543	0.00038124072
0.15274115	0.027759418	0.00038153658
0.15287165	0.028016997	0.00038430015
0.15300214	0.028250856	0.00038441871
0.15313263	0.027780628	0.00038048256
0.15326313	0.027672637	0.00037971343
0.15339362	0.027423514	0.00037780720
0.15352412	0.027738474	0.00038156435
0.15365461	0.027556245	0.00038015956
0.15378510	0.027539313	0.00037945036
0.15391560	0.027751916	0.00037846832
0.15404609	0.028567549	0.00038589385
0.15417658	0.027642022	0.00037804392
0.15430708	0.027058904	0.00037745393
0.15443757	0.027575613	0.00037761280
0.15456807	0.027824750	0.00038068335
0.15469856	0.027661477	0.00037744538
0.15482905	0.027483363	0.00037848103
0.15495955	0.028837496	0.00038586673
0.15509004	0.027488636	0.00037748264
0.15522054	0.027454194	0.00037814854
0.15535103	0.027470454	0.00037635773
0.15548152	0.028135072	0.00038106097
0.15561202	0.027346684	0.00037718634
0.15574251	0.027026575	0.00037507394
0.15587301	0.028075902	0.00038188909
0.15600350	0.027414228	0.00037642803
0.15613399	0.028501953	0.00038259251
0.15626449	0.027894033	0.00037935450
0.15639498	0.028093775	0.00038188763
0.15652548	0.027741409	0.00037844965
0.15665597	0.027784297	0.00037917627
0.15678646	0.028032955	0.00037880682
0.15691696	0.027471127	0.00037457079
0.15704745	0.027290194	0.00037497521
0.15717795	0.027733470	0.00037678134
0.15730844	0.028579377	0.00038265649
0.15743893	0.027278015	0.00037311274
0.15756943	0.027790317	0.00037638270
0.15769992	0.027732115	0.00037541827
0.15783042	0.027761476	0.00037718222
0.15796091	0.028607851	0.00038084736
0.15809140	0.028695400	0.00038205049
0.15822190	0.028285000	0.00037758774
0.15835239	0.028120571	0.00037850710
0.15848289	0.028015992	0.00037820497
0.15861338	0.027844270	0.00037706749
0.15874387	0.027880518	0.00037800986
0.15887437	0.027577549	0.00037357380
0.15900486	0.028101000	0.00037740492
0.15913536	0.027655687	0.00037441605
0.15926585	0.027568174	0.00037283937
0.15939634	0.027853238	0.00037651346
0.15952684	0.027201733	0.00037253373
0.15965733	0.027754985	0.00037324650
0.15978783	0.028058045	0.00037814013
0.15991832	0.027635114	0.00037290327
0.16004881	0.027790659	0.00037554574
0.16017931	0.027603662	0.00037351711
0.16030980	0.027912644	0.00037429072
0.16044030	0.027625459	0.00037297329
0.16057079	0.027808636	0.00037347094
0.16070128	0.028276345	0.00037676390
0.16083178	0.027511749	0.00037481390
0.16096227	0.027795514	0.00037272958
0.16109277	0.028001288	0.00037591893
0.16122326	0.027710335	0.00037283939
0.16135375	0.027685475	0.00037353558
0.16148425	0.027565470	0.00037406912
0.16161474	0.028259865	0.00037666179
0.16174524	0.028589924	0.00037730334
0.16187573	0.028669766	0.00038043135
0.16200622	0.028214451	0.00037342199
0.16213672	0.027602351	0.00037259768
0.16226721	0.028260431	0.00037393717
0.16239771	0.027403866	0.00036900853
0.16252820	0.027958763	0.00037352942
0.16265869	0.027289609	0.00036817190
0.16278919	0.027975566	0.00037419043
0.16291968	0.027726863	0.00037363817
0.16305018	0.027247601	0.00036801969
0.16318067	0.027853415	0.00037052779
0.16331116	0.028647160	0.00037656523
0.16344166	0.027909856	0.00037164416
0.16357215	0.027777013	0.00037299015
0.16370264	0.027916586	0.00037125870
0.16383314	0.027777916	0.00037113647
0.16396363	0.027574191	0.00037129112
0.16409413	0.027636077	0.00036917555
0.16422462	0.027468915	0.00036917609
0.16435511	0.027486275	0.00036889192
0.16448561	0.027129386	0.00036687384
0.16461610	0.027429472	0.00036951955
0.16474660	0.027790281	0.00036847836
0.16487709	0.028117929	0.00037267333
0.16500758	0.027727152	0.00036857886
0.16513808	0.027570276	0.00036880865
0.16526857	0.027651462	0.00036921052
0.16539907	0.027425998	0.00036581296
0.16552956	0.027489749	0.00036862350
0.16566005	0.027705003	0.00037064402
0.16579055	0.028184836	0.00037088950
0.16592104	0.027855883	0.00037072846
0.16605154	0.027402346	0.00036491222
0.16618203	0.027533937	0.00036761214
0.16631252	0.027380723	0.00036862779
0.16644302	0.028148911	0.00036971396
0.16657351	0.027920723	0.00037008011
0.16670401	0.027703643	0.00036982741
0.16683450	0.027764660	0.00036705077
0.16696499	0.027733112	0.00036903889
0.16709549	0.027596414	0.00036660593
0.16722598	0.026958186	0.00036528183
0.16735648	0.027265759	0.00036681690
0.16748697	0.027671049	0.00036672364
0.16761746	0.027191451	0.00036532694
0.16774796	0.027896975	0.00036943615
0.16787845	0.027477503	0.00036621799
0.16800895	0.027610944	0.00036630407
0.16813944	0.027373599	0.00036405721
0.16826993	0.027878185	0.00036798053
0.16840043	0.028159704	0.00036922609
0.16853092	0.027990048	0.00036630753
0.16866142	0.028141349	0.00037005143
0.16879191	0.028236717	0.00037211341
0.16892240	0.028204222	0.00036598696
0.16905290	0.027503127	0.00036519702
0.16918339	0.027859089	0.00036569590
0.16931389	0.028039686	0.00036870869
0.16944438	0.027653583	0.00036573993
0.16957487	0.027874289	0.00036449634
0.16970537	0.027919170	0.00036753287
0.16983586	0.027731953	0.00036512376
0.16996636	0.027927530	0.00036643366
0.17009685	0.027991658	0.00036777512
0.17022734	0.027474821	0.00036338260
0.17035784	0.028032855	0.00036584108
0.17048833	0.027547740	0.00036270609
0.17061883	0.028058761	0.00036802495
0.17074932	0.027077222	0.00036091727
0.17087981	0.027510401	0.00036445586
0.17101031	0.027555363	0.00036101318
0.17114080	0.027145572	0.00036146476
0.17127130	0.027774888	0.00036374282
0.17140179	0.027582886	0.00036538411
0.17153228	0.027417508	0.00036200623
0.17166278	0.027529634	0.00036297584
0.17179327	0.027313404	0.00036232756
0.17192377	0.027999676	0.00036519453
0.17205426	0.028053690	0.00036684877
0.17218475	0.027489640	0.00036348064
0.17231525	0.026810583	0.00035770378
0.17244574	0.027405431	0.00036026346
0.17257623	0.027331287	0.00036044001
0.17270673	0.028300375	0.00036646957
0.17283722	0.027425681	0.00036446415
0.17296772	0.027774062	0.00036447043
0.17309821	0.027290007	0.00036063553
0.17322870	0.027963110	0.00036157233
0.17335920	0.027715020	0.00036162781
0.17348969	0.027335235	0.00036154714
0.17362019	0.027226977	0.00036026424
0.17375068	0.027438539	0.00036085085
0.17388117	0.028118780	0.00036468128
0.17401167	0.027766567	0.00036063656
0.17414216	0.027870008	0.00036310173
0.17427266	0.027712447	0.00036064479
0.17440315	0.027983131	0.00036452591
0.17453364	0.028107648	0.00036329555
0.17466414	0.027277061	0.00035716858
0.17479463	0.027249839	0.00035943733
0.17492513	0.027308236	0.00036024559
0.17505562	0.027265304	0.00035725001
0.17518611	0.026911334	0.00035677901
0.17531661	0.027600989	0.00035926981
0.17544710	0.027615241	0.00035847681
0.17557760	0.027418844	0.00035987730
0.17570809	0.027388119	0.00035723343
0.17583858	0.027242836	0.00035897634
0.17596908	0.027733345	0.00035972814
0.17609957	0.027292918	0.00035644016
0.17623007	0.027042631	0.00035685634
0.17636056	0.027912028	0.00036100045
0.17649105	0.027498758	0.00035896468
0.17662155	0.027783345	0.00036137047
0.17675204	0.027958922	0.00035766600
0.17688254	0.027497192	0.00035959638
0.17701303	0.027844047	0.00035905119
0.17714352	0.027058229	0.00035562795
0.17727402	0.027008590	0.00035470958
0.17740451	0.027409327	0.00035741062
0.17753501	0.027875975	0.00035904971
0.17766550	0.027826660	0.00036144773
0.17779599	0.027415166	0.00035578919
0.17792649	0.028229247	0.00036407246
0.17805698	0.027462723	0.00035715941
0.17818748	0.027371761	0.00035676724
0.17831797	0.027762060	0.00036087820
0.17844846	0.027328880	0.00035529261
0.17857896	0.027484538	0.00035829161
0.17870945	0.027895324	0.00035895227
0.17883995	0.027399121	0.00035526903
0.17897044	0.027451458	0.00035702393
0.17910093	0.027988393	0.00035853202
0.17923143	0.027584641	0.00035607534
0.17936192	0.027838869	0.00035951815
0.17949242	0.027800134	0.00035683911
0.17962291	0.027488867	0.00035557654
0.17975340	0.027860799	0.00035832418
0.17988390	0.027813436	0.00035729343
0.18001439	0.027031280	0.00035376366
0.18014489	0.027785468	0.00035764820
0.18027538	0.027356882	0.00035340737
0.18040587	0.028076756	0.00035995764
0.18053637	0.027852061	0.00035544982
0.18066686	0.027280449	0.00035529425
0.18079736	0.027711347	0.00035582419
0.18092785	0.027973608	0.00035807326
0.18105834	0.027436593	0.00035406767
0.18118884	0.027216759	0.00035155832
0.18131933	0.026978554	0.00035227649
0.18144982	0.027258210	0.00035309444
0.18158032	0.027363103	0.00035694770
0.18171081	0.027467707	0.00036319712
0.18184131	0.027294173	0.00036289153
0.18197180	0.027985286	0.00036981166
0.18210229	0.027262645	0.00036961765
0.18223279	0.027037459	0.00036658948
0.18236328	0.027425473	0.00037374405
0.18249378	0.027323547	0.00037064301
0.18262427	0.027690066	0.00037637204
0.18275476	0.027939615	0.00038015480
0.18288526	0.028042207	0.00038085116
0.18301575	0.027251457	0.00037769162
0.18314625	0.027583462	0.00038120501
0.18327674	0.027630250	0.00038095280
0.18340723	0.028333479	0.00038897412
0.18353773	0.027507573	0.00038316384
0.18366822	0.026736583	0.00038090186
0.18379872	0.027735354	0.00038753598
0.18392921	0.027213634	0.00038318937
0.18405970	0.027220428	0.00038607226
0.18419020	0.027040922	0.00038722782
0.18432069	0.026731648	0.00038284670
0.18445119	0.027525638	0.00039174128
0.18458168	0.027920807	0.00039150106
0.18471217	0.027437600	0.00039059997
0.18484267	0.028106278	0.00039821327
0.18497316	0.027386394	0.00039170842
0.18510366	0.027945470	0.00039773289
0.18523415	0.027891146	0.00039597933
0.18536464	0.027272242	0.00039345432
0.18549514	0.027417585	0.00039688845
0.18562563	0.027545230	0.00039635049
0.18575613	0.027651446	0.00039956068
0.18588662	0.027450508	0.00039945629
0.18601711	0.027839939	0.00039756305
0.18614761	0.028148156	0.00040288030
0.18627810	0.027617628	0.00040123859
0.18640860	0.027086951	0.00039986378
0.18653909	0.027734146	0.00039612017
0.18666958	0.026820775	0.00038589153
0.18680008	0.026788124	0.00038335811
0.18693057	0.027395287	0.00038606084
0.18706107	0.026586412	0.00037767929
0.18719156	0.026968135	0.00038122277
0.18732205	0.027425186	0.00038003639
0.18745255	0.026480116	0.00037347158
0.18758304	0.026724370	0.00037450127
0.18771354	0.026882871	0.00037234911
0.18784403	0.027240186	0.00037537627
0.18797452	0.027686364	0.00037722081
0.18810502	0.027971360	0.00037654674
0.18823551	0.028112053	0.00037765431
0.18836601	0.027542806	0.00037341379
0.18849650	0.027985117	0.00037429005
0.18862699	0.026726332	0.00036713194
0.18875749	0.027446813	0.00036740514
0.18888798	0.027122526	0.00036816128
0.18901848	0.026871827	0.00036413334
0.18914897	0.027421420	0.00036737393
0.18927946	0.028040353	0.00037124078
0.18940996	0.027620566	0.00036676850
0.18954045	0.027848422	0.00036644694
0.18967095	0.027163824	0.00036422499
0.18980144	0.027120036	0.00036192971
0.18993193	0.027535490	0.00036565005
0.19006243	0.026950062	0.00035865751
0.19019292	0.027109442	0.00036005809
0.19032342	0.027202822	0.00035892037
0.19045391	0.027258254	0.00035841973
0.19058440	0.026634575	0.00035700207
0.19071490	0.027946865	0.00036252238
0.19084539	0.027710675	0.00036029729
0.19097588	0.027878633	0.00036156673
0.19110638	0.027833068	0.00035819671
0.19123687	0.027248592	0.00035687658
0.19136737	0.027791780	0.00036048226
0.19149786	0.027161169	0.00035422521
0.19162835	0.027543761	0.00035755814
0.19175885	0.027679828	0.00035515636
0.19188934	0.027448804	0.00035513406
0.19201984	0.027381576	0.00035574377
0.19215033	0.027760077	0.00035568191
0.19228082	0.027597489	0.00035521548
0.19241132	0.026901505	0.00035037862
0.19254181	0.026879405	0.00034934565
0.19267231	0.027371131	0.00035594103
0.19280280	0.027325213	0.00035172360
0.19293329	0.027164802	0.00035250141
0.19306379	0.027616085	0.00035587340
0.19319428	0.027290700	0.00035060800
0.19332478	0.027307175	0.00035154785
0.19345527	0.027611456	0.00035420367
0.19358576	0.027847428	0.00035538965
0.19371626	0.027330762	0.00035297765
0.19384675	0.026910373	0.00034722632
0.19397725	0.027526822	0.00035363518
0.19410774	0.027810007	0.00035619414
0.19423823	0.027222920	0.00034957753
0.19436873	0.027879396	0.00035605053
0.19449922	0.027441031	0.00035112929
0.19462972	0.027830864	0.00035473010
0.19476021	0.027973628	0.00035584243
0.19489070	0.027431564	0.00035030656
0.19502120	0.027236526	0.00035037245
0.19515169	0.027440661	0.00035169365
0.19528219	0.027656271	0.00035083334
0.19541268	0.027357588	0.00035123893
0.19554317	0.027114400	0.00034783494
0.19567367	0.027648869	0.00035278911
0.19580416	0.027774875	0.00035276947
0.19593466	0.027498675	0.00034771768
0.19606515	0.027194825	0.00034893191
0.19619564	0.027698370	0.00035097230
0.19632614	0.027074726	0.00034704049
0.19645663	0.026916813	0.00034716312
0.19658713	0.027387604	0.00034737778
0.19671762	0.027198255	0.00034796590
0.19684811	0.026717827	0.00034540709
0.19697861	0.027178455	0.00034597717
0.19710910	0.027177297	0.00034846158
0.19723960	0.027569829	0.00034949673
0.19737009	0.028017361	0.00035122693
0.19750058	0.027098679	0.00034684157
0.19763108	0.027355483	0.00034638476
0.19776157	0.027461400	0.00034936965
0.19789207	0.027601107	0.00034916114
0.19802256	0.027095668	0.00034489383
0.19815305	0.027509035	0.00034905396
0.19828355	0.027575665	0.00034897079
0.19841404	0.028036085	0.00035176022
0.19854454	0.027594802	0.00034890179
0.19867503	0.027222503	0.00034471611
0.19880552	0.026849624	0.00034494837
0.19893602	0.027308806	0.00034493380
0.19906651	0.026963400	0.00034423873
0.19919701	0.027283762	0.00034752341
0.19932750	0.026999548	0.00034370343
0.19945799	0.027402647	0.00034677982
0.19958849	0.028131585	0.00035054821
0.19971898	0.026697546	0.00034088809
0.19984947	0.027283453	0.00034644285
0.19997997	0.027376778	0.00034669923
0.20011046	0.027307433	0.00034536796
0.20024096	0.027374947	0.00034609139
0.20037145	0.027142598	0.00034284501
0.20050194	0.027322780	0.00034534501
0.20063244	0.026687063	0.00034215209
0.20076293	0.027408839	0.00034624762
0.20089343	0.026760983	0.00034297089
0.20102392	0.027985420	0.00034700533
0.20115441	0.027316587	0.00034442157
0.20128491	0.027302855	0.00034519615
0.20141540	0.026972745	0.00034097131
0.20154590	0.027734425	0.00034729007
0.20167639	0.027497422	0.00034437442
0.20180688	0.027380992	0.00034341893
0.20193738	0.027684199	0.00034665181
0.20206787	0.027433633	0.00034435110
0.20219837	0.026948103	0.00034054426
0.20232886	0.027520515	0.00034445299
0.20245935	0.027285888	0.00034212739
0.20258985	0.027244006	0.00034294357
0.20272034	0.027285656	0.00034334766
0.20285084	0.027512071	0.00034390199
0.20298133	0.027761058	0.00034560526
0.20311182	0.027355616	0.00034213583
0.20324232	0.027635392	0.00034475481
0.20337281	0.026884064	0.00034023851
0.20350331	0.026580198	0.00033755245
0.20363380	0.027201980	0.00034113236
0.20376429	0.027028135	0.00033948166
0.20389479	0.027015962	0.00034065689
0.20402528	0.027215934	0.00034109959
0.20415578	0.027539578	0.00034224044
0.20428627	0.027184383	0.00034184208
0.20441676	0.027322487	0.00034015408
0.20454726	0.027458093	0.00034072247
0.20467775	0.027497467	0.00034281396
0.20480825	0.026851268	0.00033724035
0.20493874	0.026944488	0.00033923444
0.20506923	0.026458744	0.00033711535
0.20519973	0.026975511	0.00033836149
0.20533022	0.026880433	0.00033873618
0.20546072	0.027317113	0.00034121457
0.20559121	0.027055960	0.00033889870
0.20572170	0.027876651	0.00034362627
0.20585220	0.027393746	0.00033879160
0.20598269	0.026922879	0.00033846943
0.20611319	0.027691895	0.00034192407
0.20624368	0.027103006	0.00033875979
0.20637417	0.026581306	0.00033605769
0.20650467	0.026840403	0.00033622456
0.20663516	0.027440572	0.00034007629
0.20676566	0.027990664	0.00034412450
0.20689615	0.027454510	0.00033923266
0.20702664	0.027159607	0.00033808443
0.20715714	0.027195180	0.00033807420
0.20728763	0.027401342	0.00033789025
0.20741813	0.027762035	0.00034221163
0.20754862	0.026997928	0.00033534064
0.20767911	0.027636720	0.00034107492
0.20780961	0.027623727	0.00033952549
0.20794010	0.027209266	0.00033677084
0.20807060	0.027461582	0.00033921443
0.20820109	0.027534058	0.00033832879
0.20833158	0.026878132	0.00033656051
0.20846208	0.027364067	0.00033940022
0.20859257	0.026850825	0.00033402870
0.20872306	0.027437750	0.00033933754
0.20885356	0.027133798	0.00033677146
0.20898405	0.026452006	0.00033307533
0.20911455	0.026699880	0.00033505631
0.20924504	0.026829460	0.00033566284
0.20937553	0.027227684	0.00033718878
0.20950603	0.027342518	0.00033914776
0.20963652	0.027357031	0.00033591816
0.20976702	0.026707978	0.00033520049
0.20989751	0.026831539	0.00033419512
0.21002800	0.027053777	0.00033594802
0.21015850	0.027177655	0.00033706396
0.21028899	0.026880472	0.00033280185
0.21041949	0.026854036	0.00033614583
0.21054998	0.026846955	0.00033469112
0.21068047	0.027550038	0.00033781599
0.21081097	0.027025522	0.00033583661
0.21094146	0.026696438	0.00033271865
0.21107196	0.027035997	0.00033624536
0.21120245	0.027147854	0.00033651189
0.21133294	0.026994243	0.00033421153
0.21146344	0.028022495	0.00034112466
0.21159393	0.026947706	0.00033360132
0.21172443	0.027166578	0.00033510413
0.21185492	0.027014489	0.00033441445
0.21198541	0.027117759	0.00033423832
0.21211591	0.027668230	0.00033781565
0.21224640	0.027036146	0.00033506063
0.21237690	0.026928201	0.00033212060
0.21250739	0.026787159	0.00033260508
0.21263788	0.027037631	0.00033304007
0.21276838	0.027077828	0.00033484993
0.21289887	0.027029262	0.00033354988
0.21302937	0.026687116	0.00032929546
0.21315986	0.026389096	0.00033097993
0.21329035	0.026971674	0.00033314081
0.21342085	0.027188927	0.00033419025
0.21355134	0.027688603	0.00033615399
0.21368184	0.027188066	0.00033364280
0.21381233	0.026253465	0.00032774239
0.21394282	0.027149404	0.00033495426
0.21407332	0.026719072	0.00032967724
0.21420381	0.027389792	0.00033658240
0.21433431	0.027770164	0.00033563873
0.21446480	0.026881814	0.00033034809
0.21459529	0.026840291	0.00033223301
0.21472579	0.026890969	0.00033115693
0.21485628	0.026466008	0.00033052230
0.21498678	0.026792590	0.00033182640
0.21511727	0.027747273	0.00033395281
0.21524776	0.027317403	0.00033393532
0.21537826	0.026813409	0.00033059789
0.21550875	0.026762919	0.00033079319
0.21563925	0.027204630	0.00033362901
0.21576974	0.027270075	0.00033334726
0.21590023	0.027158793	0.00033149528
0.21603073	0.026621863	0.00032947699
0.21616122	0.027639868	0.00033467520
0.21629172	0.026732131	0.00033031403
0.21642221	0.026624517	0.00032913857
0.21655270	0.026934179	0.00033048465
0.21668320	0.026763558	0.00033081469
0.21681369	0.027188151	0.00033001063
0.21694419	0.027425630	0.00033434027
0.21707468	0.027725525	0.00033467549
0.21720517	0.027159973	0.00033144435
0.21733567	0.026712743	0.00032872795
0.21746616	0.027075972	0.00033024612
0.21759665	0.026891661	0.00033012079
0.21772715	0.027120801	0.00033245160
0.21785764	0.027427041	0.00033024840
0.21798814	0.026966910	0.00032994333
0.21811863	0.027278201	0.00033042071
0.21824912	0.027459799	0.00033256521
0.21837962	0.027663145	0.00033386094
0.21851011	0.026350795	0.00032450952
0.21864061	0.026883879	0.00032933717
0.21877110	0.027073079	0.00032934158
0.21890159	0.027254815	0.00033034129
0.21903209	0.027084816	0.00032978368
0.21916258	0.027142351	0.00032891604
0.21929308	0.026974037	0.00032898599
0.21942357	0.026990009	0.00032863317
0.21955406	0.027085744	0.00032824732
0.21968456	0.026894543	0.00032945867
0.21981505	0.027254848	0.00032939183
0.21994555	0.027661765	0.00033187053
0.22007604	0.027174916	0.00033018682
0.22020653	0.026709556	0.00032564375
0.22033703	0.027250559	0.00032906191
0.22046752	0.026873503	0.00032872500
0.22059802	0.026497315	0.00032347325
0.22072851	0.026914544	0.00032776232
0.22085900	0.026705991	0.00032535446
0.22098950	0.026806682	0.00032608014
0.22111999	0.026935008	0.00032767852
0.22125049	0.026503761	0.00032372578
0.22138098	0.027147096	0.00032841068
0.22151147	0.027415011	0.00032978501
0.22164197	0.027088477	0.00032772961
0.22177246	0.027550908	0.00033038498
0.22190296	0.027200895	0.00032742580
0.22203345	0.027031237	0.00032770628
0.22216394	0.026739335	0.00032686047
0.22229444	0.027213038	0.00032566297
0.22242493	0.026995875	0.00032713564
0.22255543	0.027092104	0.00032668712
0.22268592	0.027293210	0.00032926060
0.22281641	0.026872970	0.00032604272
0.22294691	0.027043462	0.00032580699
0.22307740	0.027348395	0.00032803687
0.22320790	0.026579429	0.00032475770
0.22333839	0.027397026	0.00032823656
0.22346888	0.026833500	0.00032556549
0.22359938	0.027225936	0.00032714459
0.22372987	0.026969885	0.00032602401
0.22386037	0.027020749	0.00032771845
0.22399086	0.026578693	0.00032341852
0.22412135	0.027435962	0.00032830651
0.22425185	0.027669275	0.00032926223
0.22438234	0.026951175	0.00032488359
0.22451284	0.026939213	0.00032584238
0.22464333	0.026918121	0.00032393505
0.22477382	0.027187689	0.00032730218
0.22490432	0.027007017	0.00032534270
0.22503481	0.027462980	0.00032621755
0.22516531	0.026885205	0.00032492301
0.22529580	0.027205417	0.00032518071
0.22542629	0.026949879	0.00032454660
0.22555679	0.026736811	0.00032432582
0.22568728	0.027077134	0.00032437977
0.22581778	0.026694924	0.00032257946
0.22594827	0.026912402	0.00032474613
0.22607876	0.027433377	0.00032598796
0.22620926	0.027042588	0.00032479869
0.22633975	0.027125027	0.00032433768
0.22647025	0.027028720	0.00032453432
0.22660074	0.026691103	0.00032286070
0.22673123	0.026379636	0.00032023601
0.22686173	0.027220849	0.00032563767
0.22699222	0.026818834	0.00032281726
0.22712271	0.027369611	0.00032526424
0.22725321	0.026792480	0.00032298073
0.22738370	0.026438116	0.00032063366
0.22751420	0.027183271	0.00032504395
0.22764469	0.027427740	0.00032644195
0.22777518	0.026974634	0.00032240936
0.22790568	0.026613985	0.00032114520
0.22803617	0.027288031	0.00032412066
0.22816667	0.026887732	0.00032197011
0.22829716	0.026965979	0.00032405864
0.22842765	0.026893067	0.00032197063
0.22855815	0.026986844	0.00032285140
0.22868864	0.027066286	0.00032291455
0.22881914	0.027248112	0.00032346254
0.22894963	0.027214688	0.00032475141
0.22908012	0.027124350	0.00032312077
0.22921062	0.026574933	0.00031976182
0.22934111	0.027048807	0.00032368879
0.22947161	0.027073115	0.00032206807
0.22960210	0.026731891	0.00032103555
0.22973259	0.026878801	0.00032159360
0.22986309	0.027495988	0.00032370526
0.22999358	0.027746760	0.00032725241
0.23012408	0.026777224	0.00031920855
0.23025457	0.026996165	0.00032206681
0.23038506	0.026753010	0.00032075075
0.23051556	0.026925421	0.00032026030
0.23064605	0.027195085	0.00032275641
0.23077655	0.026735334	0.00032456492
0.23090704	0.027049966	0.00033026014
0.23103753	0.026252108	0.00032741329
0.23116803	0.027143391	0.00033345482
0.23129852	0.027349960	0.00033659626
0.23142902	0.026802792	0.00033526674
0.23155951	0.027057330	0.00033730226
0.23169000	0.026968173	0.00033863431
0.23182050	0.026666808	0.00033770119
0.23195099	0.027189256	0.00034235979
0.23208149	0.026656853	0.00034052237
0.23221198	0.026623302	0.00033940980
0.23234247	0.026643558	0.00034240548
0.23247297	0.027309277	0.00034632400
0.23260346	0.026703470	0.00034337625
0.23273396	0.026727850	0.00034586268
0.23286445	0.026882932	0.00034595945
0.23299494	0.027037934	0.00034856162
0.23312544	0.027025668	0.00035033212
0.23325593	0.027011661	0.00034974628
0.23338643	0.026956615	0.00034917298
0.23351692	0.026816070	0.00034801128
0.23364741	0.027114932	0.00034875093
0.23377791	0.027528194	0.00035329605
0.23390840	0.027098365	0.00034901511
0.23403890	0.026244270	0.00034482105
0.23416939	0.026018513	0.00034356356
0.23429988	0.027002002	0.00034871457
0.23443038	0.027449764	0.00035321672
0.23456087	0.027253236	0.00035071244
0.23469137	0.026834827	0.00034971595
0.23482186	0.026618577	0.00034968052
0.23495235	0.026906345	0.00034986053
0.23508285	0.027564550	0.00035368330
0.23521334	0.026700346	0.00034891007
0.23534384	0.026729072	0.00035025589
0.23547433	0.026700350	0.00035154297
0.23560482	0.026697859	0.00034908079
0.23573532	0.027196071	0.00035361932
0.23586581	0.027084349	0.00035297850
0.23599630	0.026988560	0.00035294953
0.23612680	0.026594102	0.00035068319
0.23625729	0.026610404	0.00034913589
0.23638779	0.027057831	0.00035376974
0.23651828	0.027201003	0.00035529377
0.23664877	0.027210171	0.00035403090
0.23677927	0.026787873	0.00035293532
0.23690976	0.027189458	0.00035438688
0.23704026	0.026128046	0.00034960777
0.23717075	0.027196818	0.00035507226
0.23730124	0.026566383	0.00035060939
0.23743174	0.026975645	0.00035596180
0.23756223	0.026824729	0.00035405076
0.23769273	0.026624656	0.00035281087
0.23782322	0.027163197	0.00035691494
0.23795371	0.026331000	0.00035083784
0.23808421	0.026950048	0.00035499518
0.23821470	0.027081629	0.00035680866
0.23834520	0.026351957	0.00035137660
0.23847569	0.027359270	0.00035853242
0.23860618	0.027104984	0.00035727989
0.23873668	0.026911386	0.00035790825
0.23886717	0.026828260	0.00035675716
0.23899767	0.026931211	0.00035471101
0.23912816	0.026946810	0.00035764391
0.23925865	0.026811502	0.00035659060
0.23938915	0.026465891	0.00035346915
0.23951964	0.026812210	0.00035581299
0.23965014	0.026988877	0.00035789075
0.23978063	0.026524344	0.00035404217
0.23991112	0.026710651	0.00035716724
0.24004162	0.026370730	0.00035237040
0.24017211	0.026200151	0.00035420782
0.24030261	0.026594214	0.00035657135
0.24043310	0.026882788	0.00035632871
0.24056359	0.026812747	0.00035875202
0.24069409	0.026843691	0.00035576113
0.24082458	0.026602077	0.00035757644
0.24095508	0.026548108	0.00035791857
0.24108557	0.026245296	0.00035173977
0.24121606	0.027265184	0.00036129398
0.24134656	0.026709832	0.00035782067
0.24147705	0.027751017	0.00036282079
0.24160755	0.026829512	0.00035929110
0.24173804	0.026861139	0.00035826623
0.24186853	0.026678447	0.00035917703
0.24199903	0.027423037	0.00036348303
0.24212952	0.027162203	0.00036128449
0.24226002	0.026868856	0.00036029906
0.24239051	0.027089953	0.00035987712
0.24252100	0.026809497	0.00035930961
0.24265150	0.027038938	0.00036127125
0.24278199	0.026715209	0.00035802580
0.24291249	0.027031997	0.00036099150
0.24304298	0.026609254	0.00035911160
0.24317347	0.026819833	0.00036072043
0.24330397	0.026452080	0.00035836797
0.24343446	0.027069535	0.00036231738
0.24356496	0.026628129	0.00035907161
0.24369545	0.026412688	0.00035930456
0.24382594	0.027025155	0.00036049799
0.24395644	0.027510121	0.00036597380
0.24408693	0.027436624	0.00036549259
0.24421743	0.027161369	0.00036244383
0.24434792	0.027572757	0.00036856573
0.24447841	0.027166551	0.00036152649
0.24460891	0.026825646	0.00036174851
0.24473940	0.027025207	0.00036384147
0.24486989	0.026971351	0.00036059989
0.24500039	0.026883113	0.00036285055
0.24513088	0.026589982	0.00035916285
0.24526138	0.026561539	0.00036128842
0.24539187	0.026589959	0.00036088582
0.24552236	0.026696046	0.00035965842
0.24565286	0.026836063	0.00036112360
0.24578335	0.026629359	0.00036144900
0.24591385	0.027160471	0.00036444349
0.24604434	0.027132375	0.00036527829
0.24617483	0.026472569	0.00036042932
0.24630533	0.026532401	0.00036044943
0.24643582	0.027468985	0.00036750666
0.24656632	0.027489504	0.00036562830
0.24669681	0.027213986	0.00036737459
0.24682730	0.026947259	0.00036272799
0.24695780	0.026728001	0.00036317620
0.24708829	0.026791092	0.00036346186
0.24721879	0.026741485	0.00036190958
0.24734928	0.027494185	0.00036895621
0.24747977	0.026747726	0.00036367299
0.24761027	0.027090815	0.00036503850
0.24774076	0.026758241	0.00036204425
0.24787126	0.026530828	0.00036226583
0.24800175	0.027391125	0.00036757321
0.24813224	0.027031178	0.00036726322
0.24826274	0.026759161	0.00036213392
0.24839323	0.026610212	0.00036365900
0.24852373	0.027836552	0.00037023748
0.24865422	0.027252728	0.00036653751
0.24878471	0.027131848	0.00036845134
0.24891521	0.027179105	0.00036596044
0.24904570	0.026730500	0.00036418783
0.24917620	0.026660128	0.00036526976
0.24930669	0.026882095	0.00036476244
0.24943718	0.027318060	0.00036883930
0.24956768	0.026502200	0.00036396227
0.24969817	0.026588504	0.00036364484
0.24982867	0.026696078	0.00036556878
0.24995916	0.027130892	0.00036632527
0.25008965	0.027080107	0.00036749519
0.25022015	0.026906494	0.00036628765
0.25035064	0.027027574	0.00036651276
0.25048114	0.026183692	0.00036376375
0.25061163	0.026555860	0.00036145780
0.25074212	0.027071424	0.00036722773
0.25087262	0.026869021	0.00036866422
0.25100311	0.027241422	0.00036550346
0.25113361	0.026640436	0.00036506298
0.25126410	0.026341287	0.00036306723
0.25139459	0.025744023	0.00035926270
0.25152509	0.026629523	0.00036668114
0.25165558	0.027033826	0.00036592798
0.25178608	0.026327270	0.00036454553
0.25191657	0.026721429	0.00036686214
0.25204706	0.026388658	0.00036282671
0.25217756	0.027383892	0.00037055510
0.25230805	0.026714437	0.00036559311
0.25243855	0.026457544	0.00036496024
0.25256904	0.027683586	0.00037377474
0.25269953	0.026443713	0.00036227658
0.25283003	0.027147453	0.00036904180
0.25296052	0.026299093	0.00036434601
0.25309102	0.026287577	0.00036368844
0.25322151	0.027209923	0.00037028902
0.25335200	0.027119527	0.00036819706
0.25348250	0.027135903	0.00037052258
0.25361299	0.026700397	0.00036795266
0.25374349	0.027171945	0.00036880076
0.25387398	0.026973889	0.00037019958
0.25400447	0.027219347	0.00037110926
0.25413497	0.027443464	0.00037008390
0.25426546	0.026567357	0.00036801902
0.25439595	0.026574357	0.00036497257
0.25452645	0.026962656	0.00036965949
0.25465694	0.026989216	0.00036906981
0.25478744	0.027325827	0.00037102189
0.25491793	0.026618166	0.00036791595
0.25504842	0.025301650	0.00035723271
0.25517892	0.026574194	0.00036864377
0.25530941	0.027037090	0.00038066029
0.25543991	0.027103935	0.00038188182
0.25557040	0.027393288	0.00038774579
0.25570089	0.026511716	0.00038592224
0.25583139	0.026768197	0.00038848518
0.25596188	0.027009899	0.00039420236
0.25609238	0.027048631	0.00039495887
0.25622287	0.026805824	0.00039554769
0.25635336	0.026894027	0.00039893662
0.25648386	0.026457770	0.00039764782
0.25661435	0.027262996	0.00040517583
0.25674485	0.026290371	0.00039896910
0.25687534	0.027006352	0.00040605159
0.25700583	0.026203080	0.00040313132
0.25713633	0.027026513	0.00040895311
0.25726682	0.027498963	0.00041480591
0.25739732	0.027399135	0.00041608003
0.25752781	0.026960799	0.00041544920
0.25765830	0.027242210	0.00041898795
0.25778880	0.027241925	0.00041902534
0.25791929	0.026813749	0.00041977761
0.25804979	0.025748606	0.00041365779
0.25818028	0.026313571	0.00041859067
0.25831077	0.025847113	0.00041823174
0.25844127	0.026814309	0.00042361985
0.25857176	0.027391286	0.00043015190
0.25870226	0.027259840	0.00043137286
0.25883275	0.026307087	0.00042639617
0.25896324	0.027381281	0.00043482583
0.25909374	0.026413454	0.00042964864
0.25922423	0.026105052	0.00042875531
0.25935473	0.026481496	0.00043291601
0.25948522	0.026759931	0.00043809744
0.25961571	0.027010396	0.00043868976
0.25974621	0.026715939	0.00043636121
0.25987670	0.027325381	0.00044289837
0.26000720	0.026585377	0.00043744119
0.26013769	0.026727242	0.00043970611
0.26026818	0.026696986	0.00043993659
0.26039868	0.026388722	0.00043935760
0.26052917	0.026530846	0.00044148688
0.26065967	0.027329426	0.00044472235
0.26079016	0.025660754	0.00043585762
0.26092065	0.026792356	0.00044636734
0.26105115	0.026863921	0.00044739806
0.26118164	0.026673580	0.00044603017
0.26131214	0.026991562	0.00044829089
0.26144263	0.026767660	0.00044766585
0.26157312	0.026604323	0.00044547540
0.26170362	0.026097715	0.00044633594
0.26183411	0.026848948	0.00045009519
0.26196461	0.027074205	0.00045272651
0.26209510	0.026392443	0.00044829749
0.26222559	0.026579802	0.00045227230
0.26235609	0.027188806	0.00045701726
0.26248658	0.026490993	0.00045297386
0.26261708	0.027178856	0.00045491953
0.26274757	0.026149002	0.00045142733
0.26287806	0.026684156	0.00045472550
0.26300856	0.026832741	0.00045719550
0.26313905	0.026712710	0.00045642708
0.26326954	0.026963376	0.00045854308
0.26340004	0.026228426	0.00045551702
0.26353053	0.026559230	0.00045773169
0.26366103	0.026872705	0.00046065934
0.26379152	0.027196881	0.00046561264
0.26392201	0.026112202	0.00045644855
0.26405251	0.026391756	0.00045662382
0.26418300	0.026992174	0.00046458132
0.26431350	0.026758171	0.00046151658
0.26444399	0.026144492	0.00046145197
0.26457448	0.026684833	0.00046226751
0.26470498	0.026542757	0.00046467861
0.26483547	0.026027372	0.00046128192
0.26496597	0.027181866	0.00046983996
0.26509646	0.026941633	0.00047076419
0.26522695	0.026313467	0.00046763888
0.26535745	0.026610719	0.00046581898
[truncated: 572 more rows]
