# Supplementary material for: Rationally seeded computational protein design of ɑ-helical barrels
Source: Nat Chem Biol. 2024 Jun 20;20(8):991–9. doi: 10.1038/s41589-024-01642-0 (PMC11288890; doi:10.1038/s41589-024-01642-0)
Supplement: Supplementary file 5 — PDB files used for making figure panels h–j. [file 41589_2024_1642_MOESM5_ESM.zip › KIA_RP_RSPD_NatChemBiol_data_Figure3/sc-CC-7-LI_panels_c-g/SAXS_panel_g/LI_SAXS_raw/b21-438120_00411.dat]

0.0045000000	1.0482442	0.0099369689
0.0046304940	0.94158622	0.0091567307
0.0047609879	0.82606354	0.0083513220
0.0048914819	0.77676903	0.0081284726
0.0050219759	0.68640781	0.0072462511
0.0051524699	0.62824292	0.0068636863
0.0052829638	0.57944876	0.0064248495
0.0054134578	0.52940629	0.0059577946
0.0055439518	0.49498156	0.0058652703
0.0056744457	0.45855270	0.0053588844
0.0058049397	0.41492615	0.0050424825
0.0059354337	0.39068946	0.0050158518
0.0060659277	0.36793640	0.0046256613
0.0061964216	0.34543481	0.0046008925
0.0063269156	0.33918049	0.0044640606
0.0064574096	0.30920755	0.0041667031
0.0065879035	0.29481092	0.0040989472
0.0067183975	0.27446325	0.0038323737
0.0068488915	0.26417334	0.0037956566
0.0069793855	0.24865489	0.0037092019
0.0071098794	0.23838826	0.0034906443
0.0072403734	0.22328916	0.0033858908
0.0073708674	0.22119376	0.0033548882
0.0075013613	0.20487046	0.0031725707
0.0076318553	0.19695267	0.0031309696
0.0077623493	0.18517193	0.0029410901
0.0078928433	0.18157825	0.0029064614
0.0080233372	0.17382060	0.0028264446
0.0081538312	0.16576182	0.0027166768
0.0082843252	0.15295768	0.0026147567
0.0084148191	0.15031484	0.0025621020
0.0085453131	0.14766840	0.0024967649
0.0086758071	0.14169785	0.0024412529
0.0088063011	0.13592511	0.0023480778
0.0089367950	0.13366091	0.0023409688
0.0090672890	0.13192670	0.0023091791
0.0091977830	0.12348564	0.0021843039
0.0093282769	0.11985733	0.0021741987
0.0094587709	0.11026809	0.0020233528
0.0095892649	0.11040717	0.0020379486
0.0097197588	0.10565724	0.0019903468
0.0098502528	0.10240010	0.0019344891
0.0099807468	0.10301424	0.0019245756
0.010111241	0.095715163	0.0018554885
0.010241735	0.093186151	0.0017779602
0.010372229	0.091770110	0.0017776761
0.010502723	0.088478940	0.0017299002
0.010633217	0.085901063	0.0016895392
0.010763711	0.082424487	0.0016383632
0.010894205	0.079880334	0.0015800081
0.011024699	0.079849632	0.0015856170
0.011155193	0.075003815	0.0015265628
0.011285687	0.073967647	0.0014898183
0.011416180	0.071156269	0.0014567231
0.011546674	0.068133411	0.0013904773
0.011677168	0.062940978	0.0013266170
0.011807662	0.067058828	0.0013498424
0.011938156	0.064097563	0.0013116689
0.012068650	0.062582545	0.0012940114
0.012199144	0.063337195	0.0012816979
0.012329638	0.062640240	0.0012441246
0.012460132	0.059594414	0.0012109268
0.012590626	0.061469217	0.0012071365
0.012721120	0.056990549	0.0011462472
0.012851614	0.055039128	0.0011067681
0.012982108	0.053915222	0.0010780858
0.013112602	0.054831835	0.0010883957
0.013243096	0.051627993	0.0010424046
0.013373590	0.051249464	0.0010402813
0.013504084	0.051973737	0.0010453438
0.013634578	0.052293679	0.0010307238
0.013765072	0.050965881	0.0010201289
0.013895566	0.051001086	0.0010117571
0.014026060	0.050943815	0.00099393574
0.014156554	0.051073130	0.0010084333
0.014287048	0.048293573	0.00096374595
0.014417542	0.047244957	0.00094432011
0.014548036	0.045860708	0.00093886491
0.014678530	0.047125820	0.00093359584
0.014809024	0.044902298	0.00091807792
0.014939518	0.044397568	0.00090568451
0.015070012	0.042801528	0.00088011245
0.015200506	0.043182448	0.00088737625
0.015331000	0.043686981	0.00088061942
0.015461494	0.043190182	0.00087344186
0.015591988	0.042756242	0.00087038950
0.015722482	0.043579127	0.00086518438
0.015852975	0.042219136	0.00085136797
0.015983469	0.040921213	0.00083736506
0.016113963	0.042788680	0.00084452255
0.016244457	0.040888332	0.00083356265
0.016374951	0.039220151	0.00080677716
0.016505445	0.042340688	0.00083745537
0.016635939	0.040670315	0.00081831199
0.016766433	0.041140713	0.00080883894
0.016896927	0.039742108	0.00079993829
0.017027421	0.037747560	0.00077419898
0.017157915	0.037921105	0.00077336581
0.017288409	0.037707621	0.00077316508
0.017418903	0.038321416	0.00076471344
0.017549397	0.037845594	0.00076657641
0.017679891	0.038495413	0.00076879215
0.017810385	0.038302632	0.00076055056
0.017940879	0.039068734	0.00076956806
0.018071373	0.038483524	0.00075684302
0.018201867	0.038293741	0.00075461180
0.018332361	0.037359064	0.00074444725
0.018462855	0.038102891	0.00073985354
0.018593349	0.037317530	0.00073721181
0.018723843	0.037652424	0.00073721534
0.018854337	0.036593443	0.00071757808
0.018984831	0.037191135	0.00072733140
0.019115325	0.036782561	0.00071688641
0.019245819	0.036463076	0.00071629677
0.019376313	0.036356540	0.00070968746
0.019506807	0.036983789	0.00070855709
0.019637301	0.035326229	0.00069907723
0.019767795	0.035335742	0.00068974050
0.019898289	0.037084099	0.00070773676
0.020028783	0.036951382	0.00070432040
0.020159277	0.035380027	0.00068311645
0.020289771	0.036356349	0.00069301260
0.020420264	0.035489586	0.00067868603
0.020550758	0.035298913	0.00067368018
0.020681252	0.034814950	0.00067596814
0.020811746	0.035945310	0.00067824603
0.020942240	0.035385325	0.00066722249
0.021072734	0.035143455	0.00067179500
0.021203228	0.035270891	0.00066267289
0.021333722	0.036063232	0.00067555947
0.021464216	0.035030793	0.00066135057
0.021594710	0.034854581	0.00065188638
0.021725204	0.034540840	0.00065916620
0.021855698	0.036363543	0.00065913590
0.021986192	0.034554269	0.00064832718
0.022116686	0.033761866	0.00064243973
0.022247180	0.034681722	0.00063890329
0.022377674	0.034996255	0.00064679514
0.022508168	0.034078895	0.00063329461
0.022638662	0.033440946	0.00062441084
0.022769156	0.033866737	0.00063572299
0.022899650	0.034059326	0.00062509280
0.023030144	0.034482012	0.00063394114
0.023160638	0.033876569	0.00062533880
0.023291132	0.035399285	0.00063208478
0.023421626	0.034453320	0.00062667317
0.023552120	0.034438481	0.00062248563
0.023682614	0.032291457	0.00059868553
0.023813108	0.033603697	0.00061664561
0.023943602	0.033077756	0.00060597213
0.024074096	0.032672887	0.00059961578
0.024204590	0.033356554	0.00060741006
0.024335084	0.032123382	0.00059068945
0.024465578	0.033690868	0.00060657012
0.024596072	0.033029827	0.00059372392
0.024726566	0.033773863	0.00060110868
0.024857060	0.032092674	0.00058721531
0.024987553	0.032650384	0.00058391559
0.025118047	0.034226189	0.00060251744
0.025248541	0.031492301	0.00057626796
0.025379035	0.033312638	0.00058571544
0.025509529	0.032865440	0.00058779646
0.025640023	0.032712526	0.00057859676
0.025770517	0.033536345	0.00058816975
0.025901011	0.033377151	0.00058486737
0.026031505	0.032903055	0.00057620350
0.026161999	0.032949492	0.00057848741
0.026292493	0.032937200	0.00057447178
0.026422987	0.032805631	0.00057192269
0.026553481	0.033615219	0.00057949229
0.026683975	0.034194970	0.00057868962
0.026814469	0.031957923	0.00056151771
0.026944963	0.032295264	0.00056435709
0.027075457	0.032581662	0.00056388097
0.027205951	0.032430286	0.00056452211
0.027336445	0.032062540	0.00055526564
0.027466939	0.031982841	0.00055336210
0.027597433	0.032458227	0.00056163836
0.027727927	0.032533738	0.00055299611
0.027858421	0.032394312	0.00055784259
0.027988915	0.031972791	0.00054951385
0.028119409	0.033207082	0.00055531938
0.028249903	0.031911715	0.00054803358
0.028380397	0.031636079	0.00053980705
0.028510891	0.032168508	0.00054805867
0.028641385	0.032663155	0.00055105879
0.028771879	0.033048155	0.00054728930
0.028902373	0.032250367	0.00054535957
0.029032867	0.032540089	0.00054321714
0.029163361	0.032559252	0.00054087732
0.029293855	0.031450919	0.00053673555
0.029424349	0.032647542	0.00053694634
0.029554842	0.033337214	0.00054587788
0.029685336	0.031676715	0.00053043214
0.029815830	0.032379654	0.00053171354
0.029946324	0.031974269	0.00053081392
0.030076818	0.031740952	0.00053039183
0.030207312	0.031869861	0.00052494027
0.030337806	0.031901840	0.00052868976
0.030468300	0.031876758	0.00052379473
0.030598794	0.031767167	0.00052352340
0.030729288	0.032433821	0.00052837413
0.030859782	0.032062212	0.00052114412
0.030990276	0.030932607	0.00051363693
0.031120770	0.032086272	0.00051887638
0.031251264	0.031306804	0.00051185705
0.031381758	0.032044640	0.00052006687
0.031512252	0.031472066	0.00051217277
0.031642746	0.031599542	0.00051444573
0.031773240	0.031972417	0.00051540024
0.031903734	0.031675670	0.00050929862
0.032034228	0.031636336	0.00051131835
0.032164722	0.031886798	0.00051137953
0.032295216	0.031186100	0.00050495909
0.032425710	0.031119464	0.00050463995
0.032556204	0.031261660	0.00049970839
0.032686698	0.031551004	0.00050531829
0.032817192	0.032763741	0.00051085236
0.032947686	0.030803096	0.00049576045
0.033078180	0.032122254	0.00050682327
0.033208674	0.031846414	0.00050072716
0.033339168	0.032308524	0.00050403326
0.033469662	0.031772206	0.00050073454
0.033600156	0.031635367	0.00049601637
0.033730650	0.032592553	0.00050700961
0.033861144	0.032608343	0.00050188938
0.033991637	0.032620448	0.00049800910
0.034122131	0.031502276	0.00049574252
0.034252625	0.031317174	0.00049593250
0.034383119	0.031463320	0.00050133893
0.034513613	0.031646792	0.00050357672
0.034644107	0.031480124	0.00050007847
0.034774601	0.031501057	0.00051252023
0.034905095	0.032286204	0.00052018410
0.035035589	0.031634011	0.00051723522
0.035166083	0.030586616	0.00051756652
0.035296577	0.032189045	0.00052697968
0.035427071	0.031369733	0.00052509157
0.035557565	0.031820562	0.00052544957
0.035688059	0.031337456	0.00052225746
0.035818553	0.032159866	0.00053749158
0.035949047	0.031480058	0.00052740862
0.036079541	0.031454451	0.00052865856
0.036210035	0.031629908	0.00052910942
0.036340529	0.032447380	0.00053485864
0.036471023	0.031640076	0.00053439523
0.036601517	0.030826147	0.00052620011
0.036732011	0.031184107	0.00052753651
0.036862505	0.031507965	0.00053466296
0.036992999	0.031657803	0.00053593018
0.037123493	0.031385985	0.00053240620
0.037253987	0.031463342	0.00053820886
0.037384481	0.031261916	0.00053218517
0.037514975	0.031543048	0.00054080156
0.037645469	0.031582673	0.00053921631
0.037775963	0.030342879	0.00052552169
0.037906457	0.031098765	0.00054029835
0.038036951	0.031121020	0.00053880367
0.038167445	0.031766324	0.00054465095
0.038297939	0.031590711	0.00054355287
0.038428433	0.030952128	0.00053735309
0.038558926	0.031158707	0.00054395985
0.038689420	0.030795646	0.00053975072
0.038819914	0.031318748	0.00054138630
0.038950408	0.031764696	0.00055114271
0.039080902	0.031353049	0.00053875368
0.039211396	0.031144824	0.00053608468
0.039341890	0.030637168	0.00052617652
0.039472384	0.030519537	0.00052507014
0.039602878	0.030413964	0.00052290141
0.039733372	0.030947880	0.00052357893
0.039863866	0.030501427	0.00051620258
0.039994360	0.031793554	0.00052913563
0.040124854	0.030421844	0.00051341618
0.040255348	0.031003717	0.00051956149
0.040385842	0.031958210	0.00052328292
0.040516336	0.031564297	0.00052106337
0.040646830	0.031059118	0.00051683951
0.040777324	0.031469396	0.00051765732
0.040907818	0.030786435	0.00051106288
0.041038312	0.030888967	0.00051558345
0.041168806	0.030456424	0.00050631203
0.041299300	0.031346449	0.00051724626
0.041429794	0.030814193	0.00050829528
0.041560288	0.030774903	0.00050789030
0.041690782	0.031627553	0.00051530846
0.041821276	0.031478331	0.00051092402
0.041951770	0.030437206	0.00050473579
0.042082264	0.030973945	0.00050539125
0.042212758	0.029657605	0.00049446629
0.042343252	0.031171239	0.00050997536
0.042473746	0.031226144	0.00050699162
0.042604240	0.029865204	0.00049320949
0.042734734	0.030963783	0.00050658429
0.042865228	0.030901016	0.00050017263
0.042995722	0.030604682	0.00050139952
0.043126215	0.030492303	0.00049847070
0.043256709	0.031165066	0.00050168121
0.043387203	0.031015462	0.00050137178
0.043517697	0.030872354	0.00049637746
0.043648191	0.030204838	0.00049117374
0.043778685	0.030579600	0.00049882415
0.043909179	0.031290506	0.00049847285
0.044039673	0.031116064	0.00049986995
0.044170167	0.031112489	0.00049888002
0.044300661	0.031586129	0.00049912041
0.044431155	0.031254556	0.00050048517
0.044561649	0.031149550	0.00049751940
0.044692143	0.031240644	0.00049614906
0.044822637	0.031082088	0.00049573894
0.044953131	0.031039539	0.00049410774
0.045083625	0.030850773	0.00049540996
0.045214119	0.030644430	0.00049018260
0.045344613	0.030237654	0.00048472775
0.045475107	0.030185558	0.00048620531
0.045605601	0.030626841	0.00048824454
0.045736095	0.030672327	0.00048812708
0.045866589	0.030945236	0.00049205996
0.045997083	0.030707768	0.00048682531
0.046127577	0.030448201	0.00049033376
0.046258071	0.030248460	0.00049254407
0.046388565	0.031156944	0.00050022986
0.046519059	0.031048242	0.00050685769
0.046649553	0.030950154	0.00050405897
0.046780047	0.031138645	0.00050709906
0.046910541	0.030470295	0.00050425125
0.047041035	0.030413319	0.00050350140
0.047171529	0.031212679	0.00051322908
0.047302023	0.029567744	0.00050192152
0.047432517	0.030851424	0.00051099169
0.047563011	0.031317750	0.00051801561
0.047693504	0.030604097	0.00051009424
0.047823998	0.030439189	0.00051264609
0.047954492	0.031023393	0.00051731895
0.048084986	0.031376561	0.00051937417
0.048215480	0.031935898	0.00052841871
0.048345974	0.030163775	0.00051051617
0.048476468	0.031075832	0.00051728421
0.048606962	0.030514280	0.00051804623
0.048737456	0.030732096	0.00051768839
0.048867950	0.031122652	0.00052300576
0.048998444	0.030735465	0.00051748091
0.049128938	0.030354306	0.00051686455
0.049259432	0.029183481	0.00050911454
0.049389926	0.030466244	0.00051953952
0.049520420	0.030189602	0.00051772732
0.049650914	0.030746737	0.00052416489
0.049781408	0.030945108	0.00052301500
0.049911902	0.030832688	0.00052280066
0.050042396	0.030943931	0.00052568377
0.050172890	0.031016559	0.00052810837
0.050303384	0.030102632	0.00052295310
0.050433878	0.030406138	0.00052092692
0.050564372	0.030626652	0.00052593697
0.050694866	0.031477695	0.00052791675
0.050825360	0.030314734	0.00052596963
0.050955854	0.030432906	0.00052541190
0.051086348	0.029882828	0.00051994678
0.051216842	0.030912568	0.00052830471
0.051347336	0.030725232	0.00052764747
0.051477830	0.031384809	0.00053170431
0.051608324	0.031369700	0.00053342420
0.051738818	0.031222023	0.00053612215
0.051869312	0.031190530	0.00053126442
0.051999806	0.031231379	0.00053459131
0.052130299	0.030480787	0.00052839991
0.052260793	0.030355928	0.00052775560
0.052391287	0.030954562	0.00053377503
0.052521781	0.030143535	0.00052640533
0.052652275	0.031095936	0.00053718989
0.052782769	0.030977442	0.00053203933
0.052913263	0.031356606	0.00053766534
0.053043757	0.030538211	0.00052930161
0.053174251	0.030947001	0.00053557276
0.053304745	0.029958840	0.00052678073
0.053435239	0.030196799	0.00053102677
0.053565733	0.030148253	0.00052786086
0.053696227	0.030319801	0.00052921786
0.053826721	0.030206436	0.00053131908
0.053957215	0.029806266	0.00052732173
0.054087709	0.030272787	0.00053376540
0.054218203	0.030442960	0.00053066474
0.054348697	0.030865646	0.00053557506
0.054479191	0.030172738	0.00053146634
0.054609685	0.031107079	0.00054083922
0.054740179	0.029312253	0.00052387892
0.054870673	0.030150098	0.00053256780
0.055001167	0.031132477	0.00053780652
0.055131661	0.030535276	0.00053552846
0.055262155	0.030746969	0.00053563883
0.055392649	0.029979533	0.00053367521
0.055523143	0.030305530	0.00053669541
0.055653637	0.031029761	0.00053973959
0.055784131	0.030112270	0.00053057375
0.055914625	0.030747640	0.00053969412
0.056045119	0.030823982	0.00053729663
0.056175613	0.029735629	0.00053099826
0.056306107	0.029925404	0.00053238382
0.056436601	0.029843891	0.00053022260
0.056567095	0.030520675	0.00053706172
0.056697588	0.030673284	0.00053948214
0.056828082	0.031688387	0.00054838808
0.056958576	0.029913925	0.00053233091
0.057089070	0.030108950	0.00053343916
0.057219564	0.029859336	0.00053280245
0.057350058	0.030853312	0.00053776217
0.057480552	0.030023848	0.00053690313
0.057611046	0.030517831	0.00053592020
0.057741540	0.029719709	0.00053257372
0.057872034	0.030604066	0.00053702449
0.058002528	0.030325375	0.00053249829
0.058133022	0.029819390	0.00053243310
0.058263516	0.030678641	0.00053717087
0.058394010	0.030026270	0.00053078649
0.058524504	0.030181814	0.00053251854
0.058654998	0.031029135	0.00053817979
0.058785492	0.030104911	0.00053030246
0.058915986	0.029525251	0.00052611960
0.059046480	0.030318121	0.00052649008
0.059176974	0.030990710	0.00053762184
0.059307468	0.030878968	0.00053006009
0.059437962	0.029893577	0.00052070408
0.059568456	0.030188197	0.00052922331
0.059698950	0.030682577	0.00052792743
0.059829444	0.029462610	0.00051876444
0.059959938	0.030365984	0.00052542441
0.060090432	0.030129617	0.00052069285
0.060220926	0.030869082	0.00052912161
0.060351420	0.030266622	0.00052326244
0.060481914	0.030575312	0.00052502762
0.060612408	0.030208162	0.00052197235
0.060742902	0.030775979	0.00052403416
0.060873396	0.030278508	0.00052234277
0.061003890	0.030302110	0.00052264511
0.061134384	0.030514243	0.00052085104
0.061264877	0.030121573	0.00052252602
0.061395371	0.029422003	0.00051409880
0.061525865	0.030812296	0.00052113279
0.061656359	0.029785285	0.00051621559
0.061786853	0.030648197	0.00052284044
0.061917347	0.030034230	0.00051949796
0.062047841	0.029834871	0.00051544145
0.062178335	0.030005114	0.00051256512
0.062308829	0.029363015	0.00051372842
0.062439323	0.030978561	0.00052280129
0.062569817	0.030055760	0.00051634711
0.062700311	0.030919388	0.00052341225
0.062830805	0.030748750	0.00052034905
0.062961299	0.029394398	0.00051104292
0.063091793	0.029706197	0.00051254222
0.063222287	0.031151461	0.00052221699
0.063352781	0.029252307	0.00051129408
0.063483275	0.029644134	0.00051142839
0.063613769	0.028991513	0.00050589768
0.063744263	0.030041865	0.00051505381
0.063874757	0.030413288	0.00051665867
0.064005251	0.029495804	0.00051125991
0.064135745	0.029813125	0.00051396598
0.064266239	0.030035820	0.00051173473
0.064396733	0.030188609	0.00051486767
0.064527227	0.030478559	0.00051526408
0.064657721	0.029694160	0.00051294844
0.064788215	0.030092417	0.00051162203
0.064918709	0.030469782	0.00051450452
0.065049203	0.029764424	0.00051236615
0.065179697	0.031111493	0.00051670157
0.065310191	0.030644633	0.00051555069
0.065440685	0.030487196	0.00051603926
0.065571179	0.030407703	0.00051464748
0.065701673	0.030687644	0.00051642383
0.065832166	0.029812731	0.00050774714
0.065962660	0.029999303	0.00051004958
0.066093154	0.030157188	0.00051422530
0.066223648	0.029302877	0.00050212180
0.066354142	0.029129886	0.00050410352
0.066484636	0.029544104	0.00050430323
0.066615130	0.029605746	0.00050618704
0.066745624	0.030085311	0.00050980998
0.066876118	0.029162427	0.00050035620
0.067006612	0.029523178	0.00050525294
0.067137106	0.030458174	0.00051120908
0.067267600	0.029392559	0.00049951486
0.067398094	0.028957364	0.00050046158
0.067528588	0.028528728	0.00049596024
0.067659082	0.029859055	0.00050338196
0.067789576	0.029533630	0.00050567672
0.067920070	0.028718979	0.00049506639
0.068050564	0.030654204	0.00051081224
0.068181058	0.030468541	0.00050794959
0.068311552	0.029971262	0.00050635038
0.068442046	0.029042114	0.00050009981
0.068572540	0.029385226	0.00050076766
0.068703034	0.029301122	0.00049615840
0.068833528	0.028987565	0.00049903858
0.068964022	0.030191194	0.00050538418
0.069094516	0.029428228	0.00050143132
0.069225010	0.029262232	0.00049847293
0.069355504	0.029912452	0.00050107215
0.069485998	0.030262505	0.00050682266
0.069616492	0.030314382	0.00050738266
0.069746986	0.029399830	0.00049778356
0.069877480	0.029768810	0.00050189864
0.070007974	0.028769354	0.00049139613
0.070138468	0.030247446	0.00050352820
0.070268961	0.030015297	0.00050009296
0.070399455	0.030029985	0.00050078055
0.070529949	0.029795019	0.00050209978
0.070660443	0.030405374	0.00050226752
0.070790937	0.029155946	0.00049398695
0.070921431	0.030860024	0.00050768475
0.071051925	0.030149377	0.00050068968
0.071182419	0.030108572	0.00050426502
0.071312913	0.028966599	0.00049201246
0.071443407	0.028635101	0.00049218574
0.071573901	0.029691434	0.00049499809
0.071704395	0.030051732	0.00049793139
0.071834889	0.029479814	0.00049574893
0.071965383	0.030421680	0.00050212926
0.072095877	0.030429836	0.00050215688
0.072226371	0.029398904	0.00049369597
0.072356865	0.029047431	0.00048882316
0.072487359	0.029489945	0.00049416838
0.072617853	0.030678233	0.00050433789
0.072748347	0.029419869	0.00048927753
0.072878841	0.030677682	0.00050469101
0.073009335	0.030500655	0.00049803161
0.073139829	0.029524007	0.00049180094
0.073270323	0.029438208	0.00049379320
0.073400817	0.029790548	0.00049460160
0.073531311	0.029541453	0.00049158479
0.073661805	0.029664480	0.00049496129
0.073792299	0.029274094	0.00048814168
0.073922793	0.029331847	0.00048975737
0.074053287	0.029862896	0.00049306337
0.074183781	0.028989717	0.00048704085
0.074314275	0.029704946	0.00049540339
0.074444769	0.029124248	0.00048575374
0.074575263	0.030109859	0.00049432991
0.074705757	0.029691361	0.00049156908
0.074836250	0.029386351	0.00049069157
0.074966744	0.030483217	0.00050009085
0.075097238	0.030166535	0.00049121953
0.075227732	0.028761138	0.00048339774
0.075358226	0.029096873	0.00048709353
0.075488720	0.030596165	0.00049489449
0.075619214	0.029999457	0.00049202876
0.075749708	0.029816703	0.00049084810
0.075880202	0.028645854	0.00048104543
0.076010696	0.029794427	0.00048939656
0.076141190	0.029043798	0.00048319206
0.076271684	0.029410736	0.00048815412
0.076402178	0.029106842	0.00048785425
0.076532672	0.029051426	0.00048157973
0.076663166	0.030009109	0.00049100371
0.076793660	0.029019034	0.00048300538
0.076924154	0.029595695	0.00048582611
0.077054648	0.028962207	0.00048384177
0.077185142	0.029200375	0.00048181230
0.077315636	0.029436071	0.00048477547
0.077446130	0.029290790	0.00048410209
0.077576624	0.028754809	0.00047768291
0.077707118	0.029520266	0.00048820609
0.077837612	0.030326899	0.00048955904
0.077968106	0.029232008	0.00048314777
0.078098600	0.029716462	0.00048396092
0.078229094	0.029474073	0.00048121757
0.078359588	0.029706217	0.00048690260
0.078490082	0.029386938	0.00048246848
0.078620576	0.029740960	0.00048444668
0.078751070	0.029049529	0.00048086996
0.078881564	0.029361349	0.00048110240
0.079012058	0.029143126	0.00048201977
0.079142552	0.029202702	0.00048056604
0.079273046	0.028942620	0.00047636927
0.079403539	0.029458936	0.00048122060
0.079534033	0.029788407	0.00048420029
0.079664527	0.028696252	0.00047578888
0.079795021	0.029437271	0.00048247964
0.079925515	0.029384987	0.00047900877
0.080056009	0.028982450	0.00047887879
0.080186503	0.029902431	0.00048657517
0.080316997	0.029989549	0.00048212626
0.080447491	0.029565193	0.00048115057
0.080577985	0.029700675	0.00048082945
0.080708479	0.028921297	0.00047443361
0.080838973	0.029142407	0.00047798911
0.080969467	0.029054574	0.00047468082
0.081099961	0.028850650	0.00047498410
0.081230455	0.028870383	0.00047672437
0.081360949	0.029655082	0.00047722497
0.081491443	0.028866379	0.00047616468
0.081621937	0.029894823	0.00048027281
0.081752431	0.030037027	0.00048241434
0.081882925	0.028706832	0.00047452512
0.082013419	0.029050396	0.00047254840
0.082143913	0.028512980	0.00047119212
0.082274407	0.028516645	0.00046884714
0.082404901	0.029048312	0.00047210781
0.082535395	0.029480114	0.00047890223
0.082665889	0.028464634	0.00046754785
0.082796383	0.029338619	0.00047616442
0.082926877	0.030097289	0.00048121003
0.083057371	0.030438969	0.00048105595
0.083187865	0.029159277	0.00047445203
0.083318359	0.028609545	0.00046856108
0.083448853	0.028888338	0.00047098261
0.083579347	0.028914641	0.00047146618
0.083709841	0.029340532	0.00047328076
0.083840335	0.028950697	0.00047099982
0.083970828	0.029330092	0.00047336511
0.084101322	0.028811702	0.00046779383
0.084231816	0.029419263	0.00047348235
0.084362310	0.028943343	0.00046699298
0.084492804	0.029680421	0.00047359027
0.084623298	0.029299376	0.00047462146
0.084753792	0.029744813	0.00047379064
0.084884286	0.028886571	0.00046883456
0.085014780	0.028811054	0.00046716847
0.085145274	0.029795030	0.00047391115
0.085275768	0.029441803	0.00047160084
0.085406262	0.028929452	0.00046668630
0.085536756	0.030260432	0.00047706514
0.085667250	0.029218037	0.00047275379
0.085797744	0.028843994	0.00046437630
0.085928238	0.028700110	0.00046640662
0.086058732	0.029352082	0.00046955969
0.086189226	0.029668658	0.00047016486
0.086319720	0.029129175	0.00047006130
0.086450214	0.028304058	0.00045920274
0.086580708	0.029329287	0.00046975899
0.086711202	0.029496471	0.00046808048
0.086841696	0.028224096	0.00045906109
0.086972190	0.029491315	0.00046969981
0.087102684	0.029310593	0.00046922817
0.087233178	0.028815153	0.00046472164
0.087363672	0.028197136	0.00046009153
0.087494166	0.029000576	0.00046357622
0.087624660	0.028419320	0.00046055726
0.087755154	0.028080327	0.00046010457
0.087885648	0.029295445	0.00046471501
0.088016142	0.028974374	0.00046385625
0.088146636	0.028959267	0.00046132671
0.088277130	0.029569506	0.00046779076
0.088407623	0.029263254	0.00046701546
0.088538117	0.028502721	0.00045697293
0.088668611	0.028805811	0.00046367322
0.088799105	0.028678775	0.00046011660
0.088929599	0.028268519	0.00045600165
0.089060093	0.028682753	0.00046194302
0.089190587	0.029010027	0.00046273557
0.089321081	0.028467094	0.00045798577
0.089451575	0.029542607	0.00046613997
0.089582069	0.028840714	0.00045756224
0.089712563	0.028982413	0.00046047112
0.089843057	0.029212832	0.00046487087
0.089973551	0.028743442	0.00045863593
0.090104045	0.028986094	0.00046189385
0.090234539	0.028814849	0.00045581096
0.090365033	0.029025177	0.00046149398
0.090495527	0.028577649	0.00045811121
0.090626021	0.029359947	0.00046241783
0.090756515	0.029741444	0.00046679359
0.090887009	0.028733709	0.00045831161
0.091017503	0.029117067	0.00045879468
0.091147997	0.027896575	0.00045289881
0.091278491	0.028944403	0.00045757499
0.091408985	0.028531513	0.00045650816
0.091539479	0.029117918	0.00045828600
0.091669973	0.028776396	0.00045483466
0.091800467	0.029149758	0.00046802906
0.091930961	0.028679008	0.00047088692
0.092061455	0.029060148	0.00047503540
0.092191949	0.028832321	0.00048057981
0.092322443	0.029584814	0.00048406148
0.092452937	0.028197174	0.00047775845
0.092583431	0.028072221	0.00047958185
0.092713925	0.028948077	0.00048646343
0.092844419	0.028636805	0.00048764168
0.092974912	0.027877228	0.00048027507
0.093105406	0.027896074	0.00047390835
0.093235900	0.029408547	0.00048261816
0.093366394	0.028913724	0.00047238356
0.093496888	0.028579912	0.00047407434
0.093627382	0.029320140	0.00047396166
0.093757876	0.028615277	0.00046885890
0.093888370	0.028705928	0.00047039152
0.094018864	0.029348381	0.00046976386
0.094149358	0.029137956	0.00047196289
0.094279852	0.029169011	0.00046926033
0.094410346	0.029161403	0.00046722330
0.094540840	0.028775252	0.00046529949
0.094671334	0.028301503	0.00045913361
0.094801828	0.029434573	0.00046972257
0.094932322	0.028921525	0.00046672017
0.095062816	0.028809218	0.00046237266
0.095193310	0.028651933	0.00046150700
0.095323804	0.028223565	0.00045749788
0.095454298	0.027795828	0.00045311808
0.095584792	0.028435034	0.00046072506
0.095715286	0.029077289	0.00046158414
0.095845780	0.029222437	0.00046425740
0.095976274	0.028904299	0.00046345733
0.096106768	0.028581305	0.00045445194
0.096237262	0.029049086	0.00046278335
0.096367756	0.028128836	0.00045559294
0.096498250	0.029240992	0.00046021722
0.096628744	0.029166230	0.00046456706
0.096759238	0.028773338	0.00045449698
0.096889732	0.029467348	0.00046346546
0.097020226	0.029210203	0.00046237552
0.097150720	0.029048046	0.00045784599
0.097281214	0.029261607	0.00045895966
0.097411708	0.028665601	0.00045492482
0.097542201	0.027647993	0.00044832863
0.097672695	0.028309257	0.00045590885
0.097803189	0.028691879	0.00045310777
0.097933683	0.028546546	0.00045445742
0.098064177	0.028414065	0.00045184626
0.098194671	0.029079727	0.00045411919
0.098325165	0.029033374	0.00045327247
0.098455659	0.029756940	0.00045797395
0.098586153	0.028952010	0.00045268853
0.098716647	0.028603509	0.00044941008
0.098847141	0.029189240	0.00044866883
0.098977635	0.029218077	0.00044949957
0.099108129	0.029462616	0.00045083460
0.099238623	0.028491288	0.00044329131
0.099369117	0.028872283	0.00044593848
0.099499611	0.028959601	0.00044437389
0.099630105	0.028828702	0.00044602827
0.099760599	0.028293873	0.00044269334
0.099891093	0.028759866	0.00044220223
0.10002159	0.028292175	0.00044472705
0.10015208	0.029737219	0.00045139911
0.10028257	0.029397717	0.00044782827
0.10041307	0.028927441	0.00044635808
0.10054356	0.028268078	0.00044174647
0.10067406	0.029138392	0.00045066391
0.10080455	0.028350348	0.00044340382
0.10093504	0.028157176	0.00043816689
0.10106554	0.029075464	0.00044931782
0.10119603	0.028874901	0.00044613648
0.10132653	0.028605802	0.00044461058
0.10145702	0.029109296	0.00044952184
0.10158751	0.029322397	0.00044721177
0.10171801	0.029239149	0.00044966111
0.10184850	0.029104766	0.00044527463
0.10197900	0.029004713	0.00044622635
0.10210949	0.028578750	0.00044504444
0.10223998	0.029449928	0.00044755922
0.10237048	0.029022356	0.00044474534
0.10250097	0.028652519	0.00044456198
0.10263147	0.028449667	0.00043855107
0.10276196	0.029010858	0.00044793699
0.10289245	0.029516497	0.00044641429
0.10302295	0.028469143	0.00044036326
0.10315344	0.029601545	0.00045152470
0.10328394	0.028682193	0.00044049515
0.10341443	0.028604126	0.00044081460
0.10354492	0.028601585	0.00044280858
0.10367542	0.028671217	0.00043814961
0.10380591	0.028878602	0.00044363547
0.10393641	0.028675975	0.00043939391
0.10406690	0.029082581	0.00044249648
0.10419739	0.028902020	0.00044325423
0.10432789	0.028788619	0.00043865153
0.10445838	0.028265827	0.00043805679
0.10458888	0.028848778	0.00044095393
0.10471937	0.028473177	0.00043829224
0.10484986	0.028969981	0.00044178851
0.10498036	0.028858691	0.00043852905
0.10511085	0.028362981	0.00043645790
0.10524135	0.028388446	0.00043719241
0.10537184	0.028014073	0.00043246207
0.10550233	0.028094018	0.00043540691
0.10563283	0.027839401	0.00043173601
0.10576332	0.028247118	0.00043439566
0.10589382	0.028593906	0.00043877107
0.10602431	0.028371197	0.00043288084
0.10615480	0.028616061	0.00043775804
0.10628530	0.029155499	0.00044228831
0.10641579	0.029151706	0.00043918130
0.10654629	0.029734285	0.00044408967
0.10667678	0.028843793	0.00043746134
0.10680727	0.029004600	0.00043807587
0.10693777	0.028315198	0.00043469426
0.10706826	0.029339077	0.00044122820
0.10719876	0.029530229	0.00044261603
0.10732925	0.028883368	0.00043883146
0.10745974	0.029457587	0.00043795058
0.10759024	0.029418036	0.00044043776
0.10772073	0.028843632	0.00043654656
0.10785123	0.028555019	0.00043552924
0.10798172	0.029008302	0.00044643887
0.10811221	0.029292957	0.00045166725
0.10824271	0.028076459	0.00044896122
0.10837320	0.028335437	0.00045263266
0.10850370	0.028492409	0.00045435071
0.10863419	0.028218984	0.00045754016
0.10876468	0.028277682	0.00045737501
0.10889518	0.027847529	0.00045596813
0.10902567	0.028326296	0.00046341146
0.10915616	0.028287955	0.00046104734
0.10928666	0.028767891	0.00047072862
0.10941715	0.028889297	0.00047046288
0.10954765	0.028275421	0.00046651086
0.10967814	0.028230610	0.00046875671
0.10980863	0.029189159	0.00047788141
0.10993913	0.028311826	0.00047242802
0.11006962	0.029001969	0.00047956473
0.11020012	0.028350748	0.00047274974
0.11033061	0.028592720	0.00047920516
0.11046110	0.028938937	0.00048219829
0.11059160	0.028608933	0.00048145966
0.11072209	0.028575123	0.00048504776
0.11085259	0.027699273	0.00047379897
0.11098308	0.028606394	0.00048367621
0.11111357	0.029223798	0.00049188357
0.11124407	0.029207856	0.00049015412
0.11137456	0.028250403	0.00048856764
0.11150506	0.028531579	0.00048935103
0.11163555	0.027908983	0.00048432791
0.11176604	0.028766205	0.00049423410
0.11189654	0.028397228	0.00048945263
0.11202703	0.028317244	0.00049267063
0.11215753	0.028033584	0.00049071120
0.11228802	0.029324226	0.00050193170
0.11241851	0.028519889	0.00049616674
0.11254901	0.027898184	0.00049141781
0.11267950	0.029475137	0.00050507103
0.11281000	0.028742230	0.00049851056
0.11294049	0.027190548	0.00047157357
0.11307098	0.028358101	0.00047900316
0.11320148	0.028003801	0.00047087287
0.11333197	0.028061968	0.00046999144
0.11346247	0.028580457	0.00047563178
0.11359296	0.028683816	0.00047070658
0.11372345	0.028302573	0.00046651870
0.11385395	0.027609812	0.00046336131
0.11398444	0.028595213	0.00046451022
0.11411494	0.028647892	0.00046567411
0.11424543	0.027662024	0.00045747707
0.11437592	0.028529514	0.00046216567
0.11450642	0.027652784	0.00045677610
0.11463691	0.028220839	0.00045434899
0.11476741	0.028132085	0.00045729102
0.11489790	0.028237451	0.00045878230
0.11502839	0.027650944	0.00045001764
0.11515889	0.028301558	0.00045522449
0.11528938	0.029021226	0.00045816003
0.11541988	0.028110582	0.00045159140
0.11555037	0.028143988	0.00045339091
0.11568086	0.028212769	0.00045029033
0.11581136	0.028631388	0.00045624655
0.11594185	0.027681735	0.00044587179
0.11607235	0.028778047	0.00045389779
0.11620284	0.028362378	0.00045103494
0.11633333	0.028014403	0.00044713870
0.11646383	0.028358690	0.00045084258
0.11659432	0.027232433	0.00044062969
0.11672482	0.027423595	0.00043978835
0.11685531	0.028663021	0.00044994696
0.11698580	0.028211183	0.00044625885
0.11711630	0.028945440	0.00045062036
0.11724679	0.028388599	0.00044790823
0.11737729	0.027813981	0.00044171735
0.11750778	0.028778416	0.00044763449
0.11763827	0.028338647	0.00044625432
0.11776877	0.027967291	0.00043853919
0.11789926	0.028836443	0.00044817712
0.11802975	0.027791329	0.00043770346
0.11816025	0.028611247	0.00044244239
0.11829074	0.028441927	0.00044337246
0.11842124	0.028383770	0.00043899668
0.11855173	0.028419091	0.00044244730
0.11868222	0.028259740	0.00043768013
0.11881272	0.027941894	0.00043430051
0.11894321	0.029063997	0.00044200590
0.11907371	0.028073275	0.00043423673
0.11920420	0.028570914	0.00043778140
0.11933469	0.028171241	0.00043490826
0.11946519	0.028025868	0.00042895870
0.11959568	0.028011781	0.00043292834
0.11972618	0.028610841	0.00043370775
0.11985667	0.029177410	0.00043856378
0.11998716	0.029216609	0.00043840262
0.12011766	0.028762529	0.00043294194
0.12024815	0.028351810	0.00042943009
0.12037865	0.026946026	0.00042244881
0.12050914	0.028602272	0.00042832816
0.12063963	0.027917864	0.00042691529
0.12077013	0.028477904	0.00042916223
0.12090062	0.028197721	0.00042643958
0.12103112	0.028968602	0.00043224013
0.12116161	0.028571135	0.00042629521
0.12129210	0.028885782	0.00043008467
0.12142260	0.028828083	0.00042873496
0.12155309	0.028126443	0.00042369254
0.12168359	0.027701970	0.00041930240
0.12181408	0.027959491	0.00042097496
0.12194457	0.028445340	0.00042389990
0.12207507	0.028305935	0.00042453844
0.12220556	0.028020001	0.00041926456
0.12233606	0.028154232	0.00042419521
0.12246655	0.027864680	0.00041770378
0.12259704	0.027826923	0.00041775665
0.12272754	0.028439184	0.00042403019
0.12285803	0.028613322	0.00042389678
0.12298853	0.028524933	0.00042255088
0.12311902	0.027733962	0.00042012002
0.12324951	0.028098929	0.00041738844
0.12338001	0.028928295	0.00042687329
0.12351050	0.029193913	0.00042677299
0.12364100	0.028646360	0.00042330650
0.12377149	0.028339407	0.00042280428
0.12390198	0.027431090	0.00041379473
0.12403248	0.028053881	0.00041761087
0.12416297	0.028564494	0.00042231600
0.12429347	0.028195821	0.00041754689
0.12442396	0.027913767	0.00041856815
0.12455445	0.028279207	0.00041924267
0.12468495	0.029019363	0.00042184878
0.12481544	0.028951641	0.00042550960
0.12494594	0.028730949	0.00042107780
0.12507643	0.028079046	0.00041746830
0.12520692	0.028186550	0.00041790775
0.12533742	0.028771431	0.00041935036
0.12546791	0.028041440	0.00041577588
0.12559841	0.027739068	0.00041326239
0.12572890	0.028180973	0.00041598484
0.12585939	0.028311575	0.00041942649
0.12598989	0.028716263	0.00041782559
0.12612038	0.028194097	0.00041693088
0.12625088	0.027922948	0.00041303098
0.12638137	0.028220173	0.00041605693
0.12651186	0.027661010	0.00041384692
0.12664236	0.027877107	0.00041073142
0.12677285	0.028333808	0.00041524901
0.12690335	0.028459910	0.00041951210
0.12703384	0.027991866	0.00041012382
0.12716433	0.028133853	0.00041635040
0.12729483	0.028378776	0.00041453423
0.12742532	0.028012851	0.00041365350
0.12755581	0.028458051	0.00041408290
0.12768631	0.028431860	0.00041393273
0.12781680	0.028199939	0.00041563491
0.12794730	0.028502177	0.00041543337
0.12807779	0.028572284	0.00041466828
0.12820828	0.028305527	0.00041404361
0.12833878	0.028351004	0.00041308481
0.12846927	0.028290342	0.00041406818
0.12859977	0.028849356	0.00041883591
0.12873026	0.028694388	0.00041495343
0.12886075	0.027383632	0.00040759304
0.12899125	0.027510146	0.00040801065
0.12912174	0.027786503	0.00040966870
0.12925224	0.027856967	0.00041088912
0.12938273	0.028365743	0.00041268346
0.12951322	0.027344292	0.00040523694
0.12964372	0.027755769	0.00040842419
0.12977421	0.028110131	0.00040933637
0.12990471	0.028415432	0.00041292637
0.13003520	0.028090742	0.00040998514
0.13016569	0.027032536	0.00040392371
0.13029619	0.027223223	0.00040396550
0.13042668	0.028187005	0.00040881362
0.13055718	0.027857665	0.00040654103
0.13068767	0.027568597	0.00040843589
0.13081816	0.028314694	0.00040867940
0.13094866	0.027640442	0.00040606335
0.13107915	0.028503247	0.00040951963
0.13120965	0.028353820	0.00040938131
0.13134014	0.027576849	0.00040533120
0.13147063	0.028000798	0.00040768241
0.13160113	0.028434199	0.00041061314
0.13173162	0.028249906	0.00040758243
0.13186212	0.028801939	0.00041072411
0.13199261	0.028012917	0.00040816210
0.13212310	0.028761961	0.00041035529
0.13225360	0.028190824	0.00040912951
0.13238409	0.027934443	0.00040677455
0.13251459	0.028138781	0.00040554477
0.13264508	0.028037695	0.00040577536
0.13277557	0.027925457	0.00040635025
0.13290607	0.027408371	0.00040204423
0.13303656	0.028187898	0.00040753824
0.13316706	0.028135161	0.00040456501
0.13329755	0.027738996	0.00040325701
0.13342804	0.028355179	0.00040893891
0.13355854	0.028799802	0.00040859582
0.13368903	0.028700452	0.00041009009
0.13381953	0.028140222	0.00040470007
0.13395002	0.027964317	0.00040439847
0.13408051	0.027975121	0.00040448376
0.13421101	0.027435108	0.00039944615
0.13434150	0.027815810	0.00040522934
0.13447200	0.028200893	0.00040620007
0.13460249	0.027393349	0.00039944869
0.13473298	0.028087082	0.00040544520
0.13486348	0.027817467	0.00040184713
0.13499397	0.028662050	0.00040766084
0.13512447	0.027489874	0.00040095225
0.13525496	0.028226207	0.00040330960
0.13538545	0.027756664	0.00040137614
0.13551595	0.027517777	0.00040000398
0.13564644	0.027778862	0.00040062467
0.13577694	0.027796314	0.00040287999
0.13590743	0.028651855	0.00040515581
0.13603792	0.028025385	0.00040131924
0.13616842	0.028443187	0.00040563824
0.13629891	0.027536021	0.00039720420
0.13642940	0.028179378	0.00040404184
0.13655990	0.028289740	0.00040155000
0.13669039	0.027832041	0.00039914336
0.13682089	0.028023057	0.00040043822
0.13695138	0.028355905	0.00040231967
0.13708187	0.028227244	0.00040253063
0.13721237	0.028134691	0.00040320631
0.13734286	0.028411732	0.00040177580
0.13747336	0.027894622	0.00039941185
0.13760385	0.028406615	0.00040091818
0.13773434	0.027386277	0.00039701720
0.13786484	0.028113758	0.00040164729
0.13799533	0.028378927	0.00040211650
0.13812583	0.028227943	0.00040071993
0.13825632	0.028008706	0.00039863801
0.13838681	0.028045093	0.00039851633
0.13851731	0.028386884	0.00040143897
0.13864780	0.027347921	0.00039548965
0.13877830	0.027807122	0.00039727022
0.13890879	0.027952911	0.00039880309
0.13903928	0.027917168	0.00039731914
0.13916978	0.028393041	0.00040143882
0.13930027	0.028009468	0.00039844734
0.13943077	0.028232529	0.00039917432
0.13956126	0.028904468	0.00040516277
0.13969175	0.027733666	0.00039612908
0.13982225	0.027808752	0.00039666312
0.13995274	0.027849981	0.00039735760
0.14008324	0.028212865	0.00039770428
0.14021373	0.028522421	0.00040138875
0.14034422	0.028549181	0.00039713531
0.14047472	0.027500180	0.00039556550
0.14060521	0.027459024	0.00039405728
0.14073571	0.027469079	0.00039278757
0.14086620	0.027632426	0.00039357005
0.14099669	0.028441188	0.00039895491
0.14112719	0.027807605	0.00039306019
0.14125768	0.027919463	0.00039622904
0.14138818	0.028822851	0.00039923711
0.14151867	0.027915812	0.00039521209
0.14164916	0.027403345	0.00039271241
0.14177966	0.027611346	0.00039090343
0.14191015	0.028017588	0.00039348970
0.14204065	0.027408473	0.00039031432
0.14217114	0.028009878	0.00039356029
0.14230163	0.028617472	0.00040034614
0.14243213	0.027783111	0.00038975964
0.14256262	0.028111651	0.00039268388
0.14269312	0.027684030	0.00039223522
0.14282361	0.028522834	0.00039452967
0.14295410	0.027897323	0.00039291477
0.14308460	0.027828290	0.00039149911
0.14321509	0.027476181	0.00038792896
0.14334559	0.028314715	0.00039537362
0.14347608	0.027965754	0.00039233196
0.14360657	0.028366168	0.00039457662
0.14373707	0.028541764	0.00039600909
0.14386756	0.027092066	0.00038364116
0.14399806	0.028533814	0.00039551631
0.14412855	0.027984879	0.00039069381
0.14425904	0.028353125	0.00039453856
0.14438954	0.028120559	0.00039399300
0.14452003	0.027707403	0.00038789526
0.14465053	0.027946691	0.00039085682
0.14478102	0.028169414	0.00039201779
0.14491151	0.028641181	0.00039312436
0.14504201	0.028228246	0.00039404385
0.14517250	0.027176758	0.00038556909
0.14530299	0.028299495	0.00039270904
0.14543349	0.027836129	0.00039027582
0.14556398	0.028450423	0.00039124107
0.14569448	0.028930439	0.00039693881
0.14582497	0.027516446	0.00038840798
0.14595546	0.027840763	0.00039148534
0.14608596	0.027360554	0.00038506236
0.14621645	0.027996917	0.00038861757
0.14634695	0.028299789	0.00039267774
0.14647744	0.027679327	0.00038941440
0.14660793	0.027911366	0.00038856774
0.14673843	0.028051887	0.00038977710
0.14686892	0.028878978	0.00039253621
0.14699942	0.027997134	0.00038914029
0.14712991	0.027637092	0.00038680229
0.14726040	0.027372371	0.00038485013
0.14739090	0.027342154	0.00038468141
0.14752139	0.027273452	0.00038369501
0.14765189	0.027783886	0.00038573864
0.14778238	0.027158890	0.00038472385
0.14791287	0.027992206	0.00038824318
0.14804337	0.028432819	0.00039073243
0.14817386	0.027837644	0.00038717780
0.14830436	0.028134519	0.00038713565
0.14843485	0.027538564	0.00038609809
0.14856534	0.027623369	0.00038559568
0.14869584	0.027162585	0.00038112050
0.14882633	0.027803368	0.00038680709
0.14895683	0.027762211	0.00038461301
0.14908732	0.027855429	0.00038586745
0.14921781	0.027715298	0.00038546289
0.14934831	0.028111407	0.00038772785
0.14947880	0.027958464	0.00038835265
0.14960930	0.028138317	0.00038567519
0.14973979	0.027549154	0.00038354549
0.14987028	0.027464781	0.00038536367
0.15000078	0.028198095	0.00038690980
0.15013127	0.028195706	0.00038618895
0.15026177	0.028022422	0.00038610032
0.15039226	0.028368458	0.00038810051
0.15052275	0.027655770	0.00038459313
0.15065325	0.027857176	0.00038443924
0.15078374	0.028169471	0.00038880906
0.15091424	0.028333067	0.00039004956
0.15104473	0.028133958	0.00038570787
0.15117522	0.027409501	0.00038237661
0.15130572	0.027630929	0.00038421293
0.15143621	0.028039738	0.00038472361
0.15156671	0.027914055	0.00038538650
0.15169720	0.028408398	0.00038550707
0.15182769	0.028085786	0.00038381111
0.15195819	0.027633159	0.00038365052
0.15208868	0.028116692	0.00038447654
0.15221918	0.027436474	0.00038272625
0.15234967	0.027682543	0.00038097968
0.15248016	0.027842793	0.00038337150
0.15261066	0.028026514	0.00038413134
0.15274115	0.027513037	0.00037986395
0.15287165	0.027379115	0.00037911289
0.15300214	0.027888613	0.00038270135
0.15313263	0.027495318	0.00037919440
0.15326313	0.028073737	0.00038350411
0.15339362	0.027571546	0.00037969629
0.15352412	0.027872441	0.00038215610
0.15365461	0.027933954	0.00038250563
0.15378510	0.026994741	0.00037638125
0.15391560	0.027399404	0.00037756564
0.15404609	0.028378908	0.00038536460
0.15417658	0.027313189	0.00037732959
0.15430708	0.027714285	0.00038169482
0.15443757	0.028535811	0.00038384019
0.15456807	0.027418921	0.00037886504
0.15469856	0.027574388	0.00037819604
0.15482905	0.027707167	0.00038000402
0.15495955	0.027853448	0.00037999419
0.15509004	0.027180245	0.00037600257
0.15522054	0.028312097	0.00038414936
0.15535103	0.027838094	0.00037972012
0.15548152	0.027788740	0.00037968414
0.15561202	0.028280647	0.00038226232
0.15574251	0.027943002	0.00038136379
0.15587301	0.027777785	0.00038046517
0.15600350	0.026590951	0.00037092363
0.15613399	0.027240474	0.00037556141
0.15626449	0.027173373	0.00037475909
0.15639498	0.028468643	0.00038432218
0.15652548	0.027498479	0.00037760788
0.15665597	0.027747065	0.00038006238
0.15678646	0.027824230	0.00037719890
0.15691696	0.028052133	0.00037900395
0.15704745	0.028051852	0.00038145991
0.15717795	0.028524041	0.00038095531
0.15730844	0.027368401	0.00037579852
0.15743893	0.027788921	0.00037609460
0.15756943	0.027784026	0.00037632162
0.15769992	0.027399248	0.00037505734
0.15783042	0.027377525	0.00037541249
0.15796091	0.027159859	0.00037272319
0.15809140	0.028050863	0.00037932341
0.15822190	0.028060364	0.00037691332
0.15835239	0.027976692	0.00037790648
0.15848289	0.027539983	0.00037558171
0.15861338	0.027408380	0.00037509446
0.15874387	0.027933602	0.00037885622
0.15887437	0.027830447	0.00037527068
0.15900486	0.028120106	0.00037783400
0.15913536	0.028357424	0.00037926155
0.15926585	0.028020241	0.00037563871
0.15939634	0.028068877	0.00037883386
0.15952684	0.028176736	0.00037916891
0.15965733	0.027657088	0.00037319523
0.15978783	0.027717695	0.00037625884
0.15991832	0.027609827	0.00037291250
0.16004881	0.028748725	0.00038200323
0.16017931	0.027548548	0.00037336101
0.16030980	0.027756603	0.00037411621
0.16044030	0.028219885	0.00037732990
0.16057079	0.027146991	0.00037033915
0.16070128	0.027535379	0.00037301193
0.16083178	0.027900160	0.00037808499
0.16096227	0.027732327	0.00037265274
0.16109277	0.027693589	0.00037447753
0.16122326	0.028670831	0.00037927490
0.16135375	0.028335753	0.00037669565
0.16148425	0.027833775	0.00037574075
0.16161474	0.027714636	0.00037387207
0.16174524	0.027892641	0.00037401605
0.16187573	0.027993068	0.00037663981
0.16200622	0.027416330	0.00036914502
0.16213672	0.027347611	0.00037125993
0.16226721	0.027617233	0.00037033575
0.16239771	0.027716156	0.00037155584
0.16252820	0.027866494	0.00037379757
0.16265869	0.028287822	0.00037424181
0.16278919	0.027432363	0.00037127632
0.16291968	0.028129578	0.00037607814
0.16305018	0.027669007	0.00037102191
0.16318067	0.028413331	0.00037457326
0.16331116	0.027209826	0.00036808263
0.16344166	0.027517234	0.00036869181
0.16357215	0.026930669	0.00036767632
0.16370264	0.027554103	0.00036943883
0.16383314	0.027777762	0.00037159042
0.16396363	0.027746853	0.00037093573
0.16409413	0.027870427	0.00037123452
0.16422462	0.028631355	0.00037604635
0.16435511	0.027885937	0.00037056954
0.16448561	0.027065931	0.00036738213
0.16461610	0.027630872	0.00037068930
0.16474660	0.027738978	0.00036805327
0.16487709	0.027950588	0.00037174130
0.16500758	0.028078372	0.00037073331
0.16513808	0.027541376	0.00036960013
0.16526857	0.027909592	0.00037215892
0.16539907	0.028016398	0.00036977626
0.16552956	0.028471648	0.00037457687
0.16566005	0.028166129	0.00037419607
0.16579055	0.027879047	0.00036993333
0.16592104	0.027372339	0.00036820477
0.16605154	0.027600146	0.00036632795
0.16618203	0.027685971	0.00036861427
0.16631252	0.027471087	0.00036945044
0.16644302	0.027840107	0.00036858653
0.16657351	0.027627095	0.00036882937
0.16670401	0.027002340	0.00036554745
0.16683450	0.027530667	0.00036642133
0.16696499	0.027681542	0.00036779044
0.16709549	0.027276794	0.00036530193
0.16722598	0.027645199	0.00036994835
0.16735648	0.027936614	0.00037143940
0.16748697	0.027972568	0.00036873664
0.16761746	0.027498988	0.00036721306
0.16774796	0.027266542	0.00036469415
0.16787845	0.027840946	0.00036815169
0.16800895	0.028048308	0.00036873438
0.16813944	0.027518895	0.00036513369
0.16826993	0.027273704	0.00036464765
0.16840043	0.028076971	0.00036959576
0.16853092	0.027679806	0.00036501428
0.16866142	0.027533810	0.00036730886
0.16879191	0.028010210	0.00037102983
0.16892240	0.027261023	0.00036120886
0.16905290	0.027742720	0.00036750405
0.16918339	0.027678635	0.00036540560
0.16931389	0.027067997	0.00036337364
0.16944438	0.027579257	0.00036634135
0.16957487	0.027738324	0.00036396361
0.16970537	0.027278040	0.00036405307
0.16983586	0.027431427	0.00036338644
0.16996636	0.027994385	0.00036745049
0.17009685	0.027345676	0.00036480820
0.17022734	0.028027384	0.00036621574
0.17035784	0.027808175	0.00036468544
0.17048833	0.029224548	0.00037290571
0.17061883	0.028528044	0.00037155513
0.17074932	0.027626098	0.00036422099
0.17087981	0.027739818	0.00036520432
0.17101031	0.027956472	0.00036410546
0.17114080	0.028347299	0.00036836146
0.17127130	0.027565524	0.00036257006
0.17140179	0.027504260	0.00036469839
0.17153228	0.027455620	0.00036233768
0.17166278	0.027516996	0.00036351417
0.17179327	0.027810086	0.00036454727
0.17192377	0.028315937	0.00036742557
0.17205426	0.027926027	0.00036590086
0.17218475	0.028215084	0.00036767383
0.17231525	0.027647865	0.00036277933
0.17244574	0.028067502	0.00036503158
0.17257623	0.027552600	0.00036190458
0.17270673	0.028022593	0.00036496279
0.17283722	0.027248307	0.00036367981
0.17296772	0.028547248	0.00036916816
0.17309821	0.027973303	0.00036509107
0.17322870	0.027820778	0.00036142810
0.17335920	0.027232402	0.00036031309
0.17348969	0.027981007	0.00036540579
0.17362019	0.027632554	0.00036231809
0.17375068	0.027838182	0.00036286086
0.17388117	0.027219568	0.00035975984
0.17401167	0.028250033	0.00036370079
0.17414216	0.027684716	0.00036211261
0.17427266	0.028169740	0.00036423436
0.17440315	0.027765355	0.00036298734
0.17453364	0.027824074	0.00036189825
0.17466414	0.027852227	0.00036073380
0.17479463	0.027653592	0.00036194073
0.17492513	0.027878190	0.00036376992
0.17505562	0.027995530	0.00036201798
0.17518611	0.027737929	0.00036256971
0.17531661	0.027368591	0.00035807135
0.17544710	0.027680977	0.00036014374
0.17557760	0.027283626	0.00035948608
0.17570809	0.027507453	0.00035799186
0.17583858	0.027587250	0.00036226374
0.17596908	0.027763141	0.00036083137
0.17609957	0.027349056	0.00035742510
0.17623007	0.027066568	0.00035779106
0.17636056	0.027666380	0.00035892939
0.17649105	0.027320115	0.00035801691
0.17662155	0.028327410	0.00036566670
0.17675204	0.027482285	0.00035584510
0.17688254	0.028386667	0.00036563953
0.17701303	0.027422108	0.00035684664
0.17714352	0.027326639	0.00035870420
0.17727402	0.027711246	0.00036066810
0.17740451	0.027069559	0.00035589939
0.17753501	0.027481293	0.00035656912
0.17766550	0.027838412	0.00036218551
0.17779599	0.027310602	0.00035581499
0.17792649	0.027436653	0.00035958974
0.17805698	0.027460920	0.00035637425
0.17818748	0.028088108	0.00036108797
0.17831797	0.027243554	0.00035827751
0.17844846	0.027893101	0.00035899069
0.17857896	0.027951263	0.00036161820
0.17870945	0.027311568	0.00035614828
0.17883995	0.026748827	0.00035121962
0.17897044	0.028577682	0.00036347594
0.17910093	0.027596142	0.00035704947
0.17923143	0.027939939	0.00035888519
0.17936192	0.027797196	0.00035999911
0.17949242	0.027311741	0.00035422453
0.17962291	0.027700607	0.00035704728
0.17975340	0.026624711	0.00035104567
0.17988390	0.027705759	0.00035774443
0.18001439	0.028183358	0.00036054378
0.18014489	0.027171377	0.00035416416
0.18027538	0.027060078	0.00035321984
0.18040587	0.027335676	0.00035627665
0.18053637	0.027280148	0.00035322852
0.18066686	0.027819780	0.00035926753
0.18079736	0.027807864	0.00035682281
0.18092785	0.027902309	0.00035748603
0.18105834	0.027457450	0.00035473408
0.18118884	0.027272540	0.00035298668
0.18131933	0.027496143	0.00035519913
0.18144982	0.027531452	0.00035489760
0.18158032	0.027554449	0.00035798911
0.18171081	0.027389791	0.00036281583
0.18184131	0.027261928	0.00036336817
0.18197180	0.027511477	0.00036758058
0.18210229	0.028219880	0.00037550440
0.18223279	0.027074522	0.00036791502
0.18236328	0.028038213	0.00037715528
0.18249378	0.027400009	0.00037294736
0.18262427	0.027480448	0.00037513205
0.18275476	0.027505914	0.00037872073
0.18288526	0.027583357	0.00037852169
0.18301575	0.027951004	0.00038217876
0.18314625	0.027931648	0.00038298291
0.18327674	0.026858544	0.00037542599
0.18340723	0.026752243	0.00037937673
0.18353773	0.027036615	0.00037964934
0.18366822	0.027049217	0.00038263124
0.18379872	0.027814707	0.00038877143
0.18392921	0.027870817	0.00038790408
0.18405970	0.027817110	0.00038961751
0.18419020	0.028124509	0.00039439650
0.18432069	0.027597425	0.00038961995
0.18445119	0.027508603	0.00039215942
0.18458168	0.027571503	0.00038980606
0.18471217	0.027011745	0.00038886494
0.18484267	0.027402413	0.00039353665
0.18497316	0.026741758	0.00038728767
0.18510366	0.026869587	0.00039122247
0.18523415	0.027677476	0.00039568669
0.18536464	0.027681249	0.00039698438
0.18549514	0.027675428	0.00039830631
0.18562563	0.027830183	0.00039944567
0.18575613	0.027259432	0.00039679053
0.18588662	0.027171220	0.00039839795
0.18601711	0.026903597	0.00039197264
0.18614761	0.027746601	0.00040216125
0.18627810	0.027913636	0.00040378935
0.18640860	0.027036916	0.00039954101
0.18653909	0.027134023	0.00039275540
0.18666958	0.027768700	0.00039233149
0.18680008	0.026966151	0.00038336835
0.18693057	0.026137803	0.00037869912
0.18706107	0.027263709	0.00038224037
0.18719156	0.027332703	0.00038432842
0.18732205	0.027859548	0.00038289990
0.18745255	0.028189408	0.00038332003
0.18758304	0.027417412	0.00037860431
0.18771354	0.027566314	0.00037586950
0.18784403	0.027397189	0.00037672146
0.18797452	0.027222230	0.00037488574
0.18810502	0.027642205	0.00037431920
0.18823551	0.027201411	0.00037201831
0.18836601	0.026595060	0.00036699172
0.18849650	0.027021646	0.00036905248
0.18862699	0.027524158	0.00037243291
0.18875749	0.027208549	0.00036763899
0.18888798	0.027020339	0.00036688096
0.18901848	0.027489535	0.00036877905
0.18914897	0.027835971	0.00037074808
0.18927946	0.027201755	0.00036708072
0.18940996	0.027545497	0.00036670333
0.18954045	0.027901182	0.00036693078
0.18967095	0.027436894	0.00036603852
0.18980144	0.027417677	0.00036403918
0.18993193	0.027400178	0.00036495865
0.19006243	0.027166994	0.00036057318
0.19019292	0.027964472	0.00036564275
0.19032342	0.027350582	0.00036099656
0.19045391	0.027564893	0.00036030708
0.19058440	0.027039928	0.00036004384
0.19071490	0.027530432	0.00036068239
0.19084539	0.026945945	0.00035582996
0.19097588	0.027599928	0.00036050873
0.19110638	0.027083883	0.00035507786
0.19123687	0.027399306	0.00035769161
0.19136737	0.028070820	0.00036218303
0.19149786	0.027851515	0.00035883756
0.19162835	0.028232561	0.00036180623
0.19175885	0.027184808	0.00035233159
0.19188934	0.027482876	0.00035519252
0.19201984	0.027704924	0.00035699727
0.19215033	0.027184551	0.00035309902
0.19228082	0.027600957	0.00035503244
0.19241132	0.027296324	0.00035330290
0.19254181	0.027886356	0.00035607944
0.19267231	0.027676551	0.00035769286
0.19280280	0.027179259	0.00035205737
0.19293329	0.027675090	0.00035593926
0.19306379	0.027085417	0.00035241862
0.19319428	0.027085177	0.00035051035
0.19332478	0.027594543	0.00035334456
0.19345527	0.027878858	0.00035609202
0.19358576	0.027417427	0.00035329104
0.19371626	0.026880411	0.00035111118
0.19384675	0.027376484	0.00035026565
0.19397725	0.026927355	0.00035092178
0.19410774	0.027105105	0.00035246317
0.19423823	0.027508412	0.00035178821
0.19436873	0.027681437	0.00035541774
0.19449922	0.027479752	0.00035109547
0.19462972	0.027319854	0.00035243166
0.19476021	0.027676087	0.00035457010
0.19489070	0.027630292	0.00035197575
0.19502120	0.027688819	0.00035278527
0.19515169	0.027709439	0.00035291553
0.19528219	0.027609383	0.00035075389
0.19541268	0.026865086	0.00034884401
0.19554317	0.027541215	0.00035115418
0.19567367	0.027831184	0.00035358485
0.19580416	0.027200388	0.00035082261
0.19593466	0.026660043	0.00034383428
0.19606515	0.027358328	0.00034961434
0.19619564	0.027388597	0.00034930064
0.19632614	0.027357725	0.00034933398
0.19645663	0.027525294	0.00035067924
0.19658713	0.026755748	0.00034444685
0.19671762	0.026940009	0.00034710577
0.19684811	0.027431014	0.00034951847
0.19697861	0.027514969	0.00034772388
0.19710910	0.027146611	0.00034834350
0.19723960	0.027176820	0.00034734521
0.19737009	0.027302014	0.00034761716
0.19750058	0.027994703	0.00035212122
0.19763108	0.027555118	0.00034755053
0.19776157	0.027336671	0.00034949626
0.19789207	0.027314718	0.00034800289
0.19802256	0.027117090	0.00034541175
0.19815305	0.027236654	0.00034701947
0.19828355	0.027291595	0.00034697733
0.19841404	0.027280858	0.00034814184
0.19854454	0.027394611	0.00034871969
0.19867503	0.027409004	0.00034665414
0.19880552	0.027053969	0.00034615021
0.19893602	0.026875661	0.00034264046
0.19906651	0.027556682	0.00034809929
0.19919701	0.027578248	0.00034854125
0.19932750	0.027278922	0.00034631959
0.19945799	0.027589667	0.00034724958
0.19958849	0.026918107	0.00034418903
0.19971898	0.026651192	0.00034106270
0.19984947	0.027173514	0.00034571472
0.19997997	0.027670690	0.00034883050
0.20011046	0.027067130	0.00034539565
0.20024096	0.026915879	0.00034356802
0.20037145	0.027101635	0.00034282525
0.20050194	0.027386859	0.00034625087
0.20063244	0.028462487	0.00035188633
0.20076293	0.027586969	0.00034804966
0.20089343	0.027091155	0.00034544020
0.20102392	0.027174373	0.00034329720
0.20115441	0.027200699	0.00034308566
0.20128491	0.027100862	0.00034426766
0.20141540	0.027294048	0.00034320479
0.20154590	0.027811729	0.00034796585
0.20167639	0.028207478	0.00034825059
0.20180688	0.026519827	0.00033943841
0.20193738	0.027384092	0.00034501688
0.20206787	0.027172180	0.00034264070
0.20219837	0.026882242	0.00034125921
0.20232886	0.026778704	0.00034095426
0.20245935	0.027196232	0.00034229184
0.20258985	0.027545247	0.00034484750
0.20272034	0.027499457	0.00034469702
0.20285084	0.027155206	0.00034285237
0.20298133	0.027351265	0.00034333933
0.20311182	0.026927608	0.00034025108
0.20324232	0.027392145	0.00034324243
0.20337281	0.026926331	0.00034044640
0.20350331	0.027211643	0.00034191094
0.20363380	0.027766832	0.00034566685
0.20376429	0.026861454	0.00033845524
0.20389479	0.027568065	0.00034405044
0.20402528	0.027229925	0.00034178814
0.20415578	0.027344885	0.00034164919
0.20428627	0.026929532	0.00034058065
0.20441676	0.026951618	0.00033871419
0.20454726	0.027235681	0.00034033000
0.20467775	0.026940925	0.00034015078
0.20480825	0.026987508	0.00033861218
0.20493874	0.027312775	0.00034199158
0.20506923	0.027369779	0.00034182057
0.20519973	0.026818331	0.00033688165
0.20533022	0.026626791	0.00033724843
0.20546072	0.027237042	0.00034113771
0.20559121	0.027172402	0.00034017688
0.20572170	0.027008681	0.00033858550
0.20585220	0.027112483	0.00033789463
0.20598269	0.027124832	0.00033957181
0.20611319	0.026971658	0.00033849511
0.20624368	0.026600047	0.00033558543
0.20637417	0.027180315	0.00033998716
0.20650467	0.026785410	0.00033617031
0.20663516	0.027206965	0.00033868620
0.20676566	0.026937258	0.00033835832
0.20689615	0.027227056	0.00033813146
0.20702664	0.027902123	0.00034253074
0.20715714	0.027148939	0.00033826985
0.20728763	0.027816090	0.00034101698
0.20741813	0.027447533	0.00034020447
0.20754862	0.027351089	0.00033845275
0.20767911	0.027281563	0.00033971950
0.20780961	0.027396367	0.00033936526
0.20794010	0.027751668	0.00034022550
0.20807060	0.027776155	0.00034177141
0.20820109	0.027328115	0.00033752486
0.20833158	0.026948915	0.00033770404
0.20846208	0.027394996	0.00034037765
0.20859257	0.027009610	0.00033604772
0.20872306	0.026982298	0.00033669122
0.20885356	0.027176616	0.00033732885
0.20898405	0.027103571	0.00033712871
0.20911455	0.026908300	0.00033671247
0.20924504	0.027347714	0.00033781133
0.20937553	0.026663319	0.00033304398
0.20950603	0.027268032	0.00033866607
0.20963652	0.027508222	0.00033716262
0.20976702	0.027082091	0.00033779977
0.20989751	0.027002469	0.00033539893
0.21002800	0.027808158	0.00034006454
0.21015850	0.027551421	0.00033896944
0.21028899	0.027475197	0.00033625270
0.21041949	0.027532782	0.00034019761
0.21054998	0.027493265	0.00033863718
0.21068047	0.027057263	0.00033545125
0.21081097	0.027228835	0.00033665618
0.21094146	0.026934723	0.00033516384
0.21107196	0.026888856	0.00033544345
0.21120245	0.027303026	0.00033699746
0.21133294	0.027176275	0.00033485966
0.21146344	0.026599987	0.00033273615
0.21159393	0.027543513	0.00033729174
0.21172443	0.027109708	0.00033558779
0.21185492	0.027237558	0.00033683453
0.21198541	0.026694579	0.00033255707
0.21211591	0.027560609	0.00033750637
0.21224640	0.026838152	0.00033477522
0.21237690	0.026990496	0.00033281128
0.21250739	0.027093038	0.00033554127
0.21263788	0.027563930	0.00033621868
0.21276838	0.027192413	0.00033559418
0.21289887	0.027206964	0.00033485639
0.21302937	0.027551958	0.00033439243
0.21315986	0.027427155	0.00033694632
0.21329035	0.026729088	0.00033159359
0.21342085	0.026803368	0.00033283342
0.21355134	0.026854321	0.00033179610
0.21368184	0.027476133	0.00033578136
0.21381233	0.026955282	0.00033233159
0.21394282	0.027148450	0.00033496391
0.21407332	0.026941861	0.00033210782
0.21420381	0.027998324	0.00033885103
0.21433431	0.027291165	0.00033398009
0.21446480	0.027875965	0.00033636579
0.21459529	0.026482741	0.00033103521
0.21472579	0.027145821	0.00033321713
0.21485628	0.026967711	0.00033371822
0.21498678	0.026830948	0.00033188221
0.21511727	0.027398442	0.00033282917
0.21524776	0.027112108	0.00033325355
0.21537826	0.027349918	0.00033382837
0.21550875	0.027084215	0.00033220219
0.21563925	0.028054050	0.00033829450
0.21576974	0.027246594	0.00033325479
0.21590023	0.027307302	0.00033220562
0.21603073	0.026887673	0.00033083876
0.21616122	0.027229849	0.00033259447
0.21629172	0.027372924	0.00033428819
0.21642221	0.026740910	0.00032954434
0.21655270	0.027266091	0.00033243756
0.21668320	0.027167757	0.00033313255
0.21681369	0.026871445	0.00032862796
0.21694419	0.027198176	0.00033279401
0.21707468	0.027292996	0.00033262674
0.21720517	0.027148443	0.00033153650
0.21733567	0.027354200	0.00033211117
0.21746616	0.027651188	0.00033354364
0.21759665	0.027086664	0.00033142956
0.21772715	0.026723547	0.00033027811
0.21785764	0.027046135	0.00032926256
0.21798814	0.027437748	0.00033293373
0.21811863	0.027290447	0.00033124034
0.21824912	0.027822716	0.00033482024
0.21837962	0.027278109	0.00033261409
0.21851011	0.026869579	0.00032752015
0.21864061	0.027120769	0.00033054642
0.21877110	0.026767769	0.00032818175
0.21890159	0.026606679	0.00032737677
0.21903209	0.027158737	0.00033092203
0.21916258	0.027270022	0.00032964121
0.21929308	0.026717925	0.00032854721
0.21942357	0.026851350	0.00032829434
0.21955406	0.026956574	0.00032720858
0.21968456	0.027174135	0.00033098698
0.21981505	0.026179068	0.00032342022
0.21994555	0.026599450	0.00032687783
0.22007604	0.027438344	0.00033195236
0.22020653	0.026702001	0.00032688117
0.22033703	0.026506265	0.00032514511
0.22046752	0.027640973	0.00033285605
0.22059802	0.026920077	0.00032601732
0.22072851	0.027157728	0.00032932360
0.22085900	0.026606419	0.00032532943
0.22098950	0.027029204	0.00032789897
0.22111999	0.027031624	0.00032838006
0.22125049	0.026938612	0.00032712166
0.22138098	0.027059289	0.00032843716
0.22151147	0.026956623	0.00032749842
0.22164197	0.027020657	0.00032751681
0.22177246	0.027130122	0.00032845222
0.22190296	0.026763404	0.00032585466
0.22203345	0.026885895	0.00032741740
0.22216394	0.026970711	0.00032860492
0.22229444	0.026764938	0.00032464527
0.22242493	0.027626715	0.00033082247
0.22255543	0.027344393	0.00032828963
0.22268592	0.026238766	0.00032349189
0.22281641	0.027018717	0.00032738706
0.22294691	0.027192469	0.00032755531
0.22307740	0.026722887	0.00032486739
0.22320790	0.026869626	0.00032634701
0.22333839	0.026745692	0.00032489974
0.22346888	0.026544025	0.00032444891
0.22359938	0.026548449	0.00032453287
0.22372987	0.026614241	0.00032406432
0.22386037	0.026891692	0.00032650159
0.22399086	0.026820465	0.00032469882
0.22412135	0.026713056	0.00032486499
0.22425185	0.026805006	0.00032468863
0.22438234	0.026710380	0.00032416838
0.22451284	0.026598045	0.00032465208
0.22464333	0.027231612	0.00032605966
0.22477382	0.027227041	0.00032751558
0.22490432	0.027416836	0.00032815836
0.22503481	0.027012185	0.00032404258
0.22516531	0.026352411	0.00032258705
0.22529580	0.026782911	0.00032354787
0.22542629	0.026762317	0.00032396486
0.22555679	0.026892835	0.00032576806
0.22568728	0.027344467	0.00032554152
0.22581778	0.026888174	0.00032449943
0.22594827	0.026690793	0.00032354914
0.22607876	0.027394727	0.00032582187
0.22620926	0.026610392	0.00032294697
0.22633975	0.027403813	0.00032588700
0.22647025	0.027819549	0.00032872423
0.22660074	0.026925108	0.00032429050
0.22673123	0.027606615	0.00032696060
0.22686173	0.026827681	0.00032393583
0.22699222	0.026764229	0.00032259616
0.22712271	0.026582312	0.00032171637
0.22725321	0.027326855	0.00032640163
0.22738370	0.027348832	0.00032580424
0.22751420	0.027203941	0.00032599412
0.22764469	0.027456287	0.00032724357
0.22777518	0.026854114	0.00032213248
0.22790568	0.026876504	0.00032327768
0.22803617	0.027268004	0.00032470173
0.22816667	0.026297741	0.00031918036
0.22829716	0.026945064	0.00032390313
0.22842765	0.027291919	0.00032427123
0.22855815	0.026631622	0.00032132627
0.22868864	0.026960428	0.00032308648
0.22881914	0.027139505	0.00032321466
0.22894963	0.027096683	0.00032520406
0.22908012	0.027327042	0.00032444358
0.22921062	0.026698646	0.00032125591
0.22934111	0.027278715	0.00032472157
0.22947161	0.026590060	0.00032025417
0.22960210	0.027134297	0.00032374513
0.22973259	0.026565368	0.00032028518
0.22986309	0.026298540	0.00031848920
0.22999358	0.026838157	0.00032247080
0.23012408	0.026819784	0.00032037121
0.23025457	0.027202245	0.00032334680
0.23038506	0.026788085	0.00032128320
0.23051556	0.026431665	0.00031755491
0.23064605	0.026412936	0.00031883338
0.23077655	0.026220231	0.00032214797
0.23090704	0.027341943	0.00033201943
0.23103753	0.027348389	0.00033385444
0.23116803	0.026309458	0.00032961112
0.23129852	0.027613161	0.00033812497
0.23142902	0.027516958	0.00033996718
0.23155951	0.026542265	0.00033544804
0.23169000	0.026530574	0.00033665339
0.23182050	0.026543836	0.00033773124
0.23195099	0.026598343	0.00034033091
0.23208149	0.027682725	0.00034646560
0.23221198	0.026394716	0.00033833762
0.23234247	0.027015820	0.00034544801
0.23247297	0.026430677	0.00034197448
0.23260346	0.026689926	0.00034428567
0.23273396	0.027037251	0.00034809557
0.23286445	0.026590210	0.00034477076
0.23299494	0.026997781	0.00034889340
0.23312544	0.027387584	0.00035213680
0.23325593	0.026542821	0.00034739634
0.23338643	0.027518837	0.00035260371
0.23351692	0.026953725	0.00034904617
0.23364741	0.027619556	0.00035201265
0.23377791	0.026644973	0.00034861068
0.23390840	0.027456472	0.00035108521
0.23403890	0.027386430	0.00034974242
0.23416939	0.027012149	0.00034964354
0.23429988	0.026887543	0.00034803926
0.23443038	0.026736160	0.00034945192
0.23456087	0.026755681	0.00034868758
0.23469137	0.027004188	0.00035111794
0.23482186	0.027291108	0.00035341079
0.23495235	0.027088905	0.00035180955
0.23508285	0.027019891	0.00035060802
0.23521334	0.027605984	0.00035451147
0.23534384	0.026748719	0.00035077722
0.23547433	0.026728672	0.00035161651
0.23560482	0.026264658	0.00034676841
0.23573532	0.026741895	0.00035121892
0.23586581	0.026944707	0.00035180075
0.23599630	0.027967560	0.00035845954
0.23612680	0.026425650	0.00035069201
0.23625729	0.027120748	0.00035213556
0.23638779	0.026988068	0.00035415395
0.23651828	0.026029383	0.00034962009
0.23664877	0.027510729	0.00035659002
0.23677927	0.026811760	0.00035371445
0.23690976	0.027013447	0.00035398914
0.23704026	0.026932389	0.00035470645
0.23717075	0.027163134	0.00035517710
0.23730124	0.027880141	0.00035915489
0.23743174	0.027081065	0.00035703578
0.23756223	0.026839411	0.00035566838
0.23769273	0.026207534	0.00035095197
0.23782322	0.026487026	0.00035296074
0.23795371	0.026858494	0.00035408998
0.23808421	0.027114173	0.00035669940
0.23821470	0.026778609	0.00035655769
0.23834520	0.027213503	0.00035731365
0.23847569	0.027824930	0.00036187682
0.23860618	0.026970441	0.00035637167
0.23873668	0.026884734	0.00035718397
0.23886717	0.026750948	0.00035675657
0.23899767	0.026635195	0.00035331711
0.23912816	0.027244885	0.00035951456
0.23925865	0.027132322	0.00035904767
0.23938915	0.027059292	0.00035696103
0.23951964	0.026767397	0.00035657287
0.23965014	0.027318476	0.00035981390
0.23978063	0.027408001	0.00035947338
0.23991112	0.026558436	0.00035703988
0.24004162	0.026770175	0.00035484029
0.24017211	0.027369468	0.00036142720
0.24030261	0.026809903	0.00035771710
0.24043310	0.026751259	0.00035624339
0.24056359	0.026183984	0.00035521293
0.24069409	0.027207782	0.00035830699
0.24082458	0.027013874	0.00036108627
0.24095508	0.026751664	0.00035889649
0.24108557	0.027281339	0.00035833380
0.24121606	0.027025007	0.00036138360
0.24134656	0.027319136	0.00036204693
0.24147705	0.026398887	0.00035603785
0.24160755	0.026704062	0.00035979168
0.24173804	0.027174294	0.00035962095
0.24186853	0.026701232	0.00035973695
0.24199903	0.027400605	0.00036434830
0.24212952	0.027342706	0.00036152690
0.24226002	0.026603686	0.00035908914
0.24239051	0.027284990	0.00036269505
0.24252100	0.026786261	0.00035924292
0.24265150	0.026997019	0.00036198517
0.24278199	0.027089498	0.00036042652
0.24291249	0.027027289	0.00036179577
0.24304298	0.027829929	0.00036631630
0.24317347	0.027149922	0.00036241976
0.24330397	0.026497754	0.00036005321
0.24343446	0.026864030	0.00036119529
0.24356496	0.027378881	0.00036381661
0.24369545	0.026246965	0.00035838982
0.24382594	0.026941821	0.00036028382
0.24395644	0.027209386	0.00036515308
0.24408693	0.026621313	0.00036058816
0.24421743	0.027530452	0.00036468742
0.24434792	0.026930332	0.00036522429
0.24447841	0.027050363	0.00036122016
0.24460891	0.027487174	0.00036570522
0.24473940	0.027152202	0.00036495948
0.24486989	0.027469928	0.00036406671
0.24500039	0.025977357	0.00035805724
0.24513088	0.027243166	0.00036304339
0.24526138	0.027392476	0.00036685356
0.24539187	0.026640588	0.00036150895
0.24552236	0.027102571	0.00036264353
0.24565286	0.027089549	0.00036358063
0.24578335	0.026317091	0.00035982618
0.24591385	0.026100994	0.00035808449
0.24604434	0.026226236	0.00036106811
0.24617483	0.026339004	0.00036083583
0.24630533	0.026804290	0.00036177765
0.24643582	0.026789798	0.00036361035
0.24656632	0.026808727	0.00036216855
0.24669681	0.026615547	0.00036398070
0.24682730	0.026833977	0.00036216671
0.24695780	0.026370640	0.00036088011
0.24708829	0.026927473	0.00036427476
0.24721879	0.026598946	0.00036167392
0.24734928	0.027388409	0.00036891004
0.24747977	0.026770084	0.00036433208
0.24761027	0.026763182	0.00036304880
0.24774076	0.026448694	0.00036155098
0.24787126	0.026833417	0.00036497275
0.24800175	0.026975626	0.00036609992
0.24813224	0.027097096	0.00036805461
0.24826274	0.027027013	0.00036422761
0.24839323	0.026828566	0.00036576349
0.24852373	0.026971613	0.00036469785
0.24865422	0.026833771	0.00036448159
0.24878471	0.026826727	0.00036735139
0.24891521	0.026898467	0.00036381530
0.24904570	0.027497749	0.00037053641
0.24917620	0.026595685	0.00036454227
0.24930669	0.026685180	0.00036420661
0.24943718	0.027110333	0.00036891231
0.24956768	0.026360867	0.00036256517
0.24969817	0.026897599	0.00036584085
0.24982867	0.027162358	0.00036952900
0.24995916	0.027077079	0.00036723941
0.25008965	0.027073939	0.00036712218
0.25022015	0.027053738	0.00036713975
0.25035064	0.027059855	0.00036670691
0.25048114	0.026737966	0.00036766690
0.25061163	0.026568467	0.00036276655
0.25074212	0.026129084	0.00036125363
0.25087262	0.026681706	0.00036785361
0.25100311	0.026327462	0.00036115544
0.25113361	0.026681602	0.00036572523
0.25126410	0.026896148	0.00036663470
0.25139459	0.027003235	0.00036701890
0.25152509	0.026592765	0.00036782980
0.25165558	0.026966039	0.00036581438
0.25178608	0.026537922	0.00036627227
0.25191657	0.027048414	0.00036841953
0.25204706	0.026898988	0.00036565728
0.25217756	0.027514019	0.00037333200
0.25230805	0.027236712	0.00036833427
0.25243855	0.026764485	0.00036690059
0.25256904	0.027355184	0.00037215002
0.25269953	0.026871407	0.00036500117
0.25283003	0.026902803	0.00036878390
0.25296052	0.026912251	0.00036815487
0.25309102	0.026891486	0.00036862876
0.25322151	0.026519313	0.00036568576
0.25335200	0.027185640	0.00036848594
0.25348250	0.026840897	0.00036968141
0.25361299	0.026775789	0.00036907256
0.25374349	0.026929914	0.00036707589
0.25387398	0.027147549	0.00037128950
0.25400447	0.027665959	0.00037366168
0.25413497	0.026689394	0.00036651773
0.25426546	0.026431987	0.00036614002
0.25439595	0.027423397	0.00037024733
0.25452645	0.026970124	0.00036971710
0.25465694	0.026612012	0.00036687204
0.25478744	0.026462848	0.00036578390
0.25491793	0.026106893	0.00036470626
0.25504842	0.027078931	0.00036923416
0.25517892	0.026575859	0.00036783931
0.25530941	0.026683955	0.00037965232
0.25543991	0.026708369	0.00038058917
0.25557040	0.026619330	0.00038343237
0.25570089	0.027702538	0.00039409950
0.25583139	0.027255246	0.00039177299
0.25596188	0.026345691	0.00039024779
0.25609238	0.026744098	0.00039331640
0.25622287	0.026209955	0.00039244890
0.25635336	0.026860538	0.00039929908
0.25648386	0.027182882	0.00040259791
0.25661435	0.027391212	0.00040521277
0.25674485	0.026487691	0.00040149060
0.25687534	0.027135676	0.00040735268
0.25700583	0.026837973	0.00040832639
0.25713633	0.026953807	0.00040883229
0.25726682	0.026554651	0.00040873347
0.25739732	0.026596387	0.00041119752
0.25752781	0.026995008	0.00041593766
0.25765830	0.026506538	0.00041392519
0.25778880	0.026865394	0.00041668731
0.25791929	0.027732003	0.00042578603
0.25804979	0.027068056	0.00042315485
0.25818028	0.026019427	0.00041739998
0.25831077	0.025587363	0.00041629256
0.25844127	0.027138454	0.00042714618
0.25857176	0.027092001	0.00042885540
0.25870226	0.026667108	0.00042685023
0.25883275	0.026033327	0.00042406750
0.25896324	0.027261148	0.00043619387
0.25909374	0.027023879	0.00043504011
0.25922423	0.025465356	0.00042470626
0.25935473	0.026636022	0.00043366350
0.25948522	0.026018736	0.00043233738
0.25961571	0.027002109	0.00043917899
0.25974621	0.027030308	0.00043911223
0.25987670	0.026832177	0.00043964206
0.26000720	0.026999135	0.00044110012
0.26013769	0.027549937	0.00044642529
0.26026818	0.026854949	0.00044180404
0.26039868	0.025998401	0.00043656433
0.26052917	0.026179778	0.00044031422
0.26065967	0.026577604	0.00043943942
0.26079016	0.026511914	0.00044413551
0.26092065	0.027218239	0.00044851280
0.26105115	0.027075048	0.00044885689
0.26118164	0.026798773	0.00044685822
0.26131214	0.026729200	0.00044699071
0.26144263	0.027008861	0.00045029570
0.26157312	0.027494123	0.00045329981
0.26170362	0.026647774	0.00044919827
0.26183411	0.026531463	0.00044780835
0.26196461	0.027157337	0.00045327462
0.26209510	0.027082486	0.00045429625
0.26222559	0.026433185	0.00045020054
0.26235609	0.027257978	0.00045738649
0.26248658	0.026796388	0.00045375599
0.26261708	0.027541509	0.00045700450
0.26274757	0.027151836	0.00045957420
0.26287806	0.026469046	0.00045428648
0.26300856	0.026818823	0.00045779912
0.26313905	0.027588915	0.00046493425
0.26326954	0.026254253	0.00045289136
0.26340004	0.026311670	0.00045630354
0.26353053	0.027001156	0.00046274117
0.26366103	0.026592675	0.00045825907
0.26379152	0.026806774	0.00046268292
0.26392201	0.026141942	0.00045665687
0.26405251	0.026803663	0.00045988872
0.26418300	0.027387818	0.00046995027
0.26431350	0.026789047	0.00046218642
0.26444399	0.026901267	0.00046842548
0.26457448	0.027085777	0.00046620384
0.26470498	0.026322700	0.00046258154
0.26483547	0.025985875	0.00046161046
0.26496597	0.026674702	0.00046596927
0.26509646	0.026435439	0.00046592441
0.26522695	0.027004717	0.00047344070
0.26535745	0.025809177	0.00046051295
[truncated: 572 more rows]
