# Supplementary material for: Rationally seeded computational protein design of ɑ-helical barrels
Source: Nat Chem Biol. 2024 Jun 20;20(8):991–9. doi: 10.1038/s41589-024-01642-0 (PMC11288890; doi:10.1038/s41589-024-01642-0)
Supplement: Supplementary file 5 — PDB files used for making figure panels h–j. [file 41589_2024_1642_MOESM5_ESM.zip › KIA_RP_RSPD_NatChemBiol_data_Figure3/sc-CC-7-LI_panels_c-g/SAXS_panel_g/LI_SAXS_raw/b21-438120_00377.dat]

0.0045000000	1.0308934	0.0098408201
0.0046304940	0.93446664	0.0091094891
0.0047609879	0.83776755	0.0083986985
0.0048914819	0.77700697	0.0081185259
0.0050219759	0.68474810	0.0072275218
0.0051524699	0.62337359	0.0068276232
0.0052829638	0.58602429	0.0064523062
0.0054134578	0.52072849	0.0059006298
0.0055439518	0.48634222	0.0058058556
0.0056744457	0.46753357	0.0054036584
0.0058049397	0.42881791	0.0051191420
0.0059354337	0.41138464	0.0051398993
0.0060659277	0.37179551	0.0046434551
0.0061964216	0.34216216	0.0045727425
0.0063269156	0.33848164	0.0044533203
0.0064574096	0.30499719	0.0041325408
0.0065879035	0.29485229	0.0040935916
0.0067183975	0.27482876	0.0038296454
0.0068488915	0.26230439	0.0037769995
0.0069793855	0.24879842	0.0037051646
0.0071098794	0.24181011	0.0035107678
0.0072403734	0.22728294	0.0034113341
0.0073708674	0.21053781	0.0032685745
0.0075013613	0.20141611	0.0031413800
0.0076318553	0.19874368	0.0031408435
0.0077623493	0.18568732	0.0029411258
0.0078928433	0.17801661	0.0028738535
0.0080233372	0.16550482	0.0027542090
0.0081538312	0.16530574	0.0027092022
0.0082843252	0.15761842	0.0026506406
0.0084148191	0.15194814	0.0025724380
0.0085453131	0.14477827	0.0024688078
0.0086758071	0.13950441	0.0024189496
0.0088063011	0.13174874	0.0023085410
0.0089367950	0.13071725	0.0023118603
0.0090672890	0.12656559	0.0022586598
0.0091977830	0.11975513	0.0021480957
0.0093282769	0.11543711	0.0021307936
0.0094587709	0.11503714	0.0020637993
0.0095892649	0.10946566	0.0020264471
0.0097197588	0.10888124	0.0020177037
0.0098502528	0.10383065	0.0019449263
0.0099807468	0.098105237	0.0018755737
0.010111241	0.090682809	0.0018032276
0.010241735	0.092151681	0.0017656300
0.010372229	0.089010754	0.0017483363
0.010502723	0.086751418	0.0017109035
0.010633217	0.083212420	0.0016605991
0.010763711	0.084893246	0.0016604291
0.010894205	0.079349136	0.0015719636
0.011024699	0.076332955	0.0015491283
0.011155193	0.074270926	0.0015169972
0.011285687	0.075050370	0.0014983129
0.011416180	0.069387549	0.0014350244
0.011546674	0.068483184	0.0013921182
0.011677168	0.066891033	0.0013656916
0.011807662	0.064438594	0.0013219708
0.011938156	0.064215405	0.0013105185
0.012068650	0.062303626	0.0012907269
0.012199144	0.061974589	0.0012661055
0.012329638	0.059884542	0.0012143190
0.012460132	0.059601928	0.0012090850
0.012590626	0.058157103	0.0011737503
0.012721120	0.056443373	0.0011393971
0.012851614	0.055108837	0.0011052727
0.012982108	0.055718530	0.0010954626
0.013112602	0.052657345	0.0010660136
0.013243096	0.054736585	0.0010726451
0.013373590	0.051779557	0.0010431268
0.013504084	0.051077141	0.0010352971
0.013634578	0.051443163	0.0010207248
0.013765072	0.050460295	0.0010150922
0.013895566	0.049961810	0.0010004335
0.014026060	0.047528481	0.00095748782
0.014156554	0.046714628	0.00096384564
0.014287048	0.046212111	0.00094211024
0.014417542	0.045523246	0.00092557156
0.014548036	0.044874856	0.00092805999
0.014678530	0.045706574	0.00091965710
0.014809024	0.043774162	0.00090547914
0.014939518	0.043597074	0.00089703124
0.015070012	0.044928388	0.00089982258
0.015200506	0.043497345	0.00088880111
0.015331000	0.042827766	0.00087058374
0.015461494	0.040605632	0.00084574448
0.015591988	0.042058845	0.00086246548
0.015722482	0.041059948	0.00083846593
0.015852975	0.040879644	0.00083704031
0.015983469	0.040994964	0.00083523296
0.016113963	0.040751669	0.00082545506
0.016244457	0.039968723	0.00082272210
0.016374951	0.041356118	0.00082415753
0.016505445	0.039603607	0.00080937777
0.016635939	0.040052863	0.00081033714
0.016766433	0.038791944	0.00078591371
0.016896927	0.036564522	0.00076737920
0.017027421	0.037706415	0.00077350024
0.017157915	0.037987816	0.00077311677
0.017288409	0.038724982	0.00078010364
0.017418903	0.037778794	0.00075947387
0.017549397	0.037634377	0.00076201410
0.017679891	0.036964858	0.00075337918
0.017810385	0.037720526	0.00075302516
0.017940879	0.037450651	0.00075377531
0.018071373	0.036590591	0.00073677902
0.018201867	0.036585556	0.00073832183
0.018332361	0.036715694	0.00073633614
0.018462855	0.036311458	0.00072157596
0.018593349	0.034818063	0.00071342806
0.018723843	0.035079631	0.00071039040
0.018854337	0.035538611	0.00070524091
0.018984831	0.035496894	0.00070874130
0.019115325	0.036530349	0.00071227299
0.019245819	0.034225400	0.00069602438
0.019376313	0.035014754	0.00069552702
0.019506807	0.035691858	0.00069666743
0.019637301	0.034916309	0.00069556091
0.019767795	0.034788611	0.00068350140
0.019898289	0.034459053	0.00068151255
0.020028783	0.033889049	0.00067408015
0.020159277	0.035178758	0.00067999719
0.020289771	0.035015111	0.00068127950
0.020420264	0.035903385	0.00068330939
0.020550758	0.034429657	0.00066583769
0.020681252	0.034770711	0.00067546205
0.020811746	0.034942086	0.00066710355
0.020942240	0.034434524	0.00065752298
0.021072734	0.034138423	0.00066218061
0.021203228	0.034698196	0.00065565223
0.021333722	0.034945338	0.00066238113
0.021464216	0.032935705	0.00064091629
0.021594710	0.033430554	0.00063809005
0.021725204	0.033459526	0.00064792059
0.021855698	0.032889872	0.00062797370
0.021986192	0.032379454	0.00062782176
0.022116686	0.033836839	0.00064235296
0.022247180	0.033672786	0.00062933257
0.022377674	0.034053622	0.00063779883
0.022508168	0.033788752	0.00062943571
0.022638662	0.031959398	0.00060995879
0.022769156	0.034135709	0.00063633745
0.022899650	0.032299973	0.00060867183
0.023030144	0.033688167	0.00062666907
0.023160638	0.032446080	0.00061218619
0.023291132	0.032788269	0.00060939144
0.023421626	0.032015644	0.00060513018
0.023552120	0.032123371	0.00060201170
0.023682614	0.032343613	0.00059841603
0.023813108	0.034111840	0.00062045625
0.023943602	0.032175597	0.00059631596
0.024074096	0.032712161	0.00059951414
0.024204590	0.031679707	0.00059375061
0.024335084	0.032246870	0.00058934994
0.024465578	0.030775156	0.00058098864
0.024596072	0.032164408	0.00058679336
0.024726566	0.032075085	0.00058541584
0.024857060	0.032425762	0.00059078832
0.024987553	0.032868597	0.00058564916
0.025118047	0.032404080	0.00058671769
0.025248541	0.031271925	0.00057283812
0.025379035	0.032240028	0.00057688051
0.025509529	0.032435857	0.00058410327
0.025640023	0.031713565	0.00056925827
0.025770517	0.032655966	0.00057928333
0.025901011	0.032177821	0.00057414968
0.026031505	0.032009803	0.00057032925
0.026161999	0.031328669	0.00056435212
0.026292493	0.032199837	0.00056792517
0.026422987	0.031710394	0.00056194138
0.026553481	0.031611906	0.00056231826
0.026683975	0.029987587	0.00054432949
0.026814469	0.031483692	0.00055696663
0.026944963	0.031456303	0.00055610945
0.027075457	0.032625299	0.00056281283
0.027205951	0.031465935	0.00055727261
0.027336445	0.031767309	0.00055357797
0.027466939	0.031296582	0.00054746773
0.027597433	0.031914622	0.00055575805
0.027727927	0.032398206	0.00055208872
0.027858421	0.031534222	0.00054983466
0.027988915	0.032041799	0.00054909001
0.028119409	0.031373264	0.00054055880
0.028249903	0.032457454	0.00054998552
0.028380397	0.031405264	0.00053794672
0.028510891	0.031174663	0.00054047308
0.028641385	0.030736379	0.00053621424
0.028771879	0.031866632	0.00053663199
0.028902373	0.031901253	0.00054103536
0.029032867	0.030995297	0.00053078346
0.029163361	0.032276711	0.00053645749
0.029293855	0.030935104	0.00053278749
0.029424349	0.031109743	0.00052404530
0.029554842	0.031385909	0.00052911037
0.029685336	0.032475980	0.00053676778
0.029815830	0.031240118	0.00052207214
0.029946324	0.031110683	0.00052328576
0.030076818	0.030559145	0.00051951121
0.030207312	0.031621957	0.00052342804
0.030337806	0.031532449	0.00052390957
0.030468300	0.031208930	0.00051786860
0.030598794	0.031940398	0.00052363772
0.030729288	0.030697796	0.00051563304
0.030859782	0.030420167	0.00050978455
0.030990276	0.029998715	0.00050583002
0.031120770	0.032128929	0.00051906407
0.031251264	0.031669474	0.00051415310
0.031381758	0.031321303	0.00051488318
0.031512252	0.030881355	0.00050673512
0.031642746	0.031316615	0.00051192428
0.031773240	0.031310027	0.00050886271
0.031903734	0.031093950	0.00050361970
0.032034228	0.030687906	0.00050390257
0.032164722	0.030312232	0.00049702760
0.032295216	0.031028654	0.00050319212
0.032425710	0.030794199	0.00050261712
0.032556204	0.030520303	0.00049410168
0.032686698	0.031660994	0.00050374348
0.032817192	0.031222476	0.00049943184
0.032947686	0.030508849	0.00049238308
0.033078180	0.030309693	0.00049286885
0.033208674	0.030752650	0.00049197069
0.033339168	0.030376315	0.00048968734
0.033469662	0.031169151	0.00049590515
0.033600156	0.030796090	0.00048919414
0.033730650	0.030193930	0.00048949455
0.033861144	0.031132760	0.00049137289
0.033991637	0.030602676	0.00048312121
0.034122131	0.030418885	0.00048706450
0.034252625	0.030383626	0.00048792443
0.034383119	0.029706032	0.00048774100
0.034513613	0.031410668	0.00050170076
0.034644107	0.030291711	0.00049073157
0.034774601	0.030176701	0.00050207940
0.034905095	0.029776209	0.00050158833
0.035035589	0.031133622	0.00051308873
0.035166083	0.030128092	0.00051290646
0.035296577	0.029830410	0.00050857712
0.035427071	0.030809432	0.00052179976
0.035557565	0.029534283	0.00050730241
0.035688059	0.030944934	0.00051887093
0.035818553	0.032088884	0.00053436732
0.035949047	0.030410243	0.00051883811
0.036079541	0.030831557	0.00052421458
0.036210035	0.030004205	0.00051511340
0.036340529	0.029915495	0.00051498269
0.036471023	0.030485969	0.00052498571
0.036601517	0.031143866	0.00052751765
0.036732011	0.030268903	0.00052164729
0.036862505	0.030465898	0.00052572810
0.036992999	0.031156225	0.00053029241
0.037123493	0.030486424	0.00052539400
0.037253987	0.031259865	0.00053635120
0.037384481	0.030884208	0.00052821229
0.037514975	0.030598527	0.00053231517
0.037645469	0.030525294	0.00053024757
0.037775963	0.030711954	0.00052789328
0.037906457	0.030337014	0.00053414262
0.038036951	0.030699730	0.00053355535
0.038167445	0.030467509	0.00053375380
0.038297939	0.031193860	0.00053890561
0.038428433	0.030121870	0.00053029890
0.038558926	0.029854068	0.00053118548
0.038689420	0.030573074	0.00053700913
0.038819914	0.030181746	0.00053116552
0.038950408	0.031099145	0.00054533787
0.039080902	0.029966636	0.00052662065
0.039211396	0.029758983	0.00052522581
0.039341890	0.029595351	0.00051590423
0.039472384	0.030207519	0.00052185944
0.039602878	0.030067760	0.00051925529
0.039733372	0.030474031	0.00051855368
0.039863866	0.030145845	0.00051302931
0.039994360	0.031076955	0.00052351113
0.040124854	0.030101851	0.00051151652
0.040255348	0.030196814	0.00051232699
0.040385842	0.031527590	0.00051882225
0.040516336	0.030992668	0.00051368009
0.040646830	0.030220860	0.00050975301
0.040777324	0.029935909	0.00050471912
0.040907818	0.030759642	0.00051079700
0.041038312	0.029523271	0.00050363197
0.041168806	0.029989915	0.00050003659
0.041299300	0.029843451	0.00050555526
0.041429794	0.030851904	0.00050748844
0.041560288	0.030242375	0.00050208825
0.041690782	0.031245916	0.00051219356
0.041821276	0.030372300	0.00050246780
0.041951770	0.030976886	0.00050568581
0.042082264	0.030551318	0.00050156190
0.042212758	0.030577360	0.00050059712
0.042343252	0.030223571	0.00050242493
0.042473746	0.030355720	0.00049915490
0.042604240	0.030075722	0.00049489647
0.042734734	0.029787902	0.00049645830
0.042865228	0.029883853	0.00049307130
0.042995722	0.029898261	0.00049548152
0.043126215	0.030630830	0.00050013652
0.043256709	0.030575500	0.00049688286
0.043387203	0.029878028	0.00049267989
0.043517697	0.029997791	0.00049085790
0.043648191	0.030222604	0.00049037515
0.043778685	0.030590589	0.00049827211
0.043909179	0.029975711	0.00048715105
0.044039673	0.030016895	0.00049124742
0.044170167	0.029469703	0.00048741344
0.044300661	0.030682862	0.00049145123
0.044431155	0.030214104	0.00049306261
0.044561649	0.030207816	0.00048896613
0.044692143	0.030577465	0.00049069676
0.044822637	0.030472510	0.00049081806
0.044953131	0.029353193	0.00048020439
0.045083625	0.030052029	0.00048920949
0.045214119	0.030773876	0.00049061908
0.045344613	0.030419170	0.00048634343
0.045475107	0.029980603	0.00048354886
0.045605601	0.029907688	0.00048171121
0.045736095	0.029801886	0.00048093996
0.045866589	0.030249758	0.00048629760
0.045997083	0.030668269	0.00048484848
0.046127577	0.029812903	0.00048446391
0.046258071	0.030523881	0.00049365782
0.046388565	0.031157159	0.00049842510
0.046519059	0.030874259	0.00050430779
0.046649553	0.030745088	0.00050133547
0.046780047	0.029600766	0.00049562840
0.046910541	0.030143043	0.00050083050
0.047041035	0.029568566	0.00049561145
0.047171529	0.029568813	0.00050060821
0.047302023	0.029684232	0.00050067628
0.047432517	0.029942804	0.00050342335
0.047563011	0.030505462	0.00051109997
0.047693504	0.030528149	0.00050775211
0.047823998	0.030087179	0.00050854796
0.047954492	0.029376788	0.00050635084
0.048084986	0.029686682	0.00050645449
0.048215480	0.029576221	0.00050965487
0.048345974	0.030274309	0.00051119324
0.048476468	0.029966828	0.00050733147
0.048606962	0.030233889	0.00051478212
0.048737456	0.030562644	0.00051514598
0.048867950	0.029977767	0.00051404740
0.048998444	0.030557375	0.00051570680
0.049128938	0.029953594	0.00051351396
0.049259432	0.030118614	0.00051588865
0.049389926	0.029626296	0.00051136898
0.049520420	0.030106539	0.00051651926
0.049650914	0.029965274	0.00051849598
0.049781408	0.030023349	0.00051526231
0.049911902	0.029876738	0.00051403392
0.050042396	0.029788998	0.00051602013
0.050172890	0.029707952	0.00051670375
0.050303384	0.029517127	0.00051739688
0.050433878	0.030904768	0.00052362099
0.050564372	0.029839050	0.00051900859
0.050694866	0.030238724	0.00051892396
0.050825360	0.029683273	0.00051860480
0.050955854	0.030137189	0.00052322128
0.051086348	0.030627671	0.00052563373
0.051216842	0.029348218	0.00051501865
0.051347336	0.029192129	0.00051533434
0.051477830	0.029492946	0.00051495405
0.051608324	0.029829173	0.00052075306
0.051738818	0.028732097	0.00051478340
0.051869312	0.030796047	0.00052789086
0.051999806	0.030557463	0.00052825986
0.052130299	0.030121395	0.00052393923
0.052260793	0.030316952	0.00052637894
0.052391287	0.029247990	0.00051755440
0.052521781	0.030919217	0.00053176999
0.052652275	0.030359242	0.00053080402
0.052782769	0.030153929	0.00052472751
0.052913263	0.029549029	0.00052182841
0.053043757	0.030123263	0.00052564325
0.053174251	0.029931845	0.00052749469
0.053304745	0.030973619	0.00053365652
0.053435239	0.029722037	0.00052736768
0.053565733	0.029471732	0.00052270788
0.053696227	0.029913380	0.00052539221
0.053826721	0.030114240	0.00053009093
0.053957215	0.030338246	0.00052834557
0.054087709	0.030864631	0.00053797418
0.054218203	0.029693152	0.00052358737
0.054348697	0.029823622	0.00052726507
0.054479191	0.029443512	0.00052505763
0.054609685	0.030829437	0.00053694213
0.054740179	0.029921114	0.00052831264
0.054870673	0.030122060	0.00053047118
0.055001167	0.029328528	0.00052304781
0.055131661	0.029373826	0.00052492251
0.055262155	0.028973536	0.00052056450
0.055392649	0.029409196	0.00052740923
0.055523143	0.029272520	0.00052673412
0.055653637	0.029803033	0.00052856394
0.055784131	0.030229494	0.00052966075
0.055914625	0.030130889	0.00053286471
0.056045119	0.030638329	0.00053644538
0.056175613	0.030250195	0.00053404878
0.056306107	0.029742060	0.00052972658
0.056436601	0.029019796	0.00052309984
0.056567095	0.029519933	0.00052720145
0.056697588	0.029414173	0.00052901720
0.056828082	0.029754257	0.00053233956
0.056958576	0.030117664	0.00053462197
0.057089070	0.029731555	0.00052957698
0.057219564	0.030008803	0.00053375425
0.057350058	0.029278891	0.00052471272
0.057480552	0.029147910	0.00052912511
0.057611046	0.030314589	0.00053294720
0.057741540	0.029296531	0.00052660059
0.057872034	0.029545726	0.00052696237
0.058002528	0.030305548	0.00053157716
0.058133022	0.030050565	0.00053232503
0.058263516	0.030539535	0.00053375016
0.058394010	0.030363341	0.00053246194
0.058524504	0.029797694	0.00052775146
0.058654998	0.029589352	0.00052456088
0.058785492	0.030356967	0.00053162436
0.058915986	0.029089049	0.00052206034
0.059046480	0.029425244	0.00051981633
0.059176974	0.029242492	0.00052130547
0.059307468	0.030128432	0.00052418819
0.059437962	0.030235312	0.00052353610
0.059568456	0.030168044	0.00052776722
0.059698950	0.030660133	0.00052662377
0.059829444	0.029744829	0.00052179472
0.059959938	0.029211978	0.00051683515
0.060090432	0.030239102	0.00052190429
0.060220926	0.028783224	0.00051221268
0.060351420	0.030367552	0.00052292744
0.060481914	0.030641000	0.00052698348
0.060612408	0.029336205	0.00051317870
0.060742902	0.030222335	0.00051839009
0.060873396	0.030624682	0.00052509201
0.061003890	0.030122472	0.00052069256
0.061134384	0.029470695	0.00051180837
0.061264877	0.029976962	0.00052138681
0.061395371	0.029773301	0.00051399460
0.061525865	0.030254921	0.00051549080
0.061656359	0.030903645	0.00052404406
0.061786853	0.030043193	0.00051690511
0.061917347	0.030230782	0.00052004837
0.062047841	0.030185363	0.00051786771
0.062178335	0.028446060	0.00050028028
0.062308829	0.030056934	0.00051768506
0.062439323	0.030154910	0.00051603291
0.062569817	0.029938564	0.00051507090
0.062700311	0.029882640	0.00051395189
0.062830805	0.029523037	0.00050946871
0.062961299	0.030086287	0.00051639111
0.063091793	0.029985633	0.00051336956
0.063222287	0.029019812	0.00050615159
0.063352781	0.029171823	0.00051224860
0.063483275	0.029545464	0.00050930342
0.063613769	0.028937369	0.00050399941
0.063744263	0.029463450	0.00050906461
0.063874757	0.029364460	0.00050782123
0.064005251	0.028941330	0.00050715886
0.064135745	0.029086637	0.00050763032
0.064266239	0.029189068	0.00050557283
0.064396733	0.028905752	0.00050305134
0.064527227	0.029274003	0.00050557341
0.064657721	0.028952310	0.00050437431
0.064788215	0.029814202	0.00051070934
0.064918709	0.028695492	0.00050075749
0.065049203	0.028998207	0.00050526816
0.065179697	0.030186902	0.00050951016
0.065310191	0.028830170	0.00050001484
0.065440685	0.029613728	0.00050919816
0.065571179	0.029978010	0.00050933065
0.065701673	0.029977274	0.00051109819
0.065832166	0.028907884	0.00050004591
0.065962660	0.029470118	0.00050584607
0.066093154	0.029946383	0.00051245630
0.066223648	0.029606208	0.00050420661
0.066354142	0.030290387	0.00051288621
0.066484636	0.028937737	0.00049854575
0.066615130	0.030052857	0.00050861463
0.066745624	0.030044485	0.00050799176
0.066876118	0.028558262	0.00049557206
0.067006612	0.029517570	0.00050435298
0.067137106	0.029161405	0.00050212655
0.067267600	0.029393772	0.00049759919
0.067398094	0.029539524	0.00050377359
0.067528588	0.028874368	0.00049710632
0.067659082	0.030398808	0.00050852905
0.067789576	0.029804493	0.00050685743
0.067920070	0.029391255	0.00049940092
0.068050564	0.029303019	0.00049955406
0.068181058	0.029716461	0.00050175944
0.068311552	0.029235628	0.00049848532
0.068442046	0.029386655	0.00050259749
0.068572540	0.029262916	0.00049987153
0.068703034	0.029236814	0.00049533066
0.068833528	0.029672918	0.00050367463
0.068964022	0.030026044	0.00050359247
0.069094516	0.029471823	0.00050074076
0.069225010	0.028992656	0.00049587655
0.069355504	0.029453384	0.00049868558
0.069485998	0.029275671	0.00049667495
0.069616492	0.029505499	0.00050017752
0.069746986	0.028917311	0.00049356372
0.069877480	0.029208748	0.00049874934
0.070007974	0.029154389	0.00049361743
0.070138468	0.028844946	0.00049180061
0.070268961	0.029219644	0.00049302326
0.070399455	0.028921989	0.00049292926
0.070529949	0.029795304	0.00050227010
0.070660443	0.029025225	0.00049169060
0.070790937	0.028888823	0.00049175572
0.070921431	0.029887451	0.00050029224
0.071051925	0.029260138	0.00049282511
0.071182419	0.029894112	0.00050361717
0.071312913	0.029105373	0.00049245689
0.071443407	0.029086798	0.00049475123
0.071573901	0.029281722	0.00049057956
0.071704395	0.029375760	0.00049161777
0.071834889	0.028978838	0.00049147521
0.071965383	0.028502241	0.00048609876
0.072095877	0.029264916	0.00049291331
0.072226371	0.029334166	0.00049326370
0.072356865	0.029660628	0.00049182067
0.072487359	0.029747209	0.00049615652
0.072617853	0.029463412	0.00049412302
0.072748347	0.028611578	0.00048375019
0.072878841	0.028949602	0.00048963791
0.073009335	0.029871605	0.00049211629
0.073139829	0.028846928	0.00048533783
0.073270323	0.029558786	0.00049473954
0.073400817	0.029597046	0.00049150048
0.073531311	0.029141943	0.00048770810
0.073661805	0.029911116	0.00049573753
0.073792299	0.029437617	0.00048768914
0.073922793	0.030175955	0.00049692478
0.074053287	0.028584433	0.00048372775
0.074183781	0.029370102	0.00048983013
0.074314275	0.028771559	0.00048865376
0.074444769	0.028785911	0.00048124736
0.074575263	0.029236415	0.00048742314
0.074705757	0.030053022	0.00049473480
0.074836250	0.028671694	0.00048392426
0.074966744	0.029346969	0.00049074935
0.075097238	0.029943468	0.00048875424
0.075227732	0.029862983	0.00049168012
0.075358226	0.029643135	0.00049109394
0.075488720	0.029233178	0.00048426760
0.075619214	0.029752150	0.00048941879
0.075749708	0.028661241	0.00048185021
0.075880202	0.028887840	0.00048340870
0.076010696	0.029227669	0.00048591580
0.076141190	0.029041810	0.00048268099
0.076271684	0.028779833	0.00048331126
0.076402178	0.028410512	0.00048122295
0.076532672	0.028677603	0.00047725622
0.076663166	0.029059219	0.00048337813
0.076793660	0.029591956	0.00048660341
0.076924154	0.028939212	0.00048060994
0.077054648	0.028874724	0.00048124874
0.077185142	0.029204820	0.00048159817
0.077315636	0.029540824	0.00048566668
0.077446130	0.029970721	0.00048909085
0.077576624	0.029672976	0.00048378504
0.077707118	0.029736172	0.00048824224
0.077837612	0.029883872	0.00048466227
0.077968106	0.029190356	0.00048331401
0.078098600	0.029358530	0.00048049071
0.078229094	0.030057702	0.00048461453
0.078359588	0.029068011	0.00048080332
0.078490082	0.029283038	0.00048083432
0.078620576	0.029705067	0.00048335638
0.078751070	0.028669200	0.00047793580
0.078881564	0.029463568	0.00048002102
0.079012058	0.028523026	0.00047596734
0.079142552	0.028946504	0.00047808364
0.079273046	0.029045137	0.00047620908
0.079403539	0.029645302	0.00048268635
0.079534033	0.029798134	0.00048292852
0.079664527	0.029532319	0.00048062830
0.079795021	0.028805417	0.00047773363
0.079925515	0.028472064	0.00047117821
0.080056009	0.028802912	0.00047663481
0.080186503	0.028733005	0.00047645976
0.080316997	0.029366005	0.00047607897
0.080447491	0.028913487	0.00047674334
0.080577985	0.028862021	0.00047440108
0.080708479	0.029158583	0.00047498921
0.080838973	0.029122740	0.00047619359
0.080969467	0.028389288	0.00046835148
0.081099961	0.028460926	0.00047125184
0.081230455	0.029610081	0.00048040802
0.081360949	0.029431562	0.00047491429
0.081491443	0.029461532	0.00047948975
0.081621937	0.029147746	0.00047303132
0.081752431	0.029691032	0.00047925949
0.081882925	0.028953769	0.00047539971
0.082013419	0.029305515	0.00047412155
0.082143913	0.028863418	0.00047355626
0.082274407	0.028363583	0.00046714036
0.082404901	0.028671734	0.00046840781
0.082535395	0.028427073	0.00047070045
0.082665889	0.029059891	0.00046977339
0.082796383	0.028569300	0.00046981357
0.082926877	0.028826749	0.00047214922
0.083057371	0.028596996	0.00046734304
0.083187865	0.028930040	0.00047220715
0.083318359	0.029175217	0.00047269970
0.083448853	0.029238728	0.00047114641
0.083579347	0.030170043	0.00047943659
0.083709841	0.029237700	0.00047140308
0.083840335	0.029122546	0.00047133202
0.083970828	0.028575376	0.00046639226
0.084101322	0.028783909	0.00046633283
0.084231816	0.029212403	0.00047183093
0.084362310	0.028783022	0.00046634309
0.084492804	0.028688028	0.00046526785
0.084623298	0.028891798	0.00047027249
0.084753792	0.028500436	0.00046380845
0.084884286	0.028770227	0.00046672997
0.085014780	0.028607087	0.00046530531
0.085145274	0.028702106	0.00046545608
0.085275768	0.028023209	0.00046137524
0.085406262	0.028937258	0.00046511722
0.085536756	0.029254728	0.00047019993
0.085667250	0.029329975	0.00047313300
0.085797744	0.029620249	0.00046991714
0.085928238	0.028328869	0.00046212922
0.086058732	0.028383872	0.00046138067
0.086189226	0.028569293	0.00046245933
0.086319720	0.029313780	0.00047158620
0.086450214	0.029333656	0.00046622138
0.086580708	0.029803205	0.00047175164
0.086711202	0.028766447	0.00046169824
0.086841696	0.028377149	0.00046051497
0.086972190	0.028844593	0.00046366914
0.087102684	0.029324332	0.00046833124
0.087233178	0.028453081	0.00046094036
0.087363672	0.028735894	0.00046310289
0.087494166	0.029606822	0.00046647957
0.087624660	0.029337326	0.00046694170
0.087755154	0.029527735	0.00046985007
0.087885648	0.029121824	0.00046255177
0.088016142	0.028571449	0.00045989576
0.088146636	0.028374428	0.00045663359
0.088277130	0.029201578	0.00046391091
0.088407623	0.028402607	0.00045992452
0.088538117	0.029687602	0.00046474490
0.088668611	0.029014396	0.00046446463
0.088799105	0.028864948	0.00046013524
0.088929599	0.029351787	0.00046207242
0.089060093	0.028941196	0.00046256942
0.089190587	0.028901714	0.00046058175
0.089321081	0.029223314	0.00046363569
0.089451575	0.029368363	0.00046436218
0.089582069	0.028684160	0.00045635728
0.089712563	0.029228535	0.00046154778
0.089843057	0.029161060	0.00046370212
0.089973551	0.028438654	0.00045475609
0.090104045	0.028934892	0.00046073359
0.090234539	0.028749545	0.00045514735
0.090365033	0.028781261	0.00045917280
0.090495527	0.029405775	0.00046258176
0.090626021	0.028276359	0.00045444573
0.090756515	0.028942787	0.00046017655
0.090887009	0.029029639	0.00045950834
0.091017503	0.028421232	0.00045441877
0.091147997	0.027805670	0.00045226189
0.091278491	0.028403824	0.00045239769
0.091408985	0.029299408	0.00046019742
0.091539479	0.029051814	0.00045799052
0.091669973	0.028781029	0.00045438903
0.091800467	0.028336957	0.00046217694
0.091930961	0.028637379	0.00046882126
0.092061455	0.027824309	0.00046577010
0.092191949	0.028722117	0.00047894665
0.092322443	0.028240084	0.00047435959
0.092452937	0.028072609	0.00047631524
0.092583431	0.028586760	0.00048331250
0.092713925	0.028290428	0.00048051546
0.092844419	0.029645862	0.00049568965
0.092974912	0.029081658	0.00048980725
0.093105406	0.028300839	0.00047654448
0.093235900	0.027661465	0.00046914497
0.093366394	0.028256287	0.00046814536
0.093496888	0.028760034	0.00047454307
0.093627382	0.028428914	0.00046742237
0.093757876	0.029516214	0.00047493264
0.093888370	0.028410303	0.00046778679
0.094018864	0.029114476	0.00046750527
0.094149358	0.028014724	0.00046227624
0.094279852	0.028487627	0.00046399035
0.094410346	0.028718832	0.00046328156
0.094540840	0.028425363	0.00046269062
0.094671334	0.028684782	0.00046154084
0.094801828	0.028838739	0.00046369161
0.094932322	0.029718828	0.00047215626
0.095062816	0.029145499	0.00046276733
0.095193310	0.028666712	0.00046181184
0.095323804	0.028905837	0.00046183737
0.095454298	0.028582460	0.00045918758
0.095584792	0.028501549	0.00046127797
0.095715286	0.028237377	0.00045496884
0.095845780	0.029248965	0.00046270556
0.095976274	0.028493949	0.00046083733
0.096106768	0.028425652	0.00045271458
0.096237262	0.029105032	0.00046294830
0.096367756	0.028935402	0.00046050534
0.096498250	0.028998810	0.00045830413
0.096628744	0.028864715	0.00046091852
0.096759238	0.027836692	0.00044839533
0.096889732	0.028249240	0.00045457364
0.097020226	0.028415209	0.00045531270
0.097150720	0.028163454	0.00045140989
0.097281214	0.028488807	0.00045351105
0.097411708	0.028418903	0.00045275603
0.097542201	0.029175347	0.00045714586
0.097672695	0.028726655	0.00045821916
0.097803189	0.028903775	0.00045482277
0.097933683	0.028390987	0.00045380154
0.098064177	0.029091604	0.00045622190
0.098194671	0.029095902	0.00045380682
0.098325165	0.028063037	0.00044448931
0.098455659	0.028344194	0.00044618959
0.098586153	0.027891319	0.00044413570
0.098716647	0.029429819	0.00045448295
0.098847141	0.028556059	0.00044390004
0.098977635	0.029050429	0.00044765937
0.099108129	0.028466302	0.00044339673
0.099238623	0.028386207	0.00044282643
0.099369117	0.028079688	0.00044029443
0.099499611	0.027767373	0.00043697254
0.099630105	0.029415495	0.00044832834
0.099760599	0.030078844	0.00045402029
0.099891093	0.028700557	0.00044133188
0.10002159	0.029574222	0.00045345742
0.10015208	0.028949319	0.00044535096
0.10028257	0.028340704	0.00043992282
0.10041307	0.029703989	0.00045225890
0.10054356	0.028695957	0.00044398429
0.10067406	0.028842025	0.00044805074
0.10080455	0.028708130	0.00044582828
0.10093504	0.028476125	0.00043979925
0.10106554	0.029015663	0.00044914237
0.10119603	0.028330262	0.00044046952
0.10132653	0.027696730	0.00043794300
0.10145702	0.028638738	0.00044635997
0.10158751	0.029037140	0.00044397491
0.10171801	0.028777673	0.00044512333
0.10184850	0.027842029	0.00043701403
0.10197900	0.029609012	0.00044973172
0.10210949	0.029053325	0.00044596680
0.10223998	0.028433416	0.00043956711
0.10237048	0.028777232	0.00044253520
0.10250097	0.028139942	0.00044077018
0.10263147	0.029612313	0.00044589270
0.10276196	0.028784146	0.00044455367
0.10289245	0.028581327	0.00044021500
0.10302295	0.028561802	0.00043969299
0.10315344	0.027893795	0.00043924524
0.10328394	0.028087609	0.00043538616
0.10341443	0.028610674	0.00044072524
0.10354492	0.028621998	0.00044163968
0.10367542	0.028475708	0.00043603044
0.10380591	0.028588453	0.00044005687
0.10393641	0.027923973	0.00043466221
0.10406690	0.027981850	0.00043476549
0.10419739	0.029573532	0.00044686846
0.10432789	0.028436976	0.00043580643
0.10445838	0.028423995	0.00043822589
0.10458888	0.028782436	0.00043940261
0.10471937	0.027745069	0.00043154538
0.10484986	0.028466472	0.00043718280
0.10498036	0.028385407	0.00043469275
0.10511085	0.028343223	0.00043530521
0.10524135	0.029474758	0.00044463905
0.10537184	0.028175773	0.00043382371
0.10550233	0.029125131	0.00044187575
0.10563283	0.028827626	0.00043850330
0.10576332	0.028175853	0.00043353683
0.10589382	0.028632126	0.00043790104
0.10602431	0.028389176	0.00043278049
0.10615480	0.028698665	0.00043741136
0.10628530	0.028847470	0.00044035043
0.10641579	0.029180405	0.00043787923
0.10654629	0.029227026	0.00044013839
0.10667678	0.028597683	0.00043493572
0.10680727	0.029194164	0.00043874958
0.10693777	0.028585980	0.00043723331
0.10706826	0.027879453	0.00042965615
0.10719876	0.028102484	0.00043318788
0.10732925	0.028688194	0.00043530470
0.10745974	0.028636591	0.00043232742
0.10759024	0.027928505	0.00042921864
0.10772073	0.028226144	0.00043179581
0.10785123	0.028379485	0.00043437904
0.10798172	0.028648213	0.00044375782
0.10811221	0.028175555	0.00044276172
0.10824271	0.028545637	0.00045182118
0.10837320	0.028173914	0.00045009639
0.10850370	0.029076281	0.00045941060
0.10863419	0.028593038	0.00046026342
0.10876468	0.028249816	0.00045650695
0.10889518	0.029078283	0.00046364746
0.10902567	0.028285065	0.00046353368
0.10915616	0.027693908	0.00045643242
0.10928666	0.027587330	0.00046134123
0.10941715	0.028424594	0.00046676441
0.10954765	0.028748331	0.00046978819
0.10967814	0.029284789	0.00047657414
0.10980863	0.029048362	0.00047608652
0.10993913	0.028966089	0.00047768770
0.11006962	0.028173854	0.00047298967
0.11020012	0.028796877	0.00047486360
0.11033061	0.028218488	0.00047579333
0.11046110	0.028595405	0.00047735051
0.11059160	0.028991645	0.00048368876
0.11072209	0.028760210	0.00048674014
0.11085259	0.027834224	0.00047527041
0.11098308	0.028305805	0.00048045400
0.11111357	0.028685643	0.00048690125
0.11124407	0.028150755	0.00048028127
0.11137456	0.028392139	0.00048803635
0.11150506	0.027552767	0.00048094354
0.11163555	0.028254264	0.00048761091
0.11176604	0.029055998	0.00049600108
0.11189654	0.027798884	0.00048320846
0.11202703	0.028676065	0.00049420887
0.11215753	0.027915011	0.00048886949
0.11228802	0.028154600	0.00049163645
0.11241851	0.027825841	0.00048981164
0.11254901	0.028357741	0.00049512654
0.11267950	0.027956924	0.00049190102
0.11281000	0.029022693	0.00050057262
0.11294049	0.028083032	0.00047706555
0.11307098	0.027660519	0.00047464983
0.11320148	0.028847748	0.00047418142
0.11333197	0.028189859	0.00046943642
0.11346247	0.028272400	0.00047247007
0.11359296	0.027827345	0.00046299691
0.11372345	0.028299075	0.00046559168
0.11385395	0.028018861	0.00046377025
0.11398444	0.028269325	0.00046082932
0.11411494	0.027995335	0.00046141240
0.11424543	0.028138506	0.00045887587
0.11437592	0.028862307	0.00046399020
0.11450642	0.028208062	0.00045857287
0.11463691	0.028418829	0.00045524357
0.11476741	0.028847067	0.00046108922
0.11489790	0.027886433	0.00045502547
0.11502839	0.027744384	0.00044933495
0.11515889	0.027591922	0.00044962233
0.11528938	0.028660938	0.00045468869
0.11541988	0.028741787	0.00045583421
0.11555037	0.028715164	0.00045597478
0.11568086	0.028377689	0.00045011956
0.11581136	0.028103076	0.00045052350
0.11594185	0.028561309	0.00045144288
0.11607235	0.028760972	0.00045212267
0.11620284	0.028249714	0.00044877978
0.11633333	0.028061307	0.00044718338
0.11646383	0.028585952	0.00045141873
0.11659432	0.028012644	0.00044591724
0.11672482	0.028267635	0.00044483924
0.11685531	0.028138602	0.00044718802
0.11698580	0.029155611	0.00045278746
0.11711630	0.028675131	0.00044819230
0.11724679	0.028194380	0.00044662364
0.11737729	0.028250985	0.00044432042
0.11750778	0.029197183	0.00044898194
0.11763827	0.029162036	0.00045046324
0.11776877	0.028267866	0.00043858463
0.11789926	0.028858218	0.00044811170
0.11802975	0.028386941	0.00044083954
0.11816025	0.028459925	0.00043959300
0.11829074	0.028030766	0.00043893249
0.11842124	0.028325351	0.00043813256
0.11855173	0.028837644	0.00044459742
0.11868222	0.028744058	0.00044017905
0.11881272	0.027981986	0.00043373889
0.11894321	0.028059147	0.00043390277
0.11907371	0.027399547	0.00042948421
0.11920420	0.027945502	0.00043414362
0.11933469	0.027459064	0.00043002126
0.11946519	0.027733231	0.00042679102
0.11959568	0.027387349	0.00042778109
0.11972618	0.027573859	0.00042509482
0.11985667	0.027770476	0.00042762171
0.11998716	0.028261434	0.00043213110
0.12011766	0.027729385	0.00042527680
0.12024815	0.028173386	0.00042718952
0.12037865	0.027983083	0.00042915636
0.12050914	0.028467891	0.00042584813
0.12063963	0.029228689	0.00043544200
0.12077013	0.028368273	0.00042756981
0.12090062	0.028834794	0.00042946821
0.12103112	0.026820065	0.00041680752
0.12116161	0.028511006	0.00042521157
0.12129210	0.029203379	0.00043198653
0.12142260	0.027977442	0.00042244869
0.12155309	0.028079859	0.00042324477
0.12168359	0.028885939	0.00042753245
0.12181408	0.028101967	0.00042003783
0.12194457	0.028604892	0.00042374392
0.12207507	0.028578829	0.00042586763
0.12220556	0.028688941	0.00042327036
0.12233606	0.027756244	0.00042136324
0.12246655	0.028337614	0.00042065002
0.12259704	0.027956143	0.00041818697
0.12272754	0.027761418	0.00041917459
0.12285803	0.028115416	0.00042010317
0.12298853	0.029032290	0.00042475082
0.12311902	0.028572618	0.00042592650
0.12324951	0.028554052	0.00041962260
0.12338001	0.028623322	0.00042382067
0.12351050	0.028642750	0.00042246222
0.12364100	0.028355931	0.00041979730
0.12377149	0.029045124	0.00042577845
0.12390198	0.027421737	0.00041305005
0.12403248	0.028886506	0.00042218639
0.12416297	0.028449722	0.00042050602
0.12429347	0.028739113	0.00042057108
0.12442396	0.028237497	0.00042101840
0.12455445	0.027800574	0.00041439186
0.12468495	0.028339707	0.00041740571
0.12481544	0.029155397	0.00042528041
0.12494594	0.028271222	0.00041708721
0.12507643	0.028001790	0.00041631969
0.12520692	0.028563429	0.00041979235
0.12533742	0.028343158	0.00041635059
0.12546791	0.028673224	0.00041986313
0.12559841	0.027473398	0.00041127491
0.12572890	0.028050155	0.00041382520
0.12585939	0.028275756	0.00041930783
0.12598989	0.028262068	0.00041419427
0.12612038	0.027991483	0.00041535717
0.12625088	0.027910907	0.00041168398
0.12638137	0.027728755	0.00041123267
0.12651186	0.028396401	0.00041827814
0.12664236	0.027338237	0.00040666630
0.12677285	0.028520474	0.00041602271
0.12690335	0.028673831	0.00041920716
0.12703384	0.027804377	0.00040965615
0.12716433	0.028086281	0.00041571905
0.12729483	0.028452880	0.00041384926
0.12742532	0.028488262	0.00041543603
0.12755581	0.028373895	0.00041393904
0.12768631	0.027827917	0.00040993223
0.12781680	0.029008559	0.00041922232
0.12794730	0.027737505	0.00040990754
0.12807779	0.028511123	0.00041352737
0.12820828	0.028807427	0.00041707799
0.12833878	0.027535696	0.00040746483
0.12846927	0.027889572	0.00041213502
0.12859977	0.028306610	0.00041375260
0.12873026	0.028221063	0.00041148866
0.12886075	0.029114470	0.00041775662
0.12899125	0.027691343	0.00040889368
0.12912174	0.028342861	0.00041141892
0.12925224	0.028537755	0.00041400321
0.12938273	0.027613905	0.00040722123
0.12951322	0.027632953	0.00040622175
0.12964372	0.028230092	0.00041120051
0.12977421	0.028015513	0.00040788505
0.12990471	0.028372084	0.00041228106
0.13003520	0.028511213	0.00041195889
0.13016569	0.027983710	0.00040809309
0.13029619	0.028807641	0.00041322651
0.13042668	0.028476147	0.00041045747
0.13055718	0.027946926	0.00040679256
0.13068767	0.028447800	0.00041342752
0.13081816	0.028658234	0.00041041002
0.13094866	0.027851163	0.00040571709
0.13107915	0.027976249	0.00040486450
0.13120965	0.028224242	0.00040877729
0.13134014	0.029020493	0.00041545196
0.13147063	0.028255910	0.00040841185
0.13160113	0.027850738	0.00040633193
0.13173162	0.027967663	0.00040558665
0.13186212	0.027696479	0.00040374467
0.13199261	0.028387805	0.00041024291
0.13212310	0.027963489	0.00040532708
0.13225360	0.027930187	0.00040740174
0.13238409	0.029089616	0.00041281033
0.13251459	0.028196759	0.00040505806
0.13264508	0.028583914	0.00040852908
0.13277557	0.027854305	0.00040415560
0.13290607	0.028382473	0.00040897208
0.13303656	0.028490595	0.00040945688
0.13316706	0.028057750	0.00040317841
0.13329755	0.027572275	0.00040206811
0.13342804	0.027570235	0.00040296320
0.13355854	0.028119291	0.00040361736
0.13368903	0.028490820	0.00040915903
0.13381953	0.027899674	0.00040303744
0.13395002	0.027774654	0.00040261574
0.13408051	0.027824808	0.00040313409
0.13421101	0.028100285	0.00040462068
0.13434150	0.027773314	0.00040443278
0.13447200	0.027688026	0.00040239138
0.13460249	0.028417586	0.00040312140
0.13473298	0.028229070	0.00040472036
0.13486348	0.027578769	0.00039972587
0.13499397	0.027454241	0.00040012553
0.13512447	0.027216974	0.00039937211
0.13525496	0.027643415	0.00039885351
0.13538545	0.028484728	0.00040507678
0.13551595	0.027765438	0.00040069171
0.13564644	0.028431736	0.00040422691
0.13577694	0.028784905	0.00040744094
0.13590743	0.028556411	0.00040419282
0.13603792	0.027821164	0.00039891553
0.13616842	0.027963303	0.00040201451
0.13629891	0.027972249	0.00039934993
0.13642940	0.027721410	0.00040035849
0.13655990	0.028013810	0.00039942310
0.13669039	0.027888558	0.00039981821
0.13682089	0.027934907	0.00039941288
0.13695138	0.028178744	0.00040049375
0.13708187	0.028288085	0.00040195800
0.13721237	0.028151695	0.00040198186
0.13734286	0.028010156	0.00039845202
0.13747336	0.027806804	0.00039854358
0.13760385	0.028268335	0.00039988981
0.13773434	0.027658943	0.00039777031
0.13786484	0.027283305	0.00039592219
0.13799533	0.028503660	0.00040239389
0.13812583	0.028128361	0.00039924164
0.13825632	0.028741732	0.00040252166
0.13838681	0.028241214	0.00039918243
0.13851731	0.028611283	0.00040278278
0.13864780	0.027941743	0.00039887530
0.13877830	0.028091177	0.00039801856
0.13890879	0.028166663	0.00039970485
0.13903928	0.027916438	0.00039600229
0.13916978	0.027756074	0.00039728590
0.13930027	0.027806631	0.00039697460
0.13943077	0.028879705	0.00040300746
0.13956126	0.028232647	0.00040083442
0.13969175	0.028223351	0.00039821283
0.13982225	0.028053947	0.00039789492
0.13995274	0.028057985	0.00039784892
0.14008324	0.027431453	0.00039211374
0.14021373	0.027721768	0.00039558317
0.14034422	0.027939724	0.00039378514
0.14047472	0.027223346	0.00039203408
0.14060521	0.027552507	0.00039470940
0.14073571	0.027841779	0.00039478523
0.14086620	0.028052814	0.00039507497
0.14099669	0.028590098	0.00039932507
0.14112719	0.028088882	0.00039346728
0.14125768	0.028422476	0.00039927888
0.14138818	0.028342475	0.00039579739
0.14151867	0.027898444	0.00039582497
0.14164916	0.027550126	0.00039301663
0.14177966	0.027945796	0.00039298534
0.14191015	0.028020453	0.00039359985
0.14204065	0.028013176	0.00039323536
0.14217114	0.027655775	0.00039015637
0.14230163	0.027654649	0.00039282402
0.14243213	0.027063920	0.00038473964
0.14256262	0.028103082	0.00039160347
0.14269312	0.028138781	0.00039488803
0.14282361	0.028360062	0.00039227841
0.14295410	0.028039206	0.00039382447
0.14308460	0.027825756	0.00039027867
0.14321509	0.027886860	0.00039092054
0.14334559	0.027299135	0.00038826471
0.14347608	0.027274822	0.00038664259
0.14360657	0.027370296	0.00038819788
0.14373707	0.028351822	0.00039399189
0.14386756	0.028457692	0.00039182892
0.14399806	0.028307102	0.00039371716
0.14412855	0.027850275	0.00038863212
0.14425904	0.027999363	0.00039212857
0.14438954	0.028202798	0.00039405994
0.14452003	0.027966029	0.00038898050
0.14465053	0.028505233	0.00039347845
0.14478102	0.028055029	0.00039093920
0.14491151	0.027664092	0.00038650740
0.14504201	0.027848170	0.00039069684
0.14517250	0.028069161	0.00039028528
0.14530299	0.028426633	0.00039324788
0.14543349	0.027923019	0.00039077082
0.14556398	0.028465851	0.00039089328
0.14569448	0.028334518	0.00039257240
0.14582497	0.027745752	0.00038848002
0.14595546	0.027292415	0.00038704740
0.14608596	0.027978615	0.00038819093
0.14621645	0.027826266	0.00038800179
0.14634695	0.027754101	0.00038858705
0.14647744	0.027755820	0.00038894895
0.14660793	0.027573556	0.00038612484
0.14673843	0.028236200	0.00039140441
0.14686892	0.028396225	0.00038971083
0.14699942	0.028045563	0.00038884343
0.14712991	0.028145460	0.00038907632
0.14726040	0.027427568	0.00038573900
0.14739090	0.028156742	0.00038870665
0.14752139	0.028009064	0.00038726904
0.14765189	0.028059677	0.00038724952
0.14778238	0.027530147	0.00038613288
0.14791287	0.028111847	0.00038724414
0.14804337	0.028213962	0.00039004009
0.14817386	0.027869980	0.00038646078
0.14830436	0.027640191	0.00038307379
0.14843485	0.027748866	0.00038612331
0.14856534	0.028203134	0.00038764231
0.14869584	0.028048265	0.00038636829
0.14882633	0.028029099	0.00038809377
0.14895683	0.028635906	0.00038935571
0.14908732	0.027304817	0.00038172410
0.14921781	0.028006322	0.00038721140
0.14934831	0.027385221	0.00038273197
0.14947880	0.027361168	0.00038352522
0.14960930	0.028132312	0.00038539129
0.14973979	0.027971284	0.00038540702
0.14987028	0.027882668	0.00038664811
0.15000078	0.027248637	0.00038017961
0.15013127	0.027738778	0.00038262767
0.15026177	0.027503458	0.00038194031
0.15039226	0.027697615	0.00038275821
0.15052275	0.027440387	0.00038297942
0.15065325	0.027611512	0.00038218221
0.15078374	0.027781443	0.00038531396
0.15091424	0.028089575	0.00038707986
0.15104473	0.028408213	0.00038690226
0.15117522	0.027416110	0.00038218505
0.15130572	0.026730217	0.00037823597
0.15143621	0.028405794	0.00038619333
0.15156671	0.027106995	0.00038041830
0.15169720	0.027520945	0.00038023078
0.15182769	0.028357985	0.00038512698
0.15195819	0.027541792	0.00038177422
0.15208868	0.028014031	0.00038288404
0.15221918	0.027970487	0.00038540096
0.15234967	0.028431582	0.00038509080
0.15248016	0.027533410	0.00037989780
0.15261066	0.028355497	0.00038602277
0.15274115	0.027766262	0.00038174798
0.15287165	0.027993223	0.00038333510
0.15300214	0.028014297	0.00038275389
0.15313263	0.027847707	0.00038109031
0.15326313	0.027815289	0.00038035642
0.15339362	0.027008726	0.00037581221
0.15352412	0.027826049	0.00038090390
0.15365461	0.026940345	0.00037644367
0.15378510	0.028020705	0.00038203830
0.15391560	0.027668438	0.00037814458
0.15404609	0.027225345	0.00037757835
0.15417658	0.027718712	0.00037871538
0.15430708	0.027830244	0.00038178560
0.15443757	0.027872251	0.00037914142
0.15456807	0.028072708	0.00038221530
0.15469856	0.028564393	0.00038319139
0.15482905	0.027872121	0.00038018904
0.15495955	0.027956987	0.00038033424
0.15509004	0.027680260	0.00037894449
0.15522054	0.026803412	0.00037363353
0.15535103	0.028105775	0.00038008620
0.15548152	0.027841896	0.00037913141
0.15561202	0.027963024	0.00038029278
0.15574251	0.028031573	0.00038193042
0.15587301	0.027636237	0.00037912064
0.15600350	0.027485230	0.00037574584
0.15613399	0.028492491	0.00038236017
0.15626449	0.027815530	0.00037850584
0.15639498	0.027599191	0.00037832685
0.15652548	0.028002880	0.00037980872
0.15665597	0.028120571	0.00038066102
0.15678646	0.027944922	0.00037780590
0.15691696	0.028388811	0.00038010660
0.15704745	0.027850095	0.00037890612
0.15717795	0.028015989	0.00037781576
0.15730844	0.028435695	0.00038151938
0.15743893	0.027678019	0.00037602689
0.15756943	0.027820754	0.00037686353
0.15769992	0.028029026	0.00037732657
0.15783042	0.028386366	0.00038080522
0.15796091	0.027561602	0.00037502586
0.15809140	0.028003350	0.00037886088
0.15822190	0.028046470	0.00037587629
0.15835239	0.027466707	0.00037461136
0.15848289	0.028297954	0.00037939058
0.15861338	0.027426541	0.00037396516
0.15874387	0.027812365	0.00037639519
0.15887437	0.027953719	0.00037528419
0.15900486	0.027651625	0.00037415269
0.15913536	0.027690963	0.00037467293
0.15926585	0.027743900	0.00037384790
0.15939634	0.027559193	0.00037529022
0.15952684	0.027459250	0.00037374221
0.15965733	0.026853902	0.00036816958
0.15978783	0.027827934	0.00037608926
0.15991832	0.028121135	0.00037576188
0.16004881	0.027958282	0.00037701493
0.16017931	0.027258007	0.00037143703
0.16030980	0.028281557	0.00037660013
0.16044030	0.027061533	0.00037000441
0.16057079	0.027712146	0.00037245614
0.16070128	0.027133876	0.00037010635
0.16083178	0.027631239	0.00037556094
0.16096227	0.028239323	0.00037529869
0.16109277	0.027461748	0.00037271797
0.16122326	0.027720537	0.00037207782
0.16135375	0.027841095	0.00037409357
0.16148425	0.027722955	0.00037435563
0.16161474	0.027332476	0.00037122736
0.16174524	0.027453271	0.00037031367
0.16187573	0.028214537	0.00037703513
0.16200622	0.027643193	0.00037040515
0.16213672	0.027671214	0.00037319799
0.16226721	0.028236129	0.00037321390
0.16239771	0.028139559	0.00037348087
0.16252820	0.027809155	0.00037301967
0.16265869	0.027419594	0.00036919399
0.16278919	0.027530949	0.00037120069
0.16291968	0.027441405	0.00037186595
0.16305018	0.027521085	0.00036947445
0.16318067	0.027824741	0.00037048430
0.16331116	0.027945892	0.00037264154
0.16344166	0.027532310	0.00036950472
0.16357215	0.028076230	0.00037382042
0.16370264	0.027864035	0.00037014196
0.16383314	0.028253154	0.00037372344
0.16396363	0.027392318	0.00036907460
0.16409413	0.027698299	0.00036962823
0.16422462	0.027564716	0.00036895038
0.16435511	0.028302839	0.00037219235
0.16448561	0.027957493	0.00037246942
0.16461610	0.028337330	0.00037496149
0.16474660	0.028233167	0.00037098658
0.16487709	0.028232513	0.00037373177
0.16500758	0.027807322	0.00036925978
0.16513808	0.027017376	0.00036526803
0.16526857	0.027932937	0.00037055250
0.16539907	0.027501364	0.00036613356
0.16552956	0.027409150	0.00036775261
0.16566005	0.027503952	0.00037001424
0.16579055	0.027114234	0.00036458497
0.16592104	0.027879746	0.00037105454
0.16605154	0.028035391	0.00036861641
0.16618203	0.026885093	0.00036330266
0.16631252	0.027333437	0.00036775275
0.16644302	0.027763509	0.00036658378
0.16657351	0.027115492	0.00036515377
0.16670401	0.027746499	0.00036990606
0.16683450	0.028626405	0.00037205298
0.16696499	0.027114198	0.00036439898
0.16709549	0.027760525	0.00036713048
0.16722598	0.026987630	0.00036559000
0.16735648	0.027698299	0.00036922848
0.16748697	0.027300486	0.00036378978
0.16761746	0.028254910	0.00037167889
0.16774796	0.027952847	0.00036875648
0.16787845	0.028192357	0.00037070665
0.16800895	0.027746393	0.00036592696
0.16813944	0.027722499	0.00036564362
0.16826993	0.027769888	0.00036682560
0.16840043	0.027812589	0.00036685277
0.16853092	0.027738323	0.00036516346
0.16866142	0.027815813	0.00036801833
0.16879191	0.027180624	0.00036537913
0.16892240	0.027213622	0.00036036192
0.16905290	0.027199130	0.00036332183
0.16918339	0.027769938	0.00036605903
0.16931389	0.027720164	0.00036659467
0.16944438	0.027582974	0.00036569328
0.16957487	0.027767568	0.00036368694
0.16970537	0.027628546	0.00036617037
0.16983586	0.027870180	0.00036615730
0.16996636	0.027796568	0.00036540723
0.17009685	0.028168692	0.00036861576
0.17022734	0.027843978	0.00036400732
0.17035784	0.027703970	0.00036338902
0.17048833	0.028377918	0.00036787639
0.17061883	0.027283779	0.00036231391
0.17074932	0.027888553	0.00036554921
0.17087981	0.027435563	0.00036378338
0.17101031	0.027220224	0.00035965195
0.17114080	0.027552397	0.00036330750
0.17127130	0.027393451	0.00036064211
0.17140179	0.028128056	0.00036738317
0.17153228	0.028028810	0.00036509981
0.17166278	0.027450519	0.00036154295
0.17179327	0.027405444	0.00036233790
0.17192377	0.027547049	0.00036245517
0.17205426	0.027742897	0.00036492339
0.17218475	0.027391876	0.00036239702
0.17231525	0.028085442	0.00036467641
0.17244574	0.027674597	0.00036252918
0.17257623	0.027485932	0.00036119801
0.17270673	0.027748209	0.00036303209
0.17283722	0.027406784	0.00036354968
0.17296772	0.027036055	0.00035984487
0.17309821	0.027836574	0.00036397045
0.17322870	0.028359765	0.00036348968
0.17335920	0.027531432	0.00036062169
0.17348969	0.026843328	0.00035797928
0.17362019	0.027418995	0.00036105938
0.17375068	0.027583659	0.00036114277
0.17388117	0.027231430	0.00035914752
0.17401167	0.027538916	0.00035912718
0.17414216	0.027074539	0.00035758012
0.17427266	0.027493370	0.00035907173
0.17440315	0.027881120	0.00036354657
0.17453364	0.027656782	0.00036027462
0.17466414	0.028387730	0.00036349482
0.17479463	0.027577507	0.00036097370
0.17492513	0.027197802	0.00035850632
0.17505562	0.027341004	0.00035807800
0.17518611	0.027679811	0.00036076980
0.17531661	0.028203216	0.00036230431
0.17544710	0.027595813	0.00035884246
0.17557760	0.028314561	0.00036496827
0.17570809	0.027364414	0.00035692216
0.17583858	0.027963026	0.00036207277
0.17596908	0.027398116	0.00035745665
0.17609957	0.027206399	0.00035672487
0.17623007	0.027600293	0.00036036848
0.17636056	0.028000506	0.00036144506
0.17649105	0.027317107	0.00035683242
0.17662155	0.027886367	0.00036131217
0.17675204	0.027371182	0.00035444987
0.17688254	0.027786601	0.00036119925
0.17701303	0.027940375	0.00036028913
0.17714352	0.027887621	0.00036103098
0.17727402	0.027504158	0.00035780318
0.17740451	0.027672875	0.00035864736
0.17753501	0.027245101	0.00035488795
0.17766550	0.027553695	0.00035974088
0.17779599	0.027320112	0.00035553459
0.17792649	0.027066373	0.00035727870
0.17805698	0.027264882	0.00035533770
0.17818748	0.027401798	0.00035609035
0.17831797	0.027615984	0.00035965596
0.17844846	0.028705342	0.00036269083
0.17857896	0.028166590	0.00036230083
0.17870945	0.027540341	0.00035729919
0.17883995	0.027712109	0.00035683438
0.17897044	0.027677653	0.00035727048
0.17910093	0.026424021	0.00034967609
0.17923143	0.027262760	0.00035481824
0.17936192	0.027411962	0.00035679880
0.17949242	0.027351537	0.00035416161
0.17962291	0.027571260	0.00035617501
0.17975340	0.027698714	0.00035637747
0.17988390	0.027629530	0.00035645659
0.18001439	0.027621308	0.00035657202
0.18014489	0.027233985	0.00035385623
0.18027538	0.027922535	0.00035637088
0.18040587	0.027549618	0.00035688026
0.18053637	0.027551512	0.00035397201
0.18066686	0.027198814	0.00035442316
0.18079736	0.027087157	0.00035215634
0.18092785	0.027405881	0.00035452643
0.18105834	0.027822624	0.00035589296
0.18118884	0.027828475	0.00035462385
0.18131933	0.027509115	0.00035474808
0.18144982	0.027336291	0.00035405928
0.18158032	0.027613357	0.00035838543
0.18171081	0.028157012	0.00036684736
0.18184131	0.027326602	0.00036341385
0.18197180	0.026668944	0.00036279053
0.18210229	0.026693846	0.00036622626
0.18223279	0.027196725	0.00036774862
0.18236328	0.027215833	0.00037155218
0.18249378	0.027061791	0.00036958902
0.18262427	0.027503577	0.00037510842
0.18275476	0.027139862	0.00037548232
0.18288526	0.027958243	0.00038072273
0.18301575	0.027273844	0.00037753874
0.18314625	0.027656669	0.00038135436
0.18327674	0.027405081	0.00037807874
0.18340723	0.028092041	0.00038781414
0.18353773	0.027596993	0.00038256393
0.18366822	0.028188842	0.00038939607
0.18379872	0.027539451	0.00038526037
0.18392921	0.027877350	0.00038666195
0.18405970	0.028009389	0.00039104011
0.18419020	0.027439494	0.00038990162
0.18432069	0.027115447	0.00038469996
0.18445119	0.027084171	0.00038868082
0.18458168	0.027680640	0.00038912863
0.18471217	0.026588842	0.00038470497
0.18484267	0.027245462	0.00039166215
0.18497316	0.026835295	0.00038764908
0.18510366	0.027517500	0.00039460459
0.18523415	0.027051909	0.00039071692
0.18536464	0.027309787	0.00039411299
0.18549514	0.026903223	0.00039335016
0.18562563	0.027070920	0.00039325390
0.18575613	0.027062304	0.00039495828
0.18588662	0.027736801	0.00040109550
0.18601711	0.027756434	0.00039647156
0.18614761	0.027221340	0.00039774345
0.18627810	0.027364070	0.00039888466
0.18640860	0.026695628	0.00039710405
0.18653909	0.027152467	0.00039240155
0.18666958	0.026835726	0.00038556768
0.18680008	0.027049650	0.00038436777
0.18693057	0.027828799	0.00038872060
0.18706107	0.027601585	0.00038407770
0.18719156	0.027101535	0.00038270642
0.18732205	0.027407108	0.00037991676
0.18745255	0.027869069	0.00038176312
0.18758304	0.027004297	0.00037570793
0.18771354	0.027932182	0.00037846492
0.18784403	0.027446429	0.00037627976
0.18797452	0.028688835	0.00038281559
0.18810502	0.028064776	0.00037692067
0.18823551	0.027504281	0.00037367671
0.18836601	0.027426871	0.00037194895
0.18849650	0.027733161	0.00037340089
0.18862699	0.027896249	0.00037455270
0.18875749	0.026663656	0.00036307495
0.18888798	0.028331406	0.00037437770
0.18901848	0.027708266	0.00036880493
0.18914897	0.027241005	0.00036644065
0.18927946	0.027455060	0.00036767362
0.18940996	0.027752221	0.00036768959
0.18954045	0.027577315	0.00036517792
0.18967095	0.026990195	0.00036306030
0.18980144	0.027986077	0.00036603914
0.18993193	0.027703522	0.00036575212
0.19006243	0.027133581	0.00035934640
0.19019292	0.027537498	0.00036250715
0.19032342	0.027636259	0.00036116108
0.19045391	0.027361892	0.00035925834
0.19058440	0.027374448	0.00036163089
0.19071490	0.027341105	0.00035871313
0.19084539	0.027191441	0.00035667391
0.19097588	0.027437978	0.00035874647
0.19110638	0.026830702	0.00035285924
0.19123687	0.027580124	0.00035823343
0.19136737	0.026543306	0.00035353244
0.19149786	0.027244609	0.00035461728
0.19162835	0.026898287	0.00035358878
0.19175885	0.027369670	0.00035345071
0.19188934	0.027650821	0.00035623029
0.19201984	0.027082518	0.00035351392
0.19215033	0.027511022	0.00035512415
0.19228082	0.027652794	0.00035493185
0.19241132	0.026750677	0.00034885571
0.19254181	0.027604054	0.00035391246
0.19267231	0.027493872	0.00035601761
0.19280280	0.027752325	0.00035518533
0.19293329	0.027880612	0.00035645738
0.19306379	0.027142977	0.00035260533
0.19319428	0.027888132	0.00035381165
0.19332478	0.026804304	0.00034833833
0.19345527	0.027732034	0.00035476056
0.19358576	0.026681515	0.00034814003
0.19371626	0.027675851	0.00035487612
0.19384675	0.027430591	0.00035023323
0.19397725	0.027805729	0.00035536448
0.19410774	0.027043701	0.00035099938
0.19423823	0.028046763	0.00035432065
0.19436873	0.026917225	0.00035040704
0.19449922	0.027667523	0.00035156411
0.19462972	0.027418914	0.00035092178
0.19476021	0.027874979	0.00035574408
0.19489070	0.026760722	0.00034607104
0.19502120	0.026734804	0.00034784682
0.19515169	0.027403753	0.00035109146
0.19528219	0.027730760	0.00035128517
0.19541268	0.027455305	0.00035114573
0.19554317	0.027861616	0.00035232615
0.19567367	0.026715598	0.00034660783
0.19580416	0.027559627	0.00035240630
0.19593466	0.027512850	0.00034769729
0.19606515	0.027640343	0.00035098315
0.19619564	0.027227309	0.00034823358
0.19632614	0.027098258	0.00034702709
0.19645663	0.027553031	0.00035037811
0.19658713	0.027074016	0.00034555306
0.19671762	0.027543214	0.00035031980
0.19684811	0.027304040	0.00034789564
0.19697861	0.027460499	0.00034816866
0.19710910	0.027519106	0.00035043202
0.19723960	0.027968049	0.00035111212
0.19737009	0.027401346	0.00034775570
0.19750058	0.026869750	0.00034524143
0.19763108	0.027230221	0.00034463465
0.19776157	0.027385920	0.00034916827
0.19789207	0.027602588	0.00034898466
0.19802256	0.026688378	0.00034200213
0.19815305	0.027255289	0.00034640431
0.19828355	0.027356447	0.00034649009
0.19841404	0.027410417	0.00034744558
0.19854454	0.027796504	0.00034986860
0.19867503	0.027274574	0.00034546896
0.19880552	0.027235021	0.00034703134
0.19893602	0.027742863	0.00034753738
0.19906651	0.027151194	0.00034546507
0.19919701	0.027919201	0.00034994249
0.19932750	0.026963312	0.00034415269
0.19945799	0.027121125	0.00034490165
0.19958849	0.027726739	0.00034837438
0.19971898	0.027441163	0.00034530013
0.19984947	0.027538966	0.00034753275
0.19997997	0.027094149	0.00034582266
0.20011046	0.026642761	0.00034188187
0.20024096	0.026934396	0.00034298429
0.20037145	0.027360735	0.00034381011
0.20050194	0.027429502	0.00034627399
0.20063244	0.026958237	0.00034316886
0.20076293	0.027229139	0.00034419775
0.20089343	0.027451960	0.00034727878
0.20102392	0.026937358	0.00034106109
0.20115441	0.027159215	0.00034262404
0.20128491	0.026887334	0.00034270008
0.20141540	0.027974457	0.00034671246
0.20154590	0.026804834	0.00034088070
0.20167639	0.026820826	0.00033962442
0.20180688	0.026895676	0.00034058980
0.20193738	0.026819674	0.00034162123
0.20206787	0.027817409	0.00034582953
0.20219837	0.027049046	0.00034125575
0.20232886	0.027950316	0.00034683484
0.20245935	0.027898428	0.00034547875
0.20258985	0.027087131	0.00034180826
0.20272034	0.026916794	0.00034127794
0.20285084	0.027583523	0.00034455262
0.20298133	0.027139070	0.00034184100
0.20311182	0.027245031	0.00034106231
0.20324232	0.027557199	0.00034377568
0.20337281	0.026984748	0.00034076987
0.20350331	0.027720714	0.00034346566
0.20363380	0.027116133	0.00034135675
0.20376429	0.026562511	0.00033588325
0.20389479	0.027045993	0.00034058197
0.20402528	0.027348352	0.00034198779
0.20415578	0.027122245	0.00033937799
0.20428627	0.027622265	0.00034354952
0.20441676	0.026865202	0.00033830114
0.20454726	0.027050668	0.00033806873
0.20467775	0.027650691	0.00034325539
0.20480825	0.027304365	0.00033978753
0.20493874	0.027068960	0.00034013139
0.20506923	0.026661630	0.00033804456
0.20519973	0.027110296	0.00033798871
0.20533022	0.026807671	0.00033784084
0.20546072	0.026957446	0.00033849582
0.20559121	0.027118091	0.00033968448
0.20572170	0.026922134	0.00033770318
0.20585220	0.027207783	0.00033764412
0.20598269	0.027339879	0.00033952117
0.20611319	0.027402642	0.00034013550
0.20624368	0.027724874	0.00034105672
0.20637417	0.026933925	0.00033823833
0.20650467	0.027556560	0.00034020472
0.20663516	0.027367651	0.00033875388
0.20676566	0.027271584	0.00033993946
0.20689615	0.026994939	0.00033611522
0.20702664	0.027691480	0.00034144374
0.20715714	0.027094446	0.00033707280
0.20728763	0.027099321	0.00033655623
0.20741813	0.027298914	0.00033895230
0.20754862	0.026986223	0.00033559859
0.20767911	0.027007647	0.00033737208
0.20780961	0.027538815	0.00033867185
0.20794010	0.027382091	0.00033759706
0.20807060	0.026973129	0.00033640387
0.20820109	0.027152612	0.00033623727
0.20833158	0.027085424	0.00033769950
0.20846208	0.026741903	0.00033608426
0.20859257	0.027684055	0.00033888145
0.20872306	0.027243703	0.00033826381
0.20885356	0.026941001	0.00033531754
0.20898405	0.027109563	0.00033690023
0.20911455	0.026971856	0.00033748871
0.20924504	0.026427748	0.00033277430
0.20937553	0.027432301	0.00033810506
0.20950603	0.027484275	0.00033985962
0.20963652	0.027249121	0.00033606943
0.20976702	0.026922776	0.00033626471
0.20989751	0.026511305	0.00033322484
0.21002800	0.027194336	0.00033572191
0.21015850	0.026815687	0.00033486042
0.21028899	0.026928083	0.00033323752
0.21041949	0.026943624	0.00033657754
0.21054998	0.026734991	0.00033383980
0.21068047	0.027138488	0.00033550322
0.21081097	0.027298119	0.00033682730
0.21094146	0.027311820	0.00033571715
0.21107196	0.027052460	0.00033686332
0.21120245	0.027195905	0.00033602264
0.21133294	0.027327912	0.00033551736
0.21146344	0.027033022	0.00033456254
0.21159393	0.026785007	0.00033200268
0.21172443	0.026816195	0.00033302714
0.21185492	0.026618805	0.00033301557
0.21198541	0.026299391	0.00032997278
0.21211591	0.026940408	0.00033372766
0.21224640	0.026880311	0.00033426125
0.21237690	0.026931992	0.00033198908
0.21250739	0.027010528	0.00033473659
0.21263788	0.026772625	0.00033159171
0.21276838	0.026894767	0.00033433950
0.21289887	0.027246939	0.00033494306
0.21302937	0.026667456	0.00032902605
0.21315986	0.026353979	0.00032987371
0.21329035	0.026659497	0.00033105852
0.21342085	0.027184677	0.00033408063
0.21355134	0.027261686	0.00033390268
0.21368184	0.027045760	0.00033276274
0.21381233	0.027496597	0.00033404994
0.21394282	0.026990280	0.00033368735
0.21407332	0.026350972	0.00032770503
0.21420381	0.027468770	0.00033595460
0.21433431	0.026619990	0.00032962652
0.21446480	0.026783840	0.00032949919
0.21459529	0.026749478	0.00033109131
0.21472579	0.026816225	0.00033079276
0.21485628	0.027063548	0.00033333993
0.21498678	0.027643776	0.00033551253
0.21511727	0.027059292	0.00033025471
0.21524776	0.027186999	0.00033263918
0.21537826	0.027255114	0.00033270308
0.21550875	0.026892126	0.00033066172
0.21563925	0.026620791	0.00033087557
0.21576974	0.027171628	0.00033120915
0.21590023	0.026889186	0.00032961370
0.21603073	0.027052509	0.00033124984
0.21616122	0.027092504	0.00033149575
0.21629172	0.027199432	0.00033306759
0.21642221	0.027763681	0.00033487787
0.21655270	0.027062407	0.00033131649
0.21668320	0.026881160	0.00033084648
0.21681369	0.027094576	0.00032939989
0.21694419	0.026821886	0.00033081443
0.21707468	0.027085474	0.00033109356
0.21720517	0.027361187	0.00033155851
0.21733567	0.027084920	0.00033040084
0.21746616	0.026482335	0.00032714078
0.21759665	0.026984845	0.00033090840
0.21772715	0.027520065	0.00033416106
0.21785764	0.026933245	0.00032826645
0.21798814	0.026908094	0.00032978646
0.21811863	0.026975917	0.00032951524
0.21824912	0.027039207	0.00033035550
0.21837962	0.026639242	0.00032876877
0.21851011	0.027609152	0.00033151874
0.21864061	0.027131432	0.00033004698
0.21877110	0.027377003	0.00033049215
0.21890159	0.027049584	0.00032932623
0.21903209	0.027014378	0.00032987546
0.21916258	0.026642420	0.00032630647
0.21929308	0.027197813	0.00032982999
0.21942357	0.027347123	0.00033047623
0.21955406	0.027519377	0.00032976750
0.21968456	0.027250502	0.00033141573
0.21981505	0.027514397	0.00033125749
0.21994555	0.027637132	0.00033197424
0.22007604	0.027625028	0.00033215975
0.22020653	0.027167604	0.00032850544
0.22033703	0.027153548	0.00032863384
0.22046752	0.027626778	0.00033225528
0.22059802	0.026971334	0.00032624956
0.22072851	0.027125317	0.00032857514
0.22085900	0.027133461	0.00032768447
0.22098950	0.027294876	0.00032844443
0.22111999	0.026972625	0.00032767954
0.22125049	0.027012853	0.00032624381
0.22138098	0.027326370	0.00032914809
0.22151147	0.027237780	0.00032826918
0.22164197	0.027281523	0.00032838790
0.22177246	0.027392379	0.00032928904
0.22190296	0.027427768	0.00032836926
0.22203345	0.027175746	0.00032848705
0.22216394	0.027569879	0.00033113915
0.22229444	0.026781751	0.00032405902
0.22242493	0.026777685	0.00032548726
0.22255543	0.027151504	0.00032694611
0.22268592	0.027085836	0.00032763634
0.22281641	0.026898652	0.00032628609
0.22294691	0.026822895	0.00032452688
0.22307740	0.027092823	0.00032671128
0.22320790	0.026757630	0.00032507040
0.22333839	0.026823565	0.00032504405
0.22346888	0.027083676	0.00032658559
0.22359938	0.026622931	0.00032392722
0.22372987	0.027237272	0.00032674182
0.22386037	0.027339581	0.00032839895
0.22399086	0.027291372	0.00032606378
0.22412135	0.027014177	0.00032628330
0.22425185	0.026610487	0.00032317886
0.22438234	0.027439955	0.00032723167
0.22451284	0.027191965	0.00032717981
0.22464333	0.026852905	0.00032323189
0.22477382	0.026951507	0.00032527366
0.22490432	0.027371584	0.00032703792
0.22503481	0.027180682	0.00032431491
0.22516531	0.026906606	0.00032491767
0.22529580	0.027862837	0.00032841083
0.22542629	0.026504183	0.00032212863
0.22555679	0.027132403	0.00032614326
0.22568728	0.027108912	0.00032391711
0.22581778	0.027066305	0.00032458958
0.22594827	0.026858339	0.00032423696
0.22607876	0.026625647	0.00032115772
0.22620926	0.027349424	0.00032644126
0.22633975	0.027186643	0.00032477614
0.22647025	0.026918437	0.00032424354
0.22660074	0.026970964	0.00032335481
0.22673123	0.026889372	0.00032241680
0.22686173	0.027440442	0.00032674875
0.22699222	0.027279490	0.00032484559
0.22712271	0.026908510	0.00032318862
0.22725321	0.026865997	0.00032319095
0.22738370	0.026702195	0.00032227869
0.22751420	0.026586511	0.00032224199
0.22764469	0.026517827	0.00032156358
0.22777518	0.026458065	0.00031880385
0.22790568	0.026873305	0.00032228068
0.22803617	0.026754022	0.00032196547
0.22816667	0.026262501	0.00031895066
0.22829716	0.026650368	0.00032218888
0.22842765	0.026602720	0.00031950456
0.22855815	0.026617713	0.00032044218
0.22868864	0.026715520	0.00032134132
0.22881914	0.026769164	0.00032068967
0.22894963	0.026880026	0.00032344574
0.22908012	0.026944699	0.00032151278
0.22921062	0.027083478	0.00032234853
0.22934111	0.026685389	0.00032135012
0.22947161	0.026875286	0.00032116320
0.22960210	0.026437920	0.00031909964
0.22973259	0.026518173	0.00031948965
0.22986309	0.026867194	0.00032075936
0.22999358	0.026601004	0.00032018830
0.23012408	0.027299232	0.00032235499
0.23025457	0.027079323	0.00032266917
0.23038506	0.027072888	0.00032277793
0.23051556	0.026355277	0.00031733798
0.23064605	0.026945617	0.00032117512
0.23077655	0.026280456	0.00032157311
0.23090704	0.026742580	0.00032870716
0.23103753	0.026492004	0.00032918929
0.23116803	0.026757007	0.00033049299
0.23129852	0.026555995	0.00033162867
0.23142902	0.027037582	0.00033596598
0.23155951	0.027467923	0.00033927038
0.23169000	0.027218652	0.00033998892
0.23182050	0.027071012	0.00033942620
0.23195099	0.027244416	0.00034306705
0.23208149	0.027414470	0.00034432428
0.23221198	0.026911179	0.00034022581
0.23234247	0.026831628	0.00034351141
0.23247297	0.026667104	0.00034197886
0.23260346	0.026743966	0.00034391638
0.23273396	0.027147922	0.00034830969
0.23286445	0.027386111	0.00034829738
0.23299494	0.026823912	0.00034750211
0.23312544	0.026941081	0.00034937167
0.23325593	0.026225830	0.00034520573
0.23338643	0.026693525	0.00034785931
0.23351692	0.026549861	0.00034632416
0.23364741	0.027022412	0.00034745884
0.23377791	0.026921923	0.00034943895
0.23390840	0.027092027	0.00034849579
0.23403890	0.026130784	0.00034346072
0.23416939	0.026946508	0.00034833025
0.23429988	0.026917763	0.00034843673
0.23443038	0.026395008	0.00034694085
0.23456087	0.026947105	0.00034789104
0.23469137	0.026723949	0.00034853061
0.23482186	0.026793589	0.00035026158
0.23495235	0.027036266	0.00035114198
0.23508285	0.026521175	0.00034769456
0.23521334	0.027180164	0.00035133823
0.23534384	0.026604635	0.00034889544
0.23547433	0.027076258	0.00035260506
0.23560482	0.026955407	0.00035070093
0.23573532	0.026885026	0.00035125633
0.23586581	0.027260064	0.00035361371
0.23599630	0.027509821	0.00035557613
0.23612680	0.026891849	0.00035280474
0.23625729	0.027187269	0.00035318294
0.23638779	0.026627876	0.00035261391
0.23651828	0.027186404	0.00035467484
0.23664877	0.027093429	0.00035352727
0.23677927	0.027059168	0.00035375520
0.23690976	0.026872420	0.00035323918
0.23704026	0.026553640	0.00035162479
0.23717075	0.026467371	0.00035040365
0.23730124	0.026766091	0.00035151946
0.23743174	0.027065235	0.00035588172
0.23756223	0.026423052	0.00035216119
0.23769273	0.027964772	0.00035989814
0.23782322	0.027009044	0.00035637657
0.23795371	0.026335341	0.00035073571
0.23808421	0.026606578	0.00035313509
0.23821470	0.026736643	0.00035520134
0.23834520	0.027322969	0.00035726539
0.23847569	0.026088369	0.00035105706
0.23860618	0.026855545	0.00035495952
0.23873668	0.026537324	0.00035468199
0.23886717	0.026891970	0.00035712052
0.23899767	0.026984385	0.00035457379
0.23912816	0.026508578	0.00035458720
0.23925865	0.026181604	0.00035249269
0.23938915	0.026677888	0.00035388344
0.23951964	0.026448437	0.00035343792
0.23965014	0.026628802	0.00035566293
0.23978063	0.027763991	0.00036126344
0.23991112	0.027846890	0.00036457195
0.24004162	0.027044932	0.00035723269
0.24017211	0.026696918	0.00035743377
0.24030261	0.026585139	0.00035552766
0.24043310	0.027469386	0.00036035521
0.24056359	0.027430680	0.00036204216
0.24069409	0.026671202	0.00035438445
0.24082458	0.026930312	0.00036003355
0.24095508	0.027136033	0.00036076758
0.24108557	0.026399562	0.00035292334
0.24121606	0.027043059	0.00036065576
0.24134656	0.026203562	0.00035486385
0.24147705	0.026610070	0.00035641311
0.24160755	0.027056531	0.00035978613
0.24173804	0.027062831	0.00035953968
0.24186853	0.027236004	0.00036188824
0.24199903	0.027288102	0.00036275301
0.24212952	0.026785069	0.00035738621
0.24226002	0.026433104	0.00035762040
0.24239051	0.027316189	0.00036098816
0.24252100	0.026504556	0.00035735879
0.24265150	0.025978653	0.00035519078
0.24278199	0.026955044	0.00035949395
0.24291249	0.026920319	0.00036064995
0.24304298	0.026777110	0.00035946407
0.24317347	0.026676238	0.00035867274
0.24330397	0.026560217	0.00035936585
0.24343446	0.027069618	0.00036218412
0.24356496	0.027280279	0.00036257669
0.24369545	0.026821039	0.00036158298
0.24382594	0.027071413	0.00036021614
0.24395644	0.026458741	0.00035943067
0.24408693	0.027169923	0.00036289419
0.24421743	0.027179971	0.00036248965
0.24434792	0.026495559	0.00036223524
0.24447841	0.027226876	0.00036279490
0.24460891	0.026887013	0.00036231565
0.24473940	0.026601543	0.00036061469
0.24486989	0.026511409	0.00035812433
0.24500039	0.027170388	0.00036396749
0.24513088	0.026870068	0.00036048268
0.24526138	0.027519912	0.00036678543
0.24539187	0.026703726	0.00036161773
0.24552236	0.026402484	0.00035798182
0.24565286	0.026939895	0.00036239785
0.24578335	0.026846388	0.00036239030
0.24591385	0.026719347	0.00036124190
0.24604434	0.027151962	0.00036601438
0.24617483	0.026892265	0.00036238678
0.24630533	0.026819784	0.00036221642
0.24643582	0.026682937	0.00036254806
0.24656632	0.026580347	0.00035949667
0.24669681	0.026971418	0.00036560007
0.24682730	0.027130449	0.00036323272
0.24695780	0.027566831	0.00036749769
0.24708829	0.027307485	0.00036581966
0.24721879	0.026502238	0.00036031040
0.24734928	0.026596677	0.00036327823
0.24747977	0.026686926	0.00036270763
0.24761027	0.026495767	0.00036072095
0.24774076	0.026281319	0.00035977966
0.24787126	0.026963497	0.00036501738
0.24800175	0.026791973	0.00036388150
0.24813224	0.026960168	0.00036669683
0.24826274	0.027248938	0.00036456267
0.24839323	0.026687888	0.00036394329
0.24852373	0.026394738	0.00036105703
0.24865422	0.026812105	0.00036316929
0.24878471	0.027430875	0.00037066952
0.24891521	0.026975956	0.00036417086
0.24904570	0.026693393	0.00036479077
0.24917620	0.027078156	0.00036743154
0.24930669	0.026892484	0.00036423156
0.24943718	0.026426635	0.00036352583
0.24956768	0.026216578	0.00036238959
0.24969817	0.027038335	0.00036636033
0.24982867	0.026596349	0.00036582711
0.24995916	0.026347710	0.00036227711
0.25008965	0.026558013	0.00036412584
0.25022015	0.026055584	0.00036096284
0.25035064	0.026861068	0.00036497812
0.25048114	0.026640225	0.00036643210
0.25061163	0.026627986	0.00036223323
0.25074212	0.027101012	0.00036719324
0.25087262	0.027186103	0.00036978601
0.25100311	0.026349912	0.00036162743
0.25113361	0.026666014	0.00036529149
0.25126410	0.026620872	0.00036354727
0.25139459	0.026952880	0.00036625957
0.25152509	0.027174822	0.00037026933
0.25165558	0.026915626	0.00036365888
0.25178608	0.026934898	0.00036849602
0.25191657	0.027118859	0.00036819834
0.25204706	0.026691188	0.00036483900
0.25217756	0.026510099	0.00036619659
0.25230805	0.027276887	0.00036800912
0.25243855	0.026295212	0.00036333731
0.25256904	0.027128879	0.00037006915
0.25269953	0.026530784	0.00036281115
0.25283003	0.026857855	0.00036821582
0.25296052	0.026683351	0.00036621590
0.25309102	0.026483308	0.00036563103
0.25322151	0.026378600	0.00036480802
0.25335200	0.026937733	0.00036687383
0.25348250	0.026616069	0.00036747207
0.25361299	0.026984475	0.00036991972
0.25374349	0.027254430	0.00036864013
0.25387398	0.026097960	0.00036418589
0.25400447	0.026690752	0.00036752791
0.25413497	0.026875959	0.00036718618
0.25426546	0.026667014	0.00036838583
0.25439595	0.027106696	0.00036872389
0.25452645	0.026881302	0.00036857107
0.25465694	0.026922567	0.00036862585
0.25478744	0.026443430	0.00036497120
0.25491793	0.026493272	0.00036591736
0.25504842	0.026927161	0.00036758438
0.25517892	0.026688929	0.00036865518
0.25530941	0.026864267	0.00037959795
0.25543991	0.026904762	0.00038028647
0.25557040	0.026826134	0.00038317971
0.25570089	0.027200800	0.00039031147
0.25583139	0.026887179	0.00038922210
0.25596188	0.026539038	0.00039117862
0.25609238	0.027321014	0.00039654506
0.25622287	0.026682731	0.00039502067
0.25635336	0.026519053	0.00039616027
0.25648386	0.026654472	0.00039963822
0.25661435	0.026992173	0.00040273149
0.25674485	0.027358824	0.00040627924
0.25687534	0.026772381	0.00040413383
0.25700583	0.026787890	0.00040607506
0.25713633	0.027361766	0.00041082371
0.25726682	0.027072615	0.00041231103
0.25739732	0.026980612	0.00041250786
0.25752781	0.027210006	0.00041670664
0.25765830	0.026607065	0.00041436379
0.25778880	0.026126815	0.00041176292
0.25791929	0.026634917	0.00041839757
0.25804979	0.026148045	0.00041625289
0.25818028	0.026312040	0.00041811091
0.25831077	0.027241342	0.00042737528
0.25844127	0.026516066	0.00042180785
0.25857176	0.026828346	0.00042722776
0.25870226	0.026258273	0.00042343378
0.25883275	0.026611571	0.00042734863
0.25896324	0.026738716	0.00043066635
0.25909374	0.025702298	0.00042398894
0.25922423	0.025544038	0.00042579834
0.25935473	0.027125592	0.00043712410
0.25948522	0.026622173	0.00043704976
0.25961571	0.028358763	0.00044770922
0.25974621	0.026228881	0.00043233577
0.25987670	0.026343815	0.00043553774
0.26000720	0.026461106	0.00043567329
0.26013769	0.026671819	0.00044041541
0.26026818	0.026453358	0.00043865328
0.26039868	0.027244948	0.00044590510
0.26052917	0.026701426	0.00044238941
0.26065967	0.026224896	0.00043739346
0.26079016	0.026438969	0.00044308521
0.26092065	0.026643342	0.00044424556
0.26105115	0.026107679	0.00044153934
0.26118164	0.026473932	0.00044435634
0.26131214	0.027078422	0.00044943164
0.26144263	0.026235980	0.00044336124
0.26157312	0.027583908	0.00045302433
0.26170362	0.026406587	0.00044879401
0.26183411	0.026647143	0.00044822414
0.26196461	0.026661719	0.00044881226
0.26209510	0.026211900	0.00044670303
0.26222559	0.027076694	0.00045607053
0.26235609	0.026702717	0.00045240253
0.26248658	0.026752254	0.00045299111
0.26261708	0.026250239	0.00044803508
0.26274757	0.026040007	0.00044966449
0.26287806	0.026716218	0.00045474474
0.26300856	0.027173134	0.00046047635
0.26313905	0.026263785	0.00045483798
0.26326954	0.027286303	0.00046001149
0.26340004	0.026299840	0.00045699608
0.26353053	0.026767355	0.00046027871
0.26366103	0.027268989	0.00046365918
0.26379152	0.026289508	0.00045746454
0.26392201	0.025886370	0.00045475712
0.26405251	0.026258032	0.00045780166
0.26418300	0.026384257	0.00046151748
0.26431350	0.026975157	0.00046217998
0.26444399	0.026226757	0.00046117478
0.26457448	0.026811227	0.00046332708
0.26470498	0.026351660	0.00046144064
0.26483547	0.026619638	0.00046590923
0.26496597	0.026476786	0.00046285877
0.26509646	0.026362706	0.00046437552
0.26522695	0.027550604	0.00047627096
0.26535745	0.026395511	0.00046329514
[truncated: 572 more rows]
