# Supplementary material for: Rationally seeded computational protein design of ɑ-helical barrels
Source: Nat Chem Biol. 2024 Jun 20;20(8):991–9. doi: 10.1038/s41589-024-01642-0 (PMC11288890; doi:10.1038/s41589-024-01642-0)
Supplement: Supplementary file 5 — PDB files used for making figure panels h–j. [file 41589_2024_1642_MOESM5_ESM.zip › KIA_RP_RSPD_NatChemBiol_data_Figure3/sc-CC-7-LI_panels_c-g/SAXS_panel_g/LI_SAXS_raw/b21-438120_00363.dat]

0.0045000000	1.0434315	0.0098940130
0.0046304940	0.94734687	0.0091660609
0.0047609879	0.84197052	0.0084142377
0.0048914819	0.79073226	0.0081845642
0.0050219759	0.68903417	0.0072453686
0.0051524699	0.63167049	0.0068684185
0.0052829638	0.57979557	0.0064137306
0.0054134578	0.51564097	0.0058678974
0.0055439518	0.50155786	0.0058921240
0.0056744457	0.45956274	0.0053538969
0.0058049397	0.41635652	0.0050409166
0.0059354337	0.39462107	0.0050307973
0.0060659277	0.38410954	0.0047166411
0.0061964216	0.35819361	0.0046755831
0.0063269156	0.32645350	0.0043706210
0.0064574096	0.29934219	0.0040913752
0.0065879035	0.28896141	0.0040498440
0.0067183975	0.28043874	0.0038660066
0.0068488915	0.26163579	0.0037697178
0.0069793855	0.25260632	0.0037309713
0.0071098794	0.23889802	0.0034872836
0.0072403734	0.22560536	0.0033965003
0.0073708674	0.21705358	0.0033165987
0.0075013613	0.19860858	0.0031173709
0.0076318553	0.19352688	0.0030973222
0.0077623493	0.18418857	0.0029273181
0.0078928433	0.18061041	0.0028928230
0.0080233372	0.16725685	0.0027669394
0.0081538312	0.16189706	0.0026793721
0.0082843252	0.15905962	0.0026609912
0.0084148191	0.14918349	0.0025472625
0.0085453131	0.14433685	0.0024634305
0.0086758071	0.14066259	0.0024273828
0.0088063011	0.13331373	0.0023206941
0.0089367950	0.12936228	0.0022983442
0.0090672890	0.12780915	0.0022682456
0.0091977830	0.12209993	0.0021676061
0.0093282769	0.12259233	0.0021947547
0.0094587709	0.11237242	0.0020384234
0.0095892649	0.10741193	0.0020060358
0.0097197588	0.10672254	0.0019962964
0.0098502528	0.10042042	0.0019114700
0.0099807468	0.098729078	0.0018802981
0.010111241	0.097654777	0.0018700401
0.010241735	0.092402923	0.0017668799
0.010372229	0.086630944	0.0017240201
0.010502723	0.082932715	0.0016717450
0.010633217	0.083070606	0.0016580992
0.010763711	0.082609257	0.0016368702
0.010894205	0.076321967	0.0015406794
0.011024699	0.075606049	0.0015400967
0.011155193	0.074173891	0.0015150152
0.011285687	0.074862695	0.0014963553
0.011416180	0.071371650	0.0014550495
0.011546674	0.067433600	0.0013805145
0.011677168	0.064243899	0.0013372541
0.011807662	0.063597611	0.0013113605
0.011938156	0.063089803	0.0012984079
0.012068650	0.063554608	0.0013019217
0.012199144	0.061377624	0.0012591762
0.012329638	0.059486876	0.0012104902
0.012460132	0.060673926	0.0012190984
0.012590626	0.057727111	0.0011681710
0.012721120	0.057952015	0.0011537438
0.012851614	0.056317790	0.0011159143
0.012982108	0.054017914	0.0010769146
0.013112602	0.053685038	0.0010754207
0.013243096	0.052654402	0.0010514041
0.013373590	0.050224849	0.0010277742
0.013504084	0.051846644	0.0010434120
0.013634578	0.049137831	0.00099619497
0.013765072	0.049522703	0.0010031717
0.013895566	0.048380286	0.00098366942
0.014026060	0.047197017	0.00095468703
0.014156554	0.046693149	0.00096278950
0.014287048	0.045426738	0.00093232926
0.014417542	0.045744295	0.00092700711
0.014548036	0.045121488	0.00093017970
0.014678530	0.044708531	0.00090826356
0.014809024	0.043847026	0.00090486852
0.014939518	0.044656997	0.00090664641
0.015070012	0.045049024	0.00090114866
0.015200506	0.041599662	0.00087003542
0.015331000	0.042314922	0.00086570903
0.015461494	0.040832013	0.00084806313
0.015591988	0.041126620	0.00085145338
0.015722482	0.040377528	0.00083235467
0.015852975	0.041352258	0.00084006977
0.015983469	0.040535373	0.00083190840
0.016113963	0.039971374	0.00081638891
0.016244457	0.039513476	0.00081769075
0.016374951	0.037229127	0.00078361356
0.016505445	0.039421006	0.00080649771
0.016635939	0.041287195	0.00082212362
0.016766433	0.039134335	0.00078803023
0.016896927	0.040231932	0.00080252715
0.017027421	0.037985966	0.00077628880
0.017157915	0.037891597	0.00077101272
0.017288409	0.037492541	0.00076814388
0.017418903	0.038346717	0.00076295119
0.017549397	0.036806002	0.00075362084
0.017679891	0.036477621	0.00074766039
0.017810385	0.037507585	0.00075056818
0.017940879	0.036819187	0.00074654069
0.018071373	0.036908506	0.00073770443
0.018201867	0.035862220	0.00072956516
0.018332361	0.034931370	0.00071971827
0.018462855	0.035443051	0.00071336801
0.018593349	0.037710898	0.00073924237
0.018723843	0.035756584	0.00071664509
0.018854337	0.035464559	0.00070580727
0.018984831	0.035966516	0.00071165174
0.019115325	0.036071318	0.00070896022
0.019245819	0.036370687	0.00071406564
0.019376313	0.035009891	0.00069541994
0.019506807	0.034216212	0.00068138079
0.019637301	0.033444903	0.00067989632
0.019767795	0.035099973	0.00068745237
0.019898289	0.033896827	0.00067647513
0.020028783	0.034359572	0.00067976741
0.020159277	0.034990086	0.00067886087
0.020289771	0.034538771	0.00067662546
0.020420264	0.033545215	0.00065982101
0.020550758	0.034169770	0.00066316290
0.020681252	0.035806425	0.00068396864
0.020811746	0.034005835	0.00065898946
0.020942240	0.032672529	0.00064150131
0.021072734	0.033577247	0.00065540805
0.021203228	0.034275274	0.00064979189
0.021333722	0.033336454	0.00064811714
0.021464216	0.034472405	0.00065409987
0.021594710	0.033685614	0.00063871117
0.021725204	0.034019118	0.00065197533
0.021855698	0.034138237	0.00063815391
0.021986192	0.033017555	0.00063355767
0.022116686	0.033505238	0.00063927457
0.022247180	0.033802018	0.00063031139
0.022377674	0.031755160	0.00061685095
0.022508168	0.033087019	0.00062361794
0.022638662	0.032554630	0.00061392226
0.022769156	0.033041076	0.00062677128
0.022899650	0.033662728	0.00062093301
0.023030144	0.033209297	0.00062196725
0.023160638	0.033988221	0.00062403636
0.023291132	0.032889830	0.00060940565
0.023421626	0.033014979	0.00061329476
0.023552120	0.032831585	0.00060776862
0.023682614	0.033081268	0.00060213289
0.023813108	0.032123428	0.00060442552
0.023943602	0.032414390	0.00059719970
0.024074096	0.032357670	0.00059544058
0.024204590	0.032256337	0.00059751729
0.024335084	0.032405754	0.00059161486
0.024465578	0.031343666	0.00058560989
0.024596072	0.032320994	0.00058584023
0.024726566	0.033102349	0.00059351055
0.024857060	0.031983602	0.00058464527
0.024987553	0.031974504	0.00057810225
0.025118047	0.032663218	0.00058760871
0.025248541	0.033501484	0.00059132190
0.025379035	0.032410000	0.00057709978
0.025509529	0.032249781	0.00058116888
0.025640023	0.033138526	0.00057969438
0.025770517	0.032098672	0.00057508416
0.025901011	0.031763745	0.00057163361
0.026031505	0.031581991	0.00056457478
0.026161999	0.031218276	0.00056405139
0.026292493	0.031932683	0.00056489903
0.026422987	0.032224389	0.00056584083
0.026553481	0.032147996	0.00056633853
0.026683975	0.032016801	0.00056129271
0.026814469	0.032368474	0.00056495080
0.026944963	0.031808976	0.00055869468
0.027075457	0.032782334	0.00056336262
0.027205951	0.031444033	0.00055563222
0.027336445	0.031453279	0.00054957032
0.027466939	0.031591776	0.00054762847
0.027597433	0.031646071	0.00055253125
0.027727927	0.032089309	0.00054821693
0.027858421	0.031211331	0.00054686382
0.027988915	0.030515212	0.00053613972
0.028119409	0.031323164	0.00054100453
0.028249903	0.031498074	0.00054349597
0.028380397	0.031292440	0.00053431283
0.028510891	0.030668157	0.00053479918
0.028641385	0.032385422	0.00054792221
0.028771879	0.031125450	0.00053144970
0.028902373	0.031850606	0.00053988188
0.029032867	0.030547151	0.00052682055
0.029163361	0.031621384	0.00053115404
0.029293855	0.030724985	0.00052976243
0.029424349	0.030939210	0.00052343225
0.029554842	0.030865356	0.00052481012
0.029685336	0.031409424	0.00052685382
0.029815830	0.031062838	0.00052118072
0.029946324	0.030536424	0.00051847527
0.030076818	0.031388491	0.00052528841
0.030207312	0.031353262	0.00052029635
0.030337806	0.030681599	0.00051799305
0.030468300	0.031436846	0.00052031788
0.030598794	0.031420062	0.00051936865
0.030729288	0.031450488	0.00052045534
0.030859782	0.030571286	0.00050979436
0.030990276	0.031480351	0.00051719385
0.031120770	0.030599478	0.00050639246
0.031251264	0.030185641	0.00050183805
0.031381758	0.030151750	0.00050508865
0.031512252	0.031190183	0.00050860751
0.031642746	0.031455117	0.00051171056
0.031773240	0.030638890	0.00050303313
0.031903734	0.031268421	0.00050472518
0.032034228	0.031548272	0.00050930877
0.032164722	0.031478105	0.00050654576
0.032295216	0.031965933	0.00051008640
0.032425710	0.031280493	0.00050448987
0.032556204	0.029911647	0.00048763964
0.032686698	0.031313024	0.00050142407
0.032817192	0.031002478	0.00049615560
0.032947686	0.031127652	0.00049762690
0.033078180	0.030309050	0.00049179305
0.033208674	0.030451676	0.00048946830
0.033339168	0.030643446	0.00049048911
0.033469662	0.030275279	0.00048810840
0.033600156	0.031271867	0.00049219529
0.033730650	0.030524665	0.00049055539
0.033861144	0.030524848	0.00048598717
0.033991637	0.030302490	0.00048099854
0.034122131	0.030356346	0.00048607192
0.034252625	0.030260064	0.00048680957
0.034383119	0.030174020	0.00049015188
0.034513613	0.031009240	0.00049852761
0.034644107	0.030817813	0.00049429938
0.034774601	0.030682120	0.00050542988
0.034905095	0.030335658	0.00050467435
0.035035589	0.030226042	0.00050626217
0.035166083	0.030029249	0.00051146049
0.035296577	0.029497552	0.00050345108
0.035427071	0.031130663	0.00052352897
0.035557565	0.030335039	0.00051298431
0.035688059	0.030020789	0.00051160229
0.035818553	0.030701109	0.00052362834
0.035949047	0.030473871	0.00051858960
0.036079541	0.029555823	0.00051177806
0.036210035	0.031000960	0.00052327418
0.036340529	0.030565998	0.00051912701
0.036471023	0.030490175	0.00052452168
0.036601517	0.029923370	0.00051849919
0.036732011	0.029706206	0.00051612763
0.036862505	0.030505605	0.00052496690
0.036992999	0.030023438	0.00052036531
0.037123493	0.030684940	0.00052574615
0.037253987	0.030698107	0.00053126538
0.037384481	0.030967445	0.00052885001
0.037514975	0.030630686	0.00053146673
0.037645469	0.031364885	0.00053597938
0.037775963	0.030707277	0.00052742698
0.037906457	0.030005355	0.00052999910
0.038036951	0.030106950	0.00052860491
0.038167445	0.030154809	0.00053056696
0.038297939	0.029341454	0.00052431715
0.038428433	0.030499950	0.00053355637
0.038558926	0.029916506	0.00053113236
0.038689420	0.030560662	0.00053669998
0.038819914	0.030370456	0.00053360212
0.038950408	0.030583555	0.00053998746
0.039080902	0.030711964	0.00053253872
0.039211396	0.030522618	0.00053093337
0.039341890	0.029433861	0.00051410858
0.039472384	0.030010380	0.00051970329
0.039602878	0.029914864	0.00051865051
0.039733372	0.030166796	0.00051622105
0.039863866	0.030886464	0.00051849529
0.039994360	0.030098204	0.00051555045
0.040124854	0.030273221	0.00051161239
0.040255348	0.029046703	0.00050380020
0.040385842	0.030367847	0.00051089916
0.040516336	0.029925445	0.00050624101
0.040646830	0.030173022	0.00050819526
0.040777324	0.029896797	0.00050426490
0.040907818	0.029719708	0.00050224003
0.041038312	0.031407432	0.00051803230
0.041168806	0.030040187	0.00050116787
0.041299300	0.031377497	0.00051669326
0.041429794	0.030371197	0.00050485305
0.041560288	0.030292317	0.00050268362
0.041690782	0.030755569	0.00050627380
0.041821276	0.030130616	0.00049985595
0.041951770	0.030669582	0.00050392351
0.042082264	0.030976735	0.00050417279
0.042212758	0.030225396	0.00049666768
0.042343252	0.029347667	0.00049568623
0.042473746	0.028932969	0.00048689223
0.042604240	0.030305033	0.00049563699
0.042734734	0.029192250	0.00049139125
0.042865228	0.029702804	0.00049052754
0.042995722	0.030185833	0.00049637092
0.043126215	0.030805010	0.00050099286
0.043256709	0.030166044	0.00049279646
0.043387203	0.029815291	0.00049197277
0.043517697	0.030403644	0.00049275932
0.043648191	0.030260610	0.00048973447
0.043778685	0.030344787	0.00049585470
0.043909179	0.029743607	0.00048553420
0.044039673	0.029526065	0.00048501270
0.044170167	0.030037708	0.00048968685
0.044300661	0.029312152	0.00048156154
0.044431155	0.030479344	0.00049359475
0.044561649	0.030853818	0.00049304204
0.044692143	0.029499870	0.00048178819
0.044822637	0.029663029	0.00048372923
0.044953131	0.030141044	0.00048630250
0.045083625	0.031144153	0.00049661619
0.045214119	0.029872121	0.00048250618
0.045344613	0.030492727	0.00048553179
0.045475107	0.031767594	0.00049779409
0.045605601	0.031174469	0.00049058127
0.045736095	0.030381910	0.00048532697
0.045866589	0.029928325	0.00048428567
0.045997083	0.030006650	0.00047967704
0.046127577	0.030148804	0.00048588288
0.046258071	0.029027933	0.00048200657
0.046388565	0.030024099	0.00049050494
0.046519059	0.029756543	0.00049556205
0.046649553	0.029754871	0.00049317705
0.046780047	0.030545078	0.00050253031
0.046910541	0.030460205	0.00050318653
0.047041035	0.029400558	0.00049417072
0.047171529	0.030065297	0.00050420629
0.047302023	0.030065310	0.00050373582
0.047432517	0.030002403	0.00050283292
0.047563011	0.029790444	0.00050564573
0.047693504	0.030521242	0.00050762462
0.047823998	0.030240430	0.00051001823
0.047954492	0.030341357	0.00051141610
0.048084986	0.029530511	0.00050495816
0.048215480	0.030390527	0.00051516912
0.048345974	0.030848190	0.00051500102
0.048476468	0.031125788	0.00051620790
0.048606962	0.030245565	0.00051509917
0.048737456	0.030336186	0.00051244289
0.048867950	0.030497638	0.00051932090
0.048998444	0.029175838	0.00050549520
0.049128938	0.030299734	0.00051540942
0.049259432	0.030216769	0.00051578773
0.049389926	0.029373062	0.00050969058
0.049520420	0.029325869	0.00051041395
0.049650914	0.030395895	0.00052131441
0.049781408	0.030130555	0.00051574129
0.049911902	0.029303657	0.00050966355
0.050042396	0.030036721	0.00051892047
0.050172890	0.029232828	0.00051053964
0.050303384	0.028509742	0.00050992064
0.050433878	0.029284717	0.00051194484
0.050564372	0.030467361	0.00052402539
0.050694866	0.029835788	0.00051440304
0.050825360	0.030474326	0.00052428333
0.050955854	0.030424197	0.00052513721
0.051086348	0.030640378	0.00052472630
0.051216842	0.030198052	0.00052180910
0.051347336	0.030009644	0.00052186786
0.051477830	0.029139299	0.00051249036
0.051608324	0.029834479	0.00052082609
0.051738818	0.029578154	0.00052004204
0.051869312	0.029769371	0.00051882118
0.051999806	0.029965911	0.00052357831
0.052130299	0.029931143	0.00052280277
0.052260793	0.029529973	0.00051818367
0.052391287	0.029925484	0.00052372356
0.052521781	0.030298224	0.00052685189
0.052652275	0.029840895	0.00052679174
0.052782769	0.029688132	0.00052056693
0.052913263	0.030128208	0.00052596969
0.053043757	0.030039245	0.00052450034
0.053174251	0.029477937	0.00052176494
0.053304745	0.030672681	0.00053136758
0.053435239	0.029674108	0.00052542017
0.053565733	0.029442209	0.00052070973
0.053696227	0.029157458	0.00051947705
0.053826721	0.029902468	0.00052760630
0.053957215	0.030037103	0.00052711563
0.054087709	0.030569183	0.00053409422
0.054218203	0.030661113	0.00053095374
0.054348697	0.029631361	0.00052518457
0.054479191	0.029005098	0.00052081439
0.054609685	0.030442083	0.00053476067
0.054740179	0.030280690	0.00053087983
0.054870673	0.030302087	0.00053292316
0.055001167	0.030157265	0.00052957622
0.055131661	0.030156149	0.00053140486
0.055262155	0.029878744	0.00052625103
0.055392649	0.028764052	0.00052342083
0.055523143	0.030339192	0.00053428152
0.055653637	0.030356824	0.00053218773
0.055784131	0.029817619	0.00052623261
0.055914625	0.030064033	0.00053161603
0.056045119	0.029728509	0.00052873586
0.056175613	0.030100715	0.00053161656
0.056306107	0.029272189	0.00052520547
0.056436601	0.029311221	0.00052505307
0.056567095	0.028840466	0.00052155375
0.056697588	0.030502737	0.00053697719
0.056828082	0.030148847	0.00053443652
0.056958576	0.028631533	0.00052112581
0.057089070	0.029040022	0.00052455317
0.057219564	0.030219419	0.00053514072
0.057350058	0.029477922	0.00052608935
0.057480552	0.029790269	0.00053277302
0.057611046	0.029880968	0.00052916581
0.057741540	0.030456230	0.00053606797
0.057872034	0.028726998	0.00051991311
0.058002528	0.029113397	0.00052093824
0.058133022	0.029560490	0.00052851567
0.058263516	0.029662033	0.00052766080
0.058394010	0.030351007	0.00053215644
0.058524504	0.030806606	0.00053511273
0.058654998	0.028838302	0.00051747228
0.058785492	0.030443854	0.00053123748
0.058915986	0.030332707	0.00053064584
0.059046480	0.030088600	0.00052367783
0.059176974	0.029358566	0.00052330680
0.059307468	0.029530715	0.00051799778
0.059437962	0.030425167	0.00052537617
0.059568456	0.030146579	0.00052776492
0.059698950	0.029470606	0.00051693958
0.059829444	0.029838702	0.00052163865
0.059959938	0.029085461	0.00051426601
0.060090432	0.029317536	0.00051348270
0.060220926	0.029806669	0.00051965589
0.060351420	0.029451855	0.00051633296
0.060481914	0.029826482	0.00051910795
0.060612408	0.029122807	0.00051220912
0.060742902	0.028456876	0.00050483876
0.060873396	0.028868987	0.00050920901
0.061003890	0.029480056	0.00051387992
0.061134384	0.029604865	0.00051194113
0.061264877	0.030580768	0.00052523002
0.061395371	0.030191987	0.00051766108
0.061525865	0.029485967	0.00051058005
0.061656359	0.030046734	0.00051675774
0.061786853	0.029960608	0.00051652068
0.061917347	0.030400402	0.00052119294
0.062047841	0.029523825	0.00051262405
0.062178335	0.029482859	0.00050849071
0.062308829	0.030591416	0.00052115793
0.062439323	0.030004037	0.00051285574
0.062569817	0.029572114	0.00051070632
0.062700311	0.030465700	0.00051892180
0.062830805	0.029990011	0.00051368587
0.062961299	0.029232349	0.00050730686
0.063091793	0.029534231	0.00051133039
0.063222287	0.029631639	0.00051009623
0.063352781	0.028908203	0.00050714872
0.063483275	0.028601324	0.00050279348
0.063613769	0.029650200	0.00050951889
0.063744263	0.030466395	0.00051720977
0.063874757	0.029692884	0.00051123022
0.064005251	0.029470759	0.00050962212
0.064135745	0.029409061	0.00050950285
0.064266239	0.030448225	0.00051450366
0.064396733	0.030040722	0.00051221659
0.064527227	0.029981912	0.00051170192
0.064657721	0.029488149	0.00050943175
0.064788215	0.028638206	0.00049919800
0.064918709	0.029071621	0.00050166807
0.065049203	0.029336207	0.00050806724
0.065179697	0.030298283	0.00051049746
0.065310191	0.030006238	0.00051033785
0.065440685	0.029659828	0.00050775472
0.065571179	0.029180258	0.00050304753
0.065701673	0.030031031	0.00050987090
0.065832166	0.029088130	0.00050171030
0.065962660	0.029137047	0.00050272547
0.066093154	0.029362561	0.00050645144
0.066223648	0.029475832	0.00050181994
0.066354142	0.029702943	0.00050621692
0.066484636	0.029058080	0.00049970013
0.066615130	0.029569505	0.00050476111
0.066745624	0.030181190	0.00050760476
0.066876118	0.029725242	0.00050492826
0.067006612	0.029638442	0.00050564742
0.067137106	0.028872674	0.00049846913
0.067267600	0.029388159	0.00049850173
0.067398094	0.029676631	0.00050478227
0.067528588	0.029418028	0.00050129639
0.067659082	0.029390185	0.00049921632
0.067789576	0.028894774	0.00049978389
0.067920070	0.029641437	0.00050133160
0.068050564	0.029777425	0.00050340408
0.068181058	0.029743550	0.00050164547
0.068311552	0.028677228	0.00049412241
0.068442046	0.029323326	0.00050028653
0.068572540	0.029348903	0.00050038476
0.068703034	0.029874623	0.00049968684
0.068833528	0.029733816	0.00050329076
0.068964022	0.029265426	0.00049810108
0.069094516	0.028977181	0.00049822632
0.069225010	0.029619743	0.00049949709
0.069355504	0.029643940	0.00049857115
0.069485998	0.029393290	0.00049893452
0.069616492	0.029697481	0.00050202826
0.069746986	0.029960057	0.00050161038
0.069877480	0.029475219	0.00049932105
0.070007974	0.029043101	0.00049297251
0.070138468	0.028327410	0.00048764396
0.070268961	0.028825400	0.00049004603
0.070399455	0.029436855	0.00049609446
0.070529949	0.029189510	0.00049661046
0.070660443	0.029221986	0.00049311102
0.070790937	0.029475983	0.00049585130
0.070921431	0.028636574	0.00048920323
0.071051925	0.029213857	0.00049198358
0.071182419	0.029000645	0.00049511476
0.071312913	0.029148157	0.00049294082
0.071443407	0.029301464	0.00049658593
0.071573901	0.030513878	0.00050038184
0.071704395	0.029001090	0.00048868500
0.071834889	0.028924849	0.00048944009
0.071965383	0.028448920	0.00048646153
0.072095877	0.030032490	0.00049869077
0.072226371	0.028916841	0.00049037013
0.072356865	0.028730753	0.00048547407
0.072487359	0.029499131	0.00049459274
0.072617853	0.028884641	0.00049023846
0.072748347	0.030358603	0.00049667062
0.072878841	0.028710612	0.00048866705
0.073009335	0.028096749	0.00047876897
0.073139829	0.028293514	0.00048066066
0.073270323	0.029310804	0.00049277908
0.073400817	0.028786597	0.00048528094
0.073531311	0.029223049	0.00048881749
0.073661805	0.029704127	0.00049373211
0.073792299	0.028636461	0.00048194780
0.073922793	0.029714539	0.00049275013
0.074053287	0.029290830	0.00048709635
0.074183781	0.029498117	0.00048874080
0.074314275	0.028854329	0.00048834505
0.074444769	0.028974913	0.00048207743
0.074575263	0.029000825	0.00048614555
0.074705757	0.029570983	0.00049008661
0.074836250	0.029243473	0.00048857404
0.074966744	0.028886633	0.00048757932
0.075097238	0.029181606	0.00048326610
0.075227732	0.029108443	0.00048495654
0.075358226	0.028891811	0.00048615143
0.075488720	0.029054812	0.00048319583
0.075619214	0.028302838	0.00047862444
0.075749708	0.028811594	0.00048198350
0.075880202	0.028217146	0.00047609057
0.076010696	0.029369086	0.00048553219
0.076141190	0.030062232	0.00048996305
0.076271684	0.029479815	0.00048794475
0.076402178	0.029162420	0.00048651659
0.076532672	0.029651964	0.00048439240
0.076663166	0.029434839	0.00048582725
0.076793660	0.028885861	0.00048073401
0.076924154	0.028971250	0.00048129781
0.077054648	0.029600170	0.00048645198
0.077185142	0.028866452	0.00047886999
0.077315636	0.029618166	0.00048410751
0.077446130	0.029141036	0.00048164080
0.077576624	0.029051943	0.00047851420
0.077707118	0.029361538	0.00048591312
0.077837612	0.028423646	0.00047298743
0.077968106	0.028749478	0.00047837587
0.078098600	0.028132655	0.00047228032
0.078229094	0.028782288	0.00047536309
0.078359588	0.028590067	0.00047849718
0.078490082	0.028930237	0.00047793328
0.078620576	0.028557595	0.00047355488
0.078751070	0.028739439	0.00047811654
0.078881564	0.029485995	0.00047993791
0.079012058	0.029695134	0.00048510668
0.079142552	0.029114848	0.00047861768
0.079273046	0.029037508	0.00047709451
0.079403539	0.029034278	0.00047926959
0.079534033	0.029843139	0.00048452584
0.079664527	0.029463274	0.00047933540
0.079795021	0.028316973	0.00047274547
0.079925515	0.028986338	0.00047484850
0.080056009	0.029094946	0.00047927311
0.080186503	0.028274934	0.00047213706
0.080316997	0.029635323	0.00047799685
0.080447491	0.028176983	0.00047051455
0.080577985	0.028771395	0.00047353997
0.080708479	0.028585544	0.00047166839
0.080838973	0.028502997	0.00047141315
0.080969467	0.028966757	0.00047210241
0.081099961	0.028642967	0.00047348099
0.081230455	0.028056467	0.00046822060
0.081360949	0.028744073	0.00046999133
0.081491443	0.028726637	0.00047495856
0.081621937	0.028639672	0.00047005122
0.081752431	0.028254542	0.00046855822
0.081882925	0.029180877	0.00047730627
0.082013419	0.028888002	0.00047133691
0.082143913	0.028923396	0.00047269870
0.082274407	0.028624542	0.00046943606
0.082404901	0.028056552	0.00046337728
0.082535395	0.028021232	0.00046791250
0.082665889	0.028770587	0.00046875179
0.082796383	0.028875823	0.00047198998
0.082926877	0.028393693	0.00046690646
0.083057371	0.028921148	0.00046888504
0.083187865	0.029509821	0.00047457443
0.083318359	0.028234656	0.00046431044
0.083448853	0.028956264	0.00046977339
0.083579347	0.029019615	0.00047101288
0.083709841	0.028625519	0.00046651194
0.083840335	0.029298734	0.00047262535
0.083970828	0.029240767	0.00047156200
0.084101322	0.028819747	0.00046653361
0.084231816	0.029063280	0.00047016823
0.084362310	0.029324134	0.00046946364
0.084492804	0.028540522	0.00046483362
0.084623298	0.029336435	0.00047409331
0.084753792	0.029339440	0.00046960440
0.084884286	0.028335006	0.00046431362
0.085014780	0.028569711	0.00046533210
0.085145274	0.028401226	0.00046305974
0.085275768	0.028280188	0.00046310490
0.085406262	0.029059478	0.00046610149
0.085536756	0.028755886	0.00046575639
0.085667250	0.028331273	0.00046518137
0.085797744	0.029262923	0.00046655755
0.085928238	0.028466993	0.00046371251
0.086058732	0.027947231	0.00045882663
0.086189226	0.028953049	0.00046492623
0.086319720	0.029062489	0.00046942129
0.086450214	0.028548404	0.00045919817
0.086580708	0.028962585	0.00046654703
0.086711202	0.028743264	0.00046199363
0.086841696	0.028376075	0.00045929290
0.086972190	0.028944497	0.00046464609
0.087102684	0.029641309	0.00046996210
0.087233178	0.028437632	0.00046073667
0.087363672	0.028473862	0.00046085083
0.087494166	0.028604660	0.00045904138
0.087624660	0.029162017	0.00046493635
0.087755154	0.029525411	0.00046923621
0.087885648	0.028026184	0.00045577117
0.088016142	0.028275892	0.00045772389
0.088146636	0.028650005	0.00045874151
0.088277130	0.029757284	0.00046704652
0.088407623	0.028863265	0.00046304747
0.088538117	0.028075294	0.00045390436
0.088668611	0.028933369	0.00046190518
0.088799105	0.029292307	0.00046468540
0.088929599	0.028429651	0.00045651327
0.089060093	0.028329904	0.00045755013
0.089190587	0.028707432	0.00045838160
0.089321081	0.028408668	0.00045701810
0.089451575	0.028715827	0.00046000121
0.089582069	0.028219121	0.00045104755
0.089712563	0.028879059	0.00045865880
0.089843057	0.029430044	0.00046436105
0.089973551	0.028753700	0.00045753623
0.090104045	0.028854320	0.00046112437
0.090234539	0.029291248	0.00045839406
0.090365033	0.029121208	0.00046210042
0.090495527	0.029579599	0.00046457036
0.090626021	0.028493316	0.00045494667
0.090756515	0.029521631	0.00046371082
0.090887009	0.028687874	0.00045639879
0.091017503	0.028027725	0.00045069408
0.091147997	0.029274398	0.00046091709
0.091278491	0.028743356	0.00045545288
0.091408985	0.028267912	0.00045252420
0.091539479	0.028587081	0.00045443965
0.091669973	0.028066864	0.00044927023
0.091800467	0.028526743	0.00046429048
0.091930961	0.028815897	0.00047009955
0.092061455	0.029312031	0.00047688457
0.092191949	0.029671322	0.00048492214
0.092322443	0.029057130	0.00048019232
0.092452937	0.029216804	0.00048423022
0.092583431	0.028439091	0.00048061829
0.092713925	0.029107476	0.00048655174
0.092844419	0.028625321	0.00048619774
0.092974912	0.028643832	0.00048582243
0.093105406	0.029210129	0.00048213840
0.093235900	0.027933472	0.00047086949
0.093366394	0.028166903	0.00046765387
0.093496888	0.028281627	0.00047135635
0.093627382	0.028258094	0.00046503605
0.093757876	0.028617855	0.00046754589
0.093888370	0.028671614	0.00046890007
0.094018864	0.028602998	0.00046330138
0.094149358	0.029234072	0.00047178798
0.094279852	0.029028787	0.00046695623
0.094410346	0.028456955	0.00046148608
0.094540840	0.028855881	0.00046576904
0.094671334	0.027740608	0.00045391921
0.094801828	0.028171015	0.00045859053
0.094932322	0.028424785	0.00046322113
0.095062816	0.029336386	0.00046448322
0.095193310	0.028679599	0.00046104024
0.095323804	0.028774994	0.00045939649
0.095454298	0.029243250	0.00046266406
0.095584792	0.028775121	0.00046316363
0.095715286	0.029030328	0.00045976745
0.095845780	0.028619844	0.00045841188
0.095976274	0.028126331	0.00045742444
0.096106768	0.028185738	0.00045049812
0.096237262	0.028624216	0.00045841043
0.096367756	0.028370763	0.00045586329
0.096498250	0.028637886	0.00045473267
0.096628744	0.027793394	0.00045285996
0.096759238	0.028865550	0.00045399092
0.096889732	0.029721692	0.00046416574
0.097020226	0.028780860	0.00045740023
0.097150720	0.028755577	0.00045513222
0.097281214	0.028661097	0.00045426258
0.097411708	0.028381773	0.00045157086
0.097542201	0.027932751	0.00044835271
0.097672695	0.029056570	0.00045952600
0.097803189	0.027787167	0.00044588653
0.097933683	0.027696615	0.00044756367
0.098064177	0.028665845	0.00045351646
0.098194671	0.028097297	0.00044593606
0.098325165	0.029196133	0.00045324517
0.098455659	0.028511644	0.00044742746
0.098586153	0.027834467	0.00044251054
0.098716647	0.028351628	0.00044645164
0.098847141	0.029011027	0.00044501386
0.098977635	0.028663895	0.00044460515
0.099108129	0.028382407	0.00044216352
0.099238623	0.028902241	0.00044599771
0.099369117	0.028781851	0.00044388105
0.099499611	0.029205942	0.00044626310
0.099630105	0.029729641	0.00045148287
0.099760599	0.028272514	0.00044225785
0.099891093	0.028630068	0.00044139687
0.10002159	0.028385893	0.00044358686
0.10015208	0.027893674	0.00043815283
0.10028257	0.028086311	0.00043766604
0.10041307	0.028997197	0.00044754946
0.10054356	0.028532217	0.00044225763
0.10067406	0.028750364	0.00044654873
0.10080455	0.028442972	0.00044267079
0.10093504	0.028815026	0.00044287710
0.10106554	0.028298692	0.00044231439
0.10119603	0.028346343	0.00044089425
0.10132653	0.028817525	0.00044522553
0.10145702	0.028466854	0.00044532024
0.10158751	0.028887160	0.00044270856
0.10171801	0.028646611	0.00044368876
0.10184850	0.028056392	0.00043803629
0.10197900	0.029769320	0.00045031812
0.10210949	0.028842300	0.00044513536
0.10223998	0.028106779	0.00043741227
0.10237048	0.028211453	0.00043839199
0.10250097	0.028516361	0.00044270944
0.10263147	0.028777863	0.00044026574
0.10276196	0.029113290	0.00044691756
0.10289245	0.027927315	0.00043536066
0.10302295	0.029168143	0.00044434312
0.10315344	0.029355059	0.00044870770
0.10328394	0.028415971	0.00043720524
0.10341443	0.028291687	0.00043746154
0.10354492	0.028485626	0.00044101330
0.10367542	0.028606741	0.00043675685
0.10380591	0.028123690	0.00043770744
0.10393641	0.027952755	0.00043296444
0.10406690	0.028315385	0.00043574817
0.10419739	0.027515020	0.00043284203
0.10432789	0.028101832	0.00043325594
0.10445838	0.029381741	0.00044517496
0.10458888	0.028725308	0.00043824908
0.10471937	0.028111149	0.00043395136
0.10484986	0.029034851	0.00044129636
0.10498036	0.028122618	0.00043282970
0.10511085	0.029476725	0.00044222385
0.10524135	0.028949001	0.00043985619
0.10537184	0.028796353	0.00043769237
0.10550233	0.028774525	0.00043966202
0.10563283	0.028151904	0.00043416758
0.10576332	0.028519298	0.00043550536
0.10589382	0.029139503	0.00044149291
0.10602431	0.028754922	0.00043410288
0.10615480	0.028300246	0.00043325936
0.10628530	0.029167302	0.00044159692
0.10641579	0.028649644	0.00043463130
0.10654629	0.028609442	0.00043667814
0.10667678	0.029047107	0.00043756693
0.10680727	0.028464270	0.00043361164
0.10693777	0.029296688	0.00044078541
0.10706826	0.029079215	0.00043770879
0.10719876	0.028554763	0.00043629049
0.10732925	0.028355411	0.00043307385
0.10745974	0.027594921	0.00042519883
0.10759024	0.028288464	0.00043165201
0.10772073	0.029052986	0.00043698356
0.10785123	0.028678125	0.00043620696
0.10798172	0.028004313	0.00043823970
0.10811221	0.028232875	0.00044213213
0.10824271	0.028218215	0.00044762097
0.10837320	0.028220556	0.00045015341
0.10850370	0.028763881	0.00045648453
0.10863419	0.028877899	0.00046083177
0.10876468	0.028789989	0.00046039744
0.10889518	0.028509417	0.00045778796
0.10902567	0.027954852	0.00046030819
0.10915616	0.027795687	0.00045652955
0.10928666	0.028443155	0.00046639851
0.10941715	0.027817785	0.00046066222
0.10954765	0.028472939	0.00046764134
0.10967814	0.028289478	0.00046922222
0.10980863	0.028428994	0.00047070402
0.10993913	0.028638810	0.00047511391
0.11006962	0.027944431	0.00047111338
0.11020012	0.029191666	0.00047750845
0.11033061	0.028500100	0.00047770461
0.11046110	0.028635564	0.00047842552
0.11059160	0.028578860	0.00047969847
0.11072209	0.028435328	0.00048327895
0.11085259	0.027704131	0.00047291117
0.11098308	0.027920607	0.00047747097
0.11111357	0.027677720	0.00047846409
0.11124407	0.028827729	0.00048610112
0.11137456	0.029410343	0.00049571030
0.11150506	0.028286298	0.00048709771
0.11163555	0.028168712	0.00048582555
0.11176604	0.027560583	0.00048392002
0.11189654	0.028509393	0.00048773854
0.11202703	0.028334109	0.00049081120
0.11215753	0.029029109	0.00049699335
0.11228802	0.028366867	0.00049190564
0.11241851	0.028528878	0.00049387572
0.11254901	0.028354168	0.00049440883
0.11267950	0.028788216	0.00049787539
0.11281000	0.028492092	0.00049543495
0.11294049	0.028918126	0.00048242495
0.11307098	0.028877542	0.00048268585
0.11320148	0.027715429	0.00046636907
0.11333197	0.027553705	0.00046506382
0.11346247	0.028128538	0.00047067694
0.11359296	0.027940322	0.00046497706
0.11372345	0.029695633	0.00047646907
0.11385395	0.027676722	0.00046196380
0.11398444	0.028776997	0.00046456050
0.11411494	0.028928427	0.00046824432
0.11424543	0.027912945	0.00045810373
0.11437592	0.028003097	0.00045740604
0.11450642	0.028475604	0.00046180001
0.11463691	0.028388757	0.00045470357
0.11476741	0.028146356	0.00045504626
0.11489790	0.027993667	0.00045550843
0.11502839	0.027891539	0.00045112560
0.11515889	0.028612169	0.00045735208
0.11528938	0.028602487	0.00045458021
0.11541988	0.027457139	0.00044641937
0.11555037	0.028290397	0.00045319653
0.11568086	0.028472108	0.00045128611
0.11581136	0.028873065	0.00045661140
0.11594185	0.028081331	0.00044776536
0.11607235	0.027937774	0.00044634846
0.11620284	0.028358053	0.00044984484
0.11633333	0.028141586	0.00044675804
0.11646383	0.028888138	0.00045395992
0.11659432	0.027583471	0.00044335976
0.11672482	0.028244207	0.00044425805
0.11685531	0.027971769	0.00044544799
0.11698580	0.027797397	0.00044225630
0.11711630	0.027991602	0.00044335015
0.11724679	0.028341714	0.00044614442
0.11737729	0.028200579	0.00044245527
0.11750778	0.028023319	0.00044169795
0.11763827	0.028805826	0.00044854899
0.11776877	0.028006039	0.00043631021
0.11789926	0.027918401	0.00044094573
0.11802975	0.028084032	0.00043915878
0.11816025	0.028290911	0.00043758129
0.11829074	0.028492851	0.00044217527
0.11842124	0.027869160	0.00043411512
0.11855173	0.028508925	0.00044070313
0.11868222	0.027968933	0.00043389742
0.11881272	0.028425678	0.00043632083
0.11894321	0.027924916	0.00043338469
0.11907371	0.028302638	0.00043479668
0.11920420	0.027603442	0.00043103455
0.11933469	0.028386881	0.00043545668
0.11946519	0.028475679	0.00043104871
0.11959568	0.028779277	0.00043731638
0.11972618	0.028539209	0.00043148416
0.11985667	0.028332957	0.00043197521
0.11998716	0.027153177	0.00042400918
0.12011766	0.028254717	0.00042984577
0.12024815	0.028167917	0.00042759719
0.12037865	0.027997254	0.00042836104
0.12050914	0.028103197	0.00042353741
0.12063963	0.028541684	0.00043024056
0.12077013	0.028318716	0.00042705688
0.12090062	0.028294413	0.00042525447
0.12103112	0.029411251	0.00043340173
0.12116161	0.028258419	0.00042407623
0.12129210	0.028303961	0.00042613940
0.12142260	0.028008677	0.00042261626
0.12155309	0.028184680	0.00042291562
0.12168359	0.027939594	0.00042083900
0.12181408	0.028040905	0.00042010679
0.12194457	0.028129049	0.00042059711
0.12207507	0.027496690	0.00041782979
0.12220556	0.027458153	0.00041558292
0.12233606	0.027744604	0.00042049742
0.12246655	0.028372970	0.00042027360
0.12259704	0.028838384	0.00042389253
0.12272754	0.028543827	0.00042376692
0.12285803	0.028139355	0.00041959816
0.12298853	0.028035319	0.00041793162
0.12311902	0.027983347	0.00042101533
0.12324951	0.028791578	0.00042115604
0.12338001	0.028129670	0.00042054776
0.12351050	0.028056732	0.00041905803
0.12364100	0.027932442	0.00041785509
0.12377149	0.028515735	0.00042178886
0.12390198	0.028196322	0.00041845171
0.12403248	0.028239032	0.00041797464
0.12416297	0.028009067	0.00041722750
0.12429347	0.028767148	0.00042078259
0.12442396	0.027843021	0.00041823470
0.12455445	0.028529009	0.00042001489
0.12468495	0.028130682	0.00041512688
0.12481544	0.028027289	0.00041775102
0.12494594	0.027319478	0.00041018248
0.12507643	0.028508045	0.00041854806
0.12520692	0.028149903	0.00041728300
0.12533742	0.028034294	0.00041361727
0.12546791	0.028153839	0.00041626436
0.12559841	0.028046175	0.00041366040
0.12572890	0.027972119	0.00041341139
0.12585939	0.027656508	0.00041447822
0.12598989	0.028418346	0.00041448093
0.12612038	0.028008431	0.00041408926
0.12625088	0.028003843	0.00041295132
0.12638137	0.028377313	0.00041562973
0.12651186	0.028687050	0.00041993605
0.12664236	0.028658004	0.00041585270
0.12677285	0.028677015	0.00041684663
0.12690335	0.027850178	0.00041384443
0.12703384	0.028000321	0.00041035533
0.12716433	0.028645498	0.00042069880
0.12729483	0.028596922	0.00041458810
0.12742532	0.027846450	0.00041080389
0.12755581	0.028073634	0.00041128280
0.12768631	0.028118245	0.00041146956
0.12781680	0.028097409	0.00041344489
0.12794730	0.029048546	0.00041812139
0.12807779	0.028514541	0.00041327306
0.12820828	0.027506469	0.00040836374
0.12833878	0.027627275	0.00040668458
0.12846927	0.027853134	0.00041172185
0.12859977	0.027783432	0.00041046253
0.12873026	0.027854044	0.00040791936
0.12886075	0.028168702	0.00041190205
0.12899125	0.028290714	0.00041237749
0.12912174	0.028479771	0.00041328793
0.12925224	0.028541202	0.00041342137
0.12938273	0.027879478	0.00040883489
0.12951322	0.027285347	0.00040417073
0.12964372	0.028187420	0.00041050002
0.12977421	0.027961657	0.00040779847
0.12990471	0.028004528	0.00040953203
0.13003520	0.028260090	0.00041040425
0.13016569	0.028119769	0.00040816873
0.13029619	0.027481108	0.00040507511
0.13042668	0.027700789	0.00040469599
0.13055718	0.028516043	0.00040974150
0.13068767	0.028550214	0.00041337861
0.13081816	0.027773316	0.00040471097
0.13094866	0.027917878	0.00040704513
0.13107915	0.027293234	0.00040025891
0.13120965	0.027563651	0.00040441554
0.13134014	0.027982386	0.00040771935
0.13147063	0.028213274	0.00040767771
0.13160113	0.027607936	0.00040494950
0.13173162	0.028413378	0.00040786816
0.13186212	0.027960395	0.00040472512
0.13199261	0.027996475	0.00040654744
0.13212310	0.027717658	0.00040341183
0.13225360	0.027568022	0.00040376862
0.13238409	0.028407917	0.00040903124
0.13251459	0.027523251	0.00040137765
0.13264508	0.028133424	0.00040610681
0.13277557	0.028039185	0.00040577516
0.13290607	0.028237159	0.00040808008
0.13303656	0.028186976	0.00040659769
0.13316706	0.027987454	0.00040257358
0.13329755	0.028732498	0.00040892847
0.13342804	0.028063718	0.00040676326
0.13355854	0.028082553	0.00040355855
0.13368903	0.028079133	0.00040486519
0.13381953	0.027868841	0.00040243246
0.13395002	0.027158608	0.00039852818
0.13408051	0.027579985	0.00040094812
0.13421101	0.028394193	0.00040552713
0.13434150	0.027686041	0.00040318860
0.13447200	0.027787344	0.00040313262
0.13460249	0.027958938	0.00039987303
0.13473298	0.027872142	0.00040137380
0.13486348	0.027805208	0.00040045162
0.13499397	0.028254161	0.00040379336
0.13512447	0.028566096	0.00040776670
0.13525496	0.027762521	0.00039856379
0.13538545	0.028748780	0.00040604509
0.13551595	0.027762571	0.00039943149
0.13564644	0.028072113	0.00040158747
0.13577694	0.027907552	0.00040167596
0.13590743	0.028303425	0.00040260266
0.13603792	0.028276045	0.00040155520
0.13616842	0.028071611	0.00040214577
0.13629891	0.027864228	0.00039761362
0.13642940	0.027590207	0.00039917121
0.13655990	0.027609017	0.00039563246
0.13669039	0.027619513	0.00039733217
0.13682089	0.028047363	0.00039957714
0.13695138	0.028609493	0.00040264718
0.13708187	0.027531845	0.00039733197
0.13721237	0.028253575	0.00040218397
0.13734286	0.028296543	0.00040055858
0.13747336	0.028295592	0.00040161460
0.13760385	0.027674634	0.00039539344
0.13773434	0.027854513	0.00039893259
0.13786484	0.028060610	0.00040043918
0.13799533	0.027574107	0.00039540297
0.13812583	0.028228404	0.00039902027
0.13825632	0.027977146	0.00039769862
0.13838681	0.028204317	0.00039944489
0.13851731	0.027640115	0.00039697140
0.13864780	0.028403642	0.00040090630
0.13877830	0.028196331	0.00039828408
0.13890879	0.028118909	0.00039876910
0.13903928	0.027554328	0.00039343140
0.13916978	0.028327173	0.00039906172
0.13930027	0.027999672	0.00039777027
0.13943077	0.027421374	0.00039377479
0.13956126	0.028486044	0.00040143320
0.13969175	0.027702752	0.00039515899
0.13982225	0.028295016	0.00039953331
0.13995274	0.027993995	0.00039804298
0.14008324	0.028595895	0.00039925272
0.14021373	0.028073485	0.00039792754
0.14034422	0.027822884	0.00039199220
0.14047472	0.028892784	0.00040166979
0.14060521	0.028208098	0.00039897924
0.14073571	0.028323214	0.00039633022
0.14086620	0.027735947	0.00039382213
0.14099669	0.028093611	0.00039623443
0.14112719	0.027854858	0.00039295321
0.14125768	0.027362495	0.00039186688
0.14138818	0.027883534	0.00039245603
0.14151867	0.028007698	0.00039516045
0.14164916	0.027768491	0.00039399273
0.14177966	0.027818791	0.00039131501
0.14191015	0.028564068	0.00039520642
0.14204065	0.027960532	0.00039330384
0.14217114	0.028311331	0.00039498648
0.14230163	0.028243030	0.00039551158
0.14243213	0.028170317	0.00039080927
0.14256262	0.028652842	0.00039496289
0.14269312	0.028091306	0.00039429937
0.14282361	0.027565344	0.00038768137
0.14295410	0.028013224	0.00039247975
0.14308460	0.027942555	0.00039034080
0.14321509	0.028087967	0.00039130094
0.14334559	0.027625279	0.00039037696
0.14347608	0.027323765	0.00038718530
0.14360657	0.028060420	0.00039204711
0.14373707	0.027573001	0.00038924492
0.14386756	0.028342060	0.00039117716
0.14399806	0.028190826	0.00039224221
0.14412855	0.027866190	0.00038770127
0.14425904	0.027904526	0.00039104287
0.14438954	0.027469904	0.00038907203
0.14452003	0.028530407	0.00039238859
0.14465053	0.027985482	0.00038976648
0.14478102	0.027850002	0.00038861603
0.14491151	0.028066073	0.00038881128
0.14504201	0.027907159	0.00039155106
0.14517250	0.027958995	0.00038959858
0.14530299	0.027964281	0.00038945759
0.14543349	0.028176199	0.00039206844
0.14556398	0.027861959	0.00038711456
0.14569448	0.027997581	0.00039021917
0.14582497	0.028050881	0.00039031160
0.14595546	0.027907870	0.00038997001
0.14608596	0.028233611	0.00038970604
0.14621645	0.027452276	0.00038480474
0.14634695	0.027318871	0.00038580028
0.14647744	0.028550144	0.00039331902
0.14660793	0.027860766	0.00038783427
0.14673843	0.028314216	0.00039120696
0.14686892	0.027925372	0.00038569186
0.14699942	0.027403323	0.00038452672
0.14712991	0.027545888	0.00038600871
0.14726040	0.028330164	0.00039024717
0.14739090	0.027943263	0.00038690962
0.14752139	0.027349707	0.00038365171
0.14765189	0.027583298	0.00038389600
0.14778238	0.028337815	0.00039103739
0.14791287	0.028069950	0.00038760065
0.14804337	0.027833794	0.00038660218
0.14817386	0.028051139	0.00038755174
0.14830436	0.027367619	0.00038112009
0.14843485	0.028013892	0.00038799061
0.14856534	0.027655766	0.00038424004
0.14869584	0.028083815	0.00038710201
0.14882633	0.027378403	0.00038411242
0.14895683	0.027572722	0.00038271016
0.14908732	0.027212547	0.00038091276
0.14921781	0.028104052	0.00038742950
0.14934831	0.027411155	0.00038223193
0.14947880	0.027787946	0.00038604427
0.14960930	0.027642157	0.00038194333
0.14973979	0.028339739	0.00038742166
0.14987028	0.027820302	0.00038624747
0.15000078	0.028447432	0.00038822384
0.15013127	0.028342496	0.00038710261
0.15026177	0.027867761	0.00038487715
0.15039226	0.027411352	0.00038154201
0.15052275	0.027435448	0.00038258314
0.15065325	0.027437329	0.00038061888
0.15078374	0.028360212	0.00038905661
0.15091424	0.028316355	0.00038863991
0.15104473	0.028009715	0.00038411037
0.15117522	0.028337679	0.00038680193
0.15130572	0.027683627	0.00038386511
0.15143621	0.028043073	0.00038471442
0.15156671	0.027800884	0.00038478497
0.15169720	0.027525399	0.00037996911
0.15182769	0.027734182	0.00038128326
0.15195819	0.028521895	0.00038721229
0.15208868	0.028007752	0.00038281770
0.15221918	0.028005556	0.00038465943
0.15234967	0.028212420	0.00038312257
0.15248016	0.027517653	0.00038004044
0.15261066	0.028485745	0.00038621777
0.15274115	0.028083749	0.00038388628
0.15287165	0.028245228	0.00038393739
0.15300214	0.027987803	0.00038181927
0.15313263	0.027725828	0.00038002711
0.15326313	0.028407317	0.00038399480
0.15339362	0.028322111	0.00038274878
0.15352412	0.028172930	0.00038320339
0.15365461	0.027886459	0.00038242959
0.15378510	0.028110104	0.00038223768
0.15391560	0.027313245	0.00037573737
0.15404609	0.028228553	0.00038366969
0.15417658	0.027877514	0.00037954049
0.15430708	0.027834296	0.00038225601
0.15443757	0.027735958	0.00037838252
0.15456807	0.027568931	0.00037843051
0.15469856	0.027964988	0.00037934642
0.15482905	0.027720288	0.00037906174
0.15495955	0.028395299	0.00038294879
0.15509004	0.028407827	0.00038211865
0.15522054	0.028257476	0.00038282180
0.15535103	0.027859770	0.00037860715
0.15548152	0.027890156	0.00037876697
0.15561202	0.027936470	0.00037959922
0.15574251	0.027644448	0.00037856137
0.15587301	0.027324979	0.00037600527
0.15600350	0.026968709	0.00037322136
0.15613399	0.027556886	0.00037682757
0.15626449	0.027694663	0.00037774963
0.15639498	0.027658143	0.00037898898
0.15652548	0.028036210	0.00038039583
0.15665597	0.028228593	0.00038166825
0.15678646	0.027425788	0.00037463525
0.15691696	0.028017129	0.00037711442
0.15704745	0.027739061	0.00037749372
0.15717795	0.028748646	0.00038307823
0.15730844	0.027986755	0.00037852558
0.15743893	0.027754882	0.00037653100
0.15756943	0.028197191	0.00037892893
0.15769992	0.027549176	0.00037470366
0.15783042	0.027899369	0.00037821304
0.15796091	0.028261440	0.00037827606
0.15809140	0.027784070	0.00037629830
0.15822190	0.028009827	0.00037598338
0.15835239	0.027578246	0.00037521764
0.15848289	0.027911169	0.00037667810
0.15861338	0.027794019	0.00037592986
0.15874387	0.028243887	0.00037841140
0.15887437	0.027264904	0.00037133217
0.15900486	0.027903566	0.00037579500
0.15913536	0.027703757	0.00037507967
0.15926585	0.027275706	0.00037000065
0.15939634	0.027763671	0.00037585880
0.15952684	0.027752769	0.00037561006
0.15965733	0.028246895	0.00037557097
0.15978783	0.027178887	0.00037141695
0.15991832	0.027788718	0.00037329359
0.16004881	0.027720878	0.00037441261
0.16017931	0.027505097	0.00037245377
0.16030980	0.027823262	0.00037363666
0.16044030	0.027585272	0.00037286399
0.16057079	0.028014809	0.00037401151
0.16070128	0.027710216	0.00037286155
0.16083178	0.027250691	0.00037296630
0.16096227	0.027716179	0.00037136041
0.16109277	0.027765899	0.00037330710
0.16122326	0.027984080	0.00037459906
0.16135375	0.028191838	0.00037544917
0.16148425	0.027735582	0.00037456791
0.16161474	0.028412107	0.00037681354
0.16174524	0.027456033	0.00037005044
0.16187573	0.027962653	0.00037584423
0.16200622	0.028215669	0.00037384237
0.16213672	0.028115967	0.00037517140
0.16226721	0.028261456	0.00037340170
0.16239771	0.027771722	0.00037129164
0.16252820	0.027517007	0.00037058860
0.16265869	0.028077454	0.00037229444
0.16278919	0.027635013	0.00037134416
0.16291968	0.028020373	0.00037467853
0.16305018	0.026739446	0.00036516368
0.16318067	0.027693107	0.00036929418
0.16331116	0.027382245	0.00036858946
0.16344166	0.026880749	0.00036517594
0.16357215	0.027004434	0.00036729171
0.16370264	0.027256905	0.00036649345
0.16383314	0.027722648	0.00037079681
0.16396363	0.027864286	0.00037125958
0.16409413	0.029020433	0.00037687917
0.16422462	0.027747940	0.00036911508
0.16435511	0.027910345	0.00036952347
0.16448561	0.027371717	0.00036747897
0.16461610	0.026933953	0.00036690698
0.16474660	0.027678312	0.00036770855
0.16487709	0.027650922	0.00036940074
0.16500758	0.028337457	0.00037196610
0.16513808	0.027491623	0.00036807085
0.16526857	0.027758341	0.00037049708
0.16539907	0.027686474	0.00036761584
0.16552956	0.027482548	0.00036791612
0.16566005	0.028602348	0.00037567882
0.16579055	0.027794258	0.00036768109
0.16592104	0.028057977	0.00037213225
0.16605154	0.027544450	0.00036619308
0.16618203	0.026968228	0.00036344421
0.16631252	0.027583815	0.00036903230
0.16644302	0.027825592	0.00036694274
0.16657351	0.028257460	0.00037138975
0.16670401	0.027791036	0.00036948390
0.16683450	0.027643681	0.00036628353
0.16696499	0.027937218	0.00036911273
0.16709549	0.027818045	0.00036742972
0.16722598	0.027718766	0.00036961513
0.16735648	0.027154680	0.00036537623
0.16748697	0.028701532	0.00037209974
0.16761746	0.028203838	0.00037065302
0.16774796	0.027630029	0.00036614514
0.16787845	0.027930054	0.00036866951
0.16800895	0.027696114	0.00036613628
0.16813944	0.028253488	0.00036849517
0.16826993	0.028332139	0.00037011693
0.16840043	0.027472558	0.00036523964
0.16853092	0.027400620	0.00036291259
0.16866142	0.027285845	0.00036530579
0.16879191	0.028057354	0.00037015985
0.16892240	0.027302126	0.00036094547
0.16905290	0.028381546	0.00036977272
0.16918339	0.028212143	0.00036769975
0.16931389	0.027651173	0.00036596599
0.16944438	0.027696572	0.00036632144
0.16957487	0.027625864	0.00036164658
0.16970537	0.027601790	0.00036521448
0.16983586	0.027819887	0.00036532752
0.16996636	0.027314826	0.00036155159
0.17009685	0.027304892	0.00036419933
0.17022734	0.027369139	0.00036212270
0.17035784	0.027893652	0.00036495785
0.17048833	0.027110034	0.00035988666
0.17061883	0.027392499	0.00036351491
0.17074932	0.027467789	0.00036259653
0.17087981	0.027947898	0.00036623673
0.17101031	0.027701375	0.00036185001
0.17114080	0.028278562	0.00036710057
0.17127130	0.027618515	0.00036124507
0.17140179	0.027849140	0.00036625238
0.17153228	0.027086992	0.00035896215
0.17166278	0.027488411	0.00036201103
0.17179327	0.027189636	0.00036053752
0.17192377	0.028458764	0.00036772450
0.17205426	0.027715882	0.00036339296
0.17218475	0.028211689	0.00036685429
0.17231525	0.027920504	0.00036350811
0.17244574	0.027487660	0.00036087154
0.17257623	0.027728400	0.00036147587
0.17270673	0.027954801	0.00036437730
0.17283722	0.027622772	0.00036513484
0.17296772	0.027419384	0.00036099069
0.17309821	0.027712971	0.00036282740
0.17322870	0.028336273	0.00036411061
0.17335920	0.027126548	0.00035804209
0.17348969	0.027674963	0.00036256386
0.17362019	0.027415220	0.00035983115
0.17375068	0.027410930	0.00035966222
0.17388117	0.027797772	0.00036254167
0.17401167	0.028356896	0.00036374478
0.17414216	0.027681870	0.00036104755
0.17427266	0.027326052	0.00035828760
0.17440315	0.027451742	0.00036061945
0.17453364	0.027996716	0.00036244737
0.17466414	0.027118981	0.00035542628
0.17479463	0.027372957	0.00035998383
0.17492513	0.027166835	0.00035931747
0.17505562	0.027769383	0.00035964817
0.17518611	0.027330133	0.00035906439
0.17531661	0.026740280	0.00035368490
0.17544710	0.026836040	0.00035443331
0.17557760	0.027732107	0.00036090254
0.17570809	0.027947526	0.00036055091
0.17583858	0.027183790	0.00035894892
0.17596908	0.027519963	0.00035854897
0.17609957	0.026564962	0.00035253598
0.17623007	0.027169876	0.00035688782
0.17636056	0.027887384	0.00036130961
0.17649105	0.027506623	0.00035812662
0.17662155	0.027940591	0.00036220413
0.17675204	0.027206940	0.00035365393
0.17688254	0.027414864	0.00035918613
0.17701303	0.027814707	0.00035821293
0.17714352	0.027598853	0.00035895084
0.17727402	0.027409647	0.00035801689
0.17740451	0.027044985	0.00035490974
0.17753501	0.027374330	0.00035537485
0.17766550	0.027436362	0.00035881596
0.17779599	0.027493545	0.00035554371
0.17792649	0.027411474	0.00035873282
0.17805698	0.027180238	0.00035434138
0.17818748	0.027330219	0.00035646776
0.17831797	0.027670166	0.00035921442
0.17844846	0.027882114	0.00035756279
0.17857896	0.027433841	0.00035745512
0.17870945	0.028039985	0.00035994547
0.17883995	0.027122738	0.00035291691
0.17897044	0.027003954	0.00035409161
0.17910093	0.027448801	0.00035416264
0.17923143	0.028470592	0.00036080753
0.17936192	0.027939222	0.00035890144
0.17949242	0.027443839	0.00035430460
0.17962291	0.027884569	0.00035702651
0.17975340	0.027649203	0.00035715646
0.17988390	0.027788375	0.00035722940
0.18001439	0.027243401	0.00035394136
0.18014489	0.027866636	0.00035681322
0.18027538	0.027253477	0.00035282850
0.18040587	0.027469197	0.00035519358
0.18053637	0.027042545	0.00035103237
0.18066686	0.027172192	0.00035463282
0.18079736	0.027985955	0.00035722907
0.18092785	0.027886241	0.00035658291
0.18105834	0.027108452	0.00035192236
0.18118884	0.026991304	0.00035049178
0.18131933	0.027415644	0.00035411872
0.18144982	0.027547920	0.00035464341
0.18158032	0.027900188	0.00036010220
0.18171081	0.027796579	0.00036390920
0.18184131	0.027304850	0.00036252178
0.18197180	0.027319572	0.00036587658
0.18210229	0.027092920	0.00036809214
0.18223279	0.027003083	0.00036686165
0.18236328	0.026906073	0.00036951280
0.18249378	0.027663208	0.00037292723
0.18262427	0.027403547	0.00037452098
0.18275476	0.027904386	0.00037939908
0.18288526	0.027601581	0.00037841133
0.18301575	0.026845278	0.00037505471
0.18314625	0.026945750	0.00037712048
0.18327674	0.027298750	0.00037731584
0.18340723	0.027424533	0.00038328301
0.18353773	0.027980154	0.00038482470
0.18366822	0.028032328	0.00038843445
0.18379872	0.027602704	0.00038666650
0.18392921	0.027451363	0.00038437103
0.18405970	0.026998958	0.00038423455
0.18419020	0.027366382	0.00038840857
0.18432069	0.027037890	0.00038419735
0.18445119	0.027691783	0.00039123054
0.18458168	0.027137721	0.00038530786
0.18471217	0.027598487	0.00039141406
0.18484267	0.027025245	0.00039016927
0.18497316	0.027532422	0.00039142384
0.18510366	0.027044640	0.00039127870
0.18523415	0.027858627	0.00039531625
0.18536464	0.027672787	0.00039612855
0.18549514	0.027061171	0.00039376494
0.18562563	0.027206002	0.00039312481
0.18575613	0.026727571	0.00039264596
0.18588662	0.027751049	0.00040108177
0.18601711	0.027183404	0.00039275850
0.18614761	0.027819045	0.00040135325
0.18627810	0.027783603	0.00040227009
0.18640860	0.027261907	0.00040086055
0.18653909	0.027412337	0.00039394445
0.18666958	0.027034453	0.00038689253
0.18680008	0.027061556	0.00038350647
0.18693057	0.027252730	0.00038455312
0.18706107	0.026885147	0.00037915222
0.18719156	0.027149199	0.00038192418
0.18732205	0.027072077	0.00037813019
0.18745255	0.027554836	0.00038009137
0.18758304	0.027391822	0.00037810934
0.18771354	0.026755672	0.00037045329
0.18784403	0.026912739	0.00037224305
0.18797452	0.027428671	0.00037526427
0.18810502	0.027383672	0.00037113558
0.18823551	0.027399761	0.00037209363
0.18836601	0.027512517	0.00037187592
0.18849650	0.027294820	0.00037051364
0.18862699	0.027582711	0.00037235369
0.18875749	0.027041339	0.00036411652
0.18888798	0.027384757	0.00036829884
0.18901848	0.028482881	0.00037317443
0.18914897	0.027029681	0.00036500521
0.18927946	0.027889396	0.00036958143
0.18940996	0.028181501	0.00036969980
0.18954045	0.027322444	0.00036324146
0.18967095	0.026818844	0.00036219097
0.18980144	0.027223252	0.00036185432
0.18993193	0.027559926	0.00036551296
0.19006243	0.026712849	0.00035693717
0.19019292	0.027510719	0.00036206275
0.19032342	0.027257945	0.00035854724
0.19045391	0.027666303	0.00036081854
0.19058440	0.027710357	0.00036243871
0.19071490	0.027182877	0.00035749663
0.19084539	0.027740396	0.00035976528
0.19097588	0.027234850	0.00035762108
0.19110638	0.027344318	0.00035565812
0.19123687	0.027831382	0.00035911461
0.19136737	0.027140321	0.00035608498
0.19149786	0.027395926	0.00035579984
0.19162835	0.027135571	0.00035439538
0.19175885	0.026955921	0.00035051756
0.19188934	0.027353762	0.00035391830
0.19201984	0.027534949	0.00035585398
0.19215033	0.027069932	0.00035169502
0.19228082	0.027132626	0.00035194636
0.19241132	0.027659978	0.00035468235
0.19254181	0.027598566	0.00035363897
0.19267231	0.027422486	0.00035502701
0.19280280	0.027593661	0.00035312836
0.19293329	0.027791442	0.00035572022
0.19306379	0.027723095	0.00035512424
0.19319428	0.027847358	0.00035337603
0.19332478	0.027656663	0.00035322687
0.19345527	0.027459459	0.00035253552
0.19358576	0.027293164	0.00035156029
0.19371626	0.027249413	0.00035212627
0.19384675	0.027519705	0.00034998789
0.19397725	0.027392421	0.00035313620
0.19410774	0.027530206	0.00035327304
0.19423823	0.027370974	0.00034993586
0.19436873	0.027586716	0.00035376024
0.19449922	0.027579630	0.00035160752
0.19462972	0.027809388	0.00035408901
0.19476021	0.027127881	0.00035105395
0.19489070	0.026949729	0.00034666398
0.19502120	0.027316159	0.00035084532
0.19515169	0.027342009	0.00035028606
0.19528219	0.027741659	0.00035045976
0.19541268	0.028260442	0.00035563582
0.19554317	0.027261830	0.00034845894
0.19567367	0.028440383	0.00035613651
0.19580416	0.027744711	0.00035303884
0.19593466	0.027447204	0.00034778695
0.19606515	0.027449465	0.00034983847
0.19619564	0.027856833	0.00035151742
0.19632614	0.027118468	0.00034667929
0.19645663	0.027405087	0.00034888574
0.19658713	0.027170518	0.00034586111
0.19671762	0.027464415	0.00034823422
0.19684811	0.027379807	0.00034854971
0.19697861	0.026915659	0.00034459567
0.19710910	0.027350031	0.00034963152
0.19723960	0.027565110	0.00034881090
0.19737009	0.027323052	0.00034719735
0.19750058	0.027005512	0.00034658506
0.19763108	0.027658429	0.00034744857
0.19776157	0.027375856	0.00034884376
0.19789207	0.027442832	0.00034790176
0.19802256	0.027684959	0.00034736964
0.19815305	0.027185698	0.00034613423
0.19828355	0.027024247	0.00034434870
0.19841404	0.026761549	0.00034423842
0.19854454	0.026853715	0.00034487247
0.19867503	0.027049488	0.00034357616
0.19880552	0.026944284	0.00034485171
0.19893602	0.026871600	0.00034235879
0.19906651	0.027537821	0.00034717586
0.19919701	0.027198825	0.00034590445
0.19932750	0.027298983	0.00034532729
0.19945799	0.027815116	0.00034830034
0.19958849	0.027361518	0.00034609920
0.19971898	0.027288123	0.00034362775
0.19984947	0.027663625	0.00034767030
0.19997997	0.028075201	0.00035062825
0.20011046	0.027100536	0.00034381492
0.20024096	0.027151347	0.00034400238
0.20037145	0.027324988	0.00034331039
0.20050194	0.027094855	0.00034410151
0.20063244	0.027422913	0.00034495307
0.20076293	0.026899397	0.00034212592
0.20089343	0.027103731	0.00034429853
0.20102392	0.028032263	0.00034664366
0.20115441	0.027573434	0.00034470060
0.20128491	0.027558731	0.00034674454
0.20141540	0.027108767	0.00034143602
0.20154590	0.027209280	0.00034320273
0.20167639	0.026586572	0.00033885044
0.20180688	0.026976744	0.00034044851
0.20193738	0.027339863	0.00034379555
0.20206787	0.027577403	0.00034422535
0.20219837	0.027171245	0.00034156552
0.20232886	0.027298206	0.00034344738
0.20245935	0.027011672	0.00034035388
0.20258985	0.027392067	0.00034319853
0.20272034	0.027130646	0.00034224421
0.20285084	0.027393866	0.00034284780
0.20298133	0.026838379	0.00033985650
0.20311182	0.027423455	0.00034141149
0.20324232	0.027405282	0.00034317675
0.20337281	0.027205878	0.00034160354
0.20350331	0.027413442	0.00034188411
0.20363380	0.027126095	0.00034091077
0.20376429	0.027161173	0.00033979652
0.20389479	0.026701186	0.00033835531
0.20402528	0.027037359	0.00033948386
0.20415578	0.026771942	0.00033693058
0.20428627	0.027499712	0.00034295240
0.20441676	0.027675049	0.00034207397
0.20454726	0.027031612	0.00033860765
0.20467775	0.027783499	0.00034465908
0.20480825	0.026943192	0.00033748470
0.20493874	0.028262021	0.00034559847
0.20506923	0.027217774	0.00034048420
0.20519973	0.026916591	0.00033700990
0.20533022	0.027767409	0.00034328354
0.20546072	0.026791416	0.00033800414
0.20559121	0.026796720	0.00033689620
0.20572170	0.027559032	0.00034102874
0.20585220	0.026909643	0.00033594223
0.20598269	0.026843725	0.00033718719
0.20611319	0.026902995	0.00033744180
0.20624368	0.027343911	0.00033879530
0.20637417	0.027274143	0.00033914923
0.20650467	0.027056296	0.00033728081
0.20663516	0.027335950	0.00033942775
0.20676566	0.026942260	0.00033826784
0.20689615	0.027060311	0.00033635129
0.20702664	0.027359544	0.00033872768
0.20715714	0.026837087	0.00033576044
0.20728763	0.026798503	0.00033454919
0.20741813	0.027636383	0.00034013348
0.20754862	0.027509348	0.00033789344
0.20767911	0.026996679	0.00033719933
0.20780961	0.027112067	0.00033656990
0.20794010	0.027506775	0.00033860858
0.20807060	0.027728045	0.00034019472
0.20820109	0.027469776	0.00033780048
0.20833158	0.026880114	0.00033592097
0.20846208	0.027186413	0.00033824198
0.20859257	0.027719864	0.00033886366
0.20872306	0.027535236	0.00033981961
0.20885356	0.027700929	0.00034001684
0.20898405	0.027227014	0.00033670048
0.20911455	0.026710293	0.00033568812
0.20924504	0.027445734	0.00033847421
0.20937553	0.027456549	0.00033778212
0.20950603	0.027169600	0.00033809054
0.20963652	0.027030344	0.00033418626
0.20976702	0.026754514	0.00033461239
0.20989751	0.027589536	0.00033849492
0.21002800	0.027531229	0.00033825941
0.21015850	0.027134298	0.00033589260
0.21028899	0.027692249	0.00033680110
0.21041949	0.027174882	0.00033761353
0.21054998	0.027125145	0.00033566305
0.21068047	0.026445288	0.00033122508
0.21081097	0.027062436	0.00033531513
0.21094146	0.027024909	0.00033487514
0.21107196	0.026807992	0.00033524332
0.21120245	0.027032541	0.00033465505
0.21133294	0.027177168	0.00033439735
0.21146344	0.027515205	0.00033695905
0.21159393	0.027106784	0.00033352996
0.21172443	0.027230361	0.00033467609
0.21185492	0.026623961	0.00033217266
0.21198541	0.027784363	0.00033812098
0.21211591	0.027242517	0.00033484721
0.21224640	0.026517617	0.00033212311
0.21237690	0.026822059	0.00033083103
0.21250739	0.027369067	0.00033569282
0.21263788	0.026777124	0.00033181666
0.21276838	0.027773627	0.00033778198
0.21289887	0.027231114	0.00033413124
0.21302937	0.027682156	0.00033463270
0.21315986	0.026950739	0.00033355482
0.21329035	0.027476781	0.00033555522
0.21342085	0.027682659	0.00033678884
0.21355134	0.027025152	0.00033251097
0.21368184	0.026707291	0.00033048072
0.21381233	0.027476332	0.00033391201
0.21394282	0.027042352	0.00033403075
0.21407332	0.026949924	0.00033129241
0.21420381	0.026830310	0.00033330692
0.21433431	0.027211851	0.00033244153
0.21446480	0.027080380	0.00033102767
0.21459529	0.027590027	0.00033532928
0.21472579	0.026949600	0.00033119529
0.21485628	0.027517889	0.00033535495
0.21498678	0.027623402	0.00033558225
0.21511727	0.027159524	0.00032995969
0.21524776	0.026452164	0.00032928789
0.21537826	0.026625823	0.00032871412
0.21550875	0.026598676	0.00032906799
0.21563925	0.027145053	0.00033333868
0.21576974	0.027151746	0.00033181179
0.21590023	0.027130419	0.00033113341
0.21603073	0.026426774	0.00032828895
0.21616122	0.027251932	0.00033172695
0.21629172	0.026850134	0.00033087050
0.21642221	0.027115659	0.00033030635
0.21655270	0.027190590	0.00033097525
0.21668320	0.026791188	0.00033057680
0.21681369	0.027560058	0.00033175555
0.21694419	0.027310771	0.00033280263
0.21707468	0.027069536	0.00033072962
0.21720517	0.027418541	0.00033191969
0.21733567	0.026840268	0.00032853238
0.21746616	0.027175300	0.00033024698
0.21759665	0.027315614	0.00033180392
0.21772715	0.027167076	0.00033225228
0.21785764	0.027409119	0.00033023835
0.21798814	0.027055141	0.00033049437
0.21811863	0.027596351	0.00033174103
0.21824912	0.026806035	0.00032907895
0.21837962	0.026717054	0.00032861468
0.21851011	0.026580526	0.00032529058
0.21864061	0.027014684	0.00032961577
0.21877110	0.027341235	0.00033017279
0.21890159	0.026260322	0.00032463969
0.21903209	0.026982947	0.00032901375
0.21916258	0.027113474	0.00032794668
0.21929308	0.027278224	0.00033129815
0.21942357	0.026850118	0.00032682773
0.21955406	0.026942515	0.00032654918
0.21968456	0.027369705	0.00033154792
0.21981505	0.027459300	0.00033018122
0.21994555	0.026798713	0.00032690773
0.22007604	0.027049864	0.00032867248
0.22020653	0.027223746	0.00032823174
0.22033703	0.027527444	0.00033002797
0.22046752	0.026822345	0.00032838908
0.22059802	0.026651639	0.00032434093
0.22072851	0.026943903	0.00032776339
0.22085900	0.026949100	0.00032701124
0.22098950	0.026587655	0.00032473652
0.22111999	0.027263690	0.00032947299
0.22125049	0.027023149	0.00032634871
0.22138098	0.026765626	0.00032625135
0.22151147	0.027198378	0.00032810665
0.22164197	0.027101319	0.00032696448
0.22177246	0.027326002	0.00032923644
0.22190296	0.027156386	0.00032767606
0.22203345	0.027377374	0.00032981453
0.22216394	0.027076562	0.00032875832
0.22229444	0.027089281	0.00032522953
0.22242493	0.026708472	0.00032503976
0.22255543	0.027525386	0.00032860227
0.22268592	0.027214252	0.00032736346
0.22281641	0.026821647	0.00032508110
0.22294691	0.026927489	0.00032513397
0.22307740	0.026970364	0.00032542697
0.22320790	0.027015408	0.00032626666
0.22333839	0.026871714	0.00032472949
0.22346888	0.026995084	0.00032589309
0.22359938	0.026078145	0.00032062363
0.22372987	0.026778432	0.00032425143
0.22386037	0.026790274	0.00032528911
0.22399086	0.026775505	0.00032346943
0.22412135	0.026778592	0.00032423134
0.22425185	0.027363456	0.00032691124
0.22438234	0.027332563	0.00032669566
0.22451284	0.027349494	0.00032751889
0.22464333	0.027027569	0.00032354753
0.22477382	0.026602522	0.00032343783
0.22490432	0.026921358	0.00032495470
0.22503481	0.027260824	0.00032485666
0.22516531	0.027218326	0.00032591384
0.22529580	0.026846393	0.00032262668
0.22542629	0.027214116	0.00032570483
0.22555679	0.026689481	0.00032354663
0.22568728	0.026928278	0.00032276450
0.22581778	0.026749097	0.00032311826
0.22594827	0.026969906	0.00032499028
0.22607876	0.026944710	0.00032278621
0.22620926	0.027092118	0.00032512670
0.22633975	0.026458093	0.00032002133
0.22647025	0.027392336	0.00032578268
0.22660074	0.027287583	0.00032535297
0.22673123	0.026962223	0.00032309170
0.22686173	0.026842560	0.00032333970
0.22699222	0.026261150	0.00031897268
0.22712271	0.027700799	0.00032676595
0.22725321	0.027066484	0.00032400110
0.22738370	0.027032818	0.00032362479
0.22751420	0.027265553	0.00032529555
0.22764469	0.027251299	0.00032496777
0.22777518	0.026641690	0.00032037854
0.22790568	0.026622507	0.00032160172
0.22803617	0.027150020	0.00032400356
0.22816667	0.027369835	0.00032417746
0.22829716	0.026567014	0.00032107409
0.22842765	0.027354916	0.00032361100
0.22855815	0.026538471	0.00031985185
0.22868864	0.026372962	0.00031885987
0.22881914	0.026811702	0.00032031322
0.22894963	0.027184763	0.00032440195
0.22908012	0.026987107	0.00032177264
0.22921062	0.026376320	0.00031833125
0.22934111	0.026825538	0.00032230989
0.22947161	0.026884452	0.00032118900
0.22960210	0.026547518	0.00031966705
0.22973259	0.027111624	0.00032268826
0.22986309	0.026868883	0.00032002321
0.22999358	0.026829429	0.00032103504
0.23012408	0.027281860	0.00032166339
0.23025457	0.027335732	0.00032336751
0.23038506	0.027336498	0.00032355853
0.23051556	0.026954066	0.00032005724
0.23064605	0.026622876	0.00031922667
0.23077655	0.026461407	0.00032261548
0.23090704	0.026327654	0.00032618725
0.23103753	0.026516195	0.00032903955
0.23116803	0.026580433	0.00032959202
0.23129852	0.026373915	0.00033047597
0.23142902	0.026647495	0.00033407075
0.23155951	0.027355002	0.00033919078
0.23169000	0.027424191	0.00034096798
0.23182050	0.026715404	0.00033758753
0.23195099	0.026747936	0.00033996684
0.23208149	0.026798967	0.00034072419
0.23221198	0.027833065	0.00034472137
0.23234247	0.026437878	0.00034084936
0.23247297	0.027275125	0.00034598107
0.23260346	0.026675075	0.00034320480
0.23273396	0.026682643	0.00034489456
0.23286445	0.026858649	0.00034523119
0.23299494	0.026490491	0.00034494033
0.23312544	0.027010540	0.00035073625
0.23325593	0.026382999	0.00034658919
0.23338643	0.026266930	0.00034485990
0.23351692	0.026051591	0.00034325677
0.23364741	0.027021518	0.00034740455
0.23377791	0.026746829	0.00034843412
0.23390840	0.027048018	0.00034766729
0.23403890	0.026809077	0.00034631155
0.23416939	0.027414074	0.00035099324
0.23429988	0.026362287	0.00034428812
0.23443038	0.026916910	0.00034963075
0.23456087	0.026894542	0.00034843766
0.23469137	0.027275414	0.00035182354
0.23482186	0.027285932	0.00035252621
0.23495235	0.026891626	0.00034983710
0.23508285	0.027216193	0.00035139377
0.23521334	0.026301705	0.00034628233
0.23534384	0.027001047	0.00035051672
0.23547433	0.027032029	0.00035217220
0.23560482	0.026267659	0.00034688631
0.23573532	0.026827816	0.00035129755
0.23586581	0.027175826	0.00035298569
0.23599630	0.026492195	0.00035009275
0.23612680	0.026963465	0.00035234380
0.23625729	0.027054841	0.00035228115
0.23638779	0.026713558	0.00035147414
0.23651828	0.026883168	0.00035317010
0.23664877	0.026743454	0.00035133753
0.23677927	0.026792156	0.00035228038
0.23690976	0.026966101	0.00035255396
0.23704026	0.027122973	0.00035490793
0.23717075	0.026423867	0.00035020176
0.23730124	0.026562161	0.00035103203
0.23743174	0.026971270	0.00035515936
0.23756223	0.026937635	0.00035505466
0.23769273	0.026732655	0.00035309626
0.23782322	0.026555174	0.00035222058
0.23795371	0.027108536	0.00035493034
0.23808421	0.026729472	0.00035330600
0.23821470	0.027235563	0.00035726702
0.23834520	0.027008876	0.00035518446
0.23847569	0.026846965	0.00035533585
0.23860618	0.026870125	0.00035446701
0.23873668	0.027180808	0.00035886657
0.23886717	0.026838594	0.00035612872
0.23899767	0.027016457	0.00035436646
0.23912816	0.026774578	0.00035608132
0.23925865	0.027131684	0.00035756294
0.23938915	0.026823358	0.00035488442
0.23951964	0.027139787	0.00035717892
0.23965014	0.027180443	0.00035844161
0.23978063	0.026843369	0.00035576844
0.23991112	0.026822853	0.00035810560
0.24004162	0.027497641	0.00035901975
0.24017211	0.026707920	0.00035684881
0.24030261	0.026673789	0.00035591495
0.24043310	0.027074503	0.00035778392
0.24056359	0.027012631	0.00035909745
0.24069409	0.026894040	0.00035576450
0.24082458	0.027208774	0.00036095093
0.24095508	0.026504607	0.00035729210
0.24108557	0.026668325	0.00035408597
0.24121606	0.026638580	0.00035781217
0.24134656	0.026123351	0.00035472811
0.24147705	0.026913610	0.00035799667
0.24160755	0.026447836	0.00035647865
0.24173804	0.026871722	0.00035734173
0.24186853	0.027205056	0.00036171276
0.24199903	0.027706503	0.00036384591
0.24212952	0.027222674	0.00036029496
0.24226002	0.026708869	0.00035859162
0.24239051	0.027238971	0.00036110666
0.24252100	0.026691510	0.00035760771
0.24265150	0.027054770	0.00036108558
0.24278199	0.026565376	0.00035701191
0.24291249	0.026996800	0.00036107897
0.24304298	0.027169256	0.00036153723
0.24317347	0.026710884	0.00035910195
0.24330397	0.026376339	0.00035795654
0.24343446	0.026629505	0.00035843500
0.24356496	0.026868112	0.00036009834
0.24369545	0.027239681	0.00036361591
0.24382594	0.027077659	0.00036045800
0.24395644	0.026686633	0.00036082264
0.24408693	0.026363959	0.00035790988
0.24421743	0.027079354	0.00036168734
0.24434792	0.026731097	0.00036303268
0.24447841	0.027219150	0.00036169619
0.24460891	0.026992201	0.00036202361
0.24473940	0.026759744	0.00036140209
0.24486989	0.026871254	0.00035978795
0.24500039	0.027073859	0.00036370411
0.24513088	0.027300199	0.00036291591
0.24526138	0.026777428	0.00036265402
0.24539187	0.027115197	0.00036415854
0.24552236	0.026517171	0.00035845514
0.24565286	0.026356101	0.00035810762
0.24578335	0.026726808	0.00036136833
0.24591385	0.026815727	0.00036131798
0.24604434	0.027140215	0.00036547456
0.24617483	0.027834437	0.00036751250
0.24630533	0.026958305	0.00036171276
0.24643582	0.027087952	0.00036548750
0.24656632	0.027233475	0.00036339148
0.24669681	0.026998080	0.00036580483
0.24682730	0.026097898	0.00035703451
0.24695780	0.027384248	0.00036674337
0.24708829	0.026974194	0.00036402604
0.24721879	0.026885794	0.00036249872
0.24734928	0.026795638	0.00036411799
0.24747977	0.026011385	0.00035967552
0.24761027	0.026692437	0.00036256145
0.24774076	0.027050075	0.00036424455
0.24787126	0.027321347	0.00036552356
0.24800175	0.027360438	0.00036748387
0.24813224	0.027078281	0.00036737582
0.24826274	0.026856379	0.00036208137
0.24839323	0.026982128	0.00036530957
0.24852373	0.026838583	0.00036331188
0.24865422	0.027103856	0.00036423754
0.24878471	0.027111722	0.00036768522
0.24891521	0.027683024	0.00036830653
0.24904570	0.027462870	0.00036853688
0.24917620	0.027248481	0.00036745006
0.24930669	0.027128203	0.00036567493
0.24943718	0.026904622	0.00036604030
0.24956768	0.027018440	0.00036602413
0.24969817	0.026497834	0.00036260799
0.24982867	0.026398055	0.00036430271
0.24995916	0.026246454	0.00036155175
0.25008965	0.026547275	0.00036409186
0.25022015	0.026666822	0.00036405445
0.25035064	0.027609215	0.00037005939
0.25048114	0.027363505	0.00037000836
0.25061163	0.026801324	0.00036277905
0.25074212	0.027209062	0.00036746100
0.25087262	0.027499725	0.00037196753
0.25100311	0.026656630	0.00036295315
0.25113361	0.026534929	0.00036452847
0.25126410	0.026624379	0.00036492864
0.25139459	0.026826809	0.00036496743
0.25152509	0.026887265	0.00036803415
0.25165558	0.026866211	0.00036368042
0.25178608	0.026740022	0.00036642046
0.25191657	0.026577061	0.00036473257
0.25204706	0.026637228	0.00036373682
0.25217756	0.027077289	0.00036908417
0.25230805	0.026790981	0.00036489682
0.25243855	0.027176373	0.00036845032
0.25256904	0.026845273	0.00036843070
0.25269953	0.026990754	0.00036569276
0.25283003	0.027011488	0.00036802118
0.25296052	0.026957793	0.00036729872
0.25309102	0.026985614	0.00036812068
0.25322151	0.027571692	0.00037122206
0.25335200	0.026162982	0.00036151536
0.25348250	0.027330338	0.00037119033
0.25361299	0.026954081	0.00036860370
0.25374349	0.026609696	0.00036470566
0.25387398	0.026531201	0.00036666276
0.25400447	0.026393787	0.00036592286
0.25413497	0.026432125	0.00036382630
0.25426546	0.027037096	0.00036967929
0.25439595	0.027138742	0.00036824214
0.25452645	0.027167342	0.00036950205
0.25465694	0.027037791	0.00036843183
0.25478744	0.027063287	0.00036923408
0.25491793	0.026565758	0.00036637842
0.25504842	0.026940209	0.00036624778
0.25517892	0.026795967	0.00036872594
0.25530941	0.026932596	0.00038065080
0.25543991	0.027118404	0.00038243308
0.25557040	0.026516684	0.00038136705
0.25570089	0.026842507	0.00038723199
0.25583139	0.026407587	0.00038643949
0.25596188	0.026150383	0.00038854753
0.25609238	0.026724510	0.00039297906
0.25622287	0.026316875	0.00039210391
0.25635336	0.026808496	0.00039804585
0.25648386	0.026957983	0.00040051432
0.25661435	0.026402761	0.00039866892
0.25674485	0.026892428	0.00040336252
0.25687534	0.026619746	0.00040420560
0.25700583	0.026741028	0.00040662765
0.25713633	0.026975303	0.00040743502
0.25726682	0.027169750	0.00041177234
0.25739732	0.027067176	0.00041345203
0.25752781	0.026885562	0.00041388635
0.25765830	0.026584677	0.00041414603
0.25778880	0.026415272	0.00041304588
0.25791929	0.027575519	0.00042405977
0.25804979	0.026818633	0.00042110433
0.25818028	0.025996891	0.00041521767
0.25831077	0.026522060	0.00042176738
0.25844127	0.026764577	0.00042356074
0.25857176	0.026552323	0.00042457682
0.25870226	0.026526146	0.00042532262
0.25883275	0.026815219	0.00042889184
0.25896324	0.026343641	0.00042834202
0.25909374	0.026532601	0.00042969054
0.25922423	0.026645072	0.00043278783
0.25935473	0.026927611	0.00043513227
0.25948522	0.026931342	0.00043901912
0.25961571	0.026639641	0.00043525536
0.25974621	0.026468615	0.00043550411
0.25987670	0.026481894	0.00043622560
0.26000720	0.027373549	0.00044310228
0.26013769	0.026818129	0.00043972962
0.26026818	0.026565026	0.00043846739
0.26039868	0.027251362	0.00044438574
0.26052917	0.027054751	0.00044635503
0.26065967	0.027230720	0.00044395855
0.26079016	0.026013303	0.00043877638
0.26092065	0.026301785	0.00044142281
0.26105115	0.026558658	0.00044383821
0.26118164	0.026518159	0.00044556532
0.26131214	0.026055497	0.00044269836
0.26144263	0.025784547	0.00044073274
0.26157312	0.026908558	0.00044899795
0.26170362	0.026576182	0.00044868157
0.26183411	0.026249959	0.00044611054
0.26196461	0.025829673	0.00044232791
0.26209510	0.027052917	0.00045221916
0.26222559	0.026606238	0.00045121639
0.26235609	0.026675208	0.00045313518
0.26248658	0.027168009	0.00045594521
0.26261708	0.026040439	0.00044493291
0.26274757	0.026304049	0.00045221895
0.26287806	0.026986030	0.00045591078
0.26300856	0.026222542	0.00045241263
0.26313905	0.027424452	0.00046152196
0.26326954	0.027317718	0.00045922915
0.26340004	0.027089583	0.00046107184
0.26353053	0.026550324	0.00045823547
0.26366103	0.027263604	0.00046218845
0.26379152	0.026262797	0.00045724964
0.26392201	0.026112374	0.00045589557
0.26405251	0.025706852	0.00045032790
0.26418300	0.026620159	0.00046175529
0.26431350	0.026810175	0.00046100797
0.26444399	0.026644221	0.00046476770
0.26457448	0.026952913	0.00046412296
0.26470498	0.026177038	0.00045998135
0.26483547	0.027203112	0.00046936320
0.26496597	0.027623620	0.00047060810
0.26509646	0.026745047	0.00046761977
0.26522695	0.026291737	0.00046701990
0.26535745	0.026189088	0.00046295377
[truncated: 572 more rows]
