# Supplementary material for: Rationally seeded computational protein design of ɑ-helical barrels
Source: Nat Chem Biol. 2024 Jun 20;20(8):991–9. doi: 10.1038/s41589-024-01642-0 (PMC11288890; doi:10.1038/s41589-024-01642-0)
Supplement: Supplementary file 5 — PDB files used for making figure panels h–j. [file 41589_2024_1642_MOESM5_ESM.zip › KIA_RP_RSPD_NatChemBiol_data_Figure3/sc-CC-7-LI_panels_c-g/SAXS_panel_g/LI_SAXS_raw/b21-438120_00405.dat]

0.0045000000	1.0154037	0.0097775192
0.0046304940	0.92952460	0.0090955183
0.0047609879	0.84107495	0.0084246617
0.0048914819	0.76786197	0.0080796248
0.0050219759	0.67985647	0.0072097052
0.0051524699	0.64680188	0.0069625107
0.0052829638	0.59324402	0.0064991826
0.0054134578	0.53194445	0.0059705004
0.0055439518	0.49222246	0.0058473738
0.0056744457	0.45055167	0.0053105400
0.0058049397	0.42922531	0.0051272947
0.0059354337	0.39769408	0.0050592953
0.0060659277	0.36739559	0.0046210540
0.0061964216	0.33968093	0.0045612222
0.0063269156	0.32579093	0.0043739193
0.0064574096	0.30809213	0.0041580952
0.0065879035	0.29431526	0.0040944310
0.0067183975	0.27988233	0.0038690123
0.0068488915	0.26294528	0.0037858354
0.0069793855	0.24730846	0.0036981802
0.0071098794	0.23662908	0.0034768330
0.0072403734	0.22881735	0.0034266537
0.0073708674	0.21639939	0.0033174642
0.0075013613	0.20554918	0.0031769921
0.0076318553	0.19580516	0.0031210203
0.0077623493	0.18684945	0.0029536109
0.0078928433	0.17906555	0.0028855278
0.0080233372	0.16987124	0.0027934210
0.0081538312	0.16304976	0.0026936578
0.0082843252	0.15368198	0.0026202560
0.0084148191	0.15983893	0.0026413344
0.0085453131	0.14839298	0.0025022297
0.0086758071	0.14410409	0.0024612510
0.0088063011	0.13188110	0.0023122806
0.0089367950	0.13330429	0.0023372334
0.0090672890	0.12604057	0.0022564883
0.0091977830	0.12033178	0.0021556668
0.0093282769	0.11506446	0.0021297281
0.0094587709	0.11284519	0.0020463260
0.0095892649	0.10839445	0.0020187602
0.0097197588	0.10773811	0.0020100248
0.0098502528	0.10198151	0.0019296831
0.0099807468	0.099762046	0.0018934577
0.010111241	0.097066754	0.0018677047
0.010241735	0.092154257	0.0017679523
0.010372229	0.091963126	0.0017790801
0.010502723	0.088939822	0.0017339470
0.010633217	0.086985472	0.0016997262
0.010763711	0.083618322	0.0016497548
0.010894205	0.078683816	0.0015674190
0.011024699	0.078454739	0.0015712961
0.011155193	0.077044427	0.0015464659
0.011285687	0.072430068	0.0014735688
0.011416180	0.073736642	0.0014812647
0.011546674	0.067219345	0.0013807656
0.011677168	0.064834736	0.0013460574
0.011807662	0.065233627	0.0013304675
0.011938156	0.063715638	0.0013074168
0.012068650	0.061453448	0.0012825082
0.012199144	0.061776548	0.0012657623
0.012329638	0.062508908	0.0012422522
0.012460132	0.060128002	0.0012157610
0.012590626	0.057079214	0.0011641512
0.012721120	0.058686884	0.0011628569
0.012851614	0.057115951	0.0011255600
0.012982108	0.055456187	0.0010926386
0.013112602	0.053961745	0.0010798816
0.013243096	0.052799112	0.0010545049
0.013373590	0.049667323	0.0010234646
0.013504084	0.051023484	0.0010363381
0.013634578	0.050789244	0.0010159783
0.013765072	0.049861089	0.0010089880
0.013895566	0.049713116	0.00099886480
0.014026060	0.051670264	0.00099996306
0.014156554	0.048605289	0.00098297737
0.014287048	0.048057752	0.00096076592
0.014417542	0.045155814	0.00092383575
0.014548036	0.046449456	0.00094518670
0.014678530	0.045901071	0.00092282194
0.014809024	0.046389115	0.00093207066
0.014939518	0.045954599	0.00092111007
0.015070012	0.043769027	0.00089063081
0.015200506	0.042924455	0.00088450570
0.015331000	0.044016876	0.00088280577
0.015461494	0.043220215	0.00087439225
0.015591988	0.041871145	0.00086277801
0.015722482	0.042294369	0.00085270905
0.015852975	0.043355048	0.00086192769
0.015983469	0.041799682	0.00084532399
0.016113963	0.041787974	0.00083491019
0.016244457	0.040176040	0.00082593788
0.016374951	0.041645553	0.00082974305
0.016505445	0.040808380	0.00082158424
0.016635939	0.039929921	0.00081149052
0.016766433	0.040172516	0.00079943575
0.016896927	0.037825316	0.00078023682
0.017027421	0.039000640	0.00078676879
0.017157915	0.039288323	0.00078573921
0.017288409	0.037594303	0.00076976168
0.017418903	0.038120103	0.00076266976
0.017549397	0.038561809	0.00077472010
0.017679891	0.038444939	0.00076809050
0.017810385	0.038372222	0.00076015355
0.017940879	0.038538687	0.00076462499
0.018071373	0.036745794	0.00073813418
0.018201867	0.036431541	0.00073806200
0.018332361	0.036504914	0.00073638250
0.018462855	0.037344352	0.00073302693
0.018593349	0.037010367	0.00073359064
0.018723843	0.036452301	0.00072311374
0.018854337	0.036588199	0.00071613144
0.018984831	0.035590243	0.00071170310
0.019115325	0.035690178	0.00070479150
0.019245819	0.036360583	0.00071592286
0.019376313	0.037171807	0.00071627060
0.019506807	0.036481988	0.00070449971
0.019637301	0.037188326	0.00071616804
0.019767795	0.037518826	0.00070788468
0.019898289	0.035614092	0.00069294780
0.020028783	0.034070783	0.00067662524
0.020159277	0.035361558	0.00068275985
0.020289771	0.035682643	0.00068818047
0.020420264	0.033830779	0.00066401857
0.020550758	0.036003604	0.00068022487
0.020681252	0.034422200	0.00067264552
0.020811746	0.035133493	0.00066918713
0.020942240	0.035094133	0.00066479706
0.021072734	0.034379112	0.00066582544
0.021203228	0.036108122	0.00066906038
0.021333722	0.033168324	0.00064910363
0.021464216	0.034103091	0.00065272808
0.021594710	0.035172159	0.00065484842
0.021725204	0.034090348	0.00065417099
0.021855698	0.034141503	0.00063900697
0.021986192	0.033266429	0.00063625594
0.022116686	0.033491881	0.00064086620
0.022247180	0.034883815	0.00064140298
0.022377674	0.033481791	0.00063421103
0.022508168	0.034778912	0.00063959982
0.022638662	0.033971415	0.00062762435
0.022769156	0.033731974	0.00063409529
0.022899650	0.034255858	0.00062598714
0.023030144	0.034062066	0.00062943343
0.023160638	0.033836168	0.00062470267
0.023291132	0.033664157	0.00061954057
0.023421626	0.033502828	0.00061976180
0.023552120	0.034354076	0.00062156937
0.023682614	0.033698640	0.00061020377
0.023813108	0.033753362	0.00061863790
0.023943602	0.033472390	0.00060643129
0.024074096	0.033896472	0.00061027181
0.024204590	0.034079044	0.00061397711
0.024335084	0.033306364	0.00059919396
0.024465578	0.033641130	0.00060540034
0.024596072	0.032435625	0.00058941351
0.024726566	0.032904175	0.00059394115
0.024857060	0.033195094	0.00059801013
0.024987553	0.033219937	0.00059064575
0.025118047	0.033300691	0.00059401426
0.025248541	0.032908925	0.00058847275
0.025379035	0.032839149	0.00058268336
0.025509529	0.033898935	0.00059502645
0.025640023	0.032965742	0.00057933358
0.025770517	0.032607450	0.00057995980
0.025901011	0.032411206	0.00057781706
0.026031505	0.033223578	0.00057914823
0.026161999	0.032255124	0.00057197747
0.026292493	0.032684303	0.00057181528
0.026422987	0.033482804	0.00057728392
0.026553481	0.033666419	0.00058035433
0.026683975	0.032622736	0.00056625417
0.026814469	0.032851082	0.00056909862
0.026944963	0.032471170	0.00056587118
0.027075457	0.032020797	0.00055880109
0.027205951	0.031545916	0.00055860156
0.027336445	0.032394742	0.00055809208
0.027466939	0.032219102	0.00055489530
0.027597433	0.033114772	0.00056509950
0.027727927	0.031040818	0.00054111605
0.027858421	0.032660092	0.00055906226
0.027988915	0.032872305	0.00055620011
0.028119409	0.032897165	0.00055442670
0.028249903	0.032134316	0.00054797935
0.028380397	0.032358045	0.00054580250
0.028510891	0.032591648	0.00055220187
0.028641385	0.031953446	0.00054516248
0.028771879	0.032471057	0.00054258257
0.028902373	0.031630616	0.00054000015
0.029032867	0.031962819	0.00053847214
0.029163361	0.031795068	0.00053463011
0.029293855	0.031846816	0.00054070681
0.029424349	0.032282904	0.00053504545
0.029554842	0.032829815	0.00054065916
0.029685336	0.031616630	0.00053087022
0.029815830	0.031866311	0.00052804770
0.029946324	0.031283878	0.00052566326
0.030076818	0.032285800	0.00053390104
0.030207312	0.031996898	0.00052561833
0.030337806	0.031662811	0.00052598556
0.030468300	0.032163468	0.00052622686
0.030598794	0.032281446	0.00052764186
0.030729288	0.031841342	0.00052599148
0.030859782	0.031770657	0.00052040585
0.030990276	0.031683742	0.00052003228
0.031120770	0.032184350	0.00051938324
0.031251264	0.031895661	0.00051627508
0.031381758	0.031796425	0.00051755517
0.031512252	0.030803707	0.00050649310
0.031642746	0.030780989	0.00050880807
0.031773240	0.030447540	0.00050344782
0.031903734	0.032010903	0.00051160032
0.032034228	0.031781188	0.00051168794
0.032164722	0.031894188	0.00051086136
0.032295216	0.030786879	0.00050121545
0.032425710	0.031911823	0.00051069095
0.032556204	0.031628480	0.00050158520
0.032686698	0.031558203	0.00050486961
0.032817192	0.031315732	0.00050140262
0.032947686	0.031222498	0.00049933127
0.033078180	0.031386122	0.00050176859
0.033208674	0.031999138	0.00050158929
0.033339168	0.031421824	0.00049702054
0.033469662	0.030351802	0.00049020379
0.033600156	0.031321855	0.00049329477
0.033730650	0.030207253	0.00048985569
0.033861144	0.032151103	0.00049874809
0.033991637	0.032588498	0.00049797274
0.034122131	0.031684096	0.00049618738
0.034252625	0.031553314	0.00049726544
0.034383119	0.031392124	0.00050144364
0.034513613	0.031425851	0.00050306814
0.034644107	0.030639383	0.00049440397
0.034774601	0.031607026	0.00051283741
0.034905095	0.031002595	0.00051058896
0.035035589	0.031012655	0.00051249733
0.035166083	0.030775306	0.00051729634
0.035296577	0.031607669	0.00052189688
0.035427071	0.031534741	0.00052687461
0.035557565	0.030825499	0.00051823739
0.035688059	0.032105617	0.00052807879
0.035818553	0.031108185	0.00052862316
0.035949047	0.031584639	0.00052791230
0.036079541	0.031654786	0.00053044146
0.036210035	0.031067592	0.00052477261
0.036340529	0.032041172	0.00053212417
0.036471023	0.031959416	0.00053645121
0.036601517	0.031213489	0.00052906052
0.036732011	0.031342831	0.00052936251
0.036862505	0.030587200	0.00052615695
0.036992999	0.031455672	0.00053323872
0.037123493	0.030350820	0.00052619578
0.037253987	0.030518562	0.00053108859
0.037384481	0.030696340	0.00052723914
0.037514975	0.031372750	0.00053869830
0.037645469	0.030908745	0.00053432492
0.037775963	0.030762824	0.00053019344
0.037906457	0.030322410	0.00053329613
0.038036951	0.030459221	0.00053319992
0.038167445	0.031055958	0.00053952294
0.038297939	0.031848302	0.00054495655
0.038428433	0.031418633	0.00054084264
0.038558926	0.031595928	0.00054642592
0.038689420	0.031903181	0.00054711917
0.038819914	0.030734597	0.00053549463
0.038950408	0.030692025	0.00054294931
0.039080902	0.030992820	0.00053611021
0.039211396	0.030766606	0.00053327726
0.039341890	0.030066508	0.00052012172
0.039472384	0.030899186	0.00052787922
0.039602878	0.030398088	0.00052329033
0.039733372	0.031122180	0.00052559205
0.039863866	0.030511030	0.00051558221
0.039994360	0.031707858	0.00052878888
0.040124854	0.031031844	0.00051828047
0.040255348	0.031200242	0.00052026521
0.040385842	0.030366650	0.00051195782
0.040516336	0.031656721	0.00052004974
0.040646830	0.031663260	0.00052151178
0.040777324	0.031436300	0.00051758843
0.040907818	0.030471864	0.00050904333
0.041038312	0.030604383	0.00051257544
0.041168806	0.031207659	0.00051121997
0.041299300	0.030369552	0.00050963710
0.041429794	0.030830845	0.00050862294
0.041560288	0.030203890	0.00050354145
0.041690782	0.030380723	0.00050554727
0.041821276	0.029686085	0.00049708607
0.041951770	0.030843273	0.00050649138
0.042082264	0.031312039	0.00050800677
0.042212758	0.030043561	0.00049719907
0.042343252	0.030568214	0.00050532546
0.042473746	0.030880897	0.00050302957
0.042604240	0.030967488	0.00050123433
0.042734734	0.029676355	0.00049717267
0.042865228	0.030291097	0.00049613572
0.042995722	0.030460786	0.00049896475
0.043126215	0.031686524	0.00050772508
0.043256709	0.030296703	0.00049555019
0.043387203	0.030190595	0.00049613067
0.043517697	0.030213726	0.00049345052
0.043648191	0.031013399	0.00049709958
0.043778685	0.030039281	0.00049468729
0.043909179	0.030832709	0.00049464811
0.044039673	0.030552839	0.00049407880
0.044170167	0.030534408	0.00049438848
0.044300661	0.030813204	0.00049418014
0.044431155	0.030054262	0.00049129505
0.044561649	0.030584515	0.00049188441
0.044692143	0.031332325	0.00049672924
0.044822637	0.030872763	0.00049403315
0.044953131	0.030340070	0.00048875132
0.045083625	0.030679134	0.00049411208
0.045214119	0.030597828	0.00049028507
0.045344613	0.031222443	0.00049212324
0.045475107	0.030605053	0.00048941879
0.045605601	0.029876071	0.00048195538
0.045736095	0.030535115	0.00048775464
0.045866589	0.031426088	0.00049500243
0.045997083	0.030315982	0.00048319339
0.046127577	0.029580141	0.00048439239
0.046258071	0.029943550	0.00049054742
0.046388565	0.030185396	0.00049292918
0.046519059	0.029870148	0.00049718872
0.046649553	0.030966045	0.00050398693
0.046780047	0.029990373	0.00049923092
0.046910541	0.030503181	0.00050379117
0.047041035	0.030924894	0.00050656418
0.047171529	0.030816345	0.00051062724
0.047302023	0.030618076	0.00050935599
0.047432517	0.030761017	0.00051092509
0.047563011	0.031159199	0.00051612090
0.047693504	0.029396699	0.00049938207
0.047823998	0.030616544	0.00051292928
0.047954492	0.030237517	0.00051155452
0.048084986	0.030695451	0.00051458247
0.048215480	0.029548182	0.00050971727
0.048345974	0.029701079	0.00050675334
0.048476468	0.030059044	0.00050874362
0.048606962	0.031191690	0.00052263501
0.048737456	0.030545881	0.00051706824
0.048867950	0.029466500	0.00051178727
0.048998444	0.030966540	0.00051980157
0.049128938	0.030853983	0.00052043882
0.049259432	0.029849587	0.00051365003
0.049389926	0.030226440	0.00051755172
0.049520420	0.030121938	0.00051695064
0.049650914	0.030477508	0.00052272610
0.049781408	0.029640968	0.00051343939
0.049911902	0.030764728	0.00052109577
0.050042396	0.030221704	0.00051966542
0.050172890	0.029931994	0.00051896831
0.050303384	0.030060403	0.00052223153
0.050433878	0.031322269	0.00052724353
0.050564372	0.030548985	0.00052551471
0.050694866	0.030384477	0.00051993902
0.050825360	0.030777313	0.00052792986
0.050955854	0.030797675	0.00052818797
0.051086348	0.030546230	0.00052607024
0.051216842	0.029846253	0.00051985347
0.051347336	0.030549848	0.00052692606
0.051477830	0.030296752	0.00052286365
0.051608324	0.029398185	0.00051766279
0.051738818	0.030220470	0.00052525745
0.051869312	0.028991078	0.00051409281
0.051999806	0.030143620	0.00052596605
0.052130299	0.029199960	0.00051657899
0.052260793	0.030831166	0.00053071968
0.052391287	0.029780233	0.00052389130
0.052521781	0.029778206	0.00052398806
0.052652275	0.029765455	0.00052757120
0.052782769	0.030346147	0.00052680650
0.052913263	0.029291621	0.00052075184
0.053043757	0.029787226	0.00052329852
0.053174251	0.030315487	0.00052998893
0.053304745	0.031403406	0.00053840740
0.053435239	0.029332023	0.00052427195
0.053565733	0.030033366	0.00052735426
0.053696227	0.030348935	0.00052909446
0.053826721	0.030217990	0.00053213393
0.053957215	0.030116486	0.00052898514
0.054087709	0.029781505	0.00052844782
0.054218203	0.030697692	0.00053268412
0.054348697	0.029293031	0.00052158059
0.054479191	0.030458010	0.00053259687
0.054609685	0.030385064	0.00053414660
0.054740179	0.030651776	0.00053493091
0.054870673	0.029987586	0.00053046864
0.055001167	0.031070907	0.00053722002
0.055131661	0.030153288	0.00053132301
0.055262155	0.030012014	0.00053038625
0.055392649	0.029493391	0.00052915149
0.055523143	0.031306143	0.00054408041
0.055653637	0.030574304	0.00053540639
0.055784131	0.029996290	0.00053061002
0.055914625	0.030198247	0.00053389759
0.056045119	0.031304052	0.00054319030
0.056175613	0.030253450	0.00053429392
0.056306107	0.030268700	0.00053401253
0.056436601	0.031214608	0.00054073082
0.056567095	0.030890647	0.00053874372
0.056697588	0.030833410	0.00054103035
0.056828082	0.030588968	0.00053904036
0.056958576	0.030203488	0.00053501847
0.057089070	0.029659640	0.00053019934
0.057219564	0.030772304	0.00054063898
0.057350058	0.029619105	0.00052763736
0.057480552	0.030532009	0.00053979312
0.057611046	0.030823748	0.00053902388
0.057741540	0.030675222	0.00053923951
0.057872034	0.030551248	0.00053611157
0.058002528	0.030874206	0.00053648901
0.058133022	0.029970017	0.00053367482
0.058263516	0.029849464	0.00052882235
0.058394010	0.030604955	0.00053552913
0.058524504	0.029599131	0.00052734810
0.058654998	0.029863640	0.00052829754
0.058785492	0.030515543	0.00053211739
0.058915986	0.031087953	0.00053858746
0.059046480	0.030667812	0.00053042745
0.059176974	0.030455406	0.00053269015
0.059307468	0.029911170	0.00052317211
0.059437962	0.030940301	0.00052879796
0.059568456	0.030775887	0.00053177668
0.059698950	0.029087090	0.00051419953
0.059829444	0.029988931	0.00052303660
0.059959938	0.029667410	0.00052011098
0.060090432	0.030429402	0.00052218918
0.060220926	0.029477584	0.00051824261
0.060351420	0.030593683	0.00052394897
0.060481914	0.030153071	0.00052244431
0.060612408	0.030534989	0.00052472339
0.060742902	0.030498794	0.00052100510
0.060873396	0.029753199	0.00051858489
0.061003890	0.029830200	0.00051830649
0.061134384	0.029588563	0.00051353759
0.061264877	0.031334479	0.00053240224
0.061395371	0.030013146	0.00051725236
0.061525865	0.030107258	0.00051592493
0.061656359	0.029063632	0.00051083945
0.061786853	0.030388671	0.00052097278
0.061917347	0.030447013	0.00052245638
0.062047841	0.030591008	0.00052198655
0.062178335	0.030203295	0.00051471979
0.062308829	0.030350952	0.00052147608
0.062439323	0.030187900	0.00051618324
0.062569817	0.029426302	0.00051142289
0.062700311	0.029455200	0.00051312656
0.062830805	0.029632031	0.00051162032
0.062961299	0.030058885	0.00051510728
0.063091793	0.030121614	0.00051595885
0.063222287	0.030817756	0.00052024930
0.063352781	0.030385977	0.00052137424
0.063483275	0.029371466	0.00050863893
0.063613769	0.029404390	0.00050909985
0.063744263	0.029649249	0.00051063397
0.063874757	0.030191966	0.00051425600
0.064005251	0.030101410	0.00051764648
0.064135745	0.030262611	0.00051707944
0.064266239	0.029228794	0.00050505709
0.064396733	0.029302972	0.00050719626
0.064527227	0.029569192	0.00050741759
0.064657721	0.030580877	0.00051812421
0.064788215	0.029071880	0.00050471787
0.064918709	0.029835481	0.00050841170
0.065049203	0.029851764	0.00051252908
0.065179697	0.030279611	0.00051168658
0.065310191	0.029647437	0.00050688196
0.065440685	0.029628875	0.00050877343
0.065571179	0.029283750	0.00050497338
0.065701673	0.028798095	0.00050239518
0.065832166	0.029780339	0.00050713314
0.065962660	0.029637353	0.00050739885
0.066093154	0.029569193	0.00050982406
0.066223648	0.028124778	0.00049292546
0.066354142	0.029376898	0.00050476257
0.066484636	0.029904577	0.00050507717
0.066615130	0.029464160	0.00050452330
0.066745624	0.029792118	0.00050794555
0.066876118	0.029397252	0.00050196686
0.067006612	0.029819350	0.00050785987
0.067137106	0.030291362	0.00051018502
0.067267600	0.030619434	0.00050738899
0.067398094	0.029630749	0.00050580656
0.067528588	0.029647388	0.00050459107
0.067659082	0.030192514	0.00050776514
0.067789576	0.029871121	0.00050764293
0.067920070	0.030367147	0.00050778291
0.068050564	0.029733662	0.00050355102
0.068181058	0.028989124	0.00049755081
0.068311552	0.029325844	0.00049980582
0.068442046	0.030086271	0.00050709369
0.068572540	0.029444683	0.00050147128
0.068703034	0.030282999	0.00050385140
0.068833528	0.030156002	0.00050857114
0.068964022	0.029369221	0.00049939358
0.069094516	0.030295085	0.00050857845
0.069225010	0.029922520	0.00050356526
0.069355504	0.029716242	0.00049953068
0.069485998	0.029439909	0.00050016233
0.069616492	0.029703658	0.00050204413
0.069746986	0.029803440	0.00050090321
0.069877480	0.030447320	0.00050765663
0.070007974	0.029260373	0.00049613278
0.070138468	0.030117391	0.00050313296
0.070268961	0.029820963	0.00049877518
0.070399455	0.029859344	0.00049892173
0.070529949	0.029515639	0.00050088864
0.070660443	0.029699201	0.00049798209
0.070790937	0.029653825	0.00049840908
0.070921431	0.029431902	0.00049747586
0.071051925	0.029883130	0.00049918711
0.071182419	0.030472107	0.00050696020
0.071312913	0.029283974	0.00049369102
0.071443407	0.030051569	0.00050255833
0.071573901	0.029860357	0.00049577825
0.071704395	0.029497678	0.00049396012
0.071834889	0.029990431	0.00049930824
0.071965383	0.029082405	0.00049144390
0.072095877	0.029338425	0.00049348544
0.072226371	0.028719980	0.00048937368
0.072356865	0.028609080	0.00048588551
0.072487359	0.029846011	0.00049680650
0.072617853	0.029488816	0.00049529375
0.072748347	0.029697685	0.00049196613
0.072878841	0.029587661	0.00049529571
0.073009335	0.028726912	0.00048443062
0.073139829	0.030265021	0.00049699565
0.073270323	0.029309707	0.00049360158
0.073400817	0.028721015	0.00048615039
0.073531311	0.029749291	0.00049416676
0.073661805	0.029063237	0.00048946921
0.073792299	0.029053654	0.00048571250
0.073922793	0.029372467	0.00049060911
0.074053287	0.030498406	0.00049815028
0.074183781	0.030310404	0.00049681390
0.074314275	0.028884194	0.00048961374
0.074444769	0.029273724	0.00048556350
0.074575263	0.030379394	0.00049641721
0.074705757	0.030239227	0.00049647526
0.074836250	0.030585870	0.00049878467
0.074966744	0.028749373	0.00048610128
0.075097238	0.029277305	0.00048510549
0.075227732	0.028943394	0.00048552371
0.075358226	0.029661728	0.00049276869
0.075488720	0.030259778	0.00049315224
0.075619214	0.029103077	0.00048538048
0.075749708	0.029573409	0.00048876589
0.075880202	0.030003239	0.00049148346
0.076010696	0.029849403	0.00049077052
0.076141190	0.029817416	0.00048890189
0.076271684	0.029434755	0.00048777219
0.076402178	0.029566743	0.00049073984
0.076532672	0.029276550	0.00048381841
0.076663166	0.030455484	0.00049448221
0.076793660	0.028964944	0.00048168402
0.076924154	0.028879292	0.00048092817
0.077054648	0.028736081	0.00048137394
0.077185142	0.029053807	0.00048056839
0.077315636	0.029451732	0.00048477069
0.077446130	0.029765499	0.00048671648
0.077576624	0.029247243	0.00048113369
0.077707118	0.029724282	0.00048782537
0.077837612	0.028716152	0.00047793621
0.077968106	0.028027560	0.00047450333
0.078098600	0.028516910	0.00047551186
0.078229094	0.029420400	0.00048114921
0.078359588	0.030418841	0.00049186059
0.078490082	0.029417791	0.00048203221
0.078620576	0.028750955	0.00047640990
0.078751070	0.029219641	0.00048222822
0.078881564	0.029216104	0.00047933064
0.079012058	0.029591733	0.00048418087
0.079142552	0.030306221	0.00048885775
0.079273046	0.029041609	0.00047727365
0.079403539	0.029068334	0.00047864734
0.079534033	0.029512497	0.00048218739
0.079664527	0.030087442	0.00048652834
0.079795021	0.029007836	0.00047843307
0.079925515	0.030044376	0.00048389333
0.080056009	0.029552053	0.00048355057
0.080186503	0.029917514	0.00048680520
0.080316997	0.029725367	0.00047981036
0.080447491	0.028254051	0.00047138295
0.080577985	0.029328616	0.00047805697
0.080708479	0.028898639	0.00047484860
0.080838973	0.028846688	0.00047466184
0.080969467	0.029618541	0.00047858804
0.081099961	0.029176974	0.00047739576
0.081230455	0.029531846	0.00047907576
0.081360949	0.029085591	0.00047296362
0.081491443	0.029223536	0.00047779183
0.081621937	0.029729485	0.00047826742
0.081752431	0.029380349	0.00047658682
0.081882925	0.029907281	0.00048188178
0.082013419	0.029699363	0.00047658559
0.082143913	0.029485989	0.00047884969
0.082274407	0.029428888	0.00047511848
0.082404901	0.028245254	0.00046597023
0.082535395	0.029102268	0.00047662278
0.082665889	0.028590726	0.00046842125
0.082796383	0.029480835	0.00047668380
0.082926877	0.029490128	0.00047650975
0.083057371	0.029971435	0.00047800329
0.083187865	0.029256062	0.00047373381
0.083318359	0.028854427	0.00046990231
0.083448853	0.029155528	0.00047167354
0.083579347	0.029412425	0.00047466629
0.083709841	0.028667965	0.00046705855
0.083840335	0.028920757	0.00046917512
0.083970828	0.030161042	0.00047815780
0.084101322	0.029504233	0.00047228941
0.084231816	0.029708263	0.00047573217
0.084362310	0.030266211	0.00047807499
0.084492804	0.029561873	0.00047282764
0.084623298	0.028986177	0.00047185307
0.084753792	0.028608117	0.00046553790
0.084884286	0.028272927	0.00046343388
0.085014780	0.029038616	0.00046946414
0.085145274	0.029140716	0.00046822674
0.085275768	0.029102338	0.00047008680
0.085406262	0.029155242	0.00046746971
0.085536756	0.029386164	0.00047039347
0.085667250	0.028787614	0.00046830062
0.085797744	0.029969885	0.00047342819
0.085928238	0.029461392	0.00047057155
0.086058732	0.028527520	0.00046338808
0.086189226	0.029296167	0.00046856193
0.086319720	0.029165564	0.00047027823
0.086450214	0.028570374	0.00046105219
0.086580708	0.028977539	0.00046763011
0.086711202	0.030102488	0.00047128310
0.086841696	0.028924712	0.00046351989
0.086972190	0.028698326	0.00046362477
0.087102684	0.029499035	0.00046971650
0.087233178	0.029454164	0.00047041061
0.087363672	0.029781213	0.00047102805
0.087494166	0.029049897	0.00046244768
0.087624660	0.029612724	0.00046915853
0.087755154	0.028560474	0.00046336282
0.087885648	0.029000474	0.00046214144
0.088016142	0.028980845	0.00046305493
0.088146636	0.028402205	0.00045782104
0.088277130	0.029029910	0.00046317040
0.088407623	0.029530322	0.00046912375
0.088538117	0.028366920	0.00045739856
0.088668611	0.029382167	0.00046583804
0.088799105	0.030351178	0.00047341076
0.088929599	0.028835583	0.00045999672
0.089060093	0.028624617	0.00046091657
0.089190587	0.029144820	0.00046210808
0.089321081	0.029588893	0.00046609972
0.089451575	0.029462684	0.00046517949
0.089582069	0.028832693	0.00045726929
0.089712563	0.029137680	0.00046203441
0.089843057	0.029785261	0.00046798773
0.089973551	0.028898093	0.00045932218
0.090104045	0.029414469	0.00046562591
0.090234539	0.029661281	0.00046235983
0.090365033	0.028166461	0.00045562341
0.090495527	0.029208818	0.00046149081
0.090626021	0.027907824	0.00045259292
0.090756515	0.028886565	0.00045983190
0.090887009	0.028562707	0.00045746823
0.091017503	0.029312243	0.00045978679
0.091147997	0.027903285	0.00045266239
0.091278491	0.030364210	0.00046661582
0.091408985	0.028855935	0.00045878196
0.091539479	0.028393581	0.00045361274
0.091669973	0.028558386	0.00045438162
0.091800467	0.028679315	0.00046448861
0.091930961	0.028776123	0.00047099689
0.092061455	0.028053088	0.00046791534
0.092191949	0.029057092	0.00048082708
0.092322443	0.028264613	0.00047498101
0.092452937	0.028119669	0.00047750905
0.092583431	0.029046066	0.00048581100
0.092713925	0.029496389	0.00049161914
0.092844419	0.028508790	0.00048805579
0.092974912	0.029234945	0.00049168872
0.093105406	0.028473079	0.00047799021
0.093235900	0.028975722	0.00047950792
0.093366394	0.028906152	0.00047303485
0.093496888	0.029068408	0.00047676460
0.093627382	0.028224163	0.00046543396
0.093757876	0.028674723	0.00046755033
0.093888370	0.029117713	0.00047359117
0.094018864	0.029428084	0.00046985990
0.094149358	0.028826180	0.00046861828
0.094279852	0.029146437	0.00046901537
0.094410346	0.029233336	0.00046805130
0.094540840	0.028628236	0.00046505660
0.094671334	0.028669470	0.00046200858
0.094801828	0.028503491	0.00046222107
0.094932322	0.028459685	0.00046417123
0.095062816	0.028463872	0.00045888430
0.095193310	0.028146222	0.00045815035
0.095323804	0.028747717	0.00046203255
0.095454298	0.027924299	0.00045502072
0.095584792	0.028528996	0.00046059881
0.095715286	0.029225820	0.00046331568
0.095845780	0.028885675	0.00046164382
0.095976274	0.028680182	0.00046147367
0.096106768	0.028166414	0.00045204142
0.096237262	0.028582394	0.00045841434
0.096367756	0.029343030	0.00046412663
0.096498250	0.029105921	0.00045808351
0.096628744	0.028972164	0.00046222577
0.096759238	0.028234295	0.00045097009
0.096889732	0.028078814	0.00045321940
0.097020226	0.028755293	0.00045841954
0.097150720	0.028696270	0.00045431733
0.097281214	0.029687865	0.00046250571
0.097411708	0.028440383	0.00045393052
0.097542201	0.028800388	0.00045576413
0.097672695	0.028145561	0.00045417857
0.097803189	0.028892048	0.00045435781
0.097933683	0.027963256	0.00045013661
0.098064177	0.028107389	0.00044898333
0.098194671	0.028465491	0.00044994781
0.098325165	0.029450711	0.00045599097
0.098455659	0.028571724	0.00044844085
0.098586153	0.028315553	0.00044617470
0.098716647	0.029979816	0.00045875474
0.098847141	0.029227410	0.00044833522
0.098977635	0.028503195	0.00044491236
0.099108129	0.028282202	0.00044211226
0.099238623	0.029018123	0.00044797904
0.099369117	0.028195900	0.00044082345
0.099499611	0.029236517	0.00044661462
0.099630105	0.028319628	0.00044182872
0.099760599	0.028660530	0.00044468315
0.099891093	0.029731488	0.00045047115
0.10002159	0.028891399	0.00044796358
0.10015208	0.029367866	0.00044908414
0.10028257	0.028331348	0.00044050968
0.10041307	0.028315727	0.00044202677
0.10054356	0.028653416	0.00044387626
0.10067406	0.028757534	0.00044756942
0.10080455	0.027448593	0.00043722346
0.10093504	0.027857742	0.00043763769
0.10106554	0.028338333	0.00044383184
0.10119603	0.028753260	0.00044450858
0.10132653	0.028785502	0.00044745941
0.10145702	0.028500343	0.00044582872
0.10158751	0.028652294	0.00044195869
0.10171801	0.028413228	0.00044298843
0.10184850	0.028129412	0.00043829121
0.10197900	0.028270657	0.00044149992
0.10210949	0.028637312	0.00044375753
0.10223998	0.028701661	0.00044183431
0.10237048	0.028059734	0.00043809694
0.10250097	0.028423550	0.00044276688
0.10263147	0.028369358	0.00043734352
0.10276196	0.028172619	0.00044069674
0.10289245	0.028566218	0.00044016637
0.10302295	0.028665200	0.00044136549
0.10315344	0.028650881	0.00044456449
0.10328394	0.028876565	0.00044094516
0.10341443	0.028444606	0.00043920980
0.10354492	0.029447499	0.00044804247
0.10367542	0.028766642	0.00043955475
0.10380591	0.028962510	0.00044453183
0.10393641	0.029060531	0.00044276391
0.10406690	0.028559160	0.00043806966
0.10419739	0.029401946	0.00044738047
0.10432789	0.028780092	0.00043851893
0.10445838	0.029085270	0.00044409011
0.10458888	0.028167571	0.00043703074
0.10471937	0.029142095	0.00044196685
0.10484986	0.028935255	0.00044141281
0.10498036	0.027542848	0.00042917542
0.10511085	0.028763533	0.00043863727
0.10524135	0.028073722	0.00043579531
0.10537184	0.028840273	0.00043838673
0.10550233	0.028340738	0.00043738183
0.10563283	0.029551796	0.00044313317
0.10576332	0.028096546	0.00043450601
0.10589382	0.028344673	0.00043704223
0.10602431	0.028978828	0.00043870364
0.10615480	0.028950391	0.00043929482
0.10628530	0.028337894	0.00043692550
0.10641579	0.028494433	0.00043480020
0.10654629	0.029176073	0.00044079103
0.10667678	0.028950865	0.00043789395
0.10680727	0.028661640	0.00043624005
0.10693777	0.028138627	0.00043408158
0.10706826	0.027793938	0.00042965610
0.10719876	0.029805378	0.00044459422
0.10732925	0.028913387	0.00043808162
0.10745974	0.028878086	0.00043459008
0.10759024	0.028363126	0.00043323046
0.10772073	0.028025999	0.00043066030
0.10785123	0.028566029	0.00043612080
0.10798172	0.028959719	0.00044655656
0.10811221	0.028238542	0.00044287855
0.10824271	0.027576544	0.00044496276
0.10837320	0.028250856	0.00045169604
0.10850370	0.028654064	0.00045652264
0.10863419	0.028189881	0.00045679292
0.10876468	0.028627557	0.00045920034
0.10889518	0.028192964	0.00045799913
0.10902567	0.028164361	0.00046352004
0.10915616	0.028637533	0.00046396469
0.10928666	0.029095969	0.00047148688
0.10941715	0.028235702	0.00046544519
0.10954765	0.028074197	0.00046423462
0.10967814	0.028767939	0.00047312800
0.10980863	0.028825350	0.00047522147
0.10993913	0.027379801	0.00046670521
0.11006962	0.028105395	0.00047328978
0.11020012	0.029622562	0.00048047030
0.11033061	0.029248195	0.00048375226
0.11046110	0.028511522	0.00047810129
0.11059160	0.028296145	0.00047935346
0.11072209	0.028279890	0.00048280577
0.11085259	0.028570540	0.00048133693
0.11098308	0.028234068	0.00048165904
0.11111357	0.027333208	0.00047806529
0.11124407	0.028157975	0.00048102586
0.11137456	0.028642980	0.00048987304
0.11150506	0.028898750	0.00049199186
0.11163555	0.028349966	0.00048809124
0.11176604	0.028956613	0.00049493197
0.11189654	0.028594214	0.00049075476
0.11202703	0.029136587	0.00049737492
0.11215753	0.028268155	0.00049270098
0.11228802	0.028609103	0.00049680371
0.11241851	0.027921395	0.00049104820
0.11254901	0.027858424	0.00049216556
0.11267950	0.028094788	0.00049121947
0.11281000	0.027671325	0.00048957702
0.11294049	0.028650245	0.00048240058
0.11307098	0.027910996	0.00047584077
0.11320148	0.028126497	0.00047025595
0.11333197	0.027773241	0.00046751980
0.11346247	0.028228300	0.00047197302
0.11359296	0.027897047	0.00046469697
0.11372345	0.028608319	0.00046888937
0.11385395	0.028290894	0.00046714742
0.11398444	0.027734974	0.00045717926
0.11411494	0.029230071	0.00047180947
0.11424543	0.028806247	0.00046558219
0.11437592	0.027697439	0.00045508071
0.11450642	0.028038378	0.00045879161
0.11463691	0.028333608	0.00045576615
0.11476741	0.027487799	0.00045238063
0.11489790	0.028064115	0.00045672590
0.11502839	0.028507230	0.00045680279
0.11515889	0.028799020	0.00046029559
0.11528938	0.028725010	0.00045592179
0.11541988	0.029059156	0.00045863518
0.11555037	0.028136362	0.00045304404
0.11568086	0.028135533	0.00044860598
0.11581136	0.027771676	0.00044977115
0.11594185	0.028083751	0.00044838743
0.11607235	0.027843216	0.00044632697
0.11620284	0.028319807	0.00044989014
0.11633333	0.028213781	0.00044844882
0.11646383	0.027864071	0.00044753837
0.11659432	0.028040708	0.00044707441
0.11672482	0.028371484	0.00044603961
0.11685531	0.027521373	0.00044214447
0.11698580	0.028729109	0.00044956667
0.11711630	0.028752885	0.00044934976
0.11724679	0.028271100	0.00044678383
0.11737729	0.028158383	0.00044314571
0.11750778	0.028985947	0.00044846696
0.11763827	0.028799314	0.00044895965
0.11776877	0.028025711	0.00043785766
0.11789926	0.028578171	0.00044646320
0.11802975	0.028370372	0.00044207664
0.11816025	0.028000968	0.00043768601
0.11829074	0.028233563	0.00044147989
0.11842124	0.028447829	0.00044014389
0.11855173	0.027999334	0.00043821248
0.11868222	0.027989525	0.00043543631
0.11881272	0.028793523	0.00043941555
0.11894321	0.028363404	0.00043765653
0.11907371	0.027928659	0.00043357203
0.11920420	0.028490758	0.00043828185
0.11933469	0.028864019	0.00043978794
0.11946519	0.028239953	0.00043037916
0.11959568	0.028642552	0.00043663130
0.11972618	0.027978957	0.00042973225
0.11985667	0.028324773	0.00043199647
0.11998716	0.028145424	0.00043048881
0.12011766	0.028551221	0.00043174193
0.12024815	0.028311850	0.00042828310
0.12037865	0.029102044	0.00043735216
0.12050914	0.028376502	0.00042652974
0.12063963	0.028642911	0.00043227522
0.12077013	0.028544540	0.00043072136
0.12090062	0.028930396	0.00043105870
0.12103112	0.028410134	0.00042870642
0.12116161	0.027759734	0.00042012593
0.12129210	0.028317292	0.00042670038
0.12142260	0.028949091	0.00042926916
0.12155309	0.028840332	0.00042834956
0.12168359	0.027422587	0.00041853972
0.12181408	0.027303537	0.00041531090
0.12194457	0.028668839	0.00042486706
0.12207507	0.028297327	0.00042480962
0.12220556	0.028485605	0.00042242710
0.12233606	0.028386644	0.00042648677
0.12246655	0.028703616	0.00042410323
0.12259704	0.028534245	0.00042174739
0.12272754	0.027418819	0.00041782368
0.12285803	0.028665361	0.00042433124
0.12298853	0.028419246	0.00042180944
0.12311902	0.028193374	0.00042335933
0.12324951	0.028527949	0.00042047519
0.12338001	0.028882670	0.00042651940
0.12351050	0.028755180	0.00042340664
0.12364100	0.028237534	0.00042008071
0.12377149	0.028123686	0.00042020825
0.12390198	0.028513201	0.00042075605
0.12403248	0.028615139	0.00042091306
0.12416297	0.028023797	0.00041883809
0.12429347	0.027576794	0.00041384018
0.12442396	0.027990429	0.00041949763
0.12455445	0.028084569	0.00041764884
0.12468495	0.028819702	0.00042032420
0.12481544	0.029407925	0.00042738640
0.12494594	0.028793449	0.00041997041
0.12507643	0.028333778	0.00041793693
0.12520692	0.028561363	0.00042073080
0.12533742	0.028068488	0.00041415116
0.12546791	0.027590935	0.00041263172
0.12559841	0.027795753	0.00041291893
0.12572890	0.028189996	0.00041551358
0.12585939	0.028248601	0.00041886110
0.12598989	0.028736525	0.00041748346
0.12612038	0.027988414	0.00041538646
0.12625088	0.028640317	0.00041764035
0.12638137	0.028395018	0.00041558647
0.12651186	0.027843918	0.00041492578
0.12664236	0.028806551	0.00041732759
0.12677285	0.028654955	0.00041774340
0.12690335	0.028217923	0.00041741440
0.12703384	0.029183522	0.00041815262
0.12716433	0.028424160	0.00041938615
0.12729483	0.028393294	0.00041444242
0.12742532	0.027862743	0.00041217670
0.12755581	0.028648625	0.00041619093
0.12768631	0.028352621	0.00041330224
0.12781680	0.028149691	0.00041520689
0.12794730	0.028240401	0.00041417488
0.12807779	0.027816906	0.00040900262
0.12820828	0.028754438	0.00041656561
0.12833878	0.028196560	0.00041139053
0.12846927	0.028399151	0.00041481316
0.12859977	0.027599800	0.00040977342
0.12873026	0.028784036	0.00041526600
0.12886075	0.028291965	0.00041352788
0.12899125	0.027519191	0.00040821725
0.12912174	0.027370517	0.00040684194
0.12925224	0.027719797	0.00040951054
0.12938273	0.027995821	0.00041007833
0.12951322	0.027955233	0.00040946913
0.12964372	0.028618544	0.00041359133
0.12977421	0.028222429	0.00041030154
0.12990471	0.028109669	0.00041147847
0.13003520	0.028632959	0.00041377536
0.13016569	0.027896134	0.00040802593
0.13029619	0.028346570	0.00041038943
0.13042668	0.028000019	0.00040831766
0.13055718	0.028273154	0.00040838680
0.13068767	0.028283771	0.00041237392
0.13081816	0.027763368	0.00040494128
0.13094866	0.028384780	0.00041022420
0.13107915	0.027873756	0.00040588928
0.13120965	0.028195458	0.00040888543
0.13134014	0.027920108	0.00040794364
0.13147063	0.027429442	0.00040434500
0.13160113	0.028212210	0.00040967207
0.13173162	0.027842292	0.00040453472
0.13186212	0.028218667	0.00040743055
0.13199261	0.027023542	0.00040140908
0.13212310	0.027793256	0.00040376657
0.13225360	0.027872215	0.00040706253
0.13238409	0.027851262	0.00040595891
0.13251459	0.027326847	0.00040013348
0.13264508	0.028551261	0.00040916651
0.13277557	0.027848248	0.00040509911
0.13290607	0.028360173	0.00040928794
0.13303656	0.027684006	0.00040393555
0.13316706	0.028081090	0.00040458861
0.13329755	0.028256809	0.00040625587
0.13342804	0.028271812	0.00040808592
0.13355854	0.028086410	0.00040342041
0.13368903	0.028007905	0.00040610158
0.13381953	0.028215732	0.00040562650
0.13395002	0.027650338	0.00040205026
0.13408051	0.028101875	0.00040494427
0.13421101	0.028236211	0.00040544723
0.13434150	0.028568810	0.00040894914
0.13447200	0.027670605	0.00040277325
0.13460249	0.028319700	0.00040356225
0.13473298	0.028207655	0.00040507682
0.13486348	0.028161622	0.00040409316
0.13499397	0.028438807	0.00040565534
0.13512447	0.028723898	0.00040862768
0.13525496	0.028155840	0.00040233053
0.13538545	0.028117296	0.00040365933
0.13551595	0.028157192	0.00040290707
0.13564644	0.027719723	0.00040068757
0.13577694	0.027309878	0.00039964042
0.13590743	0.027893227	0.00040035469
0.13603792	0.027429160	0.00039699648
0.13616842	0.027528249	0.00039928979
0.13629891	0.027637516	0.00039810723
0.13642940	0.027800203	0.00040086154
0.13655990	0.027524944	0.00039676742
0.13669039	0.027962020	0.00040121278
0.13682089	0.027615347	0.00039823302
0.13695138	0.026999676	0.00039318172
0.13708187	0.028134773	0.00040205220
0.13721237	0.028164533	0.00040261125
0.13734286	0.027111377	0.00039340369
0.13747336	0.027896702	0.00040062682
0.13760385	0.027904256	0.00039785309
0.13773434	0.027371981	0.00039623019
0.13786484	0.028232279	0.00040220417
0.13799533	0.028050970	0.00039843726
0.13812583	0.027719009	0.00039665268
0.13825632	0.027248015	0.00039356620
0.13838681	0.027707257	0.00039645824
0.13851731	0.028708319	0.00040488577
0.13864780	0.028322999	0.00040146373
0.13877830	0.028077322	0.00039834430
0.13890879	0.028037255	0.00039863281
0.13903928	0.027630268	0.00039478920
0.13916978	0.028142101	0.00039976114
0.13930027	0.027583802	0.00039612183
0.13943077	0.028206867	0.00039907811
0.13956126	0.027773599	0.00039810442
0.13969175	0.028493712	0.00040047972
0.13982225	0.028138521	0.00039908386
0.13995274	0.028098766	0.00039911553
0.14008324	0.027802050	0.00039463494
0.14021373	0.027493127	0.00039471943
0.14034422	0.027104608	0.00038924847
0.14047472	0.027812778	0.00039652145
0.14060521	0.028084082	0.00039818783
0.14073571	0.027422262	0.00039247056
0.14086620	0.027818094	0.00039451529
0.14099669	0.028139042	0.00039693709
0.14112719	0.027712808	0.00039208867
0.14125768	0.027579025	0.00039306914
0.14138818	0.028277205	0.00039617498
0.14151867	0.028177435	0.00039763289
0.14164916	0.027785511	0.00039483018
0.14177966	0.027703773	0.00039117385
0.14191015	0.027249735	0.00038857588
0.14204065	0.027887948	0.00039338284
0.14217114	0.028539891	0.00039699827
0.14230163	0.028137891	0.00039662004
0.14243213	0.028381111	0.00039375618
0.14256262	0.028006837	0.00039255053
0.14269312	0.027180470	0.00038959111
0.14282361	0.028455143	0.00039425301
0.14295410	0.028230158	0.00039510270
0.14308460	0.028635244	0.00039582678
0.14321509	0.028076340	0.00039229551
0.14334559	0.028262557	0.00039473409
0.14347608	0.027240309	0.00038710732
0.14360657	0.028016376	0.00039214194
0.14373707	0.027697379	0.00039048065
0.14386756	0.028122410	0.00039091192
0.14399806	0.028455260	0.00039445466
0.14412855	0.027749825	0.00038875756
0.14425904	0.027939717	0.00039206971
0.14438954	0.028607104	0.00039662904
0.14452003	0.027598550	0.00038712493
0.14465053	0.028147896	0.00039171502
0.14478102	0.028059663	0.00039120781
0.14491151	0.027511330	0.00038691145
0.14504201	0.027405284	0.00038841662
0.14517250	0.028068692	0.00039051868
0.14530299	0.028558667	0.00039430300
0.14543349	0.027964300	0.00039185831
0.14556398	0.027898165	0.00038810193
0.14569448	0.028123281	0.00039192341
0.14582497	0.027654931	0.00038895587
0.14595546	0.027549986	0.00038940120
0.14608596	0.027769475	0.00038719493
0.14621645	0.028117835	0.00038942779
0.14634695	0.027505321	0.00038799208
0.14647744	0.028683055	0.00039481975
0.14660793	0.028409527	0.00039162868
0.14673843	0.027727990	0.00038808980
0.14686892	0.028257606	0.00038941149
0.14699942	0.028118738	0.00039013508
0.14712991	0.028020114	0.00038910358
0.14726040	0.027797570	0.00038819120
0.14739090	0.027797252	0.00038635071
0.14752139	0.028139385	0.00038939066
0.14765189	0.028247001	0.00038901693
0.14778238	0.027917722	0.00038955995
0.14791287	0.028657064	0.00039090712
0.14804337	0.027802010	0.00038755169
0.14817386	0.028103839	0.00038875250
0.14830436	0.027660711	0.00038396481
0.14843485	0.027873454	0.00038695139
0.14856534	0.026651564	0.00037919462
0.14869584	0.027847040	0.00038532541
0.14882633	0.027841079	0.00038762677
0.14895683	0.027876395	0.00038499758
0.14908732	0.028501799	0.00038979164
0.14921781	0.028011901	0.00038717556
0.14934831	0.027874807	0.00038549245
0.14947880	0.027829131	0.00038846514
0.14960930	0.027842443	0.00038387712
0.14973979	0.028311632	0.00038865953
0.14987028	0.028043911	0.00038901318
0.15000078	0.028373560	0.00038800380
0.15013127	0.027559311	0.00038286302
0.15026177	0.027997495	0.00038596747
0.15039226	0.027616126	0.00038303220
0.15052275	0.028039459	0.00038706071
0.15065325	0.027781035	0.00038458130
0.15078374	0.028108084	0.00038860610
0.15091424	0.028209400	0.00038932848
0.15104473	0.027766823	0.00038296011
0.15117522	0.028027152	0.00038585468
0.15130572	0.027978114	0.00038667855
0.15143621	0.027968939	0.00038425151
0.15156671	0.028564371	0.00038988100
0.15169720	0.027491219	0.00038013551
0.15182769	0.027198027	0.00037874360
0.15195819	0.028049157	0.00038583937
0.15208868	0.027569492	0.00038000168
0.15221918	0.028299948	0.00038704626
0.15234967	0.027876123	0.00038196215
0.15248016	0.027589890	0.00038088216
0.15261066	0.027635408	0.00038183522
0.15274115	0.027782689	0.00038233238
0.15287165	0.027842412	0.00038277846
0.15300214	0.028188501	0.00038488144
0.15313263	0.028641777	0.00038654951
0.15326313	0.028417262	0.00038456338
0.15339362	0.027954637	0.00038152723
0.15352412	0.027498598	0.00037973767
0.15365461	0.027772160	0.00038227225
0.15378510	0.028113695	0.00038366004
0.15391560	0.028120507	0.00038093306
0.15404609	0.028055404	0.00038346426
0.15417658	0.027700387	0.00037959517
0.15430708	0.028166213	0.00038434798
0.15443757	0.027673958	0.00037866476
0.15456807	0.027359245	0.00037856662
0.15469856	0.027535034	0.00037743786
0.15482905	0.027466086	0.00037860184
0.15495955	0.027773700	0.00037996141
0.15509004	0.027431556	0.00037820253
0.15522054	0.027854543	0.00038070422
0.15535103	0.028823690	0.00038592503
0.15548152	0.027194667	0.00037598342
0.15561202	0.028010514	0.00038127447
0.15574251	0.027918366	0.00038080020
0.15587301	0.028220149	0.00038244766
0.15600350	0.028078712	0.00037995191
0.15613399	0.028023217	0.00037999664
0.15626449	0.028147158	0.00038066237
0.15639498	0.028313269	0.00038228145
0.15652548	0.028296019	0.00038328804
0.15665597	0.026981156	0.00037490997
0.15678646	0.027898665	0.00037777865
0.15691696	0.028072055	0.00037877392
0.15704745	0.027957302	0.00038031103
0.15717795	0.027682727	0.00037665018
0.15730844	0.026836308	0.00037315238
0.15743893	0.027360166	0.00037453715
0.15756943	0.027345409	0.00037482976
0.15769992	0.027350349	0.00037411148
0.15783042	0.027680776	0.00037711437
0.15796091	0.028322289	0.00037977726
0.15809140	0.027937118	0.00037870421
0.15822190	0.027977384	0.00037624197
0.15835239	0.028100173	0.00037857747
0.15848289	0.027911272	0.00037713995
0.15861338	0.027754391	0.00037664917
0.15874387	0.027731214	0.00037675068
0.15887437	0.027410455	0.00037245699
0.15900486	0.027840837	0.00037665007
0.15913536	0.027924879	0.00037733924
0.15926585	0.027874109	0.00037443030
0.15939634	0.027581400	0.00037493416
0.15952684	0.027782126	0.00037661920
0.15965733	0.027535772	0.00037157403
0.15978783	0.028313169	0.00037945709
0.15991832	0.028033205	0.00037568976
0.16004881	0.027691358	0.00037557964
0.16017931	0.027671129	0.00037399871
0.16030980	0.027776136	0.00037360492
0.16044030	0.028385675	0.00037886472
0.16057079	0.027424309	0.00037148244
0.16070128	0.027915694	0.00037507125
0.16083178	0.028191760	0.00037969017
0.16096227	0.027534256	0.00037161118
0.16109277	0.028288483	0.00037709684
0.16122326	0.028520009	0.00037777050
0.16135375	0.027937327	0.00037474112
0.16148425	0.028231019	0.00037860356
0.16161474	0.027967826	0.00037560496
0.16174524	0.026802306	0.00036703791
0.16187573	0.028091252	0.00037746406
0.16200622	0.027594381	0.00037060970
0.16213672	0.027620952	0.00037371447
0.16226721	0.027593211	0.00037011126
0.16239771	0.027793176	0.00037192338
0.16252820	0.027541943	0.00037174520
0.16265869	0.027557707	0.00036948946
0.16278919	0.028130389	0.00037517326
0.16291968	0.027833113	0.00037386703
0.16305018	0.027525046	0.00036974072
0.16318067	0.027604871	0.00036973949
0.16331116	0.027315851	0.00036914566
0.16344166	0.027641748	0.00036986600
0.16357215	0.028008543	0.00037403251
0.16370264	0.026885830	0.00036505780
0.16383314	0.028157612	0.00037465152
0.16396363	0.027117055	0.00036817767
0.16409413	0.027941971	0.00037196440
0.16422462	0.027913314	0.00037153418
0.16435511	0.027386164	0.00036749327
0.16448561	0.027401693	0.00036896913
0.16461610	0.027390321	0.00036946347
0.16474660	0.027748125	0.00036798253
0.16487709	0.028252472	0.00037422949
0.16500758	0.027229951	0.00036532473
0.16513808	0.027670370	0.00036983972
0.16526857	0.027297648	0.00036723746
0.16539907	0.028355748	0.00037201620
0.16552956	0.027718206	0.00037069396
0.16566005	0.027704730	0.00037065473
0.16579055	0.026962287	0.00036402350
0.16592104	0.028243656	0.00037360545
0.16605154	0.027910055	0.00036860232
0.16618203	0.027491125	0.00036707366
0.16631252	0.027274915	0.00036782864
0.16644302	0.027651664	0.00036686170
0.16657351	0.026881903	0.00036455218
0.16670401	0.027317311	0.00036743615
0.16683450	0.028220758	0.00037065993
0.16696499	0.027624490	0.00036817702
0.16709549	0.028594387	0.00037246794
0.16722598	0.027721533	0.00037049511
0.16735648	0.027541297	0.00036882774
0.16748697	0.027084426	0.00036311789
0.16761746	0.027621961	0.00036787576
0.16774796	0.027294699	0.00036541557
0.16787845	0.027345591	0.00036556630
0.16800895	0.028104056	0.00036916875
0.16813944	0.027420546	0.00036395752
0.16826993	0.027414324	0.00036518163
0.16840043	0.028006050	0.00036889661
0.16853092	0.026841540	0.00036040291
0.16866142	0.027797792	0.00036853918
0.16879191	0.027720471	0.00036852335
0.16892240	0.028132117	0.00036575962
0.16905290	0.027672041	0.00036704343
0.16918339	0.027650201	0.00036500651
0.16931389	0.027138440	0.00036412489
0.16944438	0.028414237	0.00037015776
0.16957487	0.028013640	0.00036464507
0.16970537	0.028116819	0.00036901851
0.16983586	0.027867481	0.00036523878
0.16996636	0.027844739	0.00036560195
0.17009685	0.027017247	0.00036219784
0.17022734	0.027785798	0.00036537928
0.17035784	0.027085864	0.00036056946
0.17048833	0.028066642	0.00036581429
0.17061883	0.027620510	0.00036591015
0.17074932	0.027639558	0.00036429769
0.17087981	0.027963103	0.00036688457
0.17101031	0.028336525	0.00036673983
0.17114080	0.027845768	0.00036553328
0.17127130	0.027881803	0.00036415171
0.17140179	0.028232999	0.00036903402
0.17153228	0.027814796	0.00036460618
0.17166278	0.027021509	0.00036063429
0.17179327	0.028207801	0.00036755200
0.17192377	0.027502444	0.00036311873
0.17205426	0.027693753	0.00036503459
0.17218475	0.027230330	0.00036264329
0.17231525	0.028134439	0.00036517360
0.17244574	0.027475103	0.00036127954
0.17257623	0.027400824	0.00036087389
0.17270673	0.027718275	0.00036291267
0.17283722	0.027790931	0.00036666880
0.17296772	0.027793644	0.00036394406
0.17309821	0.027470299	0.00036195051
0.17322870	0.028073884	0.00036266063
0.17335920	0.027775805	0.00036214966
0.17348969	0.026700848	0.00035807050
0.17362019	0.028050021	0.00036503207
0.17375068	0.028532388	0.00036731136
0.17388117	0.028422622	0.00036637988
0.17401167	0.027605014	0.00035975861
0.17414216	0.027716007	0.00036258785
0.17427266	0.027191071	0.00035777133
0.17440315	0.027017197	0.00035895245
0.17453364	0.027227531	0.00035817673
0.17466414	0.027548981	0.00035907503
0.17479463	0.027314635	0.00035984096
0.17492513	0.027212767	0.00035951236
0.17505562	0.028075874	0.00036250648
0.17518611	0.027737129	0.00036189243
0.17531661	0.026952500	0.00035577098
0.17544710	0.027621416	0.00035975781
0.17557760	0.027857833	0.00036229743
0.17570809	0.027911633	0.00036028703
0.17583858	0.028441645	0.00036714969
0.17596908	0.027237882	0.00035811315
0.17609957	0.027947324	0.00036113547
0.17623007	0.028007712	0.00036257505
0.17636056	0.027941108	0.00036115247
0.17649105	0.027748823	0.00036013505
0.17662155	0.027684869	0.00036106118
0.17675204	0.027539077	0.00035568714
0.17688254	0.027980638	0.00036257789
0.17701303	0.028172849	0.00036092823
0.17714352	0.027687693	0.00036047926
0.17727402	0.027140584	0.00035691698
0.17740451	0.027437822	0.00035730314
0.17753501	0.028334230	0.00036167127
0.17766550	0.027325081	0.00035883010
0.17779599	0.027751806	0.00035847724
0.17792649	0.027435967	0.00035991903
0.17805698	0.026543178	0.00035166717
0.17818748	0.027494473	0.00035773204
0.17831797	0.027306328	0.00035800454
0.17844846	0.028497766	0.00036238068
0.17857896	0.028346710	0.00036311076
0.17870945	0.028134954	0.00036069400
0.17883995	0.027347723	0.00035525282
0.17897044	0.027699260	0.00035739768
0.17910093	0.027363786	0.00035472224
0.17923143	0.027198920	0.00035480066
0.17936192	0.027666083	0.00035863543
0.17949242	0.027842460	0.00035729612
0.17962291	0.028121031	0.00035941770
0.17975340	0.027060937	0.00035446688
0.17988390	0.027606817	0.00035647790
0.18001439	0.027148462	0.00035362871
0.18014489	0.028049850	0.00035893144
0.18027538	0.027645504	0.00035550408
0.18040587	0.027285739	0.00035483245
0.18053637	0.027160430	0.00035175610
0.18066686	0.027742643	0.00035824343
0.18079736	0.027474952	0.00035490510
0.18092785	0.027024414	0.00035221619
0.18105834	0.027849485	0.00035633285
0.18118884	0.027587669	0.00035375775
0.18131933	0.027623906	0.00035648295
0.18144982	0.027073828	0.00035257341
0.18158032	0.027261019	0.00035604287
0.18171081	0.026897582	0.00035991500
0.18184131	0.027266363	0.00036329838
0.18197180	0.027933578	0.00036973977
0.18210229	0.027324494	0.00036990436
0.18223279	0.027329647	0.00036913482
0.18236328	0.027605901	0.00037467758
0.18249378	0.027634490	0.00037323116
0.18262427	0.027664021	0.00037692253
0.18275476	0.028118758	0.00038130632
0.18288526	0.027503700	0.00037855714
0.18301575	0.027269094	0.00037723274
0.18314625	0.027372269	0.00037941577
0.18327674	0.027339959	0.00037936210
0.18340723	0.027573687	0.00038537667
0.18353773	0.027992171	0.00038554149
0.18366822	0.027619978	0.00038661586
0.18379872	0.026830535	0.00038200869
0.18392921	0.027507023	0.00038580469
0.18405970	0.026989061	0.00038519905
0.18419020	0.027479467	0.00039088277
0.18432069	0.028222518	0.00039220402
0.18445119	0.027703959	0.00039269175
0.18458168	0.027700141	0.00038956657
0.18471217	0.027900612	0.00039427042
0.18484267	0.027954835	0.00039633954
0.18497316	0.027127607	0.00038990316
0.18510366	0.027107674	0.00039232203
0.18523415	0.027668480	0.00039634351
0.18536464	0.026954302	0.00039182533
0.18549514	0.027904592	0.00040021033
0.18562563	0.027545279	0.00039644378
0.18575613	0.026733347	0.00039277963
0.18588662	0.027410366	0.00039989750
0.18601711	0.026807103	0.00039091879
0.18614761	0.027023488	0.00039628500
0.18627810	0.027323710	0.00040005483
0.18640860	0.027500881	0.00040280531
0.18653909	0.027427228	0.00039469338
0.18666958	0.027162328	0.00038683409
0.18680008	0.027362993	0.00038659347
0.18693057	0.026791987	0.00038249839
0.18706107	0.027368448	0.00038350875
0.18719156	0.027605010	0.00038574994
0.18732205	0.027376765	0.00037971013
0.18745255	0.027809709	0.00038167514
0.18758304	0.027377844	0.00037817060
0.18771354	0.027288293	0.00037537680
0.18784403	0.027397875	0.00037702166
0.18797452	0.027282535	0.00037399785
0.18810502	0.027422000	0.00037319231
0.18823551	0.027251123	0.00037237623
0.18836601	0.027229736	0.00037050904
0.18849650	0.027026987	0.00036934013
0.18862699	0.027758593	0.00037450137
0.18875749	0.027575020	0.00036876955
0.18888798	0.027558754	0.00037060299
0.18901848	0.027722624	0.00037011913
0.18914897	0.027263772	0.00036719797
0.18927946	0.027721392	0.00036960364
0.18940996	0.027677409	0.00036727063
0.18954045	0.027952035	0.00036727466
0.18967095	0.027464956	0.00036584745
0.18980144	0.027593698	0.00036429310
0.18993193	0.027362444	0.00036422591
0.19006243	0.027640726	0.00036313760
0.19019292	0.027123611	0.00036069832
0.19032342	0.027089042	0.00035885614
0.19045391	0.027582364	0.00036052146
0.19058440	0.027357362	0.00036129668
0.19071490	0.027807477	0.00036198636
0.19084539	0.027432706	0.00035877871
0.19097588	0.027399500	0.00035914746
0.19110638	0.026845917	0.00035356306
0.19123687	0.027862518	0.00036050087
0.19136737	0.027988245	0.00036199397
0.19149786	0.027555615	0.00035636280
0.19162835	0.027487279	0.00035706151
0.19175885	0.026839807	0.00035087468
0.19188934	0.027472968	0.00035506259
0.19201984	0.027717164	0.00035753179
0.19215033	0.027683008	0.00035589061
0.19228082	0.027268600	0.00035311177
0.19241132	0.027409891	0.00035399756
0.19254181	0.027223006	0.00035165659
0.19267231	0.027159399	0.00035458790
0.19280280	0.027099264	0.00035116180
0.19293329	0.027859133	0.00035706358
0.19306379	0.027865545	0.00035692967
0.19319428	0.027580416	0.00035294170
0.19332478	0.027636888	0.00035367235
0.19345527	0.027165940	0.00035189956
0.19358576	0.026846373	0.00034982590
0.19371626	0.027082014	0.00035219488
0.19384675	0.026938442	0.00034823539
0.19397725	0.027727120	0.00035507056
0.19410774	0.027130563	0.00035159132
0.19423823	0.027238354	0.00034986414
0.19436873	0.026577701	0.00034821134
0.19449922	0.027872175	0.00035317282
0.19462972	0.027528229	0.00035300428
0.19476021	0.026930938	0.00034989981
0.19489070	0.027313300	0.00035011510
0.19502120	0.027034119	0.00034935824
0.19515169	0.027638570	0.00035233079
0.19528219	0.027663764	0.00035122933
0.19541268	0.026838010	0.00034833605
0.19554317	0.028437494	0.00035621248
0.19567367	0.028024923	0.00035507434
0.19580416	0.027186189	0.00035055850
0.19593466	0.027306106	0.00034758900
0.19606515	0.027589962	0.00035168840
0.19619564	0.027111623	0.00034813431
0.19632614	0.027360617	0.00034904603
0.19645663	0.027636231	0.00035155991
0.19658713	0.027813331	0.00035051027
0.19671762	0.027432929	0.00034931079
0.19684811	0.027085492	0.00034832828
0.19697861	0.027232453	0.00034681179
0.19710910	0.027796099	0.00035184938
0.19723960	0.026495646	0.00034263219
0.19737009	0.027833603	0.00035056205
0.19750058	0.026891237	0.00034622560
0.19763108	0.027007605	0.00034470465
0.19776157	0.027666512	0.00035063548
0.19789207	0.027398909	0.00034842648
0.19802256	0.027546552	0.00034706210
0.19815305	0.027367373	0.00034801515
0.19828355	0.027137094	0.00034580513
0.19841404	0.027223892	0.00034693565
0.19854454	0.027247915	0.00034811874
0.19867503	0.027390471	0.00034655045
0.19880552	0.027739742	0.00035023364
0.19893602	0.027606968	0.00034693706
0.19906651	0.027453342	0.00034706556
0.19919701	0.027730105	0.00034937504
0.19932750	0.027577680	0.00034704212
0.19945799	0.027088667	0.00034455732
0.19958849	0.026916754	0.00034421763
0.19971898	0.026897688	0.00034266543
0.19984947	0.027413868	0.00034706736
0.19997997	0.027966513	0.00034988970
0.20011046	0.027213553	0.00034521536
0.20024096	0.027357291	0.00034625126
0.20037145	0.026966262	0.00034208487
0.20050194	0.027419021	0.00034622472
0.20063244	0.027389485	0.00034558560
0.20076293	0.027568351	0.00034776571
0.20089343	0.026653405	0.00034320078
0.20102392	0.027114324	0.00034263632
0.20115441	0.027533331	0.00034463356
0.20128491	0.027031849	0.00034437255
0.20141540	0.027225715	0.00034315176
0.20154590	0.026931961	0.00034200403
0.20167639	0.027513861	0.00034453730
0.20180688	0.027509746	0.00034453792
0.20193738	0.027260871	0.00034463312
0.20206787	0.027600131	0.00034569792
0.20219837	0.027521400	0.00034373505
0.20232886	0.027549468	0.00034496865
0.20245935	0.027169609	0.00034188738
0.20258985	0.027397587	0.00034323005
0.20272034	0.026839521	0.00034084692
0.20285084	0.027682685	0.00034552391
0.20298133	0.027673865	0.00034562114
0.20311182	0.027574412	0.00034433592
0.20324232	0.027161814	0.00034228256
0.20337281	0.027642662	0.00034459389
0.20350331	0.027663162	0.00034408542
0.20363380	0.027114638	0.00034154299
0.20376429	0.027396929	0.00034127278
0.20389479	0.028058866	0.00034699813
0.20402528	0.027479581	0.00034247943
0.20415578	0.027117218	0.00034001288
0.20428627	0.027217106	0.00034172939
0.20441676	0.026958031	0.00033913165
0.20454726	0.027470715	0.00034135278
0.20467775	0.027443732	0.00034230380
0.20480825	0.026977503	0.00033804109
0.20493874	0.027343870	0.00034193736
0.20506923	0.027511996	0.00034288114
0.20519973	0.026539588	0.00033643470
0.20533022	0.027717996	0.00034347071
0.20546072	0.027218722	0.00034103366
0.20559121	0.026875362	0.00033881101
0.20572170	0.027153999	0.00033969005
0.20585220	0.026952378	0.00033713370
0.20598269	0.026902129	0.00033813592
0.20611319	0.027819143	0.00034325977
0.20624368	0.027062368	0.00033796879
0.20637417	0.027182506	0.00034059833
0.20650467	0.027071229	0.00033697042
0.20663516	0.027152061	0.00033855834
0.20676566	0.027647752	0.00034258776
0.20689615	0.026594737	0.00033480119
0.20702664	0.026948350	0.00033763565
0.20715714	0.027446614	0.00033947310
0.20728763	0.027309221	0.00033735689
0.20741813	0.027530890	0.00034041643
0.20754862	0.027264246	0.00033796365
0.20767911	0.026913465	0.00033712180
0.20780961	0.026816070	0.00033587108
0.20794010	0.027749258	0.00033957097
0.20807060	0.027316628	0.00033904394
0.20820109	0.027768276	0.00033954672
0.20833158	0.027840254	0.00034134011
0.20846208	0.027380695	0.00034066394
0.20859257	0.027384772	0.00033749858
0.20872306	0.027045219	0.00033761196
0.20885356	0.026799727	0.00033524458
0.20898405	0.027020791	0.00033661395
0.20911455	0.027348507	0.00033921443
0.20924504	0.027023014	0.00033567977
0.20937553	0.027565989	0.00033995608
0.20950603	0.026840248	0.00033593001
0.20963652	0.026838486	0.00033420284
0.20976702	0.027699324	0.00034078642
0.20989751	0.027004442	0.00033616134
0.21002800	0.026447362	0.00033319251
0.21015850	0.027008721	0.00033580281
0.21028899	0.027476739	0.00033605371
0.21041949	0.027052476	0.00033747592
0.21054998	0.027245496	0.00033714190
0.21068047	0.027223159	0.00033603900
0.21081097	0.027194548	0.00033710253
0.21094146	0.026808611	0.00033359957
0.21107196	0.026939393	0.00033572957
0.21120245	0.027020176	0.00033526721
0.21133294	0.027038679	0.00033442432
0.21146344	0.027405057	0.00033704321
0.21159393	0.027366029	0.00033561004
0.21172443	0.027666031	0.00033803574
0.21185492	0.027339559	0.00033677794
0.21198541	0.027118554	0.00033535029
0.21211591	0.027359049	0.00033591679
0.21224640	0.027249095	0.00033680276
0.21237690	0.027608080	0.00033590152
0.21250739	0.027613846	0.00033787542
0.21263788	0.027169219	0.00033416975
0.21276838	0.026934951	0.00033368383
0.21289887	0.027799955	0.00033795965
0.21302937	0.026942422	0.00033163913
0.21315986	0.027006486	0.00033440577
0.21329035	0.027103114	0.00033351833
0.21342085	0.027090781	0.00033405151
0.21355134	0.027413560	0.00033532568
0.21368184	0.026979797	0.00033256929
0.21381233	0.026858702	0.00033087757
0.21394282	0.027911137	0.00033947329
0.21407332	0.027069048	0.00033260627
0.21420381	0.027223844	0.00033510362
0.21433431	0.027068608	0.00033232154
0.21446480	0.027188167	0.00033247831
0.21459529	0.027300028	0.00033486217
0.21472579	0.026270889	0.00032823078
0.21485628	0.027242945	0.00033488342
0.21498678	0.026911730	0.00033180300
0.21511727	0.027360814	0.00033222354
0.21524776	0.027113725	0.00033356926
0.21537826	0.027653132	0.00033494094
0.21550875	0.027337164	0.00033314203
0.21563925	0.027205770	0.00033484740
0.21576974	0.026770008	0.00033030356
0.21590023	0.027433673	0.00033375111
0.21603073	0.027238544	0.00033307835
0.21616122	0.027117877	0.00033223681
0.21629172	0.027102799	0.00033292925
0.21642221	0.026910735	0.00033032262
0.21655270	0.026568021	0.00032865988
0.21668320	0.026485155	0.00032891783
0.21681369	0.027325277	0.00033079227
0.21694419	0.027093731	0.00033206437
0.21707468	0.027025011	0.00033059150
0.21720517	0.027523572	0.00033359701
0.21733567	0.027211583	0.00033129928
0.21746616	0.026689119	0.00032842369
0.21759665	0.027353878	0.00033293486
0.21772715	0.027770125	0.00033649365
0.21785764	0.027151559	0.00032958735
0.21798814	0.026968248	0.00033043211
0.21811863	0.027407801	0.00033179067
0.21824912	0.027142477	0.00033102535
0.21837962	0.027376884	0.00033262315
0.21851011	0.027682410	0.00033248236
0.21864061	0.026865733	0.00032961914
0.21877110	0.027453672	0.00033190737
0.21890159	0.026631391	0.00032722865
0.21903209	0.027121296	0.00033061290
0.21916258	0.027367317	0.00033079082
0.21929308	0.026990992	0.00033072657
0.21942357	0.027288673	0.00033051789
0.21955406	0.026999844	0.00032748431
0.21968456	0.027750299	0.00033423913
0.21981505	0.027099332	0.00032889131
0.21994555	0.026392944	0.00032563793
0.22007604	0.026848259	0.00032899960
0.22020653	0.026492644	0.00032558510
0.22033703	0.026976203	0.00032815784
0.22046752	0.027479306	0.00033189162
0.22059802	0.026548242	0.00032408621
0.22072851	0.027239928	0.00032982825
0.22085900	0.027056175	0.00032826050
0.22098950	0.026934681	0.00032705600
0.22111999	0.027079153	0.00032886368
0.22125049	0.026730106	0.00032525707
0.22138098	0.027056701	0.00032860349
0.22151147	0.027187623	0.00032819983
0.22164197	0.026643869	0.00032495505
0.22177246	0.026751447	0.00032609843
0.22190296	0.027165010	0.00032806371
0.22203345	0.027067613	0.00032854946
0.22216394	0.027454115	0.00033089207
0.22229444	0.027491321	0.00032740872
0.22242493	0.026910060	0.00032721798
0.22255543	0.026850843	0.00032550620
0.22268592	0.026607359	0.00032508109
0.22281641	0.026725822	0.00032647986
0.22294691	0.027087377	0.00032608923
0.22307740	0.027001440	0.00032620535
0.22320790	0.027527085	0.00032899825
0.22333839	0.026807630	0.00032526190
0.22346888	0.027529436	0.00032990530
0.22359938	0.026648326	0.00032385348
0.22372987	0.027188180	0.00032720863
0.22386037	0.026805115	0.00032655440
0.22399086	0.027190489	0.00032631522
0.22412135	0.027165588	0.00032655057
0.22425185	0.026847750	0.00032493768
0.22438234	0.026647314	0.00032384488
0.22451284	0.027419901	0.00032859266
0.22464333	0.026886624	0.00032391086
0.22477382	0.027292497	0.00032789375
0.22490432	0.027092464	0.00032601951
0.22503481	0.027192773	0.00032488895
0.22516531	0.027193781	0.00032722292
0.22529580	0.026412311	0.00032185020
0.22542629	0.027238935	0.00032662027
0.22555679	0.026829575	0.00032469415
0.22568728	0.026885525	0.00032265669
0.22581778	0.027043845	0.00032524962
0.22594827	0.027427842	0.00032786319
0.22607876	0.027671986	0.00032753419
0.22620926	0.027101521	0.00032551709
0.22633975	0.026731412	0.00032215608
0.22647025	0.027166435	0.00032583567
0.22660074	0.026903540	0.00032366377
0.22673123	0.026971904	0.00032408683
0.22686173	0.026738474	0.00032308914
0.22699222	0.027120076	0.00032447699
0.22712271	0.026804084	0.00032261269
0.22725321	0.026948573	0.00032413076
0.22738370	0.026664572	0.00032230444
0.22751420	0.027077231	0.00032478629
0.22764469	0.026960649	0.00032425067
0.22777518	0.027103598	0.00032311733
0.22790568	0.027571541	0.00032670961
0.22803617	0.026523025	0.00032035066
0.22816667	0.026693190	0.00032132586
0.22829716	0.025908160	0.00031873053
0.22842765	0.026795669	0.00032163241
0.22855815	0.026212393	0.00031865147
0.22868864	0.026987273	0.00032278925
0.22881914	0.026606760	0.00032025191
0.22894963	0.027517298	0.00032725240
0.22908012	0.026641456	0.00032075531
0.22921062	0.026944000	0.00032192041
0.22934111	0.026868363	0.00032317226
0.22947161	0.027346396	0.00032402530
0.22960210	0.026986609	0.00032236220
0.22973259	0.027118792	0.00032306766
0.22986309	0.026447269	0.00031905016
0.22999358	0.026902265	0.00032234540
0.23012408	0.026240292	0.00031739131
0.23025457	0.027243645	0.00032406954
0.23038506	0.026422200	0.00031903635
0.23051556	0.026954159	0.00032047745
0.23064605	0.027102040	0.00032278473
0.23077655	0.026839534	0.00032583864
0.23090704	0.026973575	0.00032999305
0.23103753	0.026732196	0.00033051107
0.23116803	0.027811647	0.00033683049
0.23129852	0.026923169	0.00033490853
0.23142902	0.026944289	0.00033686283
0.23155951	0.027065488	0.00033810022
0.23169000	0.027349216	0.00034027978
0.23182050	0.027003803	0.00033998532
0.23195099	0.027292821	0.00034272125
0.23208149	0.026341570	0.00033861245
0.23221198	0.026276994	0.00033711141
0.23234247	0.027226167	0.00034604595
0.23247297	0.027286974	0.00034624697
0.23260346	0.027084820	0.00034665268
0.23273396	0.026729830	0.00034622528
0.23286445	0.027155568	0.00034756970
0.23299494	0.026983688	0.00034854921
0.23312544	0.026988180	0.00034990649
0.23325593	0.026882627	0.00034896751
0.23338643	0.026906074	0.00034953871
0.23351692	0.026543995	0.00034674418
0.23364741	0.026223803	0.00034316890
0.23377791	0.026380946	0.00034690567
0.23390840	0.027087768	0.00034777444
0.23403890	0.026115537	0.00034360070
0.23416939	0.026693575	0.00034796904
0.23429988	0.026207762	0.00034460382
0.23443038	0.026634273	0.00034885418
0.23456087	0.026689459	0.00034738834
0.23469137	0.026678295	0.00034861895
0.23482186	0.026849076	0.00035035135
0.23495235	0.026627175	0.00034813116
0.23508285	0.026483999	0.00034775385
0.23521334	0.026600993	0.00034775917
0.23534384	0.026491912	0.00034886606
0.23547433	0.027132345	0.00035409081
0.23560482	0.027160700	0.00035164975
0.23573532	0.026905236	0.00035181826
0.23586581	0.026668921	0.00035063638
0.23599630	0.026368707	0.00034928252
0.23612680	0.027264427	0.00035463438
0.23625729	0.027252467	0.00035317110
0.23638779	0.026651582	0.00035252169
0.23651828	0.025930718	0.00034871961
0.23664877	0.026807180	0.00035221894
0.23677927	0.026717290	0.00035358634
0.23690976	0.026865642	0.00035327061
0.23704026	0.026828527	0.00035454972
0.23717075	0.027726592	0.00035842055
0.23730124	0.027584477	0.00035679772
0.23743174	0.027089548	0.00035679204
0.23756223	0.027408071	0.00035834080
0.23769273	0.026571324	0.00035203300
0.23782322	0.026703559	0.00035447843
0.23795371	0.027128137	0.00035633142
0.23808421	0.026580169	0.00035372239
0.23821470	0.027023423	0.00035709387
0.23834520	0.026622506	0.00035323960
0.23847569	0.026601257	0.00035517360
0.23860618	0.027368705	0.00035839808
0.23873668	0.026610352	0.00035576821
0.23886717	0.027084812	0.00035847440
0.23899767	0.027152815	0.00035610792
0.23912816	0.026814684	0.00035678827
0.23925865	0.027127304	0.00035947161
0.23938915	0.026696810	0.00035453026
0.23951964	0.026844485	0.00035690985
0.23965014	0.026419167	0.00035455533
0.23978063	0.027398245	0.00035980423
0.23991112	0.027346718	0.00036149834
0.24004162	0.026951203	0.00035618843
0.24017211	0.026848689	0.00035835117
0.24030261	0.026791322	0.00035747154
0.24043310	0.026919709	0.00035699074
0.24056359	0.027034495	0.00036037105
0.24069409	0.027152749	0.00035771741
0.24082458	0.026837765	0.00035944032
0.24095508	0.026728427	0.00035933780
0.24108557	0.026553966	0.00035467345
0.24121606	0.027395249	0.00036264656
0.24134656	0.027327945	0.00036123971
0.24147705	0.026550272	0.00035528961
0.24160755	0.026620520	0.00035891466
0.24173804	0.026337215	0.00035508526
0.24186853	0.026943232	0.00036078168
0.24199903	0.027107324	0.00036141690
0.24212952	0.027148852	0.00035998605
0.24226002	0.026608390	0.00035887160
0.24239051	0.027020684	0.00035983387
0.24252100	0.027147525	0.00036164616
0.24265150	0.026115967	0.00035598482
0.24278199	0.026913672	0.00035958614
0.24291249	0.027139236	0.00036290057
0.24304298	0.026813675	0.00036002656
0.24317347	0.027549574	0.00036371964
0.24330397	0.026418425	0.00035846369
0.24343446	0.026504519	0.00035913011
0.24356496	0.026240337	0.00035734847
0.24369545	0.026683862	0.00036083774
0.24382594	0.026468366	0.00035784634
0.24395644	0.026696620	0.00036179676
0.24408693	0.027249406	0.00036457985
0.24421743	0.026648036	0.00035995738
0.24434792	0.026887736	0.00036466160
0.24447841	0.026947752	0.00036160193
0.24460891	0.026609166	0.00036062945
0.24473940	0.026727132	0.00036237621
0.24486989	0.025904662	0.00035585985
0.24500039	0.026444346	0.00036037349
0.24513088	0.027639807	0.00036536832
0.24526138	0.027846139	0.00036957549
0.24539187	0.028319435	0.00037145409
0.24552236	0.027570307	0.00036588020
0.24565286	0.026270769	0.00035922365
0.24578335	0.027024187	0.00036329209
0.24591385	0.026435576	0.00035999487
0.24604434	0.027260285	0.00036741952
0.24617483	0.027159854	0.00036460215
0.24630533	0.027392856	0.00036476175
0.24643582	0.026799547	0.00036391618
0.24656632	0.026569329	0.00036042271
0.24669681	0.025679411	0.00035838405
0.24682730	0.026650847	0.00036118417
0.24695780	0.027153986	0.00036549682
0.24708829	0.026453560	0.00036148264
0.24721879	0.027004725	0.00036433404
0.24734928	0.026914606	0.00036641121
0.24747977	0.027032339	0.00036550968
0.24761027	0.026971845	0.00036421716
0.24774076	0.026904230	0.00036325428
0.24787126	0.026234829	0.00036051562
0.24800175	0.027118907	0.00036668479
0.24813224	0.026799235	0.00036543433
0.24826274	0.026659394	0.00036146518
0.24839323	0.027034746	0.00036679265
0.24852373	0.026734155	0.00036335923
0.24865422	0.026653418	0.00036336004
0.24878471	0.027246430	0.00036898927
0.24891521	0.026576009	0.00036191872
0.24904570	0.027233546	0.00036840547
0.24917620	0.026821840	0.00036567793
0.24930669	0.026861997	0.00036501465
0.24943718	0.026528973	0.00036427508
0.24956768	0.026510128	0.00036370575
0.24969817	0.026453115	0.00036241383
0.24982867	0.026544780	0.00036565850
0.24995916	0.026626987	0.00036491552
0.25008965	0.027122322	0.00036781183
0.25022015	0.027341815	0.00036857482
0.25035064	0.027141585	0.00036732934
0.25048114	0.026898454	0.00036836846
0.25061163	0.026473899	0.00036192403
0.25074212	0.026556940	0.00036439817
0.25087262	0.026069212	0.00036377635
0.25100311	0.026470632	0.00036290341
0.25113361	0.027034706	0.00036833101
0.25126410	0.026627551	0.00036552938
0.25139459	0.026782785	0.00036563253
0.25152509	0.026904795	0.00036908309
0.25165558	0.026132058	0.00036004967
0.25178608	0.027543852	0.00037243540
0.25191657	0.027164965	0.00036949719
0.25204706	0.027014247	0.00036718802
0.25217756	0.026959014	0.00036920638
0.25230805	0.026890806	0.00036612787
0.25243855	0.027224402	0.00036966222
0.25256904	0.027145578	0.00037131411
0.25269953	0.026728510	0.00036406051
0.25283003	0.026519689	0.00036679556
0.25296052	0.026786652	0.00036783482
0.25309102	0.027780321	0.00037367525
0.25322151	0.027402728	0.00037146370
0.25335200	0.026805179	0.00036668192
0.25348250	0.026909866	0.00036971406
0.25361299	0.027191171	0.00037026479
0.25374349	0.027387558	0.00037009077
0.25387398	0.026952619	0.00037012970
0.25400447	0.027169308	0.00037082095
0.25413497	0.027269001	0.00036911268
0.25426546	0.026956736	0.00036972837
0.25439595	0.026122769	0.00036400129
0.25452645	0.026589795	0.00036761541
0.25465694	0.027084998	0.00036900050
0.25478744	0.027567901	0.00037274045
0.25491793	0.026743031	0.00036868265
0.25504842	0.026672763	0.00036572584
0.25517892	0.026984306	0.00037123736
0.25530941	0.026701165	0.00037917012
0.25543991	0.026356325	0.00037757050
0.25557040	0.027505698	0.00038850139
0.25570089	0.026613808	0.00038653760
0.25583139	0.026104162	0.00038547602
0.25596188	0.027120121	0.00039533984
0.25609238	0.026652126	0.00039275549
0.25622287	0.026337023	0.00039220363
0.25635336	0.026538396	0.00039663569
0.25648386	0.026564431	0.00039895747
0.25661435	0.026426889	0.00039945330
0.25674485	0.026491385	0.00040145098
0.25687534	0.026294996	0.00040288028
0.25700583	0.026383445	0.00040541249
0.25713633	0.027649620	0.00041251924
0.25726682	0.025924264	0.00040352617
0.25739732	0.026582503	0.00041193627
0.25752781	0.026845210	0.00041457486
0.25765830	0.026362318	0.00041244929
0.25778880	0.026452926	0.00041446405
0.25791929	0.027224939	0.00042307301
0.25804979	0.026435879	0.00041849511
0.25818028	0.025832941	0.00041545829
0.25831077	0.026434887	0.00042296620
0.25844127	0.026659299	0.00042270148
0.25857176	0.026934072	0.00042673382
0.25870226	0.027180581	0.00043093508
0.25883275	0.026637830	0.00042871630
0.25896324	0.026303214	0.00042907892
0.25909374	0.026539336	0.00043079534
0.25922423	0.026915760	0.00043527329
0.25935473	0.027532856	0.00044015256
0.25948522	0.027475580	0.00044311087
0.25961571	0.026095962	0.00043115711
0.25974621	0.027442407	0.00044311575
0.25987670	0.026928961	0.00044088318
0.26000720	0.027241712	0.00044234098
0.26013769	0.026339878	0.00043823179
0.26026818	0.026973703	0.00044306383
0.26039868	0.028156088	0.00045179165
0.26052917	0.027030287	0.00044586105
0.26065967	0.026577741	0.00043932175
0.26079016	0.026276841	0.00044223690
0.26092065	0.026452341	0.00044362425
0.26105115	0.026423766	0.00044391400
0.26118164	0.027079596	0.00044956729
0.26131214	0.027253860	0.00045135140
0.26144263	0.026171928	0.00044358965
0.26157312	0.026484963	0.00044665199
0.26170362	0.026465620	0.00044890420
0.26183411	0.026604890	0.00044969693
0.26196461	0.026815871	0.00044993316
0.26209510	0.026717002	0.00045121824
0.26222559	0.026596996	0.00045275623
0.26235609	0.026643928	0.00045250590
0.26248658	0.027523884	0.00045977984
0.26261708	0.027116169	0.00045452021
0.26274757	0.026330038	0.00045258893
0.26287806	0.026313518	0.00045214632
0.26300856	0.026985477	0.00045861149
0.26313905	0.026186737	0.00045322662
0.26326954	0.026315329	0.00045240779
0.26340004	0.026882165	0.00046052467
0.26353053	0.026370431	0.00045783985
0.26366103	0.026396695	0.00045644600
0.26379152	0.027053351	0.00046383640
0.26392201	0.026772492	0.00046179885
0.26405251	0.026316733	0.00045761874
0.26418300	0.026357964	0.00046046564
0.26431350	0.026529982	0.00046073729
0.26444399	0.026199411	0.00046200744
0.26457448	0.025891928	0.00045694186
0.26470498	0.025597695	0.00045702411
0.26483547	0.026545633	0.00046615754
0.26496597	0.026356573	0.00046258009
0.26509646	0.026603150	0.00046788269
0.26522695	0.025667786	0.00046198932
0.26535745	0.027034902	0.00047071211
[truncated: 572 more rows]
