# Supplementary material for: Rationally seeded computational protein design of ɑ-helical barrels
Source: Nat Chem Biol. 2024 Jun 20;20(8):991–9. doi: 10.1038/s41589-024-01642-0 (PMC11288890; doi:10.1038/s41589-024-01642-0)
Supplement: Supplementary file 5 — PDB files used for making figure panels h–j. [file 41589_2024_1642_MOESM5_ESM.zip › KIA_RP_RSPD_NatChemBiol_data_Figure3/sc-CC-7-LI_panels_c-g/SAXS_panel_g/LI_SAXS_raw/b21-438120_00439.dat]

0.0045000000	1.1032014	0.010203898
0.0046304940	0.97916839	0.0093466315
0.0047609879	0.87095880	0.0085834789
0.0048914819	0.82632458	0.0083917854
0.0050219759	0.74834935	0.0075733931
0.0051524699	0.69270805	0.0072141435
0.0052829638	0.62038696	0.0066543065
0.0054134578	0.58745396	0.0062819421
0.0055439518	0.54759897	0.0061750556
0.0056744457	0.51402181	0.0056791923
0.0058049397	0.48724986	0.0054695412
0.0059354337	0.45157070	0.0053976878
0.0060659277	0.42003164	0.0049470295
0.0061964216	0.40896823	0.0050109475
0.0063269156	0.38545177	0.0047633853
0.0064574096	0.35368004	0.0044605542
0.0065879035	0.35298980	0.0044894967
0.0067183975	0.33466272	0.0042358976
0.0068488915	0.30866579	0.0041067920
0.0069793855	0.30163014	0.0040891720
0.0071098794	0.28324487	0.0038085549
0.0072403734	0.28390347	0.0038215585
0.0073708674	0.27061148	0.0037143323
0.0075013613	0.25798207	0.0035635466
0.0076318553	0.24894446	0.0035234262
0.0077623493	0.23916327	0.0033456771
0.0078928433	0.23030968	0.0032764593
0.0080233372	0.22439242	0.0032144745
0.0081538312	0.21274083	0.0030806133
0.0082843252	0.21478429	0.0031014368
0.0084148191	0.20779027	0.0030152556
0.0085453131	0.19874915	0.0028993627
0.0086758071	0.19380177	0.0028577619
0.0088063011	0.18820542	0.0027656341
0.0089367950	0.18547127	0.0027602459
0.0090672890	0.17777846	0.0026831619
0.0091977830	0.17528638	0.0026049234
0.0093282769	0.17339340	0.0026175758
0.0094587709	0.16438018	0.0024727913
0.0095892649	0.16078373	0.0024616804
0.0097197588	0.15668612	0.0024264004
0.0098502528	0.15486468	0.0023808436
0.0099807468	0.15195371	0.0023396883
0.010111241	0.14838724	0.0023120683
0.010241735	0.13890869	0.0021728368
0.010372229	0.14200756	0.0022134708
0.010502723	0.14181746	0.0021922091
0.010633217	0.13770528	0.0021412152
0.010763711	0.13077475	0.0020656657
0.010894205	0.13472414	0.0020530920
0.011024699	0.12684981	0.0020004273
0.011155193	0.12854449	0.0019999811
0.011285687	0.12598014	0.0019457697
0.011416180	0.12585806	0.0019371950
0.011546674	0.12002318	0.0018465105
0.011677168	0.11601894	0.0018020491
0.011807662	0.11583102	0.0017746801
0.011938156	0.11605367	0.0017659048
0.012068650	0.11243033	0.0017360782
0.012199144	0.11518590	0.0017290426
0.012329638	0.11333450	0.0016737572
0.012460132	0.11223070	0.0016619932
0.012590626	0.11135062	0.0016259463
0.012721120	0.10958556	0.0015900344
0.012851614	0.10666785	0.0015394574
0.012982108	0.10704607	0.0015187277
0.013112602	0.10589429	0.0015133934
0.013243096	0.10566636	0.0014921115
0.013373590	0.10320118	0.0014746035
0.013504084	0.10078182	0.0014558740
0.013634578	0.10042684	0.0014272608
0.013765072	0.10188253	0.0014415575
0.013895566	0.10087315	0.0014228671
0.014026060	0.10136686	0.0014007308
0.014156554	0.097945258	0.0013959456
0.014287048	0.098422995	0.0013744298
0.014417542	0.098415071	0.0013607215
0.014548036	0.099728162	0.0013835130
0.014678530	0.095894594	0.0013322549
0.014809024	0.097004504	0.0013465058
0.014939518	0.095172742	0.0013241445
0.015070012	0.095058368	0.0013095626
0.015200506	0.093774683	0.0013048195
0.015331000	0.095708766	0.0013007463
0.015461494	0.095014387	0.0012920253
0.015591988	0.092277836	0.0012762319
0.015722482	0.091855791	0.0012531358
0.015852975	0.094449742	0.0012697565
0.015983469	0.090679263	0.0012422983
0.016113963	0.091360052	0.0012323469
0.016244457	0.088859826	0.0012252158
0.016374951	0.088118375	0.0012041671
0.016505445	0.091508189	0.0012271101
0.016635939	0.093932475	0.0012406882
0.016766433	0.088955904	0.0011861842
0.016896927	0.089108073	0.0011929957
0.017027421	0.089958240	0.0011903779
0.017157915	0.091328915	0.0011944800
0.017288409	0.090906501	0.0011926331
0.017418903	0.086392326	0.0011438930
0.017549397	0.086718415	0.0011545023
0.017679891	0.087553540	0.0011546219
0.017810385	0.088651154	0.0011519939
0.017940879	0.088610422	0.0011539028
0.018071373	0.087695842	0.0011360366
0.018201867	0.087563445	0.0011373794
0.018332361	0.087279608	0.0011318799
0.018462855	0.085949313	0.0011062870
0.018593349	0.086659646	0.0011179331
0.018723843	0.084944580	0.0011005806
0.018854337	0.086845125	0.0010984257
0.018984831	0.084948865	0.0010916930
0.019115325	0.085057286	0.0010831149
0.019245819	0.085197194	0.0010899453
0.019376313	0.085012892	0.0010796648
0.019506807	0.086456522	0.0010777635
0.019637301	0.083423778	0.0010676945
0.019767795	0.084128199	0.0010576517
0.019898289	0.084743245	0.0010632854
0.020028783	0.086194905	0.0010699396
0.020159277	0.084404058	0.0010496523
0.020289771	0.084088436	0.0010506951
0.020420264	0.085618392	0.0010487380
0.020550758	0.084124455	0.0010344039
0.020681252	0.083591818	0.0010404366
0.020811746	0.082552622	0.0010206471
0.020942240	0.083432416	0.0010182259
0.021072734	0.084034537	0.0010320507
0.021203228	0.081741798	0.0010009533
0.021333722	0.083185628	0.0010190155
0.021464216	0.081837780	0.0010041634
0.021594710	0.081455272	0.00098961106
0.021725204	0.082801838	0.0010127955
0.021855698	0.083684350	0.00099420127
0.021986192	0.081465735	0.00098915435
0.022116686	0.083422112	0.0010025422
0.022247180	0.079801274	0.00096285983
0.022377674	0.082609721	0.00098779845
0.022508168	0.081170931	0.00097059425
0.022638662	0.081828827	0.00096779563
0.022769156	0.081325716	0.00097699562
0.022899650	0.080302591	0.00095288222
0.023030144	0.082059028	0.00097194686
0.023160638	0.081648691	0.00096418277
0.023291132	0.080343089	0.00094757649
0.023421626	0.078882161	0.00094255289
0.023552120	0.080129518	0.00094315718
0.023682614	0.080463924	0.00093645037
0.023813108	0.080946568	0.00095112849
0.023943602	0.081320876	0.00094007861
0.024074096	0.079551593	0.00092753011
0.024204590	0.081053495	0.00094026034
0.024335084	0.080164457	0.00092369097
0.024465578	0.079446775	0.00092386216
0.024596072	0.081076689	0.00092347499
0.024726566	0.080183535	0.00091952628
0.024857060	0.079136635	0.00091525673
0.024987553	0.079280794	0.00090442865
0.025118047	0.079941055	0.00091440363
0.025248541	0.080065093	0.00090977183
0.025379035	0.080875837	0.00090660228
0.025509529	0.078505845	0.00090040533
0.025640023	0.080282327	0.00089758370
0.025770517	0.078519970	0.00089279133
0.025901011	0.078939750	0.00089358756
0.026031505	0.078865874	0.00088618935
0.026161999	0.078643454	0.00088609881
0.026292493	0.078700752	0.00088023131
0.026422987	0.078010101	0.00087458785
0.026553481	0.077834431	0.00087542877
0.026683975	0.078179858	0.00086995484
0.026814469	0.079165072	0.00087653319
0.026944963	0.078955816	0.00087357389
0.027075457	0.077875369	0.00086315323
0.027205951	0.078260207	0.00086961153
0.027336445	0.078050611	0.00085904866
0.027466939	0.077433831	0.00085282859
0.027597433	0.078990520	0.00086672037
0.027727927	0.077537177	0.00084675633
0.027858421	0.077882223	0.00085781903
0.027988915	0.077956153	0.00085041952
0.028119409	0.077778432	0.00084437090
0.028249903	0.078161137	0.00084912625
0.028380397	0.078172073	0.00084031693
0.028510891	0.076312437	0.00083753682
0.028641385	0.077045401	0.00083898785
0.028771879	0.077589843	0.00083151594
0.028902373	0.076125847	0.00082867959
0.029032867	0.076687623	0.00082689583
0.029163361	0.076549067	0.00082144779
0.029293855	0.077066397	0.00083228734
0.029424349	0.077868454	0.00082360141
0.029554842	0.076775272	0.00082071527
0.029685336	0.074729283	0.00080784872
0.029815830	0.077582201	0.00081602202
0.029946324	0.078071593	0.00082221631
0.030076818	0.077179812	0.00081750753
0.030207312	0.075705820	0.00080086200
0.030337806	0.075714973	0.00080570644
0.030468300	0.076335020	0.00080299286
0.030598794	0.077390909	0.00080857163
0.030729288	0.074571156	0.00079542849
0.030859782	0.076151867	0.00079736896
0.030990276	0.075853726	0.00079634537
0.031120770	0.077401393	0.00079778294
0.031251264	0.075244348	0.00078545899
0.031381758	0.075665626	0.00079201714
0.031512252	0.073570204	0.00077536878
0.031642746	0.074789803	0.00078332184
0.031773240	0.074683058	0.00077930258
0.031903734	0.073811209	0.00076928417
0.032034228	0.075509888	0.00078165736
0.032164722	0.074842368	0.00077532924
0.032295216	0.074543920	0.00077215461
0.032425710	0.074645356	0.00077403628
0.032556204	0.075309822	0.00076842753
0.032686698	0.075845482	0.00077449820
0.032817192	0.076038822	0.00077201747
0.032947686	0.075943229	0.00076950168
0.033078180	0.074792585	0.00076578543
0.033208674	0.073954380	0.00075550233
0.033339168	0.073383385	0.00075258082
0.033469662	0.073308228	0.00075291951
0.033600156	0.075484201	0.00075918173
0.033730650	0.073758999	0.00075651249
0.033861144	0.074593686	0.00075339471
0.033991637	0.075081165	0.00074946380
0.034122131	0.073078061	0.00074752582
0.034252625	0.073484542	0.00075082011
0.034383119	0.072718547	0.00075527537
0.034513613	0.071966449	0.00075321413
0.034644107	0.073986860	0.00075952901
0.034774601	0.072170883	0.00076847141
0.034905095	0.072744104	0.00077475058
0.035035589	0.072974169	0.00077861538
0.035166083	0.072548516	0.00078759436
0.035296577	0.073041502	0.00078571038
0.035427071	0.072288752	0.00079128241
0.035557565	0.072769848	0.00078795676
0.035688059	0.071420245	0.00078154150
0.035818553	0.072566602	0.00079883515
0.035949047	0.071745809	0.00078860592
0.036079541	0.071286313	0.00078732156
0.036210035	0.071909534	0.00079035781
0.036340529	0.072502750	0.00079300752
0.036471023	0.070648913	0.00079131437
0.036601517	0.070562233	0.00078787619
0.036732011	0.072943391	0.00080012756
0.036862505	0.070966664	0.00079422604
0.036992999	0.072084312	0.00079931018
0.037123493	0.071337794	0.00079613899
0.037253987	0.072227086	0.00080792741
0.037384481	0.071293439	0.00079579274
0.037514975	0.071625014	0.00080630362
0.037645469	0.071899220	0.00080587483
0.037775963	0.071081443	0.00079620893
0.037906457	0.071680854	0.00081131384
0.038036951	0.071794912	0.00080893429
0.038167445	0.070078503	0.00080101478
0.038297939	0.069420373	0.00079756649
0.038428433	0.070567791	0.00080273639
0.038558926	0.069988730	0.00080590683
0.038689420	0.071431132	0.00081224195
0.038819914	0.071212822	0.00080861034
0.038950408	0.071371069	0.00081776820
0.039080902	0.068359715	0.00078761908
0.039211396	0.068232744	0.00078688771
0.039341890	0.069370314	0.00078260974
0.039472384	0.069968255	0.00078536731
0.039602878	0.070202320	0.00078562266
0.039733372	0.069937662	0.00077915600
0.039863866	0.070041327	0.00077300584
0.039994360	0.068419262	0.00077002025
0.040124854	0.069540607	0.00076794751
0.040255348	0.068796145	0.00076610594
0.040385842	0.068993494	0.00076130240
0.040516336	0.070488267	0.00076941069
0.040646830	0.069002294	0.00076153864
0.040777324	0.068314449	0.00075588277
0.040907818	0.068606455	0.00075524065
0.041038312	0.069507312	0.00076469433
0.041168806	0.070977662	0.00076214392
0.041299300	0.070616623	0.00076925495
0.041429794	0.069959212	0.00075770072
0.041560288	0.068916146	0.00075090946
0.041690782	0.068383710	0.00074997644
0.041821276	0.068344684	0.00074552407
0.041951770	0.067669433	0.00074205359
0.042082264	0.068571989	0.00074407405
0.042212758	0.067557788	0.00073746713
0.042343252	0.069332369	0.00075276819
0.042473746	0.067703287	0.00073800088
0.042604240	0.067840178	0.00073440577
0.042734734	0.068596745	0.00074623420
0.042865228	0.067325307	0.00073136449
0.042995722	0.067754355	0.00073707013
0.043126215	0.069218106	0.00074337874
0.043256709	0.068065073	0.00073383653
0.043387203	0.067458851	0.00073246975
0.043517697	0.066473789	0.00072271194
0.043648191	0.067463666	0.00072533186
0.043778685	0.067695627	0.00073434855
0.043909179	0.067856236	0.00072591160
0.044039673	0.066706677	0.00072315251
0.044170167	0.067874726	0.00072869924
0.044300661	0.065684318	0.00071303386
0.044431155	0.066142438	0.00072111535
0.044561649	0.066044677	0.00071547178
0.044692143	0.066011077	0.00071464659
0.044822637	0.067370436	0.00072241138
0.044953131	0.066107639	0.00071356238
0.045083625	0.066512883	0.00072041685
0.045214119	0.065985415	0.00071153898
0.045344613	0.066996908	0.00071366243
0.045475107	0.066671835	0.00071455067
0.045605601	0.065418518	0.00070489343
0.045736095	0.065578009	0.00070607886
0.045866589	0.065059798	0.00070637920
0.045997083	0.065232245	0.00070101684
0.046127577	0.065307504	0.00070919400
0.046258071	0.065516493	0.00071663719
0.046388565	0.065549564	0.00071742839
0.046519059	0.065434731	0.00072781646
0.046649553	0.066436326	0.00073068730
0.046780047	0.064723022	0.00072444079
0.046910541	0.065060023	0.00072848658
0.047041035	0.065701940	0.00073124122
0.047171529	0.065998636	0.00073941378
0.047302023	0.065982100	0.00073936771
0.047432517	0.066157765	0.00074003639
0.047563011	0.065564697	0.00074161371
0.047693504	0.062926312	0.00072262285
0.047823998	0.065854862	0.00074489582
0.047954492	0.065124840	0.00074332561
0.048084986	0.064771311	0.00073938681
0.048215480	0.064165898	0.00074240985
0.048345974	0.065574577	0.00074487684
0.048476468	0.065153454	0.00074114618
0.048606962	0.065212818	0.00074833755
0.048737456	0.065633516	0.00074844933
0.048867950	0.064562319	0.00074739726
0.048998444	0.063433918	0.00073626095
0.049128938	0.064993730	0.00074834072
0.049259432	0.063666260	0.00074216392
0.049389926	0.064131158	0.00074420327
0.049520420	0.064458043	0.00074779520
0.049650914	0.063536759	0.00074594404
0.049781408	0.062008905	0.00073343481
0.049911902	0.065015794	0.00075088767
0.050042396	0.064191107	0.00074930085
0.050172890	0.063381078	0.00074607284
0.050303384	0.063537002	0.00075035561
0.050433878	0.063609491	0.00074536114
0.050564372	0.063790978	0.00075079384
0.050694866	0.062327497	0.00073658551
0.050825360	0.061935788	0.00074191871
0.050955854	0.062588743	0.00074542101
0.051086348	0.062708983	0.00074474324
0.051216842	0.061722537	0.00073920512
0.051347336	0.062136250	0.00074272322
0.051477830	0.062361654	0.00074135045
0.051608324	0.061086889	0.00073786331
0.051738818	0.062105883	0.00074712539
0.051869312	0.062739919	0.00074605781
0.051999806	0.062090263	0.00074585888
0.052130299	0.062516149	0.00074731759
0.052260793	0.061750198	0.00074370825
0.052391287	0.062432849	0.00074975815
0.052521781	0.060753132	0.00073913494
0.052652275	0.062856294	0.00075587962
0.052782769	0.062583084	0.00074811762
0.052913263	0.061986813	0.00074748018
0.053043757	0.062424612	0.00074917314
0.053174251	0.061649839	0.00074794413
0.053304745	0.060656044	0.00074036879
0.053435239	0.059978633	0.00074121133
0.053565733	0.061713269	0.00074695654
0.053696227	0.060494481	0.00073889178
0.053826721	0.060364398	0.00074264044
0.053957215	0.060479789	0.00074114887
0.054087709	0.061019166	0.00074826461
0.054218203	0.060405860	0.00073930021
0.054348697	0.059681582	0.00073647176
0.054479191	0.059939986	0.00074045136
0.054609685	0.060927659	0.00074855096
0.054740179	0.060322939	0.00074168163
0.054870673	0.060149160	0.00074405765
0.055001167	0.059822116	0.00073770129
0.055131661	0.060921637	0.00074768766
0.055262155	0.058291359	0.00072949715
0.055392649	0.060499453	0.00074839073
0.055523143	0.060977393	0.00075177665
0.055653637	0.059389769	0.00073851607
0.055784131	0.059956285	0.00074048295
0.055914625	0.059004515	0.00073807467
0.056045119	0.059150382	0.00073885893
0.056175613	0.060138391	0.00074477986
0.056306107	0.058895431	0.00073774963
0.056436601	0.059802249	0.00074209805
0.056567095	0.059132080	0.00073822864
0.056697588	0.059178125	0.00074193212
0.056828082	0.059731465	0.00074489892
0.056958576	0.060035288	0.00074637016
0.057089070	0.059667534	0.00074306275
0.057219564	0.059749424	0.00074599395
0.057350058	0.059226735	0.00073774477
0.057480552	0.058953219	0.00074398114
0.057611046	0.059069428	0.00073813708
0.057741540	0.060007660	0.00074591172
0.057872034	0.058177064	0.00073336906
0.058002528	0.057900347	0.00072751474
0.058133022	0.058327815	0.00073526924
0.058263516	0.058635672	0.00073317473
0.058394010	0.057885292	0.00072905361
0.058524504	0.058581962	0.00073313385
0.058654998	0.058149457	0.00072675410
0.058785492	0.057642752	0.00072444964
0.058915986	0.057188573	0.00072378890
0.059046480	0.058384269	0.00072266806
0.059176974	0.058804459	0.00073339475
0.059307468	0.059148105	0.00072657778
0.059437962	0.058162440	0.00071871217
0.059568456	0.056934879	0.00071748217
0.059698950	0.057364411	0.00071454733
0.059829444	0.057088680	0.00071321826
0.059959938	0.056475455	0.00070905122
0.060090432	0.055410920	0.00069822210
0.060220926	0.057364534	0.00071465957
0.060351420	0.057379802	0.00071165327
0.060481914	0.057673276	0.00071496366
0.060612408	0.056877713	0.00070826440
0.060742902	0.056679161	0.00070383005
0.060873396	0.057458968	0.00071186904
0.061003890	0.057212269	0.00070968492
0.061134384	0.055873458	0.00069684109
0.061264877	0.056752396	0.00070951540
0.061395371	0.057098167	0.00070480725
0.061525865	0.056338553	0.00069777427
0.061656359	0.056486474	0.00070317432
0.061786853	0.056871545	0.00070464558
0.061917347	0.057913401	0.00071307982
0.062047841	0.055455514	0.00069493220
0.062178335	0.055786549	0.00069226538
0.062308829	0.055751546	0.00069880688
0.062439323	0.055140274	0.00069038560
0.062569817	0.056353219	0.00069897558
0.062700311	0.055255749	0.00069357381
0.062830805	0.055615948	0.00069292856
0.062961299	0.056028924	0.00069575570
0.063091793	0.054696837	0.00068780609
0.063222287	0.055412999	0.00069093629
0.063352781	0.055091776	0.00069376029
0.063483275	0.055036198	0.00068870344
0.063613769	0.055519884	0.00069039411
0.063744263	0.053526403	0.00067885371
0.063874757	0.054807713	0.00068611532
0.064005251	0.055067010	0.00069066050
0.064135745	0.053887400	0.00068239208
0.064266239	0.054343873	0.00068132342
0.064396733	0.053978639	0.00067974277
0.064527227	0.054710721	0.00068345668
0.064657721	0.053119592	0.00067680583
0.064788215	0.052515169	0.00067019280
0.064918709	0.054050651	0.00067796699
0.065049203	0.054924851	0.00068742004
0.065179697	0.053693961	0.00067317545
0.065310191	0.054369016	0.00067939990
0.065440685	0.054685352	0.00068372553
0.065571179	0.053436360	0.00067371523
0.065701673	0.054210030	0.00067921849
0.065832166	0.054518270	0.00067877805
0.065962660	0.053535031	0.00067367593
0.066093154	0.054256897	0.00068189672
0.066223648	0.053694985	0.00067160621
0.066354142	0.052368156	0.00066749919
0.066484636	0.054512295	0.00067634838
0.066615130	0.054402364	0.00067801757
0.066745624	0.053272876	0.00067064227
0.066876118	0.052061641	0.00066017150
0.067006612	0.052203613	0.00066405834
0.067137106	0.052309343	0.00066405851
0.067267600	0.051385120	0.00065185370
0.067398094	0.053514359	0.00067192650
0.067528588	0.054133908	0.00067305459
0.067659082	0.053651095	0.00066917530
0.067789576	0.053385459	0.00067126160
0.067920070	0.053010949	0.00066367368
0.068050564	0.052666292	0.00066289888
0.068181058	0.052997409	0.00066350356
0.068311552	0.052107961	0.00065859129
0.068442046	0.051573359	0.00065779610
0.068572540	0.051510268	0.00065571515
0.068703034	0.052233569	0.00065466021
0.068833528	0.051769676	0.00065858936
0.068964022	0.051987537	0.00065570770
0.069094516	0.051744166	0.00065815704
0.069225010	0.051748952	0.00065462818
0.069355504	0.050830192	0.00064773871
0.069485998	0.051827163	0.00065493639
0.069616492	0.052097937	0.00065757234
0.069746986	0.051542195	0.00065263799
0.069877480	0.051402257	0.00065322923
0.070007974	0.051349057	0.00064889564
0.070138468	0.051864543	0.00065234286
0.070268961	0.050612605	0.00064272677
0.070399455	0.050478447	0.00064299740
0.070529949	0.049852774	0.00064305661
0.070660443	0.050767380	0.00064365536
0.070790937	0.050765608	0.00064456606
0.070921431	0.050678371	0.00064507015
0.071051925	0.050823262	0.00064235379
0.071182419	0.050290962	0.00064560289
0.071312913	0.049866068	0.00063763114
0.071443407	0.051402602	0.00064993566
0.071573901	0.051273947	0.00064308453
0.071704395	0.050238657	0.00063654410
0.071834889	0.050230451	0.00063900907
0.071965383	0.049400607	0.00063328497
0.072095877	0.051402720	0.00064617768
0.072226371	0.051212120	0.00064546563
0.072356865	0.050290156	0.00063500814
0.072487359	0.049581454	0.00063430385
0.072617853	0.049435650	0.00063425661
0.072748347	0.048785602	0.00062371130
0.072878841	0.049249657	0.00063208008
0.073009335	0.049394695	0.00062720853
0.073139829	0.049774632	0.00063157336
0.073270323	0.049495301	0.00063403211
0.073400817	0.049506005	0.00063030252
0.073531311	0.048845267	0.00062570494
0.073661805	0.049082489	0.00062910569
0.073792299	0.048915364	0.00062293350
0.073922793	0.050221688	0.00063485234
0.074053287	0.049126700	0.00062603214
0.074183781	0.048127220	0.00061997668
0.074314275	0.048876697	0.00062931495
0.074444769	0.048400291	0.00061762797
0.074575263	0.048658960	0.00062240062
0.074705757	0.048297242	0.00062097973
0.074836250	0.048283173	0.00062095391
0.074966744	0.048355651	0.00062322844
0.075097238	0.048753047	0.00061821548
0.075227732	0.048536037	0.00062072439
0.075358226	0.047329286	0.00061574741
0.075488720	0.048015211	0.00061446533
0.075619214	0.048132171	0.00061737713
0.075749708	0.047750984	0.00061436182
0.075880202	0.047771760	0.00061346622
0.076010696	0.048618773	0.00061900526
0.076141190	0.047043012	0.00060782637
0.076271684	0.048104136	0.00061712287
0.076402178	0.046950773	0.00061191467
0.076532672	0.047949855	0.00061098616
0.076663166	0.046944809	0.00060782839
0.076793660	0.046321189	0.00060243440
0.076924154	0.047671899	0.00061107448
0.077054648	0.047663064	0.00061216874
0.077185142	0.048383755	0.00061313723
0.077315636	0.047104060	0.00060629064
0.077446130	0.047926615	0.00061228062
0.077576624	0.046960687	0.00060284824
0.077707118	0.046938074	0.00060860477
0.077837612	0.046465387	0.00059910976
0.077968106	0.046740920	0.00060477931
0.078098600	0.047284525	0.00060437530
0.078229094	0.046825225	0.00060056668
0.078359588	0.045960944	0.00059845820
0.078490082	0.047587773	0.00060686415
0.078620576	0.045927679	0.00059535648
0.078751070	0.046416703	0.00060068440
0.078881564	0.046516669	0.00059833136
0.079012058	0.046340263	0.00060040110
0.079142552	0.045466599	0.00059232025
0.079273046	0.046024896	0.00059392360
0.079403539	0.046126976	0.00059683039
0.079534033	0.045958130	0.00059524902
0.079664527	0.046570492	0.00059823579
0.079795021	0.045335936	0.00059142363
0.079925515	0.047270298	0.00060028218
0.080056009	0.046491700	0.00060079315
0.080186503	0.046058829	0.00059650325
0.080316997	0.044323191	0.00057959416
0.080447491	0.045391709	0.00058994696
0.080577985	0.045438759	0.00058901721
0.080708479	0.045818603	0.00059125637
0.080838973	0.045970974	0.00059224549
0.080969467	0.046217586	0.00059146021
0.081099961	0.046359075	0.00059478368
0.081230455	0.045621301	0.00059083729
0.081360949	0.045825003	0.00058735241
0.081491443	0.045583338	0.00059044425
0.081621937	0.044751866	0.00058084432
0.081752431	0.045312036	0.00058682878
0.081882925	0.045019927	0.00058650393
0.082013419	0.045106612	0.00058212443
0.082143913	0.045062668	0.00058517220
0.082274407	0.044625843	0.00057974512
0.082404901	0.044825853	0.00057956002
0.082535395	0.044600189	0.00058177821
0.082665889	0.044589636	0.00057771141
0.082796383	0.043983288	0.00057628334
0.082926877	0.043836585	0.00057529474
0.083057371	0.043857094	0.00057188589
0.083187865	0.044155892	0.00057612642
0.083318359	0.044336075	0.00057535342
0.083448853	0.044789449	0.00057865885
0.083579347	0.043708477	0.00057257656
0.083709841	0.043817592	0.00057131748
0.083840335	0.043557633	0.00057016779
0.083970828	0.043160489	0.00056809129
0.084101322	0.043983872	0.00057173986
0.084231816	0.042468496	0.00056383597
0.084362310	0.043855692	0.00057050329
0.084492804	0.043167108	0.00056621450
0.084623298	0.043361425	0.00057121986
0.084753792	0.043663355	0.00056776799
0.084884286	0.043461102	0.00056890144
0.085014780	0.044703349	0.00057524551
0.085145274	0.043850895	0.00057005583
0.085275768	0.043084450	0.00056614988
0.085406262	0.044103049	0.00057006713
0.085536756	0.043175493	0.00056501765
0.085667250	0.042681133	0.00056482085
0.085797744	0.043745993	0.00056583776
0.085928238	0.041800312	0.00055584414
0.086058732	0.043747145	0.00056722516
0.086189226	0.043580439	0.00056606250
0.086319720	0.043326850	0.00056733803
0.086450214	0.041551287	0.00054991159
0.086580708	0.042384672	0.00055928096
0.086711202	0.042228972	0.00055500641
0.086841696	0.042996805	0.00055961981
0.086972190	0.042842957	0.00056023331
0.087102684	0.042912296	0.00056075950
0.087233178	0.042085385	0.00055538192
0.087363672	0.042857627	0.00056066073
0.087494166	0.040809339	0.00054352646
0.087624660	0.041666352	0.00055134291
0.087755154	0.043058348	0.00056204114
0.087885648	0.042054130	0.00055170946
0.088016142	0.042480551	0.00055530337
0.088146636	0.041224039	0.00054514594
0.088277130	0.042243986	0.00055301533
0.088407623	0.041997825	0.00055407728
0.088538117	0.040835987	0.00054177212
0.088668611	0.041238338	0.00054826854
0.088799105	0.041178838	0.00054660943
0.088929599	0.041843954	0.00054744614
0.089060093	0.041062184	0.00054636205
0.089190587	0.041454890	0.00054662967
0.089321081	0.041822251	0.00054923613
0.089451575	0.041697601	0.00054925741
0.089582069	0.041503658	0.00054294625
0.089712563	0.041877342	0.00054783607
0.089843057	0.042329919	0.00055319141
0.089973551	0.040795604	0.00053981310
0.090104045	0.041382604	0.00054672245
0.090234539	0.041072504	0.00053874000
0.090365033	0.040976896	0.00054374217
0.090495527	0.041692496	0.00054686699
0.090626021	0.041634001	0.00054567670
0.090756515	0.040615493	0.00054036991
0.090887009	0.040752164	0.00054004742
0.091017503	0.040596032	0.00053582092
0.091147997	0.040247537	0.00053699888
0.091278491	0.041707107	0.00054282938
0.091408985	0.039584204	0.00053180486
0.091539479	0.039801594	0.00053100706
0.091669973	0.039237334	0.00052699971
0.091800467	0.039819209	0.00054376610
0.091930961	0.039378174	0.00054527370
0.092061455	0.040417636	0.00055605415
0.092191949	0.040706332	0.00056367101
0.092322443	0.040228924	0.00056049906
0.092452937	0.039643008	0.00056067520
0.092583431	0.039953586	0.00056456618
0.092713925	0.039893861	0.00056597364
0.092844419	0.039192052	0.00056526257
0.092974912	0.039595292	0.00056695556
0.093105406	0.039232397	0.00055569846
0.093235900	0.039198762	0.00055388419
0.093366394	0.039563053	0.00054856701
0.093496888	0.038857584	0.00054753910
0.093627382	0.039006618	0.00054231136
0.093757876	0.039936891	0.00054824125
0.093888370	0.039846565	0.00054974720
0.094018864	0.040065961	0.00054355916
0.094149358	0.038811153	0.00053949046
0.094279852	0.039212104	0.00054012279
0.094410346	0.039206406	0.00053734104
0.094540840	0.039158524	0.00053862973
0.094671334	0.038686055	0.00053226268
0.094801828	0.039340789	0.00053778379
0.094932322	0.038917411	0.00053698608
0.095062816	0.038538742	0.00052973479
0.095193310	0.039008946	0.00053349940
0.095323804	0.038728768	0.00053011862
0.095454298	0.038885588	0.00053080717
0.095584792	0.038895018	0.00053458803
0.095715286	0.038587202	0.00052684702
0.095845780	0.038567663	0.00052810136
0.095976274	0.038396210	0.00052874533
0.096106768	0.038666847	0.00052375072
0.096237262	0.038480691	0.00052844638
0.096367756	0.038524822	0.00052776309
0.096498250	0.039025080	0.00052748798
0.096628744	0.039706287	0.00053596350
0.096759238	0.038332963	0.00052028079
0.096889732	0.038038310	0.00052202874
0.097020226	0.037455360	0.00051829648
0.097150720	0.037321697	0.00051491260
0.097281214	0.038858454	0.00052452397
0.097411708	0.038465055	0.00052235560
0.097542201	0.037800854	0.00051735229
0.097672695	0.037029002	0.00051595347
0.097803189	0.038180785	0.00051759439
0.097933683	0.037977956	0.00051953599
0.098064177	0.038283138	0.00051911520
0.098194671	0.038522908	0.00051842399
0.098325165	0.037622392	0.00051124318
0.098455659	0.037754351	0.00051106111
0.098586153	0.037659142	0.00051041836
0.098716647	0.037696139	0.00051049500
0.098847141	0.038514011	0.00051032668
0.098977635	0.038115013	0.00050971338
0.099108129	0.037613719	0.00050460230
0.099238623	0.036470137	0.00049768403
0.099369117	0.037478720	0.00050382072
0.099499611	0.037498124	0.00050244699
0.099630105	0.036948215	0.00050009029
0.099760599	0.037263105	0.00050337048
0.099891093	0.037311501	0.00050040077
0.10002159	0.036983606	0.00050306237
0.10015208	0.037443579	0.00050330583
0.10028257	0.036762951	0.00049728485
0.10041307	0.036475602	0.00049876850
0.10054356	0.037647187	0.00050480258
0.10067406	0.036945925	0.00050376174
0.10080455	0.037141003	0.00050243563
0.10093504	0.036501941	0.00049544884
0.10106554	0.037687294	0.00050790782
0.10119603	0.038050690	0.00050637624
0.10132653	0.036666807	0.00049994795
0.10145702	0.036483455	0.00049964552
0.10158751	0.035683995	0.00048974156
0.10171801	0.035950785	0.00049452801
0.10184850	0.037219071	0.00050036346
0.10197900	0.036367126	0.00049635547
0.10210949	0.035972748	0.00049439685
0.10223998	0.036098684	0.00049192973
0.10237048	0.035739787	0.00049059843
0.10250097	0.037603967	0.00050486824
0.10263147	0.036502995	0.00049300510
0.10276196	0.035794787	0.00049340391
0.10289245	0.036100171	0.00049139818
0.10302295	0.036921625	0.00049704333
0.10315344	0.036106937	0.00049503494
0.10328394	0.035557528	0.00048688528
0.10341443	0.036070788	0.00049046132
0.10354492	0.036110959	0.00049269313
0.10367542	0.035919143	0.00048655687
0.10380591	0.036038487	0.00049089318
0.10393641	0.034672816	0.00048121699
0.10406690	0.036316801	0.00049018962
0.10419739	0.035390964	0.00048728367
0.10432789	0.035334667	0.00048361418
0.10445838	0.035694699	0.00048703221
0.10458888	0.035064637	0.00048260142
0.10471937	0.036067733	0.00048877964
0.10484986	0.035484392	0.00048642055
0.10498036	0.034726684	0.00047795387
0.10511085	0.035378590	0.00048336017
0.10524135	0.035854247	0.00048741658
0.10537184	0.035258184	0.00048223844
0.10550233	0.035209433	0.00048376911
0.10563283	0.035744526	0.00048476076
0.10576332	0.035225865	0.00048167284
0.10589382	0.035682071	0.00048618993
0.10602431	0.034285693	0.00047309048
0.10615480	0.034817491	0.00047865372
0.10628530	0.035279957	0.00048382576
0.10641579	0.034987346	0.00047858033
0.10654629	0.035768999	0.00048460397
0.10667678	0.034736921	0.00047681918
0.10680727	0.035497288	0.00048180040
0.10693777	0.035460253	0.00048308436
0.10706826	0.034453505	0.00047476987
0.10719876	0.035502938	0.00048229459
0.10732925	0.034880213	0.00047890218
0.10745974	0.034590882	0.00047297436
0.10759024	0.035199521	0.00047974025
0.10772073	0.033758347	0.00047077411
0.10785123	0.034500602	0.00047709469
0.10798172	0.034052068	0.00048174403
0.10811221	0.033481957	0.00047967430
0.10824271	0.034954402	0.00049597908
0.10837320	0.034980011	0.00049770054
0.10850370	0.035030833	0.00050196546
0.10863419	0.033891704	0.00049791688
0.10876468	0.033628466	0.00049547024
0.10889518	0.034042603	0.00050032104
0.10902567	0.034716105	0.00051002514
0.10915616	0.034763028	0.00050761038
0.10928666	0.035006373	0.00051492298
0.10941715	0.034355550	0.00050948599
0.10954765	0.034729799	0.00051356512
0.10967814	0.033902277	0.00051176030
0.10980863	0.034866279	0.00051826605
0.10993913	0.034151216	0.00051560455
0.11006962	0.035010169	0.00052505300
0.11020012	0.034174669	0.00051484161
0.11033061	0.033281487	0.00051515740
0.11046110	0.033057398	0.00051161278
0.11059160	0.033606103	0.00051823117
0.11072209	0.034635301	0.00053140478
0.11085259	0.034729779	0.00052709150
0.11098308	0.034385543	0.00052726264
0.11111357	0.034209570	0.00052981120
0.11124407	0.032949777	0.00051710503
0.11137456	0.033294222	0.00052576349
0.11150506	0.032848163	0.00052260991
0.11163555	0.033980682	0.00053074581
0.11176604	0.033203472	0.00052787738
0.11189654	0.033800670	0.00052999779
0.11202703	0.032949742	0.00052673138
0.11215753	0.033108593	0.00053006492
0.11228802	0.033105217	0.00053049899
0.11241851	0.033137825	0.00053161074
0.11254901	0.033062129	0.00053207633
0.11267950	0.032755131	0.00052978203
0.11281000	0.034081345	0.00053947465
0.11294049	0.032433658	0.00051070132
0.11307098	0.032856368	0.00051420621
0.11320148	0.033104644	0.00050771750
0.11333197	0.032191199	0.00050080376
0.11346247	0.032323200	0.00050335188
0.11359296	0.032434460	0.00049847994
0.11372345	0.032832674	0.00049963003
0.11385395	0.034034941	0.00050944361
0.11398444	0.033902317	0.00050138849
0.11411494	0.033151622	0.00049957835
0.11424543	0.032806640	0.00049372116
0.11437592	0.032890347	0.00049284987
0.11450642	0.032882427	0.00049433866
0.11463691	0.033231243	0.00048974195
0.11476741	0.033048664	0.00049158423
0.11489790	0.032974351	0.00049246106
0.11502839	0.032302377	0.00048374731
0.11515889	0.032456589	0.00048647728
0.11528938	0.032253644	0.00048181983
0.11541988	0.032633031	0.00048468667
0.11555037	0.032837413	0.00048611158
0.11568086	0.031935998	0.00047568250
0.11581136	0.031283235	0.00047528100
0.11594185	0.032640252	0.00048121400
0.11607235	0.031758849	0.00047417055
0.11620284	0.032563781	0.00048141618
0.11633333	0.032268659	0.00047799154
0.11646383	0.031905457	0.00047631691
0.11659432	0.032120791	0.00047791980
0.11672482	0.032645377	0.00047553258
0.11685531	0.031693091	0.00047283843
0.11698580	0.032865496	0.00047850360
0.11711630	0.031990667	0.00047265528
0.11724679	0.032622006	0.00047748955
0.11737729	0.031621432	0.00046787394
0.11750778	0.032842592	0.00047598074
0.11763827	0.032444271	0.00047481809
0.11776877	0.031926954	0.00046641297
0.11789926	0.031885216	0.00046941224
0.11802975	0.032999057	0.00047381408
0.11816025	0.031928603	0.00046455367
0.11829074	0.031499973	0.00046388345
0.11842124	0.032022629	0.00046507456
0.11855173	0.032046931	0.00046636843
0.11868222	0.032063298	0.00046407612
0.11881272	0.031299051	0.00045706239
0.11894321	0.031403507	0.00045885715
0.11907371	0.031996382	0.00046166197
0.11920420	0.031856479	0.00046180198
0.11933469	0.032701750	0.00046547745
0.11946519	0.032512232	0.00045925375
0.11959568	0.030802178	0.00045153592
0.11972618	0.031228791	0.00045106428
0.11985667	0.031412090	0.00045334159
0.11998716	0.032307037	0.00045984181
0.12011766	0.031858145	0.00045472267
0.12024815	0.031363451	0.00045034540
0.12037865	0.031284671	0.00045167909
0.12050914	0.031721758	0.00044955468
0.12063963	0.031444065	0.00045170669
0.12077013	0.031505178	0.00045017901
0.12090062	0.030755437	0.00044363947
0.12103112	0.031647349	0.00045054600
0.12116161	0.031367827	0.00044580795
0.12129210	0.030948298	0.00044440361
0.12142260	0.031375558	0.00044575928
0.12155309	0.031114162	0.00044378542
0.12168359	0.031158091	0.00044338589
0.12181408	0.030952190	0.00044047920
0.12194457	0.031097474	0.00044131159
0.12207507	0.030586005	0.00044075593
0.12220556	0.031297310	0.00044199378
0.12233606	0.031255085	0.00044515024
0.12246655	0.031874348	0.00044490115
0.12259704	0.031413210	0.00044189186
0.12272754	0.031474624	0.00044427198
0.12285803	0.030706768	0.00043754135
0.12298853	0.031261632	0.00044082934
0.12311902	0.031445626	0.00044565383
0.12324951	0.031837204	0.00044228700
0.12338001	0.030599422	0.00043824526
0.12351050	0.031505956	0.00044188929
0.12364100	0.031975370	0.00044525429
0.12377149	0.030456757	0.00043575305
0.12390198	0.030672312	0.00043581663
0.12403248	0.031222739	0.00043821131
0.12416297	0.030782076	0.00043691015
0.12429347	0.030768992	0.00043516488
0.12442396	0.030942672	0.00043920129
0.12455445	0.031044169	0.00043765267
0.12468495	0.030423456	0.00043120477
0.12481544	0.031406252	0.00044109285
0.12494594	0.031015069	0.00043566937
0.12507643	0.031151420	0.00043741808
0.12520692	0.029808525	0.00042896933
0.12533742	0.031317502	0.00043637026
0.12546791	0.030447457	0.00043305956
0.12559841	0.031287848	0.00043608768
0.12572890	0.030590414	0.00043183251
0.12585939	0.030570158	0.00043498625
0.12598989	0.030791512	0.00043099791
0.12612038	0.031335005	0.00043809488
0.12625088	0.030793081	0.00043163086
0.12638137	0.031142698	0.00043478640
0.12651186	0.030867333	0.00043548155
0.12664236	0.029658596	0.00042335366
0.12677285	0.029599293	0.00042385831
0.12690335	0.030024397	0.00042885657
0.12703384	0.030300407	0.00042655721
0.12716433	0.031808699	0.00044138581
0.12729483	0.030297382	0.00042739402
0.12742532	0.029796745	0.00042524364
0.12755581	0.030624890	0.00042999667
0.12768631	0.030358482	0.00042776720
0.12781680	0.030349328	0.00042971485
0.12794730	0.029800232	0.00042469551
0.12807779	0.030345404	0.00042605828
0.12820828	0.030283805	0.00042709095
0.12833878	0.030207687	0.00042542927
0.12846927	0.029901926	0.00042525872
0.12859977	0.030690230	0.00043058524
0.12873026	0.030060445	0.00042435726
0.12886075	0.029853712	0.00042373448
0.12899125	0.030407766	0.00042702908
0.12912174	0.030732843	0.00042853961
0.12925224	0.029549423	0.00042175007
0.12938273	0.029855738	0.00042332381
0.12951322	0.030356344	0.00042521781
0.12964372	0.030255025	0.00042442417
0.12977421	0.031236164	0.00042969123
0.12990471	0.029945626	0.00042339100
0.13003520	0.029197128	0.00041770989
0.13016569	0.030094396	0.00042339206
0.13029619	0.029741332	0.00042021507
0.13042668	0.029248437	0.00041582012
0.13055718	0.029968784	0.00042064757
0.13068767	0.030769179	0.00042942391
0.13081816	0.030394534	0.00042144149
0.13094866	0.030257657	0.00042324224
0.13107915	0.029579056	0.00041668010
0.13120965	0.030756837	0.00042648436
0.13134014	0.030457475	0.00042513653
0.13147063	0.029590704	0.00041823482
0.13160113	0.029780787	0.00042040036
0.13173162	0.029782355	0.00041825593
0.13186212	0.029284393	0.00041488842
0.13199261	0.029411630	0.00041738089
0.13212310	0.030478769	0.00042175638
0.13225360	0.030147423	0.00042265195
0.13238409	0.029850443	0.00041852647
0.13251459	0.029978171	0.00041782208
0.13264508	0.029372490	0.00041484093
0.13277557	0.029948158	0.00041888251
0.13290607	0.029432252	0.00041664105
0.13303656	0.029787194	0.00041776561
0.13316706	0.029164851	0.00041106855
0.13329755	0.028916142	0.00041094952
0.13342804	0.030047689	0.00042074480
0.13355854	0.029159899	0.00041155366
0.13368903	0.029063709	0.00041340601
0.13381953	0.029505282	0.00041335479
0.13395002	0.029592114	0.00041510256
0.13408051	0.029627174	0.00041586266
0.13421101	0.028868872	0.00040951384
0.13434150	0.029379445	0.00041553481
0.13447200	0.029424929	0.00041447889
0.13460249	0.029091855	0.00040875792
0.13473298	0.029942825	0.00041649965
0.13486348	0.029269692	0.00041145734
0.13499397	0.029518317	0.00041397939
0.13512447	0.029796283	0.00041641810
0.13525496	0.028882640	0.00040772264
0.13538545	0.028803306	0.00040743749
0.13551595	0.029049344	0.00040902409
0.13564644	0.029191300	0.00040999123
0.13577694	0.029280116	0.00041170506
0.13590743	0.029402219	0.00041059514
0.13603792	0.029445053	0.00040983520
0.13616842	0.029456065	0.00041182837
0.13629891	0.030022486	0.00041316537
0.13642940	0.029661108	0.00041388533
0.13655990	0.029377799	0.00040801525
0.13669039	0.029439868	0.00041070772
0.13682089	0.029125723	0.00040767949
0.13695138	0.029478298	0.00040987140
0.13708187	0.029461391	0.00041125188
0.13721237	0.028657341	0.00040582492
0.13734286	0.029677782	0.00040993720
0.13747336	0.028493066	0.00040440531
0.13760385	0.028955303	0.00040490208
0.13773434	0.028959475	0.00040715376
0.13786484	0.029658674	0.00041154383
0.13799533	0.029050150	0.00040622372
0.13812583	0.029118760	0.00040595391
0.13825632	0.028843306	0.00040436888
0.13838681	0.029158693	0.00040512841
0.13851731	0.028712087	0.00040504571
0.13864780	0.028827413	0.00040425009
0.13877830	0.029046000	0.00040564147
0.13890879	0.028844014	0.00040477643
0.13903928	0.029472158	0.00040759006
0.13916978	0.029939224	0.00041210633
0.13930027	0.028398314	0.00040124768
0.13943077	0.028522121	0.00040188421
0.13956126	0.029554966	0.00040947672
0.13969175	0.028541395	0.00040160621
0.13982225	0.028733114	0.00040341962
0.13995274	0.028821771	0.00040445015
0.14008324	0.028957735	0.00040278683
0.14021373	0.028500167	0.00040219607
0.14034422	0.028943364	0.00040029719
0.14047472	0.028208421	0.00039831427
0.14060521	0.029724889	0.00040940396
0.14073571	0.029057377	0.00040322285
0.14086620	0.028222105	0.00039729474
0.14099669	0.029060863	0.00040303052
0.14112719	0.028536935	0.00039759654
0.14125768	0.028773324	0.00040122219
0.14138818	0.028888871	0.00040032735
0.14151867	0.029190834	0.00040440250
0.14164916	0.028571991	0.00040133450
0.14177966	0.029420761	0.00040341141
0.14191015	0.028392624	0.00039613101
0.14204065	0.029424844	0.00040413158
0.14217114	0.028925360	0.00039958387
0.14230163	0.028585697	0.00039957524
0.14243213	0.028598597	0.00039560360
0.14256262	0.028675827	0.00039626323
0.14269312	0.028857813	0.00040045127
0.14282361	0.028958638	0.00039691313
0.14295410	0.028159771	0.00039555953
0.14308460	0.028582949	0.00039572454
0.14321509	0.029084807	0.00039933719
0.14334559	0.028957806	0.00039969598
0.14347608	0.029306288	0.00040007243
0.14360657	0.028468539	0.00039597958
0.14373707	0.028633811	0.00039769832
0.14386756	0.028659330	0.00039485713
0.14399806	0.028694890	0.00039688092
0.14412855	0.028459467	0.00039373479
0.14425904	0.028434138	0.00039604843
0.14438954	0.028671590	0.00039813580
0.14452003	0.028396598	0.00039238941
0.14465053	0.028728388	0.00039595397
0.14478102	0.028832156	0.00039632028
0.14491151	0.028916484	0.00039555228
0.14504201	0.028527573	0.00039670201
0.14517250	0.028554409	0.00039473546
0.14530299	0.027799260	0.00038993775
0.14543349	0.027873617	0.00039052144
0.14556398	0.028473602	0.00039240987
0.14569448	0.027927268	0.00039198765
0.14582497	0.028953489	0.00039717600
0.14595546	0.028948572	0.00039829874
0.14608596	0.029031409	0.00039573390
0.14621645	0.029085261	0.00039569322
0.14634695	0.028496649	0.00039420980
0.14647744	0.028277115	0.00039348026
0.14660793	0.028006850	0.00038966604
0.14673843	0.027958561	0.00039020633
0.14686892	0.027931788	0.00038772632
0.14699942	0.028014061	0.00039020479
0.14712991	0.028801472	0.00039432789
0.14726040	0.028757035	0.00039443964
0.14739090	0.027980122	0.00038870266
0.14752139	0.028651843	0.00039295102
0.14765189	0.028544937	0.00039218267
0.14778238	0.028934722	0.00039651312
0.14791287	0.028160276	0.00038864007
0.14804337	0.027472183	0.00038605843
0.14817386	0.027823283	0.00038672833
0.14830436	0.027759260	0.00038608138
0.14843485	0.027058361	0.00038282936
0.14856534	0.028423372	0.00038994066
0.14869584	0.029004432	0.00039361622
0.14882633	0.028395917	0.00039145420
0.14895683	0.028166305	0.00038765801
0.14908732	0.029000978	0.00039316960
0.14921781	0.028241391	0.00038926726
0.14934831	0.028310180	0.00038895344
0.14947880	0.028012081	0.00038962391
0.14960930	0.028817521	0.00039016897
0.14973979	0.028736597	0.00039066499
0.14987028	0.027747068	0.00038737023
0.15000078	0.028329462	0.00038850698
0.15013127	0.027781095	0.00038438463
0.15026177	0.027864519	0.00038559889
0.15039226	0.028505008	0.00038847176
0.15052275	0.028102721	0.00038842074
0.15065325	0.027920890	0.00038510775
0.15078374	0.028592665	0.00039121680
0.15091424	0.028662857	0.00039148815
0.15104473	0.028402969	0.00038827506
0.15117522	0.028229478	0.00038775550
0.15130572	0.028465862	0.00038955470
0.15143621	0.027755714	0.00038379281
0.15156671	0.027905587	0.00038605644
0.15169720	0.027898803	0.00038261894
0.15182769	0.028154913	0.00038427772
0.15195819	0.027306046	0.00038111190
0.15208868	0.028287545	0.00038548217
0.15221918	0.028528550	0.00038921758
0.15234967	0.028590131	0.00038699409
0.15248016	0.027657238	0.00038150715
0.15261066	0.027483569	0.00038140586
0.15274115	0.028638538	0.00038855696
0.15287165	0.028144660	0.00038475925
0.15300214	0.027804827	0.00038306433
0.15313263	0.028736990	0.00038587129
0.15326313	0.028648457	0.00038715706
0.15339362	0.027972437	0.00038172618
0.15352412	0.027920821	0.00038302337
0.15365461	0.028303020	0.00038519363
0.15378510	0.028334439	0.00038589797
0.15391560	0.027948432	0.00038117076
0.15404609	0.027702841	0.00038120714
0.15417658	0.027596969	0.00037922278
0.15430708	0.027579404	0.00038090434
0.15443757	0.027706344	0.00038048564
0.15456807	0.028194039	0.00038353917
0.15469856	0.027772385	0.00037964754
0.15482905	0.027947087	0.00038106731
0.15495955	0.028158278	0.00038257787
0.15509004	0.027548734	0.00037929198
0.15522054	0.027942712	0.00038209988
0.15535103	0.028212303	0.00038350736
0.15548152	0.027977260	0.00038011543
0.15561202	0.028661147	0.00038548710
0.15574251	0.027764880	0.00038086467
0.15587301	0.029129503	0.00038889117
0.15600350	0.028326694	0.00038162880
0.15613399	0.027732114	0.00037856066
0.15626449	0.028621023	0.00038459577
0.15639498	0.028176130	0.00038344567
0.15652548	0.027882793	0.00038112370
0.15665597	0.027684777	0.00037976338
0.15678646	0.028586048	0.00038205622
0.15691696	0.027690133	0.00037671842
0.15704745	0.028315915	0.00038248644
0.15717795	0.027675891	0.00037662334
0.15730844	0.028059743	0.00038112230
0.15743893	0.027822439	0.00037668612
0.15756943	0.028519523	0.00038100874
0.15769992	0.028204847	0.00038016004
0.15783042	0.027469818	0.00037570469
0.15796091	0.027251425	0.00037418724
0.15809140	0.027925837	0.00037816345
0.15822190	0.028334354	0.00037880711
0.15835239	0.028351680	0.00038030572
0.15848289	0.028296620	0.00038074773
0.15861338	0.028059640	0.00037841057
0.15874387	0.028041670	0.00037900034
0.15887437	0.027947481	0.00037675495
0.15900486	0.027889150	0.00037619318
0.15913536	0.027963484	0.00037687823
0.15926585	0.028010505	0.00037613734
0.15939634	0.028127643	0.00037882108
0.15952684	0.027929076	0.00037760333
0.15965733	0.027413059	0.00037117348
0.15978783	0.027524305	0.00037497570
0.15991832	0.027852948	0.00037483485
0.16004881	0.027980749	0.00037759175
0.16017931	0.028057398	0.00037702205
0.16030980	0.028301913	0.00037745260
0.16044030	0.028146841	0.00037707153
0.16057079	0.028250976	0.00037694696
0.16070128	0.027949645	0.00037573290
0.16083178	0.028359581	0.00038071357
0.16096227	0.028318264	0.00037680692
0.16109277	0.027644078	0.00037344131
0.16122326	0.028312389	0.00037728446
0.16135375	0.027460308	0.00037239296
0.16148425	0.027744646	0.00037540145
0.16161474	0.028558084	0.00037951226
0.16174524	0.027994709	0.00037404001
0.16187573	0.027373236	0.00037307871
0.16200622	0.027883497	0.00037248271
0.16213672	0.027883846	0.00037535907
0.16226721	0.027207983	0.00036841261
0.16239771	0.027981693	0.00037351804
0.16252820	0.028220985	0.00037574002
0.16265869	0.028000368	0.00037341200
0.16278919	0.028009605	0.00037458018
0.16291968	0.027584496	0.00037230332
0.16305018	0.027207540	0.00036851599
0.16318067	0.027710595	0.00037048708
0.16331116	0.027985138	0.00037367169
0.16344166	0.027685220	0.00037111056
0.16357215	0.027926768	0.00037397454
0.16370264	0.027683498	0.00036940442
0.16383314	0.028221525	0.00037568980
0.16396363	0.027963906	0.00037385865
0.16409413	0.027775242	0.00037145167
0.16422462	0.027674596	0.00037166877
0.16435511	0.027505470	0.00036909952
0.16448561	0.027458972	0.00036971372
0.16461610	0.027529526	0.00037102421
0.16474660	0.027782700	0.00036900242
0.16487709	0.027763852	0.00037149143
0.16500758	0.028018246	0.00037016710
0.16513808	0.027498381	0.00036909841
0.16526857	0.028202649	0.00037357979
0.16539907	0.027861954	0.00036975966
0.16552956	0.028244427	0.00037310013
0.16566005	0.027791618	0.00037227636
0.16579055	0.027501615	0.00036751416
0.16592104	0.027602385	0.00037056137
0.16605154	0.027780293	0.00036802715
0.16618203	0.028405299	0.00037364943
0.16631252	0.028382389	0.00037540532
0.16644302	0.028355248	0.00037106257
0.16657351	0.027960731	0.00037057618
0.16670401	0.028000707	0.00037197605
0.16683450	0.028176657	0.00036995065
0.16696499	0.027530593	0.00036785365
0.16709549	0.027503656	0.00036673146
0.16722598	0.027592862	0.00036941836
0.16735648	0.028233499	0.00037312898
0.16748697	0.027197619	0.00036570524
0.16761746	0.027124492	0.00036582892
0.16774796	0.027408542	0.00036673332
0.16787845	0.027913239	0.00036985523
0.16800895	0.028012720	0.00036893205
0.16813944	0.028633377	0.00037214775
0.16826993	0.028158631	0.00037054906
0.16840043	0.027881704	0.00036821056
0.16853092	0.028222787	0.00036867846
0.16866142	0.027960236	0.00037007396
0.16879191	0.027983092	0.00037143715
0.16892240	0.027766291	0.00036443136
0.16905290	0.028063507	0.00036964249
0.16918339	0.028166339	0.00036889951
0.16931389	0.027727491	0.00036782890
0.16944438	0.028422443	0.00037132959
0.16957487	0.028077411	0.00036655173
0.16970537	0.028504942	0.00037164581
0.16983586	0.028293893	0.00036813655
0.16996636	0.027674657	0.00036622679
0.17009685	0.027313512	0.00036574950
0.17022734	0.027407892	0.00036337571
0.17035784	0.028339157	0.00036854939
0.17048833	0.028622081	0.00037052860
0.17061883	0.027926864	0.00036844520
0.17074932	0.027697711	0.00036533547
0.17087981	0.027451854	0.00036437939
0.17101031	0.027964084	0.00036468769
0.17114080	0.027964856	0.00036727905
0.17127130	0.027622992	0.00036364444
0.17140179	0.028723564	0.00037209416
0.17153228	0.027314130	0.00036238454
0.17166278	0.027685704	0.00036444742
0.17179327	0.027798415	0.00036554139
0.17192377	0.027699166	0.00036471055
0.17205426	0.028295316	0.00036833328
0.17218475	0.028478561	0.00036964016
0.17231525	0.028820534	0.00036952831
0.17244574	0.027762802	0.00036361696
0.17257623	0.027632985	0.00036248234
0.17270673	0.027306551	0.00036171926
0.17283722	0.028735952	0.00037317810
0.17296772	0.028004963	0.00036615108
0.17309821	0.028428786	0.00036826154
0.17322870	0.027564923	0.00036097744
0.17335920	0.027839025	0.00036314931
0.17348969	0.027264256	0.00036098429
0.17362019	0.027551977	0.00036277910
0.17375068	0.027868651	0.00036422072
0.17388117	0.027657105	0.00036300949
0.17401167	0.028040576	0.00036337628
0.17414216	0.028297241	0.00036595204
0.17427266	0.028228321	0.00036464810
0.17440315	0.028370194	0.00036726777
0.17453364	0.028059758	0.00036390778
0.17466414	0.027050971	0.00035652661
0.17479463	0.028164812	0.00036508695
0.17492513	0.027614613	0.00036243447
0.17505562	0.028076416	0.00036344791
0.17518611	0.028604746	0.00036743964
0.17531661	0.027221947	0.00035827244
0.17544710	0.027715973	0.00036043748
0.17557760	0.028552303	0.00036644888
0.17570809	0.028011346	0.00036178585
0.17583858	0.027310124	0.00036025662
0.17596908	0.027839040	0.00036138136
0.17609957	0.028385773	0.00036356224
0.17623007	0.027337356	0.00035960655
0.17636056	0.027764730	0.00036089897
0.17649105	0.027485787	0.00035910393
0.17662155	0.027615647	0.00036099335
0.17675204	0.027570645	0.00035677815
0.17688254	0.027561013	0.00036113847
0.17701303	0.028017373	0.00036050042
0.17714352	0.027855004	0.00036118858
0.17727402	0.027179637	0.00035704086
0.17740451	0.027604012	0.00035925255
0.17753501	0.027847696	0.00035952247
0.17766550	0.028000893	0.00036299395
0.17779599	0.027515168	0.00035717115
0.17792649	0.028140847	0.00036357775
0.17805698	0.027706362	0.00035924635
0.17818748	0.027584083	0.00035854881
0.17831797	0.027899650	0.00036196686
0.17844846	0.027924264	0.00035870752
0.17857896	0.028171992	0.00036318348
0.17870945	0.027435790	0.00035739590
0.17883995	0.027690494	0.00035756404
0.17897044	0.028327504	0.00036273400
0.17910093	0.027800664	0.00035831726
0.17923143	0.027756742	0.00035804375
0.17936192	0.028115747	0.00036147312
0.17949242	0.028021462	0.00035891106
0.17962291	0.027629174	0.00035775967
0.17975340	0.028011570	0.00035976996
0.17988390	0.028168946	0.00036017214
0.18001439	0.027831016	0.00035910336
0.18014489	0.027926888	0.00035826194
0.18027538	0.028349357	0.00035988919
0.18040587	0.028210457	0.00036116006
0.18053637	0.028222400	0.00035864559
0.18066686	0.027778980	0.00035917388
0.18079736	0.028056243	0.00035904289
0.18092785	0.028026829	0.00035880346
0.18105834	0.027780204	0.00035703797
0.18118884	0.028892047	0.00036227168
0.18131933	0.027735857	0.00035740860
0.18144982	0.027939717	0.00035856399
0.18158032	0.028266004	0.00036243003
0.18171081	0.028870249	0.00037230266
0.18184131	0.028712899	0.00037200270
0.18197180	0.027849581	0.00037045920
0.18210229	0.028012068	0.00037494031
0.18223279	0.027830151	0.00037228917
0.18236328	0.028229906	0.00037973611
0.18249378	0.027946447	0.00037564116
0.18262427	0.027012345	0.00037322402
0.18275476	0.028252786	0.00038369049
0.18288526	0.028682930	0.00038589953
0.18301575	0.028501250	0.00038645013
0.18314625	0.028347598	0.00038655826
0.18327674	0.028014834	0.00038274522
0.18340723	0.027708616	0.00038621232
0.18353773	0.027751918	0.00038397641
0.18366822	0.028158540	0.00039041283
0.18379872	0.028125502	0.00039026044
0.18392921	0.028384097	0.00039183152
0.18405970	0.027716886	0.00038968165
0.18419020	0.028108829	0.00039442647
0.18432069	0.028307304	0.00039391032
0.18445119	0.027636824	0.00039309633
0.18458168	0.027210172	0.00038747277
0.18471217	0.027925615	0.00039523284
0.18484267	0.027575141	0.00039534946
0.18497316	0.028092886	0.00039707207
0.18510366	0.027838631	0.00039759256
0.18523415	0.027938233	0.00039731100
0.18536464	0.028228806	0.00039960070
0.18549514	0.027462095	0.00039713573
0.18562563	0.027308294	0.00039633221
0.18575613	0.027863855	0.00040063015
0.18588662	0.027093531	0.00039876285
0.18601711	0.027070902	0.00039307208
0.18614761	0.028324123	0.00040627117
0.18627810	0.028097220	0.00040519547
0.18640860	0.027824750	0.00040475477
0.18653909	0.027587715	0.00039603923
0.18666958	0.027597453	0.00039005575
0.18680008	0.028385658	0.00039197366
0.18693057	0.028517853	0.00039344692
0.18706107	0.028124896	0.00038868767
0.18719156	0.027964893	0.00038887250
0.18732205	0.027173187	0.00037878609
0.18745255	0.027806452	0.00038196512
0.18758304	0.027545946	0.00038010690
0.18771354	0.028516715	0.00038397836
0.18784403	0.027995619	0.00038150879
0.18797452	0.027632981	0.00037758016
0.18810502	0.028873944	0.00038261432
0.18823551	0.028194885	0.00037928812
0.18836601	0.028019672	0.00037627125
0.18849650	0.028082324	0.00037597137
0.18862699	0.028222475	0.00037700481
0.18875749	0.028324445	0.00037374039
0.18888798	0.028256955	0.00037532796
0.18901848	0.028252990	0.00037294937
0.18914897	0.028137810	0.00037339002
0.18927946	0.027636164	0.00036973483
0.18940996	0.027697664	0.00036883516
0.18954045	0.027373861	0.00036457802
0.18967095	0.027881342	0.00036916325
0.18980144	0.027972847	0.00036742892
0.18993193	0.028481498	0.00037164452
0.19006243	0.027786638	0.00036455003
0.19019292	0.028434555	0.00036829672
0.19032342	0.028720398	0.00036875573
0.19045391	0.028156148	0.00036475572
0.19058440	0.028167331	0.00036670985
0.19071490	0.028313547	0.00036572952
0.19084539	0.028128363	0.00036274123
0.19097588	0.027898459	0.00036271457
0.19110638	0.027530722	0.00035866210
0.19123687	0.028034396	0.00036163471
0.19136737	0.028319837	0.00036437916
0.19149786	0.028348147	0.00036208109
0.19162835	0.028780912	0.00036579825
0.19175885	0.027701207	0.00035628729
0.19188934	0.027789181	0.00035720614
0.19201984	0.027030867	0.00035331498
0.19215033	0.027768304	0.00035708927
0.19228082	0.028030162	0.00035801958
0.19241132	0.028157203	0.00035836495
0.19254181	0.028524295	0.00035967338
0.19267231	0.028073015	0.00035976350
0.19280280	0.028401206	0.00035933284
0.19293329	0.027829862	0.00035675889
0.19306379	0.028163581	0.00035921993
0.19319428	0.028167091	0.00035629777
0.19332478	0.028443892	0.00035843017
0.19345527	0.027985157	0.00035758903
0.19358576	0.028054475	0.00035703775
0.19371626	0.027615737	0.00035549906
0.19384675	0.027203589	0.00035037478
0.19397725	0.028482727	0.00036025448
0.19410774	0.028696693	0.00036190292
0.19423823	0.028104222	0.00035571437
0.19436873	0.027778553	0.00035552725
0.19449922	0.027649574	0.00035254357
0.19462972	0.027507905	0.00035383892
0.19476021	0.028369539	0.00035877963
0.19489070	0.028419883	0.00035672655
0.19502120	0.028012615	0.00035510290
0.19515169	0.027810423	0.00035410023
0.19528219	0.027813185	0.00035203393
0.19541268	0.027496630	0.00035287066
0.19554317	0.027741131	0.00035281048
0.19567367	0.028354302	0.00035702899
0.19580416	0.027950327	0.00035555719
0.19593466	0.028205084	0.00035331823
0.19606515	0.027648660	0.00035233460
0.19619564	0.028308773	0.00035504511
0.19632614	0.028120299	0.00035387205
0.19645663	0.028102181	0.00035512270
0.19658713	0.028373372	0.00035370367
0.19671762	0.026461917	0.00034477150
0.19684811	0.028104524	0.00035420070
0.19697861	0.028007215	0.00035104566
0.19710910	0.028321870	0.00035576389
0.19723960	0.028013275	0.00035241738
0.19737009	0.027816050	0.00035061086
0.19750058	0.027575688	0.00034958896
0.19763108	0.028066045	0.00035104708
0.19776157	0.028316151	0.00035480817
0.19789207	0.027465790	0.00034959314
0.19802256	0.027774733	0.00034860462
0.19815305	0.027968332	0.00035178365
0.19828355	0.027458967	0.00034819056
0.19841404	0.028489546	0.00035496051
0.19854454	0.027978023	0.00035228799
0.19867503	0.028295918	0.00035150287
0.19880552	0.027413873	0.00034878735
0.19893602	0.027978286	0.00034896036
0.19906651	0.027995943	0.00035028867
0.19919701	0.028225125	0.00035251460
0.19932750	0.028132602	0.00035133456
0.19945799	0.028181261	0.00035131190
0.19958849	0.028174795	0.00035164774
0.19971898	0.028908547	0.00035494873
0.19984947	0.028037887	0.00035119991
0.19997997	0.028631265	0.00035478331
0.20011046	0.027987287	0.00035007790
0.20024096	0.027787641	0.00034856086
0.20037145	0.027761213	0.00034739673
0.20050194	0.027748449	0.00034851299
0.20063244	0.028128278	0.00035083464
0.20076293	0.027542639	0.00034712469
0.20089343	0.028391556	0.00035309170
0.20102392	0.028237972	0.00034937291
0.20115441	0.028027807	0.00034833264
0.20128491	0.028087826	0.00035038529
0.20141540	0.028030363	0.00034741077
0.20154590	0.028496639	0.00035199850
0.20167639	0.027923386	0.00034841849
0.20180688	0.027864984	0.00034694004
0.20193738	0.027516402	0.00034618838
0.20206787	0.028733729	0.00035249422
0.20219837	0.028960711	0.00035273099
0.20232886	0.028608408	0.00035146058
0.20245935	0.028460904	0.00034932461
0.20258985	0.028391360	0.00035016962
0.20272034	0.027694151	0.00034593804
0.20285084	0.027971627	0.00034742342
0.20298133	0.027908182	0.00034716646
0.20311182	0.028126156	0.00034649010
0.20324232	0.027557120	0.00034543545
0.20337281	0.027597817	0.00034548515
0.20350331	0.028767698	0.00034961942
0.20363380	0.028160465	0.00034710006
0.20376429	0.028343502	0.00034696143
0.20389479	0.028571519	0.00035019024
0.20402528	0.028559252	0.00034845162
0.20415578	0.028376388	0.00034692037
0.20428627	0.028555146	0.00034982369
0.20441676	0.027574086	0.00034228274
0.20454726	0.027599213	0.00034164627
0.20467775	0.027568754	0.00034408941
0.20480825	0.027731003	0.00034316505
0.20493874	0.028005782	0.00034671137
0.20506923	0.028049817	0.00034589326
0.20519973	0.028854066	0.00034829571
0.20533022	0.027509736	0.00034260554
0.20546072	0.028687461	0.00034898937
0.20559121	0.027729963	0.00034366636
0.20572170	0.027781653	0.00034395347
0.20585220	0.028286171	0.00034518585
0.20598269	0.027931080	0.00034444406
0.20611319	0.028218601	0.00034543408
0.20624368	0.027809801	0.00034287210
0.20637417	0.028283314	0.00034637861
0.20650467	0.028611546	0.00034561262
0.20663516	0.027789553	0.00034255826
0.20676566	0.028478498	0.00034751836
0.20689615	0.028372710	0.00034446885
0.20702664	0.027515450	0.00034148927
0.20715714	0.027740964	0.00034129323
0.20728763	0.027982708	0.00034255597
0.20741813	0.028120352	0.00034428292
0.20754862	0.028333023	0.00034440620
0.20767911	0.028353194	0.00034534088
0.20780961	0.027829860	0.00034138998
0.20794010	0.028030879	0.00034192741
0.20807060	0.028194425	0.00034393654
0.20820109	0.028126312	0.00034223256
0.20833158	0.028030314	0.00034345384
0.20846208	0.027611032	0.00034178893
0.20859257	0.028179747	0.00034196206
0.20872306	0.027493143	0.00034004179
0.20885356	0.028355858	0.00034391149
0.20898405	0.027851638	0.00034175218
0.20911455	0.028167427	0.00034450976
0.20924504	0.028438780	0.00034422477
0.20937553	0.028503745	0.00034493059
0.20950603	0.028043774	0.00034335645
0.20963652	0.027921512	0.00034024694
0.20976702	0.028253793	0.00034447326
0.20989751	0.028600671	0.00034476082
0.21002800	0.027764802	0.00034059759
0.21015850	0.027867040	0.00034180218
0.21028899	0.027591581	0.00033715617
0.21041949	0.028296342	0.00034467600
0.21054998	0.028530352	0.00034454644
0.21068047	0.028484661	0.00034296256
0.21081097	0.028444090	0.00034395815
0.21094146	0.028157780	0.00034212118
0.21107196	0.027599874	0.00034048972
0.21120245	0.028114923	0.00034177976
0.21133294	0.028170192	0.00034103369
0.21146344	0.028561221	0.00034402786
0.21159393	0.028274279	0.00034140326
0.21172443	0.027673579	0.00033874289
0.21185492	0.027603145	0.00033898355
0.21198541	0.028557557	0.00034313188
0.21211591	0.027777140	0.00033838919
0.21224640	0.027966652	0.00034074374
0.21237690	0.027976250	0.00033804454
0.21250739	0.028025417	0.00033997447
0.21263788	0.028307806	0.00034072729
0.21276838	0.027752274	0.00033910123
0.21289887	0.027947381	0.00033946133
0.21302937	0.028750907	0.00034179401
0.21315986	0.027775278	0.00033867732
0.21329035	0.027002592	0.00033404969
0.21342085	0.028043456	0.00033948407
0.21355134	0.028602049	0.00034175126
0.21368184	0.027916946	0.00033821550
0.21381233	0.028353976	0.00033979408
0.21394282	0.027779588	0.00033908122
0.21407332	0.027996494	0.00033772856
0.21420381	0.028239457	0.00034134630
0.21433431	0.028257580	0.00033938812
0.21446480	0.027607674	0.00033549989
0.21459529	0.028195841	0.00034086763
0.21472579	0.027792821	0.00033674975
0.21485628	0.027380958	0.00033570088
0.21498678	0.028291849	0.00034062213
0.21511727	0.028086208	0.00033625669
0.21524776	0.027879467	0.00033733685
0.21537826	0.027858158	0.00033665399
0.21550875	0.027435393	0.00033506751
0.21563925	0.028297956	0.00034060521
0.21576974	0.027907669	0.00033706710
0.21590023	0.028193735	0.00033737264
0.21603073	0.028020897	0.00033734865
0.21616122	0.028348265	0.00033876559
0.21629172	0.027965956	0.00033766040
0.21642221	0.028015186	0.00033728959
0.21655270	0.027717932	0.00033591919
0.21668320	0.027704660	0.00033581313
0.21681369	0.027539268	0.00033268533
0.21694419	0.027808872	0.00033654967
0.21707468	0.027865791	0.00033596466
0.21720517	0.027879544	0.00033554793
0.21733567	0.028463160	0.00033843183
0.21746616	0.028467289	0.00033824071
0.21759665	0.028333366	0.00033894842
0.21772715	0.028672656	0.00034117672
0.21785764	0.028103064	0.00033546374
0.21798814	0.028032451	0.00033613844
0.21811863	0.027385463	0.00033210231
0.21824912	0.027610698	0.00033386955
0.21837962	0.027775771	0.00033560213
0.21851011	0.027784681	0.00033307092
0.21864061	0.027908863	0.00033552572
0.21877110	0.028493602	0.00033807078
0.21890159	0.028193936	0.00033638859
0.21903209	0.028431246	0.00033749492
0.21916258	0.028471190	0.00033655892
0.21929308	0.027982232	0.00033549988
0.21942357	0.027908269	0.00033435732
0.21955406	0.028380143	0.00033525488
0.21968456	0.028935432	0.00034101900
0.21981505	0.028325150	0.00033573917
0.21994555	0.027874660	0.00033384140
0.22007604	0.028366398	0.00033713705
0.22020653	0.028185937	0.00033499084
0.22033703	0.027988870	0.00033383128
0.22046752	0.028447506	0.00033771998
0.22059802	0.028253708	0.00033391538
0.22072851	0.027147978	0.00032959287
0.22085900	0.027560109	0.00033098419
0.22098950	0.028992642	0.00033920795
0.22111999	0.028338579	0.00033625102
0.22125049	0.028381445	0.00033425806
0.22138098	0.027839852	0.00033319679
0.22151147	0.027914226	0.00033276390
0.22164197	0.028094296	0.00033279843
0.22177246	0.028193741	0.00033456607
0.22190296	0.027330691	0.00032937493
0.22203345	0.028268746	0.00033509990
0.22216394	0.027095886	0.00033039059
0.22229444	0.028361174	0.00033321540
0.22242493	0.027499884	0.00033006297
0.22255543	0.027766699	0.00033050671
0.22268592	0.027764493	0.00033177005
0.22281641	0.027656276	0.00033101724
0.22294691	0.027692620	0.00033021952
0.22307740	0.028141211	0.00033302151
0.22320790	0.028229159	0.00033418523
0.22333839	0.028493670	0.00033464237
0.22346888	0.027684572	0.00033135090
0.22359938	0.027914318	0.00033122850
0.22372987	0.028087125	0.00033190582
0.22386037	0.028363143	0.00033519963
0.22399086	0.028109819	0.00033143769
0.22412135	0.028859047	0.00033662086
0.22425185	0.027861204	0.00033102836
0.22438234	0.027829795	0.00033033118
0.22451284	0.027559188	0.00032954882
0.22464333	0.028237131	0.00033147387
0.22477382	0.027724212	0.00033034010
0.22490432	0.028375333	0.00033336600
0.22503481	0.028520211	0.00033246667
0.22516531	0.028420814	0.00033373931
0.22529580	0.028712032	0.00033368258
0.22542629	0.027702637	0.00032974765
0.22555679	0.028307001	0.00033320703
0.22568728	0.028138578	0.00032999352
0.22581778	0.028164615	0.00033197311
0.22594827	0.027593152	0.00032898993
0.22607876	0.027859440	0.00032912387
0.22620926	0.028512649	0.00033347234
0.22633975	0.027992375	0.00032910498
0.22647025	0.027940680	0.00033055792
0.22660074	0.027824003	0.00032911843
0.22673123	0.027816885	0.00032923258
0.22686173	0.028552714	0.00033338913
0.22699222	0.027774190	0.00032810201
0.22712271	0.027949394	0.00032915277
0.22725321	0.027936025	0.00032982845
0.22738370	0.027885295	0.00032872825
0.22751420	0.027568147	0.00032765619
0.22764469	0.027931112	0.00033007382
0.22777518	0.028092407	0.00032888871
0.22790568	0.027945610	0.00032919075
0.22803617	0.027596863	0.00032624624
0.22816667	0.027511580	0.00032663257
0.22829716	0.027492504	0.00032735900
0.22842765	0.028113629	0.00032880265
0.22855815	0.028013475	0.00032835291
0.22868864	0.028306059	0.00033006534
0.22881914	0.028268371	0.00032961583
0.22894963	0.028042832	0.00032955380
0.22908012	0.028331260	0.00032964752
0.22921062	0.027722704	0.00032695087
0.22934111	0.027889187	0.00032909671
0.22947161	0.027851166	0.00032730951
0.22960210	0.028019175	0.00032862120
0.22973259	0.027738800	0.00032668069
0.22986309	0.027840566	0.00032684086
0.22999358	0.027754747	0.00032717357
0.23012408	0.027673674	0.00032492937
0.23025457	0.028075574	0.00032885221
0.23038506	0.027533837	0.00032558341
0.23051556	0.027244569	0.00032229209
0.23064605	0.028054519	0.00032750155
0.23077655	0.027528186	0.00032931916
0.23090704	0.027121332	0.00033157957
0.23103753	0.027333794	0.00033384311
0.23116803	0.027768730	0.00033728145
0.23129852	0.027281420	0.00033680053
0.23142902	0.027987452	0.00034295309
0.23155951	0.028563181	0.00034635399
0.23169000	0.027859960	0.00034453651
0.23182050	0.027358839	0.00034236338
0.23195099	0.028090421	0.00034814857
0.23208149	0.028037883	0.00034867313
0.23221198	0.027662362	0.00034498040
0.23234247	0.028167146	0.00035143280
0.23247297	0.027379110	0.00034766540
0.23260346	0.027518071	0.00034867688
0.23273396	0.027871724	0.00035347546
0.23286445	0.027707884	0.00035135262
0.23299494	0.027963098	0.00035520138
0.23312544	0.027593648	0.00035384699
0.23325593	0.027705442	0.00035449760
0.23338643	0.028438560	0.00035885262
0.23351692	0.027558948	0.00035333628
0.23364741	0.027369619	0.00035045078
0.23377791	0.027778166	0.00035567446
0.23390840	0.027942341	0.00035431021
0.23403890	0.028142624	0.00035493375
0.23416939	0.027935997	0.00035441461
0.23429988	0.027693716	0.00035342175
0.23443038	0.027717369	0.00035581773
0.23456087	0.028064183	0.00035570749
0.23469137	0.028077287	0.00035744742
0.23482186	0.028046373	0.00035910354
0.23495235	0.028275756	0.00035844489
0.23508285	0.028262881	0.00035849374
0.23521334	0.028432232	0.00035843762
0.23534384	0.027503765	0.00035516496
0.23547433	0.028026959	0.00035950819
0.23560482	0.028738142	0.00036198899
0.23573532	0.028006204	0.00035856189
0.23586581	0.028179222	0.00035980440
0.23599630	0.028034539	0.00035942236
0.23612680	0.027952952	0.00035983848
0.23625729	0.027943806	0.00035756536
0.23638779	0.028763478	0.00036471755
0.23651828	0.027084767	0.00035497579
0.23664877	0.027585773	0.00035680089
0.23677927	0.028055304	0.00036051750
0.23690976	0.028204512	0.00036122022
0.23704026	0.027393638	0.00035683743
0.23717075	0.027300512	0.00035633918
0.23730124	0.028309337	0.00036117559
0.23743174	0.028121633	0.00036316955
0.23756223	0.027968510	0.00036180301
0.23769273	0.027667759	0.00035887930
0.23782322	0.027706011	0.00036024288
0.23795371	0.027559958	0.00035885140
0.23808421	0.027895738	0.00036158189
0.23821470	0.027694713	0.00036167872
0.23834520	0.028155575	0.00036207942
0.23847569	0.027732475	0.00036191161
0.23860618	0.027194771	0.00035783435
0.23873668	0.027549834	0.00036159869
0.23886717	0.027453725	0.00036113152
0.23899767	0.028302803	0.00036281248
0.23912816	0.027929500	0.00036408882
0.23925865	0.027982007	0.00036377360
0.23938915	0.027124790	0.00035784681
0.23951964	0.027836528	0.00036255267
0.23965014	0.028107158	0.00036454235
0.23978063	0.027697803	0.00036131676
0.23991112	0.027870979	0.00036508164
0.24004162	0.027244292	0.00035792503
0.24017211	0.027518886	0.00036344167
0.24030261	0.027707199	0.00036314806
0.24043310	0.027972860	0.00036356886
0.24056359	0.027471092	0.00036276243
0.24069409	0.027910306	0.00036266269
0.24082458	0.027251284	0.00036198698
0.24095508	0.027337446	0.00036326034
0.24108557	0.027679711	0.00036152432
0.24121606	0.027248589	0.00036267129
0.24134656	0.027542657	0.00036315382
0.24147705	0.027622288	0.00036295152
0.24160755	0.027425086	0.00036400564
0.24173804	0.028042093	0.00036575110
0.24186853	0.028128545	0.00036804391
0.24199903	0.027066292	0.00036226915
0.24212952	0.027778259	0.00036441933
0.24226002	0.027917321	0.00036736042
0.24239051	0.027643695	0.00036430860
0.24252100	0.028230828	0.00036804920
0.24265150	0.027488002	0.00036469035
0.24278199	0.027521179	0.00036401594
0.24291249	0.027233564	0.00036324413
0.24304298	0.028284969	0.00036900456
0.24317347	0.027989709	0.00036727908
0.24330397	0.027697554	0.00036660984
0.24343446	0.027491208	0.00036493176
0.24356496	0.026898285	0.00036153250
0.24369545	0.027144234	0.00036479629
0.24382594	0.027584248	0.00036401899
0.24395644	0.028195117	0.00037071249
0.24408693	0.027724604	0.00036736679
0.24421743	0.027980903	0.00036822103
0.24434792	0.028111987	0.00037287890
0.24447841	0.027405709	0.00036425422
0.24460891	0.027713982	0.00036776356
0.24473940	0.027928647	0.00037044025
0.24486989	0.027700023	0.00036577939
0.24500039	0.027122857	0.00036490834
0.24513088	0.027543466	0.00036542192
0.24526138	0.027909374	0.00037005317
0.24539187	0.027239975	0.00036573180
0.24552236	0.027867413	0.00036815004
0.24565286	0.028004707	0.00036934280
0.24578335	0.027552991	0.00036741068
0.24591385	0.027938792	0.00036922392
0.24604434	0.027388891	0.00036828546
0.24617483	0.027632654	0.00036805064
0.24630533	0.027289840	0.00036546940
0.24643582	0.028125896	0.00037214711
0.24656632	0.027980488	0.00036897937
0.24669681	0.027720414	0.00037036010
0.24682730	0.027478811	0.00036714483
0.24695780	0.028404586	0.00037339178
0.24708829	0.027026636	0.00036537535
0.24721879	0.027037557	0.00036513161
0.24734928	0.027311381	0.00036821337
0.24747977	0.027852649	0.00037116098
0.24761027	0.027517278	0.00036802798
0.24774076	0.026651493	0.00036236902
0.24787126	0.026913461	0.00036539322
0.24800175	0.027949941	0.00037218234
0.24813224	0.027693779	0.00037196031
0.24826274	0.027735616	0.00036866935
0.24839323	0.027969229	0.00037266371
0.24852373	0.027804690	0.00036999634
0.24865422	0.027399781	0.00036781282
0.24878471	0.028868434	0.00037901984
0.24891521	0.027868046	0.00037082019
0.24904570	0.027608281	0.00037059029
0.24917620	0.027820933	0.00037243105
0.24930669	0.027649397	0.00037040575
0.24943718	0.027610451	0.00037159328
0.24956768	0.026877646	0.00036639497
0.24969817	0.027246433	0.00036813807
0.24982867	0.027712864	0.00037253896
0.24995916	0.027239462	0.00036803770
0.25008965	0.027313865	0.00036962243
0.25022015	0.027788430	0.00037237314
0.25035064	0.027856445	0.00037178202
0.25048114	0.027551874	0.00037229045
0.25061163	0.027690096	0.00036954792
0.25074212	0.027858086	0.00037250192
0.25087262	0.027449980	0.00037273241
0.25100311	0.027912773	0.00037065674
0.25113361	0.026994193	0.00036903964
0.25126410	0.027236608	0.00036878639
0.25139459	0.028373135	0.00037535299
0.25152509	0.027672649	0.00037347016
0.25165558	0.027691524	0.00036974137
0.25178608	0.027280066	0.00037121212
0.25191657	0.028012362	0.00037444389
0.25204706	0.028131522	0.00037392337
0.25217756	0.027625374	0.00037411168
0.25230805	0.027317858	0.00036992051
0.25243855	0.028488165	0.00037753741
0.25256904	0.027192260	0.00037218831
0.25269953	0.027918136	0.00037156964
0.25283003	0.027431465	0.00037182475
0.25296052	0.027080547	0.00036988481
0.25309102	0.027634029	0.00037284505
0.25322151	0.027095253	0.00036975863
0.25335200	0.027353722	0.00037042330
0.25348250	0.027606761	0.00037351228
0.25361299	0.027242873	0.00037187690
0.25374349	0.027328960	0.00036983141
0.25387398	0.027968487	0.00037651935
0.25400447	0.028182871	0.00037710659
0.25413497	0.027267843	0.00037032976
0.25426546	0.027788161	0.00037611438
0.25439595	0.027563244	0.00037171676
0.25452645	0.027756135	0.00037518279
0.25465694	0.027702627	0.00037438195
0.25478744	0.028303277	0.00037757559
0.25491793	0.027209898	0.00037136297
0.25504842	0.027223045	0.00036978315
0.25517892	0.026484067	0.00036818291
0.25530941	0.027099296	0.00038254439
0.25543991	0.027416586	0.00038469095
0.25557040	0.027769257	0.00039042538
0.25570089	0.027225336	0.00039161581
0.25583139	0.026495050	0.00038783785
0.25596188	0.027520169	0.00039801981
0.25609238	0.027275770	0.00039722519
0.25622287	0.028444338	0.00040623010
0.25635336	0.027232364	0.00040145268
0.25648386	0.027783058	0.00040763770
0.25661435	0.028036052	0.00041024508
0.25674485	0.027937715	0.00041106823
0.25687534	0.027507293	0.00041048700
0.25700583	0.027647311	0.00041352491
0.25713633	0.027340376	0.00041109777
0.25726682	0.026720699	0.00041009962
0.25739732	0.028130186	0.00042211343
0.25752781	0.027120980	0.00041792639
0.25765830	0.027266895	0.00041922466
0.25778880	0.027428668	0.00042152513
0.25791929	0.027247081	0.00042330175
0.25804979	0.027547907	0.00042684333
0.25818028	0.027462343	0.00042697688
0.25831077	0.026778425	0.00042508953
0.25844127	0.027727835	0.00043152508
0.25857176	0.027019474	0.00042897796
0.25870226	0.027233713	0.00043259317
0.25883275	0.027389081	0.00043474321
0.25896324	0.026977965	0.00043273475
0.25909374	0.028315298	0.00044315454
0.25922423	0.027117320	0.00043739204
0.25935473	0.026932376	0.00043694544
0.25948522	0.027182795	0.00044197681
0.25961571	0.026159662	0.00043242847
0.25974621	0.027185512	0.00044097855
0.25987670	0.026786457	0.00043895115
0.26000720	0.027760217	0.00044722141
0.26013769	0.027469594	0.00044601644
0.26026818	0.026976501	0.00044248500
0.26039868	0.027302070	0.00044677289
0.26052917	0.027245384	0.00044801981
0.26065967	0.027113113	0.00044501682
0.26079016	0.027457006	0.00045149543
0.26092065	0.026753734	0.00044736283
0.26105115	0.026488267	0.00044482398
0.26118164	0.027426815	0.00045279253
0.26131214	0.026694071	0.00044825277
0.26144263	0.027089600	0.00045173908
0.26157312	0.028074374	0.00045737723
0.26170362	0.027615484	0.00045787713
0.26183411	0.026932303	0.00045220743
0.26196461	0.027267745	0.00045437793
0.26209510	0.027031697	0.00045374581
0.26222559	0.028301400	0.00046659654
0.26235609	0.027473564	0.00045928460
0.26248658	0.026223410	0.00045139428
0.26261708	0.027623753	0.00045870753
0.26274757	0.027533741	0.00046246481
0.26287806	0.027387102	0.00046156050
0.26300856	0.027587096	0.00046361584
0.26313905	0.026976484	0.00046070505
0.26326954	0.027803867	0.00046404609
0.26340004	0.027419352	0.00046551728
0.26353053	0.027297138	0.00046425621
0.26366103	0.027723719	0.00046682249
0.26379152	0.027219262	0.00046496864
0.26392201	0.027160730	0.00046528200
0.26405251	0.028216171	0.00047285790
0.26418300	0.027409255	0.00046930984
0.26431350	0.026663839	0.00046071193
0.26444399	0.026937185	0.00046912753
0.26457448	0.026704877	0.00046472569
0.26470498	0.027603302	0.00047193484
0.26483547	0.026870238	0.00046782571
0.26496597	0.027069899	0.00046927934
0.26509646	0.027372172	0.00047241516
0.26522695	0.027471899	0.00047803387
0.26535745	0.027674833	0.00047531995
[truncated: 572 more rows]
