# Supplementary material for: Rationally seeded computational protein design of ɑ-helical barrels
Source: Nat Chem Biol. 2024 Jun 20;20(8):991–9. doi: 10.1038/s41589-024-01642-0 (PMC11288890; doi:10.1038/s41589-024-01642-0)
Supplement: Supplementary file 5 — PDB files used for making figure panels h–j. [file 41589_2024_1642_MOESM5_ESM.zip › KIA_RP_RSPD_NatChemBiol_data_Figure3/sc-CC-7-LI_panels_c-g/SAXS_panel_g/LI_SAXS_raw/b21-438120_00175.dat]

0.0045000000	1.0317268	0.0098433946
0.0046304940	0.91653386	0.0090203734
0.0047609879	0.82220931	0.0083191617
0.0048914819	0.78144977	0.0081405434
0.0050219759	0.68012971	0.0072020811
0.0051524699	0.63358762	0.0068823512
0.0052829638	0.57911033	0.0064132173
0.0054134578	0.52472450	0.0059223833
0.0055439518	0.49043035	0.0058293758
0.0056744457	0.46284253	0.0053757153
0.0058049397	0.42087576	0.0050707923
0.0059354337	0.39322717	0.0050244725
0.0060659277	0.36989233	0.0046308955
0.0061964216	0.35226738	0.0046391147
0.0063269156	0.33733089	0.0044451106
0.0064574096	0.30804507	0.0041525465
0.0065879035	0.28783659	0.0040440211
0.0067183975	0.27005572	0.0037957037
0.0068488915	0.25793440	0.0037448715
0.0069793855	0.23802604	0.0036235484
0.0071098794	0.24118070	0.0035056964
0.0072403734	0.21570117	0.0033228079
0.0073708674	0.20789063	0.0032474983
0.0075013613	0.19930156	0.0031244017
0.0076318553	0.18638078	0.0030411535
0.0077623493	0.18866158	0.0029641649
0.0078928433	0.17615702	0.0028583966
0.0080233372	0.16871093	0.0027803619
0.0081538312	0.16521427	0.0027080668
0.0082843252	0.15160213	0.0025991908
0.0084148191	0.15769545	0.0026202633
0.0085453131	0.14616799	0.0024802752
0.0086758071	0.14000979	0.0024229821
0.0088063011	0.13365231	0.0023248275
0.0089367950	0.12646981	0.0022736662
0.0090672890	0.13128447	0.0023000529
0.0091977830	0.12076107	0.0021567916
0.0093282769	0.11886439	0.0021618855
0.0094587709	0.11245037	0.0020401730
0.0095892649	0.10902195	0.0020223956
0.0097197588	0.10746718	0.0020042731
0.0098502528	0.10194359	0.0019268968
0.0099807468	0.10004888	0.0018937921
0.010111241	0.094635994	0.0018418505
0.010241735	0.092801832	0.0017715952
0.010372229	0.089603356	0.0017538967
0.010502723	0.086962746	0.0017124093
0.010633217	0.081134676	0.0016405065
0.010763711	0.080128866	0.0016132601
0.010894205	0.079886927	0.0015770570
0.011024699	0.077974929	0.0015645131
0.011155193	0.075426374	0.0015288427
0.011285687	0.073145045	0.0014795654
0.011416180	0.070139198	0.0014431806
0.011546674	0.065834809	0.0013653483
0.011677168	0.062861333	0.0013243486
0.011807662	0.064474352	0.0013210403
0.011938156	0.061362923	0.0012820142
0.012068650	0.063672975	0.0013035266
0.012199144	0.063196593	0.0012778074
0.012329638	0.059498540	0.0012104797
0.012460132	0.059731894	0.0012104761
0.012590626	0.060573889	0.0011976613
0.012721120	0.056587992	0.0011406907
0.012851614	0.055513193	0.0011093724
0.012982108	0.052293606	0.0010601717
0.013112602	0.053890612	0.0010778109
0.013243096	0.052330882	0.0010478755
0.013373590	0.050485889	0.0010301066
0.013504084	0.049116355	0.0010159979
0.013634578	0.049652330	0.0010021044
0.013765072	0.048396430	0.00099202792
0.013895566	0.049308506	0.00099394822
0.014026060	0.047861627	0.00096262533
0.014156554	0.048186104	0.00097810421
0.014287048	0.046409030	0.00094319637
0.014417542	0.045660047	0.00092701078
0.014548036	0.045702403	0.00093640466
0.014678530	0.044717434	0.00090937925
0.014809024	0.044505625	0.00091169398
0.014939518	0.042393318	0.00088432778
0.015070012	0.041684254	0.00086913777
0.015200506	0.043159767	0.00088523591
0.015331000	0.043220151	0.00087547577
0.015461494	0.041975174	0.00086019664
0.015591988	0.043241180	0.00087412288
0.015722482	0.041048254	0.00083822711
0.015852975	0.039831863	0.00082586965
0.015983469	0.040526036	0.00083207038
0.016113963	0.041170123	0.00082704145
0.016244457	0.039688379	0.00082042381
0.016374951	0.038806369	0.00080031828
0.016505445	0.039068359	0.00080265999
0.016635939	0.039552349	0.00080731257
0.016766433	0.038906807	0.00078632017
0.016896927	0.038254668	0.00078345036
0.017027421	0.037930784	0.00077771500
0.017157915	0.037774908	0.00077023437
0.017288409	0.037079467	0.00076434659
0.017418903	0.037813247	0.00075865900
0.017549397	0.038235425	0.00076837033
0.017679891	0.037605841	0.00075878248
0.017810385	0.037888502	0.00075619148
0.017940879	0.035974682	0.00073827504
0.018071373	0.037063414	0.00074063383
0.018201867	0.036633938	0.00073942790
0.018332361	0.037128815	0.00074046085
0.018462855	0.036627003	0.00072400952
0.018593349	0.036572945	0.00072836205
0.018723843	0.036232953	0.00072129531
0.018854337	0.035390245	0.00070476893
0.018984831	0.036394196	0.00071796609
0.019115325	0.034804427	0.00069655941
0.019245819	0.034631901	0.00069831173
0.019376313	0.035223050	0.00069733333
0.019506807	0.034531964	0.00068521507
0.019637301	0.034784029	0.00069389986
0.019767795	0.034474438	0.00068125475
0.019898289	0.034528890	0.00068196479
0.020028783	0.034051172	0.00067673213
0.020159277	0.034558350	0.00067432315
0.020289771	0.034600228	0.00067567843
0.020420264	0.033771270	0.00066197862
0.020550758	0.033103797	0.00065301876
0.020681252	0.034464477	0.00067231334
0.020811746	0.034844239	0.00066691354
0.020942240	0.034140317	0.00065500554
0.021072734	0.032741354	0.00064827362
0.021203228	0.034200604	0.00065102777
0.021333722	0.034165391	0.00065669603
0.021464216	0.033576025	0.00064622168
0.021594710	0.033217683	0.00063521100
0.021725204	0.032870722	0.00064184634
0.021855698	0.033056776	0.00062966181
0.021986192	0.034234298	0.00064470034
0.022116686	0.033731306	0.00064172234
0.022247180	0.033605395	0.00062787758
0.022377674	0.033362339	0.00063031992
0.022508168	0.032924545	0.00062286571
0.022638662	0.031927522	0.00060840148
0.022769156	0.032934730	0.00062545284
0.022899650	0.033325878	0.00061819873
0.023030144	0.032899612	0.00061901014
0.023160638	0.033082629	0.00061608811
0.023291132	0.033890834	0.00061708168
0.023421626	0.033698747	0.00062053517
0.023552120	0.032379263	0.00060436793
0.023682614	0.031683809	0.00059202244
0.023813108	0.032578815	0.00060718562
0.023943602	0.032404302	0.00059712582
0.024074096	0.031669783	0.00058921071
0.024204590	0.032614943	0.00060019295
0.024335084	0.032491859	0.00059193595
0.024465578	0.032401990	0.00059385951
0.024596072	0.031527419	0.00057996247
0.024726566	0.031551803	0.00058213681
0.024857060	0.031805689	0.00058334508
0.024987553	0.031473419	0.00057393970
0.025118047	0.032280381	0.00058414553
0.025248541	0.031077908	0.00057175085
0.025379035	0.032362276	0.00057777862
0.025509529	0.033556823	0.00059210551
0.025640023	0.032044046	0.00057267677
0.025770517	0.030828472	0.00056448637
0.025901011	0.031866697	0.00057239542
0.026031505	0.032684292	0.00057377061
0.026161999	0.031895879	0.00056941387
0.026292493	0.031769425	0.00056403255
0.026422987	0.031633083	0.00056195067
0.026553481	0.030437141	0.00055346995
0.026683975	0.031153940	0.00055346859
0.026814469	0.031580927	0.00055822917
0.026944963	0.032004955	0.00056000945
0.027075457	0.031464405	0.00055249917
0.027205951	0.031168553	0.00055295067
0.027336445	0.032181580	0.00055509673
0.027466939	0.031446536	0.00054771057
0.027597433	0.031914994	0.00055438992
0.027727927	0.030530292	0.00053645112
0.027858421	0.031873014	0.00055408035
0.027988915	0.031728039	0.00054613212
0.028119409	0.031145444	0.00053785920
0.028249903	0.031998433	0.00054729455
0.028380397	0.031450218	0.00053749331
0.028510891	0.030589825	0.00053534629
0.028641385	0.031609453	0.00054204094
0.028771879	0.031175021	0.00053110649
0.028902373	0.031120220	0.00053390960
0.029032867	0.030995340	0.00052981598
0.029163361	0.031460830	0.00053140814
0.029293855	0.032160126	0.00054134426
0.029424349	0.031005534	0.00052468423
0.029554842	0.031385697	0.00053039785
0.029685336	0.031276486	0.00052782198
0.029815830	0.030454282	0.00051680058
0.029946324	0.031429210	0.00052631949
0.030076818	0.031334448	0.00052568461
0.030207312	0.031553940	0.00052171480
0.030337806	0.031950038	0.00052756806
0.030468300	0.030998317	0.00051601256
0.030598794	0.031527852	0.00052159579
0.030729288	0.030790365	0.00051652219
0.030859782	0.030884995	0.00051213810
0.030990276	0.029998490	0.00050602798
0.031120770	0.031350736	0.00051131480
0.031251264	0.030820199	0.00050814699
0.031381758	0.031419588	0.00051440612
0.031512252	0.031677295	0.00051255546
0.031642746	0.032132227	0.00051786281
0.031773240	0.031381991	0.00050987380
0.031903734	0.031212688	0.00050498972
0.032034228	0.030550396	0.00050240719
0.032164722	0.030151760	0.00049778491
0.032295216	0.030271775	0.00049690572
0.032425710	0.030649669	0.00049967394
0.032556204	0.030776793	0.00049580478
0.032686698	0.030628914	0.00049766199
0.032817192	0.031143387	0.00049855803
0.032947686	0.031112955	0.00049656324
0.033078180	0.031548980	0.00050220547
0.033208674	0.030098914	0.00048725418
0.033339168	0.030859074	0.00049201048
0.033469662	0.030975620	0.00049355000
0.033600156	0.031364629	0.00049328404
0.033730650	0.030416931	0.00049111792
0.033861144	0.030813486	0.00048848320
0.033991637	0.030244187	0.00048033899
0.034122131	0.030235274	0.00048543824
0.034252625	0.031222113	0.00049430932
0.034383119	0.031227328	0.00049902432
0.034513613	0.031276240	0.00049953037
0.034644107	0.030376167	0.00049034644
0.034774601	0.030558842	0.00050443852
0.034905095	0.030177978	0.00050432371
0.035035589	0.030066876	0.00050563314
0.035166083	0.029940887	0.00051085196
0.035296577	0.031158352	0.00051765846
0.035427071	0.030878197	0.00052086793
0.035557565	0.029873833	0.00051034339
0.035688059	0.030706459	0.00051718660
0.035818553	0.030295106	0.00052152928
0.035949047	0.030427447	0.00051797322
0.036079541	0.029750378	0.00051514069
0.036210035	0.030669719	0.00052095026
0.036340529	0.030597268	0.00051929978
0.036471023	0.030803482	0.00052705288
0.036601517	0.029936486	0.00051829185
0.036732011	0.029902430	0.00051746597
0.036862505	0.030351098	0.00052535511
0.036992999	0.031032742	0.00052948121
0.037123493	0.029691275	0.00051903796
0.037253987	0.030154121	0.00052745941
0.037384481	0.030689841	0.00052739598
0.037514975	0.030391236	0.00053024639
0.037645469	0.030327948	0.00052864830
0.037775963	0.029887057	0.00052204553
0.037906457	0.030437994	0.00053383419
0.038036951	0.029557306	0.00052508848
0.038167445	0.030804851	0.00053561800
0.038297939	0.029417037	0.00052572310
0.038428433	0.030640160	0.00053433391
0.038558926	0.029559387	0.00052958788
0.038689420	0.029057737	0.00052372617
0.038819914	0.028446620	0.00051724205
0.038950408	0.030633488	0.00054037908
0.039080902	0.030219861	0.00052924889
0.039211396	0.030292082	0.00052824751
0.039341890	0.030869110	0.00052721914
0.039472384	0.030006007	0.00052060431
0.039602878	0.030566598	0.00052292657
0.039733372	0.029912692	0.00051515938
0.039863866	0.030612530	0.00051589380
0.039994360	0.030559779	0.00051794434
0.040124854	0.030903189	0.00051642614
0.040255348	0.030468284	0.00051603395
0.040385842	0.030708084	0.00051353360
0.040516336	0.030566044	0.00051203600
0.040646830	0.030555098	0.00051132010
0.040777324	0.029204138	0.00050024240
0.040907818	0.030205007	0.00050553544
0.041038312	0.029991853	0.00050709185
0.041168806	0.029680176	0.00049736910
0.041299300	0.029968255	0.00050650880
0.041429794	0.030320629	0.00050371832
0.041560288	0.030282604	0.00050405315
0.041690782	0.030271598	0.00050347889
0.041821276	0.030396003	0.00050134695
0.041951770	0.030207217	0.00050137766
0.042082264	0.030695209	0.00050225448
0.042212758	0.030536617	0.00050045454
0.042343252	0.029247629	0.00049465950
0.042473746	0.031003313	0.00050399340
0.042604240	0.029932715	0.00049355319
0.042734734	0.029924802	0.00049795718
0.042865228	0.030017492	0.00049255115
0.042995722	0.030455960	0.00049943207
0.043126215	0.031519486	0.00050532632
0.043256709	0.031385264	0.00050293690
0.043387203	0.030209573	0.00049627121
0.043517697	0.030903696	0.00049770177
0.043648191	0.030733723	0.00049493852
0.043778685	0.029765620	0.00049274279
0.043909179	0.030283918	0.00048982283
0.044039673	0.030741016	0.00049498886
0.044170167	0.030846808	0.00049510703
0.044300661	0.030504738	0.00049028460
0.044431155	0.029728405	0.00048880975
0.044561649	0.029682657	0.00048516519
0.044692143	0.029291531	0.00048191268
0.044822637	0.029762716	0.00048520381
0.044953131	0.030462877	0.00048866364
0.045083625	0.029554769	0.00048524103
0.045214119	0.031253567	0.00049455959
0.045344613	0.030402945	0.00048573435
0.045475107	0.030726126	0.00048907851
0.045605601	0.030465871	0.00048652787
0.045736095	0.030201423	0.00048405748
0.045866589	0.030584358	0.00048824856
0.045997083	0.030037348	0.00048022628
0.046127577	0.029344940	0.00047958050
0.046258071	0.029517501	0.00048651222
0.046388565	0.029445595	0.00048663882
0.046519059	0.030366467	0.00049977666
0.046649553	0.029529574	0.00049193196
0.046780047	0.030850554	0.00050459383
0.046910541	0.029590983	0.00049732550
0.047041035	0.029989138	0.00049922466
0.047171529	0.030376248	0.00050546163
0.047302023	0.029321415	0.00049828989
0.047432517	0.030955418	0.00051136718
0.047563011	0.030087924	0.00050657548
0.047693504	0.030082047	0.00050478182
0.047823998	0.029232150	0.00050256719
0.047954492	0.029739639	0.00050838145
0.048084986	0.030332893	0.00051094999
0.048215480	0.029900787	0.00051229218
0.048345974	0.029163739	0.00050246034
0.048476468	0.030017002	0.00050871027
0.048606962	0.029721523	0.00051093917
0.048737456	0.029510013	0.00050689296
0.048867950	0.029366572	0.00050970107
0.048998444	0.029851679	0.00051041933
0.049128938	0.029473689	0.00050905723
0.049259432	0.028836811	0.00050618206
0.049389926	0.029257083	0.00050861872
0.049520420	0.029399015	0.00051020693
0.049650914	0.030322490	0.00051922537
0.049781408	0.029850970	0.00051338067
0.049911902	0.030032056	0.00051590899
0.050042396	0.029458796	0.00051389086
0.050172890	0.029987750	0.00051832612
0.050303384	0.030575512	0.00052485763
0.050433878	0.030313843	0.00051963631
0.050564372	0.030946780	0.00052691247
0.050694866	0.029874973	0.00051558456
0.050825360	0.029763189	0.00051973584
0.050955854	0.030402341	0.00052337031
0.051086348	0.030038410	0.00052127091
0.051216842	0.029797606	0.00051824722
0.051347336	0.029590004	0.00051760346
0.051477830	0.029326827	0.00051406117
0.051608324	0.029927053	0.00052271367
0.051738818	0.029974721	0.00052416505
0.051869312	0.029438349	0.00051657564
0.051999806	0.030201413	0.00052637925
0.052130299	0.030379379	0.00052612114
0.052260793	0.029114866	0.00051664520
0.052391287	0.029947143	0.00052479449
0.052521781	0.029739088	0.00052244088
0.052652275	0.030133611	0.00052787291
0.052782769	0.029567332	0.00052041617
0.052913263	0.030427907	0.00052841141
0.053043757	0.029202659	0.00051821647
0.053174251	0.030167039	0.00052934928
0.053304745	0.029535238	0.00052201679
0.053435239	0.029968546	0.00052949319
0.053565733	0.029283519	0.00052093217
0.053696227	0.029546073	0.00052093597
0.053826721	0.030896004	0.00053567087
0.053957215	0.029977565	0.00052688222
0.054087709	0.029268811	0.00052363537
0.054218203	0.030179590	0.00052798159
0.054348697	0.028289619	0.00051388698
0.054479191	0.029244047	0.00052277446
0.054609685	0.030482369	0.00053413528
0.054740179	0.030012361	0.00052792848
0.054870673	0.030708247	0.00053644209
0.055001167	0.029555243	0.00052367986
0.055131661	0.029648435	0.00052691219
0.055262155	0.029564378	0.00052490912
0.055392649	0.030100181	0.00053380311
0.055523143	0.029854074	0.00053044190
0.055653637	0.030168802	0.00053069494
0.055784131	0.030593645	0.00053285559
0.055914625	0.030553412	0.00053539110
0.056045119	0.029373990	0.00052609312
0.056175613	0.029627024	0.00052851163
0.056306107	0.029237876	0.00052590304
0.056436601	0.030440129	0.00053539153
0.056567095	0.030446362	0.00053448941
0.056697588	0.029267089	0.00052716612
0.056828082	0.029828871	0.00053186753
0.056958576	0.030348925	0.00053590068
0.057089070	0.029548245	0.00052878597
0.057219564	0.029463048	0.00053061960
0.057350058	0.029626842	0.00052710278
0.057480552	0.029606140	0.00053274640
0.057611046	0.029902364	0.00053026278
0.057741540	0.029777091	0.00053087700
0.057872034	0.029840493	0.00053024587
0.058002528	0.029688253	0.00052501997
0.058133022	0.030299877	0.00053328792
0.058263516	0.030020470	0.00053047583
0.058394010	0.030163152	0.00053058835
0.058524504	0.029406124	0.00052546813
0.058654998	0.029463575	0.00052246560
0.058785492	0.029570159	0.00052472897
0.058915986	0.029726801	0.00052751316
0.059046480	0.029158976	0.00051791534
0.059176974	0.029116064	0.00052139447
0.059307468	0.029977901	0.00052200728
0.059437962	0.030041261	0.00052152134
0.059568456	0.030177420	0.00052784631
0.059698950	0.029624671	0.00051769547
0.059829444	0.029382037	0.00051749311
0.059959938	0.028628783	0.00051082625
0.060090432	0.029566083	0.00051556685
0.060220926	0.029270689	0.00051580149
0.060351420	0.029148756	0.00051282839
0.060481914	0.029671986	0.00051671819
0.060612408	0.029494335	0.00051557046
0.060742902	0.029215285	0.00051217065
0.060873396	0.028933571	0.00051265880
0.061003890	0.028792800	0.00051037219
0.061134384	0.030075919	0.00051609581
0.061264877	0.028619448	0.00050962529
0.061395371	0.029514188	0.00051217383
0.061525865	0.029301375	0.00050893209
0.061656359	0.029694874	0.00051464866
0.061786853	0.030095364	0.00051784909
0.061917347	0.029890730	0.00051718611
0.062047841	0.029467538	0.00051256502
0.062178335	0.029982294	0.00051228982
0.062308829	0.030222415	0.00052038305
0.062439323	0.029957477	0.00051266228
0.062569817	0.029826562	0.00051311605
0.062700311	0.030557411	0.00052017224
0.062830805	0.029643289	0.00051119798
0.062961299	0.030455406	0.00051823835
0.063091793	0.030510095	0.00051773954
0.063222287	0.029841670	0.00051154953
0.063352781	0.029823361	0.00051635380
0.063483275	0.029656770	0.00051001940
0.063613769	0.030611252	0.00051706767
0.063744263	0.029301245	0.00050726692
0.063874757	0.029612257	0.00051011219
0.064005251	0.029173981	0.00050774382
0.064135745	0.029061172	0.00050653968
0.064266239	0.030776444	0.00051719357
0.064396733	0.029339871	0.00050613532
0.064527227	0.029707027	0.00050905107
0.064657721	0.028978347	0.00050554015
0.064788215	0.029423476	0.00050666286
0.064918709	0.029549206	0.00050692196
0.065049203	0.030024692	0.00051338140
0.065179697	0.029440202	0.00050408937
0.065310191	0.028914769	0.00050044176
0.065440685	0.029970267	0.00051081909
0.065571179	0.028762930	0.00050058457
0.065701673	0.029013186	0.00050191599
0.065832166	0.029243794	0.00050271432
0.065962660	0.029301653	0.00050394449
0.066093154	0.028762150	0.00050243941
0.066223648	0.029439231	0.00050274898
0.066354142	0.029952702	0.00050932716
0.066484636	0.029337774	0.00050235803
0.066615130	0.029817833	0.00050666791
0.066745624	0.030379818	0.00051109214
0.066876118	0.029963500	0.00050687870
0.067006612	0.029786363	0.00050700043
0.067137106	0.029763591	0.00050545463
0.067267600	0.029098192	0.00049515095
0.067398094	0.029070472	0.00049957471
0.067528588	0.029464751	0.00050242871
0.067659082	0.029511439	0.00050110029
0.067789576	0.029544560	0.00050442039
0.067920070	0.030084442	0.00050482200
0.068050564	0.029427115	0.00050009731
0.068181058	0.028726528	0.00049478964
0.068311552	0.029020660	0.00049717666
0.068442046	0.029586287	0.00050272980
0.068572540	0.029536433	0.00050158217
0.068703034	0.029204028	0.00049552505
0.068833528	0.029340219	0.00050084712
0.068964022	0.030312907	0.00050491818
0.069094516	0.029421920	0.00050121731
0.069225010	0.029559648	0.00049899408
0.069355504	0.030288386	0.00050376124
0.069485998	0.030006407	0.00050180225
0.069616492	0.028796549	0.00049484613
0.069746986	0.029392531	0.00049708370
0.069877480	0.030337787	0.00050570887
0.070007974	0.029178650	0.00049475119
0.070138468	0.029764847	0.00049921933
0.070268961	0.029924188	0.00049942976
0.070399455	0.028881210	0.00049258735
0.070529949	0.028791730	0.00049247116
0.070660443	0.029300485	0.00049408057
0.070790937	0.028953711	0.00049148139
0.070921431	0.029740535	0.00049882273
0.071051925	0.029630650	0.00049531522
0.071182419	0.029342821	0.00049969830
0.071312913	0.029364029	0.00049450486
0.071443407	0.028931652	0.00049400430
0.071573901	0.029601308	0.00049343074
0.071704395	0.029455560	0.00049278314
0.071834889	0.028865647	0.00049093722
0.071965383	0.029049517	0.00049047232
0.072095877	0.029482438	0.00049494678
0.072226371	0.029115937	0.00049120353
0.072356865	0.029325631	0.00048961198
0.072487359	0.028860751	0.00049022597
0.072617853	0.029543813	0.00049490475
0.072748347	0.029472834	0.00048919903
0.072878841	0.029191059	0.00049201041
0.073009335	0.029104870	0.00048674965
0.073139829	0.029561467	0.00049095098
0.073270323	0.029832490	0.00049715369
0.073400817	0.029437288	0.00049045594
0.073531311	0.029260898	0.00048951145
0.073661805	0.029502401	0.00049196364
0.073792299	0.029665359	0.00048913597
0.073922793	0.029115288	0.00048924553
0.074053287	0.029241593	0.00048798046
0.074183781	0.028996896	0.00048614512
0.074314275	0.027984240	0.00048153116
0.074444769	0.029880636	0.00048843086
0.074575263	0.029172761	0.00048645030
0.074705757	0.029617064	0.00049014086
0.074836250	0.029693165	0.00049124953
0.074966744	0.030024054	0.00049582589
0.075097238	0.030191658	0.00049114753
0.075227732	0.028752546	0.00048225169
0.075358226	0.028643963	0.00048276071
0.075488720	0.029591234	0.00048694567
0.075619214	0.028755357	0.00048263256
0.075749708	0.028958564	0.00048393681
0.075880202	0.029481923	0.00048655174
0.076010696	0.028969205	0.00048274914
0.076141190	0.029407461	0.00048617689
0.076271684	0.029674922	0.00048806485
0.076402178	0.029271237	0.00048759039
0.076532672	0.028460677	0.00047599130
0.076663166	0.028566630	0.00047994617
0.076793660	0.028666811	0.00047940381
0.076924154	0.028115246	0.00047485033
0.077054648	0.029427771	0.00048651265
0.077185142	0.028911394	0.00047892616
0.077315636	0.029609781	0.00048595968
0.077446130	0.029209639	0.00048238315
0.077576624	0.028399104	0.00047468663
0.077707118	0.028906927	0.00048294325
0.077837612	0.028475670	0.00047538259
0.077968106	0.029337100	0.00048398429
0.078098600	0.029564906	0.00048267471
0.078229094	0.029919289	0.00048441629
0.078359588	0.029384249	0.00048394657
0.078490082	0.028767843	0.00047706429
0.078620576	0.029053690	0.00047828373
0.078751070	0.029153862	0.00048132364
0.078881564	0.029234110	0.00047927846
0.079012058	0.030157323	0.00048847186
0.079142552	0.029694965	0.00048232794
0.079273046	0.029370708	0.00047878648
0.079403539	0.028452912	0.00047437879
0.079534033	0.028995256	0.00047774942
0.079664527	0.028022175	0.00046923310
0.079795021	0.028498915	0.00047384681
0.079925515	0.028441268	0.00047001095
0.080056009	0.029186107	0.00047957923
0.080186503	0.029444280	0.00048134005
0.080316997	0.029823397	0.00047966381
0.080447491	0.029057305	0.00047624359
0.080577985	0.029315400	0.00047781451
0.080708479	0.029406710	0.00047855305
0.080838973	0.028857330	0.00047467449
0.080969467	0.028838842	0.00047175094
0.081099961	0.029633309	0.00048020677
0.081230455	0.029359011	0.00047859234
0.081360949	0.028183522	0.00046708163
0.081491443	0.028809067	0.00047356892
0.081621937	0.029064766	0.00047254267
0.081752431	0.028245836	0.00046831318
0.081882925	0.028718201	0.00047429684
0.082013419	0.029513026	0.00047573662
0.082143913	0.028990597	0.00047515127
0.082274407	0.029064019	0.00047186531
0.082404901	0.029278952	0.00047178299
0.082535395	0.029277647	0.00047608008
0.082665889	0.029184810	0.00047167557
0.082796383	0.028980190	0.00047229505
0.082926877	0.029005235	0.00047266412
0.083057371	0.029356931	0.00047237648
0.083187865	0.028914352	0.00047089600
0.083318359	0.029196526	0.00047099614
0.083448853	0.028274577	0.00046408433
0.083579347	0.029390361	0.00047440056
0.083709841	0.029140977	0.00047034679
0.083840335	0.028958955	0.00047009392
0.083970828	0.028278455	0.00046461019
0.084101322	0.029128606	0.00047018296
0.084231816	0.029218893	0.00047216127
0.084362310	0.029420131	0.00047074421
0.084492804	0.028305389	0.00046304430
0.084623298	0.029767608	0.00047684058
0.084753792	0.029179409	0.00046820572
0.084884286	0.028784146	0.00046758578
0.085014780	0.029500905	0.00047091729
0.085145274	0.028745196	0.00046584191
0.085275768	0.029477339	0.00047205999
0.085406262	0.029176583	0.00046765660
0.085536756	0.030110028	0.00047589852
0.085667250	0.029491708	0.00047386459
0.085797744	0.028857925	0.00046364722
0.085928238	0.029431133	0.00047012654
0.086058732	0.028579407	0.00046268021
0.086189226	0.029237031	0.00046789187
0.086319720	0.028629039	0.00046609004
0.086450214	0.029397194	0.00046636574
0.086580708	0.029677989	0.00047212485
0.086711202	0.028505989	0.00046038345
0.086841696	0.028924051	0.00046381263
0.086972190	0.029343805	0.00046765649
0.087102684	0.029903896	0.00047239853
0.087233178	0.029989009	0.00047251975
0.087363672	0.029184395	0.00046647626
0.087494166	0.029184026	0.00046503151
0.087624660	0.029660941	0.00046853485
0.087755154	0.028459619	0.00046134193
0.087885648	0.028455434	0.00045802836
0.088016142	0.029109015	0.00046339492
0.088146636	0.029205671	0.00046184745
0.088277130	0.029035692	0.00046244957
0.088407623	0.029354962	0.00046598972
0.088538117	0.028458775	0.00045663435
0.088668611	0.028869447	0.00046271338
0.088799105	0.028749293	0.00046072846
0.088929599	0.029145256	0.00046101818
0.089060093	0.030181548	0.00047142538
0.089190587	0.028459047	0.00045752213
0.089321081	0.029065243	0.00046246026
0.089451575	0.028952518	0.00046218885
0.089582069	0.028549695	0.00045395562
0.089712563	0.028632407	0.00045655371
0.089843057	0.028595149	0.00045941735
0.089973551	0.028303632	0.00045446249
0.090104045	0.029176388	0.00046291779
0.090234539	0.029356145	0.00045918200
0.090365033	0.029115345	0.00046251819
0.090495527	0.028604216	0.00045666574
0.090626021	0.028423625	0.00045530263
0.090756515	0.028459160	0.00045559199
0.090887009	0.028795028	0.00045757694
0.091017503	0.029091638	0.00045799001
0.091147997	0.028922392	0.00045899687
0.091278491	0.028423662	0.00045232273
0.091408985	0.028938499	0.00045838816
0.091539479	0.028497266	0.00045366289
0.091669973	0.028633191	0.00045318520
0.091800467	0.028724377	0.00046511157
0.091930961	0.028942274	0.00047140616
0.092061455	0.028503674	0.00047232710
0.092191949	0.028304950	0.00047512726
0.092322443	0.028586288	0.00047572282
0.092452937	0.028917903	0.00048288891
0.092583431	0.028405080	0.00048098063
0.092713925	0.028377357	0.00048129075
0.092844419	0.028058474	0.00048274555
0.092974912	0.029817819	0.00049584450
0.093105406	0.028424770	0.00047685141
0.093235900	0.028100856	0.00047229649
0.093366394	0.028698410	0.00047023195
0.093496888	0.028234477	0.00047097900
0.093627382	0.028420817	0.00046717095
0.093757876	0.028276151	0.00046454135
0.093888370	0.029059427	0.00047334385
0.094018864	0.029018689	0.00046685998
0.094149358	0.028650153	0.00046779073
0.094279852	0.027526776	0.00045691670
0.094410346	0.027884759	0.00045658706
0.094540840	0.028219772	0.00046093663
0.094671334	0.028849493	0.00046247648
0.094801828	0.028062098	0.00045808558
0.094932322	0.028724158	0.00046427011
0.095062816	0.028900833	0.00046108044
0.095193310	0.028852915	0.00046184864
0.095323804	0.028324239	0.00045695305
0.095454298	0.029130545	0.00046225814
0.095584792	0.029672819	0.00046874703
0.095715286	0.028378433	0.00045622250
0.095845780	0.029119482	0.00046262867
0.095976274	0.027486457	0.00045238398
0.096106768	0.028361560	0.00045274798
0.096237262	0.028267449	0.00045614247
0.096367756	0.028292887	0.00045638530
0.096498250	0.028856985	0.00045736395
0.096628744	0.028999206	0.00046139459
0.096759238	0.028637213	0.00045370658
0.096889732	0.028678933	0.00045652351
0.097020226	0.028668835	0.00045830506
0.097150720	0.029162732	0.00045827501
0.097281214	0.029172786	0.00045751312
0.097411708	0.028557616	0.00045499631
0.097542201	0.028400400	0.00045333407
0.097672695	0.029206546	0.00046070258
0.097803189	0.027884822	0.00044789686
0.097933683	0.029250836	0.00045893337
0.098064177	0.029221942	0.00045667093
0.098194671	0.029135694	0.00045372956
0.098325165	0.028356343	0.00044736005
0.098455659	0.029025249	0.00045212673
0.098586153	0.029265965	0.00045280231
0.098716647	0.028781988	0.00044918062
0.098847141	0.028774338	0.00044417313
0.098977635	0.029270304	0.00045029026
0.099108129	0.028812169	0.00044567899
0.099238623	0.028618275	0.00044370438
0.099369117	0.028284910	0.00044067305
0.099499611	0.028348683	0.00043994740
0.099630105	0.028647966	0.00044417548
0.099760599	0.028955574	0.00044596906
0.099891093	0.028566887	0.00044140390
0.10002159	0.028596648	0.00044526307
0.10015208	0.028628089	0.00044327760
0.10028257	0.028372193	0.00043969865
0.10041307	0.028525361	0.00044283772
0.10054356	0.028993752	0.00044594612
0.10067406	0.028691971	0.00044771939
0.10080455	0.028304508	0.00044292086
0.10093504	0.028540670	0.00044106098
0.10106554	0.028643965	0.00044562217
0.10119603	0.029265601	0.00044814364
0.10132653	0.028907258	0.00044608307
0.10145702	0.028617121	0.00044465666
0.10158751	0.029675421	0.00044940348
0.10171801	0.028602406	0.00044313600
0.10184850	0.028184172	0.00043813603
0.10197900	0.028478439	0.00044133970
0.10210949	0.027472527	0.00043535982
0.10223998	0.028958787	0.00044332368
0.10237048	0.028729382	0.00044181638
0.10250097	0.028352073	0.00044160306
0.10263147	0.028905243	0.00044144104
0.10276196	0.028982873	0.00044657731
0.10289245	0.028730796	0.00044209392
0.10302295	0.028796929	0.00044231263
0.10315344	0.028219015	0.00043972637
0.10328394	0.028301479	0.00043589761
0.10341443	0.028530412	0.00043952543
0.10354492	0.028732740	0.00044195834
0.10367542	0.028383393	0.00043566556
0.10380591	0.028652715	0.00044057122
0.10393641	0.028477868	0.00043854706
0.10406690	0.028025876	0.00043386343
0.10419739	0.028096403	0.00043722138
0.10432789	0.027741499	0.00043175563
0.10445838	0.029116960	0.00044384468
0.10458888	0.029067388	0.00044168606
0.10471937	0.028737524	0.00043869659
0.10484986	0.028934191	0.00044001320
0.10498036	0.028577435	0.00043600489
0.10511085	0.028652359	0.00043739052
0.10524135	0.028724989	0.00043784997
0.10537184	0.028283877	0.00043451515
0.10550233	0.028399833	0.00043681722
0.10563283	0.027883929	0.00043139146
0.10576332	0.028658151	0.00043704751
0.10589382	0.028526589	0.00043768003
0.10602431	0.028291479	0.00043260987
0.10615480	0.027729195	0.00043105525
0.10628530	0.028748154	0.00043911752
0.10641579	0.028608505	0.00043474585
0.10654629	0.029263812	0.00044024892
0.10667678	0.028352306	0.00043448081
0.10680727	0.028115102	0.00043153812
0.10693777	0.029036169	0.00043924857
0.10706826	0.029397489	0.00043970194
0.10719876	0.029215167	0.00044004871
0.10732925	0.029399755	0.00044032203
0.10745974	0.029292300	0.00043652966
0.10759024	0.028989494	0.00043694953
0.10772073	0.029063494	0.00043775867
0.10785123	0.028869032	0.00043775184
0.10798172	0.028213088	0.00044091437
0.10811221	0.028551173	0.00044462683
0.10824271	0.028627399	0.00045169249
0.10837320	0.028319041	0.00045061393
0.10850370	0.027898800	0.00045005995
0.10863419	0.028434372	0.00045783767
0.10876468	0.028840837	0.00046191568
0.10889518	0.028186698	0.00045786223
0.10902567	0.028541211	0.00046479430
0.10915616	0.028674546	0.00046353938
0.10928666	0.028531771	0.00046699419
0.10941715	0.028786794	0.00046809840
0.10954765	0.028323511	0.00046521380
0.10967814	0.028597530	0.00047067046
0.10980863	0.028979620	0.00047486935
0.10993913	0.028553741	0.00047333329
0.11006962	0.027880469	0.00047109056
0.11020012	0.028477323	0.00047278074
0.11033061	0.029353487	0.00048503531
0.11046110	0.028338945	0.00047658323
0.11059160	0.028920839	0.00048190475
0.11072209	0.028584252	0.00048555110
0.11085259	0.027466642	0.00047190763
0.11098308	0.028939433	0.00048493351
0.11111357	0.028629302	0.00048702733
0.11124407	0.028841343	0.00048569094
0.11137456	0.028652210	0.00049100028
0.11150506	0.028128738	0.00048583990
0.11163555	0.028871025	0.00049097132
0.11176604	0.028580532	0.00049171028
0.11189654	0.028928608	0.00049133832
0.11202703	0.027687587	0.00048568701
0.11215753	0.028238498	0.00048971263
0.11228802	0.028478988	0.00049478733
0.11241851	0.028749338	0.00049647492
0.11254901	0.028366420	0.00049548153
0.11267950	0.027982372	0.00049204459
0.11281000	0.028069849	0.00049162579
0.11294049	0.028774747	0.00048144431
0.11307098	0.028750279	0.00048228829
0.11320148	0.028382970	0.00047159713
0.11333197	0.028037541	0.00046985538
0.11346247	0.028883609	0.00047817727
0.11359296	0.028402416	0.00046826481
0.11372345	0.028179486	0.00046468642
0.11385395	0.028279427	0.00046645011
0.11398444	0.028610178	0.00046224375
0.11411494	0.028332975	0.00046321115
0.11424543	0.028879184	0.00046446827
0.11437592	0.028796378	0.00046205970
0.11450642	0.028294342	0.00045976069
0.11463691	0.028658030	0.00045757533
0.11476741	0.028410657	0.00045579122
0.11489790	0.028000733	0.00045574757
0.11502839	0.028287257	0.00045428416
0.11515889	0.028534993	0.00045699423
0.11528938	0.029697115	0.00046216874
0.11541988	0.028025254	0.00045000208
0.11555037	0.027917596	0.00045047346
0.11568086	0.028231050	0.00044903041
0.11581136	0.028165291	0.00045187072
0.11594185	0.028968593	0.00045433139
0.11607235	0.028732084	0.00045199389
0.11620284	0.028255515	0.00044939927
0.11633333	0.028039543	0.00044631296
0.11646383	0.028515382	0.00045129015
0.11659432	0.028990551	0.00045350692
0.11672482	0.027827004	0.00044073974
0.11685531	0.028774747	0.00045082632
0.11698580	0.028166420	0.00044563370
0.11711630	0.028837155	0.00044981955
0.11724679	0.028179521	0.00044639200
0.11737729	0.028269959	0.00044362851
0.11750778	0.028852512	0.00044708622
0.11763827	0.028828520	0.00044829166
0.11776877	0.028491561	0.00044090268
0.11789926	0.028533262	0.00044600284
0.11802975	0.028412118	0.00044146644
0.11816025	0.028201084	0.00043812832
0.11829074	0.027563501	0.00043683415
0.11842124	0.028684444	0.00044030807
0.11855173	0.028908886	0.00044432281
0.11868222	0.028402644	0.00043776793
0.11881272	0.028279352	0.00043516988
0.11894321	0.027797211	0.00043167262
0.11907371	0.028603824	0.00043663889
0.11920420	0.028158804	0.00043572420
0.11933469	0.027736115	0.00043135887
0.11946519	0.028644229	0.00043325447
0.11959568	0.027855939	0.00043074917
0.11972618	0.027775368	0.00042705232
0.11985667	0.027762566	0.00042788017
0.11998716	0.028719380	0.00043468796
0.12011766	0.028782597	0.00043324221
0.12024815	0.027983407	0.00042660670
0.12037865	0.029098688	0.00043555903
0.12050914	0.028855658	0.00042908383
0.12063963	0.028192543	0.00042832003
0.12077013	0.027597251	0.00042220081
0.12090062	0.027851199	0.00042282380
0.12103112	0.029572162	0.00043576410
0.12116161	0.028582950	0.00042593730
0.12129210	0.027904945	0.00042254305
0.12142260	0.028512331	0.00042551512
0.12155309	0.028213514	0.00042375127
0.12168359	0.027808394	0.00042109019
0.12181408	0.028240190	0.00042168256
0.12194457	0.028749146	0.00042498078
0.12207507	0.028841384	0.00042774193
0.12220556	0.028262382	0.00042036016
0.12233606	0.028604882	0.00042666208
0.12246655	0.028063877	0.00041853160
0.12259704	0.028898140	0.00042419675
0.12272754	0.028193848	0.00042190171
0.12285803	0.028326049	0.00042156142
0.12298853	0.027768145	0.00041678771
0.12311902	0.027840085	0.00042041643
0.12324951	0.028151193	0.00041715171
0.12338001	0.028657797	0.00042369996
0.12351050	0.029008742	0.00042479227
0.12364100	0.028656115	0.00042249744
0.12377149	0.027573166	0.00041676873
0.12390198	0.028465535	0.00041987001
0.12403248	0.028297840	0.00041878717
0.12416297	0.028917856	0.00042412998
0.12429347	0.028307185	0.00041777418
0.12442396	0.028757278	0.00042390479
0.12455445	0.028259156	0.00041801288
0.12468495	0.028343509	0.00041720235
0.12481544	0.028146386	0.00041830872
0.12494594	0.028548597	0.00041904090
0.12507643	0.028172956	0.00041645805
0.12520692	0.028907976	0.00042175364
0.12533742	0.028382409	0.00041585352
0.12546791	0.028379181	0.00041673277
0.12559841	0.028210924	0.00041543350
0.12572890	0.027438471	0.00041064783
0.12585939	0.029066938	0.00042368695
0.12598989	0.028347788	0.00041511186
0.12612038	0.028429961	0.00041753655
0.12625088	0.028126699	0.00041408603
0.12638137	0.028164060	0.00041546699
0.12651186	0.028412173	0.00041875425
0.12664236	0.028429984	0.00041524972
0.12677285	0.028200772	0.00041315289
0.12690335	0.027950215	0.00041413907
0.12703384	0.028087093	0.00041102182
0.12716433	0.028036525	0.00041568625
0.12729483	0.027871317	0.00041090782
0.12742532	0.028779816	0.00041701839
0.12755581	0.028564872	0.00041493785
0.12768631	0.028211246	0.00041292410
0.12781680	0.029254271	0.00042039112
0.12794730	0.028063837	0.00041159078
0.12807779	0.027851638	0.00040884367
0.12820828	0.028137642	0.00041232985
0.12833878	0.027539461	0.00040660386
0.12846927	0.028227948	0.00041418617
0.12859977	0.028116771	0.00041251103
0.12873026	0.027656418	0.00040672815
0.12886075	0.028506230	0.00041412972
0.12899125	0.028319656	0.00041275810
0.12912174	0.028021376	0.00041027671
0.12925224	0.027673389	0.00040773252
0.12938273	0.028703546	0.00041424871
0.12951322	0.028531674	0.00041233947
0.12964372	0.028262617	0.00041157327
0.12977421	0.028318409	0.00040995749
0.12990471	0.028369807	0.00041216364
0.13003520	0.028520451	0.00041261313
0.13016569	0.029000999	0.00041515116
0.13029619	0.028534481	0.00041174130
0.13042668	0.028279013	0.00040885867
0.13055718	0.027927527	0.00040619381
0.13068767	0.028288329	0.00041285849
0.13081816	0.028228747	0.00040704087
0.13094866	0.028147121	0.00040879069
0.13107915	0.028059105	0.00040625900
0.13120965	0.027483017	0.00040348978
0.13134014	0.028304472	0.00041007882
0.13147063	0.027950154	0.00040712982
0.13160113	0.027928899	0.00040686445
0.13173162	0.027721162	0.00040323756
0.13186212	0.026946071	0.00039834172
0.13199261	0.028007958	0.00040656125
0.13212310	0.027604453	0.00040219356
0.13225360	0.027933671	0.00040624024
0.13238409	0.028077739	0.00040702041
0.13251459	0.028893728	0.00041032708
0.13264508	0.028791054	0.00041029445
0.13277557	0.027073965	0.00039946402
0.13290607	0.028933209	0.00041198499
0.13303656	0.028726454	0.00041008669
0.13316706	0.028016086	0.00040286816
0.13329755	0.028005000	0.00040428836
0.13342804	0.028274809	0.00040797637
0.13355854	0.028206784	0.00040525838
0.13368903	0.028300962	0.00040754142
0.13381953	0.027604938	0.00040127116
0.13395002	0.027766744	0.00040289525
0.13408051	0.027878924	0.00040345315
0.13421101	0.028989799	0.00040914619
0.13434150	0.028185061	0.00040578647
0.13447200	0.027634929	0.00040132294
0.13460249	0.027493414	0.00039742264
0.13473298	0.027805105	0.00040209880
0.13486348	0.028018130	0.00040191235
0.13499397	0.027996697	0.00040393335
0.13512447	0.028837605	0.00040942643
0.13525496	0.027868613	0.00040062758
0.13538545	0.027566301	0.00039886967
0.13551595	0.028047368	0.00040189387
0.13564644	0.028045175	0.00040195977
0.13577694	0.028972848	0.00040901760
0.13590743	0.028166305	0.00040240575
0.13603792	0.028443099	0.00040253517
0.13616842	0.028362428	0.00040433006
0.13629891	0.027766149	0.00039718237
0.13642940	0.028770599	0.00040687205
0.13655990	0.028764976	0.00040326841
0.13669039	0.027753104	0.00039912720
0.13682089	0.028048444	0.00040067154
0.13695138	0.028357935	0.00040170276
0.13708187	0.027155694	0.00039534032
0.13721237	0.028499012	0.00040450509
0.13734286	0.027393912	0.00039390378
0.13747336	0.027959347	0.00040057589
0.13760385	0.028478848	0.00040096906
0.13773434	0.027767037	0.00039792535
0.13786484	0.027563403	0.00039800999
0.13799533	0.028451702	0.00040074607
0.13812583	0.028700942	0.00040238434
0.13825632	0.028427113	0.00040054246
0.13838681	0.028162137	0.00039831987
0.13851731	0.028663617	0.00040334323
0.13864780	0.027983128	0.00039868631
0.13877830	0.027979407	0.00039745516
0.13890879	0.028438253	0.00040146720
0.13903928	0.027403233	0.00039259536
0.13916978	0.028739566	0.00040246285
0.13930027	0.027711241	0.00039501222
0.13943077	0.027928893	0.00039631818
0.13956126	0.028427464	0.00040072025
0.13969175	0.028454702	0.00039969486
0.13982225	0.028100467	0.00039789362
0.13995274	0.028553427	0.00040181775
0.14008324	0.028127227	0.00039686629
0.14021373	0.027620891	0.00039588633
0.14034422	0.027304507	0.00039048411
0.14047472	0.028177677	0.00039716426
0.14060521	0.028438648	0.00040013073
0.14073571	0.028557367	0.00039864166
0.14086620	0.028384663	0.00039738622
0.14099669	0.027392392	0.00039219217
0.14112719	0.028411873	0.00039581100
0.14125768	0.027856386	0.00039543473
0.14138818	0.027981559	0.00039343910
0.14151867	0.027496151	0.00039282566
0.14164916	0.027639793	0.00039473051
0.14177966	0.028145651	0.00039330680
0.14191015	0.027245153	0.00038844026
0.14204065	0.028685116	0.00039772611
0.14217114	0.028308337	0.00039424096
0.14230163	0.027792281	0.00039404112
0.14243213	0.028272872	0.00039166971
0.14256262	0.027883518	0.00039056193
0.14269312	0.028393470	0.00039586620
0.14282361	0.028546862	0.00039424790
0.14295410	0.027711351	0.00039103223
0.14308460	0.027585223	0.00038819270
0.14321509	0.028380907	0.00039376304
0.14334559	0.027839957	0.00039106659
0.14347608	0.028521137	0.00039484595
0.14360657	0.027617085	0.00038888383
0.14373707	0.027808059	0.00038949871
0.14386756	0.027821329	0.00038834402
0.14399806	0.027193112	0.00038707735
0.14412855	0.027837107	0.00038813321
0.14425904	0.027503660	0.00038960777
0.14438954	0.028508572	0.00039523816
0.14452003	0.028052216	0.00038981838
0.14465053	0.027825111	0.00038874978
0.14478102	0.028004902	0.00039107621
0.14491151	0.027525685	0.00038576185
0.14504201	0.027659905	0.00038892548
0.14517250	0.028061167	0.00038978467
0.14530299	0.028281909	0.00039165805
0.14543349	0.027240254	0.00038611536
0.14556398	0.028468152	0.00039164739
0.14569448	0.027668061	0.00038891012
0.14582497	0.027701048	0.00038772833
0.14595546	0.027523097	0.00038856652
0.14608596	0.027402582	0.00038527070
0.14621645	0.028151120	0.00038980337
0.14634695	0.027656861	0.00038765803
0.14647744	0.027805799	0.00038933637
0.14660793	0.028510306	0.00039161871
0.14673843	0.027569379	0.00038658389
0.14686892	0.027431872	0.00038323858
0.14699942	0.027661302	0.00038683109
0.14712991	0.027840106	0.00038766912
0.14726040	0.028239113	0.00038952927
0.14739090	0.028086297	0.00038821272
0.14752139	0.027455611	0.00038450071
0.14765189	0.027166170	0.00038145211
0.14778238	0.027611476	0.00038684170
0.14791287	0.028347006	0.00038892741
0.14804337	0.027893511	0.00038706773
0.14817386	0.028411712	0.00039033221
0.14830436	0.028182906	0.00038691978
0.14843485	0.027813760	0.00038720226
0.14856534	0.027911189	0.00038594717
0.14869584	0.028035115	0.00038639620
0.14882633	0.028078418	0.00038882166
0.14895683	0.027713880	0.00038341118
0.14908732	0.028167455	0.00038696498
0.14921781	0.027962144	0.00038665178
0.14934831	0.028108446	0.00038631089
0.14947880	0.027415801	0.00038412117
0.14960930	0.028307885	0.00038649458
0.14973979	0.028235304	0.00038662780
0.14987028	0.028544592	0.00039056308
0.15000078	0.027697198	0.00038330837
0.15013127	0.027449007	0.00038183144
0.15026177	0.028867066	0.00039060962
0.15039226	0.028226151	0.00038651752
0.15052275	0.027540878	0.00038283560
0.15065325	0.028356334	0.00038715175
0.15078374	0.027944270	0.00038624521
0.15091424	0.027331698	0.00038287016
0.15104473	0.027707187	0.00038189512
0.15117522	0.027946422	0.00038519133
0.15130572	0.028216926	0.00038711479
0.15143621	0.027598127	0.00038145375
0.15156671	0.027680230	0.00038407908
0.15169720	0.027331067	0.00037843708
0.15182769	0.027858759	0.00038217678
0.15195819	0.028162623	0.00038595362
0.15208868	0.027930168	0.00038257435
0.15221918	0.027005005	0.00037922107
0.15234967	0.028023653	0.00038237738
0.15248016	0.028051696	0.00038260936
0.15261066	0.027266503	0.00037918087
0.15274115	0.027697647	0.00038110240
0.15287165	0.027949774	0.00038252154
0.15300214	0.027545954	0.00038046493
0.15313263	0.026963804	0.00037501441
0.15326313	0.028245159	0.00038263793
0.15339362	0.027889357	0.00038040229
0.15352412	0.028126036	0.00038289734
0.15365461	0.027682067	0.00038070531
0.15378510	0.028164089	0.00038299447
0.15391560	0.027605666	0.00037750954
0.15404609	0.028171619	0.00038316552
0.15417658	0.027255310	0.00037671670
0.15430708	0.028292597	0.00038394797
0.15443757	0.027974290	0.00037995534
0.15456807	0.028999867	0.00038729736
0.15469856	0.028162893	0.00038103809
0.15482905	0.028768374	0.00038515884
0.15495955	0.028804606	0.00038483964
0.15509004	0.028416901	0.00038309659
0.15522054	0.027147099	0.00037517565
0.15535103	0.027823426	0.00037853465
0.15548152	0.028332336	0.00038199339
0.15561202	0.027100974	0.00037529740
0.15574251	0.028219067	0.00038231480
0.15587301	0.028179231	0.00038178162
0.15600350	0.028027941	0.00037964496
0.15613399	0.027669543	0.00037695122
0.15626449	0.027797653	0.00037888871
0.15639498	0.029103047	0.00038725364
0.15652548	0.027844931	0.00037937132
0.15665597	0.028027615	0.00038068381
0.15678646	0.027877805	0.00037702207
0.15691696	0.028085195	0.00037750022
0.15704745	0.027627954	0.00037718971
0.15717795	0.027983328	0.00037761137
0.15730844	0.028219007	0.00037998536
0.15743893	0.027748842	0.00037627366
0.15756943	0.027640660	0.00037446920
0.15769992	0.027059729	0.00037222517
0.15783042	0.028101130	0.00037872932
0.15796091	0.027219827	0.00037194858
0.15809140	0.028227680	0.00037984791
0.15822190	0.028320863	0.00037737435
0.15835239	0.027463803	0.00037401974
0.15848289	0.028013703	0.00037748253
0.15861338	0.027591050	0.00037579877
0.15874387	0.027853742	0.00037683658
0.15887437	0.027502329	0.00037266900
0.15900486	0.027374936	0.00037251025
0.15913536	0.027540911	0.00037485483
0.15926585	0.028561907	0.00037910257
0.15939634	0.027978763	0.00037694831
0.15952684	0.028169950	0.00037824216
0.15965733	0.028144953	0.00037517361
0.15978783	0.027398046	0.00037341217
0.15991832	0.027661879	0.00037241327
0.16004881	0.028308342	0.00037881724
0.16017931	0.027894295	0.00037487251
0.16030980	0.027163311	0.00036984826
0.16044030	0.027647559	0.00037359428
0.16057079	0.027234196	0.00037032640
0.16070128	0.028302375	0.00037645713
0.16083178	0.028101163	0.00037803002
0.16096227	0.027518027	0.00036976705
0.16109277	0.027901281	0.00037425802
0.16122326	0.027891714	0.00037366820
0.16135375	0.027828321	0.00037332768
0.16148425	0.027886200	0.00037612894
0.16161474	0.027955747	0.00037506901
0.16174524	0.027711302	0.00037247325
0.16187573	0.027648829	0.00037441158
0.16200622	0.027942325	0.00037280788
0.16213672	0.027770310	0.00037290152
0.16226721	0.028012495	0.00037178261
0.16239771	0.027905800	0.00037300359
0.16252820	0.028066974	0.00037488016
0.16265869	0.028316891	0.00037384270
0.16278919	0.027808296	0.00037232069
0.16291968	0.028228344	0.00037578122
0.16305018	0.028297972	0.00037411162
0.16318067	0.027425768	0.00036711004
0.16331116	0.027443838	0.00036893535
0.16344166	0.026860480	0.00036448678
0.16357215	0.027162184	0.00036836171
0.16370264	0.027789446	0.00036979144
0.16383314	0.027410418	0.00036899987
0.16396363	0.027887997	0.00037151563
0.16409413	0.028124564	0.00037240678
0.16422462	0.027928997	0.00037109090
0.16435511	0.027839252	0.00036895683
0.16448561	0.027686577	0.00036955974
0.16461610	0.028050910	0.00037331549
0.16474660	0.028352393	0.00037150941
0.16487709	0.028085764	0.00037206068
0.16500758	0.028054572	0.00037033222
0.16513808	0.028215726	0.00037298344
0.16526857	0.027128895	0.00036600366
0.16539907	0.027032167	0.00036353822
0.16552956	0.027059124	0.00036542901
0.16566005	0.027136786	0.00036669910
0.16579055	0.027662494	0.00036712112
0.16592104	0.027523229	0.00036866760
0.16605154	0.028425923	0.00037124514
0.16618203	0.028440077	0.00037306655
0.16631252	0.027058362	0.00036612667
0.16644302	0.027450852	0.00036533797
0.16657351	0.027666302	0.00036786212
0.16670401	0.027334243	0.00036645040
0.16683450	0.028074837	0.00036868763
0.16696499	0.027512529	0.00036658283
0.16709549	0.027996720	0.00036867332
0.16722598	0.027732827	0.00036928684
0.16735648	0.026740970	0.00036315294
0.16748697	0.027868921	0.00036719925
0.16761746	0.027519435	0.00036692025
0.16774796	0.027512651	0.00036606776
0.16787845	0.028109094	0.00036979479
0.16800895	0.027799341	0.00036770451
0.16813944	0.027709950	0.00036485742
0.16826993	0.027860276	0.00036696003
0.16840043	0.028085286	0.00036770134
0.16853092	0.028510385	0.00037010228
0.16866142	0.027742006	0.00036758228
0.16879191	0.027981965	0.00037023632
0.16892240	0.028139564	0.00036582425
0.16905290	0.027340863	0.00036387857
0.16918339	0.027357457	0.00036379153
0.16931389	0.028030962	0.00036837330
0.16944438	0.028553423	0.00037109149
0.16957487	0.027874368	0.00036311982
0.16970537	0.027774956	0.00036737729
0.16983586	0.027797402	0.00036496736
0.16996636	0.027784006	0.00036607004
0.17009685	0.027286055	0.00036445190
0.17022734	0.027101453	0.00036007080
0.17035784	0.027751452	0.00036495217
0.17048833	0.027880700	0.00036524434
0.17061883	0.028240994	0.00036883988
0.17074932	0.027500525	0.00036296747
0.17087981	0.027190581	0.00036245871
0.17101031	0.027793797	0.00036262487
0.17114080	0.027798863	0.00036476064
0.17127130	0.027541405	0.00036112100
0.17140179	0.027262271	0.00036326249
0.17153228	0.027151500	0.00035985889
0.17166278	0.028070278	0.00036551159
0.17179327	0.027965920	0.00036522769
0.17192377	0.027327363	0.00036097389
0.17205426	0.028169293	0.00036668704
0.17218475	0.027703516	0.00036494628
0.17231525	0.027518095	0.00036220084
0.17244574	0.027611830	0.00036147229
0.17257623	0.027793313	0.00036239315
0.17270673	0.027887079	0.00036373932
0.17283722	0.028019773	0.00036782570
0.17296772	0.027484277	0.00036194644
0.17309821	0.027847029	0.00036435988
0.17322870	0.027523670	0.00035916438
0.17335920	0.027610214	0.00036080714
0.17348969	0.028052148	0.00036447012
0.17362019	0.027314942	0.00036037416
0.17375068	0.027781047	0.00036221917
0.17388117	0.027862727	0.00036282643
0.17401167	0.028268310	0.00036411690
0.17414216	0.027450106	0.00035985820
0.17427266	0.027979915	0.00036224961
0.17440315	0.028152185	0.00036467849
0.17453364	0.027980002	0.00036230752
0.17466414	0.027205221	0.00035689787
0.17479463	0.028290009	0.00036419643
0.17492513	0.028090752	0.00036450551
0.17505562	0.028181178	0.00036218515
0.17518611	0.027676475	0.00036075307
0.17531661	0.027956508	0.00036079865
0.17544710	0.027547456	0.00035848618
0.17557760	0.027987985	0.00036315801
0.17570809	0.026966068	0.00035444054
0.17583858	0.027717883	0.00036196965
0.17596908	0.027602221	0.00035919886
0.17609957	0.027670381	0.00035823267
0.17623007	0.027796619	0.00036157787
0.17636056	0.027262409	0.00035687359
0.17649105	0.027922513	0.00036109203
0.17662155	0.027801287	0.00036081004
0.17675204	0.027900010	0.00035711342
0.17688254	0.027719699	0.00036055430
0.17701303	0.028043986	0.00035894024
0.17714352	0.027302328	0.00035761538
0.17727402	0.026711489	0.00035375497
0.17740451	0.027162402	0.00035496094
0.17753501	0.027687729	0.00035741144
0.17766550	0.027043780	0.00035546143
0.17779599	0.027869089	0.00035818554
0.17792649	0.027303498	0.00035867022
0.17805698	0.027988731	0.00036010507
0.17818748	0.027796913	0.00035904420
0.17831797	0.027612636	0.00035958191
0.17844846	0.027550702	0.00035577054
0.17857896	0.027879903	0.00036068859
0.17870945	0.027166112	0.00035427919
0.17883995	0.027225793	0.00035411018
0.17897044	0.028227628	0.00036071997
0.17910093	0.028009294	0.00035847299
0.17923143	0.027672866	0.00035630142
0.17936192	0.028003592	0.00035949134
0.17949242	0.027816639	0.00035650721
0.17962291	0.027377497	0.00035422540
0.17975340	0.027735280	0.00035793616
0.17988390	0.027328945	0.00035461208
0.18001439	0.027831184	0.00035752143
0.18014489	0.027133199	0.00035322804
0.18027538	0.027663931	0.00035534548
0.18040587	0.027879762	0.00035843780
0.18053637	0.028214392	0.00035754506
0.18066686	0.028034236	0.00036014418
0.18079736	0.027626412	0.00035538401
0.18092785	0.028034007	0.00035768455
0.18105834	0.028215640	0.00035869872
0.18118884	0.027430684	0.00035319428
0.18131933	0.027784798	0.00035693608
0.18144982	0.027394826	0.00035384796
0.18158032	0.027345106	0.00035656347
0.18171081	0.027264997	0.00036100319
0.18184131	0.028342868	0.00036860924
0.18197180	0.027480023	0.00036667863
0.18210229	0.027347486	0.00036903729
0.18223279	0.028033089	0.00037243037
0.18236328	0.027266899	0.00037212486
0.18249378	0.027715838	0.00037362572
0.18262427	0.027777068	0.00037671902
0.18275476	0.027297297	0.00037647486
0.18288526	0.027639832	0.00037853361
0.18301575	0.028032571	0.00038201848
0.18314625	0.027846863	0.00038330372
0.18327674	0.027382147	0.00037864324
0.18340723	0.027685501	0.00038545148
0.18353773	0.027420251	0.00038087669
0.18366822	0.026961902	0.00038218043
0.18379872	0.027615258	0.00038656742
0.18392921	0.027053086	0.00038208490
0.18405970	0.027010771	0.00038459154
0.18419020	0.027495622	0.00038975414
0.18432069	0.027566374	0.00038782865
0.18445119	0.027366101	0.00038971606
0.18458168	0.027339858	0.00038675029
0.18471217	0.027042340	0.00038664520
0.18484267	0.027726904	0.00039489420
0.18497316	0.027000107	0.00038828739
0.18510366	0.027493262	0.00039426485
0.18523415	0.026946316	0.00039098402
0.18536464	0.027345744	0.00039339341
0.18549514	0.027182741	0.00039474768
0.18562563	0.027575083	0.00039625039
0.18575613	0.027875946	0.00039969117
0.18588662	0.027060667	0.00039647349
0.18601711	0.026964486	0.00039193503
0.18614761	0.027365053	0.00039865773
0.18627810	0.027480061	0.00040039521
0.18640860	0.027215994	0.00040139111
0.18653909	0.027610104	0.00039518271
0.18666958	0.027476977	0.00038852813
0.18680008	0.026926337	0.00038278224
0.18693057	0.026829517	0.00038276043
0.18706107	0.028047771	0.00038707574
0.18719156	0.027603157	0.00038541119
0.18732205	0.027226692	0.00037865319
0.18745255	0.027345372	0.00037832374
0.18758304	0.026674138	0.00037377152
0.18771354	0.027864686	0.00037897475
0.18784403	0.027059873	0.00037385481
0.18797452	0.027268434	0.00037404332
0.18810502	0.027680476	0.00037398212
0.18823551	0.027020764	0.00037147219
0.18836601	0.027350962	0.00037082356
0.18849650	0.027987141	0.00037464666
0.18862699	0.027163237	0.00037015268
0.18875749	0.027600605	0.00036854585
0.18888798	0.027647602	0.00037097346
0.18901848	0.027391854	0.00036646281
0.18914897	0.027927390	0.00037047789
0.18927946	0.027722997	0.00036913375
0.18940996	0.027626637	0.00036692119
0.18954045	0.027541494	0.00036447835
0.18967095	0.028034751	0.00036856763
0.18980144	0.027732684	0.00036443762
0.18993193	0.027345054	0.00036400094
0.19006243	0.027148810	0.00035980108
0.19019292	0.027976280	0.00036528814
0.19032342	0.026728604	0.00035584946
0.19045391	0.027181575	0.00035800634
0.19058440	0.027261006	0.00036006599
0.19071490	0.027410531	0.00035909960
0.19084539	0.027773276	0.00035931686
0.19097588	0.027737909	0.00036012606
0.19110638	0.027180284	0.00035501245
0.19123687	0.027311645	0.00035703028
0.19136737	0.027037102	0.00035639203
0.19149786	0.027798159	0.00035780381
0.19162835	0.027556744	0.00035728414
0.19175885	0.027203485	0.00035244496
0.19188934	0.027200234	0.00035314445
0.19201984	0.027247933	0.00035327380
0.19215033	0.027476737	0.00035477661
0.19228082	0.027525986	0.00035463932
0.19241132	0.027670690	0.00035512685
0.19254181	0.027709882	0.00035472918
0.19267231	0.027419478	0.00035505761
0.19280280	0.027595634	0.00035419319
0.19293329	0.027344696	0.00035313628
0.19306379	0.027223276	0.00035242246
0.19319428	0.028383943	0.00035671062
0.19332478	0.027924446	0.00035468579
0.19345527	0.027478788	0.00035354827
0.19358576	0.027189903	0.00035159379
0.19371626	0.027325576	0.00035278703
0.19384675	0.027724696	0.00035169735
0.19397725	0.028210278	0.00035796287
0.19410774	0.027593487	0.00035423332
0.19423823	0.027649707	0.00035151875
0.19436873	0.027807712	0.00035442015
0.19449922	0.027482669	0.00035077415
0.19462972	0.027149839	0.00035006434
0.19476021	0.027247287	0.00035141309
0.19489070	0.026873823	0.00034653617
0.19502120	0.027652562	0.00035257200
0.19515169	0.027339685	0.00035035047
0.19528219	0.026998053	0.00034662494
0.19541268	0.027460504	0.00035117980
0.19554317	0.027496362	0.00035008828
0.19567367	0.027370170	0.00035078036
0.19580416	0.027747057	0.00035289341
0.19593466	0.027373350	0.00034752041
0.19606515	0.026853546	0.00034674188
0.19619564	0.026974720	0.00034704626
0.19632614	0.027356049	0.00034843153
0.19645663	0.026924544	0.00034748297
0.19658713	0.027198315	0.00034629350
0.19671762	0.027406799	0.00034882749
0.19684811	0.027412107	0.00034874797
0.19697861	0.027953670	0.00035016064
0.19710910	0.027386607	0.00034877276
0.19723960	0.027068738	0.00034629087
0.19737009	0.026866088	0.00034472985
0.19750058	0.027452191	0.00034825470
0.19763108	0.027952618	0.00034887789
0.19776157	0.027348085	0.00034920064
0.19789207	0.026856077	0.00034465333
0.19802256	0.027220208	0.00034500736
0.19815305	0.027409106	0.00034745236
0.19828355	0.026984063	0.00034404860
0.19841404	0.026622722	0.00034411591
0.19854454	0.026919528	0.00034512013
0.19867503	0.027384807	0.00034557620
0.19880552	0.027299631	0.00034677576
0.19893602	0.027369531	0.00034455736
0.19906651	0.027489937	0.00034699121
0.19919701	0.028455527	0.00035380003
0.19932750	0.027985085	0.00034969949
0.19945799	0.027467934	0.00034683813
0.19958849	0.027410620	0.00034598985
0.19971898	0.027881632	0.00034793670
0.19984947	0.026913301	0.00034365072
0.19997997	0.027060995	0.00034476104
0.20011046	0.027726709	0.00034747936
0.20024096	0.026939344	0.00034332499
0.20037145	0.027536407	0.00034502485
0.20050194	0.027278451	0.00034537976
0.20063244	0.027429941	0.00034525475
0.20076293	0.027477991	0.00034625292
0.20089343	0.026941315	0.00034384687
0.20102392	0.027986079	0.00034672401
0.20115441	0.027105629	0.00034255181
0.20128491	0.027549036	0.00034646045
0.20141540	0.028157386	0.00034743256
0.20154590	0.027589050	0.00034609910
0.20167639	0.027739641	0.00034557406
0.20180688	0.027482112	0.00034377193
0.20193738	0.027463948	0.00034503414
0.20206787	0.026752691	0.00034000062
0.20219837	0.027999990	0.00034686578
0.20232886	0.027384424	0.00034415152
0.20245935	0.027659094	0.00034379489
0.20258985	0.027424244	0.00034357475
0.20272034	0.027378594	0.00034370094
0.20285084	0.027322145	0.00034292161
0.20298133	0.027749471	0.00034535053
0.20311182	0.027525670	0.00034351943
0.20324232	0.027296566	0.00034247644
0.20337281	0.026877715	0.00033994270
0.20350331	0.027626486	0.00034317089
0.20363380	0.027149715	0.00034173414
0.20376429	0.027098970	0.00033868995
0.20389479	0.027509167	0.00034322986
0.20402528	0.027517405	0.00034265632
0.20415578	0.026525074	0.00033570672
0.20428627	0.027334132	0.00034206398
0.20441676	0.027045508	0.00033874737
0.20454726	0.027377179	0.00033963951
0.20467775	0.027057127	0.00033959451
0.20480825	0.027573545	0.00034112832
0.20493874	0.026987223	0.00033968614
0.20506923	0.027483894	0.00034194487
0.20519973	0.027728237	0.00034192292
0.20533022	0.027029516	0.00033856398
0.20546072	0.026614226	0.00033733390
0.20559121	0.027674655	0.00034279758
0.20572170	0.027762551	0.00034230165
0.20585220	0.027568039	0.00033998586
0.20598269	0.027536033	0.00034076970
0.20611319	0.027158604	0.00033854738
0.20624368	0.027489622	0.00034057262
0.20637417	0.026566801	0.00033551666
0.20650467	0.027601247	0.00034010782
0.20663516	0.027396395	0.00033950808
0.20676566	0.027214817	0.00033935167
0.20689615	0.027579624	0.00033909832
0.20702664	0.026872471	0.00033637121
0.20715714	0.027300838	0.00033845070
0.20728763	0.026375064	0.00033138922
0.20741813	0.027051600	0.00033736885
0.20754862	0.027075047	0.00033579207
0.20767911	0.027531434	0.00034057841
0.20780961	0.026978497	0.00033585064
0.20794010	0.027506806	0.00033833598
0.20807060	0.026969482	0.00033618697
0.20820109	0.027461776	0.00033831256
0.20833158	0.027616347	0.00034050582
0.20846208	0.026449576	0.00033455764
0.20859257	0.027187814	0.00033567271
0.20872306	0.027692773	0.00034055141
0.20885356	0.027106184	0.00033608862
0.20898405	0.027154193	0.00033649116
0.20911455	0.026486789	0.00033375896
0.20924504	0.027546196	0.00033843844
0.20937553	0.027240027	0.00033648297
0.20950603	0.027524978	0.00033969061
0.20963652	0.026950371	0.00033481301
0.20976702	0.027411667	0.00033853619
0.20989751	0.027148917	0.00033603355
0.21002800	0.027010211	0.00033569810
0.21015850	0.027516065	0.00033817988
0.21028899	0.027395759	0.00033511499
0.21041949	0.027420918	0.00033882771
0.21054998	0.027405797	0.00033787170
0.21068047	0.027677444	0.00033800867
0.21081097	0.027206251	0.00033623097
0.21094146	0.026964736	0.00033476583
0.21107196	0.027209809	0.00033768048
0.21120245	0.027008211	0.00033502127
0.21133294	0.027292331	0.00033495136
0.21146344	0.027304262	0.00033579393
0.21159393	0.026975787	0.00033337558
0.21172443	0.027095067	0.00033480571
0.21185492	0.027294792	0.00033619257
0.21198541	0.027090068	0.00033356284
0.21211591	0.027119437	0.00033408162
0.21224640	0.026892649	0.00033430958
0.21237690	0.027507149	0.00033491794
0.21250739	0.027054602	0.00033371594
0.21263788	0.027318241	0.00033431178
0.21276838	0.027093961	0.00033471737
0.21289887	0.027448985	0.00033536206
0.21302937	0.026722350	0.00032974288
0.21315986	0.027117394	0.00033479344
0.21329035	0.027185021	0.00033389618
0.21342085	0.027319347	0.00033478107
0.21355134	0.027849397	0.00033684531
0.21368184	0.028176957	0.00033898039
0.21381233	0.027347676	0.00033340242
0.21394282	0.027431639	0.00033590387
0.21407332	0.027595867	0.00033452853
0.21420381	0.027774446	0.00033730931
0.21433431	0.026879003	0.00033053393
0.21446480	0.027346250	0.00033320139
0.21459529	0.027322174	0.00033450963
0.21472579	0.027177117	0.00033225194
0.21485628	0.027787186	0.00033716127
0.21498678	0.027293162	0.00033360753
0.21511727	0.027299765	0.00033107030
0.21524776	0.026789913	0.00033081910
0.21537826	0.027630510	0.00033480709
0.21550875	0.027068607	0.00033193454
0.21563925	0.027547213	0.00033521216
0.21576974	0.027202974	0.00033196723
0.21590023	0.027084142	0.00033158666
0.21603073	0.027502725	0.00033412576
0.21616122	0.026998978	0.00033038984
0.21629172	0.027105312	0.00033223124
0.21642221	0.026281394	0.00032726814
0.21655270	0.026805239	0.00032956669
0.21668320	0.027140200	0.00033205188
0.21681369	0.027383838	0.00033068096
0.21694419	0.027432645	0.00033341888
0.21707468	0.026762359	0.00032955319
0.21720517	0.027003905	0.00033025630
0.21733567	0.026844451	0.00032870829
0.21746616	0.027121747	0.00033051672
0.21759665	0.026793959	0.00032959482
0.21772715	0.027715962	0.00033537293
0.21785764	0.027037122	0.00032920827
0.21798814	0.026772370	0.00032836524
0.21811863	0.027636166	0.00033246174
0.21824912	0.026841225	0.00032888875
0.21837962	0.026965960	0.00033012016
0.21851011	0.027087241	0.00032830139
0.21864061	0.027643003	0.00033332675
0.21877110	0.027010506	0.00032875048
0.21890159	0.026849357	0.00032803690
0.21903209	0.027354758	0.00033100384
0.21916258	0.027678281	0.00033138313
0.21929308	0.027414458	0.00033177245
0.21942357	0.027320095	0.00033027005
0.21955406	0.027359014	0.00032872399
0.21968456	0.027451942	0.00033188710
0.21981505	0.027234370	0.00032915999
0.21994555	0.027122019	0.00032942343
0.22007604	0.027085245	0.00032936977
0.22020653	0.027442701	0.00032998721
0.22033703	0.027195602	0.00032907554
0.22046752	0.027414068	0.00033148538
0.22059802	0.027126907	0.00032708341
0.22072851	0.027082983	0.00032857157
0.22085900	0.026984314	0.00032716722
0.22098950	0.027611767	0.00033023383
0.22111999	0.026580663	0.00032577807
0.22125049	0.026898674	0.00032568494
0.22138098	0.027057715	0.00032867394
0.22151147	0.026435543	0.00032385725
0.22164197	0.027483199	0.00032959490
0.22177246	0.027086045	0.00032794694
0.22190296	0.026876121	0.00032613192
0.22203345	0.026700912	0.00032568176
0.22216394	0.027600494	0.00033160310
0.22229444	0.026608339	0.00032284736
0.22242493	0.026709148	0.00032470348
0.22255543	0.026825057	0.00032537415
0.22268592	0.027467076	0.00032889427
0.22281641	0.027268127	0.00032860886
0.22294691	0.027193041	0.00032645176
0.22307740	0.027513285	0.00032813132
0.22320790	0.026708147	0.00032511149
0.22333839	0.027410236	0.00032819844
0.22346888	0.026467257	0.00032357591
0.22359938	0.026759051	0.00032432037
0.22372987	0.026314046	0.00032172684
0.22386037	0.026417815	0.00032325272
0.22399086	0.026585078	0.00032222849
0.22412135	0.027184282	0.00032630003
0.22425185	0.027093388	0.00032613456
0.22438234	0.027025067	0.00032502541
0.22451284	0.027388841	0.00032767872
0.22464333	0.026316600	0.00032040935
0.22477382	0.027030868	0.00032608256
0.22490432	0.027095996	0.00032568050
0.22503481	0.026474570	0.00032047993
0.22516531	0.026559261	0.00032315438
0.22529580	0.027472968	0.00032664754
0.22542629	0.027290893	0.00032660253
0.22555679	0.026611035	0.00032343692
0.22568728	0.027227919	0.00032423216
0.22581778	0.027303113	0.00032684355
0.22594827	0.027005026	0.00032510491
0.22607876	0.026897704	0.00032303036
0.22620926	0.026446913	0.00032161534
0.22633975	0.027544418	0.00032598780
0.22647025	0.026592277	0.00032186925
0.22660074	0.027004499	0.00032456305
0.22673123	0.026945078	0.00032352960
0.22686173	0.027128819	0.00032525303
0.22699222	0.027085412	0.00032329619
0.22712271	0.027076205	0.00032391415
0.22725321	0.026955671	0.00032383532
0.22738370	0.027389022	0.00032552259
0.22751420	0.026747278	0.00032236733
0.22764469	0.026851592	0.00032391337
0.22777518	0.026887361	0.00032238980
0.22790568	0.026880541	0.00032242536
0.22803617	0.027188953	0.00032405774
0.22816667	0.027349599	0.00032486951
0.22829716	0.027296794	0.00032498942
0.22842765	0.026935396	0.00032137736
0.22855815	0.026650934	0.00032011461
0.22868864	0.027513081	0.00032470259
0.22881914	0.027415522	0.00032417653
0.22894963	0.027197620	0.00032466925
0.22908012	0.026955522	0.00032182549
0.22921062	0.027275285	0.00032310286
0.22934111	0.027274191	0.00032493541
0.22947161	0.026919343	0.00032141149
0.22960210	0.027018636	0.00032193443
0.22973259	0.026758417	0.00032044618
0.22986309	0.026859542	0.00032104847
0.22999358	0.027224220	0.00032413628
0.23012408	0.027130293	0.00032134599
0.23025457	0.027293448	0.00032327573
0.23038506	0.026448128	0.00031900533
0.23051556	0.026937673	0.00032032181
0.23064605	0.026775576	0.00032044686
0.23077655	0.026998889	0.00032567829
0.23090704	0.027402561	0.00033230620
0.23103753	0.027300693	0.00033267908
0.23116803	0.027509379	0.00033478136
0.23129852	0.027038888	0.00033449440
0.23142902	0.026388235	0.00033336385
0.23155951	0.026563161	0.00033484821
0.23169000	0.026642302	0.00033627901
0.23182050	0.026812601	0.00033808280
0.23195099	0.026646453	0.00033924694
0.23208149	0.027402487	0.00034445396
0.23221198	0.027081847	0.00034101271
0.23234247	0.026916919	0.00034375116
0.23247297	0.026871192	0.00034405032
0.23260346	0.026829802	0.00034431665
0.23273396	0.026899250	0.00034661196
0.23286445	0.027185717	0.00034666925
0.23299494	0.027314071	0.00035041055
0.23312544	0.026278624	0.00034617598
0.23325593	0.026950036	0.00034931386
0.23338643	0.026842770	0.00034833290
0.23351692	0.026754811	0.00034793261
0.23364741	0.026743448	0.00034532569
0.23377791	0.027133106	0.00035136269
0.23390840	0.026420459	0.00034448093
0.23403890	0.027225501	0.00034934988
0.23416939	0.026990897	0.00034912183
0.23429988	0.026528146	0.00034575908
0.23443038	0.026931290	0.00035020817
0.23456087	0.027034991	0.00034933464
0.23469137	0.026633109	0.00034851393
0.23482186	0.027212668	0.00035296910
0.23495235	0.027151124	0.00035101468
0.23508285	0.026583601	0.00034776059
0.23521334	0.026258659	0.00034594660
0.23534384	0.027090329	0.00035175871
0.23547433	0.026940029	0.00035186333
0.23560482	0.026561949	0.00034840152
0.23573532	0.026545767	0.00034906247
0.23586581	0.026606280	0.00034981060
0.23599630	0.027112451	0.00035340177
0.23612680	0.027160244	0.00035427458
0.23625729	0.027210392	0.00035280691
0.23638779	0.026606892	0.00035118103
0.23651828	0.027111663	0.00035471445
0.23664877	0.027063536	0.00035312033
0.23677927	0.026948892	0.00035345756
0.23690976	0.027380456	0.00035481354
0.23704026	0.026931257	0.00035442304
0.23717075	0.026826089	0.00035209322
0.23730124	0.027274764	0.00035514825
0.23743174	0.027603550	0.00035914142
0.23756223	0.027001237	0.00035507504
0.23769273	0.026284867	0.00035020237
0.23782322	0.026366078	0.00035171626
0.23795371	0.027077882	0.00035523666
0.23808421	0.026959726	0.00035587385
0.23821470	0.026932823	0.00035570611
0.23834520	0.026456671	0.00035226529
0.23847569	0.026552499	0.00035404824
0.23860618	0.027354118	0.00035801075
0.23873668	0.027586765	0.00036053145
0.23886717	0.026432359	0.00035494046
0.23899767	0.026810453	0.00035347472
0.23912816	0.026400714	0.00035366414
0.23925865	0.026767148	0.00035679333
0.23938915	0.027035821	0.00035556262
0.23951964	0.026504486	0.00035424090
0.23965014	0.026589363	0.00035462855
0.23978063	0.026557587	0.00035427572
0.23991112	0.026988247	0.00035885517
0.24004162	0.026702486	0.00035460092
0.24017211	0.026395368	0.00035567518
0.24030261	0.026820012	0.00035686590
0.24043310	0.027839119	0.00036220020
0.24056359	0.026851269	0.00035810264
0.24069409	0.026618352	0.00035468792
0.24082458	0.027107328	0.00036072969
0.24095508	0.027368786	0.00036220335
0.24108557	0.026650299	0.00035450612
0.24121606	0.027136976	0.00036102613
0.24134656	0.027365075	0.00036053696
0.24147705	0.027050976	0.00035909269
0.24160755	0.027150651	0.00036134749
0.24173804	0.026087559	0.00035303273
0.24186853	0.027158621	0.00036124879
0.24199903	0.026867554	0.00036044837
0.24212952	0.026924417	0.00035931571
0.24226002	0.026161320	0.00035574066
0.24239051	0.027049737	0.00036047124
0.24252100	0.027106984	0.00036058871
0.24265150	0.026970864	0.00036103611
0.24278199	0.026445099	0.00035660393
0.24291249	0.025934687	0.00035484795
0.24304298	0.026755541	0.00035957200
0.24317347	0.026970112	0.00036018672
0.24330397	0.027070639	0.00036152941
0.24343446	0.027164362	0.00036235040
0.24356496	0.026844413	0.00036079695
0.24369545	0.027642101	0.00036602974
0.24382594	0.027174790	0.00036133109
0.24395644	0.027070495	0.00036319723
0.24408693	0.026778894	0.00036064653
0.24421743	0.026702058	0.00035890126
0.24434792	0.026673044	0.00036284618
0.24447841	0.027776605	0.00036553673
0.24460891	0.027328827	0.00036396330
0.24473940	0.026829519	0.00036195581
0.24486989	0.027275048	0.00036185988
0.24500039	0.026852488	0.00036200791
0.24513088	0.026806528	0.00036047026
0.24526138	0.026866117	0.00036339227
0.24539187	0.026761966	0.00036169825
0.24552236	0.027038971	0.00036181372
0.24565286	0.026622441	0.00036043521
0.24578335	0.026053928	0.00035759321
0.24591385	0.026721125	0.00036135246
0.24604434	0.027039718	0.00036516930
0.24617483	0.027006894	0.00036304604
0.24630533	0.027525883	0.00036650120
0.24643582	0.026599581	0.00036204254
0.24656632	0.026835084	0.00036179766
0.24669681	0.026892240	0.00036493608
0.24682730	0.027132093	0.00036321995
0.24695780	0.027412263	0.00036672176
0.24708829	0.026817363	0.00036326138
0.24721879	0.026955631	0.00036290005
0.24734928	0.027052226	0.00036617522
0.24747977	0.026627069	0.00036247983
0.24761027	0.026766993	0.00036225507
0.24774076	0.027172327	0.00036443315
0.24787126	0.026879965	0.00036377223
0.24800175	0.026898500	0.00036501964
0.24813224	0.026175428	0.00036150475
0.24826274	0.026517128	0.00036015747
0.24839323	0.027386922	0.00036807554
0.24852373	0.026885002	0.00036427017
0.24865422	0.027269067	0.00036605587
0.24878471	0.027004866	0.00036680368
0.24891521	0.027081864	0.00036440539
0.24904570	0.026623485	0.00036434028
0.24917620	0.026543688	0.00036400316
0.24930669	0.027265360	0.00036666662
0.24943718	0.026773919	0.00036547242
0.24956768	0.027285215	0.00036832881
0.24969817	0.027502931	0.00036919586
0.24982867	0.027161766	0.00036790352
0.24995916	0.027224266	0.00036764962
0.25008965	0.026296218	0.00036281917
0.25022015	0.026823292	0.00036539933
0.25035064	0.027006401	0.00036609359
0.25048114	0.026966150	0.00036798216
0.25061163	0.026090077	0.00035892736
0.25074212	0.026710350	0.00036455190
0.25087262	0.027008464	0.00036936185
0.25100311	0.026973221	0.00036437551
0.25113361	0.027183495	0.00036888604
0.25126410	0.026996560	0.00036567877
0.25139459	0.027026580	0.00036640549
0.25152509	0.026269439	0.00036497575
0.25165558	0.026831882	0.00036420770
0.25178608	0.027222704	0.00036972616
0.25191657	0.027328372	0.00036986195
0.25204706	0.027189934	0.00036729116
0.25217756	0.026857211	0.00036754012
0.25230805	0.027763001	0.00037132559
0.25243855	0.026938886	0.00036746853
0.25256904	0.026122618	0.00036430920
0.25269953	0.026685100	0.00036367517
0.25283003	0.026612851	0.00036612962
0.25296052	0.027115992	0.00036945253
0.25309102	0.026843752	0.00036766926
0.25322151	0.026917762	0.00036789885
0.25335200	0.027160807	0.00036812151
0.25348250	0.027056427	0.00036977936
0.25361299	0.026650712	0.00036737246
0.25374349	0.027001808	0.00036725065
0.25387398	0.027147988	0.00036974525
0.25400447	0.027203014	0.00037036676
0.25413497	0.027185986	0.00036809006
0.25426546	0.026547097	0.00036789216
0.25439595	0.026949443	0.00036732263
0.25452645	0.026230665	0.00036451685
0.25465694	0.026783773	0.00036720647
0.25478744	0.027095826	0.00036948438
0.25491793	0.027143606	0.00037026539
0.25504842	0.026847076	0.00036773329
0.25517892	0.027038907	0.00037043337
0.25530941	0.026530485	0.00037725888
0.25543991	0.027410759	0.00038408800
0.25557040	0.026728693	0.00038248741
0.25570089	0.026740733	0.00038676695
0.25583139	0.026613655	0.00038702503
0.25596188	0.026116232	0.00038768196
0.25609238	0.027402165	0.00039701617
0.25622287	0.027551199	0.00040030181
0.25635336	0.027131885	0.00040048041
0.25648386	0.026715764	0.00039824392
0.25661435	0.026475998	0.00039907677
0.25674485	0.027088881	0.00040448896
0.25687534	0.026876643	0.00040624426
0.25700583	0.027118724	0.00040885868
0.25713633	0.026907693	0.00040763474
0.25726682	0.027089020	0.00041100132
0.25739732	0.026363232	0.00040904159
0.25752781	0.026470053	0.00041114512
0.25765830	0.026760509	0.00041438463
0.25778880	0.026690696	0.00041523679
0.25791929	0.026236772	0.00041504032
0.25804979	0.026871492	0.00042095980
0.25818028	0.027096620	0.00042438558
0.25831077	0.026181171	0.00041917657
0.25844127	0.026321698	0.00041966546
0.25857176	0.027016286	0.00042680744
0.25870226	0.027092503	0.00042924741
0.25883275	0.026206224	0.00042500941
0.25896324	0.026343887	0.00042742678
0.25909374	0.026291599	0.00042903170
0.25922423	0.026990020	0.00043528220
0.25935473	0.026412801	0.00043096295
0.25948522	0.026566389	0.00043632799
0.25961571	0.027015972	0.00043966114
0.25974621	0.027688823	0.00044359425
0.25987670	0.028007801	0.00044762342
0.26000720	0.027159367	0.00044149982
0.26013769	0.026580527	0.00043984780
0.26026818	0.027149837	0.00044326694
0.26039868	0.026150784	0.00043754696
0.26052917	0.026072049	0.00043886394
0.26065967	0.026622706	0.00044027343
0.26079016	0.027250081	0.00044824707
0.26092065	0.027042788	0.00044720840
0.26105115	0.027414181	0.00045016435
0.26118164	0.026853704	0.00044751806
0.26131214	0.025845758	0.00043948854
0.26144263	0.025969318	0.00044159465
0.26157312	0.026461505	0.00044477380
0.26170362	0.026260430	0.00044628660
0.26183411	0.026472693	0.00044585922
0.26196461	0.027198235	0.00045300385
0.26209510	0.026752034	0.00045079365
0.26222559	0.025932189	0.00044572743
0.26235609	0.026938868	0.00045468004
0.26248658	0.027025690	0.00045545179
0.26261708	0.027326146	0.00045549967
0.26274757	0.027300654	0.00045902847
0.26287806	0.027437702	0.00046072260
0.26300856	0.026887584	0.00045911892
0.26313905	0.026805504	0.00045811871
0.26326954	0.026771301	0.00045452576
0.26340004	0.026057731	0.00045296263
0.26353053	0.026615453	0.00045970881
0.26366103	0.026542228	0.00045630352
0.26379152	0.026801851	0.00046045427
0.26392201	0.027340093	0.00046506261
0.26405251	0.027483188	0.00046526148
0.26418300	0.026840713	0.00046506504
0.26431350	0.025951419	0.00045524051
0.26444399	0.026671479	0.00046517784
0.26457448	0.026311358	0.00045921912
0.26470498	0.026079075	0.00046170432
0.26483547	0.025805156	0.00045920803
0.26496597	0.026733782	0.00046481541
0.26509646	0.026685818	0.00046796577
0.26522695	0.026787616	0.00047099856
0.26535745	0.026865213	0.00046652066
[truncated: 572 more rows]
