# Supplementary material for: Rationally seeded computational protein design of ɑ-helical barrels
Source: Nat Chem Biol. 2024 Jun 20;20(8):991–9. doi: 10.1038/s41589-024-01642-0 (PMC11288890; doi:10.1038/s41589-024-01642-0)
Supplement: Supplementary file 5 — PDB files used for making figure panels h–j. [file 41589_2024_1642_MOESM5_ESM.zip › KIA_RP_RSPD_NatChemBiol_data_Figure3/sc-CC-7-LI_panels_c-g/SAXS_panel_g/LI_SAXS_raw/b21-438120_00161.dat]

0.0045000000	1.0440504	0.0098941017
0.0046304940	0.93660913	0.0091113458
0.0047609879	0.82627529	0.0083330470
0.0048914819	0.76699432	0.0080584593
0.0050219759	0.68178513	0.0072050829
0.0051524699	0.62212656	0.0068143736
0.0052829638	0.57074050	0.0063616200
0.0054134578	0.53122794	0.0059542131
0.0055439518	0.49345228	0.0058426389
0.0056744457	0.46359976	0.0053758149
0.0058049397	0.42691349	0.0051029567
0.0059354337	0.39304813	0.0050193174
0.0060659277	0.37300644	0.0046466351
0.0061964216	0.34017673	0.0045551667
0.0063269156	0.32831264	0.0043817884
0.0064574096	0.30878286	0.0041541966
0.0065879035	0.29821189	0.0041129740
0.0067183975	0.27559023	0.0038313392
0.0068488915	0.26626234	0.0038018086
0.0069793855	0.25229586	0.0037276058
0.0071098794	0.23815015	0.0034808198
0.0072403734	0.22465796	0.0033883867
0.0073708674	0.21135742	0.0032718494
0.0075013613	0.19859219	0.0031163460
0.0076318553	0.19480281	0.0031066224
0.0077623493	0.18747697	0.0029524847
0.0078928433	0.18384070	0.0029177389
0.0080233372	0.17031725	0.0027913360
0.0081538312	0.16362100	0.0026928254
0.0082843252	0.15687707	0.0026419118
0.0084148191	0.15227093	0.0025727461
0.0085453131	0.14387568	0.0024587848
0.0086758071	0.13836289	0.0024067661
0.0088063011	0.13775906	0.0023583902
0.0089367950	0.12708413	0.0022773617
0.0090672890	0.12194230	0.0022149371
0.0091977830	0.12172206	0.0021636271
0.0093282769	0.11930276	0.0021641389
0.0094587709	0.11315779	0.0020449461
0.0095892649	0.11315390	0.0020583645
0.0097197588	0.10714634	0.0019996811
0.0098502528	0.10087177	0.0019152100
0.0099807468	0.098600733	0.0018785352
0.010111241	0.093912286	0.0018333294
0.010241735	0.090897860	0.0017519275
0.010372229	0.091791084	0.0017737615
0.010502723	0.087699232	0.0017182720
0.010633217	0.084345917	0.0016709529
0.010763711	0.080778919	0.0016181695
0.010894205	0.076495667	0.0015419881
0.011024699	0.078884699	0.0015726693
0.011155193	0.073574795	0.0015081363
0.011285687	0.070729352	0.0014540923
0.011416180	0.071745328	0.0014581298
0.011546674	0.067789940	0.0013840437
0.011677168	0.064401612	0.0013387975
0.011807662	0.065289862	0.0013288525
0.011938156	0.061825561	0.0012852459
0.012068650	0.061014629	0.0012758518
0.012199144	0.061239194	0.0012573951
0.012329638	0.060901541	0.0012234254
0.012460132	0.058976358	0.0012023441
0.012590626	0.056019240	0.0011509416
0.012721120	0.056612258	0.0011404831
0.012851614	0.056042610	0.0011130863
0.012982108	0.055934835	0.0010959140
0.013112602	0.052493849	0.0010622715
0.013243096	0.050384358	0.0010286750
0.013373590	0.050719283	0.0010320772
0.013504084	0.050187111	0.0010248658
0.013634578	0.050258223	0.0010077842
0.013765072	0.050061499	0.0010089205
0.013895566	0.048551861	0.00098593061
0.014026060	0.046842979	0.00095083828
0.014156554	0.045421077	0.00094936059
0.014287048	0.047765036	0.00095605971
0.014417542	0.046895522	0.00093771814
0.014548036	0.045610378	0.00093471536
0.014678530	0.044554109	0.00090680966
0.014809024	0.042856250	0.00089515125
0.014939518	0.045216890	0.00091165145
0.015070012	0.042836490	0.00087915164
0.015200506	0.041882376	0.00087289609
0.015331000	0.043151157	0.00087284226
0.015461494	0.040581628	0.00084397340
0.015591988	0.040945156	0.00085024083
0.015722482	0.042426378	0.00085208934
0.015852975	0.041854204	0.00084436883
0.015983469	0.040106270	0.00082660216
0.016113963	0.040476853	0.00082108414
0.016244457	0.040346698	0.00082613352
0.016374951	0.038679029	0.00079920791
0.016505445	0.038760774	0.00080121190
0.016635939	0.039912424	0.00080995886
0.016766433	0.039017551	0.00078585086
0.016896927	0.038844177	0.00078972796
0.017027421	0.038089317	0.00077473694
0.017157915	0.039158005	0.00078374250
0.017288409	0.038248068	0.00077474911
0.017418903	0.036699595	0.00074676108
0.017549397	0.037166584	0.00075873936
0.017679891	0.035836431	0.00074138909
0.017810385	0.037396803	0.00074954690
0.017940879	0.036275530	0.00074041473
0.018071373	0.035644550	0.00072662095
0.018201867	0.035826923	0.00072944107
0.018332361	0.036077912	0.00072928712
0.018462855	0.035295355	0.00071155301
0.018593349	0.036457262	0.00072748146
0.018723843	0.036996630	0.00072804027
0.018854337	0.035568388	0.00070364387
0.018984831	0.034886556	0.00070341516
0.019115325	0.035214743	0.00069948531
0.019245819	0.033080512	0.00068399788
0.019376313	0.034213422	0.00068898858
0.019506807	0.035291042	0.00069098787
0.019637301	0.034077087	0.00068517368
0.019767795	0.034974130	0.00068565923
0.019898289	0.035600363	0.00069086507
0.020028783	0.035421594	0.00068739873
0.020159277	0.035177428	0.00068057358
0.020289771	0.035679541	0.00068597414
0.020420264	0.035031851	0.00067240427
0.020550758	0.034642856	0.00066746140
0.020681252	0.033007355	0.00065678705
0.020811746	0.034111647	0.00065872987
0.020942240	0.034493217	0.00065790998
0.021072734	0.033432021	0.00065527324
0.021203228	0.034060794	0.00065021645
0.021333722	0.034160449	0.00065541317
0.021464216	0.032996152	0.00064064684
0.021594710	0.033869271	0.00064324065
0.021725204	0.034811708	0.00065865001
0.021855698	0.033367718	0.00063084253
0.021986192	0.032604879	0.00062834214
0.022116686	0.033055132	0.00063519730
0.022247180	0.033090080	0.00062325230
0.022377674	0.032804576	0.00062723224
0.022508168	0.032433846	0.00061671946
0.022638662	0.031887923	0.00060796193
0.022769156	0.032777211	0.00062336479
0.022899650	0.033396243	0.00061802909
0.023030144	0.033144455	0.00062045120
0.023160638	0.032475550	0.00061208095
0.023291132	0.032415767	0.00060611418
0.023421626	0.032212776	0.00060585468
0.023552120	0.032327574	0.00060340314
0.023682614	0.032726645	0.00060110467
0.023813108	0.032815441	0.00060885340
0.023943602	0.032913913	0.00060210480
0.024074096	0.032220883	0.00059480720
0.024204590	0.032259464	0.00059727205
0.024335084	0.032038191	0.00058786129
0.024465578	0.033652388	0.00060508286
0.024596072	0.032971024	0.00059116146
0.024726566	0.031564291	0.00058130192
0.024857060	0.031607707	0.00058231893
0.024987553	0.031812636	0.00057631360
0.025118047	0.032041836	0.00058228686
0.025248541	0.031993439	0.00057836035
0.025379035	0.031432444	0.00057064094
0.025509529	0.032415887	0.00058255332
0.025640023	0.031414647	0.00056643561
0.025770517	0.030537220	0.00056177772
0.025901011	0.032901143	0.00057964048
0.026031505	0.031138497	0.00056286125
0.026161999	0.031993723	0.00056911009
0.026292493	0.031180773	0.00055749813
0.026422987	0.031397550	0.00055927583
0.026553481	0.031200349	0.00055921167
0.026683975	0.031844554	0.00055940222
0.026814469	0.031337725	0.00055474789
0.026944963	0.032040252	0.00056002106
0.027075457	0.030701514	0.00054602355
0.027205951	0.031022811	0.00055198451
0.027336445	0.030636870	0.00054303601
0.027466939	0.031993473	0.00055143357
0.027597433	0.031930174	0.00055422998
0.027727927	0.032364834	0.00055043743
0.027858421	0.030977547	0.00054558177
0.027988915	0.030645133	0.00053780943
0.028119409	0.031150359	0.00053931161
0.028249903	0.031883201	0.00054703535
0.028380397	0.030754254	0.00053113582
0.028510891	0.031417244	0.00054207571
0.028641385	0.031323004	0.00053949852
0.028771879	0.031514652	0.00053298418
0.028902373	0.032629893	0.00054615501
0.029032867	0.032548951	0.00054258645
0.029163361	0.032119710	0.00053573474
0.029293855	0.030100314	0.00052553028
0.029424349	0.030298320	0.00051896286
0.029554842	0.031719011	0.00053076859
0.029685336	0.031955177	0.00053209444
0.029815830	0.030865971	0.00051864432
0.029946324	0.031516665	0.00052716623
0.030076818	0.030845740	0.00052152203
0.030207312	0.030863902	0.00051561935
0.030337806	0.030740618	0.00051832549
0.030468300	0.031527865	0.00052096580
0.030598794	0.031611791	0.00052035730
0.030729288	0.031735855	0.00052322048
0.030859782	0.031474301	0.00051733865
0.030990276	0.031304442	0.00051569393
0.031120770	0.031749942	0.00051511737
0.031251264	0.030494077	0.00050431943
0.031381758	0.030908358	0.00051120355
0.031512252	0.031480645	0.00051244464
0.031642746	0.031233266	0.00051031100
0.031773240	0.030677801	0.00050365103
0.031903734	0.029880996	0.00049472791
0.032034228	0.030011480	0.00049714465
0.032164722	0.031092986	0.00050284791
0.032295216	0.031407282	0.00050481577
0.032425710	0.030672499	0.00050065708
0.032556204	0.030330524	0.00049212619
0.032686698	0.030682163	0.00049643249
0.032817192	0.030556366	0.00049390988
0.032947686	0.030374025	0.00049139602
0.033078180	0.029910058	0.00048885062
0.033208674	0.030135192	0.00048683862
0.033339168	0.031177782	0.00049408798
0.033469662	0.030641952	0.00049090252
0.033600156	0.030571322	0.00048727179
0.033730650	0.030861669	0.00049335362
0.033861144	0.030968384	0.00048928240
0.033991637	0.030366799	0.00048141053
0.034122131	0.030604690	0.00048780647
0.034252625	0.031057976	0.00049145713
0.034383119	0.031060592	0.00049761795
0.034513613	0.030709528	0.00049595927
0.034644107	0.029638411	0.00048432887
0.034774601	0.029672943	0.00049829319
0.034905095	0.030490247	0.00050551383
0.035035589	0.029688820	0.00050110327
0.035166083	0.030096907	0.00051222350
0.035296577	0.031024694	0.00051628677
0.035427071	0.029994528	0.00051524799
0.035557565	0.030512484	0.00051478569
0.035688059	0.030886735	0.00051817352
0.035818553	0.030840674	0.00052572704
0.035949047	0.030361658	0.00051836291
0.036079541	0.029944654	0.00051453573
0.036210035	0.030784691	0.00052111956
0.036340529	0.030806871	0.00052139701
0.036471023	0.031220817	0.00052966020
0.036601517	0.030657314	0.00052281782
0.036732011	0.029828553	0.00051744768
0.036862505	0.030726460	0.00052785004
0.036992999	0.029909353	0.00052021507
0.037123493	0.031143716	0.00052942847
0.037253987	0.030474006	0.00053012466
0.037384481	0.029890930	0.00052098113
0.037514975	0.029234270	0.00052042640
0.037645469	0.029086650	0.00051865657
0.037775963	0.029821632	0.00052038370
0.037906457	0.030006344	0.00053047899
0.038036951	0.030406563	0.00053185861
0.038167445	0.030673855	0.00053460839
0.038297939	0.030643872	0.00053488254
0.038428433	0.029657095	0.00052516724
0.038558926	0.030129725	0.00053425660
0.038689420	0.029956077	0.00053087364
0.038819914	0.030106741	0.00053008809
0.038950408	0.030175054	0.00053613387
0.039080902	0.030541105	0.00053016857
0.039211396	0.030261749	0.00052801983
0.039341890	0.031003962	0.00052739889
0.039472384	0.031096200	0.00052738509
0.039602878	0.029731712	0.00051687846
0.039733372	0.030244288	0.00051671604
0.039863866	0.030470454	0.00051367439
0.039994360	0.030141112	0.00051554116
0.040124854	0.030592740	0.00051311890
0.040255348	0.030317965	0.00051241542
0.040385842	0.029874858	0.00050663710
0.040516336	0.030033378	0.00050677463
0.040646830	0.029863468	0.00050597815
0.040777324	0.030369302	0.00050927796
0.040907818	0.029843000	0.00050493104
0.041038312	0.030470334	0.00051047027
0.041168806	0.029478374	0.00049664163
0.041299300	0.030261459	0.00050870145
0.041429794	0.030378187	0.00050357429
0.041560288	0.030990119	0.00050749651
0.041690782	0.030762391	0.00050604864
0.041821276	0.030072915	0.00049885007
0.041951770	0.029754936	0.00049756764
0.042082264	0.030509896	0.00050029743
0.042212758	0.030343946	0.00049882325
0.042343252	0.030726725	0.00050520951
0.042473746	0.029715349	0.00049319327
0.042604240	0.029766498	0.00049092745
0.042734734	0.029514152	0.00049388150
0.042865228	0.031065541	0.00050090835
0.042995722	0.029889803	0.00049422908
0.043126215	0.029891351	0.00049298660
0.043256709	0.030510139	0.00049588611
0.043387203	0.029316515	0.00048735999
0.043517697	0.030261310	0.00049253782
0.043648191	0.030235467	0.00049006524
0.043778685	0.030177009	0.00049544327
0.043909179	0.029348561	0.00048211857
0.044039673	0.030365102	0.00049204959
0.044170167	0.030090379	0.00048983701
0.044300661	0.029879514	0.00048483211
0.044431155	0.030906917	0.00049774088
0.044561649	0.029997054	0.00048640480
0.044692143	0.030596776	0.00049055643
0.044822637	0.029538282	0.00048271619
0.044953131	0.030460121	0.00048788356
0.045083625	0.030684795	0.00049311773
0.045214119	0.029862565	0.00048307087
0.045344613	0.029486280	0.00047880950
0.045475107	0.030791146	0.00049007104
0.045605601	0.030439869	0.00048463690
0.045736095	0.030583217	0.00048633686
0.045866589	0.031083804	0.00049149691
0.045997083	0.030011851	0.00047981002
0.046127577	0.030192635	0.00048548313
0.046258071	0.029906172	0.00048822271
0.046388565	0.030209585	0.00049133805
0.046519059	0.029972464	0.00049768313
0.046649553	0.029059547	0.00048783005
0.046780047	0.029826937	0.00049659329
0.046910541	0.030167339	0.00050021648
0.047041035	0.030329168	0.00050065023
0.047171529	0.029661303	0.00050047895
0.047302023	0.029151190	0.00049681359
0.047432517	0.030050928	0.00050348453
0.047563011	0.029390112	0.00050101060
0.047693504	0.030429535	0.00050739967
0.047823998	0.030624678	0.00051260133
0.047954492	0.029523698	0.00050539853
0.048084986	0.029966040	0.00050799626
0.048215480	0.029418302	0.00050769540
0.048345974	0.030183778	0.00051071543
0.048476468	0.028872143	0.00049898456
0.048606962	0.030330470	0.00051473243
0.048737456	0.030725479	0.00051675413
0.048867950	0.030024534	0.00051459042
0.048998444	0.030101047	0.00051122713
0.049128938	0.030667366	0.00051865439
0.049259432	0.029409195	0.00050951739
0.049389926	0.029287564	0.00050664675
0.049520420	0.028852400	0.00050617675
0.049650914	0.029117723	0.00050934951
0.049781408	0.030578101	0.00051931226
0.049911902	0.028882200	0.00050674487
0.050042396	0.029203422	0.00051115743
0.050172890	0.029686965	0.00051543694
0.050303384	0.030720356	0.00052623301
0.050433878	0.029458720	0.00051238531
0.050564372	0.030555146	0.00052320923
0.050694866	0.029619727	0.00051228562
0.050825360	0.029539218	0.00051777982
0.050955854	0.029886555	0.00052029889
0.051086348	0.029762127	0.00051910336
0.051216842	0.030294943	0.00052187923
0.051347336	0.029595665	0.00051797899
0.051477830	0.029612440	0.00051547236
0.051608324	0.030118242	0.00052300374
0.051738818	0.031077561	0.00053289551
0.051869312	0.030271599	0.00052357885
0.051999806	0.029664134	0.00052039835
0.052130299	0.029993775	0.00052340512
0.052260793	0.029868680	0.00052237034
0.052391287	0.029765219	0.00052304046
0.052521781	0.030200460	0.00052677595
0.052652275	0.029345330	0.00052120051
0.052782769	0.029564524	0.00052034338
0.052913263	0.028750751	0.00051427185
0.053043757	0.029236385	0.00051723516
0.053174251	0.029884564	0.00052503507
0.053304745	0.028348063	0.00051363025
0.053435239	0.028729696	0.00051957954
0.053565733	0.029757415	0.00052449750
0.053696227	0.030806388	0.00053116598
0.053826721	0.029731088	0.00052613159
0.053957215	0.030191066	0.00052819831
0.054087709	0.029923272	0.00052879253
0.054218203	0.030113445	0.00052545190
0.054348697	0.029271857	0.00052029771
0.054479191	0.029733345	0.00052674038
0.054609685	0.029338314	0.00052445961
0.054740179	0.029882951	0.00052700793
0.054870673	0.029078760	0.00052249184
0.055001167	0.030510018	0.00053103918
0.055131661	0.029838060	0.00052898385
0.055262155	0.029335929	0.00052352237
0.055392649	0.031035188	0.00054018736
0.055523143	0.029861631	0.00053166979
0.055653637	0.030193551	0.00053125673
0.055784131	0.029773244	0.00052788475
0.055914625	0.029753698	0.00052901665
0.056045119	0.030049983	0.00053032986
0.056175613	0.030193302	0.00053288702
0.056306107	0.029722785	0.00052873031
0.056436601	0.030071529	0.00053116386
0.056567095	0.029674875	0.00052811592
0.056697588	0.029515803	0.00052874818
0.056828082	0.028794997	0.00052181917
0.056958576	0.030272848	0.00053329849
0.057089070	0.029501076	0.00052746197
0.057219564	0.029915375	0.00053267014
0.057350058	0.030145052	0.00053090433
0.057480552	0.029596142	0.00053189595
0.057611046	0.029772209	0.00052870296
0.057741540	0.029398000	0.00052673864
0.057872034	0.029352569	0.00052637106
0.058002528	0.029885751	0.00052809080
0.058133022	0.030214728	0.00053275410
0.058263516	0.028907948	0.00052040364
0.058394010	0.029632360	0.00052620734
0.058524504	0.029340969	0.00052510329
0.058654998	0.029849137	0.00052535533
0.058785492	0.030119195	0.00052885282
0.058915986	0.029543078	0.00052573001
0.059046480	0.029973637	0.00052239684
0.059176974	0.030375674	0.00053127715
0.059307468	0.029345440	0.00051754837
0.059437962	0.029684731	0.00051829482
0.059568456	0.029519306	0.00052078400
0.059698950	0.029524358	0.00051822705
0.059829444	0.029494322	0.00051780112
0.059959938	0.030057710	0.00052209803
0.060090432	0.030033851	0.00051879785
0.060220926	0.029895575	0.00052108342
0.060351420	0.029496207	0.00051514406
0.060481914	0.029184824	0.00051439145
0.060612408	0.029788441	0.00051675078
0.060742902	0.030876292	0.00052333525
0.060873396	0.029709737	0.00051719547
0.061003890	0.029148646	0.00051172405
0.061134384	0.030045165	0.00051664282
0.061264877	0.029674106	0.00051854163
0.061395371	0.029950281	0.00051411523
0.061525865	0.029529049	0.00051064673
0.061656359	0.030029458	0.00051733549
0.061786853	0.030627653	0.00052027712
0.061917347	0.029903972	0.00051665414
0.062047841	0.029420497	0.00051050672
0.062178335	0.029678873	0.00051033574
0.062308829	0.029296660	0.00051061281
0.062439323	0.029344028	0.00050853282
0.062569817	0.029761730	0.00051164548
0.062700311	0.030120041	0.00051761599
0.062830805	0.029844313	0.00051246117
0.062961299	0.029592627	0.00050983216
0.063091793	0.029105262	0.00050734708
0.063222287	0.029588969	0.00050894300
0.063352781	0.029983793	0.00051545664
0.063483275	0.028610494	0.00050214160
0.063613769	0.029667253	0.00051001030
0.063744263	0.029083841	0.00050523408
0.063874757	0.029283658	0.00050622051
0.064005251	0.029960603	0.00051315356
0.064135745	0.029254926	0.00050740099
0.064266239	0.028846050	0.00050183932
0.064396733	0.029794133	0.00051001627
0.064527227	0.029117257	0.00050255487
0.064657721	0.029573882	0.00050985746
0.064788215	0.029673324	0.00050868958
0.064918709	0.027738831	0.00049257214
0.065049203	0.029686472	0.00051085236
0.065179697	0.029795164	0.00050634080
0.065310191	0.029643607	0.00050536215
0.065440685	0.029769888	0.00050993323
0.065571179	0.028599080	0.00049843479
0.065701673	0.029676057	0.00050754546
0.065832166	0.029565846	0.00050351838
0.065962660	0.029195997	0.00050314002
0.066093154	0.030221797	0.00051375077
0.066223648	0.029917097	0.00050573474
0.066354142	0.028430702	0.00049786673
0.066484636	0.029382449	0.00050162507
0.066615130	0.029929343	0.00050814133
0.066745624	0.029493902	0.00050349717
0.066876118	0.029467431	0.00050052510
0.067006612	0.029109820	0.00050144456
0.067137106	0.029298600	0.00050090391
0.067267600	0.028978006	0.00049442841
0.067398094	0.028238049	0.00049469515
0.067528588	0.028969477	0.00049721182
0.067659082	0.029307075	0.00049913520
0.067789576	0.029832119	0.00050680307
0.067920070	0.029426623	0.00049893826
0.068050564	0.029636337	0.00050175523
0.068181058	0.029150036	0.00049701033
0.068311552	0.029180644	0.00049857333
0.068442046	0.029281546	0.00050110173
0.068572540	0.029000967	0.00049714336
0.068703034	0.028546909	0.00048988885
0.068833528	0.029509202	0.00050169837
0.068964022	0.029453422	0.00049808429
0.069094516	0.029416395	0.00049973027
0.069225010	0.029594508	0.00050022024
0.069355504	0.029209961	0.00049579693
0.069485998	0.029974904	0.00050220731
0.069616492	0.029022122	0.00049542476
0.069746986	0.029312886	0.00049487211
0.069877480	0.029425358	0.00049876253
0.070007974	0.029741699	0.00049915063
0.070138468	0.029741717	0.00049702858
0.070268961	0.028825002	0.00049089822
0.070399455	0.030134715	0.00050051083
0.070529949	0.029205570	0.00049530515
0.070660443	0.030337482	0.00050138075
0.070790937	0.029321150	0.00049423690
0.070921431	0.028286845	0.00048729763
0.071051925	0.029406300	0.00049295043
0.071182419	0.029649042	0.00049991305
0.071312913	0.028154159	0.00048471564
0.071443407	0.028885467	0.00049287923
0.071573901	0.028883278	0.00048750342
0.071704395	0.028448260	0.00048551093
0.071834889	0.029190289	0.00049213714
0.071965383	0.028874562	0.00048803801
0.072095877	0.028984380	0.00049053401
0.072226371	0.029133931	0.00049167596
0.072356865	0.029437855	0.00048992866
0.072487359	0.029554548	0.00049378473
0.072617853	0.029190401	0.00049154478
0.072748347	0.028715589	0.00048387100
0.072878841	0.029683279	0.00049620286
0.073009335	0.029334404	0.00048699519
0.073139829	0.029609433	0.00049144840
0.073270323	0.028505268	0.00048700761
0.073400817	0.028754142	0.00048461064
0.073531311	0.029079194	0.00048724401
0.073661805	0.029039766	0.00048758991
0.073792299	0.029649436	0.00048942879
0.073922793	0.029315493	0.00048917700
0.074053287	0.029764261	0.00049103676
0.074183781	0.028911014	0.00048523985
0.074314275	0.029278806	0.00049167450
0.074444769	0.030410852	0.00049442053
0.074575263	0.028778981	0.00048342481
0.074705757	0.029877968	0.00049177691
0.074836250	0.029337366	0.00048797288
0.074966744	0.029331563	0.00048976175
0.075097238	0.029607543	0.00048653488
0.075227732	0.029303883	0.00048633125
0.075358226	0.028883112	0.00048471062
0.075488720	0.028399906	0.00047787434
0.075619214	0.029085355	0.00048294273
0.075749708	0.028482210	0.00047896885
0.075880202	0.029192758	0.00048489535
0.076010696	0.028415677	0.00047823604
0.076141190	0.029173854	0.00048352784
0.076271684	0.029784393	0.00049011716
0.076402178	0.029650339	0.00048999508
0.076532672	0.029125432	0.00048176950
0.076663166	0.028895381	0.00048183827
0.076793660	0.028900278	0.00048008181
0.076924154	0.029877603	0.00048809804
0.077054648	0.028205562	0.00047635470
0.077185142	0.029796130	0.00048467757
0.077315636	0.028844114	0.00048048768
0.077446130	0.029372147	0.00048372626
0.077576624	0.028644734	0.00047615042
0.077707118	0.028587627	0.00047976618
0.077837612	0.028758577	0.00047689128
0.077968106	0.029839848	0.00048722487
0.078098600	0.029793362	0.00048445237
0.078229094	0.029619866	0.00048201689
0.078359588	0.029306484	0.00048144663
0.078490082	0.030309062	0.00048975149
0.078620576	0.029488727	0.00048111408
0.078751070	0.029645493	0.00048404804
0.078881564	0.029796306	0.00048213121
0.079012058	0.029000584	0.00047805696
0.079142552	0.029487304	0.00048137654
0.079273046	0.028596598	0.00047252852
0.079403539	0.029421772	0.00048002498
0.079534033	0.028811698	0.00047655982
0.079664527	0.028814634	0.00047572306
0.079795021	0.029071974	0.00047787354
0.079925515	0.029203725	0.00047601468
0.080056009	0.028986271	0.00047801599
0.080186503	0.029611242	0.00048196701
0.080316997	0.030113297	0.00048124163
0.080447491	0.028699708	0.00047360143
0.080577985	0.027802906	0.00046640355
0.080708479	0.028862782	0.00047385663
0.080838973	0.029075518	0.00047601706
0.080969467	0.028762844	0.00047135509
0.081099961	0.028815377	0.00047375126
0.081230455	0.029463549	0.00047812808
0.081360949	0.028876664	0.00047013514
0.081491443	0.028210814	0.00047002059
0.081621937	0.028727588	0.00046847749
0.081752431	0.028478623	0.00046949172
0.081882925	0.029005228	0.00047655169
0.082013419	0.030171906	0.00047949041
0.082143913	0.030018276	0.00048030074
0.082274407	0.029181438	0.00047281548
0.082404901	0.029365456	0.00047306130
0.082535395	0.029200829	0.00047543906
0.082665889	0.028731882	0.00046673137
0.082796383	0.029299990	0.00047407898
0.082926877	0.029704528	0.00047700639
0.083057371	0.029206837	0.00047075698
0.083187865	0.029336689	0.00047342631
0.083318359	0.028891169	0.00046913883
0.083448853	0.028628914	0.00046827781
0.083579347	0.029180589	0.00047068386
0.083709841	0.028336943	0.00046409257
0.083840335	0.028573098	0.00046742316
0.083970828	0.029615777	0.00047441166
0.084101322	0.029206891	0.00046948977
0.084231816	0.029386642	0.00047216053
0.084362310	0.029373166	0.00046987867
0.084492804	0.028524112	0.00046473984
0.084623298	0.028548196	0.00046797952
0.084753792	0.029103637	0.00046808450
0.084884286	0.029209194	0.00047059469
0.085014780	0.029256135	0.00046970929
0.085145274	0.028458015	0.00046285126
0.085275768	0.029371598	0.00047130642
0.085406262	0.028446648	0.00046167394
0.085536756	0.028724738	0.00046462749
0.085667250	0.029112381	0.00047033464
0.085797744	0.029275048	0.00046662617
0.085928238	0.029223701	0.00046835505
0.086058732	0.028911331	0.00046495585
0.086189226	0.029538640	0.00046939355
0.086319720	0.028627379	0.00046638691
0.086450214	0.028496101	0.00045977536
0.086580708	0.028071873	0.00045945888
0.086711202	0.028143855	0.00045721993
0.086841696	0.028906662	0.00046279257
0.086972190	0.029144977	0.00046573052
0.087102684	0.028783656	0.00046350184
0.087233178	0.028848288	0.00046347641
0.087363672	0.029275318	0.00046629360
0.087494166	0.028531151	0.00045755597
0.087624660	0.028792193	0.00046197982
0.087755154	0.028399695	0.00046128903
0.087885648	0.028995636	0.00046135029
0.088016142	0.029284781	0.00046420772
0.088146636	0.029322385	0.00046269335
0.088277130	0.029303976	0.00046441676
0.088407623	0.029113435	0.00046468685
0.088538117	0.029043807	0.00046094077
0.088668611	0.028593521	0.00046029665
0.088799105	0.028331556	0.00045726138
0.088929599	0.028964472	0.00046017374
0.089060093	0.029596039	0.00046584978
0.089190587	0.029209994	0.00046316694
0.089321081	0.028719828	0.00045819568
0.089451575	0.028720729	0.00045968132
0.089582069	0.028889405	0.00045711215
0.089712563	0.028402862	0.00045566034
0.089843057	0.028356791	0.00045690352
0.089973551	0.029469325	0.00046164186
0.090104045	0.028887598	0.00046047365
0.090234539	0.028751276	0.00045461252
0.090365033	0.028648817	0.00045830922
0.090495527	0.028848452	0.00045785165
0.090626021	0.028963297	0.00045973821
0.090756515	0.028456233	0.00045651656
0.090887009	0.028847928	0.00045728293
0.091017503	0.028437616	0.00045286465
0.091147997	0.028805603	0.00045810088
0.091278491	0.028935955	0.00045609751
0.091408985	0.029068304	0.00045906209
0.091539479	0.028640568	0.00045369367
0.091669973	0.028915113	0.00045604535
0.091800467	0.028744333	0.00046557651
0.091930961	0.028814213	0.00047000603
0.092061455	0.028428010	0.00046939771
0.092191949	0.029292155	0.00048157166
0.092322443	0.028709807	0.00047633056
0.092452937	0.029035873	0.00048313064
0.092583431	0.028911021	0.00048355928
0.092713925	0.028403184	0.00048071736
0.092844419	0.028375617	0.00048458509
0.092974912	0.028555435	0.00048495077
0.093105406	0.029007291	0.00048004956
0.093235900	0.029087694	0.00048044681
0.093366394	0.028120745	0.00046546010
0.093496888	0.028181809	0.00046985887
0.093627382	0.028865319	0.00046919261
0.093757876	0.028142119	0.00046362227
0.093888370	0.028095895	0.00046433977
0.094018864	0.027880442	0.00045791399
0.094149358	0.028914533	0.00046797689
0.094279852	0.028631610	0.00046479098
0.094410346	0.028787783	0.00046280609
0.094540840	0.029591493	0.00047125156
0.094671334	0.028127403	0.00045768779
0.094801828	0.029160864	0.00046687647
0.094932322	0.028430323	0.00046180431
0.095062816	0.028304063	0.00045716746
0.095193310	0.028289368	0.00045734300
0.095323804	0.028429291	0.00045935535
0.095454298	0.029482746	0.00046447625
0.095584792	0.029524316	0.00046844456
0.095715286	0.029474396	0.00046423561
0.095845780	0.028987614	0.00046040806
0.095976274	0.029402251	0.00046614650
0.096106768	0.029071013	0.00045787537
0.096237262	0.029028880	0.00046119475
0.096367756	0.027265811	0.00044854586
0.096498250	0.027989756	0.00045093485
0.096628744	0.028069508	0.00045433444
0.096759238	0.029537821	0.00045940339
0.096889732	0.029239367	0.00046062039
0.097020226	0.028481825	0.00045489515
0.097150720	0.028934595	0.00045690337
0.097281214	0.028204898	0.00045104090
0.097411708	0.028686520	0.00045319630
0.097542201	0.028682103	0.00045325179
0.097672695	0.028481948	0.00045637486
0.097803189	0.028379420	0.00044926018
0.097933683	0.028603147	0.00045424006
0.098064177	0.029161453	0.00045494303
0.098194671	0.028190861	0.00044636496
0.098325165	0.028639241	0.00044883817
0.098455659	0.029762312	0.00045610936
0.098586153	0.028457656	0.00044703965
0.098716647	0.028688500	0.00044753689
0.098847141	0.027564907	0.00043572133
0.098977635	0.028399530	0.00044318637
0.099108129	0.028326080	0.00044155699
0.099238623	0.028439384	0.00044229457
0.099369117	0.028505856	0.00044217697
0.099499611	0.028561213	0.00044033786
0.099630105	0.028761799	0.00044426313
0.099760599	0.028609461	0.00044440850
0.099891093	0.029108196	0.00044482446
0.10002159	0.028470365	0.00044429829
0.10015208	0.028316444	0.00044076847
0.10028257	0.029004957	0.00044385636
0.10041307	0.028039208	0.00043985684
0.10054356	0.028668551	0.00044394470
0.10067406	0.028639425	0.00044583323
0.10080455	0.028680905	0.00044554293
0.10093504	0.028580839	0.00043971450
0.10106554	0.029055166	0.00044784419
0.10119603	0.029603604	0.00044924378
0.10132653	0.027865209	0.00043793621
0.10145702	0.028578157	0.00044541913
0.10158751	0.029298702	0.00044562963
0.10171801	0.028449992	0.00044177408
0.10184850	0.028956911	0.00044336154
0.10197900	0.028121402	0.00043848559
0.10210949	0.029510934	0.00044938302
0.10223998	0.029004615	0.00044325048
0.10237048	0.028314005	0.00043848761
0.10250097	0.028646495	0.00044345638
0.10263147	0.027509691	0.00043039448
0.10276196	0.029303146	0.00044854589
0.10289245	0.028468565	0.00043977826
0.10302295	0.028718138	0.00044062975
0.10315344	0.027901209	0.00043852008
0.10328394	0.028907816	0.00044106316
0.10341443	0.028596137	0.00043975025
0.10354492	0.028733035	0.00044341583
0.10367542	0.028053538	0.00043299458
0.10380591	0.028751555	0.00044060369
0.10393641	0.028282386	0.00043687420
0.10406690	0.029402257	0.00044307041
0.10419739	0.027801678	0.00043587911
0.10432789	0.028428814	0.00043575703
0.10445838	0.029175144	0.00044299127
0.10458888	0.029125050	0.00044189135
0.10471937	0.029398563	0.00044243917
0.10484986	0.028035483	0.00043397621
0.10498036	0.028628490	0.00043540429
0.10511085	0.028367477	0.00043463072
0.10524135	0.028094773	0.00043449089
0.10537184	0.028889299	0.00043763037
0.10550233	0.028888137	0.00044008340
0.10563283	0.027781445	0.00042993146
0.10576332	0.028734788	0.00043620717
0.10589382	0.028293078	0.00043582606
0.10602431	0.028834248	0.00043493446
0.10615480	0.028464333	0.00043520853
0.10628530	0.027688782	0.00043162499
0.10641579	0.028633172	0.00043367490
0.10654629	0.028657333	0.00043504950
0.10667678	0.028435075	0.00043251005
0.10680727	0.028243059	0.00043170438
0.10693777	0.028680454	0.00043660132
0.10706826	0.028678410	0.00043459068
0.10719876	0.028731259	0.00043580249
0.10732925	0.028929372	0.00043727197
0.10745974	0.028046176	0.00042771156
0.10759024	0.028470309	0.00043230224
0.10772073	0.027783009	0.00042870085
0.10785123	0.028493874	0.00043519149
0.10798172	0.027681820	0.00043682131
0.10811221	0.028895347	0.00044756408
0.10824271	0.027732533	0.00044453131
0.10837320	0.028857660	0.00045448820
0.10850370	0.028620765	0.00045464767
0.10863419	0.028031166	0.00045514194
0.10876468	0.028737834	0.00045952631
0.10889518	0.028743971	0.00046066005
0.10902567	0.027975416	0.00045981007
0.10915616	0.028563459	0.00046217312
0.10928666	0.028872479	0.00046931539
0.10941715	0.029073575	0.00047061530
0.10954765	0.028783399	0.00046978632
0.10967814	0.028966110	0.00047466315
0.10980863	0.028178706	0.00046940326
0.10993913	0.028789815	0.00047465765
0.11006962	0.027812862	0.00046996019
0.11020012	0.028371208	0.00047111176
0.11033061	0.029446369	0.00048457207
0.11046110	0.028115515	0.00047392647
0.11059160	0.028820029	0.00048088210
0.11072209	0.027836721	0.00047963057
0.11085259	0.028461005	0.00047923291
0.11098308	0.028418668	0.00048215243
0.11111357	0.027878228	0.00048053455
0.11124407	0.027828326	0.00047681569
0.11137456	0.028403646	0.00048684817
0.11150506	0.028294322	0.00048560449
0.11163555	0.028338850	0.00048622162
0.11176604	0.028878603	0.00049235552
0.11189654	0.028127915	0.00048529282
0.11202703	0.028375391	0.00049156221
0.11215753	0.027134512	0.00048280359
0.11228802	0.028906450	0.00049726143
0.11241851	0.028196961	0.00049114146
0.11254901	0.027961477	0.00049242264
0.11267950	0.028121175	0.00049246102
0.11281000	0.028383907	0.00049458711
0.11294049	0.028179354	0.00047752502
0.11307098	0.027882469	0.00047511323
0.11320148	0.027653910	0.00046504717
0.11333197	0.028402212	0.00047069572
0.11346247	0.028150530	0.00047096334
0.11359296	0.028625722	0.00046995276
0.11372345	0.028253276	0.00046513087
0.11385395	0.027556541	0.00046151794
0.11398444	0.027621065	0.00045472285
0.11411494	0.028427239	0.00046363574
0.11424543	0.028150901	0.00045841515
0.11437592	0.028145441	0.00045731322
0.11450642	0.028553396	0.00046221606
0.11463691	0.028823911	0.00045733479
0.11476741	0.028807064	0.00046022203
0.11489790	0.028559091	0.00045947256
0.11502839	0.028094051	0.00045185725
0.11515889	0.028709081	0.00045813127
0.11528938	0.028753989	0.00045523411
0.11541988	0.028533685	0.00045384399
0.11555037	0.028063025	0.00045156732
0.11568086	0.027743307	0.00044483181
0.11581136	0.027573487	0.00044742985
0.11594185	0.028500680	0.00045011638
0.11607235	0.028479594	0.00044948179
0.11620284	0.029088312	0.00045544683
0.11633333	0.028283529	0.00044782242
0.11646383	0.028185925	0.00044923724
0.11659432	0.028441791	0.00044931653
0.11672482	0.028794821	0.00044778144
0.11685531	0.029084587	0.00045285423
0.11698580	0.028713130	0.00044844281
0.11711630	0.028716356	0.00044915291
0.11724679	0.028966234	0.00045024421
0.11737729	0.028858793	0.00044792407
0.11750778	0.028034072	0.00044113733
0.11763827	0.028762206	0.00044737152
0.11776877	0.028379971	0.00043925470
0.11789926	0.029099990	0.00044913750
0.11802975	0.029270036	0.00044563875
0.11816025	0.028623796	0.00044029669
0.11829074	0.027885009	0.00043755219
0.11842124	0.028114975	0.00043613115
0.11855173	0.028393371	0.00043960554
0.11868222	0.028683475	0.00043925433
0.11881272	0.028817962	0.00043861911
0.11894321	0.028181903	0.00043508264
0.11907371	0.028299307	0.00043459488
0.11920420	0.028393237	0.00043580426
0.11933469	0.029165634	0.00044059740
0.11946519	0.028459306	0.00043075440
0.11959568	0.028704883	0.00043597660
0.11972618	0.027661353	0.00042481510
0.11985667	0.028062020	0.00043017513
0.11998716	0.027774897	0.00042843644
0.12011766	0.027916864	0.00042634651
0.12024815	0.027832242	0.00042509569
0.12037865	0.028602256	0.00043203735
0.12050914	0.028698432	0.00042723994
0.12063963	0.028915599	0.00043325302
0.12077013	0.027415836	0.00042097158
0.12090062	0.027968009	0.00042328652
0.12103112	0.028498702	0.00042771517
0.12116161	0.028617258	0.00042636728
0.12129210	0.028869789	0.00042921297
0.12142260	0.028288205	0.00042456790
0.12155309	0.028340647	0.00042463590
0.12168359	0.028985004	0.00042756566
0.12181408	0.028967661	0.00042607673
0.12194457	0.028794548	0.00042486947
0.12207507	0.028469799	0.00042453381
0.12220556	0.028320182	0.00042012552
0.12233606	0.027833242	0.00042102053
0.12246655	0.027982909	0.00041738490
0.12259704	0.027535062	0.00041450518
0.12272754	0.027825221	0.00041905406
0.12285803	0.028541567	0.00042271898
0.12298853	0.027253615	0.00041296657
0.12311902	0.027525960	0.00041849046
0.12324951	0.028285389	0.00041823708
0.12338001	0.027900700	0.00041827826
0.12351050	0.027781524	0.00041721051
0.12364100	0.027300846	0.00041371612
0.12377149	0.028917734	0.00042467475
0.12390198	0.027982124	0.00041570762
0.12403248	0.028025642	0.00041649354
0.12416297	0.028167505	0.00041949934
0.12429347	0.028393088	0.00041812751
0.12442396	0.028493310	0.00042170826
0.12455445	0.028076707	0.00041597639
0.12468495	0.028416814	0.00041670502
0.12481544	0.028288036	0.00041971749
0.12494594	0.027790596	0.00041345675
0.12507643	0.028414151	0.00041749941
0.12520692	0.029046841	0.00042272663
0.12533742	0.028461127	0.00041657357
0.12546791	0.028137651	0.00041568493
0.12559841	0.028378506	0.00041502254
0.12572890	0.028812858	0.00041908936
0.12585939	0.027868595	0.00041536804
0.12598989	0.028197212	0.00041370504
0.12612038	0.027623851	0.00041141157
0.12625088	0.029192843	0.00042009993
0.12638137	0.028496696	0.00041593510
0.12651186	0.028551443	0.00041931413
0.12664236	0.027170036	0.00040606944
0.12677285	0.028237926	0.00041316095
0.12690335	0.028453232	0.00041791034
0.12703384	0.027525750	0.00040711089
0.12716433	0.028057281	0.00041527899
0.12729483	0.028376000	0.00041385518
0.12742532	0.028376020	0.00041498657
0.12755581	0.027776918	0.00040854501
0.12768631	0.028265326	0.00041209999
0.12781680	0.028122532	0.00041366977
0.12794730	0.027989766	0.00041118387
0.12807779	0.028178791	0.00041070247
0.12820828	0.027987508	0.00041084080
0.12833878	0.028214032	0.00041076498
0.12846927	0.028165305	0.00041277682
0.12859977	0.028405588	0.00041417610
0.12873026	0.028150620	0.00041042910
0.12886075	0.028611925	0.00041424494
0.12899125	0.027936460	0.00041102656
0.12912174	0.028405449	0.00041186987
0.12925224	0.027640843	0.00040820165
0.12938273	0.027747495	0.00040839411
0.12951322	0.028105621	0.00040921133
0.12964372	0.028217500	0.00041050872
0.12977421	0.028146752	0.00040845467
0.12990471	0.028944553	0.00041556562
0.13003520	0.027926106	0.00040837430
0.13016569	0.027557286	0.00040435133
0.13029619	0.028103634	0.00040874439
0.13042668	0.027610517	0.00040389688
0.13055718	0.028876521	0.00041275759
0.13068767	0.027946731	0.00040899031
0.13081816	0.028217791	0.00040746311
0.13094866	0.028331173	0.00040954086
0.13107915	0.028019981	0.00040568965
0.13120965	0.028125409	0.00040732658
0.13134014	0.028213329	0.00040877879
0.13147063	0.027894104	0.00040527241
0.13160113	0.027827010	0.00040568916
0.13173162	0.027387722	0.00040091319
0.13186212	0.027304848	0.00039995413
0.13199261	0.027860462	0.00040575154
0.13212310	0.028233142	0.00040602366
0.13225360	0.028403006	0.00040963156
0.13238409	0.028328960	0.00040752552
0.13251459	0.027727035	0.00040185764
0.13264508	0.028745093	0.00040963948
0.13277557	0.028544739	0.00040925128
0.13290607	0.028050129	0.00040581388
0.13303656	0.028091463	0.00040501925
0.13316706	0.028548496	0.00040610912
0.13329755	0.027712160	0.00040249890
0.13342804	0.028519878	0.00040879308
0.13355854	0.028094451	0.00040332653
0.13368903	0.028250113	0.00040712784
0.13381953	0.026898377	0.00039683605
0.13395002	0.028099326	0.00040386165
0.13408051	0.027963934	0.00040351695
0.13421101	0.028333064	0.00040440300
0.13434150	0.028128743	0.00040628444
0.13447200	0.028205824	0.00040526437
0.13460249	0.027671250	0.00039883502
0.13473298	0.027940291	0.00040216225
0.13486348	0.028006891	0.00040196883
0.13499397	0.028215491	0.00040398929
0.13512447	0.028600302	0.00040687165
0.13525496	0.027934933	0.00039987290
0.13538545	0.028196971	0.00040315987
0.13551595	0.028097197	0.00040186926
0.13564644	0.028189335	0.00040231708
0.13577694	0.027662108	0.00040019538
0.13590743	0.028762473	0.00040486876
0.13603792	0.027950877	0.00039904318
0.13616842	0.027971955	0.00040164452
0.13629891	0.027754794	0.00039749897
0.13642940	0.027669274	0.00040026826
0.13655990	0.028279676	0.00040067197
0.13669039	0.028356409	0.00040292465
0.13682089	0.028472326	0.00040238084
0.13695138	0.028532570	0.00040222787
0.13708187	0.028400775	0.00040291323
0.13721237	0.028420258	0.00040267831
0.13734286	0.028575715	0.00040196988
0.13747336	0.028345616	0.00040214331
0.13760385	0.028291546	0.00039887667
0.13773434	0.028428460	0.00040245983
0.13786484	0.028486643	0.00040256829
0.13799533	0.028088956	0.00039917006
0.13812583	0.027255180	0.00039437960
0.13825632	0.028370806	0.00040020148
0.13838681	0.028711820	0.00040211216
0.13851731	0.028590412	0.00040221262
0.13864780	0.028529631	0.00040093744
0.13877830	0.028458212	0.00040058670
0.13890879	0.027533461	0.00039525588
0.13903928	0.027945298	0.00039611262
0.13916978	0.027249980	0.00039252130
0.13930027	0.028152774	0.00039806578
0.13943077	0.027851670	0.00039553592
0.13956126	0.029329065	0.00040617540
0.13969175	0.027741144	0.00039511852
0.13982225	0.028246093	0.00039800335
0.13995274	0.027453416	0.00039408258
0.14008324	0.028455172	0.00039818076
0.14021373	0.027904443	0.00039702334
0.14034422	0.028261861	0.00039609426
0.14047472	0.028035013	0.00039660451
0.14060521	0.028491214	0.00039967730
0.14073571	0.028285367	0.00039672547
0.14086620	0.028177781	0.00039671530
0.14099669	0.027812933	0.00039423641
0.14112719	0.028089355	0.00039348611
0.14125768	0.029050527	0.00040269042
0.14138818	0.027702038	0.00039073853
0.14151867	0.028013169	0.00039596306
0.14164916	0.028260952	0.00039746361
0.14177966	0.027802796	0.00039072800
0.14191015	0.027696429	0.00039090955
0.14204065	0.028404138	0.00039575789
0.14217114	0.027619715	0.00038985803
0.14230163	0.027801721	0.00039411057
0.14243213	0.027764989	0.00038863279
0.14256262	0.028631087	0.00039508885
0.14269312	0.028605076	0.00039751124
0.14282361	0.028222588	0.00039118736
0.14295410	0.027885342	0.00039127783
0.14308460	0.027493684	0.00038807583
0.14321509	0.028425287	0.00039327602
0.14334559	0.028290059	0.00039379567
0.14347608	0.028586551	0.00039531151
0.14360657	0.028552642	0.00039531285
0.14373707	0.027419467	0.00038833575
0.14386756	0.027729872	0.00038701874
0.14399806	0.028201033	0.00039212347
0.14412855	0.028163796	0.00038930742
0.14425904	0.028301331	0.00039292701
0.14438954	0.028510854	0.00039517849
0.14452003	0.027840320	0.00038768657
0.14465053	0.028184299	0.00039070441
0.14478102	0.028212612	0.00039108881
0.14491151	0.027935255	0.00038869261
0.14504201	0.027255660	0.00038736468
0.14517250	0.027098232	0.00038392851
0.14530299	0.028551552	0.00039341890
0.14543349	0.028017883	0.00039063919
0.14556398	0.028433100	0.00039043483
0.14569448	0.028018294	0.00038946263
0.14582497	0.027725064	0.00038799802
0.14595546	0.028447333	0.00039420874
0.14608596	0.028180955	0.00038923861
0.14621645	0.028376133	0.00038931958
0.14634695	0.028331492	0.00039156447
0.14647744	0.028486444	0.00039382950
0.14660793	0.027756170	0.00038662946
0.14673843	0.027723730	0.00038670734
0.14686892	0.028275730	0.00038860112
0.14699942	0.028431101	0.00039198584
0.14712991	0.028097734	0.00038994773
0.14726040	0.028188823	0.00038967459
0.14739090	0.028550456	0.00039105743
0.14752139	0.028117175	0.00038779141
0.14765189	0.027975884	0.00038669407
0.14778238	0.027933986	0.00038930085
0.14791287	0.028172618	0.00038782525
0.14804337	0.028140105	0.00038850739
0.14817386	0.027807210	0.00038583818
0.14830436	0.027958105	0.00038568672
0.14843485	0.027961445	0.00038728069
0.14856534	0.027516174	0.00038394995
0.14869584	0.027995515	0.00038636418
0.14882633	0.027430275	0.00038406770
0.14895683	0.027531239	0.00038276480
0.14908732	0.027726544	0.00038428854
0.14921781	0.028227300	0.00038775715
0.14934831	0.027446793	0.00038183923
0.14947880	0.027231800	0.00038378925
0.14960930	0.027549891	0.00038077179
0.14973979	0.028302951	0.00038709720
0.14987028	0.028151666	0.00038876603
0.15000078	0.028374766	0.00038705396
0.15013127	0.027589391	0.00038231914
0.15026177	0.027985073	0.00038530485
0.15039226	0.027620020	0.00038183400
0.15052275	0.027929448	0.00038564295
0.15065325	0.028203713	0.00038558601
0.15078374	0.028085624	0.00038766453
0.15091424	0.028222625	0.00038827916
0.15104473	0.028008871	0.00038415906
0.15117522	0.028116714	0.00038518865
0.15130572	0.027955809	0.00038553692
0.15143621	0.027503223	0.00038094663
0.15156671	0.027718170	0.00038360335
0.15169720	0.028019478	0.00038265912
0.15182769	0.028243988	0.00038400356
0.15195819	0.028291169	0.00038651833
0.15208868	0.028491680	0.00038528859
0.15221918	0.028147933	0.00038569388
0.15234967	0.027680785	0.00038019198
0.15248016	0.028269559	0.00038369776
0.15261066	0.027390175	0.00037921921
0.15274115	0.027860517	0.00038082912
0.15287165	0.027798900	0.00038167620
0.15300214	0.027835338	0.00038133223
0.15313263	0.028056700	0.00038193121
0.15326313	0.027823265	0.00037930849
0.15339362	0.027333738	0.00037644174
0.15352412	0.028040819	0.00038328138
0.15365461	0.028214193	0.00038414395
0.15378510	0.027902518	0.00038125324
0.15391560	0.028313912	0.00038158672
0.15404609	0.028423991	0.00038460651
0.15417658	0.027566630	0.00037711008
0.15430708	0.028282772	0.00038353448
0.15443757	0.028438715	0.00038281324
0.15456807	0.028135364	0.00038209043
0.15469856	0.027779883	0.00037801851
0.15482905	0.027027288	0.00037450332
0.15495955	0.028304041	0.00038188006
0.15509004	0.027982408	0.00037931598
0.15522054	0.027875436	0.00037980233
0.15535103	0.028496145	0.00038243165
0.15548152	0.028197544	0.00038063632
0.15561202	0.027561366	0.00037754122
0.15574251	0.028003874	0.00038081776
0.15587301	0.028319242	0.00038199108
0.15600350	0.027879209	0.00037745060
0.15613399	0.027635293	0.00037641485
0.15626449	0.027047644	0.00037295891
0.15639498	0.028596800	0.00038414026
0.15652548	0.027885330	0.00037965255
0.15665597	0.027848172	0.00037889553
0.15678646	0.028458382	0.00037978389
0.15691696	0.027735468	0.00037551554
0.15704745	0.027772849	0.00037766987
0.15717795	0.027879517	0.00037668632
0.15730844	0.028600388	0.00038289445
0.15743893	0.028230052	0.00037820065
0.15756943	0.028048374	0.00037692347
0.15769992	0.026647387	0.00036881728
0.15783042	0.027473206	0.00037458911
0.15796091	0.028166746	0.00037853514
0.15809140	0.027116703	0.00037309145
0.15822190	0.027274314	0.00037079832
0.15835239	0.027189128	0.00037251725
0.15848289	0.027708004	0.00037610711
0.15861338	0.027281563	0.00037251664
0.15874387	0.027700994	0.00037594514
0.15887437	0.027779519	0.00037385102
0.15900486	0.028580441	0.00037904987
0.15913536	0.027438212	0.00037332715
0.15926585	0.027686871	0.00037361739
0.15939634	0.027507362	0.00037371631
0.15952684	0.027898959	0.00037603669
0.15965733	0.027838763	0.00037335413
0.15978783	0.027329817	0.00037255852
0.15991832	0.027859939	0.00037364466
0.16004881	0.027709836	0.00037438951
0.16017931	0.027226228	0.00037045031
0.16030980	0.027860508	0.00037332772
0.16044030	0.026840576	0.00036847654
0.16057079	0.028482522	0.00037750415
0.16070128	0.027073139	0.00036886804
0.16083178	0.027294037	0.00037307613
0.16096227	0.027421172	0.00037008496
0.16109277	0.028196575	0.00037623779
0.16122326	0.028683136	0.00037767462
0.16135375	0.028601213	0.00037793498
0.16148425	0.027851448	0.00037467074
0.16161474	0.027906273	0.00037352820
0.16174524	0.028111051	0.00037443755
0.16187573	0.027555851	0.00037343081
0.16200622	0.027969559	0.00037233597
0.16213672	0.028211462	0.00037555238
0.16226721	0.027943861	0.00037149718
0.16239771	0.027952365	0.00037268591
0.16252820	0.027467418	0.00037072092
0.16265869	0.027812685	0.00037078791
0.16278919	0.028289937	0.00037599365
0.16291968	0.028434874	0.00037723475
0.16305018	0.027985272	0.00037216774
0.16318067	0.027658140	0.00036938883
0.16331116	0.027740074	0.00037070523
0.16344166	0.027766686	0.00036985675
0.16357215	0.027835769	0.00037202988
0.16370264	0.027597731	0.00036858865
0.16383314	0.027979705	0.00037191204
0.16396363	0.027809966	0.00037064441
0.16409413	0.027841502	0.00037000773
0.16422462	0.027693880	0.00036936384
0.16435511	0.026847314	0.00036386211
0.16448561	0.027599420	0.00036866091
0.16461610	0.027574898	0.00037021649
0.16474660	0.027601219	0.00036674305
0.16487709	0.027639799	0.00036958962
0.16500758	0.028599516	0.00037303729
0.16513808	0.028375337	0.00037293508
0.16526857	0.027713825	0.00036905856
0.16539907	0.026989014	0.00036274479
0.16552956	0.026963728	0.00036388769
0.16566005	0.027696181	0.00037033921
0.16579055	0.027740644	0.00036746968
0.16592104	0.028385097	0.00037429401
0.16605154	0.027870322	0.00036768486
0.16618203	0.026990544	0.00036397291
0.16631252	0.027658498	0.00036934312
0.16644302	0.027435116	0.00036487488
0.16657351	0.027522895	0.00036672721
0.16670401	0.027361850	0.00036694281
0.16683450	0.027492151	0.00036412565
0.16696499	0.028147429	0.00037103280
0.16709549	0.027792677	0.00036661979
0.16722598	0.028221394	0.00037269656
0.16735648	0.028181783	0.00037144839
0.16748697	0.027932007	0.00036774506
0.16761746	0.027418912	0.00036590929
0.16774796	0.027370226	0.00036518226
0.16787845	0.027960941	0.00036818828
0.16800895	0.028226971	0.00036863141
0.16813944	0.027442679	0.00036305790
0.16826993	0.027072737	0.00036226781
0.16840043	0.027428745	0.00036425229
0.16853092	0.027778860	0.00036559499
0.16866142	0.027998425	0.00036906495
0.16879191	0.027257051	0.00036548656
0.16892240	0.027552772	0.00036228374
0.16905290	0.027791581	0.00036621963
0.16918339	0.028075208	0.00036719493
0.16931389	0.028140628	0.00036906296
0.16944438	0.027844217	0.00036688554
0.16957487	0.028191774	0.00036507826
0.16970537	0.027805300	0.00036631533
0.16983586	0.027369239	0.00036200052
0.16996636	0.027530980	0.00036345017
0.17009685	0.027340559	0.00036363032
0.17022734	0.027560975	0.00036291255
0.17035784	0.028610145	0.00036879898
0.17048833	0.027845407	0.00036387465
0.17061883	0.028037665	0.00036727918
0.17074932	0.028048980	0.00036661840
0.17087981	0.027630040	0.00036508264
0.17101031	0.027242151	0.00035941163
0.17114080	0.027454413	0.00036259483
0.17127130	0.027460849	0.00036013814
0.17140179	0.027642299	0.00036441066
0.17153228	0.027346954	0.00036089498
0.17166278	0.026786137	0.00035814703
0.17179327	0.027893599	0.00036505290
0.17192377	0.028019398	0.00036474153
0.17205426	0.027496983	0.00036277368
0.17218475	0.027728625	0.00036462746
0.17231525	0.027963959	0.00036350092
0.17244574	0.027531220	0.00036098191
0.17257623	0.027767189	0.00036244654
0.17270673	0.028094427	0.00036491564
0.17283722	0.027714073	0.00036566804
0.17296772	0.027799040	0.00036404980
0.17309821	0.026903202	0.00035826679
0.17322870	0.028039898	0.00036145356
0.17335920	0.027698143	0.00036100681
0.17348969	0.027544473	0.00036145579
0.17362019	0.027564184	0.00036142457
0.17375068	0.028556369	0.00036614276
0.17388117	0.027722544	0.00036147237
0.17401167	0.027609047	0.00035899180
0.17414216	0.027611287	0.00036092622
0.17427266	0.027563927	0.00035916799
0.17440315	0.027321794	0.00035963014
0.17453364	0.027564012	0.00035968257
0.17466414	0.027328015	0.00035712023
0.17479463	0.028040011	0.00036290204
0.17492513	0.027895272	0.00036289155
0.17505562	0.027658849	0.00035918742
0.17518611	0.027518767	0.00035963287
0.17531661	0.027785988	0.00036033491
0.17544710	0.027512466	0.00035794211
0.17557760	0.027316388	0.00035885943
0.17570809	0.027223310	0.00035551711
0.17583858	0.028183665	0.00036424962
0.17596908	0.027337585	0.00035752195
0.17609957	0.028168955	0.00036168839
0.17623007	0.027489492	0.00035889103
0.17636056	0.026975903	0.00035493743
0.17649105	0.027103677	0.00035601905
0.17662155	0.027158912	0.00035711559
0.17675204	0.027868755	0.00035692805
0.17688254	0.027376451	0.00035794905
0.17701303	0.027540288	0.00035656227
0.17714352	0.028172923	0.00036186832
0.17727402	0.027258787	0.00035661881
0.17740451	0.027222087	0.00035498851
0.17753501	0.027625721	0.00035739593
0.17766550	0.027099958	0.00035667090
0.17779599	0.028135887	0.00035981888
0.17792649	0.027182957	0.00035700877
0.17805698	0.027703538	0.00035731634
0.17818748	0.027707841	0.00035780163
0.17831797	0.027361071	0.00035849749
0.17844846	0.027870519	0.00035727458
0.17857896	0.027588589	0.00035831896
0.17870945	0.027720516	0.00035801953
0.17883995	0.027536153	0.00035564114
0.17897044	0.028111275	0.00035964765
0.17910093	0.026950184	0.00035257039
0.17923143	0.027784033	0.00035780320
0.17936192	0.028307258	0.00036102322
0.17949242	0.027119185	0.00035266839
0.17962291	0.027864117	0.00035736817
0.17975340	0.027509031	0.00035614999
0.17988390	0.027125911	0.00035329757
0.18001439	0.027755699	0.00035733650
0.18014489	0.028200018	0.00035868647
0.18027538	0.027690015	0.00035464237
0.18040587	0.027115953	0.00035368184
0.18053637	0.027574102	0.00035360438
0.18066686	0.027873676	0.00035818725
0.18079736	0.027269626	0.00035262340
0.18092785	0.028315532	0.00035906798
0.18105834	0.027730707	0.00035516914
0.18118884	0.027535594	0.00035311830
0.18131933	0.028023510	0.00035817318
0.18144982	0.027779282	0.00035548254
0.18158032	0.027426956	0.00035644546
0.18171081	0.027517208	0.00036258278
0.18184131	0.027716706	0.00036516344
0.18197180	0.027899173	0.00036885721
0.18210229	0.028296521	0.00037578073
0.18223279	0.027882993	0.00037180501
0.18236328	0.027512097	0.00037345952
0.18249378	0.027370393	0.00037118997
0.18262427	0.027742581	0.00037640805
0.18275476	0.027493577	0.00037759716
0.18288526	0.027350748	0.00037603993
0.18301575	0.027806573	0.00038097642
0.18314625	0.027457606	0.00038006254
0.18327674	0.027207533	0.00037672901
0.18340723	0.027537954	0.00038414164
0.18353773	0.027207867	0.00037920307
0.18366822	0.027594953	0.00038464144
0.18379872	0.028025300	0.00038844840
0.18392921	0.027269461	0.00038330728
0.18405970	0.027725230	0.00038806449
0.18419020	0.027265526	0.00038822170
0.18432069	0.027927650	0.00038977670
0.18445119	0.027188534	0.00038905708
0.18458168	0.028034805	0.00039079003
0.18471217	0.027641499	0.00039137207
0.18484267	0.027020560	0.00039088788
0.18497316	0.027139947	0.00038923268
0.18510366	0.027553079	0.00039488229
0.18523415	0.027120482	0.00039092586
0.18536464	0.027061928	0.00039132156
0.18549514	0.027155890	0.00039469567
0.18562563	0.027921224	0.00039854570
0.18575613	0.027194254	0.00039542073
0.18588662	0.027948139	0.00040276772
0.18601711	0.027693284	0.00039557444
0.18614761	0.027242956	0.00039754816
0.18627810	0.027250813	0.00039853058
0.18640860	0.027399269	0.00040119101
0.18653909	0.027052206	0.00039139646
0.18666958	0.026604704	0.00038307989
0.18680008	0.027628364	0.00038700241
0.18693057	0.027001401	0.00038257975
0.18706107	0.026813024	0.00037875911
0.18719156	0.026983107	0.00038159876
0.18732205	0.027897910	0.00038247405
0.18745255	0.027109879	0.00037633404
0.18758304	0.027340859	0.00037742289
0.18771354	0.027191079	0.00037386792
0.18784403	0.027016676	0.00037302581
0.18797452	0.027304060	0.00037410104
0.18810502	0.028099821	0.00037655968
0.18823551	0.027339943	0.00037184746
0.18836601	0.027763798	0.00037340308
0.18849650	0.027191973	0.00036906400
0.18862699	0.027829208	0.00037416383
0.18875749	0.027153741	0.00036532375
0.18888798	0.027258962	0.00036771370
0.18901848	0.026575688	0.00036121400
0.18914897	0.027726163	0.00036894105
0.18927946	0.027821146	0.00036973477
0.18940996	0.027371048	0.00036494610
0.18954045	0.027325349	0.00036294313
0.18967095	0.027366226	0.00036425432
0.18980144	0.027142874	0.00036078827
0.18993193	0.026965384	0.00036155725
0.19006243	0.027385098	0.00036036559
0.19019292	0.027228274	0.00036012762
0.19032342	0.026959544	0.00035732410
0.19045391	0.027614133	0.00036041160
0.19058440	0.027657737	0.00036214323
0.19071490	0.027525487	0.00035921395
0.19084539	0.027580657	0.00035823636
0.19097588	0.027734296	0.00036014691
0.19110638	0.026963026	0.00035343494
0.19123687	0.027842298	0.00035932848
0.19136737	0.028139357	0.00036225168
0.19149786	0.027500263	0.00035598448
0.19162835	0.027298508	0.00035525872
0.19175885	0.027028277	0.00035133355
0.19188934	0.027289414	0.00035412882
0.19201984	0.027301943	0.00035432129
0.19215033	0.027256825	0.00035251087
0.19228082	0.027666754	0.00035456447
0.19241132	0.028153239	0.00035715867
0.19254181	0.027573967	0.00035316591
0.19267231	0.027424442	0.00035449081
0.19280280	0.027486045	0.00035303348
0.19293329	0.027973138	0.00035619351
0.19306379	0.027201791	0.00035254525
0.19319428	0.027376091	0.00035125139
0.19332478	0.028032027	0.00035475946
0.19345527	0.028073554	0.00035651665
0.19358576	0.027081011	0.00034986318
0.19371626	0.026997083	0.00035083054
0.19384675	0.027732112	0.00035211155
0.19397725	0.027052479	0.00035025834
0.19410774	0.027304009	0.00035195291
0.19423823	0.027368184	0.00035069211
0.19436873	0.027247160	0.00035168479
0.19449922	0.027456035	0.00035002853
0.19462972	0.026889124	0.00034823237
0.19476021	0.027094853	0.00034960516
0.19489070	0.027502449	0.00035008264
0.19502120	0.027495642	0.00035171509
0.19515169	0.027754072	0.00035215854
0.19528219	0.027747118	0.00035038911
0.19541268	0.027767608	0.00035288722
0.19554317	0.027912373	0.00035237202
0.19567367	0.027179561	0.00034944648
0.19580416	0.027330158	0.00034941433
0.19593466	0.027482308	0.00034812975
0.19606515	0.027347751	0.00034871212
0.19619564	0.027223275	0.00034800169
0.19632614	0.027068671	0.00034634804
0.19645663	0.026670710	0.00034532334
0.19658713	0.027409992	0.00034668049
0.19671762	0.027820882	0.00035101967
0.19684811	0.027415468	0.00034842831
0.19697861	0.026281302	0.00034019806
0.19710910	0.027493101	0.00034953590
0.19723960	0.027455584	0.00034769901
0.19737009	0.027532426	0.00034832061
0.19750058	0.027088177	0.00034635948
0.19763108	0.026711277	0.00034168174
0.19776157	0.027300144	0.00034809010
0.19789207	0.027712663	0.00034978598
0.19802256	0.027660626	0.00034678724
0.19815305	0.027458749	0.00034741685
0.19828355	0.027216111	0.00034519029
0.19841404	0.027154631	0.00034634812
0.19854454	0.027765493	0.00034936597
0.19867503	0.027660870	0.00034699444
0.19880552	0.027302804	0.00034710801
0.19893602	0.027430681	0.00034482433
0.19906651	0.027403868	0.00034620605
0.19919701	0.027624706	0.00034853533
0.19932750	0.027291712	0.00034536001
0.19945799	0.027660065	0.00034781941
0.19958849	0.027906444	0.00034896902
0.19971898	0.027259884	0.00034345564
0.19984947	0.027461824	0.00034667325
0.19997997	0.027635781	0.00034788664
0.20011046	0.027375285	0.00034490295
0.20024096	0.026963539	0.00034336821
0.20037145	0.027063661	0.00034235452
0.20050194	0.027727026	0.00034669603
0.20063244	0.027822787	0.00034770750
0.20076293	0.027862522	0.00034732917
0.20089343	0.027075492	0.00034435909
0.20102392	0.027144145	0.00034127962
0.20115441	0.027807271	0.00034570679
0.20128491	0.027345341	0.00034498686
0.20141540	0.027383213	0.00034244498
0.20154590	0.028214286	0.00034869705
0.20167639	0.027297163	0.00034259537
0.20180688	0.027438241	0.00034317302
0.20193738	0.027553619	0.00034503876
0.20206787	0.026884451	0.00034067566
0.20219837	0.027540956	0.00034384948
0.20232886	0.027041403	0.00034203950
0.20245935	0.027317917	0.00034192966
0.20258985	0.026886862	0.00034081221
0.20272034	0.027517397	0.00034370336
0.20285084	0.027095953	0.00034144256
0.20298133	0.027477368	0.00034347820
0.20311182	0.027880730	0.00034380871
0.20324232	0.027579845	0.00034422492
0.20337281	0.027487803	0.00034302927
0.20350331	0.026203265	0.00033446183
0.20363380	0.026854816	0.00033941450
0.20376429	0.027227234	0.00033957660
0.20389479	0.026768312	0.00033811047
0.20402528	0.027013602	0.00033864207
0.20415578	0.027622959	0.00034210058
0.20428627	0.027800754	0.00034339686
0.20441676	0.027230787	0.00033918935
0.20454726	0.027418930	0.00033995083
0.20467775	0.027372199	0.00034139502
0.20480825	0.027240814	0.00033900219
0.20493874	0.027346538	0.00034159582
0.20506923	0.027226734	0.00034036259
0.20519973	0.027456822	0.00033973446
0.20533022	0.026937272	0.00033906185
0.20546072	0.027417427	0.00034039390
0.20559121	0.027703962	0.00034254242
0.20572170	0.027693807	0.00034148841
0.20585220	0.027540181	0.00033997098
0.20598269	0.027137786	0.00033846642
0.20611319	0.027432435	0.00033964190
0.20624368	0.026736390	0.00033550508
0.20637417	0.027127960	0.00033880700
0.20650467	0.027613672	0.00033942103
0.20663516	0.027117561	0.00033753314
0.20676566	0.027118376	0.00033905513
0.20689615	0.027350525	0.00033798277
0.20702664	0.027404550	0.00033913777
0.20715714	0.027672689	0.00033987851
0.20728763	0.027554758	0.00033872457
0.20741813	0.026967881	0.00033704973
0.20754862	0.027256656	0.00033707809
0.20767911	0.026790778	0.00033627437
0.20780961	0.027221292	0.00033721868
0.20794010	0.027691419	0.00033881738
0.20807060	0.027091622	0.00033690543
0.20820109	0.027261744	0.00033679762
0.20833158	0.027155787	0.00033769436
0.20846208	0.026951500	0.00033685027
0.20859257	0.026672822	0.00033329694
0.20872306	0.027208610	0.00033772412
0.20885356	0.026898360	0.00033519187
0.20898405	0.027472698	0.00033844684
0.20911455	0.027316969	0.00033856901
0.20924504	0.026767492	0.00033432523
0.20937553	0.027184531	0.00033554002
0.20950603	0.026903637	0.00033588780
0.20963652	0.027607792	0.00033727386
0.20976702	0.027190560	0.00033712947
0.20989751	0.026989554	0.00033535396
0.21002800	0.026634907	0.00033264369
0.21015850	0.027158861	0.00033545913
0.21028899	0.027205695	0.00033404200
0.21041949	0.026985755	0.00033638042
0.21054998	0.026973280	0.00033511074
0.21068047	0.026740837	0.00033318532
0.21081097	0.026818987	0.00033392778
0.21094146	0.027782548	0.00033817635
0.21107196	0.026784540	0.00033442318
0.21120245	0.027240577	0.00033612652
0.21133294	0.027078285	0.00033378153
0.21146344	0.027014008	0.00033388591
0.21159393	0.027004038	0.00033317335
0.21172443	0.026877004	0.00033320709
0.21185492	0.027678268	0.00033816170
0.21198541	0.026852555	0.00033172987
0.21211591	0.027119771	0.00033451365
0.21224640	0.027524456	0.00033688949
0.21237690	0.027152630	0.00033294707
0.21250739	0.026999487	0.00033384674
0.21263788	0.027041852	0.00033303108
0.21276838	0.026991135	0.00033397057
0.21289887	0.027104793	0.00033302573
0.21302937	0.027003342	0.00033082907
0.21315986	0.027097911	0.00033416480
0.21329035	0.027070654	0.00033312992
0.21342085	0.027232290	0.00033389644
0.21355134	0.027812815	0.00033639977
0.21368184	0.027451302	0.00033475996
0.21381233	0.027092725	0.00033185675
0.21394282	0.027332303	0.00033597728
0.21407332	0.027528369	0.00033410877
0.21420381	0.027298249	0.00033508862
0.21433431	0.027403660	0.00033349313
0.21446480	0.026975152	0.00033079141
0.21459529	0.026829236	0.00033140745
0.21472579	0.027356847	0.00033365581
0.21485628	0.027774404	0.00033685435
0.21498678	0.027351858	0.00033395631
0.21511727	0.026989043	0.00032908746
0.21524776	0.027025926	0.00033222247
0.21537826	0.026875956	0.00033002911
0.21550875	0.027095805	0.00033096575
0.21563925	0.027865226	0.00033682117
0.21576974	0.027159548	0.00033168988
0.21590023	0.026760810	0.00032917774
0.21603073	0.027720632	0.00033471193
0.21616122	0.026659916	0.00032843413
0.21629172	0.026913091	0.00033119096
0.21642221	0.027333723	0.00033229137
0.21655270	0.026937570	0.00033023510
0.21668320	0.027206515	0.00033258386
0.21681369	0.027413288	0.00033078126
0.21694419	0.026474458	0.00032847672
0.21707468	0.026766288	0.00032884332
0.21720517	0.027270958	0.00033113927
0.21733567	0.026270988	0.00032621218
0.21746616	0.026977888	0.00032928567
0.21759665	0.027533408	0.00033298044
0.21772715	0.026728987	0.00032928477
0.21785764	0.027669867	0.00033207546
0.21798814	0.026946600	0.00032937138
0.21811863	0.026612951	0.00032662880
0.21824912	0.027472989	0.00033200575
0.21837962	0.028094993	0.00033509980
0.21851011	0.026752916	0.00032609472
0.21864061	0.027595006	0.00033241205
0.21877110	0.027148377	0.00032953327
0.21890159	0.026818028	0.00032769368
0.21903209	0.027581383	0.00033184863
0.21916258	0.027074904	0.00032793710
0.21929308	0.027351381	0.00033063420
0.21942357	0.027422469	0.00033068143
0.21955406	0.026949866	0.00032673869
0.21968456	0.027102553	0.00032968251
0.21981505	0.027313375	0.00032899097
0.21994555	0.027531442	0.00033088312
0.22007604	0.027603860	0.00033149038
0.22020653	0.027250070	0.00032802082
0.22033703	0.027056596	0.00032803806
0.22046752	0.026776054	0.00032756449
0.22059802	0.027394429	0.00032855713
0.22072851	0.027062785	0.00032804706
0.22085900	0.027414426	0.00032886644
0.22098950	0.027182526	0.00032720508
0.22111999	0.026334887	0.00032364743
0.22125049	0.027003815	0.00032605056
0.22138098	0.027470318	0.00032993270
0.22151147	0.026458172	0.00032365495
0.22164197	0.026739751	0.00032518006
0.22177246	0.026675968	0.00032547772
0.22190296	0.027034457	0.00032640731
0.22203345	0.027170507	0.00032849258
0.22216394	0.026676933	0.00032692662
0.22229444	0.026949567	0.00032430158
0.22242493	0.027103604	0.00032724544
0.22255543	0.026986795	0.00032586916
0.22268592	0.026726513	0.00032573223
0.22281641	0.027186564	0.00032757684
0.22294691	0.027074195	0.00032525336
0.22307740	0.026629508	0.00032360759
0.22320790	0.027353236	0.00032777919
0.22333839	0.027014997	0.00032575086
0.22346888	0.027032739	0.00032645787
0.22359938	0.027399723	0.00032791486
0.22372987	0.027216262	0.00032641150
0.22386037	0.027196911	0.00032738415
0.22399086	0.026655124	0.00032243433
0.22412135	0.026884056	0.00032441889
0.22425185	0.026952198	0.00032458824
0.22438234	0.027200189	0.00032594349
0.22451284	0.026410664	0.00032246270
0.22464333	0.027311498	0.00032595120
0.22477382	0.027630012	0.00032874724
0.22490432	0.027779520	0.00032884660
0.22503481	0.027036347	0.00032346866
0.22516531	0.026799479	0.00032399996
0.22529580	0.026812265	0.00032272280
0.22542629	0.027134579	0.00032534395
0.22555679	0.026742009	0.00032358039
0.22568728	0.027337029	0.00032461171
0.22581778	0.026876437	0.00032406619
0.22594827	0.027240028	0.00032562863
0.22607876	0.027294031	0.00032463463
0.22620926	0.026671181	0.00032230616
0.22633975	0.027452037	0.00032548871
0.22647025	0.026886516	0.00032330924
0.22660074	0.026778081	0.00032298508
0.22673123	0.026522480	0.00032014932
0.22686173	0.027456239	0.00032622021
0.22699222	0.026926848	0.00032239397
0.22712271	0.027096308	0.00032380444
0.22725321	0.027133144	0.00032357748
0.22738370	0.026603517	0.00032104564
0.22751420	0.026633617	0.00032157088
0.22764469	0.026958518	0.00032391622
0.22777518	0.026922057	0.00032151420
0.22790568	0.026640650	0.00032070693
0.22803617	0.027390606	0.00032441276
0.22816667	0.026983647	0.00032237747
0.22829716	0.026947254	0.00032300845
0.22842765	0.027217336	0.00032264410
0.22855815	0.026526916	0.00031994670
0.22868864	0.026894957	0.00032210326
0.22881914	0.027338556	0.00032300668
0.22894963	0.026937716	0.00032294530
0.22908012	0.027281864	0.00032302689
0.22921062	0.027360857	0.00032349278
0.22934111	0.027193435	0.00032401086
0.22947161	0.026821054	0.00032087721
0.22960210	0.027326412	0.00032347271
0.22973259	0.026830171	0.00032125308
0.22986309	0.026772539	0.00031960662
0.22999358	0.027177056	0.00032300334
0.23012408	0.026585983	0.00031785976
0.23025457	0.027327398	0.00032326590
0.23038506	0.026933435	0.00032138847
0.23051556	0.026792243	0.00031888858
0.23064605	0.026762307	0.00032018978
0.23077655	0.026408445	0.00032216473
0.23090704	0.026816291	0.00032847778
0.23103753	0.026540129	0.00032831313
0.23116803	0.027048725	0.00033208966
0.23129852	0.026840462	0.00033324781
0.23142902	0.026317906	0.00033187924
0.23155951	0.026516705	0.00033416630
0.23169000	0.027024518	0.00033836502
0.23182050	0.026695940	0.00033719376
0.23195099	0.026500172	0.00033837475
0.23208149	0.026671024	0.00034014547
0.23221198	0.027266352	0.00034177512
0.23234247	0.027245091	0.00034514047
0.23247297	0.027128408	0.00034503210
0.23260346	0.026931170	0.00034418534
0.23273396	0.027221438	0.00034855577
0.23286445	0.026962851	0.00034585197
0.23299494	0.027011162	0.00034846032
0.23312544	0.026981936	0.00034912289
0.23325593	0.027146168	0.00035054072
0.23338643	0.027039165	0.00034875481
0.23351692	0.026854992	0.00034724222
0.23364741	0.027100558	0.00034747084
0.23377791	0.027268964	0.00035169889
0.23390840	0.026576259	0.00034489909
0.23403890	0.027082788	0.00034865870
0.23416939	0.027025782	0.00034772911
0.23429988	0.026789137	0.00034724105
0.23443038	0.026967111	0.00035044324
0.23456087	0.027156629	0.00034961179
0.23469137	0.027434670	0.00035208333
0.23482186	0.026457714	0.00034810986
0.23495235	0.027077190	0.00035091723
0.23508285	0.027344648	0.00035238423
0.23521334	0.026980632	0.00034877056
0.23534384	0.027478008	0.00035333781
0.23547433	0.027113828	0.00035238663
0.23560482	0.027661913	0.00035441959
0.23573532	0.027417149	0.00035380464
0.23586581	0.026060186	0.00034602414
0.23599630	0.027122204	0.00035247762
0.23612680	0.027365829	0.00035607557
0.23625729	0.026982055	0.00035136227
0.23638779	0.026845358	0.00035282543
0.23651828	0.027148652	0.00035431662
0.23664877	0.027144321	0.00035319564
0.23677927	0.027061706	0.00035339854
0.23690976	0.026129474	0.00034748130
0.23704026	0.026830133	0.00035247008
0.23717075	0.026912589	0.00035266076
0.23730124	0.026542446	0.00035026690
0.23743174	0.026870160	0.00035472634
0.23756223	0.026296888	0.00035103805
0.23769273	0.027164810	0.00035487406
0.23782322	0.027111189	0.00035559253
0.23795371	0.026989816	0.00035472627
0.23808421	0.026912187	0.00035493480
0.23821470	0.027066170	0.00035611559
0.23834520	0.026504190	0.00035190330
0.23847569	0.027352134	0.00035852011
0.23860618	0.027418755	0.00035883232
0.23873668	0.026596586	0.00035454057
0.23886717	0.026690984	0.00035612819
0.23899767	0.026444666	0.00035067953
0.23912816	0.026463275	0.00035421298
0.23925865	0.027425775	0.00036027650
0.23938915	0.026943102	0.00035422221
0.23951964	0.026580067	0.00035445932
0.23965014	0.026755912	0.00035542987
0.23978063	0.026225111	0.00035213851
0.23991112	0.026789067	0.00035760512
0.24004162	0.027572157	0.00035918264
0.24017211	0.027224489	0.00035995941
0.24030261	0.027412032	0.00035996557
0.24043310	0.027254226	0.00035870126
0.24056359	0.026697950	0.00035741248
0.24069409	0.026743032	0.00035446742
0.24082458	0.025870121	0.00035342363
0.24095508	0.026632504	0.00035777261
0.24108557	0.026847507	0.00035549777
0.24121606	0.026761614	0.00035754697
0.24134656	0.026866494	0.00035807956
0.24147705	0.027473839	0.00036087004
0.24160755	0.026386419	0.00035666307
0.24173804	0.026567840	0.00035525319
0.24186853	0.027198684	0.00036215771
0.24199903	0.027412741	0.00036269205
0.24212952	0.026615466	0.00035576960
0.24226002	0.027086948	0.00036002566
0.24239051	0.026895873	0.00035874157
0.24252100	0.027045257	0.00036010176
0.24265150	0.026445048	0.00035757892
0.24278199	0.027157382	0.00035981922
0.24291249	0.026711605	0.00035903960
0.24304298	0.026930912	0.00036004599
0.24317347	0.027191003	0.00036175194
0.24330397	0.026673332	0.00035929466
0.24343446	0.027014058	0.00036129358
0.24356496	0.026773685	0.00036028090
0.24369545	0.027125855	0.00036304589
0.24382594	0.026452084	0.00035685573
0.24395644	0.027163120	0.00036288962
0.24408693	0.027137491	0.00036287249
0.24421743	0.026942944	0.00036112066
0.24434792	0.026654149	0.00036208109
0.24447841	0.026336142	0.00035630308
0.24460891	0.027500228	0.00036551076
0.24473940	0.027365226	0.00036566850
0.24486989	0.026702740	0.00035913207
0.24500039	0.026509339	0.00035959812
0.24513088	0.027163611	0.00036234943
0.24526138	0.026677298	0.00036168043
0.24539187	0.027132477	0.00036379767
0.24552236	0.026767503	0.00035988144
0.24565286	0.026804878	0.00036123027
0.24578335	0.026946040	0.00036180002
0.24591385	0.026542569	0.00035970881
0.24604434	0.027304841	0.00036680084
0.24617483	0.026790034	0.00036118665
0.24630533	0.027908564	0.00036738478
0.24643582	0.026746205	0.00036211313
0.24656632	0.027591945	0.00036534400
0.24669681	0.026906417	0.00036453994
0.24682730	0.026555426	0.00035970077
0.24695780	0.027755971	0.00036805226
0.24708829	0.027053110	0.00036369418
0.24721879	0.027058174	0.00036338428
0.24734928	0.026594324	0.00036315857
0.24747977	0.027618539	0.00036904142
0.24761027	0.026280825	0.00035982613
0.24774076	0.026760684	0.00036268548
0.24787126	0.027272507	0.00036623212
0.24800175	0.026485139	0.00036164143
0.24813224	0.026646068	0.00036509745
0.24826274	0.027427702	0.00036502576
0.24839323	0.027424242	0.00036804406
0.24852373	0.027230209	0.00036620557
0.24865422	0.026875276	0.00036353543
0.24878471	0.026510635	0.00036328191
0.24891521	0.027033906	0.00036388504
0.24904570	0.027968651	0.00037191305
0.24917620	0.026745148	0.00036511636
0.24930669	0.026993878	0.00036419736
0.24943718	0.026309914	0.00036167183
0.24956768	0.026907405	0.00036503373
0.24969817	0.026849355	0.00036430384
0.24982867	0.026666512	0.00036536054
0.24995916	0.026632133	0.00036388625
0.25008965	0.027437165	0.00036901493
0.25022015	0.027501816	0.00036895242
0.25035064	0.027178080	0.00036647404
0.25048114	0.027429811	0.00037061341
0.25061163	0.026885192	0.00036321712
0.25074212	0.027284222	0.00036724973
0.25087262	0.026756954	0.00036762400
0.25100311	0.027299523	0.00036566900
0.25113361	0.026918863	0.00036713341
0.25126410	0.026556456	0.00036336760
0.25139459	0.027384890	0.00036809248
0.25152509	0.027540332	0.00037109385
0.25165558	0.026779554	0.00036399798
0.25178608	0.026531201	0.00036512245
0.25191657	0.027072677	0.00036820053
0.25204706	0.026569452	0.00036315209
0.25217756	0.027110227	0.00036954110
0.25230805	0.026751640	0.00036515804
0.25243855	0.026448019	0.00036396256
0.25256904	0.026849290	0.00036799400
0.25269953	0.027307969	0.00036690161
0.25283003	0.026565531	0.00036554514
0.25296052	0.026831201	0.00036743692
0.25309102	0.026689713	0.00036670015
0.25322151	0.026783020	0.00036635758
0.25335200	0.026719086	0.00036539666
0.25348250	0.027309763	0.00037040318
0.25361299	0.026598450	0.00036668943
0.25374349	0.026752582	0.00036512582
0.25387398	0.026793270	0.00036787031
0.25400447	0.026844287	0.00036792552
0.25413497	0.026940749	0.00036706230
0.25426546	0.027055681	0.00037014174
0.25439595	0.026588573	0.00036616664
0.25452645	0.026431956	0.00036575010
0.25465694	0.027109524	0.00036978100
0.25478744	0.026577795	0.00036585991
0.25491793	0.026662389	0.00036765168
0.25504842	0.027228381	0.00036850426
0.25517892	0.026306178	0.00036597400
0.25530941	0.026467459	0.00037665664
0.25543991	0.026051232	0.00037444649
0.25557040	0.026406508	0.00038045388
0.25570089	0.026617403	0.00038555027
0.25583139	0.027806283	0.00039526712
0.25596188	0.027285125	0.00039514933
0.25609238	0.026631454	0.00039224312
0.25622287	0.026699831	0.00039423788
0.25635336	0.027463619	0.00040193537
0.25648386	0.026799204	0.00039950373
0.25661435	0.026854873	0.00039977395
0.25674485	0.026283707	0.00039865827
0.25687534	0.026545646	0.00040212925
0.25700583	0.025860092	0.00040033801
0.25713633	0.027518238	0.00041241128
0.25726682	0.027130051	0.00041157961
0.25739732	0.026333321	0.00040843398
0.25752781	0.026587520	0.00041191131
0.25765830	0.027601993	0.00042064228
0.25778880	0.026623288	0.00041401720
0.25791929	0.027679160	0.00042474823
0.25804979	0.026682650	0.00041865598
0.25818028	0.027480657	0.00042595795
0.25831077	0.026468134	0.00042103171
0.25844127	0.026575534	0.00042179984
0.25857176	0.027617546	0.00043214834
0.25870226	0.027416913	0.00043176867
0.25883275	0.026687281	0.00042905387
0.25896324	0.026588447	0.00042959793
0.25909374	0.027159865	0.00043421521
0.25922423	0.026569016	0.00043190678
0.25935473	0.026485704	0.00043255820
0.25948522	0.026970859	0.00043806593
0.25961571	0.025981950	0.00043079789
0.25974621	0.026165860	0.00043211963
0.25987670	0.026790779	0.00043777085
0.26000720	0.027033109	0.00044047008
0.26013769	0.026677366	0.00043947679
0.26026818	0.025860781	0.00043270992
0.26039868	0.026514914	0.00043941917
0.26052917	0.025783527	0.00043731074
0.26065967	0.026705783	0.00044012387
0.26079016	0.026751716	0.00044447356
0.26092065	0.027013877	0.00044746112
0.26105115	0.027113754	0.00044763253
0.26118164	0.027605709	0.00045233582
0.26131214	0.026483942	0.00044354077
0.26144263	0.027250492	0.00045068395
0.26157312	0.026921803	0.00044782001
0.26170362	0.026284074	0.00044634769
0.26183411	0.026749134	0.00044808421
0.26196461	0.026473954	0.00044697157
0.26209510	0.026082417	0.00044449020
0.26222559	0.027364791	0.00045729616
0.26235609	0.026932738	0.00045359464
0.26248658	0.027610220	0.00045979295
0.26261708	0.027392152	0.00045471382
0.26274757	0.026676184	0.00045483360
0.26287806	0.026138596	0.00045004421
0.26300856	0.027084547	0.00045899857
0.26313905	0.026582443	0.00045571910
0.26326954	0.026646644	0.00045404455
0.26340004	0.026900214	0.00045975234
0.26353053	0.026519895	0.00045772092
0.26366103	0.026734102	0.00045819947
0.26379152	0.027148316	0.00046319075
0.26392201	0.026937487	0.00046287324
0.26405251	0.026899949	0.00046121476
0.26418300	0.026519928	0.00046103752
0.26431350	0.026230339	0.00045713018
0.26444399	0.026317543	0.00046214656
0.26457448	0.027167782	0.00046480853
0.26470498	0.026862546	0.00046593531
0.26483547	0.026765111	0.00046700208
0.26496597	0.026994060	0.00046595500
0.26509646	0.027193373	0.00047084038
0.26522695	0.027189279	0.00047271800
0.26535745	0.026291192	0.00046275351
[truncated: 572 more rows]
