# Supplementary material for: Rationally seeded computational protein design of ɑ-helical barrels
Source: Nat Chem Biol. 2024 Jun 20;20(8):991–9. doi: 10.1038/s41589-024-01642-0 (PMC11288890; doi:10.1038/s41589-024-01642-0)
Supplement: Supplementary file 5 — PDB files used for making figure panels h–j. [file 41589_2024_1642_MOESM5_ESM.zip › KIA_RP_RSPD_NatChemBiol_data_Figure3/sc-CC-7-LI_panels_c-g/SAXS_panel_g/LI_SAXS_raw/b21-438120_00149.dat]

0.0045000000	1.0222257	0.0097933926
0.0046304940	0.92845034	0.0090745861
0.0047609879	0.81353693	0.0082713087
0.0048914819	0.76081053	0.0080285727
0.0050219759	0.68520941	0.0072255518
0.0051524699	0.63209996	0.0068710577
0.0052829638	0.57566063	0.0063911026
0.0054134578	0.51375004	0.0058573881
0.0055439518	0.49980250	0.0058820651
0.0056744457	0.45523702	0.0053288763
0.0058049397	0.42261921	0.0050789122
0.0059354337	0.39972317	0.0050634392
0.0060659277	0.36444988	0.0045945550
0.0061964216	0.34821533	0.0046102032
0.0063269156	0.32858917	0.0043850885
0.0064574096	0.30479350	0.0041286441
0.0065879035	0.28109680	0.0039945291
0.0067183975	0.27657273	0.0038394368
0.0068488915	0.25888868	0.0037500413
0.0069793855	0.24959762	0.0037088501
0.0071098794	0.22680270	0.0033980077
0.0072403734	0.21943754	0.0033498987
0.0073708674	0.21311961	0.0032865512
0.0075013613	0.19989850	0.0031276165
0.0076318553	0.19547750	0.0031130306
0.0077623493	0.18932300	0.0029679701
0.0078928433	0.17868022	0.0028774512
0.0080233372	0.16745480	0.0027686990
0.0081538312	0.16257662	0.0026851087
0.0082843252	0.15684768	0.0026425412
0.0084148191	0.15024066	0.0025563854
0.0085453131	0.14716684	0.0024875737
0.0086758071	0.14251834	0.0024434508
0.0088063011	0.13154788	0.0023053753
0.0089367950	0.12970045	0.0023014484
0.0090672890	0.12931004	0.0022816262
0.0091977830	0.12130259	0.0021606129
0.0093282769	0.11600361	0.0021347144
0.0094587709	0.10835156	0.0020017110
0.0095892649	0.10869538	0.0020180746
0.0097197588	0.10647059	0.0019940270
0.0098502528	0.10319477	0.0019377805
0.0099807468	0.095442992	0.0018488234
0.010111241	0.096051830	0.0018554024
0.010241735	0.093897805	0.0017811938
0.010372229	0.090823074	0.0017656359
0.010502723	0.086308879	0.0017054958
0.010633217	0.084931506	0.0016769693
0.010763711	0.078886350	0.0015999608
0.010894205	0.077635095	0.0015545680
0.011024699	0.076992663	0.0015539019
0.011155193	0.074861024	0.0015217667
0.011285687	0.072389624	0.0014712239
0.011416180	0.069569817	0.0014363386
0.011546674	0.068089124	0.0013872643
0.011677168	0.064611331	0.0013414193
0.011807662	0.062981545	0.0013047742
0.011938156	0.061599488	0.0012841560
0.012068650	0.062014545	0.0012861213
0.012199144	0.059731736	0.0012419873
0.012329638	0.059270992	0.0012073509
0.012460132	0.059725077	0.0012095938
0.012590626	0.057189369	0.0011625383
0.012721120	0.055503092	0.0011296586
0.012851614	0.056830795	0.0011214642
0.012982108	0.053722817	0.0010740237
0.013112602	0.052442700	0.0010640637
0.013243096	0.050292137	0.0010285053
0.013373590	0.049161041	0.0010167065
0.013504084	0.051558534	0.0010395173
0.013634578	0.049243015	0.00099709928
0.013765072	0.049425730	0.0010024410
0.013895566	0.048903340	0.00098900340
0.014026060	0.049240880	0.00097453895
0.014156554	0.047132419	0.00096692912
0.014287048	0.045716975	0.00093669714
0.014417542	0.047207212	0.00094187577
0.014548036	0.046804578	0.00094809385
0.014678530	0.046589317	0.00092788856
0.014809024	0.046247850	0.00092923059
0.014939518	0.044276423	0.00090264996
0.015070012	0.043205702	0.00088374833
0.015200506	0.043318023	0.00088790208
0.015331000	0.043021643	0.00087236037
0.015461494	0.043193551	0.00087137931
0.015591988	0.043306101	0.00087383568
0.015722482	0.042267601	0.00085011066
0.015852975	0.040795915	0.00083584859
0.015983469	0.040606646	0.00083163803
0.016113963	0.040239325	0.00081813200
0.016244457	0.039315449	0.00081672791
0.016374951	0.039571725	0.00080954968
0.016505445	0.037935859	0.00079166715
0.016635939	0.039629450	0.00080623004
0.016766433	0.039798227	0.00079325984
0.016896927	0.038584162	0.00078657489
0.017027421	0.037691810	0.00077239945
0.017157915	0.037351382	0.00076684651
0.017288409	0.038382330	0.00077868776
0.017418903	0.036859477	0.00074831808
0.017549397	0.038153897	0.00076795723
0.017679891	0.038584939	0.00076947450
0.017810385	0.036871098	0.00074530683
0.017940879	0.037599234	0.00075448570
0.018071373	0.037745695	0.00074713919
0.018201867	0.036908170	0.00074106998
0.018332361	0.036233201	0.00073253817
0.018462855	0.036394635	0.00072305666
0.018593349	0.036022764	0.00072499468
0.018723843	0.035759755	0.00071712897
0.018854337	0.037042205	0.00071898975
0.018984831	0.034435519	0.00069889012
0.019115325	0.035334106	0.00070129147
0.019245819	0.036484809	0.00071721668
0.019376313	0.035503641	0.00069894506
0.019506807	0.034740149	0.00068639723
0.019637301	0.034357738	0.00068737480
0.019767795	0.034521559	0.00068061888
0.019898289	0.035398534	0.00068966796
0.020028783	0.034243809	0.00067558477
0.020159277	0.034279572	0.00067281858
0.020289771	0.034933317	0.00068132508
0.020420264	0.033995159	0.00066308464
0.020550758	0.033755597	0.00065983915
0.020681252	0.034239230	0.00067045133
0.020811746	0.033356523	0.00065256885
0.020942240	0.033008976	0.00064405109
0.021072734	0.032899801	0.00064926001
0.021203228	0.035155371	0.00065914489
0.021333722	0.033910164	0.00065432083
0.021464216	0.033777380	0.00064770601
0.021594710	0.034094920	0.00064233514
0.021725204	0.034206837	0.00065423853
0.021855698	0.034423036	0.00064047425
0.021986192	0.034023274	0.00064221510
0.022116686	0.032909421	0.00063437688
0.022247180	0.033966707	0.00063237433
0.022377674	0.033072909	0.00062709947
0.022508168	0.032651523	0.00061971202
0.022638662	0.033023925	0.00061817776
0.022769156	0.033942448	0.00063320173
0.022899650	0.033272291	0.00061670042
0.023030144	0.032273785	0.00061354182
0.023160638	0.032361286	0.00061144058
0.023291132	0.032626140	0.00060732995
0.023421626	0.031920669	0.00060387442
0.023552120	0.032304909	0.00060340048
0.023682614	0.033799184	0.00061050872
0.023813108	0.031892995	0.00060089594
0.023943602	0.031628708	0.00059126379
0.024074096	0.031564965	0.00058826792
0.024204590	0.032280885	0.00059757028
0.024335084	0.033466696	0.00060002821
0.024465578	0.031485289	0.00058702361
0.024596072	0.032877924	0.00059229253
0.024726566	0.033325427	0.00059642598
0.024857060	0.032512532	0.00059147426
0.024987553	0.033002913	0.00058628293
0.025118047	0.032541356	0.00058720081
0.025248541	0.032405107	0.00058382917
0.025379035	0.032433076	0.00057803413
0.025509529	0.031944692	0.00057831249
0.025640023	0.031724822	0.00056856495
0.025770517	0.032515276	0.00057945723
0.025901011	0.032098407	0.00057362671
0.026031505	0.032148983	0.00056946261
0.026161999	0.032302766	0.00057164565
0.026292493	0.031211265	0.00055915463
0.026422987	0.030892160	0.00055513213
0.026553481	0.032415101	0.00056816177
0.026683975	0.032077368	0.00056109507
0.026814469	0.031975866	0.00056086892
0.026944963	0.030985766	0.00055260126
0.027075457	0.031339952	0.00055296537
0.027205951	0.031571687	0.00055733927
0.027336445	0.030065122	0.00053808788
0.027466939	0.031799980	0.00055116748
0.027597433	0.031629972	0.00055371110
0.027727927	0.031871527	0.00054641278
0.027858421	0.030857259	0.00054481223
0.027988915	0.030960608	0.00054021732
0.028119409	0.031289495	0.00053951587
0.028249903	0.031693449	0.00054485774
0.028380397	0.031726007	0.00054013239
0.028510891	0.032013527	0.00054626701
0.028641385	0.031107657	0.00053717604
0.028771879	0.031013085	0.00053016717
0.028902373	0.031019431	0.00053401398
0.029032867	0.031338644	0.00053220728
0.029163361	0.031571628	0.00053127338
0.029293855	0.031585227	0.00053721237
0.029424349	0.031435571	0.00052811416
0.029554842	0.030606500	0.00052224253
0.029685336	0.031577126	0.00052932571
0.029815830	0.031722389	0.00052546718
0.029946324	0.031597845	0.00052702449
0.030076818	0.030014087	0.00051515271
0.030207312	0.031179176	0.00051699181
0.030337806	0.031263912	0.00052306319
0.030468300	0.030784642	0.00051388692
0.030598794	0.031632782	0.00052151474
0.030729288	0.032263016	0.00052722406
0.030859782	0.031520098	0.00051694991
0.030990276	0.030909665	0.00051288097
0.031120770	0.030643060	0.00050709654
0.031251264	0.030538776	0.00050439100
0.031381758	0.029907257	0.00050230354
0.031512252	0.031225433	0.00050936524
0.031642746	0.031718901	0.00051396096
0.031773240	0.030875945	0.00050553779
0.031903734	0.031311030	0.00050514706
0.032034228	0.031969178	0.00051226492
0.032164722	0.031177505	0.00050507847
0.032295216	0.030283272	0.00049707814
0.032425710	0.029831200	0.00049388747
0.032556204	0.030038976	0.00048917466
0.032686698	0.030773298	0.00049719748
0.032817192	0.031129903	0.00049729969
0.032947686	0.030781677	0.00049428054
0.033078180	0.030670180	0.00049485203
0.033208674	0.030408350	0.00048848883
0.033339168	0.030929996	0.00049274695
0.033469662	0.030946708	0.00049314924
0.033600156	0.030606801	0.00048818559
0.033730650	0.030627639	0.00049150747
0.033861144	0.031072150	0.00048978255
0.033991637	0.029747551	0.00047642236
0.034122131	0.030343840	0.00048617442
0.034252625	0.031436964	0.00049496505
0.034383119	0.030769313	0.00049537752
0.034513613	0.030581050	0.00049566971
0.034644107	0.030285817	0.00049031766
0.034774601	0.030286337	0.00050291666
0.034905095	0.030764610	0.00050757347
0.035035589	0.030220466	0.00050522867
0.035166083	0.030142386	0.00051207028
0.035296577	0.030096386	0.00051024316
0.035427071	0.030901021	0.00052031057
0.035557565	0.030897341	0.00051749466
0.035688059	0.030694795	0.00051670387
0.035818553	0.031000994	0.00052672915
0.035949047	0.030502416	0.00051756144
0.036079541	0.030465675	0.00051971204
0.036210035	0.029380569	0.00051063214
0.036340529	0.030465262	0.00051910148
0.036471023	0.030563342	0.00052471607
0.036601517	0.030686411	0.00052411322
0.036732011	0.030057639	0.00051779128
0.036862505	0.029244862	0.00051487928
0.036992999	0.029215774	0.00051524280
0.037123493	0.030740632	0.00052675543
0.037253987	0.031042150	0.00053396321
0.037384481	0.031570526	0.00053308031
0.037514975	0.029975104	0.00052790618
0.037645469	0.030245791	0.00052716260
0.037775963	0.030612508	0.00052635568
0.037906457	0.030455216	0.00053317972
0.038036951	0.029928401	0.00052709647
0.038167445	0.029447896	0.00052496903
0.038297939	0.031019299	0.00053693861
0.038428433	0.030693241	0.00053398944
0.038558926	0.030407974	0.00053635872
0.038689420	0.029599663	0.00052995604
0.038819914	0.029725165	0.00052744812
0.038950408	0.029813229	0.00053340891
0.039080902	0.030317904	0.00052883179
0.039211396	0.030236754	0.00052783149
0.039341890	0.031103514	0.00052840510
0.039472384	0.030757673	0.00052489190
0.039602878	0.030468147	0.00052126742
0.039733372	0.029962417	0.00051576200
0.039863866	0.029659740	0.00050690293
0.039994360	0.029988974	0.00051314745
0.040124854	0.030082046	0.00050991920
0.040255348	0.030600948	0.00051555229
0.040385842	0.030495762	0.00051094447
0.040516336	0.029135026	0.00049977437
0.040646830	0.029900007	0.00050638305
0.040777324	0.030572187	0.00050981914
0.040907818	0.030895704	0.00051004103
0.041038312	0.030055824	0.00050765225
0.041168806	0.030701614	0.00050620224
0.041299300	0.030589530	0.00051053422
0.041429794	0.030259703	0.00050364457
0.041560288	0.028888014	0.00049114826
0.041690782	0.029736562	0.00049967729
0.041821276	0.029494906	0.00049563680
0.041951770	0.030381186	0.00050169235
0.042082264	0.029888260	0.00049656230
0.042212758	0.029932037	0.00049503343
0.042343252	0.029918759	0.00049924347
0.042473746	0.029679112	0.00049365028
0.042604240	0.030418333	0.00049599569
0.042734734	0.030332614	0.00050062378
0.042865228	0.029729108	0.00049050759
0.042995722	0.029471444	0.00049114404
0.043126215	0.029490697	0.00049094762
0.043256709	0.030231621	0.00049409294
0.043387203	0.030513213	0.00049693984
0.043517697	0.030078383	0.00049063302
0.043648191	0.030294293	0.00048996181
0.043778685	0.030307892	0.00049627776
0.043909179	0.029985512	0.00048735291
0.044039673	0.030774620	0.00049483330
0.044170167	0.030530288	0.00049342084
0.044300661	0.030260885	0.00048831470
0.044431155	0.030169491	0.00049221406
0.044561649	0.031180063	0.00049464750
0.044692143	0.029594730	0.00048311686
0.044822637	0.029796515	0.00048499532
0.044953131	0.029845341	0.00048447657
0.045083625	0.029775180	0.00048762930
0.045214119	0.030744021	0.00048913085
0.045344613	0.030306582	0.00048404474
0.045475107	0.030880079	0.00048986481
0.045605601	0.030467631	0.00048572191
0.045736095	0.030467643	0.00048525259
0.045866589	0.031325422	0.00049412002
0.045997083	0.029252900	0.00047484265
0.046127577	0.029493516	0.00048114438
0.046258071	0.029832584	0.00048873306
0.046388565	0.029574176	0.00048693547
0.046519059	0.030354205	0.00050002187
0.046649553	0.030204631	0.00049721142
0.046780047	0.030708947	0.00050309140
0.046910541	0.030130643	0.00049923486
0.047041035	0.028691538	0.00048929422
0.047171529	0.030133830	0.00050411656
0.047302023	0.029648078	0.00050067612
0.047432517	0.030186065	0.00050442308
0.047563011	0.029743070	0.00050417674
0.047693504	0.029889064	0.00050194602
0.047823998	0.029715616	0.00050550739
0.047954492	0.030352477	0.00051173920
0.048084986	0.029692452	0.00050625450
0.048215480	0.029924060	0.00051195617
0.048345974	0.030304669	0.00051105456
0.048476468	0.031095032	0.00051686532
0.048606962	0.030325020	0.00051472093
0.048737456	0.030203208	0.00051269874
0.048867950	0.030027269	0.00051442902
0.048998444	0.029339773	0.00050653758
0.049128938	0.029480429	0.00050951824
0.049259432	0.029781112	0.00051288932
0.049389926	0.029804759	0.00051347860
0.049520420	0.029638824	0.00051234847
0.049650914	0.030059282	0.00051793756
0.049781408	0.029952324	0.00051449054
0.049911902	0.030701792	0.00052108340
0.050042396	0.029909081	0.00051590386
0.050172890	0.029148150	0.00051155356
0.050303384	0.029648534	0.00051856522
0.050433878	0.029200512	0.00051059025
0.050564372	0.028441653	0.00050694582
0.050694866	0.029007666	0.00050866610
0.050825360	0.029223338	0.00051540856
0.050955854	0.029712318	0.00051884751
0.051086348	0.029544619	0.00051624179
0.051216842	0.029840151	0.00051858446
0.051347336	0.031185626	0.00052983191
0.051477830	0.029106867	0.00051163794
0.051608324	0.029845982	0.00052072167
0.051738818	0.029607555	0.00052199955
0.051869312	0.030089109	0.00052147739
0.051999806	0.030422368	0.00052731627
0.052130299	0.030111341	0.00052330110
0.052260793	0.030822808	0.00053075891
0.052391287	0.029310786	0.00051985807
0.052521781	0.029773861	0.00052164739
0.052652275	0.029969997	0.00052668358
0.052782769	0.030508105	0.00052746605
0.052913263	0.029387682	0.00052026903
0.053043757	0.029380862	0.00051911812
0.053174251	0.030039681	0.00052708374
0.053304745	0.030226274	0.00052706971
0.053435239	0.029740424	0.00052633239
0.053565733	0.028762146	0.00051593039
0.053696227	0.030558005	0.00053046004
0.053826721	0.029242579	0.00052263368
0.053957215	0.030517734	0.00053199989
0.054087709	0.029706222	0.00052702095
0.054218203	0.028784988	0.00051634013
0.054348697	0.029471660	0.00052344741
0.054479191	0.030743949	0.00053564359
0.054609685	0.030399111	0.00053301095
0.054740179	0.029603767	0.00052532987
0.054870673	0.030505892	0.00053422337
0.055001167	0.029834766	0.00052630070
0.055131661	0.029639001	0.00052634138
0.055262155	0.030008356	0.00052933608
0.055392649	0.029437732	0.00052732816
0.055523143	0.030461593	0.00053512180
0.055653637	0.030204481	0.00053074834
0.055784131	0.030528757	0.00053344199
0.055914625	0.030570713	0.00053551900
0.056045119	0.029822711	0.00052909977
0.056175613	0.029846796	0.00053008184
0.056306107	0.030311142	0.00053335656
0.056436601	0.029588295	0.00052843666
0.056567095	0.030124936	0.00053163016
0.056697588	0.030052757	0.00053367684
0.056828082	0.029496655	0.00052767596
0.056958576	0.028707800	0.00052239286
0.057089070	0.030164218	0.00053362522
0.057219564	0.029454055	0.00052842560
0.057350058	0.029790858	0.00052952920
0.057480552	0.029736980	0.00053322784
0.057611046	0.029727831	0.00052881588
0.057741540	0.029113393	0.00052523203
0.057872034	0.030455155	0.00053560298
0.058002528	0.030386627	0.00053286560
0.058133022	0.029875949	0.00053103939
0.058263516	0.029919608	0.00052872778
0.058394010	0.029387775	0.00052576767
0.058524504	0.028850153	0.00051949203
0.058654998	0.029796811	0.00052593619
0.058785492	0.029596799	0.00052478452
0.058915986	0.029226342	0.00052269087
0.059046480	0.029469365	0.00051849864
0.059176974	0.029361170	0.00052335322
0.059307468	0.029559924	0.00051827114
0.059437962	0.029986754	0.00052043670
0.059568456	0.030194131	0.00052743001
0.059698950	0.029835777	0.00051977610
0.059829444	0.029106819	0.00051503705
0.059959938	0.030386929	0.00052416047
0.060090432	0.030394422	0.00052229203
0.060220926	0.030180713	0.00052315120
0.060351420	0.030041454	0.00051986008
0.060481914	0.029529868	0.00051795881
0.060612408	0.030307214	0.00051990222
0.060742902	0.029760500	0.00051469805
0.060873396	0.030517349	0.00052379449
0.061003890	0.029709931	0.00051681628
0.061134384	0.029123962	0.00050774611
0.061264877	0.029473595	0.00051738845
0.061395371	0.029598888	0.00051278736
0.061525865	0.030200908	0.00051557775
0.061656359	0.029354414	0.00051343387
0.061786853	0.030387968	0.00051896054
0.061917347	0.029479416	0.00051419903
0.062047841	0.029077109	0.00050879529
0.062178335	0.030559532	0.00051745941
0.062308829	0.029316114	0.00051265025
0.062439323	0.029680818	0.00051074587
0.062569817	0.029350751	0.00050980625
0.062700311	0.029716629	0.00051347136
0.062830805	0.030275459	0.00051587109
0.062961299	0.029766642	0.00051218492
0.063091793	0.029416607	0.00051007582
0.063222287	0.029061418	0.00050589651
0.063352781	0.029509280	0.00051206571
0.063483275	0.030398010	0.00051559558
0.063613769	0.029021556	0.00050425223
0.063744263	0.029205599	0.00050592984
0.063874757	0.029516372	0.00050992157
0.064005251	0.029456183	0.00051089797
0.064135745	0.029094123	0.00050686676
0.064266239	0.029229836	0.00050488586
0.064396733	0.029839414	0.00051014260
0.064527227	0.028432768	0.00049793106
0.064657721	0.030398436	0.00051655185
0.064788215	0.028946247	0.00050219065
0.064918709	0.029124852	0.00050320186
0.065049203	0.030099191	0.00051290221
0.065179697	0.029203231	0.00050187297
0.065310191	0.029789734	0.00050829052
0.065440685	0.029111270	0.00050317651
0.065571179	0.029435730	0.00050562805
0.065701673	0.029746453	0.00050851448
0.065832166	0.028713344	0.00049866185
0.065962660	0.028567275	0.00049880895
0.066093154	0.029901399	0.00051091128
0.066223648	0.030320450	0.00050949232
0.066354142	0.029663430	0.00050696311
0.066484636	0.028128319	0.00049156569
0.066615130	0.029873799	0.00050758032
0.066745624	0.029496728	0.00050362241
0.066876118	0.029561754	0.00050312520
0.067006612	0.029280208	0.00050247883
0.067137106	0.030111790	0.00050815237
0.067267600	0.030128609	0.00050370958
0.067398094	0.029001501	0.00049987935
0.067528588	0.029570149	0.00050292097
0.067659082	0.028746796	0.00049512187
0.067789576	0.029525358	0.00050443631
0.067920070	0.029495639	0.00049913337
0.068050564	0.028961342	0.00049619660
0.068181058	0.029095233	0.00049672564
0.068311552	0.028679771	0.00049423522
0.068442046	0.030165472	0.00050793755
0.068572540	0.029285249	0.00049988057
0.068703034	0.028940553	0.00049358614
0.068833528	0.029379284	0.00050120626
0.068964022	0.028554767	0.00049114743
0.069094516	0.030124343	0.00050641865
0.069225010	0.029400695	0.00049812253
0.069355504	0.029262080	0.00049592377
0.069485998	0.029904561	0.00050106529
0.069616492	0.028588522	0.00049218514
0.069746986	0.028661055	0.00049187377
0.069877480	0.028654430	0.00049177232
0.070007974	0.030103066	0.00050040839
0.070138468	0.029688262	0.00049901859
0.070268961	0.030074308	0.00049909486
0.070399455	0.029553257	0.00049627161
0.070529949	0.028994910	0.00049488438
0.070660443	0.029273137	0.00049401732
0.070790937	0.029559761	0.00049748682
0.070921431	0.029249149	0.00049429157
0.071051925	0.029941222	0.00049759739
0.071182419	0.028814245	0.00049386182
0.071312913	0.029676053	0.00049687754
0.071443407	0.029206247	0.00049482051
0.071573901	0.028015487	0.00048150343
0.071704395	0.028875540	0.00048964590
0.071834889	0.028806447	0.00048868564
0.071965383	0.028740944	0.00048829586
0.072095877	0.028987509	0.00049105816
0.072226371	0.028443598	0.00048708694
0.072356865	0.029346002	0.00049018941
0.072487359	0.029260325	0.00049201112
0.072617853	0.029419463	0.00049325757
0.072748347	0.028497768	0.00048206284
0.072878841	0.028962628	0.00048983546
0.073009335	0.029645844	0.00049050245
0.073139829	0.028010365	0.00047932601
0.073270323	0.029909336	0.00049655907
0.073400817	0.028916465	0.00048662687
0.073531311	0.028335681	0.00048170481
0.073661805	0.027851588	0.00047898587
0.073792299	0.029464672	0.00048684120
0.073922793	0.029048298	0.00048794496
0.074053287	0.028866133	0.00048462667
0.074183781	0.028613255	0.00048374833
0.074314275	0.029330347	0.00049134612
0.074444769	0.029977784	0.00049022256
0.074575263	0.029366631	0.00048746947
0.074705757	0.029621050	0.00049051265
0.074836250	0.030219353	0.00049466682
0.074966744	0.028491053	0.00048436084
0.075097238	0.028321492	0.00047594131
0.075227732	0.029598568	0.00048861971
0.075358226	0.029607032	0.00049062363
0.075488720	0.029657072	0.00048829564
0.075619214	0.028579625	0.00048090680
0.075749708	0.029377599	0.00048575975
0.075880202	0.028125870	0.00047529832
0.076010696	0.029090547	0.00048318292
0.076141190	0.029885894	0.00048839688
0.076271684	0.028831101	0.00048342373
0.076402178	0.029196570	0.00048643174
0.076532672	0.029909504	0.00048762731
0.076663166	0.028891156	0.00048278941
0.076793660	0.027514632	0.00047032579
0.076924154	0.028865158	0.00048002458
0.077054648	0.028925226	0.00048230031
0.077185142	0.029307821	0.00048187331
0.077315636	0.029953177	0.00048771630
0.077446130	0.029918716	0.00048874107
0.077576624	0.029736443	0.00048398491
0.077707118	0.029246998	0.00048495114
0.077837612	0.029289650	0.00048001400
0.077968106	0.029131567	0.00048229017
0.078098600	0.029223166	0.00047935470
0.078229094	0.028410913	0.00047288742
0.078359588	0.028708394	0.00047779191
0.078490082	0.028764009	0.00047668076
0.078620576	0.029814173	0.00048361475
0.078751070	0.029342062	0.00048179660
0.078881564	0.029084970	0.00047834634
0.079012058	0.028942805	0.00047818827
0.079142552	0.028292704	0.00047246778
0.079273046	0.028471561	0.00047138177
0.079403539	0.028746866	0.00047620381
0.079534033	0.029365017	0.00048004088
0.079664527	0.028727146	0.00047414664
0.079795021	0.028518164	0.00047352787
0.079925515	0.028716925	0.00047296358
0.080056009	0.029350549	0.00048109075
0.080186503	0.029049757	0.00047802486
0.080316997	0.028902443	0.00047365944
0.080447491	0.029493511	0.00047960335
0.080577985	0.028343018	0.00046970406
0.080708479	0.028663430	0.00047158984
0.080838973	0.029555689	0.00047926004
0.080969467	0.029636408	0.00047840908
0.081099961	0.029756853	0.00048017534
0.081230455	0.029134650	0.00047598042
0.081360949	0.029239038	0.00047333733
0.081491443	0.029736031	0.00048117406
0.081621937	0.028202022	0.00046497334
0.081752431	0.029211475	0.00047601365
0.081882925	0.028729247	0.00047385414
0.082013419	0.029254950	0.00047430257
0.082143913	0.028354807	0.00046769599
0.082274407	0.028902771	0.00047083568
0.082404901	0.028347927	0.00046507303
0.082535395	0.029084766	0.00047438397
0.082665889	0.029142784	0.00047071310
0.082796383	0.028078491	0.00046583474
0.082926877	0.029470582	0.00047445737
0.083057371	0.029558263	0.00047297266
0.083187865	0.028701330	0.00046915996
0.083318359	0.029272843	0.00047241368
0.083448853	0.028588704	0.00046683133
0.083579347	0.028992559	0.00047058849
0.083709841	0.028679573	0.00046591440
0.083840335	0.029242227	0.00047214732
0.083970828	0.029576260	0.00047414992
0.084101322	0.029130799	0.00046991635
0.084231816	0.029413553	0.00047322636
0.084362310	0.028725988	0.00046640847
0.084492804	0.028697102	0.00046539545
0.084623298	0.028463245	0.00046734827
0.084753792	0.028918489	0.00046748361
0.084884286	0.028551081	0.00046488006
0.085014780	0.029151016	0.00046990699
0.085145274	0.028272043	0.00046130550
0.085275768	0.029310357	0.00046978784
0.085406262	0.029251195	0.00046863378
0.085536756	0.029153289	0.00046865854
0.085667250	0.028621926	0.00046639448
0.085797744	0.028374734	0.00046026113
0.085928238	0.029498537	0.00047036762
0.086058732	0.029228407	0.00046662402
0.086189226	0.028701493	0.00046394593
0.086319720	0.028345234	0.00046391379
0.086450214	0.028198988	0.00045755072
0.086580708	0.028280019	0.00046120606
0.086711202	0.028529787	0.00045961541
0.086841696	0.029062674	0.00046466479
0.086972190	0.028722556	0.00046293451
0.087102684	0.028287916	0.00046033875
0.087233178	0.029649603	0.00047007459
0.087363672	0.028889193	0.00046406718
0.087494166	0.029363775	0.00046432324
0.087624660	0.028508490	0.00045946671
0.087755154	0.029462766	0.00046950188
0.087885648	0.028993450	0.00046265123
0.088016142	0.028651428	0.00046084560
0.088146636	0.028815991	0.00045971686
0.088277130	0.028550636	0.00045834621
0.088407623	0.028555595	0.00046151225
0.088538117	0.028226644	0.00045488452
0.088668611	0.027692538	0.00045370954
0.088799105	0.029116015	0.00046329209
0.088929599	0.029542308	0.00046307784
0.089060093	0.028533153	0.00045983162
0.089190587	0.028923435	0.00045930489
0.089321081	0.029059487	0.00046224826
0.089451575	0.028539822	0.00045898744
0.089582069	0.029532464	0.00046147979
0.089712563	0.028881620	0.00045940832
0.089843057	0.027861389	0.00045446527
0.089973551	0.028432196	0.00045496642
0.090104045	0.029177669	0.00046363802
0.090234539	0.028051458	0.00044952805
0.090365033	0.029002679	0.00046230611
0.090495527	0.028039787	0.00045227212
0.090626021	0.029031904	0.00045955659
0.090756515	0.028772852	0.00045912384
0.090887009	0.028831751	0.00045916626
0.091017503	0.028121060	0.00045024622
0.091147997	0.029432459	0.00046193194
0.091278491	0.028543617	0.00045410246
0.091408985	0.027882960	0.00044981449
0.091539479	0.027910910	0.00045036790
0.091669973	0.027915893	0.00044795436
0.091800467	0.028536590	0.00046387020
0.091930961	0.029458863	0.00047547760
0.092061455	0.029518361	0.00047835730
0.092191949	0.026952493	0.00046481455
0.092322443	0.028959687	0.00047838238
0.092452937	0.028640638	0.00048104147
0.092583431	0.029237569	0.00048746094
0.092713925	0.028042451	0.00047914772
0.092844419	0.029215387	0.00049206749
0.092974912	0.028086560	0.00048156837
0.093105406	0.028669733	0.00047754168
0.093235900	0.028675566	0.00047648732
0.093366394	0.028649136	0.00047015171
0.093496888	0.028367749	0.00047225536
0.093627382	0.028060065	0.00046371125
0.093757876	0.028183045	0.00046381168
0.093888370	0.029479988	0.00047595305
0.094018864	0.028408858	0.00046208105
0.094149358	0.028712075	0.00046735410
0.094279852	0.028592047	0.00046481136
0.094410346	0.029262887	0.00046795229
0.094540840	0.027828043	0.00045829772
0.094671334	0.028203654	0.00045719944
0.094801828	0.028224212	0.00045954527
0.094932322	0.028814122	0.00046532729
0.095062816	0.029603755	0.00046601019
0.095193310	0.028416035	0.00045883194
0.095323804	0.028534094	0.00045949303
0.095454298	0.028561897	0.00045868365
0.095584792	0.029399346	0.00046730419
0.095715286	0.029309542	0.00046215490
0.095845780	0.028857342	0.00045966727
0.095976274	0.028760934	0.00046089219
0.096106768	0.028635781	0.00045539606
0.096237262	0.029555267	0.00046579207
0.096367756	0.028010158	0.00045434431
0.096498250	0.028197967	0.00045205337
0.096628744	0.029014913	0.00046145980
0.096759238	0.028791518	0.00045504447
0.096889732	0.028433499	0.00045456760
0.097020226	0.028168594	0.00045305277
0.097150720	0.028485572	0.00045415208
0.097281214	0.028293470	0.00045182650
0.097411708	0.028579852	0.00045328206
0.097542201	0.027601009	0.00044578994
0.097672695	0.028458460	0.00045536373
0.097803189	0.028612670	0.00045141674
0.097933683	0.029545210	0.00046089848
0.098064177	0.028737634	0.00045260416
0.098194671	0.028346820	0.00044829238
0.098325165	0.028692465	0.00044981306
0.098455659	0.027825688	0.00044313664
0.098586153	0.028551401	0.00044806043
0.098716647	0.028959012	0.00045153184
0.098847141	0.028527933	0.00044235993
0.098977635	0.028753590	0.00044585588
0.099108129	0.028571755	0.00044416173
0.099238623	0.028571569	0.00044344051
0.099369117	0.028458216	0.00044277094
0.099499611	0.029221761	0.00044620464
0.099630105	0.029066977	0.00044619793
0.099760599	0.028441737	0.00044330138
0.099891093	0.028124492	0.00043782068
0.10002159	0.027917736	0.00044107102
0.10015208	0.028654593	0.00044291383
0.10028257	0.028115152	0.00043725850
0.10041307	0.028251560	0.00044090871
0.10054356	0.028202484	0.00043964310
0.10067406	0.029036327	0.00044907943
0.10080455	0.028579419	0.00044306440
0.10093504	0.029114535	0.00044512301
0.10106554	0.028059139	0.00044168877
0.10119603	0.028780296	0.00044377185
0.10132653	0.028806704	0.00044576706
0.10145702	0.028079387	0.00044081903
0.10158751	0.029074279	0.00044402164
0.10171801	0.028495590	0.00044357740
0.10184850	0.028342637	0.00043857188
0.10197900	0.028883047	0.00044376302
0.10210949	0.029084510	0.00044621886
0.10223998	0.028800159	0.00044212719
0.10237048	0.028491275	0.00043982083
0.10250097	0.027225909	0.00043434164
0.10263147	0.028552103	0.00043812493
0.10276196	0.028995834	0.00044486278
0.10289245	0.028349690	0.00043806048
0.10302295	0.028730640	0.00044131358
0.10315344	0.029770400	0.00045179856
0.10328394	0.028509764	0.00043821502
0.10341443	0.028811613	0.00044082144
0.10354492	0.028976483	0.00044390652
0.10367542	0.028246889	0.00043405461
0.10380591	0.028678581	0.00044065098
0.10393641	0.028013977	0.00043604218
0.10406690	0.028246468	0.00043549645
0.10419739	0.029090074	0.00044408746
0.10432789	0.029166820	0.00044073777
0.10445838	0.028500656	0.00043734939
0.10458888	0.028701823	0.00043939797
0.10471937	0.028775598	0.00043857531
0.10484986	0.028809503	0.00043965074
0.10498036	0.028524965	0.00043550244
0.10511085	0.028328106	0.00043530387
0.10524135	0.029075016	0.00044066224
0.10537184	0.029379011	0.00044137015
0.10550233	0.029786456	0.00044630624
0.10563283	0.028676495	0.00043625840
0.10576332	0.028592729	0.00043525772
0.10589382	0.028357268	0.00043548799
0.10602431	0.029090003	0.00043840627
0.10615480	0.027954692	0.00043127953
0.10628530	0.028922852	0.00043986216
0.10641579	0.028748162	0.00043485818
0.10654629	0.028418829	0.00043376443
0.10667678	0.028236164	0.00043270244
0.10680727	0.028101671	0.00043203854
0.10693777	0.029841030	0.00044425509
0.10706826	0.029056171	0.00043760698
0.10719876	0.028608773	0.00043585445
0.10732925	0.029449356	0.00044061322
0.10745974	0.029018611	0.00043465594
0.10759024	0.028636297	0.00043499325
0.10772073	0.027955022	0.00042941477
0.10785123	0.027821928	0.00043124774
0.10798172	0.028033457	0.00043918985
0.10811221	0.028618665	0.00044588820
0.10824271	0.029111899	0.00045490492
0.10837320	0.028549941	0.00045255095
0.10850370	0.028442740	0.00045369619
0.10863419	0.028801688	0.00046165086
0.10876468	0.028749792	0.00045983145
0.10889518	0.028827629	0.00046224834
0.10902567	0.028103974	0.00046174826
0.10915616	0.028437190	0.00046076649
0.10928666	0.028713261	0.00046915622
0.10941715	0.027835050	0.00046147482
0.10954765	0.028854543	0.00046998074
0.10967814	0.028744177	0.00047306117
0.10980863	0.028408861	0.00047116957
0.10993913	0.028862254	0.00047613198
0.11006962	0.028671202	0.00047778708
0.11020012	0.027532732	0.00046472255
0.11033061	0.028533702	0.00047711496
0.11046110	0.029064496	0.00048147327
0.11059160	0.028518905	0.00047955020
0.11072209	0.028773070	0.00048647480
0.11085259	0.028729865	0.00048050446
0.11098308	0.028033889	0.00047823429
0.11111357	0.027664133	0.00047937965
0.11124407	0.027545415	0.00047442187
0.11137456	0.028219547	0.00048663000
0.11150506	0.028410323	0.00048747760
0.11163555	0.028706261	0.00049011094
0.11176604	0.028537478	0.00049084167
0.11189654	0.027480882	0.00048022411
0.11202703	0.028912737	0.00049456661
0.11215753	0.028559826	0.00049461874
0.11228802	0.028742992	0.00049620442
0.11241851	0.029137929	0.00049934050
0.11254901	0.028381792	0.00049544342
0.11267950	0.028223299	0.00049412876
0.11281000	0.028152216	0.00049265563
0.11294049	0.028190211	0.00047751922
0.11307098	0.028229968	0.00047813114
0.11320148	0.027847125	0.00046845055
0.11333197	0.028147938	0.00046953943
0.11346247	0.027138082	0.00046429197
0.11359296	0.028092147	0.00046483840
0.11372345	0.028940582	0.00046986445
0.11385395	0.028625664	0.00046904411
0.11398444	0.027479641	0.00045508275
0.11411494	0.028166944	0.00046289541
0.11424543	0.028801394	0.00046414837
0.11437592	0.028459608	0.00045931618
0.11450642	0.028296925	0.00046058798
0.11463691	0.027925382	0.00045210641
0.11476741	0.028512477	0.00045809273
0.11489790	0.028290695	0.00045831609
0.11502839	0.027865794	0.00044972930
0.11515889	0.028947931	0.00046018650
0.11528938	0.028787087	0.00045580542
0.11541988	0.028650727	0.00045549465
0.11555037	0.028166158	0.00045268940
0.11568086	0.028876075	0.00045312700
0.11581136	0.028609038	0.00045514052
0.11594185	0.028464268	0.00044993698
0.11607235	0.028305529	0.00044819336
0.11620284	0.027648096	0.00044555651
0.11633333	0.027772588	0.00044435468
0.11646383	0.027948236	0.00044653432
0.11659432	0.028915277	0.00045287415
0.11672482	0.028192690	0.00044352704
0.11685531	0.028248105	0.00044727260
0.11698580	0.028997605	0.00045028603
0.11711630	0.028504181	0.00044764644
0.11724679	0.028746708	0.00044976785
0.11737729	0.027973622	0.00044167031
0.11750778	0.028281195	0.00044194159
0.11763827	0.028571470	0.00044679779
0.11776877	0.028881722	0.00044331342
0.11789926	0.028425836	0.00044467001
0.11802975	0.029149903	0.00044588513
0.11816025	0.028234091	0.00043866152
0.11829074	0.028448828	0.00044206446
0.11842124	0.027996088	0.00043523938
0.11855173	0.028154233	0.00043835281
0.11868222	0.028526272	0.00043779753
0.11881272	0.028233486	0.00043519951
0.11894321	0.027946909	0.00043454454
0.11907371	0.028428186	0.00043632746
0.11920420	0.029088260	0.00044153630
0.11933469	0.028738687	0.00043702975
0.11946519	0.027686791	0.00042580077
0.11959568	0.028678922	0.00043602899
0.11972618	0.028218483	0.00042923540
0.11985667	0.028055173	0.00043013069
0.11998716	0.028520380	0.00043348543
0.12011766	0.027884920	0.00042676960
0.12024815	0.027593717	0.00042269066
0.12037865	0.027936317	0.00042891509
0.12050914	0.028600073	0.00042783618
0.12063963	0.028336322	0.00042898547
0.12077013	0.028977245	0.00043114271
0.12090062	0.027794169	0.00042224671
0.12103112	0.028623432	0.00042872262
0.12116161	0.028925454	0.00042833310
0.12129210	0.028659682	0.00042721209
0.12142260	0.028837013	0.00042810065
0.12155309	0.028070272	0.00042290837
0.12168359	0.028789360	0.00042718827
0.12181408	0.028347749	0.00042212369
0.12194457	0.027656493	0.00041784740
0.12207507	0.028820611	0.00042712162
0.12220556	0.028169366	0.00042014254
0.12233606	0.028430429	0.00042524008
0.12246655	0.028266907	0.00041905369
0.12259704	0.028067175	0.00041842065
0.12272754	0.028558579	0.00042437670
0.12285803	0.028505911	0.00042217202
0.12298853	0.028900415	0.00042367561
0.12311902	0.028623683	0.00042461118
0.12324951	0.027939688	0.00041517451
0.12338001	0.027286497	0.00041446810
0.12351050	0.028583748	0.00042143049
0.12364100	0.027415594	0.00041465094
0.12377149	0.027614175	0.00041726301
0.12390198	0.028535023	0.00042025071
0.12403248	0.028163818	0.00041672723
0.12416297	0.027987460	0.00041743832
0.12429347	0.028799513	0.00042081991
0.12442396	0.028487985	0.00042272766
0.12455445	0.028208879	0.00041663841
0.12468495	0.028631424	0.00041841364
0.12481544	0.028740456	0.00042227869
0.12494594	0.028450660	0.00041776365
0.12507643	0.028152626	0.00041589822
0.12520692	0.027752270	0.00041483415
0.12533742	0.028781433	0.00041885630
0.12546791	0.027251906	0.00041021856
0.12559841	0.028373711	0.00041605436
0.12572890	0.028595469	0.00041773871
0.12585939	0.028013178	0.00041746098
0.12598989	0.027893903	0.00041073737
0.12612038	0.028676992	0.00041942979
0.12625088	0.027171019	0.00040737799
0.12638137	0.028155483	0.00041398611
0.12651186	0.028075754	0.00041572331
0.12664236	0.028432664	0.00041346071
0.12677285	0.027422661	0.00040848280
0.12690335	0.028442343	0.00041848469
0.12703384	0.028153795	0.00041113065
0.12716433	0.028224903	0.00041704779
0.12729483	0.027535455	0.00040864679
0.12742532	0.027684550	0.00041050468
0.12755581	0.027976688	0.00041086154
0.12768631	0.028441618	0.00041393895
0.12781680	0.027940577	0.00041306028
0.12794730	0.027457675	0.00040764414
0.12807779	0.027697814	0.00040796585
0.12820828	0.027848164	0.00041007203
0.12833878	0.028331341	0.00041165077
0.12846927	0.028289565	0.00041384113
0.12859977	0.027112192	0.00040659273
0.12873026	0.028418395	0.00041200676
0.12886075	0.028264309	0.00041202078
0.12899125	0.027978336	0.00041076177
0.12912174	0.028082199	0.00040997579
0.12925224	0.028258587	0.00041194000
0.12938273	0.028055995	0.00040973457
0.12951322	0.027708910	0.00040646461
0.12964372	0.028236238	0.00041029141
0.12977421	0.028199952	0.00040929206
0.12990471	0.027960623	0.00041014261
0.13003520	0.028505392	0.00041157896
0.13016569	0.028151036	0.00040929861
0.13029619	0.029060281	0.00041404497
0.13042668	0.027743304	0.00040525748
0.13055718	0.028032882	0.00040697960
0.13068767	0.028331722	0.00041144662
0.13081816	0.027792844	0.00040358604
0.13094866	0.027295955	0.00040278623
0.13107915	0.027964861	0.00040449069
0.13120965	0.028367269	0.00040912079
0.13134014	0.028542495	0.00041146686
0.13147063	0.028353051	0.00040863562
0.13160113	0.027616119	0.00040453861
0.13173162	0.028716626	0.00040999062
0.13186212	0.027589130	0.00040261626
0.13199261	0.028130382	0.00040794640
0.13212310	0.028008632	0.00040392328
0.13225360	0.028290442	0.00040878688
0.13238409	0.028119895	0.00040632113
0.13251459	0.027920123	0.00040358253
0.13264508	0.027603878	0.00040253788
0.13277557	0.028626110	0.00040952304
0.13290607	0.028330814	0.00040859314
0.13303656	0.028869696	0.00041048745
0.13316706	0.028236642	0.00040424575
0.13329755	0.027786993	0.00040276617
0.13342804	0.027462632	0.00040291524
0.13355854	0.027753905	0.00040187358
0.13368903	0.028495840	0.00040842428
0.13381953	0.027584790	0.00040073912
0.13395002	0.028281232	0.00040585120
0.13408051	0.028112104	0.00040472740
0.13421101	0.028447150	0.00040509818
0.13434150	0.028294731	0.00040659370
0.13447200	0.028540732	0.00040761124
0.13460249	0.028627034	0.00040514428
0.13473298	0.027891460	0.00040262514
0.13486348	0.028935842	0.00040797208
0.13499397	0.027718124	0.00040109237
0.13512447	0.027971925	0.00040279896
0.13525496	0.028291675	0.00040239814
0.13538545	0.028595103	0.00040535216
0.13551595	0.027804013	0.00039997117
0.13564644	0.028474953	0.00040423205
0.13577694	0.028553889	0.00040613509
0.13590743	0.028206383	0.00040046739
0.13603792	0.027754160	0.00039762589
0.13616842	0.028642379	0.00040544829
0.13629891	0.028394561	0.00040188414
0.13642940	0.027676471	0.00040010507
0.13655990	0.027611465	0.00039623967
0.13669039	0.027815820	0.00039963843
0.13682089	0.027316052	0.00039547775
0.13695138	0.028584524	0.00040305849
0.13708187	0.027954827	0.00039990190
0.13721237	0.028511240	0.00040340360
0.13734286	0.028003415	0.00039868159
0.13747336	0.028530280	0.00040385064
0.13760385	0.028485020	0.00040115234
0.13773434	0.028028021	0.00039938740
0.13786484	0.028284329	0.00040131403
0.13799533	0.029312063	0.00040664882
0.13812583	0.027804078	0.00039691129
0.13825632	0.028542719	0.00040117559
0.13838681	0.027382505	0.00039301240
0.13851731	0.028461076	0.00040146623
0.13864780	0.027420217	0.00039414958
0.13877830	0.027707753	0.00039479073
0.13890879	0.027705114	0.00039593533
0.13903928	0.028256954	0.00039782235
0.13916978	0.028253074	0.00039890949
0.13930027	0.027980308	0.00039776805
0.13943077	0.028784654	0.00040174294
0.13956126	0.028411885	0.00040146880
0.13969175	0.027667160	0.00039448315
0.13982225	0.028575273	0.00040130931
0.13995274	0.027848869	0.00039627224
0.14008324	0.027727880	0.00039424041
0.14021373	0.027977617	0.00039785027
0.14034422	0.027739653	0.00039191718
0.14047472	0.028374025	0.00039901692
0.14060521	0.027611533	0.00039460466
0.14073571	0.027797080	0.00039352875
0.14086620	0.028579128	0.00039851217
0.14099669	0.028187937	0.00039685826
0.14112719	0.028033337	0.00039280706
0.14125768	0.027478582	0.00039272300
0.14138818	0.028158405	0.00039405043
0.14151867	0.027869862	0.00039405144
0.14164916	0.028160646	0.00039691653
0.14177966	0.027230336	0.00038829623
0.14191015	0.027081308	0.00038683420
0.14204065	0.027791853	0.00039173533
0.14217114	0.028553293	0.00039602374
0.14230163	0.028293992	0.00039613255
0.14243213	0.028446439	0.00039313960
0.14256262	0.027514029	0.00038836841
0.14269312	0.028688347	0.00039853181
0.14282361	0.028567574	0.00039335233
0.14295410	0.028393868	0.00039482052
0.14308460	0.028853471	0.00039559273
0.14321509	0.028259391	0.00039293475
0.14334559	0.028479123	0.00039602827
0.14347608	0.027669814	0.00038991682
0.14360657	0.028126495	0.00039215348
0.14373707	0.028190118	0.00039290507
0.14386756	0.027523370	0.00038582480
0.14399806	0.028040016	0.00039099247
0.14412855	0.027743127	0.00038837019
0.14425904	0.028145341	0.00039243808
0.14438954	0.028147193	0.00039379517
0.14452003	0.027858807	0.00038829581
0.14465053	0.027993209	0.00038951864
0.14478102	0.027205230	0.00038535922
0.14491151	0.028277212	0.00039066086
0.14504201	0.028174583	0.00039190833
0.14517250	0.027625475	0.00038793167
0.14530299	0.027667511	0.00038828726
0.14543349	0.028126027	0.00039135962
0.14556398	0.027885228	0.00038756765
0.14569448	0.028057948	0.00039060839
0.14582497	0.028032360	0.00039052287
0.14595546	0.027889169	0.00039118855
0.14608596	0.027387418	0.00038462926
0.14621645	0.028239131	0.00038819021
0.14634695	0.027610047	0.00038708264
0.14647744	0.027816647	0.00038918608
0.14660793	0.027555615	0.00038618289
0.14673843	0.027742140	0.00038657612
0.14686892	0.027917521	0.00038576064
0.14699942	0.027630262	0.00038657582
0.14712991	0.028033007	0.00038919608
0.14726040	0.028139760	0.00038804639
0.14739090	0.027831402	0.00038565033
0.14752139	0.028333072	0.00038981506
0.14765189	0.028423871	0.00038915807
0.14778238	0.027926333	0.00038913615
0.14791287	0.027963892	0.00038604649
0.14804337	0.028299247	0.00038883497
0.14817386	0.028426639	0.00038983021
0.14830436	0.027853289	0.00038494862
0.14843485	0.028608602	0.00039124578
0.14856534	0.028297715	0.00038768506
0.14869584	0.028385426	0.00038857641
0.14882633	0.027984552	0.00038748131
0.14895683	0.028082969	0.00038599545
0.14908732	0.027770683	0.00038426821
0.14921781	0.027641546	0.00038455940
0.14934831	0.027547311	0.00038326793
0.14947880	0.028050279	0.00038872816
0.14960930	0.027797453	0.00038292739
0.14973979	0.028214077	0.00038575620
0.14987028	0.028180735	0.00038847031
0.15000078	0.027727692	0.00038281354
0.15013127	0.028391090	0.00038774592
0.15026177	0.028060105	0.00038624311
0.15039226	0.028051788	0.00038473743
0.15052275	0.027710973	0.00038382948
0.15065325	0.028155939	0.00038546884
0.15078374	0.027235869	0.00038160256
0.15091424	0.027337187	0.00038303585
0.15104473	0.027325002	0.00038041644
0.15117522	0.028350432	0.00038747952
0.15130572	0.027366905	0.00038258526
0.15143621	0.027979415	0.00038296128
0.15156671	0.027669803	0.00038330784
0.15169720	0.027497529	0.00037926331
0.15182769	0.027746759	0.00038151835
0.15195819	0.028080166	0.00038545810
0.15208868	0.027797961	0.00038138094
0.15221918	0.028806077	0.00038979576
0.15234967	0.027638489	0.00038024277
0.15248016	0.028005296	0.00038298663
0.15261066	0.028168862	0.00038421690
0.15274115	0.027348325	0.00037869485
0.15287165	0.028222417	0.00038360405
0.15300214	0.027767900	0.00038054639
0.15313263	0.027491895	0.00037812563
0.15326313	0.028902522	0.00038697919
0.15339362	0.027768058	0.00037955076
0.15352412	0.027529921	0.00037926832
0.15365461	0.027560113	0.00038045088
0.15378510	0.027810149	0.00038070632
0.15391560	0.027774335	0.00037909631
0.15404609	0.028150368	0.00038310673
0.15417658	0.027739962	0.00037957416
0.15430708	0.027760984	0.00038118671
0.15443757	0.027758395	0.00037891012
0.15456807	0.028093770	0.00038188195
0.15469856	0.027216296	0.00037518210
0.15482905	0.027592263	0.00037859675
0.15495955	0.027503043	0.00037723070
0.15509004	0.027361995	0.00037620441
0.15522054	0.027282215	0.00037653204
0.15535103	0.027388817	0.00037551237
0.15548152	0.028046980	0.00037991152
0.15561202	0.027729368	0.00037904212
0.15574251	0.028157675	0.00038172811
0.15587301	0.027307390	0.00037660401
0.15600350	0.027610321	0.00037665966
0.15613399	0.027623861	0.00037712244
0.15626449	0.027975582	0.00037876363
0.15639498	0.028370740	0.00038269996
0.15652548	0.028483200	0.00038343387
0.15665597	0.027991470	0.00038068872
0.15678646	0.027748356	0.00037679894
0.15691696	0.028157399	0.00037794959
0.15704745	0.028507972	0.00038238400
0.15717795	0.027671177	0.00037551428
0.15730844	0.028108319	0.00037966311
0.15743893	0.027585335	0.00037460303
0.15756943	0.027722981	0.00037463579
0.15769992	0.027443265	0.00037496338
0.15783042	0.027882065	0.00037727580
0.15796091	0.027434818	0.00037360397
0.15809140	0.028068005	0.00037885027
0.15822190	0.027647505	0.00037374470
0.15835239	0.027084318	0.00037237564
0.15848289	0.027913644	0.00037780557
0.15861338	0.028214587	0.00037846473
0.15874387	0.027606107	0.00037487054
0.15887437	0.027739547	0.00037378237
0.15900486	0.027657011	0.00037363319
0.15913536	0.027431943	0.00037341449
0.15926585	0.027763500	0.00037329792
0.15939634	0.027520719	0.00037344874
0.15952684	0.027971569	0.00037712065
0.15965733	0.028109000	0.00037497974
0.15978783	0.028122471	0.00037729075
0.15991832	0.028576490	0.00037792483
0.16004881	0.028257420	0.00037849537
0.16017931	0.027931629	0.00037528319
0.16030980	0.027685269	0.00037200239
0.16044030	0.028253829	0.00037639911
0.16057079	0.028191584	0.00037538955
0.16070128	0.027838927	0.00037406262
0.16083178	0.027366294	0.00037400437
0.16096227	0.027636786	0.00037083115
0.16109277	0.027340857	0.00037115293
0.16122326	0.027193577	0.00036862419
0.16135375	0.028024959	0.00037388858
0.16148425	0.028431738	0.00037878250
0.16161474	0.028497072	0.00037725242
0.16174524	0.028385662	0.00037592894
0.16187573	0.028057992	0.00037619517
0.16200622	0.027446580	0.00036861682
0.16213672	0.027520919	0.00037122076
0.16226721	0.027478986	0.00036883595
0.16239771	0.027951732	0.00037166548
0.16252820	0.027432559	0.00037030698
0.16265869	0.028156496	0.00037217373
0.16278919	0.027396004	0.00036986691
0.16291968	0.027470922	0.00037049679
0.16305018	0.027798295	0.00037056940
0.16318067	0.027628861	0.00036920399
0.16331116	0.027763286	0.00037101330
0.16344166	0.027646723	0.00036997925
0.16357215	0.027165721	0.00036817535
0.16370264	0.026964421	0.00036510351
0.16383314	0.027974321	0.00037160312
0.16396363	0.027449977	0.00036921606
0.16409413	0.028250840	0.00037224232
0.16422462	0.027807599	0.00037031532
0.16435511	0.027519349	0.00036754396
0.16448561	0.028702013	0.00037607198
0.16461610	0.028149388	0.00037385972
0.16474660	0.027322867	0.00036477424
0.16487709	0.027763281	0.00037042113
0.16500758	0.027749849	0.00036802359
0.16513808	0.028284641	0.00037239175
0.16526857	0.027565540	0.00036859665
0.16539907	0.027557234	0.00036659392
0.16552956	0.028197278	0.00037194119
0.16566005	0.028265034	0.00037400073
0.16579055	0.027660211	0.00036729162
0.16592104	0.027182681	0.00036652723
0.16605154	0.028399391	0.00037083946
0.16618203	0.027330165	0.00036620628
0.16631252	0.027920063	0.00037152140
0.16644302	0.027359653	0.00036421468
0.16657351	0.026836564	0.00036329603
0.16670401	0.027983607	0.00037101128
0.16683450	0.027983109	0.00036789723
0.16696499	0.027788747	0.00036842141
0.16709549	0.027965899	0.00036823962
0.16722598	0.028154443	0.00037209230
0.16735648	0.027892217	0.00037033091
0.16748697	0.027969276	0.00036781063
0.16761746	0.027909034	0.00036918087
0.16774796	0.028078391	0.00036878560
0.16787845	0.027852670	0.00036807320
0.16800895	0.027764041	0.00036670588
0.16813944	0.028116504	0.00036688158
0.16826993	0.027408713	0.00036437372
0.16840043	0.028049726	0.00036860412
0.16853092	0.027978199	0.00036592596
0.16866142	0.027330579	0.00036497496
0.16879191	0.027364965	0.00036640071
0.16892240	0.028251155	0.00036660767
0.16905290	0.028146051	0.00036889151
0.16918339	0.027708240	0.00036431207
0.16931389	0.027353959	0.00036413677
0.16944438	0.027797235	0.00036602546
0.16957487	0.026587726	0.00035620479
0.16970537	0.028314194	0.00036946334
0.16983586	0.027637273	0.00036392144
0.16996636	0.027600304	0.00036395784
0.17009685	0.027484877	0.00036474082
0.17022734	0.028170096	0.00036686003
0.17035784	0.027803923	0.00036367768
0.17048833	0.027223083	0.00036145065
0.17061883	0.027618485	0.00036473853
0.17074932	0.027460964	0.00036239206
0.17087981	0.027448609	0.00036339972
0.17101031	0.027827305	0.00036306486
0.17114080	0.028174820	0.00036690055
0.17127130	0.028165603	0.00036471064
0.17140179	0.027683941	0.00036518762
0.17153228	0.026965321	0.00035855255
0.17166278	0.027357152	0.00036186697
0.17179327	0.028045982	0.00036576161
0.17192377	0.027982793	0.00036475166
0.17205426	0.027265984	0.00036133796
0.17218475	0.027307636	0.00036154167
0.17231525	0.027693953	0.00036247107
0.17244574	0.027476390	0.00036044040
0.17257623	0.027137540	0.00035905073
0.17270673	0.027641095	0.00036186531
0.17283722	0.028380671	0.00036948888
0.17296772	0.027785293	0.00036362266
0.17309821	0.027839404	0.00036317900
0.17322870	0.028257417	0.00036355320
0.17335920	0.027051521	0.00035801590
0.17348969	0.027613211	0.00036210263
0.17362019	0.027600803	0.00036204117
0.17375068	0.026811872	0.00035609709
0.17388117	0.027271230	0.00035937623
0.17401167	0.027839760	0.00036078990
0.17414216	0.028267825	0.00036517133
0.17427266	0.027514261	0.00035952074
0.17440315	0.026750458	0.00035566664
0.17453364	0.026870894	0.00035570361
0.17466414	0.027633874	0.00035874024
0.17479463	0.027972086	0.00036282865
0.17492513	0.027246897	0.00035914606
0.17505562	0.028281048	0.00036327527
0.17518611	0.027791508	0.00036252991
0.17531661	0.027610978	0.00035860397
0.17544710	0.027296966	0.00035704953
0.17557760	0.027229971	0.00035826231
0.17570809	0.027564302	0.00035786717
0.17583858	0.027231770	0.00035831492
0.17596908	0.028130509	0.00036123049
0.17609957	0.027653531	0.00035834835
0.17623007	0.027838673	0.00036075651
0.17636056	0.027876349	0.00036049903
0.17649105	0.027680234	0.00035957191
0.17662155	0.027458009	0.00035995981
0.17675204	0.027701168	0.00035595377
0.17688254	0.027000234	0.00035657664
0.17701303	0.027741378	0.00035741138
0.17714352	0.027628339	0.00035963262
0.17727402	0.027768079	0.00035980255
0.17740451	0.027482258	0.00035753659
0.17753501	0.028254418	0.00036078281
0.17766550	0.027420720	0.00035776494
0.17779599	0.028025523	0.00035870788
0.17792649	0.028102423	0.00036266112
0.17805698	0.027735305	0.00035810873
0.17818748	0.027587587	0.00035773178
0.17831797	0.027207724	0.00035685659
0.17844846	0.028230869	0.00035938132
0.17857896	0.028383746	0.00036316668
0.17870945	0.027060405	0.00035445483
0.17883995	0.028125353	0.00035856403
0.17897044	0.027251578	0.00035521603
0.17910093	0.027721625	0.00035593716
0.17923143	0.027518240	0.00035632885
0.17936192	0.027534999	0.00035703620
0.17949242	0.027278487	0.00035309587
0.17962291	0.027617282	0.00035612583
0.17975340	0.028388914	0.00036144265
0.17988390	0.027197094	0.00035364322
0.18001439	0.026864012	0.00035193447
0.18014489	0.027625690	0.00035599304
0.18027538	0.026689162	0.00034959009
0.18040587	0.027516065	0.00035575264
0.18053637	0.027894615	0.00035532687
0.18066686	0.028079382	0.00035958712
0.18079736	0.027984030	0.00035761392
0.18092785	0.027182783	0.00035263479
0.18105834	0.027524628	0.00035428560
0.18118884	0.027960884	0.00035578357
0.18131933	0.027564128	0.00035478562
0.18144982	0.028000922	0.00035673192
0.18158032	0.027795017	0.00035921125
0.18171081	0.027322779	0.00036193854
0.18184131	0.027456085	0.00036419062
0.18197180	0.027894060	0.00036925351
0.18210229	0.027741482	0.00037223909
0.18223279	0.027642762	0.00036979261
0.18236328	0.027452015	0.00037245415
0.18249378	0.028574725	0.00037858890
0.18262427	0.027189018	0.00037263431
0.18275476	0.027796853	0.00037867416
0.18288526	0.027393922	0.00037718638
0.18301575	0.026177601	0.00037011520
0.18314625	0.026968436	0.00037729043
0.18327674	0.027820090	0.00038133049
0.18340723	0.027457991	0.00038244405
0.18353773	0.027476463	0.00038158454
0.18366822	0.027873485	0.00038735181
0.18379872	0.027041035	0.00038272942
0.18392921	0.027433019	0.00038370249
0.18405970	0.027375128	0.00038699958
0.18419020	0.027235718	0.00038749337
0.18432069	0.027440572	0.00038714435
0.18445119	0.028085431	0.00039335142
0.18458168	0.027615252	0.00038883393
0.18471217	0.027070663	0.00038798879
0.18484267	0.027592414	0.00039396460
0.18497316	0.028245580	0.00039598680
0.18510366	0.027254588	0.00039215108
0.18523415	0.027230854	0.00039220284
0.18536464	0.027522310	0.00039473036
0.18549514	0.027477387	0.00039630436
0.18562563	0.027186419	0.00039354403
0.18575613	0.028043984	0.00040066307
0.18588662	0.028045240	0.00040248816
0.18601711	0.027552820	0.00039541998
0.18614761	0.027597326	0.00040056629
0.18627810	0.027662399	0.00040116525
0.18640860	0.027258653	0.00040029383
0.18653909	0.027278023	0.00039302898
0.18666958	0.027855183	0.00039092000
0.18680008	0.027147956	0.00038447358
0.18693057	0.027611492	0.00038714927
0.18706107	0.027083415	0.00038072442
0.18719156	0.027624126	0.00038470118
0.18732205	0.027515745	0.00037989446
0.18745255	0.027461297	0.00037901572
0.18758304	0.027625809	0.00037964763
0.18771354	0.027362803	0.00037483797
0.18784403	0.027203894	0.00037430140
0.18797452	0.027114267	0.00037261050
0.18810502	0.027117562	0.00037062216
0.18823551	0.027828437	0.00037540195
0.18836601	0.026897790	0.00036791887
0.18849650	0.027723609	0.00037310344
0.18862699	0.027230255	0.00037089214
0.18875749	0.027916269	0.00037018137
0.18888798	0.027669676	0.00036976023
0.18901848	0.027835748	0.00036951381
0.18914897	0.027454826	0.00036731735
0.18927946	0.027122373	0.00036584081
0.18940996	0.027445658	0.00036530954
0.18954045	0.028214276	0.00036840069
0.18967095	0.027304615	0.00036467743
0.18980144	0.027484738	0.00036256590
0.18993193	0.026941260	0.00036098264
0.19006243	0.027683095	0.00036278642
0.19019292	0.027043949	0.00035980848
0.19032342	0.027287741	0.00035881123
0.19045391	0.027382997	0.00035850529
0.19058440	0.027625624	0.00036249991
0.19071490	0.027094534	0.00035735552
0.19084539	0.027616957	0.00035838963
0.19097588	0.027115187	0.00035673706
0.19110638	0.027609950	0.00035750349
0.19123687	0.027609384	0.00035878151
0.19136737	0.027666179	0.00035953099
0.19149786	0.027456214	0.00035613744
0.19162835	0.027151378	0.00035484871
0.19175885	0.027195676	0.00035214343
0.19188934	0.028001945	0.00035782502
0.19201984	0.027728100	0.00035690658
0.19215033	0.027142800	0.00035222218
0.19228082	0.027385875	0.00035356962
0.19241132	0.027535056	0.00035438733
0.19254181	0.027614120	0.00035334642
0.19267231	0.027628854	0.00035591549
0.19280280	0.027272579	0.00035153220
0.19293329	0.026949936	0.00035071936
0.19306379	0.027466107	0.00035376461
0.19319428	0.028053745	0.00035428514
0.19332478	0.027715670	0.00035320461
0.19345527	0.027396238	0.00035308265
0.19358576	0.027894095	0.00035545152
0.19371626	0.026686093	0.00034900300
0.19384675	0.027009364	0.00034821058
0.19397725	0.028188332	0.00035754814
0.19410774	0.027137946	0.00035164009
0.19423823	0.027148816	0.00034839100
0.19436873	0.027230236	0.00035183665
0.19449922	0.027232772	0.00034917085
0.19462972	0.027559534	0.00035224491
0.19476021	0.027531442	0.00035243636
0.19489070	0.027430254	0.00034959934
0.19502120	0.027461816	0.00035114480
0.19515169	0.027573601	0.00035090369
0.19528219	0.027255651	0.00034765069
0.19541268	0.027547595	0.00035144083
0.19554317	0.027388977	0.00034954989
0.19567367	0.026959793	0.00034777525
0.19580416	0.027005802	0.00034970011
0.19593466	0.027190799	0.00034613130
0.19606515	0.027353012	0.00034889069
0.19619564	0.027451628	0.00034899873
0.19632614	0.027651396	0.00034962793
0.19645663	0.027726160	0.00035124706
0.19658713	0.027683458	0.00034862822
0.19671762	0.027424034	0.00034868597
0.19684811	0.027107898	0.00034744548
0.19697861	0.027728218	0.00034898417
0.19710910	0.027193555	0.00034802351
0.19723960	0.026604607	0.00034291060
0.19737009	0.027287229	0.00034678577
0.19750058	0.027721340	0.00034986508
0.19763108	0.027365721	0.00034609511
0.19776157	0.027146810	0.00034699994
0.19789207	0.027718268	0.00034965416
0.19802256	0.027417950	0.00034550724
0.19815305	0.027239086	0.00034613885
0.19828355	0.027052057	0.00034510776
0.19841404	0.026934231	0.00034479511
0.19854454	0.027383856	0.00034793592
0.19867503	0.027670817	0.00034727591
0.19880552	0.027733469	0.00034923405
0.19893602	0.027020858	0.00034256912
0.19906651	0.027341859	0.00034527664
0.19919701	0.027264960	0.00034645643
0.19932750	0.027035851	0.00034419843
0.19945799	0.026657990	0.00034285184
0.19958849	0.027697188	0.00034784780
0.19971898	0.026943133	0.00034222780
0.19984947	0.027010784	0.00034410996
0.19997997	0.027463531	0.00034693032
0.20011046	0.027452410	0.00034610657
0.20024096	0.027649675	0.00034689604
0.20037145	0.027356572	0.00034371971
0.20050194	0.027476065	0.00034631294
0.20063244	0.027416942	0.00034531605
0.20076293	0.026737876	0.00034197554
0.20089343	0.027156793	0.00034368152
0.20102392	0.026626156	0.00033904541
0.20115441	0.027276051	0.00034324401
0.20128491	0.027712588	0.00034764141
0.20141540	0.027339205	0.00034322373
0.20154590	0.026667543	0.00034038833
0.20167639	0.026775708	0.00033992106
0.20180688	0.027755306	0.00034555139
0.20193738	0.027283838	0.00034329331
0.20206787	0.027596476	0.00034425587
0.20219837	0.027480468	0.00034360286
0.20232886	0.027283988	0.00034355340
0.20245935	0.027129654	0.00034085934
0.20258985	0.027074894	0.00034101327
0.20272034	0.027755656	0.00034525648
0.20285084	0.027196990	0.00034156835
0.20298133	0.027006545	0.00034129885
0.20311182	0.027598765	0.00034307536
0.20324232	0.027772045	0.00034495076
0.20337281	0.027187613	0.00034113284
0.20350331	0.026516387	0.00033649359
0.20363380	0.027916688	0.00034493833
0.20376429	0.026881607	0.00033825042
0.20389479	0.027326678	0.00034211399
0.20402528	0.027220542	0.00034030862
0.20415578	0.027616764	0.00034223002
0.20428627	0.027090380	0.00033965450
0.20441676	0.027522379	0.00034125079
0.20454726	0.027160241	0.00033846626
0.20467775	0.026796992	0.00033830019
0.20480825	0.027775678	0.00034238522
0.20493874	0.027590682	0.00034231619
0.20506923	0.026891838	0.00033887790
0.20519973	0.027495349	0.00034020227
0.20533022	0.027368657	0.00034056900
0.20546072	0.028044769	0.00034372153
0.20559121	0.027534438	0.00034196557
0.20572170	0.027814035	0.00034237010
0.20585220	0.027299893	0.00033754737
0.20598269	0.027306581	0.00033986582
0.20611319	0.027178016	0.00033845161
0.20624368	0.027090801	0.00033807188
0.20637417	0.026958253	0.00033817127
0.20650467	0.026731666	0.00033508039
0.20663516	0.027593911	0.00034086048
0.20676566	0.027197574	0.00033991732
0.20689615	0.027582064	0.00033887749
0.20702664	0.027301193	0.00033846682
0.20715714	0.027541732	0.00033921698
0.20728763	0.027347838	0.00033746695
0.20741813	0.026989845	0.00033754173
0.20754862	0.027102003	0.00033598344
0.20767911	0.027128779	0.00033800783
0.20780961	0.026917055	0.00033471375
0.20794010	0.026991687	0.00033541512
0.20807060	0.027145898	0.00033652590
0.20820109	0.027384045	0.00033671136
0.20833158	0.027380171	0.00033857200
0.20846208	0.027241650	0.00033875975
0.20859257	0.026830505	0.00033361416
0.20872306	0.026645067	0.00033484475
0.20885356	0.027149158	0.00033625494
0.20898405	0.026947801	0.00033569525
0.20911455	0.026947090	0.00033729569
0.20924504	0.027452186	0.00033821801
0.20937553	0.027186558	0.00033662218
0.20950603	0.027301304	0.00033836185
0.20963652	0.026777867	0.00033243163
0.20976702	0.027265082	0.00033769071
0.20989751	0.027700078	0.00033857229
0.21002800	0.027397505	0.00033719716
0.21015850	0.027486363	0.00033850903
0.21028899	0.027639299	0.00033692396
0.21041949	0.026971373	0.00033614337
0.21054998	0.027231826	0.00033688857
0.21068047	0.027276862	0.00033613644
0.21081097	0.027188858	0.00033620290
0.21094146	0.027573675	0.00033781290
0.21107196	0.027051687	0.00033628473
0.21120245	0.026815208	0.00033394473
0.21133294	0.026917740	0.00033393248
0.21146344	0.026912512	0.00033443953
0.21159393	0.026895106	0.00033233218
0.21172443	0.026727877	0.00033243141
0.21185492	0.026845978	0.00033418872
0.21198541	0.027195703	0.00033424185
0.21211591	0.027610051	0.00033684651
0.21224640	0.026959437	0.00033457052
0.21237690	0.026934599	0.00033142131
0.21250739	0.027415256	0.00033602889
0.21263788	0.026629473	0.00033151713
0.21276838	0.027474046	0.00033666447
0.21289887	0.026735210	0.00033183579
0.21302937	0.027146137	0.00033176085
0.21315986	0.027489095	0.00033624343
0.21329035	0.027080740	0.00033323438
0.21342085	0.027451935	0.00033547115
0.21355134	0.027161505	0.00033323991
0.21368184	0.027493153	0.00033458869
0.21381233	0.027572741	0.00033417110
0.21394282	0.027374274	0.00033573122
0.21407332	0.026463551	0.00032863447
0.21420381	0.027169684	0.00033486550
0.21433431	0.027343521	0.00033304732
0.21446480	0.027504061	0.00033382608
0.21459529	0.026748451	0.00033120509
0.21472579	0.027202670	0.00033244985
0.21485628	0.027409742	0.00033489597
0.21498678	0.027196842	0.00033313343
0.21511727	0.027859286	0.00033419223
0.21524776	0.027134241	0.00033288394
0.21537826	0.027257074	0.00033229787
0.21550875	0.027254709	0.00033259350
0.21563925	0.026647427	0.00033033183
0.21576974	0.027337681	0.00033241508
0.21590023	0.027627211	0.00033373819
0.21603073	0.027477055	0.00033395128
0.21616122	0.027277729	0.00033175636
0.21629172	0.027260441	0.00033303171
0.21642221	0.027145342	0.00033086388
0.21655270	0.026846421	0.00032978831
0.21668320	0.028208082	0.00033818191
0.21681369	0.027050017	0.00032897614
0.21694419	0.027324924	0.00033253341
0.21707468	0.027200313	0.00033075895
0.21720517	0.027137763	0.00033035834
0.21733567	0.027276719	0.00033095291
0.21746616	0.027108043	0.00032968613
0.21759665	0.027290777	0.00033197043
0.21772715	0.026828937	0.00033015379
0.21785764	0.027645968	0.00033182899
0.21798814	0.027534411	0.00033263162
0.21811863	0.027197643	0.00033012952
0.21824912	0.027025673	0.00033013557
0.21837962	0.027002928	0.00033020052
0.21851011	0.026912487	0.00032777097
0.21864061	0.026962876	0.00032909886
0.21877110	0.026777211	0.00032712994
0.21890159	0.027378246	0.00033027208
0.21903209	0.027031707	0.00032976810
0.21916258	0.026701954	0.00032604423
0.21929308	0.027400465	0.00033114712
0.21942357	0.027556008	0.00033119119
0.21955406	0.027280144	0.00032819613
0.21968456	0.027201831	0.00033055921
0.21981505	0.027281722	0.00032907573
0.21994555	0.027250270	0.00032936217
0.22007604	0.027183192	0.00032955768
0.22020653	0.026458635	0.00032459801
0.22033703	0.027017168	0.00032709423
0.22046752	0.027095018	0.00032952861
0.22059802	0.026984001	0.00032589636
0.22072851	0.027219060	0.00032956620
0.22085900	0.027004951	0.00032732992
0.22098950	0.027021223	0.00032695503
0.22111999	0.027435033	0.00032979285
0.22125049	0.027424489	0.00032809812
0.22138098	0.027404238	0.00032979563
0.22151147	0.027162630	0.00032784716
0.22164197	0.027602121	0.00032977044
0.22177246	0.027305484	0.00032911019
0.22190296	0.026725652	0.00032498461
0.22203345	0.026836643	0.00032647760
0.22216394	0.027013630	0.00032800040
0.22229444	0.026971226	0.00032475699
0.22242493	0.027228095	0.00032801445
0.22255543	0.027535409	0.00032935207
0.22268592	0.026511866	0.00032391613
0.22281641	0.026858279	0.00032535489
0.22294691	0.026624156	0.00032353775
0.22307740	0.026253483	0.00032182478
0.22320790	0.026991189	0.00032633990
0.22333839	0.027044282	0.00032561596
0.22346888	0.027046889	0.00032691778
0.22359938	0.027138335	0.00032575314
0.22372987	0.027049144	0.00032590588
0.22386037	0.026758407	0.00032493951
0.22399086	0.027010502	0.00032378085
0.22412135	0.027230718	0.00032693617
0.22425185	0.027004020	0.00032502243
0.22438234	0.027188126	0.00032535462
0.22451284	0.027109633	0.00032682519
0.22464333	0.026921338	0.00032390129
0.22477382	0.027379929	0.00032763762
0.22490432	0.026712727	0.00032391129
0.22503481	0.027199813	0.00032454249
0.22516531	0.026715466	0.00032316089
0.22529580	0.027282724	0.00032539785
0.22542629	0.026780283	0.00032359916
0.22555679	0.027337071	0.00032677154
0.22568728	0.026811504	0.00032247077
0.22581778	0.026127594	0.00031912240
0.22594827	0.026701522	0.00032331754
0.22607876	0.026980625	0.00032311559
0.22620926	0.026380913	0.00032146877
0.22633975	0.026534966	0.00032080805
0.22647025	0.026840731	0.00032337229
0.22660074	0.026709763	0.00032246161
0.22673123	0.027143361	0.00032352780
0.22686173	0.027556909	0.00032703848
0.22699222	0.026806990	0.00032168315
0.22712271	0.027453510	0.00032562358
0.22725321	0.026840755	0.00032286231
0.22738370	0.027288858	0.00032506900
0.22751420	0.027383830	0.00032525999
0.22764469	0.026256949	0.00032053736
0.22777518	0.027043492	0.00032257692
0.22790568	0.026647183	0.00032094143
0.22803617	0.027037250	0.00032328590
0.22816667	0.027264760	0.00032333614
0.22829716	0.026677649	0.00032194806
0.22842765	0.027176291	0.00032260453
0.22855815	0.027218984	0.00032369976
0.22868864	0.026853504	0.00032152745
0.22881914	0.027076167	0.00032201744
0.22894963	0.026940663	0.00032382816
0.22908012	0.027251930	0.00032355822
0.22921062	0.027057875	0.00032189243
0.22934111	0.026220901	0.00031898666
0.22947161	0.026964331	0.00032155646
0.22960210	0.026509214	0.00031935335
0.22973259	0.027357899	0.00032366738
0.22986309	0.026503318	0.00031844010
0.22999358	0.026894829	0.00032198246
0.23012408	0.027189137	0.00032115032
0.23025457	0.027171933	0.00032221266
0.23038506	0.026833194	0.00032088075
0.23051556	0.027084577	0.00032117223
0.23064605	0.026643671	0.00031948905
0.23077655	0.027253209	0.00032699278
0.23090704	0.027446783	0.00033158814
0.23103753	0.027475159	0.00033393722
0.23116803	0.027145369	0.00033289185
0.23129852	0.027045520	0.00033432463
0.23142902	0.026456335	0.00033285742
0.23155951	0.026627572	0.00033470763
0.23169000	0.026887164	0.00033804666
0.23182050	0.026787575	0.00033806660
0.23195099	0.026804291	0.00034030115
0.23208149	0.027543741	0.00034435985
0.23221198	0.027781669	0.00034495107
0.23234247	0.026853812	0.00034384495
0.23247297	0.026592328	0.00034252999
0.23260346	0.026533147	0.00034284146
0.23273396	0.026762382	0.00034588803
0.23286445	0.026514686	0.00034409485
0.23299494	0.026946930	0.00034820864
0.23312544	0.026672767	0.00034804566
0.23325593	0.026846561	0.00034811874
0.23338643	0.026526076	0.00034678062
0.23351692	0.027492434	0.00035096725
0.23364741	0.027475603	0.00035003552
0.23377791	0.027199612	0.00035127979
0.23390840	0.027558609	0.00035022282
0.23403890	0.027234634	0.00034867637
0.23416939	0.027160762	0.00035019373
0.23429988	0.027374979	0.00035086430
0.23443038	0.027747381	0.00035437884
0.23456087	0.026593154	0.00034640884
0.23469137	0.026328163	0.00034672791
0.23482186	0.027051024	0.00035176216
0.23495235	0.027064559	0.00035074157
0.23508285	0.026707357	0.00034823195
0.23521334	0.026954868	0.00034993028
0.23534384	0.026457829	0.00034802575
0.23547433	0.027100839	0.00035281515
0.23560482	0.027058351	0.00035030117
0.23573532	0.027205659	0.00035337762
0.23586581	0.026674280	0.00035099062
0.23599630	0.026697975	0.00035065406
0.23612680	0.026761233	0.00035074276
0.23625729	0.026321558	0.00034709595
0.23638779	0.026814099	0.00035283405
0.23651828	0.026649049	0.00035156270
0.23664877	0.026825586	0.00035139663
0.23677927	0.027159872	0.00035385766
0.23690976	0.027079530	0.00035333973
0.23704026	0.026628691	0.00035159539
0.23717075	0.026778739	0.00035264092
0.23730124	0.027311560	0.00035487248
0.23743174	0.026491265	0.00035283686
0.23756223	0.027151584	0.00035608331
0.23769273	0.027218675	0.00035567400
0.23782322	0.027534307	0.00035818395
0.23795371	0.026926970	0.00035402468
0.23808421	0.027326485	0.00035699422
0.23821470	0.026780996	0.00035546050
0.23834520	0.026692435	0.00035268060
0.23847569	0.026885586	0.00035574251
0.23860618	0.026439007	0.00035219011
0.23873668	0.026855490	0.00035693022
0.23886717	0.026831853	0.00035668558
0.23899767	0.026780940	0.00035348699
0.23912816	0.026344184	0.00035374492
0.23925865	0.026596331	0.00035523465
0.23938915	0.026694990	0.00035362492
0.23951964	0.026851806	0.00035611388
0.23965014	0.026691844	0.00035520066
0.23978063	0.026904711	0.00035577109
0.23991112	0.027054940	0.00035960768
0.24004162	0.026682082	0.00035389501
0.24017211	0.026572630	0.00035655582
0.24030261	0.026790409	0.00035705967
0.24043310	0.026836039	0.00035628275
0.24056359	0.026918314	0.00035963094
0.24069409	0.027330457	0.00035782976
0.24082458	0.026445454	0.00035662412
0.24095508	0.026460754	0.00035714452
0.24108557	0.027521690	0.00035945829
0.24121606	0.027596195	0.00036374639
0.24134656	0.027022273	0.00035952484
0.24147705	0.027309198	0.00036006616
0.24160755	0.026445558	0.00035692986
0.24173804	0.027203961	0.00035939390
0.24186853	0.026683447	0.00035938896
0.24199903	0.027579219	0.00036331721
0.24212952	0.026316515	0.00035473190
0.24226002	0.027248519	0.00036124593
0.24239051	0.026138440	0.00035450244
0.24252100	0.026772362	0.00035859171
0.24265150	0.026927109	0.00036028016
0.24278199	0.025462853	0.00034960561
0.24291249	0.026650247	0.00036021069
0.24304298	0.027069517	0.00036150967
0.24317347	0.026578876	0.00035808602
0.24330397	0.027147940	0.00036251348
0.24343446	0.027422820	0.00036353382
0.24356496	0.026661296	0.00035829525
0.24369545	0.027171933	0.00036361806
0.24382594	0.026132073	0.00035438763
0.24395644	0.026988982	0.00036246446
0.24408693	0.026805268	0.00036061241
0.24421743	0.026598071	0.00035931953
0.24434792	0.027197985	0.00036593110
0.24447841	0.026868821	0.00035990730
0.24460891	0.027097503	0.00036314188
0.24473940	0.027265731	0.00036469848
0.24486989	0.027036086	0.00036074665
0.24500039	0.026818034	0.00036118210
0.24513088	0.026465117	0.00035787249
0.24526138	0.026732697	0.00036170595
0.24539187	0.027070612	0.00036331068
0.24552236	0.027209552	0.00036267673
0.24565286	0.027211887	0.00036425771
0.24578335	0.026743264	0.00036115632
0.24591385	0.026907202	0.00036210990
0.24604434	0.027289750	0.00036587655
0.24617483	0.027108560	0.00036413499
0.24630533	0.026923166	0.00036220084
0.24643582	0.027232263	0.00036521371
0.24656632	0.026309308	0.00035789810
0.24669681	0.025700452	0.00035718089
0.24682730	0.027144222	0.00036369541
0.24695780	0.026767261	0.00036205182
0.24708829	0.026806506	0.00036283006
0.24721879	0.027170124	0.00036356485
0.24734928	0.027680470	0.00037028443
0.24747977	0.027337870	0.00036622384
0.24761027	0.027388728	0.00036644491
0.24774076	0.027132791	0.00036488909
0.24787126	0.027413760	0.00036711747
0.24800175	0.026469461	0.00036156941
0.24813224	0.027162149	0.00036784568
0.24826274	0.027121806	0.00036393682
0.24839323	0.026688774	0.00036337482
0.24852373	0.026533099	0.00036148713
0.24865422	0.026661040	0.00036257232
0.24878471	0.026878810	0.00036554764
0.24891521	0.026101425	0.00035837058
0.24904570	0.027489246	0.00036950147
0.24917620	0.026404092	0.00036196006
0.24930669	0.026422523	0.00036201435
0.24943718	0.027089039	0.00036679292
0.24956768	0.027049505	0.00036689763
0.24969817	0.027305676	0.00036687515
0.24982867	0.026684220	0.00036509643
0.24995916	0.027275243	0.00036733750
0.25008965	0.026688608	0.00036469137
0.25022015	0.026798256	0.00036524601
0.25035064	0.026833129	0.00036528379
0.25048114	0.026458081	0.00036493298
0.25061163	0.026704359	0.00036216299
0.25074212	0.026259791	0.00036169111
0.25087262	0.026745624	0.00036658723
0.25100311	0.027649348	0.00036835819
0.25113361	0.026436216	0.00036421119
0.25126410	0.026526227	0.00036310449
0.25139459	0.026460944	0.00036270547
0.25152509	0.027258068	0.00037013595
0.25165558	0.027258131	0.00036649411
0.25178608	0.026669803	0.00036597333
0.25191657	0.026550480	0.00036482869
0.25204706	0.026563232	0.00036436339
0.25217756	0.027152498	0.00037042306
0.25230805	0.026400534	0.00036344835
0.25243855	0.026118618	0.00036225430
0.25256904	0.026662732	0.00036749805
0.25269953	0.026498471	0.00036280605
0.25283003	0.026984847	0.00036799018
0.25296052	0.027308182	0.00037018206
0.25309102	0.026838047	0.00036703931
0.25322151	0.026549472	0.00036599498
0.25335200	0.026386229	0.00036371012
0.25348250	0.027269525	0.00037093630
0.25361299	0.026718220	0.00036741584
0.25374349	0.027993504	0.00037216902
0.25387398	0.027137254	0.00037119242
0.25400447	0.027396054	0.00037107023
0.25413497	0.026896123	0.00036664437
0.25426546	0.026658931	0.00036809887
0.25439595	0.027179702	0.00036865297
0.25452645	0.026926426	0.00036902175
0.25465694	0.027243974	0.00037024917
0.25478744	0.027089926	0.00036872544
0.25491793	0.027079321	0.00036975956
0.25504842	0.026595325	0.00036452947
0.25517892	0.026191514	0.00036533310
0.25530941	0.026371254	0.00037662278
0.25543991	0.027110442	0.00038176380
0.25557040	0.027738120	0.00038874208
0.25570089	0.026844887	0.00038763982
0.25583139	0.026735175	0.00038768837
0.25596188	0.027225803	0.00039568246
0.25609238	0.026415909	0.00039065298
0.25622287	0.026846604	0.00039541623
0.25635336	0.026816559	0.00039840591
0.25648386	0.026753914	0.00039931625
0.25661435	0.027132484	0.00040248946
0.25674485	0.026533965	0.00040074447
0.25687534	0.026380890	0.00040231025
0.25700583	0.026672210	0.00040623077
0.25713633	0.027221435	0.00041002179
0.25726682	0.026130089	0.00040501265
0.25739732	0.026789379	0.00041146477
0.25752781	0.027293664	0.00041660750
0.25765830	0.027459450	0.00041918997
0.25778880	0.025896459	0.00040952622
0.25791929	0.026759814	0.00041859823
0.25804979	0.027525826	0.00042604355
0.25818028	0.026765005	0.00042182269
0.25831077	0.026524413	0.00042274089
0.25844127	0.026419412	0.00042070380
0.25857176	0.026782644	0.00042551272
0.25870226	0.026810997	0.00042804084
0.25883275	0.027334212	0.00043279878
0.25896324	0.026292618	0.00042775645
0.25909374	0.027305151	0.00043563763
0.25922423	0.026505622	0.00043060793
0.25935473	0.026753898	0.00043469622
0.25948522	0.026885573	0.00043787068
0.25961571	0.026730901	0.00043593804
0.25974621	0.026320248	0.00043321982
0.25987670	0.026884475	0.00043903875
0.26000720	0.027175495	0.00044157503
0.26013769	0.026486035	0.00043943726
0.26026818	0.026929506	0.00044115256
0.26039868	0.026812621	0.00044204661
0.26052917	0.025892416	0.00043617544
0.26065967	0.026388426	0.00043786361
0.26079016	0.027096630	0.00044782869
0.26092065	0.026653698	0.00044444951
0.26105115	0.026489671	0.00044336127
0.26118164	0.026577837	0.00044450878
0.26131214	0.026136532	0.00044065032
0.26144263	0.026880167	0.00044879815
0.26157312	0.025567552	0.00043857196
0.26170362	0.026425454	0.00044694143
0.26183411	0.026803136	0.00044996067
0.26196461	0.027339553	0.00045287112
0.26209510	0.026128915	0.00044550256
0.26222559	0.027139591	0.00045623091
0.26235609	0.027017040	0.00045473495
0.26248658	0.027133472	0.00045646437
0.26261708	0.026927660	0.00045206757
0.26274757	0.026649184	0.00045452511
0.26287806	0.026423532	0.00045272891
0.26300856	0.026877490	0.00045733893
0.26313905	0.027148782	0.00045978469
0.26326954	0.026336437	0.00045189474
0.26340004	0.026426595	0.00045556185
0.26353053	0.026438881	0.00045789919
0.26366103	0.027946539	0.00046770127
0.26379152	0.027105243	0.00046444122
0.26392201	0.027345145	0.00046431415
0.26405251	0.026537724	0.00045762307
0.26418300	0.027557321	0.00046846884
0.26431350	0.027247598	0.00046419684
0.26444399	0.027106142	0.00046844944
0.26457448	0.026847728	0.00046180487
0.26470498	0.026140414	0.00046048353
0.26483547	0.026571564	0.00046468312
0.26496597	0.025947052	0.00045908165
0.26509646	0.026307004	0.00046360988
0.26522695	0.026722907	0.00047055895
0.26535745	0.026691634	0.00046575743
[truncated: 572 more rows]
