# Supplementary material for: Rationally seeded computational protein design of ɑ-helical barrels
Source: Nat Chem Biol. 2024 Jun 20;20(8):991–9. doi: 10.1038/s41589-024-01642-0 (PMC11288890; doi:10.1038/s41589-024-01642-0)
Supplement: Supplementary file 5 — PDB files used for making figure panels h–j. [file 41589_2024_1642_MOESM5_ESM.zip › KIA_RP_RSPD_NatChemBiol_data_Figure3/sc-CC-7-LI_panels_c-g/SAXS_panel_g/LI_SAXS_raw/b21-438120_00001.dat]

0.0045000000	1.0247901	0.0096284924
0.0046304940	0.94215084	0.0089761224
0.0047609879	0.83151287	0.0082110962
0.0048914819	0.76852784	0.0079233885
0.0050219759	0.67176452	0.0070250425
0.0051524699	0.62825970	0.0067263796
0.0052829638	0.57556988	0.0062751284
0.0054134578	0.53025144	0.0058431907
0.0055439518	0.50319590	0.0057953574
0.0056744457	0.47123206	0.0053237215
0.0058049397	0.42943619	0.0050272036
0.0059354337	0.41639223	0.0050745590
0.0060659277	0.38038387	0.0046091056
0.0061964216	0.34757442	0.0045227344
0.0063269156	0.34509056	0.0044126486
0.0064574096	0.31593287	0.0041274619
0.0065879035	0.29615217	0.0040260221
0.0067183975	0.28522054	0.0038285498
0.0068488915	0.27323856	0.0037829584
0.0069793855	0.25808832	0.0037032608
0.0071098794	0.24508921	0.0034685137
0.0072403734	0.23672616	0.0034164919
0.0073708674	0.22439925	0.0033114673
0.0075013613	0.21142412	0.0031583995
0.0076318553	0.20487279	0.0031293793
0.0077623493	0.19640546	0.0029683539
0.0078928433	0.18854457	0.0029024036
0.0080233372	0.18913279	0.0028892919
0.0081538312	0.17372990	0.0027255313
0.0082843252	0.17196439	0.0027169588
0.0084148191	0.16243319	0.0026100632
0.0085453131	0.15677551	0.0025211062
0.0086758071	0.14993621	0.0024609486
0.0088063011	0.14693770	0.0023924750
0.0089367950	0.14301084	0.0023729908
0.0090672890	0.13946848	0.0023267379
0.0091977830	0.13339663	0.0022248228
0.0093282769	0.13313600	0.0022456023
0.0094587709	0.13246115	0.0021732470
0.0095892649	0.13204223	0.0021840831
0.0097197588	0.12876329	0.0021532443
0.0098502528	0.12384780	0.0020844954
0.0099807468	0.12148000	0.0020481269
0.010111241	0.11882113	0.0020258833
0.010241735	0.11014738	0.0018943124
0.010372229	0.11088528	0.0019152341
0.010502723	0.12586651	0.0020219682
0.010633217	0.12321798	0.0019830068
0.010763711	0.13248184	0.0020357744
0.010894205	0.12592777	0.0019435704
0.011024699	0.12890664	0.0019743204
0.011155193	0.13884243	0.0020349904
0.011285687	0.13806782	0.0019945000
0.011416180	0.14367420	0.0020265976
0.011546674	0.15673408	0.0020660498
0.011677168	0.18573892	0.0022328001
0.011807662	0.18069274	0.0021702583
0.011938156	0.18018960	0.0021546012
0.012068650	0.17817351	0.0021396918
0.012199144	0.16630974	0.0020340751
0.012329638	0.15997770	0.0019470423
0.012460132	0.16020822	0.0019445263
0.012590626	0.15481908	0.0018780086
0.012721120	0.16541144	0.0019130698
0.012851614	0.16551557	0.0018783129
0.012982108	0.16072543	0.0018231308
0.013112602	0.14736108	0.0017481157
0.013243096	0.14789690	0.0017289897
0.013373590	0.14474631	0.0017103707
0.013504084	0.14125432	0.0016883112
0.013634578	0.13182288	0.0016014155
0.013765072	0.13471836	0.0016234657
0.013895566	0.12452683	0.0015483809
0.014026060	0.12031717	0.0014944213
0.014156554	0.12004762	0.0015135390
0.014287048	0.11235198	0.0014385187
0.014417542	0.11070794	0.0014138806
0.014548036	0.10773430	0.0014088018
0.014678530	0.10532993	0.0013686101
0.014809024	0.10222581	0.0013549610
0.014939518	0.099770847	0.0013281533
0.015070012	0.096234669	0.0012910702
0.015200506	0.099143838	0.0013146903
0.015331000	0.095721451	0.0012758245
0.015461494	0.090905424	0.0012398141
0.015591988	0.089685835	0.0012335551
0.015722482	0.084637779	0.0011792799
0.015852975	0.085673000	0.0011855612
0.015983469	0.082905369	0.0011646765
0.016113963	0.077150479	0.0011107900
0.016244457	0.078551633	0.0011294457
0.016374951	0.078060025	0.0011120725
0.016505445	0.075914923	0.0010965279
0.016635939	0.075462544	0.0010910175
0.016766433	0.073531840	0.0010582477
0.016896927	0.072981044	0.0010591349
0.017027421	0.070479671	0.0010334461
0.017157915	0.069901189	0.0010254012
0.017288409	0.069652068	0.0010240651
0.017418903	0.066796255	0.00098678121
0.017549397	0.066459231	0.00099180760
0.017679891	0.063941578	0.00096923568
0.017810385	0.062723032	0.00095077567
0.017940879	0.063402728	0.00095832467
0.018071373	0.061291413	0.00093367660
0.018201867	0.060523866	0.00092881100
0.018332361	0.059361059	0.00091692380
0.018462855	0.058758482	0.00089896377
0.018593349	0.057081677	0.00089197807
0.018723843	0.056891295	0.00088586478
0.018854337	0.055704213	0.00086436249
0.018984831	0.054234531	0.00085675608
0.019115325	0.055009731	0.00085534520
0.019245819	0.053395555	0.00084910989
0.019376313	0.055533722	0.00085809602
0.019506807	0.051216398	0.00081560480
0.019637301	0.053239448	0.00083841318
0.019767795	0.050718036	0.00080776368
0.019898289	0.050703977	0.00080938342
0.020028783	0.048469793	0.00078946942
0.020159277	0.048727279	0.00078476037
0.020289771	0.047082266	0.00077397893
0.020420264	0.050176314	0.00078881438
0.020550758	0.047844972	0.00076689259
0.020681252	0.047633166	0.00077307271
0.020811746	0.048140172	0.00076584802
0.020942240	0.046870809	0.00075163733
0.021072734	0.046871704	0.00075881602
0.021203228	0.045512342	0.00073554842
0.021333722	0.046836469	0.00075197931
0.021464216	0.044506143	0.00072859344
0.021594710	0.044373486	0.00071884697
0.021725204	0.044130145	0.00072820254
0.021855698	0.043355690	0.00070412002
0.021986192	0.043475077	0.00071169763
0.022116686	0.044594151	0.00072295068
0.022247180	0.043184545	0.00069756557
0.022377674	0.042484082	0.00069827260
0.022508168	0.042573327	0.00069213485
0.022638662	0.040265042	0.00066934283
0.022769156	0.040692097	0.00068126648
0.022899650	0.040794605	0.00067056223
0.023030144	0.040707231	0.00067528767
0.023160638	0.040992020	0.00067338770
0.023291132	0.040754778	0.00066579791
0.023421626	0.040622918	0.00066748121
0.023552120	0.039445666	0.00065230918
0.023682614	0.038364954	0.00063749516
0.023813108	0.040722679	0.00066588461
0.023943602	0.038922040	0.00064077483
0.024074096	0.038229825	0.00063427751
0.024204590	0.037105195	0.00062774224
0.024335084	0.037287491	0.00062239194
0.024465578	0.037586786	0.00062706446
0.024596072	0.037516493	0.00062086121
0.024726566	0.037074615	0.00061863033
0.024857060	0.037100468	0.00061884839
0.024987553	0.036903706	0.00060988592
0.025118047	0.036398181	0.00060925889
0.025248541	0.035603440	0.00059898643
0.025379035	0.035994978	0.00059638345
0.025509529	0.035630649	0.00059869060
0.025640023	0.036619893	0.00059878381
0.025770517	0.034454818	0.00058632331
0.025901011	0.035583510	0.00059279204
0.026031505	0.035406847	0.00058567070
0.026161999	0.035432724	0.00058759636
0.026292493	0.035614009	0.00058537814
0.026422987	0.035010151	0.00057952395
0.026553481	0.034311764	0.00057439848
0.026683975	0.033832261	0.00056565282
0.026814469	0.035257758	0.00057729848
0.026944963	0.034580742	0.00057148978
0.027075457	0.033499768	0.00055992217
0.027205951	0.034654847	0.00057096454
0.027336445	0.035186676	0.00056995293
0.027466939	0.034018974	0.00055842114
0.027597433	0.034079284	0.00056414542
0.027727927	0.032990395	0.00054639026
0.027858421	0.034270291	0.00056267555
0.027988915	0.034493721	0.00055873881
0.028119409	0.034052120	0.00055208247
0.028249903	0.032883957	0.00054449270
0.028380397	0.033549336	0.00054392828
0.028510891	0.033782068	0.00055123889
0.028641385	0.033601654	0.00054773221
0.028771879	0.033437487	0.00053922315
0.028902373	0.033488283	0.00054336161
0.029032867	0.033625969	0.00054092835
0.029163361	0.033625325	0.00053766161
0.029293855	0.032788138	0.00053688995
0.029424349	0.032155137	0.00052351408
0.029554842	0.032511937	0.00052773607
0.029685336	0.032178691	0.00052444805
0.029815830	0.033538918	0.00053000845
0.029946324	0.031926947	0.00052139729
0.030076818	0.033080542	0.00052809154
0.030207312	0.032149620	0.00051704960
0.030337806	0.032124901	0.00051963395
0.030468300	0.031949264	0.00051475660
0.030598794	0.030694296	0.00050479049
0.030729288	0.031563073	0.00051152137
0.030859782	0.031583616	0.00050785467
0.030990276	0.031934385	0.00051168253
0.031120770	0.031555341	0.00050425792
0.031251264	0.030875364	0.00049855492
0.031381758	0.030996977	0.00050203745
0.031512252	0.031430524	0.00050150132
0.031642746	0.031432321	0.00050347889
0.031773240	0.030798684	0.00049595247
0.031903734	0.031649302	0.00049831595
0.032034228	0.031359255	0.00049797991
0.032164722	0.032224164	0.00050238453
0.032295216	0.031306873	0.00049519716
0.032425710	0.031724592	0.00049931327
0.032556204	0.031450104	0.00049152401
0.032686698	0.030861458	0.00048976931
0.032817192	0.030458384	0.00048417691
0.032947686	0.031883633	0.00049361407
0.033078180	0.031840825	0.00049433021
0.033208674	0.030954001	0.00048388617
0.033339168	0.030428864	0.00048076718
0.033469662	0.031965556	0.00049262411
0.033600156	0.030930297	0.00048188848
0.033730650	0.030780181	0.00048435198
0.033861144	0.030761646	0.00047917486
0.033991637	0.030316738	0.00047237803
0.034122131	0.030290318	0.00047738877
0.034252625	0.030619944	0.00047949947
0.034383119	0.030622261	0.00048550183
0.034513613	0.030347142	0.00048408925
0.034644107	0.029836383	0.00047728407
0.034774601	0.030417182	0.00049345414
0.034905095	0.030239872	0.00049523363
0.035035589	0.030802142	0.00050029453
0.035166083	0.031127759	0.00050985448
0.035296577	0.030459815	0.00050251798
0.035427071	0.030151290	0.00050577976
0.035557565	0.029987080	0.00050030030
0.035688059	0.029825003	0.00050082102
0.035818553	0.029840252	0.00050765661
0.035949047	0.030307094	0.00050752517
0.036079541	0.030274400	0.00050852469
0.036210035	0.029693643	0.00050286024
0.036340529	0.030072467	0.00050661716
0.036471023	0.029341448	0.00050635288
0.036601517	0.030244809	0.00051093440
0.036732011	0.029771562	0.00050711569
0.036862505	0.030957695	0.00051846469
0.036992999	0.030182241	0.00051208964
0.037123493	0.030780422	0.00051785203
0.037253987	0.030138347	0.00051680436
0.037384481	0.029903676	0.00051045360
0.037514975	0.030084162	0.00051688638
0.037645469	0.030209742	0.00051762749
0.037775963	0.029370966	0.00050844073
0.037906457	0.030508541	0.00052267519
0.038036951	0.030368044	0.00052068316
0.038167445	0.030884439	0.00052621668
0.038297939	0.030031363	0.00051986413
0.038428433	0.029839095	0.00051701862
0.038558926	0.030110476	0.00052398702
0.038689420	0.030336116	0.00052384309
0.038819914	0.030130226	0.00052104423
0.038950408	0.028880287	0.00051688768
0.039080902	0.029884302	0.00051527710
0.039211396	0.029927787	0.00051542398
0.039341890	0.029295967	0.00050383222
0.039472384	0.028887561	0.00050070929
0.039602878	0.029233787	0.00050365888
0.039733372	0.030927412	0.00051270651
0.039863866	0.029709448	0.00049903508
0.039994360	0.029396400	0.00050030870
0.040124854	0.029435498	0.00049520545
0.040255348	0.029709479	0.00049876768
0.040385842	0.029588806	0.00049369797
0.040516336	0.029653210	0.00049500873
0.040646830	0.029795868	0.00049648525
0.040777324	0.029333219	0.00049051718
0.040907818	0.029645885	0.00049171135
0.041038312	0.029293873	0.00049245061
0.041168806	0.029382590	0.00048599134
0.041299300	0.029437906	0.00049355817
0.041429794	0.029490636	0.00048726132
0.041560288	0.030166786	0.00049202771
0.041690782	0.029010553	0.00048397001
0.041821276	0.029256759	0.00048357007
0.041951770	0.029838989	0.00048766891
0.042082264	0.029668927	0.00048517504
0.042212758	0.029353869	0.00048313053
0.042343252	0.027805886	0.00047501791
0.042473746	0.029811185	0.00048530761
0.042604240	0.028033971	0.00046984765
0.042734734	0.029106323	0.00048219399
0.042865228	0.028885089	0.00047513944
0.042995722	0.029199611	0.00048048366
0.043126215	0.028970094	0.00047699928
0.043256709	0.029156574	0.00047651955
0.043387203	0.028681561	0.00047353966
0.043517697	0.028873252	0.00047186316
0.043648191	0.028701301	0.00047034281
0.043778685	0.029306505	0.00047978257
0.043909179	0.028137742	0.00046355197
0.044039673	0.029327168	0.00047456563
0.044170167	0.029272009	0.00047504135
0.044300661	0.029036292	0.00047076919
0.044431155	0.028840464	0.00047302993
0.044561649	0.028451867	0.00046587669
0.044692143	0.029172313	0.00047161723
0.044822637	0.028996650	0.00047108910
0.044953131	0.028658519	0.00046607733
0.045083625	0.027730016	0.00046177880
0.045214119	0.027922688	0.00046083269
0.045344613	0.029650994	0.00047072839
0.045475107	0.028703003	0.00046485464
0.045605601	0.028131905	0.00045964996
0.045736095	0.028444898	0.00046172014
0.045866589	0.028785647	0.00046501509
0.045997083	0.029281254	0.00046535007
0.046127577	0.028695507	0.00046677902
0.046258071	0.028486440	0.00046913275
0.046388565	0.028372140	0.00046859262
0.046519059	0.028336840	0.00047508247
0.046649553	0.027059804	0.00046509936
0.046780047	0.028583663	0.00047786615
0.046910541	0.027895192	0.00047426486
0.047041035	0.027593889	0.00047106277
0.047171529	0.027252677	0.00047285412
0.047302023	0.027594042	0.00047465010
0.047432517	0.027970693	0.00047840153
0.047563011	0.027584833	0.00047801399
0.047693504	0.028055505	0.00047957602
0.047823998	0.027860302	0.00048182332
0.047954492	0.027875795	0.00048354263
0.048084986	0.028451261	0.00048651532
0.048215480	0.028342511	0.00048907918
0.048345974	0.027307116	0.00047814578
0.048476468	0.028874650	0.00048936853
0.048606962	0.028219176	0.00048901065
0.048737456	0.028966260	0.00049366190
0.048867950	0.027508923	0.00048400565
0.048998444	0.028018884	0.00048592081
0.049128938	0.027838540	0.00048660190
0.049259432	0.028449432	0.00049201614
0.049389926	0.026817728	0.00047842200
0.049520420	0.028003881	0.00048950458
0.049650914	0.027867134	0.00049136366
0.049781408	0.028514238	0.00049285705
0.049911902	0.027824858	0.00048807487
0.050042396	0.027732393	0.00049004010
0.050172890	0.027860303	0.00049064357
0.050303384	0.027729013	0.00049250955
0.050433878	0.028188287	0.00049266103
0.050564372	0.028168181	0.00049512980
0.050694866	0.027518296	0.00048495419
0.050825360	0.027580934	0.00049174739
0.050955854	0.027414913	0.00049180706
0.051086348	0.028096830	0.00049565878
0.051216842	0.027864216	0.00049349968
0.051347336	0.028112446	0.00049765757
0.051477830	0.028267089	0.00049497359
0.051608324	0.028034252	0.00049630416
0.051738818	0.027987863	0.00049731025
0.051869312	0.026956314	0.00048446495
0.051999806	0.028131796	0.00049826939
0.052130299	0.027774808	0.00049525526
0.052260793	0.027514106	0.00049352008
0.052391287	0.027027513	0.00049104150
0.052521781	0.027786019	0.00049576137
0.052652275	0.028487411	0.00050497665
0.052782769	0.028147811	0.00049697452
0.052913263	0.028516581	0.00050312131
0.053043757	0.028320088	0.00050112044
0.053174251	0.029094356	0.00050895160
0.053304745	0.027160498	0.00049359378
0.053435239	0.028166616	0.00050581323
0.053565733	0.028035272	0.00050068583
0.053696227	0.027778815	0.00049792873
0.053826721	0.028274128	0.00050406953
0.053957215	0.027720583	0.00049806631
0.054087709	0.027746235	0.00050103401
0.054218203	0.027840843	0.00049890466
0.054348697	0.028442333	0.00050485196
0.054479191	0.028065288	0.00050289589
0.054609685	0.027681147	0.00050185798
0.054740179	0.026822443	0.00049168164
0.054870673	0.027007128	0.00049564483
0.055001167	0.027390303	0.00049550442
0.055131661	0.026783802	0.00049437280
0.055262155	0.027613387	0.00049817487
0.055392649	0.028516499	0.00050967879
0.055523143	0.027763685	0.00050421306
0.055653637	0.028129202	0.00050405387
0.055784131	0.027867814	0.00050096729
0.055914625	0.028565863	0.00050910890
0.056045119	0.027880696	0.00050361686
0.056175613	0.027470262	0.00050005820
0.056306107	0.027138750	0.00049677697
0.056436601	0.026870264	0.00049471191
0.056567095	0.028039667	0.00050439112
0.056697588	0.028112494	0.00050804760
0.056828082	0.028342522	0.00050854607
0.056958576	0.027884119	0.00050579728
0.057089070	0.027568196	0.00050144459
0.057219564	0.027230468	0.00050170856
0.057350058	0.028037594	0.00050284782
0.057480552	0.027386766	0.00050293264
0.057611046	0.027761995	0.00050263040
0.057741540	0.027253300	0.00050006833
0.057872034	0.027736109	0.00050297663
0.058002528	0.027994544	0.00050171723
0.058133022	0.027901155	0.00050466803
0.058263516	0.027022099	0.00049530052
0.058394010	0.027606115	0.00050211962
0.058524504	0.027219537	0.00049663207
0.058654998	0.027999337	0.00050095128
0.058785492	0.027194606	0.00049314090
0.058915986	0.027504804	0.00049830046
0.059046480	0.027154805	0.00049037198
0.059176974	0.028344718	0.00050445957
0.059307468	0.026971593	0.00048682957
0.059437962	0.027832596	0.00049373160
0.059568456	0.027676242	0.00049714793
0.059698950	0.028119335	0.00049642569
0.059829444	0.028823893	0.00050206105
0.059959938	0.027611868	0.00049310472
0.060090432	0.026838536	0.00048339758
0.060220926	0.027880662	0.00049510705
0.060351420	0.027664759	0.00049161280
0.060481914	0.028014097	0.00049564641
0.060612408	0.027305828	0.00048737569
0.060742902	0.027841680	0.00048923964
0.060873396	0.028707024	0.00049900527
0.061003890	0.026505332	0.00047956891
0.061134384	0.027831243	0.00048864206
0.061264877	0.027823592	0.00049304238
0.061395371	0.027856249	0.00048807490
0.061525865	0.027671272	0.00048554710
0.061656359	0.026988136	0.00048350375
0.061786853	0.027619979	0.00048893973
0.061917347	0.027264259	0.00048636936
0.062047841	0.027152676	0.00048337628
0.062178335	0.027278904	0.00048219766
0.062308829	0.027914200	0.00049065320
0.062439323	0.027873733	0.00048743173
0.062569817	0.027610242	0.00048590258
0.062700311	0.027394369	0.00048631264
0.062830805	0.027695756	0.00048650369
0.062961299	0.027005582	0.00048001223
0.063091793	0.027882855	0.00048817050
0.063222287	0.026866563	0.00047799858
0.063352781	0.027883804	0.00048953089
0.063483275	0.027686614	0.00048539041
0.063613769	0.026855404	0.00047763076
0.063744263	0.026908537	0.00047834440
0.063874757	0.028549835	0.00049138542
0.064005251	0.027895785	0.00048783853
0.064135745	0.027274381	0.00048329084
0.064266239	0.027520817	0.00048148943
0.064396733	0.028229995	0.00048734791
0.064527227	0.027725252	0.00048301478
0.064657721	0.026915510	0.00047914952
0.064788215	0.027173248	0.00047871399
0.064918709	0.027324869	0.00047865130
0.065049203	0.026467629	0.00047657599
0.065179697	0.027147480	0.00047532542
0.065310191	0.026853583	0.00047447353
0.065440685	0.027292027	0.00047968363
0.065571179	0.027292505	0.00047987308
0.065701673	0.027679271	0.00048314690
0.065832166	0.026868442	0.00047250618
0.065962660	0.026432416	0.00047077310
0.066093154	0.027853984	0.00048545329
0.066223648	0.026791052	0.00047131080
0.066354142	0.027495791	0.00048021879
0.066484636	0.026791933	0.00047123588
0.066615130	0.026234653	0.00046806268
0.066745624	0.027373901	0.00047813591
0.066876118	0.026725174	0.00047149666
0.067006612	0.027260657	0.00047671917
0.067137106	0.026898640	0.00047372511
0.067267600	0.027887683	0.00047703893
0.067398094	0.027462723	0.00047804574
0.067528588	0.026797333	0.00047102170
0.067659082	0.027134407	0.00047289513
0.067789576	0.028040113	0.00048348179
0.067920070	0.026666379	0.00046874956
0.068050564	0.027956099	0.00047822786
0.068181058	0.026766233	0.00046941955
0.068311552	0.027151098	0.00047266231
0.068442046	0.027249855	0.00047496602
0.068572540	0.027917095	0.00048012348
0.068703034	0.027464353	0.00047095952
0.068833528	0.028239082	0.00048206148
0.068964022	0.026931430	0.00046971684
0.069094516	0.026502471	0.00046849774
0.069225010	0.027453296	0.00047325223
0.069355504	0.028048532	0.00047770858
0.069485998	0.028438122	0.00048169472
0.069616492	0.026762881	0.00046881348
0.069746986	0.026963735	0.00046937323
0.069877480	0.027493317	0.00047509101
0.070007974	0.026758563	0.00046548971
0.070138468	0.027299712	0.00047061482
0.070268961	0.027257162	0.00046833208
0.070399455	0.026606232	0.00046429837
0.070529949	0.026776199	0.00046813310
0.070660443	0.027780040	0.00047253973
0.070790937	0.027335164	0.00047025871
0.070921431	0.027417452	0.00047028975
0.071051925	0.027572295	0.00047070729
0.071182419	0.027449651	0.00047419503
0.071312913	0.027171745	0.00046844614
0.071443407	0.027311521	0.00047058237
0.071573901	0.027620882	0.00046877732
0.071704395	0.028142589	0.00047412710
0.071834889	0.027665996	0.00047086436
0.071965383	0.026781255	0.00046282468
0.072095877	0.028050447	0.00047347282
0.072226371	0.026732961	0.00046440058
0.072356865	0.026522810	0.00045950035
0.072487359	0.026381307	0.00046139568
0.072617853	0.026966285	0.00046531194
0.072748347	0.026753946	0.00045934266
0.072878841	0.026955541	0.00046529467
0.073009335	0.027724461	0.00046572182
0.073139829	0.027397473	0.00046519058
0.073270323	0.027021300	0.00046581976
0.073400817	0.026346486	0.00045815568
0.073531311	0.027481840	0.00046540133
0.073661805	0.027871921	0.00046936566
0.073792299	0.026984106	0.00045950528
0.073922793	0.026679814	0.00045937727
0.074053287	0.027565373	0.00046571189
0.074183781	0.028085192	0.00046991583
0.074314275	0.026732525	0.00046275530
0.074444769	0.027547947	0.00046246712
0.074575263	0.026617146	0.00045890497
0.074705757	0.026882961	0.00045954442
0.074836250	0.027061933	0.00046320719
0.074966744	0.026940997	0.00046264025
0.075097238	0.026625336	0.00045459410
0.075227732	0.026226103	0.00045422385
0.075358226	0.027119051	0.00046233523
0.075488720	0.027273400	0.00045922894
0.075619214	0.027314370	0.00046084444
0.075749708	0.026642923	0.00045704399
0.075880202	0.027442658	0.00046154883
0.076010696	0.027461452	0.00046209141
0.076141190	0.026616953	0.00045546704
0.076271684	0.027314384	0.00046228861
0.076402178	0.026781500	0.00045821153
0.076532672	0.028451119	0.00046613614
0.076663166	0.027706037	0.00046422125
0.076793660	0.026544269	0.00045391494
0.076924154	0.027307613	0.00045888494
0.077054648	0.027701650	0.00046393598
0.077185142	0.026951878	0.00045400082
0.077315636	0.027218493	0.00045725463
0.077446130	0.027449770	0.00045935532
0.077576624	0.027556010	0.00045910670
0.077707118	0.026927070	0.00045827597
0.077837612	0.026583002	0.00044937505
0.077968106	0.027259350	0.00045843532
0.078098600	0.027585637	0.00045755994
0.078229094	0.026628264	0.00045009705
0.078359588	0.027516569	0.00045947756
0.078490082	0.027645165	0.00045913377
0.078620576	0.026453558	0.00044931675
0.078751070	0.026540701	0.00045126495
0.078881564	0.026846475	0.00045230328
0.079012058	0.026747590	0.00045321895
0.079142552	0.026580036	0.00044992023
0.079273046	0.026786859	0.00045030931
0.079403539	0.026547495	0.00044919686
0.079534033	0.026392996	0.00044823194
0.079664527	0.025781830	0.00044278698
0.079795021	0.026590649	0.00045010400
0.079925515	0.026501160	0.00044780675
0.080056009	0.027190560	0.00045584005
0.080186503	0.027397506	0.00045747324
0.080316997	0.026912209	0.00044854069
0.080447491	0.026635724	0.00044996599
0.080577985	0.026919816	0.00044976352
0.080708479	0.027092068	0.00045196547
0.080838973	0.027455572	0.00045445488
0.080969467	0.027021315	0.00044952141
0.081099961	0.026919894	0.00045082683
0.081230455	0.026279906	0.00044608443
0.081360949	0.026379153	0.00044210297
0.081491443	0.026714973	0.00044989202
0.081621937	0.025911603	0.00044010923
0.081752431	0.026897322	0.00044919639
0.081882925	0.026036206	0.00044495126
0.082013419	0.026235512	0.00044176391
0.082143913	0.026600292	0.00044667723
0.082274407	0.027271438	0.00045066538
0.082404901	0.026547127	0.00044344234
0.082535395	0.026693651	0.00044850441
0.082665889	0.027001414	0.00044606472
0.082796383	0.027166672	0.00044955735
0.082926877	0.026609583	0.00044473272
0.083057371	0.026984410	0.00044655834
0.083187865	0.026439424	0.00044327739
0.083318359	0.026427081	0.00044240708
0.083448853	0.026979638	0.00044624889
0.083579347	0.026197339	0.00044050222
0.083709841	0.026900366	0.00044427046
0.083840335	0.026969779	0.00044645996
0.083970828	0.026840883	0.00044475999
0.084101322	0.027152756	0.00044611584
0.084231816	0.026684001	0.00044292659
0.084362310	0.026786044	0.00044124915
0.084492804	0.026445805	0.00044147976
0.084623298	0.026756951	0.00044575583
0.084753792	0.026122602	0.00043672054
0.084884286	0.026463560	0.00044097473
0.085014780	0.026609548	0.00044153342
0.085145274	0.026666989	0.00044107762
0.085275768	0.027007991	0.00044453650
0.085406262	0.026730717	0.00044027069
0.085536756	0.026840235	0.00044152696
0.085667250	0.026699366	0.00044475647
0.085797744	0.026178511	0.00043546020
0.085928238	0.026732254	0.00044033949
0.086058732	0.026822707	0.00044054521
0.086189226	0.027057602	0.00044248463
0.086319720	0.027075201	0.00044561535
0.086450214	0.026378878	0.00043475898
0.086580708	0.027105644	0.00044257456
0.086711202	0.027376187	0.00044375394
0.086841696	0.026869370	0.00043933273
0.086972190	0.026946805	0.00044086045
0.087102684	0.027079125	0.00044219836
0.087233178	0.026388218	0.00043736328
0.087363672	0.027498513	0.00044455122
0.087494166	0.026013663	0.00043076651
0.087624660	0.027279014	0.00044246691
0.087755154	0.026044444	0.00043489877
0.087885648	0.026563261	0.00043427180
0.088016142	0.026892216	0.00043881684
0.088146636	0.027133137	0.00043958463
0.088277130	0.025962065	0.00043322987
0.088407623	0.027032135	0.00044121733
0.088538117	0.026224783	0.00043091208
0.088668611	0.026728557	0.00043768120
0.088799105	0.026479595	0.00043553247
0.088929599	0.027086736	0.00043617320
0.089060093	0.026280942	0.00043300540
0.089190587	0.026940915	0.00043772565
0.089321081	0.026432085	0.00043432793
0.089451575	0.026808487	0.00043775622
0.089582069	0.026366125	0.00043044664
0.089712563	0.027096919	0.00043639372
0.089843057	0.027442095	0.00044228367
0.089973551	0.026816279	0.00043380866
0.090104045	0.027094903	0.00043925210
0.090234539	0.026791173	0.00043227902
0.090365033	0.026535290	0.00043449363
0.090495527	0.026066925	0.00042913683
0.090626021	0.026924508	0.00043498773
0.090756515	0.027141002	0.00043737398
0.090887009	0.027063391	0.00043622638
0.091017503	0.027201608	0.00043511480
0.091147997	0.026572859	0.00043377246
0.091278491	0.027339845	0.00043592506
0.091408985	0.026510857	0.00043119899
0.091539479	0.025987133	0.00042561176
0.091669973	0.026391590	0.00042775572
0.091800467	0.026110710	0.00043752637
0.091930961	0.026573020	0.00044469385
0.092061455	0.026220460	0.00044469163
0.092191949	0.025667656	0.00044532426
0.092322443	0.026335085	0.00044977377
0.092452937	0.025827778	0.00045056824
0.092583431	0.026123739	0.00045286207
0.092713925	0.025688596	0.00045155145
0.092844419	0.026050645	0.00045791148
0.092974912	0.026402188	0.00045949576
0.093105406	0.026461328	0.00045266015
0.093235900	0.026905818	0.00045416891
0.093366394	0.026763116	0.00044716616
0.093496888	0.026149911	0.00044610745
0.093627382	0.026611205	0.00044417073
0.093757876	0.026966509	0.00044651617
0.093888370	0.026438678	0.00044348015
0.094018864	0.026309892	0.00043793980
0.094149358	0.025845872	0.00043747392
0.094279852	0.026848045	0.00044262696
0.094410346	0.027237931	0.00044208944
0.094540840	0.026436909	0.00043855863
0.094671334	0.026125055	0.00043439004
0.094801828	0.026452304	0.00043777384
0.094932322	0.026994107	0.00044243938
0.095062816	0.027301685	0.00044119639
0.095193310	0.025852019	0.00043178392
0.095323804	0.026221217	0.00043286194
0.095454298	0.025615657	0.00042849300
0.095584792	0.026506473	0.00043760666
0.095715286	0.027309273	0.00043920792
0.095845780	0.026780446	0.00043596935
0.095976274	0.026809839	0.00043742445
0.096106768	0.026322496	0.00042860939
0.096237262	0.026107201	0.00043161076
0.096367756	0.027158114	0.00043807373
0.096498250	0.026957930	0.00043475878
0.096628744	0.026353669	0.00043380459
0.096759238	0.026619161	0.00043034746
0.096889732	0.026884777	0.00043558956
0.097020226	0.026267237	0.00043002644
0.097150720	0.026636656	0.00043067426
0.097281214	0.026512550	0.00042940765
0.097411708	0.026357686	0.00042887965
0.097542201	0.026699862	0.00043139575
0.097672695	0.026907851	0.00043507310
0.097803189	0.026374332	0.00042684281
0.097933683	0.026032884	0.00042632803
0.098064177	0.026433249	0.00042772902
0.098194671	0.025922429	0.00042198959
0.098325165	0.025712446	0.00041957973
0.098455659	0.026579462	0.00042600174
0.098586153	0.025619763	0.00041747259
0.098716647	0.026486871	0.00042407012
0.098847141	0.026229787	0.00041740061
0.098977635	0.026631484	0.00042209164
0.099108129	0.026075280	0.00041609866
0.099238623	0.026455964	0.00041976290
0.099369117	0.026739479	0.00042132955
0.099499611	0.026727630	0.00042037578
0.099630105	0.026390295	0.00041833832
0.099760599	0.025892909	0.00041660111
0.099891093	0.027206399	0.00042214183
0.10002159	0.027339375	0.00042803414
0.10015208	0.026223604	0.00041705911
0.10028257	0.027286159	0.00042374729
0.10041307	0.027156104	0.00042609410
0.10054356	0.026474906	0.00041956717
0.10067406	0.026181252	0.00042014623
0.10080455	0.026451912	0.00042065877
0.10093504	0.026583056	0.00041848484
0.10106554	0.026743118	0.00042369454
0.10119603	0.026770469	0.00042083413
0.10132653	0.025692133	0.00041443445
0.10145702	0.026691324	0.00042324903
0.10158751	0.026228200	0.00041548110
0.10171801	0.027018071	0.00042423870
0.10184850	0.026379618	0.00041771286
0.10197900	0.026198514	0.00041623962
0.10210949	0.026508911	0.00041918077
0.10223998	0.026449189	0.00041708335
0.10237048	0.026910729	0.00042114521
0.10250097	0.026244493	0.00041814594
0.10263147	0.026529572	0.00041606609
0.10276196	0.026523580	0.00042119912
0.10289245	0.026493104	0.00041640939
0.10302295	0.026935437	0.00041962456
0.10315344	0.026733758	0.00042148719
0.10328394	0.026621326	0.00041630401
0.10341443	0.026251599	0.00041453765
0.10354492	0.025870911	0.00041357827
0.10367542	0.025843933	0.00040972068
0.10380591	0.025413320	0.00041013755
0.10393641	0.026664635	0.00041678443
0.10406690	0.026101707	0.00041169905
0.10419739	0.027654977	0.00042540206
0.10432789	0.026773052	0.00041473101
0.10445838	0.026356580	0.00041468620
0.10458888	0.026400097	0.00041354990
0.10471937	0.026781479	0.00041581995
0.10484986	0.026252033	0.00041331114
0.10498036	0.025979975	0.00040951047
0.10511085	0.025804535	0.00040844557
0.10524135	0.025866277	0.00041084098
0.10537184	0.026170391	0.00041069230
0.10550233	0.026095182	0.00041321767
0.10563283	0.026015070	0.00040923278
0.10576332	0.025803792	0.00040795704
0.10589382	0.026134773	0.00041175692
0.10602431	0.026710277	0.00041287896
0.10615480	0.025723073	0.00040724751
0.10628530	0.026620922	0.00041526336
0.10641579	0.027027697	0.00041540961
0.10654629	0.026376836	0.00041229161
0.10667678	0.026601192	0.00041297956
0.10680727	0.026459163	0.00041108204
0.10693777	0.025389597	0.00040467198
0.10706826	0.026502447	0.00041219485
0.10719876	0.026064211	0.00040943595
0.10732925	0.026840986	0.00041539395
0.10745974	0.026432454	0.00040923863
0.10759024	0.025946013	0.00040820717
0.10772073	0.026336986	0.00040946131
0.10785123	0.026346231	0.00041182385
0.10798172	0.026553992	0.00042028040
0.10811221	0.026245229	0.00041947828
0.10824271	0.025811297	0.00042285420
0.10837320	0.026219894	0.00042712665
0.10850370	0.026487871	0.00043071477
0.10863419	0.027162664	0.00044005602
0.10876468	0.026050833	0.00043051050
0.10889518	0.026522425	0.00043510018
0.10902567	0.026595602	0.00044069937
0.10915616	0.026494593	0.00043910471
0.10928666	0.026208665	0.00044149504
0.10941715	0.025882285	0.00043809027
0.10954765	0.025986548	0.00044050593
0.10967814	0.026297829	0.00044457110
0.10980863	0.026474089	0.00044635000
0.10993913	0.026594773	0.00044946272
0.11006962	0.025891137	0.00044557269
0.11020012	0.026005432	0.00044472387
0.11033061	0.026148643	0.00045091368
0.11046110	0.026588470	0.00045314601
0.11059160	0.026646548	0.00045520599
0.11072209	0.025941902	0.00045508328
0.11085259	0.025916041	0.00045050971
0.11098308	0.025885273	0.00045327441
0.11111357	0.026224896	0.00045890100
0.11124407	0.025350714	0.00044930583
0.11137456	0.026214860	0.00046203137
0.11150506	0.026369686	0.00046170435
0.11163555	0.025427104	0.00045416540
0.11176604	0.025920646	0.00046166238
0.11189654	0.026825524	0.00046520509
0.11202703	0.026631469	0.00046819329
0.11215753	0.026882562	0.00047085610
0.11228802	0.025752422	0.00046270614
0.11241851	0.025554990	0.00046186552
0.11254901	0.025670706	0.00046365709
0.11267950	0.025434359	0.00046250488
0.11281000	0.025839593	0.00046438381
0.11294049	0.025802342	0.00045072461
0.11307098	0.026803637	0.00045721947
0.11320148	0.026322127	0.00044634989
0.11333197	0.026123097	0.00044389137
0.11346247	0.025856927	0.00044371017
0.11359296	0.026726139	0.00044523285
0.11372345	0.025963213	0.00043988208
0.11385395	0.025840033	0.00043839094
0.11398444	0.025781360	0.00043174578
0.11411494	0.026655324	0.00044196914
0.11424543	0.025879441	0.00043350323
0.11437592	0.025863082	0.00043205081
0.11450642	0.026151424	0.00043531880
0.11463691	0.025836350	0.00042662468
0.11476741	0.026308987	0.00043315260
0.11489790	0.025518177	0.00042839633
0.11502839	0.025936016	0.00042771531
0.11515889	0.026475719	0.00043363991
0.11528938	0.026216805	0.00042808046
0.11541988	0.026550531	0.00043047077
0.11555037	0.026274878	0.00042977329
0.11568086	0.025893318	0.00042328316
0.11581136	0.025589070	0.00042410138
0.11594185	0.026931380	0.00043027225
0.11607235	0.025497670	0.00042012234
0.11620284	0.026164444	0.00042533418
0.11633333	0.025895812	0.00042259977
0.11646383	0.025798122	0.00042295870
0.11659432	0.026000327	0.00042347788
0.11672482	0.026499432	0.00042125180
0.11685531	0.026774425	0.00042811145
0.11698580	0.025354195	0.00041608279
0.11711630	0.026001370	0.00042102417
0.11724679	0.026329421	0.00042341437
0.11737729	0.026093399	0.00041969419
0.11750778	0.025901105	0.00041765472
0.11763827	0.026262576	0.00042104682
0.11776877	0.026227360	0.00041673939
0.11789926	0.026161473	0.00042040837
0.11802975	0.025908028	0.00041519472
0.11816025	0.026561966	0.00041834258
0.11829074	0.026102783	0.00041647648
0.11842124	0.026210364	0.00041395877
0.11855173	0.026495413	0.00041800915
0.11868222	0.025937512	0.00041286815
0.11881272	0.025269909	0.00040624182
0.11894321	0.026256139	0.00041316779
0.11907371	0.027016783	0.00041837903
0.11920420	0.026328928	0.00041378778
0.11933469	0.025919599	0.00041081620
0.11946519	0.026200826	0.00040759167
0.11959568	0.026591464	0.00041386870
0.11972618	0.026083450	0.00040644249
0.11985667	0.026473114	0.00041047538
0.11998716	0.026379887	0.00040936953
0.12011766	0.025438277	0.00040119202
0.12024815	0.026442369	0.00040665634
0.12037865	0.025242075	0.00040134995
0.12050914	0.025984957	0.00040143571
0.12063963	0.026665558	0.00040891318
0.12077013	0.026837137	0.00040857086
0.12090062	0.026092652	0.00040252516
0.12103112	0.025642083	0.00039842007
0.12116161	0.025474994	0.00039576015
0.12129210	0.025942485	0.00040155663
0.12142260	0.025671019	0.00039827150
0.12155309	0.026115810	0.00040057907
0.12168359	0.026248808	0.00040124478
0.12181408	0.026628287	0.00040326586
0.12194457	0.026824635	0.00040420833
0.12207507	0.026253596	0.00040224826
0.12220556	0.025706184	0.00039641329
0.12233606	0.026771219	0.00040629961
0.12246655	0.026236806	0.00039754798
0.12259704	0.025534973	0.00039350414
0.12272754	0.026528455	0.00040306894
0.12285803	0.026297455	0.00039919998
0.12298853	0.026324163	0.00039912081
0.12311902	0.025221382	0.00039364135
0.12324951	0.026040398	0.00039488049
0.12338001	0.025535015	0.00039425072
0.12351050	0.025996396	0.00039644643
0.12364100	0.026468745	0.00039937763
0.12377149	0.026051938	0.00039752760
0.12390198	0.025840251	0.00039434680
0.12403248	0.025673836	0.00039200935
0.12416297	0.025957357	0.00039577267
0.12429347	0.026244658	0.00039518553
0.12442396	0.025685314	0.00039503591
0.12455445	0.025936982	0.00039374848
0.12468495	0.026090539	0.00039366364
0.12481544	0.025440673	0.00039316753
0.12494594	0.025587366	0.00039051946
0.12507643	0.025792691	0.00039346633
0.12520692	0.026470520	0.00039723346
0.12533742	0.025551193	0.00038961564
0.12546791	0.026425150	0.00039644250
0.12559841	0.025830468	0.00039094769
0.12572890	0.025992177	0.00039264459
0.12585939	0.026141693	0.00039659873
0.12598989	0.025737671	0.00038920962
0.12612038	0.025792175	0.00039214998
0.12625088	0.026175308	0.00039233862
0.12638137	0.025559016	0.00038863091
0.12651186	0.026375040	0.00039607092
0.12664236	0.025898945	0.00038975699
0.12677285	0.025947943	0.00039156803
0.12690335	0.026091368	0.00039444555
0.12703384	0.025728944	0.00038736716
0.12716433	0.025340868	0.00038875264
0.12729483	0.026256266	0.00039142367
0.12742532	0.026155424	0.00039116317
0.12755581	0.026179610	0.00039158550
0.12768631	0.025583635	0.00038740780
0.12781680	0.025170546	0.00038642858
0.12794730	0.026530870	0.00039341106
0.12807779	0.025759145	0.00038700154
0.12820828	0.026473026	0.00039324932
0.12833878	0.026483731	0.00039139759
0.12846927	0.026032532	0.00039202897
0.12859977	0.025988765	0.00039040109
0.12873026	0.025909468	0.00038803667
0.12886075	0.025636194	0.00038662306
0.12899125	0.026712146	0.00039405145
0.12912174	0.025751510	0.00038706373
0.12925224	0.025176187	0.00038355864
0.12938273	0.026570218	0.00039164101
0.12951322	0.026644311	0.00039190866
0.12964372	0.026063940	0.00038896526
0.12977421	0.027140170	0.00039447897
0.12990471	0.025813188	0.00038690486
0.13003520	0.025606200	0.00038564336
0.13016569	0.026055423	0.00038763631
0.13029619	0.024951315	0.00037997671
0.13042668	0.026192498	0.00038757635
0.13055718	0.025987722	0.00038506550
0.13068767	0.026004833	0.00038894618
0.13081816	0.026150374	0.00038661273
0.13094866	0.026219037	0.00038812628
0.13107915	0.025585436	0.00038120441
0.13120965	0.026573405	0.00038981138
0.13134014	0.025552637	0.00038402140
0.13147063	0.025633572	0.00038268475
0.13160113	0.025753589	0.00038357140
0.13173162	0.025839086	0.00038288521
0.13186212	0.025809432	0.00038340728
0.13199261	0.026054169	0.00038644746
0.13212310	0.025909242	0.00038302630
0.13225360	0.025371057	0.00038174625
0.13238409	0.025920934	0.00038473742
0.13251459	0.025073070	0.00037628825
0.13264508	0.025480230	0.00038060655
0.13277557	0.026107406	0.00038472148
0.13290607	0.026311053	0.00038653874
0.13303656	0.025365430	0.00038043245
0.13316706	0.026171254	0.00038277037
0.13329755	0.026525297	0.00038670013
0.13342804	0.026341910	0.00038704835
0.13355854	0.025710171	0.00038034999
0.13368903	0.025544109	0.00038101121
0.13381953	0.026369439	0.00038509505
0.13395002	0.026123218	0.00038359997
0.13408051	0.026143732	0.00038482566
0.13421101	0.026180205	0.00038266147
0.13434150	0.025904828	0.00038337367
0.13447200	0.025803844	0.00038343405
0.13460249	0.025537477	0.00037745301
0.13473298	0.026010111	0.00038215634
0.13486348	0.026052567	0.00038165086
0.13499397	0.026233294	0.00038391951
0.13512447	0.026036656	0.00038306613
0.13525496	0.025428946	0.00037693006
0.13538545	0.025828050	0.00037998519
0.13551595	0.025702270	0.00037886031
0.13564644	0.024683440	0.00037240802
0.13577694	0.026403097	0.00038487284
0.13590743	0.026033773	0.00037973983
0.13603792	0.026243995	0.00038082892
0.13616842	0.025903045	0.00038083325
0.13629891	0.025898560	0.00037731213
0.13642940	0.025758659	0.00037986248
0.13655990	0.024926957	0.00037116389
0.13669039	0.025799680	0.00037879518
0.13682089	0.025502641	0.00037593382
0.13695138	0.026537160	0.00038183229
0.13708187	0.026201461	0.00038064004
0.13721237	0.025329511	0.00037662762
0.13734286	0.025369462	0.00037352209
0.13747336	0.025643048	0.00037802306
0.13760385	0.025975369	0.00037702971
0.13773434	0.026263582	0.00038009198
0.13786484	0.026279553	0.00038090573
0.13799533	0.025723292	0.00037545897
0.13812583	0.025404914	0.00037360579
0.13825632	0.025828539	0.00037636019
0.13838681	0.025543950	0.00037422979
0.13851731	0.025678075	0.00037628465
0.13864780	0.025751697	0.00037556805
0.13877830	0.025947397	0.00037688951
0.13890879	0.025450725	0.00037426705
0.13903928	0.026559466	0.00038002501
0.13916978	0.026238812	0.00037882624
0.13930027	0.026209450	0.00037806152
0.13943077	0.026111076	0.00037777958
0.13956126	0.025963175	0.00037672069
0.13969175	0.025727759	0.00037449785
0.13982225	0.025960909	0.00037628046
0.13995274	0.025892209	0.00037625548
0.14008324	0.025926819	0.00037533700
0.14021373	0.025979924	0.00037673916
0.14034422	0.025739213	0.00037262271
0.14047472	0.025750478	0.00037344585
0.14060521	0.025814074	0.00037507223
0.14073571	0.026385542	0.00037714769
0.14086620	0.025414825	0.00037104960
0.14099669	0.026027394	0.00037516415
0.14112719	0.026042055	0.00037272220
0.14125768	0.026113590	0.00037519111
0.14138818	0.026135500	0.00037381685
0.14151867	0.025451206	0.00037154432
0.14164916	0.025586613	0.00037362869
0.14177966	0.025290187	0.00036746537
0.14191015	0.025870246	0.00037089150
0.14204065	0.025615607	0.00037049079
0.14217114	0.026001851	0.00037206537
0.14230163	0.025635083	0.00037305834
0.14243213	0.026037581	0.00037009279
0.14256262	0.026090566	0.00037143290
0.14269312	0.025801770	0.00037245216
0.14282361	0.026595776	0.00037369348
0.14295410	0.025764522	0.00037046453
0.14308460	0.025528582	0.00036729428
0.14321509	0.025837429	0.00036962095
0.14334559	0.025766138	0.00037026112
0.14347608	0.025567730	0.00036844935
0.14360657	0.026031010	0.00037082560
0.14373707	0.025688731	0.00036987456
0.14386756	0.025655154	0.00036701759
0.14399806	0.026082684	0.00037129618
0.14412855	0.025624961	0.00036684524
0.14425904	0.025702420	0.00036920991
0.14438954	0.025909569	0.00037165730
0.14452003	0.025530943	0.00036595458
0.14465053	0.025433097	0.00036577159
0.14478102	0.025992517	0.00037020561
0.14491151	0.025378535	0.00036486818
0.14504201	0.025627750	0.00036910217
0.14517250	0.025041650	0.00036421692
0.14530299	0.025856663	0.00036924806
0.14543349	0.025402295	0.00036701961
0.14556398	0.025332487	0.00036435751
0.14569448	0.025911571	0.00037045224
0.14582497	0.026091583	0.00036942068
0.14595546	0.025818485	0.00036957318
0.14608596	0.026245995	0.00037034521
0.14621645	0.025680136	0.00036588273
0.14634695	0.025588643	0.00036726880
0.14647744	0.025999311	0.00036941735
0.14660793	0.025950471	0.00036767453
0.14673843	0.025877355	0.00036862654
0.14686892	0.025931874	0.00036589781
0.14699942	0.025739677	0.00036652719
0.14712991	0.025260337	0.00036374405
0.14726040	0.025457971	0.00036443195
0.14739090	0.025967799	0.00036711618
0.14752139	0.025942253	0.00036671598
0.14765189	0.025330828	0.00036264291
0.14778238	0.025405374	0.00036593426
0.14791287	0.026040467	0.00036643799
0.14804337	0.026122160	0.00036813880
0.14817386	0.025875124	0.00036621988
0.14830436	0.025800038	0.00036495499
0.14843485	0.025891083	0.00036695218
0.14856534	0.025777662	0.00036527042
0.14869584	0.025215798	0.00036248487
0.14882633	0.025331435	0.00036359684
0.14895683	0.025697458	0.00036268653
0.14908732	0.025228255	0.00036193759
0.14921781	0.025884502	0.00036634395
0.14934831	0.026327735	0.00036810911
0.14947880	0.025667671	0.00036568463
0.14960930	0.026119174	0.00036447810
0.14973979	0.025962898	0.00036551314
0.14987028	0.026086090	0.00036785191
0.15000078	0.025223403	0.00036064747
0.15013127	0.026115498	0.00036592069
0.15026177	0.026288314	0.00036748113
0.15039226	0.026476356	0.00036728530
0.15052275	0.025580910	0.00036365909
0.15065325	0.025914556	0.00036415963
0.15078374	0.025712286	0.00036532852
0.15091424	0.025496377	0.00036363050
0.15104473	0.025836025	0.00036276503
0.15117522	0.025893620	0.00036375352
0.15130572	0.025657207	0.00036424676
0.15143621	0.025402653	0.00036037362
0.15156671	0.026223290	0.00036795165
0.15169720	0.025494775	0.00035972865
0.15182769	0.025850779	0.00036205417
0.15195819	0.025730456	0.00036230749
0.15208868	0.025876581	0.00036225786
0.15221918	0.025712745	0.00036322900
0.15234967	0.025507889	0.00035991922
0.15248016	0.025686632	0.00036104452
0.15261066	0.025713129	0.00036118169
0.15274115	0.025262732	0.00035837166
0.15287165	0.026181659	0.00036352990
0.15300214	0.025716011	0.00036071745
0.15313263	0.026022429	0.00036222244
0.15326313	0.025889766	0.00036089261
0.15339362	0.025560185	0.00035918998
0.15352412	0.025469445	0.00035876746
0.15365461	0.025958577	0.00036278315
0.15378510	0.026036589	0.00036211629
0.15391560	0.025010735	0.00035421957
0.15404609	0.026155192	0.00036374348
0.15417658	0.025941321	0.00036054092
0.15430708	0.025208072	0.00035765471
0.15443757	0.025550840	0.00035767570
0.15456807	0.026007680	0.00036093605
0.15469856	0.025507786	0.00035717019
0.15482905	0.026013810	0.00036146130
0.15495955	0.025877105	0.00035999832
0.15509004	0.026435078	0.00036359337
0.15522054	0.025294771	0.00035753370
0.15535103	0.025182731	0.00035520883
0.15548152	0.026053634	0.00036002374
0.15561202	0.026428425	0.00036295767
0.15574251	0.026067786	0.00036173318
0.15587301	0.025350207	0.00035691203
0.15600350	0.025871459	0.00035845784
0.15613399	0.025409379	0.00035591304
0.15626449	0.025708002	0.00035865788
0.15639498	0.024963080	0.00035466525
0.15652548	0.026134088	0.00036094281
0.15665597	0.026469211	0.00036334442
0.15678646	0.026075580	0.00035805337
0.15691696	0.025459946	0.00035471035
0.15704745	0.025937083	0.00035932771
0.15717795	0.025577084	0.00035567187
0.15730844	0.026250165	0.00036023724
0.15743893	0.026000416	0.00035734437
0.15756943	0.025981498	0.00035725061
0.15769992	0.025667436	0.00035590903
0.15783042	0.026015904	0.00035923832
0.15796091	0.025340705	0.00035288211
0.15809140	0.026329628	0.00036034716
0.15822190	0.026404162	0.00035877002
0.15835239	0.025564721	0.00035498373
0.15848289	0.025579014	0.00035568582
0.15861338	0.025847776	0.00035677673
0.15874387	0.026370560	0.00036044634
0.15887437	0.026220439	0.00035785067
0.15900486	0.025795587	0.00035517175
0.15913536	0.025042331	0.00035164456
0.15926585	0.025627353	0.00035338973
0.15939634	0.026014596	0.00035814174
0.15952684	0.025566627	0.00035492029
0.15965733	0.025963394	0.00035442973
0.15978783	0.025177549	0.00035204565
0.15991832	0.025809739	0.00035368193
0.16004881	0.025303771	0.00035256021
0.16017931	0.026141756	0.00035670978
0.16030980	0.025797185	0.00035406014
0.16044030	0.025840314	0.00035548599
0.16057079	0.025347471	0.00035131479
0.16070128	0.025549748	0.00035311199
0.16083178	0.025484749	0.00035510599
0.16096227	0.025491137	0.00035141078
0.16109277	0.025832455	0.00035493740
0.16122326	0.025333942	0.00035133311
0.16135375	0.025868828	0.00035446966
0.16148425	0.025901580	0.00035623825
0.16161474	0.025498585	0.00035232222
0.16174524	0.026065404	0.00035521644
0.16187573	0.025451029	0.00035294952
0.16200622	0.026015464	0.00035303522
0.16213672	0.025814015	0.00035413696
0.16226721	0.026430322	0.00035496813
0.16239771	0.025821825	0.00035196677
0.16252820	0.026073173	0.00035476343
0.16265869	0.025284482	0.00034819086
0.16278919	0.025143767	0.00034931209
0.16291968	0.025222086	0.00034955161
0.16305018	0.025959314	0.00035281116
0.16318067	0.025628806	0.00034964214
0.16331116	0.025710859	0.00035134271
0.16344166	0.025543093	0.00035013985
0.16357215	0.025306172	0.00034917518
0.16370264	0.025356736	0.00034800268
0.16383314	0.025193461	0.00034801672
0.16396363	0.025889586	0.00035322641
0.16409413	0.025474369	0.00034921826
0.16422462	0.025538747	0.00034967209
0.16435511	0.026058480	0.00035145138
0.16448561	0.025532627	0.00034943821
0.16461610	0.024506247	0.00034452595
0.16474660	0.025572507	0.00034716831
0.16487709	0.025552691	0.00034989018
0.16500758	0.025959513	0.00035014180
0.16513808	0.025237492	0.00034811285
0.16526857	0.025361512	0.00034856737
0.16539907	0.025790364	0.00034848509
0.16552956	0.025589584	0.00034932359
0.16566005	0.025457514	0.00034932619
0.16579055	0.025312583	0.00034583930
0.16592104	0.025583677	0.00035009325
0.16605154	0.025435848	0.00034575577
0.16618203	0.026301266	0.00035247275
0.16631252	0.025485695	0.00034961548
0.16644302	0.025295954	0.00034507821
0.16657351	0.026336033	0.00035279937
0.16670401	0.025625076	0.00035025051
0.16683450	0.025929561	0.00034878850
0.16696499	0.025356362	0.00034680040
0.16709549	0.025820355	0.00034851327
0.16722598	0.025475383	0.00034864064
0.16735648	0.025370582	0.00034799320
0.16748697	0.025722171	0.00034747494
0.16761746	0.025831195	0.00035027281
0.16774796	0.024796435	0.00034279175
0.16787845	0.024966446	0.00034325504
0.16800895	0.026233212	0.00035059993
0.16813944	0.025594315	0.00034601687
0.16826993	0.026215255	0.00035016579
0.16840043	0.025049393	0.00034334894
0.16853092	0.025482556	0.00034453307
0.16866142	0.024860398	0.00034297340
0.16879191	0.025477996	0.00034800681
0.16892240	0.025343144	0.00034150278
0.16905290	0.025212209	0.00034387190
0.16918339	0.025434829	0.00034457536
0.16931389	0.025430829	0.00034586198
0.16944438	0.025624923	0.00034716747
0.16957487	0.025980345	0.00034571646
0.16970537	0.025994216	0.00034898512
0.16983586	0.025938199	0.00034632143
0.16996636	0.024750684	0.00034032531
0.17009685	0.025586022	0.00034638684
0.17022734	0.025563570	0.00034369712
0.17035784	0.026123692	0.00034668718
0.17048833	0.025661444	0.00034500231
0.17061883	0.025475344	0.00034592428
0.17074932	0.025651528	0.00034525302
0.17087981	0.025910170	0.00034736621
0.17101031	0.025477114	0.00034217090
0.17114080	0.025223840	0.00034210060
0.17127130	0.025590384	0.00034327112
0.17140179	0.025327385	0.00034475955
0.17153228	0.025955356	0.00034548517
0.17166278	0.025688466	0.00034423299
0.17179327	0.025341509	0.00034234642
0.17192377	0.025441352	0.00034279170
0.17205426	0.025479554	0.00034306993
0.17218475	0.025388735	0.00034371074
0.17231525	0.025443497	0.00034164473
0.17244574	0.025430617	0.00034150380
0.17257623	0.025193191	0.00033981308
0.17270673	0.024932514	0.00033960672
0.17283722	0.024895873	0.00034233751
0.17296772	0.026084913	0.00034667780
0.17309821	0.025735630	0.00034481464
0.17322870	0.025475904	0.00033935406
0.17335920	0.025652382	0.00034286830
0.17348969	0.024935179	0.00033925053
0.17362019	0.025455711	0.00034168350
0.17375068	0.025706721	0.00034337297
0.17388117	0.025885688	0.00034353654
0.17401167	0.025910413	0.00034245250
0.17414216	0.025712757	0.00034263948
0.17427266	0.025427940	0.00034033843
0.17440315	0.025012639	0.00033977357
0.17453364	0.025760069	0.00034212958
0.17466414	0.025339585	0.00033784214
0.17479463	0.025679170	0.00034264905
0.17492513	0.025037975	0.00033866683
0.17505562	0.025386953	0.00033898177
0.17518611	0.025538819	0.00034191284
0.17531661	0.025702546	0.00034173831
0.17544710	0.025162105	0.00033726087
0.17557760	0.025102077	0.00033883462
0.17570809	0.025924223	0.00034107246
0.17583858	0.025764478	0.00034318469
0.17596908	0.025151323	0.00033765213
0.17609957	0.024979735	0.00033533728
0.17623007	0.025456161	0.00034056630
0.17636056	0.026053186	0.00034283904
0.17649105	0.026250311	0.00034412851
0.17662155	0.024765674	0.00033619223
0.17675204	0.025350631	0.00033527127
0.17688254	0.026125115	0.00034444569
0.17701303	0.025342179	0.00033680116
0.17714352	0.025235516	0.00033748327
0.17727402	0.025400664	0.00033896295
0.17740451	0.025564387	0.00033924165
0.17753501	0.025137760	0.00033566082
0.17766550	0.025610909	0.00034066115
0.17779599	0.025983584	0.00033992981
0.17792649	0.025335937	0.00033898196
0.17805698	0.025543127	0.00033776856
0.17818748	0.025107512	0.00033621092
0.17831797	0.025101886	0.00033763174
0.17844846	0.025636094	0.00033835146
0.17857896	0.025076944	0.00033726311
0.17870945	0.025325215	0.00033684765
0.17883995	0.025539284	0.00033646120
0.17897044	0.025557730	0.00033798684
0.17910093	0.026015144	0.00033949831
0.17923143	0.025740566	0.00033886592
0.17936192	0.025277728	0.00033705496
0.17949242	0.025126598	0.00033359434
0.17962291	0.025698738	0.00033698579
0.17975340	0.025680778	0.00033859740
0.17988390	0.025082443	0.00033479371
0.18001439	0.025572375	0.00033762605
0.18014489	0.025258050	0.00033530096
0.18027538	0.025970606	0.00033813386
0.18040587	0.025121255	0.00033478140
0.18053637	0.024986924	0.00033173325
0.18066686	0.025423614	0.00033745112
0.18079736	0.025210009	0.00033479156
0.18092785	0.025737136	0.00033746886
0.18105834	0.025694346	0.00033676544
0.18118884	0.025377192	0.00033327507
0.18131933	0.026154559	0.00033964958
0.18144982	0.025354181	0.00033525048
0.18158032	0.026051489	0.00034142565
0.18171081	0.025064777	0.00034117213
0.18184131	0.025333946	0.00034450124
0.18197180	0.025641555	0.00034877729
0.18210229	0.025074243	0.00034892231
0.18223279	0.025058940	0.00034816006
0.18236328	0.025094961	0.00035168309
0.18249378	0.025737481	0.00035449704
0.18262427	0.025706636	0.00035657439
0.18275476	0.025528603	0.00035800943
0.18288526	0.025047894	0.00035519979
0.18301575	0.024739818	0.00035450585
0.18314625	0.025484081	0.00036010912
0.18327674	0.025866869	0.00036100380
0.18340723	0.024400590	0.00035696502
0.18353773	0.024993856	0.00035895926
0.18366822	0.024702600	0.00035939457
0.18379872	0.025151033	0.00036355307
0.18392921	0.026225224	0.00036914709
0.18405970	0.025176573	0.00036511372
0.18419020	0.025351838	0.00036735859
0.18432069	0.025919596	0.00036956561
0.18445119	0.025777604	0.00037212357
0.18458168	0.024381584	0.00036093088
0.18471217	0.024892746	0.00036645909
0.18484267	0.024818811	0.00036979910
0.18497316	0.024851223	0.00036675676
0.18510366	0.024967276	0.00037077519
0.18523415	0.024673640	0.00036770844
0.18536464	0.025499251	0.00037405307
0.18549514	0.025684758	0.00037745468
0.18562563	0.024749505	0.00036996067
0.18575613	0.024885289	0.00037291432
0.18588662	0.025028662	0.00037593409
0.18601711	0.025023915	0.00037181410
0.18614761	0.025587689	0.00037939402
0.18627810	0.024991580	0.00037597711
0.18640860	0.025582499	0.00038194747
0.18653909	0.025873977	0.00037693033
0.18666958	0.025300098	0.00036650409
0.18680008	0.025092483	0.00036266894
0.18693057	0.025485836	0.00036645164
0.18706107	0.025258650	0.00036183736
0.18719156	0.025573485	0.00036486078
0.18732205	0.025278435	0.00035893610
0.18745255	0.025104301	0.00035640427
0.18758304	0.025719170	0.00036073631
0.18771354	0.025001632	0.00035277856
0.18784403	0.025480821	0.00035727134
0.18797452	0.024654011	0.00035021072
0.18810502	0.025308485	0.00035213317
0.18823551	0.024932854	0.00035132126
0.18836601	0.025793983	0.00035399985
0.18849650	0.025516184	0.00035207744
0.18862699	0.025561348	0.00035322054
0.18875749	0.025352863	0.00034757762
0.18888798	0.025737027	0.00035176451
0.18901848	0.025727870	0.00034949813
0.18914897	0.025404529	0.00034779870
0.18927946	0.025748062	0.00034951385
0.18940996	0.025769034	0.00034794002
0.18954045	0.025403469	0.00034487053
0.18967095	0.025679722	0.00034754709
0.18980144	0.025568212	0.00034479672
0.18993193	0.024787733	0.00034120161
0.19006243	0.025616986	0.00034361657
0.19019292	0.024944459	0.00034007954
0.19032342	0.025034608	0.00033886686
0.19045391	0.024762347	0.00033618546
0.19058440	0.025614228	0.00034321616
0.19071490	0.025577350	0.00034132077
0.19084539	0.024872130	0.00033522964
0.19097588	0.025873870	0.00034277187
0.19110638	0.025494247	0.00033787017
0.19123687	0.025417321	0.00033837625
0.19136737	0.025457168	0.00033987255
0.19149786	0.025365823	0.00033691420
0.19162835	0.025485714	0.00033824332
0.19175885	0.025552132	0.00033538095
0.19188934	0.025681403	0.00033755033
0.19201984	0.025409488	0.00033608727
0.19215033	0.025521081	0.00033603238
0.19228082	0.025306179	0.00033429495
0.19241132	0.025740117	0.00033621994
0.19254181	0.025146750	0.00033222908
0.19267231	0.024886840	0.00033405003
0.19280280	0.025199904	0.00033221845
0.19293329	0.025421139	0.00033420574
0.19306379	0.025439496	0.00033540925
0.19319428	0.025936356	0.00033570684
0.19332478	0.025213122	0.00033226665
0.19345527	0.025566858	0.00033500619
0.19358576	0.025104973	0.00033236712
0.19371626	0.025062331	0.00033311365
0.19384675	0.025028364	0.00032982738
0.19397725	0.024672333	0.00033072512
0.19410774	0.025214688	0.00033365170
0.19423823	0.025327076	0.00033194203
0.19436873	0.025381469	0.00033437161
0.19449922	0.025255467	0.00033099580
0.19462972	0.024924130	0.00033091935
0.19476021	0.024704057	0.00032956982
0.19489070	0.025716972	0.00033337494
0.19502120	0.025294028	0.00033233074
0.19515169	0.025168676	0.00033119844
0.19528219	0.024941035	0.00032885229
0.19541268	0.024918260	0.00032965440
0.19554317	0.025396277	0.00033131973
0.19567367	0.024597684	0.00032803683
0.19580416	0.024922571	0.00033005344
0.19593466	0.025267884	0.00032855478
0.19606515	0.025469758	0.00033163748
0.19619564	0.025401040	0.00033080514
0.19632614	0.024916209	0.00032771334
0.19645663	0.024869110	0.00032772706
0.19658713	0.024997933	0.00032659688
0.19671762	0.025075472	0.00032842929
0.19684811	0.025099749	0.00032851554
0.19697861	0.025254720	0.00032790159
0.19710910	0.025246629	0.00033028134
0.19723960	0.025142444	0.00032829974
0.19737009	0.025711808	0.00033042718
0.19750058	0.025492888	0.00033116866
0.19763108	0.024979027	0.00032489181
0.19776157	0.025492698	0.00033092862
0.19789207	0.025224436	0.00032872366
0.19802256	0.025985468	0.00033065146
0.19815305	0.025329734	0.00032791122
0.19828355	0.024882653	0.00032509281
0.19841404	0.024573908	0.00032501396
0.19854454	0.025553743	0.00033026504
0.19867503	0.024637900	0.00032344840
0.19880552	0.025059039	0.00032782082
0.19893602	0.025021441	0.00032465218
0.19906651	0.024807898	0.00032505625
0.19919701	0.025358764	0.00032847818
0.19932750	0.025145097	0.00032647809
0.19945799	0.025455330	0.00032728231
0.19958849	0.025135377	0.00032682278
0.19971898	0.025514155	0.00032729594
0.19984947	0.024580105	0.00032385449
0.19997997	0.024834218	0.00032594566
0.20011046	0.025287933	0.00032712799
0.20024096	0.024746865	0.00032384763
0.20037145	0.025155862	0.00032432511
0.20050194	0.025136668	0.00032610082
0.20063244	0.025527746	0.00032783455
0.20076293	0.025557490	0.00032863157
0.20089343	0.025195194	0.00032653901
0.20102392	0.025480339	0.00032564937
0.20115441	0.025383810	0.00032592079
0.20128491	0.024879076	0.00032462423
0.20141540	0.024988982	0.00032209822
0.20154590	0.025208065	0.00032560770
0.20167639	0.024824346	0.00032168137
0.20180688	0.025516736	0.00032627940
0.20193738	0.025397006	0.00032614166
0.20206787	0.024636346	0.00032125481
0.20219837	0.025269086	0.00032489285
0.20232886	0.025392453	0.00032593866
0.20245935	0.025147131	0.00032254650
0.20258985	0.025152826	0.00032354712
0.20272034	0.025076833	0.00032359719
0.20285084	0.025086037	0.00032433429
0.20298133	0.025316094	0.00032453196
0.20311182	0.024685583	0.00032073240
0.20324232	0.025284536	0.00032452249
0.20337281	0.025579978	0.00032563709
0.20350331	0.025495522	0.00032429833
0.20363380	0.025229925	0.00032353751
0.20376429	0.024973287	0.00032073710
0.20389479	0.025277763	0.00032380769
0.20402528	0.025096874	0.00032164856
0.20415578	0.024723258	0.00031941572
0.20428627	0.024698896	0.00032018989
0.20441676	0.025485850	0.00032321084
0.20454726	0.025363106	0.00032170706
0.20467775	0.024959297	0.00032189831
0.20480825	0.025337196	0.00032166941
0.20493874	0.025029845	0.00032165265
0.20506923	0.024789083	0.00032142671
0.20519973	0.025450125	0.00032253363
0.20533022	0.025741176	0.00032534564
0.20546072	0.025270605	0.00032221303
0.20559121	0.024961010	0.00032108938
0.20572170	0.024960206	0.00031988038
0.20585220	0.024370581	0.00031558791
0.20598269	0.025028179	0.00032043010
0.20611319	0.025219955	0.00032119638
0.20624368	0.025577040	0.00032278240
0.20637417	0.025194098	0.00032185542
0.20650467	0.025455164	0.00032178832
0.20663516	0.025678863	0.00032313936
0.20676566	0.025137996	0.00032140493
0.20689615	0.025402602	0.00032022039
0.20702664	0.024651429	0.00031733568
0.20715714	0.025244005	0.00032004877
0.20728763	0.025406807	0.00032042247
0.20741813	0.024447205	0.00031647109
0.20754862	0.025058457	0.00031836833
0.20767911	0.025246668	0.00032151536
0.20780961	0.025498626	0.00032106307
0.20794010	0.024798873	0.00031660018
0.20807060	0.024945358	0.00031798250
0.20820109	0.024938898	0.00031678546
0.20833158	0.025299509	0.00032032917
0.20846208	0.025125966	0.00032103486
0.20859257	0.025333696	0.00031897485
0.20872306	0.025083362	0.00031966711
0.20885356	0.024899049	0.00031762507
0.20898405	0.025373738	0.00032026177
0.20911455	0.025475459	0.00032110454
0.20924504	0.025059061	0.00031816383
0.20937553	0.025262728	0.00031895616
0.20950603	0.025454861	0.00032144108
0.20963652	0.024954963	0.00031624327
0.20976702	0.025098698	0.00031893388
0.20989751	0.025283726	0.00031894421
0.21002800	0.024555137	0.00031489398
0.21015850	0.025327880	0.00031995098
0.21028899	0.025100294	0.00031627386
0.21041949	0.025320323	0.00032060302
0.21054998	0.025282152	0.00031927562
0.21068047	0.025093059	0.00031774533
0.21081097	0.025505425	0.00032014468
0.21094146	0.024832786	0.00031610873
0.21107196	0.025039774	0.00031855700
0.21120245	0.024576046	0.00031504452
0.21133294	0.025353234	0.00031778862
0.21146344	0.025123452	0.00031711807
0.21159393	0.024639951	0.00031412168
0.21172443	0.024961913	0.00031628110
0.21185492	0.025041285	0.00031735233
0.21198541	0.025479704	0.00031850448
0.21211591	0.024952929	0.00031573091
0.21224640	0.024819099	0.00031681058
0.21237690	0.024740960	0.00031332252
0.21250739	0.025240507	0.00031708660
0.21263788	0.025504543	0.00031791781
0.21276838	0.025746775	0.00031963947
0.21289887	0.025175294	0.00031618071
0.21302937	0.025361356	0.00031477278
0.21315986	0.025042406	0.00031635585
0.21329035	0.024752905	0.00031366632
0.21342085	0.024921723	0.00031501976
0.21355134	0.025554424	0.00031773830
0.21368184	0.025066052	0.00031578950
0.21381233	0.025471631	0.00031628869
0.21394282	0.025100111	0.00031638261
0.21407332	0.025078533	0.00031393650
0.21420381	0.024526204	0.00031371463
0.21433431	0.024657303	0.00031252214
0.21446480	0.024725092	0.00031237036
0.21459529	0.024398736	0.00031157406
0.21472579	0.025915054	0.00031873729
0.21485628	0.025628469	0.00031860796
0.21498678	0.025076827	0.00031518398
0.21511727	0.024866885	0.00031159109
0.21524776	0.025094212	0.00031489142
0.21537826	0.025011738	0.00031318898
0.21550875	0.024772844	0.00031306396
0.21563925	0.025438804	0.00031700557
0.21576974	0.024709623	0.00031224450
0.21590023	0.025230327	0.00031409891
0.21603073	0.024853041	0.00031385494
0.21616122	0.024561268	0.00031074228
0.21629172	0.025119389	0.00031464874
0.21642221	0.024940847	0.00031251023
0.21655270	0.025329322	0.00031483701
0.21668320	0.025161570	0.00031475637
0.21681369	0.024896148	0.00031088774
0.21694419	0.024981564	0.00031322446
0.21707468	0.024767143	0.00031197866
0.21720517	0.024901586	0.00031157715
0.21733567	0.025298436	0.00031393940
0.21746616	0.024980428	0.00031213255
0.21759665	0.024766497	0.00031135215
0.21772715	0.025052942	0.00031427758
0.21785764	0.024810696	0.00031009629
0.21798814	0.025202638	0.00031367103
0.21811863	0.025487275	0.00031428394
0.21824912	0.025276044	0.00031422046
0.21837962	0.025384370	0.00031394063
0.21851011	0.025235519	0.00031172605
0.21864061	0.025134959	0.00031282394
0.21877110	0.024536478	0.00030911562
0.21890159	0.025296192	0.00031334923
0.21903209	0.024532487	0.00030906023
0.21916258	0.024141932	0.00030624888
0.21929308	0.025614237	0.00031479807
0.21942357	0.025008701	0.00031142396
0.21955406	0.024940484	0.00030917547
0.21968456	0.025388028	0.00031378936
0.21981505	0.025078680	0.00031086478
0.21994555	0.026118937	0.00031665995
0.22007604	0.024594598	0.00030926911
0.22020653	0.024944126	0.00031001458
0.22033703	0.024817451	0.00030967565
0.22046752	0.025242350	0.00031269276
0.22059802	0.025154563	0.00030933501
0.22072851	0.025158982	0.00031196823
0.22085900	0.025165280	0.00031080369
0.22098950	0.025071174	0.00030991938
0.22111999	0.024982968	0.00031085707
0.22125049	0.024841484	0.00030774702
0.22138098	0.024556632	0.00030723853
0.22151147	0.024784378	0.00030854278
0.22164197	0.025355424	0.00031066140
0.22177246	0.025037254	0.00031015413
0.22190296	0.024336175	0.00030543001
0.22203345	0.025005205	0.00030988680
0.22216394	0.024804886	0.00030947362
0.22229444	0.025424637	0.00030953047
0.22242493	0.024998866	0.00030934635
0.22255543	0.025273768	0.00030987165
0.22268592	0.024761669	0.00030768079
0.22281641	0.024953364	0.00030922881
0.22294691	0.024753644	0.00030707362
0.22307740	0.025247614	0.00031002067
0.22320790	0.025053127	0.00030957236
0.22333839	0.025262637	0.00030960525
0.22346888	0.024821303	0.00030844859
0.22359938	0.024909703	0.00030781414
0.22372987	0.025173115	0.00031000159
0.22386037	0.024908727	0.00030860742
0.22399086	0.024827707	0.00030623936
0.22412135	0.025191486	0.00030933877
0.22425185	0.025593577	0.00031120473
0.22438234	0.025157922	0.00030921677
0.22451284	0.025284669	0.00030985550
0.22464333	0.024696773	0.00030575940
0.22477382	0.024999619	0.00030795961
0.22490432	0.024738805	0.00030711179
0.22503481	0.025261629	0.00030804329
0.22516531	0.024886193	0.00030744569
0.22529580	0.024870121	0.00030667809
0.22542629	0.024425214	0.00030448203
0.22555679	0.024724589	0.00030735024
0.22568728	0.025104537	0.00030681156
0.22581778	0.025188312	0.00030795022
0.22594827	0.025266666	0.00030938944
0.22607876	0.024549020	0.00030402111
0.22620926	0.024469290	0.00030466512
0.22633975	0.024639798	0.00030456730
0.22647025	0.024753395	0.00030535343
0.22660074	0.024515223	0.00030383566
0.22673123	0.024961320	0.00030519451
0.22686173	0.024936986	0.00030676550
0.22699222	0.024931714	0.00030537019
0.22712271	0.024734430	0.00030509449
0.22725321	0.025006930	0.00030669250
0.22738370	0.024646458	0.00030459600
0.22751420	0.025257257	0.00030826650
0.22764469	0.024872253	0.00030676921
0.22777518	0.024491704	0.00030229594
0.22790568	0.024462957	0.00030291770
0.22803617	0.024657556	0.00030412318
0.22816667	0.024755038	0.00030376653
0.22829716	0.024930285	0.00030587641
0.22842765	0.024927659	0.00030461972
0.22855815	0.024471996	0.00030280631
0.22868864	0.025402179	0.00030769685
0.22881914	0.025149121	0.00030563336
0.22894963	0.024668631	0.00030474831
0.22908012	0.024643781	0.00030321763
0.22921062	0.024679461	0.00030307547
0.22934111	0.024858202	0.00030529134
0.22947161	0.024376235	0.00030180613
0.22960210	0.024914834	0.00030449497
0.22973259	0.025177555	0.00030601857
0.22986309	0.025185242	0.00030541289
0.22999358	0.024873696	0.00030455224
0.23012408	0.024867643	0.00030255268
0.23025457	0.024646033	0.00030304716
0.23038506	0.024939741	0.00030439484
0.23051556	0.024731090	0.00030155920
0.23064605	0.024488056	0.00030181140
0.23077655	0.024900554	0.00030781073
0.23090704	0.024803815	0.00031104802
0.23103753	0.024669214	0.00031235970
0.23116803	0.024921498	0.00031454060
0.23129852	0.025020697	0.00031653265
0.23142902	0.024249397	0.00031449258
0.23155951	0.024403406	0.00031626296
0.23169000	0.023985598	0.00031523703
0.23182050	0.025313617	0.00032315916
0.23195099	0.024859469	0.00032244724
0.23208149	0.024631115	0.00032158683
0.23221198	0.025420471	0.00032492759
0.23234247	0.025025414	0.00032624516
0.23247297	0.024563366	0.00032403574
0.23260346	0.024658182	0.00032442858
0.23273396	0.024581348	0.00032623719
0.23286445	0.024452023	0.00032467792
0.23299494	0.024676787	0.00032817029
0.23312544	0.024670548	0.00033029751
0.23325593	0.025188732	0.00033227928
0.23338643	0.025022152	0.00033060056
0.23351692	0.024974661	0.00033062440
0.23364741	0.025143653	0.00032976560
0.23377791	0.024454706	0.00032895470
0.23390840	0.024694785	0.00032664985
0.23403890	0.025026930	0.00032970782
0.23416939	0.025214305	0.00033059537
0.23429988	0.025144532	0.00033111828
0.23443038	0.024628797	0.00032983529
0.23456087	0.024063377	0.00032480879
0.23469137	0.024524517	0.00032994198
0.23482186	0.024705083	0.00033004182
0.23495235	0.024834641	0.00033138389
0.23508285	0.024916728	0.00033123717
0.23521334	0.024907211	0.00033156568
0.23534384	0.025187913	0.00033365296
0.23547433	0.025050280	0.00033434464
0.23560482	0.025612169	0.00033521256
0.23573532	0.024651293	0.00033113823
0.23586581	0.024563947	0.00033098490
0.23599630	0.024454156	0.00033061971
0.23612680	0.024867872	0.00033366439
0.23625729	0.025141093	0.00033353205
0.23638779	0.025079402	0.00033598264
0.23651828	0.024993404	0.00033532152
0.23664877	0.025036092	0.00033472054
0.23677927	0.024971533	0.00033499042
0.23690976	0.025082006	0.00033460303
0.23704026	0.024626685	0.00033388672
0.23717075	0.025023785	0.00033460660
0.23730124	0.024850046	0.00033395336
0.23743174	0.024851421	0.00033617850
0.23756223	0.025155001	0.00033791224
0.23769273	0.024961539	0.00033540617
0.23782322	0.025354751	0.00033877658
0.23795371	0.025348338	0.00033831731
0.23808421	0.025227261	0.00033784786
0.23821470	0.025599449	0.00034117268
0.23834520	0.024848933	0.00033516404
0.23847569	0.024455209	0.00033409960
0.23860618	0.024878295	0.00033649347
0.23873668	0.024831683	0.00033747930
0.23886717	0.024758386	0.00033709695
0.23899767	0.024017037	0.00033036188
0.23912816	0.024517914	0.00033629204
0.23925865	0.024163080	0.00033369027
0.23938915	0.024417503	0.00033302656
0.23951964	0.024407147	0.00033463835
0.23965014	0.024754058	0.00033707967
0.23978063	0.024826084	0.00033772106
0.23991112	0.024836917	0.00033923538
0.24004162	0.024131729	0.00033237040
0.24017211	0.024329144	0.00033639117
0.24030261	0.024998183	0.00033927336
0.24043310	0.024599883	0.00033612202
0.24056359	0.024813147	0.00033901779
0.24069409	0.024664690	0.00033486944
0.24082458	0.024444318	0.00033758267
0.24095508	0.024564273	0.00033819054
0.24108557	0.024545900	0.00033473117
0.24121606	0.024285312	0.00033601745
0.24134656	0.024901914	0.00033977802
0.24147705	0.024673676	0.00033757909
0.24160755	0.025213165	0.00034246861
0.24173804	0.024749971	0.00033857744
0.24186853	0.024627941	0.00033946591
0.24199903	0.025300420	0.00034313923
0.24212952	0.024798916	0.00033825898
0.24226002	0.024615881	0.00033858253
0.24239051	0.024663995	0.00033921992
0.24252100	0.025818065	0.00034511916
0.24265150	0.024507254	0.00033925701
0.24278199	0.024577633	0.00033801976
0.24291249	0.024592314	0.00033999112
0.24304298	0.025383829	0.00034346636
0.24317347	0.024988168	0.00034110385
0.24330397	0.025438523	0.00034540242
0.24343446	0.025216087	0.00034422944
0.24356496	0.024765222	0.00034027830
0.24369545	0.024967632	0.00034297137
0.24382594	0.024291134	0.00033683299
0.24395644	0.024549165	0.00034057510
0.24408693	0.024539567	0.00034018282
0.24421743	0.024300282	0.00033730567
0.24434792	0.024848355	0.00034419647
0.24447841	0.025065291	0.00034157999
0.24460891	0.025103314	0.00034401289
0.24473940	0.024905188	0.00034349082
0.24486989	0.024608987	0.00033981875
0.24500039	0.024535796	0.00034135344
0.24513088	0.024552844	0.00034003324
0.24526138	0.024889696	0.00034365825
0.24539187	0.025240356	0.00034498597
0.24552236	0.024922491	0.00034230035
0.24565286	0.025098019	0.00034403886
0.24578335	0.024862059	0.00034228719
0.24591385	0.024306889	0.00033943421
0.24604434	0.024729149	0.00034317567
0.24617483	0.025494408	0.00034638596
0.24630533	0.025199109	0.00034468940
0.24643582	0.024720026	0.00034276541
0.24656632	0.025123488	0.00034398817
0.24669681	0.024532152	0.00034304049
0.24682730	0.024185998	0.00033842941
0.24695780	0.024463781	0.00034128875
0.24708829	0.025099473	0.00034565977
0.24721879	0.025118799	0.00034496680
0.24734928	0.024932304	0.00034567565
0.24747977	0.025292617	0.00034739904
0.24761027	0.024177663	0.00033898879
0.24774076	0.024398232	0.00034137470
0.24787126	0.024701265	0.00034323218
0.24800175	0.024696806	0.00034291368
0.24813224	0.025001954	0.00034783479
0.24826274	0.024479337	0.00034118261
0.24839323	0.024974137	0.00034595701
0.24852373	0.025409383	0.00034779313
0.24865422	0.025140001	0.00034593001
0.24878471	0.024828111	0.00034678443
0.24891521	0.024893153	0.00034412037
0.24904570	0.024865875	0.00034561013
0.24917620	0.025361661	0.00034930259
0.24930669	0.025764974	0.00035093982
0.24943718	0.024285313	0.00034262802
0.24956768	0.024800057	0.00034626938
0.24969817	0.024678032	0.00034420539
0.24982867	0.025195224	0.00034898362
0.24995916	0.024954332	0.00034674579
0.25008965	0.024859541	0.00034612340
0.25022015	0.024317579	0.00034281249
0.25035064	0.024882080	0.00034606733
0.25048114	0.024630591	0.00034618095
0.25061163	0.024854048	0.00034418272
0.25074212	0.024106687	0.00034146852
0.25087262	0.024941487	0.00034835001
0.25100311	0.024319947	0.00034135091
0.25113361	0.024774890	0.00034697370
0.25126410	0.025239399	0.00034845492
0.25139459	0.024245289	0.00034181462
0.25152509	0.024201994	0.00034508588
0.25165558	0.024985751	0.00034632333
0.25178608	0.025220124	0.00035023532
0.25191657	0.024869587	0.00034727818
0.25204706	0.024240725	0.00034144279
0.25217756	0.024762085	0.00034805773
0.25230805	0.025450483	0.00034951845
0.25243855	0.024737230	0.00034714263
0.25256904	0.024520814	0.00034715056
0.25269953	0.025265189	0.00034830717
0.25283003	0.025024598	0.00034927670
0.25296052	0.024908878	0.00034827159
0.25309102	0.024556980	0.00034653421
0.25322151	0.025277149	0.00034995279
0.25335200	0.025140310	0.00034890745
0.25348250	0.024248069	0.00034548286
0.25361299	0.025081628	0.00034991981
0.25374349	0.024900562	0.00034705385
0.25387398	0.024226736	0.00034495141
0.25400447	0.024318248	0.00034493957
0.25413497	0.025580555	0.00035165469
0.25426546	0.025276155	0.00035140769
0.25439595	0.025216658	0.00034889138
0.25452645	0.024671796	0.00034779594
0.25465694	0.024598204	0.00034697935
0.25478744	0.025451386	0.00035196954
0.25491793	0.025128476	0.00035031402
0.25504842	0.024419833	0.00034464020
0.25517892	0.024026750	0.00034383802
0.25530941	0.024294903	0.00035615213
0.25543991	0.025139985	0.00036272600
0.25557040	0.024653443	0.00036256625
0.25570089	0.025115854	0.00036762476
0.25583139	0.024659259	0.00036724310
0.25596188	0.024314805	0.00036861994
0.25609238	0.025507406	0.00037719565
0.25622287	0.025328003	0.00037751483
0.25635336	0.024595216	0.00037447015
0.25648386	0.025082501	0.00038002027
0.25661435	0.024925157	0.00038041598
0.25674485	0.024405297	0.00037886269
0.25687534	0.024460466	0.00038044834
0.25700583	0.024458652	0.00038255534
0.25713633	0.024647390	0.00038455370
0.25726682	0.024253473	0.00038441479
0.25739732	0.024267769	0.00038566383
0.25752781	0.025035997	0.00039431808
0.25765830	0.024829544	0.00039455364
0.25778880	0.024753724	0.00039358981
0.25791929	0.024466536	0.00039353793
0.25804979	0.024776878	0.00039879517
0.25818028	0.024022093	0.00039370864
0.25831077	0.024585645	0.00039974440
0.25844127	0.024436996	0.00039874436
0.25857176	0.024379118	0.00040089097
0.25870226	0.024628317	0.00040356919
0.25883275	0.024503380	0.00040379004
0.25896324	0.024225623	0.00040438745
0.25909374	0.024454641	0.00040651635
0.25922423	0.024215121	0.00040730092
0.25935473	0.024241531	0.00040694506
0.25948522	0.024688985	0.00041344941
0.25961571	0.024428582	0.00041075406
0.25974621	0.024585051	0.00041229135
0.25987670	0.024830551	0.00041598489
0.26000720	0.024329289	0.00041240366
0.26013769	0.024932863	0.00041871721
0.26026818	0.024830373	0.00041662633
0.26039868	0.024110482	0.00041384397
0.26052917	0.023964666	0.00041260456
0.26065967	0.024716472	0.00041732605
0.26079016	0.024329660	0.00041885630
0.26092065	0.024213379	0.00041808172
0.26105115	0.024578012	0.00042045272
0.26118164	0.024741684	0.00042366136
0.26131214	0.025076346	0.00042570987
0.26144263	0.024599834	0.00042209137
0.26157312	0.023453639	0.00041380579
0.26170362	0.024403734	0.00042353538
0.26183411	0.024305827	0.00042122441
0.26196461	0.024222022	0.00042168891
0.26209510	0.024187450	0.00042223118
0.26222559	0.024958858	0.00043007029
0.26235609	0.025010679	0.00043111422
0.26248658	0.024558741	0.00042801428
0.26261708	0.024144083	0.00042267404
0.26274757	0.024631415	0.00043010248
0.26287806	0.024538452	0.00042850059
0.26300856	0.024801132	0.00043257706
0.26313905	0.024219835	0.00042825442
0.26326954	0.024531049	0.00042860336
0.26340004	0.024875119	0.00043554138
0.26353053	0.025031243	0.00043754486
0.26366103	0.024962722	0.00043645772
0.26379152	0.023999035	0.00043184263
0.26392201	0.024472081	0.00043526376
0.26405251	0.024993687	0.00043689145
0.26418300	0.024358120	0.00043619407
0.26431350	0.024196578	0.00043249721
0.26444399	0.025241729	0.00044405452
0.26457448	0.025256535	0.00044217453
0.26470498	0.024768704	0.00044080574
0.26483547	0.025046480	0.00044478933
0.26496597	0.024148455	0.00043560578
0.26509646	0.024121319	0.00043869758
0.26522695	0.024670973	0.00044364584
0.26535745	0.025358973	0.00044552305
[truncated: 572 more rows]
