# Supplementary material for: Rationally seeded computational protein design of ɑ-helical barrels
Source: Nat Chem Biol. 2024 Jun 20;20(8):991–9. doi: 10.1038/s41589-024-01642-0 (PMC11288890; doi:10.1038/s41589-024-01642-0)
Supplement: Supplementary file 5 — PDB files used for making figure panels h–j. [file 41589_2024_1642_MOESM5_ESM.zip › KIA_RP_RSPD_NatChemBiol_data_Figure3/sc-CC-7-LI_panels_c-g/SAXS_panel_g/LI_SAXS_raw/b21-438120_00015.dat]

0.0045000000	1.0293979	0.0098449523
0.0046304940	0.92592959	0.0090781773
0.0047609879	0.82821222	0.0083602374
0.0048914819	0.75931969	0.0080347916
0.0050219759	0.68708352	0.0072481359
0.0051524699	0.63784533	0.0069143379
0.0052829638	0.58060417	0.0064297605
0.0054134578	0.52460369	0.0059293343
0.0055439518	0.50149045	0.0059023389
0.0056744457	0.46146995	0.0053746572
0.0058049397	0.42006263	0.0050724212
0.0059354337	0.40029192	0.0050759408
0.0060659277	0.37224152	0.0046515656
0.0061964216	0.34876597	0.0046219514
0.0063269156	0.32586867	0.0043745687
0.0064574096	0.30199280	0.0041168504
0.0065879035	0.28630053	0.0040384146
0.0067183975	0.27540573	0.0038380579
0.0068488915	0.25930839	0.0037596724
0.0069793855	0.24776533	0.0037017026
0.0071098794	0.23863534	0.0034916430
0.0072403734	0.22221057	0.0033769199
0.0073708674	0.21198714	0.0032835653
0.0075013613	0.20050317	0.0031378455
0.0076318553	0.19860260	0.0031433277
0.0077623493	0.18728058	0.0029571027
0.0078928433	0.17940150	0.0028883177
0.0080233372	0.16896238	0.0027860195
0.0081538312	0.16430536	0.0027040884
0.0082843252	0.15476321	0.0026295340
0.0084148191	0.15011418	0.0025597977
0.0085453131	0.14667162	0.0024877470
0.0086758071	0.13919384	0.0024190254
0.0088063011	0.13371326	0.0023283548
0.0089367950	0.12552563	0.0022680828
0.0090672890	0.12519953	0.0022490127
0.0091977830	0.12018433	0.0021544084
0.0093282769	0.12094497	0.0021835349
0.0094587709	0.11166425	0.0020356497
0.0095892649	0.10828798	0.0020178273
0.0097197588	0.10523348	0.0019862445
0.0098502528	0.10290035	0.0019384132
0.0099807468	0.099803806	0.0018939093
0.010111241	0.098330298	0.0018802200
0.010241735	0.091651027	0.0017628457
0.010372229	0.085497655	0.0017157966
0.010502723	0.085699583	0.0017021182
0.010633217	0.083735460	0.0016677194
0.010763711	0.080042605	0.0016141428
0.010894205	0.076815616	0.0015484376
0.011024699	0.075752738	0.0015443669
0.011155193	0.074565476	0.0015214276
0.011285687	0.075492364	0.0015044410
0.011416180	0.069635962	0.0014395462
0.011546674	0.068215179	0.0013906991
0.011677168	0.063135181	0.0013280584
0.011807662	0.061873840	0.0012958049
0.011938156	0.062298604	0.0012928468
0.012068650	0.061617496	0.0012845333
0.012199144	0.061909617	0.0012674241
0.012329638	0.058788928	0.0012053061
0.012460132	0.059370352	0.0012083713
0.012590626	0.055874574	0.0011516222
0.012721120	0.057056186	0.0011464090
0.012851614	0.055323917	0.0011080299
0.012982108	0.053180857	0.0010702713
0.013112602	0.050728295	0.0010471119
0.013243096	0.051919353	0.0010455196
0.013373590	0.050952440	0.0010359675
0.013504084	0.049935435	0.0010246512
0.013634578	0.051723061	0.0010246661
0.013765072	0.050881216	0.0010198588
0.013895566	0.047153129	0.00097557342
0.014026060	0.049066443	0.00097395404
0.014156554	0.047000425	0.00096707564
0.014287048	0.047218060	0.00095277507
0.014417542	0.047410741	0.00094667727
0.014548036	0.046337281	0.00094310615
0.014678530	0.043928005	0.00090289412
0.014809024	0.043501656	0.00090371721
0.014939518	0.043494955	0.00089607952
0.015070012	0.042457713	0.00087619916
0.015200506	0.043905042	0.00089396481
0.015331000	0.042767288	0.00087115390
0.015461494	0.041803012	0.00085991839
0.015591988	0.041415761	0.00085597324
0.015722482	0.042006899	0.00084934092
0.015852975	0.041245897	0.00084068709
0.015983469	0.041496500	0.00084332475
0.016113963	0.040347648	0.00082050612
0.016244457	0.038358223	0.00080790674
0.016374951	0.039710868	0.00081106825
0.016505445	0.039398965	0.00080773884
0.016635939	0.038215965	0.00079423372
0.016766433	0.040348436	0.00080134890
0.016896927	0.038974778	0.00079239048
0.017027421	0.037038627	0.00076839598
0.017157915	0.036641110	0.00076001456
0.017288409	0.038111517	0.00077548092
0.017418903	0.037548150	0.00075655294
0.017549397	0.038824731	0.00077522037
0.017679891	0.036882560	0.00075311849
0.017810385	0.036015253	0.00073862865
0.017940879	0.036277349	0.00074320927
0.018071373	0.035984497	0.00073187231
0.018201867	0.034989290	0.00072218838
0.018332361	0.036126304	0.00073204455
0.018462855	0.035528214	0.00071523485
0.018593349	0.037343381	0.00073686997
0.018723843	0.034662287	0.00070717339
0.018854337	0.035523116	0.00070645097
0.018984831	0.035228419	0.00070774254
0.019115325	0.034811649	0.00069822066
0.019245819	0.035861917	0.00070999363
0.019376313	0.034848893	0.00069591402
0.019506807	0.034366376	0.00068370595
0.019637301	0.033374689	0.00068139422
0.019767795	0.033754324	0.00067524150
0.019898289	0.035216885	0.00068965716
0.020028783	0.035053092	0.00068606597
0.020159277	0.033592836	0.00066646541
0.020289771	0.034964483	0.00068133386
0.020420264	0.033935277	0.00066701856
0.020550758	0.033290687	0.00065629935
0.020681252	0.033106659	0.00065978706
0.020811746	0.033989956	0.00065980586
0.020942240	0.034749062	0.00066182386
0.021072734	0.033382182	0.00065557958
0.021203228	0.034594430	0.00065590446
0.021333722	0.032012289	0.00063757458
0.021464216	0.032912939	0.00064226897
0.021594710	0.032931600	0.00063571940
0.021725204	0.032634238	0.00064088663
0.021855698	0.032423361	0.00062421012
0.021986192	0.033436090	0.00063775749
0.022116686	0.032460297	0.00062930565
0.022247180	0.033610952	0.00062907030
0.022377674	0.033648689	0.00063337201
0.022508168	0.032882115	0.00062479435
0.022638662	0.033094381	0.00062066644
0.022769156	0.032961141	0.00062892194
0.022899650	0.032870396	0.00061381090
0.023030144	0.032559539	0.00061762423
0.023160638	0.033860860	0.00062587398
0.023291132	0.032372985	0.00060650166
0.023421626	0.032707050	0.00061128681
0.023552120	0.031798474	0.00059941796
0.023682614	0.033059208	0.00060557357
0.023813108	0.032283830	0.00060527152
0.023943602	0.032455370	0.00059945076
0.024074096	0.032172240	0.00059495192
0.024204590	0.032731720	0.00060360766
0.024335084	0.031917364	0.00058802384
0.024465578	0.033578786	0.00060543566
0.024596072	0.031199605	0.00057842216
0.024726566	0.031938268	0.00058572052
0.024857060	0.031634321	0.00058475452
0.024987553	0.032522034	0.00058337254
0.025118047	0.031675062	0.00058108090
0.025248541	0.030663175	0.00056922457
0.025379035	0.032709296	0.00058298177
0.025509529	0.032448458	0.00058362787
0.025640023	0.032296900	0.00057528759
0.025770517	0.032184014	0.00057662413
0.025901011	0.032806656	0.00058092657
0.026031505	0.031397864	0.00056460418
0.026161999	0.031231235	0.00056529595
0.026292493	0.031114757	0.00055896771
0.026422987	0.031851594	0.00056356997
0.026553481	0.031448706	0.00056232310
0.026683975	0.031939126	0.00055983028
0.026814469	0.031546236	0.00055866376
0.026944963	0.031750156	0.00055963085
0.027075457	0.033015024	0.00056764368
0.027205951	0.032020058	0.00056195050
0.027336445	0.031642126	0.00055122900
0.027466939	0.031724409	0.00055048056
0.027597433	0.030906395	0.00054782921
0.027727927	0.031033404	0.00054075432
0.027858421	0.030447465	0.00054273386
0.027988915	0.030875115	0.00054045524
0.028119409	0.031618965	0.00054264691
0.028249903	0.031445981	0.00054358899
0.028380397	0.030999969	0.00053449675
0.028510891	0.031860286	0.00054688360
0.028641385	0.031800364	0.00054473697
0.028771879	0.031113247	0.00053106557
0.028902373	0.030831526	0.00053346820
0.029032867	0.030345994	0.00052624550
0.029163361	0.031181555	0.00052921321
0.029293855	0.031006069	0.00053438574
0.029424349	0.030485878	0.00052156804
0.029554842	0.030740370	0.00052568354
0.029685336	0.030250954	0.00052007271
0.029815830	0.029907974	0.00051266042
0.029946324	0.030940196	0.00052341819
0.030076818	0.029800029	0.00051290714
0.030207312	0.031424038	0.00052210373
0.030337806	0.030732339	0.00051831017
0.030468300	0.030058628	0.00051008644
0.030598794	0.031086714	0.00051768682
0.030729288	0.030869790	0.00051667725
0.030859782	0.030473294	0.00050986686
0.030990276	0.029375270	0.00050161067
0.031120770	0.030808224	0.00050868124
0.031251264	0.031218677	0.00051175043
0.031381758	0.030781331	0.00051107292
0.031512252	0.031245583	0.00051057124
0.031642746	0.031339347	0.00051264147
0.031773240	0.031008838	0.00050783357
0.031903734	0.031021366	0.00050299896
0.032034228	0.030847060	0.00050557389
0.032164722	0.030734299	0.00050310438
0.032295216	0.030469539	0.00049927241
0.032425710	0.030504551	0.00049980990
0.032556204	0.031387917	0.00050112663
0.032686698	0.030084612	0.00049273104
0.032817192	0.030762366	0.00049653017
0.032947686	0.030578836	0.00049467547
0.033078180	0.031247201	0.00050063891
0.033208674	0.030930970	0.00049339963
0.033339168	0.030777017	0.00049291911
0.033469662	0.030176157	0.00048865198
0.033600156	0.031460767	0.00049543529
0.033730650	0.031501587	0.00049981127
0.033861144	0.030429956	0.00048714827
0.033991637	0.031269772	0.00048766623
0.034122131	0.030031107	0.00048465484
0.034252625	0.030246733	0.00048706439
0.034383119	0.029782003	0.00048936063
0.034513613	0.030012377	0.00049166197
0.034644107	0.031185557	0.00049827112
0.034774601	0.030498928	0.00050442099
0.034905095	0.029647087	0.00050024264
0.035035589	0.030260439	0.00050693745
0.035166083	0.029779340	0.00051117481
0.035296577	0.030766817	0.00051542395
0.035427071	0.030456857	0.00051891499
0.035557565	0.030418877	0.00051462274
0.035688059	0.029352983	0.00050803588
0.035818553	0.029934714	0.00051888707
0.035949047	0.029131484	0.00050877018
0.036079541	0.029948510	0.00051668782
0.036210035	0.031121389	0.00052608899
0.036340529	0.029914913	0.00051507549
0.036471023	0.030467516	0.00052559580
0.036601517	0.031153914	0.00052814548
0.036732011	0.030592108	0.00052372194
0.036862505	0.030234330	0.00052394185
0.036992999	0.029990257	0.00052134299
0.037123493	0.030547500	0.00052622649
0.037253987	0.030502315	0.00053020095
0.037384481	0.030574099	0.00052697209
0.037514975	0.030551077	0.00053253767
0.037645469	0.030009892	0.00052640301
0.037775963	0.030453326	0.00052618080
0.037906457	0.030021945	0.00053175214
0.038036951	0.029669922	0.00052565712
0.038167445	0.029587958	0.00052634011
0.038297939	0.029940613	0.00052968600
0.038428433	0.029289339	0.00052428784
0.038558926	0.030366810	0.00053704972
0.038689420	0.030026108	0.00053189923
0.038819914	0.029902954	0.00053001539
0.038950408	0.030768588	0.00054273961
0.039080902	0.029682447	0.00052541835
0.039211396	0.030080637	0.00052922343
0.039341890	0.029865752	0.00051918240
0.039472384	0.030531759	0.00052357348
0.039602878	0.030566508	0.00052398194
0.039733372	0.030890242	0.00052233263
0.039863866	0.031372206	0.00052237814
0.039994360	0.029610700	0.00051211857
0.040124854	0.031067488	0.00051796552
0.040255348	0.030419245	0.00051526168
0.040385842	0.029580937	0.00050376550
0.040516336	0.029874160	0.00050640577
0.040646830	0.030508161	0.00051215899
0.040777324	0.028954422	0.00049868533
0.040907818	0.030183417	0.00050670382
0.041038312	0.030673288	0.00051198705
0.041168806	0.029560862	0.00049825119
0.041299300	0.029218617	0.00050110736
0.041429794	0.030636206	0.00050706967
0.041560288	0.030972831	0.00050889977
0.041690782	0.030103606	0.00050391050
0.041821276	0.031082602	0.00050732814
0.041951770	0.030942452	0.00050723548
0.042082264	0.030114132	0.00049928317
0.042212758	0.030374511	0.00050000790
0.042343252	0.030407001	0.00050397302
0.042473746	0.029807541	0.00049499604
0.042604240	0.029367708	0.00048952573
0.042734734	0.030244925	0.00050074988
0.042865228	0.030182018	0.00049553253
0.042995722	0.029846916	0.00049423101
0.043126215	0.028893745	0.00048730488
0.043256709	0.030188007	0.00049432128
0.043387203	0.029930710	0.00049317316
0.043517697	0.029557268	0.00048891662
0.043648191	0.030579689	0.00049371017
0.043778685	0.030239665	0.00049624503
0.043909179	0.029672695	0.00048623706
0.044039673	0.028921396	0.00048184373
0.044170167	0.030333292	0.00049361605
0.044300661	0.030112556	0.00048747151
0.044431155	0.030267732	0.00049344662
0.044561649	0.030462625	0.00049136623
0.044692143	0.029220525	0.00048161384
0.044822637	0.029932184	0.00048743569
0.044953131	0.029719956	0.00048466220
0.045083625	0.029903208	0.00048804435
0.045214119	0.030224674	0.00048713893
0.045344613	0.030458630	0.00048651510
0.045475107	0.030774840	0.00049146864
0.045605601	0.031036868	0.00049018882
0.045736095	0.030794464	0.00048931018
0.045866589	0.029997990	0.00048488738
0.045997083	0.029987066	0.00048040804
0.046127577	0.029996458	0.00048648487
0.046258071	0.028140139	0.00047700677
0.046388565	0.030461230	0.00049413823
0.046519059	0.030767564	0.00050391654
0.046649553	0.030294812	0.00049799381
0.046780047	0.029895087	0.00049814556
0.046910541	0.029276955	0.00049447932
0.047041035	0.030407332	0.00050261323
0.047171529	0.029719266	0.00050243640
0.047302023	0.029240069	0.00049765854
0.047432517	0.028789567	0.00049468690
0.047563011	0.030190634	0.00050918952
0.047693504	0.030283759	0.00050642202
0.047823998	0.030660342	0.00051399042
0.047954492	0.030315408	0.00051325986
0.048084986	0.028904887	0.00050073447
0.048215480	0.029258859	0.00050787479
0.048345974	0.029382339	0.00050361526
0.048476468	0.029732862	0.00050640529
0.048606962	0.029918035	0.00051268613
0.048737456	0.029849917	0.00051040407
0.048867950	0.031090957	0.00052411544
0.048998444	0.029894595	0.00051102593
0.049128938	0.029747346	0.00051145419
0.049259432	0.029497701	0.00051121212
0.049389926	0.030012903	0.00051521213
0.049520420	0.029855507	0.00051524061
0.049650914	0.029903052	0.00051725953
0.049781408	0.029884749	0.00051601003
0.049911902	0.030316998	0.00051875463
0.050042396	0.029970661	0.00051771789
0.050172890	0.030021317	0.00051870295
0.050303384	0.030406886	0.00052494793
0.050433878	0.029503535	0.00051548607
0.050564372	0.029713639	0.00051937757
0.050694866	0.030134406	0.00051917102
0.050825360	0.029636189	0.00051881195
0.050955854	0.029799087	0.00052112327
0.051086348	0.030274633	0.00052298744
0.051216842	0.030059807	0.00052220088
0.051347336	0.029046624	0.00051377797
0.051477830	0.030219457	0.00052222960
0.051608324	0.030235327	0.00052481511
0.051738818	0.028583031	0.00051331393
0.051869312	0.028798306	0.00051137998
0.051999806	0.029618549	0.00052219338
0.052130299	0.029851975	0.00052180592
0.052260793	0.029859669	0.00052341395
0.052391287	0.030383536	0.00052874651
0.052521781	0.029421365	0.00052140506
0.052652275	0.029830642	0.00052705665
0.052782769	0.029839741	0.00052335572
0.052913263	0.029913342	0.00052579690
0.053043757	0.029986182	0.00052547448
0.053174251	0.029647561	0.00052505178
0.053304745	0.029070578	0.00051805781
0.053435239	0.029507199	0.00052644434
0.053565733	0.030404698	0.00053015106
0.053696227	0.030116893	0.00052605969
0.053826721	0.030511204	0.00053356603
0.053957215	0.028760750	0.00051846042
0.054087709	0.029161424	0.00052394977
0.054218203	0.030122120	0.00052749539
0.054348697	0.029475739	0.00052364827
0.054479191	0.029210015	0.00052301037
0.054609685	0.030102677	0.00053220793
0.054740179	0.029762420	0.00052772574
0.054870673	0.029824206	0.00052962634
0.055001167	0.028607206	0.00051643148
0.055131661	0.029917101	0.00053103867
0.055262155	0.029622439	0.00052626315
0.055392649	0.029089174	0.00052571281
0.055523143	0.029533728	0.00052963807
0.055653637	0.029587696	0.00052700254
0.055784131	0.030572296	0.00053461879
0.055914625	0.030420715	0.00053511534
0.056045119	0.030745368	0.00053775449
0.056175613	0.030301196	0.00053527388
0.056306107	0.029893121	0.00053030323
0.056436601	0.029260812	0.00052550428
0.056567095	0.028999574	0.00052464245
0.056697588	0.029398210	0.00053047386
0.056828082	0.029600371	0.00053098547
0.056958576	0.030306983	0.00053672559
0.057089070	0.029753629	0.00053191316
0.057219564	0.029761916	0.00053198837
0.057350058	0.030408524	0.00053375394
0.057480552	0.029953798	0.00053591987
0.057611046	0.029924322	0.00053099394
0.057741540	0.030843484	0.00053998425
0.057872034	0.030129323	0.00053257038
0.058002528	0.030001643	0.00052881141
0.058133022	0.029805564	0.00053138461
0.058263516	0.029567953	0.00052647988
0.058394010	0.029719722	0.00052737859
0.058524504	0.029573425	0.00052785434
0.058654998	0.030317888	0.00053080299
0.058785492	0.029927661	0.00052904641
0.058915986	0.028809121	0.00052030730
0.059046480	0.029572985	0.00052047454
0.059176974	0.029737650	0.00052716415
0.059307468	0.029485969	0.00051872262
0.059437962	0.029587559	0.00051782048
0.059568456	0.030381365	0.00052851760
0.059698950	0.029887443	0.00052160374
0.059829444	0.030647865	0.00052816887
0.059959938	0.029793279	0.00052119838
0.060090432	0.030141941	0.00052133628
0.060220926	0.029621287	0.00052100062
0.060351420	0.029355824	0.00051512752
0.060481914	0.030649462	0.00052671326
0.060612408	0.029491352	0.00051577939
0.060742902	0.029073035	0.00051038376
0.060873396	0.029737365	0.00051846632
0.061003890	0.029910884	0.00051848515
0.061134384	0.030084183	0.00051641040
0.061264877	0.029939654	0.00052086051
0.061395371	0.030231517	0.00051699218
0.061525865	0.029273610	0.00050959033
0.061656359	0.028681742	0.00050810959
0.061786853	0.030086018	0.00051838286
0.061917347	0.029862900	0.00051763462
0.062047841	0.030098522	0.00051644152
0.062178335	0.030333370	0.00051482089
0.062308829	0.029436645	0.00051504434
0.062439323	0.030026149	0.00051563915
0.062569817	0.029549051	0.00051181792
0.062700311	0.029821119	0.00051491189
0.062830805	0.029736954	0.00051294933
0.062961299	0.030293001	0.00051750415
0.063091793	0.028873618	0.00050573721
0.063222287	0.029618347	0.00051042308
0.063352781	0.029360607	0.00051224171
0.063483275	0.029707551	0.00051183792
0.063613769	0.028909584	0.00050450232
0.063744263	0.029428233	0.00050886400
0.063874757	0.029620158	0.00050963369
0.064005251	0.029068101	0.00050876118
0.064135745	0.029067237	0.00050594400
0.064266239	0.028422086	0.00049881105
0.064396733	0.029057349	0.00050543011
0.064527227	0.029587936	0.00050887222
0.064657721	0.029285111	0.00050749939
0.064788215	0.029005449	0.00050481915
0.064918709	0.029218790	0.00050504228
0.065049203	0.029416249	0.00050968265
0.065179697	0.029390007	0.00050482971
0.065310191	0.029826808	0.00050951633
0.065440685	0.028600936	0.00050048034
0.065571179	0.029632283	0.00050691212
0.065701673	0.028706517	0.00050228142
0.065832166	0.028401952	0.00049565166
0.065962660	0.030171217	0.00051086157
0.066093154	0.029383004	0.00050777467
0.066223648	0.029640661	0.00050494761
0.066354142	0.029226348	0.00050394077
0.066484636	0.029229671	0.00050247477
0.066615130	0.029390197	0.00050357070
0.066745624	0.030046133	0.00050915710
0.066876118	0.030015787	0.00050674864
0.067006612	0.029357899	0.00050290766
0.067137106	0.028867768	0.00049956311
0.067267600	0.030209866	0.00050501186
0.067398094	0.028868365	0.00050022952
0.067528588	0.029757478	0.00050455166
0.067659082	0.029088898	0.00049942810
0.067789576	0.029444308	0.00050320205
0.067920070	0.029557977	0.00050150322
0.068050564	0.029029980	0.00049870150
0.068181058	0.029892127	0.00050467484
0.068311552	0.029576164	0.00050175479
0.068442046	0.028219516	0.00049363464
0.068572540	0.029454712	0.00050170710
0.068703034	0.029606322	0.00049874957
0.068833528	0.029657633	0.00050352086
0.068964022	0.028943122	0.00049349201
0.069094516	0.029048356	0.00049981467
0.069225010	0.029586465	0.00050041693
0.069355504	0.030136654	0.00050539420
0.069485998	0.029491026	0.00049944561
0.069616492	0.029655814	0.00050254916
0.069746986	0.029271183	0.00049755274
0.069877480	0.029969844	0.00050505696
0.070007974	0.027866316	0.00048454486
0.070138468	0.029466158	0.00049643052
0.070268961	0.028994294	0.00049194685
0.070399455	0.029608233	0.00049915081
0.070529949	0.029063882	0.00049826443
0.070660443	0.029652204	0.00049794492
0.070790937	0.029191296	0.00049483157
0.070921431	0.029107123	0.00049582809
0.071051925	0.029351504	0.00049461628
0.071182419	0.029954444	0.00050403120
0.071312913	0.030485982	0.00050380822
0.071443407	0.028572742	0.00049154930
0.071573901	0.029485214	0.00049320654
0.071704395	0.029885117	0.00049737604
0.071834889	0.029069594	0.00049187084
0.071965383	0.029818467	0.00049700675
0.072095877	0.029235004	0.00049245292
0.072226371	0.029377179	0.00049552000
0.072356865	0.028738512	0.00048670055
0.072487359	0.029355135	0.00049354297
0.072617853	0.029765695	0.00049743379
0.072748347	0.029715266	0.00049218624
0.072878841	0.029468252	0.00049506121
0.073009335	0.029092843	0.00048755533
0.073139829	0.028698106	0.00048534199
0.073270323	0.029157870	0.00049190741
0.073400817	0.028507091	0.00048427332
0.073531311	0.029184872	0.00048785035
0.073661805	0.029409989	0.00049133601
0.073792299	0.029378888	0.00048861677
0.073922793	0.030285132	0.00049832106
0.074053287	0.028808819	0.00048581183
0.074183781	0.029898680	0.00049429104
0.074314275	0.029409320	0.00049254744
0.074444769	0.029181324	0.00048609819
0.074575263	0.030848691	0.00049972391
0.074705757	0.028193713	0.00048143757
0.074836250	0.029475954	0.00049039975
0.074966744	0.029614062	0.00049330105
0.075097238	0.028834446	0.00048243037
0.075227732	0.029458014	0.00048957522
0.075358226	0.029234360	0.00048900292
0.075488720	0.028909465	0.00048272856
0.075619214	0.029796809	0.00049041543
0.075749708	0.030030620	0.00049131139
0.075880202	0.028742364	0.00048248237
0.076010696	0.028793149	0.00048253287
0.076141190	0.029483319	0.00048749357
0.076271684	0.030129466	0.00049405354
0.076402178	0.029140857	0.00048704902
0.076532672	0.029208493	0.00048260313
0.076663166	0.029674096	0.00048858408
0.076793660	0.027899566	0.00047287845
0.076924154	0.028234504	0.00047753842
0.077054648	0.028472030	0.00047866623
0.077185142	0.029148208	0.00048053433
0.077315636	0.029515506	0.00048492308
0.077446130	0.028491608	0.00047878700
0.077576624	0.030217764	0.00048914359
0.077707118	0.028754219	0.00048126262
0.077837612	0.028717828	0.00047654717
0.077968106	0.029164043	0.00048292374
0.078098600	0.029187518	0.00048116310
0.078229094	0.029445090	0.00048227295
0.078359588	0.028801592	0.00047953450
0.078490082	0.029019138	0.00047959454
0.078620576	0.029527657	0.00048221143
0.078751070	0.028572841	0.00047697478
0.078881564	0.029492944	0.00048160756
0.079012058	0.028990458	0.00047986969
0.079142552	0.029196824	0.00047948665
0.079273046	0.029081338	0.00047754391
0.079403539	0.028541624	0.00047510898
0.079534033	0.029368716	0.00048026569
0.079664527	0.028759372	0.00047550684
0.079795021	0.029730357	0.00048383849
0.079925515	0.028347837	0.00047085727
0.080056009	0.028838208	0.00047853304
0.080186503	0.028960063	0.00047841510
0.080316997	0.028906161	0.00047347157
0.080447491	0.028834991	0.00047576551
0.080577985	0.029299980	0.00047778379
0.080708479	0.029830398	0.00048180917
0.080838973	0.028469286	0.00047189615
0.080969467	0.029048624	0.00047332657
0.081099961	0.029125569	0.00047718243
0.081230455	0.028735365	0.00047516738
0.081360949	0.029311900	0.00047464752
0.081491443	0.028966947	0.00047606512
0.081621937	0.028585696	0.00046972144
0.081752431	0.028220658	0.00046891516
0.081882925	0.029187320	0.00047788114
0.082013419	0.029604082	0.00047614579
0.082143913	0.029118171	0.00047631725
0.082274407	0.029303491	0.00047432181
0.082404901	0.028967942	0.00047136168
0.082535395	0.029413583	0.00047778583
0.082665889	0.028592394	0.00046809597
0.082796383	0.028747367	0.00047136914
0.082926877	0.028630827	0.00046996349
0.083057371	0.029366019	0.00047266797
0.083187865	0.028712639	0.00047015775
0.083318359	0.029643028	0.00047477179
0.083448853	0.029565802	0.00047531390
0.083579347	0.029042469	0.00047159920
0.083709841	0.028248677	0.00046462713
0.083840335	0.028522083	0.00046773578
0.083970828	0.029353611	0.00047302912
0.084101322	0.029218487	0.00047076149
0.084231816	0.028722632	0.00046858154
0.084362310	0.028782883	0.00046718155
0.084492804	0.029504707	0.00047262597
0.084623298	0.028734634	0.00046987786
0.084753792	0.029159411	0.00046826802
0.084884286	0.028887957	0.00046873369
0.085014780	0.029378501	0.00047132998
0.085145274	0.028386138	0.00046298578
0.085275768	0.029096670	0.00046953677
0.085406262	0.029054741	0.00046698373
0.085536756	0.029439243	0.00047093569
0.085667250	0.028967235	0.00047066960
0.085797744	0.028518112	0.00046250803
0.085928238	0.027427131	0.00045648244
0.086058732	0.028704165	0.00046393101
0.086189226	0.029144866	0.00046773878
0.086319720	0.029049328	0.00046949629
0.086450214	0.028781069	0.00046282231
0.086580708	0.028708601	0.00046490375
0.086711202	0.030133149	0.00047296956
0.086841696	0.029287709	0.00046747300
0.086972190	0.028714536	0.00046399346
0.087102684	0.029180570	0.00046714393
0.087233178	0.029019822	0.00046626533
0.087363672	0.028394824	0.00046205527
0.087494166	0.029295121	0.00046468800
0.087624660	0.028898148	0.00046458867
0.087755154	0.028809558	0.00046498696
0.087885648	0.029116913	0.00046449952
0.088016142	0.029054524	0.00046431133
0.088146636	0.029166909	0.00046331330
0.088277130	0.028852086	0.00046241754
0.088407623	0.027953721	0.00045784188
0.088538117	0.028389916	0.00045615132
0.088668611	0.029030468	0.00046385091
0.088799105	0.029369189	0.00046525373
0.088929599	0.029263012	0.00046291493
0.089060093	0.028698231	0.00046105574
0.089190587	0.028518178	0.00045898012
0.089321081	0.028797056	0.00046088906
0.089451575	0.029091708	0.00046399040
0.089582069	0.028989134	0.00045897016
0.089712563	0.028145346	0.00045419334
0.089843057	0.029227955	0.00046443415
0.089973551	0.029217903	0.00046103228
0.090104045	0.028014052	0.00045610362
0.090234539	0.028675412	0.00045441356
0.090365033	0.028139508	0.00045559390
0.090495527	0.029068517	0.00046102591
0.090626021	0.027966078	0.00045245326
0.090756515	0.029151453	0.00046161603
0.090887009	0.028911855	0.00045919555
0.091017503	0.028037604	0.00045084868
0.091147997	0.029209743	0.00046176273
0.091278491	0.029378982	0.00045944721
0.091408985	0.029628192	0.00046433087
0.091539479	0.028640993	0.00045456207
0.091669973	0.028532052	0.00045349063
0.091800467	0.029290441	0.00046982464
0.091930961	0.029465301	0.00047638815
0.092061455	0.029046673	0.00047596094
0.092191949	0.029205783	0.00048060612
0.092322443	0.028683191	0.00047713742
0.092452937	0.028670708	0.00048068689
0.092583431	0.028003845	0.00047818377
0.092713925	0.028244222	0.00048070152
0.092844419	0.029140430	0.00049167953
0.092974912	0.028650794	0.00048638359
0.093105406	0.028560367	0.00047858819
0.093235900	0.028791859	0.00047803773
0.093366394	0.028351196	0.00046988207
0.093496888	0.028307309	0.00047139228
0.093627382	0.028114010	0.00046474448
0.093757876	0.028222632	0.00046651129
0.093888370	0.027921391	0.00046483682
0.094018864	0.028742668	0.00046514403
0.094149358	0.029391369	0.00047325661
0.094279852	0.028876274	0.00046817867
0.094410346	0.028022059	0.00045891589
0.094540840	0.027647220	0.00045826917
0.094671334	0.028165607	0.00045721278
0.094801828	0.028941236	0.00046594722
0.094932322	0.028300217	0.00046257767
0.095062816	0.027783337	0.00045416710
0.095193310	0.027880820	0.00045589758
0.095323804	0.028476344	0.00045858237
0.095454298	0.029005503	0.00046212515
0.095584792	0.027638398	0.00045568678
0.095715286	0.028337745	0.00045567907
0.095845780	0.029108857	0.00046371197
0.095976274	0.028141233	0.00045748624
0.096106768	0.028778575	0.00045629637
0.096237262	0.029042783	0.00046340097
0.096367756	0.028801718	0.00046023254
0.096498250	0.028980759	0.00045870621
0.096628744	0.028401532	0.00045763483
0.096759238	0.027725865	0.00044811842
0.096889732	0.028717519	0.00045698902
0.097020226	0.028735696	0.00045861082
0.097150720	0.028901327	0.00045725737
0.097281214	0.028582195	0.00045460543
0.097411708	0.028533158	0.00045309047
0.097542201	0.028131278	0.00045013185
0.097672695	0.027792615	0.00045109404
0.097803189	0.029407338	0.00045813243
0.097933683	0.029010501	0.00045775652
0.098064177	0.028303603	0.00045190397
0.098194671	0.028708165	0.00045060590
0.098325165	0.028168606	0.00044751459
0.098455659	0.028792292	0.00045034128
0.098586153	0.028692764	0.00045020588
0.098716647	0.028815312	0.00045075228
0.098847141	0.029175705	0.00044771471
0.098977635	0.028646138	0.00044585289
0.099108129	0.028551692	0.00044355550
0.099238623	0.028357690	0.00044247962
0.099369117	0.028758690	0.00044513058
0.099499611	0.028209409	0.00043988204
0.099630105	0.029055684	0.00044696977
0.099760599	0.029170800	0.00044746988
0.099891093	0.029256432	0.00044673406
0.10002159	0.028906580	0.00044920763
0.10015208	0.028908906	0.00044647244
0.10028257	0.028544540	0.00044103109
0.10041307	0.028719614	0.00044579840
0.10054356	0.029268601	0.00044873464
0.10067406	0.028928503	0.00044963982
0.10080455	0.028733668	0.00044669941
0.10093504	0.028170609	0.00043971248
0.10106554	0.028576153	0.00044631284
0.10119603	0.028308660	0.00044102749
0.10132653	0.028089148	0.00044135285
0.10145702	0.029250994	0.00045032559
0.10158751	0.027688250	0.00043560314
0.10171801	0.028957589	0.00044730006
0.10184850	0.029150870	0.00044605239
0.10197900	0.028092568	0.00044006791
0.10210949	0.028411849	0.00044343131
0.10223998	0.028353376	0.00044032800
0.10237048	0.028843247	0.00044374830
0.10250097	0.028445273	0.00044243898
0.10263147	0.028861975	0.00044180450
0.10276196	0.028776563	0.00044532212
0.10289245	0.028877332	0.00044323433
0.10302295	0.028673465	0.00044173564
0.10315344	0.029046701	0.00044669347
0.10328394	0.028498790	0.00043863511
0.10341443	0.029188971	0.00044480611
0.10354492	0.029124726	0.00044649988
0.10367542	0.028930670	0.00043991605
0.10380591	0.028766222	0.00044313503
0.10393641	0.028885377	0.00044138260
0.10406690	0.029108193	0.00044238729
0.10419739	0.029680992	0.00044833142
0.10432789	0.028892295	0.00044013197
0.10445838	0.027911139	0.00043528384
0.10458888	0.028156152	0.00043632362
0.10471937	0.028518588	0.00043741078
0.10484986	0.028551379	0.00043915922
0.10498036	0.028444051	0.00043568993
0.10511085	0.028278436	0.00043490159
0.10524135	0.028316602	0.00043606453
0.10537184	0.028816083	0.00043898452
0.10550233	0.028976289	0.00044173077
0.10563283	0.028609153	0.00043721861
0.10576332	0.028221083	0.00043395327
0.10589382	0.028958165	0.00044030299
0.10602431	0.029211541	0.00043929207
0.10615480	0.029430734	0.00044249933
0.10628530	0.029592124	0.00044491420
0.10641579	0.028855667	0.00043700090
0.10654629	0.029281151	0.00044124268
0.10667678	0.028438299	0.00043474698
0.10680727	0.027969068	0.00043078487
0.10693777	0.028580365	0.00043641652
0.10706826	0.028618370	0.00043527067
0.10719876	0.028967662	0.00043900467
0.10732925	0.028792662	0.00043711121
0.10745974	0.028372663	0.00043164684
0.10759024	0.028813997	0.00043647561
0.10772073	0.028477103	0.00043402302
0.10785123	0.028561216	0.00043667535
0.10798172	0.027857798	0.00043824021
0.10811221	0.029157911	0.00044963864
0.10824271	0.028659649	0.00045291072
0.10837320	0.028608452	0.00045457105
0.10850370	0.028804028	0.00045807584
0.10863419	0.028838286	0.00046171090
0.10876468	0.027742608	0.00045193290
0.10889518	0.029116189	0.00046415300
0.10902567	0.028416172	0.00046430561
0.10915616	0.027895897	0.00045904391
0.10928666	0.028941027	0.00047092404
0.10941715	0.027866099	0.00046381121
0.10954765	0.027143454	0.00045841260
0.10967814	0.028867937	0.00047369929
0.10980863	0.027781256	0.00046671402
0.10993913	0.028077017	0.00047090785
0.11006962	0.028555511	0.00047809343
0.11020012	0.028558395	0.00047503864
0.11033061	0.028197467	0.00047688480
0.11046110	0.027812998	0.00047386945
0.11059160	0.029160055	0.00048454478
0.11072209	0.029002395	0.00048923550
0.11085259	0.028078366	0.00047648965
0.11098308	0.028688440	0.00048429934
0.11111357	0.028622662	0.00048808457
0.11124407	0.028454108	0.00048282844
0.11137456	0.027838103	0.00048342341
0.11150506	0.028607774	0.00049027127
0.11163555	0.028245861	0.00048689789
0.11176604	0.028161210	0.00048899021
0.11189654	0.028555148	0.00049010674
0.11202703	0.028535369	0.00049237292
0.11215753	0.028344570	0.00049216918
0.11228802	0.028477467	0.00049501305
0.11241851	0.028856849	0.00049852315
0.11254901	0.029934645	0.00050820189
0.11267950	0.028875255	0.00049917885
0.11281000	0.027681320	0.00048895963
0.11294049	0.027729696	0.00047575007
0.11307098	0.027700391	0.00047547885
0.11320148	0.028746087	0.00047520795
0.11333197	0.028010887	0.00046921789
0.11346247	0.029050095	0.00047842936
0.11359296	0.028745452	0.00047162081
0.11372345	0.028125452	0.00046504943
0.11385395	0.027911122	0.00046381020
0.11398444	0.027838619	0.00045807631
0.11411494	0.028265985	0.00046399622
0.11424543	0.027649197	0.00045639302
0.11437592	0.027547180	0.00045441718
0.11450642	0.027749066	0.00045725904
0.11463691	0.028087328	0.00045319812
0.11476741	0.028491099	0.00045775049
0.11489790	0.028455054	0.00045992763
0.11502839	0.028608005	0.00045633549
0.11515889	0.029234702	0.00046207857
0.11528938	0.027574246	0.00044791752
0.11541988	0.028034264	0.00045154627
0.11555037	0.028251064	0.00045373125
0.11568086	0.028887315	0.00045599165
0.11581136	0.028315387	0.00045298164
0.11594185	0.028564355	0.00045226546
0.11607235	0.028245984	0.00044966294
0.11620284	0.028939256	0.00045486916
0.11633333	0.028174005	0.00044794330
0.11646383	0.028067370	0.00044880540
0.11659432	0.028374125	0.00044965781
0.11672482	0.028264716	0.00044493179
0.11685531	0.027921464	0.00044525533
0.11698580	0.028293711	0.00044610420
0.11711630	0.027580628	0.00044174382
0.11724679	0.028587652	0.00044832815
0.11737729	0.027862036	0.00044083675
0.11750778	0.028070394	0.00044272564
0.11763827	0.028570043	0.00044831737
0.11776877	0.027907854	0.00043783288
0.11789926	0.027755550	0.00044119239
0.11802975	0.028992290	0.00044595929
0.11816025	0.027903373	0.00043756155
0.11829074	0.028341984	0.00044241254
0.11842124	0.028410049	0.00043948189
0.11855173	0.028605067	0.00044269033
0.11868222	0.028194230	0.00043639687
0.11881272	0.027733539	0.00043140329
0.11894321	0.028123515	0.00043494714
0.11907371	0.027819815	0.00043223166
0.11920420	0.028799072	0.00044034224
0.11933469	0.028580097	0.00043760467
0.11946519	0.028610107	0.00043367451
0.11959568	0.028082698	0.00043287198
0.11972618	0.028572132	0.00043261913
0.11985667	0.029029632	0.00043831381
0.11998716	0.028262266	0.00043203350
0.12011766	0.027963972	0.00042789552
0.12024815	0.028401568	0.00042992183
0.12037865	0.028187289	0.00043117540
0.12050914	0.027726998	0.00042133844
0.12063963	0.027961816	0.00042779308
0.12077013	0.028552476	0.00042987864
0.12090062	0.027331321	0.00042033012
0.12103112	0.027887151	0.00042438754
0.12116161	0.028298550	0.00042551553
0.12129210	0.028113734	0.00042495454
0.12142260	0.027484996	0.00041978869
0.12155309	0.028459183	0.00042605417
0.12168359	0.028551715	0.00042562427
0.12181408	0.027891549	0.00042024735
0.12194457	0.027509267	0.00041753117
0.12207507	0.028015248	0.00042258968
0.12220556	0.028079959	0.00041946681
0.12233606	0.027560437	0.00041983713
0.12246655	0.028681077	0.00042295999
0.12259704	0.028014208	0.00041936573
0.12272754	0.029045286	0.00042815806
0.12285803	0.028721834	0.00042531599
0.12298853	0.028620668	0.00042291852
0.12311902	0.028071924	0.00042271246
0.12324951	0.027462301	0.00041308109
0.12338001	0.027480127	0.00041695482
0.12351050	0.027819069	0.00041768669
0.12364100	0.028408860	0.00042150151
0.12377149	0.027918299	0.00041952634
0.12390198	0.027852149	0.00041631446
0.12403248	0.029012764	0.00042323994
0.12416297	0.027227641	0.00041315509
0.12429347	0.028128894	0.00041709583
0.12442396	0.029080845	0.00042773168
0.12455445	0.027588523	0.00041325967
0.12468495	0.027696386	0.00041389319
0.12481544	0.028605801	0.00042285743
0.12494594	0.028121454	0.00041616936
0.12507643	0.028844308	0.00042226965
0.12520692	0.029318159	0.00042512883
0.12533742	0.028491207	0.00041776902
0.12546791	0.028356848	0.00041861767
0.12559841	0.027696552	0.00041277263
0.12572890	0.028150104	0.00041528354
0.12585939	0.028274348	0.00041975119
0.12598989	0.028168256	0.00041468679
0.12612038	0.028061663	0.00041571068
0.12625088	0.028299606	0.00041498628
0.12638137	0.027377641	0.00040999870
0.12651186	0.027414942	0.00041248608
0.12664236	0.028644049	0.00041656857
0.12677285	0.028397291	0.00041534930
0.12690335	0.027854945	0.00041568039
0.12703384	0.027541807	0.00040798206
0.12716433	0.028126788	0.00041714456
0.12729483	0.028172015	0.00041230183
0.12742532	0.028294411	0.00041476064
0.12755581	0.027916576	0.00041063153
0.12768631	0.028442096	0.00041452711
0.12781680	0.028050666	0.00041447039
0.12794730	0.028353747	0.00041499097
0.12807779	0.028873895	0.00041615413
0.12820828	0.027558678	0.00040823555
0.12833878	0.028058553	0.00041145568
0.12846927	0.027070807	0.00040619002
0.12859977	0.027842445	0.00041135462
0.12873026	0.028553197	0.00041321020
0.12886075	0.028708238	0.00041573153
0.12899125	0.028316635	0.00041365730
0.12912174	0.027377934	0.00040594922
0.12925224	0.028334591	0.00041305835
0.12938273	0.027985811	0.00041047400
0.12951322	0.028338962	0.00041210388
0.12964372	0.027411727	0.00040616232
0.12977421	0.028039378	0.00040841310
0.12990471	0.027721440	0.00040869525
0.13003520	0.027932686	0.00040897297
0.13016569	0.028960314	0.00041481760
0.13029619	0.027141302	0.00040319964
0.13042668	0.027789171	0.00040631737
0.13055718	0.028160122	0.00040804819
0.13068767	0.028145337	0.00041169518
0.13081816	0.028056109	0.00040749158
0.13094866	0.028122002	0.00040843171
0.13107915	0.027994897	0.00040575335
0.13120965	0.027927192	0.00040700954
0.13134014	0.027587138	0.00040641452
0.13147063	0.028630684	0.00041263545
0.13160113	0.028317435	0.00041054375
0.13173162	0.028288053	0.00040787067
0.13186212	0.028970431	0.00041155498
0.13199261	0.028194889	0.00040905943
0.13212310	0.028118470	0.00040645518
0.13225360	0.028315373	0.00040986341
0.13238409	0.028178752	0.00040698766
0.13251459	0.028148352	0.00040551445
0.13264508	0.028530207	0.00040879598
0.13277557	0.028624272	0.00041017331
0.13290607	0.028047395	0.00040743102
0.13303656	0.027657179	0.00040335790
0.13316706	0.028054595	0.00040445569
0.13329755	0.028230142	0.00040702877
0.13342804	0.027839189	0.00040586339
0.13355854	0.027986668	0.00040442561
0.13368903	0.027924128	0.00040608536
0.13381953	0.027884746	0.00040321382
0.13395002	0.028510603	0.00040798283
0.13408051	0.028143097	0.00040516524
0.13421101	0.027765447	0.00040182727
0.13434150	0.028650076	0.00040956540
0.13447200	0.028357793	0.00040770813
0.13460249	0.028104267	0.00040193183
0.13473298	0.027482374	0.00040100365
0.13486348	0.028118428	0.00040380570
0.13499397	0.028277210	0.00040493618
0.13512447	0.027765230	0.00040283132
0.13525496	0.027940501	0.00040154541
0.13538545	0.028230920	0.00040472994
0.13551595	0.028058247	0.00040234889
0.13564644	0.027894320	0.00040071095
0.13577694	0.028064349	0.00040375006
0.13590743	0.028372164	0.00040275602
0.13603792	0.027840671	0.00039967713
0.13616842	0.028402044	0.00040552724
0.13629891	0.027760523	0.00039900895
0.13642940	0.028233600	0.00040401017
0.13655990	0.028331775	0.00040185611
0.13669039	0.027135469	0.00039522380
0.13682089	0.027888256	0.00039940918
0.13695138	0.027945273	0.00039981489
0.13708187	0.028613962	0.00040562598
0.13721237	0.027893421	0.00040086084
0.13734286	0.028123858	0.00039966828
0.13747336	0.028319939	0.00040271877
0.13760385	0.027577193	0.00039522755
0.13773434	0.028026912	0.00040109757
0.13786484	0.028916603	0.00040664534
0.13799533	0.027739446	0.00039728461
0.13812583	0.027945775	0.00039910108
0.13825632	0.027990232	0.00039849092
0.13838681	0.027878698	0.00039795466
0.13851731	0.027993346	0.00039935492
0.13864780	0.028489554	0.00040178806
0.13877830	0.028714131	0.00040237397
0.13890879	0.027835512	0.00039797338
0.13903928	0.028378099	0.00039896099
0.13916978	0.028319470	0.00040110234
0.13930027	0.028243120	0.00040033148
0.13943077	0.028716528	0.00040252594
0.13956126	0.027918135	0.00039835525
0.13969175	0.028293550	0.00039946165
0.13982225	0.028309583	0.00039992951
0.13995274	0.027842553	0.00039728700
0.14008324	0.027668018	0.00039409804
0.14021373	0.028015672	0.00039785341
0.14034422	0.028428443	0.00039673275
0.14047472	0.028746270	0.00040149391
0.14060521	0.028266073	0.00039925978
0.14073571	0.027699942	0.00039390947
0.14086620	0.027803492	0.00039372199
0.14099669	0.027918421	0.00039562543
0.14112719	0.028742075	0.00039856082
0.14125768	0.028053165	0.00039756935
0.14138818	0.028595090	0.00039757341
0.14151867	0.028022018	0.00039636314
0.14164916	0.026983282	0.00039000452
0.14177966	0.027716074	0.00039159773
0.14191015	0.028154182	0.00039453894
0.14204065	0.028576616	0.00039795652
0.14217114	0.027831354	0.00039199816
0.14230163	0.027626235	0.00039372516
0.14243213	0.027976168	0.00039050827
0.14256262	0.028215274	0.00039235850
0.14269312	0.027961450	0.00039455099
0.14282361	0.027934030	0.00039050975
0.14295410	0.028247840	0.00039490880
0.14308460	0.028329504	0.00039378648
0.14321509	0.027866069	0.00039088501
0.14334559	0.027303020	0.00038977772
0.14347608	0.027995228	0.00039161139
0.14360657	0.028161584	0.00039364014
0.14373707	0.028406226	0.00039493151
0.14386756	0.027814361	0.00038913342
0.14399806	0.028149221	0.00039326290
0.14412855	0.027767192	0.00038885110
0.14425904	0.027904142	0.00039162399
0.14438954	0.027547609	0.00039076590
0.14452003	0.028266172	0.00039071838
0.14465053	0.027860043	0.00038957484
0.14478102	0.027997933	0.00039101676
0.14491151	0.026790564	0.00038158593
0.14504201	0.027768479	0.00039047225
0.14517250	0.028028183	0.00039029264
0.14530299	0.027490835	0.00038804647
0.14543349	0.027934219	0.00039013067
0.14556398	0.027304960	0.00038495500
0.14569448	0.027660222	0.00038858801
0.14582497	0.027508958	0.00038769079
0.14595546	0.027509092	0.00038935144
0.14608596	0.027765870	0.00038816819
0.14621645	0.027493903	0.00038506447
0.14634695	0.028181296	0.00039150433
0.14647744	0.028114939	0.00039098193
0.14660793	0.027568791	0.00038647971
0.14673843	0.027378401	0.00038623175
0.14686892	0.027865397	0.00038638792
0.14699942	0.028754357	0.00039345096
0.14712991	0.027995600	0.00038916143
0.14726040	0.027877677	0.00038881281
0.14739090	0.028111807	0.00039005191
0.14752139	0.027484767	0.00038401191
0.14765189	0.026971464	0.00038137738
0.14778238	0.027735290	0.00038830279
0.14791287	0.027953290	0.00038691745
0.14804337	0.028210821	0.00038999262
0.14817386	0.027497203	0.00038535347
0.14830436	0.026981344	0.00037970062
0.14843485	0.028375549	0.00039064370
0.14856534	0.028247131	0.00038839366
0.14869584	0.027015430	0.00038133029
0.14882633	0.028553003	0.00039250940
0.14895683	0.027497118	0.00038260393
0.14908732	0.027945785	0.00038641372
0.14921781	0.028480168	0.00039065411
0.14934831	0.027845466	0.00038592933
0.14947880	0.028388831	0.00039107008
0.14960930	0.027757151	0.00038335441
0.14973979	0.028359589	0.00038844376
0.14987028	0.027415603	0.00038416331
0.15000078	0.027717240	0.00038426275
0.15013127	0.027807548	0.00038508547
0.15026177	0.028230867	0.00038753280
0.15039226	0.028821404	0.00039017955
0.15052275	0.028646075	0.00039103480
0.15065325	0.027438710	0.00038206008
0.15078374	0.028618075	0.00039204104
0.15091424	0.027874028	0.00038664902
0.15104473	0.028008531	0.00038430878
0.15117522	0.027350547	0.00038157711
0.15130572	0.027767934	0.00038535293
0.15143621	0.027562092	0.00038196023
0.15156671	0.027200105	0.00038125613
0.15169720	0.028207647	0.00038526160
0.15182769	0.027478819	0.00038025958
0.15195819	0.027671590	0.00038350686
0.15208868	0.027900777	0.00038262113
0.15221918	0.027459687	0.00038199726
0.15234967	0.028055348	0.00038309501
0.15248016	0.027718299	0.00038235365
0.15261066	0.027362278	0.00037981838
0.15274115	0.027611863	0.00038056758
0.15287165	0.028316572	0.00038565643
0.15300214	0.027784386	0.00038215383
0.15313263	0.027734934	0.00038133039
0.15326313	0.028413875	0.00038461890
0.15339362	0.027483285	0.00037878569
0.15352412	0.028512356	0.00038558255
0.15365461	0.028129139	0.00038464675
0.15378510	0.028909525	0.00038786130
0.15391560	0.028147163	0.00038213614
0.15404609	0.027414320	0.00037945830
0.15417658	0.028163703	0.00038206414
0.15430708	0.027382036	0.00037966063
0.15443757	0.028036427	0.00038142968
0.15456807	0.028081659	0.00038309210
0.15469856	0.027876106	0.00037913976
0.15482905	0.027870588	0.00038112775
0.15495955	0.027880664	0.00038011601
0.15509004	0.027904069	0.00037978074
0.15522054	0.027785722	0.00038105880
0.15535103	0.027755173	0.00037941224
0.15548152	0.028010693	0.00038095258
0.15561202	0.028182405	0.00038086902
0.15574251	0.028105927	0.00038161732
0.15587301	0.028111338	0.00038197533
0.15600350	0.028353844	0.00038075419
0.15613399	0.028597703	0.00038330204
0.15626449	0.028298502	0.00038179493
0.15639498	0.027667522	0.00037906187
0.15652548	0.028142298	0.00038143811
0.15665597	0.027634003	0.00037932417
0.15678646	0.028715801	0.00038316166
0.15691696	0.026982350	0.00037204055
0.15704745	0.027824083	0.00037928239
0.15717795	0.027798168	0.00037699712
0.15730844	0.027699275	0.00037809129
0.15743893	0.027736581	0.00037676040
0.15756943	0.027761279	0.00037724480
0.15769992	0.027757233	0.00037683326
0.15783042	0.028188504	0.00038003034
0.15796091	0.027644522	0.00037517616
0.15809140	0.027264809	0.00037478300
0.15822190	0.027515303	0.00037295661
0.15835239	0.028299087	0.00037965813
0.15848289	0.028689220	0.00038240884
0.15861338	0.027973201	0.00037780146
0.15874387	0.028217205	0.00037974349
0.15887437	0.028174178	0.00037706403
0.15900486	0.027979664	0.00037692694
0.15913536	0.028840681	0.00038210052
0.15926585	0.028343335	0.00037792084
0.15939634	0.027563308	0.00037563480
0.15952684	0.027986044	0.00037777063
0.15965733	0.027605396	0.00037248394
0.15978783	0.028088539	0.00037794572
0.15991832	0.027480274	0.00037156320
0.16004881	0.027506125	0.00037427963
0.16017931	0.028039627	0.00037698382
0.16030980	0.027350032	0.00037159784
0.16044030	0.027665206	0.00037325274
0.16057079	0.027970055	0.00037488797
0.16070128	0.027732149	0.00037411060
0.16083178	0.027571165	0.00037554681
0.16096227	0.027719467	0.00037269925
0.16109277	0.027534496	0.00037338207
0.16122326	0.028361548	0.00037716881
0.16135375	0.028628568	0.00037858241
0.16148425	0.028070888	0.00037725848
0.16161474	0.027760186	0.00037398381
0.16174524	0.027816708	0.00037365412
0.16187573	0.028200790	0.00037754981
0.16200622	0.027764318	0.00037181515
0.16213672	0.027676190	0.00037348182
0.16226721	0.027734116	0.00037150165
0.16239771	0.027799613	0.00037160203
0.16252820	0.027843884	0.00037359284
0.16265869	0.027905007	0.00037190512
0.16278919	0.028728109	0.00037859121
0.16291968	0.027703556	0.00037294061
0.16305018	0.027694556	0.00037035309
0.16318067	0.027639950	0.00036889453
0.16331116	0.027808004	0.00037144709
0.16344166	0.027801406	0.00037115660
0.16357215	0.027928036	0.00037342966
0.16370264	0.027679749	0.00037028415
0.16383314	0.027875499	0.00037250636
0.16396363	0.027325356	0.00036935855
0.16409413	0.027580076	0.00037032173
0.16422462	0.027455753	0.00036892956
0.16435511	0.027949123	0.00037012264
0.16448561	0.028131873	0.00037338540
0.16461610	0.027723913	0.00037139113
0.16474660	0.028236499	0.00037123653
0.16487709	0.026853882	0.00036513894
0.16500758	0.027207852	0.00036516170
0.16513808	0.027088913	0.00036657358
0.16526857	0.028035250	0.00037229325
0.16539907	0.027319015	0.00036566594
0.16552956	0.027109863	0.00036680527
0.16566005	0.027855254	0.00037244615
0.16579055	0.027308702	0.00036560448
0.16592104	0.027388370	0.00036859407
0.16605154	0.027361723	0.00036528208
0.16618203	0.028337783	0.00037276131
0.16631252	0.028295786	0.00037436014
0.16644302	0.027991717	0.00036904480
0.16657351	0.027614285	0.00036832222
0.16670401	0.027690915	0.00036934081
0.16683450	0.027297157	0.00036462161
0.16696499	0.027053321	0.00036474376
0.16709549	0.027612419	0.00036679699
0.16722598	0.027460394	0.00036866413
0.16735648	0.026952733	0.00036499074
0.16748697	0.027541589	0.00036625413
0.16761746	0.028059261	0.00037047899
0.16774796	0.028638733	0.00037318681
0.16787845	0.027474470	0.00036689228
0.16800895	0.027627021	0.00036715649
0.16813944	0.027048865	0.00036254034
0.16826993	0.026970098	0.00036281310
0.16840043	0.026797910	0.00036184749
0.16853092	0.027643698	0.00036448855
0.16866142	0.027870186	0.00036937518
0.16879191	0.027584521	0.00036802550
0.16892240	0.027829411	0.00036473304
0.16905290	0.027626823	0.00036574792
0.16918339	0.027898914	0.00036704684
0.16931389	0.027736766	0.00036692453
0.16944438	0.027543004	0.00036614141
0.16957487	0.027987674	0.00036498538
0.16970537	0.027654428	0.00036665102
0.16983586	0.027688019	0.00036466934
0.16996636	0.027948808	0.00036789949
0.17009685	0.027820666	0.00036752208
0.17022734	0.027731835	0.00036490116
0.17035784	0.027055060	0.00036097611
0.17048833	0.027522366	0.00036363506
0.17061883	0.027636143	0.00036646836
0.17074932	0.027617935	0.00036491124
0.17087981	0.027568435	0.00036464770
0.17101031	0.027530482	0.00036152709
0.17114080	0.027875208	0.00036620073
0.17127130	0.028269232	0.00036541621
0.17140179	0.027767263	0.00036620337
0.17153228	0.028088496	0.00036616972
0.17166278	0.027994641	0.00036622074
0.17179327	0.027936153	0.00036593535
0.17192377	0.028145826	0.00036676148
0.17205426	0.027825068	0.00036517343
0.17218475	0.027658941	0.00036476722
0.17231525	0.027998181	0.00036490550
0.17244574	0.028352548	0.00036621414
0.17257623	0.027347462	0.00035996375
0.17270673	0.027563543	0.00036272985
0.17283722	0.027001688	0.00036248558
0.17296772	0.027365871	0.00036208614
0.17309821	0.027937293	0.00036457252
0.17322870	0.027581059	0.00036066189
0.17335920	0.026817535	0.00035623793
0.17348969	0.026614963	0.00035729198
0.17362019	0.027049977	0.00035904697
0.17375068	0.027871001	0.00036384383
0.17388117	0.028117658	0.00036453880
0.17401167	0.027801612	0.00036154701
0.17414216	0.027639856	0.00036130813
0.17427266	0.027638290	0.00036107134
0.17440315	0.026982088	0.00035809364
0.17453364	0.028220428	0.00036344130
0.17466414	0.027325023	0.00035790381
0.17479463	0.027009973	0.00035785325
0.17492513	0.027938605	0.00036389007
0.17505562	0.027987071	0.00036182186
0.17518611	0.027364824	0.00035960798
0.17531661	0.027730638	0.00036017631
0.17544710	0.027731300	0.00035966565
0.17557760	0.027978068	0.00036358001
0.17570809	0.026680074	0.00035326811
0.17583858	0.027739081	0.00036206688
0.17596908	0.027668902	0.00036009706
0.17609957	0.027151699	0.00035583680
0.17623007	0.027336067	0.00035927061
0.17636056	0.028390075	0.00036404518
0.17649105	0.027212520	0.00035767956
0.17662155	0.028164151	0.00036402198
0.17675204	0.027371722	0.00035509599
0.17688254	0.027054229	0.00035681688
0.17701303	0.027740488	0.00035877973
0.17714352	0.027684786	0.00035984734
0.17727402	0.027142167	0.00035719553
0.17740451	0.026346165	0.00035129699
0.17753501	0.027477492	0.00035721605
0.17766550	0.027099936	0.00035741551
0.17779599	0.027789150	0.00035885953
0.17792649	0.027210285	0.00035783855
0.17805698	0.027175360	0.00035483047
0.17818748	0.027581357	0.00035848422
0.17831797	0.027996395	0.00036297651
0.17844846	0.027978180	0.00035840913
0.17857896	0.027402067	0.00035809231
0.17870945	0.027496008	0.00035710879
0.17883995	0.027491439	0.00035530131
0.17897044	0.028076724	0.00036029166
0.17910093	0.027596690	0.00035705019
0.17923143	0.027677397	0.00035810913
0.17936192	0.027537634	0.00035806698
0.17949242	0.027502901	0.00035527813
0.17962291	0.027377113	0.00035480625
0.17975340	0.027873679	0.00035833323
0.17988390	0.027292725	0.00035488671
0.18001439	0.027412903	0.00035594307
0.18014489	0.027225398	0.00035433411
0.18027538	0.027585395	0.00035489555
0.18040587	0.028138945	0.00035983233
0.18053637	0.027460885	0.00035347485
0.18066686	0.027551935	0.00035753768
0.18079736	0.026967975	0.00035277019
0.18092785	0.027530736	0.00035575324
0.18105834	0.027621410	0.00035547646
0.18118884	0.027677115	0.00035511161
0.18131933	0.027159171	0.00035308444
0.18144982	0.027500955	0.00035564584
0.18158032	0.027096072	0.00035532321
0.18171081	0.027024437	0.00036053371
0.18184131	0.026805943	0.00036073278
0.18197180	0.027437042	0.00036728758
0.18210229	0.027248664	0.00036979932
0.18223279	0.027571664	0.00037059411
0.18236328	0.026978505	0.00037117042
0.18249378	0.027675129	0.00037420812
0.18262427	0.027858617	0.00037765837
0.18275476	0.027192085	0.00037557347
0.18288526	0.027841654	0.00038017353
0.18301575	0.027316186	0.00037830348
0.18314625	0.026981793	0.00037734808
0.18327674	0.027796573	0.00038126605
0.18340723	0.027144594	0.00038181919
0.18353773	0.027988674	0.00038508574
0.18366822	0.027282130	0.00038405502
0.18379872	0.027854227	0.00038791889
0.18392921	0.027300111	0.00038328326
0.18405970	0.027788363	0.00038975921
0.18419020	0.027561206	0.00038999187
0.18432069	0.027278073	0.00038659544
0.18445119	0.027248477	0.00038979508
0.18458168	0.028083193	0.00039224570
0.18471217	0.027681860	0.00039271485
0.18484267	0.027858373	0.00039677455
0.18497316	0.027566845	0.00039305790
0.18510366	0.026824241	0.00039073365
0.18523415	0.027081253	0.00039119551
0.18536464	0.027049053	0.00039269063
0.18549514	0.027208565	0.00039533967
0.18562563	0.027431004	0.00039635168
0.18575613	0.027307996	0.00039660654
0.18588662	0.027034763	0.00039757594
0.18601711	0.027017552	0.00039352236
0.18614761	0.027486262	0.00040023973
0.18627810	0.027895051	0.00040332606
0.18640860	0.027707388	0.00040379272
0.18653909	0.027741705	0.00039608801
0.18666958	0.027286561	0.00038887279
0.18680008	0.026790323	0.00038286449
0.18693057	0.027429864	0.00038665541
0.18706107	0.027266586	0.00038234318
0.18719156	0.027674361	0.00038608904
0.18732205	0.027480160	0.00038020955
0.18745255	0.026985002	0.00037671611
0.18758304	0.027667380	0.00037960698
0.18771354	0.027130702	0.00037523387
0.18784403	0.027779189	0.00037899170
0.18797452	0.027169863	0.00037464603
0.18810502	0.028001764	0.00037641659
0.18823551	0.027164215	0.00037233305
0.18836601	0.027797019	0.00037499657
0.18849650	0.026941046	0.00036833621
0.18862699	0.027169881	0.00037030490
0.18875749	0.027500489	0.00036826876
0.18888798	0.027329732	0.00036893896
0.18901848	0.027590997	0.00036820851
0.18914897	0.027332096	0.00036752863
0.18927946	0.027813576	0.00037030077
0.18940996	0.027707340	0.00036829125
0.18954045	0.027257394	0.00036392154
0.18967095	0.027028563	0.00036334417
0.18980144	0.027391036	0.00036301048
0.18993193	0.027176584	0.00036309973
0.19006243	0.027379954	0.00036201920
0.19019292	0.027591436	0.00036283987
0.19032342	0.027768345	0.00036285745
0.19045391	0.027561215	0.00036082971
0.19058440	0.027354353	0.00036087729
0.19071490	0.026761762	0.00035547596
0.19084539	0.027321501	0.00035743516
0.19097588	0.027174231	0.00035730065
0.19110638	0.026722133	0.00035239135
0.19123687	0.027756021	0.00036012762
0.19136737	0.027188356	0.00035742612
0.19149786	0.027347305	0.00035562715
0.19162835	0.027385794	0.00035663198
0.19175885	0.027264835	0.00035266513
0.19188934	0.027430186	0.00035530517
0.19201984	0.028088187	0.00035962416
0.19215033	0.027618329	0.00035549951
0.19228082	0.027340850	0.00035384962
0.19241132	0.028050607	0.00035732291
0.19254181	0.027342962	0.00035282290
0.19267231	0.027303351	0.00035547271
0.19280280	0.027737016	0.00035453722
0.19293329	0.027309366	0.00035407469
0.19306379	0.026918408	0.00035192336
0.19319428	0.027020371	0.00034934539
0.19332478	0.027363469	0.00035193741
0.19345527	0.026908368	0.00035051927
0.19358576	0.027838735	0.00035521651
0.19371626	0.026854744	0.00035064470
0.19384675	0.027454598	0.00035069025
0.19397725	0.027460381	0.00035339763
0.19410774	0.026969309	0.00035128116
0.19423823	0.027369967	0.00035063539
0.19436873	0.026680280	0.00034900648
0.19449922	0.027865146	0.00035335246
0.19462972	0.026748383	0.00034854245
0.19476021	0.026818741	0.00034937261
0.19489070	0.027176569	0.00034946782
0.19502120	0.027192500	0.00035059829
0.19515169	0.027826764	0.00035392418
0.19528219	0.027523482	0.00035045937
0.19541268	0.027748876	0.00035345395
0.19554317	0.027183152	0.00034870162
0.19567367	0.027727157	0.00035312776
0.19580416	0.027222581	0.00035095671
0.19593466	0.026545485	0.00034314684
0.19606515	0.027112656	0.00034894579
0.19619564	0.026988319	0.00034714107
0.19632614	0.027250583	0.00034792915
0.19645663	0.027681054	0.00035192546
0.19658713	0.027955843	0.00035037469
0.19671762	0.027842717	0.00035133369
0.19684811	0.027035454	0.00034749768
0.19697861	0.027817203	0.00035052156
0.19710910	0.027862367	0.00035202823
0.19723960	0.027211252	0.00034697345
0.19737009	0.027297884	0.00034771759
0.19750058	0.027094298	0.00034706758
0.19763108	0.026992256	0.00034462087
0.19776157	0.027289582	0.00034920176
0.19789207	0.027344859	0.00034847310
0.19802256	0.027903075	0.00034913368
0.19815305	0.026959714	0.00034583533
0.19828355	0.027244937	0.00034572081
0.19841404	0.026734123	0.00034481832
0.19854454	0.026544776	0.00034357664
0.19867503	0.027599105	0.00034695680
0.19880552	0.027374321	0.00034795833
0.19893602	0.027638057	0.00034659932
0.19906651	0.027429526	0.00034716336
0.19919701	0.027288356	0.00034743933
0.19932750	0.027723108	0.00034804052
0.19945799	0.027009849	0.00034436950
0.19958849	0.027045317	0.00034478386
0.19971898	0.027537716	0.00034632158
0.19984947	0.027279706	0.00034698388
0.19997997	0.027976646	0.00035094125
0.20011046	0.027798231	0.00034855502
0.20024096	0.027544458	0.00034668217
0.20037145	0.027728671	0.00034634402
0.20050194	0.027226328	0.00034479922
0.20063244	0.026918896	0.00034325775
0.20076293	0.026954201	0.00034299654
0.20089343	0.027625078	0.00034843616
0.20102392	0.027399449	0.00034445292
0.20115441	0.027208981	0.00034394356
0.20128491	0.027421729	0.00034624977
0.20141540	0.027335480	0.00034380176
0.20154590	0.027084750	0.00034405565
0.20167639	0.027340528	0.00034329630
0.20180688	0.026757444	0.00034050605
0.20193738	0.027283410	0.00034518760
0.20206787	0.027334776	0.00034372430
0.20219837	0.027069490	0.00034234213
0.20232886	0.027225472	0.00034369834
0.20245935	0.027515028	0.00034388420
0.20258985	0.027844870	0.00034664507
0.20272034	0.027595003	0.00034488950
0.20285084	0.027046779	0.00034188181
0.20298133	0.026623195	0.00034014217
0.20311182	0.026857293	0.00033964149
0.20324232	0.027109388	0.00034192412
0.20337281	0.026751989	0.00034011134
0.20350331	0.027413353	0.00034254682
0.20363380	0.027095515	0.00034143738
0.20376429	0.027857835	0.00034369879
0.20389479	0.027252977	0.00034216612
0.20402528	0.027340995	0.00034222630
0.20415578	0.027562025	0.00034318809
0.20428627	0.027078200	0.00034094898
0.20441676	0.028147612	0.00034535422
0.20454726	0.026965614	0.00033830175
0.20467775	0.027180680	0.00034184889
0.20480825	0.027469086	0.00034125175
0.20493874	0.027712436	0.00034366829
0.20506923	0.026821643	0.00033899523
0.20519973	0.027323196	0.00033974216
0.20533022	0.027316987	0.00034112386
0.20546072	0.027244925	0.00034041142
0.20559121	0.026901528	0.00033863232
0.20572170	0.028132579	0.00034500577
0.20585220	0.026828263	0.00033681190
0.20598269	0.027144969	0.00033970984
0.20611319	0.027424669	0.00034101358
0.20624368	0.027475055	0.00034030896
0.20637417	0.027659138	0.00034290007
0.20650467	0.027939851	0.00034223453
0.20663516	0.027235053	0.00033884713
0.20676566	0.028427183	0.00034744080
0.20689615	0.027117468	0.00033717685
0.20702664	0.027885119	0.00034232362
0.20715714	0.026925740	0.00033662998
0.20728763	0.027044446	0.00033703845
0.20741813	0.026767252	0.00033610152
0.20754862	0.027193268	0.00033759842
0.20767911	0.027293318	0.00033924511
0.20780961	0.026967228	0.00033615824
0.20794010	0.026744390	0.00033410539
0.20807060	0.026537354	0.00033495930
0.20820109	0.026913272	0.00033556571
0.20833158	0.027346515	0.00033939838
0.20846208	0.027602493	0.00034185322
0.20859257	0.027723482	0.00033956399
0.20872306	0.027115701	0.00033809359
0.20885356	0.027131772	0.00033654558
0.20898405	0.026711487	0.00033481283
0.20911455	0.026895823	0.00033694718
0.20924504	0.027141511	0.00033654565
0.20937553	0.027422864	0.00033828395
0.20950603	0.027450012	0.00033957582
0.20963652	0.027491471	0.00033717212
0.20976702	0.026940014	0.00033652535
0.20989751	0.027235019	0.00033768995
0.21002800	0.027136151	0.00033637203
0.21015850	0.027272455	0.00033787475
0.21028899	0.027367142	0.00033586206
0.21041949	0.027025692	0.00033739831
0.21054998	0.027625405	0.00033957904
0.21068047	0.027080723	0.00033570121
0.21081097	0.027529362	0.00033838684
0.21094146	0.027418496	0.00033750914
0.21107196	0.027768366	0.00034090113
0.21120245	0.027250274	0.00033607684
0.21133294	0.027123862	0.00033484642
0.21146344	0.027278812	0.00033677864
0.21159393	0.027268165	0.00033534656
0.21172443	0.027025325	0.00033474343
0.21185492	0.027220920	0.00033620092
0.21198541	0.027359010	0.00033603087
0.21211591	0.027249132	0.00033555846
0.21224640	0.026625246	0.00033329637
0.21237690	0.027380696	0.00033503828
0.21250739	0.027631427	0.00033831942
0.21263788	0.027071757	0.00033357808
0.21276838	0.027052181	0.00033522512
0.21289887	0.027476134	0.00033603969
0.21302937	0.027386470	0.00033345661
0.21315986	0.026968221	0.00033447274
0.21329035	0.026637510	0.00033103758
0.21342085	0.026961481	0.00033317518
0.21355134	0.027217473	0.00033469201
0.21368184	0.026692948	0.00033148386
0.21381233	0.026738463	0.00033007936
0.21394282	0.027602004	0.00033768821
0.21407332	0.026760643	0.00033060602
0.21420381	0.027305004	0.00033535925
0.21433431	0.027152731	0.00033273585
0.21446480	0.026786566	0.00033013905
0.21459529	0.026565451	0.00033102371
0.21472579	0.026645834	0.00032998685
0.21485628	0.027414962	0.00033565260
0.21498678	0.027410963	0.00033498075
0.21511727	0.027494596	0.00033274299
0.21524776	0.026926048	0.00033242158
0.21537826	0.027482272	0.00033388074
0.21550875	0.027059872	0.00033235004
0.21563925	0.027025606	0.00033311412
0.21576974	0.027210448	0.00033240807
0.21590023	0.028048593	0.00033625320
0.21603073	0.027271525	0.00033332884
0.21616122	0.027178117	0.00033207204
0.21629172	0.026876084	0.00033157309
0.21642221	0.027581007	0.00033411630
0.21655270	0.027155751	0.00033159331
0.21668320	0.027442204	0.00033446067
0.21681369	0.027002058	0.00032945281
0.21694419	0.026965819	0.00033224600
0.21707468	0.027069531	0.00033127853
0.21720517	0.026730958	0.00032816538
0.21733567	0.026925365	0.00032967093
0.21746616	0.027716046	0.00033386375
0.21759665	0.027265592	0.00033247232
0.21772715	0.028007432	0.00033717748
0.21785764	0.027145431	0.00032978702
0.21798814	0.027109884	0.00033134343
0.21811863	0.027409401	0.00033133555
0.21824912	0.026855957	0.00032957620
0.21837962	0.027082288	0.00033110937
0.21851011	0.027110961	0.00032892349
0.21864061	0.026509847	0.00032706376
0.21877110	0.027478475	0.00033237693
0.21890159	0.027134798	0.00032974291
0.21903209	0.026901863	0.00032926519
0.21916258	0.026868920	0.00032791325
0.21929308	0.027267962	0.00033115501
0.21942357	0.026526415	0.00032614039
0.21955406	0.027433411	0.00032943888
0.21968456	0.026804197	0.00032877507
0.21981505	0.027054791	0.00032884312
0.21994555	0.027165013	0.00032995846
0.22007604	0.027271045	0.00033085191
0.22020653	0.027283574	0.00032945966
0.22033703	0.026973937	0.00032804218
0.22046752	0.027457659	0.00033211449
0.22059802	0.025883667	0.00032068960
0.22072851	0.027318623	0.00033032031
0.22085900	0.027027098	0.00032796639
0.22098950	0.027269414	0.00032908650
0.22111999	0.027793485	0.00033274166
0.22125049	0.027238771	0.00032805748
0.22138098	0.026981356	0.00032832993
0.22151147	0.027150914	0.00032837532
0.22164197	0.027057761	0.00032736495
0.22177246	0.027616379	0.00033120232
0.22190296	0.026838689	0.00032614961
0.22203345	0.026827366	0.00032699534
0.22216394	0.027019912	0.00032845255
0.22229444	0.027039620	0.00032609588
0.22242493	0.026655910	0.00032525008
0.22255543	0.026506246	0.00032363045
0.22268592	0.027316188	0.00032947660
0.22281641	0.026448573	0.00032441478
0.22294691	0.026607932	0.00032332491
0.22307740	0.027227155	0.00032770307
0.22320790	0.027154774	0.00032762071
0.22333839	0.026949616	0.00032561281
0.22346888	0.026291421	0.00032263434
0.22359938	0.026706752	0.00032475884
0.22372987	0.026874974	0.00032572970
0.22386037	0.026760862	0.00032550038
0.22399086	0.026777907	0.00032402367
0.22412135	0.027019257	0.00032610679
0.22425185	0.026966579	0.00032598975
0.22438234	0.027166579	0.00032627988
0.22451284	0.026942822	0.00032547856
0.22464333	0.026677687	0.00032344957
0.22477382	0.027130948	0.00032652720
0.22490432	0.026402040	0.00032244431
0.22503481	0.027201848	0.00032542527
0.22516531	0.026949410	0.00032557508
0.22529580	0.026549000	0.00032180329
0.22542629	0.026387606	0.00032165218
0.22555679	0.027175712	0.00032660622
0.22568728	0.026367663	0.00032067859
0.22581778	0.027101995	0.00032625106
0.22594827	0.027123748	0.00032589983
0.22607876	0.026656821	0.00032195956
0.22620926	0.027001339	0.00032599396
0.22633975	0.026751669	0.00032276028
0.22647025	0.027220613	0.00032559473
0.22660074	0.026638387	0.00032254708
0.22673123	0.027051954	0.00032389023
0.22686173	0.027116071	0.00032602698
0.22699222	0.026557558	0.00032099337
0.22712271	0.026540061	0.00032176294
0.22725321	0.026642401	0.00032238508
0.22738370	0.027208883	0.00032507181
0.22751420	0.027270088	0.00032538936
0.22764469	0.027138962	0.00032516233
0.22777518	0.026548452	0.00032007361
0.22790568	0.026740880	0.00032215642
0.22803617	0.026889966	0.00032263944
0.22816667	0.027100228	0.00032406764
0.22829716	0.026681529	0.00032264527
0.22842765	0.027746464	0.00032659293
0.22855815	0.026935373	0.00032238067
0.22868864	0.027089288	0.00032334351
0.22881914	0.026760190	0.00032136129
0.22894963	0.026690562	0.00032314602
0.22908012	0.026383368	0.00031987207
0.22921062	0.026404734	0.00031950038
0.22934111	0.026989519	0.00032334233
0.22947161	0.026740670	0.00032074764
0.22960210	0.027121715	0.00032293533
0.22973259	0.026434393	0.00032002928
0.22986309	0.026552200	0.00031994355
0.22999358	0.026874073	0.00032253588
0.23012408	0.026216118	0.00031713355
0.23025457	0.026870844	0.00032185486
0.23038506	0.027049791	0.00032260511
0.23051556	0.026816141	0.00031952629
0.23064605	0.027166515	0.00032280356
0.23077655	0.027307341	0.00032792354
0.23090704	0.026702751	0.00032828707
0.23103753	0.027028830	0.00033232843
0.23116803	0.027473746	0.00033499421
0.23129852	0.026584933	0.00033308588
0.23142902	0.026634325	0.00033515307
0.23155951	0.026989755	0.00033777700
0.23169000	0.027141652	0.00034000295
0.23182050	0.027289689	0.00034214561
0.23195099	0.027227740	0.00034387929
0.23208149	0.027201120	0.00034312883
0.23221198	0.026981228	0.00034085415
0.23234247	0.027414102	0.00034684271
0.23247297	0.027297055	0.00034665718
0.23260346	0.027265273	0.00034680368
0.23273396	0.026765898	0.00034678245
0.23286445	0.026560717	0.00034412971
0.23299494	0.027015641	0.00034897457
0.23312544	0.027287355	0.00035205514
0.23325593	0.027521696	0.00035292646
0.23338643	0.026955693	0.00035021350
0.23351692	0.027654326	0.00035268412
0.23364741	0.027442706	0.00035044303
0.23377791	0.027058283	0.00035092717
0.23390840	0.026778175	0.00034682669
0.23403890	0.026940396	0.00034831564
0.23416939	0.026651634	0.00034793496
0.23429988	0.027562617	0.00035266225
0.23443038	0.027273363	0.00035284165
0.23456087	0.026625693	0.00034691695
0.23469137	0.026442698	0.00034755884
0.23482186	0.026621301	0.00034998295
0.23495235	0.027129005	0.00035194750
0.23508285	0.027625651	0.00035450959
0.23521334	0.027299498	0.00035241691
0.23534384	0.027438392	0.00035415566
0.23547433	0.026969534	0.00035302271
0.23560482	0.026309617	0.00034722014
0.23573532	0.027106279	0.00035281477
0.23586581	0.026847925	0.00035188938
0.23599630	0.026694216	0.00035093425
0.23612680	0.027328513	0.00035549688
0.23625729	0.026772193	0.00035074861
0.23638779	0.026957642	0.00035373473
0.23651828	0.026957698	0.00035370712
0.23664877	0.027720304	0.00035791935
0.23677927	0.026633900	0.00035196373
0.23690976	0.027437714	0.00035584047
0.23704026	0.027189324	0.00035610252
0.23717075	0.026935591	0.00035342726
0.23730124	0.027148779	0.00035500024
0.23743174	0.027276622	0.00035795832
0.23756223	0.026384291	0.00035250629
0.23769273	0.027228996	0.00035579117
0.23782322	0.026908387	0.00035487305
0.23795371	0.027305331	0.00035660816
0.23808421	0.027422570	0.00035839207
0.23821470	0.027020460	0.00035702811
0.23834520	0.027462257	0.00035834007
0.23847569	0.026843744	0.00035644302
0.23860618	0.026690576	0.00035467547
0.23873668	0.026219075	0.00035305152
0.23886717	0.026802621	0.00035779341
0.23899767	0.027411168	0.00035738007
0.23912816	0.026811676	0.00035745277
0.23925865	0.026511490	0.00035516119
0.23938915	0.027132708	0.00035676681
0.23951964	0.026864264	0.00035675639
0.23965014	0.027155251	0.00035863279
0.23978063	0.026890079	0.00035710908
0.23991112	0.027044034	0.00035969223
0.24004162	0.026499254	0.00035426958
0.24017211	0.027550176	0.00036257781
0.24030261	0.026875438	0.00035790402
0.24043310	0.026775340	0.00035712807
0.24056359	0.026666348	0.00035765549
0.24069409	0.026922942	0.00035647011
0.24082458	0.027029123	0.00036035436
0.24095508	0.027026728	0.00036091082
0.24108557	0.027123329	0.00035738905
0.24121606	0.026466021	0.00035724602
0.24134656	0.026923495	0.00035945882
0.24147705	0.026551821	0.00035581360
0.24160755	0.026612793	0.00035887560
0.24173804	0.026573220	0.00035715356
0.24186853	0.026935496	0.00036059259
0.24199903	0.026727614	0.00035981920
0.24212952	0.027053734	0.00035974190
0.24226002	0.026661071	0.00035895273
0.24239051	0.026883329	0.00035985486
0.24252100	0.026889665	0.00035955424
0.24265150	0.026518367	0.00035868100
0.24278199	0.026892143	0.00035957745
0.24291249	0.026963397	0.00036220022
0.24304298	0.026596244	0.00035902102
0.24317347	0.027258232	0.00036234123
0.24330397	0.026696003	0.00036015986
0.24343446	0.027211089	0.00036325510
0.24356496	0.027030290	0.00036157720
0.24369545	0.027342579	0.00036516825
0.24382594	0.026344614	0.00035660129
0.24395644	0.026651141	0.00036114461
0.24408693	0.025592036	0.00035458504
0.24421743	0.027279660	0.00036418950
0.24434792	0.027369725	0.00036752573
0.24447841	0.027270704	0.00036332873
0.24460891	0.026775011	0.00036232674
0.24473940	0.026501977	0.00036134934
0.24486989	0.027489794	0.00036419586
0.24500039	0.026964159	0.00036394952
0.24513088	0.026772955	0.00036049412
0.24526138	0.026552519	0.00036199143
0.24539187	0.027038481	0.00036391666
0.24552236	0.026650201	0.00036020353
0.24565286	0.027189926	0.00036447683
0.24578335	0.026695951	0.00036233433
0.24591385	0.026658291	0.00036121333
0.24604434	0.027061841	0.00036604931
0.24617483	0.027085991	0.00036553705
0.24630533	0.026627089	0.00036087366
0.24643582	0.026274202	0.00036095325
0.24656632	0.026852649	0.00036245725
0.24669681	0.027071521	0.00036643876
0.24682730	0.027126912	0.00036403565
0.24695780	0.027430779	0.00036751461
0.24708829	0.025947810	0.00035844405
0.24721879	0.027435422	0.00036569552
0.24734928	0.026968831	0.00036677635
0.24747977	0.026810062	0.00036422543
0.24761027	0.027456610	0.00036696982
0.24774076	0.027190267	0.00036632556
0.24787126	0.027396082	0.00036733368
0.24800175	0.026934504	0.00036431071
0.24813224	0.026411266	0.00036310665
0.24826274	0.026924920	0.00036298908
0.24839323	0.026677307	0.00036477818
0.24852373	0.026892564	0.00036455973
0.24865422	0.026607442	0.00036254097
0.24878471	0.026925130	0.00036670634
0.24891521	0.027265606	0.00036666805
0.24904570	0.026240485	0.00036264749
0.24917620	0.027658785	0.00037126655
0.24930669	0.026648962	0.00036413144
0.24943718	0.026136337	0.00036197362
0.24956768	0.026214383	0.00036217493
0.24969817	0.026885127	0.00036513905
0.24982867	0.027164246	0.00036878936
0.24995916	0.026815390	0.00036556525
0.25008965	0.026662221	0.00036572083
0.25022015	0.025793950	0.00035939774
0.25035064	0.026735758	0.00036477769
0.25048114	0.026904869	0.00036826243
0.25061163	0.027576807	0.00036814958
0.25074212	0.026697665	0.00036495625
0.25087262	0.026606067	0.00036674782
0.25100311	0.027451747	0.00036750621
0.25113361	0.027050772	0.00036806743
0.25126410	0.027099822	0.00036753339
0.25139459	0.026899529	0.00036741334
0.25152509	0.026726374	0.00036753048
0.25165558	0.026796218	0.00036480473
0.25178608	0.026797575	0.00036777356
0.25191657	0.026571238	0.00036595151
0.25204706	0.027169078	0.00036730312
0.25217756	0.027501260	0.00037280902
0.25230805	0.027055825	0.00036731506
0.25243855	0.026486102	0.00036522884
0.25256904	0.026404875	0.00036625960
0.25269953	0.026868493	0.00036533118
0.25283003	0.027210856	0.00037008160
0.25296052	0.026264383	0.00036467688
0.25309102	0.026514934	0.00036624466
0.25322151	0.026366357	0.00036480751
0.25335200	0.026686252	0.00036552956
0.25348250	0.026125522	0.00036513118
0.25361299	0.026251039	0.00036553002
0.25374349	0.026792274	0.00036621037
0.25387398	0.026832050	0.00036902105
0.25400447	0.026094384	0.00036416019
0.25413497	0.026604632	0.00036520175
0.25426546	0.027810242	0.00037553971
0.25439595	0.026931913	0.00036779356
0.25452645	0.027138312	0.00037115561
0.25465694	0.026667839	0.00036837902
0.25478744	0.027014908	0.00036906128
0.25491793	0.026412361	0.00036623572
0.25504842	0.027153498	0.00036884070
0.25517892	0.027206875	0.00037099908
0.25530941	0.026614492	0.00037890800
0.25543991	0.026217413	0.00037716231
0.25557040	0.026569915	0.00038171466
0.25570089	0.026793516	0.00038731340
0.25583139	0.026725824	0.00038886137
0.25596188	0.026655427	0.00039144677
0.25609238	0.026804141	0.00039384429
0.25622287	0.026687638	0.00039492475
0.25635336	0.026163329	0.00039480748
0.25648386	0.025955931	0.00039535302
0.25661435	0.026335741	0.00039821445
0.25674485	0.027409904	0.00040700176
0.25687534	0.026231586	0.00040156056
0.25700583	0.026146853	0.00040227686
0.25713633	0.027036761	0.00040811982
0.25726682	0.026270325	0.00040598701
0.25739732	0.027054731	0.00041449213
0.25752781	0.027118205	0.00041697866
0.25765830	0.026488038	0.00041382642
0.25778880	0.025881674	0.00040921751
0.25791929	0.026721280	0.00041892914
0.25804979	0.026252632	0.00041686701
0.25818028	0.025904895	0.00041582788
0.25831077	0.026708302	0.00042506607
0.25844127	0.026996699	0.00042479328
0.25857176	0.027027150	0.00042805814
0.25870226	0.026674522	0.00042838068
0.25883275	0.027270807	0.00043386263
0.25896324	0.026753201	0.00043045908
0.25909374	0.026366141	0.00042919225
0.25922423	0.027140963	0.00043672062
0.25935473	0.026671249	0.00043404821
0.25948522	0.026579687	0.00043745352
0.25961571	0.026646472	0.00043628519
0.25974621	0.025773444	0.00043075682
0.25987670	0.027380644	0.00044318696
0.26000720	0.027160052	0.00044236679
0.26013769	0.026425327	0.00043792251
0.26026818	0.026528019	0.00043982614
0.26039868	0.026667977	0.00044248637
0.26052917	0.027123954	0.00044605584
0.26065967	0.026418163	0.00043895624
0.26079016	0.026349745	0.00044283820
0.26092065	0.026797534	0.00044681602
0.26105115	0.026475424	0.00044503541
0.26118164	0.026081632	0.00044193734
0.26131214	0.027305724	0.00045074880
0.26144263	0.027184012	0.00045078094
0.26157312	0.026472090	0.00044481252
0.26170362	0.026693942	0.00045118962
0.26183411	0.026824647	0.00045007592
0.26196461	0.026402846	0.00044736529
0.26209510	0.027047967	0.00045390854
0.26222559	0.026657755	0.00045314541
0.26235609	0.027052793	0.00045567241
0.26248658	0.026620827	0.00045348496
0.26261708	0.027330584	0.00045578922
0.26274757	0.026810195	0.00045716435
0.26287806	0.025949566	0.00045032332
0.26300856	0.026527859	0.00045572545
0.26313905	0.027244244	0.00046109304
0.26326954	0.027109586	0.00045796312
0.26340004	0.026769915	0.00045998862
0.26353053	0.027003861	0.00046246392
0.26366103	0.026549993	0.00045836072
0.26379152	0.026648723	0.00046049541
0.26392201	0.026896765	0.00046265293
0.26405251	0.026806491	0.00046112905
0.26418300	0.026002874	0.00045853046
0.26431350	0.026454938	0.00045999963
0.26444399	0.027420315	0.00047217151
0.26457448	0.026572005	0.00046201521
0.26470498	0.026959269	0.00046736150
0.26483547	0.026735683	0.00046618474
0.26496597	0.026810543	0.00046634074
0.26509646	0.026849362	0.00046937201
0.26522695	0.026091659	0.00046605381
0.26535745	0.026150166	0.00046216676
[truncated: 572 more rows]
