# Supplementary material for: Rationally seeded computational protein design of ɑ-helical barrels
Source: Nat Chem Biol. 2024 Jun 20;20(8):991–9. doi: 10.1038/s41589-024-01642-0 (PMC11288890; doi:10.1038/s41589-024-01642-0)
Supplement: Supplementary file 5 — PDB files used for making figure panels h–j. [file 41589_2024_1642_MOESM5_ESM.zip › KIA_RP_RSPD_NatChemBiol_data_Figure3/sc-CC-7-LI_panels_c-g/SAXS_panel_g/LI_SAXS_raw/b21-438120_00029.dat]

0.0045000000	1.0273961	0.0098415730
0.0046304940	0.93565226	0.0091314660
0.0047609879	0.83238276	0.0083865418
0.0048914819	0.76632105	0.0080768357
0.0050219759	0.69468683	0.0072927224
0.0051524699	0.62333989	0.0068395725
0.0052829638	0.56807535	0.0063640163
0.0054134578	0.52828460	0.0059538492
0.0055439518	0.49280221	0.0058546741
0.0056744457	0.45998341	0.0053693748
0.0058049397	0.42764501	0.0051212217
0.0059354337	0.39982987	0.0050762072
0.0060659277	0.36724004	0.0046231219
0.0061964216	0.34123293	0.0045746447
0.0063269156	0.33921542	0.0044660679
0.0064574096	0.30838615	0.0041628218
0.0065879035	0.28871475	0.0040579613
0.0067183975	0.27093302	0.0038091633
0.0068488915	0.26023568	0.0037687621
0.0069793855	0.24885293	0.0037121560
0.0071098794	0.23136553	0.0034402133
0.0072403734	0.21216262	0.0033017671
0.0073708674	0.21388398	0.0033003015
0.0075013613	0.20164098	0.0031487191
0.0076318553	0.19332375	0.0031032259
0.0077623493	0.18288837	0.0029240627
0.0078928433	0.17567009	0.0028599236
0.0080233372	0.17073927	0.0028023956
0.0081538312	0.16477985	0.0027096966
0.0082843252	0.15786603	0.0026574362
0.0084148191	0.15174572	0.0025752926
0.0085453131	0.14837749	0.0025037488
0.0086758071	0.14450465	0.0024662944
0.0088063011	0.13424719	0.0023344690
0.0089367950	0.13097713	0.0023182700
0.0090672890	0.12689450	0.0022656121
0.0091977830	0.12350665	0.0021853594
0.0093282769	0.11801870	0.0021583170
0.0094587709	0.11128483	0.0020334690
0.0095892649	0.11094687	0.0020437369
0.0097197588	0.10506596	0.0019855600
0.0098502528	0.10134825	0.0019252980
0.0099807468	0.098742133	0.0018849961
0.010111241	0.093740263	0.0018366327
0.010241735	0.092615319	0.0017732119
0.010372229	0.089913285	0.0017606379
0.010502723	0.088244765	0.0017282972
0.010633217	0.083009600	0.0016618546
0.010763711	0.077764305	0.0015920074
0.010894205	0.077662519	0.0015582446
0.011024699	0.075249521	0.0015411681
0.011155193	0.075374372	0.0015309372
0.011285687	0.074026557	0.0014913070
0.011416180	0.072851047	0.0014736184
0.011546674	0.066172974	0.0013708898
0.011677168	0.064780467	0.0013463824
0.011807662	0.061462966	0.0012925968
0.011938156	0.064417017	0.0013149068
0.012068650	0.059472652	0.0012625206
0.012199144	0.060717321	0.0012557111
0.012329638	0.059381552	0.0012111119
0.012460132	0.059666461	0.0012121406
0.012590626	0.058103132	0.0011748184
0.012721120	0.055653248	0.0011336554
0.012851614	0.056481120	0.0011209100
0.012982108	0.052150230	0.0010605402
0.013112602	0.053082328	0.0010726382
0.013243096	0.052532017	0.0010533759
0.013373590	0.051732257	0.0010451439
0.013504084	0.050733659	0.0010342972
0.013634578	0.047958854	0.00098721308
0.013765072	0.048052823	0.00099082814
0.013895566	0.048395395	0.00098622148
0.014026060	0.050017676	0.00098490823
0.014156554	0.048212323	0.00097985032
0.014287048	0.047296760	0.00095378358
0.014417542	0.047432927	0.00094581929
0.014548036	0.046740791	0.00094856710
0.014678530	0.045240582	0.00091661118
0.014809024	0.046039574	0.00092899535
0.014939518	0.045389662	0.00091698788
0.015070012	0.044133119	0.00089398790
0.015200506	0.042999214	0.00088530105
0.015331000	0.042061902	0.00086435182
0.015461494	0.042610345	0.00086759485
0.015591988	0.041626653	0.00085958750
0.015722482	0.041069410	0.00084023501
0.015852975	0.041553663	0.00084588163
0.015983469	0.040324791	0.00083058418
0.016113963	0.039701130	0.00081615333
0.016244457	0.038929694	0.00081558610
0.016374951	0.039859553	0.00081358648
0.016505445	0.039399325	0.00080875716
0.016635939	0.039835298	0.00081041549
0.016766433	0.039135344	0.00078934241
0.016896927	0.037715671	0.00077914549
0.017027421	0.037761889	0.00077673027
0.017157915	0.037561182	0.00077003887
0.017288409	0.038362707	0.00077834319
0.017418903	0.038185517	0.00076352595
0.017549397	0.037752912	0.00076626465
0.017679891	0.036366301	0.00074837099
0.017810385	0.035328082	0.00073227037
0.017940879	0.036683313	0.00074596050
0.018071373	0.036955967	0.00074144314
0.018201867	0.037099398	0.00074432078
0.018332361	0.034602985	0.00071725388
0.018462855	0.036341074	0.00072344426
0.018593349	0.036310227	0.00072846114
0.018723843	0.035574703	0.00071745499
0.018854337	0.036136876	0.00071276608
0.018984831	0.035469025	0.00070988081
0.019115325	0.035544381	0.00070491390
0.019245819	0.035628563	0.00070883906
0.019376313	0.035235182	0.00069920939
0.019506807	0.035013616	0.00069046212
0.019637301	0.033907987	0.00068579180
0.019767795	0.036359864	0.00069879579
0.019898289	0.034181856	0.00067976989
0.020028783	0.034699355	0.00068385048
0.020159277	0.035395168	0.00068316311
0.020289771	0.033618710	0.00066973048
0.020420264	0.034221860	0.00066835236
0.020550758	0.034526738	0.00066675595
0.020681252	0.034260673	0.00067141851
0.020811746	0.035709238	0.00067526612
0.020942240	0.035078363	0.00066486341
0.021072734	0.034652355	0.00066790480
0.021203228	0.035225544	0.00066127784
0.021333722	0.034284239	0.00065886629
0.021464216	0.033803520	0.00065115185
0.021594710	0.033981763	0.00064406457
0.021725204	0.033479583	0.00064951899
0.021855698	0.032900711	0.00062866017
0.021986192	0.031966864	0.00062639082
0.022116686	0.033608259	0.00064171158
0.022247180	0.033084700	0.00062589553
0.022377674	0.031957009	0.00061940613
0.022508168	0.032900384	0.00062407642
0.022638662	0.032678896	0.00061638268
0.022769156	0.032240644	0.00062070117
0.022899650	0.033341023	0.00061923722
0.023030144	0.032140614	0.00061464942
0.023160638	0.032436404	0.00061404820
0.023291132	0.031465047	0.00059785874
0.023421626	0.032028294	0.00060603129
0.023552120	0.032104623	0.00060354285
0.023682614	0.032502218	0.00060123506
0.023813108	0.031599015	0.00059983564
0.023943602	0.031595421	0.00059130819
0.024074096	0.031629470	0.00059068567
0.024204590	0.032762090	0.00060240128
0.024335084	0.031755609	0.00058616787
0.024465578	0.031732413	0.00058895112
0.024596072	0.032089764	0.00058728620
0.024726566	0.031441344	0.00058209154
0.024857060	0.032350821	0.00059100191
0.024987553	0.031140979	0.00057235487
0.025118047	0.031725441	0.00058162588
0.025248541	0.032560047	0.00058407171
0.025379035	0.032019811	0.00057661530
0.025509529	0.033066955	0.00058808373
0.025640023	0.030673623	0.00056107878
0.025770517	0.031656754	0.00057288167
0.025901011	0.031524395	0.00056941960
0.026031505	0.031944664	0.00057019400
0.026161999	0.031290552	0.00056363209
0.026292493	0.032147214	0.00056765036
0.026422987	0.031676331	0.00056470510
0.026553481	0.031517855	0.00056294614
0.026683975	0.030577636	0.00055052644
0.026814469	0.032186906	0.00056363397
0.026944963	0.032253429	0.00056365103
0.027075457	0.031871958	0.00055733161
0.027205951	0.031780548	0.00055958815
0.027336445	0.032531907	0.00055978490
0.027466939	0.031342255	0.00054732910
0.027597433	0.031477262	0.00055286124
0.027727927	0.031340394	0.00054418668
0.027858421	0.031599231	0.00055090265
0.027988915	0.031229111	0.00054430116
0.028119409	0.031091202	0.00053946055
0.028249903	0.030582613	0.00053791931
0.028380397	0.032121179	0.00054323914
0.028510891	0.031331457	0.00054208521
0.028641385	0.030845726	0.00053672717
0.028771879	0.031561787	0.00053633125
0.028902373	0.030717215	0.00053124483
0.029032867	0.030847317	0.00052968592
0.029163361	0.031317689	0.00053177779
0.029293855	0.031296464	0.00053633760
0.029424349	0.030959379	0.00052562163
0.029554842	0.030752840	0.00052510515
0.029685336	0.030672829	0.00052313292
0.029815830	0.030142803	0.00051516370
0.029946324	0.031377037	0.00052699577
0.030076818	0.031446234	0.00052791766
0.030207312	0.030507390	0.00051447677
0.030337806	0.031730271	0.00052730569
0.030468300	0.030864335	0.00051703291
0.030598794	0.031168093	0.00051840814
0.030729288	0.030756156	0.00051663395
0.030859782	0.029944673	0.00050633825
0.030990276	0.032418672	0.00052505294
0.031120770	0.030962043	0.00051051301
0.031251264	0.031356305	0.00051206830
0.031381758	0.031010538	0.00051312150
0.031512252	0.031578730	0.00051361882
0.031642746	0.031346077	0.00051302601
0.031773240	0.030479585	0.00050345767
0.031903734	0.031204570	0.00050553816
0.032034228	0.030869792	0.00050504949
0.032164722	0.030436115	0.00050047029
0.032295216	0.031306799	0.00050655947
0.032425710	0.030831603	0.00050287402
0.032556204	0.030832449	0.00049660069
0.032686698	0.030967836	0.00049976212
0.032817192	0.030918591	0.00049795698
0.032947686	0.031396059	0.00050041421
0.033078180	0.030151320	0.00049157651
0.033208674	0.031501803	0.00049833216
0.033339168	0.030653954	0.00049203354
0.033469662	0.030739396	0.00049315405
0.033600156	0.031408925	0.00049482759
0.033730650	0.030681084	0.00049434374
0.033861144	0.031334717	0.00049341373
0.033991637	0.030345490	0.00048120036
0.034122131	0.030000247	0.00048556612
0.034252625	0.031066311	0.00049330269
0.034383119	0.029662851	0.00048859752
0.034513613	0.030782378	0.00049754165
0.034644107	0.030718734	0.00049523983
0.034774601	0.031534317	0.00051312365
0.034905095	0.030376332	0.00050539031
0.035035589	0.030364961	0.00050784769
0.035166083	0.030346278	0.00051621629
0.035296577	0.030569353	0.00051503808
0.035427071	0.030711471	0.00052165250
0.035557565	0.030525382	0.00051625662
0.035688059	0.031080639	0.00052190564
0.035818553	0.029788034	0.00051872417
0.035949047	0.029384592	0.00051139303
0.036079541	0.030837064	0.00052313429
0.036210035	0.030709523	0.00052252065
0.036340529	0.029025811	0.00050766042
0.036471023	0.029178427	0.00051619060
0.036601517	0.030736533	0.00052603308
0.036732011	0.030069931	0.00052004565
0.036862505	0.030538773	0.00052744903
0.036992999	0.030621016	0.00052700273
0.037123493	0.031322276	0.00053268253
0.037253987	0.030567845	0.00053240148
0.037384481	0.030931987	0.00053031407
0.037514975	0.030027817	0.00052818121
0.037645469	0.030444514	0.00053068017
0.037775963	0.029770390	0.00052200508
0.037906457	0.029665477	0.00052853878
0.038036951	0.030444775	0.00053359269
0.038167445	0.030438789	0.00053393409
0.038297939	0.030133877	0.00053169336
0.038428433	0.031651575	0.00054239993
0.038558926	0.030775774	0.00054003754
0.038689420	0.030681841	0.00053876175
0.038819914	0.028950273	0.00052334366
0.038950408	0.029974493	0.00053620437
0.039080902	0.030435682	0.00053081927
0.039211396	0.029982646	0.00052833897
0.039341890	0.030767359	0.00052666938
0.039472384	0.030394206	0.00052378998
0.039602878	0.031026577	0.00052764742
0.039733372	0.030469755	0.00052032629
0.039863866	0.030372367	0.00051534766
0.039994360	0.029561543	0.00051203429
0.040124854	0.030522294	0.00051501022
0.040255348	0.030517232	0.00051675473
0.040385842	0.030557693	0.00051228991
0.040516336	0.030247346	0.00050925958
0.040646830	0.030504652	0.00051252978
0.040777324	0.029775365	0.00050692702
0.040907818	0.029557261	0.00050153486
0.041038312	0.030829564	0.00051386993
0.041168806	0.030578741	0.00050638570
0.041299300	0.030894696	0.00051352040
0.041429794	0.029740570	0.00049957440
0.041560288	0.029491929	0.00049720388
0.041690782	0.030346882	0.00050574756
0.041821276	0.030626502	0.00050536542
0.041951770	0.030380195	0.00050271409
0.042082264	0.030603573	0.00050341082
0.042212758	0.030734378	0.00050353456
0.042343252	0.031049183	0.00050848625
0.042473746	0.029724615	0.00049555497
0.042604240	0.030881320	0.00050120443
0.042734734	0.029999279	0.00050052821
0.042865228	0.029546221	0.00049036000
0.042995722	0.030749139	0.00050243703
0.043126215	0.029631703	0.00049445314
0.043256709	0.029617752	0.00049000188
0.043387203	0.030468580	0.00049893709
0.043517697	0.029649452	0.00048959587
0.043648191	0.030462502	0.00049378030
0.043778685	0.029760696	0.00049226397
0.043909179	0.030175415	0.00048986731
0.044039673	0.029247357	0.00048548711
0.044170167	0.029855834	0.00048958412
0.044300661	0.029934109	0.00048771877
0.044431155	0.030054651	0.00049162977
0.044561649	0.029889615	0.00048672236
0.044692143	0.030902511	0.00049491964
0.044822637	0.030526780	0.00049189582
0.044953131	0.030995074	0.00049432197
0.045083625	0.030688456	0.00049427340
0.045214119	0.030132534	0.00048757252
0.045344613	0.030307276	0.00048576652
0.045475107	0.029597914	0.00048158066
0.045605601	0.030582967	0.00048822112
0.045736095	0.030089951	0.00048396040
0.045866589	0.030043465	0.00048561941
0.045997083	0.029227218	0.00047651925
0.046127577	0.029549975	0.00048277213
0.046258071	0.030671595	0.00049566115
0.046388565	0.030923021	0.00049835140
0.046519059	0.029416714	0.00049514942
0.046649553	0.030044196	0.00049784657
0.046780047	0.029309345	0.00049454995
0.046910541	0.029965284	0.00050023207
0.047041035	0.028853099	0.00049136506
0.047171529	0.030054549	0.00050571562
0.047302023	0.028995661	0.00049642833
0.047432517	0.029966662	0.00050385987
0.047563011	0.029784771	0.00050665662
0.047693504	0.028921827	0.00049763296
0.047823998	0.030110087	0.00050973271
0.047954492	0.031073509	0.00051904544
0.048084986	0.029430002	0.00050510392
0.048215480	0.029552876	0.00051017371
0.048345974	0.029638929	0.00050657798
0.048476468	0.030283918	0.00051198246
0.048606962	0.030324307	0.00051568838
0.048737456	0.029444518	0.00050726961
0.048867950	0.029678220	0.00051399049
0.048998444	0.029505655	0.00050910254
0.049128938	0.029845073	0.00051246021
0.049259432	0.029888962	0.00051497970
0.049389926	0.029291927	0.00051013653
0.049520420	0.030326254	0.00051879090
0.049650914	0.029661013	0.00051650799
0.049781408	0.030736052	0.00052378925
0.049911902	0.030692787	0.00052207025
0.050042396	0.029772777	0.00051667764
0.050172890	0.029638267	0.00051750296
0.050303384	0.029418579	0.00051802933
0.050433878	0.030159979	0.00051922177
0.050564372	0.028427652	0.00050906396
0.050694866	0.029511561	0.00051279659
0.050825360	0.029895327	0.00052218576
0.050955854	0.029597324	0.00051913831
0.051086348	0.029721202	0.00051840943
0.051216842	0.030071194	0.00052263516
0.051347336	0.030350816	0.00052530782
0.051477830	0.030134413	0.00052266599
0.051608324	0.030709482	0.00052915592
0.051738818	0.030547332	0.00052945620
0.051869312	0.029781606	0.00052022003
0.051999806	0.030228086	0.00052612838
0.052130299	0.030103680	0.00052459132
0.052260793	0.030916539	0.00053277179
0.052391287	0.029028406	0.00051799335
0.052521781	0.029548214	0.00052152200
0.052652275	0.029387236	0.00052419746
0.052782769	0.029511370	0.00052035317
0.052913263	0.030526863	0.00052998437
0.053043757	0.030185550	0.00052690202
0.053174251	0.030328293	0.00053107472
0.053304745	0.031074785	0.00053593518
0.053435239	0.030476803	0.00053395950
0.053565733	0.030533285	0.00053181598
0.053696227	0.030010796	0.00052741509
0.053826721	0.029920437	0.00052939113
0.053957215	0.029231955	0.00052289635
0.054087709	0.030168715	0.00053261889
0.054218203	0.030304618	0.00053116418
0.054348697	0.029739434	0.00052618432
0.054479191	0.029867947	0.00052961037
0.054609685	0.030581173	0.00053767864
0.054740179	0.030000247	0.00052948811
0.054870673	0.030265964	0.00053401990
0.055001167	0.029895734	0.00052756955
0.055131661	0.029689083	0.00052869921
0.055262155	0.031309069	0.00054061530
0.055392649	0.030483759	0.00053649139
0.055523143	0.031042108	0.00054243593
0.055653637	0.030807065	0.00053752040
0.055784131	0.029679919	0.00052690198
0.055914625	0.029832943	0.00053054245
0.056045119	0.030370116	0.00053527908
0.056175613	0.030670875	0.00053823758
0.056306107	0.029405543	0.00052832633
0.056436601	0.029371245	0.00052712959
0.056567095	0.029440947	0.00052795593
0.056697588	0.029537382	0.00053219609
0.056828082	0.029443070	0.00053052285
0.056958576	0.030400751	0.00053644402
0.057089070	0.029458588	0.00052840152
0.057219564	0.029511205	0.00053176567
0.057350058	0.028172516	0.00051601210
0.057480552	0.029476403	0.00053183297
0.057611046	0.029335920	0.00052725979
0.057741540	0.030298984	0.00053684513
0.057872034	0.030038190	0.00053348101
0.058002528	0.029556135	0.00052609027
0.058133022	0.028955611	0.00052550816
0.058263516	0.029641824	0.00052730238
0.058394010	0.030123432	0.00053215528
0.058524504	0.029738893	0.00052859912
0.058654998	0.028879081	0.00052038724
0.058785492	0.028784578	0.00051829835
0.058915986	0.029329548	0.00052455422
0.059046480	0.029494220	0.00052028900
0.059176974	0.029538034	0.00052648778
0.059307468	0.030306864	0.00052650517
0.059437962	0.029367792	0.00051695552
0.059568456	0.029653088	0.00052439760
0.059698950	0.029862926	0.00052188329
0.059829444	0.030988833	0.00053055137
0.059959938	0.029990648	0.00052298705
0.060090432	0.029319914	0.00051508728
0.060220926	0.029569780	0.00051862188
0.060351420	0.029815371	0.00051937021
0.060481914	0.029564935	0.00051832710
0.060612408	0.029027154	0.00051161293
0.060742902	0.029310144	0.00051147293
0.060873396	0.029537360	0.00051643019
0.061003890	0.029781724	0.00051928737
0.061134384	0.029245862	0.00051032134
0.061264877	0.029384400	0.00051668820
0.061395371	0.028525808	0.00050580339
0.061525865	0.030086611	0.00051602942
0.061656359	0.028892478	0.00050934888
0.061786853	0.029758176	0.00051617908
0.061917347	0.029804236	0.00051813927
0.062047841	0.029815220	0.00051475479
0.062178335	0.029309548	0.00050873709
0.062308829	0.030050302	0.00051879183
0.062439323	0.030055386	0.00051621731
0.062569817	0.029413183	0.00051121888
0.062700311	0.030622765	0.00052166601
0.062830805	0.029378370	0.00050931989
0.062961299	0.029314407	0.00050955916
0.063091793	0.030109569	0.00051570163
0.063222287	0.029681460	0.00051207645
0.063352781	0.030060006	0.00051841169
0.063483275	0.028877977	0.00050516939
0.063613769	0.029674610	0.00051171341
0.063744263	0.029885654	0.00051188287
0.063874757	0.029974647	0.00051357712
0.064005251	0.030149754	0.00051717684
0.064135745	0.029276350	0.00050958222
0.064266239	0.029122504	0.00050565154
0.064396733	0.029853995	0.00051229716
0.064527227	0.029718962	0.00051036793
0.064657721	0.029201577	0.00050784775
0.064788215	0.028095550	0.00049806570
0.064918709	0.029900285	0.00051049374
0.065049203	0.029315983	0.00050895152
0.065179697	0.029662813	0.00050770522
0.065310191	0.030076155	0.00051107187
0.065440685	0.029293063	0.00050758866
0.065571179	0.029415547	0.00050620668
0.065701673	0.028997369	0.00050370207
0.065832166	0.029676381	0.00050619170
0.065962660	0.029304330	0.00050588141
0.066093154	0.029402943	0.00050863057
0.066223648	0.029770171	0.00050634693
0.066354142	0.028890522	0.00050215332
0.066484636	0.029157785	0.00050157629
0.066615130	0.028509489	0.00049847858
0.066745624	0.029477785	0.00050582022
0.066876118	0.029344225	0.00050172745
0.067006612	0.029150374	0.00050241076
0.067137106	0.029038483	0.00050131884
0.067267600	0.029259457	0.00049984482
0.067398094	0.029787540	0.00050696202
0.067528588	0.029719880	0.00050463594
0.067659082	0.029791298	0.00050515557
0.067789576	0.029237433	0.00050376618
0.067920070	0.028601001	0.00049462867
0.068050564	0.029590076	0.00050215697
0.068181058	0.029673153	0.00050204483
0.068311552	0.028567977	0.00049416623
0.068442046	0.029783523	0.00050604242
0.068572540	0.029441916	0.00050137370
0.068703034	0.029684569	0.00050038333
0.068833528	0.029636601	0.00050401748
0.068964022	0.029012561	0.00049569094
0.069094516	0.028626618	0.00049605392
0.069225010	0.029046303	0.00049627127
0.069355504	0.029648585	0.00050012208
0.069485998	0.029041839	0.00049700834
0.069616492	0.029345719	0.00050065981
0.069746986	0.029464374	0.00049960406
0.069877480	0.027980644	0.00048820079
0.070007974	0.029339835	0.00049651827
0.070138468	0.029936457	0.00050027100
0.070268961	0.029429311	0.00049577861
0.070399455	0.028967714	0.00049414329
0.070529949	0.029810493	0.00050168525
0.070660443	0.029209804	0.00049577954
0.070790937	0.030394286	0.00050496189
0.070921431	0.029184682	0.00049544311
0.071051925	0.029291409	0.00049371715
0.071182419	0.029488623	0.00050046270
0.071312913	0.029330723	0.00049480891
0.071443407	0.028674287	0.00049203269
0.071573901	0.029578589	0.00049363248
0.071704395	0.029987161	0.00049865262
0.071834889	0.029965168	0.00049924406
0.071965383	0.029064207	0.00049249004
0.072095877	0.029198984	0.00049294076
0.072226371	0.029163020	0.00049342427
0.072356865	0.028982618	0.00048914714
0.072487359	0.028623986	0.00048770610
0.072617853	0.028960498	0.00049155870
0.072748347	0.029022795	0.00048786411
0.072878841	0.029190053	0.00049204468
0.073009335	0.028923378	0.00048623459
0.073139829	0.029140903	0.00048895321
0.073270323	0.028692948	0.00048992846
0.073400817	0.028423101	0.00048329926
0.073531311	0.029038032	0.00048866110
0.073661805	0.028209727	0.00048348423
0.073792299	0.029739873	0.00049031621
0.073922793	0.029339206	0.00049106078
0.074053287	0.029520948	0.00049140213
0.074183781	0.028885416	0.00048651754
0.074314275	0.028285312	0.00048459090
0.074444769	0.029013955	0.00048404339
0.074575263	0.029522911	0.00049076321
0.074705757	0.029444871	0.00049093298
0.074836250	0.029680080	0.00049236793
0.074966744	0.029507380	0.00049190998
0.075097238	0.029339353	0.00048467707
0.075227732	0.029582065	0.00049121022
0.075358226	0.029135959	0.00048806548
0.075488720	0.029665842	0.00048819049
0.075619214	0.028842257	0.00048307786
0.075749708	0.028684575	0.00048247641
0.075880202	0.028668668	0.00048251595
0.076010696	0.028939305	0.00048415969
0.076141190	0.029051289	0.00048364011
0.076271684	0.029528778	0.00048955990
0.076402178	0.029407527	0.00049049085
0.076532672	0.028903811	0.00048071174
0.076663166	0.029209650	0.00048617403
0.076793660	0.029899997	0.00048889468
0.076924154	0.029588071	0.00048577504
0.077054648	0.029220036	0.00048492217
0.077185142	0.029300984	0.00048238212
0.077315636	0.028869238	0.00048091554
0.077446130	0.029329695	0.00048567550
0.077576624	0.028916287	0.00047899230
0.077707118	0.029339756	0.00048726986
0.077837612	0.028815456	0.00047770361
0.077968106	0.029410944	0.00048534554
0.078098600	0.030117366	0.00048769996
0.078229094	0.028600429	0.00047619906
0.078359588	0.029093860	0.00048195244
0.078490082	0.030042491	0.00048738551
0.078620576	0.029733913	0.00048416239
0.078751070	0.027975000	0.00047330297
0.078881564	0.028986815	0.00047843546
0.079012058	0.028229732	0.00047571241
0.079142552	0.027982955	0.00047030371
0.079273046	0.029681625	0.00048165156
0.079403539	0.028891983	0.00047903333
0.079534033	0.029344400	0.00048135998
0.079664527	0.029446076	0.00048215604
0.079795021	0.028539349	0.00047573002
0.079925515	0.029408390	0.00047927004
0.080056009	0.028212021	0.00047515589
0.080186503	0.029219387	0.00048018755
0.080316997	0.029070801	0.00047532635
0.080447491	0.028573701	0.00047452772
0.080577985	0.028341803	0.00047243870
0.080708479	0.029406169	0.00047955639
0.080838973	0.029287077	0.00047873105
0.080969467	0.029220806	0.00047619174
0.081099961	0.028539389	0.00047372080
0.081230455	0.028528023	0.00047399744
0.081360949	0.028771622	0.00047192330
0.081491443	0.029231660	0.00047860347
0.081621937	0.028824140	0.00047162618
0.081752431	0.028346849	0.00046914184
0.081882925	0.029140446	0.00047806020
0.082013419	0.028849373	0.00047132833
0.082143913	0.029026511	0.00047500096
0.082274407	0.028853798	0.00047231617
0.082404901	0.028848164	0.00047036873
0.082535395	0.029556521	0.00047910469
0.082665889	0.029549543	0.00047546545
0.082796383	0.027897266	0.00046649239
0.082926877	0.028427032	0.00046924041
0.083057371	0.029039766	0.00047140199
0.083187865	0.029010531	0.00047329686
0.083318359	0.028290408	0.00046621646
0.083448853	0.029655142	0.00047626174
0.083579347	0.029294924	0.00047301424
0.083709841	0.028587468	0.00046691407
0.083840335	0.028832709	0.00046961804
0.083970828	0.029383184	0.00047420840
0.084101322	0.028554199	0.00046559980
0.084231816	0.028535849	0.00046805219
0.084362310	0.029555291	0.00047238148
0.084492804	0.028686898	0.00046733014
0.084623298	0.028092231	0.00046691051
0.084753792	0.028007487	0.00046133392
0.084884286	0.028953974	0.00047002406
0.085014780	0.028237739	0.00046352474
0.085145274	0.029502634	0.00047349022
0.085275768	0.029089099	0.00046989724
0.085406262	0.028901326	0.00046688637
0.085536756	0.029050228	0.00046814016
0.085667250	0.028914672	0.00047026795
0.085797744	0.029827500	0.00047198174
0.085928238	0.028473649	0.00046446843
0.086058732	0.029397359	0.00046942309
0.086189226	0.028787658	0.00046444848
0.086319720	0.029218798	0.00047153435
0.086450214	0.028745184	0.00046177318
0.086580708	0.028451854	0.00046352698
0.086711202	0.029208845	0.00046621292
0.086841696	0.028897750	0.00046407494
0.086972190	0.028627030	0.00046303715
0.087102684	0.028306593	0.00046162068
0.087233178	0.028525199	0.00046315220
0.087363672	0.029172860	0.00046792980
0.087494166	0.029081046	0.00046416709
0.087624660	0.028688267	0.00046262888
0.087755154	0.027898678	0.00045804351
0.087885648	0.028370925	0.00045799099
0.088016142	0.028601015	0.00046136300
0.088146636	0.028439671	0.00045792423
0.088277130	0.028989117	0.00046428268
0.088407623	0.028677631	0.00046377557
0.088538117	0.028169299	0.00045578130
0.088668611	0.028381011	0.00046082836
0.088799105	0.029370266	0.00046578479
0.088929599	0.029157810	0.00046153408
0.089060093	0.029065768	0.00046365583
0.089190587	0.028689967	0.00045889096
0.089321081	0.028747462	0.00046046969
0.089451575	0.029257557	0.00046485241
0.089582069	0.028476298	0.00045689632
0.089712563	0.028856202	0.00045995965
0.089843057	0.028776817	0.00046112729
0.089973551	0.029339678	0.00046323872
0.090104045	0.028994854	0.00046198416
0.090234539	0.029076243	0.00045757346
0.090365033	0.029305992	0.00046539821
0.090495527	0.029311331	0.00046215425
0.090626021	0.028752574	0.00045875280
0.090756515	0.029152592	0.00046214311
0.090887009	0.028607485	0.00045746596
0.091017503	0.028697887	0.00045516965
0.091147997	0.028927050	0.00046010405
0.091278491	0.029226782	0.00045895736
0.091408985	0.028667491	0.00045780296
0.091539479	0.029394204	0.00046058670
0.091669973	0.027719953	0.00044883932
0.091800467	0.028915652	0.00046817096
0.091930961	0.028641991	0.00047037013
0.092061455	0.028469177	0.00047134588
0.092191949	0.028196841	0.00047544128
0.092322443	0.028255513	0.00047491597
0.092452937	0.028313932	0.00047929995
0.092583431	0.029464466	0.00048979167
0.092713925	0.028446696	0.00048300990
0.092844419	0.028635352	0.00048930140
0.092974912	0.028566381	0.00048712934
0.093105406	0.028744461	0.00047938167
0.093235900	0.028595921	0.00047732399
0.093366394	0.028145924	0.00046708622
0.093496888	0.028938727	0.00047696566
0.093627382	0.028276320	0.00046622715
0.093757876	0.028571034	0.00046846323
0.093888370	0.028773773	0.00047052730
0.094018864	0.028046989	0.00046075788
0.094149358	0.029235402	0.00047292184
0.094279852	0.029302595	0.00047118734
0.094410346	0.028370106	0.00046087362
0.094540840	0.029730696	0.00047330687
0.094671334	0.029076073	0.00046470431
0.094801828	0.028453765	0.00046231562
0.094932322	0.028614561	0.00046622759
0.095062816	0.028113156	0.00045638512
0.095193310	0.029317911	0.00046727021
0.095323804	0.028375546	0.00045887859
0.095454298	0.028132939	0.00045584583
0.095584792	0.027949248	0.00045701222
0.095715286	0.028644305	0.00045996817
0.095845780	0.028358610	0.00045769078
0.095976274	0.028176710	0.00045817670
0.096106768	0.029102935	0.00045967256
0.096237262	0.028160799	0.00045710764
0.096367756	0.029210040	0.00046391218
0.096498250	0.028233997	0.00045372118
0.096628744	0.028143653	0.00045636041
0.096759238	0.028467433	0.00045302592
0.096889732	0.029015958	0.00046062874
0.097020226	0.028821628	0.00045907917
0.097150720	0.028635816	0.00045469980
0.097281214	0.028632265	0.00045479971
0.097411708	0.028786679	0.00045609769
0.097542201	0.028957316	0.00045695486
0.097672695	0.029020572	0.00046078035
0.097803189	0.028318617	0.00045063760
0.097933683	0.028688729	0.00045547019
0.098064177	0.028805461	0.00045460852
0.098194671	0.028640936	0.00045133200
0.098325165	0.029283340	0.00045503751
0.098455659	0.028492976	0.00044955448
0.098586153	0.028804144	0.00045004699
0.098716647	0.028237049	0.00044633342
0.098847141	0.029239226	0.00044832899
0.098977635	0.028769822	0.00044687214
0.099108129	0.028232353	0.00044269547
0.099238623	0.028152365	0.00044227767
0.099369117	0.028306670	0.00044317513
0.099499611	0.029168750	0.00044646242
0.099630105	0.029219327	0.00044902854
0.099760599	0.028839048	0.00044607566
0.099891093	0.028186031	0.00043991406
0.10002159	0.028747096	0.00044748475
0.10015208	0.028637849	0.00044462973
0.10028257	0.028884997	0.00044376437
0.10041307	0.029346510	0.00044992955
0.10054356	0.028684536	0.00044451195
0.10067406	0.029615872	0.00045381715
0.10080455	0.028608416	0.00044584332
0.10093504	0.029061457	0.00044542910
0.10106554	0.027862250	0.00044096318
0.10119603	0.029358077	0.00044892583
0.10132653	0.028232085	0.00044160257
0.10145702	0.028382548	0.00044467521
0.10158751	0.029067591	0.00044580044
0.10171801	0.028739174	0.00044610202
0.10184850	0.027841622	0.00043761539
0.10197900	0.028801189	0.00044473748
0.10210949	0.028374090	0.00044242567
0.10223998	0.028554405	0.00044182397
0.10237048	0.028249340	0.00044017733
0.10250097	0.028574889	0.00044410894
0.10263147	0.028629631	0.00044026855
0.10276196	0.028002062	0.00044020843
0.10289245	0.028406132	0.00043985871
0.10302295	0.028696414	0.00044120788
0.10315344	0.028661920	0.00044550257
0.10328394	0.028574022	0.00044006658
0.10341443	0.029028343	0.00044317354
0.10354492	0.028624364	0.00044261527
0.10367542	0.028603022	0.00043724337
0.10380591	0.028789273	0.00044329991
0.10393641	0.028672580	0.00043935245
0.10406690	0.029216659	0.00044404884
0.10419739	0.028739918	0.00044276890
0.10432789	0.028251720	0.00043551208
0.10445838	0.028939477	0.00044404314
0.10458888	0.028557859	0.00043863214
0.10471937	0.028456729	0.00043805930
0.10484986	0.028325644	0.00043712501
0.10498036	0.028836315	0.00043868691
0.10511085	0.028892455	0.00044041613
0.10524135	0.028933318	0.00044040466
0.10537184	0.028560973	0.00043661772
0.10550233	0.027671451	0.00043314214
0.10563283	0.028761796	0.00043781772
0.10576332	0.028276091	0.00043507918
0.10589382	0.029157601	0.00044287663
0.10602431	0.028033970	0.00043198494
0.10615480	0.028677711	0.00043772355
0.10628530	0.029119931	0.00044167558
0.10641579	0.028294146	0.00043361390
0.10654629	0.028451204	0.00043487715
0.10667678	0.028789530	0.00043785705
0.10680727	0.028931156	0.00043804665
0.10693777	0.028758960	0.00043768687
0.10706826	0.027335006	0.00042732441
0.10719876	0.028512805	0.00043597725
0.10732925	0.028125816	0.00043293014
0.10745974	0.028376698	0.00043223762
0.10759024	0.028978832	0.00043839358
0.10772073	0.028230125	0.00043266376
0.10785123	0.028519373	0.00043669611
0.10798172	0.028509041	0.00044478229
0.10811221	0.028897387	0.00044842754
0.10824271	0.029605105	0.00046017923
0.10837320	0.028595602	0.00045358569
0.10850370	0.029215075	0.00046099079
0.10863419	0.028925010	0.00046313214
0.10876468	0.027498376	0.00045182254
0.10889518	0.027466008	0.00045330332
0.10902567	0.029262385	0.00047126837
0.10915616	0.028463711	0.00046210631
0.10928666	0.028753460	0.00047098511
0.10941715	0.028287818	0.00046582193
0.10954765	0.028663895	0.00047074912
0.10967814	0.027882040	0.00046882436
0.10980863	0.026822300	0.00046016381
0.10993913	0.028732372	0.00047546067
0.11006962	0.028328280	0.00047599643
0.11020012	0.027847331	0.00046893156
0.11033061	0.028693549	0.00048041189
0.11046110	0.028393339	0.00047758986
0.11059160	0.028929965	0.00048299233
0.11072209	0.029520134	0.00049214453
0.11085259	0.028066673	0.00047663824
0.11098308	0.029217666	0.00048996998
0.11111357	0.028038183	0.00048355590
0.11124407	0.028928288	0.00048729711
0.11137456	0.028330003	0.00048800322
0.11150506	0.029278742	0.00049579133
0.11163555	0.027589096	0.00048279343
0.11176604	0.028443548	0.00049112529
0.11189654	0.028077241	0.00048602402
0.11202703	0.027918048	0.00048881449
0.11215753	0.027548525	0.00048785105
0.11228802	0.028546737	0.00049682915
0.11241851	0.028208675	0.00049289928
0.11254901	0.028946393	0.00050057501
0.11267950	0.028559486	0.00049677451
0.11281000	0.028513385	0.00049671520
0.11294049	0.027709410	0.00047412176
0.11307098	0.027853369	0.00047536214
0.11320148	0.028133045	0.00047007015
0.11333197	0.027024676	0.00046283044
0.11346247	0.028856481	0.00047724634
0.11359296	0.028751679	0.00047126069
0.11372345	0.028489317	0.00046879545
0.11385395	0.027721661	0.00046354893
0.11398444	0.027596437	0.00045632619
0.11411494	0.028552600	0.00046592805
0.11424543	0.028391844	0.00046154776
0.11437592	0.027799146	0.00045763305
0.11450642	0.028272000	0.00046095282
0.11463691	0.028229129	0.00045471085
0.11476741	0.028527018	0.00045883120
0.11489790	0.028303250	0.00045857993
0.11502839	0.027743850	0.00045059911
0.11515889	0.028730153	0.00045924822
0.11528938	0.028791046	0.00045630628
0.11541988	0.027914721	0.00045019291
0.11555037	0.027579160	0.00044909459
0.11568086	0.028367374	0.00045139959
0.11581136	0.028287643	0.00045431895
0.11594185	0.028906178	0.00045469861
0.11607235	0.028745567	0.00045235507
0.11620284	0.028676878	0.00045384886
0.11633333	0.029211824	0.00045637581
0.11646383	0.029425729	0.00045929560
0.11659432	0.028894353	0.00045419665
0.11672482	0.027927173	0.00044290172
0.11685531	0.027819083	0.00044602892
0.11698580	0.028110569	0.00044456809
0.11711630	0.028667805	0.00044942325
0.11724679	0.028822468	0.00045145029
0.11737729	0.028263338	0.00044507539
0.11750778	0.028402912	0.00044569477
0.11763827	0.027545066	0.00044077144
0.11776877	0.028282023	0.00044039581
0.11789926	0.027763482	0.00044065946
0.11802975	0.028354373	0.00044155025
0.11816025	0.028322722	0.00044026094
0.11829074	0.027976806	0.00044039266
0.11842124	0.027991732	0.00043712226
0.11855173	0.028601249	0.00044284957
0.11868222	0.028728256	0.00044159893
0.11881272	0.027651116	0.00043224244
0.11894321	0.027890977	0.00043421822
0.11907371	0.027100119	0.00042741188
0.11920420	0.027574566	0.00043209810
0.11933469	0.028096189	0.00043408851
0.11946519	0.027997296	0.00042986558
0.11959568	0.028602785	0.00043744601
0.11972618	0.028238769	0.00043053471
0.11985667	0.028323732	0.00043190281
0.11998716	0.028573442	0.00043485043
0.12011766	0.028931266	0.00043481494
0.12024815	0.028324003	0.00042866302
0.12037865	0.028356644	0.00043143673
0.12050914	0.028407725	0.00042655039
0.12063963	0.027952758	0.00042777078
0.12077013	0.028199257	0.00042752674
0.12090062	0.028363618	0.00042687033
0.12103112	0.027778476	0.00042363213
0.12116161	0.027672703	0.00042099802
0.12129210	0.028142951	0.00042549028
0.12142260	0.028213211	0.00042471975
0.12155309	0.028087019	0.00042371436
0.12168359	0.028735769	0.00042780980
0.12181408	0.027755458	0.00042010986
0.12194457	0.028822927	0.00042678973
0.12207507	0.028575512	0.00042648934
0.12220556	0.028468400	0.00042276530
0.12233606	0.027657042	0.00042118488
0.12246655	0.028347512	0.00042097008
0.12259704	0.028092043	0.00042028962
0.12272754	0.028075058	0.00042169497
0.12285803	0.027855735	0.00041983075
0.12298853	0.027705162	0.00041658575
0.12311902	0.028347653	0.00042543802
0.12324951	0.028361455	0.00041948604
0.12338001	0.028535649	0.00042361173
0.12351050	0.027230178	0.00041459994
0.12364100	0.027746907	0.00041813301
0.12377149	0.028276623	0.00042164503
0.12390198	0.028237135	0.00041879888
0.12403248	0.028556776	0.00042125422
0.12416297	0.027794498	0.00041733356
0.12429347	0.028320126	0.00041848027
0.12442396	0.028295323	0.00042234060
0.12455445	0.028601918	0.00042082040
0.12468495	0.029465627	0.00042574544
0.12481544	0.027855167	0.00041724811
0.12494594	0.028413584	0.00041840075
0.12507643	0.027879619	0.00041469313
0.12520692	0.028028979	0.00041642870
0.12533742	0.028758716	0.00041964234
0.12546791	0.028452385	0.00041914542
0.12559841	0.028432179	0.00041808584
0.12572890	0.027959824	0.00041546738
0.12585939	0.028575419	0.00042179288
0.12598989	0.027968443	0.00041286895
0.12612038	0.028419721	0.00041807510
0.12625088	0.027968828	0.00041340218
0.12638137	0.028557049	0.00041883196
0.12651186	0.027778850	0.00041430637
0.12664236	0.028597966	0.00041597657
0.12677285	0.028462599	0.00041608224
0.12690335	0.027513007	0.00041240025
0.12703384	0.029093647	0.00041740111
0.12716433	0.028317940	0.00041749872
0.12729483	0.028289769	0.00041478120
0.12742532	0.027333250	0.00040869667
0.12755581	0.028345541	0.00041437101
0.12768631	0.028665539	0.00041554617
0.12781680	0.027676923	0.00041218801
0.12794730	0.028931030	0.00041883633
0.12807779	0.028139667	0.00041128612
0.12820828	0.028792369	0.00041765304
0.12833878	0.027983229	0.00041028184
0.12846927	0.027994685	0.00041339132
0.12859977	0.028071794	0.00041351039
0.12873026	0.027908222	0.00040990612
0.12886075	0.028808749	0.00041658406
0.12899125	0.028100391	0.00041218475
0.12912174	0.028257253	0.00041304698
0.12925224	0.027855765	0.00041042576
0.12938273	0.028341701	0.00041247701
0.12951322	0.027389256	0.00040539394
0.12964372	0.027958213	0.00041003076
0.12977421	0.027751100	0.00040802862
0.12990471	0.027744736	0.00040846323
0.13003520	0.027857540	0.00040952976
0.13016569	0.027510845	0.00040601960
0.13029619	0.027140827	0.00040300344
0.13042668	0.027329706	0.00040422067
0.13055718	0.028568810	0.00041149690
0.13068767	0.027391850	0.00040717050
0.13081816	0.028514424	0.00040980278
0.13094866	0.027915711	0.00040691630
0.13107915	0.027910526	0.00040542479
0.13120965	0.027784149	0.00040662924
0.13134014	0.028459471	0.00041124952
0.13147063	0.028207007	0.00040974391
0.13160113	0.028652742	0.00041303517
0.13173162	0.027867617	0.00040595007
0.13186212	0.027698284	0.00040410091
0.13199261	0.028764384	0.00041254223
0.13212310	0.027744656	0.00040385941
0.13225360	0.028362553	0.00041106233
0.13238409	0.028614967	0.00041046502
0.13251459	0.028110237	0.00040523545
0.13264508	0.027917849	0.00040522152
0.13277557	0.028671761	0.00041041331
0.13290607	0.028471998	0.00040954792
0.13303656	0.028170478	0.00040706668
0.13316706	0.028427989	0.00040766058
0.13329755	0.028067277	0.00040627773
0.13342804	0.027902893	0.00040577049
0.13355854	0.027345228	0.00039924079
0.13368903	0.028557972	0.00040970328
0.13381953	0.028484396	0.00040768859
0.13395002	0.028026181	0.00040472054
0.13408051	0.028846665	0.00041054589
0.13421101	0.028386079	0.00040594301
0.13434150	0.028196612	0.00040746544
0.13447200	0.028348159	0.00040747248
0.13460249	0.028195431	0.00040282428
0.13473298	0.027990966	0.00040458958
0.13486348	0.028007973	0.00040376920
0.13499397	0.028589055	0.00040782974
0.13512447	0.027947295	0.00040476441
0.13525496	0.028321105	0.00040389981
0.13538545	0.028154387	0.00040384174
0.13551595	0.027522908	0.00039950058
0.13564644	0.027158479	0.00039746417
0.13577694	0.027880333	0.00040241519
0.13590743	0.028541304	0.00040490688
0.13603792	0.027764844	0.00039891065
0.13616842	0.028292303	0.00040480175
0.13629891	0.027613201	0.00039721328
0.13642940	0.027988468	0.00040342706
0.13655990	0.028080339	0.00040061580
0.13669039	0.028510911	0.00040557846
0.13682089	0.027496553	0.00039817990
0.13695138	0.028350851	0.00040172845
0.13708187	0.027999531	0.00040088974
0.13721237	0.028341022	0.00040337344
0.13734286	0.027708236	0.00039774499
0.13747336	0.027744649	0.00039918931
0.13760385	0.027836849	0.00039705408
0.13773434	0.028062246	0.00040095224
0.13786484	0.028486253	0.00040457092
0.13799533	0.027801922	0.00039824164
0.13812583	0.027838050	0.00039797434
0.13825632	0.027816784	0.00039819846
0.13838681	0.028007092	0.00039834308
0.13851731	0.028387413	0.00040209978
0.13864780	0.028140215	0.00040044565
0.13877830	0.027237156	0.00039413175
0.13890879	0.028591585	0.00040270949
0.13903928	0.028004846	0.00039688687
0.13916978	0.027997777	0.00039926758
0.13930027	0.027834213	0.00039778164
0.13943077	0.027970605	0.00039671195
0.13956126	0.027925813	0.00039885746
0.13969175	0.028067064	0.00039757158
0.13982225	0.027365774	0.00039368423
0.13995274	0.027773285	0.00039805327
0.14008324	0.027670302	0.00039470708
0.14021373	0.028396894	0.00040215843
0.14034422	0.027909959	0.00039386462
0.14047472	0.028324173	0.00039999544
0.14060521	0.027803747	0.00039652917
0.14073571	0.027984189	0.00039581878
0.14086620	0.028147199	0.00039636954
0.14099669	0.028393276	0.00039879273
0.14112719	0.028301351	0.00039588403
0.14125768	0.027990644	0.00039695459
0.14138818	0.027751007	0.00039290414
0.14151867	0.028398979	0.00039878471
0.14164916	0.027756904	0.00039565012
0.14177966	0.027483562	0.00039007947
0.14191015	0.027622674	0.00039092259
0.14204065	0.028257941	0.00039635054
0.14217114	0.027925254	0.00039289273
0.14230163	0.028651084	0.00040000703
0.14243213	0.027858109	0.00038989085
0.14256262	0.027480994	0.00038877791
0.14269312	0.028464928	0.00039782481
0.14282361	0.028275904	0.00039363847
0.14295410	0.028444002	0.00039613032
0.14308460	0.027505506	0.00038914231
0.14321509	0.027630675	0.00038993732
0.14334559	0.028438852	0.00039590519
0.14347608	0.028652006	0.00039693262
0.14360657	0.027733880	0.00039139380
0.14373707	0.029272618	0.00040048689
0.14386756	0.028511633	0.00039350376
0.14399806	0.027451673	0.00038896427
0.14412855	0.027518395	0.00038749239
0.14425904	0.028173479	0.00039399113
0.14438954	0.027940066	0.00039296702
0.14452003	0.027923750	0.00038958665
0.14465053	0.027605305	0.00038942459
0.14478102	0.028165413	0.00039279289
0.14491151	0.028360004	0.00039214366
0.14504201	0.028777834	0.00039697279
0.14517250	0.028627954	0.00039454061
0.14530299	0.028248183	0.00039231315
0.14543349	0.027424336	0.00038799662
0.14556398	0.027459545	0.00038561732
0.14569448	0.028155092	0.00039236917
0.14582497	0.028335275	0.00039278031
0.14595546	0.028501262	0.00039510532
0.14608596	0.028120004	0.00039020376
0.14621645	0.028295857	0.00039116231
0.14634695	0.027583805	0.00038814560
0.14647744	0.028208491	0.00039240040
0.14660793	0.028347465	0.00039112914
0.14673843	0.029050449	0.00039531348
0.14686892	0.027698162	0.00038589949
0.14699942	0.027400391	0.00038604325
0.14712991	0.027732414	0.00038764125
0.14726040	0.028043794	0.00038880917
0.14739090	0.028319578	0.00039043890
0.14752139	0.027837531	0.00038833177
0.14765189	0.027847601	0.00038768735
0.14778238	0.028186231	0.00039220036
0.14791287	0.027562653	0.00038439961
0.14804337	0.028533868	0.00039278640
0.14817386	0.028021185	0.00038825464
0.14830436	0.028688969	0.00039111100
0.14843485	0.027570936	0.00038566450
0.14856534	0.027557278	0.00038370469
0.14869584	0.028013321	0.00038763895
0.14882633	0.028306614	0.00039084122
0.14895683	0.028691397	0.00039029877
0.14908732	0.027753529	0.00038586315
0.14921781	0.027763328	0.00038601432
0.14934831	0.028040774	0.00038703740
0.14947880	0.027902397	0.00038817046
0.14960930	0.027761429	0.00038335949
0.14973979	0.027596852	0.00038402376
0.14987028	0.028028778	0.00038858347
0.15000078	0.027510278	0.00038322945
0.15013127	0.027230398	0.00038118716
0.15026177	0.028106615	0.00038723260
0.15039226	0.028257712	0.00038654298
0.15052275	0.027263612	0.00038308452
0.15065325	0.028270002	0.00038720957
0.15078374	0.027734853	0.00038654520
0.15091424	0.027857254	0.00038671854
0.15104473	0.027629552	0.00038250901
0.15117522	0.028269910	0.00038790195
0.15130572	0.028268479	0.00038939367
0.15143621	0.027443467	0.00038127819
0.15156671	0.027827907	0.00038503682
0.15169720	0.027730526	0.00038185348
0.15182769	0.028397877	0.00038562714
0.15195819	0.027768046	0.00038405891
0.15208868	0.027808993	0.00038219363
0.15221918	0.028059715	0.00038619099
0.15234967	0.027877331	0.00038229724
0.15248016	0.028301707	0.00038545397
0.15261066	0.027712616	0.00038227103
0.15274115	0.028058022	0.00038424879
0.15287165	0.028128424	0.00038429496
0.15300214	0.027199850	0.00037802456
0.15313263	0.028214622	0.00038407868
0.15326313	0.027368689	0.00037946351
0.15339362	0.028757299	0.00038681742
0.15352412	0.028066923	0.00038329871
0.15365461	0.027498736	0.00038071229
0.15378510	0.028120391	0.00038393235
0.15391560	0.028493229	0.00038396003
0.15404609	0.027342470	0.00037817551
0.15417658	0.028003241	0.00038122349
0.15430708	0.027523157	0.00038027481
0.15443757	0.027825881	0.00037989413
0.15456807	0.027622452	0.00038017315
0.15469856	0.027671325	0.00037912382
0.15482905	0.027764532	0.00038100807
0.15495955	0.027850519	0.00038009777
0.15509004	0.027603174	0.00037923257
0.15522054	0.027820752	0.00038123971
0.15535103	0.027369556	0.00037754034
0.15548152	0.027945949	0.00038031572
0.15561202	0.028017381	0.00038134918
0.15574251	0.027582861	0.00037910518
0.15587301	0.027965803	0.00038153069
0.15600350	0.028384612	0.00038165663
0.15613399	0.027735990	0.00037820277
0.15626449	0.028159306	0.00038204764
0.15639498	0.027908425	0.00038093427
0.15652548	0.027610709	0.00037890688
0.15665597	0.027508326	0.00037767648
0.15678646	0.027762262	0.00037795315
0.15691696	0.028425529	0.00038078534
0.15704745	0.027274074	0.00037582202
0.15717795	0.027337696	0.00037541781
0.15730844	0.027928630	0.00037912561
0.15743893	0.027603655	0.00037636175
0.15756943	0.027885163	0.00037713894
0.15769992	0.028450411	0.00038131137
0.15783042	0.027846463	0.00037885173
0.15796091	0.027531487	0.00037461269
0.15809140	0.028177400	0.00038011158
0.15822190	0.027984966	0.00037642114
0.15835239	0.027554546	0.00037470966
0.15848289	0.027616377	0.00037659748
0.15861338	0.027741579	0.00037734027
0.15874387	0.027525303	0.00037536027
0.15887437	0.027989577	0.00037646044
0.15900486	0.028299503	0.00037880275
0.15913536	0.028340640	0.00038007368
0.15926585	0.027393921	0.00037221831
0.15939634	0.027839712	0.00037701263
0.15952684	0.026944343	0.00037150851
0.15965733	0.027309412	0.00037136392
0.15978783	0.028355443	0.00038027675
0.15991832	0.027329830	0.00037097794
0.16004881	0.027772196	0.00037559138
0.16017931	0.027722325	0.00037494022
0.16030980	0.027812776	0.00037406610
0.16044030	0.028349838	0.00037763042
0.16057079	0.027470214	0.00037263987
0.16070128	0.028250145	0.00037752590
0.16083178	0.028367398	0.00038083357
0.16096227	0.028325273	0.00037604305
0.16109277	0.028125669	0.00037765737
0.16122326	0.027755996	0.00037365428
0.16135375	0.027526826	0.00037308690
0.16148425	0.027811765	0.00037626418
0.16161474	0.027639250	0.00037394765
0.16174524	0.027652835	0.00037283286
0.16187573	0.027362244	0.00037330770
0.16200622	0.028295307	0.00037445757
0.16213672	0.027877046	0.00037452568
0.16226721	0.028028784	0.00037305660
0.16239771	0.028176988	0.00037480956
0.16252820	0.027558874	0.00037217238
0.16265869	0.028007490	0.00037311799
0.16278919	0.027590075	0.00037267926
0.16291968	0.027699565	0.00037309377
0.16305018	0.027599781	0.00037069554
0.16318067	0.027272671	0.00036758704
0.16331116	0.027746753	0.00037172828
0.16344166	0.027937155	0.00037261322
0.16357215	0.027314962	0.00037088355
0.16370264	0.027322749	0.00036883621
0.16383314	0.027795069	0.00037216686
0.16396363	0.028279180	0.00037443162
0.16409413	0.027528640	0.00036964242
0.16422462	0.027552627	0.00037032490
0.16435511	0.027989122	0.00037135377
0.16448561	0.028546488	0.00037573057
0.16461610	0.027754047	0.00037195295
0.16474660	0.027709021	0.00036801193
0.16487709	0.027420690	0.00036926963
0.16500758	0.027801891	0.00036969196
0.16513808	0.027687729	0.00037072929
0.16526857	0.027673414	0.00036980216
0.16539907	0.027509411	0.00036673644
0.16552956	0.027797712	0.00037066126
0.16566005	0.027717228	0.00037101900
0.16579055	0.027182317	0.00036484110
0.16592104	0.027063396	0.00036662270
0.16605154	0.027565651	0.00036655929
0.16618203	0.026861902	0.00036465712
0.16631252	0.027334851	0.00036793968
0.16644302	0.027490469	0.00036613766
0.16657351	0.027340249	0.00036657604
0.16670401	0.027553912	0.00036959055
0.16683450	0.027844155	0.00036803747
0.16696499	0.027637233	0.00036869317
0.16709549	0.027270244	0.00036465019
0.16722598	0.028064239	0.00037286023
0.16735648	0.028063703	0.00037130735
0.16748697	0.027529284	0.00036608212
0.16761746	0.027729524	0.00036909276
0.16774796	0.027821195	0.00036883415
0.16787845	0.028094408	0.00037019438
0.16800895	0.028014261	0.00036902805
0.16813944	0.027559499	0.00036575286
0.16826993	0.027492776	0.00036614607
0.16840043	0.027263630	0.00036451758
0.16853092	0.028149257	0.00036817737
0.16866142	0.027130568	0.00036492036
0.16879191	0.027381814	0.00036741654
0.16892240	0.027301203	0.00036190911
0.16905290	0.027305272	0.00036461437
0.16918339	0.027845392	0.00036694585
0.16931389	0.027870532	0.00036795902
0.16944438	0.027300494	0.00036497325
0.16957487	0.027889384	0.00036419523
0.16970537	0.027313844	0.00036506771
0.16983586	0.028183192	0.00036801832
0.16996636	0.028389677	0.00037007075
0.17009685	0.027644462	0.00036633437
0.17022734	0.026973725	0.00036044167
0.17035784	0.027885909	0.00036515221
0.17048833	0.027774778	0.00036474119
0.17061883	0.027853492	0.00036716902
0.17074932	0.027448022	0.00036370834
0.17087981	0.027575182	0.00036585275
0.17101031	0.027588165	0.00036201203
0.17114080	0.027715400	0.00036504292
0.17127130	0.027026439	0.00036002109
0.17140179	0.026768049	0.00036094637
0.17153228	0.027417462	0.00036218505
0.17166278	0.027733468	0.00036521652
0.17179327	0.027252493	0.00036247158
0.17192377	0.028079605	0.00036643735
0.17205426	0.027934354	0.00036531009
0.17218475	0.027507915	0.00036383472
0.17231525	0.028309625	0.00036695642
0.17244574	0.027575625	0.00036233838
0.17257623	0.027666260	0.00036294683
0.17270673	0.027888364	0.00036513736
0.17283722	0.028441400	0.00037098933
0.17296772	0.027478962	0.00036304336
0.17309821	0.027723377	0.00036348359
0.17322870	0.027197960	0.00035850776
0.17335920	0.027579034	0.00036106444
0.17348969	0.027086284	0.00035978440
0.17362019	0.027613155	0.00036310247
0.17375068	0.027713840	0.00036242757
0.17388117	0.027497850	0.00036129800
0.17401167	0.027941090	0.00036242966
0.17414216	0.027308271	0.00036051462
0.17427266	0.027104008	0.00035749024
0.17440315	0.027264043	0.00036080167
0.17453364	0.027759727	0.00036147032
0.17466414	0.027657594	0.00035903761
0.17479463	0.028247710	0.00036545296
0.17492513	0.027882034	0.00036365439
0.17505562	0.027329606	0.00035829494
0.17518611	0.027308008	0.00036003239
0.17531661	0.026911203	0.00035615423
0.17544710	0.028100522	0.00036226569
0.17557760	0.027524602	0.00036064119
0.17570809	0.028196303	0.00036250309
0.17583858	0.027224615	0.00035935791
0.17596908	0.028029658	0.00036225150
0.17609957	0.027767713	0.00035983572
0.17623007	0.027338645	0.00035940619
0.17636056	0.027665793	0.00036018264
0.17649105	0.028097725	0.00036281882
0.17662155	0.027584741	0.00036122170
0.17675204	0.027771290	0.00035801573
0.17688254	0.027516503	0.00036012988
0.17701303	0.027994977	0.00035998548
0.17714352	0.027737800	0.00036089798
0.17727402	0.027375613	0.00035893334
0.17740451	0.027086614	0.00035652450
0.17753501	0.027646426	0.00035752631
0.17766550	0.027869664	0.00036153428
0.17779599	0.027667692	0.00035850428
0.17792649	0.027522223	0.00036033632
0.17805698	0.027894787	0.00036001599
0.17818748	0.027557706	0.00035803474
0.17831797	0.027609922	0.00035996545
0.17844846	0.027237283	0.00035479017
0.17857896	0.027441125	0.00035774801
0.17870945	0.027328834	0.00035651659
0.17883995	0.026965793	0.00035273484
0.17897044	0.027547638	0.00035803735
0.17910093	0.027631482	0.00035666706
0.17923143	0.027765840	0.00035847728
0.17936192	0.028052846	0.00036115234
0.17949242	0.026885404	0.00035216702
0.17962291	0.027651574	0.00035664030
0.17975340	0.028123022	0.00036016994
0.17988390	0.027910362	0.00035927284
0.18001439	0.027536679	0.00035616840
0.18014489	0.027201911	0.00035450202
0.18027538	0.027452429	0.00035413450
0.18040587	0.026732440	0.00035231498
0.18053637	0.027565916	0.00035435796
0.18066686	0.027237358	0.00035613486
0.18079736	0.028095691	0.00035836760
0.18092785	0.028265885	0.00035966089
0.18105834	0.027466049	0.00035479613
0.18118884	0.027668034	0.00035509674
0.18131933	0.027486912	0.00035642649
0.18144982	0.027442419	0.00035515252
0.18158032	0.027292473	0.00035693955
0.18171081	0.027072445	0.00036128709
0.18184131	0.027620072	0.00036584243
0.18197180	0.026640311	0.00036259059
0.18210229	0.027346004	0.00037017042
0.18223279	0.027389770	0.00036952768
0.18236328	0.027538991	0.00037429968
0.18249378	0.028086129	0.00037620504
0.18262427	0.027259565	0.00037408807
0.18275476	0.027658451	0.00037975425
0.18288526	0.026559821	0.00037287400
0.18301575	0.027077270	0.00037745890
0.18314625	0.027041301	0.00037840812
0.18327674	0.027133042	0.00037807064
0.18340723	0.027111271	0.00038230056
0.18353773	0.027433170	0.00038258212
0.18366822	0.027567519	0.00038765522
0.18379872	0.028398425	0.00039207824
0.18392921	0.027715552	0.00038684217
0.18405970	0.027796948	0.00039057309
0.18419020	0.027103837	0.00038772598
0.18432069	0.027598236	0.00038899543
0.18445119	0.027826655	0.00039383598
0.18458168	0.028214077	0.00039327715
0.18471217	0.027845925	0.00039379881
0.18484267	0.027811647	0.00039599868
0.18497316	0.027882917	0.00039522316
0.18510366	0.027373927	0.00039501851
0.18523415	0.027453859	0.00039400247
0.18536464	0.027533168	0.00039597171
0.18549514	0.027176340	0.00039544966
0.18562563	0.027570565	0.00039677444
0.18575613	0.028250495	0.00040423289
0.18588662	0.027942580	0.00040374417
0.18601711	0.026644325	0.00039050469
0.18614761	0.028089691	0.00040483847
0.18627810	0.027523550	0.00040153708
0.18640860	0.027742319	0.00040514437
0.18653909	0.027342497	0.00039414257
0.18666958	0.027358337	0.00038899680
0.18680008	0.027356888	0.00038649193
0.18693057	0.027195908	0.00038524043
0.18706107	0.027067886	0.00038205359
0.18719156	0.027338820	0.00038463451
0.18732205	0.027377205	0.00037997186
0.18745255	0.027562144	0.00038048950
0.18758304	0.027646623	0.00038089239
0.18771354	0.027473711	0.00037623480
0.18784403	0.027979295	0.00038045745
0.18797452	0.027840819	0.00037859813
0.18810502	0.027355150	0.00037287865
0.18823551	0.027666127	0.00037555500
0.18836601	0.027421906	0.00037263292
0.18849650	0.027169741	0.00037008359
0.18862699	0.027687742	0.00037368861
0.18875749	0.027701924	0.00036971682
0.18888798	0.027349754	0.00036971721
0.18901848	0.028564429	0.00037465884
0.18914897	0.027829504	0.00037085913
0.18927946	0.027419099	0.00036839472
0.18940996	0.027628863	0.00036754254
0.18954045	0.028054411	0.00036865097
0.18967095	0.027208821	0.00036471792
0.18980144	0.026877057	0.00036051342
0.18993193	0.027539309	0.00036591181
0.19006243	0.027916856	0.00036469582
0.19019292	0.027256454	0.00036158794
0.19032342	0.027193550	0.00035976802
0.19045391	0.027450120	0.00035975783
0.19058440	0.027328897	0.00036153813
0.19071490	0.027597952	0.00036096964
0.19084539	0.027554734	0.00035916675
0.19097588	0.027194860	0.00035841395
0.19110638	0.027916779	0.00035929674
0.19123687	0.028021063	0.00036218629
0.19136737	0.027612564	0.00036036689
0.19149786	0.027565132	0.00035742087
0.19162835	0.027797293	0.00035944267
0.19175885	0.027025377	0.00035189230
0.19188934	0.027144789	0.00035439033
0.19201984	0.027361574	0.00035561022
0.19215033	0.028060267	0.00035825088
0.19228082	0.027353210	0.00035448882
0.19241132	0.027225385	0.00035283986
0.19254181	0.027390602	0.00035231193
0.19267231	0.027685230	0.00035756176
0.19280280	0.027047154	0.00035104830
0.19293329	0.026928625	0.00035123187
0.19306379	0.027504646	0.00035540116
0.19319428	0.027690908	0.00035375664
0.19332478	0.027109474	0.00035124062
0.19345527	0.027175387	0.00035217158
0.19358576	0.027610457	0.00035389924
0.19371626	0.027655335	0.00035490975
0.19384675	0.027303034	0.00035067828
0.19397725	0.027684409	0.00035562079
0.19410774	0.026941618	0.00035194479
0.19423823	0.027421831	0.00035064805
0.19436873	0.027492376	0.00035332735
0.19449922	0.027592632	0.00035214901
0.19462972	0.027490233	0.00035309135
0.19476021	0.026694828	0.00034909900
0.19489070	0.027145909	0.00034899710
0.19502120	0.027379423	0.00035168987
0.19515169	0.027631583	0.00035260826
0.19528219	0.027295559	0.00034880847
0.19541268	0.027696735	0.00035355085
0.19554317	0.027796516	0.00035230962
0.19567367	0.027557916	0.00035218219
0.19580416	0.027858059	0.00035457103
0.19593466	0.027248328	0.00034700138
0.19606515	0.027099317	0.00034879765
0.19619564	0.027246560	0.00034880682
0.19632614	0.027353720	0.00034879191
0.19645663	0.027257336	0.00034986341
0.19658713	0.027217357	0.00034749304
0.19671762	0.026716243	0.00034553919
0.19684811	0.027095379	0.00034777579
0.19697861	0.028201757	0.00035215186
0.19710910	0.027336523	0.00034995369
0.19723960	0.027262682	0.00034749001
0.19737009	0.027665359	0.00034928010
0.19750058	0.027540534	0.00034946143
0.19763108	0.027602484	0.00034780152
0.19776157	0.027724543	0.00035144129
0.19789207	0.027392191	0.00034901771
0.19802256	0.027811337	0.00034867674
0.19815305	0.027715071	0.00035045540
0.19828355	0.027355888	0.00034717543
0.19841404	0.027353922	0.00034860291
0.19854454	0.026881870	0.00034544217
0.19867503	0.027451986	0.00034723962
0.19880552	0.027682322	0.00034973101
0.19893602	0.027618087	0.00034736913
0.19906651	0.027413209	0.00034666816
0.19919701	0.027502036	0.00034855757
0.19932750	0.027118531	0.00034532511
0.19945799	0.026933742	0.00034454325
0.19958849	0.027041268	0.00034516649
0.19971898	0.027542993	0.00034573650
0.19984947	0.027369320	0.00034687554
0.19997997	0.027113935	0.00034640000
0.20011046	0.027346755	0.00034623983
0.20024096	0.027397603	0.00034642502
0.20037145	0.028236610	0.00034939791
0.20050194	0.027742768	0.00034871327
0.20063244	0.027463607	0.00034668455
0.20076293	0.027528706	0.00034678762
0.20089343	0.027676872	0.00034861749
0.20102392	0.027459042	0.00034445732
0.20115441	0.026996417	0.00034282311
0.20128491	0.026995666	0.00034443817
0.20141540	0.027665721	0.00034584472
0.20154590	0.027038986	0.00034343517
0.20167639	0.027149790	0.00034291853
0.20180688	0.027445943	0.00034408373
0.20193738	0.027384927	0.00034554639
0.20206787	0.027653246	0.00034670783
0.20219837	0.026907818	0.00034155642
0.20232886	0.027439521	0.00034504419
0.20245935	0.026587426	0.00033905605
0.20258985	0.026391096	0.00033904616
0.20272034	0.026620523	0.00034004566
0.20285084	0.027756751	0.00034643219
0.20298133	0.027468831	0.00034424309
0.20311182	0.027565292	0.00034384626
0.20324232	0.027093646	0.00034255732
0.20337281	0.027035039	0.00034124927
0.20350331	0.026618409	0.00033835425
0.20363380	0.027511140	0.00034432320
0.20376429	0.027034774	0.00033961958
0.20389479	0.027780755	0.00034549584
0.20402528	0.027292896	0.00034230939
0.20415578	0.027502264	0.00034184721
0.20428627	0.027050277	0.00034160439
0.20441676	0.027145356	0.00033965331
0.20454726	0.027535593	0.00034202339
0.20467775	0.027301896	0.00034255522
0.20480825	0.027111215	0.00033969479
0.20493874	0.028011595	0.00034555967
0.20506923	0.027639017	0.00034355628
0.20519973	0.026937571	0.00033857762
0.20533022	0.027211563	0.00034043737
0.20546072	0.027180689	0.00034076631
0.20559121	0.027428014	0.00034237251
0.20572170	0.027054749	0.00033858313
0.20585220	0.026931098	0.00033779804
0.20598269	0.027285648	0.00034080285
0.20611319	0.027119887	0.00033938097
0.20624368	0.027028783	0.00033799716
0.20637417	0.027349575	0.00034072704
0.20650467	0.027354399	0.00033880212
0.20663516	0.027322370	0.00034012999
0.20676566	0.028143304	0.00034538261
0.20689615	0.027669446	0.00034049779
0.20702664	0.027089749	0.00033793393
0.20715714	0.027474709	0.00033987253
0.20728763	0.027074500	0.00033693066
0.20741813	0.026495330	0.00033471882
0.20754862	0.027158927	0.00033768641
0.20767911	0.026830859	0.00033749280
0.20780961	0.026936456	0.00033619230
0.20794010	0.027330357	0.00033783751
0.20807060	0.027271641	0.00033825626
0.20820109	0.027603567	0.00033903945
0.20833158	0.026905330	0.00033711610
0.20846208	0.027335156	0.00034023253
0.20859257	0.027465098	0.00033849280
0.20872306	0.026955089	0.00033737457
0.20885356	0.027210367	0.00033798317
0.20898405	0.027339410	0.00033819544
0.20911455	0.026742916	0.00033580393
0.20924504	0.027038478	0.00033658284
0.20937553	0.026869724	0.00033558639
0.20950603	0.027444021	0.00033920314
0.20963652	0.027350064	0.00033683748
0.20976702	0.027172554	0.00033777720
0.20989751	0.027506689	0.00033888054
0.21002800	0.027194506	0.00033720453
0.21015850	0.027815660	0.00034110904
0.21028899	0.027039788	0.00033425752
0.21041949	0.027359976	0.00033923361
0.21054998	0.026959056	0.00033601965
0.21068047	0.026890542	0.00033471320
0.21081097	0.026707842	0.00033403426
0.21094146	0.027753600	0.00033954635
0.21107196	0.027197196	0.00033733634
0.21120245	0.026690525	0.00033414585
0.21133294	0.027090292	0.00033488920
0.21146344	0.027593215	0.00033798529
0.21159393	0.027621218	0.00033758387
0.21172443	0.026915591	0.00033423579
0.21185492	0.027126827	0.00033607420
0.21198541	0.027038725	0.00033472623
0.21211591	0.026948523	0.00033429713
0.21224640	0.026799312	0.00033436782
0.21237690	0.027478466	0.00033527427
0.21250739	0.027338472	0.00033642655
0.21263788	0.027002747	0.00033350355
0.21276838	0.027381787	0.00033711729
0.21289887	0.027383611	0.00033625208
0.21302937	0.027111265	0.00033191456
0.21315986	0.027544738	0.00033697865
0.21329035	0.026766233	0.00033197604
0.21342085	0.027340956	0.00033625545
0.21355134	0.026958841	0.00033314406
0.21368184	0.027434721	0.00033516279
0.21381233	0.027090842	0.00033313101
0.21394282	0.026866897	0.00033413710
0.21407332	0.026507578	0.00032915235
0.21420381	0.027498772	0.00033717333
0.21433431	0.027269610	0.00033345738
0.21446480	0.026996708	0.00033162239
0.21459529	0.027153747	0.00033445977
0.21472579	0.027694810	0.00033593514
0.21485628	0.027195546	0.00033421969
0.21498678	0.027457385	0.00033542638
0.21511727	0.027470868	0.00033307150
0.21524776	0.027027108	0.00033265331
0.21537826	0.026578886	0.00032938110
0.21550875	0.026771486	0.00033123156
0.21563925	0.027320779	0.00033477525
0.21576974	0.026930873	0.00033104166
0.21590023	0.026847947	0.00033046242
0.21603073	0.027349125	0.00033409577
0.21616122	0.026484107	0.00032812784
0.21629172	0.027036083	0.00033234182
0.21642221	0.026664320	0.00032948125
0.21655270	0.027017824	0.00033175763
0.21668320	0.027102779	0.00033253664
0.21681369	0.026784439	0.00032857049
0.21694419	0.026563700	0.00032975190
0.21707468	0.027381183	0.00033312106
0.21720517	0.026807537	0.00032977931
0.21733567	0.026608835	0.00032877462
0.21746616	0.027412656	0.00033310631
0.21759665	0.027507347	0.00033378712
0.21772715	0.027374121	0.00033426410
0.21785764	0.026654517	0.00032711798
0.21798814	0.026953181	0.00033050087
0.21811863	0.027567979	0.00033313140
0.21824912	0.027435563	0.00033333637
0.21837962	0.027217888	0.00033255863
0.21851011	0.027276071	0.00033039463
0.21864061	0.027321321	0.00033208817
0.21877110	0.027644759	0.00033270585
0.21890159	0.026940956	0.00032870737
0.21903209	0.027195897	0.00033125385
0.21916258	0.026983664	0.00032850728
0.21929308	0.026657647	0.00032772911
0.21942357	0.026880461	0.00032810137
0.21955406	0.026342636	0.00032432209
0.21968456	0.027016884	0.00033081655
0.21981505	0.027065809	0.00032959488
0.21994555	0.027592726	0.00033167806
0.22007604	0.027142917	0.00033061307
0.22020653	0.026872903	0.00032716400
0.22033703	0.027407776	0.00033103314
0.22046752	0.027100415	0.00033033043
0.22059802	0.026499415	0.00032408821
0.22072851	0.026808782	0.00032815865
0.22085900	0.027414159	0.00032956572
0.22098950	0.027058399	0.00032791363
0.22111999	0.027010720	0.00032857367
0.22125049	0.027395275	0.00032926875
0.22138098	0.026949903	0.00032840533
0.22151147	0.027177475	0.00032919149
0.22164197	0.027065114	0.00032779995
0.22177246	0.026590791	0.00032605357
0.22190296	0.027265745	0.00032860738
0.22203345	0.027184029	0.00032891550
0.22216394	0.026656237	0.00032702512
0.22229444	0.026661439	0.00032404408
0.22242493	0.027128991	0.00032833977
0.22255543	0.027251907	0.00032806504
0.22268592	0.027335314	0.00032904695
0.22281641	0.026818438	0.00032682105
0.22294691	0.026740078	0.00032466414
0.22307740	0.027204424	0.00032791772
0.22320790	0.026707652	0.00032580159
0.22333839	0.027051991	0.00032655437
0.22346888	0.026973801	0.00032756940
0.22359938	0.027146615	0.00032753075
0.22372987	0.027368349	0.00032757423
0.22386037	0.027111899	0.00032794470
0.22399086	0.026698569	0.00032397187
0.22412135	0.027121676	0.00032691517
0.22425185	0.027352807	0.00032771652
0.22438234	0.026977592	0.00032559384
0.22451284	0.027071885	0.00032704123
0.22464333	0.027257064	0.00032644956
0.22477382	0.027339896	0.00032784246
0.22490432	0.027101698	0.00032682261
0.22503481	0.026505096	0.00032199554
0.22516531	0.026642399	0.00032461761
0.22529580	0.027123742	0.00032526400
0.22542629	0.026991461	0.00032519032
0.22555679	0.026633699	0.00032374904
0.22568728	0.027530876	0.00032614437
0.22581778	0.027389172	0.00032801284
0.22594827	0.026897209	0.00032506117
0.22607876	0.026933714	0.00032325511
0.22620926	0.026646680	0.00032316011
0.22633975	0.027039994	0.00032396868
0.22647025	0.026506417	0.00032209767
0.22660074	0.027168473	0.00032561505
0.22673123	0.027931679	0.00032862988
0.22686173	0.026480066	0.00032224209
0.22699222	0.026938904	0.00032350247
0.22712271	0.026603483	0.00032210327
0.22725321	0.026848844	0.00032335969
0.22738370	0.027003323	0.00032414104
0.22751420	0.026617256	0.00032229638
0.22764469	0.026819251	0.00032373828
0.22777518	0.026303208	0.00031948448
0.22790568	0.027305226	0.00032521407
0.22803617	0.027397984	0.00032573140
0.22816667	0.027369049	0.00032550072
0.22829716	0.027105333	0.00032463835
0.22842765	0.027090898	0.00032316752
0.22855815	0.026760814	0.00032220672
0.22868864	0.027119715	0.00032420079
0.22881914	0.026682657	0.00032030950
0.22894963	0.026138764	0.00032027208
0.22908012	0.026847437	0.00032197191
0.22921062	0.027220630	0.00032396276
0.22934111	0.027150767	0.00032480781
0.22947161	0.026878202	0.00032209242
0.22960210	0.026706528	0.00032064379
0.22973259	0.027291935	0.00032425990
0.22986309	0.027110660	0.00032260035
0.22999358	0.027202213	0.00032433575
0.23012408	0.026738192	0.00032016220
0.23025457	0.027353813	0.00032436965
0.23038506	0.026560909	0.00031995206
0.23051556	0.027019140	0.00032052056
0.23064605	0.027189651	0.00032280695
0.23077655	0.026749691	0.00032516284
0.23090704	0.026444193	0.00032830813
0.23103753	0.026464134	0.00032939606
0.23116803	0.027069609	0.00033317292
0.23129852	0.027174834	0.00033566072
0.23142902	0.027226945	0.00033818181
0.23155951	0.027496382	0.00034057485
0.23169000	0.027171763	0.00034065441
0.23182050	0.027332345	0.00034160673
0.23195099	0.026928279	0.00034192825
0.23208149	0.027558098	0.00034598098
0.23221198	0.027081855	0.00034234871
0.23234247	0.027215437	0.00034616495
0.23247297	0.027195470	0.00034641706
0.23260346	0.026830581	0.00034513990
0.23273396	0.027387032	0.00035005546
0.23286445	0.027041019	0.00034757709
0.23299494	0.027301730	0.00035100505
0.23312544	0.027150859	0.00035157171
0.23325593	0.026620796	0.00034789286
0.23338643	0.027081523	0.00035084590
0.23351692	0.027275594	0.00035121812
0.23364741	0.027810126	0.00035298175
0.23377791	0.027145123	0.00035183631
0.23390840	0.027435066	0.00035096490
0.23403890	0.026961344	0.00034918633
0.23416939	0.027207876	0.00035124763
0.23429988	0.027261876	0.00035097685
0.23443038	0.027017192	0.00035078155
0.23456087	0.026968846	0.00034929203
0.23469137	0.027241161	0.00035252381
0.23482186	0.026774094	0.00035061889
0.23495235	0.026745784	0.00034928201
0.23508285	0.026698947	0.00034851693
0.23521334	0.026767750	0.00034976334
0.23534384	0.027490668	0.00035435401
0.23547433	0.026981291	0.00035343978
0.23560482	0.026875275	0.00035109464
0.23573532	0.026834207	0.00035175074
0.23586581	0.026375407	0.00034887220
0.23599630	0.026670103	0.00035120805
0.23612680	0.026893657	0.00035374941
0.23625729	0.027469897	0.00035510213
0.23638779	0.026588098	0.00035218849
0.23651828	0.026780951	0.00035332900
0.23664877	0.026668905	0.00035181132
0.23677927	0.026962937	0.00035376964
0.23690976	0.027070663	0.00035370846
0.23704026	0.026679579	0.00035310480
0.23717075	0.026382183	0.00035053366
0.23730124	0.026101762	0.00034890081
0.23743174	0.026382372	0.00035266684
0.23756223	0.026625602	0.00035407903
0.23769273	0.026601876	0.00035264095
0.23782322	0.026553350	0.00035384937
0.23795371	0.026415506	0.00035212783
0.23808421	0.026900395	0.00035545932
0.23821470	0.026618088	0.00035559422
0.23834520	0.026946401	0.00035580031
0.23847569	0.027000481	0.00035697946
0.23860618	0.026942012	0.00035599109
0.23873668	0.026910720	0.00035749770
0.23886717	0.026964728	0.00035883024
0.23899767	0.027215696	0.00035694832
0.23912816	0.027147575	0.00035863440
0.23925865	0.027002821	0.00035863270
0.23938915	0.026460221	0.00035349172
0.23951964	0.026993871	0.00035732250
0.23965014	0.027184917	0.00035870698
0.23978063	0.027265770	0.00035926866
0.23991112	0.027216612	0.00036171021
0.24004162	0.027209261	0.00035761096
0.24017211	0.026667410	0.00035772624
0.24030261	0.027423628	0.00036134378
0.24043310	0.026772565	0.00035655635
0.24056359	0.026695340	0.00035819606
0.24069409	0.026806972	0.00035593523
0.24082458	0.026854629	0.00036003383
0.24095508	0.026833321	0.00036017102
0.24108557	0.026980142	0.00035688449
0.24121606	0.026786870	0.00035973423
0.24134656	0.026731060	0.00035866446
0.24147705	0.026782836	0.00035788754
0.24160755	0.026883303	0.00036007823
0.24173804	0.026997997	0.00035899363
0.24186853	0.027309601	0.00036341474
0.24199903	0.026547145	0.00035921838
0.24212952	0.027253825	0.00036116794
0.24226002	0.027122840	0.00036216673
0.24239051	0.026286602	0.00035671016
0.24252100	0.026812233	0.00035976836
0.24265150	0.027177205	0.00036248386
0.24278199	0.026773399	0.00035904883
0.24291249	0.026688849	0.00036063243
0.24304298	0.027133631	0.00036317825
0.24317347	0.026962031	0.00036100111
0.24330397	0.027315219	0.00036484874
0.24343446	0.027030349	0.00036202668
0.24356496	0.027092394	0.00036233426
0.24369545	0.026643862	0.00036073247
0.24382594	0.027293176	0.00036266035
0.24395644	0.027052091	0.00036413662
0.24408693	0.026619054	0.00036087534
0.24421743	0.026113074	0.00035668664
0.24434792	0.026894628	0.00036467643
0.24447841	0.026507617	0.00035897219
0.24460891	0.026954467	0.00036327033
0.24473940	0.026904264	0.00036420771
0.24486989	0.026834241	0.00036160044
0.24500039	0.027116090	0.00036462204
0.24513088	0.026638407	0.00036058511
0.24526138	0.026827384	0.00036343539
0.24539187	0.026850662	0.00036259696
0.24552236	0.026969563	0.00036278114
0.24565286	0.026743611	0.00036246422
0.24578335	0.027163621	0.00036401595
0.24591385	0.026611800	0.00036126950
0.24604434	0.026600009	0.00036367670
0.24617483	0.026841572	0.00036290898
0.24630533	0.026387264	0.00035997325
0.24643582	0.026625771	0.00036234468
0.24656632	0.026900608	0.00036309692
0.24669681	0.027210915	0.00036786664
0.24682730	0.026878869	0.00036208866
0.24695780	0.026752716	0.00036461960
0.24708829	0.027077088	0.00036555253
0.24721879	0.027743860	0.00036828133
0.24734928	0.026825496	0.00036545168
0.24747977	0.026328827	0.00036171037
0.24761027	0.027429564	0.00036700361
0.24774076	0.026507736	0.00036246118
0.24787126	0.027068940	0.00036526341
0.24800175	0.026801340	0.00036473875
0.24813224	0.026868292	0.00036658108
0.24826274	0.027496909	0.00036719667
0.24839323	0.027118337	0.00036712009
0.24852373	0.026769421	0.00036414966
0.24865422	0.026769480	0.00036411936
0.24878471	0.026934948	0.00036875060
0.24891521	0.027052922	0.00036565169
0.24904570	0.026879769	0.00036649929
0.24917620	0.026823571	0.00036675936
0.24930669	0.026047486	0.00035999635
0.24943718	0.026371441	0.00036357871
0.24956768	0.026977194	0.00036733651
0.24969817	0.026784929	0.00036481440
0.24982867	0.026951980	0.00036852595
0.24995916	0.027031485	0.00036693660
0.25008965	0.026305797	0.00036258664
0.25022015	0.027032056	0.00036692951
0.25035064	0.026942232	0.00036652799
0.25048114	0.027205653	0.00037060546
0.25061163	0.027478482	0.00036796958
0.25074212	0.027082102	0.00036771548
0.25087262	0.027399767	0.00037161307
0.25100311	0.026824550	0.00036356923
0.25113361	0.027476568	0.00037115539
0.25126410	0.027210935	0.00036900100
0.25139459	0.027385136	0.00036950488
0.25152509	0.027120506	0.00037021136
0.25165558	0.027307318	0.00036734824
0.25178608	0.026374281	0.00036556283
0.25191657	0.026687119	0.00036788403
0.25204706	0.027265668	0.00036810990
0.25217756	0.026716584	0.00036875931
0.25230805	0.026526764	0.00036410597
0.25243855	0.026011085	0.00036288974
0.25256904	0.026579963	0.00036737271
0.25269953	0.026845016	0.00036529188
0.25283003	0.027157634	0.00037022898
0.25296052	0.026851126	0.00036841608
0.25309102	0.026961508	0.00036953020
0.25322151	0.026210197	0.00036420048
0.25335200	0.026309711	0.00036414049
0.25348250	0.027326596	0.00037280601
0.25361299	0.026865511	0.00036884918
0.25374349	0.027201982	0.00036935463
0.25387398	0.026210373	0.00036544878
0.25400447	0.027019814	0.00036944761
0.25413497	0.026903926	0.00036728670
0.25426546	0.027095244	0.00037177081
0.25439595	0.027101446	0.00036936975
0.25452645	0.027700623	0.00037482669
0.25465694	0.027276733	0.00037195557
0.25478744	0.026498537	0.00036646391
0.25491793	0.026729390	0.00036952535
0.25504842	0.027134422	0.00036905124
0.25517892	0.026326580	0.00036665150
0.25530941	0.026414199	0.00037753049
0.25543991	0.026422344	0.00037925065
0.25557040	0.027017018	0.00038552878
0.25570089	0.026859728	0.00038862960
0.25583139	0.026394591	0.00038667562
0.25596188	0.026583431	0.00039194027
0.25609238	0.027100174	0.00039564129
0.25622287	0.026569074	0.00039481940
0.25635336	0.026693386	0.00039818499
0.25648386	0.026576423	0.00039873495
0.25661435	0.027407226	0.00040607441
0.25674485	0.026573114	0.00040210814
0.25687534	0.026347417	0.00040349835
0.25700583	0.026847426	0.00040773763
0.25713633	0.027148499	0.00040998549
0.25726682	0.026817893	0.00041138068
0.25739732	0.026764458	0.00041211625
0.25752781	0.026448259	0.00041281778
0.25765830	0.026832279	0.00041736872
0.25778880	0.027821875	0.00042390489
0.25791929	0.026230113	0.00041567465
0.25804979	0.026828032	0.00042161341
0.25818028	0.026867330	0.00042398507
0.25831077	0.026929933	0.00042619375
0.25844127	0.026202998	0.00042093087
0.25857176	0.027061224	0.00042799781
0.25870226	0.026602532	0.00042601553
0.25883275	0.026493286	0.00042830061
0.25896324	0.026351315	0.00042796909
0.25909374	0.027274201	0.00043626977
0.25922423	0.026937694	0.00043590028
0.25935473	0.027140427	0.00043841518
0.25948522	0.026765272	0.00043860462
0.25961571	0.026329645	0.00043336306
0.25974621	0.026535579	0.00043572638
0.25987670	0.026735677	0.00043939086
0.26000720	0.027638848	0.00044536874
0.26013769	0.026885733	0.00044320058
0.26026818	0.026757386	0.00044076959
0.26039868	0.026926750	0.00044337930
0.26052917	0.026846069	0.00044537743
0.26065967	0.027300216	0.00044545862
0.26079016	0.027147584	0.00044740922
0.26092065	0.026394045	0.00044368858
0.26105115	0.025734613	0.00043827110
0.26118164	0.026892117	0.00044837179
0.26131214	0.027038127	0.00044919240
0.26144263	0.026965325	0.00044995833
0.26157312	0.026758103	0.00044939126
0.26170362	0.026046404	0.00044578095
0.26183411	0.026712812	0.00044987770
0.26196461	0.027229945	0.00045346022
0.26209510	0.026686280	0.00045086126
0.26222559	0.026180063	0.00045025432
0.26235609	0.025648393	0.00044421817
0.26248658	0.026587567	0.00045296272
0.26261708	0.027240119	0.00045541629
0.26274757	0.026012841	0.00045008233
0.26287806	0.027095060	0.00045788773
0.26300856	0.026659287	0.00045723280
0.26313905	0.025964506	0.00045325859
0.26326954	0.026821782	0.00045743866
0.26340004	0.027274704	0.00046263178
0.26353053	0.027205606	0.00046448782
0.26366103	0.026401125	0.00045774219
0.26379152	0.027411344	0.00046741844
0.26392201	0.027076578	0.00046482470
0.26405251	0.026695162	0.00046095162
0.26418300	0.027075840	0.00046820582
0.26431350	0.026549640	0.00046032409
0.26444399	0.026797470	0.00046617808
0.26457448	0.027091908	0.00046638347
0.26470498	0.026343665	0.00046321450
0.26483547	0.026517738	0.00046551209
0.26496597	0.027063035	0.00046907937
0.26509646	0.026851602	0.00046883299
0.26522695	0.026651193	0.00046936234
0.26535745	0.026842817	0.00046831375
[truncated: 572 more rows]
