# Supplementary material for: Rationally seeded computational protein design of ɑ-helical barrels
Source: Nat Chem Biol. 2024 Jun 20;20(8):991–9. doi: 10.1038/s41589-024-01642-0 (PMC11288890; doi:10.1038/s41589-024-01642-0)
Supplement: Supplementary file 5 — PDB files used for making figure panels h–j. [file 41589_2024_1642_MOESM5_ESM.zip › KIA_RP_RSPD_NatChemBiol_data_Figure3/sc-CC-7-LI_panels_c-g/SAXS_panel_g/LI_SAXS_raw/b21-438120_00565.dat]

0.0045000000	1.0389136	0.0098765146
0.0046304940	0.93470170	0.0091083188
0.0047609879	0.83742585	0.0083948512
0.0048914819	0.77898593	0.0081267915
0.0050219759	0.68714495	0.0072383198
0.0051524699	0.63822952	0.0069067444
0.0052829638	0.58466132	0.0064431602
0.0054134578	0.52006282	0.0058953582
0.0055439518	0.48588718	0.0058016638
0.0056744457	0.45712102	0.0053417883
0.0058049397	0.41980438	0.0050637680
0.0059354337	0.39416624	0.0050299061
0.0060659277	0.37549010	0.0046652832
0.0061964216	0.35377672	0.0046485229
0.0063269156	0.33268768	0.0044139187
0.0064574096	0.30584953	0.0041372592
0.0065879035	0.29595211	0.0041001768
0.0067183975	0.27756930	0.0038477140
0.0068488915	0.26325822	0.0037828987
0.0069793855	0.24949921	0.0037094359
0.0071098794	0.23358680	0.0034496785
0.0072403734	0.22291985	0.0033775735
0.0073708674	0.21702419	0.0033176991
0.0075013613	0.20386014	0.0031595783
0.0076318553	0.19482261	0.0031089154
0.0077623493	0.18531356	0.0029374174
0.0078928433	0.17894628	0.0028806155
0.0080233372	0.16949780	0.0027865267
0.0081538312	0.16406787	0.0026983533
0.0082843252	0.15597896	0.0026361490
0.0084148191	0.15356852	0.0025854604
0.0085453131	0.14470467	0.0024675529
0.0086758071	0.14274536	0.0024462647
0.0088063011	0.13758461	0.0023585162
0.0089367950	0.13159074	0.0023189821
0.0090672890	0.12150566	0.0022124876
0.0091977830	0.12100365	0.0021587154
0.0093282769	0.12037095	0.0021752997
0.0094587709	0.11253625	0.0020407238
0.0095892649	0.10588550	0.0019925267
0.0097197588	0.10576143	0.0019880811
0.0098502528	0.10345015	0.0019408659
0.0099807468	0.10016987	0.0018947250
0.010111241	0.098521283	0.0018790688
0.010241735	0.092916335	0.0017728121
0.010372229	0.092054589	0.0017778577
0.010502723	0.088932314	0.0017314988
0.010633217	0.087045432	0.0016979829
0.010763711	0.083551698	0.0016468385
0.010894205	0.081269733	0.0015904697
0.011024699	0.079997448	0.0015848070
0.011155193	0.078412272	0.0015579964
0.011285687	0.075699857	0.0015046966
0.011416180	0.072288923	0.0014643470
0.011546674	0.066894013	0.0013755346
0.011677168	0.066884876	0.0013658491
0.011807662	0.067137879	0.0013481606
0.011938156	0.062899642	0.0012975195
0.012068650	0.062218619	0.0012889677
0.012199144	0.064783328	0.0012935984
0.012329638	0.060100010	0.0012166875
0.012460132	0.059645086	0.0012089664
0.012590626	0.057962205	0.0011707736
0.012721120	0.058457361	0.0011585372
0.012851614	0.058042634	0.0011330917
0.012982108	0.056740562	0.0011036835
0.013112602	0.056331502	0.0011017880
0.013243096	0.052968981	0.0010547468
0.013373590	0.052738414	0.0010520358
0.013504084	0.049544749	0.0010189979
0.013634578	0.050387866	0.0010101781
0.013765072	0.050576657	0.0010141705
0.013895566	0.049517115	0.00099552970
0.014026060	0.048910002	0.00097237561
0.014156554	0.049323306	0.00098923701
0.014287048	0.049358240	0.00097248768
0.014417542	0.048513482	0.00095436417
0.014548036	0.047582502	0.00095565932
0.014678530	0.046530352	0.00092726895
0.014809024	0.047396354	0.00094005990
0.014939518	0.045608898	0.00091639250
0.015070012	0.044008157	0.00089018500
0.015200506	0.044396396	0.00089911758
0.015331000	0.045039505	0.00089294659
0.015461494	0.042734843	0.00086672737
0.015591988	0.041159491	0.00085249566
0.015722482	0.040817980	0.00083700361
0.015852975	0.041741932	0.00084382272
0.015983469	0.042802723	0.00085382233
0.016113963	0.042583113	0.00084160839
0.016244457	0.041561804	0.00083795527
0.016374951	0.041629762	0.00082747145
0.016505445	0.041727990	0.00082941247
0.016635939	0.042184087	0.00083304981
0.016766433	0.039448851	0.00079148063
0.016896927	0.040661326	0.00080708839
0.017027421	0.039567693	0.00079162534
0.017157915	0.039584849	0.00078819836
0.017288409	0.038876491	0.00078141375
0.017418903	0.038060944	0.00076162583
0.017549397	0.040092349	0.00078609927
0.017679891	0.037945839	0.00076268536
0.017810385	0.037746022	0.00075337847
0.017940879	0.037162537	0.00074967535
0.018071373	0.037333298	0.00074393381
0.018201867	0.038933230	0.00076128770
0.018332361	0.039340152	0.00076243244
0.018462855	0.039239504	0.00074998968
0.018593349	0.038931653	0.00075032781
0.018723843	0.038678611	0.00074568388
0.018854337	0.039003494	0.00073785145
0.018984831	0.038032993	0.00073284542
0.019115325	0.036100148	0.00070912873
0.019245819	0.037023990	0.00072120324
0.019376313	0.036047137	0.00070540009
0.019506807	0.038427101	0.00072027456
0.019637301	0.035754717	0.00070221180
0.019767795	0.037164817	0.00070371307
0.019898289	0.036896906	0.00070380576
0.020028783	0.036196878	0.00069553207
0.020159277	0.035978873	0.00068827847
0.020289771	0.036916941	0.00069885393
0.020420264	0.036434657	0.00068606373
0.020550758	0.035803824	0.00067824462
0.020681252	0.036788240	0.00069282735
0.020811746	0.035865851	0.00067533640
0.020942240	0.035529640	0.00066848663
0.021072734	0.035987263	0.00067786587
0.021203228	0.035606998	0.00066242319
0.021333722	0.035535983	0.00066853294
0.021464216	0.035137256	0.00066112966
0.021594710	0.035243294	0.00065349348
0.021725204	0.035919285	0.00066881422
0.021855698	0.034964441	0.00064586372
0.021986192	0.034943433	0.00065116496
0.022116686	0.033963451	0.00064392510
0.022247180	0.034164203	0.00063324565
0.022377674	0.033789587	0.00063487090
0.022508168	0.034776064	0.00063889289
0.022638662	0.033798724	0.00062549186
0.022769156	0.035309347	0.00064611599
0.022899650	0.034162075	0.00062488113
0.023030144	0.033648138	0.00062540746
0.023160638	0.032814709	0.00061532516
0.023291132	0.032727136	0.00060989271
0.023421626	0.033859277	0.00062090211
0.023552120	0.034326270	0.00062183117
0.023682614	0.033378727	0.00060650201
0.023813108	0.034361298	0.00062282526
0.023943602	0.034234729	0.00061445107
0.024074096	0.034406158	0.00061352602
0.024204590	0.033074250	0.00060513914
0.024335084	0.034835175	0.00061219572
0.024465578	0.034190299	0.00060939255
0.024596072	0.034575116	0.00060649391
0.024726566	0.033118315	0.00059491055
0.024857060	0.033167391	0.00059618702
0.024987553	0.031805063	0.00057747094
0.025118047	0.033032655	0.00059138218
0.025248541	0.033250657	0.00058937810
0.025379035	0.032547089	0.00057844482
0.025509529	0.034556007	0.00060055611
0.025640023	0.033334730	0.00058170181
0.025770517	0.033164505	0.00058320103
0.025901011	0.032755184	0.00057965186
0.026031505	0.033469395	0.00058196258
0.026161999	0.032991100	0.00057702999
0.026292493	0.031958205	0.00056526568
0.026422987	0.033664196	0.00057817609
0.026553481	0.033437132	0.00057718880
0.026683975	0.033217021	0.00057163808
0.026814469	0.033156904	0.00057081457
0.026944963	0.032574510	0.00056546682
0.027075457	0.033560239	0.00057083488
0.027205951	0.032785986	0.00056677264
0.027336445	0.031854616	0.00055289677
0.027466939	0.032971773	0.00056035192
0.027597433	0.033497103	0.00056790241
0.027727927	0.033191280	0.00055745371
0.027858421	0.033228482	0.00056406658
0.027988915	0.032579267	0.00055413966
0.028119409	0.032952993	0.00055208119
0.028249903	0.032853924	0.00055367500
0.028380397	0.032511950	0.00054490069
0.028510891	0.033114812	0.00055492159
0.028641385	0.032547640	0.00054986456
0.028771879	0.032949336	0.00054636921
0.028902373	0.032979879	0.00054896367
0.029032867	0.032673527	0.00054347725
0.029163361	0.032549595	0.00053925751
0.029293855	0.033851312	0.00055435101
0.029424349	0.033052466	0.00053994676
0.029554842	0.033167510	0.00054325894
0.029685336	0.032702679	0.00053789937
0.029815830	0.032948486	0.00053579205
0.029946324	0.033231026	0.00053901751
0.030076818	0.032490271	0.00053396998
0.030207312	0.032187432	0.00052553276
0.030337806	0.032702018	0.00053396167
0.030468300	0.032075413	0.00052350631
0.030598794	0.032277101	0.00052586172
0.030729288	0.032480076	0.00052941854
0.030859782	0.032605536	0.00052578102
0.030990276	0.033069143	0.00052930266
0.031120770	0.032447956	0.00051983087
0.031251264	0.032672874	0.00052083481
0.031381758	0.032385447	0.00052235661
0.031512252	0.031141970	0.00050894913
0.031642746	0.032035263	0.00051671669
0.031773240	0.031528616	0.00050982395
0.031903734	0.032090696	0.00051088450
0.032034228	0.033351708	0.00052195301
0.032164722	0.032933414	0.00051711120
0.032295216	0.032532496	0.00051346138
0.032425710	0.032934241	0.00051791868
0.032556204	0.032516608	0.00050853035
0.032686698	0.033320774	0.00051587608
0.032817192	0.031908403	0.00050487059
0.032947686	0.031889272	0.00050181423
0.033078180	0.031853837	0.00050342357
0.033208674	0.031496999	0.00049649124
0.033339168	0.031335800	0.00049577872
0.033469662	0.031599453	0.00049850989
0.033600156	0.031220916	0.00049253013
0.033730650	0.031838019	0.00050079862
0.033861144	0.032441542	0.00050002497
0.033991637	0.032863855	0.00049927760
0.034122131	0.031635377	0.00049576304
0.034252625	0.032481746	0.00050307245
0.034383119	0.032133314	0.00050564080
0.034513613	0.032265034	0.00050741772
0.034644107	0.031866130	0.00050199593
0.034774601	0.030975214	0.00050766374
0.034905095	0.032181006	0.00051777487
0.035035589	0.032092809	0.00052009868
0.035166083	0.032264298	0.00052882500
0.035296577	0.032176601	0.00052553144
0.035427071	0.031870476	0.00052979151
0.035557565	0.031699911	0.00052428707
0.035688059	0.031507479	0.00052305049
0.035818553	0.031005527	0.00052717594
0.035949047	0.031756774	0.00052857995
0.036079541	0.031101217	0.00052401945
0.036210035	0.031379971	0.00052575517
0.036340529	0.031358208	0.00052693791
0.036471023	0.031536984	0.00053287274
0.036601517	0.031093050	0.00052681406
0.036732011	0.031963840	0.00053322338
0.036862505	0.031352253	0.00053365381
0.036992999	0.031757378	0.00053447475
0.037123493	0.031416241	0.00053206691
0.037253987	0.030668712	0.00053024445
0.037384481	0.031645965	0.00053484723
0.037514975	0.031422223	0.00053828356
0.037645469	0.031003754	0.00053346727
0.037775963	0.031627610	0.00053612901
0.037906457	0.031682411	0.00054377852
0.038036951	0.031645271	0.00054070983
0.038167445	0.032036074	0.00054531348
0.038297939	0.031615334	0.00054285329
0.038428433	0.030460754	0.00053212601
0.038558926	0.030817217	0.00053927309
0.038689420	0.031577036	0.00054430553
0.038819914	0.031344565	0.00054093460
0.038950408	0.031446830	0.00054609562
0.039080902	0.032008926	0.00054228009
0.039211396	0.031007248	0.00053532768
0.039341890	0.031081712	0.00052717440
0.039472384	0.030034365	0.00051863894
0.039602878	0.031434400	0.00053000313
0.039733372	0.032262916	0.00053352570
0.039863866	0.031649351	0.00052319314
0.039994360	0.031440163	0.00052628491
0.040124854	0.031225233	0.00051953874
0.040255348	0.032387588	0.00052921390
0.040385842	0.031102214	0.00051545375
0.040516336	0.032580897	0.00052637309
0.040646830	0.030882676	0.00051379696
0.040777324	0.030585596	0.00051031673
0.040907818	0.031347641	0.00051467240
0.041038312	0.031449266	0.00051885121
0.041168806	0.030975726	0.00050734584
0.041299300	0.031652463	0.00051837931
0.041429794	0.031456537	0.00051239210
0.041560288	0.031309445	0.00051053504
0.041690782	0.031009181	0.00050944395
0.041821276	0.030890573	0.00050558646
0.041951770	0.030766925	0.00050471566
0.042082264	0.029805113	0.00049548587
0.042212758	0.031018203	0.00050385388
0.042343252	0.030842117	0.00050642612
0.042473746	0.031612469	0.00050799307
0.042604240	0.030985492	0.00050054945
0.042734734	0.031565425	0.00050975340
0.042865228	0.031068778	0.00050010350
0.042995722	0.031182674	0.00050331479
0.043126215	0.030909027	0.00050076425
0.043256709	0.031189412	0.00050085066
0.043387203	0.031325542	0.00050366312
0.043517697	0.030834275	0.00049679225
0.043648191	0.031068090	0.00049731340
0.043778685	0.030939500	0.00050128539
0.043909179	0.030802364	0.00049395860
0.044039673	0.031575748	0.00050182377
0.044170167	0.031439123	0.00049938124
0.044300661	0.031498607	0.00049755368
0.044431155	0.031129261	0.00049848660
0.044561649	0.031448874	0.00049709501
0.044692143	0.031815784	0.00050030205
0.044822637	0.031242710	0.00049651944
0.044953131	0.030869498	0.00049208105
0.045083625	0.030812296	0.00049434358
0.045214119	0.031193167	0.00049409564
0.045344613	0.030910184	0.00048896787
0.045475107	0.031084781	0.00049163033
0.045605601	0.031199385	0.00049091525
0.045736095	0.031841516	0.00049508269
0.045866589	0.031614564	0.00049611463
0.045997083	0.030997429	0.00048754867
0.046127577	0.030433209	0.00048837617
0.046258071	0.031233085	0.00049921871
0.046388565	0.031188174	0.00049859996
0.046519059	0.031606896	0.00050986258
0.046649553	0.031880016	0.00051048401
0.046780047	0.031021058	0.00050557541
0.046910541	0.031506379	0.00051065673
0.047041035	0.031770860	0.00051187386
0.047171529	0.031201610	0.00051195477
0.047302023	0.030600166	0.00050809514
0.047432517	0.030841466	0.00050926018
0.047563011	0.031474309	0.00051908333
0.047693504	0.031032452	0.00051156926
0.047823998	0.031244931	0.00051786776
0.047954492	0.031951367	0.00052405048
0.048084986	0.031761022	0.00052073329
0.048215480	0.030867240	0.00052001378
0.048345974	0.030544858	0.00051217772
0.048476468	0.030538553	0.00051293272
0.048606962	0.030175839	0.00051423712
0.048737456	0.030852579	0.00051767333
0.048867950	0.031090104	0.00052243739
0.048998444	0.031340655	0.00052226466
0.049128938	0.031463563	0.00052464187
0.049259432	0.031058009	0.00052275063
0.049389926	0.031105539	0.00052316028
0.049520420	0.030928062	0.00052234781
0.049650914	0.031491077	0.00052937536
0.049781408	0.030447735	0.00051938285
0.049911902	0.030758088	0.00052016943
0.050042396	0.031582020	0.00052999379
0.050172890	0.030574903	0.00052326322
0.050303384	0.030674451	0.00052666161
0.050433878	0.030975923	0.00052429113
0.050564372	0.030869564	0.00052694123
0.050694866	0.031920711	0.00053123213
0.050825360	0.030684219	0.00052655867
0.050955854	0.030934066	0.00052925131
0.051086348	0.030480192	0.00052477740
0.051216842	0.029570923	0.00051880363
0.051347336	0.030678089	0.00052622454
0.051477830	0.030713137	0.00052407461
0.051608324	0.031205450	0.00053286669
0.051738818	0.030923781	0.00053243075
0.051869312	0.029713833	0.00051871185
0.051999806	0.030506313	0.00052663809
0.052130299	0.030568024	0.00052780081
0.052260793	0.031334447	0.00053403902
0.052391287	0.031749051	0.00053921976
0.052521781	0.030706834	0.00053014477
0.052652275	0.031609265	0.00054007351
0.052782769	0.031169893	0.00053231411
0.052913263	0.030716803	0.00053124868
0.053043757	0.030939316	0.00053104942
0.053174251	0.030349812	0.00053038386
0.053304745	0.031793845	0.00053941070
0.053435239	0.030234972	0.00052992254
0.053565733	0.030184855	0.00052752128
0.053696227	0.030472104	0.00052985129
0.053826721	0.030870933	0.00053662823
0.053957215	0.030575515	0.00053161241
0.054087709	0.030693922	0.00053545367
0.054218203	0.030955502	0.00053327847
0.054348697	0.030936545	0.00053398254
0.054479191	0.031102379	0.00053833495
0.054609685	0.030758921	0.00053620191
0.054740179	0.030894305	0.00053577348
0.054870673	0.030655641	0.00053546323
0.055001167	0.031112390	0.00053613039
0.055131661	0.030928597	0.00053736029
0.055262155	0.030202104	0.00053056661
0.055392649	0.031390663	0.00054249259
0.055523143	0.030372656	0.00053566054
0.055653637	0.031156812	0.00054029819
0.055784131	0.030559537	0.00053343392
0.055914625	0.030995931	0.00053902884
0.056045119	0.030677733	0.00053625098
0.056175613	0.029959706	0.00053045846
0.056306107	0.031764417	0.00054567493
0.056436601	0.030909416	0.00053808333
0.056567095	0.029944753	0.00053082291
0.056697588	0.030203540	0.00053421603
0.056828082	0.029776052	0.00053126777
0.056958576	0.030397476	0.00053673253
0.057089070	0.030112048	0.00053352862
0.057219564	0.030447295	0.00053652823
0.057350058	0.030734516	0.00053507535
0.057480552	0.030728277	0.00054137807
0.057611046	0.029996554	0.00053125350
0.057741540	0.030803362	0.00053942142
0.057872034	0.029622561	0.00052877283
0.058002528	0.030598949	0.00053355350
0.058133022	0.030108950	0.00053348662
0.058263516	0.031498957	0.00054227686
0.058394010	0.032034916	0.00054569201
0.058524504	0.030311447	0.00053156618
0.058654998	0.030765586	0.00053322821
0.058785492	0.031065246	0.00053595468
0.058915986	0.029792932	0.00052755212
0.059046480	0.030681650	0.00052890057
0.059176974	0.030381111	0.00053084344
0.059307468	0.031239587	0.00053204273
0.059437962	0.030767310	0.00052749804
0.059568456	0.030997021	0.00053297643
0.059698950	0.029901221	0.00052149857
0.059829444	0.030261072	0.00052393010
0.059959938	0.030284727	0.00052341376
0.060090432	0.029961525	0.00051840718
0.060220926	0.031104769	0.00053072784
0.060351420	0.031702268	0.00053321711
0.060481914	0.031171521	0.00052943349
0.060612408	0.030381309	0.00052181818
0.060742902	0.029851086	0.00051594069
0.060873396	0.030372582	0.00052270044
0.061003890	0.030334582	0.00052189595
0.061134384	0.030259288	0.00051720887
0.061264877	0.029944094	0.00052119633
0.061395371	0.030535819	0.00052008844
0.061525865	0.030222365	0.00051515718
0.061656359	0.030166377	0.00051921261
0.061786853	0.029941186	0.00051693351
0.061917347	0.030459580	0.00052160950
0.062047841	0.030066253	0.00051724319
0.062178335	0.030402108	0.00051606753
0.062308829	0.029641448	0.00051404627
0.062439323	0.030328383	0.00051698293
0.062569817	0.030431982	0.00051854901
0.062700311	0.030213339	0.00051724462
0.062830805	0.030322695	0.00051609514
0.062961299	0.029830700	0.00051355368
0.063091793	0.030666577	0.00051812306
0.063222287	0.030656381	0.00051833092
0.063352781	0.030016340	0.00051704049
0.063483275	0.031189075	0.00052383534
0.063613769	0.030280010	0.00051511616
0.063744263	0.030798301	0.00051987430
0.063874757	0.029434901	0.00050813710
0.064005251	0.030079211	0.00051472228
0.064135745	0.030523298	0.00051808982
0.064266239	0.031193855	0.00052110088
0.064396733	0.030592034	0.00051579101
0.064527227	0.030268936	0.00051253255
0.064657721	0.030411465	0.00051698987
0.064788215	0.029340469	0.00050555203
0.064918709	0.030319814	0.00051282811
0.065049203	0.031189288	0.00052188169
0.065179697	0.031085593	0.00051665385
0.065310191	0.030190494	0.00051081540
0.065440685	0.030650922	0.00051749825
0.065571179	0.031093124	0.00051821500
0.065701673	0.031061095	0.00051861458
0.065832166	0.030412117	0.00051080198
0.065962660	0.030036324	0.00051033767
0.066093154	0.029147534	0.00050492013
0.066223648	0.030041659	0.00050643012
0.066354142	0.029414570	0.00050451028
0.066484636	0.029872689	0.00050520763
0.066615130	0.030775522	0.00051454322
0.066745624	0.030297555	0.00050987574
0.066876118	0.030796324	0.00051198746
0.067006612	0.031165392	0.00051796676
0.067137106	0.030384015	0.00051091352
0.067267600	0.030059770	0.00050219459
0.067398094	0.029834323	0.00050622555
0.067528588	0.031220334	0.00051481508
0.067659082	0.029471690	0.00050194710
0.067789576	0.030032350	0.00050756909
0.067920070	0.030028205	0.00050443925
0.068050564	0.029635708	0.00050189960
0.068181058	0.030311545	0.00050649595
0.068311552	0.030443808	0.00050753407
0.068442046	0.029721083	0.00050426670
0.068572540	0.030350333	0.00050732582
0.068703034	0.030477233	0.00050491232
0.068833528	0.030331121	0.00050785951
0.068964022	0.030150252	0.00050420494
0.069094516	0.030544148	0.00050901650
0.069225010	0.030497883	0.00050686945
0.069355504	0.029864107	0.00050111402
0.069485998	0.029564564	0.00049967065
0.069616492	0.029886014	0.00050215916
0.069746986	0.029738232	0.00050047148
0.069877480	0.030363964	0.00050573009
0.070007974	0.030604687	0.00050511103
0.070138468	0.029953542	0.00050043338
0.070268961	0.028662162	0.00049070511
0.070399455	0.029761330	0.00049802099
0.070529949	0.030479030	0.00050630559
0.070660443	0.030192919	0.00050023776
0.070790937	0.029694473	0.00049777402
0.070921431	0.029888538	0.00049917597
0.071051925	0.030172022	0.00049905828
0.071182419	0.031178000	0.00051069433
0.071312913	0.030255172	0.00050063898
0.071443407	0.030254796	0.00050283928
0.071573901	0.030514277	0.00049963128
0.071704395	0.030362494	0.00049953306
0.071834889	0.030416752	0.00050081053
0.071965383	0.029960425	0.00049698728
0.072095877	0.029201653	0.00049253072
0.072226371	0.029569433	0.00049525365
0.072356865	0.029669439	0.00049169964
0.072487359	0.029828726	0.00049668836
0.072617853	0.030126339	0.00049905373
0.072748347	0.029244991	0.00048851483
0.072878841	0.029345596	0.00049275664
0.073009335	0.029516874	0.00048721708
0.073139829	0.029642205	0.00049225224
0.073270323	0.029986997	0.00049854291
0.073400817	0.030768467	0.00050115395
0.073531311	0.029317970	0.00048933741
0.073661805	0.029791884	0.00049406192
0.073792299	0.030524331	0.00049656602
0.073922793	0.029961404	0.00049430142
0.074053287	0.030850427	0.00050018272
0.074183781	0.029973678	0.00049354646
0.074314275	0.030202410	0.00049892115
0.074444769	0.030163311	0.00049100700
0.074575263	0.029964340	0.00049227549
0.074705757	0.029183142	0.00048772585
0.074836250	0.029932001	0.00049286021
0.074966744	0.029857972	0.00049327530
0.075097238	0.028567165	0.00047944414
0.075227732	0.029572382	0.00048795267
0.075358226	0.029945030	0.00049358701
0.075488720	0.029436540	0.00048652480
0.075619214	0.029188083	0.00048513035
0.075749708	0.029688227	0.00048780510
0.075880202	0.030069687	0.00049076143
0.076010696	0.029572306	0.00048730088
0.076141190	0.029611171	0.00048656711
0.076271684	0.029511230	0.00048814527
0.076402178	0.030480765	0.00049654303
0.076532672	0.029621552	0.00048631785
0.076663166	0.031707572	0.00050250122
0.076793660	0.030019635	0.00048913897
0.076924154	0.029266252	0.00048405624
0.077054648	0.029031507	0.00048320898
0.077185142	0.029713838	0.00048503819
0.077315636	0.029069423	0.00048189393
0.077446130	0.029521124	0.00048488794
0.077576624	0.029450870	0.00048256548
0.077707118	0.029252147	0.00048485499
0.077837612	0.029608688	0.00048320729
0.077968106	0.029501068	0.00048443451
0.078098600	0.029197924	0.00047852955
0.078229094	0.029362765	0.00048062131
0.078359588	0.029393129	0.00048396170
0.078490082	0.029859351	0.00048528941
0.078620576	0.029368581	0.00048043684
0.078751070	0.030024998	0.00048630063
0.078881564	0.030073535	0.00048495484
0.079012058	0.029957852	0.00048726617
0.079142552	0.029887012	0.00048481677
0.079273046	0.029371728	0.00047891981
0.079403539	0.030416809	0.00048749161
0.079534033	0.029256057	0.00047867931
0.079664527	0.029090514	0.00047844548
0.079795021	0.029433119	0.00048169730
0.079925515	0.029599221	0.00047912118
0.080056009	0.029363729	0.00048131026
0.080186503	0.029567784	0.00048238700
0.080316997	0.028344669	0.00046836935
0.080447491	0.029651283	0.00048222585
0.080577985	0.028650646	0.00047289075
0.080708479	0.030184341	0.00048405801
0.080838973	0.029909350	0.00048191905
0.080969467	0.029927487	0.00047898395
0.081099961	0.029543463	0.00047932386
0.081230455	0.029989226	0.00048243242
0.081360949	0.029685382	0.00047701580
0.081491443	0.029999579	0.00048246848
0.081621937	0.029103065	0.00047296769
0.081752431	0.029736104	0.00047972378
0.081882925	0.029060261	0.00047606306
0.082013419	0.030444086	0.00048181919
0.082143913	0.030367893	0.00048441777
0.082274407	0.029452710	0.00047534071
0.082404901	0.028634922	0.00046840438
0.082535395	0.030287720	0.00048324536
0.082665889	0.030214026	0.00047808279
0.082796383	0.028988673	0.00047266331
0.082926877	0.029446723	0.00047438336
0.083057371	0.028892576	0.00046937596
0.083187865	0.030404664	0.00048208060
0.083318359	0.028760626	0.00046814782
0.083448853	0.029342390	0.00047334777
0.083579347	0.030006454	0.00047787239
0.083709841	0.028935618	0.00046798710
0.083840335	0.029728786	0.00047536625
0.083970828	0.029212317	0.00047147416
0.084101322	0.029489612	0.00047237093
0.084231816	0.029293794	0.00047280974
0.084362310	0.029640827	0.00047251959
0.084492804	0.029708509	0.00047352891
0.084623298	0.028758276	0.00046956376
0.084753792	0.029962132	0.00047534658
0.084884286	0.029536764	0.00047256523
0.085014780	0.029934195	0.00047530010
0.085145274	0.029375783	0.00047117380
0.085275768	0.028853714	0.00046649217
0.085406262	0.029403014	0.00046936208
0.085536756	0.029430106	0.00047030258
0.085667250	0.029145016	0.00047086527
0.085797744	0.029271817	0.00046653658
0.085928238	0.028913330	0.00046551752
0.086058732	0.029627239	0.00047017072
0.086189226	0.028772746	0.00046404808
0.086319720	0.029048964	0.00046893314
0.086450214	0.029282806	0.00046542971
0.086580708	0.029292074	0.00046856911
0.086711202	0.028477998	0.00046112585
0.086841696	0.029739066	0.00046910853
0.086972190	0.029946022	0.00047207971
0.087102684	0.029396505	0.00046887999
0.087233178	0.029112622	0.00046563899
0.087363672	0.029243097	0.00046732829
0.087494166	0.028906083	0.00046145810
0.087624660	0.029964562	0.00047086870
0.087755154	0.029549008	0.00046994751
0.087885648	0.029321569	0.00046446889
0.088016142	0.028693321	0.00046055802
0.088146636	0.028722683	0.00045943848
0.088277130	0.030067492	0.00046955402
0.088407623	0.029731048	0.00046939666
0.088538117	0.028863841	0.00045840218
0.088668611	0.028381104	0.00045913036
0.088799105	0.029544859	0.00046604803
0.088929599	0.029577449	0.00046400073
0.089060093	0.028718432	0.00046043787
0.089190587	0.029826901	0.00046745134
0.089321081	0.029907124	0.00046825536
0.089451575	0.029003223	0.00046186438
0.089582069	0.029237780	0.00045817048
0.089712563	0.029008346	0.00045902538
0.089843057	0.029203414	0.00046374187
0.089973551	0.029051617	0.00045925658
0.090104045	0.029234068	0.00046292424
0.090234539	0.029174966	0.00045774906
0.090365033	0.029743342	0.00046668181
0.090495527	0.029270461	0.00046158699
0.090626021	0.029123115	0.00045955798
0.090756515	0.028715264	0.00045785920
0.090887009	0.029340177	0.00046269192
0.091017503	0.029721525	0.00046214021
0.091147997	0.029099789	0.00046020010
0.091278491	0.028864055	0.00045538910
0.091408985	0.029094173	0.00045920654
0.091539479	0.029303121	0.00045866719
0.091669973	0.028947891	0.00045587146
0.091800467	0.028930301	0.00046690617
0.091930961	0.029382919	0.00047429580
0.092061455	0.028723831	0.00047240258
0.092191949	0.028761522	0.00047882751
0.092322443	0.029734797	0.00048475191
0.092452937	0.028934918	0.00048220966
0.092583431	0.028848251	0.00048499421
0.092713925	0.028980377	0.00048584615
0.092844419	0.028930091	0.00049023868
0.092974912	0.028450644	0.00048469347
0.093105406	0.029311100	0.00048370862
0.093235900	0.028857846	0.00047757324
0.093366394	0.028091900	0.00046597936
0.093496888	0.029239845	0.00047867339
0.093627382	0.028949604	0.00046995531
0.093757876	0.029152566	0.00047131756
0.093888370	0.028298794	0.00046683301
0.094018864	0.028582121	0.00046327039
0.094149358	0.028813806	0.00046768615
0.094279852	0.028978717	0.00046807556
0.094410346	0.029486484	0.00046811669
0.094540840	0.029734562	0.00047223938
0.094671334	0.028374929	0.00045882607
0.094801828	0.028367475	0.00046152507
0.094932322	0.028841898	0.00046605866
0.095062816	0.029710719	0.00046754928
0.095193310	0.029033593	0.00046465300
0.095323804	0.029464380	0.00046603055
0.095454298	0.029466249	0.00046418505
0.095584792	0.029521508	0.00046908867
0.095715286	0.029529119	0.00046368013
0.095845780	0.029141472	0.00046236058
0.095976274	0.028673546	0.00046077131
0.096106768	0.029299927	0.00045941187
0.096237262	0.028196802	0.00045648836
0.096367756	0.029227072	0.00046219743
0.096498250	0.029124632	0.00045877154
0.096628744	0.029114002	0.00046173255
0.096759238	0.029243979	0.00045844928
0.096889732	0.028933694	0.00045811039
0.097020226	0.029206962	0.00046151961
0.097150720	0.028435875	0.00045291159
0.097281214	0.028872714	0.00045553807
0.097411708	0.028320586	0.00045220193
0.097542201	0.028798188	0.00045456978
0.097672695	0.029030290	0.00045989327
0.097803189	0.029242064	0.00045664178
0.097933683	0.029048355	0.00045685201
0.098064177	0.029069887	0.00045546315
0.098194671	0.029390121	0.00045575407
0.098325165	0.028480081	0.00044820219
0.098455659	0.028677684	0.00044913398
0.098586153	0.028796393	0.00045023627
0.098716647	0.029523678	0.00045425193
0.098847141	0.028927690	0.00044526999
0.098977635	0.029974893	0.00045431963
0.099108129	0.029099528	0.00044757613
0.099238623	0.028611877	0.00044380569
0.099369117	0.029297815	0.00044742106
0.099499611	0.029043954	0.00044470284
0.099630105	0.029114260	0.00044735795
0.099760599	0.029382871	0.00044885579
0.099891093	0.028738797	0.00044263720
0.10002159	0.029249668	0.00045047141
0.10015208	0.029560433	0.00044978051
0.10028257	0.029552430	0.00044739016
0.10041307	0.028518984	0.00044309189
0.10054356	0.029426168	0.00044822059
0.10067406	0.028753084	0.00044761930
0.10080455	0.028995081	0.00044726126
0.10093504	0.029128616	0.00044519445
0.10106554	0.028180006	0.00044210501
0.10119603	0.028993369	0.00044493080
0.10132653	0.028432278	0.00044295969
0.10145702	0.029297058	0.00044957036
0.10158751	0.029972203	0.00045031861
0.10171801	0.028903352	0.00044609949
0.10184850	0.029049556	0.00044470722
0.10197900	0.029301872	0.00044753807
0.10210949	0.029251733	0.00044797466
0.10223998	0.029182772	0.00044507928
0.10237048	0.029185486	0.00044521261
0.10250097	0.028919319	0.00044611495
0.10263147	0.027893492	0.00043399141
0.10276196	0.029123211	0.00044727476
0.10289245	0.029571331	0.00044718238
0.10302295	0.028823357	0.00044236029
0.10315344	0.029911464	0.00045270813
0.10328394	0.028660503	0.00043988314
0.10341443	0.028648565	0.00044030613
0.10354492	0.028528204	0.00044131638
0.10367542	0.028817403	0.00043830354
0.10380591	0.027757899	0.00043373546
0.10393641	0.029209579	0.00044400871
0.10406690	0.028506965	0.00043696699
0.10419739	0.028702494	0.00044176090
0.10432789	0.028772616	0.00043856610
0.10445838	0.029536234	0.00044591584
0.10458888	0.028618007	0.00043748572
0.10471937	0.029101278	0.00044042182
0.10484986	0.029142774	0.00044160099
0.10498036	0.028629131	0.00043609849
0.10511085	0.028956619	0.00043958575
0.10524135	0.029336241	0.00044341312
0.10537184	0.028303355	0.00043451377
0.10550233	0.028504269	0.00043827270
0.10563283	0.028380810	0.00043475389
0.10576332	0.029045206	0.00043894480
0.10589382	0.028189185	0.00043536216
0.10602431	0.028771505	0.00043581448
0.10615480	0.029006587	0.00043956171
0.10628530	0.029405298	0.00044386101
0.10641579	0.028326781	0.00043342070
0.10654629	0.028664522	0.00043659950
0.10667678	0.028858785	0.00043650689
0.10680727	0.028897274	0.00043669554
0.10693777	0.028190669	0.00043327790
0.10706826	0.029044764	0.00043791790
0.10719876	0.028416603	0.00043549814
0.10732925	0.028596515	0.00043527313
0.10745974	0.028994980	0.00043473504
0.10759024	0.028707838	0.00043483166
0.10772073	0.028653606	0.00043479426
0.10785123	0.028197066	0.00043232736
0.10798172	0.028700349	0.00044433394
0.10811221	0.028578436	0.00044478202
0.10824271	0.029236282	0.00045627680
0.10837320	0.028535426	0.00045292595
0.10850370	0.028258736	0.00045325337
0.10863419	0.028019546	0.00045475256
0.10876468	0.027971640	0.00045426487
0.10889518	0.028539383	0.00046106990
0.10902567	0.029070455	0.00046780799
0.10915616	0.028937014	0.00046406206
0.10928666	0.029053503	0.00047189917
0.10941715	0.027832613	0.00046138700
0.10954765	0.028562639	0.00046819239
0.10967814	0.028779683	0.00047243508
0.10980863	0.028670865	0.00047277433
0.10993913	0.028318674	0.00047088871
0.11006962	0.028244351	0.00047450668
0.11020012	0.028402626	0.00047145397
0.11033061	0.027566674	0.00047037638
0.11046110	0.028472256	0.00047710787
0.11059160	0.029610070	0.00048734524
0.11072209	0.028370197	0.00048412662
0.11085259	0.028711193	0.00048071876
0.11098308	0.028418142	0.00048268544
0.11111357	0.028133278	0.00048186425
0.11124407	0.027779283	0.00047740534
0.11137456	0.028686426	0.00049035240
0.11150506	0.029322255	0.00049511179
0.11163555	0.028556293	0.00048864426
0.11176604	0.028803588	0.00049316868
0.11189654	0.028190963	0.00048684212
0.11202703	0.028513240	0.00049182451
0.11215753	0.028406151	0.00049288606
0.11228802	0.029104054	0.00049856859
0.11241851	0.028135959	0.00049090229
0.11254901	0.029130642	0.00050149321
0.11267950	0.028477182	0.00049476183
0.11281000	0.027779428	0.00049144483
0.11294049	0.027762209	0.00047552556
0.11307098	0.027356434	0.00047096394
0.11320148	0.028893946	0.00047558613
0.11333197	0.028410895	0.00047256433
0.11346247	0.028426185	0.00047488238
0.11359296	0.028754754	0.00047000528
0.11372345	0.029139549	0.00047207485
0.11385395	0.028936862	0.00047197715
0.11398444	0.028196818	0.00046070972
0.11411494	0.028848622	0.00046729029
0.11424543	0.028763720	0.00046390928
0.11437592	0.027527856	0.00045349089
0.11450642	0.028367804	0.00046051555
0.11463691	0.028079439	0.00045171014
0.11476741	0.027526705	0.00045080349
0.11489790	0.028806845	0.00046105815
0.11502839	0.028535080	0.00045484052
0.11515889	0.028933023	0.00046002131
0.11528938	0.028345050	0.00045245422
0.11541988	0.027780589	0.00044880735
0.11555037	0.028742847	0.00045807946
0.11568086	0.027899201	0.00044635795
0.11581136	0.028846998	0.00045605867
0.11594185	0.028387582	0.00044929787
0.11607235	0.027911825	0.00044643891
0.11620284	0.028110756	0.00044833796
0.11633333	0.028714830	0.00045133526
0.11646383	0.028155332	0.00044921305
0.11659432	0.029487242	0.00045778536
0.11672482	0.029246624	0.00045073334
0.11685531	0.028501116	0.00044879478
0.11698580	0.027642549	0.00044255737
0.11711630	0.028333862	0.00044677371
0.11724679	0.028930970	0.00045065651
0.11737729	0.027750369	0.00044022630
0.11750778	0.028153326	0.00044184628
0.11763827	0.028734017	0.00044752552
0.11776877	0.027988703	0.00043766136
0.11789926	0.029193903	0.00044945216
0.11802975	0.028439020	0.00044131763
0.11816025	0.028023262	0.00043703576
0.11829074	0.027903386	0.00043800218
0.11842124	0.028376502	0.00043840018
0.11855173	0.028088178	0.00043856434
0.11868222	0.028553072	0.00044000380
0.11881272	0.028506853	0.00043705581
0.11894321	0.028402932	0.00043572951
0.11907371	0.028960325	0.00044042002
0.11920420	0.028516859	0.00043746919
0.11933469	0.028085924	0.00043262045
0.11946519	0.028739198	0.00043389837
0.11959568	0.028029927	0.00043118161
0.11972618	0.028847449	0.00043415195
0.11985667	0.028483100	0.00043255541
0.11998716	0.027321667	0.00042559403
0.12011766	0.027626884	0.00042538884
0.12024815	0.027832874	0.00042507892
0.12037865	0.026902653	0.00042083313
0.12050914	0.027909212	0.00042333422
0.12063963	0.029169702	0.00043448951
0.12077013	0.028703978	0.00042995149
0.12090062	0.028559265	0.00042722291
0.12103112	0.029191855	0.00043186596
0.12116161	0.027486698	0.00041897574
0.12129210	0.028630436	0.00042827949
0.12142260	0.028555296	0.00042595613
0.12155309	0.028157947	0.00042258127
0.12168359	0.028987994	0.00042868226
0.12181408	0.028428804	0.00042255534
0.12194457	0.028559878	0.00042449218
0.12207507	0.028435135	0.00042502854
0.12220556	0.027898392	0.00041781052
0.12233606	0.028376699	0.00042514065
0.12246655	0.028498267	0.00042147495
0.12259704	0.027772551	0.00041753641
0.12272754	0.027692276	0.00041918455
0.12285803	0.027645726	0.00041662812
0.12298853	0.028498392	0.00042164967
0.12311902	0.028251216	0.00042335860
0.12324951	0.028784692	0.00042085598
0.12338001	0.027665091	0.00041854354
0.12351050	0.028447190	0.00042177307
0.12364100	0.027531760	0.00041529741
0.12377149	0.028301717	0.00042173275
0.12390198	0.028423124	0.00041930296
0.12403248	0.027029195	0.00040826298
0.12416297	0.028296640	0.00041942712
0.12429347	0.028605167	0.00041925478
0.12442396	0.028041176	0.00041949088
0.12455445	0.028336551	0.00041770550
0.12468495	0.029043524	0.00042126956
0.12481544	0.027935176	0.00041712808
0.12494594	0.028720566	0.00041966370
0.12507643	0.028495010	0.00041884003
0.12520692	0.028829798	0.00042076902
0.12533742	0.028216382	0.00041483411
0.12546791	0.028235885	0.00041714988
0.12559841	0.028654093	0.00041823590
0.12572890	0.028947152	0.00042062399
0.12585939	0.028669924	0.00042158498
0.12598989	0.028335591	0.00041336130
0.12612038	0.028673561	0.00042023379
0.12625088	0.028420629	0.00041562245
0.12638137	0.028577235	0.00041784572
0.12651186	0.027958533	0.00041486289
0.12664236	0.027827206	0.00041010240
0.12677285	0.028476589	0.00041547878
0.12690335	0.028152592	0.00041575920
0.12703384	0.028255158	0.00041175098
0.12716433	0.028125679	0.00041666174
0.12729483	0.028608077	0.00041537290
0.12742532	0.027862832	0.00041138397
0.12755581	0.027861938	0.00040998516
0.12768631	0.028228293	0.00041283179
0.12781680	0.027966334	0.00041234021
0.12794730	0.027565120	0.00040940547
0.12807779	0.028211722	0.00041163693
0.12820828	0.028283540	0.00041402073
0.12833878	0.027823434	0.00040841353
0.12846927	0.028468115	0.00041521483
0.12859977	0.028169110	0.00041258544
0.12873026	0.027638641	0.00040680245
0.12886075	0.027725342	0.00040876152
0.12899125	0.027367991	0.00040705785
0.12912174	0.027951282	0.00040870477
0.12925224	0.027812788	0.00040926040
0.12938273	0.027030919	0.00040297790
0.12951322	0.028051895	0.00040916351
0.12964372	0.028209948	0.00041127726
0.12977421	0.027868892	0.00040690502
0.12990471	0.028270622	0.00041113074
0.13003520	0.028085988	0.00040905855
0.13016569	0.028124968	0.00040906281
0.13029619	0.028666309	0.00041245404
0.13042668	0.028490306	0.00041024883
0.13055718	0.027663971	0.00040404472
0.13068767	0.027525335	0.00040664713
0.13081816	0.028267975	0.00040687025
0.13094866	0.028158025	0.00040813607
0.13107915	0.027320724	0.00040033752
0.13120965	0.027906378	0.00040684006
0.13134014	0.028062278	0.00040812632
0.13147063	0.028109898	0.00040800354
0.13160113	0.028071852	0.00040859081
0.13173162	0.028277100	0.00040645277
0.13186212	0.028237748	0.00040663113
0.13199261	0.028093186	0.00040739439
0.13212310	0.028362541	0.00040733009
0.13225360	0.027864526	0.00040582727
0.13238409	0.028031556	0.00040660982
0.13251459	0.028221898	0.00040559757
0.13264508	0.028059621	0.00040536438
0.13277557	0.028226262	0.00040701148
0.13290607	0.027769443	0.00040488956
0.13303656	0.027608215	0.00040346822
0.13316706	0.028346479	0.00040542696
0.13329755	0.028106036	0.00040534040
0.13342804	0.027613201	0.00040384521
0.13355854	0.027880338	0.00040180598
0.13368903	0.028606938	0.00040883277
0.13381953	0.028593874	0.00040681454
0.13395002	0.028588620	0.00040734882
0.13408051	0.028058773	0.00040426846
0.13421101	0.028944060	0.00040936217
0.13434150	0.027929290	0.00040510104
0.13447200	0.028205056	0.00040633259
0.13460249	0.028924910	0.00040630513
0.13473298	0.028669887	0.00040781875
0.13486348	0.028609886	0.00040592166
0.13499397	0.027984825	0.00040337455
0.13512447	0.026904575	0.00039745618
0.13525496	0.028150882	0.00040134412
0.13538545	0.028313911	0.00040429296
0.13551595	0.028442321	0.00040492197
0.13564644	0.027983262	0.00040086706
0.13577694	0.027784184	0.00040145001
0.13590743	0.028021643	0.00040067547
0.13603792	0.028121881	0.00040145832
0.13616842	0.028144225	0.00040227406
0.13629891	0.027655394	0.00039686477
0.13642940	0.028143478	0.00040315215
0.13655990	0.027939072	0.00039910640
0.13669039	0.027381079	0.00039637292
0.13682089	0.028235415	0.00040164593
0.13695138	0.028109368	0.00040002509
0.13708187	0.028068823	0.00040114264
0.13721237	0.028165139	0.00040216079
0.13734286	0.028247936	0.00039960382
0.13747336	0.028119056	0.00040124975
0.13760385	0.028133783	0.00039882696
0.13773434	0.028279826	0.00040092769
0.13786484	0.028542416	0.00040342565
0.13799533	0.027097585	0.00039290245
0.13812583	0.027845737	0.00039628629
0.13825632	0.027901032	0.00039741444
0.13838681	0.028439913	0.00040062172
0.13851731	0.027684195	0.00039706042
0.13864780	0.028404418	0.00040100201
0.13877830	0.028060517	0.00039849019
0.13890879	0.028130419	0.00039931360
0.13903928	0.028097786	0.00039706613
0.13916978	0.027736489	0.00039613882
0.13930027	0.027688650	0.00039545306
0.13943077	0.027868176	0.00039622958
0.13956126	0.028185407	0.00039897733
0.13969175	0.027909835	0.00039611024
0.13982225	0.028197733	0.00039847607
0.13995274	0.028278971	0.00039948653
0.14008324	0.027596072	0.00039310792
0.14021373	0.028030304	0.00039892076
0.14034422	0.028595519	0.00039783222
0.14047472	0.028725676	0.00040143947
0.14060521	0.027429503	0.00039292454
0.14073571	0.027449753	0.00039132163
0.14086620	0.027434531	0.00039173122
0.14099669	0.028202559	0.00039717702
0.14112719	0.027530191	0.00038977473
0.14125768	0.028440526	0.00039852423
0.14138818	0.028189101	0.00039548786
0.14151867	0.027722239	0.00039322030
0.14164916	0.027985669	0.00039557036
0.14177966	0.027249682	0.00038864514
0.14191015	0.027846387	0.00039130202
0.14204065	0.028164864	0.00039412735
0.14217114	0.028653454	0.00039691280
0.14230163	0.027963873	0.00039483633
0.14243213	0.027545144	0.00038713120
0.14256262	0.028152250	0.00039233199
0.14269312	0.028907053	0.00039917500
0.14282361	0.027308289	0.00038681023
0.14295410	0.028307442	0.00039474136
0.14308460	0.027663622	0.00038939936
0.14321509	0.028184377	0.00039285889
0.14334559	0.027972182	0.00039163134
0.14347608	0.028006891	0.00039112519
0.14360657	0.028199505	0.00039264699
0.14373707	0.027796539	0.00039088907
0.14386756	0.027951202	0.00038892701
0.14399806	0.027425097	0.00038720772
0.14412855	0.028579392	0.00039229480
0.14425904	0.027545213	0.00038800319
0.14438954	0.027747103	0.00039108581
0.14452003	0.028208061	0.00039046735
0.14465053	0.027918619	0.00038905255
0.14478102	0.027740614	0.00038889098
0.14491151	0.028036305	0.00038859651
0.14504201	0.027902950	0.00039161277
0.14517250	0.027781699	0.00038898860
0.14530299	0.027293138	0.00038674748
0.14543349	0.028093303	0.00039163768
0.14556398	0.027691707	0.00038560275
0.14569448	0.028709793	0.00039459274
0.14582497	0.027589732	0.00038803344
0.14595546	0.028348704	0.00039396789
0.14608596	0.028756379	0.00039341355
0.14621645	0.027650967	0.00038640832
0.14634695	0.028612121	0.00039413905
0.14647744	0.028283603	0.00039204806
0.14660793	0.027449970	0.00038462136
0.14673843	0.027260036	0.00038397954
0.14686892	0.028056216	0.00038696754
0.14699942	0.027660343	0.00038649748
0.14712991	0.027859959	0.00038761754
0.14726040	0.027804951	0.00038691742
0.14739090	0.027658740	0.00038501206
0.14752139	0.027246913	0.00038286779
0.14765189	0.027926336	0.00038625545
0.14778238	0.028397173	0.00039177134
0.14791287	0.028056177	0.00038659771
0.14804337	0.027679044	0.00038617503
0.14817386	0.027798785	0.00038615995
0.14830436	0.028696203	0.00039000173
0.14843485	0.027573603	0.00038575193
0.14856534	0.028173315	0.00038768579
0.14869584	0.028632672	0.00039035649
0.14882633	0.028389841	0.00039044056
0.14895683	0.028744541	0.00038932701
0.14908732	0.027373326	0.00038277894
0.14921781	0.027376818	0.00038337110
0.14934831	0.027366153	0.00038167082
0.14947880	0.028663132	0.00039136155
0.14960930	0.027852892	0.00038343681
0.14973979	0.028162293	0.00038660946
0.14987028	0.026985923	0.00038196187
0.15000078	0.027880670	0.00038503543
0.15013127	0.027212302	0.00037964278
0.15026177	0.028044094	0.00038573210
0.15039226	0.027280030	0.00038020371
0.15052275	0.027591441	0.00038379058
0.15065325	0.027561642	0.00038257063
0.15078374	0.027901813	0.00038612422
0.15091424	0.027444507	0.00038362172
0.15104473	0.027497235	0.00038112952
0.15117522	0.026976897	0.00037919708
0.15130572	0.027767573	0.00038462069
0.15143621	0.027709066	0.00038194586
0.15156671	0.027067516	0.00038046805
0.15169720	0.027653564	0.00038013836
0.15182769	0.027994274	0.00038286185
0.15195819	0.028795083	0.00038970557
0.15208868	0.028520740	0.00038571888
0.15221918	0.027597921	0.00038261105
0.15234967	0.027718846	0.00038128596
0.15248016	0.027898749	0.00038138525
0.15261066	0.027818503	0.00038156648
0.15274115	0.027281773	0.00037788231
0.15287165	0.027700318	0.00038068666
0.15300214	0.027853380	0.00038262620
0.15313263	0.028487866	0.00038394381
0.15326313	0.027388610	0.00037806004
0.15339362	0.028605665	0.00038505413
0.15352412	0.028094515	0.00038261210
0.15365461	0.028475730	0.00038557048
0.15378510	0.028425146	0.00038440116
0.15391560	0.027469779	0.00037735919
0.15404609	0.027923082	0.00038111353
0.15417658	0.027609537	0.00037905181
0.15430708	0.027907099	0.00038192629
0.15443757	0.028127968	0.00038137978
0.15456807	0.027656311	0.00037933291
0.15469856	0.027758342	0.00037768623
0.15482905	0.026567256	0.00037241991
0.15495955	0.027782703	0.00037918525
0.15509004	0.028435527	0.00038199963
0.15522054	0.027492273	0.00037833331
0.15535103	0.028116423	0.00038103691
0.15548152	0.027389276	0.00037614400
0.15561202	0.027494399	0.00037693741
0.15574251	0.028728906	0.00038543507
0.15587301	0.027476994	0.00037740333
0.15600350	0.027520846	0.00037617632
0.15613399	0.027459694	0.00037578508
0.15626449	0.027741678	0.00037831344
0.15639498	0.028340851	0.00038293916
0.15652548	0.027858698	0.00037941821
0.15665597	0.027596707	0.00037747102
0.15678646	0.027575853	0.00037506423
0.15691696	0.027857319	0.00037645081
0.15704745	0.027935549	0.00037910631
0.15717795	0.027389796	0.00037477515
0.15730844	0.027889956	0.00037847001
0.15743893	0.027127884	0.00037179178
0.15756943	0.027698415	0.00037493422
0.15769992	0.027852131	0.00037658686
0.15783042	0.027664370	0.00037630972
0.15796091	0.027488678	0.00037409499
0.15809140	0.027544373	0.00037591761
0.15822190	0.027414035	0.00037111669
0.15835239	0.027133069	0.00037238048
0.15848289	0.027144535	0.00037230648
0.15861338	0.027747320	0.00037587594
0.15874387	0.027744011	0.00037597778
0.15887437	0.027768998	0.00037373054
0.15900486	0.027730412	0.00037431351
0.15913536	0.028078783	0.00037758073
0.15926585	0.027734654	0.00037422568
0.15939634	0.027383096	0.00037361723
0.15952684	0.028163652	0.00037908473
0.15965733	0.027983627	0.00037465144
0.15978783	0.027293813	0.00037326423
0.15991832	0.028116542	0.00037544553
0.16004881	0.027870520	0.00037675947
0.16017931	0.027853913	0.00037447111
0.16030980	0.027448054	0.00037100242
0.16044030	0.028040356	0.00037540741
0.16057079	0.027649611	0.00037242441
0.16070128	0.027217270	0.00037007777
0.16083178	0.028311563	0.00038015283
0.16096227	0.027752785	0.00037212540
0.16109277	0.027826983	0.00037480545
0.16122326	0.028243542	0.00037580291
0.16135375	0.028248269	0.00037574924
0.16148425	0.028139064	0.00037769363
0.16161474	0.027294317	0.00037053048
0.16174524	0.028352671	0.00037607185
0.16187573	0.027500815	0.00037221319
0.16200622	0.028171077	0.00037303296
0.16213672	0.027418934	0.00037094333
0.16226721	0.027397922	0.00036888038
0.16239771	0.026727876	0.00036488805
0.16252820	0.028084852	0.00037367403
0.16265869	0.027587595	0.00036975104
0.16278919	0.028024380	0.00037411493
0.16291968	0.027059237	0.00036856925
0.16305018	0.027593205	0.00037021504
0.16318067	0.028025148	0.00037127690
0.16331116	0.027519234	0.00036950706
0.16344166	0.028038880	0.00037217759
0.16357215	0.027931863	0.00037319519
0.16370264	0.027811792	0.00036964749
0.16383314	0.028329916	0.00037491642
0.16396363	0.027694797	0.00037047228
0.16409413	0.028032419	0.00037155890
0.16422462	0.027784427	0.00036996397
0.16435511	0.027662245	0.00036866074
0.16448561	0.027374474	0.00036718202
0.16461610	0.027612813	0.00037025950
0.16474660	0.027653308	0.00036788173
0.16487709	0.027558255	0.00036972691
0.16500758	0.027689252	0.00036816385
0.16513808	0.027356321	0.00036870402
0.16526857	0.027942568	0.00037079320
0.16539907	0.027341476	0.00036503826
0.16552956	0.027898929	0.00037050282
0.16566005	0.028069565	0.00037260754
0.16579055	0.027774077	0.00036893855
0.16592104	0.027569589	0.00036941897
0.16605154	0.026886796	0.00036168818
0.16618203	0.027680979	0.00036817495
0.16631252	0.028498220	0.00037526035
0.16644302	0.027646273	0.00036669715
0.16657351	0.028582909	0.00037339978
0.16670401	0.027470813	0.00036806243
0.16683450	0.027871852	0.00036777113
0.16696499	0.027501658	0.00036634885
0.16709549	0.027164452	0.00036374853
0.16722598	0.027893369	0.00037073791
0.16735648	0.028106626	0.00037150465
0.16748697	0.027708132	0.00036681828
0.16761746	0.028278328	0.00037142992
0.16774796	0.027872878	0.00036835946
0.16787845	0.027736129	0.00036773423
0.16800895	0.027423425	0.00036538150
0.16813944	0.027699102	0.00036516144
0.16826993	0.027961682	0.00036783185
0.16840043	0.027391644	0.00036466321
0.16853092	0.027134741	0.00036150813
0.16866142	0.027533491	0.00036620274
0.16879191	0.027654041	0.00036803162
0.16892240	0.027930942	0.00036461331
0.16905290	0.027488868	0.00036469542
0.16918339	0.027286252	0.00036246003
0.16931389	0.027588933	0.00036595865
0.16944438	0.027269443	0.00036343430
0.16957487	0.027794739	0.00036266167
0.16970537	0.027993103	0.00036803792
0.16983586	0.027582824	0.00036394444
0.16996636	0.027564191	0.00036430522
0.17009685	0.027635334	0.00036580779
0.17022734	0.027695872	0.00036364632
0.17035784	0.028105097	0.00036609352
0.17048833	0.027699156	0.00036422891
0.17061883	0.027064838	0.00036179968
0.17074932	0.027359987	0.00036264953
0.17087981	0.027835406	0.00036608686
0.17101031	0.027641140	0.00036179205
0.17114080	0.027912843	0.00036532314
0.17127130	0.027832951	0.00036318365
0.17140179	0.027740897	0.00036592231
0.17153228	0.027375359	0.00036092278
0.17166278	0.027132073	0.00036109402
0.17179327	0.027876523	0.00036464903
0.17192377	0.027045003	0.00035948069
0.17205426	0.027363882	0.00036156518
0.17218475	0.027725094	0.00036383570
0.17231525	0.027227748	0.00035990826
0.17244574	0.027710830	0.00036191184
0.17257623	0.027412586	0.00036040720
0.17270673	0.027403936	0.00036072605
0.17283722	0.027654182	0.00036530746
0.17296772	0.027468924	0.00036168973
0.17309821	0.027909728	0.00036416249
0.17322870	0.027508469	0.00035888457
0.17335920	0.027686088	0.00036144571
0.17348969	0.027729207	0.00036273752
0.17362019	0.027739546	0.00036258802
0.17375068	0.026881081	0.00035725339
0.17388117	0.026870751	0.00035759891
0.17401167	0.027674141	0.00035996857
0.17414216	0.027735927	0.00036122091
0.17427266	0.027724260	0.00036066095
0.17440315	0.028168756	0.00036459697
0.17453364	0.027379719	0.00035860374
0.17466414	0.027824458	0.00036037365
0.17479463	0.027558930	0.00036087658
0.17492513	0.027151979	0.00035960464
0.17505562	0.027426314	0.00035798120
0.17518611	0.027274673	0.00035920750
0.17531661	0.027657609	0.00035874576
0.17544710	0.028220608	0.00036163841
0.17557760	0.027522266	0.00035981327
0.17570809	0.027821755	0.00035918852
0.17583858	0.027241997	0.00035851150
0.17596908	0.028326295	0.00036333734
0.17609957	0.027331811	0.00035682635
0.17623007	0.027921962	0.00036200903
0.17636056	0.028017815	0.00036157030
0.17649105	0.027460992	0.00035827109
0.17662155	0.026887774	0.00035567351
0.17675204	0.027113403	0.00035346413
0.17688254	0.027532042	0.00036013098
0.17701303	0.027894940	0.00035902638
0.17714352	0.027246619	0.00035764917
0.17727402	0.027611935	0.00035878514
0.17740451	0.027640863	0.00035807179
0.17753501	0.026968213	0.00035327575
0.17766550	0.027661786	0.00035970018
0.17779599	0.028268088	0.00036045118
0.17792649	0.027669095	0.00036056150
0.17805698	0.026907597	0.00035338837
0.17818748	0.027043228	0.00035526144
0.17831797	0.028031039	0.00036201802
0.17844846	0.027597854	0.00035657774
0.17857896	0.028093855	0.00036164238
0.17870945	0.027213645	0.00035549341
0.17883995	0.027077983	0.00035336554
0.17897044	0.027605580	0.00035764596
0.17910093	0.028127233	0.00035937971
0.17923143	0.027893347	0.00035788146
0.17936192	0.027527728	0.00035723388
0.17949242	0.027280194	0.00035276611
0.17962291	0.026827047	0.00035150960
0.17975340	0.026840184	0.00035150712
0.17988390	0.026937070	0.00035186083
0.18001439	0.027749435	0.00035749672
0.18014489	0.027180281	0.00035345444
0.18027538	0.027508269	0.00035406710
0.18040587	0.027588969	0.00035625519
0.18053637	0.027419170	0.00035270448
0.18066686	0.027470442	0.00035634270
0.18079736	0.027412963	0.00035374108
0.18092785	0.027118207	0.00035219413
0.18105834	0.027284291	0.00035289161
0.18118884	0.026807039	0.00034953944
0.18131933	0.027605856	0.00035531383
0.18144982	0.027114637	0.00035221893
0.18158032	0.026562495	0.00035201954
0.18171081	0.027342192	0.00036216613
0.18184131	0.027284790	0.00036290105
0.18197180	0.027029150	0.00036386940
0.18210229	0.028074851	0.00037471614
0.18223279	0.026957535	0.00036630849
0.18236328	0.027858650	0.00037554293
0.18249378	0.027524781	0.00037211397
0.18262427	0.027188598	0.00037319278
0.18275476	0.027721529	0.00037920741
0.18288526	0.027248183	0.00037625736
0.18301575	0.027764141	0.00038019883
0.18314625	0.027718775	0.00038143098
0.18327674	0.027572649	0.00037943046
0.18340723	0.026954858	0.00038050544
0.18353773	0.027229928	0.00038017232
0.18366822	0.027294386	0.00038351201
0.18379872	0.027159561	0.00038382083
0.18392921	0.027260171	0.00038327069
0.18405970	0.027605306	0.00038802629
0.18419020	0.027819775	0.00039122982
0.18432069	0.027929156	0.00039102372
0.18445119	0.027424335	0.00039032948
0.18458168	0.027529214	0.00038871550
0.18471217	0.028113673	0.00039428556
0.18484267	0.027046844	0.00039044329
0.18497316	0.027225757	0.00038965613
0.18510366	0.027268487	0.00039258193
0.18523415	0.027565547	0.00039330912
0.18536464	0.028323464	0.00040015786
0.18549514	0.027651510	0.00039739227
0.18562563	0.027062663	0.00039301549
0.18575613	0.027775391	0.00039917788
0.18588662	0.027543049	0.00039978940
0.18601711	0.027364096	0.00039383610
0.18614761	0.026478380	0.00039368484
0.18627810	0.027423289	0.00039994982
0.18640860	0.026999904	0.00039884542
0.18653909	0.027713406	0.00039558698
0.18666958	0.026300958	0.00038175933
0.18680008	0.027051662	0.00038312918
0.18693057	0.027479031	0.00038692713
0.18706107	0.027417325	0.00038291079
0.18719156	0.027316392	0.00038378035
0.18732205	0.026763799	0.00037658988
0.18745255	0.027652689	0.00038009271
0.18758304	0.027720998	0.00037971694
0.18771354	0.027828694	0.00037797970
0.18784403	0.027601875	0.00037773498
0.18797452	0.027138485	0.00037307264
0.18810502	0.027405558	0.00037389852
0.18823551	0.027063752	0.00037125967
0.18836601	0.027228135	0.00037032581
0.18849650	0.027442697	0.00037188596
0.18862699	0.027556105	0.00037338101
0.18875749	0.027124641	0.00036536411
0.18888798	0.027210198	0.00036728292
0.18901848	0.027708417	0.00036919735
0.18914897	0.026903931	0.00036424394
0.18927946	0.027659759	0.00036905123
0.18940996	0.027860475	0.00036858588
0.18954045	0.027894150	0.00036724609
0.18967095	0.027131459	0.00036308843
0.18980144	0.026930199	0.00035997685
0.18993193	0.026908995	0.00036142044
0.19006243	0.027138150	0.00035939833
0.19019292	0.027578740	0.00036220589
0.19032342	0.028220411	0.00036477011
0.19045391	0.027293515	0.00035818525
0.19058440	0.027080407	0.00035931117
0.19071490	0.027858494	0.00036170864
0.19084539	0.027290109	0.00035748511
0.19097588	0.027731708	0.00036061372
0.19110638	0.027772424	0.00035842537
0.19123687	0.026932660	0.00035451081
0.19136737	0.027306516	0.00035762622
0.19149786	0.027302022	0.00035502419
0.19162835	0.026768405	0.00035323943
0.19175885	0.027171010	0.00035200907
0.19188934	0.027601357	0.00035588411
0.19201984	0.027290663	0.00035447523
0.19215033	0.027047495	0.00035203129
0.19228082	0.027427352	0.00035343693
0.19241132	0.026987616	0.00035105280
0.19254181	0.027061042	0.00035047579
0.19267231	0.027737215	0.00035669297
0.19280280	0.027641966	0.00035400588
0.19293329	0.026837119	0.00035025109
0.19306379	0.027749653	0.00035546255
0.19319428	0.027287822	0.00035060709
0.19332478	0.027887730	0.00035431243
0.19345527	0.027468265	0.00035379477
0.19358576	0.027275631	0.00035159674
0.19371626	0.027841719	0.00035529254
0.19384675	0.027998788	0.00035320165
0.19397725	0.027304639	0.00035328227
0.19410774	0.028017411	0.00035637693
0.19423823	0.028002252	0.00035390310
0.19436873	0.027783974	0.00035531423
0.19449922	0.026872361	0.00034728048
0.19462972	0.027792434	0.00035402421
0.19476021	0.027686270	0.00035395314
0.19489070	0.027449742	0.00035061700
0.19502120	0.027620319	0.00035182353
0.19515169	0.027415785	0.00035043247
0.19528219	0.027279304	0.00034866314
0.19541268	0.027601876	0.00035246573
0.19554317	0.027701115	0.00035106698
0.19567367	0.027714540	0.00035235307
0.19580416	0.027415461	0.00035075447
0.19593466	0.027987186	0.00035013090
0.19606515	0.027733855	0.00035093664
0.19619564	0.027110404	0.00034779154
0.19632614	0.027713856	0.00034977153
0.19645663	0.027034869	0.00034737856
0.19658713	0.027196492	0.00034632077
0.19671762	0.027597768	0.00034911781
0.19684811	0.027689090	0.00035024961
0.19697861	0.027522946	0.00034848321
0.19710910	0.027109731	0.00034742121
0.19723960	0.026968882	0.00034563534
0.19737009	0.026928125	0.00034501991
0.19750058	0.026826166	0.00034498648
0.19763108	0.027499092	0.00034641811
0.19776157	0.027346261	0.00034854233
0.19789207	0.027054971	0.00034623804
0.19802256	0.027264683	0.00034482728
0.19815305	0.027534765	0.00034779064
0.19828355	0.027223863	0.00034626208
0.19841404	0.027400744	0.00034745189
0.19854454	0.027262760	0.00034724406
0.19867503	0.027403966	0.00034583278
0.19880552	0.027655286	0.00034901540
0.19893602	0.027065253	0.00034327518
0.19906651	0.026550205	0.00034175700
0.19919701	0.026672156	0.00034329755
0.19932750	0.027287056	0.00034550030
0.19945799	0.026689589	0.00034249809
0.19958849	0.027446705	0.00034645297
0.19971898	0.027209405	0.00034367274
0.19984947	0.027859194	0.00034930871
0.19997997	0.027783984	0.00034895755
0.20011046	0.027210679	0.00034483704
0.20024096	0.026630511	0.00034146579
0.20037145	0.027275959	0.00034290128
0.20050194	0.027857814	0.00034882953
0.20063244	0.027449034	0.00034522877
0.20076293	0.027568580	0.00034686462
0.20089343	0.027159189	0.00034509125
0.20102392	0.027252155	0.00034316252
0.20115441	0.027895513	0.00034638274
0.20128491	0.027454491	0.00034564064
0.20141540	0.027113837	0.00034218716
0.20154590	0.027042534	0.00034235138
0.20167639	0.027704365	0.00034517208
0.20180688	0.027301517	0.00034291615
0.20193738	0.027273977	0.00034381656
0.20206787	0.027977975	0.00034720208
0.20219837	0.027840215	0.00034601796
0.20232886	0.027361651	0.00034346971
0.20245935	0.026863890	0.00033939625
0.20258985	0.027530261	0.00034460115
0.20272034	0.027177252	0.00034155937
0.20285084	0.027831277	0.00034607788
0.20298133	0.027365836	0.00034292365
0.20311182	0.027383587	0.00034213098
0.20324232	0.027021163	0.00034071632
0.20337281	0.027066218	0.00034165105
0.20350331	0.027312047	0.00034144070
0.20363380	0.027238625	0.00034175755
0.20376429	0.027264671	0.00034055953
0.20389479	0.027474111	0.00034305372
0.20402528	0.027268664	0.00034045111
0.20415578	0.027456317	0.00034083096
0.20428627	0.027435158	0.00034161493
0.20441676	0.026863801	0.00033748696
0.20454726	0.027424032	0.00033971025
0.20467775	0.027376846	0.00034226212
0.20480825	0.027314917	0.00033963922
0.20493874	0.026981190	0.00033958531
0.20506923	0.027338102	0.00034125104
0.20519973	0.026661899	0.00033539069
0.20533022	0.027207836	0.00034019478
0.20546072	0.027246482	0.00034007540
0.20559121	0.027427269	0.00034113240
0.20572170	0.027572906	0.00034164195
0.20585220	0.027472927	0.00033923590
0.20598269	0.027374917	0.00034081552
0.20611319	0.026867488	0.00033746591
0.20624368	0.027020751	0.00033743436
0.20637417	0.026765051	0.00033705359
0.20650467	0.026512282	0.00033375701
0.20663516	0.027296913	0.00033880059
0.20676566	0.027241392	0.00033917756
0.20689615	0.026803948	0.00033480700
0.20702664	0.027389520	0.00033965249
0.20715714	0.027246268	0.00033794088
0.20728763	0.027387391	0.00033773070
0.20741813	0.027520463	0.00034023588
0.20754862	0.026827774	0.00033513876
0.20767911	0.027655077	0.00034122628
0.20780961	0.026988593	0.00033633181
0.20794010	0.027299922	0.00033661244
0.20807060	0.026701202	0.00033431507
0.20820109	0.027371417	0.00033759437
0.20833158	0.026431912	0.00033366857
0.20846208	0.026687645	0.00033652818
0.20859257	0.027325809	0.00033662218
0.20872306	0.027169227	0.00033792270
0.20885356	0.027240789	0.00033706937
0.20898405	0.027325271	0.00033793030
0.20911455	0.026901520	0.00033627279
0.20924504	0.027129953	0.00033695059
0.20937553	0.027290065	0.00033621658
0.20950603	0.027090232	0.00033707794
0.20963652	0.027593944	0.00033717282
0.20976702	0.027389393	0.00033850863
0.20989751	0.026874424	0.00033461803
0.21002800	0.026871917	0.00033430439
0.21015850	0.026995108	0.00033628134
0.21028899	0.026625291	0.00033139222
0.21041949	0.027459234	0.00033848679
0.21054998	0.027524087	0.00033836789
0.21068047	0.027076819	0.00033473885
0.21081097	0.026847855	0.00033373919
0.21094146	0.026834990	0.00033400025
0.21107196	0.027686703	0.00033963812
0.21120245	0.027573881	0.00033822303
0.21133294	0.027079787	0.00033372136
0.21146344	0.027270270	0.00033564794
0.21159393	0.027533114	0.00033633316
0.21172443	0.027371477	0.00033522698
0.21185492	0.026988947	0.00033497496
0.21198541	0.027262666	0.00033516191
0.21211591	0.027101459	0.00033395971
0.21224640	0.027250457	0.00033588069
0.21237690	0.027760852	0.00033636729
0.21250739	0.027303354	0.00033506351
0.21263788	0.027082985	0.00033339537
0.21276838	0.026992454	0.00033367219
0.21289887	0.027668439	0.00033670893
0.21302937	0.027134186	0.00033123793
0.21315986	0.026849118	0.00033306402
0.21329035	0.026985484	0.00033309698
0.21342085	0.026984974	0.00033285513
0.21355134	0.026833847	0.00033172405
0.21368184	0.027465407	0.00033494229
0.21381233	0.026373754	0.00032751993
0.21394282	0.027632102	0.00033702519
0.21407332	0.026885380	0.00033056287
0.21420381	0.026752567	0.00033208356
0.21433431	0.026618218	0.00032973864
0.21446480	0.027613382	0.00033449630
0.21459529	0.027260810	0.00033366541
0.21472579	0.026963300	0.00033136728
0.21485628	0.027196029	0.00033361561
0.21498678	0.027058618	0.00033274132
0.21511727	0.027115323	0.00033042817
0.21524776	0.027098474	0.00033279543
0.21537826	0.027370253	0.00033271770
0.21550875	0.027360248	0.00033319839
0.21563925	0.027127348	0.00033344219
0.21576974	0.026896007	0.00033097160
0.21590023	0.027385836	0.00033233548
0.21603073	0.026800064	0.00033024796
0.21616122	0.026365109	0.00032710075
0.21629172	0.026997198	0.00033213377
0.21642221	0.027227021	0.00033162671
0.21655270	0.027496799	0.00033304579
0.21668320	0.027294898	0.00033368686
0.21681369	0.027292884	0.00033074193
0.21694419	0.026906078	0.00033083145
0.21707468	0.026861486	0.00032904225
0.21720517	0.026877515	0.00032931399
0.21733567	0.027815804	0.00033414969
0.21746616	0.027251243	0.00033055631
0.21759665	0.026628193	0.00032822818
0.21772715	0.026828413	0.00033036515
0.21785764	0.027407952	0.00033009932
0.21798814	0.027224195	0.00033112239
0.21811863	0.027197666	0.00033016106
0.21824912	0.027157464	0.00033087162
0.21837962	0.027142592	0.00033048083
0.21851011	0.026828054	0.00032717314
0.21864061	0.027617451	0.00033311706
0.21877110	0.026969762	0.00032842807
0.21890159	0.027089729	0.00032893364
0.21903209	0.026760915	0.00032782053
0.21916258	0.026985565	0.00032796219
0.21929308	0.026951910	0.00032914002
0.21942357	0.027437093	0.00033080075
0.21955406	0.026750562	0.00032574114
0.21968456	0.027217284	0.00033074872
0.21981505	0.026944653	0.00032781169
0.21994555	0.026677982	0.00032674015
0.22007604	0.027341235	0.00033042163
0.22020653	0.027425104	0.00032964778
0.22033703	0.027545617	0.00032989201
0.22046752	0.026739453	0.00032726295
0.22059802	0.026843751	0.00032504372
0.22072851	0.026996194	0.00032838562
0.22085900	0.027387159	0.00032863063
0.22098950	0.026776929	0.00032515308
0.22111999	0.027262428	0.00032942282
0.22125049	0.026451611	0.00032333992
0.22138098	0.027097693	0.00032804038
0.22151147	0.027120828	0.00032770206
0.22164197	0.026902158	0.00032551588
0.22177246	0.026831268	0.00032653116
0.22190296	0.027041212	0.00032701088
0.22203345	0.026641354	0.00032569894
0.22216394	0.027313574	0.00033014303
0.22229444	0.027385921	0.00032705516
0.22242493	0.026528099	0.00032384905
0.22255543	0.027130116	0.00032653763
0.22268592	0.026652701	0.00032524299
0.22281641	0.027159199	0.00032791669
0.22294691	0.027232287	0.00032655358
0.22307740	0.027412426	0.00032751067
0.22320790	0.026842954	0.00032541716
0.22333839	0.027048358	0.00032604505
0.22346888	0.026552626	0.00032357065
0.22359938	0.027278603	0.00032718825
0.22372987	0.026898168	0.00032473090
0.22386037	0.027089625	0.00032699307
0.22399086	0.026117314	0.00031943186
0.22412135	0.026796212	0.00032433616
0.22425185	0.027204266	0.00032614892
0.22438234	0.027719938	0.00032853822
0.22451284	0.026609880	0.00032405963
0.22464333	0.026648082	0.00032206569
0.22477382	0.027043742	0.00032559228
0.22490432	0.027252087	0.00032643638
0.22503481	0.026838295	0.00032292201
0.22516531	0.026930662	0.00032514686
0.22529580	0.026886567	0.00032346996
0.22542629	0.027382640	0.00032685466
0.22555679	0.026076459	0.00032035238
0.22568728	0.026621871	0.00032075758
0.22581778	0.027477536	0.00032737594
0.22594827	0.027450602	0.00032731196
0.22607876	0.026884235	0.00032308721
0.22620926	0.026876986	0.00032333966
0.22633975	0.027489783	0.00032574422
0.22647025	0.027178222	0.00032533208
0.22660074	0.026474002	0.00032177614
0.22673123	0.026868250	0.00032246831
0.22686173	0.026552775	0.00032216097
0.22699222	0.026315667	0.00031977057
0.22712271	0.026417365	0.00032051622
0.22725321	0.027031979	0.00032432483
0.22738370	0.026363879	0.00032066258
0.22751420	0.027306045	0.00032519013
0.22764469	0.027419326	0.00032617732
0.22777518	0.027084913	0.00032280611
0.22790568	0.027027122	0.00032276122
0.22803617	0.027067614	0.00032293821
0.22816667	0.027543803	0.00032500865
0.22829716	0.027044089	0.00032381925
0.22842765	0.026866515	0.00032117784
0.22855815	0.027097403	0.00032331356
0.22868864	0.026965324	0.00032226871
0.22881914	0.026138661	0.00031695195
0.22894963	0.026944853	0.00032351892
0.22908012	0.027308280	0.00032311134
0.22921062	0.027217472	0.00032292501
0.22934111	0.027163746	0.00032357770
0.22947161	0.026987182	0.00032155176
0.22960210	0.026716689	0.00032073404
0.22973259	0.026922527	0.00032171605
0.22986309	0.026956636	0.00032120893
0.22999358	0.026650548	0.00032103452
0.23012408	0.026908172	0.00032052195
0.23025457	0.026762447	0.00032048635
0.23038506	0.026575202	0.00031944704
0.23051556	0.026415144	0.00031730357
0.23064605	0.026880270	0.00032082100
0.23077655	0.026456096	0.00032276268
0.23090704	0.027322705	0.00033157404
0.23103753	0.026870871	0.00033023606
0.23116803	0.027018989	0.00033238311
0.23129852	0.027024870	0.00033494197
0.23142902	0.026491270	0.00033343582
0.23155951	0.026760105	0.00033607412
0.23169000	0.027241624	0.00033979149
0.23182050	0.026403932	0.00033615401
0.23195099	0.027824795	0.00034570125
0.23208149	0.027529921	0.00034485717
0.23221198	0.027204330	0.00034244594
0.23234247	0.026902455	0.00034364836
0.23247297	0.027381579	0.00034630933
0.23260346	0.027864310	0.00034982688
0.23273396	0.026931950	0.00034685470
0.23286445	0.027141129	0.00034672379
0.23299494	0.026628512	0.00034608299
0.23312544	0.026761546	0.00034862090
0.23325593	0.026600026	0.00034697550
0.23338643	0.026514431	0.00034658932
0.23351692	0.026805198	0.00034766560
0.23364741	0.027120602	0.00034805511
0.23377791	0.027337090	0.00035185606
0.23390840	0.026599872	0.00034518504
0.23403890	0.026765685	0.00034648057
0.23416939	0.026290830	0.00034538593
0.23429988	0.026535234	0.00034633484
0.23443038	0.026763043	0.00034936037
0.23456087	0.026764042	0.00034744291
0.23469137	0.027481151	0.00035254023
0.23482186	0.027079039	0.00035179221
0.23495235	0.027158182	0.00035169934
0.23508285	0.026840024	0.00034908242
0.23521334	0.026974019	0.00034914068
0.23534384	0.026736418	0.00035013300
0.23547433	0.026721334	0.00034971385
0.23560482	0.027165234	0.00035120704
0.23573532	0.026698966	0.00035035351
0.23586581	0.027126765	0.00035285209
0.23599630	0.027221454	0.00035329505
0.23612680	0.027358942	0.00035522888
0.23625729	0.027027972	0.00035115427
0.23638779	0.027485113	0.00035612136
0.23651828	0.027123464	0.00035449455
0.23664877	0.027376749	0.00035487451
0.23677927	0.027170252	0.00035416521
0.23690976	0.026609862	0.00035072990
0.23704026	0.026361028	0.00035058921
0.23717075	0.027262182	0.00035626581
0.23730124	0.026894880	0.00035221325
0.23743174	0.027453008	0.00035826662
0.23756223	0.027954650	0.00036094715
0.23769273	0.026834686	0.00035317950
0.23782322	0.027148467	0.00035591049
0.23795371	0.027426560	0.00035694105
0.23808421	0.026804932	0.00035502235
0.23821470	0.026854357	0.00035623137
0.23834520	0.026495695	0.00035238717
0.23847569	0.026637228	0.00035466508
0.23860618	0.026909676	0.00035584230
0.23873668	0.026587606	0.00035534934
0.23886717	0.027129329	0.00035787156
0.23899767	0.027815186	0.00035908846
0.23912816	0.026495103	0.00035481718
0.23925865	0.026929903	0.00035697585
0.23938915	0.026321436	0.00035197282
0.23951964	0.027937909	0.00036241886
0.23965014	0.027443297	0.00035970767
0.23978063	0.026488108	0.00035431283
0.23991112	0.027037382	0.00035936358
0.24004162	0.026294011	0.00035220638
0.24017211	0.026899165	0.00035860699
0.24030261	0.027618941	0.00036150350
0.24043310	0.027059759	0.00035708656
0.24056359	0.026960482	0.00035935491
0.24069409	0.026571682	0.00035322050
0.24082458	0.027387468	0.00036141633
0.24095508	0.027163852	0.00036129494
0.24108557	0.027124501	0.00035702259
0.24121606	0.027458789	0.00036233124
0.24134656	0.027294539	0.00036080860
0.24147705	0.026505037	0.00035505470
0.24160755	0.027227875	0.00036153334
0.24173804	0.027145351	0.00035953234
0.24186853	0.026720967	0.00035985382
0.24199903	0.027158308	0.00036188601
0.24212952	0.026932175	0.00035803005
0.24226002	0.027216893	0.00036185898
0.24239051	0.026651150	0.00035721063
0.24252100	0.026809863	0.00035902488
0.24265150	0.026946241	0.00036095540
0.24278199	0.027618561	0.00036321801
0.24291249	0.026804204	0.00036034632
0.24304298	0.026888953	0.00036009167
0.24317347	0.026718322	0.00035891002
0.24330397	0.027461155	0.00036444722
0.24343446	0.026795123	0.00035983772
0.24356496	0.027122194	0.00036218329
0.24369545	0.027172515	0.00036251905
0.24382594	0.027053024	0.00036068672
0.24395644	0.027008157	0.00036263099
0.24408693	0.027165458	0.00036243867
0.24421743	0.027505907	0.00036400532
0.24434792	0.026154800	0.00035946288
0.24447841	0.026558140	0.00035800021
0.24460891	0.026892070	0.00036158650
0.24473940	0.026291289	0.00035839450
0.24486989	0.026400394	0.00035782173
0.24500039	0.026874675	0.00036189648
0.24513088	0.027396517	0.00036326565
0.24526138	0.026902537	0.00036346391
0.24539187	0.026925266	0.00036305148
0.24552236	0.027121574	0.00036224399
0.24565286	0.026395936	0.00035937557
0.24578335	0.026719979	0.00036110738
0.24591385	0.026320970	0.00035897864
0.24604434	0.026715462	0.00036329148
0.24617483	0.027588649	0.00036657173
0.24630533	0.026303829	0.00035903696
0.24643582	0.027152205	0.00036535055
0.24656632	0.027245875	0.00036407367
0.24669681	0.026390630	0.00036172908
0.24682730	0.026751229	0.00036098666
0.24695780	0.027060719	0.00036477251
0.24708829	0.027388160	0.00036654955
0.24721879	0.026488766	0.00036064880
0.24734928	0.026855242	0.00036425266
0.24747977	0.026454883	0.00036208743
0.24761027	0.026812973	0.00036251281
0.24774076	0.027076423	0.00036438235
0.24787126	0.026798121	0.00036307270
0.24800175	0.026882976	0.00036515487
0.24813224	0.026908098	0.00036559946
0.24826274	0.026953053	0.00036252316
0.24839323	0.026975053	0.00036581962
0.24852373	0.026608828	0.00036168186
0.24865422	0.027172915	0.00036563627
0.24878471	0.026566310	0.00036409871
0.24891521	0.026862875	0.00036324681
0.24904570	0.026310868	0.00036290112
0.24917620	0.026753197	0.00036455109
0.24930669	0.027373399	0.00036781645
0.24943718	0.026964475	0.00036699091
0.24956768	0.026494930	0.00036362290
0.24969817	0.026824268	0.00036486712
0.24982867	0.026741691	0.00036684340
0.24995916	0.026573199	0.00036366550
0.25008965	0.027374180	0.00036883704
0.25022015	0.026812511	0.00036544289
0.25035064	0.027301483	0.00036791053
0.25048114	0.026950457	0.00036748708
0.25061163	0.027386089	0.00036626466
0.25074212	0.026680449	0.00036418751
0.25087262	0.026958749	0.00036848119
0.25100311	0.026564129	0.00036225144
0.25113361	0.026676541	0.00036545506
0.25126410	0.026822881	0.00036540871
0.25139459	0.027010966	0.00036576043
0.25152509	0.026438203	0.00036489416
0.25165558	0.026978006	0.00036517984
0.25178608	0.026630638	0.00036671332
0.25191657	0.026989241	0.00036744106
0.25204706	0.026515244	0.00036277226
0.25217756	0.027579804	0.00037316026
0.25230805	0.027133586	0.00036735316
0.25243855	0.026715858	0.00036570512
0.25256904	0.026998213	0.00036968865
0.25269953	0.026817171	0.00036368732
0.25283003	0.027289750	0.00037009402
0.25296052	0.026640767	0.00036593386
0.25309102	0.026644117	0.00036643776
0.25322151	0.026921419	0.00036730743
0.25335200	0.026611640	0.00036438081
0.25348250	0.026261794	0.00036450057
0.25361299	0.026377139	0.00036531903
0.25374349	0.027005371	0.00036713717
0.25387398	0.026557279	0.00036666462
0.25400447	0.026798621	0.00036740532
0.25413497	0.027314654	0.00036938961
0.25426546	0.026599752	0.00036732349
0.25439595	0.027001289	0.00036727218
0.25452645	0.027003997	0.00036957283
0.25465694	0.027156510	0.00037013025
0.25478744	0.026808392	0.00036815730
0.25491793	0.027278828	0.00037101527
0.25504842	0.026319794	0.00036363710
0.25517892	0.026788000	0.00036941037
0.25530941	0.027093861	0.00038113078
0.25543991	0.027477254	0.00038417727
0.25557040	0.026479784	0.00038159877
0.25570089	0.026858577	0.00038757887
0.25583139	0.026249681	0.00038503259
0.25596188	0.026835528	0.00039301207
0.25609238	0.026773655	0.00039372476
0.25622287	0.026888136	0.00039509922
0.25635336	0.026761638	0.00039807939
0.25648386	0.026399880	0.00039711948
0.25661435	0.025938598	0.00039562760
0.25674485	0.026279076	0.00039831319
0.25687534	0.026788209	0.00040521357
0.25700583	0.026501188	0.00040530383
0.25713633	0.026598276	0.00040523580
0.25726682	0.027547107	0.00041504460
0.25739732	0.027058332	0.00041432092
0.25752781	0.026894747	0.00041403439
0.25765830	0.026667842	0.00041489306
0.25778880	0.027771241	0.00042200478
0.25791929	0.027301555	0.00042247843
0.25804979	0.026598609	0.00041889440
0.25818028	0.026534956	0.00041950559
0.25831077	0.027020933	0.00042652352
0.25844127	0.026663600	0.00042272340
0.25857176	0.026182470	0.00042145273
0.25870226	0.027408591	0.00043276203
0.25883275	0.026385949	0.00042599856
0.25896324	0.026671728	0.00043060266
0.25909374	0.026372849	0.00042935447
0.25922423	0.026396056	0.00043170800
0.25935473	0.026840686	0.00043394769
0.25948522	0.027152517	0.00043990903
0.25961571	0.027263130	0.00043961613
0.25974621	0.026722858	0.00043666016
0.25987670	0.026848332	0.00043891633
0.26000720	0.026599852	0.00043660432
0.26013769	0.027090596	0.00044245022
0.26026818	0.026502631	0.00043820871
0.26039868	0.026915761	0.00044291537
0.26052917	0.026913901	0.00044492088
0.26065967	0.026511964	0.00043772895
0.26079016	0.026404179	0.00044165741
0.26092065	0.026879677	0.00044579550
0.26105115	0.026508492	0.00044241076
0.26118164	0.026568038	0.00044418835
0.26131214	0.026620622	0.00044536156
0.26144263	0.026352210	0.00044424525
0.26157312	0.026405266	0.00044455813
0.26170362	0.026648488	0.00044945478
0.26183411	0.027286381	0.00045197129
0.26196461	0.026938293	0.00045010613
0.26209510	0.026760653	0.00045205047
0.26222559	0.027225294	0.00045649540
0.26235609	0.027309477	0.00045762748
0.26248658	0.026842180	0.00045450863
0.26261708	0.026756511	0.00045013364
0.26274757	0.026466765	0.00045288748
0.26287806	0.025906765	0.00044900265
0.26300856	0.026010793	0.00045021563
0.26313905	0.027047726	0.00045894177
0.26326954	0.026750402	0.00045485230
0.26340004	0.026036773	0.00045292457
0.26353053	0.027095382	0.00046254364
0.26366103	0.026218495	0.00045406296
0.26379152	0.027009859	0.00046433112
0.26392201	0.027234557	0.00046546158
0.26405251	0.026328363	0.00045693616
0.26418300	0.026308998	0.00045985537
0.26431350	0.027442627	0.00046721885
0.26444399	0.025940613	0.00045988466
0.26457448	0.025951764	0.00045614481
0.26470498	0.026961840	0.00046683633
0.26483547	0.026465127	0.00046527704
0.26496597	0.026307753	0.00046151039
0.26509646	0.026113200	0.00046266919
0.26522695	0.027035934	0.00047316780
0.26535745	0.025959729	0.00046001097
[truncated: 572 more rows]
