# Supplementary material for: Rationally seeded computational protein design of ɑ-helical barrels
Source: Nat Chem Biol. 2024 Jun 20;20(8):991–9. doi: 10.1038/s41589-024-01642-0 (PMC11288890; doi:10.1038/s41589-024-01642-0)
Supplement: Supplementary file 5 — PDB files used for making figure panels h–j. [file 41589_2024_1642_MOESM5_ESM.zip › KIA_RP_RSPD_NatChemBiol_data_Figure3/sc-CC-7-LI_panels_c-g/SAXS_panel_g/LI_SAXS_raw/b21-438120_00203.dat]

0.0045000000	1.0481799	0.0099345735
0.0046304940	0.93033090	0.0090999236
0.0047609879	0.82605360	0.0083495149
0.0048914819	0.77338137	0.0081090220
0.0050219759	0.67503164	0.0071844407
0.0051524699	0.61793456	0.0068057109
0.0052829638	0.57229783	0.0063837389
0.0054134578	0.52616771	0.0059382941
0.0055439518	0.49352284	0.0058553894
0.0056744457	0.46774984	0.0054112203
0.0058049397	0.42259212	0.0050877800
0.0059354337	0.40397816	0.0050993688
0.0060659277	0.36609587	0.0046131067
0.0061964216	0.34884223	0.0046225561
0.0063269156	0.34097583	0.0044749180
0.0064574096	0.31345518	0.0041943423
0.0065879035	0.29081318	0.0040702044
0.0067183975	0.27739669	0.0038519888
0.0068488915	0.25910150	0.0037582530
0.0069793855	0.24705699	0.0036964869
0.0071098794	0.23619325	0.0034738058
0.0072403734	0.22524807	0.0033999951
0.0073708674	0.21952396	0.0033414980
0.0075013613	0.20473516	0.0031708558
0.0076318553	0.19682006	0.0031292569
0.0077623493	0.18714855	0.0029561238
0.0078928433	0.17903719	0.0028854457
0.0080233372	0.16998034	0.0027944596
0.0081538312	0.15728064	0.0026457085
0.0082843252	0.15932718	0.0026680822
0.0084148191	0.15112465	0.0025684539
0.0085453131	0.14583399	0.0024806865
0.0086758071	0.14134395	0.0024376894
0.0088063011	0.13319193	0.0023238613
0.0089367950	0.12954736	0.0023041796
0.0090672890	0.12597255	0.0022559936
0.0091977830	0.12219781	0.0021724269
0.0093282769	0.11752036	0.0021524453
0.0094587709	0.11411842	0.0020579424
0.0095892649	0.11047353	0.0020381321
0.0097197588	0.10872345	0.0020185959
0.0098502528	0.10301433	0.0019395281
0.0099807468	0.093949721	0.0018379164
0.010111241	0.093410614	0.0018322853
0.010241735	0.089518727	0.0017422559
0.010372229	0.086568379	0.0017261967
0.010502723	0.086886550	0.0017142354
0.010633217	0.083074731	0.0016611624
0.010763711	0.080827303	0.0016223971
0.010894205	0.077973858	0.0015604136
0.011024699	0.076542827	0.0015524298
0.011155193	0.071246932	0.0014872186
0.011285687	0.071747816	0.0014669931
0.011416180	0.069638958	0.0014396082
0.011546674	0.068161431	0.0013898923
0.011677168	0.065204330	0.0013508200
0.011807662	0.062256279	0.0012995465
0.011938156	0.062649786	0.0012965103
0.012068650	0.062208534	0.0012909761
0.012199144	0.061057782	0.0012584535
0.012329638	0.060049160	0.0012171570
0.012460132	0.060379643	0.0012191032
0.012590626	0.059287866	0.0011852832
0.012721120	0.056184002	0.0011381102
0.012851614	0.057276903	0.0011278544
0.012982108	0.054107508	0.0010791320
0.013112602	0.052392003	0.0010654502
0.013243096	0.052972631	0.0010558680
0.013373590	0.049420107	0.0010218400
0.013504084	0.048867492	0.0010141145
0.013634578	0.050895577	0.0010158798
0.013765072	0.047404371	0.00098501144
0.013895566	0.049317687	0.00099454139
0.014026060	0.047330589	0.00095797550
0.014156554	0.049562969	0.00099264878
0.014287048	0.047105201	0.00095204611
0.014417542	0.046868453	0.00093999566
0.014548036	0.047890300	0.00095914483
0.014678530	0.044262277	0.00090782899
0.014809024	0.046095465	0.00092898910
0.014939518	0.043313062	0.00089423190
0.015070012	0.044187440	0.00089435078
0.015200506	0.042475971	0.00088013332
0.015331000	0.042098932	0.00086438089
0.015461494	0.039438501	0.00083420345
0.015591988	0.041699295	0.00086016592
0.015722482	0.041821091	0.00084834936
0.015852975	0.040379120	0.00083170534
0.015983469	0.040326689	0.00083183000
0.016113963	0.041029337	0.00082821487
0.016244457	0.040146405	0.00082670910
0.016374951	0.039170817	0.00080543452
0.016505445	0.038612647	0.00079938875
0.016635939	0.038299341	0.00079645156
0.016766433	0.037888448	0.00077740897
0.016896927	0.038004433	0.00078145400
0.017027421	0.037778825	0.00077562647
0.017157915	0.037702534	0.00077020708
0.017288409	0.037629328	0.00077110434
0.017418903	0.037867088	0.00076049863
0.017549397	0.037952347	0.00076763359
0.017679891	0.038099440	0.00076470576
0.017810385	0.037345781	0.00075078638
0.017940879	0.036518771	0.00074399680
0.018071373	0.036088820	0.00073219827
0.018201867	0.035860407	0.00073148480
0.018332361	0.037255481	0.00074269167
0.018462855	0.035529742	0.00071441865
0.018593349	0.037172360	0.00073451073
0.018723843	0.036982283	0.00072973186
0.018854337	0.034526683	0.00069703655
0.018984831	0.035075970	0.00070735767
0.019115325	0.035432353	0.00070324937
0.019245819	0.035710435	0.00071029669
0.019376313	0.035493237	0.00069996447
0.019506807	0.034850398	0.00068923151
0.019637301	0.034793485	0.00069331286
0.019767795	0.035559621	0.00069301340
0.019898289	0.033767605	0.00067567367
0.020028783	0.034312704	0.00067902414
0.020159277	0.035508374	0.00068518387
0.020289771	0.034965987	0.00068148902
0.020420264	0.034154609	0.00066581495
0.020550758	0.033748870	0.00066060577
0.020681252	0.033237261	0.00066133110
0.020811746	0.034268385	0.00066330803
0.020942240	0.034961317	0.00066301246
0.021072734	0.033219229	0.00065365366
0.021203228	0.032835561	0.00063943511
0.021333722	0.034055767	0.00065653175
0.021464216	0.033258493	0.00064593172
0.021594710	0.032693155	0.00063211647
0.021725204	0.033896087	0.00065166478
0.021855698	0.033485159	0.00063372743
0.021986192	0.033221879	0.00063755984
0.022116686	0.033435184	0.00063991623
0.022247180	0.031537702	0.00061320113
0.022377674	0.033025677	0.00062789612
0.022508168	0.033902456	0.00063165008
0.022638662	0.031805765	0.00060914189
0.022769156	0.033079655	0.00062687452
0.022899650	0.033176388	0.00061683594
0.023030144	0.032836588	0.00062052733
0.023160638	0.031919863	0.00060801880
0.023291132	0.032731120	0.00060918573
0.023421626	0.031966871	0.00060539854
0.023552120	0.031866276	0.00060005699
0.023682614	0.034028205	0.00061431931
0.023813108	0.032809185	0.00060989987
0.023943602	0.032489288	0.00059908435
0.024074096	0.032076521	0.00059497752
0.024204590	0.032863712	0.00060402585
0.024335084	0.033362832	0.00060160197
0.024465578	0.031693821	0.00058911305
0.024596072	0.032869054	0.00059375227
0.024726566	0.032139528	0.00058716114
0.024857060	0.031730715	0.00058582742
0.024987553	0.032821908	0.00058701789
0.025118047	0.031342549	0.00057913556
0.025248541	0.031973973	0.00057906283
0.025379035	0.032021416	0.00057618160
0.025509529	0.031605127	0.00057679431
0.025640023	0.031987921	0.00057129096
0.025770517	0.031962592	0.00057611509
0.025901011	0.031132847	0.00056693357
0.026031505	0.030842949	0.00055900839
0.026161999	0.031312254	0.00056417865
0.026292493	0.032471532	0.00056992996
0.026422987	0.031021677	0.00055770863
0.026553481	0.031440237	0.00056260456
0.026683975	0.032355688	0.00056482800
0.026814469	0.031479832	0.00055726032
0.026944963	0.032291317	0.00056436667
0.027075457	0.031966789	0.00055845026
0.027205951	0.031684063	0.00055807577
0.027336445	0.031992461	0.00055406956
0.027466939	0.030863763	0.00054376508
0.027597433	0.031401034	0.00055186281
0.027727927	0.032280187	0.00055160746
0.027858421	0.031683312	0.00055168341
0.027988915	0.033097770	0.00055825494
0.028119409	0.032178116	0.00054719674
0.028249903	0.031668211	0.00054679710
0.028380397	0.031289520	0.00053664027
0.028510891	0.031055032	0.00054002752
0.028641385	0.031026970	0.00053762199
0.028771879	0.030821303	0.00052952453
0.028902373	0.030706857	0.00053128521
0.029032867	0.030863168	0.00052919125
0.029163361	0.030198266	0.00052217919
0.029293855	0.030317154	0.00052737025
0.029424349	0.032077599	0.00053326158
0.029554842	0.030969214	0.00052701552
0.029685336	0.031201722	0.00052683526
0.029815830	0.030551274	0.00051773155
0.029946324	0.030794680	0.00052229907
0.030076818	0.030207300	0.00051741914
0.030207312	0.030698498	0.00051613996
0.030337806	0.030998827	0.00052205976
0.030468300	0.031096470	0.00051880522
0.030598794	0.029697559	0.00050731645
0.030729288	0.030422484	0.00051350007
0.030859782	0.031157556	0.00051557094
0.030990276	0.031119775	0.00051578670
0.031120770	0.030227154	0.00050445279
0.031251264	0.031375425	0.00051242564
0.031381758	0.031138189	0.00051436158
0.031512252	0.031450676	0.00051137314
0.031642746	0.032486608	0.00052096001
0.031773240	0.030296549	0.00050160145
0.031903734	0.031918202	0.00051090196
0.032034228	0.030582105	0.00050301342
0.032164722	0.030783696	0.00050261537
0.032295216	0.030542659	0.00049967625
0.032425710	0.029336872	0.00049227099
0.032556204	0.030388314	0.00049389637
0.032686698	0.030843380	0.00049902959
0.032817192	0.030763690	0.00049642837
0.032947686	0.030572374	0.00049334997
0.033078180	0.030849727	0.00049716721
0.033208674	0.030293330	0.00048944110
0.033339168	0.030301038	0.00048932015
0.033469662	0.031056859	0.00049526513
0.033600156	0.030928993	0.00049140096
0.033730650	0.030736654	0.00049368187
0.033861144	0.030590671	0.00048699179
0.033991637	0.031577039	0.00049047613
0.034122131	0.030695887	0.00049016456
0.034252625	0.031571816	0.00049654997
0.034383119	0.031105768	0.00049929170
0.034513613	0.030776395	0.00049768253
0.034644107	0.029973643	0.00048891829
0.034774601	0.030663474	0.00050707688
0.034905095	0.030380523	0.00050644879
0.035035589	0.029598834	0.00050246980
0.035166083	0.031196310	0.00052168868
0.035296577	0.031358053	0.00051990479
0.035427071	0.030587739	0.00051979933
0.035557565	0.030998807	0.00052003325
0.035688059	0.030010922	0.00051268917
0.035818553	0.030699094	0.00052553874
0.035949047	0.030948130	0.00052363088
0.036079541	0.030600127	0.00052192216
0.036210035	0.031010090	0.00052368021
0.036340529	0.029821036	0.00051400672
0.036471023	0.031043376	0.00053072198
0.036601517	0.030365848	0.00052311874
0.036732011	0.030435906	0.00052154662
0.036862505	0.029278021	0.00051587442
0.036992999	0.029390479	0.00051647198
0.037123493	0.029600809	0.00051805593
0.037253987	0.029701375	0.00052591543
0.037384481	0.029113535	0.00051631082
0.037514975	0.029909850	0.00052652877
0.037645469	0.029722960	0.00052503688
0.037775963	0.029396195	0.00051954620
0.037906457	0.029382106	0.00052606537
0.038036951	0.029943995	0.00052959751
0.038167445	0.029634879	0.00052857504
0.038297939	0.030051545	0.00053183220
0.038428433	0.030429071	0.00053286312
0.038558926	0.030525464	0.00053786979
0.038689420	0.029705020	0.00053120389
0.038819914	0.030114898	0.00053217052
0.038950408	0.030134324	0.00053783122
0.039080902	0.030543466	0.00053233203
0.039211396	0.030516327	0.00053225528
0.039341890	0.029823012	0.00051898070
0.039472384	0.030031954	0.00052078374
0.039602878	0.030348542	0.00052187124
0.039733372	0.029740063	0.00051418319
0.039863866	0.030122698	0.00051310063
0.039994360	0.030726310	0.00052224013
0.040124854	0.030189120	0.00051243281
0.040255348	0.029195223	0.00050470661
0.040385842	0.029875435	0.00050649666
0.040516336	0.030235694	0.00050974299
0.040646830	0.030844835	0.00051403043
0.040777324	0.030530976	0.00051000177
0.040907818	0.030251056	0.00050692913
0.041038312	0.029533539	0.00050543616
0.041168806	0.030149785	0.00050319494
0.041299300	0.030355924	0.00050914086
0.041429794	0.031611573	0.00051430696
0.041560288	0.031047620	0.00050964108
0.041690782	0.029547099	0.00049930423
0.041821276	0.030564927	0.00050435979
0.041951770	0.029913135	0.00049927469
0.042082264	0.029889965	0.00049689646
0.042212758	0.030873651	0.00050337068
0.042343252	0.029788896	0.00049969292
0.042473746	0.030843908	0.00050256839
0.042604240	0.030106367	0.00049529209
0.042734734	0.030205736	0.00050018178
0.042865228	0.029502371	0.00048982765
0.042995722	0.030271976	0.00049927150
0.043126215	0.030248570	0.00049705078
0.043256709	0.029597513	0.00049080336
0.043387203	0.029535548	0.00049115057
0.043517697	0.030130589	0.00049144312
0.043648191	0.029733260	0.00048750520
0.043778685	0.029788067	0.00049377945
0.043909179	0.030479530	0.00049165692
0.044039673	0.030415270	0.00049375796
0.044170167	0.029788308	0.00048948666
0.044300661	0.030986157	0.00049465206
0.044431155	0.029782848	0.00048933833
0.044561649	0.029505415	0.00048477648
0.044692143	0.029854355	0.00048612356
0.044822637	0.029624480	0.00048555551
0.044953131	0.030012995	0.00048650403
0.045083625	0.029601172	0.00048645149
0.045214119	0.029958149	0.00048462917
0.045344613	0.029663948	0.00048077308
0.045475107	0.030157586	0.00048630067
0.045605601	0.030477591	0.00048709744
0.045736095	0.029666989	0.00048105091
0.045866589	0.029356930	0.00047859627
0.045997083	0.029665174	0.00047919254
0.046127577	0.029514038	0.00048279591
0.046258071	0.030126327	0.00049078384
0.046388565	0.029843892	0.00048992198
0.046519059	0.030002288	0.00049743551
0.046649553	0.030448357	0.00049981684
0.046780047	0.029831680	0.00049777302
0.046910541	0.030140295	0.00050180332
0.047041035	0.030108368	0.00050092856
0.047171529	0.029580081	0.00050021109
0.047302023	0.030604655	0.00050866999
0.047432517	0.030012784	0.00050385631
0.047563011	0.029623063	0.00050465556
0.047693504	0.029829959	0.00050373264
0.047823998	0.030073468	0.00050959796
0.047954492	0.029817637	0.00050894210
0.048084986	0.030042179	0.00051007353
0.048215480	0.030955115	0.00052050958
0.048345974	0.030547477	0.00051432778
0.048476468	0.030591856	0.00051342982
0.048606962	0.030218943	0.00051449178
0.048737456	0.029519332	0.00050758082
0.048867950	0.029823398	0.00051394564
0.048998444	0.030833324	0.00051894537
0.049128938	0.029688476	0.00051147620
0.049259432	0.029861238	0.00051442573
0.049389926	0.030548163	0.00051967790
0.049520420	0.029112751	0.00051051976
0.049650914	0.029502704	0.00051439997
0.049781408	0.029453781	0.00051203390
0.049911902	0.030007079	0.00051603246
0.050042396	0.030617071	0.00052394174
0.050172890	0.029724835	0.00051613107
0.050303384	0.029338603	0.00051687049
0.050433878	0.030280101	0.00051939451
0.050564372	0.031213001	0.00052983558
0.050694866	0.030187811	0.00051941122
0.050825360	0.029105850	0.00051541861
0.050955854	0.029543622	0.00051820454
0.051086348	0.028908976	0.00051249460
0.051216842	0.029999319	0.00052065477
0.051347336	0.030287345	0.00052489301
0.051477830	0.029851783	0.00051854442
0.051608324	0.029578923	0.00051931492
0.051738818	0.030313111	0.00052759699
0.051869312	0.030293444	0.00052266120
0.051999806	0.030182395	0.00052624670
0.052130299	0.030111613	0.00052478578
0.052260793	0.029896672	0.00052328410
0.052391287	0.029576736	0.00052302034
0.052521781	0.029530209	0.00052150455
0.052652275	0.029623437	0.00052504879
0.052782769	0.030197655	0.00052481912
0.052913263	0.029941587	0.00052558912
0.053043757	0.029852999	0.00052442543
0.053174251	0.030336661	0.00053081476
0.053304745	0.029558612	0.00052307526
0.053435239	0.029417168	0.00052615022
0.053565733	0.029414408	0.00052276496
0.053696227	0.029272829	0.00051974095
0.053826721	0.029747426	0.00052741198
0.053957215	0.030246244	0.00052919356
0.054087709	0.030342355	0.00053322728
0.054218203	0.029320486	0.00052146605
0.054348697	0.030418244	0.00053066270
0.054479191	0.030451975	0.00053319745
0.054609685	0.029416457	0.00052818942
0.054740179	0.030118355	0.00053048352
0.054870673	0.029807141	0.00052933121
0.055001167	0.028907575	0.00051962605
0.055131661	0.029652976	0.00052781824
0.055262155	0.029696522	0.00052612839
0.055392649	0.029560965	0.00052944635
0.055523143	0.030283539	0.00053519459
0.055653637	0.029213730	0.00052407668
0.055784131	0.029488859	0.00052523387
0.055914625	0.030008182	0.00053228596
0.056045119	0.029919673	0.00053209505
0.056175613	0.030532412	0.00053513889
0.056306107	0.030234952	0.00053343182
0.056436601	0.029822155	0.00053031757
0.056567095	0.029588925	0.00052843358
0.056697588	0.028954450	0.00052700145
0.056828082	0.029620157	0.00053068551
0.056958576	0.029873594	0.00053339147
0.057089070	0.029210556	0.00052646695
0.057219564	0.029401023	0.00053014383
0.057350058	0.029090851	0.00052313998
0.057480552	0.028795052	0.00052788069
0.057611046	0.029898020	0.00053077782
0.057741540	0.030123403	0.00053403420
0.057872034	0.029789795	0.00053035818
0.058002528	0.029438215	0.00052473949
0.058133022	0.030323941	0.00053659673
0.058263516	0.029715426	0.00052832312
0.058394010	0.029327768	0.00052485804
0.058524504	0.030223987	0.00053253013
0.058654998	0.029423192	0.00052297512
0.058785492	0.030237401	0.00053015699
0.058915986	0.030324775	0.00053250371
0.059046480	0.029387022	0.00051980920
0.059176974	0.029830014	0.00052828727
0.059307468	0.029140329	0.00051606881
0.059437962	0.028986785	0.00051473029
0.059568456	0.029815192	0.00052437914
0.059698950	0.029507132	0.00051852191
0.059829444	0.029352522	0.00051801354
0.059959938	0.029510803	0.00051864984
0.060090432	0.029205370	0.00051386316
0.060220926	0.028894866	0.00051386976
0.060351420	0.029515346	0.00051574957
0.060481914	0.029679142	0.00051912653
0.060612408	0.030248166	0.00052197461
0.060742902	0.029744561	0.00051506097
0.060873396	0.029009455	0.00051159511
0.061003890	0.029429716	0.00051485883
0.061134384	0.029253621	0.00051065734
0.061264877	0.029649223	0.00052013226
0.061395371	0.029418291	0.00051285870
0.061525865	0.030075859	0.00051511391
0.061656359	0.029563517	0.00051504007
0.061786853	0.029000029	0.00051061136
0.061917347	0.029969125	0.00051824749
0.062047841	0.029406073	0.00051207693
0.062178335	0.029308121	0.00050746986
0.062308829	0.029516435	0.00051425298
0.062439323	0.029812282	0.00051429496
0.062569817	0.029714586	0.00051409844
0.062700311	0.029336780	0.00051163761
0.062830805	0.028869650	0.00050556505
0.062961299	0.029166874	0.00050952128
0.063091793	0.029133441	0.00050759184
0.063222287	0.029207761	0.00050834934
0.063352781	0.029710070	0.00051433053
0.063483275	0.028911449	0.00050550118
0.063613769	0.030314847	0.00051516188
0.063744263	0.029343823	0.00050903011
0.063874757	0.029852582	0.00051302397
0.064005251	0.029578281	0.00051307913
0.064135745	0.030136485	0.00051519166
0.064266239	0.028976457	0.00050482145
0.064396733	0.030150322	0.00051295208
0.064527227	0.029708349	0.00050967620
0.064657721	0.029191843	0.00050715733
0.064788215	0.029824266	0.00051048412
0.064918709	0.030194330	0.00051219036
0.065049203	0.029880513	0.00051236586
0.065179697	0.030324729	0.00051208383
0.065310191	0.028576089	0.00050089778
0.065440685	0.029299988	0.00050711419
0.065571179	0.029049854	0.00050218254
0.065701673	0.029402978	0.00050572591
0.065832166	0.029379401	0.00050620610
0.065962660	0.029040624	0.00050236294
0.066093154	0.029922410	0.00051272981
0.066223648	0.029984956	0.00050780296
0.066354142	0.029303741	0.00050502634
0.066484636	0.029640278	0.00050436789
0.066615130	0.029214860	0.00050281939
0.066745624	0.028533701	0.00049630767
0.066876118	0.029683648	0.00050457186
0.067006612	0.029645510	0.00050728253
0.067137106	0.029984194	0.00050795811
0.067267600	0.029791566	0.00050194138
0.067398094	0.028861210	0.00049954576
0.067528588	0.028975195	0.00049882562
0.067659082	0.029306248	0.00049972613
0.067789576	0.029294313	0.00050406497
0.067920070	0.029575800	0.00050234339
0.068050564	0.029512593	0.00050106536
0.068181058	0.028677830	0.00049373847
0.068311552	0.029071910	0.00049765325
0.068442046	0.029755644	0.00050528930
0.068572540	0.029190011	0.00050000465
0.068703034	0.028871902	0.00049358622
0.068833528	0.029783946	0.00050540202
0.068964022	0.029742436	0.00050208017
0.069094516	0.029657234	0.00050315187
0.069225010	0.029785483	0.00050111629
0.069355504	0.029784932	0.00050099590
0.069485998	0.029311158	0.00049878802
0.069616492	0.029078656	0.00049765555
0.069746986	0.029658579	0.00049967234
0.069877480	0.029434016	0.00049895794
0.070007974	0.029149061	0.00049564564
0.070138468	0.030095955	0.00050232252
0.070268961	0.028743760	0.00049129712
0.070399455	0.029682919	0.00049783760
0.070529949	0.029254777	0.00049937621
0.070660443	0.029223013	0.00049524320
0.070790937	0.029274004	0.00049545581
0.070921431	0.030177696	0.00050265591
0.071051925	0.028439534	0.00048537374
0.071182419	0.029386797	0.00049910542
0.071312913	0.028662435	0.00049013073
0.071443407	0.028860284	0.00049306563
0.071573901	0.028901083	0.00048851153
0.071704395	0.029870330	0.00049655279
0.071834889	0.028391014	0.00048673836
0.071965383	0.027979722	0.00048307322
0.072095877	0.028742925	0.00049014435
0.072226371	0.030357725	0.00050171530
0.072356865	0.030049367	0.00049728461
0.072487359	0.029114117	0.00049257212
0.072617853	0.030608674	0.00050360573
0.072748347	0.030310875	0.00049658945
0.072878841	0.029146478	0.00049257307
0.073009335	0.028713987	0.00048376731
0.073139829	0.028794899	0.00048595044
0.073270323	0.028544908	0.00048766129
0.073400817	0.029338811	0.00049063875
0.073531311	0.029074487	0.00048897800
0.073661805	0.029780399	0.00049481815
0.073792299	0.029309128	0.00048742553
0.073922793	0.029031826	0.00048961654
0.074053287	0.029413577	0.00048964680
0.074183781	0.029001377	0.00048729037
0.074314275	0.029410585	0.00049348944
0.074444769	0.030225655	0.00049265460
0.074575263	0.028868897	0.00048514416
0.074705757	0.029909000	0.00049283390
0.074836250	0.029485163	0.00049093492
0.074966744	0.029375600	0.00049105172
0.075097238	0.029022881	0.00048257721
0.075227732	0.029325124	0.00048825885
0.075358226	0.029068739	0.00048895939
0.075488720	0.029840791	0.00049022063
0.075619214	0.029577889	0.00048809794
0.075749708	0.028901004	0.00048444272
0.075880202	0.028876927	0.00048250313
0.076010696	0.028629804	0.00048115141
0.076141190	0.028914422	0.00048317821
0.076271684	0.029878754	0.00049143166
0.076402178	0.029981530	0.00049371970
0.076532672	0.029566344	0.00048516976
0.076663166	0.029299438	0.00048526686
0.076793660	0.029902579	0.00048910706
0.076924154	0.029918178	0.00048935542
0.077054648	0.029434608	0.00048609502
0.077185142	0.029404413	0.00048389696
0.077315636	0.029989976	0.00048920632
0.077446130	0.029620724	0.00048601943
0.077576624	0.029096422	0.00047970569
0.077707118	0.029374612	0.00048674037
0.077837612	0.029976720	0.00048633943
0.077968106	0.029281897	0.00048363216
0.078098600	0.028804307	0.00047766898
0.078229094	0.029323823	0.00047924387
0.078359588	0.028043639	0.00047521802
0.078490082	0.029690265	0.00048520693
0.078620576	0.029291039	0.00047996773
0.078751070	0.029755327	0.00048554139
0.078881564	0.029318425	0.00047998812
0.079012058	0.029602464	0.00048490836
0.079142552	0.029251725	0.00048073051
0.079273046	0.029166270	0.00047853290
0.079403539	0.029316350	0.00048004172
0.079534033	0.028680723	0.00047617786
0.079664527	0.029868845	0.00048404997
0.079795021	0.028082861	0.00047092449
0.079925515	0.029668323	0.00047982669
0.080056009	0.029378073	0.00048329342
0.080186503	0.028938287	0.00047874329
0.080316997	0.028809490	0.00047325226
0.080447491	0.028668535	0.00047517498
0.080577985	0.029096390	0.00047708095
0.080708479	0.028909130	0.00047465585
0.080838973	0.028121737	0.00046977983
0.080969467	0.028974654	0.00047442150
0.081099961	0.029703441	0.00048182475
0.081230455	0.029565249	0.00048044937
0.081360949	0.029373061	0.00047496311
0.081491443	0.028687096	0.00047462857
0.081621937	0.028729186	0.00047093359
0.081752431	0.028274665	0.00046917786
0.081882925	0.028763131	0.00047444716
0.082013419	0.029060564	0.00047187773
0.082143913	0.029511605	0.00047883884
0.082274407	0.029005648	0.00047286644
0.082404901	0.028709008	0.00046920819
0.082535395	0.029082562	0.00047553309
0.082665889	0.028274598	0.00046433806
0.082796383	0.029378792	0.00047608234
0.082926877	0.029582967	0.00047614614
0.083057371	0.028486116	0.00046644118
0.083187865	0.028258336	0.00046702418
0.083318359	0.029102346	0.00047164747
0.083448853	0.028943045	0.00047037399
0.083579347	0.028969381	0.00047091593
0.083709841	0.029534985	0.00047354264
0.083840335	0.028679013	0.00046863652
0.083970828	0.029295481	0.00047450367
0.084101322	0.029330313	0.00047256730
0.084231816	0.029221283	0.00047287538
0.084362310	0.029997245	0.00047545916
0.084492804	0.028777161	0.00046664567
0.084623298	0.029726505	0.00047722008
0.084753792	0.029637027	0.00047330771
0.084884286	0.029325235	0.00047321855
0.085014780	0.028931275	0.00046749256
0.085145274	0.029070242	0.00046861949
0.085275768	0.028287600	0.00046350842
0.085406262	0.029428316	0.00047018849
0.085536756	0.029080942	0.00046981119
0.085667250	0.029242818	0.00047162330
0.085797744	0.029093505	0.00046684753
0.085928238	0.029420434	0.00047101801
0.086058732	0.028552286	0.00046286114
0.086189226	0.029758188	0.00047199619
0.086319720	0.028571439	0.00046684711
0.086450214	0.029135509	0.00046452305
0.086580708	0.028717151	0.00046567117
0.086711202	0.028544618	0.00046102487
0.086841696	0.029021589	0.00046525361
0.086972190	0.028621288	0.00046310180
0.087102684	0.028606922	0.00046272180
0.087233178	0.028853907	0.00046429865
0.087363672	0.029449905	0.00046927823
0.087494166	0.029160286	0.00046338120
0.087624660	0.029579547	0.00046903868
0.087755154	0.028665251	0.00046363829
0.087885648	0.028788255	0.00046096247
0.088016142	0.029062973	0.00046488906
0.088146636	0.028419347	0.00045803404
0.088277130	0.028774336	0.00046204698
0.088407623	0.029207501	0.00046670668
0.088538117	0.028675689	0.00045932175
0.088668611	0.029111058	0.00046487916
0.088799105	0.029076030	0.00046416410
0.088929599	0.029704229	0.00046564621
0.089060093	0.028663492	0.00046101944
0.089190587	0.028355172	0.00045705175
0.089321081	0.029355958	0.00046383848
0.089451575	0.028318868	0.00045821697
0.089582069	0.029088868	0.00045877421
0.089712563	0.028799807	0.00045868636
0.089843057	0.028820663	0.00046117957
0.089973551	0.029339346	0.00046143138
0.090104045	0.028830819	0.00046219810
0.090234539	0.028326418	0.00045324392
0.090365033	0.028197915	0.00045623014
0.090495527	0.028473319	0.00045654013
0.090626021	0.028618507	0.00045764779
0.090756515	0.028754330	0.00045932797
0.090887009	0.028764171	0.00045877702
0.091017503	0.029273135	0.00046036790
0.091147997	0.028069225	0.00045337435
0.091278491	0.028596213	0.00045442658
0.091408985	0.028759883	0.00045801073
0.091539479	0.028656268	0.00045669181
0.091669973	0.027945253	0.00044965780
0.091800467	0.028366468	0.00046331530
0.091930961	0.028577265	0.00046807122
0.092061455	0.028457271	0.00047174608
0.092191949	0.028425607	0.00047637337
0.092322443	0.028499115	0.00047715795
0.092452937	0.029252758	0.00048460052
0.092583431	0.028732659	0.00048463569
0.092713925	0.028888281	0.00048574038
0.092844419	0.028955913	0.00049143525
0.092974912	0.028210609	0.00048374872
0.093105406	0.028639442	0.00047822878
0.093235900	0.028352387	0.00047435504
0.093366394	0.028359938	0.00046942033
0.093496888	0.028674684	0.00047534619
0.093627382	0.028271746	0.00046625630
0.093757876	0.028261042	0.00046605665
0.093888370	0.028798683	0.00047114664
0.094018864	0.028137154	0.00046042972
0.094149358	0.028680804	0.00046825501
0.094279852	0.028693818	0.00046721757
0.094410346	0.029505055	0.00046922453
0.094540840	0.028821817	0.00046643171
0.094671334	0.028491820	0.00046115141
0.094801828	0.027910378	0.00045778925
0.094932322	0.029231631	0.00046853187
0.095062816	0.028466758	0.00045932396
0.095193310	0.028993547	0.00046350972
0.095323804	0.029174597	0.00046391957
0.095454298	0.028634961	0.00045887032
0.095584792	0.028234455	0.00045978785
0.095715286	0.028666418	0.00045880172
0.095845780	0.028316976	0.00045696660
0.095976274	0.029360700	0.00046694930
0.096106768	0.028400855	0.00045388114
0.096237262	0.028599627	0.00045969188
0.096367756	0.028031258	0.00045500871
0.096498250	0.029073631	0.00045969953
0.096628744	0.028002110	0.00045580540
0.096759238	0.028516664	0.00045322972
0.096889732	0.028251552	0.00045447980
0.097020226	0.027609298	0.00045111150
0.097150720	0.028320451	0.00045257359
0.097281214	0.028366141	0.00045272992
0.097411708	0.028485321	0.00045321837
0.097542201	0.028635603	0.00045457674
0.097672695	0.028013665	0.00045350428
0.097803189	0.028645104	0.00045179890
0.097933683	0.027552039	0.00044705346
0.098064177	0.029138746	0.00045644249
0.098194671	0.028640536	0.00045067790
0.098325165	0.028478772	0.00044947817
0.098455659	0.027972617	0.00044476655
0.098586153	0.028263794	0.00044747219
0.098716647	0.028891577	0.00045051359
0.098847141	0.028562709	0.00044348237
0.098977635	0.028882847	0.00044703802
0.099108129	0.027802938	0.00043879772
0.099238623	0.028579628	0.00044401251
0.099369117	0.028452621	0.00044238402
0.099499611	0.028648717	0.00044259701
0.099630105	0.028836604	0.00044544050
0.099760599	0.028181584	0.00044164594
0.099891093	0.029217956	0.00044650779
0.10002159	0.028293769	0.00044407879
0.10015208	0.029290722	0.00044843434
0.10028257	0.028711040	0.00044218813
0.10041307	0.029478426	0.00045048123
0.10054356	0.028256186	0.00044206395
0.10067406	0.029024555	0.00045011787
0.10080455	0.028828985	0.00044687023
0.10093504	0.029098961	0.00044528153
0.10106554	0.028658358	0.00044704560
0.10119603	0.028842770	0.00044485297
0.10132653	0.027976250	0.00044137185
0.10145702	0.028536972	0.00044464674
0.10158751	0.028192164	0.00043862482
0.10171801	0.027786277	0.00043942124
0.10184850	0.027609088	0.00043421406
0.10197900	0.028812764	0.00044494430
0.10210949	0.028139162	0.00044072454
0.10223998	0.028704571	0.00044247078
0.10237048	0.028692082	0.00044332192
0.10250097	0.028854500	0.00044563161
0.10263147	0.028064552	0.00043645604
0.10276196	0.028797878	0.00044649638
0.10289245	0.029109024	0.00044491298
0.10302295	0.028707657	0.00044141023
0.10315344	0.028981143	0.00044591267
0.10328394	0.028251393	0.00043655082
0.10341443	0.028585520	0.00044067817
0.10354492	0.028616043	0.00044277090
0.10367542	0.028834501	0.00043945538
0.10380591	0.028107504	0.00043826212
0.10393641	0.029030725	0.00044329300
0.10406690	0.028887882	0.00043980703
0.10419739	0.028559691	0.00044094674
0.10432789	0.028217362	0.00043575919
0.10445838	0.028496995	0.00044008437
0.10458888	0.029169748	0.00044212137
0.10471937	0.028904073	0.00044037724
0.10484986	0.027408934	0.00043162496
0.10498036	0.028594135	0.00043690877
0.10511085	0.028837846	0.00043940140
0.10524135	0.028480829	0.00043831988
0.10537184	0.028687952	0.00043728444
0.10550233	0.028611558	0.00043952041
0.10563283	0.029043776	0.00044005141
0.10576332	0.028681565	0.00043766825
0.10589382	0.028744607	0.00044012945
0.10602431	0.029065194	0.00043790247
0.10615480	0.028300000	0.00043479194
0.10628530	0.028614780	0.00043891362
0.10641579	0.028593639	0.00043555485
0.10654629	0.028804278	0.00043803311
0.10667678	0.028298096	0.00043257398
0.10680727	0.027983128	0.00043133067
0.10693777	0.028581595	0.00043677111
0.10706826	0.027796755	0.00043051634
0.10719876	0.028355434	0.00043525546
0.10732925	0.029006520	0.00043845753
0.10745974	0.028944404	0.00043518851
0.10759024	0.028340331	0.00043284641
0.10772073	0.028459064	0.00043366153
0.10785123	0.028303258	0.00043515309
0.10798172	0.028855633	0.00044579967
0.10811221	0.028841998	0.00044783134
0.10824271	0.028265703	0.00045010918
0.10837320	0.028190902	0.00045066214
0.10850370	0.028558102	0.00045613180
0.10863419	0.027890905	0.00045451577
0.10876468	0.028616158	0.00045930255
0.10889518	0.028577430	0.00046058510
0.10902567	0.029572633	0.00047276121
0.10915616	0.027940823	0.00045889009
0.10928666	0.029069081	0.00047135764
0.10941715	0.029641954	0.00047498960
0.10954765	0.028711088	0.00046946602
0.10967814	0.028279240	0.00046959607
0.10980863	0.028888899	0.00047448353
0.10993913	0.028338138	0.00047278582
0.11006962	0.028224234	0.00047472530
0.11020012	0.028765198	0.00047524208
0.11033061	0.028767799	0.00047989096
0.11046110	0.028281006	0.00047643765
0.11059160	0.028910460	0.00048246862
0.11072209	0.028595140	0.00048675864
0.11085259	0.028244195	0.00047850487
0.11098308	0.028221044	0.00048033071
0.11111357	0.028414607	0.00048651002
0.11124407	0.028296142	0.00048271798
0.11137456	0.028743650	0.00049120813
0.11150506	0.028405758	0.00048752099
0.11163555	0.028214533	0.00048827629
0.11176604	0.028565094	0.00049313685
0.11189654	0.028857827	0.00049242479
0.11202703	0.028528338	0.00049274035
0.11215753	0.028470405	0.00049380031
0.11228802	0.027853794	0.00048967637
0.11241851	0.028724682	0.00049679839
0.11254901	0.028432416	0.00049706498
0.11267950	0.028868122	0.00049927057
0.11281000	0.028269182	0.00049412496
0.11294049	0.027281582	0.00047130927
0.11307098	0.028393336	0.00047867258
0.11320148	0.027557148	0.00046695004
0.11333197	0.028065391	0.00047010212
0.11346247	0.028545438	0.00047549348
0.11359296	0.028139681	0.00046595089
0.11372345	0.028439760	0.00046875911
0.11385395	0.028376032	0.00046809190
0.11398444	0.027723210	0.00045745788
0.11411494	0.028304065	0.00046389902
0.11424543	0.027446325	0.00045542242
0.11437592	0.027721944	0.00045518431
0.11450642	0.027532041	0.00045478419
0.11463691	0.029257416	0.00046307609
0.11476741	0.028642585	0.00045983461
0.11489790	0.028376973	0.00045983439
0.11502839	0.028347286	0.00045564064
0.11515889	0.029022507	0.00046144066
0.11528938	0.027603542	0.00044854275
0.11541988	0.027571377	0.00044755121
0.11555037	0.029255737	0.00046176886
0.11568086	0.028589878	0.00045218631
0.11581136	0.028119473	0.00045267275
0.11594185	0.028176841	0.00044913083
0.11607235	0.028205700	0.00044920330
0.11620284	0.028128307	0.00044848754
0.11633333	0.029438649	0.00045749084
0.11646383	0.027046258	0.00044242112
0.11659432	0.027725581	0.00044578193
0.11672482	0.027771227	0.00044184370
0.11685531	0.029180010	0.00045378068
0.11698580	0.027953450	0.00044365961
0.11711630	0.027008473	0.00043763064
0.11724679	0.028219198	0.00044630437
0.11737729	0.028899471	0.00044966392
0.11750778	0.028273943	0.00044356592
0.11763827	0.028639202	0.00044787326
0.11776877	0.028055106	0.00043825415
0.11789926	0.028277015	0.00044409918
0.11802975	0.028660048	0.00044437962
0.11816025	0.028533054	0.00044047136
0.11829074	0.028363224	0.00044303516
0.11842124	0.028818837	0.00044234295
0.11855173	0.028486801	0.00044231099
0.11868222	0.028234749	0.00043734884
0.11881272	0.029096066	0.00044263452
0.11894321	0.028744931	0.00043969255
0.11907371	0.028841311	0.00043932488
0.11920420	0.029054776	0.00044176077
0.11933469	0.028243777	0.00043564515
0.11946519	0.027772632	0.00042759969
0.11959568	0.028400181	0.00043533782
0.11972618	0.027841853	0.00042793604
0.11985667	0.028493864	0.00043326832
0.11998716	0.028468290	0.00043318833
0.12011766	0.028984739	0.00043617505
0.12024815	0.028201486	0.00042809548
0.12037865	0.028710394	0.00043367627
0.12050914	0.028918934	0.00042980668
0.12063963	0.028683748	0.00043236527
0.12077013	0.028597594	0.00043058245
0.12090062	0.028403871	0.00042639669
0.12103112	0.028581656	0.00042902277
0.12116161	0.028373867	0.00042526493
0.12129210	0.028027881	0.00042506381
0.12142260	0.028284044	0.00042438354
0.12155309	0.028343084	0.00042490751
0.12168359	0.028811731	0.00042675608
0.12181408	0.028137101	0.00042124104
0.12194457	0.028237787	0.00042195458
0.12207507	0.027652523	0.00041985292
0.12220556	0.028105485	0.00042014515
0.12233606	0.028568694	0.00042746866
0.12246655	0.028125373	0.00041993483
0.12259704	0.027554354	0.00041634519
0.12272754	0.028598912	0.00042548976
0.12285803	0.029118873	0.00042716107
0.12298853	0.028216301	0.00042045995
0.12311902	0.028066977	0.00042290985
0.12324951	0.028135079	0.00041751438
0.12338001	0.028238404	0.00042292030
0.12351050	0.028552378	0.00042223748
0.12364100	0.028300999	0.00042047282
0.12377149	0.028705022	0.00042516315
0.12390198	0.028491992	0.00042032398
0.12403248	0.029092007	0.00042427743
0.12416297	0.028026638	0.00041757032
0.12429347	0.029392698	0.00042523282
0.12442396	0.028218332	0.00042072910
0.12455445	0.027661668	0.00041449374
0.12468495	0.028566661	0.00041812709
0.12481544	0.028540547	0.00042235697
0.12494594	0.028867912	0.00042060497
0.12507643	0.028234871	0.00041763613
0.12520692	0.028126745	0.00041704346
0.12533742	0.028551743	0.00041778699
0.12546791	0.027969929	0.00041572964
0.12559841	0.028450980	0.00041660749
0.12572890	0.027712193	0.00041296310
0.12585939	0.028341840	0.00041942318
0.12598989	0.027558366	0.00041014201
0.12612038	0.027776393	0.00041392533
0.12625088	0.028336244	0.00041601061
0.12638137	0.027894283	0.00041393595
0.12651186	0.029078792	0.00042400663
0.12664236	0.028680465	0.00041675154
0.12677285	0.027991810	0.00041390084
0.12690335	0.027892010	0.00041513916
0.12703384	0.028073338	0.00041172875
0.12716433	0.027954553	0.00041574527
0.12729483	0.028149759	0.00041344505
0.12742532	0.027912698	0.00041268129
0.12755581	0.029220920	0.00041985977
0.12768631	0.028314510	0.00041326119
0.12781680	0.027933435	0.00041296249
0.12794730	0.027808210	0.00041065517
0.12807779	0.028111276	0.00041111688
0.12820828	0.027976637	0.00041161536
0.12833878	0.028478736	0.00041323893
0.12846927	0.028866961	0.00041896752
0.12859977	0.027496773	0.00040850558
0.12873026	0.028240513	0.00041121953
0.12886075	0.027804272	0.00040963391
0.12899125	0.028054513	0.00041130898
0.12912174	0.028217069	0.00041205187
0.12925224	0.027027644	0.00040528271
0.12938273	0.027736663	0.00040929254
0.12951322	0.028473343	0.00041208094
0.12964372	0.028197294	0.00041121852
0.12977421	0.028121394	0.00040981505
0.12990471	0.028339467	0.00041262957
0.13003520	0.028983947	0.00041616925
0.13016569	0.028528436	0.00041241656
0.13029619	0.028684394	0.00041257874
0.13042668	0.028163661	0.00040799544
0.13055718	0.028333364	0.00040951364
0.13068767	0.027084193	0.00040533259
0.13081816	0.028120110	0.00040702903
0.13094866	0.028019733	0.00040840883
0.13107915	0.028496947	0.00040910988
0.13120965	0.028209803	0.00040884622
0.13134014	0.028194091	0.00040953209
0.13147063	0.027897175	0.00040694452
0.13160113	0.028882610	0.00041385528
0.13173162	0.028431627	0.00040888069
0.13186212	0.027727111	0.00040364947
0.13199261	0.027892178	0.00040641568
0.13212310	0.028068584	0.00040595691
0.13225360	0.028184699	0.00040907799
0.13238409	0.028065621	0.00040740651
0.13251459	0.027346582	0.00040133102
0.13264508	0.027793014	0.00040401061
0.13277557	0.028295230	0.00040749438
0.13290607	0.027957126	0.00040672591
0.13303656	0.027988313	0.00040645221
0.13316706	0.028691643	0.00040774760
0.13329755	0.027823602	0.00040392196
0.13342804	0.027343237	0.00040220363
0.13355854	0.028528592	0.00040686743
0.13368903	0.028244215	0.00040809412
0.13381953	0.028624534	0.00040777785
0.13395002	0.028020343	0.00040407041
0.13408051	0.027940732	0.00040360115
0.13421101	0.028081596	0.00040439474
0.13434150	0.027616473	0.00040337927
0.13447200	0.028217359	0.00040709524
0.13460249	0.027944046	0.00040086840
0.13473298	0.028576812	0.00040742382
0.13486348	0.027760926	0.00040156075
0.13499397	0.027889971	0.00040287419
0.13512447	0.028116683	0.00040466668
0.13525496	0.028175385	0.00040256361
0.13538545	0.027571406	0.00039956282
0.13551595	0.028316522	0.00040441783
0.13564644	0.027789496	0.00040057275
0.13577694	0.028239737	0.00040525030
0.13590743	0.027934907	0.00040054913
0.13603792	0.028656185	0.00040491931
0.13616842	0.028375310	0.00040488894
0.13629891	0.027132650	0.00039407337
0.13642940	0.028027330	0.00040336544
0.13655990	0.028674953	0.00040391204
0.13669039	0.028681902	0.00040584723
0.13682089	0.027850697	0.00039950312
0.13695138	0.027891267	0.00039956520
0.13708187	0.027954373	0.00040078709
0.13721237	0.028390055	0.00040414999
0.13734286	0.028207481	0.00040013837
0.13747336	0.028210203	0.00040197117
0.13760385	0.028515190	0.00040187133
0.13773434	0.028244059	0.00040153497
0.13786484	0.027807757	0.00039997919
0.13799533	0.028350505	0.00040089453
0.13812583	0.028161151	0.00040006166
0.13825632	0.027996923	0.00039873460
0.13838681	0.027693630	0.00039611977
0.13851731	0.028336351	0.00040161077
0.13864780	0.028248913	0.00040052487
0.13877830	0.027751617	0.00039687650
0.13890879	0.028205007	0.00040026172
0.13903928	0.028226801	0.00039849448
0.13916978	0.027568326	0.00039555480
0.13930027	0.028244335	0.00040023613
0.13943077	0.028138711	0.00039896900
0.13956126	0.028265648	0.00040086768
0.13969175	0.028289313	0.00039914350
0.13982225	0.028376386	0.00039964786
0.13995274	0.028079669	0.00039892968
0.14008324	0.028846737	0.00040213974
0.14021373	0.027896234	0.00039828602
0.14034422	0.028725305	0.00039903722
0.14047472	0.028115334	0.00039809400
0.14060521	0.028092394	0.00039860307
0.14073571	0.028269556	0.00039818120
0.14086620	0.028010208	0.00039570273
0.14099669	0.028179844	0.00039705136
0.14112719	0.028095650	0.00039369613
0.14125768	0.027685021	0.00039449496
0.14138818	0.026961479	0.00038704480
0.14151867	0.028028639	0.00039626917
0.14164916	0.027245162	0.00039156893
0.14177966	0.027199037	0.00038817384
0.14191015	0.028053885	0.00039383182
0.14204065	0.027713639	0.00039276305
0.14217114	0.028409282	0.00039678705
0.14230163	0.028929635	0.00040130699
0.14243213	0.028046021	0.00039113156
0.14256262	0.028338453	0.00039419865
0.14269312	0.028446436	0.00039697723
0.14282361	0.028215112	0.00039227213
0.14295410	0.028035250	0.00039343994
0.14308460	0.027609866	0.00038910251
0.14321509	0.027930843	0.00039154753
0.14334559	0.027565862	0.00039070791
0.14347608	0.028664909	0.00039627236
0.14360657	0.027561890	0.00038917781
0.14373707	0.027764000	0.00039066504
0.14386756	0.027847053	0.00038872510
0.14399806	0.027789665	0.00039044255
0.14412855	0.028366798	0.00039204347
0.14425904	0.027453541	0.00038870824
0.14438954	0.027650116	0.00039056434
0.14452003	0.028172989	0.00039154384
0.14465053	0.028224442	0.00039182545
0.14478102	0.027793184	0.00038910324
0.14491151	0.027943373	0.00038889330
0.14504201	0.028317409	0.00039384218
0.14517250	0.027765954	0.00038931247
0.14530299	0.027734378	0.00038938427
0.14543349	0.027459699	0.00038810111
0.14556398	0.027410496	0.00038475933
0.14569448	0.028664785	0.00039564563
0.14582497	0.027125348	0.00038490239
0.14595546	0.028046880	0.00039286844
0.14608596	0.027568505	0.00038585682
0.14621645	0.028334431	0.00039047783
0.14634695	0.027755740	0.00039002938
0.14647744	0.027725719	0.00038882126
0.14660793	0.027617069	0.00038695652
0.14673843	0.028134444	0.00039035299
0.14686892	0.027446809	0.00038452320
0.14699942	0.027739089	0.00038742067
0.14712991	0.028294921	0.00039089641
0.14726040	0.028203292	0.00039005984
0.14739090	0.027794854	0.00038730407
0.14752139	0.027871388	0.00038691405
0.14765189	0.027818926	0.00038651906
0.14778238	0.027846925	0.00038856871
0.14791287	0.028213859	0.00038880720
0.14804337	0.027522917	0.00038593498
0.14817386	0.028195074	0.00038893093
0.14830436	0.027880202	0.00038597415
0.14843485	0.028606161	0.00039256914
0.14856534	0.027937811	0.00038668240
0.14869584	0.027880916	0.00038664827
0.14882633	0.028387095	0.00039200470
0.14895683	0.027729941	0.00038452013
0.14908732	0.027430598	0.00038320816
0.14921781	0.027434016	0.00038344722
0.14934831	0.028347336	0.00038849164
0.14947880	0.027858032	0.00038762821
0.14960930	0.027916847	0.00038364357
0.14973979	0.028756996	0.00039073686
0.14987028	0.027755197	0.00038709686
0.15000078	0.027934340	0.00038606313
0.15013127	0.027680286	0.00038448449
0.15026177	0.028103333	0.00038683023
0.15039226	0.028049191	0.00038532461
0.15052275	0.028337048	0.00038878862
0.15065325	0.028055941	0.00038632957
0.15078374	0.027623310	0.00038509805
0.15091424	0.027735228	0.00038548180
0.15104473	0.027943326	0.00038340754
0.15117522	0.028045408	0.00038589379
0.15130572	0.028316762	0.00038898873
0.15143621	0.028206660	0.00038625304
0.15156671	0.027788909	0.00038498288
0.15169720	0.027463586	0.00038014023
0.15182769	0.027104327	0.00037827135
0.15195819	0.027816269	0.00038324937
0.15208868	0.027415050	0.00037997250
0.15221918	0.027614883	0.00038359725
0.15234967	0.028340723	0.00038565710
0.15248016	0.028835373	0.00038817960
0.15261066	0.028645640	0.00038779377
0.15274115	0.028074621	0.00038358033
0.15287165	0.027545441	0.00038031362
0.15300214	0.027628343	0.00038186722
0.15313263	0.027660414	0.00038041032
0.15326313	0.027577579	0.00037994115
0.15339362	0.027881991	0.00038080201
0.15352412	0.027886020	0.00038249789
0.15365461	0.027318067	0.00037848288
0.15378510	0.027620787	0.00038028226
0.15391560	0.027918224	0.00037985301
0.15404609	0.027288974	0.00037825771
0.15417658	0.027346867	0.00037777139
0.15430708	0.028321169	0.00038562211
0.15443757	0.027531412	0.00037803922
0.15456807	0.027997172	0.00038174645
0.15469856	0.028067015	0.00038043574
0.15482905	0.028284777	0.00038247287
0.15495955	0.027776516	0.00037983433
0.15509004	0.027955369	0.00038105065
0.15522054	0.027474932	0.00037773823
0.15535103	0.027606332	0.00037847154
0.15548152	0.028411639	0.00038237542
0.15561202	0.027883153	0.00038016047
0.15574251	0.027343274	0.00037770921
0.15587301	0.027630532	0.00037914327
0.15600350	0.027897564	0.00037875193
0.15613399	0.028200411	0.00038169663
0.15626449	0.027665957	0.00037797659
0.15639498	0.028752776	0.00038612252
0.15652548	0.027958058	0.00038010201
0.15665597	0.027740402	0.00037828032
0.15678646	0.027881722	0.00037704022
0.15691696	0.027734150	0.00037606622
0.15704745	0.027795313	0.00037910135
0.15717795	0.028323974	0.00038044110
0.15730844	0.027585941	0.00037708976
0.15743893	0.028013968	0.00037751833
0.15756943	0.027959755	0.00037767991
0.15769992	0.028054991	0.00037827301
0.15783042	0.027480136	0.00037551692
0.15796091	0.027783570	0.00037632128
0.15809140	0.027563321	0.00037578070
0.15822190	0.028326800	0.00037763916
0.15835239	0.027905738	0.00037787627
0.15848289	0.027711359	0.00037708093
0.15861338	0.027184586	0.00037340624
0.15874387	0.027729082	0.00037701575
0.15887437	0.027432776	0.00037355056
0.15900486	0.028147479	0.00037780219
0.15913536	0.027903134	0.00037673678
0.15926585	0.027764901	0.00037434152
0.15939634	0.028288578	0.00037973023
0.15952684	0.028248764	0.00037894515
0.15965733	0.028218768	0.00037697252
0.15978783	0.027632243	0.00037564987
0.15991832	0.027705238	0.00037304122
0.16004881	0.027674497	0.00037513461
0.16017931	0.027365740	0.00037278690
0.16030980	0.028070594	0.00037522028
0.16044030	0.027568807	0.00037387426
0.16057079	0.027567990	0.00037247199
0.16070128	0.028240154	0.00037750737
0.16083178	0.027715571	0.00037588754
0.16096227	0.027653013	0.00037218245
0.16109277	0.028281601	0.00037722959
0.16122326	0.028314244	0.00037665404
0.16135375	0.027959585	0.00037380234
0.16148425	0.027743624	0.00037606233
0.16161474	0.027041064	0.00036950773
0.16174524	0.027405967	0.00037108421
0.16187573	0.027839056	0.00037564978
0.16200622	0.027544274	0.00037008516
0.16213672	0.027360483	0.00037116779
0.16226721	0.027855396	0.00037198314
0.16239771	0.028407582	0.00037506547
0.16252820	0.027767573	0.00037291733
0.16265869	0.027613318	0.00037089693
0.16278919	0.027987849	0.00037414562
0.16291968	0.027442374	0.00037213286
0.16305018	0.028017177	0.00037241408
0.16318067	0.027650701	0.00036977697
0.16331116	0.027578339	0.00037108924
0.16344166	0.028324649	0.00037443366
0.16357215	0.027880917	0.00037332066
0.16370264	0.027637979	0.00036968425
0.16383314	0.027116773	0.00036805564
0.16396363	0.027778449	0.00037242795
0.16409413	0.027136404	0.00036720428
0.16422462	0.028279685	0.00037372092
0.16435511	0.027788570	0.00036955719
0.16448561	0.028075561	0.00037306286
0.16461610	0.027662554	0.00037115767
0.16474660	0.027122383	0.00036485034
0.16487709	0.027526413	0.00036969246
0.16500758	0.027535929	0.00036765841
0.16513808	0.027816559	0.00037098721
0.16526857	0.027630199	0.00037046400
0.16539907	0.028047093	0.00037058388
0.16552956	0.027201574	0.00036697580
0.16566005	0.028279175	0.00037480900
0.16579055	0.028311381	0.00037170396
0.16592104	0.027906603	0.00037127409
0.16605154	0.027466316	0.00036553967
0.16618203	0.027940195	0.00037080697
0.16631252	0.026985761	0.00036630624
0.16644302	0.027579256	0.00036659764
0.16657351	0.027819539	0.00036937607
0.16670401	0.027553789	0.00036914107
0.16683450	0.028449070	0.00037078676
0.16696499	0.027721970	0.00036882247
0.16709549	0.028023081	0.00036952036
0.16722598	0.028197324	0.00037292739
0.16735648	0.027805870	0.00037061136
0.16748697	0.028576097	0.00037227398
0.16761746	0.027965749	0.00037007092
0.16774796	0.027212677	0.00036545261
0.16787845	0.027301218	0.00036508626
0.16800895	0.027238683	0.00036413041
0.16813944	0.027665969	0.00036611181
0.16826993	0.028031899	0.00036932656
0.16840043	0.027577478	0.00036579154
0.16853092	0.027649542	0.00036390932
0.16866142	0.027828920	0.00036893877
0.16879191	0.026447175	0.00036171951
0.16892240	0.027466297	0.00036188057
0.16905290	0.027777883	0.00036728973
0.16918339	0.028212498	0.00036862870
0.16931389	0.027723862	0.00036778179
0.16944438	0.027849245	0.00036795735
0.16957487	0.026990589	0.00035903814
0.16970537	0.028682157	0.00037228642
0.16983586	0.028134987	0.00036757076
0.16996636	0.028490198	0.00036973801
0.17009685	0.027231006	0.00036399078
0.17022734	0.027487521	0.00036314855
0.17035784	0.028342412	0.00036789290
0.17048833	0.027458778	0.00036244202
0.17061883	0.028025273	0.00036752582
0.17074932	0.027698128	0.00036469012
0.17087981	0.027280544	0.00036331958
0.17101031	0.028178769	0.00036559789
0.17114080	0.027255180	0.00036238165
0.17127130	0.027269156	0.00036098857
0.17140179	0.028067596	0.00036871610
0.17153228	0.028048199	0.00036563331
0.17166278	0.027880179	0.00036518291
0.17179327	0.028002207	0.00036644917
0.17192377	0.027906937	0.00036581691
0.17205426	0.027659502	0.00036436558
0.17218475	0.027149539	0.00036128130
0.17231525	0.027355827	0.00036084504
0.17244574	0.027817234	0.00036331858
0.17257623	0.027582232	0.00036192626
0.17270673	0.027472754	0.00036189911
0.17283722	0.027980943	0.00036819605
0.17296772	0.028304371	0.00036686892
0.17309821	0.027634365	0.00036318773
0.17322870	0.028752677	0.00036647941
0.17335920	0.027120381	0.00035888289
0.17348969	0.027748317	0.00036359546
0.17362019	0.027432531	0.00036055882
0.17375068	0.027588677	0.00036117712
0.17388117	0.027743584	0.00036219115
0.17401167	0.027480838	0.00035996651
0.17414216	0.027961283	0.00036369077
0.17427266	0.028103320	0.00036354114
0.17440315	0.027868322	0.00036364519
0.17453364	0.027821464	0.00036248839
0.17466414	0.027754792	0.00036018670
0.17479463	0.027811092	0.00036328704
0.17492513	0.027733524	0.00036274899
0.17505562	0.028653047	0.00036621941
0.17518611	0.027324959	0.00035910263
0.17531661	0.027880830	0.00036081385
0.17544710	0.027881374	0.00036109308
0.17557760	0.028180003	0.00036402471
0.17570809	0.027513885	0.00035818077
0.17583858	0.028417090	0.00036644575
0.17596908	0.027710777	0.00036039618
0.17609957	0.026792511	0.00035499580
0.17623007	0.027287200	0.00035911321
0.17636056	0.027451397	0.00035886374
0.17649105	0.027774238	0.00036017156
0.17662155	0.028028881	0.00036361099
0.17675204	0.027728623	0.00035774618
0.17688254	0.027587675	0.00036035303
0.17701303	0.028068318	0.00036140826
0.17714352	0.027862350	0.00036122423
0.17727402	0.027853349	0.00036085659
0.17740451	0.027832033	0.00035971074
0.17753501	0.027925772	0.00035915676
0.17766550	0.027581811	0.00035981083
0.17779599	0.027701030	0.00035817966
0.17792649	0.026911429	0.00035629138
0.17805698	0.027740098	0.00035796106
0.17818748	0.027102262	0.00035556524
0.17831797	0.027417807	0.00035778287
0.17844846	0.027516031	0.00035656447
0.17857896	0.027763756	0.00036056606
0.17870945	0.027277679	0.00035644916
0.17883995	0.027736902	0.00035689536
0.17897044	0.027988440	0.00035941696
0.17910093	0.026997343	0.00035305283
0.17923143	0.028030698	0.00035961915
0.17936192	0.027597126	0.00035777328
0.17949242	0.028137737	0.00035894967
0.17962291	0.027546936	0.00035651056
0.17975340	0.027344479	0.00035545420
0.17988390	0.027662976	0.00035681896
0.18001439	0.027333885	0.00035489723
0.18014489	0.027612982	0.00035654160
0.18027538	0.027145690	0.00035282341
0.18040587	0.027489156	0.00035629421
0.18053637	0.027651066	0.00035537055
0.18066686	0.027785711	0.00035727317
0.18079736	0.028105749	0.00035850510
0.18092785	0.027496498	0.00035516185
0.18105834	0.027759541	0.00035584838
0.18118884	0.027643169	0.00035477365
0.18131933	0.027453484	0.00035479958
0.18144982	0.027023377	0.00035157662
0.18158032	0.027623879	0.00035879976
0.18171081	0.026770378	0.00035947259
0.18184131	0.027567813	0.00036503969
0.18197180	0.027087120	0.00036465844
0.18210229	0.027646655	0.00037208793
0.18223279	0.027678640	0.00037132687
0.18236328	0.027220468	0.00037186893
0.18249378	0.026949408	0.00036955223
0.18262427	0.027463939	0.00037510482
0.18275476	0.027218345	0.00037646021
0.18288526	0.027320735	0.00037645918
0.18301575	0.027514544	0.00037970239
0.18314625	0.027782411	0.00038326179
0.18327674	0.027701705	0.00038111480
0.18340723	0.027400043	0.00038359476
0.18353773	0.027615312	0.00038301149
0.18366822	0.028207719	0.00038995655
0.18379872	0.027582846	0.00038640973
0.18392921	0.027582796	0.00038563244
0.18405970	0.027150293	0.00038592580
0.18419020	0.027760067	0.00039136025
0.18432069	0.027961096	0.00039099532
0.18445119	0.026609683	0.00038525948
0.18458168	0.027183750	0.00038631421
0.18471217	0.027355155	0.00039055532
0.18484267	0.027919520	0.00039652955
0.18497316	0.027270846	0.00039035428
0.18510366	0.027444780	0.00039438578
0.18523415	0.027126038	0.00039090825
0.18536464	0.027072142	0.00039282227
0.18549514	0.027802215	0.00039929222
0.18562563	0.027746735	0.00039820840
0.18575613	0.027298042	0.00039740344
0.18588662	0.027255501	0.00039838950
0.18601711	0.027766333	0.00039675128
0.18614761	0.027493069	0.00039938656
0.18627810	0.027501360	0.00040049290
0.18640860	0.027719964	0.00040429119
0.18653909	0.027292776	0.00039404576
0.18666958	0.027362394	0.00038782773
0.18680008	0.026454277	0.00038077261
0.18693057	0.026805221	0.00038250101
0.18706107	0.026590074	0.00037817225
0.18719156	0.027399370	0.00038476708
0.18732205	0.027644224	0.00038100872
0.18745255	0.027254858	0.00037894310
0.18758304	0.026915856	0.00037573795
0.18771354	0.026838364	0.00037240341
0.18784403	0.026821061	0.00037326689
0.18797452	0.027076636	0.00037420071
0.18810502	0.026910290	0.00037042131
0.18823551	0.027298137	0.00037280327
0.18836601	0.027837230	0.00037510783
0.18849650	0.027204771	0.00037027257
0.18862699	0.027258872	0.00037121968
0.18875749	0.027515949	0.00036856122
0.18888798	0.027551938	0.00037029779
0.18901848	0.026864071	0.00036432899
0.18914897	0.027366640	0.00036748261
0.18927946	0.027871976	0.00037037806
0.18940996	0.027581104	0.00036691348
0.18954045	0.027595035	0.00036567323
0.18967095	0.027962272	0.00036902367
0.18980144	0.026505449	0.00035809405
0.18993193	0.027852627	0.00036765391
0.19006243	0.027809250	0.00036431047
0.19019292	0.027149442	0.00035996603
0.19032342	0.027879446	0.00036353706
0.19045391	0.027858281	0.00036204911
0.19058440	0.027406188	0.00036238829
0.19071490	0.027304820	0.00035842505
0.19084539	0.027458049	0.00035881508
0.19097588	0.027084649	0.00035757523
0.19110638	0.027779857	0.00035872012
0.19123687	0.027518433	0.00035850493
0.19136737	0.026528355	0.00035380846
0.19149786	0.027513743	0.00035690236
0.19162835	0.028113108	0.00036151512
0.19175885	0.027407169	0.00035400203
0.19188934	0.026814382	0.00035172578
0.19201984	0.026473732	0.00035057433
0.19215033	0.027305709	0.00035350351
0.19228082	0.027165370	0.00035256716
0.19241132	0.027668327	0.00035529346
0.19254181	0.027655415	0.00035446857
0.19267231	0.027424653	0.00035576632
0.19280280	0.027150275	0.00035078605
0.19293329	0.028011942	0.00035718151
0.19306379	0.028380283	0.00035949380
0.19319428	0.027757376	0.00035372861
0.19332478	0.027028482	0.00035097641
0.19345527	0.027436647	0.00035346706
0.19358576	0.027629489	0.00035439209
0.19371626	0.028255469	0.00035822875
0.19384675	0.027321723	0.00034993130
0.19397725	0.027413168	0.00035352235
0.19410774	0.027560228	0.00035450728
0.19423823	0.027288792	0.00035057010
0.19436873	0.027924570	0.00035637992
0.19449922	0.027039746	0.00034834980
0.19462972	0.027046410	0.00035035737
0.19476021	0.026846150	0.00034941505
0.19489070	0.026974564	0.00034822403
0.19502120	0.027337414	0.00035120814
0.19515169	0.027845319	0.00035377977
0.19528219	0.028384678	0.00035493060
0.19541268	0.028176458	0.00035619004
0.19554317	0.026946923	0.00034748563
0.19567367	0.027246684	0.00035068163
0.19580416	0.027780670	0.00035368516
0.19593466	0.027049114	0.00034605576
0.19606515	0.027493520	0.00035002618
0.19619564	0.027777588	0.00035193141
0.19632614	0.027131533	0.00034820893
0.19645663	0.027301971	0.00034957150
0.19658713	0.027513012	0.00034887777
0.19671762	0.026688049	0.00034586712
0.19684811	0.027346344	0.00034931846
0.19697861	0.027154334	0.00034655949
0.19710910	0.027251558	0.00034926226
0.19723960	0.027366358	0.00034801439
0.19737009	0.026919490	0.00034505462
0.19750058	0.027614222	0.00034987799
0.19763108	0.027848202	0.00034876755
0.19776157	0.027092872	0.00034799583
0.19789207	0.027679941	0.00034995741
0.19802256	0.027870472	0.00034884176
0.19815305	0.027131404	0.00034676866
0.19828355	0.027097340	0.00034597077
0.19841404	0.026683999	0.00034398499
0.19854454	0.027524037	0.00034865148
0.19867503	0.027012962	0.00034428559
0.19880552	0.027738286	0.00034977472
0.19893602	0.027260223	0.00034522993
0.19906651	0.027040957	0.00034518233
0.19919701	0.027745706	0.00035008605
0.19932750	0.027390120	0.00034650972
0.19945799	0.027527280	0.00034738713
0.19958849	0.026750151	0.00034344470
0.19971898	0.027106243	0.00034395929
0.19984947	0.027212995	0.00034582963
0.19997997	0.027089461	0.00034522065
0.20011046	0.027313497	0.00034664385
0.20024096	0.027414895	0.00034654312
0.20037145	0.027541737	0.00034552532
0.20050194	0.027105006	0.00034483993
0.20063244	0.026742976	0.00034272836
0.20076293	0.027010190	0.00034415035
0.20089343	0.027359368	0.00034656602
0.20102392	0.027855150	0.00034708271
0.20115441	0.027465078	0.00034537717
0.20128491	0.027570639	0.00034693289
0.20141540	0.026899769	0.00034111198
0.20154590	0.027547989	0.00034629416
0.20167639	0.026995975	0.00034189305
0.20180688	0.026829407	0.00034095352
0.20193738	0.027657485	0.00034591368
0.20206787	0.026614280	0.00033961377
0.20219837	0.027133068	0.00034278643
0.20232886	0.028023988	0.00034779579
0.20245935	0.027594924	0.00034387404
0.20258985	0.027079624	0.00034232845
0.20272034	0.027221298	0.00034296205
0.20285084	0.027552148	0.00034498060
0.20298133	0.027576844	0.00034515530
0.20311182	0.027176520	0.00034145986
0.20324232	0.027501112	0.00034395232
0.20337281	0.027180625	0.00034186873
0.20350331	0.026820984	0.00033917224
0.20363380	0.027129811	0.00034140184
0.20376429	0.027239762	0.00034022151
0.20389479	0.026732341	0.00033888197
0.20402528	0.027267950	0.00034216649
0.20415578	0.027883332	0.00034450096
0.20428627	0.027381027	0.00034296111
0.20441676	0.027497439	0.00034165585
0.20454726	0.027481672	0.00034199829
0.20467775	0.027723584	0.00034443020
0.20480825	0.027331426	0.00034065509
0.20493874	0.027194075	0.00034065191
0.20506923	0.027292361	0.00034155261
0.20519973	0.027255124	0.00033917023
0.20533022	0.026849780	0.00033855562
0.20546072	0.026880956	0.00033861652
0.20559121	0.027406957	0.00034141503
0.20572170	0.027892596	0.00034356441
0.20585220	0.027482211	0.00033964548
0.20598269	0.026876229	0.00033752668
0.20611319	0.026764296	0.00033640025
0.20624368	0.026784243	0.00033719323
0.20637417	0.026845343	0.00033793870
0.20650467	0.027641222	0.00034025277
0.20663516	0.027325777	0.00033952118
0.20676566	0.027065120	0.00033883486
0.20689615	0.026597433	0.00033380975
0.20702664	0.027369905	0.00033933064
0.20715714	0.026700077	0.00033515483
0.20728763	0.026629896	0.00033516278
0.20741813	0.027541822	0.00034084008
0.20754862	0.027734698	0.00033965307
0.20767911	0.027660589	0.00034171384
0.20780961	0.027215026	0.00033770104
0.20794010	0.026958925	0.00033564450
0.20807060	0.026930969	0.00033624200
0.20820109	0.026982802	0.00033586923
0.20833158	0.027286784	0.00033924291
0.20846208	0.027020533	0.00033856856
0.20859257	0.027295240	0.00033700745
0.20872306	0.027096601	0.00033759753
0.20885356	0.027028148	0.00033585947
0.20898405	0.027273860	0.00033855545
0.20911455	0.027456742	0.00033941853
0.20924504	0.027275731	0.00033754884
0.20937553	0.026764677	0.00033462319
0.20950603	0.026717269	0.00033574377
0.20963652	0.026641376	0.00033275196
0.20976702	0.026835934	0.00033580880
0.20989751	0.027738407	0.00033996738
0.21002800	0.027097127	0.00033648253
0.21015850	0.027140527	0.00033738338
0.21028899	0.027014847	0.00033375651
0.21041949	0.026560875	0.00033497096
0.21054998	0.027972731	0.00034116420
0.21068047	0.027598000	0.00033797287
0.21081097	0.027092916	0.00033656245
0.21094146	0.027187543	0.00033585851
0.21107196	0.026833145	0.00033547235
0.21120245	0.027243428	0.00033654537
0.21133294	0.027487333	0.00033648999
0.21146344	0.027291971	0.00033648492
0.21159393	0.027229552	0.00033552615
0.21172443	0.026950683	0.00033387699
0.21185492	0.026981614	0.00033533033
0.21198541	0.027264634	0.00033562053
0.21211591	0.027405633	0.00033651698
0.21224640	0.026730636	0.00033369633
0.21237690	0.026572461	0.00033017826
0.21250739	0.027193432	0.00033566141
0.21263788	0.027061035	0.00033408617
0.21276838	0.027436232	0.00033680177
0.21289887	0.026623983	0.00033128585
0.21302937	0.027156611	0.00033204240
0.21315986	0.027574987	0.00033706369
0.21329035	0.027014796	0.00033317593
0.21342085	0.026899181	0.00033321312
0.21355134	0.027262137	0.00033440267
0.21368184	0.027211700	0.00033389130
0.21381233	0.027321166	0.00033386087
0.21394282	0.027196793	0.00033553342
0.21407332	0.027613305	0.00033517627
0.21420381	0.027548883	0.00033683377
0.21433431	0.027079214	0.00033268050
0.21446480	0.026940388	0.00033103398
0.21459529	0.027168221	0.00033454508
0.21472579	0.026576225	0.00033042217
0.21485628	0.026734404	0.00033190173
0.21498678	0.027384493	0.00033518140
0.21511727	0.026998118	0.00033015777
0.21524776	0.027266311	0.00033490549
0.21537826	0.027099289	0.00033211850
0.21550875	0.027064965	0.00033236434
0.21563925	0.026971451	0.00033329245
0.21576974	0.027160675	0.00033221443
0.21590023	0.026991095	0.00033142180
0.21603073	0.027606249	0.00033518588
0.21616122	0.026663076	0.00032900957
0.21629172	0.026948094	0.00033226423
0.21642221	0.026909552	0.00033065688
0.21655270	0.027676688	0.00033481601
0.21668320	0.027525962	0.00033512165
0.21681369	0.026964549	0.00032883095
0.21694419	0.026813936	0.00033058759
0.21707468	0.026855973	0.00033057892
0.21720517	0.026950139	0.00033045799
0.21733567	0.026739831	0.00032872012
0.21746616	0.027045282	0.00032978631
0.21759665	0.027387916	0.00033296861
0.21772715	0.027364399	0.00033418098
0.21785764	0.027165881	0.00033002662
0.21798814	0.026939855	0.00033016772
0.21811863	0.026853155	0.00032835151
0.21824912	0.027448919	0.00033299928
0.21837962	0.027749918	0.00033461462
0.21851011	0.027177513	0.00032967886
0.21864061	0.026918968	0.00032978992
0.21877110	0.027317239	0.00033103876
0.21890159	0.027097360	0.00032953103
0.21903209	0.027275274	0.00033162269
0.21916258	0.026520065	0.00032580014
0.21929308	0.027203193	0.00033030488
0.21942357	0.026897924	0.00032795206
0.21955406	0.026876418	0.00032675796
0.21968456	0.027306421	0.00033239462
0.21981505	0.026840706	0.00032766457
0.21994555	0.026703845	0.00032699010
0.22007604	0.026642295	0.00032691550
0.22020653	0.027721610	0.00033162851
0.22033703	0.027036535	0.00032861763
0.22046752	0.026935704	0.00032981490
0.22059802	0.027304637	0.00032840486
0.22072851	0.027323654	0.00033040201
0.22085900	0.027135561	0.00032771174
0.22098950	0.027190165	0.00032856546
0.22111999	0.026719727	0.00032667793
0.22125049	0.026675621	0.00032506649
0.22138098	0.026097843	0.00032355542
0.22151147	0.027159742	0.00032807668
0.22164197	0.027211650	0.00032844600
0.22177246	0.027560007	0.00033110541
0.22190296	0.026851283	0.00032625278
0.22203345	0.026962875	0.00032822381
0.22216394	0.026592964	0.00032655908
0.22229444	0.027207002	0.00032626304
0.22242493	0.027519671	0.00032999972
0.22255543	0.027519293	0.00032912030
0.22268592	0.027225605	0.00032860230
0.22281641	0.026820197	0.00032671395
0.22294691	0.027234058	0.00032722027
0.22307740	0.026882606	0.00032557412
0.22320790	0.027106339	0.00032663344
0.22333839	0.027447966	0.00032831417
0.22346888	0.027150789	0.00032783741
0.22359938	0.027033977	0.00032669268
0.22372987	0.026860959	0.00032565538
0.22386037	0.027227838	0.00032850142
0.22399086	0.027389043	0.00032689089
0.22412135	0.026690440	0.00032499402
0.22425185	0.026778598	0.00032426531
0.22438234	0.026691585	0.00032398793
0.22451284	0.027122544	0.00032739384
0.22464333	0.026836721	0.00032359453
0.22477382	0.027784712	0.00033078989
0.22490432	0.027310762	0.00032778043
0.22503481	0.026727480	0.00032223546
0.22516531	0.026242937	0.00032191800
0.22529580	0.027473691	0.00032692274
0.22542629	0.026977506	0.00032492637
0.22555679	0.026987548	0.00032618097
0.22568728	0.027258221	0.00032512548
0.22581778	0.027510501	0.00032778757
0.22594827	0.026936207	0.00032541084
0.22607876	0.026852360	0.00032277540
0.22620926	0.027288959	0.00032694357
0.22633975	0.027496992	0.00032637178
0.22647025	0.027124107	0.00032524009
0.22660074	0.026797320	0.00032356575
0.22673123	0.026821415	0.00032273787
0.22686173	0.026624608	0.00032220151
0.22699222	0.026857575	0.00032272004
0.22712271	0.027225775	0.00032549537
0.22725321	0.026823697	0.00032348939
0.22738370	0.027022889	0.00032389829
0.22751420	0.026701157	0.00032279905
0.22764469	0.026933297	0.00032421812
0.22777518	0.027106345	0.00032351225
0.22790568	0.027040616	0.00032355095
0.22803617	0.026712147	0.00032217899
0.22816667	0.026614053	0.00032109993
0.22829716	0.026697665	0.00032274617
0.22842765	0.026809510	0.00032170776
0.22855815	0.026501411	0.00032047980
0.22868864	0.026923045	0.00032219974
0.22881914	0.026861363	0.00032190845
0.22894963	0.026830398	0.00032302947
0.22908012	0.026829623	0.00032175144
0.22921062	0.026928208	0.00032233645
0.22934111	0.027528849	0.00032675081
0.22947161	0.027149188	0.00032274350
0.22960210	0.026714851	0.00032094052
0.22973259	0.026850845	0.00032156468
0.22986309	0.026778590	0.00032068096
0.22999358	0.026614810	0.00032087193
0.23012408	0.026540417	0.00031863207
0.23025457	0.027220457	0.00032323203
0.23038506	0.027039841	0.00032232108
0.23051556	0.027302210	0.00032269201
0.23064605	0.026864299	0.00032128729
0.23077655	0.027084862	0.00032677440
0.23090704	0.026676659	0.00032827813
0.23103753	0.027332950	0.00033362121
0.23116803	0.027036688	0.00033236934
0.23129852	0.027089813	0.00033515714
0.23142902	0.027311170	0.00033813384
0.23155951	0.027108923	0.00033781604
0.23169000	0.026691669	0.00033768441
0.23182050	0.026981817	0.00034001979
0.23195099	0.026791348	0.00034087619
0.23208149	0.027214847	0.00034306699
0.23221198	0.027564533	0.00034447652
0.23234247	0.026898572	0.00034350578
0.23247297	0.026508699	0.00034185697
0.23260346	0.026823505	0.00034448328
0.23273396	0.027103525	0.00034818971
0.23286445	0.027531647	0.00034982271
0.23299494	0.027138326	0.00034979824
0.23312544	0.026671419	0.00034832344
0.23325593	0.027260882	0.00035166977
0.23338643	0.027179637	0.00035096335
0.23351692	0.026768452	0.00034792247
0.23364741	0.027461155	0.00035067077
0.23377791	0.026497720	0.00034857454
0.23390840	0.027086192	0.00034848039
0.23403890	0.026824550	0.00034733182
0.23416939	0.026504879	0.00034601391
0.23429988	0.026715218	0.00034764780
0.23443038	0.027265743	0.00035266501
0.23456087	0.027018794	0.00035027790
0.23469137	0.026465795	0.00034785116
0.23482186	0.027195826	0.00035282129
0.23495235	0.027090675	0.00035105859
0.23508285	0.025872754	0.00034431598
0.23521334	0.026634375	0.00034842921
0.23534384	0.026446025	0.00034909699
0.23547433	0.027206188	0.00035432178
0.23560482	0.027598596	0.00035431241
0.23573532	0.027391154	0.00035455230
0.23586581	0.027483485	0.00035516129
0.23599630	0.026850698	0.00035223785
0.23612680	0.026896664	0.00035306529
0.23625729	0.026543455	0.00034942383
0.23638779	0.026940888	0.00035428810
0.23651828	0.026708078	0.00035281404
0.23664877	0.025933873	0.00034773476
0.23677927	0.027167120	0.00035514532
0.23690976	0.027594899	0.00035699845
0.23704026	0.026826756	0.00035415888
0.23717075	0.026833750	0.00035327221
0.23730124	0.027355223	0.00035593985
0.23743174	0.026893219	0.00035562144
0.23756223	0.027279847	0.00035760761
0.23769273	0.026956022	0.00035461239
0.23782322	0.027582622	0.00035945886
0.23795371	0.026536484	0.00035299446
0.23808421	0.026609989	0.00035390265
0.23821470	0.026985296	0.00035675462
0.23834520	0.026634218	0.00035318917
0.23847569	0.027094936	0.00035755827
0.23860618	0.026410759	0.00035318214
0.23873668	0.026951080	0.00035785099
0.23886717	0.027375917	0.00036081161
0.23899767	0.027317744	0.00035694089
0.23912816	0.027352287	0.00035988636
0.23925865	0.026855644	0.00035767061
0.23938915	0.026409943	0.00035265571
0.23951964	0.026970149	0.00035671361
0.23965014	0.026691037	0.00035599746
0.23978063	0.026649998	0.00035546725
0.23991112	0.027261890	0.00036068144
0.24004162	0.026654598	0.00035500984
0.24017211	0.027233621	0.00036074650
0.24030261	0.026679377	0.00035677154
0.24043310	0.026653350	0.00035641466
0.24056359	0.026787661	0.00035877402
0.24069409	0.027196336	0.00035740824
0.24082458	0.026868261	0.00036016167
0.24095508	0.027018618	0.00036083698
0.24108557	0.026997300	0.00035708672
0.24121606	0.026680194	0.00035854979
0.24134656	0.027090770	0.00036003654
0.24147705	0.027094392	0.00035944925
0.24160755	0.026850610	0.00036035817
0.24173804	0.027337572	0.00036140498
0.24186853	0.026759807	0.00036009722
0.24199903	0.027156573	0.00036217071
0.24212952	0.026718727	0.00035816226
0.24226002	0.026699404	0.00035920885
0.24239051	0.026870592	0.00035879593
0.24252100	0.027173443	0.00036111855
0.24265150	0.026953030	0.00036132206
0.24278199	0.027373785	0.00036213633
0.24291249	0.027534198	0.00036479474
0.24304298	0.026876969	0.00036063548
0.24317347	0.027747674	0.00036571300
0.24330397	0.027282000	0.00036311116
0.24343446	0.027076852	0.00036203833
0.24356496	0.026798181	0.00036041703
0.24369545	0.026686567	0.00036075217
0.24382594	0.027162527	0.00036138593
0.24395644	0.027202643	0.00036408901
0.24408693	0.027074080	0.00036250237
0.24421743	0.027523537	0.00036536967
0.24434792	0.026847650	0.00036389109
0.24447841	0.026917879	0.00036034643
0.24460891	0.027095374	0.00036373841
0.24473940	0.026640096	0.00036173513
0.24486989	0.027230134	0.00036316755
0.24500039	0.026451739	0.00036022518
0.24513088	0.027035592	0.00036216896
0.24526138	0.027092582	0.00036498881
0.24539187	0.027091516	0.00036445133
0.24552236	0.027222181	0.00036351624
0.24565286	0.026979327	0.00036348861
0.24578335	0.026518051	0.00036016827
0.24591385	0.027266511	0.00036476742
0.24604434	0.027029665	0.00036519643
0.24617483	0.026639162	0.00036105377
0.24630533	0.026604695	0.00036064343
0.24643582	0.026531677	0.00036215300
0.24656632	0.025947406	0.00035639796
0.24669681	0.026575676	0.00036461138
0.24682730	0.026874369	0.00036201434
0.24695780	0.027270623	0.00036685588
0.24708829	0.026944592	0.00036504639
0.24721879	0.027483760	0.00036634919
0.24734928	0.026859890	0.00036544644
0.24747977	0.027206550	0.00036734214
0.24761027	0.027074064	0.00036477741
0.24774076	0.026940147	0.00036480400
0.24787126	0.027368742	0.00036685714
0.24800175	0.026525524	0.00036295038
0.24813224	0.027052032	0.00036811975
0.24826274	0.026921364	0.00036334123
0.24839323	0.027032699	0.00036726686
0.24852373	0.026755878	0.00036324060
0.24865422	0.027164716	0.00036569001
0.24878471	0.027172081	0.00036880632
0.24891521	0.026778008	0.00036372416
0.24904570	0.027068122	0.00036778419
0.24917620	0.026618105	0.00036476829
0.24930669	0.026745491	0.00036461525
0.24943718	0.027012396	0.00036702961
0.24956768	0.026704624	0.00036579134
0.24969817	0.025848332	0.00035950338
0.24982867	0.026928858	0.00036747574
0.24995916	0.026687180	0.00036479522
0.25008965	0.026110286	0.00036249680
0.25022015	0.026740128	0.00036522517
0.25035064	0.026410965	0.00036286734
0.25048114	0.027603877	0.00037167437
0.25061163	0.027198197	0.00036580094
0.25074212	0.026895587	0.00036588592
0.25087262	0.026354134	0.00036540485
0.25100311	0.026516114	0.00036247260
0.25113361	0.026844252	0.00036678177
0.25126410	0.026764747	0.00036600797
0.25139459	0.026953480	0.00036699005
0.25152509	0.026975631	0.00036918462
0.25165558	0.026897486	0.00036466465
0.25178608	0.027177542	0.00037031388
0.25191657	0.027027355	0.00036820093
0.25204706	0.026959513	0.00036544068
0.25217756	0.027156593	0.00037059083
0.25230805	0.026403160	0.00036404429
0.25243855	0.027014375	0.00036817829
0.25256904	0.026513452	0.00036702343
0.25269953	0.026788500	0.00036481639
0.25283003	0.027517999	0.00037222646
0.25296052	0.026522590	0.00036633396
0.25309102	0.027025812	0.00036943183
0.25322151	0.026702178	0.00036720161
0.25335200	0.026971771	0.00036801543
0.25348250	0.026648984	0.00036917103
0.25361299	0.026637655	0.00036713812
0.25374349	0.026803054	0.00036641589
0.25387398	0.026999324	0.00037039286
0.25400447	0.026280616	0.00036459914
0.25413497	0.027237983	0.00036993790
0.25426546	0.027003536	0.00037128640
0.25439595	0.026613878	0.00036580078
0.25452645	0.025825728	0.00036239252
0.25465694	0.026902711	0.00036913426
0.25478744	0.027200946	0.00037109181
0.25491793	0.026726198	0.00036852574
0.25504842	0.026588340	0.00036566682
0.25517892	0.025651196	0.00036269800
0.25530941	0.026901101	0.00037981192
0.25543991	0.026546273	0.00037861078
0.25557040	0.027180121	0.00038625999
0.25570089	0.026438342	0.00038495227
0.25583139	0.026808576	0.00038933445
0.25596188	0.026517795	0.00039193564
0.25609238	0.026950187	0.00039413712
0.25622287	0.026452304	0.00039385657
0.25635336	0.026563912	0.00039663484
0.25648386	0.026089422	0.00039578871
0.25661435	0.026782966	0.00040188111
0.25674485	0.026645932	0.00040200118
0.25687534	0.027242346	0.00040854884
0.25700583	0.027261291	0.00040984452
0.25713633	0.026685930	0.00040739543
0.25726682	0.027141932	0.00041225657
0.25739732	0.026799151	0.00041315551
0.25752781	0.026483954	0.00041332982
0.25765830	0.027029392	0.00041750807
0.25778880	0.026617492	0.00041544027
0.25791929	0.027265594	0.00042169937
0.25804979	0.026623354	0.00041974850
0.25818028	0.026969148	0.00042438860
0.25831077	0.026476407	0.00042171926
0.25844127	0.025693179	0.00041507645
0.25857176	0.026479249	0.00042497124
0.25870226	0.027071255	0.00043027217
0.25883275	0.026314836	0.00042736642
0.25896324	0.026479915	0.00042933119
0.25909374	0.027556928	0.00043729155
0.25922423	0.026891380	0.00043484238
0.25935473	0.027019056	0.00043719562
0.25948522	0.026394420	0.00043567080
0.25961571	0.026345663	0.00043289043
0.25974621	0.026654558	0.00043660610
0.25987670	0.026772414	0.00043874721
0.26000720	0.026335630	0.00043641587
0.26013769	0.026685204	0.00044194292
0.26026818	0.026186713	0.00043678068
0.26039868	0.026711290	0.00044233797
0.26052917	0.027443907	0.00045016267
0.26065967	0.027449168	0.00044667848
0.26079016	0.027000371	0.00044743470
0.26092065	0.026626855	0.00044539893
0.26105115	0.026297570	0.00044297647
0.26118164	0.026010841	0.00044242415
0.26131214	0.026653315	0.00044662946
0.26144263	0.026910876	0.00044871490
0.26157312	0.026494858	0.00044553218
0.26170362	0.026658512	0.00044978341
0.26183411	0.026745789	0.00045015406
0.26196461	0.026134851	0.00044554771
0.26209510	0.027268745	0.00045510711
0.26222559	0.026340653	0.00045116604
0.26235609	0.027179858	0.00045629343
0.26248658	0.026406920	0.00045174281
0.26261708	0.025988658	0.00044625454
0.26274757	0.026564549	0.00045466914
0.26287806	0.026077490	0.00045065146
0.26300856	0.026483831	0.00045506062
0.26313905	0.026294994	0.00045446350
0.26326954	0.027716537	0.00046314421
0.26340004	0.026968360	0.00046100871
0.26353053	0.026746165	0.00046091448
0.26366103	0.026543546	0.00045731143
0.26379152	0.026695857	0.00046134366
0.26392201	0.027672571	0.00046854769
0.26405251	0.027234858	0.00046391707
0.26418300	0.026352883	0.00046175070
0.26431350	0.026570969	0.00045989186
0.26444399	0.027054104	0.00046816316
0.26457448	0.027899492	0.00047184097
0.26470498	0.026757189	0.00046620349
0.26483547	0.027679378	0.00047518307
0.26496597	0.026101815	0.00045932670
0.26509646	0.026416425	0.00046612949
0.26522695	0.026140599	0.00046546020
0.26535745	0.026378762	0.00046510603
[truncated: 572 more rows]
