# Supplementary material for: Rationally seeded computational protein design of ɑ-helical barrels
Source: Nat Chem Biol. 2024 Jun 20;20(8):991–9. doi: 10.1038/s41589-024-01642-0 (PMC11288890; doi:10.1038/s41589-024-01642-0)
Supplement: Supplementary file 5 — PDB files used for making figure panels h–j. [file 41589_2024_1642_MOESM5_ESM.zip › KIA_RP_RSPD_NatChemBiol_data_Figure3/sc-CC-7-LI_panels_c-g/SAXS_panel_g/LI_SAXS_raw/b21-438120_00217.dat]

0.0045000000	1.0590361	0.0099913512
0.0046304940	0.95086361	0.0092048278
0.0047609879	0.81926938	0.0083197069
0.0048914819	0.76265184	0.0080569806
0.0050219759	0.68962572	0.0072656614
0.0051524699	0.62919119	0.0068711764
0.0052829638	0.58126463	0.0064370746
0.0054134578	0.54036336	0.0060211588
0.0055439518	0.49747080	0.0058819791
0.0056744457	0.46042817	0.0053716396
0.0058049397	0.42722448	0.0051183882
0.0059354337	0.40003844	0.0050772187
0.0060659277	0.36312138	0.0045968415
0.0061964216	0.35008252	0.0046332998
0.0063269156	0.33376479	0.0044297689
0.0064574096	0.30896626	0.0041664790
0.0065879035	0.28913547	0.0040606671
0.0067183975	0.27175646	0.0038147128
0.0068488915	0.26560639	0.0038072188
0.0069793855	0.24411606	0.0036764301
0.0071098794	0.23379212	0.0034579942
0.0072403734	0.22492945	0.0033994483
0.0073708674	0.20851123	0.0032583857
0.0075013613	0.19768316	0.0031174726
0.0076318553	0.19325016	0.0031024444
0.0077623493	0.18725989	0.0029586207
0.0078928433	0.17788308	0.0028777040
0.0080233372	0.17343173	0.0028242315
0.0081538312	0.16444771	0.0027067977
0.0082843252	0.15547600	0.0026370810
0.0084148191	0.15618447	0.0026125257
0.0085453131	0.14628930	0.0024859153
0.0086758071	0.14010976	0.0024283511
0.0088063011	0.13544837	0.0023447454
0.0089367950	0.13416119	0.0023461351
0.0090672890	0.12497794	0.0022482992
0.0091977830	0.11997307	0.0021537381
0.0093282769	0.11670179	0.0021461094
0.0094587709	0.11602663	0.0020762120
0.0095892649	0.10596438	0.0019971960
0.0097197588	0.10313957	0.0019671521
0.0098502528	0.10045842	0.0019163638
0.0099807468	0.098514104	0.0018827025
0.010111241	0.096894999	0.0018671671
0.010241735	0.091178206	0.0017596199
0.010372229	0.084182113	0.0017035189
0.010502723	0.084172510	0.0016878443
0.010633217	0.081868788	0.0016499635
0.010763711	0.079449310	0.0016090639
0.010894205	0.077902954	0.0015602450
0.011024699	0.076595093	0.0015534900
0.011155193	0.073003142	0.0015062604
0.011285687	0.071556205	0.0014658355
0.011416180	0.069328035	0.0014368697
0.011546674	0.064774578	0.0013556627
0.011677168	0.064241347	0.0013403990
0.011807662	0.062052850	0.0012981313
0.011938156	0.061269149	0.0012825786
0.012068650	0.062330167	0.0012923891
0.012199144	0.061228296	0.0012611636
0.012329638	0.058016416	0.0011972964
0.012460132	0.061207751	0.0012273494
0.012590626	0.059447605	0.0011880012
0.012721120	0.057144131	0.0011484068
0.012851614	0.056718264	0.0011223088
0.012982108	0.055931396	0.0010979599
0.013112602	0.052902983	0.0010707645
0.013243096	0.052504511	0.0010517736
0.013373590	0.052672868	0.0010536668
0.013504084	0.053016979	0.0010567486
0.013634578	0.051012057	0.0010175968
0.013765072	0.049655943	0.0010071101
0.013895566	0.049251391	0.00099441840
0.014026060	0.046976421	0.00095472777
0.014156554	0.047510916	0.00097386853
0.014287048	0.044473038	0.00092649959
0.014417542	0.045848694	0.00093121792
0.014548036	0.046294144	0.00094398435
0.014678530	0.043663714	0.00090221836
0.014809024	0.042431094	0.00089253017
0.014939518	0.045439268	0.00091724411
0.015070012	0.044488063	0.00089804521
0.015200506	0.042322994	0.00087829323
0.015331000	0.042674689	0.00087125082
0.015461494	0.041903207	0.00086161161
0.015591988	0.041850706	0.00086254973
0.015722482	0.041303402	0.00084273027
0.015852975	0.040679050	0.00083522979
0.015983469	0.039792885	0.00082542177
0.016113963	0.040161112	0.00081858228
0.016244457	0.038435602	0.00080900173
0.016374951	0.039476647	0.00080882455
0.016505445	0.039739611	0.00081165827
0.016635939	0.040337687	0.00081509355
0.016766433	0.038451235	0.00078257685
0.016896927	0.039497679	0.00079761065
0.017027421	0.040541840	0.00080095209
0.017157915	0.037540959	0.00077089215
0.017288409	0.037201779	0.00076703086
0.017418903	0.038558998	0.00076716959
0.017549397	0.035399555	0.00074226802
0.017679891	0.035936009	0.00074409466
0.017810385	0.038149037	0.00075915172
0.017940879	0.038164562	0.00076096549
0.018071373	0.037171894	0.00074324369
0.018201867	0.037094834	0.00074335107
0.018332361	0.037134991	0.00074234731
0.018462855	0.036834366	0.00072809314
0.018593349	0.035772911	0.00072365802
0.018723843	0.034715956	0.00070869346
0.018854337	0.035105626	0.00070411697
0.018984831	0.035562747	0.00071089908
0.019115325	0.036421621	0.00071418785
0.019245819	0.035749519	0.00070970899
0.019376313	0.034505144	0.00069333371
0.019506807	0.034942216	0.00068854906
0.019637301	0.035759316	0.00070418909
0.019767795	0.035558706	0.00069173586
0.019898289	0.034324222	0.00068255360
0.020028783	0.034880764	0.00068594948
0.020159277	0.034465308	0.00067595240
0.020289771	0.035607326	0.00068713002
0.020420264	0.034294630	0.00066863952
0.020550758	0.034243059	0.00066424965
0.020681252	0.034101276	0.00066971478
0.020811746	0.034104240	0.00066103717
0.020942240	0.036191056	0.00067364347
0.021072734	0.033027721	0.00065412412
0.021203228	0.033556831	0.00064780987
0.021333722	0.034865898	0.00066418810
0.021464216	0.032802729	0.00064099517
0.021594710	0.033113136	0.00063564933
0.021725204	0.032906406	0.00064387760
0.021855698	0.033156157	0.00063112302
0.021986192	0.034241714	0.00064632015
0.022116686	0.032605506	0.00063277271
0.022247180	0.033092233	0.00062614114
0.022377674	0.034029025	0.00063781154
0.022508168	0.033267261	0.00062604185
0.022638662	0.032366299	0.00061354551
0.022769156	0.032213233	0.00062184140
0.022899650	0.033653125	0.00062193549
0.023030144	0.033481916	0.00062470805
0.023160638	0.032875915	0.00061827541
0.023291132	0.032487933	0.00060739667
0.023421626	0.032328062	0.00060949611
0.023552120	0.032865503	0.00061085478
0.023682614	0.031964927	0.00059551906
0.023813108	0.032030384	0.00060317874
0.023943602	0.032264388	0.00059678708
0.024074096	0.032478864	0.00059836454
0.024204590	0.031712242	0.00059389428
0.024335084	0.032230051	0.00059261453
0.024465578	0.032876616	0.00060097389
0.024596072	0.031581685	0.00058193042
0.024726566	0.032954058	0.00059502441
0.024857060	0.031511743	0.00058350781
0.024987553	0.033074204	0.00059027400
0.025118047	0.032118449	0.00058566695
0.025248541	0.031740592	0.00057914494
0.025379035	0.031457750	0.00056980723
0.025509529	0.030701252	0.00056982389
0.025640023	0.031962794	0.00057288148
0.025770517	0.031612305	0.00057245218
0.025901011	0.031773085	0.00057158598
0.026031505	0.032159506	0.00057107702
0.026161999	0.031456197	0.00056672886
0.026292493	0.032221921	0.00056902659
0.026422987	0.031574528	0.00056242436
0.026553481	0.031101002	0.00055847968
0.026683975	0.031569482	0.00055904831
0.026814469	0.032686865	0.00056845915
0.026944963	0.031496781	0.00055718423
0.027075457	0.030884102	0.00055092235
0.027205951	0.031641542	0.00055876990
0.027336445	0.032112455	0.00055620080
0.027466939	0.031422819	0.00054862662
0.027597433	0.030856078	0.00054795880
0.027727927	0.030800872	0.00054034435
0.027858421	0.031453829	0.00055026905
0.027988915	0.031327191	0.00054525861
0.028119409	0.031270460	0.00054102296
0.028249903	0.031094794	0.00054107879
0.028380397	0.030079470	0.00052883886
0.028510891	0.030565977	0.00053561128
0.028641385	0.031526294	0.00054214097
0.028771879	0.030730477	0.00053002941
0.028902373	0.031145892	0.00053582001
0.029032867	0.030799002	0.00053066759
0.029163361	0.031261030	0.00053083760
0.029293855	0.031193899	0.00053506888
0.029424349	0.031329682	0.00052742600
0.029554842	0.031703942	0.00053201043
0.029685336	0.030372568	0.00052204993
0.029815830	0.030610420	0.00051921835
0.029946324	0.031546127	0.00052834818
0.030076818	0.031182940	0.00052451297
0.030207312	0.031112864	0.00051933090
0.030337806	0.029808228	0.00051221502
0.030468300	0.032269425	0.00052813801
0.030598794	0.031653573	0.00052190221
0.030729288	0.031032016	0.00051906659
0.030859782	0.031183319	0.00051559617
0.030990276	0.031487834	0.00051917908
0.031120770	0.031245645	0.00051255952
0.031251264	0.031851925	0.00051565880
0.031381758	0.031213655	0.00051425882
0.031512252	0.031623799	0.00051387959
0.031642746	0.030645727	0.00050677367
0.031773240	0.030597609	0.00050470326
0.031903734	0.030728478	0.00050280719
0.032034228	0.031625325	0.00051070523
0.032164722	0.030705091	0.00050246169
0.032295216	0.030416337	0.00049900999
0.032425710	0.030242675	0.00049909280
0.032556204	0.030867798	0.00049764919
0.032686698	0.030537481	0.00049650643
0.032817192	0.030077137	0.00049101675
0.032947686	0.030745978	0.00049419667
0.033078180	0.030398123	0.00049344490
0.033208674	0.031621237	0.00049916408
0.033339168	0.030781199	0.00049275713
0.033469662	0.030751059	0.00049339566
0.033600156	0.031290695	0.00049429652
0.033730650	0.031359200	0.00049905814
0.033861144	0.030821726	0.00049024148
0.033991637	0.030296939	0.00048143099
0.034122131	0.030637867	0.00048891601
0.034252625	0.030870982	0.00049193161
0.034383119	0.030998802	0.00049867039
0.034513613	0.030983257	0.00049928325
0.034644107	0.030847313	0.00049591287
0.034774601	0.030917641	0.00050894527
0.034905095	0.031064379	0.00051272310
0.035035589	0.031165881	0.00051384733
0.035166083	0.030308395	0.00051438452
0.035296577	0.029257928	0.00050422017
0.035427071	0.030249369	0.00051726928
0.035557565	0.031901617	0.00052690625
0.035688059	0.030778000	0.00051882964
0.035818553	0.030030231	0.00051969991
0.035949047	0.030367554	0.00052026011
0.036079541	0.029626676	0.00051413412
0.036210035	0.029552112	0.00051176243
0.036340529	0.030754394	0.00052223797
0.036471023	0.029519945	0.00051847331
0.036601517	0.030021509	0.00051977509
0.036732011	0.030197640	0.00052071913
0.036862505	0.030792434	0.00052798141
0.036992999	0.030449120	0.00052671495
0.037123493	0.029695293	0.00051991068
0.037253987	0.029598523	0.00052377734
0.037384481	0.029305051	0.00051718022
0.037514975	0.030350276	0.00053059712
0.037645469	0.030557987	0.00053130394
0.037775963	0.030390022	0.00052549847
0.037906457	0.030844633	0.00053832464
0.038036951	0.030177038	0.00053095807
0.038167445	0.030261391	0.00053269360
0.038297939	0.030313110	0.00053217850
0.038428433	0.030590023	0.00053531316
0.038558926	0.031587386	0.00054645131
0.038689420	0.030253903	0.00053433735
0.038819914	0.030542128	0.00053550745
0.038950408	0.030129876	0.00053776900
0.039080902	0.030033306	0.00053013501
0.039211396	0.029381009	0.00052257203
0.039341890	0.029520690	0.00051692490
0.039472384	0.029994414	0.00051994033
0.039602878	0.030452004	0.00052258997
0.039733372	0.030951383	0.00052364461
0.039863866	0.030913818	0.00051949188
0.039994360	0.030906950	0.00052366924
0.040124854	0.029688679	0.00050934640
0.040255348	0.030632738	0.00051676137
0.040385842	0.030142969	0.00050954199
0.040516336	0.030889426	0.00051455633
0.040646830	0.031365399	0.00051929446
0.040777324	0.031206885	0.00051537826
0.040907818	0.030051720	0.00050639639
0.041038312	0.030540192	0.00051291344
0.041168806	0.029757904	0.00050128788
0.041299300	0.029803776	0.00050618740
0.041429794	0.030130235	0.00050359613
0.041560288	0.029798790	0.00049955409
0.041690782	0.029834008	0.00050160150
0.041821276	0.030354826	0.00050242550
0.041951770	0.030880160	0.00050670649
0.042082264	0.030430526	0.00050095490
0.042212758	0.031365627	0.00050807181
0.042343252	0.030816909	0.00050789969
0.042473746	0.030797339	0.00050375927
0.042604240	0.030361572	0.00049697650
0.042734734	0.029744274	0.00049717276
0.042865228	0.030406590	0.00049685554
0.042995722	0.030353135	0.00049872712
0.043126215	0.030472979	0.00049906102
0.043256709	0.030332936	0.00049526170
0.043387203	0.030353704	0.00049666059
0.043517697	0.030681329	0.00049633984
0.043648191	0.030528828	0.00049482339
0.043778685	0.030329744	0.00049782732
0.043909179	0.030830812	0.00049517898
0.044039673	0.031316953	0.00049996174
0.044170167	0.030375609	0.00049399225
0.044300661	0.030494568	0.00049162280
0.044431155	0.030035253	0.00049163197
0.044561649	0.030296077	0.00049040115
0.044692143	0.030651582	0.00049165458
0.044822637	0.030012632	0.00048786760
0.044953131	0.030053530	0.00048733966
0.045083625	0.029820433	0.00048785451
0.045214119	0.030419927	0.00048835442
0.045344613	0.030508456	0.00048712765
0.045475107	0.030702816	0.00048982516
0.045605601	0.030829481	0.00048910278
0.045736095	0.029858725	0.00048265116
0.045866589	0.030123978	0.00048574068
0.045997083	0.030427480	0.00048423913
0.046127577	0.030069012	0.00048618839
0.046258071	0.030347061	0.00049318606
0.046388565	0.030182298	0.00049277094
0.046519059	0.029808932	0.00049706176
0.046649553	0.030313230	0.00049991359
0.046780047	0.030010049	0.00050081040
0.046910541	0.030010448	0.00050050175
0.047041035	0.030295683	0.00050259434
0.047171529	0.030389989	0.00050794847
0.047302023	0.029935061	0.00050456997
0.047432517	0.029822460	0.00050298355
0.047563011	0.029873231	0.00050576290
0.047693504	0.031386800	0.00051631882
0.047823998	0.031098993	0.00051772825
0.047954492	0.029858739	0.00050851295
0.048084986	0.029460079	0.00050532275
0.048215480	0.030817595	0.00051995047
0.048345974	0.030310731	0.00051218383
0.048476468	0.030339120	0.00051205789
0.048606962	0.029934928	0.00051197989
0.048737456	0.030309812	0.00051395842
0.048867950	0.029812831	0.00051341846
0.048998444	0.030218674	0.00051522238
0.049128938	0.030589802	0.00051971032
0.049259432	0.030472457	0.00051873942
0.049389926	0.030184993	0.00051587025
0.049520420	0.028876119	0.00050732188
0.049650914	0.029849660	0.00051733130
0.049781408	0.030602453	0.00052049700
0.049911902	0.029460067	0.00051149744
0.050042396	0.030414940	0.00052174880
0.050172890	0.029985326	0.00051899685
0.050303384	0.030052107	0.00052263138
0.050433878	0.030330683	0.00052098580
0.050564372	0.029738618	0.00051831935
0.050694866	0.030368651	0.00052114133
0.050825360	0.029909389	0.00052174467
0.050955854	0.029575956	0.00051945265
0.051086348	0.029805833	0.00052029687
0.051216842	0.030191193	0.00052324269
0.051347336	0.029664627	0.00051968014
0.051477830	0.030095528	0.00052089687
0.051608324	0.028703739	0.00051344771
0.051738818	0.029180503	0.00051903617
0.051869312	0.029892983	0.00052158431
0.051999806	0.030376339	0.00052750483
0.052130299	0.028387623	0.00051030723
0.052260793	0.029804240	0.00052339897
0.052391287	0.029312476	0.00051979829
0.052521781	0.030792057	0.00053246285
0.052652275	0.029864575	0.00052703157
0.052782769	0.029793356	0.00052265707
0.052913263	0.029830423	0.00052500956
0.053043757	0.029804900	0.00052353989
0.053174251	0.030542007	0.00053255302
0.053304745	0.029239012	0.00052286956
0.053435239	0.029869808	0.00052988867
0.053565733	0.029753430	0.00052496853
0.053696227	0.029926076	0.00052627320
0.053826721	0.029816457	0.00052767419
0.053957215	0.030234046	0.00052961778
0.054087709	0.030769219	0.00053686371
0.054218203	0.029632554	0.00052383058
0.054348697	0.029509269	0.00052432222
0.054479191	0.028759203	0.00051984838
0.054609685	0.029769844	0.00052900635
0.054740179	0.030360703	0.00053285575
0.054870673	0.029692815	0.00053030835
0.055001167	0.029637965	0.00052578461
0.055131661	0.030409242	0.00053361282
0.055262155	0.029765467	0.00052859205
0.055392649	0.029177682	0.00052720157
0.055523143	0.030094651	0.00053410040
0.055653637	0.029676326	0.00052807913
0.055784131	0.029594138	0.00052683716
0.055914625	0.029700381	0.00052895707
0.056045119	0.030145601	0.00053378831
0.056175613	0.030068674	0.00053247125
0.056306107	0.030903811	0.00054033745
0.056436601	0.029533083	0.00052914453
0.056567095	0.030660814	0.00053773817
0.056697588	0.029830756	0.00053326264
0.056828082	0.029448714	0.00053053852
0.056958576	0.030341458	0.00053733614
0.057089070	0.030009150	0.00053251824
0.057219564	0.030186230	0.00053582924
0.057350058	0.029516984	0.00052651467
0.057480552	0.029351027	0.00053143756
0.057611046	0.029387551	0.00052590712
0.057741540	0.029758238	0.00053261050
0.057872034	0.030670779	0.00053722781
0.058002528	0.029971942	0.00052988389
0.058133022	0.029747029	0.00053150699
0.058263516	0.030360837	0.00053370499
0.058394010	0.030430994	0.00053491759
0.058524504	0.029661995	0.00052797878
0.058654998	0.030071503	0.00052823049
0.058785492	0.029580258	0.00052613256
0.058915986	0.029024552	0.00052217862
0.059046480	0.029544145	0.00052160145
0.059176974	0.030373290	0.00053356101
0.059307468	0.030116134	0.00052417613
0.059437962	0.029771892	0.00052007376
0.059568456	0.029667475	0.00052425555
0.059698950	0.029823716	0.00052151650
0.059829444	0.030496018	0.00052712265
0.059959938	0.030173378	0.00052435240
0.060090432	0.029895438	0.00051852524
0.060220926	0.030419012	0.00052648814
0.060351420	0.029565253	0.00051818624
0.060481914	0.030047649	0.00052217142
0.060612408	0.028979608	0.00051321063
0.060742902	0.029219394	0.00051170691
0.060873396	0.028997229	0.00051215504
0.061003890	0.029619993	0.00051684171
0.061134384	0.030101056	0.00051707061
0.061264877	0.029132996	0.00051472626
0.061395371	0.029190248	0.00050981650
0.061525865	0.029944954	0.00051574976
0.061656359	0.029220579	0.00051174817
0.061786853	0.029101431	0.00051057651
0.061917347	0.029354086	0.00051488506
0.062047841	0.029273312	0.00051182817
0.062178335	0.030256544	0.00051490823
0.062308829	0.028849982	0.00050997686
0.062439323	0.029207346	0.00050803630
0.062569817	0.029591319	0.00051327653
0.062700311	0.028787240	0.00050709580
0.062830805	0.028462175	0.00050244388
0.062961299	0.029181564	0.00050891337
0.063091793	0.029614024	0.00051245163
0.063222287	0.028844596	0.00050585182
0.063352781	0.030544320	0.00052221597
0.063483275	0.029981678	0.00051435747
0.063613769	0.029868080	0.00051258276
0.063744263	0.029247285	0.00050872034
0.063874757	0.029970959	0.00051322778
0.064005251	0.029878349	0.00051574147
0.064135745	0.030229825	0.00051733870
0.064266239	0.029042248	0.00050551756
0.064396733	0.029235556	0.00050650908
0.064527227	0.029059320	0.00050558992
0.064657721	0.029344232	0.00050902262
0.064788215	0.029123700	0.00050438564
0.064918709	0.030083195	0.00051155710
0.065049203	0.028582786	0.00050284480
0.065179697	0.029953819	0.00050834036
0.065310191	0.029623613	0.00050812371
0.065440685	0.030235105	0.00051434468
0.065571179	0.029454272	0.00050642772
0.065701673	0.029460622	0.00050656392
0.065832166	0.028122537	0.00049471125
0.065962660	0.029562867	0.00050765366
0.066093154	0.030237352	0.00051535253
0.066223648	0.029012714	0.00049973006
0.066354142	0.030123408	0.00051094121
0.066484636	0.029137472	0.00050004806
0.066615130	0.030341276	0.00051140179
0.066745624	0.030383388	0.00051237131
0.066876118	0.029065234	0.00049902133
0.067006612	0.028893851	0.00050171177
0.067137106	0.030277225	0.00051003593
0.067267600	0.030672526	0.00050966235
0.067398094	0.029674593	0.00050606250
0.067528588	0.028439453	0.00049502973
0.067659082	0.030003968	0.00050659893
0.067789576	0.029326375	0.00050405534
0.067920070	0.029864984	0.00050418799
0.068050564	0.028863599	0.00049677382
0.068181058	0.028998958	0.00049642324
0.068311552	0.028722094	0.00049584366
0.068442046	0.029788211	0.00050611798
0.068572540	0.029862645	0.00050530113
0.068703034	0.029361767	0.00049716641
0.068833528	0.030033513	0.00050746692
0.068964022	0.029536129	0.00049992298
0.069094516	0.030356315	0.00050932303
0.069225010	0.029314928	0.00049737431
0.069355504	0.030220248	0.00050476617
0.069485998	0.029137176	0.00049756202
0.069616492	0.029292474	0.00049861212
0.069746986	0.028687631	0.00049306848
0.069877480	0.029879850	0.00050359728
0.070007974	0.029385255	0.00049719642
0.070138468	0.028878631	0.00049274474
0.070268961	0.030011114	0.00050029755
0.070399455	0.029821562	0.00050025207
0.070529949	0.028568659	0.00049416530
0.070660443	0.029100509	0.00049270870
0.070790937	0.029045111	0.00049351185
0.070921431	0.029646878	0.00049853984
0.071051925	0.029748968	0.00049616935
0.071182419	0.028931945	0.00049574995
0.071312913	0.029481383	0.00049641084
0.071443407	0.028834546	0.00049326548
0.071573901	0.029109329	0.00049095332
0.071704395	0.029701899	0.00049546610
0.071834889	0.027401225	0.00047843435
0.071965383	0.028890970	0.00049063675
0.072095877	0.029762136	0.00049777662
0.072226371	0.029264759	0.00049495764
0.072356865	0.029850423	0.00049467374
0.072487359	0.030051488	0.00049962970
0.072617853	0.029313428	0.00049475962
0.072748347	0.029043024	0.00048812652
0.072878841	0.028854982	0.00048978704
0.073009335	0.029054589	0.00048701429
0.073139829	0.029145291	0.00048986701
0.073270323	0.029992011	0.00049965858
0.073400817	0.028363645	0.00048343814
0.073531311	0.028084474	0.00048117511
0.073661805	0.029234568	0.00049202612
0.073792299	0.029404407	0.00048917259
0.073922793	0.028639606	0.00048569281
0.074053287	0.029008534	0.00048882708
0.074183781	0.029574454	0.00049151227
0.074314275	0.029878127	0.00049717710
0.074444769	0.030148818	0.00049275616
0.074575263	0.029463747	0.00048999692
0.074705757	0.030045009	0.00049522461
0.074836250	0.028889403	0.00048604143
0.074966744	0.030063745	0.00049651165
0.075097238	0.029249852	0.00048442870
0.075227732	0.028567198	0.00048217241
0.075358226	0.028249335	0.00048108302
0.075488720	0.028699795	0.00048067376
0.075619214	0.028838709	0.00048353147
0.075749708	0.028460907	0.00048055555
0.075880202	0.030054824	0.00049275977
0.076010696	0.029673261	0.00048890835
0.076141190	0.028672402	0.00048104544
0.076271684	0.029462074	0.00048937268
0.076402178	0.029213645	0.00048811836
0.076532672	0.029032184	0.00048265325
0.076663166	0.028853232	0.00048345126
0.076793660	0.029966498	0.00048939395
0.076924154	0.028266622	0.00047661678
0.077054648	0.028887815	0.00048233058
0.077185142	0.030387910	0.00049062287
0.077315636	0.029160789	0.00048142043
0.077446130	0.028897798	0.00048109946
0.077576624	0.028897334	0.00047880963
0.077707118	0.029061538	0.00048454928
0.077837612	0.029832957	0.00048474867
0.077968106	0.028349005	0.00047659796
0.078098600	0.028735761	0.00047819178
0.078229094	0.028581577	0.00047533739
0.078359588	0.028655982	0.00047807128
0.078490082	0.028404660	0.00047547692
0.078620576	0.028992761	0.00047901686
0.078751070	0.029076817	0.00048051044
0.078881564	0.030085041	0.00048530203
0.079012058	0.028644196	0.00047697436
0.079142552	0.028646970	0.00047652478
0.079273046	0.028847874	0.00047522777
0.079403539	0.028190752	0.00047267427
0.079534033	0.029325456	0.00048007795
0.079664527	0.029297077	0.00047960085
0.079795021	0.028743120	0.00047752645
0.079925515	0.029382002	0.00047800734
0.080056009	0.029148323	0.00048031436
0.080186503	0.028977641	0.00047865116
0.080316997	0.029014444	0.00047460949
0.080447491	0.029264600	0.00047965695
0.080577985	0.028847206	0.00047445217
0.080708479	0.029599376	0.00048003492
0.080838973	0.028835645	0.00047535073
0.080969467	0.029036486	0.00047440317
0.081099961	0.028809312	0.00047414945
0.081230455	0.029262741	0.00047922587
0.081360949	0.029075402	0.00047382579
0.081491443	0.029372569	0.00047957093
0.081621937	0.029142905	0.00047329258
0.081752431	0.028735971	0.00047241423
0.081882925	0.029410661	0.00047884773
0.082013419	0.029167080	0.00047398663
0.082143913	0.028781334	0.00047337962
0.082274407	0.029538942	0.00047686327
0.082404901	0.029417638	0.00047330407
0.082535395	0.028902706	0.00047412863
0.082665889	0.029100268	0.00047202987
0.082796383	0.029125549	0.00047458715
0.082926877	0.028948231	0.00047329605
0.083057371	0.029199277	0.00047169362
0.083187865	0.028214504	0.00046687737
0.083318359	0.029468646	0.00047502123
0.083448853	0.028915226	0.00047094753
0.083579347	0.028859690	0.00047119632
0.083709841	0.028672675	0.00046773402
0.083840335	0.028970190	0.00047026373
0.083970828	0.028666076	0.00046852475
0.084101322	0.028794205	0.00046822512
0.084231816	0.029320155	0.00047321786
0.084362310	0.028550653	0.00046521601
0.084492804	0.028410686	0.00046447458
0.084623298	0.027805427	0.00046374626
0.084753792	0.028862431	0.00046811127
0.084884286	0.029016998	0.00047019913
0.085014780	0.029021822	0.00046858264
0.085145274	0.028043535	0.00046228676
0.085275768	0.027839209	0.00046148892
0.085406262	0.029321663	0.00046871304
0.085536756	0.028620578	0.00046640786
0.085667250	0.028554829	0.00046809626
0.085797744	0.028732449	0.00046451806
0.085928238	0.028924730	0.00046764121
0.086058732	0.029357247	0.00046874061
0.086189226	0.029054013	0.00046747476
0.086319720	0.028942164	0.00046828928
0.086450214	0.028748864	0.00046250515
0.086580708	0.028023642	0.00046109213
0.086711202	0.028713313	0.00046237914
0.086841696	0.029154633	0.00046609979
0.086972190	0.028296092	0.00046154867
0.087102684	0.029082630	0.00046693709
0.087233178	0.029278388	0.00046838077
0.087363672	0.028892785	0.00046594473
0.087494166	0.029414495	0.00046632057
0.087624660	0.028612301	0.00046285545
0.087755154	0.028223083	0.00046139317
0.087885648	0.028697706	0.00046096402
0.088016142	0.029253336	0.00046578832
0.088146636	0.028664633	0.00045875761
0.088277130	0.028985550	0.00046255267
0.088407623	0.029000275	0.00046564056
0.088538117	0.029241192	0.00046328576
0.088668611	0.027597680	0.00045370176
0.088799105	0.028626197	0.00046081909
0.088929599	0.029395754	0.00046316920
0.089060093	0.028824509	0.00046242236
0.089190587	0.028436244	0.00045777529
0.089321081	0.029337986	0.00046489742
0.089451575	0.028227880	0.00045680644
0.089582069	0.028726325	0.00045711145
0.089712563	0.028788678	0.00045918838
0.089843057	0.030122248	0.00047139576
0.089973551	0.028911422	0.00045889016
0.090104045	0.028676165	0.00046103816
0.090234539	0.029226935	0.00046008931
0.090365033	0.028300351	0.00045689769
0.090495527	0.028845683	0.00045957556
0.090626021	0.028713605	0.00045781974
0.090756515	0.028970964	0.00046076726
0.090887009	0.028532971	0.00045696870
0.091017503	0.029199860	0.00045942559
0.091147997	0.029335264	0.00046348578
0.091278491	0.029412401	0.00045954256
0.091408985	0.028805515	0.00045900336
0.091539479	0.027914380	0.00044939726
0.091669973	0.027597408	0.00044807222
0.091800467	0.029353164	0.00047093318
0.091930961	0.029693332	0.00047769225
0.092061455	0.028116961	0.00046890409
0.092191949	0.029564314	0.00048487889
0.092322443	0.029025007	0.00048061057
0.092452937	0.029324062	0.00048602093
0.092583431	0.028597839	0.00048315927
0.092713925	0.028959623	0.00048717983
0.092844419	0.029100805	0.00049283617
0.092974912	0.028779800	0.00048726818
0.093105406	0.028039546	0.00047544251
0.093235900	0.027949965	0.00047316795
0.093366394	0.029076276	0.00047378017
0.093496888	0.029927928	0.00048436906
0.093627382	0.029205569	0.00047369344
0.093757876	0.028090898	0.00046424296
0.093888370	0.028530356	0.00046969243
0.094018864	0.028541180	0.00046417562
0.094149358	0.028370736	0.00046658786
0.094279852	0.029799200	0.00047330656
0.094410346	0.028795641	0.00046498626
0.094540840	0.028823994	0.00046751903
0.094671334	0.029303861	0.00046728354
0.094801828	0.028792250	0.00046517019
0.094932322	0.028647702	0.00046605489
0.095062816	0.027980292	0.00045576232
0.095193310	0.028237688	0.00045892586
0.095323804	0.028321700	0.00045865293
0.095454298	0.028780823	0.00046104238
0.095584792	0.029078748	0.00046649419
0.095715286	0.028626528	0.00045775328
0.095845780	0.027897319	0.00045494315
0.095976274	0.027920667	0.00045555542
0.096106768	0.028453015	0.00045416060
0.096237262	0.028020997	0.00045693873
0.096367756	0.029106302	0.00046330323
0.096498250	0.028907887	0.00045879415
0.096628744	0.028405191	0.00045921782
0.096759238	0.028736748	0.00045512566
0.096889732	0.028275386	0.00045459072
0.097020226	0.029144673	0.00046154151
0.097150720	0.028007410	0.00045061413
0.097281214	0.028726979	0.00045582521
0.097411708	0.028727003	0.00045560951
0.097542201	0.028247223	0.00045058959
0.097672695	0.028782708	0.00045880500
0.097803189	0.028398516	0.00045127813
0.097933683	0.028902991	0.00045811566
0.098064177	0.028412326	0.00045198991
0.098194671	0.029657715	0.00045864112
0.098325165	0.028668025	0.00045096637
0.098455659	0.028044323	0.00044541130
0.098586153	0.029067210	0.00045361190
0.098716647	0.028527177	0.00044841495
0.098847141	0.029416096	0.00045051062
0.098977635	0.029399396	0.00045080962
0.099108129	0.029817634	0.00045317558
0.099238623	0.029059523	0.00044716332
0.099369117	0.028316563	0.00044221123
0.099499611	0.029012326	0.00044591264
0.099630105	0.028975108	0.00044592802
0.099760599	0.029103488	0.00044802899
0.099891093	0.027950526	0.00043860912
0.10002159	0.027959952	0.00044183629
0.10015208	0.028453858	0.00044326671
0.10028257	0.028722609	0.00044336416
0.10041307	0.028242206	0.00044133232
0.10054356	0.029241810	0.00044830156
0.10067406	0.028629222	0.00044671792
0.10080455	0.027508330	0.00043769466
0.10093504	0.028772806	0.00044290025
0.10106554	0.028365469	0.00044461931
0.10119603	0.028487568	0.00044288672
0.10132653	0.028625062	0.00044536640
0.10145702	0.028811396	0.00044819838
0.10158751	0.028931575	0.00044485932
0.10171801	0.027702658	0.00043795456
0.10184850	0.029150881	0.00044601812
0.10197900	0.028717671	0.00044418307
0.10210949	0.028791945	0.00044569549
0.10223998	0.028345966	0.00044018408
0.10237048	0.029804761	0.00045108474
0.10250097	0.028383889	0.00044344809
0.10263147	0.028894806	0.00044172406
0.10276196	0.028460906	0.00044325381
0.10289245	0.027868729	0.00043583516
0.10302295	0.028541104	0.00044080797
0.10315344	0.028076531	0.00044014433
0.10328394	0.029035548	0.00044229773
0.10341443	0.029123473	0.00044497166
0.10354492	0.029462827	0.00044799000
0.10367542	0.029483689	0.00044371516
0.10380591	0.028389325	0.00043993402
0.10393641	0.028859218	0.00044159266
0.10406690	0.029226112	0.00044361064
0.10419739	0.027995993	0.00043824997
0.10432789	0.028768949	0.00043880208
0.10445838	0.028889883	0.00044315977
0.10458888	0.028946666	0.00044217036
0.10471937	0.028564069	0.00043878116
0.10484986	0.028969860	0.00044208598
0.10498036	0.028916998	0.00043958899
0.10511085	0.028265119	0.00043559020
0.10524135	0.029164747	0.00044285907
0.10537184	0.028317862	0.00043526536
0.10550233	0.028099849	0.00043570006
0.10563283	0.028790636	0.00043800327
0.10576332	0.029120921	0.00044039064
0.10589382	0.028313408	0.00043591207
0.10602431	0.028743652	0.00043687267
0.10615480	0.028169082	0.00043473761
0.10628530	0.028515473	0.00043788664
0.10641579	0.029126337	0.00043844150
0.10654629	0.029327396	0.00044259621
0.10667678	0.028850343	0.00043780319
0.10680727	0.028644434	0.00043609750
0.10693777	0.028392578	0.00043628794
0.10706826	0.028464294	0.00043510001
0.10719876	0.028664449	0.00043726374
0.10732925	0.028728663	0.00043746581
0.10745974	0.027846485	0.00042773534
0.10759024	0.028242855	0.00043217556
0.10772073	0.029223038	0.00043891666
0.10785123	0.027847727	0.00043189455
0.10798172	0.028492141	0.00044219983
0.10811221	0.027893999	0.00044113802
0.10824271	0.027581762	0.00044468320
0.10837320	0.028864589	0.00045632021
0.10850370	0.028073279	0.00045294956
0.10863419	0.028720008	0.00046206812
0.10876468	0.028489995	0.00045857775
0.10889518	0.027758158	0.00045496375
0.10902567	0.028065451	0.00046131847
0.10915616	0.028175680	0.00046031829
0.10928666	0.028272002	0.00046616661
0.10941715	0.028366106	0.00046683112
0.10954765	0.029108420	0.00047270094
0.10967814	0.028666055	0.00047284590
0.10980863	0.027858379	0.00046675192
0.10993913	0.027152348	0.00046506476
0.11006962	0.028464135	0.00047644124
0.11020012	0.028034460	0.00047029668
0.11033061	0.028284175	0.00047844687
0.11046110	0.028537831	0.00047892646
0.11059160	0.028965644	0.00048452434
0.11072209	0.029147646	0.00048998889
0.11085259	0.028965701	0.00048293385
0.11098308	0.028323496	0.00048315200
0.11111357	0.028558522	0.00048744230
0.11124407	0.028494444	0.00048423071
0.11137456	0.028383611	0.00048814764
0.11150506	0.028363598	0.00048723956
0.11163555	0.028937703	0.00049373910
0.11176604	0.026860503	0.00047878281
0.11189654	0.028465286	0.00048964635
0.11202703	0.029320267	0.00049995658
0.11215753	0.029166906	0.00049976788
0.11228802	0.028409768	0.00049473309
0.11241851	0.028589176	0.00049565811
0.11254901	0.028825110	0.00049895706
0.11267950	0.028723653	0.00049819708
0.11281000	0.027662467	0.00049023434
0.11294049	0.027926955	0.00047759687
0.11307098	0.028109634	0.00047816148
0.11320148	0.028824613	0.00047574852
0.11333197	0.029193731	0.00047905941
0.11346247	0.028799215	0.00047712593
0.11359296	0.028680623	0.00047036587
0.11372345	0.028567904	0.00046891597
0.11385395	0.028661660	0.00047021649
0.11398444	0.028497732	0.00046304457
0.11411494	0.028755751	0.00046791263
0.11424543	0.028286209	0.00046079840
0.11437592	0.026811038	0.00044919393
0.11450642	0.028115602	0.00046003243
0.11463691	0.028551882	0.00045785170
0.11476741	0.027814360	0.00045337457
0.11489790	0.028747253	0.00046248272
0.11502839	0.027889274	0.00045226852
0.11515889	0.027978715	0.00045408079
0.11528938	0.028041787	0.00045139716
0.11541988	0.028467401	0.00045522771
0.11555037	0.028056822	0.00045292336
0.11568086	0.028092692	0.00044828042
0.11581136	0.028700003	0.00045633609
0.11594185	0.028006147	0.00044865465
0.11607235	0.027862667	0.00044803938
0.11620284	0.028040952	0.00044946218
0.11633333	0.028240612	0.00044866585
0.11646383	0.028231579	0.00045044724
0.11659432	0.028676280	0.00045213293
0.11672482	0.028140831	0.00044388532
0.11685531	0.028104547	0.00044708653
0.11698580	0.028237015	0.00044723921
0.11711630	0.028657446	0.00044973147
0.11724679	0.027907408	0.00044547680
0.11737729	0.028368344	0.00044507229
0.11750778	0.028406170	0.00044461571
0.11763827	0.027772892	0.00044254973
0.11776877	0.029182395	0.00044691277
0.11789926	0.028247086	0.00044381271
0.11802975	0.028711447	0.00044436461
0.11816025	0.029359023	0.00044756836
0.11829074	0.027499013	0.00043585552
0.11842124	0.028593726	0.00044076855
0.11855173	0.028385058	0.00044164646
0.11868222	0.027636068	0.00043388037
0.11881272	0.027836814	0.00043317197
0.11894321	0.028122828	0.00043588311
0.11907371	0.029042028	0.00044076703
0.11920420	0.027447067	0.00043100679
0.11933469	0.027787306	0.00043164479
0.11946519	0.029075187	0.00043723226
0.11959568	0.027707559	0.00043080365
0.11972618	0.028757464	0.00043437335
0.11985667	0.028697851	0.00043487427
0.11998716	0.028640407	0.00043578720
0.12011766	0.028071857	0.00042861675
0.12024815	0.027602587	0.00042447262
0.12037865	0.027849807	0.00042878792
0.12050914	0.028385604	0.00042708497
0.12063963	0.027987294	0.00042823294
0.12077013	0.028635170	0.00043141917
0.12090062	0.028104464	0.00042549477
0.12103112	0.028200251	0.00042666097
0.12116161	0.027490029	0.00041935457
0.12129210	0.028320030	0.00042652973
0.12142260	0.027305741	0.00041862097
0.12155309	0.028262833	0.00042492314
0.12168359	0.028016704	0.00042265665
0.12181408	0.028748866	0.00042563030
0.12194457	0.028127961	0.00042215042
0.12207507	0.028423795	0.00042616853
0.12220556	0.027698043	0.00041830899
0.12233606	0.028111337	0.00042366894
0.12246655	0.028925813	0.00042461043
0.12259704	0.027529852	0.00041578196
0.12272754	0.028194375	0.00042208970
0.12285803	0.027529224	0.00041720402
0.12298853	0.028841095	0.00042443926
0.12311902	0.028818623	0.00042818796
0.12324951	0.027559573	0.00041389939
0.12338001	0.029247275	0.00042942868
0.12351050	0.028159628	0.00042069855
0.12364100	0.028623180	0.00042346116
0.12377149	0.028492600	0.00042308896
0.12390198	0.028740311	0.00042242349
0.12403248	0.028439146	0.00042068821
0.12416297	0.027960499	0.00041837751
0.12429347	0.028017122	0.00041658084
0.12442396	0.028297932	0.00042233255
0.12455445	0.028256227	0.00041905225
0.12468495	0.028991229	0.00042162777
0.12481544	0.027881994	0.00041759150
0.12494594	0.029084530	0.00042317508
0.12507643	0.027942119	0.00041632810
0.12520692	0.027761536	0.00041581512
0.12533742	0.028119869	0.00041642808
0.12546791	0.028861361	0.00042189833
0.12559841	0.027929932	0.00041481741
0.12572890	0.028342522	0.00041728104
0.12585939	0.028849359	0.00042303296
0.12598989	0.027517938	0.00040932481
0.12612038	0.027920315	0.00041562564
0.12625088	0.027675806	0.00041161553
0.12638137	0.028049370	0.00041477086
0.12651186	0.027835306	0.00041537886
0.12664236	0.027872396	0.00041218013
0.12677285	0.028105056	0.00041338636
0.12690335	0.028317498	0.00041825623
0.12703384	0.027964039	0.00041031701
0.12716433	0.028338406	0.00041834810
0.12729483	0.027593228	0.00040970904
0.12742532	0.028356085	0.00041548367
0.12755581	0.028048232	0.00041252418
0.12768631	0.028269302	0.00041371350
0.12781680	0.028811761	0.00041982568
0.12794730	0.028462513	0.00041512940
0.12807779	0.027704239	0.00040874216
0.12820828	0.028113032	0.00041340455
0.12833878	0.029040024	0.00041801633
0.12846927	0.028144424	0.00041300442
0.12859977	0.028615700	0.00041658946
0.12873026	0.028550760	0.00041314776
0.12886075	0.028805205	0.00041558806
0.12899125	0.028401572	0.00041429357
0.12912174	0.028644088	0.00041447263
0.12925224	0.027676945	0.00040904044
0.12938273	0.028629640	0.00041550366
0.12951322	0.028336423	0.00041208383
0.12964372	0.028158355	0.00041068117
0.12977421	0.028342857	0.00041115784
0.12990471	0.027910264	0.00041027837
0.13003520	0.028417468	0.00041243417
0.13016569	0.027692463	0.00040662776
0.13029619	0.027756089	0.00040666932
0.13042668	0.027700047	0.00040645441
0.13055718	0.026975145	0.00040089877
0.13068767	0.027867648	0.00041096047
0.13081816	0.028025162	0.00040727409
0.13094866	0.028269094	0.00041014992
0.13107915	0.028123603	0.00040705316
0.13120965	0.028004955	0.00040763474
0.13134014	0.028230724	0.00040998031
0.13147063	0.028226523	0.00040920962
0.13160113	0.027836923	0.00040727938
0.13173162	0.028194820	0.00040833463
0.13186212	0.028462915	0.00040902715
0.13199261	0.028043260	0.00040807367
0.13212310	0.027354764	0.00040176470
0.13225360	0.028152399	0.00040819575
0.13238409	0.027478207	0.00040328894
0.13251459	0.028633250	0.00040837623
0.13264508	0.027686959	0.00040313150
0.13277557	0.028041170	0.00040710308
0.13290607	0.028067853	0.00040769366
0.13303656	0.028770673	0.00041117864
0.13316706	0.028227335	0.00040538570
0.13329755	0.028120519	0.00040658365
0.13342804	0.027853695	0.00040543817
0.13355854	0.027776041	0.00040307549
0.13368903	0.027391530	0.00040253072
0.13381953	0.028413160	0.00040716925
0.13395002	0.028220674	0.00040577577
0.13408051	0.028322298	0.00040696704
0.13421101	0.028455782	0.00040554147
0.13434150	0.027555624	0.00040233368
0.13447200	0.028123451	0.00040580017
0.13460249	0.028080510	0.00040157789
0.13473298	0.027682881	0.00040209353
0.13486348	0.028262633	0.00040434291
0.13499397	0.027757053	0.00040339387
0.13512447	0.027395273	0.00040150113
0.13525496	0.028078114	0.00040215650
0.13538545	0.027977152	0.00040313007
0.13551595	0.028582484	0.00040632664
0.13564644	0.027764047	0.00040038811
0.13577694	0.028175022	0.00040487413
0.13590743	0.028287753	0.00040248610
0.13603792	0.027522966	0.00039801252
0.13616842	0.027930594	0.00040211156
0.13629891	0.027565610	0.00039720283
0.13642940	0.027704332	0.00040079090
0.13655990	0.027988540	0.00039896501
0.13669039	0.027973203	0.00040138415
0.13682089	0.028707082	0.00040539599
0.13695138	0.027645449	0.00039793530
0.13708187	0.028307401	0.00040356817
0.13721237	0.028393264	0.00040497593
0.13734286	0.027941339	0.00039936611
0.13747336	0.028102233	0.00040156708
0.13760385	0.028008925	0.00039885714
0.13773434	0.027770556	0.00039905932
0.13786484	0.027849304	0.00039937465
0.13799533	0.027600492	0.00039602140
0.13812583	0.028005052	0.00039951725
0.13825632	0.027967148	0.00039852812
0.13838681	0.027910411	0.00039802967
0.13851731	0.028234910	0.00040098830
0.13864780	0.027933143	0.00039838710
0.13877830	0.028478184	0.00040137438
0.13890879	0.027883684	0.00039854008
0.13903928	0.028214070	0.00039870694
0.13916978	0.027549019	0.00039579685
0.13930027	0.028192941	0.00039909301
0.13943077	0.028032789	0.00039846857
0.13956126	0.027702257	0.00039724869
0.13969175	0.027970776	0.00039759768
0.13982225	0.028653655	0.00040284424
0.13995274	0.028165325	0.00039902623
0.14008324	0.028020000	0.00039641182
0.14021373	0.028129889	0.00039959024
0.14034422	0.026733440	0.00038744115
0.14047472	0.028669856	0.00040206168
0.14060521	0.028139555	0.00039888925
0.14073571	0.028918316	0.00040162657
0.14086620	0.028051693	0.00039628379
0.14099669	0.028373502	0.00039914974
0.14112719	0.028442548	0.00039670482
0.14125768	0.028808274	0.00040076074
0.14138818	0.027516856	0.00039112961
0.14151867	0.028406330	0.00039814537
0.14164916	0.028574566	0.00040054086
0.14177966	0.027956191	0.00039331801
0.14191015	0.027785077	0.00039291830
0.14204065	0.028044893	0.00039546297
0.14217114	0.027953894	0.00039389784
0.14230163	0.028377095	0.00039808790
0.14243213	0.028462632	0.00039419164
0.14256262	0.028422555	0.00039380798
0.14269312	0.029058745	0.00040046039
0.14282361	0.027294415	0.00038750748
0.14295410	0.027381008	0.00039043886
0.14308460	0.027953151	0.00039201418
0.14321509	0.027892463	0.00039093410
0.14334559	0.027809872	0.00039255778
0.14347608	0.027580934	0.00038974765
0.14360657	0.028001970	0.00039221370
0.14373707	0.027746474	0.00039109261
0.14386756	0.028166553	0.00039144998
0.14399806	0.028048462	0.00039292133
0.14412855	0.028382079	0.00039215579
0.14425904	0.028271114	0.00039455312
0.14438954	0.028790796	0.00039807110
0.14452003	0.027484552	0.00038669793
0.14465053	0.027554483	0.00038755390
0.14478102	0.027665004	0.00038888282
0.14491151	0.027381776	0.00038563332
0.14504201	0.027406117	0.00038866244
0.14517250	0.027680306	0.00038927431
0.14530299	0.027875496	0.00038991747
0.14543349	0.028077118	0.00039229127
0.14556398	0.028030782	0.00038926771
0.14569448	0.028035321	0.00039175057
0.14582497	0.028236804	0.00039248375
0.14595546	0.028098851	0.00039218197
0.14608596	0.027237740	0.00038436174
0.14621645	0.028428071	0.00039187951
0.14634695	0.027902157	0.00039006418
0.14647744	0.028326503	0.00039235213
0.14660793	0.028605889	0.00039318024
0.14673843	0.028732004	0.00039432311
0.14686892	0.027938601	0.00038724474
0.14699942	0.028524794	0.00039263917
0.14712991	0.027613814	0.00038649571
0.14726040	0.027851768	0.00038763040
0.14739090	0.027877490	0.00038723543
0.14752139	0.027656819	0.00038628315
0.14765189	0.027350392	0.00038339997
0.14778238	0.028598687	0.00039328143
0.14791287	0.028691336	0.00039185665
0.14804337	0.027767318	0.00038738112
0.14817386	0.027153732	0.00038233553
0.14830436	0.027791924	0.00038525580
0.14843485	0.028032049	0.00038948282
0.14856534	0.028362162	0.00038955972
0.14869584	0.028315569	0.00038966359
0.14882633	0.027571109	0.00038685557
0.14895683	0.027904581	0.00038483748
0.14908732	0.028272239	0.00038847329
0.14921781	0.028086927	0.00038809013
0.14934831	0.027722125	0.00038470623
0.14947880	0.028034726	0.00038917501
0.14960930	0.027583983	0.00038238848
0.14973979	0.027650117	0.00038401107
0.14987028	0.028384963	0.00039097515
0.15000078	0.028109009	0.00038720452
0.15013127	0.028055227	0.00038603793
0.15026177	0.028108312	0.00038663537
0.15039226	0.028408070	0.00038727701
0.15052275	0.028124759	0.00038786922
0.15065325	0.027634382	0.00038304673
0.15078374	0.028198824	0.00038920946
0.15091424	0.027962834	0.00038632240
0.15104473	0.028045506	0.00038535724
0.15117522	0.028436185	0.00038897830
0.15130572	0.028151218	0.00038790030
0.15143621	0.028288649	0.00038640538
0.15156671	0.028526288	0.00038949361
0.15169720	0.028168678	0.00038402653
0.15182769	0.027896326	0.00038268840
0.15195819	0.027302912	0.00038098410
0.15208868	0.028145779	0.00038446726
0.15221918	0.027994590	0.00038566435
0.15234967	0.027416703	0.00038021948
0.15248016	0.028470868	0.00038670889
0.15261066	0.027974074	0.00038469360
0.15274115	0.027267519	0.00037899887
0.15287165	0.027651890	0.00038245899
0.15300214	0.028039413	0.00038386687
0.15313263	0.027528990	0.00038035705
0.15326313	0.027668372	0.00038012216
0.15339362	0.028879697	0.00038693383
0.15352412	0.027587217	0.00038069786
0.15365461	0.027256484	0.00037855611
0.15378510	0.027595310	0.00038012539
0.15391560	0.027748430	0.00037937707
0.15404609	0.027916693	0.00038231480
0.15417658	0.027879216	0.00038094475
0.15430708	0.027352277	0.00037917641
0.15443757	0.027747195	0.00037991367
0.15456807	0.028471899	0.00038548171
0.15469856	0.027592954	0.00037838468
0.15482905	0.027710697	0.00038015960
0.15495955	0.027681366	0.00037955298
0.15509004	0.027965903	0.00038100583
0.15522054	0.027484852	0.00037885562
0.15535103	0.028557765	0.00038414193
0.15548152	0.027942511	0.00037974215
0.15561202	0.027783326	0.00037948536
0.15574251	0.027544251	0.00037912531
0.15587301	0.028711310	0.00038550260
0.15600350	0.027539792	0.00037680607
0.15613399	0.027722604	0.00037861632
0.15626449	0.027861095	0.00037960850
0.15639498	0.027749238	0.00038022407
0.15652548	0.027742790	0.00037959057
0.15665597	0.027630329	0.00037915903
0.15678646	0.027392687	0.00037429367
0.15691696	0.027937538	0.00037806503
0.15704745	0.027780732	0.00037921970
0.15717795	0.027904108	0.00037723080
0.15730844	0.028508423	0.00038302425
0.15743893	0.027718758	0.00037693037
0.15756943	0.028444600	0.00038114362
0.15769992	0.028150022	0.00037907475
0.15783042	0.027962258	0.00037958603
0.15796091	0.027873126	0.00037721650
0.15809140	0.027821697	0.00037837736
0.15822190	0.028020617	0.00037738864
0.15835239	0.027743718	0.00037648107
0.15848289	0.027518923	0.00037596498
0.15861338	0.027940779	0.00037819894
0.15874387	0.027868291	0.00037814130
0.15887437	0.028196445	0.00037806285
0.15900486	0.028026209	0.00037726003
0.15913536	0.027230041	0.00037201055
0.15926585	0.027946456	0.00037487810
0.15939634	0.028304746	0.00037972983
0.15952684	0.027751136	0.00037664876
0.15965733	0.028244789	0.00037587756
0.15978783	0.028470149	0.00038016617
0.15991832	0.027302117	0.00037147542
0.16004881	0.027739244	0.00037618989
0.16017931	0.028272313	0.00037868148
0.16030980	0.028081852	0.00037534718
0.16044030	0.027843219	0.00037552455
0.16057079	0.029052489	0.00038172090
0.16070128	0.028241791	0.00037776307
0.16083178	0.027829953	0.00037707762
0.16096227	0.028094440	0.00037428154
0.16109277	0.027765923	0.00037434808
0.16122326	0.027543696	0.00037205761
0.16135375	0.027756813	0.00037417987
0.16148425	0.027346998	0.00037335786
0.16161474	0.027942806	0.00037507440
0.16174524	0.027154567	0.00036936162
0.16187573	0.027697672	0.00037545139
0.16200622	0.027704420	0.00037117786
0.16213672	0.028332401	0.00037767832
0.16226721	0.027967632	0.00037282468
0.16239771	0.027879445	0.00037280483
0.16252820	0.027313003	0.00037073357
0.16265869	0.027706027	0.00037133397
0.16278919	0.028493946	0.00037821366
0.16291968	0.027506458	0.00037260365
0.16305018	0.028086263	0.00037402617
0.16318067	0.027307609	0.00036828911
0.16331116	0.027271481	0.00036927337
0.16344166	0.028149478	0.00037272161
0.16357215	0.027819522	0.00037247491
0.16370264	0.027543984	0.00036931678
0.16383314	0.028263511	0.00037497595
0.16396363	0.027135047	0.00036802054
0.16409413	0.028080739	0.00037231688
0.16422462	0.027961063	0.00037256371
0.16435511	0.027409391	0.00036787111
0.16448561	0.028490189	0.00037583755
0.16461610	0.027779535	0.00037240598
0.16474660	0.028036793	0.00037021057
0.16487709	0.027652555	0.00037059494
0.16500758	0.027471207	0.00036720413
0.16513808	0.027698677	0.00036994182
0.16526857	0.027760919	0.00037056069
0.16539907	0.028030536	0.00036990452
0.16552956	0.027899248	0.00037110663
0.16566005	0.027545507	0.00037069274
0.16579055	0.027510020	0.00036760567
0.16592104	0.028114479	0.00037285283
0.16605154	0.028155198	0.00036997209
0.16618203	0.028065833	0.00037084749
0.16631252	0.028093225	0.00037355918
0.16644302	0.028400030	0.00037140751
0.16657351	0.027873742	0.00037002442
0.16670401	0.027440702	0.00036874219
0.16683450	0.027657351	0.00036742099
0.16696499	0.027591181	0.00036834307
0.16709549	0.027073708	0.00036369084
0.16722598	0.027343364	0.00036802835
0.16735648	0.028031662	0.00037120051
0.16748697	0.027488281	0.00036648982
0.16761746	0.027403716	0.00036742972
0.16774796	0.028039409	0.00036987256
0.16787845	0.027113998	0.00036408141
0.16800895	0.027700732	0.00036718361
0.16813944	0.027635521	0.00036520034
0.16826993	0.027926330	0.00036892393
0.16840043	0.028208541	0.00036978503
0.16853092	0.027581946	0.00036537892
0.16866142	0.027812143	0.00036904040
0.16879191	0.027701383	0.00036939173
0.16892240	0.027837985	0.00036415434
0.16905290	0.027822352	0.00036778139
0.16918339	0.027258522	0.00036403938
0.16931389	0.027641307	0.00036640702
0.16944438	0.027499162	0.00036628682
0.16957487	0.027747789	0.00036388823
0.16970537	0.027540418	0.00036565566
0.16983586	0.027510329	0.00036389844
0.16996636	0.027188082	0.00036263910
0.17009685	0.027462672	0.00036607867
0.17022734	0.027452684	0.00036316132
0.17035784	0.028197430	0.00036806249
0.17048833	0.027456409	0.00036221738
0.17061883	0.027457020	0.00036494062
0.17074932	0.028212295	0.00036824746
0.17087981	0.027515778	0.00036449510
0.17101031	0.027814492	0.00036350959
0.17114080	0.027503141	0.00036372702
0.17127130	0.027648458	0.00036226016
0.17140179	0.028332272	0.00037042229
0.17153228	0.027889612	0.00036472096
0.17166278	0.027966273	0.00036669583
0.17179327	0.028000393	0.00036690885
0.17192377	0.027729475	0.00036469722
0.17205426	0.026729837	0.00035917969
0.17218475	0.028090030	0.00036712823
0.17231525	0.027279924	0.00036097607
0.17244574	0.027888996	0.00036420841
0.17257623	0.027699539	0.00036217728
0.17270673	0.027631728	0.00036287974
0.17283722	0.028063102	0.00036830116
0.17296772	0.028178187	0.00036636759
0.17309821	0.027618480	0.00036311669
0.17322870	0.027875842	0.00036189949
0.17335920	0.028362733	0.00036600303
0.17348969	0.027598993	0.00036285432
0.17362019	0.027434955	0.00036259122
0.17375068	0.027115295	0.00035892542
0.17388117	0.027650244	0.00036195017
0.17401167	0.027787840	0.00036135993
0.17414216	0.027932347	0.00036388713
0.17427266	0.027005073	0.00035779397
0.17440315	0.027632551	0.00036270916
0.17453364	0.027159940	0.00035805564
0.17466414	0.027437402	0.00035836787
0.17479463	0.027937630	0.00036362705
0.17492513	0.027906138	0.00036444849
0.17505562	0.027566186	0.00035936473
0.17518611	0.027993998	0.00036364582
0.17531661	0.027156496	0.00035676959
0.17544710	0.027726714	0.00036072568
0.17557760	0.027525783	0.00036077031
0.17570809	0.027733241	0.00035919506
0.17583858	0.027321984	0.00036004208
0.17596908	0.027867819	0.00036175432
0.17609957	0.028463252	0.00036386591
0.17623007	0.027494685	0.00036054329
0.17636056	0.027915716	0.00036132963
0.17649105	0.027193694	0.00035748540
0.17662155	0.027517586	0.00036051622
0.17675204	0.027968187	0.00035924257
0.17688254	0.027381041	0.00036057489
0.17701303	0.027884028	0.00035955077
0.17714352	0.027299765	0.00035851720
0.17727402	0.028617261	0.00036581846
0.17740451	0.027484148	0.00035807056
0.17753501	0.027262575	0.00035548732
0.17766550	0.026772107	0.00035553954
0.17779599	0.027337932	0.00035602650
0.17792649	0.027532490	0.00036080895
0.17805698	0.028030163	0.00036041701
0.17818748	0.027707096	0.00035914510
0.17831797	0.027765236	0.00036191520
0.17844846	0.027729014	0.00035831752
0.17857896	0.027212184	0.00035664987
0.17870945	0.027406197	0.00035748688
0.17883995	0.027785045	0.00035781125
0.17897044	0.027239645	0.00035540564
0.17910093	0.028073409	0.00035947566
0.17923143	0.027262683	0.00035584096
0.17936192	0.027537529	0.00035867109
0.17949242	0.027139383	0.00035351802
0.17962291	0.027172782	0.00035434746
0.17975340	0.027628742	0.00035746211
0.17988390	0.027808994	0.00035831728
0.18001439	0.027274596	0.00035506161
0.18014489	0.027781042	0.00035734700
0.18027538	0.027938977	0.00035694037
0.18040587	0.027153211	0.00035475166
0.18053637	0.026845301	0.00035071689
0.18066686	0.027305652	0.00035575304
0.18079736	0.027653917	0.00035648617
0.18092785	0.027876769	0.00035736953
0.18105834	0.027794345	0.00035626529
0.18118884	0.027405219	0.00035316962
0.18131933	0.028146053	0.00035903566
0.18144982	0.027159461	0.00035355254
0.18158032	0.027253066	0.00035689563
0.18171081	0.027208478	0.00036225678
0.18184131	0.027331676	0.00036346271
0.18197180	0.027321009	0.00036622988
0.18210229	0.027899763	0.00037347049
0.18223279	0.027814840	0.00037192025
0.18236328	0.026984596	0.00037103858
0.18249378	0.027638235	0.00037431531
0.18262427	0.027528674	0.00037577668
0.18275476	0.027529458	0.00037840927
0.18288526	0.026948570	0.00037485512
0.18301575	0.027504166	0.00037967964
0.18314625	0.027308150	0.00037966426
0.18327674	0.027656101	0.00038048971
0.18340723	0.027372885	0.00038309984
0.18353773	0.027234602	0.00038073749
0.18366822	0.027971943	0.00038901548
0.18379872	0.028116807	0.00039026996
0.18392921	0.027247664	0.00038393214
0.18405970	0.027127118	0.00038544207
0.18419020	0.027699527	0.00039076506
0.18432069	0.027531344	0.00038912750
0.18445119	0.027726323	0.00039341932
0.18458168	0.026608875	0.00038282587
0.18471217	0.027212894	0.00038946150
0.18484267	0.027628184	0.00039470761
0.18497316	0.027852440	0.00039413656
0.18510366	0.026953526	0.00039198551
0.18523415	0.027450482	0.00039421861
0.18536464	0.027848044	0.00039785759
0.18549514	0.027355924	0.00039594463
0.18562563	0.027534026	0.00039726377
0.18575613	0.027767974	0.00039974463
0.18588662	0.027200787	0.00039866619
0.18601711	0.027064795	0.00039339304
0.18614761	0.027540052	0.00040065545
0.18627810	0.027938078	0.00040346879
0.18640860	0.027567960	0.00040372963
0.18653909	0.027443544	0.00039531822
0.18666958	0.027830106	0.00039172353
0.18680008	0.027232209	0.00038597616
0.18693057	0.027045149	0.00038357056
0.18706107	0.027421895	0.00038333824
0.18719156	0.027512824	0.00038589406
0.18732205	0.027220967	0.00037958325
0.18745255	0.027228860	0.00037864422
0.18758304	0.027698853	0.00038128180
0.18771354	0.027868741	0.00037901284
0.18784403	0.027705748	0.00037856462
0.18797452	0.027484266	0.00037592861
0.18810502	0.027121237	0.00037225148
0.18823551	0.027500291	0.00037389230
0.18836601	0.027482001	0.00037309852
0.18849650	0.027998768	0.00037522034
0.18862699	0.027713642	0.00037351492
0.18875749	0.027655639	0.00036911836
0.18888798	0.028053499	0.00037353232
0.18901848	0.027455639	0.00036791861
0.18914897	0.027849941	0.00037108977
0.18927946	0.026871707	0.00036458985
0.18940996	0.026907306	0.00036414112
0.18954045	0.026970278	0.00036201536
0.18967095	0.027573242	0.00036664896
0.18980144	0.027324589	0.00036297733
0.18993193	0.026977602	0.00036266401
0.19006243	0.027378841	0.00036184456
0.19019292	0.026980431	0.00036009319
0.19032342	0.027121438	0.00035893416
0.19045391	0.027715605	0.00036152749
0.19058440	0.026882941	0.00035880834
0.19071490	0.027362057	0.00035982951
0.19084539	0.027659761	0.00035917939
0.19097588	0.027232397	0.00035805304
0.19110638	0.027559274	0.00035734638
0.19123687	0.026935159	0.00035505079
0.19136737	0.027527564	0.00035946594
0.19149786	0.027338171	0.00035603168
0.19162835	0.026604759	0.00035275413
0.19175885	0.027238441	0.00035292818
0.19188934	0.027461389	0.00035557054
0.19201984	0.027750312	0.00035807029
0.19215033	0.027627622	0.00035576636
0.19228082	0.027345424	0.00035347877
0.19241132	0.027650069	0.00035590123
0.19254181	0.027396011	0.00035259654
0.19267231	0.027160702	0.00035462059
0.19280280	0.027610442	0.00035475022
0.19293329	0.027888035	0.00035691734
0.19306379	0.027461502	0.00035472525
0.19319428	0.027495711	0.00035279878
0.19332478	0.027215403	0.00035117021
0.19345527	0.027110480	0.00035174363
0.19358576	0.027356885	0.00035287443
0.19371626	0.027695992	0.00035604029
0.19384675	0.026974989	0.00034814082
0.19397725	0.027641365	0.00035451167
0.19410774	0.027669700	0.00035519601
0.19423823	0.027427135	0.00035124872
0.19436873	0.027423031	0.00035399478
0.19449922	0.027498255	0.00035181238
0.19462972	0.027534927	0.00035291262
0.19476021	0.027252272	0.00035138486
0.19489070	0.027324328	0.00035061395
0.19502120	0.027358612	0.00035197090
0.19515169	0.027702032	0.00035283240
0.19528219	0.027051134	0.00034780785
0.19541268	0.027392786	0.00035183973
0.19554317	0.027438769	0.00035056604
0.19567367	0.027506741	0.00035154889
0.19580416	0.027131588	0.00035049092
0.19593466	0.026874093	0.00034504156
0.19606515	0.026957761	0.00034781727
0.19619564	0.026674114	0.00034504001
0.19632614	0.027866156	0.00035175574
0.19645663	0.027742824	0.00035235234
0.19658713	0.027235380	0.00034671339
0.19671762	0.027100101	0.00034819080
0.19684811	0.027712179	0.00035081270
0.19697861	0.028087489	0.00035164405
0.19710910	0.027000933	0.00034796334
0.19723960	0.026403194	0.00034365570
0.19737009	0.027632069	0.00034999314
0.19750058	0.027631569	0.00035078644
0.19763108	0.027726176	0.00034842895
0.19776157	0.027049314	0.00034797720
0.19789207	0.027513101	0.00034997327
0.19802256	0.027761386	0.00034819733
0.19815305	0.027011721	0.00034535957
0.19828355	0.027169549	0.00034655847
0.19841404	0.027209398	0.00034758753
0.19854454	0.027263398	0.00034766843
0.19867503	0.027719330	0.00034889344
0.19880552	0.027431097	0.00034887783
0.19893602	0.026834732	0.00034333740
0.19906651	0.026854260	0.00034404736
0.19919701	0.026922475	0.00034515341
0.19932750	0.027293055	0.00034644926
0.19945799	0.026756738	0.00034358800
0.19958849	0.027478685	0.00034738036
0.19971898	0.027421860	0.00034528450
0.19984947	0.027858651	0.00034965617
0.19997997	0.027285066	0.00034690589
0.20011046	0.027085355	0.00034555055
0.20024096	0.027470233	0.00034725626
0.20037145	0.027345881	0.00034445730
0.20050194	0.027536384	0.00034674194
0.20063244	0.027101464	0.00034458008
0.20076293	0.027550653	0.00034725874
0.20089343	0.026914303	0.00034439556
0.20102392	0.027079959	0.00034263946
0.20115441	0.027193912	0.00034329117
0.20128491	0.027169815	0.00034488795
0.20141540	0.026833406	0.00034064594
0.20154590	0.027485623	0.00034669867
0.20167639	0.027246529	0.00034335779
0.20180688	0.026546023	0.00033997398
0.20193738	0.027465448	0.00034583472
0.20206787	0.027378399	0.00034457112
0.20219837	0.027337712	0.00034356586
0.20232886	0.027653461	0.00034641631
0.20245935	0.026882761	0.00034136539
0.20258985	0.027492903	0.00034495369
0.20272034	0.026859110	0.00034161107
0.20285084	0.027640704	0.00034558483
0.20298133	0.027157319	0.00034271151
0.20311182	0.027739720	0.00034447480
0.20324232	0.027443864	0.00034377563
0.20337281	0.027276853	0.00034330053
0.20350331	0.027890186	0.00034518819
0.20363380	0.027055857	0.00034127221
0.20376429	0.027129983	0.00033990030
0.20389479	0.027089122	0.00034079465
0.20402528	0.027045992	0.00034072047
0.20415578	0.027277016	0.00034098930
0.20428627	0.027543375	0.00034388433
0.20441676	0.026838525	0.00033804781
0.20454726	0.027581297	0.00034161408
0.20467775	0.027745647	0.00034513010
0.20480825	0.027287754	0.00034041480
0.20493874	0.028553038	0.00034880577
0.20506923	0.027614999	0.00034376142
0.20519973	0.027525547	0.00034056835
0.20533022	0.027364514	0.00034208111
0.20546072	0.027251274	0.00034092237
0.20559121	0.027227636	0.00033993550
0.20572170	0.027321526	0.00034063758
0.20585220	0.027893841	0.00034202223
0.20598269	0.027957798	0.00034430845
0.20611319	0.027480394	0.00034132806
0.20624368	0.026838008	0.00033662631
0.20637417	0.027543005	0.00034213752
0.20650467	0.027221235	0.00033859041
0.20663516	0.026532528	0.00033551640
0.20676566	0.027537373	0.00034162352
0.20689615	0.027710534	0.00034026363
0.20702664	0.027094558	0.00033879840
0.20715714	0.027146945	0.00033788992
0.20728763	0.026861065	0.00033582141
0.20741813	0.027380437	0.00034065297
0.20754862	0.027127332	0.00033682365
0.20767911	0.026766476	0.00033651631
0.20780961	0.027188145	0.00033794947
0.20794010	0.027032767	0.00033688097
0.20807060	0.027612583	0.00034053519
0.20820109	0.027366646	0.00033811191
0.20833158	0.027572741	0.00034046460
0.20846208	0.027074600	0.00033869316
0.20859257	0.027212615	0.00033677766
0.20872306	0.027495515	0.00033993442
0.20885356	0.027400692	0.00033847109
0.20898405	0.026846965	0.00033619140
0.20911455	0.027015753	0.00033728158
0.20924504	0.027672887	0.00034015275
0.20937553	0.027305136	0.00033715861
0.20950603	0.027460941	0.00033959838
0.20963652	0.027606763	0.00033821893
0.20976702	0.027311034	0.00033851261
0.20989751	0.027756700	0.00034000656
0.21002800	0.026913535	0.00033559892
0.21015850	0.027355969	0.00033842776
0.21028899	0.026933087	0.00033345876
0.21041949	0.027587828	0.00034003977
0.21054998	0.027274050	0.00033795368
0.21068047	0.027383885	0.00033720293
0.21081097	0.027420001	0.00033779277
0.21094146	0.027125146	0.00033593950
0.21107196	0.027218094	0.00033777856
0.21120245	0.027277259	0.00033717659
0.21133294	0.027035145	0.00033482428
0.21146344	0.026853878	0.00033442238
0.21159393	0.027303166	0.00033570440
0.21172443	0.026640681	0.00033287937
0.21185492	0.027296021	0.00033713296
0.21198541	0.027150986	0.00033563304
0.21211591	0.027595114	0.00033782775
0.21224640	0.027462303	0.00033782608
0.21237690	0.026969142	0.00033228391
0.21250739	0.027482996	0.00033766501
0.21263788	0.027673716	0.00033721574
0.21276838	0.027003098	0.00033491695
0.21289887	0.026204135	0.00032988242
0.21302937	0.027178493	0.00033249827
0.21315986	0.027010864	0.00033490072
0.21329035	0.027290113	0.00033523203
0.21342085	0.027365387	0.00033558045
0.21355134	0.027042606	0.00033347915
0.21368184	0.027288948	0.00033456085
0.21381233	0.027044238	0.00033360065
0.21394282	0.027063025	0.00033461940
0.21407332	0.026889292	0.00033142473
0.21420381	0.027160808	0.00033526786
0.21433431	0.026632705	0.00033043062
0.21446480	0.026895414	0.00033102533
0.21459529	0.026908700	0.00033241730
0.21472579	0.027195579	0.00033320921
0.21485628	0.027208072	0.00033479049
0.21498678	0.027082312	0.00033328061
0.21511727	0.027062697	0.00033138885
0.21524776	0.027319837	0.00033417808
0.21537826	0.027454669	0.00033435268
0.21550875	0.027778833	0.00033619580
0.21563925	0.027040526	0.00033307052
0.21576974	0.027845545	0.00033589330
0.21590023	0.026778158	0.00033021339
0.21603073	0.027192551	0.00033266585
0.21616122	0.026750983	0.00032976497
0.21629172	0.026851487	0.00033213733
0.21642221	0.027017304	0.00033150460
0.21655270	0.027280537	0.00033270740
0.21668320	0.027674186	0.00033567315
0.21681369	0.027361828	0.00033161748
0.21694419	0.027330414	0.00033398986
0.21707468	0.026729032	0.00032957630
0.21720517	0.026741877	0.00032962354
0.21733567	0.027053336	0.00033071134
0.21746616	0.027148762	0.00033142708
0.21759665	0.026940582	0.00033072838
0.21772715	0.027138731	0.00033266926
0.21785764	0.027527644	0.00033232217
0.21798814	0.027125142	0.00033146870
0.21811863	0.027188689	0.00033089655
0.21824912	0.026831939	0.00033011223
0.21837962	0.027511071	0.00033350059
0.21851011	0.027322772	0.00033030911
0.21864061	0.027220715	0.00033159133
0.21877110	0.026898061	0.00032869923
0.21890159	0.027633305	0.00033309088
0.21903209	0.027087740	0.00033096277
0.21916258	0.027018850	0.00032842172
0.21929308	0.026778630	0.00032892891
0.21942357	0.026649283	0.00032717315
0.21955406	0.026630269	0.00032574694
0.21968456	0.027262425	0.00033178001
0.21981505	0.027655060	0.00033179317
0.21994555	0.027238342	0.00033058140
0.22007604	0.027476163	0.00033201812
0.22020653	0.027065250	0.00032849310
0.22033703	0.027396717	0.00033056803
0.22046752	0.027143634	0.00033083611
0.22059802	0.026564749	0.00032454092
0.22072851	0.027465489	0.00033128116
0.22085900	0.027153750	0.00032880978
0.22098950	0.026993730	0.00032742470
0.22111999	0.027404678	0.00033072221
0.22125049	0.026834601	0.00032607086
0.22138098	0.027562685	0.00033126460
0.22151147	0.027112791	0.00032872650
0.22164197	0.027180275	0.00032813830
0.22177246	0.027240588	0.00032979398
0.22190296	0.027636475	0.00033060062
0.22203345	0.026738755	0.00032621497
0.22216394	0.027193508	0.00033002541
0.22229444	0.026832123	0.00032464365
0.22242493	0.027186791	0.00032841054
0.22255543	0.026585906	0.00032449061
0.22268592	0.027465913	0.00032976256
0.22281641	0.027117206	0.00032791973
0.22294691	0.026334846	0.00032262485
0.22307740	0.026873995	0.00032599701
0.22320790	0.026769303	0.00032645503
0.22333839	0.026938478	0.00032589463
0.22346888	0.026527530	0.00032419544
0.22359938	0.027192620	0.00032742446
0.22372987	0.027327012	0.00032839115
0.22386037	0.027548141	0.00032996981
0.22399086	0.027045844	0.00032574727
0.22412135	0.027293002	0.00032775590
0.22425185	0.027235833	0.00032726016
0.22438234	0.026701882	0.00032458513
0.22451284	0.027327183	0.00032883171
0.22464333	0.026613953	0.00032298547
0.22477382	0.027382113	0.00032883478
0.22490432	0.027018864	0.00032632158
0.22503481	0.027491437	0.00032648479
0.22516531	0.026847476	0.00032561505
0.22529580	0.026684434	0.00032271695
0.22542629	0.026833232	0.00032479889
0.22555679	0.027089110	0.00032629583
0.22568728	0.026461257	0.00032097797
0.22581778	0.026736367	0.00032421262
0.22594827	0.027094150	0.00032535043
0.22607876	0.027241021	0.00032543930
0.22620926	0.026473603	0.00032285586
0.22633975	0.026823280	0.00032323584
0.22647025	0.026405372	0.00032137659
0.22660074	0.027221545	0.00032631272
0.22673123	0.026581402	0.00032122288
0.22686173	0.026951155	0.00032509261
0.22699222	0.027047791	0.00032452042
0.22712271	0.026877335	0.00032356249
0.22725321	0.027382827	0.00032662140
0.22738370	0.027138654	0.00032479369
0.22751420	0.027098350	0.00032517472
0.22764469	0.026868657	0.00032402667
0.22777518	0.027332946	0.00032501532
0.22790568	0.027526052	0.00032673736
0.22803617	0.026879494	0.00032298489
0.22816667	0.026859186	0.00032272172
0.22829716	0.026861926	0.00032346937
0.22842765	0.027054157	0.00032248744
0.22855815	0.026809645	0.00032205950
0.22868864	0.026148070	0.00031887632
0.22881914	0.026645997	0.00032119205
0.22894963	0.026874773	0.00032381813
0.22908012	0.027471697	0.00032485310
0.22921062	0.026512651	0.00032025058
0.22934111	0.026926686	0.00032412069
0.22947161	0.026819284	0.00032156162
0.22960210	0.026777511	0.00032133470
0.22973259	0.027117815	0.00032319831
0.22986309	0.027111021	0.00032220037
0.22999358	0.026930714	0.00032268793
0.23012408	0.027301071	0.00032243663
0.23025457	0.027127785	0.00032364963
0.23038506	0.027017514	0.00032307854
0.23051556	0.026442107	0.00031827907
0.23064605	0.026415904	0.00031863931
0.23077655	0.026883017	0.00032521142
0.23090704	0.027278541	0.00033169436
0.23103753	0.027098965	0.00033258988
0.23116803	0.026678940	0.00033118014
0.23129852	0.027143475	0.00033550009
0.23142902	0.027008918	0.00033668145
0.23155951	0.027244508	0.00033953250
0.23169000	0.026959022	0.00033967083
0.23182050	0.026627711	0.00033768159
0.23195099	0.026883248	0.00034078995
0.23208149	0.027144069	0.00034305884
0.23221198	0.026533207	0.00033879567
0.23234247	0.026520975	0.00034160009
0.23247297	0.027119884	0.00034585272
0.23260346	0.027419936	0.00034889573
0.23273396	0.026904308	0.00034725750
0.23286445	0.026337479	0.00034315257
0.23299494	0.027550369	0.00035171408
0.23312544	0.026748806	0.00034886979
0.23325593	0.026753035	0.00034889227
0.23338643	0.026728344	0.00034910869
0.23351692	0.027211295	0.00035087800
0.23364741	0.027849923	0.00035328216
0.23377791	0.026865005	0.00034964675
0.23390840	0.026787003	0.00034684360
0.23403890	0.027253030	0.00035078363
0.23416939	0.026951950	0.00034911930
0.23429988	0.027384860	0.00035195971
0.23443038	0.026287571	0.00034735223
0.23456087	0.026629822	0.00034742102
0.23469137	0.027637914	0.00035472191
0.23482186	0.028095432	0.00035835842
0.23495235	0.026948983	0.00035141535
0.23508285	0.026019601	0.00034558625
0.23521334	0.026593312	0.00034872773
0.23534384	0.026899346	0.00035140289
0.23547433	0.026502021	0.00035013393
0.23560482	0.026779564	0.00034964220
0.23573532	0.026986228	0.00035282559
0.23586581	0.026953967	0.00035315645
0.23599630	0.027311056	0.00035532806
0.23612680	0.027055704	0.00035469269
0.23625729	0.027223098	0.00035323322
0.23638779	0.027611458	0.00035842437
0.23651828	0.026867319	0.00035413785
0.23664877	0.026763561	0.00035247155
0.23677927	0.027196854	0.00035575936
0.23690976	0.027009325	0.00035363681
0.23704026	0.027409064	0.00035786552
0.23717075	0.026854153	0.00035411321
0.23730124	0.027041172	0.00035470143
0.23743174	0.026986064	0.00035626987
0.23756223	0.027793582	0.00036090059
0.23769273	0.027057510	0.00035525700
0.23782322	0.026337538	0.00035261891
0.23795371	0.027133533	0.00035621602
0.23808421	0.026485234	0.00035289970
0.23821470	0.026783003	0.00035575382
0.23834520	0.026667880	0.00035475388
0.23847569	0.026605764	0.00035457758
0.23860618	0.026993137	0.00035664047
0.23873668	0.026998869	0.00035908808
0.23886717	0.027057635	0.00035887386
0.23899767	0.026639599	0.00035349747
0.23912816	0.027606480	0.00036170182
0.23925865	0.026646954	0.00035644845
0.23938915	0.027661820	0.00036083019
0.23951964	0.026999667	0.00035733670
0.23965014	0.027304898	0.00035953431
0.23978063	0.026897884	0.00035661400
0.23991112	0.026867098	0.00035844112
0.24004162	0.026856305	0.00035626740
0.24017211	0.026926898	0.00035925329
0.24030261	0.026896826	0.00035831115
0.24043310	0.026988430	0.00035802958
0.24056359	0.027321301	0.00036278424
0.24069409	0.026494804	0.00035330226
0.24082458	0.026369354	0.00035735485
0.24095508	0.026402969	0.00035742415
0.24108557	0.027108706	0.00035753539
0.24121606	0.026987569	0.00036109158
0.24134656	0.027392964	0.00036220234
0.24147705	0.026853036	0.00035766658
0.24160755	0.026977556	0.00036102169
0.24173804	0.027137358	0.00035948023
0.24186853	0.026355811	0.00035749840
0.24199903	0.027228192	0.00036265673
0.24212952	0.026909323	0.00035867278
0.24226002	0.027291676	0.00036292852
0.24239051	0.026807274	0.00035978656
0.24252100	0.027319139	0.00036234595
0.24265150	0.026553198	0.00035948299
0.24278199	0.027820004	0.00036444533
0.24291249	0.027662494	0.00036620967
0.24304298	0.026617169	0.00035942941
0.24317347	0.026898196	0.00036089665
0.24330397	0.026473440	0.00035916738
0.24343446	0.027157904	0.00036306701
0.24356496	0.026687395	0.00035984287
0.24369545	0.026753369	0.00036166640
0.24382594	0.026351353	0.00035727889
0.24395644	0.027058181	0.00036387860
0.24408693	0.027019262	0.00036311134
0.24421743	0.026633181	0.00035938692
0.24434792	0.026967513	0.00036553225
0.24447841	0.026182611	0.00035677101
0.24460891	0.026532902	0.00035998876
0.24473940	0.027056998	0.00036480704
0.24486989	0.027059427	0.00036140557
0.24500039	0.026508991	0.00036058859
0.24513088	0.027111926	0.00036310734
0.24526138	0.027055979	0.00036495895
0.24539187	0.026436647	0.00036085795
0.24552236	0.027092716	0.00036334088
0.24565286	0.026335165	0.00035931369
0.24578335	0.026650847	0.00036210189
0.24591385	0.026665060	0.00036100994
0.24604434	0.026653955	0.00036322533
0.24617483	0.027423660	0.00036628765
0.24630533	0.027199387	0.00036437592
0.24643582	0.027344848	0.00036703787
0.24656632	0.026840881	0.00036195468
0.24669681	0.026533000	0.00036365977
0.24682730	0.027054293	0.00036378143
0.24695780	0.026758926	0.00036417218
0.24708829	0.026698788	0.00036346785
0.24721879	0.027660191	0.00036741802
0.24734928	0.027114523	0.00036691201
0.24747977	0.026821488	0.00036414059
0.24761027	0.027056270	0.00036440594
0.24774076	0.026713321	0.00036275834
0.24787126	0.027465313	0.00036753598
0.24800175	0.026497264	0.00036275117
0.24813224	0.026431680	0.00036441131
0.24826274	0.026346783	0.00035976819
0.24839323	0.026592637	0.00036361751
0.24852373	0.027008807	0.00036506748
0.24865422	0.027484710	0.00036834084
0.24878471	0.027052252	0.00036835783
0.24891521	0.027329876	0.00036686991
0.24904570	0.027160283	0.00036846943
0.24917620	0.026479010	0.00036424901
0.24930669	0.026564690	0.00036370052
0.24943718	0.026156443	0.00036321529
0.24956768	0.026157794	0.00036214176
0.24969817	0.026705019	0.00036473808
0.24982867	0.026475033	0.00036555309
0.24995916	0.027066532	0.00036726750
0.25008965	0.026244785	0.00036308512
0.25022015	0.026894260	0.00036694723
0.25035064	0.026895731	0.00036588554
0.25048114	0.027182901	0.00036938293
0.25061163	0.027498865	0.00036777080
0.25074212	0.026790494	0.00036559246
0.25087262	0.026933537	0.00036890652
0.25100311	0.026659390	0.00036343098
0.25113361	0.026409461	0.00036514010
0.25126410	0.026818084	0.00036675550
0.25139459	0.026704309	0.00036572282
0.25152509	0.026669113	0.00036727109
0.25165558	0.026716931	0.00036437679
0.25178608	0.026409933	0.00036603487
0.25191657	0.026911572	0.00036796640
0.25204706	0.026826002	0.00036580923
0.25217756	0.026332933	0.00036625497
0.25230805	0.025705321	0.00035986963
0.25243855	0.027615223	0.00037218836
0.25256904	0.026909146	0.00036998583
0.25269953	0.026540658	0.00036361776
0.25283003	0.026600025	0.00036700886
0.25296052	0.026692436	0.00036827472
0.25309102	0.027235209	0.00037123851
0.25322151	0.026425485	0.00036577085
0.25335200	0.026523604	0.00036521299
0.25348250	0.026370270	0.00036675323
0.25361299	0.027428858	0.00037269774
0.25374349	0.026393857	0.00036430760
0.25387398	0.026309865	0.00036599260
0.25400447	0.026558087	0.00036733628
0.25413497	0.026596245	0.00036587245
0.25426546	0.026194893	0.00036641934
0.25439595	0.026962549	0.00036811644
0.25452645	0.027105624	0.00037103060
0.25465694	0.027049145	0.00037075798
0.25478744	0.026607298	0.00036732405
0.25491793	0.026911971	0.00036996522
0.25504842	0.026602903	0.00036568197
0.25517892	0.026844498	0.00037014984
0.25530941	0.026696726	0.00037994348
0.25543991	0.027335664	0.00038393068
0.25557040	0.027034903	0.00038529901
0.25570089	0.026769947	0.00038767864
0.25583139	0.026865147	0.00038972251
0.25596188	0.027135883	0.00039499255
0.25609238	0.026505475	0.00039286886
0.25622287	0.026712360	0.00039537400
0.25635336	0.027198539	0.00040176718
0.25648386	0.026509775	0.00039872754
0.25661435	0.026557090	0.00040005718
0.25674485	0.026482136	0.00040125000
0.25687534	0.026155032	0.00040136504
0.25700583	0.026993124	0.00040877516
0.25713633	0.026607631	0.00040674655
0.25726682	0.026584634	0.00040891913
0.25739732	0.027140584	0.00041577508
0.25752781	0.027068767	0.00041566753
0.25765830	0.026754383	0.00041587970
0.25778880	0.027120342	0.00041901276
0.25791929	0.027162657	0.00042206619
0.25804979	0.026684389	0.00042098195
0.25818028	0.026460102	0.00042037877
0.25831077	0.026874775	0.00042500645
0.25844127	0.025747163	0.00041663600
0.25857176	0.027012089	0.00042884471
0.25870226	0.026744466	0.00042780006
0.25883275	0.026150667	0.00042612313
0.25896324	0.026743429	0.00043183349
0.25909374	0.027802402	0.00044070771
0.25922423	0.026778337	0.00043425963
0.25935473	0.027171112	0.00043820278
0.25948522	0.026582276	0.00043806020
0.25961571	0.026017249	0.00043205528
0.25974621	0.026683731	0.00043719232
0.25987670	0.026399620	0.00043642818
0.26000720	0.026871463	0.00043904124
0.26013769	0.027400472	0.00044606715
0.26026818	0.026719111	0.00044215688
0.26039868	0.026620927	0.00044147885
0.26052917	0.026303783	0.00044089597
0.26065967	0.026616539	0.00044074092
0.26079016	0.026172509	0.00044022180
0.26092065	0.026519814	0.00044502144
0.26105115	0.026885420	0.00044824315
0.26118164	0.026773622	0.00044791184
0.26131214	0.026265460	0.00044363599
0.26144263	0.026456155	0.00044576332
0.26157312	0.026891941	0.00044898805
0.26170362	0.026790221	0.00045199963
0.26183411	0.027262940	0.00045433798
0.26196461	0.027073677	0.00045182288
0.26209510	0.027122706	0.00045513344
0.26222559	0.026977040	0.00045541213
0.26235609	0.026571995	0.00045304706
0.26248658	0.026057212	0.00045028318
0.26261708	0.026722451	0.00045119185
0.26274757	0.027267448	0.00046000551
0.26287806	0.026740760	0.00045508274
0.26300856	0.026512817	0.00045518449
0.26313905	0.026353978	0.00045502355
0.26326954	0.026878378	0.00045744365
0.26340004	0.027582805	0.00046654981
0.26353053	0.027408048	0.00046592925
0.26366103	0.026223157	0.00045648650
0.26379152	0.027584451	0.00046748689
0.26392201	0.026105797	0.00045689984
0.26405251	0.027318125	0.00046561636
0.26418300	0.025698703	0.00045740870
0.26431350	0.026845424	0.00046338668
0.26444399	0.026543760	0.00046671154
0.26457448	0.026262562	0.00046079811
0.26470498	0.027443811	0.00047128371
0.26483547	0.026679602	0.00046678129
0.26496597	0.026919136	0.00046758914
0.26509646	0.027109039	0.00047043705
0.26522695	0.026256972	0.00046631104
0.26535745	0.026996563	0.00046891408
[truncated: 572 more rows]
