# Supplementary material for: Rationally seeded computational protein design of ɑ-helical barrels
Source: Nat Chem Biol. 2024 Jun 20;20(8):991–9. doi: 10.1038/s41589-024-01642-0 (PMC11288890; doi:10.1038/s41589-024-01642-0)
Supplement: Supplementary file 5 — PDB files used for making figure panels h–j. [file 41589_2024_1642_MOESM5_ESM.zip › KIA_RP_RSPD_NatChemBiol_data_Figure3/sc-CC-7-LI_panels_c-g/SAXS_panel_g/LI_SAXS_raw/b21-438120_00571.dat]

0.0045000000	1.0200027	0.0097887314
0.0046304940	0.93171952	0.0090961173
0.0047609879	0.82505878	0.0083347775
0.0048914819	0.76471191	0.0080540623
0.0050219759	0.68109054	0.0072082155
0.0051524699	0.62876169	0.0068570880
0.0052829638	0.56833838	0.0063542162
0.0054134578	0.51284183	0.0058557936
0.0055439518	0.49535546	0.0058594259
0.0056744457	0.45298449	0.0053189327
0.0058049397	0.42148716	0.0050752125
0.0059354337	0.39584617	0.0050419105
0.0060659277	0.36599843	0.0046071264
0.0061964216	0.35078102	0.0046299909
0.0063269156	0.33637443	0.0044394503
0.0064574096	0.30287130	0.0041181260
0.0065879035	0.29661596	0.0041058290
0.0067183975	0.27146845	0.0038061728
0.0068488915	0.25322346	0.0037110556
0.0069793855	0.24896549	0.0037064198
0.0071098794	0.23385995	0.0034525832
0.0072403734	0.21796563	0.0033406901
0.0073708674	0.21018390	0.0032658362
0.0075013613	0.19641989	0.0031021832
0.0076318553	0.19705726	0.0031274991
0.0077623493	0.18452383	0.0029319060
0.0078928433	0.18084780	0.0028966253
0.0080233372	0.16908088	0.0027838137
0.0081538312	0.16259827	0.0026869325
0.0082843252	0.15837718	0.0026570211
0.0084148191	0.15051190	0.0025602594
0.0085453131	0.14890488	0.0025037526
0.0086758071	0.13967305	0.0024204187
0.0088063011	0.13373166	0.0023258560
0.0089367950	0.13288511	0.0023309590
0.0090672890	0.12926699	0.0022826438
0.0091977830	0.11987146	0.0021491454
0.0093282769	0.11445453	0.0021217123
0.0094587709	0.11074291	0.0020249193
0.0095892649	0.10601503	0.0019942581
0.0097197588	0.10805932	0.0020100798
0.0098502528	0.10328481	0.0019398133
0.0099807468	0.099181564	0.0018858401
0.010111241	0.095201401	0.0018476133
0.010241735	0.092287569	0.0017669368
0.010372229	0.092067633	0.0017784414
0.010502723	0.088573339	0.0017284454
0.010633217	0.084969319	0.0016780432
0.010763711	0.081613635	0.0016280453
0.010894205	0.079131632	0.0015698125
0.011024699	0.076207825	0.0015469087
0.011155193	0.075696107	0.0015311683
0.011285687	0.074811531	0.0014965295
0.011416180	0.070871894	0.0014509040
0.011546674	0.068766363	0.0013944221
0.011677168	0.066529267	0.0013617159
0.011807662	0.064709629	0.0013239168
0.011938156	0.061969184	0.0012879533
0.012068650	0.062410741	0.0012910107
0.012199144	0.061742469	0.0012634751
0.012329638	0.063280194	0.0012480062
0.012460132	0.059455311	0.0012073540
0.012590626	0.058441042	0.0011766088
0.012721120	0.060324514	0.0011780852
0.012851614	0.056966790	0.0011230564
0.012982108	0.055611640	0.0010931576
0.013112602	0.055133398	0.0010900946
0.013243096	0.053352771	0.0010588265
0.013373590	0.052430009	0.0010504860
0.013504084	0.053401061	0.0010572913
0.013634578	0.051645378	0.0010225266
0.013765072	0.050622989	0.0010159099
0.013895566	0.048903345	0.00098940916
0.014026060	0.049204900	0.00097611367
0.014156554	0.048200130	0.00097898995
0.014287048	0.047186696	0.00095175136
0.014417542	0.046422388	0.00093331177
0.014548036	0.046269719	0.00094114733
0.014678530	0.046554303	0.00092811201
0.014809024	0.045504574	0.00092252440
0.014939518	0.045064033	0.00090968744
0.015070012	0.046239534	0.00091404993
0.015200506	0.042973545	0.00088327799
0.015331000	0.043443881	0.00087679059
0.015461494	0.043194027	0.00087104406
0.015591988	0.042217222	0.00086390110
0.015722482	0.044225223	0.00086932868
0.015852975	0.041814391	0.00084494068
0.015983469	0.043959747	0.00086494469
0.016113963	0.042902854	0.00084528648
0.016244457	0.041566383	0.00083973450
0.016374951	0.041995144	0.00083193790
0.016505445	0.040013320	0.00081318542
0.016635939	0.041374079	0.00082352724
0.016766433	0.039028337	0.00078733647
0.016896927	0.039728393	0.00079837565
0.017027421	0.040042735	0.00079420235
0.017157915	0.039154282	0.00078229330
0.017288409	0.038195805	0.00077621373
0.017418903	0.038849383	0.00076899471
0.017549397	0.037558116	0.00076125056
0.017679891	0.039253618	0.00077428381
0.017810385	0.039136032	0.00076762477
0.017940879	0.038288442	0.00076013361
0.018071373	0.038275342	0.00075220243
0.018201867	0.036468143	0.00073671384
0.018332361	0.037402609	0.00074283475
0.018462855	0.036425067	0.00072227604
0.018593349	0.037057211	0.00073378577
0.018723843	0.035973873	0.00071842847
0.018854337	0.037004634	0.00071987095
0.018984831	0.038010677	0.00073215808
0.019115325	0.036750225	0.00071491839
0.019245819	0.036932016	0.00071943568
0.019376313	0.037553078	0.00071922245
0.019506807	0.036267110	0.00070063921
0.019637301	0.036629718	0.00070964237
0.019767795	0.035688650	0.00069254053
0.019898289	0.034565498	0.00068371249
0.020028783	0.035118471	0.00068577488
0.020159277	0.036815810	0.00069521803
0.020289771	0.035851514	0.00068900741
0.020420264	0.034906284	0.00067173118
0.020550758	0.035898202	0.00067800320
0.020681252	0.036317445	0.00068777169
0.020811746	0.035306546	0.00067135079
0.020942240	0.035139758	0.00066297225
0.021072734	0.034365720	0.00066458392
0.021203228	0.034600839	0.00065429363
0.021333722	0.035517006	0.00066991453
0.021464216	0.035044984	0.00066067391
0.021594710	0.035620391	0.00065721506
0.021725204	0.034236432	0.00065492433
0.021855698	0.034523999	0.00064255077
0.021986192	0.034220357	0.00064522022
0.022116686	0.034124819	0.00064503714
0.022247180	0.034123972	0.00063251548
0.022377674	0.034347703	0.00064082861
0.022508168	0.034181721	0.00063398129
0.022638662	0.034408388	0.00063118040
0.022769156	0.033575165	0.00063225326
0.022899650	0.034168405	0.00062408753
0.023030144	0.033814420	0.00062698714
0.023160638	0.034701540	0.00063139977
0.023291132	0.034779359	0.00062700446
0.023421626	0.033943966	0.00062384589
0.023552120	0.033835795	0.00061584284
0.023682614	0.033645374	0.00060884644
0.023813108	0.034034195	0.00061906287
0.023943602	0.033927889	0.00061075859
0.024074096	0.033390506	0.00060519239
0.024204590	0.033655825	0.00060913830
0.024335084	0.033221684	0.00059851775
0.024465578	0.033576993	0.00060386437
0.024596072	0.033933503	0.00060118320
0.024726566	0.033523709	0.00059706471
0.024857060	0.033426763	0.00059798050
0.024987553	0.034388507	0.00059909121
0.025118047	0.033528489	0.00059497377
0.025248541	0.033082609	0.00058806419
0.025379035	0.033918984	0.00059115622
0.025509529	0.034183246	0.00059698524
0.025640023	0.032063362	0.00057162297
0.025770517	0.033969689	0.00059054472
0.025901011	0.032198156	0.00057565198
0.026031505	0.033010933	0.00057692445
0.026161999	0.033673808	0.00058336625
0.026292493	0.033669909	0.00057898021
0.026422987	0.033486383	0.00057599982
0.026553481	0.032494026	0.00057029110
0.026683975	0.033368983	0.00057144537
0.026814469	0.033531304	0.00057436539
0.026944963	0.032350858	0.00056247906
0.027075457	0.033168148	0.00056690781
0.027205951	0.032600910	0.00056502208
0.027336445	0.032604978	0.00055915155
0.027466939	0.032727004	0.00055735762
0.027597433	0.032312334	0.00055769233
0.027727927	0.032076262	0.00054770151
0.027858421	0.033386616	0.00056482665
0.027988915	0.032466761	0.00055419416
0.028119409	0.033234518	0.00055447077
0.028249903	0.032255655	0.00054983560
0.028380397	0.032762317	0.00054798798
0.028510891	0.032903236	0.00055339677
0.028641385	0.032491644	0.00054886844
0.028771879	0.032514096	0.00054268106
0.028902373	0.032916046	0.00054770290
0.029032867	0.033799546	0.00055259099
0.029163361	0.033197855	0.00054386650
0.029293855	0.033466283	0.00055196201
0.029424349	0.031968320	0.00053096061
0.029554842	0.032285343	0.00053683625
0.029685336	0.032832488	0.00053901759
0.029815830	0.033110631	0.00053708731
0.029946324	0.031722751	0.00052935672
0.030076818	0.032136422	0.00053096787
0.030207312	0.031698046	0.00052275158
0.030337806	0.031908134	0.00052772162
0.030468300	0.032285300	0.00052566182
0.030598794	0.032756136	0.00053041433
0.030729288	0.032319447	0.00052631418
0.030859782	0.032896527	0.00052788597
0.030990276	0.032287304	0.00052332720
0.031120770	0.032194597	0.00051790475
0.031251264	0.032828415	0.00052206041
0.031381758	0.033260014	0.00052851642
0.031512252	0.031133607	0.00050817137
0.031642746	0.032141580	0.00051724058
0.031773240	0.031091777	0.00050790020
0.031903734	0.032186984	0.00051263915
0.032034228	0.032950255	0.00051960901
0.032164722	0.031895187	0.00050953694
0.032295216	0.031880586	0.00050901705
0.032425710	0.031673087	0.00050805002
0.032556204	0.032806408	0.00051123867
0.032686698	0.031960326	0.00050766781
0.032817192	0.031690774	0.00050283579
0.032947686	0.032146221	0.00050374851
0.033078180	0.032439763	0.00050801451
0.033208674	0.032112293	0.00050135681
0.033339168	0.032235191	0.00050306016
0.033469662	0.032931758	0.00050806145
0.033600156	0.032445131	0.00050120593
0.033730650	0.031669072	0.00050016299
0.033861144	0.032056868	0.00049827215
0.033991637	0.030587976	0.00048358278
0.034122131	0.031103844	0.00049203409
0.034252625	0.032307613	0.00050089395
0.034383119	0.031095889	0.00049708944
0.034513613	0.032179659	0.00050682964
0.034644107	0.031168687	0.00049670972
0.034774601	0.032000854	0.00051576217
0.034905095	0.031959557	0.00051745593
0.035035589	0.031497566	0.00051621263
0.035166083	0.031557691	0.00052359566
0.035296577	0.032647180	0.00052935268
0.035427071	0.031912736	0.00053020432
0.035557565	0.031605867	0.00052373195
0.035688059	0.031932101	0.00052786503
0.035818553	0.031310263	0.00052867991
0.035949047	0.032100857	0.00053256627
0.036079541	0.031420007	0.00052671020
0.036210035	0.030929331	0.00052231934
0.036340529	0.031400243	0.00052536897
0.036471023	0.031473849	0.00053249023
0.036601517	0.032552935	0.00053858245
0.036732011	0.031203267	0.00052775189
0.036862505	0.030430702	0.00052446461
0.036992999	0.031271060	0.00053095520
0.037123493	0.031679912	0.00053468398
0.037253987	0.030945298	0.00053408789
0.037384481	0.030813685	0.00052747544
0.037514975	0.031528686	0.00053954362
0.037645469	0.032295726	0.00054430314
0.037775963	0.031182454	0.00053146444
0.037906457	0.032064228	0.00054727185
0.038036951	0.032205885	0.00054636222
0.038167445	0.031515167	0.00054231502
0.038297939	0.031503987	0.00054121690
0.038428433	0.031466872	0.00054078590
0.038558926	0.031701097	0.00054700610
0.038689420	0.031666806	0.00054628876
0.038819914	0.031653107	0.00054375270
0.038950408	0.031145962	0.00054478285
0.039080902	0.030969025	0.00053468906
0.039211396	0.031998327	0.00054097947
0.039341890	0.030869310	0.00052656717
0.039472384	0.031163757	0.00052860043
0.039602878	0.030978034	0.00052665331
0.039733372	0.030655613	0.00052106876
0.039863866	0.031529812	0.00052284252
0.039994360	0.030430783	0.00052002683
0.040124854	0.030979696	0.00051636962
0.040255348	0.031113862	0.00051910794
0.040385842	0.031435842	0.00051848870
0.040516336	0.031912281	0.00052144480
0.040646830	0.030823292	0.00051365296
0.040777324	0.031715628	0.00051924132
0.040907818	0.031984268	0.00051989799
0.041038312	0.031356636	0.00051803735
0.041168806	0.030690385	0.00050577494
0.041299300	0.031868769	0.00052011711
0.041429794	0.031529893	0.00051291595
0.041560288	0.031830419	0.00051544977
0.041690782	0.031360683	0.00051186971
0.041821276	0.031489004	0.00051093266
0.041951770	0.030823244	0.00050439096
0.042082264	0.030005226	0.00049645642
0.042212758	0.031410681	0.00050665287
0.042343252	0.031069405	0.00050759940
0.042473746	0.031844883	0.00051014235
0.042604240	0.030534719	0.00049742197
0.042734734	0.030579850	0.00050402941
0.042865228	0.030760889	0.00049879954
0.042995722	0.030935478	0.00050256191
0.043126215	0.031480998	0.00050484882
0.043256709	0.031213338	0.00050110847
0.043387203	0.031484057	0.00050497680
0.043517697	0.031749226	0.00050315894
0.043648191	0.030610760	0.00049404780
0.043778685	0.030923717	0.00050135545
0.043909179	0.031513716	0.00049890315
0.044039673	0.031545222	0.00050111258
0.044170167	0.030186193	0.00049063948
0.044300661	0.030606036	0.00049199707
0.044431155	0.031481695	0.00050094732
0.044561649	0.031264550	0.00049627346
0.044692143	0.030947079	0.00049448764
0.044822637	0.030850331	0.00049461825
0.044953131	0.031199450	0.00049435626
0.045083625	0.030967825	0.00049520633
0.045214119	0.030903850	0.00049151226
0.045344613	0.031009291	0.00048892716
0.045475107	0.031314114	0.00049376802
0.045605601	0.031699171	0.00049516431
0.045736095	0.031510228	0.00049331514
0.045866589	0.030837396	0.00049106486
0.045997083	0.030248548	0.00048310886
0.046127577	0.030594416	0.00049012633
0.046258071	0.030313559	0.00049218099
0.046388565	0.031274543	0.00050001767
0.046519059	0.031349441	0.00050757757
0.046649553	0.030953124	0.00050350088
0.046780047	0.030980551	0.00050609295
0.046910541	0.032342103	0.00051687673
0.047041035	0.031115197	0.00050841172
0.047171529	0.031613353	0.00051591954
0.047302023	0.031151737	0.00051128902
0.047432517	0.030898529	0.00050972205
0.047563011	0.029529135	0.00050320518
0.047693504	0.030478805	0.00050755388
0.047823998	0.030975985	0.00051541444
0.047954492	0.031166086	0.00051927004
0.048084986	0.031802558	0.00052262229
0.048215480	0.031113727	0.00052161166
0.048345974	0.031620777	0.00052236205
0.048476468	0.031175090	0.00051763477
0.048606962	0.030874628	0.00051901880
0.048737456	0.031309924	0.00052126885
0.048867950	0.030985541	0.00052228048
0.048998444	0.031093213	0.00052059305
0.049128938	0.031625498	0.00052610070
0.049259432	0.030798624	0.00052032262
0.049389926	0.030494308	0.00051797076
0.049520420	0.031202927	0.00052567274
0.049650914	0.030914946	0.00052475426
0.049781408	0.031265530	0.00052520354
0.049911902	0.030549671	0.00051879079
0.050042396	0.029371698	0.00051271426
0.050172890	0.030966362	0.00052607842
0.050303384	0.030540317	0.00052523256
0.050433878	0.031217832	0.00052528047
0.050564372	0.030656868	0.00052589132
0.050694866	0.030784771	0.00052202828
0.050825360	0.030549740	0.00052623610
0.050955854	0.030110877	0.00052367165
0.051086348	0.030381500	0.00052312724
0.051216842	0.029753447	0.00051832328
0.051347336	0.029792938	0.00052045939
0.051477830	0.031412591	0.00052995483
0.051608324	0.031522998	0.00053446665
0.051738818	0.031109501	0.00053360365
0.051869312	0.031581135	0.00053309878
0.051999806	0.030495290	0.00052773700
0.052130299	0.030770408	0.00052919327
0.052260793	0.031145671	0.00053304979
0.052391287	0.031084579	0.00053283707
0.052521781	0.029944512	0.00052412145
0.052652275	0.030630738	0.00053219221
0.052782769	0.031052512	0.00053199354
0.052913263	0.030571242	0.00052978031
0.053043757	0.030901578	0.00053215021
0.053174251	0.031430888	0.00054040010
0.053304745	0.030461178	0.00053016237
0.053435239	0.031462014	0.00054188168
0.053565733	0.031198679	0.00053630615
0.053696227	0.030182733	0.00052639045
0.053826721	0.030623300	0.00053351019
0.053957215	0.031376802	0.00053926896
0.054087709	0.030052829	0.00052987074
0.054218203	0.030512400	0.00053004923
0.054348697	0.031340730	0.00053783158
0.054479191	0.030736121	0.00053568186
0.054609685	0.030710735	0.00053554166
0.054740179	0.030438434	0.00053289216
0.054870673	0.030762950	0.00053605152
0.055001167	0.031463022	0.00053899220
0.055131661	0.031136266	0.00054049812
0.055262155	0.030526364	0.00053393682
0.055392649	0.029446196	0.00052813491
0.055523143	0.030674102	0.00053862586
0.055653637	0.030789353	0.00053600721
0.055784131	0.030238775	0.00053130107
0.055914625	0.030158600	0.00053176099
0.056045119	0.030968556	0.00054011795
0.056175613	0.030534810	0.00053554747
0.056306107	0.030495212	0.00053558689
0.056436601	0.029789444	0.00052979752
0.056567095	0.030895276	0.00053699784
0.056697588	0.031116317	0.00054290871
0.056828082	0.030890317	0.00054068791
0.056958576	0.031160533	0.00054221572
0.057089070	0.030504948	0.00053625790
0.057219564	0.030518557	0.00053680440
0.057350058	0.030722921	0.00053503872
0.057480552	0.029829425	0.00053461511
0.057611046	0.030305600	0.00053350305
0.057741540	0.030699263	0.00053898869
0.057872034	0.031089832	0.00054104159
0.058002528	0.030460217	0.00053181340
0.058133022	0.030750890	0.00053843129
0.058263516	0.030949958	0.00053662625
0.058394010	0.030491260	0.00053426001
0.058524504	0.031412766	0.00054245518
0.058654998	0.030420244	0.00053059112
0.058785492	0.030158032	0.00052807156
0.058915986	0.031310058	0.00053946653
0.059046480	0.031079938	0.00053170868
0.059176974	0.030496708	0.00053290170
0.059307468	0.030598961	0.00052696355
0.059437962	0.030403327	0.00052406067
0.059568456	0.030374923	0.00052876417
0.059698950	0.030793127	0.00052766793
0.059829444	0.030143740	0.00052269993
0.059959938	0.029972984	0.00052128645
0.060090432	0.030011926	0.00051933706
0.060220926	0.030580704	0.00052670256
0.060351420	0.030227392	0.00052270992
0.060481914	0.030570689	0.00052536319
0.060612408	0.030896552	0.00052692034
0.060742902	0.030734915	0.00052165662
0.060873396	0.030370686	0.00052186658
0.061003890	0.029413786	0.00051462978
0.061134384	0.031009690	0.00052357719
0.061264877	0.029985966	0.00052161375
0.061395371	0.030516957	0.00052042796
0.061525865	0.031165940	0.00052338302
0.061656359	0.029555652	0.00051538596
0.061786853	0.031093421	0.00052536204
0.061917347	0.030579955	0.00052195092
0.062047841	0.030237459	0.00051743711
0.062178335	0.030025159	0.00051392931
0.062308829	0.030083233	0.00051885784
0.062439323	0.030644515	0.00051874347
0.062569817	0.030430396	0.00051809844
0.062700311	0.030453834	0.00051989190
0.062830805	0.030647178	0.00051785554
0.062961299	0.030455684	0.00051796236
0.063091793	0.030776955	0.00052102210
0.063222287	0.030577997	0.00051760763
0.063352781	0.030257594	0.00051832625
0.063483275	0.031170913	0.00052172618
0.063613769	0.030440797	0.00051559359
0.063744263	0.031070583	0.00052084376
0.063874757	0.031107045	0.00052241144
0.064005251	0.029509496	0.00051000162
0.064135745	0.029885952	0.00051392174
0.064266239	0.030199580	0.00051195168
0.064396733	0.031416160	0.00052344007
0.064527227	0.031006183	0.00051852769
0.064657721	0.029629790	0.00051118092
0.064788215	0.030188234	0.00051367235
0.064918709	0.030225541	0.00051176762
0.065049203	0.030452582	0.00051616015
0.065179697	0.029692080	0.00050604765
0.065310191	0.031050014	0.00051841245
0.065440685	0.029129968	0.00050579239
0.065571179	0.029235492	0.00050413279
0.065701673	0.030273512	0.00051222003
0.065832166	0.030083528	0.00050899162
0.065962660	0.029402882	0.00050549808
0.066093154	0.030151098	0.00051267200
0.066223648	0.030532895	0.00051188918
0.066354142	0.030239935	0.00051191628
0.066484636	0.030571508	0.00051141095
0.066615130	0.030061432	0.00050951658
0.066745624	0.029054647	0.00050094828
0.066876118	0.030620899	0.00051083137
0.067006612	0.029677399	0.00050686950
0.067137106	0.029487833	0.00050317379
0.067267600	0.030067034	0.00050339088
0.067398094	0.029874814	0.00050731689
0.067528588	0.030487929	0.00051001990
0.067659082	0.030067310	0.00050629627
0.067789576	0.029167502	0.00050107246
0.067920070	0.029606093	0.00050056280
0.068050564	0.029559882	0.00050181651
0.068181058	0.030838650	0.00050910168
0.068311552	0.029880716	0.00050435076
0.068442046	0.029811285	0.00050432029
0.068572540	0.029503569	0.00050172816
0.068703034	0.029734472	0.00049981163
0.068833528	0.029772898	0.00050395229
0.068964022	0.030370981	0.00050479827
0.069094516	0.029762656	0.00050403825
0.069225010	0.028984614	0.00049622016
0.069355504	0.028855649	0.00049409360
0.069485998	0.029793354	0.00050147760
0.069616492	0.029942618	0.00050275573
0.069746986	0.029720753	0.00049985622
0.069877480	0.029563426	0.00050119930
0.070007974	0.030050379	0.00050273956
0.070138468	0.029105724	0.00049355360
0.070268961	0.029001040	0.00049169271
0.070399455	0.028783823	0.00049084544
0.070529949	0.029811940	0.00050180142
0.070660443	0.029697964	0.00049779857
0.070790937	0.030424872	0.00050363404
0.070921431	0.029162840	0.00049409266
0.071051925	0.030292371	0.00050061547
0.071182419	0.029466530	0.00049842017
0.071312913	0.029696241	0.00049709152
0.071443407	0.030996728	0.00050843181
0.071573901	0.029969947	0.00049654812
0.071704395	0.030394158	0.00050049707
0.071834889	0.029972168	0.00049865540
0.071965383	0.030209341	0.00049945453
0.072095877	0.029466813	0.00049436707
0.072226371	0.029956076	0.00049800221
0.072356865	0.029063292	0.00048949522
0.072487359	0.029771565	0.00049570142
0.072617853	0.030489047	0.00050282372
0.072748347	0.028927994	0.00048555871
0.072878841	0.030198658	0.00049974580
0.073009335	0.029611073	0.00049053133
0.073139829	0.029315842	0.00048942021
0.073270323	0.029784732	0.00049618595
0.073400817	0.029374154	0.00049008092
0.073531311	0.029030741	0.00048712675
0.073661805	0.030023388	0.00049638668
0.073792299	0.028681974	0.00048258127
0.073922793	0.029570227	0.00049165559
0.074053287	0.029606620	0.00049068753
0.074183781	0.029148142	0.00048661010
0.074314275	0.030483097	0.00050085632
0.074444769	0.030124067	0.00049101044
0.074575263	0.030137885	0.00049411269
0.074705757	0.029150661	0.00048649750
0.074836250	0.030406919	0.00049660200
0.074966744	0.030112520	0.00049718622
0.075097238	0.029624606	0.00048708183
0.075227732	0.030193843	0.00049388449
0.075358226	0.030182432	0.00049619015
0.075488720	0.030535565	0.00049347429
0.075619214	0.029673873	0.00048778389
0.075749708	0.029507627	0.00048736387
0.075880202	0.029380961	0.00048568598
0.076010696	0.029548433	0.00048679874
0.076141190	0.030740716	0.00049522652
0.076271684	0.030154977	0.00049373918
0.076402178	0.029074341	0.00048625831
0.076532672	0.029435715	0.00048305189
0.076663166	0.030012678	0.00048984279
0.076793660	0.029483344	0.00048505265
0.076924154	0.030252698	0.00048969949
0.077054648	0.029646875	0.00048790210
0.077185142	0.029937245	0.00048651056
0.077315636	0.029471352	0.00048480560
0.077446130	0.029319027	0.00048358330
0.077576624	0.029473701	0.00048177668
0.077707118	0.029400131	0.00048736791
0.077837612	0.029011864	0.00047864962
0.077968106	0.028841552	0.00047906742
0.078098600	0.029435426	0.00048159474
0.078229094	0.029125741	0.00047751852
0.078359588	0.030119313	0.00048814256
0.078490082	0.029313946	0.00048102133
0.078620576	0.030195233	0.00048608014
0.078751070	0.029601401	0.00048484075
0.078881564	0.029227369	0.00047935732
0.079012058	0.029757304	0.00048525415
0.079142552	0.028411482	0.00047354089
0.079273046	0.029128801	0.00047772160
0.079403539	0.029737172	0.00048256837
0.079534033	0.030119223	0.00048594420
0.079664527	0.028625099	0.00047436017
0.079795021	0.028843850	0.00047632542
0.079925515	0.029803566	0.00048157099
0.080056009	0.028872180	0.00047707029
0.080186503	0.029031768	0.00047787535
0.080316997	0.029508959	0.00047643758
0.080447491	0.028662705	0.00047486226
0.080577985	0.029202823	0.00047741383
0.080708479	0.029701953	0.00047958327
0.080838973	0.029886924	0.00048139513
0.080969467	0.028997326	0.00047480320
0.081099961	0.028930407	0.00047500886
0.081230455	0.029595094	0.00048005162
0.081360949	0.029334633	0.00047591488
0.081491443	0.029393498	0.00047805279
0.081621937	0.029506486	0.00047515284
0.081752431	0.030105057	0.00048179559
0.081882925	0.029037322	0.00047624780
0.082013419	0.029164230	0.00047359803
0.082143913	0.029713853	0.00047884985
0.082274407	0.029094859	0.00047259186
0.082404901	0.028916653	0.00047022727
0.082535395	0.029203290	0.00047472628
0.082665889	0.028941639	0.00046948463
0.082796383	0.029258078	0.00047491623
0.082926877	0.029028618	0.00047297871
0.083057371	0.028892673	0.00046880337
0.083187865	0.029213337	0.00047273876
0.083318359	0.028953193	0.00046909103
0.083448853	0.028986912	0.00046974813
0.083579347	0.029347000	0.00047262225
0.083709841	0.029613669	0.00047370386
0.083840335	0.028553142	0.00046701975
0.083970828	0.029242167	0.00047212373
0.084101322	0.029541563	0.00047204156
0.084231816	0.030175473	0.00047898849
0.084362310	0.029039931	0.00046962265
0.084492804	0.028915889	0.00046792976
0.084623298	0.028512992	0.00046727153
0.084753792	0.030321200	0.00047682613
0.084884286	0.028969482	0.00046807045
0.085014780	0.029238090	0.00047054008
0.085145274	0.029390903	0.00047124554
0.085275768	0.029287484	0.00047013389
0.085406262	0.029461850	0.00047061929
0.085536756	0.029064561	0.00046722973
0.085667250	0.029086046	0.00047052653
0.085797744	0.029221625	0.00046728332
0.085928238	0.028475183	0.00046391938
0.086058732	0.028805953	0.00046435579
0.086189226	0.029536324	0.00046994367
0.086319720	0.029196293	0.00047003830
0.086450214	0.029161243	0.00046416758
0.086580708	0.028986058	0.00046698924
0.086711202	0.029869706	0.00047045582
0.086841696	0.030122068	0.00047194540
0.086972190	0.029490117	0.00046925148
0.087102684	0.029346294	0.00046839041
0.087233178	0.029439405	0.00046908411
0.087363672	0.028982609	0.00046508836
0.087494166	0.029271130	0.00046401267
0.087624660	0.028832185	0.00046251528
0.087755154	0.028562288	0.00046233212
0.087885648	0.029079072	0.00046260996
0.088016142	0.029196494	0.00046591643
0.088146636	0.029036297	0.00046006026
0.088277130	0.029516989	0.00046700142
0.088407623	0.029984727	0.00047141261
0.088538117	0.029652299	0.00046485614
0.088668611	0.029655026	0.00046862972
0.088799105	0.029187522	0.00046413646
0.088929599	0.029472321	0.00046364539
0.089060093	0.028769105	0.00046190349
0.089190587	0.028681049	0.00045881820
0.089321081	0.029380418	0.00046484409
0.089451575	0.029375695	0.00046645258
0.089582069	0.028922964	0.00045749204
0.089712563	0.028931186	0.00046073445
0.089843057	0.028953865	0.00046116169
0.089973551	0.029391022	0.00046219178
0.090104045	0.029613125	0.00046590414
0.090234539	0.028554051	0.00045343018
0.090365033	0.028524652	0.00045812177
0.090495527	0.029143847	0.00046090001
0.090626021	0.029173416	0.00046055318
0.090756515	0.028829408	0.00045875417
0.090887009	0.029178398	0.00046130519
0.091017503	0.029037134	0.00045796299
0.091147997	0.029192596	0.00046098027
0.091278491	0.030101116	0.00046458155
0.091408985	0.029934390	0.00046536034
0.091539479	0.028820811	0.00045589897
0.091669973	0.028788191	0.00045401597
0.091800467	0.029040431	0.00046772061
0.091930961	0.029375676	0.00047377790
0.092061455	0.028942597	0.00047349030
0.092191949	0.029038772	0.00048037810
0.092322443	0.028317291	0.00047505004
0.092452937	0.029098594	0.00048436057
0.092583431	0.028657950	0.00048273546
0.092713925	0.028385617	0.00048175629
0.092844419	0.028501783	0.00048763643
0.092974912	0.028913688	0.00048771145
0.093105406	0.028440810	0.00047730624
0.093235900	0.028170746	0.00047350332
0.093366394	0.029359702	0.00047495674
0.093496888	0.029018970	0.00047600839
0.093627382	0.028644743	0.00046854781
0.093757876	0.029167573	0.00047074179
0.093888370	0.029635647	0.00047688759
0.094018864	0.028560368	0.00046339409
0.094149358	0.028510539	0.00046599317
0.094279852	0.028795700	0.00046618869
0.094410346	0.029378466	0.00046830158
0.094540840	0.028696258	0.00046511688
0.094671334	0.028814657	0.00046148744
0.094801828	0.028084769	0.00045781710
0.094932322	0.028593679	0.00046394510
0.095062816	0.028207113	0.00045690963
0.095193310	0.028609282	0.00046125294
0.095323804	0.027766120	0.00045432282
0.095454298	0.028604036	0.00045896874
0.095584792	0.029478803	0.00046826861
0.095715286	0.029388075	0.00046342930
0.095845780	0.028871324	0.00046067211
0.095976274	0.028292753	0.00045779978
0.096106768	0.029160978	0.00045831333
0.096237262	0.027982479	0.00045554614
0.096367756	0.029056770	0.00046265508
0.096498250	0.028366130	0.00045446080
0.096628744	0.027694309	0.00045154117
0.096759238	0.029321775	0.00045842029
0.096889732	0.028856777	0.00045682019
0.097020226	0.029236147	0.00046143180
0.097150720	0.028954309	0.00045648186
0.097281214	0.028481989	0.00045319025
0.097411708	0.028971516	0.00045657692
0.097542201	0.028610839	0.00045368033
0.097672695	0.028995704	0.00045974903
0.097803189	0.029381762	0.00045865763
0.097933683	0.029203338	0.00045992044
0.098064177	0.029084850	0.00045538103
0.098194671	0.028951804	0.00045193350
0.098325165	0.028707082	0.00045041643
0.098455659	0.028201043	0.00044561779
0.098586153	0.028804403	0.00044922991
0.098716647	0.028681492	0.00044858942
0.098847141	0.028496286	0.00044270168
0.098977635	0.028788830	0.00044640232
0.099108129	0.029669005	0.00045128141
0.099238623	0.029300565	0.00044887131
0.099369117	0.028972978	0.00044635944
0.099499611	0.029264197	0.00044660424
0.099630105	0.029235825	0.00044734032
0.099760599	0.028990710	0.00044614884
0.099891093	0.029123581	0.00044507729
0.10002159	0.029116617	0.00044909147
0.10015208	0.028429926	0.00044165195
0.10028257	0.028182587	0.00043824131
0.10041307	0.028513598	0.00044311809
0.10054356	0.029561077	0.00044973275
0.10067406	0.028781397	0.00044728878
0.10080455	0.028969780	0.00044739103
0.10093504	0.029777885	0.00044966653
0.10106554	0.028941787	0.00044813491
0.10119603	0.028469995	0.00044217348
0.10132653	0.029176837	0.00044871834
0.10145702	0.029150564	0.00044960021
0.10158751	0.028918530	0.00044309392
0.10171801	0.028918230	0.00044542714
0.10184850	0.029024867	0.00044503423
0.10197900	0.028852029	0.00044475346
0.10210949	0.029040174	0.00044651709
0.10223998	0.029349317	0.00044574675
0.10237048	0.028995570	0.00044445955
0.10250097	0.027893214	0.00043910282
0.10263147	0.028208286	0.00043524509
0.10276196	0.028417092	0.00044204222
0.10289245	0.028305608	0.00043761242
0.10302295	0.028279187	0.00043861235
0.10315344	0.028573820	0.00044342536
0.10328394	0.029288840	0.00044367717
0.10341443	0.028433795	0.00043818377
0.10354492	0.028959139	0.00044381167
0.10367542	0.028903508	0.00044001044
0.10380591	0.028931008	0.00044295620
0.10393641	0.029237685	0.00044337121
0.10406690	0.028853210	0.00043921752
0.10419739	0.028717269	0.00044189009
0.10432789	0.027963631	0.00043324310
0.10445838	0.028306201	0.00043832660
0.10458888	0.028293889	0.00043630200
0.10471937	0.029649071	0.00044493926
0.10484986	0.029301217	0.00044293341
0.10498036	0.028191868	0.00043325429
0.10511085	0.029379483	0.00044199945
0.10524135	0.028323524	0.00043589514
0.10537184	0.028866471	0.00043779228
0.10550233	0.029177472	0.00044197467
0.10563283	0.028795536	0.00043755521
0.10576332	0.028750389	0.00043693649
0.10589382	0.028476445	0.00043621513
0.10602431	0.028242090	0.00043216703
0.10615480	0.027866337	0.00043132558
0.10628530	0.028587290	0.00043779616
0.10641579	0.027739173	0.00042869424
0.10654629	0.028086224	0.00043247429
0.10667678	0.028694062	0.00043602463
0.10680727	0.028495270	0.00043394467
0.10693777	0.029619314	0.00044249697
0.10706826	0.028283677	0.00043237864
0.10719876	0.029655325	0.00044323084
0.10732925	0.029176903	0.00043847571
0.10745974	0.029212285	0.00043606091
0.10759024	0.028165578	0.00043150743
0.10772073	0.028322413	0.00043274790
0.10785123	0.027733198	0.00042978752
0.10798172	0.028975381	0.00044611262
0.10811221	0.029138484	0.00044785387
0.10824271	0.027992465	0.00044740804
0.10837320	0.028981847	0.00045582633
0.10850370	0.028977824	0.00045751871
0.10863419	0.028851328	0.00046182724
0.10876468	0.028150116	0.00045489043
0.10889518	0.028855777	0.00046097154
0.10902567	0.028527496	0.00046550880
0.10915616	0.027970365	0.00045753417
0.10928666	0.028688916	0.00046890516
0.10941715	0.029024824	0.00047103917
0.10954765	0.029239681	0.00047366547
0.10967814	0.028824680	0.00047309968
0.10980863	0.028095882	0.00046962162
0.10993913	0.028905254	0.00047598286
0.11006962	0.027950302	0.00047211096
0.11020012	0.027452533	0.00046560204
0.11033061	0.028296442	0.00047738299
0.11046110	0.028300622	0.00047697466
0.11059160	0.027685745	0.00047443515
0.11072209	0.029615448	0.00049196305
0.11085259	0.028436601	0.00047911866
0.11098308	0.029375774	0.00049009747
0.11111357	0.028147760	0.00048311453
0.11124407	0.027412413	0.00047533510
0.11137456	0.029790390	0.00049855332
0.11150506	0.028526252	0.00048773796
0.11163555	0.027751199	0.00048320287
0.11176604	0.027637803	0.00048344503
0.11189654	0.029189008	0.00049329282
0.11202703	0.028157104	0.00048847673
0.11215753	0.029083842	0.00049833634
0.11228802	0.028296088	0.00049213115
0.11241851	0.028566377	0.00049620123
0.11254901	0.027930537	0.00049264132
0.11267950	0.028984807	0.00049894973
0.11281000	0.028604795	0.00049559264
0.11294049	0.028523603	0.00048087761
0.11307098	0.028303779	0.00047781693
0.11320148	0.028398842	0.00047259332
0.11333197	0.027400013	0.00046381264
0.11346247	0.027943734	0.00046943054
0.11359296	0.028971421	0.00047196767
0.11372345	0.028195126	0.00046606952
0.11385395	0.027996648	0.00046401316
0.11398444	0.028894802	0.00046477317
0.11411494	0.028083775	0.00046112200
0.11424543	0.028793068	0.00046374925
0.11437592	0.029021229	0.00046376858
0.11450642	0.028331606	0.00046126666
0.11463691	0.028828927	0.00045743560
0.11476741	0.028982879	0.00046164433
0.11489790	0.028210282	0.00045712689
0.11502839	0.028754603	0.00045802510
0.11515889	0.028358736	0.00045607884
0.11528938	0.027490272	0.00044700509
0.11541988	0.027949227	0.00045035168
0.11555037	0.028391033	0.00045423013
0.11568086	0.028301636	0.00045033567
0.11581136	0.028644102	0.00045488561
0.11594185	0.027785809	0.00044610166
0.11607235	0.027712278	0.00044469217
0.11620284	0.028575395	0.00045160595
0.11633333	0.027999489	0.00044670847
0.11646383	0.027913105	0.00044756588
0.11659432	0.027812824	0.00044517279
0.11672482	0.028558533	0.00044632950
0.11685531	0.027802892	0.00044349798
0.11698580	0.028270011	0.00044534662
0.11711630	0.027401909	0.00043984028
0.11724679	0.028522397	0.00044803424
0.11737729	0.027967364	0.00044246966
0.11750778	0.029170447	0.00044999209
0.11763827	0.027440812	0.00043795493
0.11776877	0.028241547	0.00044003524
0.11789926	0.028204515	0.00044327149
0.11802975	0.028546819	0.00044254649
0.11816025	0.028908914	0.00044201692
0.11829074	0.028343873	0.00044069910
0.11842124	0.028305850	0.00043926278
0.11855173	0.028599383	0.00044232497
0.11868222	0.027907659	0.00043515542
0.11881272	0.028144619	0.00043466550
0.11894321	0.028899537	0.00044045552
0.11907371	0.029111387	0.00044093283
0.11920420	0.028531537	0.00043812981
0.11933469	0.029020006	0.00044033632
0.11946519	0.028126424	0.00042988946
0.11959568	0.027864047	0.00043058573
0.11972618	0.028329221	0.00043102472
0.11985667	0.027789782	0.00042862209
0.11998716	0.028006194	0.00042995819
0.12011766	0.027938049	0.00042687206
0.12024815	0.028393224	0.00042917001
0.12037865	0.028167398	0.00043037862
0.12050914	0.027997826	0.00042341653
0.12063963	0.028225979	0.00042849113
0.12077013	0.028537346	0.00042921661
0.12090062	0.027716373	0.00042198703
0.12103112	0.028920234	0.00043132370
0.12116161	0.027919766	0.00042131368
0.12129210	0.027627671	0.00042198245
0.12142260	0.028699578	0.00042751346
0.12155309	0.027420848	0.00041878514
0.12168359	0.028781613	0.00042682739
0.12181408	0.028108235	0.00042034981
0.12194457	0.027940401	0.00042022186
0.12207507	0.028197459	0.00042252235
0.12220556	0.028949928	0.00042526731
0.12233606	0.028785801	0.00042776443
0.12246655	0.028446501	0.00042147560
0.12259704	0.027532643	0.00041555332
0.12272754	0.027908411	0.00041953416
0.12285803	0.027781459	0.00041750610
0.12298853	0.028386229	0.00041965604
0.12311902	0.028628061	0.00042676935
0.12324951	0.028476457	0.00042000882
0.12338001	0.028221466	0.00042180486
0.12351050	0.028027209	0.00041843487
0.12364100	0.027981249	0.00041822955
0.12377149	0.028632193	0.00042334703
0.12390198	0.028954696	0.00042422927
0.12403248	0.028365934	0.00041946462
0.12416297	0.029077025	0.00042519517
0.12429347	0.027819919	0.00041455633
0.12442396	0.027794656	0.00041728672
0.12455445	0.027896466	0.00041517100
0.12468495	0.028031065	0.00041469561
0.12481544	0.028570657	0.00042120215
0.12494594	0.028241656	0.00041675034
0.12507643	0.028234914	0.00041773388
0.12520692	0.028551647	0.00042051825
0.12533742	0.028751619	0.00041849208
0.12546791	0.027511690	0.00041184316
0.12559841	0.028526829	0.00041740396
0.12572890	0.027920081	0.00041331926
0.12585939	0.027722915	0.00041576237
0.12598989	0.027488416	0.00040885213
0.12612038	0.027783252	0.00041403454
0.12625088	0.028105438	0.00041345216
0.12638137	0.028763366	0.00041885405
0.12651186	0.027895354	0.00041443261
0.12664236	0.027935135	0.00041073036
0.12677285	0.028708827	0.00041756020
0.12690335	0.028047807	0.00041528862
0.12703384	0.029025576	0.00041649259
0.12716433	0.027841809	0.00041490719
0.12729483	0.028605243	0.00041500922
0.12742532	0.028423785	0.00041481447
0.12755581	0.028637607	0.00041526516
0.12768631	0.028254506	0.00041287905
0.12781680	0.027915741	0.00041251016
0.12794730	0.027549982	0.00040923808
0.12807779	0.027516515	0.00040684701
0.12820828	0.028380088	0.00041381965
0.12833878	0.028040951	0.00041027011
0.12846927	0.028318366	0.00041414027
0.12859977	0.028048704	0.00041221400
0.12873026	0.027913854	0.00040899045
0.12886075	0.028427131	0.00041388133
0.12899125	0.028292869	0.00041287825
0.12912174	0.028401092	0.00041170809
0.12925224	0.028176692	0.00041195073
0.12938273	0.028270447	0.00041224681
0.12951322	0.027586914	0.00040589560
0.12964372	0.027812899	0.00040841521
0.12977421	0.028556996	0.00041157014
0.12990471	0.028285175	0.00041240622
0.13003520	0.027701077	0.00040738212
0.13016569	0.027805275	0.00040707756
0.13029619	0.027920538	0.00040728184
0.13042668	0.028264326	0.00040869664
0.13055718	0.028198822	0.00040779956
0.13068767	0.028925505	0.00041702376
0.13081816	0.028385040	0.00040775639
0.13094866	0.028465028	0.00041047539
0.13107915	0.027647087	0.00040315120
0.13120965	0.028390576	0.00040918117
0.13134014	0.028093991	0.00040938975
0.13147063	0.028296172	0.00040873544
0.13160113	0.028258540	0.00040912353
0.13173162	0.028058732	0.00040594708
0.13186212	0.027328117	0.00040127138
0.13199261	0.028187742	0.00040832616
0.13212310	0.028365813	0.00040765783
0.13225360	0.027781611	0.00040543114
0.13238409	0.027760791	0.00040481487
0.13251459	0.028089742	0.00040466749
0.13264508	0.028181737	0.00040656162
0.13277557	0.028064678	0.00040622908
0.13290607	0.028137380	0.00040698095
0.13303656	0.027940252	0.00040503012
0.13316706	0.027709866	0.00040208508
0.13329755	0.026962235	0.00039796059
0.13342804	0.028129110	0.00040701851
0.13355854	0.027782301	0.00040232688
0.13368903	0.028064910	0.00040631188
0.13381953	0.028473593	0.00040636265
0.13395002	0.028022815	0.00040474287
0.13408051	0.027779846	0.00040317604
0.13421101	0.027146569	0.00039739999
0.13434150	0.027705413	0.00040391777
0.13447200	0.027360325	0.00040108138
0.13460249	0.027373684	0.00039715021
0.13473298	0.028499111	0.00040686498
0.13486348	0.028233184	0.00040385296
0.13499397	0.028223898	0.00040448012
0.13512447	0.027064965	0.00039786043
0.13525496	0.028542835	0.00040464652
0.13538545	0.028473731	0.00040411513
0.13551595	0.028401208	0.00040436238
0.13564644	0.028487583	0.00040465089
0.13577694	0.028336630	0.00040527824
0.13590743	0.028689485	0.00040491536
0.13603792	0.028374004	0.00040223490
0.13616842	0.028738843	0.00040743717
0.13629891	0.028016464	0.00039965585
0.13642940	0.027581714	0.00039973503
0.13655990	0.028338639	0.00040146713
0.13669039	0.027949732	0.00040047394
0.13682089	0.028498531	0.00040340636
0.13695138	0.028691161	0.00040400330
0.13708187	0.027839503	0.00039889437
0.13721237	0.027974149	0.00040006151
0.13734286	0.027862330	0.00039811500
0.13747336	0.027718418	0.00039900696
0.13760385	0.027268290	0.00039341525
0.13773434	0.028178378	0.00040109603
0.13786484	0.028562646	0.00040450604
0.13799533	0.028005019	0.00039849462
0.13812583	0.027936775	0.00039747328
0.13825632	0.027816870	0.00039720437
0.13838681	0.028263252	0.00039918489
0.13851731	0.028105452	0.00039999674
0.13864780	0.028133862	0.00039895316
0.13877830	0.027698006	0.00039584048
0.13890879	0.027925532	0.00039850155
0.13903928	0.027976389	0.00039600473
0.13916978	0.027630230	0.00039638060
0.13930027	0.028233337	0.00039896824
0.13943077	0.028258576	0.00039871223
0.13956126	0.028040873	0.00039854175
0.13969175	0.028321486	0.00039892124
0.13982225	0.028146815	0.00039856931
0.13995274	0.027488894	0.00039505516
0.14008324	0.027550726	0.00039316120
0.14021373	0.028312815	0.00039991278
0.14034422	0.027548415	0.00039111282
0.14047472	0.027511680	0.00039342904
0.14060521	0.028103404	0.00039767611
0.14073571	0.028106597	0.00039541522
0.14086620	0.027470236	0.00039222990
0.14099669	0.027627530	0.00039375774
0.14112719	0.027122492	0.00038817967
0.14125768	0.027685667	0.00039406223
0.14138818	0.027834622	0.00039198821
0.14151867	0.028082337	0.00039534764
0.14164916	0.028059684	0.00039618186
0.14177966	0.028537614	0.00039655014
0.14191015	0.027807419	0.00039146715
0.14204065	0.027809849	0.00039265392
0.14217114	0.027544064	0.00038932125
0.14230163	0.028113037	0.00039518667
0.14243213	0.028033484	0.00039089713
0.14256262	0.027579493	0.00038880840
0.14269312	0.027929803	0.00039412500
0.14282361	0.028823863	0.00039604827
0.14295410	0.027719417	0.00039172725
0.14308460	0.027910537	0.00039053178
0.14321509	0.028389167	0.00039366480
0.14334559	0.028615254	0.00039654943
0.14347608	0.027873103	0.00039071750
0.14360657	0.028590703	0.00039577580
0.14373707	0.027460691	0.00038820076
0.14386756	0.028122699	0.00039007754
0.14399806	0.028180243	0.00039322116
0.14412855	0.027839973	0.00038806954
0.14425904	0.027686663	0.00038990153
0.14438954	0.027665620	0.00039041808
0.14452003	0.028437102	0.00039210225
0.14465053	0.028804747	0.00039481033
0.14478102	0.027844459	0.00038916249
0.14491151	0.027873168	0.00038788345
0.14504201	0.028113616	0.00039249624
0.14517250	0.027995744	0.00038904682
0.14530299	0.027401803	0.00038580238
0.14543349	0.027812448	0.00039009657
0.14556398	0.028101612	0.00038912370
0.14569448	0.028155560	0.00039176083
0.14582497	0.027377801	0.00038644819
0.14595546	0.027621218	0.00038994257
0.14608596	0.028531377	0.00039178214
0.14621645	0.027779626	0.00038685205
0.14634695	0.028342999	0.00039191713
0.14647744	0.027992862	0.00039016049
0.14660793	0.027098678	0.00038311596
0.14673843	0.027828440	0.00038775595
0.14686892	0.028360206	0.00038885479
0.14699942	0.028035281	0.00038916195
0.14712991	0.028223902	0.00038998737
0.14726040	0.027939332	0.00038796043
0.14739090	0.027574108	0.00038471787
0.14752139	0.028154740	0.00038828117
0.14765189	0.028966343	0.00039285832
0.14778238	0.028112719	0.00039038955
0.14791287	0.028044742	0.00038710818
0.14804337	0.027120363	0.00038281171
0.14817386	0.027372193	0.00038377342
0.14830436	0.026960933	0.00037904366
0.14843485	0.027312126	0.00038401800
0.14856534	0.028110364	0.00038774786
0.14869584	0.028100074	0.00038643968
0.14882633	0.028055326	0.00038823606
0.14895683	0.027701404	0.00038393517
0.14908732	0.028325059	0.00038759155
0.14921781	0.027892689	0.00038562102
0.14934831	0.027266949	0.00038155466
0.14947880	0.026851368	0.00038143904
0.14960930	0.027673388	0.00038227522
0.14973979	0.027699391	0.00038349022
0.14987028	0.028277604	0.00038925845
0.15000078	0.028905377	0.00039069147
0.15013127	0.027595410	0.00038256134
0.15026177	0.027483075	0.00038259871
0.15039226	0.027973742	0.00038456438
0.15052275	0.027507622	0.00038287753
0.15065325	0.027678266	0.00038273329
0.15078374	0.028174946	0.00038794888
0.15091424	0.028213902	0.00038825575
0.15104473	0.028061820	0.00038424362
0.15117522	0.027498302	0.00038215303
0.15130572	0.028591097	0.00039009839
0.15143621	0.028100310	0.00038437704
0.15156671	0.027564862	0.00038294977
0.15169720	0.028082563	0.00038388269
0.15182769	0.028261928	0.00038479617
0.15195819	0.027782258	0.00038389322
0.15208868	0.028267222	0.00038438825
0.15221918	0.026541652	0.00037589254
0.15234967	0.028173563	0.00038399343
0.15248016	0.028489994	0.00038605169
0.15261066	0.028299833	0.00038472129
0.15274115	0.027928367	0.00038248751
0.15287165	0.027410411	0.00037946305
0.15300214	0.027741207	0.00038165075
0.15313263	0.027127762	0.00037670887
0.15326313	0.027558749	0.00037858941
0.15339362	0.027330188	0.00037735380
0.15352412	0.027644449	0.00038030340
0.15365461	0.027999087	0.00038256362
0.15378510	0.027551507	0.00037966636
0.15391560	0.028127840	0.00038041336
0.15404609	0.027614304	0.00038043953
0.15417658	0.028129459	0.00038165215
0.15430708	0.027845591	0.00038265816
0.15443757	0.027897425	0.00037980268
0.15456807	0.027665518	0.00037946152
0.15469856	0.028390243	0.00038238366
0.15482905	0.027972788	0.00038264063
0.15495955	0.027766975	0.00037921533
0.15509004	0.027750406	0.00037927631
0.15522054	0.027531526	0.00037842817
0.15535103	0.027761672	0.00037805263
0.15548152	0.027622721	0.00037759021
0.15561202	0.027918232	0.00037970394
0.15574251	0.027956539	0.00038058115
0.15587301	0.027591324	0.00037865939
0.15600350	0.027609431	0.00037633726
0.15613399	0.028015552	0.00037967220
0.15626449	0.028368331	0.00038202804
0.15639498	0.028090061	0.00038126675
0.15652548	0.027588007	0.00037809544
0.15665597	0.028060764	0.00038056491
0.15678646	0.027328694	0.00037366632
0.15691696	0.027526773	0.00037486803
0.15704745	0.027202471	0.00037498901
0.15717795	0.028070475	0.00037859165
0.15730844	0.027740374	0.00037739178
0.15743893	0.027889774	0.00037702591
0.15756943	0.027663467	0.00037567543
0.15769992	0.028374386	0.00038098458
0.15783042	0.028208321	0.00037984097
0.15796091	0.027743520	0.00037551040
0.15809140	0.027716763	0.00037698748
0.15822190	0.027189514	0.00037089229
0.15835239	0.027885128	0.00037751096
0.15848289	0.028120525	0.00037868660
0.15861338	0.028007847	0.00037758201
0.15874387	0.027605422	0.00037571853
0.15887437	0.028475438	0.00037837586
0.15900486	0.027485572	0.00037271489
0.15913536	0.027882378	0.00037627629
0.15926585	0.027841265	0.00037467053
0.15939634	0.027873878	0.00037680175
0.15952684	0.027902472	0.00037748657
0.15965733	0.027455133	0.00037109591
0.15978783	0.028102951	0.00037749801
0.15991832	0.027781561	0.00037312192
0.16004881	0.027718067	0.00037439081
0.16017931	0.027868250	0.00037485455
0.16030980	0.028296280	0.00037644631
0.16044030	0.027241819	0.00037045476
0.16057079	0.027707469	0.00037226913
0.16070128	0.027459788	0.00037182904
0.16083178	0.027074642	0.00037234979
0.16096227	0.027791174	0.00037237936
0.16109277	0.027714843	0.00037341783
0.16122326	0.027101034	0.00036888541
0.16135375	0.028102914	0.00037544273
0.16148425	0.028515495	0.00037874174
0.16161474	0.028041574	0.00037467509
0.16174524	0.028260894	0.00037595465
0.16187573	0.027363279	0.00037320762
0.16200622	0.027768121	0.00037136966
0.16213672	0.027754073	0.00037386534
0.16226721	0.027876879	0.00037210691
0.16239771	0.027592024	0.00037038007
0.16252820	0.027214862	0.00036930896
0.16265869	0.028085618	0.00037259907
0.16278919	0.027975949	0.00037340077
0.16291968	0.027984491	0.00037473232
0.16305018	0.027559546	0.00036922863
0.16318067	0.027576859	0.00036823793
0.16331116	0.027763724	0.00037143702
0.16344166	0.027465584	0.00036864092
0.16357215	0.027141165	0.00036796401
0.16370264	0.028173756	0.00037209978
0.16383314	0.028094979	0.00037301656
0.16396363	0.027613124	0.00037041463
0.16409413	0.027980036	0.00037202575
0.16422462	0.027860770	0.00037033895
0.16435511	0.027970763	0.00037134626
0.16448561	0.027292918	0.00036789982
0.16461610	0.027401402	0.00036945342
0.16474660	0.027497803	0.00036680052
0.16487709	0.028026958	0.00037272212
0.16500758	0.027315911	0.00036613278
0.16513808	0.026922175	0.00036517689
0.16526857	0.027256001	0.00036750491
0.16539907	0.027383804	0.00036537793
0.16552956	0.027566215	0.00036879833
0.16566005	0.027499330	0.00036998549
0.16579055	0.027368908	0.00036562151
0.16592104	0.027607662	0.00037013342
0.16605154	0.027693210	0.00036700416
0.16618203	0.027316295	0.00036641026
0.16631252	0.027696462	0.00036957904
0.16644302	0.027796508	0.00036763450
0.16657351	0.027745375	0.00036879072
0.16670401	0.028541335	0.00037468272
0.16683450	0.027979917	0.00036763207
0.16696499	0.027770853	0.00036814658
0.16709549	0.027610435	0.00036632107
0.16722598	0.027454911	0.00036797701
0.16735648	0.027988133	0.00037041972
0.16748697	0.027539641	0.00036523780
0.16761746	0.027844016	0.00036918008
0.16774796	0.027642848	0.00036665653
0.16787845	0.027242432	0.00036432834
0.16800895	0.028294379	0.00036974357
0.16813944	0.026842808	0.00036021180
0.16826993	0.027578089	0.00036584044
0.16840043	0.027387031	0.00036482092
0.16853092	0.027603819	0.00036481118
0.16866142	0.028192577	0.00036952285
0.16879191	0.027327510	0.00036584088
0.16892240	0.027627863	0.00036270610
0.16905290	0.027460964	0.00036428429
0.16918339	0.028477154	0.00037002963
0.16931389	0.027875039	0.00036776410
0.16944438	0.028575781	0.00037072671
0.16957487	0.027106821	0.00035949465
0.16970537	0.027591304	0.00036563471
0.16983586	0.027360754	0.00036268486
0.16996636	0.028094081	0.00036747114
0.17009685	0.028019155	0.00036843986
0.17022734	0.027275713	0.00036159596
0.17035784	0.027044078	0.00036044782
0.17048833	0.027847273	0.00036386055
0.17061883	0.026915561	0.00036063179
0.17074932	0.027642989	0.00036443240
0.17087981	0.027533418	0.00036432056
0.17101031	0.027756100	0.00036275932
0.17114080	0.027344431	0.00036263195
0.17127130	0.027957256	0.00036354392
0.17140179	0.027689892	0.00036599186
0.17153228	0.027210013	0.00036072732
0.17166278	0.027284516	0.00036186916
0.17179327	0.027599717	0.00036334083
0.17192377	0.028173712	0.00036624313
0.17205426	0.027096054	0.00036039076
0.17218475	0.027693056	0.00036440571
0.17231525	0.027475657	0.00036195779
0.17244574	0.028086527	0.00036469013
0.17257623	0.028185249	0.00036445190
0.17270673	0.027840140	0.00036378734
0.17283722	0.027252877	0.00036286170
0.17296772	0.027515310	0.00036202248
0.17309821	0.027487349	0.00036178858
0.17322870	0.027726299	0.00036063475
0.17335920	0.027467755	0.00036073924
0.17348969	0.027784807	0.00036388156
0.17362019	0.027680474	0.00036207880
0.17375068	0.027921441	0.00036281259
0.17388117	0.028030648	0.00036373537
0.17401167	0.028041277	0.00036213757
0.17414216	0.027773025	0.00036192524
0.17427266	0.027729457	0.00036053273
0.17440315	0.027066905	0.00035885467
0.17453364	0.027693248	0.00036010540
0.17466414	0.027861286	0.00036022187
0.17479463	0.027787462	0.00036178168
0.17492513	0.028016607	0.00036380761
0.17505562	0.027656995	0.00035964011
0.17518611	0.027256865	0.00035812306
0.17531661	0.027649322	0.00035918473
0.17544710	0.027460952	0.00035779869
0.17557760	0.027609257	0.00036094672
0.17570809	0.027113119	0.00035553758
0.17583858	0.027315332	0.00035904407
0.17596908	0.027380245	0.00035757264
0.17609957	0.027993014	0.00036030415
0.17623007	0.027323597	0.00035853674
0.17636056	0.027171163	0.00035646469
0.17649105	0.027614938	0.00035913579
0.17662155	0.027891078	0.00036219708
0.17675204	0.027167285	0.00035381298
0.17688254	0.027777695	0.00036142955
0.17701303	0.027654848	0.00035690147
0.17714352	0.028185575	0.00036260855
0.17727402	0.027382508	0.00035791916
0.17740451	0.027044623	0.00035514937
0.17753501	0.027147136	0.00035477799
0.17766550	0.027549340	0.00035920211
0.17779599	0.027609879	0.00035704106
0.17792649	0.027161781	0.00035751112
0.17805698	0.027550642	0.00035701709
0.17818748	0.027549747	0.00035735743
0.17831797	0.027801437	0.00036073543
0.17844846	0.027869868	0.00035783958
0.17857896	0.027173171	0.00035599971
0.17870945	0.027343857	0.00035556405
0.17883995	0.027122939	0.00035304725
0.17897044	0.027369796	0.00035604341
0.17910093	0.027489317	0.00035554339
0.17923143	0.027667581	0.00035701490
0.17936192	0.027492676	0.00035758580
0.17949242	0.027082035	0.00035267071
0.17962291	0.027071097	0.00035269251
0.17975340	0.027916776	0.00035817839
0.17988390	0.027052973	0.00035357603
0.18001439	0.027794835	0.00035814997
0.18014489	0.027083492	0.00035249629
0.18027538	0.027474043	0.00035381215
0.18040587	0.027603170	0.00035654960
0.18053637	0.027626229	0.00035416428
0.18066686	0.027404257	0.00035588321
0.18079736	0.027607980	0.00035546007
0.18092785	0.027185176	0.00035323275
0.18105834	0.027553955	0.00035477457
0.18118884	0.027705956	0.00035459896
0.18131933	0.027150352	0.00035378028
0.18144982	0.027362996	0.00035433758
0.18158032	0.026948898	0.00035422760
0.18171081	0.027217379	0.00036176058
0.18184131	0.027508360	0.00036422054
0.18197180	0.027085665	0.00036457948
0.18210229	0.027770655	0.00037219463
0.18223279	0.028060439	0.00037269320
0.18236328	0.027573913	0.00037419764
0.18249378	0.027300454	0.00037138172
0.18262427	0.026990304	0.00037109314
0.18275476	0.027435411	0.00037721621
0.18288526	0.027712990	0.00037854439
0.18301575	0.027511089	0.00037875222
0.18314625	0.027667000	0.00038179636
0.18327674	0.027566665	0.00037992726
0.18340723	0.027797106	0.00038601530
0.18353773	0.027397518	0.00038091877
0.18366822	0.027407435	0.00038370941
0.18379872	0.027377500	0.00038440992
0.18392921	0.027570662	0.00038501679
0.18405970	0.027456118	0.00038736632
0.18419020	0.027556927	0.00039063200
0.18432069	0.028386495	0.00039324556
0.18445119	0.027819392	0.00039233221
0.18458168	0.026961965	0.00038432698
0.18471217	0.027280814	0.00038935172
0.18484267	0.026810657	0.00038935563
0.18497316	0.026948668	0.00038840041
0.18510366	0.027818440	0.00039664792
0.18523415	0.027721171	0.00039445043
0.18536464	0.027014654	0.00039133604
0.18549514	0.027643647	0.00039778867
0.18562563	0.027577604	0.00039644220
0.18575613	0.027184599	0.00039535064
0.18588662	0.027383098	0.00039916610
0.18601711	0.027553682	0.00039541046
0.18614761	0.027687264	0.00040093943
0.18627810	0.027521828	0.00040027441
0.18640860	0.027303419	0.00040046245
0.18653909	0.027870060	0.00039692565
0.18666958	0.026968900	0.00038582692
0.18680008	0.028043291	0.00038961788
0.18693057	0.027624345	0.00038673500
0.18706107	0.027782395	0.00038477298
0.18719156	0.027278464	0.00038355533
0.18732205	0.027432669	0.00037927370
0.18745255	0.027778198	0.00038129611
0.18758304	0.027609267	0.00037981208
0.18771354	0.027828129	0.00037872751
0.18784403	0.027192371	0.00037522400
0.18797452	0.027618379	0.00037670437
0.18810502	0.027468550	0.00037284321
0.18823551	0.027867449	0.00037599006
0.18836601	0.027519486	0.00037223754
0.18849650	0.027320994	0.00037039757
0.18862699	0.027526480	0.00037217524
0.18875749	0.027603891	0.00036862255
0.18888798	0.027967249	0.00037253394
0.18901848	0.026948781	0.00036487445
0.18914897	0.026989117	0.00036539214
0.18927946	0.027360114	0.00036776816
0.18940996	0.027771227	0.00036705819
0.18954045	0.027610121	0.00036532896
0.18967095	0.027281692	0.00036406460
0.18980144	0.028166897	0.00036741624
0.18993193	0.027624205	0.00036545538
0.19006243	0.027147527	0.00035926056
0.19019292	0.026883654	0.00035838983
0.19032342	0.027220673	0.00035907664
0.19045391	0.027516469	0.00036009201
0.19058440	0.027700833	0.00036306049
0.19071490	0.027023246	0.00035718724
0.19084539	0.027295153	0.00035647718
0.19097588	0.027071460	0.00035746105
0.19110638	0.027130130	0.00035444099
0.19123687	0.027607263	0.00035829203
0.19136737	0.027284427	0.00035758203
0.19149786	0.027445303	0.00035576552
0.19162835	0.027573709	0.00035741611
0.19175885	0.027783533	0.00035552915
0.19188934	0.027690848	0.00035650763
0.19201984	0.027402401	0.00035501889
0.19215033	0.028238768	0.00035828793
0.19228082	0.027516374	0.00035411262
0.19241132	0.027181811	0.00035170121
0.19254181	0.027932273	0.00035545194
0.19267231	0.027205518	0.00035379917
0.19280280	0.027148420	0.00035141820
0.19293329	0.028268078	0.00035865353
0.19306379	0.027693492	0.00035542743
0.19319428	0.027927400	0.00035445326
0.19332478	0.028189555	0.00035612333
0.19345527	0.027705910	0.00035416673
0.19358576	0.027792687	0.00035432470
0.19371626	0.028093160	0.00035709885
0.19384675	0.027529990	0.00035055412
0.19397725	0.027454760	0.00035346412
0.19410774	0.027294152	0.00035261826
0.19423823	0.027143172	0.00034911270
0.19436873	0.026877949	0.00035010761
0.19449922	0.026825745	0.00034719087
0.19462972	0.027066272	0.00034956975
0.19476021	0.027578281	0.00035327317
0.19489070	0.026998090	0.00034792247
0.19502120	0.027100011	0.00034887899
0.19515169	0.027642029	0.00035207980
0.19528219	0.026907240	0.00034603509
0.19541268	0.027433771	0.00035136247
0.19554317	0.027245986	0.00034923569
0.19567367	0.027650880	0.00035240150
0.19580416	0.027334075	0.00035069332
0.19593466	0.027164646	0.00034606038
0.19606515	0.027554419	0.00035035119
0.19619564	0.027210291	0.00034828873
0.19632614	0.027432550	0.00034858560
0.19645663	0.026126177	0.00034257489
0.19658713	0.027538483	0.00034819675
0.19671762	0.027440498	0.00034887636
0.19684811	0.027235540	0.00034816240
0.19697861	0.027876868	0.00034987615
0.19710910	0.027411779	0.00034908620
0.19723960	0.027136342	0.00034670676
0.19737009	0.027507887	0.00034845994
0.19750058	0.027336141	0.00034811965
0.19763108	0.027048853	0.00034388608
0.19776157	0.027544886	0.00034964488
0.19789207	0.027265358	0.00034725772
0.19802256	0.026713836	0.00034247156
0.19815305	0.026906682	0.00034501971
0.19828355	0.027140341	0.00034490561
0.19841404	0.027444689	0.00034877889
0.19854454	0.027085033	0.00034574619
0.19867503	0.027468658	0.00034626749
0.19880552	0.027162800	0.00034635359
0.19893602	0.027066580	0.00034378581
0.19906651	0.026842824	0.00034326254
0.19919701	0.026719913	0.00034405317
0.19932750	0.027140731	0.00034516252
0.19945799	0.026770878	0.00034259636
0.19958849	0.027490397	0.00034627090
0.19971898	0.026946818	0.00034203160
0.19984947	0.027746547	0.00034838452
0.19997997	0.027730433	0.00034887953
0.20011046	0.026866355	0.00034328461
0.20024096	0.027599405	0.00034693864
0.20037145	0.027260803	0.00034317918
0.20050194	0.027100970	0.00034460533
0.20063244	0.027471576	0.00034576486
0.20076293	0.027616434	0.00034717070
0.20089343	0.026966063	0.00034415465
0.20102392	0.027353548	0.00034354075
0.20115441	0.026950913	0.00034122804
0.20128491	0.026900133	0.00034360653
0.20141540	0.027775374	0.00034546984
0.20154590	0.027127699	0.00034373050
0.20167639	0.027327989	0.00034354478
0.20180688	0.027714520	0.00034557533
0.20193738	0.027216953	0.00034389193
0.20206787	0.026926951	0.00034190277
0.20219837	0.027190354	0.00034188848
0.20232886	0.027450703	0.00034440283
0.20245935	0.027191836	0.00034125207
0.20258985	0.027723131	0.00034605350
0.20272034	0.027245267	0.00034284521
0.20285084	0.026806278	0.00033960341
0.20298133	0.027612307	0.00034460258
0.20311182	0.027294653	0.00034176087
0.20324232	0.026815376	0.00033990738
0.20337281	0.026641237	0.00033867753
0.20350331	0.027284983	0.00034124498
0.20363380	0.026546127	0.00033814316
0.20376429	0.027867895	0.00034396230
0.20389479	0.026938736	0.00034003228
0.20402528	0.026694427	0.00033743166
0.20415578	0.027617854	0.00034235575
0.20428627	0.027313229	0.00034169130
0.20441676	0.027388533	0.00034029725
0.20454726	0.027323993	0.00033966497
0.20467775	0.027654987	0.00034357968
0.20480825	0.027390089	0.00034083825
0.20493874	0.027118494	0.00034033245
0.20506923	0.027463128	0.00034221715
0.20519973	0.027602198	0.00034047373
0.20533022	0.026873421	0.00033796723
0.20546072	0.027510190	0.00034160188
0.20559121	0.027277777	0.00034003115
0.20572170	0.027305681	0.00034011029
0.20585220	0.027406165	0.00033957922
0.20598269	0.027038128	0.00033839373
0.20611319	0.027651335	0.00034247200
0.20624368	0.027444830	0.00033975069
0.20637417	0.026864632	0.00033744978
0.20650467	0.026877615	0.00033568583
0.20663516	0.027713014	0.00034171290
0.20676566	0.027230908	0.00033979430
0.20689615	0.027269209	0.00033766067
0.20702664	0.027440130	0.00033997259
0.20715714	0.027761372	0.00034097629
0.20728763	0.027059221	0.00033663056
0.20741813	0.027189431	0.00033856491
0.20754862	0.026998457	0.00033629901
0.20767911	0.027251310	0.00033864102
0.20780961	0.027676135	0.00034008833
0.20794010	0.027209539	0.00033666592
0.20807060	0.027001552	0.00033645438
0.20820109	0.027578107	0.00033879144
0.20833158	0.027591977	0.00034000211
0.20846208	0.027319791	0.00033978442
0.20859257	0.027183715	0.00033629525
0.20872306	0.027737229	0.00034098641
0.20885356	0.027749403	0.00033960785
0.20898405	0.027178209	0.00033723928
0.20911455	0.026887039	0.00033554418
0.20924504	0.026902567	0.00033536760
0.20937553	0.027075475	0.00033605467
0.20950603	0.027265993	0.00033814798
0.20963652	0.027468592	0.00033689836
0.20976702	0.027048127	0.00033660608
0.20989751	0.027669893	0.00033910572
0.21002800	0.027302769	0.00033672822
0.21015850	0.027636746	0.00033901945
0.21028899	0.027415620	0.00033568058
0.21041949	0.027242941	0.00033832306
0.21054998	0.027040334	0.00033555209
0.21068047	0.026975001	0.00033453036
0.21081097	0.027033917	0.00033573198
0.21094146	0.027192199	0.00033588540
0.21107196	0.027193568	0.00033746658
0.21120245	0.027040073	0.00033507104
0.21133294	0.027268499	0.00033535480
0.21146344	0.027332140	0.00033650604
0.21159393	0.027070965	0.00033385039
0.21172443	0.026907912	0.00033340959
0.21185492	0.026630965	0.00033301762
0.21198541	0.027499140	0.00033622722
0.21211591	0.027524684	0.00033688462
0.21224640	0.027564489	0.00033781067
0.21237690	0.027243353	0.00033346017
0.21250739	0.027556406	0.00033747666
0.21263788	0.027306428	0.00033443245
0.21276838	0.027563427	0.00033731187
0.21289887	0.027037240	0.00033356129
0.21302937	0.027288797	0.00033262664
0.21315986	0.027403536	0.00033571554
0.21329035	0.026940123	0.00033200188
0.21342085	0.026527977	0.00033035929
0.21355134	0.027068563	0.00033290129
0.21368184	0.027471661	0.00033485957
0.21381233	0.027449723	0.00033324592
0.21394282	0.026736044	0.00033304954
0.21407332	0.026840495	0.00033087202
0.21420381	0.026460687	0.00033070961
0.21433431	0.027028006	0.00033172145
0.21446480	0.026975375	0.00033107139
0.21459529	0.027105041	0.00033341651
0.21472579	0.027024239	0.00033188558
0.21485628	0.026731549	0.00033129513
0.21498678	0.027013437	0.00033225891
0.21511727	0.027338743	0.00033116667
0.21524776	0.027348456	0.00033361678
0.21537826	0.027134043	0.00033215300
0.21550875	0.027280274	0.00033343900
0.21563925	0.026900844	0.00033193267
0.21576974	0.026835569	0.00033051823
0.21590023	0.027084230	0.00033115606
0.21603073	0.027138805	0.00033192213
0.21616122	0.026999033	0.00033050903
0.21629172	0.027564826	0.00033470942
0.21642221	0.027010842	0.00033094756
0.21655270	0.027468064	0.00033312597
0.21668320	0.026657707	0.00033028982
0.21681369	0.027006009	0.00032890451
0.21694419	0.026994314	0.00033185733
0.21707468	0.026801308	0.00032946498
0.21720517	0.027120526	0.00033085445
0.21733567	0.026553475	0.00032765710
0.21746616	0.027358273	0.00033161067
0.21759665	0.026782263	0.00032879038
0.21772715	0.027512396	0.00033418610
0.21785764	0.026887240	0.00032806547
0.21798814	0.026543376	0.00032779497
0.21811863	0.026601470	0.00032681300
0.21824912	0.027808487	0.00033469096
0.21837962	0.027732046	0.00033444734
0.21851011	0.027156522	0.00032877786
0.21864061	0.026864121	0.00032913716
0.21877110	0.027261428	0.00033053922
0.21890159	0.026857171	0.00032693213
0.21903209	0.026828851	0.00032842248
0.21916258	0.026542814	0.00032551781
0.21929308	0.027244420	0.00033098786
0.21942357	0.026854617	0.00032789048
0.21955406	0.028167962	0.00033290891
0.21968456	0.026936776	0.00032962306
0.21981505	0.027284479	0.00032988049
0.21994555	0.027502768	0.00033119650
0.22007604	0.026749983	0.00032724729
0.22020653	0.027037782	0.00032752711
0.22033703	0.027195856	0.00032865820
0.22046752	0.027062503	0.00032925225
0.22059802	0.027085432	0.00032689196
0.22072851	0.026798533	0.00032713307
0.22085900	0.027152745	0.00032737409
0.22098950	0.026649347	0.00032534288
0.22111999	0.026888226	0.00032680109
0.22125049	0.027724388	0.00032966556
0.22138098	0.027054079	0.00032811949
0.22151147	0.027314363	0.00032849348
0.22164197	0.026828394	0.00032550517
0.22177246	0.026929305	0.00032703555
0.22190296	0.027146430	0.00032713497
0.22203345	0.027114638	0.00032819872
0.22216394	0.027177566	0.00032990930
0.22229444	0.027207804	0.00032637593
0.22242493	0.026374202	0.00032271529
0.22255543	0.027846214	0.00033060643
0.22268592	0.027612390	0.00033062228
0.22281641	0.027405624	0.00032943259
0.22294691	0.027117820	0.00032602158
0.22307740	0.026145418	0.00032103552
0.22320790	0.027081371	0.00032700586
0.22333839	0.026732854	0.00032497989
0.22346888	0.026691875	0.00032469755
0.22359938	0.026672271	0.00032434860
0.22372987	0.026760653	0.00032452323
0.22386037	0.026615972	0.00032509235
0.22399086	0.027175086	0.00032535090
0.22412135	0.026847846	0.00032520836
0.22425185	0.027074856	0.00032594557
0.22438234	0.027130961	0.00032586245
0.22451284	0.026471962	0.00032387176
0.22464333	0.026703054	0.00032284201
0.22477382	0.026535285	0.00032366380
0.22490432	0.027292524	0.00032673513
0.22503481	0.027502119	0.00032633305
0.22516531	0.027454195	0.00032810631
0.22529580	0.026507127	0.00032163628
0.22542629	0.027532288	0.00032767258
0.22555679	0.026456334	0.00032231565
0.22568728	0.026665401	0.00032163659
0.22581778	0.026663844	0.00032376171
0.22594827	0.026960170	0.00032519953
0.22607876	0.027271037	0.00032512000
0.22620926	0.026473413	0.00032201649
0.22633975	0.027059961	0.00032424197
0.22647025	0.027150983	0.00032454867
0.22660074	0.027076077	0.00032511155
0.22673123	0.026878352	0.00032287119
0.22686173	0.026892849	0.00032372122
0.22699222	0.027011297	0.00032356208
0.22712271	0.026505606	0.00032115863
0.22725321	0.027135760	0.00032520393
0.22738370	0.027016065	0.00032368411
0.22751420	0.027035711	0.00032449564
0.22764469	0.026761860	0.00032302868
0.22777518	0.026628568	0.00032013641
0.22790568	0.027253281	0.00032419152
0.22803617	0.027263827	0.00032447208
0.22816667	0.027413232	0.00032477326
0.22829716	0.027140254	0.00032458926
0.22842765	0.027472260	0.00032452171
0.22855815	0.026718056	0.00032087348
0.22868864	0.027239012	0.00032350093
0.22881914	0.027135223	0.00032262387
0.22894963	0.026962463	0.00032336126
0.22908012	0.027111396	0.00032302338
0.22921062	0.027294312	0.00032342928
0.22934111	0.026834698	0.00032249652
0.22947161	0.026893926	0.00032114393
0.22960210	0.027156026	0.00032292000
0.22973259	0.027539411	0.00032454940
0.22986309	0.026966828	0.00032103625
0.22999358	0.027068833	0.00032308140
0.23012408	0.027270089	0.00032200282
0.23025457	0.026779922	0.00032109891
0.23038506	0.026677585	0.00031969695
0.23051556	0.027729836	0.00032426971
0.23064605	0.026617266	0.00031907030
0.23077655	0.026424331	0.00032266297
0.23090704	0.026680625	0.00032827325
0.23103753	0.027041716	0.00033252116
0.23116803	0.026977752	0.00033215740
0.23129852	0.026520261	0.00033151076
0.23142902	0.027429308	0.00033843258
0.23155951	0.027261046	0.00033866469
0.23169000	0.027231095	0.00034053229
0.23182050	0.026795740	0.00033828115
0.23195099	0.026745675	0.00033967662
0.23208149	0.027318594	0.00034364204
0.23221198	0.027317898	0.00034244636
0.23234247	0.027275468	0.00034648930
0.23247297	0.027831870	0.00034893757
0.23260346	0.027377253	0.00034778170
0.23273396	0.026713410	0.00034572312
0.23286445	0.027112289	0.00034655868
0.23299494	0.027213773	0.00035011114
0.23312544	0.027443394	0.00035238959
0.23325593	0.027363033	0.00035120339
0.23338643	0.027390994	0.00035179774
0.23351692	0.026849363	0.00034743853
0.23364741	0.026290376	0.00034413490
0.23377791	0.026900199	0.00035007140
0.23390840	0.027415593	0.00034948356
0.23403890	0.026831344	0.00034754748
0.23416939	0.026833836	0.00034865668
0.23429988	0.027608244	0.00035284695
0.23443038	0.027636625	0.00035408022
0.23456087	0.027142793	0.00034992221
0.23469137	0.026645243	0.00034916567
0.23482186	0.027282193	0.00035274263
0.23495235	0.027820160	0.00035529599
0.23508285	0.027444467	0.00035296907
0.23521334	0.026791104	0.00034934778
0.23534384	0.027402194	0.00035386868
0.23547433	0.027160651	0.00035374787
0.23560482	0.027148521	0.00035086755
0.23573532	0.026924995	0.00035187049
0.23586581	0.027083189	0.00035261729
0.23599630	0.027417006	0.00035466739
0.23612680	0.026602518	0.00035094662
0.23625729	0.026666976	0.00034966992
0.23638779	0.026476136	0.00035176593
0.23651828	0.026717452	0.00035185177
0.23664877	0.027213382	0.00035352946
0.23677927	0.027215463	0.00035502075
0.23690976	0.027548514	0.00035639026
0.23704026	0.026903254	0.00035381780
0.23717075	0.026771348	0.00035230904
0.23730124	0.027024479	0.00035407797
0.23743174	0.026740400	0.00035436346
0.23756223	0.027216408	0.00035683292
0.23769273	0.027323773	0.00035627923
0.23782322	0.026905554	0.00035560853
0.23795371	0.026663461	0.00035228816
0.23808421	0.027129947	0.00035637725
0.23821470	0.026904422	0.00035578081
0.23834520	0.027354611	0.00035712610
0.23847569	0.027081817	0.00035632286
0.23860618	0.026751724	0.00035504808
0.23873668	0.026555718	0.00035494759
0.23886717	0.026421787	0.00035466180
0.23899767	0.026984551	0.00035508833
0.23912816	0.026955723	0.00035739435
0.23925865	0.026190892	0.00035258345
0.23938915	0.027021121	0.00035638155
0.23951964	0.026734801	0.00035498409
0.23965014	0.026924844	0.00035671222
0.23978063	0.026769666	0.00035620712
0.23991112	0.026885708	0.00035828115
0.24004162	0.027416137	0.00035869341
0.24017211	0.027193259	0.00036031786
0.24030261	0.026365666	0.00035452728
0.24043310	0.027151042	0.00035862964
0.24056359	0.027108079	0.00035995359
0.24069409	0.026843382	0.00035548355
0.24082458	0.026500958	0.00035679227
0.24095508	0.027404509	0.00036236784
0.24108557	0.026517560	0.00035394255
0.24121606	0.026973920	0.00035950189
0.24134656	0.027193499	0.00036037736
0.24147705	0.026495792	0.00035570907
0.24160755	0.027232631	0.00036157126
0.24173804	0.027480411	0.00036172971
0.24186853	0.026730079	0.00036000911
0.24199903	0.027292909	0.00036263656
0.24212952	0.027042520	0.00035871487
0.24226002	0.026530653	0.00035789311
0.24239051	0.026803483	0.00035885503
0.24252100	0.026550943	0.00035700208
0.24265150	0.026969413	0.00036117114
0.24278199	0.027250206	0.00036049944
0.24291249	0.026831977	0.00035977866
0.24304298	0.026912091	0.00036090632
0.24317347	0.027228488	0.00036204959
0.24330397	0.026985160	0.00036109196
0.24343446	0.026971960	0.00036215640
0.24356496	0.026410042	0.00035755476
0.24369545	0.027106886	0.00036315891
0.24382594	0.027159549	0.00036173269
0.24395644	0.026613772	0.00036096148
0.24408693	0.026047939	0.00035657625
0.24421743	0.026924031	0.00036075303
0.24434792	0.027155386	0.00036511721
0.24447841	0.027821867	0.00036646904
0.24460891	0.026170625	0.00035830012
0.24473940	0.026950427	0.00036264338
0.24486989	0.027143575	0.00036187571
0.24500039	0.026959020	0.00036311877
0.24513088	0.026390407	0.00035770492
0.24526138	0.027477634	0.00036639327
0.24539187	0.027762448	0.00036750923
0.24552236	0.027438959	0.00036428954
0.24565286	0.027320359	0.00036515717
0.24578335	0.027175613	0.00036424761
0.24591385	0.027142066	0.00036425214
0.24604434	0.026296794	0.00036114137
0.24617483	0.026191421	0.00035842768
0.24630533	0.026679039	0.00036057040
0.24643582	0.026664157	0.00036205501
0.24656632	0.026603938	0.00035989560
0.24669681	0.026733194	0.00036401336
0.24682730	0.026858747	0.00036108121
0.24695780	0.026591764	0.00036221722
0.24708829	0.027075872	0.00036419746
0.24721879	0.026436533	0.00036012828
0.24734928	0.026358047	0.00036306065
0.24747977	0.026625315	0.00036274100
0.24761027	0.026822049	0.00036279179
0.24774076	0.027038327	0.00036481533
0.24787126	0.026361415	0.00036055666
0.24800175	0.026535208	0.00036260614
0.24813224	0.026235826	0.00036237314
0.24826274	0.026477816	0.00036026230
0.24839323	0.026817003	0.00036475938
0.24852373	0.026911797	0.00036443791
0.24865422	0.026679490	0.00036199311
0.24878471	0.027421427	0.00036960997
0.24891521	0.026701533	0.00036287832
0.24904570	0.027201732	0.00036774228
0.24917620	0.026345441	0.00036253028
0.24930669	0.026592891	0.00036305092
0.24943718	0.027103055	0.00036755551
0.24956768	0.026900862	0.00036566121
0.24969817	0.026661509	0.00036402418
0.24982867	0.026673576	0.00036516292
0.24995916	0.026983626	0.00036629364
0.25008965	0.026961229	0.00036614579
0.25022015	0.027108696	0.00036791066
0.25035064	0.026794284	0.00036466694
0.25048114	0.026509847	0.00036531625
0.25061163	0.027438077	0.00036776703
0.25074212	0.026957534	0.00036632033
0.25087262	0.026414236	0.00036555614
0.25100311	0.026501894	0.00036113137
0.25113361	0.026863742	0.00036659446
0.25126410	0.027291954	0.00036835040
0.25139459	0.027130212	0.00036754285
0.25152509	0.026286792	0.00036521101
0.25165558	0.026920549	0.00036487215
0.25178608	0.026537749	0.00036603724
0.25191657	0.026563705	0.00036607292
0.25204706	0.026729579	0.00036443426
0.25217756	0.026485964	0.00036632782
0.25230805	0.027085200	0.00036726048
0.25243855	0.027303765	0.00036991134
0.25256904	0.026656432	0.00036756114
0.25269953	0.026421414	0.00036181184
0.25283003	0.026334719	0.00036440459
0.25296052	0.026654480	0.00036666551
0.25309102	0.026793445	0.00036694615
0.25322151	0.026746546	0.00036612387
0.25335200	0.026370481	0.00036329765
0.25348250	0.027419834	0.00037171013
0.25361299	0.026317693	0.00036531250
0.25374349	0.026567830	0.00036445798
0.25387398	0.026829297	0.00036888795
0.25400447	0.027342152	0.00037139785
0.25413497	0.026529460	0.00036487677
0.25426546	0.026574364	0.00036770732
0.25439595	0.026923513	0.00036755626
0.25452645	0.027290756	0.00037142867
0.25465694	0.027005319	0.00036949138
0.25478744	0.027404649	0.00037099166
0.25491793	0.027146632	0.00037078994
0.25504842	0.027130152	0.00036853707
0.25517892	0.026983081	0.00036995762
0.25530941	0.027459925	0.00038332575
0.25543991	0.027050248	0.00038142042
0.25557040	0.026736473	0.00038296343
0.25570089	0.026366087	0.00038405706
0.25583139	0.027522351	0.00039314019
0.25596188	0.026517048	0.00039035687
0.25609238	0.026592841	0.00039180296
0.25622287	0.027239024	0.00039792817
0.25635336	0.026405352	0.00039567151
0.25648386	0.026631667	0.00039823567
0.25661435	0.026755362	0.00040027940
0.25674485	0.027108420	0.00040561256
0.25687534	0.027367491	0.00040912822
0.25700583	0.027191955	0.00040932260
0.25713633	0.026957190	0.00040849125
0.25726682	0.026632525	0.00040805732
0.25739732	0.027072259	0.00041332110
0.25752781	0.026594699	0.00041236862
0.25765830	0.026774493	0.00041543008
0.25778880	0.025785325	0.00040955732
0.25791929	0.026962743	0.00041991575
0.25804979	0.026338930	0.00041833784
0.25818028	0.026312202	0.00041952695
0.25831077	0.025923998	0.00041875111
0.25844127	0.026554892	0.00042230237
0.25857176	0.026241596	0.00042197212
0.25870226	0.026179502	0.00042333419
0.25883275	0.027294768	0.00043327848
0.25896324	0.027059427	0.00043180657
0.25909374	0.026788758	0.00043135124
0.25922423	0.026808559	0.00043456813
0.25935473	0.027200355	0.00043817758
0.25948522	0.026594785	0.00043732377
0.25961571	0.025805127	0.00042948919
0.25974621	0.026997258	0.00043838996
0.25987670	0.027539233	0.00044368411
0.26000720	0.027008075	0.00044103127
0.26013769	0.026595240	0.00043920074
0.26026818	0.026195540	0.00043604376
0.26039868	0.026431828	0.00043829159
0.26052917	0.026630914	0.00044267432
0.26065967	0.026924020	0.00044239387
0.26079016	0.027322098	0.00044894260
0.26092065	0.026722080	0.00044579612
0.26105115	0.026457850	0.00044263850
0.26118164	0.026818474	0.00044787824
0.26131214	0.026290379	0.00044206236
0.26144263	0.026553021	0.00044633706
0.26157312	0.026649025	0.00044728074
0.26170362	0.026800881	0.00045033721
0.26183411	0.027111748	0.00045197097
0.26196461	0.027489170	0.00045510713
0.26209510	0.026606448	0.00044950313
0.26222559	0.027039942	0.00045511596
0.26235609	0.026902378	0.00045445214
0.26248658	0.026486079	0.00045105647
0.26261708	0.026433459	0.00044797801
0.26274757	0.026435621	0.00045275188
0.26287806	0.026195452	0.00045095641
0.26300856	0.026932963	0.00045937536
0.26313905	0.026587542	0.00045701454
0.26326954	0.027032783	0.00045752659
0.26340004	0.026496836	0.00045681075
0.26353053	0.026592817	0.00045921485
0.26366103	0.025997303	0.00045366546
0.26379152	0.027069642	0.00046400339
0.26392201	0.027110841	0.00046311655
0.26405251	0.026014640	0.00045571188
0.26418300	0.026361215	0.00046126098
0.26431350	0.026241717	0.00045729254
0.26444399	0.027154961	0.00046993039
0.26457448	0.026872939	0.00046294655
0.26470498	0.026273834	0.00046190455
0.26483547	0.026047755	0.00046127605
0.26496597	0.025916591	0.00045753098
0.26509646	0.026189636	0.00046371031
0.26522695	0.026143419	0.00046505798
0.26535745	0.026653917	0.00046540809
[truncated: 572 more rows]
