# Supplementary material for: Rationally seeded computational protein design of ɑ-helical barrels
Source: Nat Chem Biol. 2024 Jun 20;20(8):991–9. doi: 10.1038/s41589-024-01642-0 (PMC11288890; doi:10.1038/s41589-024-01642-0)
Supplement: Supplementary file 5 — PDB files used for making figure panels h–j. [file 41589_2024_1642_MOESM5_ESM.zip › KIA_RP_RSPD_NatChemBiol_data_Figure3/sc-CC-7-LI_panels_c-g/SAXS_panel_g/LI_SAXS_raw/b21-438120_00559.dat]

0.0045000000	1.0155530	0.0097626766
0.0046304940	0.93464172	0.0091060051
0.0047609879	0.82544595	0.0083327383
0.0048914819	0.77804697	0.0081200896
0.0050219759	0.69126038	0.0072583519
0.0051524699	0.62741219	0.0068464433
0.0052829638	0.57687856	0.0063987118
0.0054134578	0.52751392	0.0059361225
0.0055439518	0.49972789	0.0058824092
0.0056744457	0.45860280	0.0053492517
0.0058049397	0.42743286	0.0051084349
0.0059354337	0.40335829	0.0050870881
0.0060659277	0.37074633	0.0046346912
0.0061964216	0.35044494	0.0046255549
0.0063269156	0.33728140	0.0044433013
0.0064574096	0.29916877	0.0040909159
0.0065879035	0.28798520	0.0040437150
0.0067183975	0.27803256	0.0038500688
0.0068488915	0.26406507	0.0037878504
0.0069793855	0.24905772	0.0037053300
0.0071098794	0.23832083	0.0034836867
0.0072403734	0.22875462	0.0034207314
0.0073708674	0.21885431	0.0033309191
0.0075013613	0.20132228	0.0031391529
0.0076318553	0.19176080	0.0030837044
0.0077623493	0.18718602	0.0029515651
0.0078928433	0.17603948	0.0028564892
0.0080233372	0.17249049	0.0028103949
0.0081538312	0.16204326	0.0026810575
0.0082843252	0.15524174	0.0026293282
0.0084148191	0.15389194	0.0025876071
0.0085453131	0.14829957	0.0024974612
0.0086758071	0.14385531	0.0024552120
0.0088063011	0.13546251	0.0023397373
0.0089367950	0.13471852	0.0023458594
0.0090672890	0.12596188	0.0022521938
0.0091977830	0.12429898	0.0021874268
0.0093282769	0.12082835	0.0021789450
0.0094587709	0.11762790	0.0020859158
0.0095892649	0.10868685	0.0020182641
0.0097197588	0.10504210	0.0019808690
0.0098502528	0.096670772	0.0018757768
0.0099807468	0.097761087	0.0018717326
0.010111241	0.095253482	0.0018472331
0.010241735	0.093686232	0.0017797438
0.010372229	0.089543565	0.0017527264
0.010502723	0.089533087	0.0017372787
0.010633217	0.084954126	0.0016770892
0.010763711	0.083547061	0.0016464273
0.010894205	0.079771395	0.0015756975
0.011024699	0.080401122	0.0015881364
0.011155193	0.076799400	0.0015415476
0.011285687	0.074441015	0.0014915074
0.011416180	0.072108589	0.0014624953
0.011546674	0.068926467	0.0013959473
0.011677168	0.065964530	0.0013555623
0.011807662	0.065918413	0.0013355740
0.011938156	0.064501634	0.0013130825
0.012068650	0.063310602	0.0012999264
0.012199144	0.062431773	0.0012698932
0.012329638	0.063194986	0.0012468105
0.012460132	0.059887827	0.0012121416
0.012590626	0.060320988	0.0011942979
0.012721120	0.058041415	0.0011550651
0.012851614	0.057795940	0.0011306478
0.012982108	0.056629674	0.0011025693
0.013112602	0.055102083	0.0010896871
0.013243096	0.054055923	0.0010652557
0.013373590	0.051562652	0.0010415017
0.013504084	0.050505686	0.0010285871
0.013634578	0.051737090	0.0010231387
0.013765072	0.051101728	0.0010205931
0.013895566	0.050712559	0.0010078153
0.014026060	0.049966147	0.00098350055
0.014156554	0.048925521	0.00098503034
0.014287048	0.048076683	0.00095979999
0.014417542	0.048473242	0.00095357362
0.014548036	0.047046071	0.00094949797
0.014678530	0.045092507	0.00091230672
0.014809024	0.047189460	0.00093798691
0.014939518	0.047017307	0.00093088083
0.015070012	0.044401243	0.00089411981
0.015200506	0.044972473	0.00090233803
0.015331000	0.044738253	0.00088855984
0.015461494	0.044235827	0.00088118887
0.015591988	0.044230325	0.00088353324
0.015722482	0.044114852	0.00086832940
0.015852975	0.041723406	0.00084396047
0.015983469	0.041920605	0.00084518106
0.016113963	0.041142651	0.00082764585
0.016244457	0.043340826	0.00085591340
0.016374951	0.040269513	0.00081520279
0.016505445	0.040024073	0.00081273583
0.016635939	0.040845660	0.00082015303
0.016766433	0.040422238	0.00080122762
0.016896927	0.041151519	0.00081171774
0.017027421	0.040975503	0.00080495343
0.017157915	0.040716859	0.00079819539
0.017288409	0.040414851	0.00079655942
0.017418903	0.040755029	0.00078635081
0.017549397	0.038271047	0.00076876973
0.017679891	0.038337813	0.00076534823
0.017810385	0.039396203	0.00076876453
0.017940879	0.038147164	0.00075852282
0.018071373	0.039014274	0.00076012384
0.018201867	0.040252813	0.00077277000
0.018332361	0.039235113	0.00076041481
0.018462855	0.037593734	0.00073384434
0.018593349	0.038140101	0.00074200271
0.018723843	0.038250303	0.00073966829
0.018854337	0.037618489	0.00072512773
0.018984831	0.038295130	0.00073477509
0.019115325	0.036125271	0.00070735293
0.019245819	0.036910497	0.00071994910
0.019376313	0.037135385	0.00071581238
0.019506807	0.036606443	0.00070302125
0.019637301	0.035494340	0.00069966206
0.019767795	0.036923582	0.00070253058
0.019898289	0.037557116	0.00071009209
0.020028783	0.036299655	0.00069610063
0.020159277	0.036858408	0.00069661024
0.020289771	0.035791060	0.00068809972
0.020420264	0.035818112	0.00068146275
0.020550758	0.036862836	0.00068661600
0.020681252	0.036282650	0.00068831799
0.020811746	0.037092194	0.00068648564
0.020942240	0.036588925	0.00067704353
0.021072734	0.036072121	0.00067861922
0.021203228	0.035237841	0.00065999563
0.021333722	0.034800375	0.00066244852
0.021464216	0.035305415	0.00066299009
0.021594710	0.035657986	0.00065745533
0.021725204	0.035804809	0.00066829042
0.021855698	0.034819743	0.00064450805
0.021986192	0.035608571	0.00065622138
0.022116686	0.035661368	0.00065775298
0.022247180	0.035535334	0.00064538810
0.022377674	0.034714078	0.00064300895
0.022508168	0.034668304	0.00063756568
0.022638662	0.033692692	0.00062417792
0.022769156	0.034313295	0.00063840443
0.022899650	0.035957138	0.00063920819
0.023030144	0.034961131	0.00063696698
0.023160638	0.035098533	0.00063575423
0.023291132	0.034379353	0.00062344014
0.023421626	0.033709858	0.00061981763
0.023552120	0.035160810	0.00062808522
0.023682614	0.034458344	0.00061574558
0.023813108	0.034090480	0.00062115898
0.023943602	0.035116352	0.00062051367
0.024074096	0.034186564	0.00061051322
0.024204590	0.033840506	0.00061183221
0.024335084	0.033496777	0.00060065441
0.024465578	0.033277746	0.00060214969
0.024596072	0.033974189	0.00060269724
0.024726566	0.034236081	0.00060473064
0.024857060	0.034541925	0.00060761099
0.024987553	0.034447886	0.00059878091
0.025118047	0.034120328	0.00060109788
0.025248541	0.033338670	0.00059099597
0.025379035	0.033694524	0.00058825189
0.025509529	0.033760322	0.00059402213
0.025640023	0.034128236	0.00058749207
0.025770517	0.033694879	0.00058833589
0.025901011	0.033022286	0.00058235560
0.026031505	0.033147618	0.00057713652
0.026161999	0.032321296	0.00057136691
0.026292493	0.033706179	0.00057966684
0.026422987	0.033386066	0.00057536540
0.026553481	0.033441871	0.00057668339
0.026683975	0.033490994	0.00057372993
0.026814469	0.032823792	0.00056835434
0.026944963	0.033876290	0.00057404725
0.027075457	0.033611921	0.00056994702
0.027205951	0.034366292	0.00057909050
0.027336445	0.033617228	0.00056600255
0.027466939	0.033582849	0.00056475532
0.027597433	0.033434958	0.00056741405
0.027727927	0.033737461	0.00056128845
0.027858421	0.033007087	0.00056303326
0.027988915	0.033542673	0.00056159923
0.028119409	0.033330274	0.00055513790
0.028249903	0.033921757	0.00056270210
0.028380397	0.032479566	0.00054532428
0.028510891	0.032780351	0.00055301752
0.028641385	0.033532538	0.00055700430
0.028771879	0.033129592	0.00054591115
0.028902373	0.032543645	0.00054622148
0.029032867	0.032446263	0.00054171487
0.029163361	0.031965586	0.00053523002
0.029293855	0.032040383	0.00053987513
0.029424349	0.032526724	0.00053663978
0.029554842	0.032734127	0.00053893968
0.029685336	0.032410337	0.00053513111
0.029815830	0.032148910	0.00052898950
0.029946324	0.032975205	0.00053788324
0.030076818	0.032648045	0.00053615795
0.030207312	0.032788134	0.00053154490
0.030337806	0.032005449	0.00052797376
0.030468300	0.032103175	0.00052347617
0.030598794	0.032741552	0.00052924002
0.030729288	0.032516282	0.00052830849
0.030859782	0.032300518	0.00052212729
0.030990276	0.033062780	0.00052906774
0.031120770	0.032793291	0.00052255063
0.031251264	0.032902944	0.00052257865
0.031381758	0.033063326	0.00052820296
0.031512252	0.032370999	0.00051753212
0.031642746	0.032306583	0.00051886587
0.031773240	0.031514622	0.00051011022
0.031903734	0.033494989	0.00052039013
0.032034228	0.032580893	0.00051648781
0.032164722	0.032775047	0.00051663485
0.032295216	0.032526010	0.00051206151
0.032425710	0.033286728	0.00052075535
0.032556204	0.032120256	0.00050572851
0.032686698	0.031733094	0.00050522648
0.032817192	0.032658081	0.00050973713
0.032947686	0.032185187	0.00050463710
0.033078180	0.031800728	0.00050307939
0.033208674	0.032234990	0.00050228507
0.033339168	0.032971624	0.00050811239
0.033469662	0.031331699	0.00049555240
0.033600156	0.031973761	0.00049801394
0.033730650	0.032664810	0.00050672152
0.033861144	0.031935365	0.00049733458
0.033991637	0.032350990	0.00049527354
0.034122131	0.031545323	0.00049484292
0.034252625	0.032238525	0.00050122707
0.034383119	0.031830464	0.00050300330
0.034513613	0.031302394	0.00050048735
0.034644107	0.031503158	0.00049979327
0.034774601	0.032433885	0.00051859650
0.034905095	0.031322172	0.00051219124
0.035035589	0.032499783	0.00052320309
0.035166083	0.031518956	0.00052198781
0.035296577	0.032431109	0.00052771029
0.035427071	0.031778843	0.00052913626
0.035557565	0.032576370	0.00053026287
0.035688059	0.032505027	0.00053029686
0.035818553	0.031857263	0.00053357224
0.035949047	0.030760414	0.00052077341
0.036079541	0.031580041	0.00052797695
0.036210035	0.031305591	0.00052559278
0.036340529	0.032180713	0.00053211131
0.036471023	0.031760862	0.00053430948
0.036601517	0.032128339	0.00053500376
0.036732011	0.032455545	0.00053760572
0.036862505	0.031170423	0.00053099549
0.036992999	0.031787334	0.00053423753
0.037123493	0.032082269	0.00053737385
0.037253987	0.030816821	0.00053281924
0.037384481	0.030987271	0.00052925885
0.037514975	0.031642802	0.00053970552
0.037645469	0.031806937	0.00053909283
0.037775963	0.031400806	0.00053353936
0.037906457	0.032919017	0.00055386515
0.038036951	0.031323070	0.00053856664
0.038167445	0.030629600	0.00053448653
0.038297939	0.031828977	0.00054444345
0.038428433	0.031926930	0.00054330985
0.038558926	0.031818331	0.00054726016
0.038689420	0.031709912	0.00054483798
0.038819914	0.031312395	0.00054000047
0.038950408	0.031526035	0.00054791637
0.039080902	0.030632667	0.00053173412
0.039211396	0.031697063	0.00054031060
0.039341890	0.032085962	0.00053549497
0.039472384	0.031519458	0.00053099403
0.039602878	0.031402964	0.00052940710
0.039733372	0.030703908	0.00052071257
0.039863866	0.030727804	0.00051638602
0.039994360	0.031563967	0.00052668508
0.040124854	0.031287253	0.00051841769
0.040255348	0.031974591	0.00052556842
0.040385842	0.031965198	0.00052174750
0.040516336	0.032516334	0.00052620573
0.040646830	0.031378717	0.00051749710
0.040777324	0.031710165	0.00051867732
0.040907818	0.032061073	0.00051979431
0.041038312	0.031786541	0.00052110962
0.041168806	0.032662202	0.00052007051
0.041299300	0.031338682	0.00051680965
0.041429794	0.031605745	0.00051391612
0.041560288	0.031531465	0.00051192693
0.041690782	0.031714911	0.00051476682
0.041821276	0.031014273	0.00050678216
0.041951770	0.030470165	0.00050338808
0.042082264	0.031830446	0.00051145391
0.042212758	0.032437010	0.00051438917
0.042343252	0.031640772	0.00051235620
0.042473746	0.031246545	0.00050543187
0.042604240	0.031082381	0.00050082637
0.042734734	0.031091341	0.00050612749
0.042865228	0.032380843	0.00050999614
0.042995722	0.031208681	0.00050460409
0.043126215	0.030688969	0.00049940826
0.043256709	0.031317133	0.00050217038
0.043387203	0.032552408	0.00051125676
0.043517697	0.031523543	0.00050158344
0.043648191	0.030736471	0.00049454751
0.043778685	0.030941607	0.00050006052
0.043909179	0.031776896	0.00050110857
0.044039673	0.031304691	0.00049947985
0.044170167	0.031432948	0.00050055162
0.044300661	0.030830621	0.00049236807
0.044431155	0.032545771	0.00050948008
0.044561649	0.031627532	0.00049884173
0.044692143	0.031340324	0.00049628247
0.044822637	0.030890069	0.00049336396
0.044953131	0.031223128	0.00049447516
0.045083625	0.031286995	0.00049842283
0.045214119	0.031194577	0.00049293316
0.045344613	0.031417829	0.00049311193
0.045475107	0.031482017	0.00049481945
0.045605601	0.031230843	0.00049069736
0.045736095	0.031351672	0.00049116213
0.045866589	0.031326143	0.00049366358
0.045997083	0.030961198	0.00048641017
0.046127577	0.031889031	0.00049960244
0.046258071	0.031273748	0.00049893634
0.046388565	0.030448439	0.00049259981
0.046519059	0.031472222	0.00050836537
0.046649553	0.031290844	0.00050548505
0.046780047	0.030523683	0.00050134997
0.046910541	0.030811478	0.00050538452
0.047041035	0.030583878	0.00050346082
0.047171529	0.030825400	0.00050960254
0.047302023	0.030627762	0.00050880358
0.047432517	0.031741254	0.00051603743
0.047563011	0.030217936	0.00050863523
0.047693504	0.030375377	0.00050733582
0.047823998	0.030644801	0.00051136658
0.047954492	0.031009759	0.00051616251
0.048084986	0.031436585	0.00051935204
0.048215480	0.031664128	0.00052466237
0.048345974	0.031296265	0.00051907830
0.048476468	0.030701008	0.00051414169
0.048606962	0.031374063	0.00052257746
0.048737456	0.030940665	0.00051848519
0.048867950	0.031747389	0.00052840569
0.048998444	0.031173848	0.00052037166
0.049128938	0.030524610	0.00051736776
0.049259432	0.030665951	0.00051868539
0.049389926	0.031581029	0.00052678894
0.049520420	0.031802529	0.00052883771
0.049650914	0.030867922	0.00052367334
0.049781408	0.031149408	0.00052413403
0.049911902	0.031537174	0.00052639591
0.050042396	0.030203792	0.00051881374
0.050172890	0.030456582	0.00052252081
0.050303384	0.031242335	0.00053112558
0.050433878	0.032021453	0.00053247815
0.050564372	0.031558529	0.00053188164
0.050694866	0.031577610	0.00052873377
0.050825360	0.031006184	0.00052942754
0.050955854	0.030558540	0.00052532366
0.051086348	0.032110422	0.00053648734
0.051216842	0.031528318	0.00053197997
0.051347336	0.031696917	0.00053465409
0.051477830	0.030480599	0.00052354919
0.051608324	0.030482901	0.00052595814
0.051738818	0.030990412	0.00053144498
0.051869312	0.031198452	0.00053032401
0.051999806	0.030946694	0.00053037727
0.052130299	0.030066083	0.00052268678
0.052260793	0.031498548	0.00053520996
0.052391287	0.031743910	0.00053853445
0.052521781	0.030907655	0.00053178952
0.052652275	0.030149643	0.00052952851
0.052782769	0.030933896	0.00052992142
0.052913263	0.030407603	0.00052836255
0.053043757	0.031256196	0.00053403785
0.053174251	0.031039950	0.00053594928
0.053304745	0.030953120	0.00053481155
0.053435239	0.031359070	0.00054097995
0.053565733	0.031914539	0.00054066701
0.053696227	0.031516294	0.00053699842
0.053826721	0.031174973	0.00053792435
0.053957215	0.030967873	0.00053503907
0.054087709	0.032011054	0.00054566924
0.054218203	0.031400359	0.00053667002
0.054348697	0.031698591	0.00054048722
0.054479191	0.030233843	0.00053168114
0.054609685	0.031266065	0.00054023030
0.054740179	0.030889656	0.00053545898
0.054870673	0.030980369	0.00053841866
0.055001167	0.031026301	0.00053528277
0.055131661	0.030358420	0.00053284435
0.055262155	0.031295377	0.00053780366
0.055392649	0.031266379	0.00054217383
0.055523143	0.030746033	0.00053905497
0.055653637	0.030385846	0.00053370362
0.055784131	0.030518716	0.00053389339
0.055914625	0.029451397	0.00052728275
0.056045119	0.029995515	0.00053248008
0.056175613	0.030936373	0.00053964715
0.056306107	0.030979725	0.00053860097
0.056436601	0.029760903	0.00052857741
0.056567095	0.031030537	0.00053999007
0.056697588	0.030402676	0.00053605388
0.056828082	0.031589570	0.00054557916
0.056958576	0.030107431	0.00053315757
0.057089070	0.030632054	0.00053700543
0.057219564	0.030572622	0.00053820372
0.057350058	0.030766522	0.00053546086
0.057480552	0.031553837	0.00054784439
0.057611046	0.030734884	0.00053613550
0.057741540	0.030946404	0.00054012683
0.057872034	0.030959052	0.00053966482
0.058002528	0.031729255	0.00054243388
0.058133022	0.031089570	0.00054144689
0.058263516	0.030109729	0.00053051288
0.058394010	0.030234174	0.00053164262
0.058524504	0.030744625	0.00053530273
0.058654998	0.030309912	0.00053015952
0.058785492	0.031720593	0.00054065440
0.058915986	0.030588989	0.00053471410
0.059046480	0.030001529	0.00052220286
0.059176974	0.031420734	0.00054061002
0.059307468	0.030285936	0.00052496348
0.059437962	0.030594812	0.00052504385
0.059568456	0.031046110	0.00053417533
0.059698950	0.030409817	0.00052522947
0.059829444	0.029867000	0.00052159856
0.059959938	0.030615980	0.00052608493
0.060090432	0.030245262	0.00052052845
0.060220926	0.030303739	0.00052351475
0.060351420	0.030137088	0.00052014620
0.060481914	0.029572949	0.00051779746
0.060612408	0.029868700	0.00051893368
0.060742902	0.030479884	0.00052021709
0.060873396	0.030560503	0.00052364122
0.061003890	0.029980137	0.00051857795
0.061134384	0.030781336	0.00052064563
0.061264877	0.031005740	0.00052865712
0.061395371	0.030712275	0.00052050290
0.061525865	0.029796894	0.00051292101
0.061656359	0.029709817	0.00051489218
0.061786853	0.031297714	0.00052693113
0.061917347	0.032354932	0.00053624773
0.062047841	0.030675229	0.00052003922
0.062178335	0.030439773	0.00051724596
0.062308829	0.030384870	0.00052032656
0.062439323	0.030237720	0.00051661106
0.062569817	0.030254750	0.00051702791
0.062700311	0.030269076	0.00051845802
0.062830805	0.031003538	0.00052195446
0.062961299	0.030443662	0.00051696817
0.063091793	0.031030974	0.00052264548
0.063222287	0.029522428	0.00050970367
0.063352781	0.030454191	0.00051978852
0.063483275	0.030816307	0.00051919068
0.063613769	0.030548160	0.00051672264
0.063744263	0.030562607	0.00051682933
0.063874757	0.030283672	0.00051510019
0.064005251	0.031381296	0.00052551056
0.064135745	0.030535504	0.00051864198
0.064266239	0.029975559	0.00051054604
0.064396733	0.030314922	0.00051338479
0.064527227	0.030798353	0.00051691864
0.064657721	0.030329446	0.00051569456
0.064788215	0.030413963	0.00051458234
0.064918709	0.030576573	0.00051398967
0.065049203	0.030149937	0.00051346570
0.065179697	0.030828720	0.00051451640
0.065310191	0.029485694	0.00050604318
0.065440685	0.031044458	0.00051921215
0.065571179	0.029949473	0.00050835657
0.065701673	0.030489573	0.00051305329
0.065832166	0.031270986	0.00051837077
0.065962660	0.030915431	0.00051570822
0.066093154	0.029960446	0.00051147269
0.066223648	0.031062347	0.00051451664
0.066354142	0.030556665	0.00051357599
0.066484636	0.029684571	0.00050360854
0.066615130	0.030158361	0.00051047560
0.066745624	0.029873391	0.00050730050
0.066876118	0.029935198	0.00050531249
0.067006612	0.029825247	0.00050707918
0.067137106	0.029910876	0.00050608434
0.067267600	0.029562602	0.00049813903
0.067398094	0.030842180	0.00051444453
0.067528588	0.030076531	0.00050681447
0.067659082	0.030933196	0.00051241634
0.067789576	0.030806350	0.00051427947
0.067920070	0.030328306	0.00050650390
0.068050564	0.030879921	0.00051113562
0.068181058	0.029754111	0.00050209425
0.068311552	0.029885128	0.00050285094
0.068442046	0.029766094	0.00050438566
0.068572540	0.031132149	0.00051335517
0.068703034	0.030219280	0.00050356896
0.068833528	0.030276116	0.00050838148
0.068964022	0.030022063	0.00050277881
0.069094516	0.030090884	0.00050560149
0.069225010	0.030673232	0.00050790753
0.069355504	0.030513659	0.00050706954
0.069485998	0.029264216	0.00049789580
0.069616492	0.030877568	0.00050991414
0.069746986	0.031018850	0.00050974335
0.069877480	0.029955149	0.00050281460
0.070007974	0.030086676	0.00050153252
0.070138468	0.030997919	0.00050880512
0.070268961	0.029815171	0.00049771587
0.070399455	0.029975764	0.00050038250
0.070529949	0.029931309	0.00050259893
0.070660443	0.030932388	0.00050730233
0.070790937	0.029713768	0.00049814884
0.070921431	0.030656326	0.00050528223
0.071051925	0.029570602	0.00049505024
0.071182419	0.029750598	0.00050239890
0.071312913	0.030039647	0.00049904372
0.071443407	0.030249522	0.00050274835
0.071573901	0.029837326	0.00049471832
0.071704395	0.030509214	0.00050078680
0.071834889	0.030750118	0.00050434385
0.071965383	0.030140179	0.00049819737
0.072095877	0.029317667	0.00049323516
0.072226371	0.030451710	0.00050104397
0.072356865	0.029401574	0.00049161029
0.072487359	0.030765332	0.00050333752
0.072617853	0.029645099	0.00049628198
0.072748347	0.030045548	0.00049319224
0.072878841	0.030515856	0.00050172678
0.073009335	0.030498283	0.00049637685
0.073139829	0.029271881	0.00048856463
0.073270323	0.030046186	0.00049753976
0.073400817	0.029783774	0.00049206365
0.073531311	0.029217528	0.00048840934
0.073661805	0.030322564	0.00049867708
0.073792299	0.030046711	0.00049146034
0.073922793	0.029597650	0.00049157186
0.074053287	0.029894853	0.00049308440
0.074183781	0.030206081	0.00049517044
0.074314275	0.030534160	0.00050056956
0.074444769	0.029805979	0.00049004149
0.074575263	0.030535529	0.00049722807
0.074705757	0.030506892	0.00049754384
0.074836250	0.030061187	0.00049346736
0.074966744	0.029613736	0.00049215487
0.075097238	0.029557353	0.00048667726
0.075227732	0.029787362	0.00049001407
0.075358226	0.029377301	0.00048889720
0.075488720	0.029626020	0.00048755517
0.075619214	0.030029532	0.00049164722
0.075749708	0.029675050	0.00048796545
0.075880202	0.029618590	0.00048810852
0.076010696	0.030145053	0.00049200823
0.076141190	0.031178355	0.00049798756
0.076271684	0.029976947	0.00049063603
0.076402178	0.030048904	0.00049342715
0.076532672	0.029392060	0.00048326900
0.076663166	0.029866829	0.00048980912
0.076793660	0.029967494	0.00048898351
0.076924154	0.029641443	0.00048607854
0.077054648	0.028909559	0.00048091684
0.077185142	0.030347488	0.00048993286
0.077315636	0.029497240	0.00048409419
0.077446130	0.029058346	0.00048131252
0.077576624	0.029016274	0.00047899077
0.077707118	0.029887535	0.00048977504
0.077837612	0.029809564	0.00048438186
0.077968106	0.029162569	0.00048285393
0.078098600	0.029713789	0.00048447901
0.078229094	0.029273400	0.00047998331
0.078359588	0.029688941	0.00048473188
0.078490082	0.029608189	0.00048373655
0.078620576	0.030334574	0.00048675756
0.078751070	0.028518784	0.00047642550
0.078881564	0.029222220	0.00047920091
0.079012058	0.029674854	0.00048460547
0.079142552	0.029827917	0.00048442096
0.079273046	0.029495173	0.00047852707
0.079403539	0.029441517	0.00048101707
0.079534033	0.028998808	0.00047755265
0.079664527	0.030113640	0.00048599706
0.079795021	0.030895263	0.00049168938
0.079925515	0.029873254	0.00048158419
0.080056009	0.029910561	0.00048644637
0.080186503	0.029929448	0.00048483485
0.080316997	0.030786936	0.00048646280
0.080447491	0.029888843	0.00048308841
0.080577985	0.029310963	0.00047773513
0.080708479	0.029665959	0.00047983465
0.080838973	0.029979204	0.00048200147
0.080969467	0.029531842	0.00047659445
0.081099961	0.030006768	0.00048368465
0.081230455	0.029513699	0.00047875293
0.081360949	0.029814000	0.00047762103
0.081491443	0.029781812	0.00048112348
0.081621937	0.029157314	0.00047322876
0.081752431	0.029444771	0.00047661492
0.081882925	0.028865628	0.00047391986
0.082013419	0.029418948	0.00047501166
0.082143913	0.029888349	0.00048021845
0.082274407	0.030013524	0.00047926214
0.082404901	0.029941072	0.00047800180
0.082535395	0.029273164	0.00047564330
0.082665889	0.029675581	0.00047574889
0.082796383	0.028975807	0.00047203912
0.082926877	0.028956029	0.00047134542
0.083057371	0.029248776	0.00047084811
0.083187865	0.030361396	0.00048140652
0.083318359	0.029754221	0.00047652043
0.083448853	0.029262726	0.00047157071
0.083579347	0.029244790	0.00047228569
0.083709841	0.029283481	0.00047078171
0.083840335	0.029427378	0.00047198388
0.083970828	0.029924525	0.00047663710
0.084101322	0.029660201	0.00047370214
0.084231816	0.030005967	0.00047761329
0.084362310	0.030038047	0.00047565220
0.084492804	0.029056950	0.00046960728
0.084623298	0.029383971	0.00047426164
0.084753792	0.029335248	0.00046931659
0.084884286	0.029589951	0.00047396097
0.085014780	0.029920910	0.00047497610
0.085145274	0.029194413	0.00046891303
0.085275768	0.028466446	0.00046466367
0.085406262	0.029797450	0.00047252739
0.085536756	0.029680349	0.00047281707
0.085667250	0.029331616	0.00047256706
0.085797744	0.029831107	0.00047041897
0.085928238	0.028842098	0.00046502451
0.086058732	0.029861176	0.00047125261
0.086189226	0.029529814	0.00046865008
0.086319720	0.028837698	0.00046780277
0.086450214	0.029456608	0.00046577757
0.086580708	0.028528141	0.00046328345
0.086711202	0.028659833	0.00046114625
0.086841696	0.030143628	0.00047204309
0.086972190	0.029476351	0.00046852197
0.087102684	0.029122336	0.00046591348
0.087233178	0.028614344	0.00046311518
0.087363672	0.029375001	0.00046751391
0.087494166	0.029542942	0.00046510492
0.087624660	0.030953725	0.00047757107
0.087755154	0.030043633	0.00047280898
0.087885648	0.028750977	0.00046128136
0.088016142	0.029290506	0.00046513808
0.088146636	0.029776161	0.00046698085
0.088277130	0.029424292	0.00046512435
0.088407623	0.028960112	0.00046422265
0.088538117	0.029085015	0.00046087908
0.088668611	0.028591372	0.00046005140
0.088799105	0.028343605	0.00045735096
0.088929599	0.029762360	0.00046540986
0.089060093	0.029265028	0.00046551064
0.089190587	0.029536095	0.00046512509
0.089321081	0.029808337	0.00046685256
0.089451575	0.028754599	0.00045899851
0.089582069	0.029750681	0.00046261341
0.089712563	0.029476724	0.00046137991
0.089843057	0.028604643	0.00046011018
0.089973551	0.029990004	0.00046592389
0.090104045	0.029492055	0.00046480188
0.090234539	0.028610473	0.00045385573
0.090365033	0.028732485	0.00045906768
0.090495527	0.028910683	0.00045855086
0.090626021	0.029519397	0.00046329240
0.090756515	0.029255582	0.00046235562
0.090887009	0.030486387	0.00046998798
0.091017503	0.028513010	0.00045253085
0.091147997	0.029454435	0.00046264932
0.091278491	0.029339657	0.00045875589
0.091408985	0.028137017	0.00045295901
0.091539479	0.028226293	0.00045173657
0.091669973	0.028844337	0.00045449238
0.091800467	0.029620087	0.00047166548
0.091930961	0.029429466	0.00047408529
0.092061455	0.029548866	0.00047848470
0.092191949	0.028232081	0.00047349330
0.092322443	0.029090535	0.00048017783
0.092452937	0.029188061	0.00048484415
0.092583431	0.028606845	0.00048143473
0.092713925	0.030027495	0.00049317399
0.092844419	0.029722297	0.00049737249
0.092974912	0.029725927	0.00049402628
0.093105406	0.029096356	0.00048168508
0.093235900	0.029199532	0.00048237357
0.093366394	0.029136628	0.00047373095
0.093496888	0.028375305	0.00047140109
0.093627382	0.028491003	0.00046703651
0.093757876	0.028212795	0.00046399445
0.093888370	0.028547453	0.00046894779
0.094018864	0.028897318	0.00046392385
0.094149358	0.029022735	0.00046957699
0.094279852	0.028746139	0.00046556925
0.094410346	0.028973847	0.00046487453
0.094540840	0.028866127	0.00046633562
0.094671334	0.029182971	0.00046485102
0.094801828	0.029224223	0.00046658035
0.094932322	0.029172213	0.00046756471
0.095062816	0.028781340	0.00046110622
0.095193310	0.029358826	0.00046589313
0.095323804	0.028971430	0.00046278540
0.095454298	0.028776168	0.00045930365
0.095584792	0.028409342	0.00045981668
0.095715286	0.029218015	0.00046206014
0.095845780	0.029100051	0.00046138648
0.095976274	0.029530200	0.00046724365
0.096106768	0.029580702	0.00046154600
0.096237262	0.029327377	0.00046416002
0.096367756	0.028701322	0.00046001184
0.096498250	0.029266256	0.00045969654
0.096628744	0.027981534	0.00045346951
0.096759238	0.029070811	0.00045654899
0.096889732	0.029633466	0.00046390150
0.097020226	0.029476750	0.00046191012
0.097150720	0.029332015	0.00045892853
0.097281214	0.028468674	0.00045227070
0.097411708	0.028936773	0.00045624647
0.097542201	0.029802263	0.00046214824
0.097672695	0.029731354	0.00046380133
0.097803189	0.029325939	0.00045696309
0.097933683	0.028986499	0.00045622046
0.098064177	0.029209369	0.00045636619
0.098194671	0.028944657	0.00045155268
0.098325165	0.028994362	0.00045154320
0.098455659	0.029489994	0.00045474816
0.098586153	0.028865287	0.00045055083
0.098716647	0.028953129	0.00044924108
0.098847141	0.028695245	0.00044412609
0.098977635	0.028969128	0.00044693149
0.099108129	0.029153355	0.00044787507
0.099238623	0.028599178	0.00044420940
0.099369117	0.028585652	0.00044183646
0.099499611	0.028773039	0.00044366765
0.099630105	0.029320946	0.00044883989
0.099760599	0.028982945	0.00044577129
0.099891093	0.029432312	0.00044738601
0.10002159	0.029088720	0.00044866120
0.10015208	0.029214573	0.00044701240
0.10028257	0.028807915	0.00044255585
0.10041307	0.029107725	0.00044745895
0.10054356	0.029253579	0.00044728141
0.10067406	0.029071059	0.00044924975
0.10080455	0.028305715	0.00044313179
0.10093504	0.027887958	0.00043649547
0.10106554	0.028739189	0.00044664339
0.10119603	0.029697544	0.00045034750
0.10132653	0.028995010	0.00044678830
0.10145702	0.029082281	0.00044937083
0.10158751	0.028304040	0.00043872396
0.10171801	0.028877167	0.00044505049
0.10184850	0.029300692	0.00044646589
0.10197900	0.029673723	0.00045008689
0.10210949	0.028759317	0.00044489493
0.10223998	0.028491911	0.00043939521
0.10237048	0.029007418	0.00044398460
0.10250097	0.028359820	0.00044166072
0.10263147	0.028070336	0.00043575726
0.10276196	0.028463242	0.00044242403
0.10289245	0.028298177	0.00043714389
0.10302295	0.028455771	0.00043952005
0.10315344	0.029278916	0.00044861999
0.10328394	0.028771686	0.00044041271
0.10341443	0.028871697	0.00044195971
0.10354492	0.028568349	0.00044062636
0.10367542	0.028772249	0.00043753482
0.10380591	0.029962331	0.00044985330
0.10393641	0.029327190	0.00044472311
0.10406690	0.028065632	0.00043454584
0.10419739	0.029084659	0.00044415697
0.10432789	0.028973697	0.00043942396
0.10445838	0.029018960	0.00044243558
0.10458888	0.028338392	0.00043690371
0.10471937	0.028926075	0.00043941196
0.10484986	0.028784607	0.00043971959
0.10498036	0.028448700	0.00043499705
0.10511085	0.029247826	0.00044114926
0.10524135	0.029264729	0.00044245330
0.10537184	0.029618939	0.00044313234
0.10550233	0.028928046	0.00044107049
0.10563283	0.029148340	0.00044012118
0.10576332	0.028574555	0.00043599381
0.10589382	0.029526143	0.00044378887
0.10602431	0.029347215	0.00043964124
0.10615480	0.028052401	0.00043173152
0.10628530	0.028930555	0.00043973897
0.10641579	0.028589415	0.00043445575
0.10654629	0.029167004	0.00043981372
0.10667678	0.028788310	0.00043504103
0.10680727	0.029262483	0.00043978126
0.10693777	0.029126461	0.00044013895
0.10706826	0.028608985	0.00043409755
0.10719876	0.029221418	0.00043989635
0.10732925	0.028147135	0.00043179735
0.10745974	0.028603012	0.00043149975
0.10759024	0.029059702	0.00043736017
0.10772073	0.028544885	0.00043474264
0.10785123	0.028778725	0.00043698272
0.10798172	0.028507605	0.00044233170
0.10811221	0.028249625	0.00044264697
0.10824271	0.028967628	0.00045481615
0.10837320	0.028738421	0.00045411252
0.10850370	0.029055641	0.00045827111
0.10863419	0.028615960	0.00045926704
0.10876468	0.028322702	0.00045629508
0.10889518	0.027773180	0.00045439409
0.10902567	0.029424256	0.00047086733
0.10915616	0.028931434	0.00046510562
0.10928666	0.028430949	0.00046762919
0.10941715	0.029507682	0.00047458654
0.10954765	0.028713530	0.00046951761
0.10967814	0.028405062	0.00046969140
0.10980863	0.028703462	0.00047322808
0.10993913	0.028603262	0.00047430440
0.11006962	0.027877279	0.00047216214
0.11020012	0.028511442	0.00047191641
0.11033061	0.028712254	0.00047932511
0.11046110	0.028009849	0.00047316165
0.11059160	0.028987488	0.00048291239
0.11072209	0.028533243	0.00048463563
0.11085259	0.028260902	0.00047757430
0.11098308	0.027835519	0.00047678681
0.11111357	0.029308203	0.00049314030
0.11124407	0.027600352	0.00047857633
0.11137456	0.028641211	0.00048979830
0.11150506	0.029001319	0.00049122982
0.11163555	0.028470638	0.00048748408
0.11176604	0.029143010	0.00049579963
0.11189654	0.027804904	0.00048220177
0.11202703	0.027800830	0.00048668761
0.11215753	0.028600554	0.00049357109
0.11228802	0.028642687	0.00049438742
0.11241851	0.028331240	0.00049321157
0.11254901	0.029260036	0.00050182961
0.11267950	0.027738321	0.00048972837
0.11281000	0.028084532	0.00049299920
0.11294049	0.028370567	0.00047964534
0.11307098	0.027994601	0.00047581345
0.11320148	0.028348821	0.00047091420
0.11333197	0.027715270	0.00046553833
0.11346247	0.028604572	0.00047448712
0.11359296	0.027681346	0.00046177151
0.11372345	0.028628789	0.00046804735
0.11385395	0.028610924	0.00046899133
0.11398444	0.028402223	0.00046170679
0.11411494	0.028931350	0.00046748737
0.11424543	0.028089928	0.00045907167
0.11437592	0.028777162	0.00046281927
0.11450642	0.027941956	0.00045727503
0.11463691	0.027636263	0.00044940677
0.11476741	0.028134954	0.00045509608
0.11489790	0.028535366	0.00045978783
0.11502839	0.028501245	0.00045480291
0.11515889	0.028310291	0.00045542108
0.11528938	0.027961241	0.00044991504
0.11541988	0.027838346	0.00044959255
0.11555037	0.028716003	0.00045559517
0.11568086	0.029139926	0.00045562086
0.11581136	0.028265791	0.00045211410
0.11594185	0.028949263	0.00045392277
0.11607235	0.028333749	0.00044900126
0.11620284	0.028195146	0.00044984496
0.11633333	0.028358018	0.00044845037
0.11646383	0.027311028	0.00044314326
0.11659432	0.027999758	0.00044650386
0.11672482	0.028362307	0.00044467236
0.11685531	0.027988549	0.00044423586
0.11698580	0.028522019	0.00044787832
0.11711630	0.028396120	0.00044584936
0.11724679	0.028372247	0.00044781299
0.11737729	0.027515284	0.00043920164
0.11750778	0.028759310	0.00044618056
0.11763827	0.028382729	0.00044645496
0.11776877	0.028717374	0.00044372760
0.11789926	0.028803809	0.00044727971
0.11802975	0.028612539	0.00044351972
0.11816025	0.027944885	0.00043704080
0.11829074	0.027944216	0.00043851465
0.11842124	0.028082169	0.00043589731
0.11855173	0.028260986	0.00043896856
0.11868222	0.027828685	0.00043296967
0.11881272	0.028085193	0.00043449164
0.11894321	0.028240663	0.00043543888
0.11907371	0.028215526	0.00043403369
0.11920420	0.028061974	0.00043363282
0.11933469	0.028157569	0.00043382983
0.11946519	0.028029814	0.00042816821
0.11959568	0.028049653	0.00043290660
0.11972618	0.028321100	0.00042986433
0.11985667	0.027603855	0.00042683431
0.11998716	0.027915569	0.00043016161
0.12011766	0.028529850	0.00043097014
0.12024815	0.028366021	0.00042898800
0.12037865	0.028146755	0.00042949806
0.12050914	0.028496424	0.00042638475
0.12063963	0.027688520	0.00042463466
0.12077013	0.029247440	0.00043365080
0.12090062	0.028211331	0.00042427134
0.12103112	0.028456741	0.00042720693
0.12116161	0.028188441	0.00042333294
0.12129210	0.028425580	0.00042642586
0.12142260	0.028647423	0.00042679232
0.12155309	0.028520886	0.00042592135
0.12168359	0.028729472	0.00042624152
0.12181408	0.027996063	0.00041901912
0.12194457	0.029052839	0.00042696320
0.12207507	0.028600808	0.00042595059
0.12220556	0.028449547	0.00042186770
0.12233606	0.028653534	0.00042602147
0.12246655	0.028497687	0.00042115824
0.12259704	0.028177444	0.00041992749
0.12272754	0.028395057	0.00042382925
0.12285803	0.028980837	0.00042528327
0.12298853	0.028190086	0.00041877609
0.12311902	0.028152789	0.00042254767
0.12324951	0.028568708	0.00041952127
0.12338001	0.028419593	0.00042297968
0.12351050	0.027493781	0.00041361715
0.12364100	0.027936320	0.00041756681
0.12377149	0.028568345	0.00042276719
0.12390198	0.028194323	0.00041825555
0.12403248	0.028697551	0.00042123307
0.12416297	0.028513004	0.00042122728
0.12429347	0.027005989	0.00040923417
0.12442396	0.028756277	0.00042418556
0.12455445	0.028341905	0.00041824671
0.12468495	0.028822976	0.00041974289
0.12481544	0.028386651	0.00041976236
0.12494594	0.027881823	0.00041371348
0.12507643	0.028530102	0.00041933405
0.12520692	0.028590003	0.00041964792
0.12533742	0.028056070	0.00041410182
0.12546791	0.028015040	0.00041410893
0.12559841	0.028759606	0.00041850979
0.12572890	0.028230464	0.00041604608
0.12585939	0.028200798	0.00041834872
0.12598989	0.027924759	0.00041193069
0.12612038	0.028524015	0.00041814747
0.12625088	0.027766657	0.00041158660
0.12638137	0.028434632	0.00041594502
0.12651186	0.028297835	0.00041834742
0.12664236	0.027551845	0.00040795733
0.12677285	0.027353591	0.00040774600
0.12690335	0.028128181	0.00041681144
0.12703384	0.028538868	0.00041406124
0.12716433	0.028280111	0.00041724404
0.12729483	0.028238669	0.00041258597
0.12742532	0.028290859	0.00041383423
0.12755581	0.027732557	0.00040925988
0.12768631	0.028005678	0.00040999911
0.12781680	0.028231336	0.00041430706
0.12794730	0.028156447	0.00041248323
0.12807779	0.028454923	0.00041227435
0.12820828	0.027475280	0.00040792173
0.12833878	0.027880685	0.00040884983
0.12846927	0.028502406	0.00041544486
0.12859977	0.028285524	0.00041389834
0.12873026	0.028165228	0.00040999300
0.12886075	0.028347508	0.00041291080
0.12899125	0.028446579	0.00041437537
0.12912174	0.028600083	0.00041298690
0.12925224	0.027800444	0.00040969948
0.12938273	0.028754028	0.00041437881
0.12951322	0.028299123	0.00041060712
0.12964372	0.027745713	0.00040822934
0.12977421	0.027666671	0.00040590983
0.12990471	0.028124673	0.00041127558
0.13003520	0.028310601	0.00041067211
0.13016569	0.027571418	0.00040493220
0.13029619	0.027749887	0.00040619891
0.13042668	0.027790762	0.00040617292
0.13055718	0.028211814	0.00040796974
0.13068767	0.027926193	0.00040978411
0.13081816	0.028056287	0.00040664986
0.13094866	0.027715781	0.00040569522
0.13107915	0.027751072	0.00040392180
0.13120965	0.028140132	0.00040742423
0.13134014	0.028504095	0.00041065151
0.13147063	0.028721046	0.00041125933
0.13160113	0.027961885	0.00040659296
0.13173162	0.027992120	0.00040456408
0.13186212	0.028457452	0.00040802636
0.13199261	0.027646332	0.00040423441
0.13212310	0.027687888	0.00040228352
0.13225360	0.027835013	0.00040536519
0.13238409	0.028446496	0.00040877948
0.13251459	0.028474275	0.00040713775
0.13264508	0.028047167	0.00040518447
0.13277557	0.027788060	0.00040408986
0.13290607	0.028515011	0.00040894025
0.13303656	0.028202654	0.00040603007
0.13316706	0.027683318	0.00040032718
0.13329755	0.027890353	0.00040354512
0.13342804	0.027583859	0.00040326396
0.13355854	0.028524803	0.00040661894
0.13368903	0.029093704	0.00041241777
0.13381953	0.027963029	0.00040292819
0.13395002	0.028266242	0.00040529491
0.13408051	0.028457770	0.00040636252
0.13421101	0.028258525	0.00040532238
0.13434150	0.027457846	0.00040089565
0.13447200	0.028299842	0.00040607371
0.13460249	0.027647065	0.00039870461
0.13473298	0.028101095	0.00040429608
0.13486348	0.027781561	0.00040047693
0.13499397	0.028690653	0.00040773838
0.13512447	0.028356638	0.00040615886
0.13525496	0.027517280	0.00039773996
0.13538545	0.027921835	0.00040249165
0.13551595	0.027449363	0.00039743227
0.13564644	0.027943033	0.00040130631
0.13577694	0.027816655	0.00040099818
0.13590743	0.028330070	0.00040270761
0.13603792	0.027601431	0.00039638816
0.13616842	0.028471677	0.00040501988
0.13629891	0.027670620	0.00039569605
0.13642940	0.027180805	0.00039774515
0.13655990	0.027915677	0.00039881562
0.13669039	0.027612699	0.00039778203
0.13682089	0.028068358	0.00039949036
0.13695138	0.028201445	0.00040124609
0.13708187	0.027751946	0.00039785823
0.13721237	0.027525668	0.00039724454
0.13734286	0.028503734	0.00040126171
0.13747336	0.027669743	0.00039758784
0.13760385	0.028459844	0.00040036650
0.13773434	0.027864403	0.00039930313
0.13786484	0.028513151	0.00040339837
0.13799533	0.028295810	0.00039939136
0.13812583	0.027669169	0.00039603476
0.13825632	0.027686320	0.00039580520
0.13838681	0.028225252	0.00039898931
0.13851731	0.028468657	0.00040191135
0.13864780	0.027772693	0.00039649433
0.13877830	0.028097184	0.00039838811
0.13890879	0.028183682	0.00039936194
0.13903928	0.027629262	0.00039461822
0.13916978	0.028665651	0.00040159790
0.13930027	0.028643340	0.00040197859
0.13943077	0.027414775	0.00039406509
0.13956126	0.028885165	0.00040347744
0.13969175	0.027799581	0.00039634486
0.13982225	0.027994556	0.00039703062
0.13995274	0.028403131	0.00040031895
0.14008324	0.027518921	0.00039278452
0.14021373	0.028056124	0.00039791869
0.14034422	0.028309590	0.00039620936
0.14047472	0.028050237	0.00039622961
0.14060521	0.028223561	0.00039833944
0.14073571	0.027459153	0.00039129678
0.14086620	0.028344159	0.00039745020
0.14099669	0.028541269	0.00039868871
0.14112719	0.027475292	0.00038963826
0.14125768	0.027978557	0.00039524502
0.14138818	0.027636992	0.00039117510
0.14151867	0.027888082	0.00039478436
0.14164916	0.027919110	0.00039591334
0.14177966	0.027461240	0.00038938400
0.14191015	0.027157747	0.00038715702
0.14204065	0.028756928	0.00039868312
0.14217114	0.027469772	0.00038916670
0.14230163	0.028226129	0.00039627465
0.14243213	0.027701348	0.00038881634
0.14256262	0.028303604	0.00039333151
0.14269312	0.027710166	0.00039214026
0.14282361	0.027648819	0.00038713979
0.14295410	0.027453117	0.00038946169
0.14308460	0.028707948	0.00039523935
0.14321509	0.028166587	0.00039186706
0.14334559	0.028007671	0.00039293834
0.14347608	0.028153100	0.00039209431
0.14360657	0.027853071	0.00038992336
0.14373707	0.027826605	0.00039089530
0.14386756	0.027959724	0.00038868397
0.14399806	0.028052772	0.00039134678
0.14412855	0.028012115	0.00038935344
0.14425904	0.028174029	0.00039343536
0.14438954	0.027851723	0.00039134562
0.14452003	0.027667593	0.00038667183
0.14465053	0.028032144	0.00038990487
0.14478102	0.028075695	0.00039063798
0.14491151	0.027726457	0.00038747670
0.14504201	0.028038976	0.00039172594
0.14517250	0.028625346	0.00039385451
0.14530299	0.027758902	0.00038814208
0.14543349	0.027527647	0.00038754448
0.14556398	0.027372561	0.00038486975
0.14569448	0.027891723	0.00039021574
0.14582497	0.027619517	0.00038746960
0.14595546	0.028352009	0.00039436231
0.14608596	0.027493667	0.00038529531
0.14621645	0.028407735	0.00039082345
0.14634695	0.027869470	0.00038906865
0.14647744	0.027918714	0.00038907657
0.14660793	0.027849797	0.00038776160
0.14673843	0.028198872	0.00038998319
0.14686892	0.028136744	0.00038707163
0.14699942	0.028541119	0.00039221155
0.14712991	0.028103028	0.00038929974
0.14726040	0.027740457	0.00038727281
0.14739090	0.027209777	0.00038255201
0.14752139	0.028096616	0.00038780493
0.14765189	0.027505117	0.00038305477
0.14778238	0.028153929	0.00039071940
0.14791287	0.027826572	0.00038556043
0.14804337	0.027697980	0.00038617895
0.14817386	0.028066281	0.00038723884
0.14830436	0.027675587	0.00038339945
0.14843485	0.027867949	0.00038725777
0.14856534	0.027742964	0.00038448030
0.14869584	0.028042200	0.00038679251
0.14882633	0.028288740	0.00038978087
0.14895683	0.027510682	0.00038177880
0.14908732	0.028174394	0.00038732281
0.14921781	0.027726429	0.00038497415
0.14934831	0.027981652	0.00038622447
0.14947880	0.027730228	0.00038642621
0.14960930	0.027789568	0.00038272414
0.14973979	0.027436946	0.00038105781
0.14987028	0.028203808	0.00038871235
0.15000078	0.027535250	0.00038212623
0.15013127	0.027656036	0.00038298323
0.15026177	0.027913587	0.00038487691
0.15039226	0.027415979	0.00038099396
0.15052275	0.027903898	0.00038562313
0.15065325	0.027308915	0.00038078840
0.15078374	0.028437497	0.00038946941
0.15091424	0.027959473	0.00038688401
0.15104473	0.028024751	0.00038407804
0.15117522	0.027784370	0.00038370577
0.15130572	0.027652261	0.00038358687
0.15143621	0.027299791	0.00037925769
0.15156671	0.026736960	0.00037810643
0.15169720	0.028217362	0.00038384766
0.15182769	0.028862291	0.00038731386
0.15195819	0.027949735	0.00038420506
0.15208868	0.027577867	0.00037973659
0.15221918	0.027938744	0.00038387629
0.15234967	0.027807699	0.00038135159
0.15248016	0.027881311	0.00038165152
0.15261066	0.027897440	0.00038297850
0.15274115	0.028452664	0.00038617956
0.15287165	0.027637379	0.00038092194
0.15300214	0.028154463	0.00038345749
0.15313263	0.027645115	0.00037882814
0.15326313	0.027582633	0.00037919492
0.15339362	0.027976071	0.00038061136
0.15352412	0.027991247	0.00038207616
0.15365461	0.027653475	0.00038068675
0.15378510	0.027762092	0.00038050717
0.15391560	0.028150759	0.00038021244
0.15404609	0.028283975	0.00038367329
0.15417658	0.027927430	0.00038079398
0.15430708	0.028298984	0.00038458921
0.15443757	0.028515135	0.00038320203
0.15456807	0.028437885	0.00038350065
0.15469856	0.028223715	0.00038068628
0.15482905	0.028056426	0.00038154821
0.15495955	0.027820373	0.00037914885
0.15509004	0.027888604	0.00037937330
0.15522054	0.027460009	0.00037763286
0.15535103	0.027974341	0.00037906946
0.15548152	0.028218803	0.00038007797
0.15561202	0.027986319	0.00037960276
0.15574251	0.027629219	0.00037849697
0.15587301	0.028035314	0.00037994812
0.15600350	0.027439240	0.00037607469
0.15613399	0.027914233	0.00037849513
0.15626449	0.027933294	0.00037932131
0.15639498	0.027853050	0.00037918954
0.15652548	0.028355901	0.00038216703
0.15665597	0.027294832	0.00037498323
0.15678646	0.027366555	0.00037327581
0.15691696	0.027126312	0.00037249799
0.15704745	0.027733975	0.00037857816
0.15717795	0.028388885	0.00037976984
0.15730844	0.027952023	0.00037892009
0.15743893	0.027106012	0.00037198424
0.15756943	0.027258442	0.00037337888
0.15769992	0.027992491	0.00037728916
0.15783042	0.027968624	0.00037805627
0.15796091	0.028374529	0.00037879203
0.15809140	0.027354330	0.00037402615
0.15822190	0.027372676	0.00037158957
0.15835239	0.028173030	0.00037887536
0.15848289	0.027679573	0.00037571429
0.15861338	0.027966253	0.00037741273
0.15874387	0.027687358	0.00037613369
0.15887437	0.028000153	0.00037593754
0.15900486	0.028050232	0.00037681580
0.15913536	0.027620513	0.00037450857
0.15926585	0.028130169	0.00037512933
0.15939634	0.027891359	0.00037679274
0.15952684	0.027649507	0.00037545364
0.15965733	0.027080157	0.00036845614
0.15978783	0.027909315	0.00037553924
0.15991832	0.027900411	0.00037342613
0.16004881	0.027544477	0.00037409633
0.16017931	0.028207245	0.00037664770
0.16030980	0.028056000	0.00037483535
0.16044030	0.027415119	0.00037143951
0.16057079	0.027748721	0.00037232211
0.16070128	0.028230060	0.00037623728
0.16083178	0.026822271	0.00037098206
0.16096227	0.027518929	0.00036999077
0.16109277	0.028115909	0.00037542612
0.16122326	0.027790880	0.00037244661
0.16135375	0.027698415	0.00037219821
0.16148425	0.028263397	0.00037784210
0.16161474	0.027044502	0.00036906118
0.16174524	0.028098566	0.00037357001
0.16187573	0.028197457	0.00037661278
0.16200622	0.027401159	0.00036855915
0.16213672	0.027829529	0.00037338068
0.16226721	0.027313947	0.00036762712
0.16239771	0.027853580	0.00037157851
0.16252820	0.027266043	0.00036908149
0.16265869	0.027584922	0.00036924594
0.16278919	0.027683469	0.00037138177
0.16291968	0.026548415	0.00036533717
0.16305018	0.027724410	0.00036967981
0.16318067	0.027826847	0.00037028500
0.16331116	0.027344029	0.00036843975
0.16344166	0.027563386	0.00036924556
0.16357215	0.027538987	0.00037015813
0.16370264	0.028046851	0.00037198677
0.16383314	0.027698934	0.00037074254
0.16396363	0.027256031	0.00036822475
0.16409413	0.027509830	0.00036856779
0.16422462	0.027977109	0.00037069000
0.16435511	0.027028779	0.00036407720
0.16448561	0.027567769	0.00036925132
0.16461610	0.027408721	0.00036891246
0.16474660	0.027377249	0.00036550937
0.16487709	0.027579482	0.00036981001
0.16500758	0.027502240	0.00036745467
0.16513808	0.027515675	0.00036878660
0.16526857	0.027287053	0.00036650322
0.16539907	0.028552551	0.00037241140
0.16552956	0.027953045	0.00037079501
0.16566005	0.027999652	0.00037234983
0.16579055	0.027422732	0.00036639238
0.16592104	0.027700507	0.00037048628
0.16605154	0.027849404	0.00036695178
0.16618203	0.027427355	0.00036718917
0.16631252	0.027889340	0.00037113024
0.16644302	0.028036940	0.00036811810
0.16657351	0.028144508	0.00037106966
0.16670401	0.027577469	0.00036854351
0.16683450	0.027644133	0.00036548531
0.16696499	0.027206347	0.00036518170
0.16709549	0.027232145	0.00036443348
0.16722598	0.027904798	0.00037072631
0.16735648	0.027619748	0.00036835804
0.16748697	0.027536663	0.00036545803
0.16761746	0.027548276	0.00036703984
0.16774796	0.027564718	0.00036657594
0.16787845	0.028033950	0.00036897998
0.16800895	0.027574973	0.00036569831
0.16813944	0.028035625	0.00036683191
0.16826993	0.027748130	0.00036650626
0.16840043	0.028332955	0.00036982630
0.16853092	0.027554174	0.00036463880
0.16866142	0.027206178	0.00036428374
0.16879191	0.027447906	0.00036695552
0.16892240	0.027596797	0.00036244604
0.16905290	0.027621380	0.00036542914
0.16918339	0.027246258	0.00036286499
0.16931389	0.027703143	0.00036669462
0.16944438	0.027528650	0.00036513548
0.16957487	0.027392652	0.00036061078
0.16970537	0.027831174	0.00036656689
0.16983586	0.027829765	0.00036525203
0.16996636	0.028043957	0.00036603182
0.17009685	0.027674482	0.00036600372
0.17022734	0.027309601	0.00036195692
0.17035784	0.027391691	0.00036178156
0.17048833	0.026985929	0.00035960073
0.17061883	0.027509374	0.00036459764
0.17074932	0.027695250	0.00036402431
0.17087981	0.027627867	0.00036465324
0.17101031	0.028008540	0.00036385231
0.17114080	0.027535410	0.00036287341
0.17127130	0.027957938	0.00036408894
0.17140179	0.027602799	0.00036507687
0.17153228	0.027804477	0.00036382428
0.17166278	0.027415165	0.00036240372
0.17179327	0.027642530	0.00036346223
0.17192377	0.027290719	0.00036120242
0.17205426	0.027679551	0.00036378578
0.17218475	0.027907103	0.00036631319
0.17231525	0.027843364	0.00036381032
0.17244574	0.027511132	0.00036079706
0.17257623	0.027400420	0.00035984204
0.17270673	0.027863887	0.00036369884
0.17283722	0.027422676	0.00036419070
0.17296772	0.027944566	0.00036488230
0.17309821	0.028228030	0.00036605240
0.17322870	0.027618345	0.00035955076
0.17335920	0.027131624	0.00035814023
0.17348969	0.027515056	0.00036173397
0.17362019	0.027713494	0.00036207967
0.17375068	0.027716930	0.00036169039
0.17388117	0.027324110	0.00035889262
0.17401167	0.027273145	0.00035727320
0.17414216	0.027509306	0.00036025349
0.17427266	0.027557848	0.00035967361
0.17440315	0.027845437	0.00036366039
0.17453364	0.027911473	0.00036203738
0.17466414	0.027596267	0.00035793305
0.17479463	0.027250546	0.00035944811
0.17492513	0.027354672	0.00035996737
0.17505562	0.027499782	0.00035816283
0.17518611	0.027194388	0.00035763556
0.17531661	0.027325812	0.00035671785
0.17544710	0.026638718	0.00035270079
0.17557760	0.027332713	0.00035876139
0.17570809	0.028168296	0.00036129218
0.17583858	0.027662923	0.00036141207
0.17596908	0.027484677	0.00035813818
0.17609957	0.027077238	0.00035536575
0.17623007	0.027193126	0.00035787738
0.17636056	0.027514452	0.00035819623
0.17649105	0.027701124	0.00035955477
0.17662155	0.027501598	0.00035934114
0.17675204	0.026662606	0.00035079655
0.17688254	0.027592374	0.00036088391
0.17701303	0.027664030	0.00035711692
0.17714352	0.027703310	0.00036037736
0.17727402	0.027739414	0.00035910714
0.17740451	0.028005288	0.00036040453
0.17753501	0.028172817	0.00035994219
0.17766550	0.027943316	0.00036146747
0.17779599	0.027899454	0.00035800187
0.17792649	0.027158412	0.00035800105
0.17805698	0.027996803	0.00035950561
0.17818748	0.027433874	0.00035631356
0.17831797	0.027770286	0.00036022010
0.17844846	0.027332486	0.00035528346
0.17857896	0.027892740	0.00036041992
0.17870945	0.028107987	0.00036043301
0.17883995	0.027769840	0.00035635724
0.17897044	0.028012557	0.00035967829
0.17910093	0.028088147	0.00035935699
0.17923143	0.027427834	0.00035509237
0.17936192	0.027828441	0.00035836029
0.17949242	0.027148837	0.00035247121
0.17962291	0.027456545	0.00035465173
0.17975340	0.027552400	0.00035578870
0.17988390	0.028108490	0.00035913830
0.18001439	0.027435146	0.00035567858
0.18014489	0.027699452	0.00035650039
0.18027538	0.028001421	0.00035643820
0.18040587	0.027096743	0.00035423406
0.18053637	0.027534047	0.00035333643
0.18066686	0.027404751	0.00035531856
0.18079736	0.027466918	0.00035454450
0.18092785	0.027569562	0.00035460114
0.18105834	0.027267779	0.00035270751
0.18118884	0.027797606	0.00035474573
0.18131933	0.027301421	0.00035333041
0.18144982	0.027129113	0.00035214577
0.18158032	0.027349291	0.00035711550
0.18171081	0.027598316	0.00036380327
0.18184131	0.027086614	0.00036121567
0.18197180	0.026709764	0.00036139471
0.18210229	0.027555936	0.00037092970
0.18223279	0.027031842	0.00036620864
0.18236328	0.027248704	0.00037236010
0.18249378	0.027497977	0.00037236179
0.18262427	0.027694414	0.00037595034
0.18275476	0.026728899	0.00037238060
0.18288526	0.027666423	0.00037844645
0.18301575	0.027268038	0.00037721302
0.18314625	0.027569437	0.00038058545
0.18327674	0.027343718	0.00037738252
0.18340723	0.027894611	0.00038609613
0.18353773	0.027401954	0.00038065690
0.18366822	0.028427491	0.00039104018
0.18379872	0.027622954	0.00038655670
0.18392921	0.027149347	0.00038225395
0.18405970	0.027477205	0.00038713847
0.18419020	0.028105631	0.00039272041
0.18432069	0.027995785	0.00039021054
0.18445119	0.027926744	0.00039378466
0.18458168	0.027532837	0.00038793248
0.18471217	0.026268858	0.00038317937
0.18484267	0.027594331	0.00039369497
0.18497316	0.027493727	0.00039171095
0.18510366	0.027043316	0.00039107432
0.18523415	0.027352233	0.00039208138
0.18536464	0.027999485	0.00039713446
0.18549514	0.027926227	0.00039912836
0.18562563	0.027083653	0.00039349511
0.18575613	0.027890620	0.00039992468
0.18588662	0.026975269	0.00039692360
0.18601711	0.026453369	0.00038851820
0.18614761	0.026954363	0.00039593859
0.18627810	0.027782222	0.00040225576
0.18640860	0.026732622	0.00039745554
0.18653909	0.027329058	0.00039476737
0.18666958	0.027224770	0.00038695689
0.18680008	0.027207702	0.00038471938
0.18693057	0.027760374	0.00038735879
0.18706107	0.027219533	0.00038120960
0.18719156	0.027470472	0.00038445296
0.18732205	0.027076616	0.00037751521
0.18745255	0.027226063	0.00037766585
0.18758304	0.027607990	0.00037898019
0.18771354	0.027409758	0.00037578927
0.18784403	0.027659346	0.00037782999
0.18797452	0.027750378	0.00037699446
0.18810502	0.027622935	0.00037354107
0.18823551	0.028242605	0.00037836913
0.18836601	0.027230632	0.00037041668
0.18849650	0.026965265	0.00036806981
0.18862699	0.027101344	0.00036958589
0.18875749	0.027283361	0.00036621705
0.18888798	0.027456740	0.00036883404
0.18901848	0.027107950	0.00036563417
0.18914897	0.026735199	0.00036290230
0.18927946	0.027899298	0.00036995680
0.18940996	0.027514120	0.00036537655
0.18954045	0.027551064	0.00036381796
0.18967095	0.027602938	0.00036685289
0.18980144	0.026677616	0.00035799732
0.18993193	0.026696188	0.00035986812
0.19006243	0.027295873	0.00036064255
0.19019292	0.028141665	0.00036628924
0.19032342	0.027386297	0.00036023942
0.19045391	0.027222419	0.00035759479
0.19058440	0.026962813	0.00035809416
0.19071490	0.027455784	0.00035906085
0.19084539	0.026639336	0.00035279720
0.19097588	0.027656083	0.00036008462
0.19110638	0.027969827	0.00035929304
0.19123687	0.027311381	0.00035639619
0.19136737	0.027163499	0.00035672579
0.19149786	0.027534757	0.00035639916
0.19162835	0.027163077	0.00035519618
0.19175885	0.027875627	0.00035616686
0.19188934	0.027558138	0.00035489985
0.19201984	0.027127718	0.00035406786
0.19215033	0.027876907	0.00035617823
0.19228082	0.027758528	0.00035557624
0.19241132	0.027511636	0.00035350023
0.19254181	0.027153907	0.00035053820
0.19267231	0.027893418	0.00035749861
0.19280280	0.027647190	0.00035368657
0.19293329	0.027366021	0.00035328389
0.19306379	0.027288683	0.00035226968
0.19319428	0.027063060	0.00034934803
0.19332478	0.027923218	0.00035415517
0.19345527	0.027959574	0.00035544899
0.19358576	0.027141170	0.00035092412
0.19371626	0.027710920	0.00035440258
0.19384675	0.027494994	0.00034989984
0.19397725	0.028037977	0.00035651251
0.19410774	0.026969703	0.00035077500
0.19423823	0.027169007	0.00034893871
0.19436873	0.027290028	0.00035244744
0.19449922	0.026882002	0.00034731390
0.19462972	0.027514656	0.00035276840
0.19476021	0.027442820	0.00035147640
0.19489070	0.027493572	0.00035032893
0.19502120	0.027304150	0.00035016337
0.19515169	0.027559320	0.00035099715
0.19528219	0.026834315	0.00034554411
0.19541268	0.027667685	0.00035252276
0.19554317	0.028041599	0.00035390485
0.19567367	0.027144302	0.00034888810
0.19580416	0.027715532	0.00035279123
0.19593466	0.027911099	0.00034979530
0.19606515	0.026921639	0.00034651051
0.19619564	0.027639223	0.00034998780
0.19632614	0.027423385	0.00034814643
0.19645663	0.027634480	0.00035057415
0.19658713	0.027439754	0.00034783711
0.19671762	0.027272875	0.00034804180
0.19684811	0.027496719	0.00034985777
0.19697861	0.027425873	0.00034711192
0.19710910	0.027136361	0.00034755916
0.19723960	0.026888721	0.00034516633
0.19737009	0.027473030	0.00034739866
0.19750058	0.027673171	0.00035014083
0.19763108	0.027073551	0.00034332352
0.19776157	0.026785298	0.00034544648
0.19789207	0.026838157	0.00034542618
0.19802256	0.027256793	0.00034477714
0.19815305	0.026413483	0.00034137299
0.19828355	0.026805066	0.00034340113
0.19841404	0.026694393	0.00034343767
0.19854454	0.026965424	0.00034478471
0.19867503	0.027021188	0.00034359492
0.19880552	0.027319702	0.00034693581
0.19893602	0.027258920	0.00034471100
0.19906651	0.027817839	0.00034832437
0.19919701	0.027437946	0.00034756326
0.19932750	0.027511055	0.00034699025
0.19945799	0.027209190	0.00034490876
0.19958849	0.028544225	0.00035208592
0.19971898	0.027214075	0.00034448837
0.19984947	0.027271708	0.00034580847
0.19997997	0.027246300	0.00034603856
0.20011046	0.027215448	0.00034468399
0.20024096	0.026803661	0.00034263201
0.20037145	0.026951337	0.00034142945
0.20050194	0.026944493	0.00034301148
0.20063244	0.027760429	0.00034731996
0.20076293	0.026993025	0.00034333005
0.20089343	0.027109132	0.00034457605
0.20102392	0.026899247	0.00034101515
0.20115441	0.026795965	0.00033995824
0.20128491	0.027610586	0.00034699519
0.20141540	0.026940064	0.00034077586
0.20154590	0.026511357	0.00033962840
0.20167639	0.026911543	0.00034117558
0.20180688	0.027102571	0.00034140347
0.20193738	0.028063691	0.00034810112
0.20206787	0.027279515	0.00034309017
0.20219837	0.026886440	0.00034045131
0.20232886	0.027307898	0.00034379601
0.20245935	0.027017134	0.00034054983
0.20258985	0.027800365	0.00034547257
0.20272034	0.027696619	0.00034467395
0.20285084	0.027391132	0.00034319578
0.20298133	0.027233463	0.00034262099
0.20311182	0.027564944	0.00034299380
0.20324232	0.027290775	0.00034227297
0.20337281	0.027509245	0.00034354778
0.20350331	0.027517667	0.00034230148
0.20363380	0.027333857	0.00034202956
0.20376429	0.027138115	0.00033878468
0.20389479	0.026954203	0.00034018265
0.20402528	0.027022300	0.00033995238
0.20415578	0.026425561	0.00033568215
0.20428627	0.027785436	0.00034408637
0.20441676	0.026651796	0.00033661972
0.20454726	0.026939383	0.00033772235
0.20467775	0.027146239	0.00034109066
0.20480825	0.027180688	0.00033875572
0.20493874	0.027211699	0.00034050282
0.20506923	0.027962315	0.00034502999
0.20519973	0.027441771	0.00033973536
0.20533022	0.027384136	0.00034105331
0.20546072	0.027226210	0.00034026864
0.20559121	0.026965601	0.00033783235
0.20572170	0.028135188	0.00034408153
0.20585220	0.027032355	0.00033695939
0.20598269	0.026767659	0.00033664130
0.20611319	0.026672402	0.00033608603
0.20624368	0.027308991	0.00033867265
0.20637417	0.026761335	0.00033737351
0.20650467	0.026968979	0.00033657781
0.20663516	0.027053536	0.00033796902
0.20676566	0.027453730	0.00034091263
0.20689615	0.027448463	0.00033839314
0.20702664	0.027539480	0.00033991275
0.20715714	0.027149397	0.00033738052
0.20728763	0.027298802	0.00033726906
0.20741813	0.027751685	0.00034187113
0.20754862	0.027631635	0.00033851469
0.20767911	0.027168440	0.00033802493
0.20780961	0.027661709	0.00033945166
0.20794010	0.026417004	0.00033215186
0.20807060	0.027350737	0.00033883077
0.20820109	0.027094695	0.00033589328
0.20833158	0.026905847	0.00033645431
0.20846208	0.026854642	0.00033677150
0.20859257	0.027185672	0.00033563948
0.20872306	0.027476332	0.00033919523
0.20885356	0.027144337	0.00033584032
0.20898405	0.027393630	0.00033801996
0.20911455	0.027293873	0.00033859454
0.20924504	0.027101837	0.00033646522
0.20937553	0.027586518	0.00033851931
0.20950603	0.027445987	0.00033895833
0.20963652	0.027071810	0.00033499247
0.20976702	0.026889078	0.00033579923
0.20989751	0.027499219	0.00033790398
0.21002800	0.027196491	0.00033604763
0.21015850	0.027401220	0.00033764323
0.21028899	0.027044958	0.00033369605
0.21041949	0.027370311	0.00033833656
0.21054998	0.027311288	0.00033707380
0.21068047	0.026993022	0.00033449521
0.21081097	0.027516243	0.00033752830
0.21094146	0.027644845	0.00033757305
0.21107196	0.026837625	0.00033463766
0.21120245	0.026778391	0.00033307614
0.21133294	0.027321739	0.00033515099
0.21146344	0.026776321	0.00033305584
0.21159393	0.027171926	0.00033428406
0.21172443	0.026814528	0.00033232967
0.21185492	0.026909056	0.00033406282
0.21198541	0.027369616	0.00033578786
0.21211591	0.027192644	0.00033461307
0.21224640	0.027450162	0.00033769989
0.21237690	0.027437634	0.00033469445
0.21250739	0.027311133	0.00033588273
0.21263788	0.027260521	0.00033394863
0.21276838	0.027517142	0.00033640200
0.21289887	0.027039028	0.00033368755
0.21302937	0.027149464	0.00033145879
0.21315986	0.027544071	0.00033593419
0.21329035	0.027036650	0.00033271518
0.21342085	0.027226005	0.00033366895
0.21355134	0.027342140	0.00033444504
0.21368184	0.027193296	0.00033321485
0.21381233	0.027630999	0.00033478741
0.21394282	0.027405392	0.00033577367
0.21407332	0.026627045	0.00032869873
0.21420381	0.026744659	0.00033165177
0.21433431	0.027824868	0.00033556921
0.21446480	0.026922218	0.00033059306
0.21459529	0.027189534	0.00033298023
0.21472579	0.026998348	0.00033140553
0.21485628	0.027642226	0.00033661189
0.21498678	0.027373373	0.00033461465
0.21511727	0.027359053	0.00033082669
0.21524776	0.027499110	0.00033516878
0.21537826	0.027072881	0.00033155862
0.21550875	0.027132765	0.00033252078
0.21563925	0.026784489	0.00033091233
0.21576974	0.027673055	0.00033385438
0.21590023	0.027093326	0.00033118232
0.21603073	0.026788170	0.00033026355
0.21616122	0.027242118	0.00033193628
0.21629172	0.027354017	0.00033348989
0.21642221	0.027643703	0.00033405916
0.21655270	0.027254778	0.00033193946
0.21668320	0.027263186	0.00033335448
0.21681369	0.026983989	0.00032886054
0.21694419	0.026858934	0.00033012900
0.21707468	0.027090821	0.00033109867
0.21720517	0.027276932	0.00033151556
0.21733567	0.027442928	0.00033172133
0.21746616	0.027169463	0.00033027349
0.21759665	0.027239617	0.00033160159
0.21772715	0.026828252	0.00033033456
0.21785764	0.027019081	0.00032871900
0.21798814	0.027475818	0.00033206416
0.21811863	0.026780473	0.00032804643
0.21824912	0.027723634	0.00033394215
0.21837962	0.027351971	0.00033213372
0.21851011	0.026927322	0.00032772376
0.21864061	0.027295371	0.00033179599
0.21877110	0.026853722	0.00032857632
0.21890159	0.027185447	0.00032984423
0.21903209	0.027212827	0.00033069264
0.21916258	0.027460462	0.00033049564
0.21929308	0.027446425	0.00033182146
0.21942357	0.027694089	0.00033143559
0.21955406	0.027599876	0.00033015802
0.21968456	0.026976784	0.00032921621
0.21981505	0.027143405	0.00032833742
0.21994555	0.027376573	0.00033038857
0.22007604	0.027148061	0.00032933024
0.22020653	0.027199036	0.00032890321
0.22033703	0.027077946	0.00032829870
0.22046752	0.026847318	0.00032811945
0.22059802	0.027488215	0.00032866584
0.22072851	0.027502991	0.00033057102
0.22085900	0.027501051	0.00033032280
0.22098950	0.027818546	0.00033089527
0.22111999	0.027323293	0.00032958997
0.22125049	0.027199965	0.00032759082
0.22138098	0.027706738	0.00033121741
0.22151147	0.026952291	0.00032666579
0.22164197	0.027818779	0.00033093220
0.22177246	0.026758163	0.00032645346
0.22190296	0.027029210	0.00032666683
0.22203345	0.027578398	0.00033064078
0.22216394	0.027036201	0.00032779485
0.22229444	0.027234451	0.00032691001
0.22242493	0.027532086	0.00032957624
0.22255543	0.027258366	0.00032751400
0.22268592	0.026739951	0.00032547810
0.22281641	0.027169986	0.00032772693
0.22294691	0.026789811	0.00032419597
0.22307740	0.026953434	0.00032567463
0.22320790	0.026872874	0.00032578369
0.22333839	0.027494084	0.00032787033
0.22346888	0.027517921	0.00032903185
0.22359938	0.027372312	0.00032737040
0.22372987	0.027347439	0.00032737073
0.22386037	0.027492424	0.00032934207
0.22399086	0.026345913	0.00032045695
0.22412135	0.026667126	0.00032401582
0.22425185	0.027165799	0.00032554597
0.22438234	0.026498533	0.00032246315
0.22451284	0.026863141	0.00032486619
0.22464333	0.026793622	0.00032264149
0.22477382	0.026566587	0.00032306609
0.22490432	0.026403229	0.00032179766
0.22503481	0.026818919	0.00032249808
0.22516531	0.026767841	0.00032443303
0.22529580	0.027005603	0.00032410498
0.22542629	0.027092118	0.00032519011
0.22555679	0.027283964	0.00032670600
0.22568728	0.026669652	0.00032128525
0.22581778	0.026412740	0.00032174301
0.22594827	0.026983244	0.00032506215
0.22607876	0.026756796	0.00032162993
0.22620926	0.027255767	0.00032574079
0.22633975	0.026732125	0.00032225436
0.22647025	0.027544351	0.00032733643
0.22660074	0.027072602	0.00032458414
0.22673123	0.026901024	0.00032288429
0.22686173	0.027376838	0.00032600705
0.22699222	0.026989142	0.00032290875
0.22712271	0.027005937	0.00032367654
0.22725321	0.026541156	0.00032149342
0.22738370	0.027075995	0.00032337400
0.22751420	0.026183626	0.00032010679
0.22764469	0.026781199	0.00032293678
0.22777518	0.027616717	0.00032526099
0.22790568	0.026661720	0.00032094068
0.22803617	0.026932958	0.00032236671
0.22816667	0.027168199	0.00032350727
0.22829716	0.026109604	0.00031944628
0.22842765	0.026684578	0.00032069471
0.22855815	0.027389331	0.00032482399
0.22868864	0.027413146	0.00032520545
0.22881914	0.026573834	0.00032000120
0.22894963	0.026521933	0.00032088387
0.22908012	0.027392286	0.00032398210
0.22921062	0.027275547	0.00032301391
0.22934111	0.026984063	0.00032278992
0.22947161	0.026735277	0.00032083625
0.22960210	0.027455361	0.00032442744
0.22973259	0.026766433	0.00032089286
0.22986309	0.026948352	0.00032171965
0.22999358	0.026798166	0.00032151274
0.23012408	0.026987738	0.00032021238
0.23025457	0.027205034	0.00032278523
0.23038506	0.026862495	0.00032143314
0.23051556	0.027073483	0.00032056844
0.23064605	0.026462696	0.00031823089
0.23077655	0.026671052	0.00032367966
0.23090704	0.026596881	0.00032772928
0.23103753	0.026956984	0.00033136824
0.23116803	0.027184080	0.00033316648
0.23129852	0.026650260	0.00033174404
0.23142902	0.026096394	0.00033115833
0.23155951	0.026541380	0.00033496871
0.23169000	0.026203470	0.00033443458
0.23182050	0.026482570	0.00033580395
0.23195099	0.026441760	0.00033782256
0.23208149	0.026975358	0.00034155931
0.23221198	0.026529131	0.00033810316
0.23234247	0.026105329	0.00033916248
0.23247297	0.027098652	0.00034467871
0.23260346	0.026608135	0.00034253843
0.23273396	0.026838304	0.00034589999
0.23286445	0.027193238	0.00034757132
0.23299494	0.027542416	0.00035111064
0.23312544	0.027831520	0.00035428810
0.23325593	0.026718789	0.00034826585
0.23338643	0.026446061	0.00034577821
0.23351692	0.027456416	0.00035132816
0.23364741	0.026747118	0.00034616666
0.23377791	0.027193734	0.00035164550
0.23390840	0.027092086	0.00034837719
0.23403890	0.027190057	0.00034898314
0.23416939	0.027050930	0.00034864631
0.23429988	0.027161061	0.00034991087
0.23443038	0.026860728	0.00034983725
0.23456087	0.026656667	0.00034671855
0.23469137	0.027013691	0.00035058462
0.23482186	0.027067021	0.00035213037
0.23495235	0.026879304	0.00034949629
0.23508285	0.026989832	0.00035012993
0.23521334	0.027302841	0.00035132995
0.23534384	0.026847787	0.00035000528
0.23547433	0.026014169	0.00034696802
0.23560482	0.026956034	0.00035047663
0.23573532	0.027045006	0.00035203283
0.23586581	0.027212006	0.00035286175
0.23599630	0.026749321	0.00035071955
0.23612680	0.026977488	0.00035381442
0.23625729	0.027038008	0.00035124726
0.23638779	0.027164931	0.00035467367
0.23651828	0.027044473	0.00035397156
0.23664877	0.026744086	0.00035067888
0.23677927	0.026819495	0.00035229273
0.23690976	0.026917922	0.00035251121
0.23704026	0.027137078	0.00035458225
0.23717075	0.027062612	0.00035375008
0.23730124	0.027091993	0.00035315102
0.23743174	0.026746348	0.00035408139
0.23756223	0.026839140	0.00035475239
0.23769273	0.026706311	0.00035242544
0.23782322	0.026591618	0.00035289181
0.23795371	0.026584056	0.00035220812
0.23808421	0.026775012	0.00035449267
0.23821470	0.026846964	0.00035567037
0.23834520	0.026344688	0.00035114071
0.23847569	0.026802123	0.00035525979
0.23860618	0.026974519	0.00035574172
0.23873668	0.026958256	0.00035734449
0.23886717	0.027249590	0.00035919334
0.23899767	0.027519962	0.00035766301
0.23912816	0.027148617	0.00035853175
0.23925865	0.026639883	0.00035550467
0.23938915	0.026666021	0.00035348904
0.23951964	0.027040498	0.00035675764
0.23965014	0.027267403	0.00035778941
0.23978063	0.027433601	0.00035931926
0.23991112	0.027112695	0.00035993821
0.24004162	0.027005625	0.00035557325
0.24017211	0.026841328	0.00035777132
0.24030261	0.027108400	0.00035838141
0.24043310	0.026429515	0.00035314479
0.24056359	0.026331234	0.00035655674
0.24069409	0.026627724	0.00035404711
0.24082458	0.026757026	0.00035814860
0.24095508	0.026458558	0.00035706022
0.24108557	0.026999268	0.00035611653
0.24121606	0.026717278	0.00035793922
0.24134656	0.027038668	0.00035953235
0.24147705	0.027709778	0.00036181334
0.24160755	0.026882763	0.00035932458
0.24173804	0.026569650	0.00035652743
0.24186853	0.027817735	0.00036547996
0.24199903	0.026951592	0.00036071440
0.24212952	0.027236930	0.00036039366
0.24226002	0.026199458	0.00035646801
0.24239051	0.027087080	0.00036070360
0.24252100	0.026608628	0.00035674972
0.24265150	0.026943574	0.00036064558
0.24278199	0.026745189	0.00035776157
0.24291249	0.026568922	0.00035846855
0.24304298	0.026965261	0.00036097907
0.24317347	0.027109703	0.00036137592
0.24330397	0.026492963	0.00035859950
0.24343446	0.026769269	0.00035985862
0.24356496	0.026528892	0.00035808886
0.24369545	0.027244673	0.00036365472
0.24382594	0.027119652	0.00036073429
0.24395644	0.027563473	0.00036615064
0.24408693	0.026915173	0.00036113165
0.24421743	0.026805193	0.00035959583
0.24434792	0.027091439	0.00036479821
0.24447841	0.026685631	0.00035880375
0.24460891	0.026735089	0.00036081981
0.24473940	0.026486769	0.00036020988
0.24486989	0.027098998	0.00036155881
0.24500039	0.026721858	0.00036008590
0.24513088	0.027240082	0.00036241777
0.24526138	0.025896394	0.00035604970
0.24539187	0.025945075	0.00035659582
0.24552236	0.027025591	0.00036244343
0.24565286	0.026628128	0.00036086596
0.24578335	0.026834921	0.00036228892
0.24591385	0.027491306	0.00036480891
0.24604434	0.026167159	0.00036060793
0.24617483	0.027143981	0.00036426229
0.24630533	0.026888104	0.00036214534
0.24643582	0.026922503	0.00036340623
0.24656632	0.026892073	0.00036170772
0.24669681	0.026764740	0.00036375817
0.24682730	0.026336627	0.00035814232
0.24695780	0.027110193	0.00036430372
0.24708829	0.027243685	0.00036507403
0.24721879	0.026524013	0.00035978324
0.24734928	0.026676327	0.00036355913
0.24747977	0.026898893	0.00036428538
0.24761027	0.026640531	0.00036161280
0.24774076	0.027012422	0.00036379115
0.24787126	0.027004155	0.00036433123
0.24800175	0.026690415	0.00036275737
0.24813224	0.027068721	0.00036653588
0.24826274	0.026842422	0.00036272760
0.24839323	0.026247373	0.00036127272
0.24852373	0.027212909	0.00036538105
0.24865422	0.026232279	0.00035987311
0.24878471	0.026861951	0.00036614952
0.24891521	0.027342849	0.00036606162
0.24904570	0.027343304	0.00036844988
0.24917620	0.027095449	0.00036717534
0.24930669	0.026976215	0.00036524841
0.24943718	0.026851885	0.00036557412
0.24956768	0.027056710	0.00036668400
0.24969817	0.027317716	0.00036780804
0.24982867	0.027124393	0.00036835011
0.24995916	0.027612018	0.00036972467
0.25008965	0.027323681	0.00036854866
0.25022015	0.026901024	0.00036524940
0.25035064	0.026892830	0.00036566209
0.25048114	0.027054422	0.00036824384
0.25061163	0.026815572	0.00036306207
0.25074212	0.026505965	0.00036345969
0.25087262	0.026956485	0.00036809397
0.25100311	0.026789330	0.00036345308
0.25113361	0.026520281	0.00036434000
0.25126410	0.026710435	0.00036414662
0.25139459	0.026960708	0.00036597345
0.25152509	0.026397376	0.00036515098
0.25165558	0.026966032	0.00036415073
0.25178608	0.026560730	0.00036453135
0.25191657	0.027295663	0.00036964663
0.25204706	0.026851954	0.00036573997
0.25217756	0.026115872	0.00036365070
0.25230805	0.027068832	0.00036647028
0.25243855	0.026612416	0.00036538387
0.25256904	0.027185805	0.00037074085
0.25269953	0.026767206	0.00036358816
0.25283003	0.026599933	0.00036610938
0.25296052	0.026305025	0.00036410622
0.25309102	0.026496807	0.00036595537
0.25322151	0.027069013	0.00036797110
0.25335200	0.027358864	0.00036894082
0.25348250	0.026546942	0.00036686423
0.25361299	0.027099831	0.00037049450
0.25374349	0.027166112	0.00036747573
0.25387398	0.026287390	0.00036419753
0.25400447	0.026611936	0.00036695328
0.25413497	0.026956198	0.00036724640
0.25426546	0.027139421	0.00037087169
0.25439595	0.026468704	0.00036412217
0.25452645	0.027006615	0.00036976143
0.25465694	0.026605742	0.00036673672
0.25478744	0.026524940	0.00036555768
0.25491793	0.026477793	0.00036676726
0.25504842	0.026920827	0.00036679053
0.25517892	0.026462824	0.00036700075
0.25530941	0.026605899	0.00037842419
0.25543991	0.026863597	0.00037999522
0.25557040	0.026409964	0.00038124671
0.25570089	0.027282530	0.00039042231
0.25583139	0.027550203	0.00039332453
0.25596188	0.027321581	0.00039567181
0.25609238	0.027128372	0.00039593388
0.25622287	0.026747125	0.00039516305
0.25635336	0.027255975	0.00040057676
0.25648386	0.026973291	0.00040012229
0.25661435	0.026787472	0.00040081204
0.25674485	0.026593427	0.00040131596
0.25687534	0.026623313	0.00040366334
0.25700583	0.026542832	0.00040429738
0.25713633	0.026723238	0.00040649378
0.25726682	0.026721487	0.00040944348
0.25739732	0.026034903	0.00040617211
0.25752781	0.026464688	0.00041087078
0.25765830	0.027182070	0.00041847865
0.25778880	0.026877680	0.00041579417
0.25791929	0.026754351	0.00041705015
0.25804979	0.026745588	0.00041991106
0.25818028	0.027091305	0.00042333305
0.25831077	0.027176697	0.00042648066
0.25844127	0.027417843	0.00042808993
0.25857176	0.026411906	0.00042327603
0.25870226	0.026594708	0.00042613285
0.25883275	0.026228487	0.00042663331
0.25896324	0.026386353	0.00042724576
0.25909374	0.026682704	0.00043072964
0.25922423	0.027120616	0.00043598709
0.25935473	0.026185153	0.00042971512
0.25948522	0.026528017	0.00043614542
0.25961571	0.026984264	0.00043819483
0.25974621	0.026053158	0.00043290154
0.25987670	0.025352406	0.00042850324
0.26000720	0.027286458	0.00044169264
0.26013769	0.026723100	0.00044021693
0.26026818	0.026699842	0.00043961755
0.26039868	0.026910820	0.00044260796
0.26052917	0.027057295	0.00044528358
0.26065967	0.027191507	0.00044345693
0.26079016	0.027445313	0.00044986444
0.26092065	0.027196011	0.00044946654
0.26105115	0.026903490	0.00044713886
0.26118164	0.027552553	0.00045247296
0.26131214	0.026329619	0.00044302909
0.26144263	0.027139147	0.00045006934
0.26157312	0.025861795	0.00044074380
0.26170362	0.026760619	0.00045067325
0.26183411	0.027520769	0.00045472783
0.26196461	0.027288835	0.00045270156
0.26209510	0.025661605	0.00044292500
0.26222559	0.027073050	0.00045551693
0.26235609	0.027223540	0.00045664943
0.26248658	0.025736359	0.00044623858
0.26261708	0.026942148	0.00045195124
0.26274757	0.026268663	0.00045164194
0.26287806	0.026646178	0.00045303255
0.26300856	0.026974689	0.00045733766
0.26313905	0.027005648	0.00045738067
0.26326954	0.026969612	0.00045611468
0.26340004	0.026637841	0.00045812452
0.26353053	0.025732603	0.00045220075
0.26366103	0.026312743	0.00045449117
0.26379152	0.026929116	0.00046273977
0.26392201	0.026679703	0.00045982210
0.26405251	0.026529584	0.00045919522
0.26418300	0.026575517	0.00046120765
0.26431350	0.026689909	0.00046079235
0.26444399	0.026778340	0.00046525901
0.26457448	0.026862565	0.00046339625
0.26470498	0.025999343	0.00045908810
0.26483547	0.026844819	0.00046730551
0.26496597	0.027159135	0.00046845799
0.26509646	0.027187210	0.00047009522
0.26522695	0.026714137	0.00046961057
0.26535745	0.026128024	0.00046173028
[truncated: 572 more rows]
