# Supplementary material for: Rationally seeded computational protein design of ɑ-helical barrels
Source: Nat Chem Biol. 2024 Jun 20;20(8):991–9. doi: 10.1038/s41589-024-01642-0 (PMC11288890; doi:10.1038/s41589-024-01642-0)
Supplement: Supplementary file 5 — PDB files used for making figure panels h–j. [file 41589_2024_1642_MOESM5_ESM.zip › KIA_RP_RSPD_NatChemBiol_data_Figure3/sc-CC-7-LI_panels_c-g/SAXS_panel_g/LI_SAXS_raw/b21-438120_00558.dat]

0.0045000000	1.0225072	0.0097951910
0.0046304940	0.93323684	0.0090983652
0.0047609879	0.82025578	0.0083057754
0.0048914819	0.77333579	0.0080947620
0.0050219759	0.68763456	0.0072386596
0.0051524699	0.62812440	0.0068497305
0.0052829638	0.57358464	0.0063798611
0.0054134578	0.52601936	0.0059271903
0.0055439518	0.49306376	0.0058425454
0.0056744457	0.46756849	0.0054008164
0.0058049397	0.43059355	0.0051268403
0.0059354337	0.40457085	0.0050942843
0.0060659277	0.37079751	0.0046346068
0.0061964216	0.34690438	0.0046017281
0.0063269156	0.33774929	0.0044459943
0.0064574096	0.30051484	0.0040997512
0.0065879035	0.29037605	0.0040601116
0.0067183975	0.27798405	0.0038493972
0.0068488915	0.25701109	0.0037365895
0.0069793855	0.24504591	0.0036750456
0.0071098794	0.23303508	0.0034445369
0.0072403734	0.22661782	0.0034044204
0.0073708674	0.21552147	0.0033051709
0.0075013613	0.21244531	0.0032244247
0.0076318553	0.20283335	0.0031712072
0.0077623493	0.18668804	0.0029473793
0.0078928433	0.17897469	0.0028799535
0.0080233372	0.16834003	0.0027761351
0.0081538312	0.16228110	0.0026827903
0.0082843252	0.15770806	0.0026499008
0.0084148191	0.15473512	0.0025944600
0.0085453131	0.14726446	0.0024885129
0.0086758071	0.14341125	0.0024512058
0.0088063011	0.13879252	0.0023681145
0.0089367950	0.13077424	0.0023110618
0.0090672890	0.12533597	0.0022463952
0.0091977830	0.12096734	0.0021577242
0.0093282769	0.11660357	0.0021403259
0.0094587709	0.11368713	0.0020504982
0.0095892649	0.11031664	0.0020331627
0.0097197588	0.10532257	0.0019833386
0.0098502528	0.10185779	0.0019252751
0.0099807468	0.099964674	0.0018928761
0.010111241	0.099678148	0.0018894846
0.010241735	0.090898990	0.0017529262
0.010372229	0.087401226	0.0017314813
0.010502723	0.087462306	0.0017165979
0.010633217	0.085171019	0.0016790822
0.010763711	0.083045889	0.0016419795
0.010894205	0.078979812	0.0015686519
0.011024699	0.081045749	0.0015946597
0.011155193	0.079322849	0.0015671429
0.011285687	0.074577423	0.0014930421
0.011416180	0.071354891	0.0014544062
0.011546674	0.066598466	0.0013720705
0.011677168	0.068429740	0.0013802378
0.011807662	0.064582288	0.0013215884
0.011938156	0.063795788	0.0013060405
0.012068650	0.064818747	0.0013151841
0.012199144	0.063788516	0.0012837535
0.012329638	0.062372966	0.0012383292
0.012460132	0.058531546	0.0011977667
0.012590626	0.058304050	0.0011738533
0.012721120	0.058765282	0.0011619034
0.012851614	0.058095110	0.0011338984
0.012982108	0.057476697	0.0011117043
0.013112602	0.053501197	0.0010736785
0.013243096	0.052999080	0.0010547191
0.013373590	0.052370639	0.0010484597
0.013504084	0.051186895	0.0010360319
0.013634578	0.051042390	0.0010159788
0.013765072	0.049693844	0.0010060123
0.013895566	0.049845680	0.00099890831
0.014026060	0.050361554	0.00098671265
0.014156554	0.049985129	0.00099592024
0.014287048	0.049136904	0.00097001134
0.014417542	0.048913707	0.00095834866
0.014548036	0.045816597	0.00093620017
0.014678530	0.047826523	0.00093993878
0.014809024	0.046382176	0.00093061555
0.014939518	0.045232758	0.00091289181
0.015070012	0.045415893	0.00090380659
0.015200506	0.045343695	0.00090614468
0.015331000	0.043798930	0.00087914218
0.015461494	0.043739016	0.00087652144
0.015591988	0.044626228	0.00088772604
0.015722482	0.043580250	0.00086250240
0.015852975	0.042564706	0.00085213524
0.015983469	0.042505526	0.00085043757
0.016113963	0.041598227	0.00083178140
0.016244457	0.040242831	0.00082556292
0.016374951	0.040049806	0.00081292325
0.016505445	0.041800355	0.00082986788
0.016635939	0.040594188	0.00081676751
0.016766433	0.042270825	0.00081713412
0.016896927	0.041255498	0.00081048792
0.017027421	0.041077980	0.00080466062
0.017157915	0.038224613	0.00077489691
0.017288409	0.038914672	0.00078062085
0.017418903	0.038293407	0.00076189939
0.017549397	0.038172682	0.00076817977
0.017679891	0.038558205	0.00076700960
0.017810385	0.040758359	0.00078092014
0.017940879	0.038095691	0.00075824333
0.018071373	0.038553892	0.00075561248
0.018201867	0.039423250	0.00076392996
0.018332361	0.038279668	0.00075253906
0.018462855	0.038224247	0.00073915940
0.018593349	0.037473997	0.00073798472
0.018723843	0.037506541	0.00073285263
0.018854337	0.037183734	0.00071998386
0.018984831	0.036893606	0.00072195775
0.019115325	0.036297232	0.00071080979
0.019245819	0.036973375	0.00071955646
0.019376313	0.037401512	0.00071763179
0.019506807	0.037361446	0.00071072426
0.019637301	0.037674751	0.00071917227
0.019767795	0.036309125	0.00069741572
0.019898289	0.035759915	0.00069354692
0.020028783	0.034220550	0.00067783609
0.020159277	0.035554373	0.00068441737
0.020289771	0.036293790	0.00069242149
0.020420264	0.036859143	0.00068979036
0.020550758	0.035895483	0.00067747147
0.020681252	0.036121844	0.00068566489
0.020811746	0.036245147	0.00067887195
0.020942240	0.035050548	0.00066291266
0.021072734	0.034490626	0.00066490698
0.021203228	0.034927133	0.00065706313
0.021333722	0.035613285	0.00066950102
0.021464216	0.035482979	0.00066355303
0.021594710	0.035341023	0.00065472781
0.021725204	0.035884765	0.00066998706
0.021855698	0.035694284	0.00065131164
0.021986192	0.034396511	0.00064614624
0.022116686	0.034984442	0.00065128198
0.022247180	0.034581999	0.00063810268
0.022377674	0.035670829	0.00065131215
0.022508168	0.034177631	0.00063242184
0.022638662	0.034938267	0.00063455833
0.022769156	0.035182496	0.00064434437
0.022899650	0.034006056	0.00062378615
0.023030144	0.035275511	0.00063962682
0.023160638	0.033462311	0.00062137112
0.023291132	0.032940207	0.00061042623
0.023421626	0.033927924	0.00062102320
0.023552120	0.033940924	0.00061751599
0.023682614	0.032794721	0.00060048494
0.023813108	0.034073423	0.00061955831
0.023943602	0.033543770	0.00060719065
0.024074096	0.033470968	0.00060441147
0.024204590	0.033943047	0.00061095601
0.024335084	0.034252812	0.00060676349
0.024465578	0.034639135	0.00061349531
0.024596072	0.033455968	0.00059620950
0.024726566	0.034041397	0.00060207475
0.024857060	0.033504663	0.00059924672
0.024987553	0.033805963	0.00059347009
0.025118047	0.031795721	0.00058058960
0.025248541	0.034052120	0.00059569768
0.025379035	0.033900778	0.00058866953
0.025509529	0.033723634	0.00059231932
0.025640023	0.033493714	0.00058253961
0.025770517	0.033325668	0.00058441126
0.025901011	0.032966241	0.00058068857
0.026031505	0.032993350	0.00057678106
0.026161999	0.033605902	0.00058346588
0.026292493	0.034003729	0.00058096913
0.026422987	0.033224305	0.00057328021
0.026553481	0.033739467	0.00057956599
0.026683975	0.033254219	0.00057006789
0.026814469	0.033425808	0.00057322818
0.026944963	0.033294026	0.00057072266
0.027075457	0.033244702	0.00056746228
0.027205951	0.033486160	0.00057177287
0.027336445	0.033047414	0.00056269443
0.027466939	0.034109217	0.00056796679
0.027597433	0.033665474	0.00056833818
0.027727927	0.033658026	0.00055998432
0.027858421	0.033696292	0.00056808181
0.027988915	0.033260116	0.00055914791
0.028119409	0.031747995	0.00054385748
0.028249903	0.032962013	0.00055409227
0.028380397	0.031199358	0.00053425853
0.028510891	0.032025602	0.00054631719
0.028641385	0.033018021	0.00055311633
0.028771879	0.032813830	0.00054516883
0.028902373	0.032807025	0.00054803753
0.029032867	0.032981280	0.00054581064
0.029163361	0.032433102	0.00053892414
0.029293855	0.033776786	0.00055408033
0.029424349	0.031984084	0.00053156016
0.029554842	0.033190609	0.00054201186
0.029685336	0.034001913	0.00054804779
0.029815830	0.032484526	0.00053129959
0.029946324	0.032384094	0.00053301450
0.030076818	0.032599308	0.00053440306
0.030207312	0.032723453	0.00052971387
0.030337806	0.032042487	0.00052746855
0.030468300	0.032156362	0.00052486505
0.030598794	0.032215157	0.00052520102
0.030729288	0.032097268	0.00052483766
0.030859782	0.031871588	0.00052071493
0.030990276	0.032350488	0.00052458172
0.031120770	0.032476943	0.00052028068
0.031251264	0.032277732	0.00051827433
0.031381758	0.032662054	0.00052385127
0.031512252	0.031869923	0.00051334626
0.031642746	0.032162281	0.00051736267
0.031773240	0.033238530	0.00052279429
0.031903734	0.031903531	0.00051069300
0.032034228	0.031159945	0.00050749309
0.032164722	0.032282261	0.00051388418
0.032295216	0.032806579	0.00051547952
0.032425710	0.032419176	0.00051333735
0.032556204	0.033299178	0.00051285514
0.032686698	0.033386669	0.00051681484
0.032817192	0.031849712	0.00050274980
0.032947686	0.032799603	0.00050846265
0.033078180	0.032106898	0.00050522034
0.033208674	0.032904488	0.00050674760
0.033339168	0.031746051	0.00049878725
0.033469662	0.032071913	0.00050174768
0.033600156	0.033068703	0.00050573276
0.033730650	0.031694920	0.00050007277
0.033861144	0.031544004	0.00049326169
0.033991637	0.032642775	0.00049680349
0.034122131	0.032436615	0.00050119395
0.034252625	0.032492168	0.00050247222
0.034383119	0.032183634	0.00050604976
0.034513613	0.032002172	0.00050631637
0.034644107	0.032381209	0.00050532429
0.034774601	0.031484742	0.00051144071
0.034905095	0.032595610	0.00052140117
0.035035589	0.032122516	0.00052056370
0.035166083	0.032720283	0.00053197172
0.035296577	0.031678012	0.00052170334
0.035427071	0.032393098	0.00053329897
0.035557565	0.032926837	0.00053361768
0.035688059	0.031708969	0.00052479571
0.035818553	0.030933915	0.00052561594
0.035949047	0.031582075	0.00052825318
0.036079541	0.032205332	0.00053344280
0.036210035	0.032034064	0.00053072447
0.036340529	0.032278556	0.00053229783
0.036471023	0.031182757	0.00053071891
0.036601517	0.032105252	0.00053512464
0.036732011	0.031909197	0.00053246543
0.036862505	0.031695152	0.00053500482
0.036992999	0.032010816	0.00053631891
0.037123493	0.031043650	0.00052916617
0.037253987	0.032760740	0.00054751668
0.037384481	0.030928890	0.00052820808
0.037514975	0.033044185	0.00055028300
0.037645469	0.032330963	0.00054472309
0.037775963	0.031297827	0.00053174987
0.037906457	0.031206457	0.00053890108
0.038036951	0.031797882	0.00054234746
0.038167445	0.032207329	0.00054679599
0.038297939	0.031240678	0.00053829869
0.038428433	0.031186180	0.00053856985
0.038558926	0.032227850	0.00055011104
0.038689420	0.031548337	0.00054489758
0.038819914	0.032119270	0.00054672964
0.038950408	0.031641624	0.00054877022
0.039080902	0.031763672	0.00054089326
0.039211396	0.031429993	0.00053840657
0.039341890	0.031492459	0.00053201130
0.039472384	0.031549004	0.00053075680
0.039602878	0.031572304	0.00053039623
0.039733372	0.031751173	0.00052976422
0.039863866	0.032189455	0.00052861419
0.039994360	0.031627328	0.00052638207
0.040124854	0.033001408	0.00053292707
0.040255348	0.032333647	0.00052943031
0.040385842	0.031993018	0.00052172329
0.040516336	0.032018076	0.00052225762
0.040646830	0.031924677	0.00052143863
0.040777324	0.031098283	0.00051377510
0.040907818	0.031840620	0.00051759690
0.041038312	0.030819455	0.00051283662
0.041168806	0.031135516	0.00050859550
0.041299300	0.031391486	0.00051618279
0.041429794	0.031698115	0.00051343784
0.041560288	0.031200619	0.00050911610
0.041690782	0.030883741	0.00050906338
0.041821276	0.031210901	0.00050778820
0.041951770	0.031540460	0.00051193295
0.042082264	0.030966279	0.00050419997
0.042212758	0.030959018	0.00050284255
0.042343252	0.030944881	0.00050695955
0.042473746	0.031345045	0.00050635489
0.042604240	0.030729289	0.00049830169
0.042734734	0.030876095	0.00050494408
0.042865228	0.031302071	0.00050196967
0.042995722	0.031633516	0.00050777751
0.043126215	0.031953173	0.00050856630
0.043256709	0.031162267	0.00050017031
0.043387203	0.031645946	0.00050452875
0.043517697	0.030502844	0.00049476250
0.043648191	0.031025632	0.00049682462
0.043778685	0.030888700	0.00050028669
0.043909179	0.031709600	0.00049923413
0.044039673	0.031525077	0.00050133211
0.044170167	0.031792990	0.00050263500
0.044300661	0.031309892	0.00049587552
0.044431155	0.031078759	0.00049854605
0.044561649	0.030836279	0.00049216743
0.044692143	0.030742908	0.00049194946
0.044822637	0.031046340	0.00049525617
0.044953131	0.031577296	0.00049657478
0.045083625	0.030878504	0.00049422034
0.045214119	0.031822069	0.00049748597
0.045344613	0.031812746	0.00049533571
0.045475107	0.030692656	0.00048908155
0.045605601	0.030908309	0.00048863277
0.045736095	0.031965275	0.00049609964
0.045866589	0.031648364	0.00049592505
0.045997083	0.031240413	0.00048822492
0.046127577	0.031355520	0.00049486414
0.046258071	0.030925626	0.00049628952
0.046388565	0.031067442	0.00049829173
0.046519059	0.031466732	0.00050834029
0.046649553	0.030438971	0.00049853769
0.046780047	0.031235584	0.00050769912
0.046910541	0.031227550	0.00050860047
0.047041035	0.030934389	0.00050551240
0.047171529	0.031058810	0.00051157202
0.047302023	0.030902376	0.00051084279
0.047432517	0.031200892	0.00051239228
0.047563011	0.031396494	0.00051748807
0.047693504	0.030411308	0.00050771627
0.047823998	0.031309353	0.00051741211
0.047954492	0.031240381	0.00051964015
0.048084986	0.030726669	0.00051333617
0.048215480	0.031402674	0.00052269452
0.048345974	0.030593213	0.00051296395
0.048476468	0.031818562	0.00052130925
0.048606962	0.031291811	0.00052241665
0.048737456	0.030646945	0.00051568262
0.048867950	0.030692391	0.00051991304
0.048998444	0.031694961	0.00052497316
0.049128938	0.030870377	0.00051989342
0.049259432	0.031924158	0.00052868346
0.049389926	0.031086309	0.00052368151
0.049520420	0.029520842	0.00051196012
0.049650914	0.030697217	0.00052264127
0.049781408	0.030342760	0.00051762987
0.049911902	0.031092297	0.00052347599
0.050042396	0.031397429	0.00052788191
0.050172890	0.030634552	0.00052315819
0.050303384	0.031527584	0.00053278359
0.050433878	0.030713703	0.00052274304
0.050564372	0.031386170	0.00053120845
0.050694866	0.030247942	0.00051732703
0.050825360	0.030824183	0.00052778644
0.050955854	0.030694373	0.00052634237
0.051086348	0.031832373	0.00053466298
0.051216842	0.031074251	0.00052911653
0.051347336	0.031232604	0.00053010089
0.051477830	0.031359511	0.00053029503
0.051608324	0.031930162	0.00053737661
0.051738818	0.030610079	0.00052909790
0.051869312	0.031580610	0.00053264083
0.051999806	0.031217160	0.00053266874
0.052130299	0.031001904	0.00053119704
0.052260793	0.031137099	0.00053162755
0.052391287	0.031049380	0.00053253449
0.052521781	0.030955867	0.00053184685
0.052652275	0.031318723	0.00053837723
0.052782769	0.030430943	0.00052654087
0.052913263	0.031351531	0.00053558217
0.053043757	0.031590231	0.00053677731
0.053174251	0.031178840	0.00053653845
0.053304745	0.030588385	0.00052956203
0.053435239	0.030589321	0.00053232342
0.053565733	0.030920799	0.00053343437
0.053696227	0.030820713	0.00053134081
0.053826721	0.030615853	0.00053321518
0.053957215	0.031936531	0.00054144482
0.054087709	0.030702286	0.00053566557
0.054218203	0.031053241	0.00053385801
0.054348697	0.031233088	0.00053684389
0.054479191	0.031546807	0.00054160035
0.054609685	0.031534667	0.00054283309
0.054740179	0.031663624	0.00054154263
0.054870673	0.031130388	0.00053972036
0.055001167	0.030099476	0.00052851509
0.055131661	0.030717945	0.00053679569
0.055262155	0.030863648	0.00053556389
0.055392649	0.030718455	0.00053769494
0.055523143	0.030943275	0.00053856738
0.055653637	0.031064587	0.00053811233
0.055784131	0.030340795	0.00053038837
0.055914625	0.030115285	0.00053242238
0.056045119	0.029770506	0.00052803787
0.056175613	0.029684572	0.00052830536
0.056306107	0.030524885	0.00053615852
0.056436601	0.031649756	0.00054409650
0.056567095	0.031025124	0.00053981820
0.056697588	0.030258782	0.00053611962
0.056828082	0.031897686	0.00054882744
0.056958576	0.031097597	0.00054207207
0.057089070	0.031536961	0.00054426170
0.057219564	0.030622815	0.00053787104
0.057350058	0.030998482	0.00053738684
0.057480552	0.031268649	0.00054568214
0.057611046	0.030317107	0.00053423698
0.057741540	0.031669138	0.00054597753
0.057872034	0.031247398	0.00054136366
0.058002528	0.031079261	0.00053684243
0.058133022	0.031120954	0.00053986446
0.058263516	0.030432293	0.00053252657
0.058394010	0.030602546	0.00053474333
0.058524504	0.030639015	0.00053435519
0.058654998	0.030926952	0.00053434677
0.058785492	0.031064123	0.00053600472
0.058915986	0.031247329	0.00053839530
0.059046480	0.031249103	0.00053236858
0.059176974	0.030516637	0.00053229826
0.059307468	0.030351567	0.00052442259
0.059437962	0.031471779	0.00053275375
0.059568456	0.031704954	0.00053858925
0.059698950	0.030192264	0.00052327287
0.059829444	0.030941558	0.00052926054
0.059959938	0.030946438	0.00052888020
0.060090432	0.031026121	0.00052721057
0.060220926	0.030077360	0.00052252613
0.060351420	0.029860215	0.00051805880
0.060481914	0.032058914	0.00053630624
0.060612408	0.030765260	0.00052515731
0.060742902	0.030795535	0.00052308388
0.060873396	0.030257499	0.00052002424
0.061003890	0.030263380	0.00051922387
0.061134384	0.030214676	0.00051717757
0.061264877	0.030603908	0.00052606298
0.061395371	0.030991880	0.00052234287
0.061525865	0.030074936	0.00051562511
0.061656359	0.030347554	0.00051947318
0.061786853	0.030876179	0.00052426576
0.061917347	0.031521383	0.00053009978
0.062047841	0.029364961	0.00051067332
0.062178335	0.030076411	0.00051270988
0.062308829	0.030979510	0.00052436098
0.062439323	0.029623508	0.00051194353
0.062569817	0.030809488	0.00052101406
0.062700311	0.030687247	0.00052152752
0.062830805	0.029609770	0.00051105525
0.062961299	0.029357699	0.00050826754
0.063091793	0.029797250	0.00051300718
0.063222287	0.029996121	0.00051297528
0.063352781	0.030535628	0.00052063822
0.063483275	0.030375169	0.00051465090
0.063613769	0.031046191	0.00052140065
0.063744263	0.030207220	0.00051433540
0.063874757	0.030551398	0.00051761836
0.064005251	0.031427398	0.00052471523
0.064135745	0.030633175	0.00051982855
0.064266239	0.030563970	0.00051543443
0.064396733	0.029893152	0.00051075554
0.064527227	0.029537855	0.00050784434
0.064657721	0.030846542	0.00052020672
0.064788215	0.030340762	0.00051414245
0.064918709	0.029541222	0.00050628418
0.065049203	0.030939308	0.00052092878
0.065179697	0.030471363	0.00051024564
0.065310191	0.030256133	0.00051098663
0.065440685	0.030352113	0.00051368997
0.065571179	0.030247738	0.00051112629
0.065701673	0.030796870	0.00051622382
0.065832166	0.030401703	0.00051096822
0.065962660	0.029697880	0.00050730576
0.066093154	0.030576627	0.00051568711
0.066223648	0.031140303	0.00051523701
0.066354142	0.030593485	0.00051431616
0.066484636	0.030520239	0.00051110313
0.066615130	0.029901684	0.00050638021
0.066745624	0.031502381	0.00051945716
0.066876118	0.030793899	0.00051113121
0.067006612	0.030491478	0.00051299899
0.067137106	0.028535296	0.00049511615
0.067267600	0.031607198	0.00051464734
0.067398094	0.030435126	0.00051128235
0.067528588	0.031159499	0.00051308659
0.067659082	0.029238118	0.00049985574
0.067789576	0.030172897	0.00050836014
0.067920070	0.029803475	0.00050182883
0.068050564	0.030651225	0.00050957196
0.068181058	0.029979660	0.00050403171
0.068311552	0.030458023	0.00050836202
0.068442046	0.031057745	0.00051480853
0.068572540	0.030613185	0.00051004762
0.068703034	0.030547999	0.00050591356
0.068833528	0.030935398	0.00051315695
0.068964022	0.030426780	0.00050615614
0.069094516	0.030616509	0.00050991768
0.069225010	0.029904263	0.00050174184
0.069355504	0.030254714	0.00050347023
0.069485998	0.030440634	0.00050632370
0.069616492	0.030526321	0.00050662290
0.069746986	0.030219272	0.00050423312
0.069877480	0.030411072	0.00050662353
0.070007974	0.030317328	0.00050302605
0.070138468	0.030276674	0.00050217059
0.070268961	0.030012319	0.00050018959
0.070399455	0.030100594	0.00050102109
0.070529949	0.030632744	0.00050945014
0.070660443	0.030190442	0.00050110651
0.070790937	0.029708584	0.00049746629
0.070921431	0.030032752	0.00050164513
0.071051925	0.029678197	0.00049601115
0.071182419	0.030706793	0.00050852317
0.071312913	0.029719191	0.00049751440
0.071443407	0.029225234	0.00049614009
0.071573901	0.030111823	0.00049701487
0.071704395	0.030135506	0.00049632531
0.071834889	0.030026946	0.00049913441
0.071965383	0.029555867	0.00049387225
0.072095877	0.029562399	0.00049571095
0.072226371	0.029881829	0.00049750367
0.072356865	0.029690887	0.00049345334
0.072487359	0.029375687	0.00049225373
0.072617853	0.030462587	0.00050134693
0.072748347	0.030751039	0.00049820190
0.072878841	0.030228847	0.00049956903
0.073009335	0.029593326	0.00049016649
0.073139829	0.030655518	0.00049975863
0.073270323	0.029944298	0.00049706163
0.073400817	0.029667167	0.00049191344
0.073531311	0.029689239	0.00049154658
0.073661805	0.030381252	0.00049859009
0.073792299	0.030159433	0.00049338433
0.073922793	0.030317168	0.00049687593
0.074053287	0.029731366	0.00049179013
0.074183781	0.030620818	0.00049856015
0.074314275	0.029461448	0.00049302694
0.074444769	0.030504180	0.00049392936
0.074575263	0.030127450	0.00049405835
0.074705757	0.029275814	0.00048742434
0.074836250	0.030016374	0.00049344473
0.074966744	0.029935077	0.00049387005
0.075097238	0.029078055	0.00048191378
0.075227732	0.029821487	0.00049043328
0.075358226	0.030789707	0.00050041342
0.075488720	0.029394976	0.00048553731
0.075619214	0.029648108	0.00048842767
0.075749708	0.029849881	0.00048975993
0.075880202	0.029691579	0.00048727179
0.076010696	0.029077599	0.00048354279
0.076141190	0.028931268	0.00048087920
0.076271684	0.030662346	0.00049685060
0.076402178	0.029846370	0.00049080980
0.076532672	0.030128559	0.00048883330
0.076663166	0.030384549	0.00049263816
0.076793660	0.030505623	0.00049319280
0.076924154	0.030676413	0.00049368156
0.077054648	0.029340693	0.00048297307
0.077185142	0.029010248	0.00047920391
0.077315636	0.028920033	0.00048116151
0.077446130	0.030130760	0.00048878597
0.077576624	0.029785151	0.00048396870
0.077707118	0.030382182	0.00049415381
0.077837612	0.029766153	0.00048302949
0.077968106	0.030296203	0.00049127134
0.078098600	0.029792896	0.00048457629
0.078229094	0.030016219	0.00048394842
0.078359588	0.029506200	0.00048390890
0.078490082	0.030362666	0.00048813558
0.078620576	0.029633376	0.00048232727
0.078751070	0.030168010	0.00048843001
0.078881564	0.030207275	0.00048537269
0.079012058	0.030247508	0.00048939674
0.079142552	0.029372127	0.00047961701
0.079273046	0.029376313	0.00047808309
0.079403539	0.030344581	0.00048754878
0.079534033	0.029421138	0.00048099404
0.079664527	0.030314035	0.00048644924
0.079795021	0.029766466	0.00048273219
0.079925515	0.029301359	0.00047667403
0.080056009	0.028686125	0.00047634496
0.080186503	0.029985406	0.00048535312
0.080316997	0.029257874	0.00047500938
0.080447491	0.029032849	0.00047747704
0.080577985	0.029479749	0.00047896649
0.080708479	0.029397032	0.00047576905
0.080838973	0.029286393	0.00047703558
0.080969467	0.030118873	0.00048108817
0.081099961	0.029993973	0.00048146777
0.081230455	0.029637342	0.00048040492
0.081360949	0.029547646	0.00047596119
0.081491443	0.029428353	0.00047775148
0.081621937	0.029681997	0.00047765498
0.081752431	0.029341927	0.00047682803
0.081882925	0.029216429	0.00047685183
0.082013419	0.030008786	0.00047794719
0.082143913	0.029785429	0.00047989932
0.082274407	0.029501568	0.00047568932
0.082404901	0.029150598	0.00047103654
0.082535395	0.031029108	0.00048970144
0.082665889	0.029966147	0.00047721483
0.082796383	0.029419331	0.00047479067
0.082926877	0.029958292	0.00047812447
0.083057371	0.030630959	0.00048174208
0.083187865	0.029157930	0.00047196881
0.083318359	0.030163342	0.00047901529
0.083448853	0.028998508	0.00047044108
0.083579347	0.029239688	0.00047185451
0.083709841	0.030441265	0.00047891406
0.083840335	0.029466577	0.00047369135
0.083970828	0.029904508	0.00047707054
0.084101322	0.029677064	0.00047441637
0.084231816	0.029164708	0.00047129955
0.084362310	0.029739733	0.00047330621
0.084492804	0.030005605	0.00047476907
0.084623298	0.030462552	0.00048121441
0.084753792	0.029921700	0.00047375975
0.084884286	0.029761546	0.00047450742
0.085014780	0.029080424	0.00046874917
0.085145274	0.028377084	0.00046210166
0.085275768	0.029775539	0.00047371490
0.085406262	0.028737337	0.00046430850
0.085536756	0.029719049	0.00047194208
0.085667250	0.028942277	0.00046871419
0.085797744	0.029181292	0.00046652935
0.085928238	0.029676415	0.00047171132
0.086058732	0.029863233	0.00047145044
0.086189226	0.029234208	0.00046744169
0.086319720	0.030404690	0.00047849970
0.086450214	0.029717250	0.00046774164
0.086580708	0.030148686	0.00047515054
0.086711202	0.029360582	0.00046604440
0.086841696	0.029403814	0.00046732274
0.086972190	0.029398780	0.00046793603
0.087102684	0.029095500	0.00046526735
0.087233178	0.030159327	0.00047301014
0.087363672	0.029449548	0.00046788105
0.087494166	0.030080290	0.00046949475
0.087624660	0.028763483	0.00046221657
0.087755154	0.029001335	0.00046617259
0.087885648	0.028960377	0.00046153305
0.088016142	0.029271047	0.00046472479
0.088146636	0.028982097	0.00046030805
0.088277130	0.028803725	0.00046095071
0.088407623	0.029517855	0.00046766154
0.088538117	0.028931068	0.00045932395
0.088668611	0.029032036	0.00046327289
0.088799105	0.028388754	0.00045799856
0.088929599	0.029050011	0.00046079299
0.089060093	0.029396149	0.00046498743
0.089190587	0.029844041	0.00046678284
0.089321081	0.029233152	0.00046344226
0.089451575	0.029392430	0.00046411411
0.089582069	0.029899722	0.00046385901
0.089712563	0.028197900	0.00045385862
0.089843057	0.029771068	0.00046849170
0.089973551	0.029724096	0.00046376020
0.090104045	0.029094797	0.00046159318
0.090234539	0.028542659	0.00045286293
0.090365033	0.029333087	0.00046328089
0.090495527	0.028990552	0.00045928923
0.090626021	0.029069841	0.00045867759
0.090756515	0.029051978	0.00046075038
0.090887009	0.029067618	0.00045986055
0.091017503	0.029046187	0.00045744441
0.091147997	0.030000544	0.00046611820
0.091278491	0.028302074	0.00045107976
0.091408985	0.029689133	0.00046355020
0.091539479	0.029012099	0.00045736768
0.091669973	0.028664902	0.00045393090
0.091800467	0.029014865	0.00046724828
0.091930961	0.029305175	0.00047318281
0.092061455	0.029272045	0.00047661236
0.092191949	0.028944207	0.00047877989
0.092322443	0.029131628	0.00048009407
0.092452937	0.028432081	0.00047962097
0.092583431	0.029106269	0.00048578251
0.092713925	0.029104822	0.00048670385
0.092844419	0.029330758	0.00049401794
0.092974912	0.028920937	0.00048840503
0.093105406	0.028470666	0.00047720736
0.093235900	0.028485574	0.00047590776
0.093366394	0.028067037	0.00046551025
0.093496888	0.029077333	0.00047704680
0.093627382	0.028991131	0.00047066226
0.093757876	0.030216896	0.00047906664
0.093888370	0.028975274	0.00047076232
0.094018864	0.028753862	0.00046464314
0.094149358	0.028603873	0.00046722176
0.094279852	0.029370867	0.00047035819
0.094410346	0.028708204	0.00046202325
0.094540840	0.028853783	0.00046476262
0.094671334	0.028321401	0.00045882476
0.094801828	0.028487560	0.00046152403
0.094932322	0.029313106	0.00046924627
0.095062816	0.028819258	0.00046097023
0.095193310	0.030065789	0.00047111288
0.095323804	0.029131080	0.00046287088
0.095454298	0.029319781	0.00046373391
0.095584792	0.029141787	0.00046572272
0.095715286	0.028737623	0.00045820597
0.095845780	0.029265870	0.00046273266
0.095976274	0.029065291	0.00046294539
0.096106768	0.029267827	0.00045822150
0.096237262	0.029165113	0.00046325373
0.096367756	0.028475575	0.00045688987
0.096498250	0.028931032	0.00045762630
0.096628744	0.029267115	0.00046315139
0.096759238	0.028947360	0.00045529931
0.096889732	0.029839928	0.00046467812
0.097020226	0.028411478	0.00045540358
0.097150720	0.029333888	0.00045975250
0.097281214	0.028792000	0.00045520286
0.097411708	0.029588311	0.00046026626
0.097542201	0.028940546	0.00045556785
0.097672695	0.029160762	0.00045960896
0.097803189	0.029016479	0.00045431054
0.097933683	0.028729673	0.00045485234
0.098064177	0.029086542	0.00045502351
0.098194671	0.028850394	0.00045147391
0.098325165	0.027997223	0.00044498924
0.098455659	0.029218974	0.00045318424
0.098586153	0.028574439	0.00044711873
0.098716647	0.029566598	0.00045356387
0.098847141	0.030692967	0.00045769670
0.098977635	0.028514863	0.00044448320
0.099108129	0.029421868	0.00044918700
0.099238623	0.029254055	0.00044816480
0.099369117	0.030358218	0.00045539469
0.099499611	0.028543114	0.00044166256
0.099630105	0.028843424	0.00044395126
0.099760599	0.029157959	0.00044678995
0.099891093	0.029222593	0.00044516071
0.10002159	0.029043299	0.00044828041
0.10015208	0.028830219	0.00044494891
0.10028257	0.028868770	0.00044340951
0.10041307	0.028214068	0.00044150561
0.10054356	0.029049100	0.00044566992
0.10067406	0.027777015	0.00043953711
0.10080455	0.028354351	0.00044264941
0.10093504	0.028747634	0.00044177558
0.10106554	0.029292316	0.00045039699
0.10119603	0.028404566	0.00044062397
0.10132653	0.029578580	0.00045114542
0.10145702	0.029063759	0.00044767917
0.10158751	0.029050581	0.00044460029
0.10171801	0.029506462	0.00045010340
0.10184850	0.028747815	0.00044256638
0.10197900	0.028859163	0.00044499227
0.10210949	0.028960687	0.00044541480
0.10223998	0.028980478	0.00044397586
0.10237048	0.028758030	0.00044331737
0.10250097	0.028348208	0.00044203620
0.10263147	0.028652582	0.00043865056
0.10276196	0.028291542	0.00044123934
0.10289245	0.028536016	0.00043878809
0.10302295	0.028168335	0.00043811568
0.10315344	0.029520143	0.00044952884
0.10328394	0.028134217	0.00043518898
0.10341443	0.028237843	0.00043734436
0.10354492	0.029460920	0.00044673467
0.10367542	0.029090820	0.00043998841
0.10380591	0.027885428	0.00043516037
0.10393641	0.028055716	0.00043471212
0.10406690	0.028606234	0.00043660027
0.10419739	0.028375463	0.00043883147
0.10432789	0.028210573	0.00043492971
0.10445838	0.029177559	0.00044274575
0.10458888	0.028997361	0.00044083406
0.10471937	0.028849635	0.00043943117
0.10484986	0.028870763	0.00043949814
0.10498036	0.029262865	0.00043953571
0.10511085	0.028544158	0.00043635176
0.10524135	0.029487048	0.00044347235
0.10537184	0.028949815	0.00043862485
0.10550233	0.029176996	0.00044272143
0.10563283	0.028253680	0.00043429381
0.10576332	0.029407577	0.00044324382
0.10589382	0.028398793	0.00043605904
0.10602431	0.028951976	0.00043690460
0.10615480	0.028588990	0.00043658574
0.10628530	0.028984022	0.00044067061
0.10641579	0.028872383	0.00043621428
0.10654629	0.029033137	0.00043836776
0.10667678	0.028597507	0.00043383143
0.10680727	0.028674409	0.00043515422
0.10693777	0.028295790	0.00043530974
0.10706826	0.028475869	0.00043335941
0.10719876	0.028482695	0.00043441937
0.10732925	0.028559574	0.00043538297
0.10745974	0.028673829	0.00043239465
0.10759024	0.028786023	0.00043512722
0.10772073	0.028911052	0.00043659375
0.10785123	0.028502499	0.00043556834
0.10798172	0.029202533	0.00044724966
0.10811221	0.029051688	0.00044906206
0.10824271	0.028893484	0.00045347540
0.10837320	0.028350852	0.00045066430
0.10850370	0.028339791	0.00045330105
0.10863419	0.028403279	0.00045773255
0.10876468	0.028909199	0.00045976325
0.10889518	0.028830277	0.00046095243
0.10902567	0.028751840	0.00046602125
0.10915616	0.028643151	0.00046263652
0.10928666	0.028775367	0.00046990540
0.10941715	0.028296387	0.00046506285
0.10954765	0.028485513	0.00046707554
0.10967814	0.028467941	0.00047045550
0.10980863	0.028849499	0.00047374788
0.10993913	0.028301167	0.00047268944
0.11006962	0.028712365	0.00047733360
0.11020012	0.029136236	0.00047723289
0.11033061	0.028854860	0.00048037370
0.11046110	0.029299766	0.00048326213
0.11059160	0.028099677	0.00047608209
0.11072209	0.028193015	0.00048131873
0.11085259	0.028013801	0.00047614711
0.11098308	0.029136709	0.00048755470
0.11111357	0.028428731	0.00048509437
0.11124407	0.028238031	0.00048065754
0.11137456	0.028067875	0.00048511451
0.11150506	0.029360840	0.00049473937
0.11163555	0.028465671	0.00048908194
0.11176604	0.028179765	0.00048821533
0.11189654	0.028985453	0.00049280111
0.11202703	0.028783697	0.00049282816
0.11215753	0.027701436	0.00048663167
0.11228802	0.029202307	0.00050033158
0.11241851	0.028558957	0.00049515155
0.11254901	0.027940761	0.00049215465
0.11267950	0.027616639	0.00048921598
0.11281000	0.028096337	0.00049192157
0.11294049	0.027988562	0.00047704595
0.11307098	0.028530240	0.00047945668
0.11320148	0.028533950	0.00047285346
0.11333197	0.029053465	0.00047579440
0.11346247	0.027766955	0.00046784002
0.11359296	0.028983423	0.00047155152
0.11372345	0.028653510	0.00046767077
0.11385395	0.027741345	0.00046330791
0.11398444	0.028193912	0.00045962228
0.11411494	0.029029165	0.00046832886
0.11424543	0.028615209	0.00046225521
0.11437592	0.029946957	0.00047119310
0.11450642	0.029082400	0.00046573531
0.11463691	0.029276338	0.00046082761
0.11476741	0.027802040	0.00045389788
0.11489790	0.028163969	0.00045655273
0.11502839	0.028171731	0.00045230890
0.11515889	0.028099727	0.00045334985
0.11528938	0.028684685	0.00045509355
0.11541988	0.028429120	0.00045413300
0.11555037	0.028640572	0.00045524344
0.11568086	0.027459710	0.00044398254
0.11581136	0.028309974	0.00045306859
0.11594185	0.027954963	0.00044731159
0.11607235	0.028246095	0.00044796947
0.11620284	0.028605298	0.00045178362
0.11633333	0.028724599	0.00045147583
0.11646383	0.028837909	0.00045356559
0.11659432	0.028132643	0.00044722245
0.11672482	0.027709037	0.00044010981
0.11685531	0.027723481	0.00044299578
0.11698580	0.027428087	0.00043939421
0.11711630	0.028119090	0.00044452438
0.11724679	0.029179156	0.00045182244
0.11737729	0.029346316	0.00045130109
0.11750778	0.028734129	0.00044584947
0.11763827	0.028459012	0.00044560644
0.11776877	0.027918474	0.00043709049
0.11789926	0.028940186	0.00044816379
0.11802975	0.028361619	0.00044054368
0.11816025	0.028282833	0.00043825574
0.11829074	0.028517947	0.00044305448
0.11842124	0.028869932	0.00044154409
0.11855173	0.028117124	0.00043799354
0.11868222	0.028215531	0.00043539743
0.11881272	0.028670980	0.00043736403
0.11894321	0.028502480	0.00043725466
0.11907371	0.028566798	0.00043679985
0.11920420	0.027770981	0.00043140648
0.11933469	0.027712771	0.00043002381
0.11946519	0.028746759	0.00043265823
0.11959568	0.028051192	0.00043196992
0.11972618	0.028233753	0.00042997629
0.11985667	0.027904846	0.00042870517
0.11998716	0.028267875	0.00043239774
0.12011766	0.028152535	0.00042839216
0.12024815	0.028875133	0.00043110665
0.12037865	0.027716894	0.00042509207
0.12050914	0.027230660	0.00041720854
0.12063963	0.028326325	0.00042897861
0.12077013	0.028155123	0.00042548552
0.12090062	0.029031994	0.00043144755
0.12103112	0.027804439	0.00042293937
0.12116161	0.028706581	0.00042717741
0.12129210	0.028104561	0.00042418403
0.12142260	0.028297262	0.00042488885
0.12155309	0.028442068	0.00042491234
0.12168359	0.028423584	0.00042537017
0.12181408	0.027662444	0.00041623925
0.12194457	0.028974680	0.00042671487
0.12207507	0.027821298	0.00042083351
0.12220556	0.028032607	0.00041882492
0.12233606	0.027688043	0.00042025775
0.12246655	0.029005500	0.00042452788
0.12259704	0.028904047	0.00042444295
0.12272754	0.029105050	0.00042700320
0.12285803	0.028927236	0.00042507916
0.12298853	0.027762873	0.00041656801
0.12311902	0.028515904	0.00042482734
0.12324951	0.028611530	0.00041974595
0.12338001	0.028773622	0.00042491454
0.12351050	0.027700021	0.00041525577
0.12364100	0.028680311	0.00042235780
0.12377149	0.028472337	0.00042151572
0.12390198	0.027973256	0.00041714684
0.12403248	0.028070744	0.00041642228
0.12416297	0.028200844	0.00041877816
0.12429347	0.028068687	0.00041580085
0.12442396	0.027266112	0.00041380594
0.12455445	0.028163664	0.00041684804
0.12468495	0.028040848	0.00041469300
0.12481544	0.027990186	0.00041682669
0.12494594	0.027876959	0.00041347059
0.12507643	0.027892692	0.00041469360
0.12520692	0.028549179	0.00041927704
0.12533742	0.028086639	0.00041402958
0.12546791	0.027379374	0.00041189296
0.12559841	0.028181270	0.00041411487
0.12572890	0.027722885	0.00041242749
0.12585939	0.028598162	0.00042106757
0.12598989	0.028558157	0.00041521694
0.12612038	0.027823162	0.00041305217
0.12625088	0.028161856	0.00041373752
0.12638137	0.028341106	0.00041679356
0.12651186	0.028495544	0.00041891092
0.12664236	0.028417744	0.00041498253
0.12677285	0.028030190	0.00041293052
0.12690335	0.028456869	0.00041826867
0.12703384	0.028127341	0.00041038832
0.12716433	0.028990401	0.00042203923
0.12729483	0.028262976	0.00041255543
0.12742532	0.028338761	0.00041355373
0.12755581	0.028382889	0.00041384512
0.12768631	0.028199172	0.00041245279
0.12781680	0.027860524	0.00041246544
0.12794730	0.027829301	0.00041065969
0.12807779	0.027746845	0.00040825152
0.12820828	0.028266055	0.00041235642
0.12833878	0.028937040	0.00041514565
0.12846927	0.029160165	0.00041863059
0.12859977	0.028122402	0.00041287114
0.12873026	0.028009693	0.00040934799
0.12886075	0.027964274	0.00040896458
0.12899125	0.028045055	0.00041096503
0.12912174	0.028247151	0.00041095558
0.12925224	0.027941091	0.00040966935
0.12938273	0.028221028	0.00041186174
0.12951322	0.027763381	0.00040740174
0.12964372	0.027816146	0.00040803490
0.12977421	0.028029979	0.00040779097
0.12990471	0.029105611	0.00041684899
0.13003520	0.028363476	0.00041068186
0.13016569	0.027439997	0.00040371464
0.13029619	0.028303285	0.00041075021
0.13042668	0.028077795	0.00040698831
0.13055718	0.028309754	0.00040929720
0.13068767	0.028345958	0.00041312576
0.13081816	0.028699913	0.00041042119
0.13094866	0.028455710	0.00041029065
0.13107915	0.027825635	0.00040424942
0.13120965	0.028741882	0.00041147339
0.13134014	0.027590738	0.00040559855
0.13147063	0.027817945	0.00040553843
0.13160113	0.027618655	0.00040461641
0.13173162	0.028259619	0.00040643925
0.13186212	0.027308498	0.00039989571
0.13199261	0.028584418	0.00041061682
0.13212310	0.027236101	0.00039949835
0.13225360	0.027613001	0.00040501236
0.13238409	0.028105385	0.00040715648
0.13251459	0.028435496	0.00040667648
0.13264508	0.027838495	0.00040293286
0.13277557	0.028435800	0.00040743223
0.13290607	0.028601196	0.00040918636
0.13303656	0.028107029	0.00040540471
0.13316706	0.028149516	0.00040327052
0.13329755	0.027936282	0.00040422399
0.13342804	0.028296569	0.00040723505
0.13355854	0.027790132	0.00040147911
0.13368903	0.028634650	0.00040936743
0.13381953	0.028087379	0.00040364075
0.13395002	0.028306349	0.00040600559
0.13408051	0.027810378	0.00040232503
0.13421101	0.028399320	0.00040579392
0.13434150	0.028393656	0.00040789241
0.13447200	0.028351371	0.00040537414
0.13460249	0.028746156	0.00040537130
0.13473298	0.027551453	0.00040097462
0.13486348	0.027882839	0.00040227269
0.13499397	0.028393910	0.00040503362
0.13512447	0.028424879	0.00040671192
0.13525496	0.028011497	0.00040078930
0.13538545	0.028564249	0.00040508204
0.13551595	0.028597381	0.00040493980
0.13564644	0.028110547	0.00040173696
0.13577694	0.027688618	0.00040010629
0.13590743	0.027982196	0.00040042777
0.13603792	0.028259068	0.00040113418
0.13616842	0.027725651	0.00039981844
0.13629891	0.027896754	0.00039814138
0.13642940	0.027924900	0.00040208823
0.13655990	0.028537399	0.00040146429
0.13669039	0.028117497	0.00040113115
0.13682089	0.027688253	0.00039708899
0.13695138	0.027921437	0.00039795648
0.13708187	0.027769241	0.00039924889
0.13721237	0.027986851	0.00040114575
0.13734286	0.027995037	0.00039770188
0.13747336	0.028134844	0.00040020057
0.13760385	0.028438500	0.00040003596
0.13773434	0.028356147	0.00040287743
0.13786484	0.028104395	0.00040123653
0.13799533	0.027381975	0.00039444966
0.13812583	0.028337481	0.00039976715
0.13825632	0.028457862	0.00040057864
0.13838681	0.028498764	0.00040022513
0.13851731	0.028090108	0.00039901465
0.13864780	0.028118438	0.00039955424
0.13877830	0.028386957	0.00040066661
0.13890879	0.028200677	0.00040011811
0.13903928	0.028427825	0.00039915286
0.13916978	0.027768597	0.00039721566
0.13930027	0.028316073	0.00039967521
0.13943077	0.028046928	0.00039800021
0.13956126	0.028617181	0.00040199119
0.13969175	0.027751242	0.00039627572
0.13982225	0.027439575	0.00039445000
0.13995274	0.027960776	0.00039755128
0.14008324	0.027800726	0.00039412825
0.14021373	0.028116808	0.00039796186
0.14034422	0.028593912	0.00039711689
0.14047472	0.028360338	0.00039890571
0.14060521	0.028104260	0.00039700169
0.14073571	0.028295959	0.00039676871
0.14086620	0.027369063	0.00039082067
0.14099669	0.028541692	0.00039854593
0.14112719	0.028115923	0.00039385580
0.14125768	0.028173952	0.00039684076
0.14138818	0.027974034	0.00039274490
0.14151867	0.027742883	0.00039453093
0.14164916	0.027768092	0.00039436115
0.14177966	0.027578904	0.00038993447
0.14191015	0.028185889	0.00039427253
0.14204065	0.028334674	0.00039587640
0.14217114	0.027938606	0.00039268505
0.14230163	0.027531964	0.00039201197
0.14243213	0.027949115	0.00039034808
0.14256262	0.028282813	0.00039262327
0.14269312	0.028326720	0.00039607677
0.14282361	0.027512433	0.00038735835
0.14295410	0.027869135	0.00039211669
0.14308460	0.028206423	0.00039222939
0.14321509	0.029048655	0.00039741452
0.14334559	0.028258227	0.00039416521
0.14347608	0.027688216	0.00038919924
0.14360657	0.028166174	0.00039251160
0.14373707	0.027779355	0.00039039573
0.14386756	0.027316656	0.00038468832
0.14399806	0.027910414	0.00038991878
0.14412855	0.027677671	0.00038660514
0.14425904	0.027676499	0.00038971208
0.14438954	0.028362350	0.00039458358
0.14452003	0.027939761	0.00038850728
0.14465053	0.028273797	0.00039208904
0.14478102	0.027781353	0.00038914906
0.14491151	0.028227642	0.00039031345
0.14504201	0.027922797	0.00039079619
0.14517250	0.028158311	0.00039065811
0.14530299	0.028258106	0.00039122274
0.14543349	0.028560548	0.00039474858
0.14556398	0.028288192	0.00038955171
0.14569448	0.028055262	0.00039039604
0.14582497	0.027194464	0.00038529509
0.14595546	0.027812313	0.00038975283
0.14608596	0.028441790	0.00039050616
0.14621645	0.027950787	0.00038718159
0.14634695	0.027659837	0.00038790075
0.14647744	0.028218797	0.00039201731
0.14660793	0.028694887	0.00039281489
0.14673843	0.028523065	0.00039180034
0.14686892	0.027434608	0.00038302052
0.14699942	0.028353383	0.00039036611
0.14712991	0.027915704	0.00038783346
0.14726040	0.028726362	0.00039316340
0.14739090	0.028234185	0.00038917240
0.14752139	0.027956758	0.00038676324
0.14765189	0.028028076	0.00038691720
0.14778238	0.027960344	0.00038881884
0.14791287	0.027821718	0.00038604734
0.14804337	0.028281036	0.00038994804
0.14817386	0.027714244	0.00038581687
0.14830436	0.028082067	0.00038635476
0.14843485	0.028055318	0.00038813021
0.14856534	0.027346139	0.00038222717
0.14869584	0.027511222	0.00038323551
0.14882633	0.027440600	0.00038428753
0.14895683	0.027916266	0.00038545104
0.14908732	0.027742357	0.00038423459
0.14921781	0.027928277	0.00038632636
0.14934831	0.028033352	0.00038602004
0.14947880	0.027751380	0.00038691782
0.14960930	0.028513349	0.00038717644
0.14973979	0.027524455	0.00038219706
0.14987028	0.028255961	0.00038829806
0.15000078	0.027801960	0.00038459274
0.15013127	0.027794588	0.00038424937
0.15026177	0.027231272	0.00038012688
0.15039226	0.027089613	0.00037876672
0.15052275	0.027806274	0.00038476299
0.15065325	0.027544603	0.00038158035
0.15078374	0.027931090	0.00038650830
0.15091424	0.028021770	0.00038629849
0.15104473	0.028162405	0.00038488739
0.15117522	0.028291588	0.00038602361
0.15130572	0.028012981	0.00038658334
0.15143621	0.028017604	0.00038333434
0.15156671	0.028098705	0.00038605246
0.15169720	0.028202335	0.00038301504
0.15182769	0.027688598	0.00038074757
0.15195819	0.027526095	0.00038165190
0.15208868	0.028139175	0.00038365342
0.15221918	0.027585976	0.00038299009
0.15234967	0.026624590	0.00037386892
0.15248016	0.026951444	0.00037636005
0.15261066	0.027781024	0.00038176857
0.15274115	0.027376110	0.00037798683
0.15287165	0.027080615	0.00037754216
0.15300214	0.027548044	0.00037889928
0.15313263	0.027434059	0.00037765823
0.15326313	0.028020273	0.00038115701
0.15339362	0.027951133	0.00038084221
0.15352412	0.027638363	0.00037963831
0.15365461	0.027754895	0.00038119152
0.15378510	0.027636259	0.00037973872
0.15391560	0.027751955	0.00037831059
0.15404609	0.027789820	0.00038144519
0.15417658	0.028122613	0.00038158069
0.15430708	0.027915109	0.00038199102
0.15443757	0.027955741	0.00038081659
0.15456807	0.027393063	0.00037773132
0.15469856	0.028074514	0.00037996902
0.15482905	0.027865827	0.00037992667
0.15495955	0.028410424	0.00038311579
0.15509004	0.027374493	0.00037620583
0.15522054	0.027921581	0.00037965915
0.15535103	0.027849848	0.00037900334
0.15548152	0.027949966	0.00037935861
0.15561202	0.028011379	0.00037973335
0.15574251	0.027624399	0.00037932460
0.15587301	0.028285609	0.00038159155
0.15600350	0.027682236	0.00037653123
0.15613399	0.027770363	0.00037800557
0.15626449	0.027724528	0.00037712990
0.15639498	0.027077965	0.00037487686
0.15652548	0.027496829	0.00037707229
0.15665597	0.027684494	0.00037842520
0.15678646	0.027248492	0.00037347063
0.15691696	0.028204278	0.00037862452
0.15704745	0.028122352	0.00038007974
0.15717795	0.027486300	0.00037464086
0.15730844	0.028046391	0.00037924376
0.15743893	0.027735318	0.00037524951
0.15756943	0.028826487	0.00038194974
0.15769992	0.028381661	0.00037997894
0.15783042	0.027835177	0.00037721323
0.15796091	0.028266542	0.00037802608
0.15809140	0.027789087	0.00037775690
0.15822190	0.027363036	0.00037165210
0.15835239	0.028340141	0.00037903240
0.15848289	0.027896497	0.00037742229
0.15861338	0.028241775	0.00037910639
0.15874387	0.027884483	0.00037651942
0.15887437	0.027756700	0.00037400689
0.15900486	0.027884187	0.00037567246
0.15913536	0.027958564	0.00037651986
0.15926585	0.028130116	0.00037544064
0.15939634	0.027513430	0.00037403103
0.15952684	0.028057731	0.00037769983
0.15965733	0.028043796	0.00037435721
0.15978783	0.027600498	0.00037406289
0.15991832	0.028045832	0.00037508813
0.16004881	0.028147308	0.00037754558
0.16017931	0.027300434	0.00037130685
0.16030980	0.027775003	0.00037263522
0.16044030	0.027298497	0.00037080125
0.16057079	0.028111862	0.00037551768
0.16070128	0.027924042	0.00037466394
0.16083178	0.027516454	0.00037481501
0.16096227	0.027543020	0.00037008289
0.16109277	0.027654310	0.00037245669
0.16122326	0.027926268	0.00037394825
0.16135375	0.027800060	0.00037348416
0.16148425	0.027794332	0.00037501762
0.16161474	0.027660608	0.00037223396
0.16174524	0.028050198	0.00037472060
0.16187573	0.027767304	0.00037498945
0.16200622	0.027640818	0.00037036035
0.16213672	0.027562315	0.00037258768
0.16226721	0.027601182	0.00036961452
0.16239771	0.027786334	0.00037058265
0.16252820	0.027999904	0.00037459576
0.16265869	0.027493982	0.00036899543
0.16278919	0.028185752	0.00037453814
0.16291968	0.027124823	0.00036897736
0.16305018	0.027796068	0.00037097329
0.16318067	0.028403306	0.00037333489
0.16331116	0.028048623	0.00037234529
0.16344166	0.027911770	0.00037102768
0.16357215	0.027331938	0.00036968608
0.16370264	0.027694704	0.00036923516
0.16383314	0.027612621	0.00036999550
0.16396363	0.027648930	0.00037021225
0.16409413	0.027714775	0.00036945805
0.16422462	0.027419267	0.00036739241
0.16435511	0.027507653	0.00036794444
0.16448561	0.027290674	0.00036692394
0.16461610	0.027624514	0.00037034117
0.16474660	0.028564014	0.00037206217
0.16487709	0.028277180	0.00037340263
0.16500758	0.027577706	0.00036720850
0.16513808	0.028168164	0.00037279126
0.16526857	0.027830035	0.00036979794
0.16539907	0.027602099	0.00036638611
0.16552956	0.027734461	0.00036890075
0.16566005	0.028214972	0.00037308423
0.16579055	0.028227681	0.00037092785
0.16592104	0.027137468	0.00036643667
0.16605154	0.027577531	0.00036568956
0.16618203	0.027469883	0.00036694214
0.16631252	0.027326499	0.00036755522
0.16644302	0.027591706	0.00036587116
0.16657351	0.027874755	0.00036955521
0.16670401	0.027796053	0.00036948946
0.16683450	0.027859301	0.00036742453
0.16696499	0.027612031	0.00036724521
0.16709549	0.026870929	0.00036200758
0.16722598	0.027695204	0.00036909889
0.16735648	0.027230731	0.00036568837
0.16748697	0.027499094	0.00036509436
0.16761746	0.027401882	0.00036606422
0.16774796	0.027799316	0.00036717275
0.16787845	0.027892813	0.00036852651
0.16800895	0.027621608	0.00036620239
0.16813944	0.027635477	0.00036478753
0.16826993	0.027242863	0.00036386657
0.16840043	0.027715843	0.00036676723
0.16853092	0.028041072	0.00036669380
0.16866142	0.027530576	0.00036573463
0.16879191	0.027428936	0.00036655632
0.16892240	0.027807976	0.00036351748
0.16905290	0.027411199	0.00036417100
0.16918339	0.027339078	0.00036268266
0.16931389	0.027862205	0.00036785469
0.16944438	0.027762372	0.00036754991
0.16957487	0.027681282	0.00036266936
0.16970537	0.027583417	0.00036519081
0.16983586	0.027903577	0.00036542278
0.16996636	0.027431134	0.00036333985
0.17009685	0.027884618	0.00036698274
0.17022734	0.026787823	0.00035852175
0.17035784	0.027714265	0.00036394479
0.17048833	0.027824961	0.00036452896
0.17061883	0.027448681	0.00036447452
0.17074932	0.027699681	0.00036419645
0.17087981	0.028115569	0.00036695060
0.17101031	0.027061510	0.00035825571
0.17114080	0.027350427	0.00036222132
0.17127130	0.027371755	0.00036067188
0.17140179	0.027518800	0.00036412052
0.17153228	0.028204052	0.00036570074
0.17166278	0.028037432	0.00036558213
0.17179327	0.028043941	0.00036655176
0.17192377	0.027759897	0.00036336039
0.17205426	0.026677602	0.00035793451
0.17218475	0.027661698	0.00036387549
0.17231525	0.028099622	0.00036469753
0.17244574	0.027172729	0.00035960343
0.17257623	0.027824695	0.00036234699
0.17270673	0.027561142	0.00036175344
0.17283722	0.027557803	0.00036448538
0.17296772	0.027134446	0.00036005759
0.17309821	0.028158816	0.00036555615
0.17322870	0.027446255	0.00035794969
0.17335920	0.027700860	0.00036127971
0.17348969	0.026987386	0.00035927818
0.17362019	0.027585021	0.00036094334
0.17375068	0.027411322	0.00035966943
0.17388117	0.027510899	0.00036042065
0.17401167	0.027779049	0.00036048328
0.17414216	0.028069825	0.00036317887
0.17427266	0.026905001	0.00035608139
0.17440315	0.027872570	0.00036256156
0.17453364	0.027272157	0.00035760760
0.17466414	0.027119382	0.00035554730
0.17479463	0.028188758	0.00036414644
0.17492513	0.027354469	0.00035987558
0.17505562	0.027125441	0.00035593865
0.17518611	0.028207609	0.00036409793
0.17531661	0.027240054	0.00035685425
0.17544710	0.027479312	0.00035784571
0.17557760	0.027250657	0.00035812211
0.17570809	0.027293228	0.00035666124
0.17583858	0.027662654	0.00036074503
0.17596908	0.027515922	0.00035816070
0.17609957	0.027925404	0.00036012004
0.17623007	0.027405998	0.00035913372
0.17636056	0.027658256	0.00035895382
0.17649105	0.027633222	0.00035855936
0.17662155	0.027143173	0.00035767299
0.17675204	0.027526465	0.00035568297
0.17688254	0.028108936	0.00036269595
0.17701303	0.027859860	0.00035808332
0.17714352	0.027013451	0.00035569070
0.17727402	0.027292913	0.00035745705
0.17740451	0.028197683	0.00036106618
0.17753501	0.027486205	0.00035619221
0.17766550	0.027617570	0.00035927890
0.17779599	0.027543012	0.00035638676
0.17792649	0.027357531	0.00035833971
0.17805698	0.027711109	0.00035775309
0.17818748	0.028256613	0.00036168599
0.17831797	0.027593911	0.00035893883
0.17844846	0.027283319	0.00035394280
0.17857896	0.027717224	0.00035889902
0.17870945	0.027589684	0.00035753843
0.17883995	0.027233862	0.00035298063
0.17897044	0.027726747	0.00035684027
0.17910093	0.027963555	0.00035839069
0.17923143	0.027862778	0.00035766021
0.17936192	0.027908509	0.00035932780
0.17949242	0.027378140	0.00035373519
0.17962291	0.027305806	0.00035309730
0.17975340	0.027378808	0.00035508826
0.17988390	0.027567394	0.00035588965
0.18001439	0.027807761	0.00035788215
0.18014489	0.027876093	0.00035728912
0.18027538	0.027368240	0.00035286485
0.18040587	0.027598574	0.00035653372
0.18053637	0.028019821	0.00035627615
0.18066686	0.027805599	0.00035782003
0.18079736	0.027382795	0.00035330255
0.18092785	0.027758902	0.00035672916
0.18105834	0.027390687	0.00035390768
0.18118884	0.027039945	0.00035039108
0.18131933	0.027495839	0.00035525966
0.18144982	0.027424781	0.00035374330
0.18158032	0.026680643	0.00035248758
0.18171081	0.027792348	0.00036403364
0.18184131	0.027128397	0.00036181087
0.18197180	0.027461623	0.00036621744
0.18210229	0.027748853	0.00037283511
0.18223279	0.027463203	0.00036936059
0.18236328	0.027611252	0.00037374183
0.18249378	0.027347327	0.00037175679
0.18262427	0.026905497	0.00037172114
0.18275476	0.027134301	0.00037575891
0.18288526	0.027646587	0.00037804953
0.18301575	0.027369090	0.00037812197
0.18314625	0.027559554	0.00038122896
0.18327674	0.027102138	0.00037590111
0.18340723	0.027372598	0.00038240924
0.18353773	0.027693747	0.00038298740
0.18366822	0.027792771	0.00038665247
0.18379872	0.027769625	0.00038786361
0.18392921	0.027342027	0.00038292805
0.18405970	0.027145986	0.00038538434
0.18419020	0.027956977	0.00039290450
0.18432069	0.027748601	0.00038832478
0.18445119	0.027669986	0.00039177799
0.18458168	0.027448839	0.00038754127
0.18471217	0.027099933	0.00038809837
0.18484267	0.027350553	0.00039250067
0.18497316	0.026993538	0.00038934078
0.18510366	0.027104146	0.00039157800
0.18523415	0.027559373	0.00039351639
0.18536464	0.027322730	0.00039268260
0.18549514	0.027546128	0.00039660956
0.18562563	0.027529878	0.00039584050
0.18575613	0.027303531	0.00039661217
0.18588662	0.027744838	0.00040119341
0.18601711	0.027297876	0.00039389751
0.18614761	0.027908145	0.00040259799
0.18627810	0.026939726	0.00039660682
0.18640860	0.027436998	0.00040089280
0.18653909	0.026892135	0.00039081276
0.18666958	0.026741731	0.00038428923
0.18680008	0.027234458	0.00038543982
0.18693057	0.027294336	0.00038487240
0.18706107	0.027544723	0.00038319460
0.18719156	0.028171926	0.00038881529
0.18732205	0.026777688	0.00037598087
0.18745255	0.027403193	0.00037827534
0.18758304	0.027774341	0.00038028279
0.18771354	0.027439679	0.00037605063
0.18784403	0.027803897	0.00037841981
0.18797452	0.028428779	0.00038106805
0.18810502	0.027789020	0.00037443231
0.18823551	0.027453706	0.00037360947
0.18836601	0.027187002	0.00037067081
0.18849650	0.027028398	0.00036861121
0.18862699	0.026717371	0.00036779003
0.18875749	0.028113274	0.00037142840
0.18888798	0.028227673	0.00037306595
0.18901848	0.027411482	0.00036692139
0.18914897	0.027243579	0.00036642848
0.18927946	0.026654573	0.00036259074
0.18940996	0.027151873	0.00036419087
0.18954045	0.026978101	0.00036166170
0.18967095	0.027518333	0.00036525415
0.18980144	0.028019333	0.00036632880
0.18993193	0.028073979	0.00036846143
0.19006243	0.027401212	0.00036116282
0.19019292	0.027731910	0.00036329515
0.19032342	0.027655335	0.00036156165
0.19045391	0.027485311	0.00035951258
0.19058440	0.027536373	0.00036189356
0.19071490	0.028122634	0.00036406801
0.19084539	0.027381162	0.00035726411
0.19097588	0.027312117	0.00035751410
0.19110638	0.027161870	0.00035457334
0.19123687	0.027364984	0.00035723799
0.19136737	0.028120012	0.00036176631
0.19149786	0.026742111	0.00035141018
0.19162835	0.027399547	0.00035664793
0.19175885	0.027949893	0.00035634885
0.19188934	0.027066756	0.00035331827
0.19201984	0.027100807	0.00035347774
0.19215033	0.027519680	0.00035458746
0.19228082	0.026829443	0.00034991261
0.19241132	0.027159816	0.00035152259
0.19254181	0.027472478	0.00035291943
0.19267231	0.026926419	0.00035158601
0.19280280	0.027012740	0.00035003855
0.19293329	0.026583140	0.00034884552
0.19306379	0.027354287	0.00035355102
0.19319428	0.027075695	0.00034866666
0.19332478	0.027900944	0.00035412011
0.19345527	0.026772772	0.00034844437
0.19358576	0.027184495	0.00035110764
0.19371626	0.026815737	0.00034983329
0.19384675	0.027399698	0.00034989188
0.19397725	0.027515741	0.00035317274
0.19410774	0.027798335	0.00035548083
0.19423823	0.027293848	0.00034946558
0.19436873	0.026956952	0.00035023134
0.19449922	0.026872999	0.00034711938
0.19462972	0.027622976	0.00035249213
0.19476021	0.027542691	0.00035357301
0.19489070	0.027587858	0.00035095591
0.19502120	0.028032985	0.00035446152
0.19515169	0.027658296	0.00035210624
0.19528219	0.027193876	0.00034694242
0.19541268	0.027740903	0.00035278114
0.19554317	0.028002295	0.00035258592
0.19567367	0.027870381	0.00035322220
0.19580416	0.027112343	0.00034857457
0.19593466	0.027401236	0.00034663098
0.19606515	0.027213630	0.00034836592
0.19619564	0.027029268	0.00034744403
0.19632614	0.027431438	0.00034855874
0.19645663	0.026677952	0.00034550388
0.19658713	0.026779727	0.00034413963
0.19671762	0.027674912	0.00035042271
0.19684811	0.027316159	0.00034816426
0.19697861	0.027662890	0.00034800933
0.19710910	0.027191758	0.00034821444
0.19723960	0.026952210	0.00034492191
0.19737009	0.027655242	0.00034842844
0.19750058	0.027617074	0.00034945349
0.19763108	0.027469441	0.00034630666
0.19776157	0.026784912	0.00034551922
0.19789207	0.027597099	0.00034968628
0.19802256	0.027134137	0.00034409922
0.19815305	0.027394535	0.00034697791
0.19828355	0.027317166	0.00034604802
0.19841404	0.027481741	0.00034840997
0.19854454	0.027369344	0.00034715989
0.19867503	0.028149179	0.00035010442
0.19880552	0.027183082	0.00034640558
0.19893602	0.027405251	0.00034541660
0.19906651	0.026706884	0.00034227552
0.19919701	0.027577611	0.00034807354
0.19932750	0.027447239	0.00034544108
0.19945799	0.027120101	0.00034428085
0.19958849	0.027083807	0.00034464167
0.19971898	0.027983747	0.00034799652
0.19984947	0.027064002	0.00034445310
0.19997997	0.026902669	0.00034342750
0.20011046	0.027126483	0.00034441798
0.20024096	0.026773766	0.00034200451
0.20037145	0.027979840	0.00034731773
0.20050194	0.027133422	0.00034452382
0.20063244	0.027196777	0.00034450330
0.20076293	0.027349786	0.00034573164
0.20089343	0.026965081	0.00034381678
0.20102392	0.027501262	0.00034418181
0.20115441	0.026524752	0.00033892801
0.20128491	0.027424900	0.00034558059
0.20141540	0.026914631	0.00034048925
0.20154590	0.026921162	0.00034149891
0.20167639	0.026969113	0.00034101503
0.20180688	0.026815574	0.00034013024
0.20193738	0.027795745	0.00034625756
0.20206787	0.026883989	0.00034019741
0.20219837	0.027122246	0.00034210497
0.20232886	0.027286494	0.00034335820
0.20245935	0.026967008	0.00033986413
0.20258985	0.027073230	0.00034195283
0.20272034	0.027181206	0.00034238150
0.20285084	0.027253471	0.00034316104
0.20298133	0.026963430	0.00033994313
0.20311182	0.027140250	0.00034077767
0.20324232	0.027261171	0.00034153628
0.20337281	0.027194246	0.00034184042
0.20350331	0.027730571	0.00034359484
0.20363380	0.026759561	0.00033889297
0.20376429	0.027791383	0.00034233084
0.20389479	0.027044422	0.00034022344
0.20402528	0.026803911	0.00033807499
0.20415578	0.027394355	0.00034081664
0.20428627	0.027867068	0.00034454355
0.20441676	0.027124811	0.00033865920
0.20454726	0.027443730	0.00034025655
0.20467775	0.026861270	0.00033900825
0.20480825	0.027350934	0.00033950243
0.20493874	0.026972728	0.00033877780
0.20506923	0.027259630	0.00034019916
0.20519973	0.027453222	0.00034008819
0.20533022	0.027203299	0.00033958978
0.20546072	0.027540367	0.00034180244
0.20559121	0.026752531	0.00033646129
0.20572170	0.026851075	0.00033695365
0.20585220	0.027451903	0.00033914655
0.20598269	0.026917853	0.00033717419
0.20611319	0.027416546	0.00033960617
0.20624368	0.027312339	0.00033963254
0.20637417	0.027148467	0.00033948043
0.20650467	0.027012728	0.00033676125
0.20663516	0.026809483	0.00033600550
0.20676566	0.026600341	0.00033583527
0.20689615	0.026739061	0.00033426069
0.20702664	0.027635981	0.00034036039
0.20715714	0.027140624	0.00033749068
0.20728763	0.027366438	0.00033812050
0.20741813	0.026322992	0.00033401989
0.20754862	0.026891546	0.00033548540
0.20767911	0.026811030	0.00033647974
0.20780961	0.026738211	0.00033457471
0.20794010	0.027660194	0.00033950052
0.20807060	0.026862109	0.00033532271
0.20820109	0.027238264	0.00033729043
0.20833158	0.027111571	0.00033734345
0.20846208	0.026797127	0.00033602538
0.20859257	0.027140935	0.00033572390
0.20872306	0.026716183	0.00033516772
0.20885356	0.026982957	0.00033575771
0.20898405	0.027360686	0.00033767345
0.20911455	0.027386126	0.00033894548
0.20924504	0.026908265	0.00033486734
0.20937553	0.026856504	0.00033373166
0.20950603	0.027271485	0.00033832054
0.20963652	0.027218433	0.00033552552
0.20976702	0.026597998	0.00033438099
0.20989751	0.027214152	0.00033618018
0.21002800	0.027195752	0.00033601288
0.21015850	0.027094983	0.00033585705
0.21028899	0.027056072	0.00033408357
0.21041949	0.027858173	0.00034110957
0.21054998	0.027318557	0.00033744434
0.21068047	0.027283354	0.00033555201
0.21081097	0.027463429	0.00033737453
0.21094146	0.027289038	0.00033541022
0.21107196	0.027488583	0.00033895117
0.21120245	0.027217219	0.00033552528
0.21133294	0.027158269	0.00033457537
0.21146344	0.027484339	0.00033626645
0.21159393	0.027210799	0.00033446083
0.21172443	0.027123951	0.00033473651
0.21185492	0.026952291	0.00033417168
0.21198541	0.027047430	0.00033436672
0.21211591	0.027013262	0.00033311544
0.21224640	0.026834056	0.00033405212
0.21237690	0.027196764	0.00033315229
0.21250739	0.026753318	0.00033303127
0.21263788	0.027030707	0.00033302546
0.21276838	0.027098981	0.00033457735
0.21289887	0.026646694	0.00033127650
0.21302937	0.027230579	0.00033213538
0.21315986	0.027177952	0.00033472368
0.21329035	0.027181869	0.00033282090
0.21342085	0.026699519	0.00033135532
0.21355134	0.026655709	0.00033029911
0.21368184	0.026798738	0.00033133682
0.21381233	0.027767149	0.00033511817
0.21394282	0.026642240	0.00033143799
0.21407332	0.026763177	0.00032957068
0.21420381	0.026831189	0.00033277708
0.21433431	0.027349949	0.00033282443
0.21446480	0.026761479	0.00032919746
0.21459529	0.027342567	0.00033483270
0.21472579	0.027189499	0.00033234189
0.21485628	0.026930373	0.00033301138
0.21498678	0.026978911	0.00033230257
0.21511727	0.027191549	0.00033079167
0.21524776	0.027238899	0.00033349376
0.21537826	0.027009561	0.00033078646
0.21550875	0.027206323	0.00033197845
0.21563925	0.026433305	0.00032961038
0.21576974	0.026785655	0.00033005157
0.21590023	0.026687604	0.00032797408
0.21603073	0.026591879	0.00032955693
0.21616122	0.027019124	0.00033066341
0.21629172	0.026949127	0.00033132524
0.21642221	0.027533657	0.00033365967
0.21655270	0.027024140	0.00033043883
0.21668320	0.027289780	0.00033301977
0.21681369	0.027033233	0.00032970524
0.21694419	0.026650896	0.00032921315
0.21707468	0.027035518	0.00033053756
0.21720517	0.026589303	0.00032789602
0.21733567	0.027151317	0.00033041545
0.21746616	0.027420191	0.00033202579
0.21759665	0.027472435	0.00033266270
0.21772715	0.028131084	0.00033691506
0.21785764	0.026630040	0.00032726549
0.21798814	0.026916564	0.00032975717
0.21811863	0.027068981	0.00032925715
0.21824912	0.027276476	0.00033128113
0.21837962	0.026935497	0.00032943045
0.21851011	0.027045279	0.00032806987
0.21864061	0.027282865	0.00033103683
0.21877110	0.027450222	0.00033077163
0.21890159	0.026776745	0.00032703747
0.21903209	0.026856435	0.00032825536
0.21916258	0.027494002	0.00033026010
0.21929308	0.027113064	0.00032957190
0.21942357	0.027085645	0.00032866802
0.21955406	0.026867371	0.00032634137
0.21968456	0.026972078	0.00032920430
0.21981505	0.027169314	0.00032872678
0.21994555	0.027079996	0.00032800211
0.22007604	0.026892997	0.00032798652
0.22020653	0.027003347	0.00032704477
0.22033703	0.027272205	0.00032890990
0.22046752	0.027047305	0.00032937782
0.22059802	0.027206499	0.00032691819
0.22072851	0.026745134	0.00032608427
0.22085900	0.026934871	0.00032635605
0.22098950	0.026596272	0.00032439132
0.22111999	0.027030558	0.00032796294
0.22125049	0.027320613	0.00032793018
0.22138098	0.026670798	0.00032597237
0.22151147	0.027466620	0.00032900808
0.22164197	0.026858893	0.00032629223
0.22177246	0.026485807	0.00032520704
0.22190296	0.027332282	0.00032795542
0.22203345	0.027171919	0.00032869639
0.22216394	0.026643289	0.00032649576
0.22229444	0.027086643	0.00032517931
0.22242493	0.026770350	0.00032549874
0.22255543	0.026567438	0.00032423713
0.22268592	0.027154394	0.00032717863
0.22281641	0.026708496	0.00032498381
0.22294691	0.027679737	0.00032898247
0.22307740	0.027554491	0.00032794259
0.22320790	0.027153371	0.00032754176
0.22333839	0.026555075	0.00032302151
0.22346888	0.027292650	0.00032820492
0.22359938	0.027356201	0.00032707330
0.22372987	0.027943648	0.00033098129
0.22386037	0.027301181	0.00032831587
0.22399086	0.026517676	0.00032149778
0.22412135	0.027403308	0.00032753373
0.22425185	0.026486275	0.00032226415
0.22438234	0.027021152	0.00032538451
0.22451284	0.027645960	0.00032912779
0.22464333	0.027092388	0.00032468832
0.22477382	0.027303041	0.00032692514
0.22490432	0.027416129	0.00032760298
0.22503481	0.027571726	0.00032664626
0.22516531	0.027366541	0.00032706151
0.22529580	0.027262782	0.00032497580
0.22542629	0.027230313	0.00032615421
0.22555679	0.027449016	0.00032775877
0.22568728	0.026277687	0.00031901963
0.22581778	0.026836617	0.00032378801
0.22594827	0.027298232	0.00032635194
0.22607876	0.027329565	0.00032470910
0.22620926	0.026800271	0.00032355429
0.22633975	0.026779634	0.00032168048
0.22647025	0.026491277	0.00032124951
0.22660074	0.026996747	0.00032322924
0.22673123	0.027622553	0.00032707489
0.22686173	0.026993561	0.00032415716
0.22699222	0.027096124	0.00032360286
0.22712271	0.027258452	0.00032473468
0.22725321	0.027172355	0.00032509396
0.22738370	0.026448301	0.00032078986
0.22751420	0.026448175	0.00032083571
0.22764469	0.026221884	0.00032036960
0.22777518	0.026761164	0.00032099095
0.22790568	0.026750055	0.00032215400
0.22803617	0.026924544	0.00032201047
0.22816667	0.026907655	0.00032187478
0.22829716	0.027311162	0.00032469443
0.22842765	0.027019889	0.00032185022
0.22855815	0.027202953	0.00032381433
0.22868864	0.027185923	0.00032370831
0.22881914	0.026377230	0.00031872905
0.22894963	0.026517307	0.00032128422
0.22908012	0.027202682	0.00032352460
0.22921062	0.026458608	0.00031866684
0.22934111	0.026822933	0.00032232505
0.22947161	0.026483346	0.00031909873
0.22960210	0.026363787	0.00031874027
0.22973259	0.027279114	0.00032350721
0.22986309	0.027006208	0.00032098927
0.22999358	0.027297700	0.00032409682
0.23012408	0.027173335	0.00032082517
0.23025457	0.026745903	0.00032058635
0.23038506	0.027278673	0.00032262571
0.23051556	0.026307291	0.00031693831
0.23064605	0.026660866	0.00031939072
0.23077655	0.026488850	0.00032289478
0.23090704	0.026607753	0.00032737363
0.23103753	0.027246349	0.00033353029
0.23116803	0.027265896	0.00033357275
0.23129852	0.026609754	0.00033159045
0.23142902	0.027144224	0.00033732717
0.23155951	0.026881436	0.00033593979
0.23169000	0.027183911	0.00033876877
0.23182050	0.027344397	0.00034115112
0.23195099	0.027130676	0.00034207622
0.23208149	0.026870544	0.00034165253
0.23221198	0.027009329	0.00034019614
0.23234247	0.027117962	0.00034395423
0.23247297	0.027077003	0.00034428091
0.23260346	0.026726580	0.00034345040
0.23273396	0.026051225	0.00034202463
0.23286445	0.026260545	0.00034231497
0.23299494	0.027096456	0.00034896504
0.23312544	0.026683940	0.00034865099
0.23325593	0.026909948	0.00034896561
0.23338643	0.026837591	0.00034869252
0.23351692	0.026450627	0.00034549961
0.23364741	0.027185578	0.00034847789
0.23377791	0.026782271	0.00034852446
0.23390840	0.027272564	0.00034922065
0.23403890	0.026775050	0.00034642792
0.23416939	0.026773105	0.00034718098
0.23429988	0.027104282	0.00034906948
0.23443038	0.027219732	0.00035212870
0.23456087	0.027237918	0.00035062896
0.23469137	0.027184050	0.00035177817
0.23482186	0.026886484	0.00035047400
0.23495235	0.026712798	0.00034888753
0.23508285	0.027496421	0.00035254229
0.23521334	0.026581662	0.00034771957
0.23534384	0.027754009	0.00035527126
0.23547433	0.027036909	0.00035218012
0.23560482	0.026780504	0.00034959324
0.23573532	0.026881254	0.00035161083
0.23586581	0.026968521	0.00035160703
0.23599630	0.026576588	0.00034984857
0.23612680	0.026332162	0.00034899316
0.23625729	0.026544260	0.00034899599
0.23638779	0.026392602	0.00035080033
0.23651828	0.026745214	0.00035235886
0.23664877	0.027102800	0.00035390682
0.23677927	0.026975224	0.00035338488
0.23690976	0.026651156	0.00035104743
0.23704026	0.027199470	0.00035542305
0.23717075	0.026375085	0.00035043554
0.23730124	0.027327410	0.00035537842
0.23743174	0.027111404	0.00035576675
0.23756223	0.027451188	0.00035784742
0.23769273	0.027073379	0.00035449221
0.23782322	0.026731033	0.00035400573
0.23795371	0.027301905	0.00035626848
0.23808421	0.026752319	0.00035428763
0.23821470	0.027149981	0.00035756065
0.23834520	0.027099083	0.00035485093
0.23847569	0.027250489	0.00035775995
0.23860618	0.027014974	0.00035553628
0.23873668	0.026926241	0.00035614936
0.23886717	0.026560637	0.00035470040
0.23899767	0.026567911	0.00035177635
0.23912816	0.026560729	0.00035527033
0.23925865	0.027095564	0.00035803386
0.23938915	0.027531596	0.00035876556
0.23951964	0.027040319	0.00035764664
0.23965014	0.027048946	0.00035769809
0.23978063	0.026385549	0.00035339583
0.23991112	0.026170672	0.00035410994
0.24004162	0.026761368	0.00035470585
0.24017211	0.026441989	0.00035546471
0.24030261	0.026788299	0.00035709246
0.24043310	0.026643067	0.00035474668
0.24056359	0.027008296	0.00035936895
0.24069409	0.027256100	0.00035777693
0.24082458	0.026798491	0.00035873930
0.24095508	0.026638774	0.00035768507
0.24108557	0.027112260	0.00035665826
0.24121606	0.027354126	0.00036193074
0.24134656	0.026850016	0.00035793696
0.24147705	0.026680698	0.00035653988
0.24160755	0.026938192	0.00035911304
0.24173804	0.026862829	0.00035790515
0.24186853	0.027015181	0.00036100434
0.24199903	0.026719822	0.00035838171
0.24212952	0.027131216	0.00035921857
0.24226002	0.027158378	0.00036086312
0.24239051	0.027077739	0.00035972403
0.24252100	0.026867164	0.00035918892
0.24265150	0.026692665	0.00035893308
0.24278199	0.026459674	0.00035612528
0.24291249	0.026620124	0.00035900960
0.24304298	0.026250092	0.00035616502
0.24317347	0.026789853	0.00035982390
0.24330397	0.026884664	0.00036014020
0.24343446	0.027346236	0.00036362676
0.24356496	0.026993844	0.00036118220
0.24369545	0.026220119	0.00035724635
0.24382594	0.026744941	0.00035817204
0.24395644	0.027239905	0.00036340588
0.24408693	0.026592894	0.00035937319
0.24421743	0.026991219	0.00036073455
0.24434792	0.027134117	0.00036538091
0.24447841	0.026917707	0.00036041892
0.24460891	0.027198231	0.00036311497
0.24473940	0.026882253	0.00036284389
0.24486989	0.026411925	0.00035651432
0.24500039	0.026820497	0.00036097104
0.24513088	0.027356314	0.00036393461
0.24526138	0.026301737	0.00035930754
0.24539187	0.027105994	0.00036367818
0.24552236	0.027104807	0.00036192995
0.24565286	0.027101834	0.00036392874
0.24578335	0.026327818	0.00035892380
0.24591385	0.027547477	0.00036609948
0.24604434	0.026793876	0.00036377978
0.24617483	0.027627987	0.00036673675
0.24630533	0.026245342	0.00035817029
0.24643582	0.026454196	0.00036127354
0.24656632	0.026999704	0.00036221955
0.24669681	0.026769596	0.00036425554
0.24682730	0.026912610	0.00036194648
0.24695780	0.027242600	0.00036574119
0.24708829	0.026624698	0.00036166170
0.24721879	0.026679170	0.00036158822
0.24734928	0.026819558	0.00036468330
0.24747977	0.026723323	0.00036313770
0.24761027	0.026489532	0.00036062385
0.24774076	0.026667515	0.00036151132
0.24787126	0.026573138	0.00036185753
0.24800175	0.026562192	0.00036244490
0.24813224	0.027356350	0.00036925053
0.24826274	0.026259927	0.00035856422
0.24839323	0.026223712	0.00036061065
0.24852373	0.026938164	0.00036427170
0.24865422	0.026938224	0.00036436488
0.24878471	0.026199282	0.00036183937
0.24891521	0.026609821	0.00036184992
0.24904570	0.026265871	0.00036198060
0.24917620	0.026449579	0.00036312986
0.24930669	0.027451531	0.00036722019
0.24943718	0.026756177	0.00036494479
0.24956768	0.026808278	0.00036518462
0.24969817	0.027060318	0.00036585459
0.24982867	0.026840623	0.00036661661
0.24995916	0.027759991	0.00037122947
0.25008965	0.026480176	0.00036314692
0.25022015	0.026270057	0.00036166393
0.25035064	0.026563321	0.00036325038
0.25048114	0.026938625	0.00036792612
0.25061163	0.027047447	0.00036404546
0.25074212	0.027295281	0.00036783841
0.25087262	0.026694730	0.00036687746
0.25100311	0.026642487	0.00036258537
0.25113361	0.026650423	0.00036541937
0.25126410	0.026586105	0.00036398868
0.25139459	0.026367718	0.00036270725
0.25152509	0.026926056	0.00036826020
0.25165558	0.026505243	0.00036281412
0.25178608	0.027107836	0.00036836728
0.25191657	0.026861617	0.00036696040
0.25204706	0.026708858	0.00036395900
0.25217756	0.026315197	0.00036546193
0.25230805	0.027059320	0.00036690717
0.25243855	0.026655967	0.00036538370
0.25256904	0.027083726	0.00036981254
0.25269953	0.026952814	0.00036455038
0.25283003	0.027021205	0.00036805581
0.25296052	0.027576547	0.00037160194
0.25309102	0.026685700	0.00036704113
0.25322151	0.026450401	0.00036535772
0.25335200	0.027219601	0.00036781169
0.25348250	0.027320678	0.00037128921
0.25361299	0.026774164	0.00036818889
0.25374349	0.026053236	0.00036039219
0.25387398	0.025834857	0.00036237189
0.25400447	0.026544186	0.00036650367
0.25413497	0.026374376	0.00036347860
0.25426546	0.026768728	0.00036852053
0.25439595	0.027982241	0.00037378622
0.25452645	0.026554143	0.00036689920
0.25465694	0.026601101	0.00036622296
0.25478744	0.027077869	0.00036930073
0.25491793	0.027232749	0.00037104158
0.25504842	0.026332465	0.00036289973
0.25517892	0.026164554	0.00036575981
0.25530941	0.026777117	0.00037927626
0.25543991	0.026879646	0.00037989356
0.25557040	0.026722032	0.00038238411
0.25570089	0.026734368	0.00038651633
0.25583139	0.026526201	0.00038707913
0.25596188	0.026033401	0.00038751366
0.25609238	0.026823746	0.00039305001
0.25622287	0.027309179	0.00039886134
0.25635336	0.026403885	0.00039559151
0.25648386	0.026911231	0.00039988799
0.25661435	0.026546090	0.00039970107
0.25674485	0.027013696	0.00040423236
0.25687534	0.026865791	0.00040474929
0.25700583	0.026395810	0.00040379121
0.25713633	0.026849375	0.00040746520
0.25726682	0.026427669	0.00040657008
0.25739732	0.026140014	0.00040737859
0.25752781	0.026490810	0.00041162630
0.25765830	0.026502845	0.00041283188
0.25778880	0.027139797	0.00041752360
0.25791929	0.026648979	0.00041740470
0.25804979	0.026715521	0.00041926110
0.25818028	0.026792993	0.00042113662
0.25831077	0.026855854	0.00042395928
0.25844127	0.026434711	0.00042044694
0.25857176	0.026648312	0.00042500305
0.25870226	0.026366677	0.00042484091
0.25883275	0.026813436	0.00043014390
0.25896324	0.027495719	0.00043567990
0.25909374	0.026490505	0.00042971591
0.25922423	0.026798463	0.00043355035
0.25935473	0.027169554	0.00043668434
0.25948522	0.026874282	0.00043845106
0.25961571	0.026466637	0.00043404278
0.25974621	0.026905025	0.00043773271
0.25987670	0.026935252	0.00043945855
0.26000720	0.026175496	0.00043430303
0.26013769	0.026983253	0.00044157221
0.26026818	0.026186771	0.00043510431
0.26039868	0.025995715	0.00043599920
0.26052917	0.026819607	0.00044352355
0.26065967	0.026523501	0.00043884896
0.26079016	0.025897085	0.00043879795
0.26092065	0.026228050	0.00044225136
0.26105115	0.026606263	0.00044460588
0.26118164	0.027139260	0.00044868932
0.26131214	0.027098028	0.00044903959
0.26144263	0.027242318	0.00045079511
0.26157312	0.026626033	0.00044544362
0.26170362	0.026449753	0.00044852564
0.26183411	0.025834275	0.00044258485
0.26196461	0.026385236	0.00044619213
0.26209510	0.026357466	0.00044691504
0.26222559	0.026175884	0.00044875941
0.26235609	0.026591460	0.00045153127
0.26248658	0.026648226	0.00045187708
0.26261708	0.027383601	0.00045587968
0.26274757	0.026830502	0.00045475011
0.26287806	0.027020637	0.00045635649
0.26300856	0.027352590	0.00046111873
0.26313905	0.026128969	0.00045314268
0.26326954	0.027017078	0.00045658290
0.26340004	0.026595385	0.00045673189
0.26353053	0.026957237	0.00046076091
0.26366103	0.027442452	0.00046387723
0.26379152	0.026901503	0.00046177549
0.26392201	0.026590972	0.00046012294
0.26405251	0.026585775	0.00045760195
0.26418300	0.026516796	0.00046196789
0.26431350	0.026944778	0.00046197488
0.26444399	0.026469865	0.00046347892
0.26457448	0.026996203	0.00046414315
0.26470498	0.026501149	0.00046341563
0.26483547	0.027121922	0.00046846809
0.26496597	0.027123302	0.00046695480
0.26509646	0.026340880	0.00046491825
0.26522695	0.026931857	0.00047180695
0.26535745	0.026740987	0.00046566902
[truncated: 572 more rows]
