# Supplementary material for: Rationally seeded computational protein design of ɑ-helical barrels
Source: Nat Chem Biol. 2024 Jun 20;20(8):991–9. doi: 10.1038/s41589-024-01642-0 (PMC11288890; doi:10.1038/s41589-024-01642-0)
Supplement: Supplementary file 5 — PDB files used for making figure panels h–j. [file 41589_2024_1642_MOESM5_ESM.zip › KIA_RP_RSPD_NatChemBiol_data_Figure3/sc-CC-7-LI_panels_c-g/SAXS_panel_g/LI_SAXS_raw/b21-438120_00216.dat]

0.0045000000	1.0437304	0.0099187208
0.0046304940	0.91786291	0.0090435330
0.0047609879	0.82709871	0.0083592247
0.0048914819	0.77173333	0.0081046721
0.0050219759	0.67582415	0.0071924682
0.0051524699	0.62451775	0.0068454947
0.0052829638	0.57953419	0.0064273772
0.0054134578	0.52075475	0.0059108021
0.0055439518	0.49355948	0.0058587113
0.0056744457	0.44487126	0.0052800224
0.0058049397	0.42770059	0.0051211530
0.0059354337	0.40633975	0.0051169636
0.0060659277	0.36875360	0.0046322759
0.0061964216	0.35105180	0.0046396312
0.0063269156	0.32928544	0.0043998689
0.0064574096	0.30873109	0.0041648227
0.0065879035	0.29345973	0.0040908507
0.0067183975	0.27517424	0.0038385611
0.0068488915	0.25970374	0.0037646131
0.0069793855	0.24438465	0.0036783898
0.0071098794	0.23695522	0.0034812493
0.0072403734	0.22584661	0.0034063144
0.0073708674	0.21410503	0.0033017476
0.0075013613	0.20121608	0.0031451532
0.0076318553	0.19782570	0.0031389044
0.0077623493	0.18968422	0.0029776604
0.0078928433	0.18094953	0.0029023527
0.0080233372	0.17016063	0.0027974235
0.0081538312	0.16292738	0.0026942109
0.0082843252	0.15891472	0.0026660392
0.0084148191	0.15609180	0.0026117064
0.0085453131	0.14556624	0.0024797222
0.0086758071	0.13938956	0.0024220610
0.0088063011	0.13179083	0.0023128318
0.0089367950	0.13112069	0.0023193584
0.0090672890	0.12380082	0.0022376485
0.0091977830	0.12085825	0.0021616322
0.0093282769	0.11622427	0.0021416780
0.0094587709	0.11420231	0.0020597901
0.0095892649	0.11239749	0.0020568931
0.0097197588	0.10523707	0.0019870204
0.0098502528	0.10330637	0.0019433052
0.0099807468	0.096675842	0.0018650227
0.010111241	0.098366869	0.0018816074
0.010241735	0.091175125	0.0017592330
0.010372229	0.090174846	0.0017627209
0.010502723	0.087452520	0.0017203867
0.010633217	0.082930081	0.0016605955
0.010763711	0.082770480	0.0016423231
0.010894205	0.079993913	0.0015810185
0.011024699	0.078293860	0.0015705961
0.011155193	0.074554543	0.0015221554
0.011285687	0.074405134	0.0014946937
0.011416180	0.070010611	0.0014439015
0.011546674	0.068063496	0.0013902090
0.011677168	0.066335755	0.0013620414
0.011807662	0.065119347	0.0013303517
0.011938156	0.060220467	0.0012712550
0.012068650	0.062247741	0.0012912356
0.012199144	0.061900183	0.0012669681
0.012329638	0.060236286	0.0012196978
0.012460132	0.058526398	0.0012006810
0.012590626	0.059018783	0.0011844061
0.012721120	0.058409467	0.0011610118
0.012851614	0.054963378	0.0011054734
0.012982108	0.053519309	0.0010740428
0.013112602	0.053268415	0.0010731225
0.013243096	0.052145003	0.0010485756
0.013373590	0.053428643	0.0010611692
0.013504084	0.051481864	0.0010407267
0.013634578	0.050179745	0.0010098704
0.013765072	0.049593165	0.0010076938
0.013895566	0.049229683	0.00099478878
0.014026060	0.046878178	0.00095410819
0.014156554	0.047390091	0.00097180638
0.014287048	0.046177555	0.00094219892
0.014417542	0.045114342	0.00092299879
0.014548036	0.046388424	0.00094511951
0.014678530	0.044272253	0.00090653306
0.014809024	0.043344334	0.00090355847
0.014939518	0.042623168	0.00088834972
0.015070012	0.042270340	0.00087624047
0.015200506	0.042085840	0.00087807635
0.015331000	0.041772819	0.00086223021
0.015461494	0.043463457	0.00087716520
0.015591988	0.041743523	0.00085999491
0.015722482	0.040277566	0.00083155814
0.015852975	0.041632390	0.00084574900
0.015983469	0.040777406	0.00083565626
0.016113963	0.039313063	0.00081128295
0.016244457	0.039665956	0.00082206404
0.016374951	0.039245232	0.00080679111
0.016505445	0.040757198	0.00082188204
0.016635939	0.039239962	0.00080415167
0.016766433	0.039508336	0.00079205927
0.016896927	0.038108549	0.00078309561
0.017027421	0.039816814	0.00079565471
0.017157915	0.036884384	0.00076324929
0.017288409	0.038684794	0.00078182006
0.017418903	0.036712250	0.00074933929
0.017549397	0.036672454	0.00075499098
0.017679891	0.039052286	0.00077437746
0.017810385	0.037669407	0.00075573348
0.017940879	0.036737590	0.00074599450
0.018071373	0.035803747	0.00073090890
0.018201867	0.036518144	0.00073833023
0.018332361	0.035799678	0.00072829283
0.018462855	0.036221606	0.00072277140
0.018593349	0.036477344	0.00072920061
0.018723843	0.036039014	0.00072100747
0.018854337	0.034868560	0.00070135351
0.018984831	0.035351371	0.00070963119
0.019115325	0.035056692	0.00070075352
0.019245819	0.034759558	0.00070047062
0.019376313	0.035380270	0.00070164268
0.019506807	0.036457294	0.00070237665
0.019637301	0.035485249	0.00070045496
0.019767795	0.034681181	0.00068376593
0.019898289	0.036081853	0.00069808989
0.020028783	0.034163427	0.00067948554
0.020159277	0.033642948	0.00066821885
0.020289771	0.034714659	0.00068082484
0.020420264	0.033626333	0.00066379912
0.020550758	0.033746563	0.00066069632
0.020681252	0.034966528	0.00067714169
0.020811746	0.033472949	0.00065376665
0.020942240	0.033037495	0.00064702906
0.021072734	0.034254502	0.00066479385
0.021203228	0.034192057	0.00065216576
0.021333722	0.033655611	0.00065474105
0.021464216	0.032247955	0.00063563741
0.021594710	0.034264575	0.00064586335
0.021725204	0.034451596	0.00065726360
0.021855698	0.032860168	0.00062822952
0.021986192	0.033389041	0.00063902436
0.022116686	0.032556280	0.00063217917
0.022247180	0.032743032	0.00062191309
0.022377674	0.034086849	0.00063887967
0.022508168	0.033544321	0.00062891127
0.022638662	0.032490918	0.00061309887
0.022769156	0.031637765	0.00061482031
0.022899650	0.032658238	0.00061324195
0.023030144	0.031882629	0.00061110169
0.023160638	0.031646690	0.00060600227
0.023291132	0.033245718	0.00061501769
0.023421626	0.033406786	0.00061741590
0.023552120	0.032387776	0.00060477012
0.023682614	0.032834500	0.00060320607
0.023813108	0.032062782	0.00060439603
0.023943602	0.031525355	0.00059191225
0.024074096	0.031808122	0.00059266341
0.024204590	0.032506401	0.00060171546
0.024335084	0.032994293	0.00059790936
0.024465578	0.031630871	0.00058895652
0.024596072	0.032830400	0.00059205786
0.024726566	0.031257379	0.00058037816
0.024857060	0.031996921	0.00058702008
0.024987553	0.031239127	0.00057393219
0.025118047	0.033266278	0.00059387853
0.025248541	0.031770485	0.00057995263
0.025379035	0.031334920	0.00057023958
0.025509529	0.031710837	0.00057869391
0.025640023	0.032081984	0.00057251132
0.025770517	0.031540269	0.00057297126
0.025901011	0.032347848	0.00057663314
0.026031505	0.032526342	0.00057304552
0.026161999	0.030866908	0.00056098033
0.026292493	0.031286753	0.00056122351
0.026422987	0.032014022	0.00056478628
0.026553481	0.031739059	0.00056465847
0.026683975	0.030640501	0.00055154227
0.026814469	0.032521023	0.00056753064
0.026944963	0.031910642	0.00056141069
0.027075457	0.031675911	0.00055650685
0.027205951	0.031968554	0.00056141096
0.027336445	0.031157754	0.00054810927
0.027466939	0.031524933	0.00054996949
0.027597433	0.032450494	0.00056079265
0.027727927	0.030873714	0.00054064171
0.027858421	0.031990501	0.00055443983
0.027988915	0.031659685	0.00054759681
0.028119409	0.031296865	0.00054301442
0.028249903	0.031637309	0.00054590196
0.028380397	0.030971070	0.00053493473
0.028510891	0.031271489	0.00054083387
0.028641385	0.030001434	0.00053055790
0.028771879	0.031903812	0.00053845666
0.028902373	0.031757467	0.00054047754
0.029032867	0.031697238	0.00053755163
0.029163361	0.031832018	0.00053503432
0.029293855	0.029981385	0.00052563658
0.029424349	0.030554325	0.00052257840
0.029554842	0.030914460	0.00052611791
0.029685336	0.030005305	0.00051815802
0.029815830	0.031337773	0.00052391740
0.029946324	0.031527767	0.00052840109
0.030076818	0.030697642	0.00052170783
0.030207312	0.030536451	0.00051564716
0.030337806	0.031596853	0.00052596987
0.030468300	0.030960729	0.00051708950
0.030598794	0.030454568	0.00051370654
0.030729288	0.031429236	0.00052180850
0.030859782	0.031765891	0.00052027630
0.030990276	0.030777045	0.00051376189
0.031120770	0.031318492	0.00051293672
0.031251264	0.030917430	0.00050969135
0.031381758	0.031237432	0.00051370828
0.031512252	0.030276561	0.00050405355
0.031642746	0.030685660	0.00050748470
0.031773240	0.031895449	0.00051316783
0.031903734	0.030583368	0.00050029939
0.032034228	0.030267200	0.00050023174
0.032164722	0.030631865	0.00050206044
0.032295216	0.030950453	0.00050357465
0.032425710	0.032742421	0.00051777720
0.032556204	0.030248324	0.00049274411
0.032686698	0.030931385	0.00049937151
0.032817192	0.029911727	0.00049012571
0.032947686	0.030752725	0.00049509904
0.033078180	0.030960730	0.00049775609
0.033208674	0.030733911	0.00049189588
0.033339168	0.030572081	0.00049201675
0.033469662	0.030773187	0.00049422433
0.033600156	0.030679703	0.00048931562
0.033730650	0.031629337	0.00050090259
0.033861144	0.030668709	0.00048951769
0.033991637	0.031744980	0.00049241468
0.034122131	0.029316082	0.00047896331
0.034252625	0.030502258	0.00048934373
0.034383119	0.030786246	0.00049661884
0.034513613	0.029856586	0.00049107036
0.034644107	0.030589349	0.00049313822
0.034774601	0.029797258	0.00050099624
0.034905095	0.030280982	0.00050537817
0.035035589	0.029572161	0.00050266063
0.035166083	0.031195249	0.00052189298
0.035296577	0.030893574	0.00051516459
0.035427071	0.029504677	0.00051260486
0.035557565	0.030282087	0.00051356853
0.035688059	0.030392782	0.00051472192
0.035818553	0.030204826	0.00052116378
0.035949047	0.030401144	0.00051995455
0.036079541	0.030762787	0.00052233151
0.036210035	0.030479194	0.00052157399
0.036340529	0.030632109	0.00052042192
0.036471023	0.030872784	0.00052921763
0.036601517	0.030503421	0.00052440919
0.036732011	0.029925052	0.00051907781
0.036862505	0.029664121	0.00052105394
0.036992999	0.030297665	0.00052476104
0.037123493	0.030545739	0.00052688195
0.037253987	0.030202107	0.00052894206
0.037384481	0.031184346	0.00053119437
0.037514975	0.030376429	0.00053158372
0.037645469	0.029961865	0.00052706114
0.037775963	0.030860902	0.00052983789
0.037906457	0.030220118	0.00053249694
0.038036951	0.030276150	0.00053140813
0.038167445	0.030031885	0.00053134107
0.038297939	0.030312085	0.00053271047
0.038428433	0.031026626	0.00053823755
0.038558926	0.030548575	0.00053867939
0.038689420	0.029810291	0.00053232660
0.038819914	0.030064321	0.00053147106
0.038950408	0.030765120	0.00054374132
0.039080902	0.030249720	0.00053003968
0.039211396	0.029950766	0.00052693383
0.039341890	0.030198408	0.00052355339
0.039472384	0.030679869	0.00052695156
0.039602878	0.029845117	0.00051909364
0.039733372	0.030187629	0.00051959453
0.039863866	0.030043910	0.00051286729
0.039994360	0.030776195	0.00052193512
0.040124854	0.030729200	0.00051541659
0.040255348	0.029890614	0.00051116725
0.040385842	0.030527741	0.00051289574
0.040516336	0.031165145	0.00051617674
0.040646830	0.031171303	0.00051751043
0.040777324	0.029603820	0.00050319440
0.040907818	0.030225032	0.00050685536
0.041038312	0.031429465	0.00052020259
0.041168806	0.029348374	0.00049739387
0.041299300	0.028958190	0.00049907508
0.041429794	0.030588080	0.00050723238
0.041560288	0.029797784	0.00049900238
0.041690782	0.030235372	0.00050460032
0.041821276	0.030938308	0.00050730382
0.041951770	0.029879871	0.00049887904
0.042082264	0.030534288	0.00050216871
0.042212758	0.030134742	0.00049926732
0.042343252	0.029657315	0.00049935719
0.042473746	0.029968959	0.00049749155
0.042604240	0.030797104	0.00050131439
0.042734734	0.030383693	0.00050202306
0.042865228	0.030405563	0.00049784936
0.042995722	0.030071960	0.00049703739
0.043126215	0.030607451	0.00050006158
0.043256709	0.029771087	0.00049176819
0.043387203	0.030654301	0.00049923760
0.043517697	0.030248838	0.00049358781
0.043648191	0.030138511	0.00049130281
0.043778685	0.030575294	0.00049990308
0.043909179	0.030007850	0.00048813050
0.044039673	0.030103313	0.00049204789
0.044170167	0.029202724	0.00048550109
0.044300661	0.029628035	0.00048586336
0.044431155	0.030772141	0.00049827636
0.044561649	0.030798036	0.00049391301
0.044692143	0.031144785	0.00049718657
0.044822637	0.030815846	0.00049406292
0.044953131	0.030475248	0.00048998288
0.045083625	0.030418929	0.00049266027
0.045214119	0.029928642	0.00048568717
0.045344613	0.029869956	0.00048319382
0.045475107	0.029715591	0.00048247519
0.045605601	0.030168643	0.00048382488
0.045736095	0.029410268	0.00047904644
0.045866589	0.029755514	0.00048409279
0.045997083	0.028643299	0.00047196797
0.046127577	0.029453108	0.00048245160
0.046258071	0.029814061	0.00048980727
0.046388565	0.030761386	0.00049685289
0.046519059	0.029169761	0.00049209716
0.046649553	0.030159803	0.00049744526
0.046780047	0.029911892	0.00049876106
0.046910541	0.030229254	0.00050213759
0.047041035	0.030424645	0.00050244602
0.047171529	0.030190449	0.00050610967
0.047302023	0.029528753	0.00050176551
0.047432517	0.029581756	0.00050106138
0.047563011	0.029830349	0.00050671561
0.047693504	0.030143233	0.00050664251
0.047823998	0.030282010	0.00051145441
0.047954492	0.029544419	0.00050680078
0.048084986	0.029408539	0.00050432164
0.048215480	0.030550894	0.00051802255
0.048345974	0.030318149	0.00051251435
0.048476468	0.030144484	0.00050940441
0.048606962	0.030131019	0.00051432402
0.048737456	0.029303606	0.00050719007
0.048867950	0.029958723	0.00051615707
0.048998444	0.030012903	0.00051251385
0.049128938	0.029926413	0.00051403793
0.049259432	0.028934472	0.00050760747
0.049389926	0.029925328	0.00051549247
0.049520420	0.029637295	0.00051362333
0.049650914	0.029953537	0.00051834653
0.049781408	0.029986967	0.00051607186
0.049911902	0.030255262	0.00051824443
0.050042396	0.030440094	0.00052129305
0.050172890	0.030045685	0.00052060598
0.050303384	0.030263467	0.00052396047
0.050433878	0.029719228	0.00051598134
0.050564372	0.030284552	0.00052338188
0.050694866	0.029845994	0.00051646164
0.050825360	0.030094640	0.00052285673
0.050955854	0.029645859	0.00051852699
0.051086348	0.029743027	0.00051937967
0.051216842	0.030623102	0.00052642293
0.051347336	0.030780332	0.00052872824
0.051477830	0.029848267	0.00051819968
0.051608324	0.029583604	0.00052024628
0.051738818	0.030067277	0.00052693717
0.051869312	0.029891973	0.00052043946
0.051999806	0.029901537	0.00052345714
0.052130299	0.029269566	0.00051871489
0.052260793	0.029999895	0.00052444895
0.052391287	0.029176659	0.00052055733
0.052521781	0.030126914	0.00052628307
0.052652275	0.030317282	0.00053129312
0.052782769	0.029926227	0.00052438928
0.052913263	0.028839899	0.00051863369
0.053043757	0.029409021	0.00052175002
0.053174251	0.029671224	0.00052672327
0.053304745	0.029968975	0.00052750369
0.053435239	0.029813960	0.00052884504
0.053565733	0.029220004	0.00052074552
0.053696227	0.030231158	0.00052802357
0.053826721	0.028876308	0.00052043817
0.053957215	0.028982753	0.00052061170
0.054087709	0.029459090	0.00052731664
0.054218203	0.029586397	0.00052427981
0.054348697	0.028937495	0.00051998141
0.054479191	0.029835866	0.00052905460
0.054609685	0.029860604	0.00053041925
0.054740179	0.030960498	0.00053840763
0.054870673	0.029673444	0.00052981305
0.055001167	0.029836600	0.00052701830
0.055131661	0.029647780	0.00052750360
0.055262155	0.029773572	0.00052692276
0.055392649	0.030562104	0.00053736060
0.055523143	0.029917865	0.00053360142
0.055653637	0.029565381	0.00052822022
0.055784131	0.028634988	0.00051925716
0.055914625	0.030813335	0.00053854623
0.056045119	0.029776629	0.00053098876
0.056175613	0.029690202	0.00053093890
0.056306107	0.029520711	0.00052880567
0.056436601	0.028741622	0.00052132544
0.056567095	0.029684700	0.00053019242
0.056697588	0.029542032	0.00052976012
0.056828082	0.029234598	0.00052735521
0.056958576	0.030062675	0.00053411773
0.057089070	0.029712580	0.00052976987
0.057219564	0.029618134	0.00053249439
0.057350058	0.029176722	0.00052513776
0.057480552	0.029499876	0.00053282058
0.057611046	0.029137988	0.00052492146
0.057741540	0.029081353	0.00052611500
0.057872034	0.030236346	0.00053522748
0.058002528	0.029569737	0.00052790103
0.058133022	0.029551908	0.00053060409
0.058263516	0.029051750	0.00052395613
0.058394010	0.029578586	0.00052732534
0.058524504	0.029432127	0.00052589331
0.058654998	0.029581241	0.00052556416
0.058785492	0.029624668	0.00052611478
0.058915986	0.029662857	0.00052787998
0.059046480	0.030801632	0.00053111887
0.059176974	0.030235493	0.00053206060
0.059307468	0.029278091	0.00051699974
0.059437962	0.030595147	0.00052740558
0.059568456	0.030243571	0.00052971527
0.059698950	0.029955965	0.00052278364
0.059829444	0.030948412	0.00053113830
0.059959938	0.029382321	0.00051821251
0.060090432	0.029095956	0.00051328446
0.060220926	0.029414119	0.00051914900
0.060351420	0.030145154	0.00052144737
0.060481914	0.030143901	0.00052297671
0.060612408	0.029506312	0.00051657331
0.060742902	0.029488544	0.00051361522
0.060873396	0.029981260	0.00051985753
0.061003890	0.029443369	0.00051712256
0.061134384	0.030100038	0.00051843379
0.061264877	0.029822260	0.00052015727
0.061395371	0.029640330	0.00051406176
0.061525865	0.029090372	0.00050788915
0.061656359	0.029804332	0.00051757689
0.061786853	0.029344257	0.00051388976
0.061917347	0.029650740	0.00051620557
0.062047841	0.029932079	0.00051657406
0.062178335	0.029767391	0.00051196266
0.062308829	0.029608881	0.00051516875
0.062439323	0.027948505	0.00049991859
0.062569817	0.029659556	0.00051376971
0.062700311	0.029958205	0.00051664843
0.062830805	0.029356545	0.00051047561
0.062961299	0.030636592	0.00051993454
0.063091793	0.029690680	0.00051308770
0.063222287	0.029659626	0.00051321957
0.063352781	0.029183872	0.00051169526
0.063483275	0.029208189	0.00050770875
0.063613769	0.029909922	0.00051220708
0.063744263	0.029409253	0.00050971435
0.063874757	0.029567148	0.00051077169
0.064005251	0.030136392	0.00051651863
0.064135745	0.029737348	0.00051335425
0.064266239	0.030625801	0.00051713901
0.064396733	0.029541941	0.00050886128
0.064527227	0.029518365	0.00050957631
0.064657721	0.029110972	0.00050579677
0.064788215	0.029685392	0.00050967261
0.064918709	0.030166989	0.00051294399
0.065049203	0.030040952	0.00051377037
0.065179697	0.030188524	0.00051027133
0.065310191	0.030147655	0.00051120221
0.065440685	0.030012589	0.00051298505
0.065571179	0.030071474	0.00051239385
0.065701673	0.029459627	0.00050647570
0.065832166	0.028795561	0.00050146319
0.065962660	0.028843116	0.00050104400
0.066093154	0.029013538	0.00050573933
0.066223648	0.029933007	0.00050785837
0.066354142	0.029267074	0.00050399920
0.066484636	0.029387376	0.00050309887
0.066615130	0.028555530	0.00049875578
0.066745624	0.029843577	0.00050804784
0.066876118	0.028546887	0.00049557388
0.067006612	0.029179528	0.00050303900
0.067137106	0.028723361	0.00049969167
0.067267600	0.029032492	0.00049697614
0.067398094	0.029219660	0.00050219069
0.067528588	0.029222887	0.00050102525
0.067659082	0.029603581	0.00050322262
0.067789576	0.030301214	0.00051128703
0.067920070	0.029333796	0.00049938420
0.068050564	0.029959304	0.00050502540
0.068181058	0.029792671	0.00050278454
0.068311552	0.029426293	0.00050114257
0.068442046	0.029219352	0.00050076789
0.068572540	0.029004643	0.00049706526
0.068703034	0.029409874	0.00049714962
0.068833528	0.029047826	0.00049852034
0.068964022	0.029461005	0.00049841120
0.069094516	0.029088750	0.00050022754
0.069225010	0.029709850	0.00050157998
0.069355504	0.028534446	0.00049125415
0.069485998	0.029787326	0.00050338212
0.069616492	0.029374206	0.00050003422
0.069746986	0.030043685	0.00050377307
0.069877480	0.029895384	0.00050534365
0.070007974	0.029482319	0.00049771653
0.070138468	0.029376109	0.00049697844
0.070268961	0.029188908	0.00049449917
0.070399455	0.029093821	0.00049420075
0.070529949	0.029038181	0.00049676135
0.070660443	0.029465404	0.00049756535
0.070790937	0.029549670	0.00049785446
0.070921431	0.029866505	0.00050019445
0.071051925	0.029489074	0.00049529437
0.071182419	0.028146819	0.00049020492
0.071312913	0.029115028	0.00049366423
0.071443407	0.029939090	0.00050234204
0.071573901	0.029630145	0.00049355508
0.071704395	0.029025144	0.00049111992
0.071834889	0.028874828	0.00049081151
0.071965383	0.029350489	0.00049433102
0.072095877	0.029947340	0.00049900922
0.072226371	0.029539232	0.00049686020
0.072356865	0.030960574	0.00050266638
0.072487359	0.029783681	0.00049633147
0.072617853	0.029101790	0.00049348088
0.072748347	0.029129303	0.00048759406
0.072878841	0.029379507	0.00049448536
0.073009335	0.028300513	0.00048063328
0.073139829	0.029008788	0.00048900651
0.073270323	0.028073581	0.00048440979
0.073400817	0.029377924	0.00049161431
0.073531311	0.029057428	0.00048786660
0.073661805	0.029731652	0.00049508233
0.073792299	0.028494926	0.00048137537
0.073922793	0.029046619	0.00048909023
0.074053287	0.029325532	0.00048900445
0.074183781	0.029414244	0.00049156013
0.074314275	0.029167677	0.00049110998
0.074444769	0.029221383	0.00048587413
0.074575263	0.029391356	0.00048953064
0.074705757	0.029813620	0.00049348452
0.074836250	0.028554549	0.00048387488
0.074966744	0.029206766	0.00049000786
0.075097238	0.029069280	0.00048384565
0.075227732	0.029451027	0.00048966969
0.075358226	0.028781368	0.00048577937
0.075488720	0.029176096	0.00048465277
0.075619214	0.028743262	0.00048216730
0.075749708	0.029230408	0.00048673761
0.075880202	0.028672024	0.00048192897
0.076010696	0.029891937	0.00049046313
0.076141190	0.028843446	0.00048185456
0.076271684	0.029271872	0.00048821175
0.076402178	0.028491260	0.00048350954
0.076532672	0.028806155	0.00048063637
0.076663166	0.029597084	0.00048893479
0.076793660	0.028772480	0.00048079173
0.076924154	0.028881664	0.00048199191
0.077054648	0.029145037	0.00048434082
0.077185142	0.029984715	0.00048803925
0.077315636	0.027777528	0.00047293675
0.077446130	0.029122639	0.00048284450
0.077576624	0.029350510	0.00048175433
0.077707118	0.027797394	0.00047503889
0.077837612	0.029724475	0.00048369778
0.077968106	0.029491929	0.00048495739
0.078098600	0.029119666	0.00048064747
0.078229094	0.029178597	0.00047926189
0.078359588	0.028786850	0.00047931151
0.078490082	0.029374899	0.00048216131
0.078620576	0.030497449	0.00048978252
0.078751070	0.029261327	0.00048192176
0.078881564	0.028530856	0.00047449000
0.079012058	0.028859930	0.00047958821
0.079142552	0.029604960	0.00048301045
0.079273046	0.029577972	0.00048103382
0.079403539	0.028243465	0.00047303121
0.079534033	0.028787808	0.00047662126
0.079664527	0.029104810	0.00047964567
0.079795021	0.028780533	0.00047664560
0.079925515	0.028751037	0.00047454387
0.080056009	0.029316799	0.00048239362
0.080186503	0.029706456	0.00048445615
0.080316997	0.030415881	0.00048548874
0.080447491	0.029469640	0.00048109531
0.080577985	0.028679139	0.00047425372
0.080708479	0.029416698	0.00047876359
0.080838973	0.029305255	0.00047853562
0.080969467	0.028410519	0.00047000430
0.081099961	0.028481748	0.00047285421
0.081230455	0.029048663	0.00047745400
0.081360949	0.028939504	0.00047280085
0.081491443	0.028778365	0.00047537539
0.081621937	0.028324927	0.00046868418
0.081752431	0.028719900	0.00047197575
0.081882925	0.029052218	0.00047683426
0.082013419	0.028949441	0.00047072116
0.082143913	0.028954011	0.00047462633
0.082274407	0.028654650	0.00046980341
0.082404901	0.028903173	0.00047076574
0.082535395	0.028901730	0.00047459456
0.082665889	0.029455784	0.00047475229
0.082796383	0.028388565	0.00046961291
0.082926877	0.028355116	0.00046820788
0.083057371	0.030384309	0.00047970559
0.083187865	0.028101414	0.00046716077
0.083318359	0.029512242	0.00047547008
0.083448853	0.028549846	0.00046946133
0.083579347	0.028940574	0.00047159158
0.083709841	0.030165179	0.00047834953
0.083840335	0.029993488	0.00047791733
0.083970828	0.028865771	0.00047138847
0.084101322	0.028903918	0.00046879042
0.084231816	0.029207685	0.00047290997
0.084362310	0.028917692	0.00046798665
0.084492804	0.028579226	0.00046597654
0.084623298	0.028818542	0.00047140001
0.084753792	0.029228276	0.00047033228
0.084884286	0.028120827	0.00046367744
0.085014780	0.029506608	0.00047265315
0.085145274	0.028792350	0.00046669155
0.085275768	0.028973923	0.00046901262
0.085406262	0.028545999	0.00046371366
0.085536756	0.028663687	0.00046639210
0.085667250	0.028301504	0.00046518794
0.085797744	0.028069396	0.00045992136
0.085928238	0.028593824	0.00046491619
0.086058732	0.028502281	0.00046363942
0.086189226	0.028287134	0.00046184811
0.086319720	0.028372988	0.00046488901
0.086450214	0.028668519	0.00046136233
0.086580708	0.028769576	0.00046639506
0.086711202	0.028603831	0.00046202384
0.086841696	0.029008965	0.00046467839
0.086972190	0.029437418	0.00046943671
0.087102684	0.028979658	0.00046595419
0.087233178	0.029561150	0.00047101348
0.087363672	0.028637159	0.00046279407
0.087494166	0.028000907	0.00045537080
0.087624660	0.029074911	0.00046589042
0.087755154	0.029387731	0.00046873818
0.087885648	0.028222885	0.00045775030
0.088016142	0.028726253	0.00046275205
0.088146636	0.028028281	0.00045517294
0.088277130	0.028186633	0.00045753832
0.088407623	0.029079023	0.00046601954
0.088538117	0.030037793	0.00046941433
0.088668611	0.030282773	0.00047441481
0.088799105	0.029229076	0.00046498994
0.088929599	0.028393151	0.00045551848
0.089060093	0.028585860	0.00046100235
0.089190587	0.028413839	0.00045770401
0.089321081	0.029050710	0.00046283875
0.089451575	0.028600033	0.00045976797
0.089582069	0.028338031	0.00045333742
0.089712563	0.028368329	0.00045619226
0.089843057	0.030049479	0.00047028640
0.089973551	0.028754746	0.00045882007
0.090104045	0.028768297	0.00046029888
0.090234539	0.028111042	0.00045258539
0.090365033	0.029480325	0.00046615013
0.090495527	0.029100600	0.00046153475
0.090626021	0.029477927	0.00046331000
0.090756515	0.028122535	0.00045616093
0.090887009	0.027942767	0.00045196272
0.091017503	0.028047487	0.00045079993
0.091147997	0.028624344	0.00045728476
0.091278491	0.028262141	0.00045263590
0.091408985	0.028585146	0.00045669044
0.091539479	0.028700721	0.00045538940
0.091669973	0.028591574	0.00045415338
0.091800467	0.028962575	0.00046867439
0.091930961	0.028442992	0.00046886618
0.092061455	0.028972605	0.00047642596
0.092191949	0.028881740	0.00048013810
0.092322443	0.028784414	0.00047897554
0.092452937	0.028702352	0.00048160215
0.092583431	0.029293586	0.00048901038
0.092713925	0.028799750	0.00048534608
0.092844419	0.028590434	0.00048862297
0.092974912	0.028272667	0.00048392845
0.093105406	0.029308830	0.00048447336
0.093235900	0.028080600	0.00047334185
0.093366394	0.028518036	0.00046961643
0.093496888	0.028621098	0.00047462331
0.093627382	0.028883735	0.00047202904
0.093757876	0.028529320	0.00046791593
0.093888370	0.028956659	0.00047372660
0.094018864	0.028913433	0.00046737932
0.094149358	0.028518233	0.00046645399
0.094279852	0.029636366	0.00047306187
0.094410346	0.029027353	0.00046672978
0.094540840	0.028404551	0.00046397355
0.094671334	0.028088245	0.00045788868
0.094801828	0.029162355	0.00046736856
0.094932322	0.028896028	0.00046736386
0.095062816	0.029474646	0.00046667229
0.095193310	0.028294537	0.00045959241
0.095323804	0.028817093	0.00046150553
0.095454298	0.027763502	0.00045306877
0.095584792	0.028569413	0.00046273247
0.095715286	0.028874975	0.00046121918
0.095845780	0.029169596	0.00046356201
0.095976274	0.028410429	0.00046065542
0.096106768	0.028473129	0.00045425392
0.096237262	0.029031786	0.00046263436
0.096367756	0.029720472	0.00046828555
0.096498250	0.028300126	0.00045425319
0.096628744	0.028346936	0.00045785994
0.096759238	0.028553905	0.00045446474
0.096889732	0.029053927	0.00046017474
0.097020226	0.029278580	0.00046152592
0.097150720	0.028476865	0.00045430312
0.097281214	0.028354128	0.00045386143
0.097411708	0.028592717	0.00045537795
0.097542201	0.029071692	0.00045715087
0.097672695	0.028810133	0.00045922875
0.097803189	0.028675487	0.00045387645
0.097933683	0.028157335	0.00045186280
0.098064177	0.028390496	0.00045117084
0.098194671	0.029208623	0.00045472325
0.098325165	0.028632691	0.00045074158
0.098455659	0.029474649	0.00045606127
0.098586153	0.029134587	0.00045282326
0.098716647	0.027993651	0.00044380178
0.098847141	0.028626422	0.00044425451
0.098977635	0.028435294	0.00044537849
0.099108129	0.028583205	0.00044353879
0.099238623	0.028717070	0.00044518891
0.099369117	0.028081539	0.00043981302
0.099499611	0.028745552	0.00044356445
0.099630105	0.028673360	0.00044491000
0.099760599	0.028539749	0.00044484693
0.099891093	0.029156134	0.00044653870
0.10002159	0.028789874	0.00044848417
0.10015208	0.029221532	0.00044881044
0.10028257	0.028867232	0.00044295386
0.10041307	0.028898962	0.00044719784
0.10054356	0.029087274	0.00044754014
0.10067406	0.028133379	0.00044453711
0.10080455	0.029007560	0.00044825375
0.10093504	0.028281254	0.00044064685
0.10106554	0.029276445	0.00045152937
0.10119603	0.028686652	0.00044417506
0.10132653	0.028745042	0.00044555406
0.10145702	0.028972545	0.00044889537
0.10158751	0.028010169	0.00043804025
0.10171801	0.029620049	0.00045194402
0.10184850	0.028467058	0.00044154637
0.10197900	0.028430134	0.00044276596
0.10210949	0.029045109	0.00044763309
0.10223998	0.029052311	0.00044446653
0.10237048	0.029246551	0.00044675670
0.10250097	0.029246670	0.00044780945
0.10263147	0.029404993	0.00044587036
0.10276196	0.027944074	0.00044069993
0.10289245	0.029423321	0.00044621323
0.10302295	0.028368569	0.00043906088
0.10315344	0.028831310	0.00044638563
0.10328394	0.028504046	0.00043921692
0.10341443	0.028609259	0.00044065459
0.10354492	0.028732579	0.00044338924
0.10367542	0.029021111	0.00044083324
0.10380591	0.028467644	0.00044076168
0.10393641	0.029684451	0.00044742991
0.10406690	0.029479540	0.00044536688
0.10419739	0.029039490	0.00044476749
0.10432789	0.028162678	0.00043515184
0.10445838	0.028053739	0.00043670604
0.10458888	0.027991075	0.00043469584
0.10471937	0.028700019	0.00043954069
0.10484986	0.028504385	0.00043827888
0.10498036	0.028488403	0.00043689202
0.10511085	0.029043865	0.00044063460
0.10524135	0.029842596	0.00044720014
0.10537184	0.029022724	0.00044146815
0.10550233	0.028726954	0.00044032693
0.10563283	0.028899745	0.00043946986
0.10576332	0.028614854	0.00043789314
0.10589382	0.028820708	0.00044098157
0.10602431	0.028325096	0.00043339582
0.10615480	0.029307806	0.00044213500
0.10628530	0.030062365	0.00044917207
0.10641579	0.028681819	0.00043625367
0.10654629	0.028058656	0.00043288032
0.10667678	0.027999911	0.00043154791
0.10680727	0.028495455	0.00043579778
0.10693777	0.028249077	0.00043463434
0.10706826	0.028791533	0.00043665302
0.10719876	0.028728126	0.00043782203
0.10732925	0.028005308	0.00043151468
0.10745974	0.028759345	0.00043449311
0.10759024	0.028845799	0.00043686288
0.10772073	0.028090708	0.00043140030
0.10785123	0.028158140	0.00043416338
0.10798172	0.027975592	0.00043933665
0.10811221	0.027818747	0.00044117484
0.10824271	0.028878670	0.00045404756
0.10837320	0.028060100	0.00044962260
0.10850370	0.028093539	0.00045398125
0.10863419	0.028819756	0.00046205251
0.10876468	0.028617878	0.00045945528
0.10889518	0.028146442	0.00045881455
0.10902567	0.028705346	0.00046703067
0.10915616	0.028619746	0.00046381589
0.10928666	0.028472663	0.00046901289
0.10941715	0.028387447	0.00046651936
0.10954765	0.027367562	0.00046091901
0.10967814	0.029089082	0.00047567050
0.10980863	0.028373316	0.00047188683
0.10993913	0.028429415	0.00047520130
0.11006962	0.028571546	0.00047743027
0.11020012	0.028323147	0.00047194551
0.11033061	0.027690084	0.00047279588
0.11046110	0.028326579	0.00047713372
0.11059160	0.028737092	0.00048202313
0.11072209	0.028120314	0.00048236823
0.11085259	0.028195678	0.00047856222
0.11098308	0.028608785	0.00048437725
0.11111357	0.028839587	0.00049001660
0.11124407	0.028477545	0.00048388644
0.11137456	0.029296117	0.00049610613
0.11150506	0.028940472	0.00049263084
0.11163555	0.028228170	0.00048797930
0.11176604	0.027970176	0.00048835341
0.11189654	0.027501921	0.00048272026
0.11202703	0.028732230	0.00049360934
0.11215753	0.028791679	0.00049718407
0.11228802	0.027816610	0.00049097569
0.11241851	0.028805230	0.00049718520
0.11254901	0.028462573	0.00049752114
0.11267950	0.028228042	0.00049328871
0.11281000	0.028341116	0.00049472020
0.11294049	0.029054414	0.00048521217
0.11307098	0.028415582	0.00048053526
0.11320148	0.028327206	0.00047197799
0.11333197	0.028720173	0.00047502423
0.11346247	0.027547479	0.00046914497
0.11359296	0.028859699	0.00047172397
0.11372345	0.027910228	0.00046412505
0.11385395	0.028406129	0.00046840890
0.11398444	0.028547839	0.00046337365
0.11411494	0.028083146	0.00046286364
0.11424543	0.028168523	0.00046032055
0.11437592	0.027997511	0.00045761857
0.11450642	0.028223877	0.00046059284
0.11463691	0.028508368	0.00045596504
0.11476741	0.027956678	0.00045572964
0.11489790	0.028861757	0.00046364822
0.11502839	0.028313567	0.00045469008
0.11515889	0.028540459	0.00045818076
0.11528938	0.028927228	0.00045802104
0.11541988	0.028198950	0.00045215424
0.11555037	0.028607654	0.00045741582
0.11568086	0.028307299	0.00045084648
0.11581136	0.028699034	0.00045637509
0.11594185	0.028762662	0.00045382996
0.11607235	0.027723248	0.00044555637
0.11620284	0.027602205	0.00044583302
0.11633333	0.028398619	0.00044987339
0.11646383	0.028418597	0.00045113090
0.11659432	0.028675310	0.00045232941
0.11672482	0.028492647	0.00044753597
0.11685531	0.028536913	0.00045002451
0.11698580	0.027955751	0.00044497134
0.11711630	0.027952706	0.00044433776
0.11724679	0.028057237	0.00044551446
0.11737729	0.028008047	0.00044334977
0.11750778	0.028303932	0.00044398504
0.11763827	0.028390770	0.00044545102
0.11776877	0.027606370	0.00043558704
0.11789926	0.028063505	0.00044281728
0.11802975	0.028677093	0.00044500125
0.11816025	0.028768619	0.00044302243
0.11829074	0.028226289	0.00044143720
0.11842124	0.028125536	0.00043740037
0.11855173	0.028251184	0.00044007870
0.11868222	0.028310601	0.00043751792
0.11881272	0.028709617	0.00043895870
0.11894321	0.028063060	0.00043523097
0.11907371	0.027661858	0.00043226835
0.11920420	0.028380171	0.00043689112
0.11933469	0.028403698	0.00043678447
0.11946519	0.028457228	0.00043237901
0.11959568	0.027984465	0.00043219208
0.11972618	0.028183400	0.00043084382
0.11985667	0.028632883	0.00043542432
0.11998716	0.028178133	0.00043208303
0.12011766	0.028001176	0.00042850850
0.12024815	0.027834659	0.00042613672
0.12037865	0.027823381	0.00042829981
0.12050914	0.028192187	0.00042471753
0.12063963	0.028138242	0.00042789096
0.12077013	0.028941760	0.00043204337
0.12090062	0.027985039	0.00042456558
0.12103112	0.028649487	0.00042997818
0.12116161	0.028546136	0.00042683648
0.12129210	0.028667692	0.00042860010
0.12142260	0.028060189	0.00042383990
0.12155309	0.027699361	0.00042047924
0.12168359	0.028385847	0.00042515546
0.12181408	0.028619475	0.00042535225
0.12194457	0.028946898	0.00042720506
0.12207507	0.028268463	0.00042472017
0.12220556	0.027484100	0.00041567452
0.12233606	0.028722694	0.00042819015
0.12246655	0.028488509	0.00042273239
0.12259704	0.028275901	0.00042017983
0.12272754	0.027555035	0.00041875938
0.12285803	0.027497816	0.00041696720
0.12298853	0.027761419	0.00041687297
0.12311902	0.027394327	0.00041871464
0.12324951	0.028939275	0.00042335375
0.12338001	0.028353924	0.00042380983
0.12351050	0.028334327	0.00042164251
0.12364100	0.027657624	0.00041793538
0.12377149	0.028272189	0.00042232745
0.12390198	0.027514978	0.00041432284
0.12403248	0.028264012	0.00041891250
0.12416297	0.028122920	0.00041976113
0.12429347	0.028896735	0.00042234111
0.12442396	0.027888992	0.00041923402
0.12455445	0.028489382	0.00042019737
0.12468495	0.027577981	0.00041284758
0.12481544	0.028256188	0.00041971984
0.12494594	0.028158460	0.00041667144
0.12507643	0.028486573	0.00042009332
0.12520692	0.028444563	0.00041946421
0.12533742	0.027792369	0.00041288592
0.12546791	0.027891996	0.00041548312
0.12559841	0.027632124	0.00041198940
0.12572890	0.027171309	0.00040837698
0.12585939	0.027430996	0.00041380260
0.12598989	0.027352307	0.00040854947
0.12612038	0.028743868	0.00042081816
0.12625088	0.027887618	0.00041270318
0.12638137	0.028084010	0.00041488405
0.12651186	0.029157531	0.00042356867
0.12664236	0.028299974	0.00041499899
0.12677285	0.029154396	0.00042129773
0.12690335	0.028148987	0.00041717050
0.12703384	0.028213963	0.00041241312
0.12716433	0.028068024	0.00041700367
0.12729483	0.027833097	0.00041133373
0.12742532	0.028455385	0.00041534404
0.12755581	0.028094294	0.00041326292
0.12768631	0.027887372	0.00041157658
0.12781680	0.027583661	0.00041092783
0.12794730	0.028414469	0.00041599058
0.12807779	0.028310371	0.00041299923
0.12820828	0.028417649	0.00041526575
0.12833878	0.028345834	0.00041256834
0.12846927	0.027884249	0.00041261209
0.12859977	0.028320464	0.00041511774
0.12873026	0.027909666	0.00040984184
0.12886075	0.028546999	0.00041508026
0.12899125	0.028265873	0.00041353335
0.12912174	0.028095539	0.00041100543
0.12925224	0.027845551	0.00040977797
0.12938273	0.027457182	0.00040677281
0.12951322	0.028323874	0.00041125393
0.12964372	0.027191875	0.00040519370
0.12977421	0.027694745	0.00040681729
0.12990471	0.028480207	0.00041417481
0.13003520	0.028335201	0.00041323724
0.13016569	0.028737908	0.00041305632
0.13029619	0.027518126	0.00040575054
0.13042668	0.027854337	0.00040773973
0.13055718	0.028340454	0.00040942518
0.13068767	0.028158871	0.00041169368
0.13081816	0.027755631	0.00040537159
0.13094866	0.028130021	0.00040904447
0.13107915	0.027991611	0.00040644085
0.13120965	0.028745646	0.00041249752
0.13134014	0.028807303	0.00041393384
0.13147063	0.027852063	0.00040757873
0.13160113	0.027277189	0.00040378763
0.13173162	0.028347776	0.00040804222
0.13186212	0.028092169	0.00040734825
0.13199261	0.027910281	0.00040700870
0.13212310	0.028081305	0.00040602967
0.13225360	0.028426992	0.00040995422
0.13238409	0.028152621	0.00040844054
0.13251459	0.028756820	0.00041035857
0.13264508	0.027595045	0.00040379906
0.13277557	0.027703899	0.00040436629
0.13290607	0.028124137	0.00040816168
0.13303656	0.027921188	0.00040508603
0.13316706	0.028119356	0.00040490209
0.13329755	0.028232954	0.00040633269
0.13342804	0.028699377	0.00041139369
0.13355854	0.027786380	0.00040321960
0.13368903	0.027168287	0.00040077768
0.13381953	0.027689761	0.00040207742
0.13395002	0.027806887	0.00040327160
0.13408051	0.028434559	0.00040722881
0.13421101	0.028184573	0.00040490195
0.13434150	0.028021433	0.00040616706
0.13447200	0.027958008	0.00040479417
0.13460249	0.027505599	0.00039900434
0.13473298	0.028184023	0.00040637070
0.13486348	0.027638878	0.00040049592
0.13499397	0.028297148	0.00040616586
0.13512447	0.028598930	0.00040851581
0.13525496	0.027804247	0.00039986074
0.13538545	0.027578229	0.00039923968
0.13551595	0.028464037	0.00040565766
0.13564644	0.028427860	0.00040537050
0.13577694	0.028027828	0.00040349063
0.13590743	0.027564487	0.00039792116
0.13603792	0.027250309	0.00039648952
0.13616842	0.028097564	0.00040334262
0.13629891	0.027746970	0.00039841673
0.13642940	0.028169330	0.00040441712
0.13655990	0.027750178	0.00039914251
0.13669039	0.028189269	0.00040306414
0.13682089	0.028201719	0.00040233941
0.13695138	0.029540171	0.00040975868
0.13708187	0.028517687	0.00040397548
0.13721237	0.027205345	0.00039741535
0.13734286	0.028402402	0.00040112878
0.13747336	0.028856575	0.00040624976
0.13760385	0.027338903	0.00039379697
0.13773434	0.027558990	0.00039761895
0.13786484	0.027981716	0.00040090429
0.13799533	0.027610560	0.00039627530
0.13812583	0.027993111	0.00039893598
0.13825632	0.027795946	0.00039760533
0.13838681	0.027723003	0.00039585668
0.13851731	0.028460225	0.00040377536
0.13864780	0.027304880	0.00039535980
0.13877830	0.028729378	0.00040333991
0.13890879	0.027805703	0.00039807046
0.13903928	0.027962285	0.00039753582
0.13916978	0.028636597	0.00040312253
0.13930027	0.028373058	0.00040058549
0.13943077	0.028053716	0.00039800453
0.13956126	0.027926938	0.00039845309
0.13969175	0.028521364	0.00040079635
0.13982225	0.028176693	0.00039947272
0.13995274	0.028043544	0.00039901275
0.14008324	0.027997324	0.00039677046
0.14021373	0.027678787	0.00039700417
0.14034422	0.027442822	0.00039122100
0.14047472	0.027779633	0.00039611913
0.14060521	0.027772031	0.00039639148
0.14073571	0.028776437	0.00040121061
0.14086620	0.027530986	0.00039236763
0.14099669	0.028117472	0.00039687924
0.14112719	0.027745014	0.00039173895
0.14125768	0.028024317	0.00039629597
0.14138818	0.027972020	0.00039415958
0.14151867	0.028790325	0.00040081792
0.14164916	0.028638850	0.00040104370
0.14177966	0.028415195	0.00039508251
0.14191015	0.028040854	0.00039410440
0.14204065	0.027850502	0.00039284903
0.14217114	0.028027791	0.00039413838
0.14230163	0.027829817	0.00039460484
0.14243213	0.027948895	0.00039118938
0.14256262	0.027842970	0.00039092179
0.14269312	0.028363605	0.00039692439
0.14282361	0.027938429	0.00039026108
0.14295410	0.027749288	0.00039247362
0.14308460	0.028376690	0.00039389960
0.14321509	0.027530878	0.00038890099
0.14334559	0.028322131	0.00039479490
0.14347608	0.028318232	0.00039437499
0.14360657	0.028091522	0.00039281414
0.14373707	0.027899915	0.00039259816
0.14386756	0.027487735	0.00038628862
0.14399806	0.027872250	0.00039136152
0.14412855	0.027771565	0.00038832151
0.14425904	0.027360278	0.00038835579
0.14438954	0.027802226	0.00039221575
0.14452003	0.028265870	0.00039125531
0.14465053	0.027295353	0.00038657236
0.14478102	0.027436750	0.00038775415
0.14491151	0.027517100	0.00038579828
0.14504201	0.027192253	0.00038791945
0.14517250	0.027863970	0.00039090136
0.14530299	0.027747972	0.00038843896
0.14543349	0.027875096	0.00039023852
0.14556398	0.027758208	0.00038770933
0.14569448	0.027548015	0.00038865753
0.14582497	0.028220020	0.00039261235
0.14595546	0.027917071	0.00039209658
0.14608596	0.028136518	0.00038937036
0.14621645	0.028479299	0.00039113579
0.14634695	0.028117462	0.00039225570
0.14647744	0.027654775	0.00038891102
0.14660793	0.028369210	0.00039159366
0.14673843	0.027812690	0.00038850537
0.14686892	0.027942845	0.00038688396
0.14699942	0.027521982	0.00038623213
0.14712991	0.027419162	0.00038541728
0.14726040	0.027793208	0.00038786497
0.14739090	0.028482219	0.00039037768
0.14752139	0.027754954	0.00038700843
0.14765189	0.028368186	0.00038960772
0.14778238	0.027855402	0.00038905209
0.14791287	0.027631031	0.00038650820
0.14804337	0.028628690	0.00039275959
0.14817386	0.027595213	0.00038549782
0.14830436	0.027181557	0.00038176517
0.14843485	0.027879752	0.00038810352
0.14856534	0.027501146	0.00038486705
0.14869584	0.028060739	0.00038775128
0.14882633	0.028124404	0.00038972916
0.14895683	0.028217972	0.00038822505
0.14908732	0.028860592	0.00039208912
0.14921781	0.028428554	0.00038991240
0.14934831	0.027002969	0.00038127739
0.14947880	0.027245345	0.00038404921
0.14960930	0.028018115	0.00038476607
0.14973979	0.028571166	0.00038938384
0.14987028	0.027826331	0.00038736721
0.15000078	0.027330997	0.00038181926
0.15013127	0.027699357	0.00038375636
0.15026177	0.027442313	0.00038330834
0.15039226	0.028812194	0.00038949797
0.15052275	0.028113456	0.00038768336
0.15065325	0.028085698	0.00038636353
0.15078374	0.028410784	0.00039026882
0.15091424	0.027935936	0.00038711057
0.15104473	0.028054786	0.00038507266
0.15117522	0.028198607	0.00038726081
0.15130572	0.028419202	0.00038909208
0.15143621	0.028282581	0.00038659514
0.15156671	0.028277637	0.00038790485
0.15169720	0.027959641	0.00038307333
0.15182769	0.027824234	0.00038270922
0.15195819	0.026978798	0.00037941377
0.15208868	0.028469791	0.00038629402
0.15221918	0.027788072	0.00038527445
0.15234967	0.028060913	0.00038375325
0.15248016	0.028739018	0.00038736197
0.15261066	0.028100465	0.00038393804
0.15274115	0.028312579	0.00038532768
0.15287165	0.028424125	0.00038604857
0.15300214	0.027992767	0.00038328256
0.15313263	0.027351210	0.00037798743
0.15326313	0.028409882	0.00038481147
0.15339362	0.027911564	0.00038070635
0.15352412	0.028158783	0.00038357335
0.15365461	0.027702792	0.00038173669
0.15378510	0.028602137	0.00038673418
0.15391560	0.027802587	0.00038005794
0.15404609	0.027474975	0.00037977574
0.15417658	0.027702434	0.00037903875
0.15430708	0.027742159	0.00038183774
0.15443757	0.028232946	0.00038264098
0.15456807	0.027562612	0.00037927522
0.15469856	0.028296690	0.00038237733
0.15482905	0.027598841	0.00037984573
0.15495955	0.027544841	0.00037920778
0.15509004	0.028010096	0.00038112497
0.15522054	0.028053147	0.00038230995
0.15535103	0.028071174	0.00038111561
0.15548152	0.028476788	0.00038369501
0.15561202	0.027466564	0.00037734737
0.15574251	0.027347122	0.00037740636
0.15587301	0.027418576	0.00037817839
0.15600350	0.027986891	0.00037980669
0.15613399	0.028210375	0.00038125446
0.15626449	0.027965061	0.00038021972
0.15639498	0.028004532	0.00038127198
0.15652548	0.027781993	0.00037974352
0.15665597	0.027659487	0.00037888076
0.15678646	0.027738117	0.00037698580
0.15691696	0.027926707	0.00037831075
0.15704745	0.027804794	0.00037993138
0.15717795	0.028081523	0.00037981199
0.15730844	0.028387827	0.00038252445
0.15743893	0.027130286	0.00037344156
0.15756943	0.028483137	0.00038116272
0.15769992	0.027867036	0.00037796237
0.15783042	0.027792423	0.00037751995
0.15796091	0.027497598	0.00037523434
0.15809140	0.027895170	0.00037842961
0.15822190	0.028073423	0.00037671091
0.15835239	0.028172327	0.00037911388
0.15848289	0.028116964	0.00037926184
0.15861338	0.027969484	0.00037786318
0.15874387	0.027530883	0.00037556227
0.15887437	0.028053660	0.00037767026
0.15900486	0.027902624	0.00037638515
0.15913536	0.027937649	0.00037649388
0.15926585	0.027287225	0.00037164847
0.15939634	0.027120356	0.00037263940
0.15952684	0.027231549	0.00037361158
0.15965733	0.028107649	0.00037677636
0.15978783	0.027976726	0.00037749656
0.15991832	0.026945684	0.00036899656
0.16004881	0.027866292	0.00037604833
0.16017931	0.027541680	0.00037347137
0.16030980	0.027234243	0.00037066901
0.16044030	0.027519894	0.00037401573
0.16057079	0.028292754	0.00037656030
0.16070128	0.027689582	0.00037436461
0.16083178	0.028269017	0.00038038853
0.16096227	0.027271196	0.00036977216
0.16109277	0.027950443	0.00037579607
0.16122326	0.027839081	0.00037365885
0.16135375	0.027741290	0.00037328177
0.16148425	0.027964453	0.00037719625
0.16161474	0.027211038	0.00037127683
0.16174524	0.028060874	0.00037560492
0.16187573	0.027662367	0.00037486037
0.16200622	0.028228280	0.00037464643
0.16213672	0.027457830	0.00037204196
0.16226721	0.028048432	0.00037405046
0.16239771	0.027295190	0.00036922176
0.16252820	0.028471097	0.00037716720
0.16265869	0.027878127	0.00037271872
0.16278919	0.027731294	0.00037350411
0.16291968	0.028094064	0.00037606709
0.16305018	0.028263008	0.00037478359
0.16318067	0.028517657	0.00037520990
0.16331116	0.027747217	0.00037173236
0.16344166	0.027563598	0.00037017165
0.16357215	0.028645739	0.00037795009
0.16370264	0.028126025	0.00037253618
0.16383314	0.027925524	0.00037273097
0.16396363	0.027471021	0.00037029828
0.16409413	0.027945712	0.00037171875
0.16422462	0.028477278	0.00037491324
0.16435511	0.027575154	0.00036915126
0.16448561	0.028426845	0.00037462820
0.16461610	0.027870116	0.00037301592
0.16474660	0.027818220	0.00036910817
0.16487709	0.028462928	0.00037589260
0.16500758	0.027019713	0.00036457889
0.16513808	0.027649896	0.00037020769
0.16526857	0.027769550	0.00037104207
0.16539907	0.027703554	0.00036841021
0.16552956	0.027731336	0.00037020377
0.16566005	0.028203376	0.00037462059
0.16579055	0.027310469	0.00036619126
0.16592104	0.027960166	0.00037210023
0.16605154	0.027721322	0.00036626005
0.16618203	0.026658076	0.00036338982
0.16631252	0.027431168	0.00036956253
0.16644302	0.027580273	0.00036632213
0.16657351	0.028005822	0.00037040819
0.16670401	0.028394700	0.00037422225
0.16683450	0.028107796	0.00036977771
0.16696499	0.027718201	0.00036924407
0.16709549	0.027482702	0.00036605139
0.16722598	0.027218092	0.00036767392
0.16735648	0.027420833	0.00036824052
0.16748697	0.027162921	0.00036445093
0.16761746	0.027435977	0.00036769249
0.16774796	0.028566600	0.00037300303
0.16787845	0.028141916	0.00037070756
0.16800895	0.027258178	0.00036457717
0.16813944	0.027816763	0.00036754052
0.16826993	0.028254253	0.00037091036
0.16840043	0.027756943	0.00036666061
0.16853092	0.026751580	0.00035925373
0.16866142	0.027244399	0.00036635818
0.16879191	0.027800175	0.00036919604
0.16892240	0.027513895	0.00036288157
0.16905290	0.027718265	0.00036645165
0.16918339	0.028214417	0.00036866531
0.16931389	0.027503958	0.00036597165
0.16944438	0.027188155	0.00036364358
0.16957487	0.026945532	0.00035873971
0.16970537	0.027426870	0.00036528181
0.16983586	0.027565180	0.00036468691
0.16996636	0.027560101	0.00036462892
0.17009685	0.027255194	0.00036428612
0.17022734	0.027219900	0.00036151704
0.17035784	0.028252055	0.00036778769
0.17048833	0.028113154	0.00036656141
0.17061883	0.027797656	0.00036642501
0.17074932	0.027843813	0.00036602427
0.17087981	0.027556856	0.00036513968
0.17101031	0.027381693	0.00036105027
0.17114080	0.026759662	0.00035966539
0.17127130	0.027495791	0.00036204360
0.17140179	0.028284525	0.00036955176
0.17153228	0.027316215	0.00036150976
0.17166278	0.027988486	0.00036601007
0.17179327	0.027475443	0.00036318528
0.17192377	0.027534406	0.00036359949
0.17205426	0.027327136	0.00036226749
0.17218475	0.027879981	0.00036640938
0.17231525	0.027960057	0.00036478617
0.17244574	0.028057907	0.00036500530
0.17257623	0.027762795	0.00036320841
0.17270673	0.027460461	0.00036163890
0.17283722	0.027265732	0.00036409327
0.17296772	0.027936878	0.00036539170
0.17309821	0.027308481	0.00036175404
0.17322870	0.027398057	0.00035888281
0.17335920	0.028032306	0.00036343577
0.17348969	0.027303190	0.00036172878
0.17362019	0.027746824	0.00036354061
0.17375068	0.027576739	0.00036141527
0.17388117	0.027777591	0.00036240159
0.17401167	0.027854996	0.00036140475
0.17414216	0.028096272	0.00036465213
0.17427266	0.027696108	0.00036112571
0.17440315	0.027668343	0.00036246440
0.17453364	0.026908646	0.00035659362
0.17466414	0.027621643	0.00035963413
0.17479463	0.028005327	0.00036430518
0.17492513	0.027547260	0.00036165197
0.17505562	0.027913839	0.00036165497
0.17518611	0.026997865	0.00035814768
0.17531661	0.027607569	0.00035949572
0.17544710	0.027874816	0.00036085483
0.17557760	0.027707530	0.00036214300
0.17570809	0.027344818	0.00035728449
0.17583858	0.027609470	0.00036194576
0.17596908	0.027839725	0.00036131726
0.17609957	0.027934709	0.00036175193
0.17623007	0.027389009	0.00036024335
0.17636056	0.027485037	0.00035987038
0.17649105	0.027301384	0.00035795993
0.17662155	0.027625958	0.00036084907
0.17675204	0.028261025	0.00036019437
0.17688254	0.027425658	0.00035995819
0.17701303	0.027847252	0.00035965021
0.17714352	0.028620777	0.00036558134
0.17727402	0.027860256	0.00036166460
0.17740451	0.027433676	0.00035842653
0.17753501	0.027691323	0.00035828188
0.17766550	0.027701861	0.00036110680
0.17779599	0.027265481	0.00035612672
0.17792649	0.026930872	0.00035794435
0.17805698	0.026887450	0.00035403492
0.17818748	0.027023166	0.00035509048
0.17831797	0.026821137	0.00035536720
0.17844846	0.027563055	0.00035763859
0.17857896	0.027639824	0.00035976255
0.17870945	0.027656408	0.00035842994
0.17883995	0.027739644	0.00035683098
0.17897044	0.027758326	0.00035862519
0.17910093	0.027774102	0.00035808170
0.17923143	0.027248376	0.00035563307
0.17936192	0.027590477	0.00035857465
0.17949242	0.027209440	0.00035420117
0.17962291	0.027616139	0.00035650134
0.17975340	0.027145928	0.00035423310
0.17988390	0.027305043	0.00035477609
0.18001439	0.027510061	0.00035661495
0.18014489	0.027869028	0.00035777725
0.18027538	0.027509915	0.00035465616
0.18040587	0.027777203	0.00035839962
0.18053637	0.027508794	0.00035402907
0.18066686	0.028110707	0.00036080551
0.18079736	0.027785801	0.00035688628
0.18092785	0.028509672	0.00036189187
0.18105834	0.027740340	0.00035666472
0.18118884	0.027043768	0.00035112661
0.18131933	0.027402569	0.00035520373
0.18144982	0.027473618	0.00035559560
0.18158032	0.028090257	0.00036188349
0.18171081	0.027263302	0.00036209559
0.18184131	0.027452223	0.00036449988
0.18197180	0.027476825	0.00036781565
0.18210229	0.028111973	0.00037536960
0.18223279	0.027818714	0.00037181421
0.18236328	0.027800328	0.00037572543
0.18249378	0.027227064	0.00037164879
0.18262427	0.027230522	0.00037373406
0.18275476	0.027523505	0.00037792937
0.18288526	0.026912480	0.00037538111
0.18301575	0.027563973	0.00037976801
0.18314625	0.027082938	0.00037824576
0.18327674	0.027852559	0.00038222340
0.18340723	0.026920004	0.00038164002
0.18353773	0.026884401	0.00037867481
0.18366822	0.027777553	0.00038755918
0.18379872	0.028194569	0.00039106735
0.18392921	0.027538990	0.00038579446
0.18405970	0.027469973	0.00038817698
0.18419020	0.027008666	0.00038733300
0.18432069	0.027334637	0.00038756431
0.18445119	0.027219332	0.00038989094
0.18458168	0.026751173	0.00038446261
0.18471217	0.027986846	0.00039454518
0.18484267	0.026967121	0.00039037226
0.18497316	0.027391725	0.00039203910
0.18510366	0.027627528	0.00039625039
0.18523415	0.027138434	0.00039223540
0.18536464	0.026716758	0.00039035716
0.18549514	0.027249682	0.00039569837
0.18562563	0.028140769	0.00040103504
0.18575613	0.027744755	0.00039957586
0.18588662	0.026946243	0.00039749564
0.18601711	0.027685722	0.00039701956
0.18614761	0.027353312	0.00039965155
0.18627810	0.027056157	0.00039920375
0.18640860	0.027698083	0.00040472001
0.18653909	0.027536034	0.00039648711
0.18666958	0.026590653	0.00038406931
0.18680008	0.027410616	0.00038643133
0.18693057	0.027539108	0.00038715376
0.18706107	0.027441683	0.00038322033
0.18719156	0.027527544	0.00038640955
0.18732205	0.027984369	0.00038382182
0.18745255	0.027588273	0.00038056523
0.18758304	0.027177032	0.00037715499
0.18771354	0.027270206	0.00037498725
0.18784403	0.027009566	0.00037513286
0.18797452	0.027329161	0.00037512548
0.18810502	0.027409721	0.00037336832
0.18823551	0.027479674	0.00037446239
0.18836601	0.028208499	0.00037718397
0.18849650	0.027584085	0.00037289575
0.18862699	0.027268248	0.00037183802
0.18875749	0.027330756	0.00036805913
0.18888798	0.027210783	0.00036824827
0.18901848	0.027226041	0.00036731968
0.18914897	0.027844228	0.00037049380
0.18927946	0.027333677	0.00036852238
0.18940996	0.027709574	0.00036818278
0.18954045	0.027114388	0.00036233548
0.18967095	0.027562881	0.00036766586
0.18980144	0.027016920	0.00036126499
0.18993193	0.027685122	0.00036690579
0.19006243	0.027672847	0.00036335511
0.19019292	0.027954628	0.00036581821
0.19032342	0.027363488	0.00036114014
0.19045391	0.027810362	0.00036211787
0.19058440	0.027748750	0.00036382570
0.19071490	0.027019232	0.00035697611
0.19084539	0.026574698	0.00035280473
0.19097588	0.027058868	0.00035749306
0.19110638	0.027827249	0.00035918448
0.19123687	0.027119162	0.00035695292
0.19136737	0.027472233	0.00035916780
0.19149786	0.027601051	0.00035803551
0.19162835	0.027801908	0.00035910609
0.19175885	0.027418574	0.00035412979
0.19188934	0.027367148	0.00035491935
0.19201984	0.027401839	0.00035563820
0.19215033	0.027237332	0.00035343562
0.19228082	0.027941348	0.00035756282
0.19241132	0.027146103	0.00035270174
0.19254181	0.027188810	0.00035184634
0.19267231	0.027614081	0.00035689481
0.19280280	0.027007775	0.00035129542
0.19293329	0.027555892	0.00035496028
0.19306379	0.027332460	0.00035449313
0.19319428	0.027037117	0.00034967664
0.19332478	0.027349966	0.00035232585
0.19345527	0.026916081	0.00035060294
0.19358576	0.027575405	0.00035433334
0.19371626	0.027377837	0.00035373093
0.19384675	0.026744639	0.00034815597
0.19397725	0.026971000	0.00035103570
0.19410774	0.028087321	0.00035714606
0.19423823	0.027699560	0.00035313450
0.19436873	0.027351746	0.00035244994
0.19449922	0.027432341	0.00035075859
0.19462972	0.027350438	0.00035230481
0.19476021	0.027295157	0.00035232740
0.19489070	0.027098378	0.00034880818
0.19502120	0.027048093	0.00034995445
0.19515169	0.027092949	0.00034962382
0.19528219	0.027149227	0.00034854119
0.19541268	0.027056486	0.00034977288
0.19554317	0.027273647	0.00034967431
0.19567367	0.027353774	0.00035156385
0.19580416	0.027932091	0.00035459569
0.19593466	0.026928603	0.00034584530
0.19606515	0.027898461	0.00035344569
0.19619564	0.027078463	0.00034789838
0.19632614	0.026850840	0.00034671831
0.19645663	0.027296321	0.00035007594
0.19658713	0.028157661	0.00035239811
0.19671762	0.027103487	0.00034831187
0.19684811	0.027091131	0.00034844049
0.19697861	0.026957283	0.00034487966
0.19710910	0.027176915	0.00034813877
0.19723960	0.027592288	0.00034953866
0.19737009	0.027520133	0.00034854616
0.19750058	0.027265832	0.00034835070
0.19763108	0.026835659	0.00034375066
0.19776157	0.027806324	0.00035241383
0.19789207	0.027212195	0.00034772408
0.19802256	0.027405141	0.00034604651
0.19815305	0.027561353	0.00034849799
0.19828355	0.027538822	0.00034886396
0.19841404	0.027657605	0.00034991038
0.19854454	0.026946068	0.00034612828
0.19867503	0.027413843	0.00034674685
0.19880552	0.027199448	0.00034726639
0.19893602	0.027896217	0.00034854066
0.19906651	0.026976339	0.00034481900
0.19919701	0.027041065	0.00034601142
0.19932750	0.027478456	0.00034695478
0.19945799	0.027488697	0.00034703238
0.19958849	0.026859041	0.00034354770
0.19971898	0.026226709	0.00033928022
0.19984947	0.027352287	0.00034715907
0.19997997	0.028007524	0.00035117394
0.20011046	0.026805262	0.00034275736
0.20024096	0.027743745	0.00034834653
0.20037145	0.026934825	0.00034286575
0.20050194	0.027023816	0.00034466141
0.20063244	0.027184961	0.00034487849
0.20076293	0.027152837	0.00034482570
0.20089343	0.027948198	0.00035005605
0.20102392	0.027801208	0.00034659722
0.20115441	0.027490025	0.00034505943
0.20128491	0.027591430	0.00034691510
0.20141540	0.027311503	0.00034329796
0.20154590	0.028060797	0.00034935451
0.20167639	0.027195571	0.00034327022
0.20180688	0.026887052	0.00034149340
0.20193738	0.027120584	0.00034347499
0.20206787	0.026947351	0.00034168799
0.20219837	0.027365945	0.00034408409
0.20232886	0.027577304	0.00034554648
0.20245935	0.027429277	0.00034351355
0.20258985	0.027829734	0.00034670183
0.20272034	0.027612950	0.00034519461
0.20285084	0.027560514	0.00034537169
0.20298133	0.027160565	0.00034287695
0.20311182	0.026973774	0.00034016719
0.20324232	0.027193380	0.00034252885
0.20337281	0.026893694	0.00034066413
0.20350331	0.027328075	0.00034230372
0.20363380	0.027473660	0.00034366961
0.20376429	0.027662781	0.00034206381
0.20389479	0.027125519	0.00034146331
0.20402528	0.026855202	0.00033935604
0.20415578	0.027029586	0.00034013519
0.20428627	0.027087402	0.00034072312
0.20441676	0.027268234	0.00034100863
0.20454726	0.027163100	0.00033978510
0.20467775	0.027446647	0.00034350079
0.20480825	0.027135580	0.00033973992
0.20493874	0.027326114	0.00034240939
0.20506923	0.027490366	0.00034300710
0.20519973	0.027508306	0.00034070329
0.20533022	0.027618593	0.00034310650
0.20546072	0.026942324	0.00033900056
0.20559121	0.027378568	0.00034148132
0.20572170	0.027169186	0.00033966598
0.20585220	0.028006548	0.00034299675
0.20598269	0.027375528	0.00034040495
0.20611319	0.026948027	0.00033873625
0.20624368	0.027036770	0.00033853327
0.20637417	0.027587172	0.00034266594
0.20650467	0.027398782	0.00033945247
0.20663516	0.026531632	0.00033557929
0.20676566	0.026806946	0.00033837622
0.20689615	0.027398163	0.00033856520
0.20702664	0.027753073	0.00034221761
0.20715714	0.027320378	0.00033950462
0.20728763	0.027280353	0.00033779727
0.20741813	0.026776421	0.00033659584
0.20754862	0.027134488	0.00033676390
0.20767911	0.027759151	0.00034151837
0.20780961	0.027830783	0.00034167441
0.20794010	0.027015731	0.00033658014
0.20807060	0.026781315	0.00033611088
0.20820109	0.027687814	0.00034025112
0.20833158	0.026693804	0.00033573709
0.20846208	0.027134920	0.00033880471
0.20859257	0.026914388	0.00033503630
0.20872306	0.027368799	0.00033953523
0.20885356	0.027395732	0.00033833939
0.20898405	0.028034366	0.00034222437
0.20911455	0.027156959	0.00033856321
0.20924504	0.027268335	0.00033805146
0.20937553	0.027686569	0.00033951722
0.20950603	0.026879558	0.00033661422
0.20963652	0.027141733	0.00033552280
0.20976702	0.027123722	0.00033769993
0.20989751	0.027703476	0.00034056554
0.21002800	0.027544302	0.00033854118
0.21015850	0.027306593	0.00033824767
0.21028899	0.027031573	0.00033422876
0.21041949	0.026791861	0.00033589004
0.21054998	0.027212692	0.00033741344
0.21068047	0.027427016	0.00033759566
0.21081097	0.027065383	0.00033631956
0.21094146	0.027208367	0.00033623861
0.21107196	0.026869687	0.00033636251
0.21120245	0.027071644	0.00033553684
0.21133294	0.026667557	0.00033250396
0.21146344	0.027300921	0.00033631902
0.21159393	0.027146914	0.00033493614
0.21172443	0.026979268	0.00033458888
0.21185492	0.027114549	0.00033570997
0.21198541	0.027154055	0.00033469749
0.21211591	0.027442675	0.00033628353
0.21224640	0.027060011	0.00033566189
0.21237690	0.027027519	0.00033316482
0.21250739	0.027609965	0.00033800824
0.21263788	0.027712444	0.00033774042
0.21276838	0.027217788	0.00033609350
0.21289887	0.027800477	0.00033818907
0.21302937	0.027495098	0.00033456035
0.21315986	0.026503415	0.00033209892
0.21329035	0.027372426	0.00033599307
0.21342085	0.027344610	0.00033585086
0.21355134	0.027350424	0.00033473395
0.21368184	0.027295937	0.00033508690
0.21381233	0.027003989	0.00033168221
0.21394282	0.027098007	0.00033451299
0.21407332	0.026986588	0.00033199502
0.21420381	0.027120061	0.00033461711
0.21433431	0.027347968	0.00033391556
0.21446480	0.026953287	0.00033094455
0.21459529	0.027038546	0.00033337288
0.21472579	0.027611769	0.00033590552
0.21485628	0.027318251	0.00033592934
0.21498678	0.026674128	0.00033126955
0.21511727	0.027229143	0.00033206265
0.21524776	0.027768900	0.00033669830
0.21537826	0.027014230	0.00033223909
0.21550875	0.026944243	0.00033176275
0.21563925	0.026604510	0.00033093860
0.21576974	0.027683767	0.00033519400
0.21590023	0.026722502	0.00032978511
0.21603073	0.027356621	0.00033411267
0.21616122	0.026894928	0.00033107577
0.21629172	0.026377720	0.00032933262
0.21642221	0.027079029	0.00033250898
0.21655270	0.026810154	0.00032959952
0.21668320	0.027563031	0.00033554638
0.21681369	0.026745399	0.00032790259
0.21694419	0.026991653	0.00033177652
0.21707468	0.027017336	0.00033104491
0.21720517	0.027512685	0.00033393920
0.21733567	0.027021273	0.00033067724
0.21746616	0.027210056	0.00033148430
0.21759665	0.027608665	0.00033481079
0.21772715	0.027696221	0.00033580423
0.21785764	0.026820208	0.00032784049
0.21798814	0.027007378	0.00033106823
0.21811863	0.027106393	0.00033015845
0.21824912	0.026944062	0.00033072176
0.21837962	0.027100474	0.00033172730
0.21851011	0.026478629	0.00032561937
0.21864061	0.027375382	0.00033262792
0.21877110	0.027094585	0.00032964421
0.21890159	0.026983108	0.00032972204
0.21903209	0.027102352	0.00033001692
0.21916258	0.026721459	0.00032691754
0.21929308	0.027181566	0.00033113369
0.21942357	0.026891694	0.00032843617
0.21955406	0.027123072	0.00032889078
0.21968456	0.027067085	0.00033069611
0.21981505	0.027315519	0.00033041812
0.21994555	0.026959725	0.00032912708
0.22007604	0.026775007	0.00032803878
0.22020653	0.027010628	0.00032805611
0.22033703	0.027541860	0.00033165020
0.22046752	0.027325039	0.00033177878
0.22059802	0.026967777	0.00032669285
0.22072851	0.027036151	0.00032924025
0.22085900	0.026727012	0.00032612465
0.22098950	0.027824723	0.00033266826
0.22111999	0.027199333	0.00032949427
0.22125049	0.027127605	0.00032808666
0.22138098	0.027411586	0.00033060379
0.22151147	0.027085039	0.00032806645
0.22164197	0.027316955	0.00032910524
0.22177246	0.027293447	0.00033009592
0.22190296	0.027375981	0.00032919823
0.22203345	0.026365104	0.00032518381
0.22216394	0.027115370	0.00032931337
0.22229444	0.027364438	0.00032743999
0.22242493	0.027411307	0.00032935387
0.22255543	0.026916321	0.00032630697
0.22268592	0.027304237	0.00032932912
0.22281641	0.026886880	0.00032670269
0.22294691	0.027031645	0.00032618180
0.22307740	0.026139079	0.00032214759
0.22320790	0.027322254	0.00032904820
0.22333839	0.027328904	0.00032787086
0.22346888	0.026973390	0.00032684959
0.22359938	0.027165132	0.00032717131
0.22372987	0.025981996	0.00032044791
0.22386037	0.026912712	0.00032704560
0.22399086	0.027572636	0.00032812646
0.22412135	0.027630004	0.00032934643
0.22425185	0.026996342	0.00032597584
0.22438234	0.027143600	0.00032626736
0.22451284	0.026945936	0.00032601531
0.22464333	0.026421132	0.00032207444
0.22477382	0.027430564	0.00032915255
0.22490432	0.027006595	0.00032595903
0.22503481	0.026804557	0.00032357748
0.22516531	0.026373051	0.00032274889
0.22529580	0.026668500	0.00032301228
0.22542629	0.027164802	0.00032699984
0.22555679	0.026864545	0.00032535868
0.22568728	0.027171161	0.00032495391
0.22581778	0.026935574	0.00032501412
0.22594827	0.026488728	0.00032289515
0.22607876	0.027314946	0.00032566491
0.22620926	0.027106605	0.00032602642
0.22633975	0.026672632	0.00032235662
0.22647025	0.025975750	0.00031966683
0.22660074	0.026716679	0.00032384343
0.22673123	0.026677773	0.00032219090
0.22686173	0.027070709	0.00032553904
0.22699222	0.027667698	0.00032734178
0.22712271	0.026767828	0.00032329140
0.22725321	0.027013704	0.00032415926
0.22738370	0.026309591	0.00032082419
0.22751420	0.027431600	0.00032641861
0.22764469	0.026863985	0.00032434360
0.22777518	0.027127664	0.00032291617
0.22790568	0.027170175	0.00032438939
0.22803617	0.027281709	0.00032454469
0.22816667	0.026947658	0.00032268932
0.22829716	0.027284883	0.00032590687
0.22842765	0.026797113	0.00032204898
0.22855815	0.027020945	0.00032258614
0.22868864	0.026996290	0.00032361469
0.22881914	0.027464661	0.00032492738
0.22894963	0.027477983	0.00032754676
0.22908012	0.026980618	0.00032254188
0.22921062	0.027131067	0.00032304040
0.22934111	0.027292418	0.00032589702
0.22947161	0.026773891	0.00032144389
0.22960210	0.027292755	0.00032446253
0.22973259	0.026890461	0.00032203414
0.22986309	0.027853101	0.00032617262
0.22999358	0.027201672	0.00032492582
0.23012408	0.026767087	0.00031998532
0.23025457	0.026874525	0.00032201772
0.23038506	0.026671709	0.00032065337
0.23051556	0.026036689	0.00031585837
0.23064605	0.026477975	0.00031946695
0.23077655	0.026570938	0.00032389151
0.23090704	0.026307593	0.00032695955
0.23103753	0.026853852	0.00033183148
0.23116803	0.027334120	0.00033473454
0.23129852	0.026770359	0.00033402943
0.23142902	0.026894594	0.00033642633
0.23155951	0.027826098	0.00034244085
0.23169000	0.026818517	0.00033826689
0.23182050	0.027167185	0.00034060531
0.23195099	0.026944915	0.00034177281
0.23208149	0.026988120	0.00034291928
0.23221198	0.026811204	0.00034044238
0.23234247	0.026583676	0.00034242951
0.23247297	0.026430583	0.00034171795
0.23260346	0.026510870	0.00034246835
0.23273396	0.026890444	0.00034735316
0.23286445	0.027535074	0.00035022009
0.23299494	0.026754367	0.00034743637
0.23312544	0.026866198	0.00034951768
0.23325593	0.027552072	0.00035288307
0.23338643	0.027287178	0.00035141723
0.23351692	0.027166846	0.00035051495
0.23364741	0.027261232	0.00034979017
0.23377791	0.026547791	0.00034847382
0.23390840	0.027647095	0.00035240039
0.23403890	0.027829080	0.00035355064
0.23416939	0.026576538	0.00034684594
0.23429988	0.026943945	0.00034937715
0.23443038	0.026916119	0.00035136125
0.23456087	0.026541728	0.00034669732
0.23469137	0.026841196	0.00035112234
0.23482186	0.027233501	0.00035363680
0.23495235	0.026890961	0.00035022063
0.23508285	0.026861576	0.00035031002
0.23521334	0.026561696	0.00034868834
0.23534384	0.027212290	0.00035324899
0.23547433	0.027275076	0.00035533847
0.23560482	0.027205464	0.00035315654
0.23573532	0.027034131	0.00035331566
0.23586581	0.026677708	0.00035084716
0.23599630	0.027576704	0.00035625920
0.23612680	0.027188857	0.00035487772
0.23625729	0.026943363	0.00035227737
0.23638779	0.027171196	0.00035562587
0.23651828	0.027009866	0.00035418263
0.23664877	0.027287939	0.00035495273
0.23677927	0.027303358	0.00035622571
0.23690976	0.027048570	0.00035458067
0.23704026	0.027686849	0.00035867132
0.23717075	0.026794966	0.00035364690
0.23730124	0.026669477	0.00035166644
0.23743174	0.027275023	0.00035792382
0.23756223	0.026748045	0.00035445647
0.23769273	0.026602204	0.00035327386
0.23782322	0.027010439	0.00035558117
0.23795371	0.027001889	0.00035571875
0.23808421	0.026357621	0.00035323586
0.23821470	0.027173011	0.00035823055
0.23834520	0.026680513	0.00035485662
0.23847569	0.027401281	0.00035955400
0.23860618	0.027096565	0.00035749299
0.23873668	0.026815044	0.00035700262
0.23886717	0.026978828	0.00035815900
0.23899767	0.026223808	0.00035135034
0.23912816	0.026795504	0.00035655733
0.23925865	0.027493050	0.00036093623
0.23938915	0.026782187	0.00035462422
0.23951964	0.027641474	0.00036140088
0.23965014	0.026568622	0.00035505551
0.23978063	0.026974436	0.00035724180
0.23991112	0.026852344	0.00035878542
0.24004162	0.027155052	0.00035790063
0.24017211	0.027156480	0.00036051072
0.24030261	0.026551570	0.00035620432
0.24043310	0.026690751	0.00035573951
0.24056359	0.027116805	0.00036055244
0.24069409	0.026357646	0.00035384464
0.24082458	0.026104315	0.00035550506
0.24095508	0.026369584	0.00035717086
0.24108557	0.026412019	0.00035377281
0.24121606	0.027097923	0.00036134715
0.24134656	0.026495907	0.00035720723
0.24147705	0.026829162	0.00035774296
0.24160755	0.026930189	0.00036059079
0.24173804	0.027099622	0.00035917332
0.24186853	0.027007155	0.00036123100
0.24199903	0.026319541	0.00035762026
0.24212952	0.027526152	0.00036246237
0.24226002	0.026783560	0.00036055196
0.24239051	0.027093811	0.00036072903
0.24252100	0.026817305	0.00036024977
0.24265150	0.026855623	0.00036116305
0.24278199	0.026542578	0.00035741006
0.24291249	0.026852933	0.00036081816
0.24304298	0.027162029	0.00036315127
0.24317347	0.026445741	0.00035796032
0.24330397	0.027114219	0.00036358681
0.24343446	0.027156987	0.00036329538
0.24356496	0.026924683	0.00036149388
0.24369545	0.027010920	0.00036354209
0.24382594	0.026996217	0.00036072370
0.24395644	0.026963089	0.00036371392
0.24408693	0.027248233	0.00036406767
0.24421743	0.026412681	0.00035794439
0.24434792	0.026252318	0.00036093141
0.24447841	0.026680648	0.00035976298
0.24460891	0.026719976	0.00036117085
0.24473940	0.027027713	0.00036454948
0.24486989	0.026974582	0.00036133320
0.24500039	0.025909069	0.00035735359
0.24513088	0.026816528	0.00036098281
0.24526138	0.026477713	0.00036133885
0.24539187	0.027148575	0.00036496003
0.24552236	0.027044962	0.00036242172
0.24565286	0.027512016	0.00036706221
0.24578335	0.027527272	0.00036742668
0.24591385	0.026405055	0.00035998193
0.24604434	0.027110781	0.00036657737
0.24617483	0.026747669	0.00036242190
0.24630533	0.026835570	0.00036207036
0.24643582	0.027315411	0.00036693316
0.24656632	0.027178471	0.00036431627
0.24669681	0.026914824	0.00036537414
0.24682730	0.026220895	0.00035831612
0.24695780	0.026658267	0.00036332241
0.24708829	0.026593467	0.00036255573
0.24721879	0.026903925	0.00036313472
0.24734928	0.026207903	0.00036214328
0.24747977	0.026691842	0.00036390969
0.24761027	0.026661737	0.00036213385
0.24774076	0.027130097	0.00036503667
0.24787126	0.026940982	0.00036467882
0.24800175	0.026458176	0.00036211003
0.24813224	0.026734092	0.00036535184
0.24826274	0.026982951	0.00036424663
0.24839323	0.027459121	0.00036949446
0.24852373	0.026874664	0.00036499312
0.24865422	0.026803349	0.00036400007
0.24878471	0.026945199	0.00036790278
0.24891521	0.026720903	0.00036252611
0.24904570	0.027313298	0.00036964829
0.24917620	0.026180122	0.00036267952
0.24930669	0.026812053	0.00036490830
0.24943718	0.026660865	0.00036520608
0.24956768	0.026291319	0.00036311447
0.24969817	0.026072067	0.00036118833
0.24982867	0.026677117	0.00036550879
0.24995916	0.026614763	0.00036477244
0.25008965	0.026802382	0.00036561765
0.25022015	0.026811711	0.00036548636
0.25035064	0.026683694	0.00036489646
0.25048114	0.027055847	0.00036981620
0.25061163	0.026728032	0.00036362023
0.25074212	0.026597411	0.00036482165
0.25087262	0.026576968	0.00036741112
0.25100311	0.027096450	0.00036543969
0.25113361	0.026394064	0.00036448696
0.25126410	0.026668113	0.00036532180
0.25139459	0.026487205	0.00036384369
0.25152509	0.027072423	0.00037028144
0.25165558	0.027145546	0.00036682527
0.25178608	0.026618096	0.00036679661
0.25191657	0.026726542	0.00036721950
0.25204706	0.027117558	0.00036736453
0.25217756	0.026756282	0.00036863700
0.25230805	0.026426351	0.00036373062
0.25243855	0.027202787	0.00037015513
0.25256904	0.026556240	0.00036767281
0.25269953	0.026009348	0.00036003985
0.25283003	0.026895699	0.00036841072
0.25296052	0.026725524	0.00036717227
0.25309102	0.027239149	0.00037055735
0.25322151	0.027259768	0.00037056162
0.25335200	0.027256100	0.00036846895
0.25348250	0.027239236	0.00037181741
0.25361299	0.027247195	0.00037108109
0.25374349	0.026585720	0.00036509122
0.25387398	0.026235610	0.00036562054
0.25400447	0.026835148	0.00036909987
0.25413497	0.026836903	0.00036786412
0.25426546	0.026767492	0.00036944340
0.25439595	0.026545279	0.00036538779
0.25452645	0.027119375	0.00037040553
0.25465694	0.026901999	0.00036897885
0.25478744	0.026382365	0.00036605022
0.25491793	0.026930627	0.00036878690
0.25504842	0.026684377	0.00036624703
0.25517892	0.026819009	0.00037036582
0.25530941	0.026685433	0.00038017926
0.25543991	0.026704619	0.00038019112
0.25557040	0.026429582	0.00038176799
0.25570089	0.026352887	0.00038467778
0.25583139	0.026308765	0.00038611606
0.25596188	0.027146081	0.00039568223
0.25609238	0.027162870	0.00039707128
0.25622287	0.026801642	0.00039624359
0.25635336	0.026586374	0.00039730202
0.25648386	0.027182980	0.00040343176
0.25661435	0.026933165	0.00040310083
0.25674485	0.027118569	0.00040572725
0.25687534	0.026408302	0.00040308857
0.25700583	0.027260406	0.00041092802
0.25713633	0.026081167	0.00040232412
0.25726682	0.026299320	0.00040760470
0.25739732	0.026527724	0.00041095962
0.25752781	0.026641733	0.00041330709
0.25765830	0.026312147	0.00041241365
0.25778880	0.026695587	0.00041560057
0.25791929	0.027155417	0.00042124609
0.25804979	0.026294366	0.00041781436
0.25818028	0.027132389	0.00042493546
0.25831077	0.026595214	0.00042316012
0.25844127	0.026754938	0.00042339024
0.25857176	0.026572768	0.00042537166
0.25870226	0.026321157	0.00042559064
0.25883275	0.027014790	0.00043193940
0.25896324	0.027124465	0.00043430720
0.25909374	0.027337208	0.00043661631
0.25922423	0.026763864	0.00043472166
0.25935473	0.026748318	0.00043553836
0.25948522	0.026920038	0.00044049214
0.25961571	0.026284297	0.00043313169
0.25974621	0.026077184	0.00043271255
0.25987670	0.027611906	0.00044551374
0.26000720	0.027148358	0.00044269163
0.26013769	0.026769510	0.00044119152
0.26026818	0.026179507	0.00043707600
0.26039868	0.027921483	0.00045067250
0.26052917	0.026026320	0.00043824961
0.26065967	0.026980335	0.00044361827
0.26079016	0.026471710	0.00044395983
0.26092065	0.026991958	0.00044753881
0.26105115	0.025938428	0.00044147259
0.26118164	0.025880054	0.00044166307
0.26131214	0.026897281	0.00044843083
0.26144263	0.026354093	0.00044492746
0.26157312	0.026522959	0.00044670489
0.26170362	0.026496376	0.00045067718
0.26183411	0.026191635	0.00044637572
0.26196461	0.026446550	0.00044845060
0.26209510	0.026476905	0.00044947822
0.26222559	0.026457499	0.00045158379
0.26235609	0.027052995	0.00045617533
0.26248658	0.027073346	0.00045731143
0.26261708	0.026354191	0.00044943843
0.26274757	0.027011979	0.00045852542
0.26287806	0.026590513	0.00045414748
0.26300856	0.026677715	0.00045728533
0.26313905	0.026874109	0.00045900065
0.26326954	0.026443238	0.00045441614
0.26340004	0.027460333	0.00046455089
0.26353053	0.025814217	0.00045397879
0.26366103	0.026351408	0.00045735511
0.26379152	0.026363553	0.00045844252
0.26392201	0.026627013	0.00046156986
0.26405251	0.026003656	0.00045463634
0.26418300	0.026792186	0.00046490432
0.26431350	0.026921194	0.00046279971
0.26444399	0.026699366	0.00046571069
0.26457448	0.025520605	0.00045381096
0.26470498	0.026660366	0.00046485746
0.26483547	0.026804506	0.00046848423
0.26496597	0.026332538	0.00046351253
0.26509646	0.027139726	0.00047201087
0.26522695	0.026639037	0.00047165635
0.26535745	0.026885721	0.00046784513
[truncated: 572 more rows]
