# Supplementary material for: Rationally seeded computational protein design of ɑ-helical barrels
Source: Nat Chem Biol. 2024 Jun 20;20(8):991–9. doi: 10.1038/s41589-024-01642-0 (PMC11288890; doi:10.1038/s41589-024-01642-0)
Supplement: Supplementary file 5 — PDB files used for making figure panels h–j. [file 41589_2024_1642_MOESM5_ESM.zip › KIA_RP_RSPD_NatChemBiol_data_Figure3/sc-CC-7-LI_panels_c-g/SAXS_panel_g/LI_SAXS_raw/b21-438120_00570.dat]

0.0045000000	1.0369696	0.0098691893
0.0046304940	0.92822841	0.0090784898
0.0047609879	0.82714403	0.0083447794
0.0048914819	0.75884837	0.0080226212
0.0050219759	0.68153894	0.0072101350
0.0051524699	0.62389731	0.0068300827
0.0052829638	0.57906406	0.0064134916
0.0054134578	0.53049398	0.0059553459
0.0055439518	0.50146102	0.0058950555
0.0056744457	0.45255291	0.0053160644
0.0058049397	0.42222857	0.0050793553
0.0059354337	0.39765857	0.0050531223
0.0060659277	0.36670628	0.0046112898
0.0061964216	0.34780396	0.0046100123
0.0063269156	0.34025732	0.0044647195
0.0064574096	0.30552063	0.0041358385
0.0065879035	0.29282814	0.0040792726
0.0067183975	0.27442243	0.0038265848
0.0068488915	0.26053291	0.0037639991
0.0069793855	0.24435498	0.0036717098
0.0071098794	0.24030322	0.0034996027
0.0072403734	0.22643667	0.0034047739
0.0073708674	0.21056340	0.0032685779
0.0075013613	0.19551343	0.0030948223
0.0076318553	0.19812438	0.0031357589
0.0077623493	0.18445408	0.0029311677
0.0078928433	0.17850563	0.0028776262
0.0080233372	0.17359662	0.0028205660
0.0081538312	0.15565208	0.0026287482
0.0082843252	0.15835729	0.0026566874
0.0084148191	0.14722709	0.0025320084
0.0085453131	0.14728661	0.0024899539
0.0086758071	0.14489783	0.0024651188
0.0088063011	0.13500914	0.0023367917
0.0089367950	0.12906634	0.0022970777
0.0090672890	0.12606684	0.0022540705
0.0091977830	0.12394023	0.0021851778
0.0093282769	0.12195152	0.0021899608
0.0094587709	0.11228387	0.0020388307
0.0095892649	0.10753960	0.0020084202
0.0097197588	0.10655030	0.0019958700
0.0098502528	0.099956942	0.0019081869
0.0099807468	0.097125491	0.0018660734
0.010111241	0.097125500	0.0018660736
0.010241735	0.094576111	0.0017885985
0.010372229	0.090510928	0.0017629026
0.010502723	0.083975595	0.0016828810
0.010633217	0.085787027	0.0016859923
0.010763711	0.079752452	0.0016092735
0.010894205	0.079931281	0.0015776252
0.011024699	0.077893641	0.0015638267
0.011155193	0.072930418	0.0015034797
0.011285687	0.074981588	0.0014978353
0.011416180	0.072168676	0.0014640148
0.011546674	0.067909563	0.0013859093
0.011677168	0.067718733	0.0013737435
0.011807662	0.064701502	0.0013240270
0.011938156	0.063245020	0.0013013258
0.012068650	0.064937437	0.0013173204
0.012199144	0.061605561	0.0012622596
0.012329638	0.062362031	0.0012388448
0.012460132	0.060525596	0.0012178409
0.012590626	0.057559441	0.0011676485
0.012721120	0.057469849	0.0011493962
0.012851614	0.055411818	0.0011082332
0.012982108	0.055411658	0.0010902822
0.013112602	0.054975796	0.0010891072
0.013243096	0.050913623	0.0010351734
0.013373590	0.051983067	0.0010459491
0.013504084	0.051196625	0.0010370761
0.013634578	0.050649717	0.0010121829
0.013765072	0.050677517	0.0010155796
0.013895566	0.051413970	0.0010149642
0.014026060	0.048620818	0.00096854866
0.014156554	0.048669284	0.00098306344
0.014287048	0.046397607	0.00094451203
0.014417542	0.047895745	0.00094884201
0.014548036	0.047104375	0.00095009717
0.014678530	0.046272149	0.00092506569
0.014809024	0.045610466	0.00092334584
0.014939518	0.045754962	0.00091748186
0.015070012	0.044743474	0.00089828073
0.015200506	0.042660974	0.00088113146
0.015331000	0.044335694	0.00088633679
0.015461494	0.043818071	0.00087897154
0.015591988	0.042528113	0.00086753544
0.015722482	0.043283893	0.00086018057
0.015852975	0.042471697	0.00085197844
0.015983469	0.041430457	0.00084129410
0.016113963	0.040382843	0.00082103434
0.016244457	0.042132796	0.00084332415
0.016374951	0.040810747	0.00082112475
0.016505445	0.040483219	0.00081653937
0.016635939	0.039933935	0.00080991212
0.016766433	0.040865203	0.00080405547
0.016896927	0.040263858	0.00080316653
0.017027421	0.039128471	0.00078710870
0.017157915	0.039646894	0.00078881155
0.017288409	0.041040153	0.00080358289
0.017418903	0.037548179	0.00075623498
0.017549397	0.038838322	0.00077350498
0.017679891	0.038915301	0.00077121462
0.017810385	0.038579974	0.00076128759
0.017940879	0.037805087	0.00075590746
0.018071373	0.038592751	0.00075481262
0.018201867	0.037536885	0.00074855707
0.018332361	0.036769743	0.00073711726
0.018462855	0.037426661	0.00073418235
0.018593349	0.037755723	0.00073928586
0.018723843	0.037572722	0.00073359127
0.018854337	0.037207385	0.00072057689
0.018984831	0.036344366	0.00071699809
0.019115325	0.035922024	0.00070674369
0.019245819	0.036372287	0.00071370120
0.019376313	0.036170315	0.00070883312
0.019506807	0.037506072	0.00071093782
0.019637301	0.036638713	0.00070981367
0.019767795	0.035750323	0.00069182122
0.019898289	0.035676461	0.00069386495
0.020028783	0.034162531	0.00067787546
0.020159277	0.034771893	0.00067742999
0.020289771	0.035925394	0.00068941614
0.020420264	0.035234298	0.00067577110
0.020550758	0.035703846	0.00067732706
0.020681252	0.036415972	0.00068828870
0.020811746	0.034824886	0.00066548518
0.020942240	0.036137092	0.00067319179
0.021072734	0.036417537	0.00068175694
0.021203228	0.035059894	0.00065874205
0.021333722	0.035164749	0.00066462752
0.021464216	0.034868935	0.00065968008
0.021594710	0.033917073	0.00064382017
0.021725204	0.033714397	0.00065030137
0.021855698	0.034214075	0.00063902054
0.021986192	0.035554585	0.00065644190
0.022116686	0.033305284	0.00063891057
0.022247180	0.032050074	0.00061409754
0.022377674	0.034366896	0.00064031679
0.022508168	0.035240058	0.00064184927
0.022638662	0.034711550	0.00063284550
0.022769156	0.034937615	0.00064234409
0.022899650	0.035199390	0.00063427413
0.023030144	0.033878916	0.00062805897
0.023160638	0.033586690	0.00062168767
0.023291132	0.033952045	0.00062068058
0.023421626	0.032863675	0.00061228212
0.023552120	0.033732138	0.00061526998
0.023682614	0.033445939	0.00060664106
0.023813108	0.033318183	0.00061286087
0.023943602	0.033858744	0.00061058612
0.024074096	0.033838352	0.00060874272
0.024204590	0.033391069	0.00060605549
0.024335084	0.033259881	0.00059844258
0.024465578	0.033530007	0.00060445083
0.024596072	0.033133861	0.00059441986
0.024726566	0.032795376	0.00059245262
0.024857060	0.034138838	0.00060445722
0.024987553	0.033573094	0.00059184610
0.025118047	0.033722030	0.00059698944
0.025248541	0.032595031	0.00058447129
0.025379035	0.032418188	0.00057769725
0.025509529	0.033161600	0.00058817756
0.025640023	0.033297763	0.00058218519
0.025770517	0.033601723	0.00058674241
0.025901011	0.033814891	0.00058803408
0.026031505	0.033551780	0.00058134514
0.026161999	0.033311920	0.00058057918
0.026292493	0.034233960	0.00058394336
0.026422987	0.033394374	0.00057567954
0.026553481	0.032793680	0.00057156473
0.026683975	0.033441846	0.00057210378
0.026814469	0.033449841	0.00057307420
0.026944963	0.033981443	0.00057661390
0.027075457	0.033268690	0.00056667673
0.027205951	0.033346831	0.00057162175
0.027336445	0.031198998	0.00054731998
0.027466939	0.032377065	0.00055532464
0.027597433	0.033027499	0.00056456540
0.027727927	0.033112165	0.00055751872
0.027858421	0.032273123	0.00055624131
0.027988915	0.033053585	0.00055742226
0.028119409	0.032117496	0.00054760581
0.028249903	0.032866707	0.00055487863
0.028380397	0.031635115	0.00053870727
0.028510891	0.032688798	0.00055158688
0.028641385	0.033005837	0.00055217861
0.028771879	0.032554340	0.00054232311
0.028902373	0.032166771	0.00054260712
0.029032867	0.031169045	0.00053279262
0.029163361	0.032571029	0.00053939604
0.029293855	0.032272754	0.00054224551
0.029424349	0.033134681	0.00054085212
0.029554842	0.033651802	0.00054584875
0.029685336	0.032350450	0.00053543603
0.029815830	0.033021080	0.00053545608
0.029946324	0.032640774	0.00053459443
0.030076818	0.031736009	0.00052893954
0.030207312	0.032908202	0.00053232180
0.030337806	0.032296635	0.00053006458
0.030468300	0.032836078	0.00053028093
0.030598794	0.032701582	0.00052941411
0.030729288	0.033075353	0.00053358126
0.030859782	0.032809312	0.00052742719
0.030990276	0.032399735	0.00052550582
0.031120770	0.031666863	0.00051355513
0.031251264	0.032824292	0.00052237729
0.031381758	0.032480527	0.00052229941
0.031512252	0.032292284	0.00051751655
0.031642746	0.032406989	0.00051916983
0.031773240	0.031492346	0.00051002231
0.031903734	0.031871879	0.00050946256
0.032034228	0.031891648	0.00051143667
0.032164722	0.032106986	0.00051184987
0.032295216	0.031733316	0.00050839270
0.032425710	0.031892750	0.00050999158
0.032556204	0.032958303	0.00051277904
0.032686698	0.033207803	0.00051631683
0.032817192	0.031639989	0.00050246995
0.032947686	0.032266314	0.00050523633
0.033078180	0.031764820	0.00050295444
0.033208674	0.031647486	0.00049787039
0.033339168	0.032246501	0.00050287971
0.033469662	0.031188514	0.00049542777
0.033600156	0.032653784	0.00050269549
0.033730650	0.031865849	0.00050087446
0.033861144	0.031636374	0.00049457105
0.033991637	0.032176981	0.00049411903
0.034122131	0.032020459	0.00049793581
0.034252625	0.031708168	0.00049668390
0.034383119	0.031841375	0.00050378544
0.034513613	0.031250039	0.00049998232
0.034644107	0.031374244	0.00049858264
0.034774601	0.031369925	0.00051124357
0.034905095	0.031340066	0.00051268372
0.035035589	0.031344821	0.00051515399
0.035166083	0.032319388	0.00052957770
0.035296577	0.032348847	0.00052748054
0.035427071	0.031529580	0.00052725862
0.035557565	0.031601898	0.00052325324
0.035688059	0.030788105	0.00051804113
0.035818553	0.031428826	0.00053005979
0.035949047	0.032459014	0.00053528517
0.036079541	0.031857200	0.00053060703
0.036210035	0.032420724	0.00053413430
0.036340529	0.031137396	0.00052331427
0.036471023	0.032007767	0.00053627916
0.036601517	0.031210144	0.00052883172
0.036732011	0.031050946	0.00052652903
0.036862505	0.031435212	0.00053364158
0.036992999	0.031196592	0.00052978898
0.037123493	0.031216349	0.00053234730
0.037253987	0.032074402	0.00054250800
0.037384481	0.031967613	0.00053694985
0.037514975	0.031046258	0.00053636995
0.037645469	0.031474046	0.00053706758
0.037775963	0.031080938	0.00053184194
0.037906457	0.030863311	0.00053595115
0.038036951	0.032183698	0.00054659474
0.038167445	0.031893714	0.00054461264
0.038297939	0.031281280	0.00053991939
0.038428433	0.031526518	0.00054148073
0.038558926	0.031041568	0.00054129710
0.038689420	0.031442310	0.00054335323
0.038819914	0.031722224	0.00054345404
0.038950408	0.031216642	0.00054511328
0.039080902	0.030838747	0.00053431692
0.039211396	0.031524866	0.00054000674
0.039341890	0.032226885	0.00053709159
0.039472384	0.032159623	0.00053597600
0.039602878	0.032076613	0.00053538225
0.039733372	0.030729493	0.00052150418
0.039863866	0.030600618	0.00051639790
0.039994360	0.030806113	0.00052046110
0.040124854	0.030984243	0.00051720035
0.040255348	0.031916351	0.00052545816
0.040385842	0.031072529	0.00051511223
0.040516336	0.030370524	0.00051048148
0.040646830	0.031739403	0.00052142788
0.040777324	0.032160630	0.00052282508
0.040907818	0.031740358	0.00051719326
0.041038312	0.031361067	0.00051783703
0.041168806	0.031500713	0.00051099263
0.041299300	0.031306466	0.00051623249
0.041429794	0.030660419	0.00050565095
0.041560288	0.031370478	0.00051196522
0.041690782	0.031520401	0.00051324253
0.041821276	0.031695381	0.00051202010
0.041951770	0.032138931	0.00051582684
0.042082264	0.031262563	0.00050662211
0.042212758	0.031318627	0.00050671586
0.042343252	0.030431347	0.00050321945
0.042473746	0.031736828	0.00050907245
0.042604240	0.031638222	0.00050522189
0.042734734	0.031593863	0.00051097445
0.042865228	0.030212024	0.00049541090
0.042995722	0.031115044	0.00050401577
0.043126215	0.031183163	0.00050284452
0.043256709	0.030839470	0.00049893899
0.043387203	0.030768241	0.00049905586
0.043517697	0.031182407	0.00049949976
0.043648191	0.031002594	0.00049574945
0.043778685	0.030880203	0.00050104177
0.043909179	0.030806622	0.00049348583
0.044039673	0.031229433	0.00049916610
0.044170167	0.030992041	0.00049641133
0.044300661	0.030602191	0.00049078878
0.044431155	0.031391693	0.00050045664
0.044561649	0.031761842	0.00049925741
0.044692143	0.030743112	0.00049262565
0.044822637	0.031670981	0.00049921678
0.044953131	0.030398985	0.00048856441
0.045083625	0.030948419	0.00049666140
0.045214119	0.031029736	0.00049162834
0.045344613	0.032003618	0.00049675680
0.045475107	0.031698702	0.00049593440
0.045605601	0.030697629	0.00048707761
0.045736095	0.030742985	0.00048772228
0.045866589	0.031497184	0.00049478109
0.045997083	0.031196926	0.00048894699
0.046127577	0.031371805	0.00049500752
0.046258071	0.031946852	0.00050516012
0.046388565	0.031208120	0.00049842679
0.046519059	0.031128162	0.00050674718
0.046649553	0.030205879	0.00049807905
0.046780047	0.030928259	0.00050551473
0.046910541	0.031591653	0.00051182081
0.047041035	0.031248913	0.00050886330
0.047171529	0.030208184	0.00050520918
0.047302023	0.031477518	0.00051427217
0.047432517	0.030268683	0.00050524647
0.047563011	0.031386412	0.00051693298
0.047693504	0.031028017	0.00051150197
0.047823998	0.031743253	0.00052111177
0.047954492	0.031381564	0.00052030077
0.048084986	0.031177366	0.00051706625
0.048215480	0.031152517	0.00052098654
0.048345974	0.030304346	0.00051078587
0.048476468	0.031162785	0.00051763773
0.048606962	0.031519762	0.00052489188
0.048737456	0.031577627	0.00052375476
0.048867950	0.030654439	0.00051972423
0.048998444	0.030987292	0.00051983297
0.049128938	0.030995781	0.00052175698
0.049259432	0.030175247	0.00051683073
0.049389926	0.031358197	0.00052526429
0.049520420	0.031181747	0.00052411663
0.049650914	0.030867514	0.00052548295
0.049781408	0.031830780	0.00052873663
0.049911902	0.031304736	0.00052450012
0.050042396	0.030350711	0.00052026462
0.050172890	0.031539088	0.00053034768
0.050303384	0.030430666	0.00052412915
0.050433878	0.030848938	0.00052420709
0.050564372	0.030099206	0.00052050779
0.050694866	0.030763577	0.00052189081
0.050825360	0.030377971	0.00052445984
0.050955854	0.030663488	0.00052590974
0.051086348	0.030659203	0.00052535001
0.051216842	0.030330793	0.00052368901
0.051347336	0.030848995	0.00052842572
0.051477830	0.031268428	0.00052938074
0.051608324	0.030002933	0.00052174657
0.051738818	0.030667738	0.00052940499
0.051869312	0.031004000	0.00052900501
0.051999806	0.030535998	0.00052849714
0.052130299	0.031202003	0.00053247456
0.052260793	0.030322239	0.00052684348
0.052391287	0.030614913	0.00053035531
0.052521781	0.031452097	0.00053605067
0.052652275	0.030699231	0.00053243259
0.052782769	0.030968567	0.00053118267
0.052913263	0.030881143	0.00053311595
0.053043757	0.031067612	0.00053275932
0.053174251	0.029892157	0.00052611650
0.053304745	0.029863851	0.00052503764
0.053435239	0.030146551	0.00053059793
0.053565733	0.030682191	0.00053199968
0.053696227	0.030753095	0.00053074027
0.053826721	0.030537680	0.00053367527
0.053957215	0.029874186	0.00052689204
0.054087709	0.030039932	0.00053121595
0.054218203	0.030346575	0.00052837560
0.054348697	0.030795103	0.00053357962
0.054479191	0.030841466	0.00053584646
0.054609685	0.030926343	0.00053804487
0.054740179	0.030606968	0.00053375108
0.054870673	0.030118463	0.00053253529
0.055001167	0.030093643	0.00052881590
0.055131661	0.031241911	0.00054104681
0.055262155	0.030713183	0.00053402412
0.055392649	0.030878268	0.00053910178
0.055523143	0.030495096	0.00053729435
0.055653637	0.030758096	0.00053555093
0.055784131	0.030662359	0.00053464768
0.055914625	0.030053898	0.00053137753
0.056045119	0.031074665	0.00053911577
0.056175613	0.030530975	0.00053681449
0.056306107	0.031455427	0.00054317810
0.056436601	0.030536757	0.00053610640
0.056567095	0.030781396	0.00053677387
0.056697588	0.031306630	0.00054402104
0.056828082	0.031394286	0.00054400013
0.056958576	0.030630730	0.00053789170
0.057089070	0.030924487	0.00054051759
0.057219564	0.031468888	0.00054561713
0.057350058	0.031194194	0.00053986500
0.057480552	0.030908213	0.00054295383
0.057611046	0.029567872	0.00052876120
0.057741540	0.030446300	0.00053646720
0.057872034	0.030488650	0.00053516751
0.058002528	0.030211068	0.00052988027
0.058133022	0.030922041	0.00053962299
0.058263516	0.030973417	0.00053802792
0.058394010	0.030852331	0.00053621431
0.058524504	0.030724631	0.00053528258
0.058654998	0.030380310	0.00052998646
0.058785492	0.030805836	0.00053363684
0.058915986	0.030050240	0.00052948080
0.059046480	0.029430623	0.00051899270
0.059176974	0.031110731	0.00053800018
0.059307468	0.030745964	0.00052943162
0.059437962	0.030099222	0.00052213076
0.059568456	0.029445598	0.00052100608
0.059698950	0.030054496	0.00052207688
0.059829444	0.030308283	0.00052420882
0.059959938	0.030818406	0.00052822956
0.060090432	0.030078105	0.00051846145
0.060220926	0.031364744	0.00053218750
0.060351420	0.030135889	0.00052168670
0.060481914	0.030478735	0.00052514937
0.060612408	0.030226616	0.00052143235
0.060742902	0.032042270	0.00053196883
0.060873396	0.030410691	0.00052305067
0.061003890	0.029996369	0.00051782849
0.061134384	0.029787001	0.00051523945
0.061264877	0.029991018	0.00052110074
0.061395371	0.029735169	0.00051436918
0.061525865	0.029297631	0.00050858105
0.061656359	0.029560636	0.00051348328
0.061786853	0.029692527	0.00051392168
0.061917347	0.030384195	0.00052042513
0.062047841	0.029948193	0.00051657600
0.062178335	0.030371268	0.00051535064
0.062308829	0.030175194	0.00051981377
0.062439323	0.030348769	0.00051597128
0.062569817	0.029891866	0.00051479270
0.062700311	0.029956926	0.00051483616
0.062830805	0.030557541	0.00051842970
0.062961299	0.030159961	0.00051554370
0.063091793	0.030592526	0.00051960675
0.063222287	0.030120508	0.00051356365
0.063352781	0.030609823	0.00052210259
0.063483275	0.030003795	0.00051367647
0.063613769	0.030308872	0.00051616507
0.063744263	0.029596675	0.00050929073
0.063874757	0.029873360	0.00051076806
0.064005251	0.030676039	0.00051914711
0.064135745	0.030191503	0.00051629357
0.064266239	0.030085428	0.00051174657
0.064396733	0.029761626	0.00050949743
0.064527227	0.030874952	0.00051769751
0.064657721	0.029917528	0.00051255244
0.064788215	0.029785154	0.00051001193
0.064918709	0.029528741	0.00050615987
0.065049203	0.030611265	0.00051687433
0.065179697	0.029948407	0.00050820455
0.065310191	0.029991272	0.00050933914
0.065440685	0.030391194	0.00051441790
0.065571179	0.030717039	0.00051393286
0.065701673	0.030320455	0.00051285355
0.065832166	0.030281233	0.00051120757
0.065962660	0.030696831	0.00051496733
0.066093154	0.030539277	0.00051613654
0.066223648	0.029677785	0.00050483672
0.066354142	0.029949219	0.00050955120
0.066484636	0.030400996	0.00050991865
0.066615130	0.030326103	0.00051096984
0.066745624	0.030040896	0.00050924563
0.066876118	0.030109818	0.00050703075
0.067006612	0.030144148	0.00051006820
0.067137106	0.029517586	0.00050290196
0.067267600	0.030662389	0.00050812263
0.067398094	0.030742231	0.00051330357
0.067528588	0.030018439	0.00050682767
0.067659082	0.029897712	0.00050466866
0.067789576	0.030438027	0.00051155824
0.067920070	0.030881897	0.00051107622
0.068050564	0.029067706	0.00049867037
0.068181058	0.029663418	0.00050129245
0.068311552	0.029389209	0.00049904244
0.068442046	0.030315150	0.00050904063
0.068572540	0.030635749	0.00050928099
0.068703034	0.030187380	0.00050220431
0.068833528	0.029611166	0.00050196417
0.068964022	0.029365871	0.00049896321
0.069094516	0.029028230	0.00049923300
0.069225010	0.029983719	0.00050312108
0.069355504	0.029736503	0.00050090746
0.069485998	0.029173615	0.00049688723
0.069616492	0.030202636	0.00050471604
0.069746986	0.029577696	0.00049925559
0.069877480	0.030219160	0.00050545657
0.070007974	0.030478169	0.00050432249
0.070138468	0.028947357	0.00049187669
0.070268961	0.029831914	0.00049747127
0.070399455	0.029903100	0.00049987315
0.070529949	0.029396935	0.00049937312
0.070660443	0.029621315	0.00049714220
0.070790937	0.030965445	0.00050794378
0.070921431	0.029550029	0.00049770772
0.071051925	0.030506238	0.00050165506
0.071182419	0.029857641	0.00050248105
0.071312913	0.029385068	0.00049352675
0.071443407	0.030087041	0.00050077945
0.071573901	0.029774195	0.00049461331
0.071704395	0.029035561	0.00049011887
0.071834889	0.030372072	0.00050113546
0.071965383	0.030141143	0.00049809231
0.072095877	0.030068187	0.00049882705
0.072226371	0.030832314	0.00050508780
0.072356865	0.028804733	0.00048637739
0.072487359	0.029099157	0.00049123280
0.072617853	0.029145030	0.00049300747
0.072748347	0.029256370	0.00048857702
0.072878841	0.029622871	0.00049531264
0.073009335	0.030634290	0.00049791968
0.073139829	0.028994413	0.00048651360
0.073270323	0.030417889	0.00050146615
0.073400817	0.029513852	0.00049195800
0.073531311	0.030443051	0.00049798624
0.073661805	0.030636019	0.00050043900
0.073792299	0.030008771	0.00049281389
0.073922793	0.030092635	0.00049609747
0.074053287	0.029975215	0.00049343169
0.074183781	0.029660102	0.00049284553
0.074314275	0.030021356	0.00049710701
0.074444769	0.030135930	0.00049281526
0.074575263	0.029849518	0.00049221318
0.074705757	0.029281573	0.00048746589
0.074836250	0.028882153	0.00048451447
0.074966744	0.029869589	0.00049456060
0.075097238	0.029932111	0.00048844805
0.075227732	0.029331976	0.00048744378
0.075358226	0.030210350	0.00049555753
0.075488720	0.029572740	0.00048683898
0.075619214	0.029387722	0.00048816409
0.075749708	0.030146332	0.00049293785
0.075880202	0.030230033	0.00049294307
0.076010696	0.029701084	0.00048999173
0.076141190	0.028718896	0.00048079605
0.076271684	0.029970502	0.00049091917
0.076402178	0.029813255	0.00049219281
0.076532672	0.029594412	0.00048564588
0.076663166	0.029001059	0.00048211913
0.076793660	0.029479640	0.00048492948
0.076924154	0.029806004	0.00048815609
0.077054648	0.029089583	0.00048333411
0.077185142	0.029548141	0.00048381716
0.077315636	0.029599203	0.00048486822
0.077446130	0.029796433	0.00048792310
0.077576624	0.029508352	0.00048232647
0.077707118	0.029928076	0.00049155291
0.077837612	0.029428962	0.00048163671
0.077968106	0.030156146	0.00048888472
0.078098600	0.028825758	0.00047668348
0.078229094	0.029213758	0.00047922770
0.078359588	0.029072267	0.00048173866
0.078490082	0.030024587	0.00048753971
0.078620576	0.029823999	0.00048457008
0.078751070	0.030075189	0.00048691640
0.078881564	0.030062364	0.00048604133
0.079012058	0.029707294	0.00048500929
0.079142552	0.028965981	0.00047729243
0.079273046	0.029800530	0.00048138447
0.079403539	0.029618843	0.00048256823
0.079534033	0.029764016	0.00048323331
0.079664527	0.030199728	0.00048562461
0.079795021	0.029987716	0.00048515259
0.079925515	0.029565357	0.00047888969
0.080056009	0.029874079	0.00048594324
0.080186503	0.029426186	0.00048160224
0.080316997	0.029512766	0.00047767949
0.080447491	0.028993677	0.00047668640
0.080577985	0.030054392	0.00048349429
0.080708479	0.029728396	0.00047946370
0.080838973	0.029769718	0.00048020428
0.080969467	0.029864095	0.00047981613
0.081099961	0.028957047	0.00047585289
0.081230455	0.029341117	0.00047746851
0.081360949	0.029921003	0.00047976639
0.081491443	0.029480749	0.00047985160
0.081621937	0.029495310	0.00047509316
0.081752431	0.029205986	0.00047659658
0.081882925	0.029336820	0.00047799378
0.082013419	0.029346683	0.00047429869
0.082143913	0.029063104	0.00047403733
0.082274407	0.029367198	0.00047370854
0.082404901	0.029254134	0.00047285058
0.082535395	0.029003753	0.00047358935
0.082665889	0.029256248	0.00047233379
0.082796383	0.028827823	0.00047065081
0.082926877	0.029480588	0.00047597649
0.083057371	0.030262955	0.00047910601
0.083187865	0.029574695	0.00047513852
0.083318359	0.029208762	0.00047142322
0.083448853	0.029316753	0.00047242888
0.083579347	0.029573196	0.00047505817
0.083709841	0.029521540	0.00047220968
0.083840335	0.029548051	0.00047405340
0.083970828	0.029645819	0.00047588312
0.084101322	0.029964338	0.00047586133
0.084231816	0.029431092	0.00047264571
0.084362310	0.029879721	0.00047446398
0.084492804	0.029888973	0.00047473666
0.084623298	0.028494550	0.00046638497
0.084753792	0.029030712	0.00046805486
0.084884286	0.029378693	0.00047148274
0.085014780	0.029131738	0.00046853329
0.085145274	0.029489759	0.00047067367
0.085275768	0.028828198	0.00046667367
0.085406262	0.028657062	0.00046403416
0.085536756	0.029258554	0.00046957355
0.085667250	0.028505479	0.00046632124
0.085797744	0.030399723	0.00047481321
0.085928238	0.028654257	0.00046478079
0.086058732	0.029064174	0.00046634384
0.086189226	0.028951121	0.00046581924
0.086319720	0.029038207	0.00046836579
0.086450214	0.029495534	0.00046782642
0.086580708	0.028945934	0.00046670248
0.086711202	0.028582792	0.00046057245
0.086841696	0.029238813	0.00046590142
0.086972190	0.029428412	0.00046930457
0.087102684	0.029161122	0.00046686645
0.087233178	0.029044198	0.00046548151
0.087363672	0.029051470	0.00046655343
0.087494166	0.030074881	0.00046991363
0.087624660	0.029896823	0.00047060929
0.087755154	0.029103160	0.00046579467
0.087885648	0.028896559	0.00046244118
0.088016142	0.029573447	0.00046806683
0.088146636	0.029459497	0.00046378271
0.088277130	0.029878615	0.00046858828
0.088407623	0.029186477	0.00046645840
0.088538117	0.028860879	0.00045940340
0.088668611	0.029644106	0.00046807341
0.088799105	0.029026260	0.00046341424
0.088929599	0.028803222	0.00045831494
0.089060093	0.029009510	0.00046390420
0.089190587	0.028798539	0.00046008584
0.089321081	0.029890232	0.00046805734
0.089451575	0.029858202	0.00046803527
0.089582069	0.029431612	0.00046070641
0.089712563	0.029118797	0.00046067658
0.089843057	0.029271976	0.00046370186
0.089973551	0.029345016	0.00046170303
0.090104045	0.028310559	0.00045656973
0.090234539	0.028795023	0.00045616456
0.090365033	0.029433972	0.00046429593
0.090495527	0.028729362	0.00045800278
0.090626021	0.029176813	0.00046190077
0.090756515	0.030131534	0.00046798934
0.090887009	0.029599196	0.00046432930
0.091017503	0.029208387	0.00045897310
0.091147997	0.028672499	0.00045792669
0.091278491	0.028595960	0.00045336664
0.091408985	0.028576558	0.00045628910
0.091539479	0.029314522	0.00045916633
0.091669973	0.029510823	0.00045982911
0.091800467	0.028948882	0.00046766186
0.091930961	0.030467845	0.00048318499
0.092061455	0.029263779	0.00047685348
0.092191949	0.029289818	0.00048174185
0.092322443	0.029646236	0.00048414468
0.092452937	0.028523375	0.00048010438
0.092583431	0.029025153	0.00048531118
0.092713925	0.029450832	0.00048950460
0.092844419	0.029795407	0.00049589234
0.092974912	0.029694655	0.00049489147
0.093105406	0.028980822	0.00048196135
0.093235900	0.028105505	0.00047262642
0.093366394	0.028357969	0.00046748756
0.093496888	0.028033689	0.00046914768
0.093627382	0.028328859	0.00046558880
0.093757876	0.028681555	0.00046857197
0.093888370	0.028840147	0.00047058514
0.094018864	0.028294257	0.00046086168
0.094149358	0.029165267	0.00047084059
0.094279852	0.028777423	0.00046549575
0.094410346	0.028215437	0.00045929931
0.094540840	0.027880597	0.00045839331
0.094671334	0.029034379	0.00046316977
0.094801828	0.028545274	0.00046301218
0.094932322	0.029876020	0.00047328569
0.095062816	0.029127690	0.00046315548
0.095193310	0.028749688	0.00046192505
0.095323804	0.029146105	0.00046344830
0.095454298	0.028664633	0.00045929890
0.095584792	0.028433015	0.00046008602
0.095715286	0.028347622	0.00045618746
0.095845780	0.028297471	0.00045573519
0.095976274	0.029123350	0.00046290959
0.096106768	0.029150314	0.00045841615
0.096237262	0.028879897	0.00046151033
0.096367756	0.029430896	0.00046506154
0.096498250	0.028925037	0.00045770970
0.096628744	0.028854131	0.00046047649
0.096759238	0.029129888	0.00045751390
0.096889732	0.028718984	0.00045698110
0.097020226	0.029112206	0.00046066817
0.097150720	0.028985653	0.00045717460
0.097281214	0.028716140	0.00045426475
0.097411708	0.028981861	0.00045764262
0.097542201	0.028962745	0.00045576057
0.097672695	0.028843494	0.00045789124
0.097803189	0.029364224	0.00045692438
0.097933683	0.028261584	0.00045098470
0.098064177	0.029101994	0.00045590396
0.098194671	0.028377997	0.00044857507
0.098325165	0.029223988	0.00045368053
0.098455659	0.029323490	0.00045364101
0.098586153	0.028896152	0.00045072041
0.098716647	0.028725516	0.00044842986
0.098847141	0.029778142	0.00045093633
0.098977635	0.029677831	0.00045236062
0.099108129	0.029017331	0.00044655281
0.099238623	0.028976627	0.00044587935
0.099369117	0.028536165	0.00044270651
0.099499611	0.028326887	0.00043922232
0.099630105	0.029372020	0.00044802734
0.099760599	0.028626566	0.00044378895
0.099891093	0.029846600	0.00045033425
0.10002159	0.029335093	0.00045225255
0.10015208	0.029012465	0.00044634255
0.10028257	0.029009976	0.00044385642
0.10041307	0.028282632	0.00044159626
0.10054356	0.028539521	0.00044243335
0.10067406	0.028142779	0.00044364689
0.10080455	0.029475612	0.00045048812
0.10093504	0.029087100	0.00044517164
0.10106554	0.028938152	0.00044762334
0.10119603	0.029237219	0.00044678711
0.10132653	0.028262557	0.00044247394
0.10145702	0.028924767	0.00044772576
0.10158751	0.028842313	0.00044264498
0.10171801	0.029148535	0.00044737287
0.10184850	0.028512541	0.00044054274
0.10197900	0.029359760	0.00044781069
0.10210949	0.027723652	0.00043721317
0.10223998	0.028094077	0.00043654287
0.10237048	0.029368705	0.00044695272
0.10250097	0.029504378	0.00045026091
0.10263147	0.028145969	0.00043519042
0.10276196	0.028740652	0.00044510180
0.10289245	0.028788094	0.00044172780
0.10302295	0.028420301	0.00043998458
0.10315344	0.028816814	0.00044556804
0.10328394	0.028286580	0.00043689695
0.10341443	0.028410553	0.00043950034
0.10354492	0.029133873	0.00044498361
0.10367542	0.029288578	0.00044143129
0.10380591	0.029098542	0.00044373157
0.10393641	0.028574058	0.00043910604
0.10406690	0.028394545	0.00043733030
0.10419739	0.028792708	0.00044153987
0.10432789	0.029516702	0.00044378917
0.10445838	0.028695829	0.00044042186
0.10458888	0.029417518	0.00044396386
0.10471937	0.029541396	0.00044478849
0.10484986	0.028886824	0.00044100249
0.10498036	0.029066387	0.00043898281
0.10511085	0.028210344	0.00043395100
0.10524135	0.028742749	0.00044052309
0.10537184	0.028533758	0.00043563965
0.10550233	0.028534917	0.00043771560
0.10563283	0.028759656	0.00043754783
0.10576332	0.028546744	0.00043564087
0.10589382	0.028265085	0.00043528947
0.10602431	0.028315365	0.00043106819
0.10615480	0.028204831	0.00043281339
0.10628530	0.028648780	0.00043798300
0.10641579	0.029176919	0.00043955720
0.10654629	0.028140705	0.00043366711
0.10667678	0.028389061	0.00043379496
0.10680727	0.028953406	0.00043789967
0.10693777	0.028621305	0.00043593978
0.10706826	0.027709392	0.00042855058
0.10719876	0.028627355	0.00043642891
0.10732925	0.029018985	0.00043823215
0.10745974	0.028222138	0.00042972437
0.10759024	0.029282377	0.00043922016
0.10772073	0.028844109	0.00043623505
0.10785123	0.028615256	0.00043639048
0.10798172	0.028237773	0.00044118918
0.10811221	0.028562628	0.00044576907
0.10824271	0.028749707	0.00045293034
0.10837320	0.028692742	0.00045251335
0.10850370	0.028938962	0.00045881525
0.10863419	0.028553778	0.00046026428
0.10876468	0.028089517	0.00045444161
0.10889518	0.028780327	0.00046068973
0.10902567	0.028024781	0.00046196463
0.10915616	0.028395769	0.00046161685
0.10928666	0.028796929	0.00046896435
0.10941715	0.027517529	0.00045918300
0.10954765	0.028052877	0.00046439740
0.10967814	0.028458910	0.00047044592
0.10980863	0.028651782	0.00047217218
0.10993913	0.028314440	0.00047236633
0.11006962	0.028455897	0.00047506719
0.11020012	0.028694700	0.00047389479
0.11033061	0.029381674	0.00048430448
0.11046110	0.028576468	0.00047704103
0.11059160	0.028276576	0.00047765137
0.11072209	0.028021676	0.00048147247
0.11085259	0.027877819	0.00047514931
0.11098308	0.028769906	0.00048417164
0.11111357	0.028626009	0.00048651189
0.11124407	0.027694811	0.00047640157
0.11137456	0.029152717	0.00049383118
0.11150506	0.028474009	0.00048888899
0.11163555	0.028267121	0.00048647072
0.11176604	0.028757411	0.00049206484
0.11189654	0.028258824	0.00048737049
0.11202703	0.028227720	0.00048973401
0.11215753	0.028433778	0.00049238091
0.11228802	0.028433831	0.00049368120
0.11241851	0.028388118	0.00049207844
0.11254901	0.029116839	0.00050084797
0.11267950	0.028655348	0.00049622182
0.11281000	0.028676447	0.00049700927
0.11294049	0.028457114	0.00047927158
0.11307098	0.027939512	0.00047530521
0.11320148	0.027679876	0.00046648903
0.11333197	0.027989012	0.00046845765
0.11346247	0.029102489	0.00047850082
0.11359296	0.028922929	0.00047125662
0.11372345	0.028451860	0.00046713697
0.11385395	0.028179653	0.00046610948
0.11398444	0.027626185	0.00045558327
0.11411494	0.028389146	0.00046340452
0.11424543	0.028004284	0.00045870585
0.11437592	0.028830001	0.00046247392
0.11450642	0.028465914	0.00046137993
0.11463691	0.028507302	0.00045453046
0.11476741	0.028715143	0.00045931810
0.11489790	0.028875588	0.00046241352
0.11502839	0.029012300	0.00045954406
0.11515889	0.028241612	0.00045408422
0.11528938	0.027269504	0.00044507586
0.11541988	0.029018933	0.00045830965
0.11555037	0.028711734	0.00045673704
0.11568086	0.028554454	0.00045081191
0.11581136	0.029363891	0.00046043321
0.11594185	0.028412476	0.00045064471
0.11607235	0.028274564	0.00044858019
0.11620284	0.028010896	0.00044877961
0.11633333	0.028223245	0.00044755410
0.11646383	0.028381350	0.00045056438
0.11659432	0.028264430	0.00044905181
0.11672482	0.027973571	0.00044246829
0.11685531	0.028094118	0.00044587212
0.11698580	0.028777422	0.00045005994
0.11711630	0.028481061	0.00044762124
0.11724679	0.028225159	0.00044589094
0.11737729	0.028051682	0.00044277505
0.11750778	0.028541060	0.00044548666
0.11763827	0.028724868	0.00044744316
0.11776877	0.028483030	0.00044082642
0.11789926	0.027850482	0.00044054272
0.11802975	0.028702916	0.00044368980
0.11816025	0.028793094	0.00044230617
0.11829074	0.028014103	0.00044044254
0.11842124	0.027810480	0.00043438371
0.11855173	0.028642148	0.00044271542
0.11868222	0.028276644	0.00043637485
0.11881272	0.028478958	0.00043679112
0.11894321	0.028088359	0.00043472989
0.11907371	0.028135313	0.00043410503
0.11920420	0.028794814	0.00043990835
0.11933469	0.027643572	0.00043060333
0.11946519	0.028262333	0.00043025584
0.11959568	0.027841231	0.00042956763
0.11972618	0.027488076	0.00042537546
0.11985667	0.028806674	0.00043576762
0.11998716	0.028289981	0.00043203231
0.12011766	0.027940857	0.00042691193
0.12024815	0.028446136	0.00042851919
0.12037865	0.028347979	0.00043112003
0.12050914	0.027969563	0.00042268477
0.12063963	0.028304421	0.00042871573
0.12077013	0.028089680	0.00042545486
0.12090062	0.028644940	0.00042815631
0.12103112	0.027950846	0.00042451032
0.12116161	0.028932628	0.00042791842
0.12129210	0.028486487	0.00042723181
0.12142260	0.027776666	0.00042149606
0.12155309	0.028575451	0.00042636526
0.12168359	0.028673507	0.00042672952
0.12181408	0.029030965	0.00042691558
0.12194457	0.029009980	0.00042644814
0.12207507	0.028046241	0.00042229000
0.12220556	0.028394415	0.00042152179
0.12233606	0.028110395	0.00042293266
0.12246655	0.028503317	0.00042168218
0.12259704	0.028757680	0.00042379189
0.12272754	0.028222980	0.00042214881
0.12285803	0.027741523	0.00041851296
0.12298853	0.027827088	0.00041641902
0.12311902	0.028219228	0.00042223066
0.12324951	0.027976399	0.00041576025
0.12338001	0.028175287	0.00042095952
0.12351050	0.027432192	0.00041422573
0.12364100	0.028703173	0.00042330182
0.12377149	0.028786531	0.00042481658
0.12390198	0.027989429	0.00041722111
0.12403248	0.028081081	0.00041731433
0.12416297	0.028446324	0.00042097424
0.12429347	0.029207247	0.00042372841
0.12442396	0.029253538	0.00042743458
0.12455445	0.028066433	0.00041645274
0.12468495	0.028615410	0.00041798902
0.12481544	0.027318992	0.00041374710
0.12494594	0.027518477	0.00041195997
0.12507643	0.027628159	0.00041313053
0.12520692	0.027980089	0.00041610727
0.12533742	0.029067495	0.00042073372
0.12546791	0.029003377	0.00042133161
0.12559841	0.028132760	0.00041516510
0.12572890	0.028768989	0.00041903522
0.12585939	0.027977875	0.00041740118
0.12598989	0.028194215	0.00041327279
0.12612038	0.028833559	0.00042086078
0.12625088	0.027766239	0.00041197166
0.12638137	0.028493788	0.00041779932
0.12651186	0.027832189	0.00041386483
0.12664236	0.028206555	0.00041209275
0.12677285	0.027787971	0.00041061944
0.12690335	0.027710353	0.00041317615
0.12703384	0.028045231	0.00040981346
0.12716433	0.028136622	0.00041703730
0.12729483	0.028209526	0.00041234870
0.12742532	0.028191020	0.00041392884
0.12755581	0.028013313	0.00041193817
0.12768631	0.028151667	0.00041117123
0.12781680	0.027776365	0.00041182331
0.12794730	0.027957051	0.00041119909
0.12807779	0.027844612	0.00040920080
0.12820828	0.027439618	0.00040805163
0.12833878	0.028356696	0.00041169448
0.12846927	0.028191522	0.00041396339
0.12859977	0.027769538	0.00040998677
0.12873026	0.027666792	0.00040790989
0.12886075	0.027666220	0.00040767372
0.12899125	0.027419503	0.00040679758
0.12912174	0.028107280	0.00041063190
0.12925224	0.028458613	0.00041460915
0.12938273	0.028226241	0.00041137588
0.12951322	0.027785589	0.00040687067
0.12964372	0.028128188	0.00041078356
0.12977421	0.027885494	0.00040718549
0.12990471	0.027352833	0.00040551502
0.13003520	0.028583042	0.00041304644
0.13016569	0.027507980	0.00040526962
0.13029619	0.028135943	0.00040893850
0.13042668	0.028192029	0.00040904669
0.13055718	0.028223882	0.00040754767
0.13068767	0.027827185	0.00040971202
0.13081816	0.027834801	0.00040471156
0.13094866	0.027916653	0.00040704448
0.13107915	0.028114845	0.00040636588
0.13120965	0.027647974	0.00040513935
0.13134014	0.028194053	0.00040901455
0.13147063	0.027817352	0.00040667345
0.13160113	0.028519056	0.00041064001
0.13173162	0.027436051	0.00040150012
0.13186212	0.028226059	0.00040627549
0.13199261	0.028939289	0.00041329336
0.13212310	0.028215002	0.00040654295
0.13225360	0.028127064	0.00040755385
0.13238409	0.028070978	0.00040656807
0.13251459	0.027854935	0.00040339586
0.13264508	0.027945881	0.00040445186
0.13277557	0.028044111	0.00040570113
0.13290607	0.027557823	0.00040351846
0.13303656	0.028390722	0.00040743681
0.13316706	0.028772879	0.00040798578
0.13329755	0.028851391	0.00040918061
0.13342804	0.027965967	0.00040640809
0.13355854	0.028278875	0.00040528648
0.13368903	0.027055946	0.00039981598
0.13381953	0.028723109	0.00040829202
0.13395002	0.028030566	0.00040429947
0.13408051	0.027573280	0.00040134542
0.13421101	0.027642486	0.00040089897
0.13434150	0.028059268	0.00040569504
0.13447200	0.029035607	0.00041183922
0.13460249	0.028530802	0.00040429539
0.13473298	0.028259428	0.00040502328
0.13486348	0.028486830	0.00040515476
0.13499397	0.028152961	0.00040442931
0.13512447	0.028030867	0.00040324198
0.13525496	0.028372743	0.00040314648
0.13538545	0.027766360	0.00040127501
0.13551595	0.028085456	0.00040304131
0.13564644	0.027498727	0.00039811493
0.13577694	0.028288231	0.00040441250
0.13590743	0.028752323	0.00040490237
0.13603792	0.028204661	0.00040096771
0.13616842	0.027731286	0.00040080396
0.13629891	0.028018450	0.00039960566
0.13642940	0.028277496	0.00040563001
0.13655990	0.028533150	0.00040288455
0.13669039	0.027973945	0.00040030845
0.13682089	0.027964710	0.00040005209
0.13695138	0.027558560	0.00039595195
0.13708187	0.028196074	0.00040179544
0.13721237	0.028153885	0.00040208726
0.13734286	0.028582293	0.00040174565
0.13747336	0.028379032	0.00040220620
0.13760385	0.027472535	0.00039469228
0.13773434	0.027793724	0.00039902468
0.13786484	0.028077352	0.00040087692
0.13799533	0.027732941	0.00039700954
0.13812583	0.027577184	0.00039606180
0.13825632	0.027676553	0.00039605940
0.13838681	0.028090286	0.00039752269
0.13851731	0.027496988	0.00039626203
0.13864780	0.028327734	0.00040014486
0.13877830	0.027252070	0.00039261166
0.13890879	0.027510761	0.00039568747
0.13903928	0.028092417	0.00039736926
0.13916978	0.027670586	0.00039617934
0.13930027	0.028393822	0.00040019012
0.13943077	0.027361329	0.00039299804
0.13956126	0.027850911	0.00039694180
0.13969175	0.028067616	0.00039723458
0.13982225	0.028350456	0.00039904101
0.13995274	0.028092945	0.00039862883
0.14008324	0.027476895	0.00039244041
0.14021373	0.027171418	0.00039291708
0.14034422	0.027303662	0.00038951667
0.14047472	0.028176902	0.00039871522
0.14060521	0.028781380	0.00040179068
0.14073571	0.027617042	0.00039359128
0.14086620	0.027871423	0.00039417949
0.14099669	0.027488860	0.00039203332
0.14112719	0.027749141	0.00039167723
0.14125768	0.028722507	0.00040025938
0.14138818	0.028173334	0.00039419382
0.14151867	0.027457478	0.00039170008
0.14164916	0.027931538	0.00039572427
0.14177966	0.027953117	0.00039286611
0.14191015	0.027564100	0.00038970896
0.14204065	0.028084794	0.00039388054
0.14217114	0.027226312	0.00038879823
0.14230163	0.027737588	0.00039425372
0.14243213	0.027824519	0.00038889066
0.14256262	0.027724145	0.00038955053
0.14269312	0.028553672	0.00039676596
0.14282361	0.027977392	0.00039120435
0.14295410	0.028366444	0.00039496694
0.14308460	0.027753696	0.00038998123
0.14321509	0.028142493	0.00039219359
0.14334559	0.028015028	0.00039312142
0.14347608	0.028255945	0.00039366812
0.14360657	0.027382941	0.00038855004
0.14373707	0.028274170	0.00039319409
0.14386756	0.028386221	0.00039153709
0.14399806	0.028293136	0.00039292235
0.14412855	0.027972621	0.00038960751
0.14425904	0.027587744	0.00038895007
0.14438954	0.027938767	0.00039239356
0.14452003	0.028182415	0.00039037396
0.14465053	0.028008244	0.00038973487
0.14478102	0.028415165	0.00039358104
0.14491151	0.028423195	0.00039126479
0.14504201	0.029075556	0.00039824810
0.14517250	0.028255017	0.00039214521
0.14530299	0.028985606	0.00039662833
0.14543349	0.028309874	0.00039239278
0.14556398	0.027910692	0.00038788915
0.14569448	0.028004520	0.00039071851
0.14582497	0.027837087	0.00038804193
0.14595546	0.029255416	0.00039932514
0.14608596	0.028746717	0.00039259895
0.14621645	0.027843745	0.00038676851
0.14634695	0.027971531	0.00039063234
0.14647744	0.028152503	0.00039082091
0.14660793	0.027617240	0.00038586697
0.14673843	0.028096867	0.00038985250
0.14686892	0.028480721	0.00038976715
0.14699942	0.027692013	0.00038636512
0.14712991	0.027500371	0.00038495024
0.14726040	0.027142428	0.00038260776
0.14739090	0.028299063	0.00038946040
0.14752139	0.028088853	0.00038781495
0.14765189	0.027833616	0.00038598898
0.14778238	0.028423960	0.00039220456
0.14791287	0.028268903	0.00038871632
0.14804337	0.028043944	0.00038821613
0.14817386	0.028214142	0.00038832424
0.14830436	0.028341965	0.00038732587
0.14843485	0.028093997	0.00038806865
0.14856534	0.028220417	0.00038745844
0.14869584	0.027239502	0.00038247357
0.14882633	0.027796501	0.00038703172
0.14895683	0.028314119	0.00038686326
0.14908732	0.028295745	0.00038730314
0.14921781	0.027615052	0.00038407791
0.14934831	0.027407694	0.00038237439
0.14947880	0.028169583	0.00038835486
0.14960930	0.027792323	0.00038266933
0.14973979	0.028732712	0.00038964404
0.14987028	0.028102663	0.00038785578
0.15000078	0.027450505	0.00038237588
0.15013127	0.027397165	0.00038261630
0.15026177	0.027464211	0.00038248166
0.15039226	0.027811829	0.00038346218
0.15052275	0.028267599	0.00038776715
0.15065325	0.028130573	0.00038541676
0.15078374	0.028130009	0.00038807269
0.15091424	0.027496565	0.00038342225
0.15104473	0.027747443	0.00038284113
0.15117522	0.028725043	0.00038885279
0.15130572	0.028407127	0.00038868511
0.15143621	0.027220666	0.00037964207
0.15156671	0.027592252	0.00038341922
0.15169720	0.027977887	0.00038249939
0.15182769	0.028157093	0.00038378009
0.15195819	0.028197955	0.00038486487
0.15208868	0.028167536	0.00038387342
0.15221918	0.028131027	0.00038630659
0.15234967	0.028468682	0.00038541065
0.15248016	0.027808409	0.00038213707
0.15261066	0.027798873	0.00038218706
0.15274115	0.028354939	0.00038437588
0.15287165	0.028010155	0.00038278624
0.15300214	0.028051429	0.00038297567
0.15313263	0.028458669	0.00038468680
0.15326313	0.027515024	0.00037877599
0.15339362	0.027738363	0.00037917163
0.15352412	0.027226993	0.00037810462
0.15365461	0.028228529	0.00038408799
0.15378510	0.027553093	0.00037921596
0.15391560	0.027809873	0.00037888919
0.15404609	0.027817829	0.00038076009
0.15417658	0.028010778	0.00038038718
0.15430708	0.027376794	0.00037932007
0.15443757	0.027573934	0.00037853523
0.15456807	0.028174955	0.00038269861
0.15469856	0.028008188	0.00037986262
0.15482905	0.027507055	0.00037851332
0.15495955	0.027888593	0.00037976164
0.15509004	0.027472050	0.00037721456
0.15522054	0.027533088	0.00037818081
0.15535103	0.027743218	0.00037948373
0.15548152	0.028127673	0.00038085161
0.15561202	0.027829802	0.00037949189
0.15574251	0.028128486	0.00038234518
0.15587301	0.027457632	0.00037764983
0.15600350	0.028707225	0.00038331982
0.15613399	0.028280376	0.00038124726
0.15626449	0.027886878	0.00037846063
0.15639498	0.027335556	0.00037658823
0.15652548	0.027949536	0.00038028963
0.15665597	0.028217168	0.00038091075
0.15678646	0.027310470	0.00037306590
0.15691696	0.027528242	0.00037517689
0.15704745	0.027911541	0.00037909013
0.15717795	0.028412541	0.00038031067
0.15730844	0.027553103	0.00037678818
0.15743893	0.028073229	0.00037771625
0.15756943	0.027423834	0.00037427253
0.15769992	0.028104568	0.00037911352
0.15783042	0.027472186	0.00037580472
0.15796091	0.027587779	0.00037353084
0.15809140	0.028029666	0.00037878337
0.15822190	0.027638957	0.00037326748
0.15835239	0.027143626	0.00037255786
0.15848289	0.028171254	0.00037921696
0.15861338	0.027526675	0.00037557051
0.15874387	0.028218290	0.00037937421
0.15887437	0.027282691	0.00037126207
0.15900486	0.027966064	0.00037652738
0.15913536	0.027619013	0.00037433930
0.15926585	0.027487913	0.00037206219
0.15939634	0.027600125	0.00037508451
0.15952684	0.028184454	0.00037888069
0.15965733	0.027631012	0.00037215555
0.15978783	0.027888406	0.00037630041
0.15991832	0.027957630	0.00037452415
0.16004881	0.027552713	0.00037389359
0.16017931	0.027288911	0.00037123232
0.16030980	0.027701172	0.00037288472
0.16044030	0.027798157	0.00037403633
0.16057079	0.027258089	0.00036953046
0.16070128	0.027942464	0.00037447403
0.16083178	0.027509702	0.00037512809
0.16096227	0.027561140	0.00037130158
0.16109277	0.027210438	0.00037082837
0.16122326	0.027644617	0.00037187589
0.16135375	0.028806714	0.00037891173
0.16148425	0.027763659	0.00037530002
0.16161474	0.027698197	0.00037260914
0.16174524	0.027667542	0.00037159262
0.16187573	0.027462589	0.00037277566
0.16200622	0.028268398	0.00037327060
0.16213672	0.027035667	0.00036920257
0.16226721	0.027676918	0.00037070003
0.16239771	0.028088159	0.00037263204
0.16252820	0.027829996	0.00037247389
0.16265869	0.027416320	0.00036821652
0.16278919	0.027024873	0.00036802606
0.16291968	0.027123081	0.00036938105
0.16305018	0.027895869	0.00037113128
0.16318067	0.027392148	0.00036874734
0.16331116	0.027760237	0.00037073900
0.16344166	0.027801350	0.00037004706
0.16357215	0.027667979	0.00037090533
0.16370264	0.028460681	0.00037323953
0.16383314	0.027496516	0.00036909209
0.16396363	0.027935773	0.00037194830
0.16409413	0.027795197	0.00037053777
0.16422462	0.027556652	0.00036859758
0.16435511	0.027530632	0.00036739687
0.16448561	0.028092825	0.00037267044
0.16461610	0.027628357	0.00037114921
0.16474660	0.027753641	0.00036811544
0.16487709	0.027884708	0.00037153755
0.16500758	0.027898524	0.00036933665
0.16513808	0.027500461	0.00036835411
0.16526857	0.027829478	0.00037035484
0.16539907	0.027559291	0.00036639251
0.16552956	0.027210969	0.00036644661
0.16566005	0.027821724	0.00037096176
0.16579055	0.027360758	0.00036493719
0.16592104	0.027866864	0.00037027177
0.16605154	0.027577191	0.00036566749
0.16618203	0.027630179	0.00036786116
0.16631252	0.027392232	0.00036764685
0.16644302	0.028196291	0.00036982474
0.16657351	0.027571463	0.00036700812
0.16670401	0.027310218	0.00036669627
0.16683450	0.027535978	0.00036539956
0.16696499	0.027309297	0.00036636967
0.16709549	0.027287703	0.00036470693
0.16722598	0.027332316	0.00036774555
0.16735648	0.026949557	0.00036445224
0.16748697	0.027133236	0.00036293065
0.16761746	0.027746031	0.00036752792
0.16774796	0.027239963	0.00036470834
0.16787845	0.027596429	0.00036703466
0.16800895	0.027509000	0.00036558362
0.16813944	0.027360770	0.00036340056
0.16826993	0.028239413	0.00036987605
0.16840043	0.028440764	0.00037037087
0.16853092	0.027437833	0.00036346262
0.16866142	0.027694821	0.00036761297
0.16879191	0.028052846	0.00037038828
0.16892240	0.027504787	0.00036155014
0.16905290	0.027410795	0.00036369879
0.16918339	0.028231724	0.00036828368
0.16931389	0.028171535	0.00036929796
0.16944438	0.027607770	0.00036561964
0.16957487	0.027351230	0.00036038571
0.16970537	0.027910476	0.00036761654
0.16983586	0.027625981	0.00036364377
0.16996636	0.027082507	0.00036126526
0.17009685	0.027285892	0.00036312884
0.17022734	0.027715889	0.00036434497
0.17035784	0.027996036	0.00036501255
0.17048833	0.027340714	0.00036181876
0.17061883	0.026898192	0.00036046590
0.17074932	0.028098475	0.00036720681
0.17087981	0.027329962	0.00036323405
0.17101031	0.028150911	0.00036455817
0.17114080	0.027743342	0.00036441038
0.17127130	0.027623852	0.00036158738
0.17140179	0.027369358	0.00036368142
0.17153228	0.027965657	0.00036450504
0.17166278	0.027576468	0.00036320455
0.17179327	0.027018633	0.00036019623
0.17192377	0.027456246	0.00036200189
0.17205426	0.027919801	0.00036499683
0.17218475	0.028393393	0.00036842688
0.17231525	0.027426350	0.00036127265
0.17244574	0.027451715	0.00036025643
0.17257623	0.027309026	0.00035932945
0.17270673	0.027451298	0.00036112873
0.17283722	0.028169129	0.00036883318
0.17296772	0.027645429	0.00036396430
0.17309821	0.027865426	0.00036407210
0.17322870	0.027510121	0.00035948026
0.17335920	0.027528144	0.00036080920
0.17348969	0.027795090	0.00036386482
0.17362019	0.027310293	0.00036034633
0.17375068	0.027311221	0.00035916390
0.17388117	0.027241874	0.00035907561
0.17401167	0.027730145	0.00036042103
0.17414216	0.027440957	0.00036017803
0.17427266	0.027784946	0.00036131422
0.17440315	0.027580439	0.00036122194
0.17453364	0.027462953	0.00035874326
0.17466414	0.027709272	0.00035992349
0.17479463	0.027524053	0.00036055593
0.17492513	0.027903341	0.00036272573
0.17505562	0.027644499	0.00035874503
0.17518611	0.027444502	0.00036021003
0.17531661	0.027916093	0.00036094265
0.17544710	0.027457503	0.00035764050
0.17557760	0.027400998	0.00035949268
0.17570809	0.027500331	0.00035781034
0.17583858	0.027197854	0.00035836075
0.17596908	0.028202033	0.00036297485
0.17609957	0.027135748	0.00035617243
0.17623007	0.027801217	0.00036101068
0.17636056	0.027695148	0.00035971124
0.17649105	0.028197701	0.00036227615
0.17662155	0.027955649	0.00036181020
0.17675204	0.028428031	0.00036128027
0.17688254	0.028055579	0.00036357171
0.17701303	0.027410345	0.00035677289
0.17714352	0.027523387	0.00035872566
0.17727402	0.027915913	0.00036048067
0.17740451	0.027997206	0.00036098396
0.17753501	0.027995592	0.00035977247
0.17766550	0.027337782	0.00035864379
0.17779599	0.027659869	0.00035763493
0.17792649	0.027634514	0.00035993133
0.17805698	0.027872893	0.00035897429
0.17818748	0.027067182	0.00035438278
0.17831797	0.027020759	0.00035558784
0.17844846	0.027426372	0.00035549617
0.17857896	0.027412506	0.00035700371
0.17870945	0.027617491	0.00035714470
0.17883995	0.027451825	0.00035472258
0.17897044	0.027428849	0.00035591473
0.17910093	0.027499177	0.00035488892
0.17923143	0.027495151	0.00035577742
0.17936192	0.027471326	0.00035647552
0.17949242	0.027052112	0.00035243243
0.17962291	0.027377599	0.00035400728
0.17975340	0.027477542	0.00035586303
0.17988390	0.027510899	0.00035572327
0.18001439	0.027786899	0.00035793947
0.18014489	0.027385804	0.00035483891
0.18027538	0.027875218	0.00035597528
0.18040587	0.027261657	0.00035508685
0.18053637	0.027035228	0.00035128548
0.18066686	0.027436511	0.00035600632
0.18079736	0.027714807	0.00035527849
0.18092785	0.027186178	0.00035280152
0.18105834	0.027250841	0.00035267120
0.18118884	0.027728764	0.00035479796
0.18131933	0.027200111	0.00035315265
0.18144982	0.026784685	0.00035082646
0.18158032	0.027250846	0.00035642453
0.18171081	0.027621313	0.00036357639
0.18184131	0.027318684	0.00036331080
0.18197180	0.027659690	0.00036792848
0.18210229	0.027675446	0.00037177198
0.18223279	0.027874633	0.00037168807
0.18236328	0.027810661	0.00037479241
0.18249378	0.027467357	0.00037190866
0.18262427	0.026577199	0.00036943407
0.18275476	0.027522070	0.00037783263
0.18288526	0.027023407	0.00037470079
0.18301575	0.027164671	0.00037661662
0.18314625	0.026728878	0.00037534117
0.18327674	0.027573291	0.00037860512
0.18340723	0.027042996	0.00038125142
0.18353773	0.027322418	0.00038063010
0.18366822	0.027581129	0.00038584814
0.18379872	0.028498306	0.00039189954
0.18392921	0.027364384	0.00038408930
0.18405970	0.026941456	0.00038386005
0.18419020	0.027260344	0.00038810255
0.18432069	0.027665842	0.00038835840
0.18445119	0.027612039	0.00039158534
0.18458168	0.027201687	0.00038598300
0.18471217	0.027711724	0.00039224599
0.18484267	0.027774983	0.00039537088
0.18497316	0.027074646	0.00038891231
0.18510366	0.027836817	0.00039644730
0.18523415	0.027260804	0.00039165346
0.18536464	0.027268251	0.00039304035
0.18549514	0.027049148	0.00039411688
0.18562563	0.027579645	0.00039662169
0.18575613	0.027708490	0.00039809686
0.18588662	0.027755953	0.00040167632
0.18601711	0.027802473	0.00039740912
0.18614761	0.027824057	0.00040175196
0.18627810	0.027546509	0.00040046145
0.18640860	0.027720164	0.00040361999
0.18653909	0.026820674	0.00039089995
0.18666958	0.027226177	0.00038746197
0.18680008	0.027230373	0.00038536266
0.18693057	0.026791987	0.00038214017
0.18706107	0.027051277	0.00037967304
0.18719156	0.027254245	0.00038364804
0.18732205	0.027850664	0.00038223947
0.18745255	0.026879566	0.00037475265
0.18758304	0.027298396	0.00037758480
0.18771354	0.026762663	0.00037149072
0.18784403	0.027054381	0.00037404951
0.18797452	0.027753678	0.00037672227
0.18810502	0.027303800	0.00037167316
0.18823551	0.027059568	0.00037101528
0.18836601	0.028153335	0.00037608123
0.18849650	0.027172050	0.00036987430
0.18862699	0.026943848	0.00036880358
0.18875749	0.027163679	0.00036615310
0.18888798	0.027656969	0.00037007379
0.18901848	0.027073572	0.00036532248
0.18914897	0.026610066	0.00036314244
0.18927946	0.027014303	0.00036491335
0.18940996	0.027118036	0.00036394943
0.18954045	0.027625300	0.00036578840
0.18967095	0.027174904	0.00036380657
0.18980144	0.027741904	0.00036485082
0.18993193	0.026863363	0.00036144014
0.19006243	0.027869674	0.00036376560
0.19019292	0.027064483	0.00035899522
0.19032342	0.027569004	0.00036097344
0.19045391	0.026981733	0.00035627595
0.19058440	0.027256328	0.00036059409
0.19071490	0.027664913	0.00036082139
0.19084539	0.027354743	0.00035731245
0.19097588	0.027719865	0.00036055519
0.19110638	0.027323228	0.00035560443
0.19123687	0.027612784	0.00035883855
0.19136737	0.027294553	0.00035776536
0.19149786	0.027597801	0.00035627848
0.19162835	0.027498704	0.00035664320
0.19175885	0.027507216	0.00035354545
0.19188934	0.027443838	0.00035439431
0.19201984	0.027034883	0.00035285769
0.19215033	0.027481282	0.00035453386
0.19228082	0.027248583	0.00035327239
0.19241132	0.027521369	0.00035404062
0.19254181	0.027679479	0.00035403231
0.19267231	0.027752445	0.00035732824
0.19280280	0.027376981	0.00035248993
0.19293329	0.027115992	0.00035206895
0.19306379	0.027223378	0.00035248076
0.19319428	0.027228944	0.00034972006
0.19332478	0.027524044	0.00035246485
0.19345527	0.027229184	0.00035164650
0.19358576	0.027881040	0.00035471186
0.19371626	0.027729621	0.00035472507
0.19384675	0.027712027	0.00035170262
0.19397725	0.027166047	0.00035156191
0.19410774	0.027330238	0.00035254663
0.19423823	0.027602397	0.00035155032
0.19436873	0.027926243	0.00035615405
0.19449922	0.027564924	0.00035115078
0.19462972	0.027393864	0.00035168977
0.19476021	0.027295446	0.00035231054
0.19489070	0.027335367	0.00034947872
0.19502120	0.027027084	0.00034915977
0.19515169	0.026573704	0.00034637474
0.19528219	0.027590184	0.00035027275
0.19541268	0.027829627	0.00035327005
0.19554317	0.027638695	0.00035088669
0.19567367	0.027270809	0.00035067813
0.19580416	0.027174392	0.00035054181
0.19593466	0.027309911	0.00034669420
0.19606515	0.027529438	0.00035017496
0.19619564	0.026884669	0.00034630518
0.19632614	0.027386273	0.00034841021
0.19645663	0.026678977	0.00034617434
0.19658713	0.026602282	0.00034329964
0.19671762	0.027428479	0.00034922734
0.19684811	0.027056179	0.00034679371
0.19697861	0.027041073	0.00034495300
0.19710910	0.027214865	0.00034766274
0.19723960	0.027367537	0.00034765900
0.19737009	0.028091533	0.00035149349
0.19750058	0.027392581	0.00034844357
0.19763108	0.027028571	0.00034402421
0.19776157	0.027996301	0.00035214641
0.19789207	0.027501073	0.00034865543
0.19802256	0.028379622	0.00035096078
0.19815305	0.027383871	0.00034732763
0.19828355	0.026433068	0.00034177257
0.19841404	0.027151400	0.00034648769
0.19854454	0.027618491	0.00034915152
0.19867503	0.027170155	0.00034473265
0.19880552	0.027461680	0.00034800712
0.19893602	0.027277434	0.00034453754
0.19906651	0.027600136	0.00034738295
0.19919701	0.027277936	0.00034688962
0.19932750	0.027656353	0.00034738192
0.19945799	0.027721538	0.00034850988
0.19958849	0.027140665	0.00034506656
0.19971898	0.027207420	0.00034349988
0.19984947	0.027184392	0.00034500802
0.19997997	0.027184199	0.00034619709
0.20011046	0.027103242	0.00034458471
0.20024096	0.027427645	0.00034582180
0.20037145	0.027428363	0.00034422408
0.20050194	0.027898148	0.00034921954
0.20063244	0.027156896	0.00034469661
0.20076293	0.026973445	0.00034389936
0.20089343	0.027368385	0.00034651647
0.20102392	0.027137967	0.00034236232
0.20115441	0.026555655	0.00033965359
0.20128491	0.027246226	0.00034497950
0.20141540	0.027078730	0.00034143845
0.20154590	0.027220670	0.00034381502
0.20167639	0.027312091	0.00034355189
0.20180688	0.027731815	0.00034535700
0.20193738	0.027669114	0.00034645532
0.20206787	0.027730860	0.00034591339
0.20219837	0.027269952	0.00034247493
0.20232886	0.027767911	0.00034664337
0.20245935	0.027428111	0.00034193420
0.20258985	0.027378919	0.00034322939
0.20272034	0.026926045	0.00034029981
0.20285084	0.027031533	0.00034103325
0.20298133	0.027086039	0.00034104381
0.20311182	0.026730813	0.00033794552
0.20324232	0.026998519	0.00034064724
0.20337281	0.027147132	0.00034165858
0.20350331	0.026874491	0.00033849087
0.20363380	0.027963916	0.00034514468
0.20376429	0.026784349	0.00033693774
0.20389479	0.027922706	0.00034551660
0.20402528	0.027423238	0.00034145180
0.20415578	0.027245921	0.00034000363
0.20428627	0.027272698	0.00034102610
0.20441676	0.026767999	0.00033697457
0.20454726	0.027067819	0.00033876495
0.20467775	0.026987349	0.00033990112
0.20480825	0.027435531	0.00034050316
0.20493874	0.027584007	0.00034286544
0.20506923	0.026888544	0.00033890207
0.20519973	0.026977028	0.00033721469
0.20533022	0.027361871	0.00034059851
0.20546072	0.028317080	0.00034587173
0.20559121	0.026673162	0.00033660170
0.20572170	0.027347109	0.00034001867
0.20585220	0.027734387	0.00034030660
0.20598269	0.027108163	0.00033879361
0.20611319	0.027069404	0.00033811294
0.20624368	0.027193687	0.00033817565
0.20637417	0.027057354	0.00033908507
0.20650467	0.027080373	0.00033680978
0.20663516	0.026938019	0.00033636867
0.20676566	0.027333669	0.00034024217
0.20689615	0.026830498	0.00033593003
0.20702664	0.027298770	0.00033837746
0.20715714	0.028121525	0.00034296249
0.20728763	0.027321549	0.00033730990
0.20741813	0.027125106	0.00033852238
0.20754862	0.026705489	0.00033347924
0.20767911	0.026878631	0.00033635415
0.20780961	0.027434693	0.00033851128
0.20794010	0.027061536	0.00033600012
0.20807060	0.026893220	0.00033641212
0.20820109	0.027695004	0.00033912881
0.20833158	0.026782445	0.00033551434
0.20846208	0.027332631	0.00033981479
0.20859257	0.027208326	0.00033641981
0.20872306	0.026795674	0.00033591949
0.20885356	0.027170976	0.00033631249
0.20898405	0.026904941	0.00033519445
0.20911455	0.027243784	0.00033803013
0.20924504	0.027550754	0.00033959182
0.20937553	0.027400950	0.00033754088
0.20950603	0.027307062	0.00033759702
0.20963652	0.027441221	0.00033666725
0.20976702	0.026955900	0.00033603054
0.20989751	0.027129361	0.00033570657
0.21002800	0.026874354	0.00033479475
0.21015850	0.026510723	0.00033305100
0.21028899	0.027297283	0.00033477214
0.21041949	0.026936364	0.00033558931
0.21054998	0.027410331	0.00033792759
0.21068047	0.027075381	0.00033482152
0.21081097	0.027066568	0.00033621504
0.21094146	0.027412362	0.00033709862
0.21107196	0.026884147	0.00033544854
0.21120245	0.027492621	0.00033788153
0.21133294	0.027547058	0.00033636946
0.21146344	0.027767114	0.00033834689
0.21159393	0.027043752	0.00033383205
0.21172443	0.027561225	0.00033684198
0.21185492	0.027471228	0.00033762402
0.21198541	0.027277245	0.00033503347
0.21211591	0.026825946	0.00033274036
0.21224640	0.027697012	0.00033852514
0.21237690	0.027334459	0.00033399938
0.21250739	0.027078992	0.00033460181
0.21263788	0.027627093	0.00033641644
0.21276838	0.026521543	0.00033168503
0.21289887	0.026732940	0.00033142125
0.21302937	0.027140837	0.00033203384
0.21315986	0.027042391	0.00033385668
0.21329035	0.027209266	0.00033451150
0.21342085	0.026837212	0.00033218448
0.21355134	0.027132215	0.00033306972
0.21368184	0.026455249	0.00032908451
0.21381233	0.027391398	0.00033373392
0.21394282	0.026740635	0.00033229539
0.21407332	0.027064159	0.00033117764
0.21420381	0.027580590	0.00033633627
0.21433431	0.027702971	0.00033477126
0.21446480	0.027100853	0.00033114495
0.21459529	0.027014772	0.00033311733
0.21472579	0.027612943	0.00033470427
0.21485628	0.026660975	0.00033089937
0.21498678	0.027147950	0.00033345327
0.21511727	0.027265497	0.00033128403
0.21524776	0.027435489	0.00033480173
0.21537826	0.027228395	0.00033247942
0.21550875	0.027472774	0.00033399531
0.21563925	0.027078778	0.00033310585
0.21576974	0.027660932	0.00033470376
0.21590023	0.026468986	0.00032767955
0.21603073	0.027233260	0.00033231878
0.21616122	0.027690039	0.00033381237
0.21629172	0.027353251	0.00033413714
0.21642221	0.026820196	0.00033019236
0.21655270	0.027183925	0.00033074891
0.21668320	0.027446733	0.00033402405
0.21681369	0.027511809	0.00033210508
0.21694419	0.027061385	0.00033165396
0.21707468	0.027386009	0.00033258526
0.21720517	0.027350152	0.00033188271
0.21733567	0.026468662	0.00032708711
0.21746616	0.026804640	0.00032861279
0.21759665	0.026973825	0.00033082294
0.21772715	0.027269903	0.00033333893
0.21785764	0.027780248	0.00033257245
0.21798814	0.027564695	0.00033304270
0.21811863	0.027011311	0.00032983775
0.21824912	0.027020442	0.00033074961
0.21837962	0.027044291	0.00033022055
0.21851011	0.027690265	0.00033196731
0.21864061	0.027039043	0.00033043977
0.21877110	0.026980255	0.00032855585
0.21890159	0.027462274	0.00033179954
0.21903209	0.027324471	0.00033080994
0.21916258	0.027291502	0.00032983508
0.21929308	0.027314518	0.00033099153
0.21942357	0.027105248	0.00032906681
0.21955406	0.026898265	0.00032611327
0.21968456	0.027285995	0.00033160261
0.21981505	0.027376910	0.00032970530
0.21994555	0.027483940	0.00033044044
0.22007604	0.027174538	0.00033007777
0.22020653	0.027118487	0.00032804329
0.22033703	0.027403116	0.00033026480
0.22046752	0.026865824	0.00032834736
0.22059802	0.026440294	0.00032299006
0.22072851	0.027218228	0.00032876094
0.22085900	0.026897032	0.00032706500
0.22098950	0.027005100	0.00032729234
0.22111999	0.027349904	0.00033024504
0.22125049	0.026868891	0.00032536107
0.22138098	0.026950920	0.00032821288
0.22151147	0.026967110	0.00032693799
0.22164197	0.026524132	0.00032430335
0.22177246	0.027480978	0.00032998323
0.22190296	0.027371241	0.00032806554
0.22203345	0.026797232	0.00032656737
0.22216394	0.027258795	0.00032957605
0.22229444	0.026940595	0.00032456770
0.22242493	0.026827792	0.00032569329
0.22255543	0.027205184	0.00032703919
0.22268592	0.026861394	0.00032632930
0.22281641	0.026449659	0.00032379058
0.22294691	0.027295781	0.00032689907
0.22307740	0.027279078	0.00032763810
0.22320790	0.027603238	0.00032917284
0.22333839	0.027880455	0.00033073245
0.22346888	0.027050001	0.00032747635
0.22359938	0.027217353	0.00032606755
0.22372987	0.027366443	0.00032746870
0.22386037	0.026311727	0.00032317155
0.22399086	0.026897477	0.00032446324
0.22412135	0.027400659	0.00032768916
0.22425185	0.027252586	0.00032653757
0.22438234	0.027018229	0.00032527585
0.22451284	0.026862787	0.00032513690
0.22464333	0.026887197	0.00032338902
0.22477382	0.026827172	0.00032463965
0.22490432	0.027213649	0.00032617096
0.22503481	0.027554692	0.00032650579
0.22516531	0.027133659	0.00032588611
0.22529580	0.027522454	0.00032695906
0.22542629	0.027163636	0.00032585281
0.22555679	0.027091388	0.00032621368
0.22568728	0.026882000	0.00032271780
0.22581778	0.027687634	0.00032815102
0.22594827	0.026700770	0.00032358554
0.22607876	0.027025216	0.00032370734
0.22620926	0.027052881	0.00032496982
0.22633975	0.027373646	0.00032497295
0.22647025	0.027106350	0.00032489719
0.22660074	0.027192599	0.00032494107
0.22673123	0.027039007	0.00032347574
0.22686173	0.026675647	0.00032300598
0.22699222	0.026642681	0.00032197225
0.22712271	0.026812005	0.00032226542
0.22725321	0.026855300	0.00032343417
0.22738370	0.027143367	0.00032403098
0.22751420	0.026762927	0.00032265937
0.22764469	0.026837278	0.00032394524
0.22777518	0.026591901	0.00032031027
0.22790568	0.027220073	0.00032427907
0.22803617	0.026854974	0.00032237795
0.22816667	0.026893953	0.00032166446
0.22829716	0.026826602	0.00032290847
0.22842765	0.027764730	0.00032628912
0.22855815	0.026803737	0.00032183969
0.22868864	0.027105703	0.00032288499
0.22881914	0.027416362	0.00032444069
0.22894963	0.027299336	0.00032562587
0.22908012	0.026897078	0.00032217636
0.22921062	0.027128284	0.00032269113
0.22934111	0.027483749	0.00032577939
0.22947161	0.027389273	0.00032372800
0.22960210	0.026627176	0.00031998284
0.22973259	0.027424979	0.00032444538
0.22986309	0.027217604	0.00032272433
0.22999358	0.026070844	0.00031766682
0.23012408	0.026706164	0.00031917840
0.23025457	0.027334942	0.00032377299
0.23038506	0.026666843	0.00031969951
0.23051556	0.026887160	0.00031970342
0.23064605	0.026488438	0.00031870984
0.23077655	0.026973104	0.00032535882
0.23090704	0.026518111	0.00032717431
0.23103753	0.026951973	0.00033176046
0.23116803	0.027017687	0.00033248911
0.23129852	0.026808062	0.00033312044
0.23142902	0.026755857	0.00033507612
0.23155951	0.026417365	0.00033446051
0.23169000	0.027329958	0.00033975130
0.23182050	0.026825258	0.00033816372
0.23195099	0.027478114	0.00034395681
0.23208149	0.026659632	0.00034064335
0.23221198	0.026990924	0.00034005870
0.23234247	0.026596051	0.00034185551
0.23247297	0.026549591	0.00034204287
0.23260346	0.027250605	0.00034714056
0.23273396	0.027385660	0.00034940940
0.23286445	0.026963344	0.00034630357
0.23299494	0.026673508	0.00034646119
0.23312544	0.026335364	0.00034689328
0.23325593	0.026523258	0.00034661819
0.23338643	0.027496494	0.00035226602
0.23351692	0.027388203	0.00035108539
0.23364741	0.026894295	0.00034701673
0.23377791	0.026642911	0.00034774781
0.23390840	0.027218135	0.00034957263
0.23403890	0.026685318	0.00034607581
0.23416939	0.026821786	0.00034709717
0.23429988	0.027018734	0.00034915156
0.23443038	0.027554202	0.00035373675
0.23456087	0.027673744	0.00035275243
0.23469137	0.027474319	0.00035284064
0.23482186	0.027107174	0.00035162642
0.23495235	0.027356995	0.00035194512
0.23508285	0.026885463	0.00034984783
0.23521334	0.027111325	0.00035137790
0.23534384	0.026438475	0.00034826927
0.23547433	0.027126214	0.00035362011
0.23560482	0.026614574	0.00034867977
0.23573532	0.027248847	0.00035321308
0.23586581	0.026752298	0.00035042781
0.23599630	0.026333313	0.00034871484
0.23612680	0.026398781	0.00034996880
0.23625729	0.026544554	0.00034879057
0.23638779	0.026852525	0.00035226034
0.23651828	0.027670086	0.00035793719
0.23664877	0.027050270	0.00035262115
0.23677927	0.026828463	0.00035272732
0.23690976	0.026593538	0.00035111984
0.23704026	0.027401589	0.00035628854
0.23717075	0.027321929	0.00035547931
0.23730124	0.026847474	0.00035198453
0.23743174	0.026312788	0.00035259000
0.23756223	0.026703788	0.00035444699
0.23769273	0.027181363	0.00035538718
0.23782322	0.027073411	0.00035653340
0.23795371	0.026520860	0.00035178534
0.23808421	0.026919087	0.00035518911
0.23821470	0.027920193	0.00036213806
0.23834520	0.026699314	0.00035346896
0.23847569	0.026538752	0.00035428100
0.23860618	0.026685075	0.00035393693
0.23873668	0.027049072	0.00035807744
0.23886717	0.027044000	0.00035771952
0.23899767	0.026486837	0.00035170052
0.23912816	0.027184921	0.00035865658
0.23925865	0.026798950	0.00035594712
0.23938915	0.026241407	0.00035205190
0.23951964	0.026454362	0.00035424126
0.23965014	0.026939668	0.00035745064
0.23978063	0.026920681	0.00035578593
0.23991112	0.027512421	0.00036184929
0.24004162	0.027376499	0.00035867689
0.24017211	0.026629418	0.00035697754
0.24030261	0.026783273	0.00035762802
0.24043310	0.026456088	0.00035460842
0.24056359	0.026929478	0.00035913979
0.24069409	0.027509878	0.00035933674
0.24082458	0.026940950	0.00036043456
0.24095508	0.026984778	0.00035962558
0.24108557	0.027139586	0.00035678758
0.24121606	0.027090647	0.00036031665
0.24134656	0.027295953	0.00036112504
0.24147705	0.027105800	0.00035941449
0.24160755	0.027150513	0.00036105132
0.24173804	0.027188018	0.00035943822
0.24186853	0.026452815	0.00035759104
0.24199903	0.027326591	0.00036196737
0.24212952	0.026515429	0.00035553777
0.24226002	0.027505692	0.00036371809
0.24239051	0.025880754	0.00035368747
0.24252100	0.027134577	0.00036047063
0.24265150	0.026780020	0.00035965577
0.24278199	0.026537040	0.00035681178
0.24291249	0.026092683	0.00035603572
0.24304298	0.027006324	0.00036062141
0.24317347	0.027169403	0.00036137944
0.24330397	0.027355156	0.00036300221
0.24343446	0.026903362	0.00036154129
0.24356496	0.026788352	0.00035980470
0.24369545	0.026728864	0.00036135779
0.24382594	0.026933927	0.00035957759
0.24395644	0.026394580	0.00035941837
0.24408693	0.027129278	0.00036230834
0.24421743	0.027362963	0.00036358097
0.24434792	0.027161466	0.00036587228
0.24447841	0.027237564	0.00036245387
0.24460891	0.026668394	0.00036017803
0.24473940	0.027097821	0.00036418631
0.24486989	0.026703395	0.00035985581
0.24500039	0.026913332	0.00036173206
0.24513088	0.026745752	0.00036007828
0.24526138	0.026946014	0.00036296256
0.24539187	0.026427697	0.00035939534
0.24552236	0.027029441	0.00036232481
0.24565286	0.026716039	0.00036162401
0.24578335	0.026706874	0.00036124788
0.24591385	0.027148047	0.00036363110
0.24604434	0.027025186	0.00036538420
0.24617483	0.026762041	0.00036212968
0.24630533	0.026863545	0.00036223406
0.24643582	0.027162770	0.00036543134
0.24656632	0.026310136	0.00035856729
0.24669681	0.026901456	0.00036484076
0.24682730	0.027816167	0.00036700978
0.24695780	0.026910307	0.00036396145
0.24708829	0.026632614	0.00036221154
0.24721879	0.026922455	0.00036207492
0.24734928	0.027285914	0.00036719961
0.24747977	0.026503187	0.00036238409
0.24761027	0.026705262	0.00036169809
0.24774076	0.027096417	0.00036467751
0.24787126	0.027273217	0.00036614229
0.24800175	0.027454805	0.00036712011
0.24813224	0.026352467	0.00036321583
0.24826274	0.026535622	0.00036037049
0.24839323	0.027209990	0.00036729923
0.24852373	0.026396327	0.00036073355
0.24865422	0.026832610	0.00036396079
0.24878471	0.027163178	0.00036846743
0.24891521	0.026953800	0.00036431194
0.24904570	0.026287551	0.00036218687
0.24917620	0.026897711	0.00036648118
0.24930669	0.026979664	0.00036490206
0.24943718	0.027080468	0.00036697706
0.24956768	0.026567424	0.00036329230
0.24969817	0.027159164	0.00036743359
0.24982867	0.026853229	0.00036711251
0.24995916	0.026492728	0.00036280096
0.25008965	0.027010616	0.00036660243
0.25022015	0.026095542	0.00036111003
0.25035064	0.026800482	0.00036477787
0.25048114	0.027618408	0.00037202200
0.25061163	0.026932634	0.00036487368
0.25074212	0.027313217	0.00036842697
0.25087262	0.026726490	0.00036715095
0.25100311	0.026408434	0.00036211285
0.25113361	0.027134994	0.00036866383
0.25126410	0.027398734	0.00036889589
0.25139459	0.026533136	0.00036452197
0.25152509	0.026662019	0.00036735139
0.25165558	0.027192997	0.00036652715
0.25178608	0.027338636	0.00037124432
0.25191657	0.027260469	0.00037001766
0.25204706	0.026625891	0.00036401243
0.25217756	0.027245532	0.00037063940
0.25230805	0.027000269	0.00036702640
0.25243855	0.026764846	0.00036670520
0.25256904	0.026774876	0.00036828910
0.25269953	0.027079977	0.00036591062
0.25283003	0.026869183	0.00036836306
0.25296052	0.026864031	0.00036818069
0.25309102	0.026281592	0.00036443084
0.25322151	0.026757702	0.00036799153
0.25335200	0.026867203	0.00036676699
0.25348250	0.026306099	0.00036516229
0.25361299	0.026387401	0.00036594708
0.25374349	0.027063898	0.00036818924
0.25387398	0.026860045	0.00036874499
0.25400447	0.027100609	0.00036966229
0.25413497	0.026689810	0.00036527535
0.25426546	0.027122961	0.00037105216
0.25439595	0.026510058	0.00036417003
0.25452645	0.026892707	0.00036907409
0.25465694	0.027244793	0.00036989174
0.25478744	0.026736318	0.00036724382
0.25491793	0.026241535	0.00036460535
0.25504842	0.026909459	0.00036661952
0.25517892	0.026132136	0.00036507806
0.25530941	0.027031918	0.00038120875
0.25543991	0.025837734	0.00037384879
0.25557040	0.026041013	0.00037910587
0.25570089	0.026588973	0.00038506483
0.25583139	0.028126686	0.00039652202
0.25596188	0.026873657	0.00039335992
0.25609238	0.026834105	0.00039262056
0.25622287	0.026398708	0.00039232882
0.25635336	0.026658199	0.00039778648
0.25648386	0.026289583	0.00039619387
0.25661435	0.026919599	0.00040156211
0.25674485	0.026423312	0.00040042292
0.25687534	0.026457023	0.00040279578
0.25700583	0.026772813	0.00040585279
0.25713633	0.026977610	0.00040809293
0.25726682	0.026978929	0.00041053822
0.25739732	0.026709079	0.00041200757
0.25752781	0.027206757	0.00041611116
0.25765830	0.026882624	0.00041625446
0.25778880	0.026763433	0.00041586244
0.25791929	0.026499428	0.00041754029
0.25804979	0.026373762	0.00041881626
0.25818028	0.026149178	0.00041693669
0.25831077	0.026669822	0.00042286082
0.25844127	0.027408474	0.00042810740
0.25857176	0.026962071	0.00042722649
0.25870226	0.026195944	0.00042419976
0.25883275	0.026561979	0.00042883815
0.25896324	0.026221378	0.00042801863
0.25909374	0.026637890	0.00043119282
0.25922423	0.027312226	0.00043729205
0.25935473	0.026200192	0.00043012664
0.25948522	0.027135533	0.00044018797
0.25961571	0.027609182	0.00044196632
0.25974621	0.026061152	0.00043168529
0.25987670	0.026575545	0.00043854334
0.26000720	0.026540994	0.00043781473
0.26013769	0.026452383	0.00043831371
0.26026818	0.026910324	0.00044130748
0.26039868	0.026428508	0.00043930055
0.26052917	0.027037441	0.00044503789
0.26065967	0.026047045	0.00043549459
0.26079016	0.026172380	0.00044119778
0.26092065	0.027397227	0.00045040770
0.26105115	0.027040183	0.00044785329
0.26118164	0.026671632	0.00044557551
0.26131214	0.027046530	0.00044806240
0.26144263	0.027003342	0.00044958019
0.26157312	0.025617248	0.00043852389
0.26170362	0.026979959	0.00045258117
0.26183411	0.026477072	0.00044705319
0.26196461	0.026085310	0.00044410023
0.26209510	0.027158099	0.00045328640
0.26222559	0.026527119	0.00045096776
0.26235609	0.026367076	0.00045174479
0.26248658	0.026749059	0.00045366132
0.26261708	0.026840135	0.00045131944
0.26274757	0.026626272	0.00045416799
0.26287806	0.026519563	0.00045304356
0.26300856	0.026937090	0.00045759553
0.26313905	0.026757268	0.00045837982
0.26326954	0.027566543	0.00046176812
0.26340004	0.026962822	0.00046087454
0.26353053	0.025974296	0.00045423140
0.26366103	0.026614745	0.00045637901
0.26379152	0.026531034	0.00045945020
0.26392201	0.026847303	0.00046179250
0.26405251	0.026772384	0.00045976684
0.26418300	0.026234157	0.00046022928
0.26431350	0.026521130	0.00045863748
0.26444399	0.026870833	0.00046760129
0.26457448	0.026692639	0.00046308011
0.26470498	0.026574647	0.00046440673
0.26483547	0.026036648	0.00046234815
0.26496597	0.026247952	0.00046214879
0.26509646	0.026776838	0.00046890326
0.26522695	0.026505843	0.00046764260
0.26535745	0.027065273	0.00046999704
[truncated: 572 more rows]
