# Supplementary material for: Rationally seeded computational protein design of ɑ-helical barrels
Source: Nat Chem Biol. 2024 Jun 20;20(8):991–9. doi: 10.1038/s41589-024-01642-0 (PMC11288890; doi:10.1038/s41589-024-01642-0)
Supplement: Supplementary file 5 — PDB files used for making figure panels h–j. [file 41589_2024_1642_MOESM5_ESM.zip › KIA_RP_RSPD_NatChemBiol_data_Figure3/sc-CC-7-LI_panels_c-g/SAXS_panel_g/LI_SAXS_raw/b21-438120_00564.dat]

0.0045000000	1.0214748	0.0097929422
0.0046304940	0.91289469	0.0090011380
0.0047609879	0.81784681	0.0082958554
0.0048914819	0.75655226	0.0080086470
0.0050219759	0.67878821	0.0071939283
0.0051524699	0.62518214	0.0068355520
0.0052829638	0.57979387	0.0064160676
0.0054134578	0.53339268	0.0059702317
0.0055439518	0.50268687	0.0059009099
0.0056744457	0.45946213	0.0053552693
0.0058049397	0.41629477	0.0050423868
0.0059354337	0.40312512	0.0050865752
0.0060659277	0.36503200	0.0045997011
0.0061964216	0.34923325	0.0046184209
0.0063269156	0.33506613	0.0044295193
0.0064574096	0.30235932	0.0041134467
0.0065879035	0.28252718	0.0040059668
0.0067183975	0.27248386	0.0038121750
0.0068488915	0.25514162	0.0037240008
0.0069793855	0.25218457	0.0037292192
0.0071098794	0.23652572	0.0034711952
0.0072403734	0.22525874	0.0033951318
0.0073708674	0.21447382	0.0032980364
0.0075013613	0.20565816	0.0031733743
0.0076318553	0.19922457	0.0031437358
0.0077623493	0.18139020	0.0029060585
0.0078928433	0.17638399	0.0028598213
0.0080233372	0.17214320	0.0028080929
0.0081538312	0.16485558	0.0027047320
0.0082843252	0.15824048	0.0026551015
0.0084148191	0.15059843	0.0025602502
0.0085453131	0.14393758	0.0024609210
0.0086758071	0.14256807	0.0024446627
0.0088063011	0.13547310	0.0023402694
0.0089367950	0.13129583	0.0023163040
0.0090672890	0.12560648	0.0022494377
0.0091977830	0.12415325	0.0021865558
0.0093282769	0.11733608	0.0021476298
0.0094587709	0.11001241	0.0020176425
0.0095892649	0.11120228	0.0020418701
0.0097197588	0.11050017	0.0020320636
0.0098502528	0.098819010	0.0018968613
0.0099807468	0.10263584	0.0019178407
0.010111241	0.097905425	0.0018731235
0.010241735	0.093248177	0.0017759140
0.010372229	0.090229385	0.0017600917
0.010502723	0.085690187	0.0016999209
0.010633217	0.086310926	0.0016907468
0.010763711	0.085590904	0.0016667580
0.010894205	0.080455039	0.0015824244
0.011024699	0.075849669	0.0015431395
0.011155193	0.076797371	0.0015427494
0.011285687	0.076232872	0.0015099318
0.011416180	0.070623033	0.0014482385
0.011546674	0.067285135	0.0013792107
0.011677168	0.064819943	0.0013437250
0.011807662	0.064239211	0.0013184383
0.011938156	0.064579387	0.0013143927
0.012068650	0.064961142	0.0013167194
0.012199144	0.062971659	0.0012758692
0.012329638	0.062063096	0.0012358358
0.012460132	0.059787967	0.0012108668
0.012590626	0.058737690	0.0011782936
0.012721120	0.056709230	0.0011419743
0.012851614	0.054524575	0.0010995393
0.012982108	0.054957688	0.0010859839
0.013112602	0.055079806	0.0010892479
0.013243096	0.053636126	0.0010619402
0.013373590	0.052839660	0.0010540509
0.013504084	0.052177483	0.0010464786
0.013634578	0.051090702	0.0010163386
0.013765072	0.050897828	0.0010173434
0.013895566	0.048415692	0.00098499650
0.014026060	0.047424103	0.00095771118
0.014156554	0.050309550	0.00099902095
0.014287048	0.048457553	0.00096451770
0.014417542	0.047293716	0.00094266727
0.014548036	0.049202186	0.00097242242
0.014678530	0.046692925	0.00092830269
0.014809024	0.045050463	0.00091710044
0.014939518	0.046576942	0.00092562645
0.015070012	0.044812792	0.00089930460
0.015200506	0.045296445	0.00090646422
0.015331000	0.044807859	0.00088976384
0.015461494	0.044584556	0.00088532416
0.015591988	0.044527917	0.00088595635
0.015722482	0.042890004	0.00085675533
0.015852975	0.043810793	0.00086536113
0.015983469	0.041157599	0.00083800790
0.016113963	0.043225149	0.00084738013
0.016244457	0.040382648	0.00082738440
0.016374951	0.042281727	0.00083499131
0.016505445	0.042134410	0.00083242024
0.016635939	0.041643386	0.00082675155
0.016766433	0.040956698	0.00080584203
0.016896927	0.040038937	0.00080091112
0.017027421	0.041539362	0.00080996886
0.017157915	0.039955159	0.00079120366
0.017288409	0.040118832	0.00079289872
0.017418903	0.040212912	0.00078056345
0.017549397	0.039722695	0.00078231989
0.017679891	0.037685783	0.00075871296
0.017810385	0.038428371	0.00076035737
0.017940879	0.038176479	0.00076057318
0.018071373	0.038121317	0.00075090906
0.018201867	0.039474372	0.00076548047
0.018332361	0.037672886	0.00074526898
0.018462855	0.037338760	0.00073193096
0.018593349	0.036806150	0.00072998447
0.018723843	0.036335873	0.00072233967
0.018854337	0.035753098	0.00070848381
0.018984831	0.037248888	0.00072544987
0.019115325	0.036276078	0.00070947906
0.019245819	0.035925693	0.00071026715
0.019376313	0.037422127	0.00071880400
0.019506807	0.036780611	0.00070493500
0.019637301	0.036092030	0.00070478942
0.019767795	0.036699438	0.00070055181
0.019898289	0.036191038	0.00069785223
0.020028783	0.035930246	0.00069360094
0.020159277	0.036158214	0.00068945563
0.020289771	0.035425863	0.00068525563
0.020420264	0.036278858	0.00068506471
0.020550758	0.036433946	0.00068348780
0.020681252	0.035072699	0.00067666871
0.020811746	0.036679368	0.00068317846
0.020942240	0.034785550	0.00066039195
0.021072734	0.035657016	0.00067547073
0.021203228	0.035824005	0.00066517649
0.021333722	0.034689325	0.00066106776
0.021464216	0.035159399	0.00066165282
0.021594710	0.034021180	0.00064385965
0.021725204	0.034586155	0.00065824392
0.021855698	0.036489327	0.00065788870
0.021986192	0.035454743	0.00065505408
0.022116686	0.035111576	0.00065307180
0.022247180	0.036034104	0.00064985811
0.022377674	0.034268979	0.00063926944
0.022508168	0.034808357	0.00064010045
0.022638662	0.035435615	0.00063938218
0.022769156	0.035073456	0.00064374731
0.022899650	0.033169961	0.00061596839
0.023030144	0.034218469	0.00063131387
0.023160638	0.035270321	0.00063669927
0.023291132	0.034347839	0.00062308031
0.023421626	0.034137084	0.00062398603
0.023552120	0.033606345	0.00061508834
0.023682614	0.033885960	0.00061042027
0.023813108	0.034336752	0.00062228710
0.023943602	0.034599932	0.00061640314
0.024074096	0.033736849	0.00060779889
0.024204590	0.033885803	0.00061158158
0.024335084	0.034896354	0.00061252060
0.024465578	0.034273492	0.00061103608
0.024596072	0.033641780	0.00059736301
0.024726566	0.033546163	0.00059754655
0.024857060	0.033144100	0.00059521640
0.024987553	0.033465415	0.00059059612
0.025118047	0.033030430	0.00059198258
0.025248541	0.032939990	0.00058727227
0.025379035	0.034050856	0.00059029334
0.025509529	0.032889679	0.00058710107
0.025640023	0.034101158	0.00058762855
0.025770517	0.033061289	0.00058289940
0.025901011	0.033215846	0.00058379026
0.026031505	0.033784083	0.00058293396
0.026161999	0.033256999	0.00057980427
0.026292493	0.032651387	0.00057180710
0.026422987	0.033047589	0.00057318159
0.026553481	0.032837478	0.00057096808
0.026683975	0.033734667	0.00057467227
0.026814469	0.033328407	0.00057208038
0.026944963	0.033091320	0.00056901155
0.027075457	0.033500890	0.00056984404
0.027205951	0.034446514	0.00058018496
0.027336445	0.033009203	0.00056127395
0.027466939	0.033091004	0.00055992461
0.027597433	0.032813788	0.00056208361
0.027727927	0.033170647	0.00055764382
0.027858421	0.032812795	0.00056057404
0.027988915	0.032466328	0.00055225480
0.028119409	0.032677247	0.00055181807
0.028249903	0.032035006	0.00054759686
0.028380397	0.032078691	0.00054234180
0.028510891	0.033012046	0.00055488421
0.028641385	0.032281885	0.00054696577
0.028771879	0.032424287	0.00054120580
0.028902373	0.033121233	0.00054929330
0.029032867	0.033070406	0.00054661531
0.029163361	0.032591231	0.00053922119
0.029293855	0.032132894	0.00054118678
0.029424349	0.032036375	0.00053234707
0.029554842	0.032188030	0.00053488957
0.029685336	0.032509398	0.00053603677
0.029815830	0.032451219	0.00053275603
0.029946324	0.033108206	0.00053994379
0.030076818	0.032858439	0.00053767221
0.030207312	0.032412810	0.00052725150
0.030337806	0.032495122	0.00053201492
0.030468300	0.032879915	0.00053150227
0.030598794	0.031972428	0.00052360605
0.030729288	0.033119343	0.00053300378
0.030859782	0.033251088	0.00052986147
0.030990276	0.032667717	0.00052585827
0.031120770	0.032797463	0.00052287539
0.031251264	0.032222124	0.00051817506
0.031381758	0.033018069	0.00052556448
0.031512252	0.031708711	0.00051343632
0.031642746	0.032351396	0.00051880458
0.031773240	0.031550749	0.00050991784
0.031903734	0.032144340	0.00051047670
0.032034228	0.031965599	0.00051227853
0.032164722	0.031940543	0.00051067981
0.032295216	0.032490527	0.00051361166
0.032425710	0.032181572	0.00051231566
0.032556204	0.032366271	0.00050783808
0.032686698	0.032783545	0.00051247057
0.032817192	0.032116778	0.00050531807
0.032947686	0.032445458	0.00050702608
0.033078180	0.033317571	0.00051378964
0.033208674	0.032193399	0.00050188759
0.033339168	0.031686788	0.00049882599
0.033469662	0.032874140	0.00050764933
0.033600156	0.031249189	0.00049249695
0.033730650	0.032129150	0.00050248665
0.033861144	0.031894412	0.00049694586
0.033991637	0.031671272	0.00049063278
0.034122131	0.032363244	0.00050037358
0.034252625	0.031701330	0.00049727739
0.034383119	0.030547219	0.00049397363
0.034513613	0.031353385	0.00050104404
0.034644107	0.031359929	0.00049817412
0.034774601	0.032657688	0.00051981206
0.034905095	0.031916355	0.00051552603
0.035035589	0.031627961	0.00051657347
0.035166083	0.031139668	0.00051926832
0.035296577	0.031224914	0.00051696183
0.035427071	0.031541033	0.00052715879
0.035557565	0.030756006	0.00051734067
0.035688059	0.032627814	0.00053090535
0.035818553	0.031720585	0.00053291274
0.035949047	0.031030588	0.00052395589
0.036079541	0.031635165	0.00052838806
0.036210035	0.031550643	0.00052720835
0.036340529	0.031114563	0.00052328884
0.036471023	0.032178248	0.00053762616
0.036601517	0.031589460	0.00053284200
0.036732011	0.031900608	0.00053297323
0.036862505	0.031995533	0.00053704905
0.036992999	0.031905069	0.00053574527
0.037123493	0.032518390	0.00054148174
0.037253987	0.031574422	0.00053904804
0.037384481	0.031449482	0.00053327680
0.037514975	0.031591554	0.00053998419
0.037645469	0.031441724	0.00053644680
0.037775963	0.031040151	0.00053085900
0.037906457	0.030684846	0.00053617346
0.038036951	0.031198865	0.00053876948
0.038167445	0.030704859	0.00053523000
0.038297939	0.031257897	0.00053982682
0.038428433	0.031839060	0.00054298315
0.038558926	0.032374817	0.00055195949
0.038689420	0.031372859	0.00054357104
0.038819914	0.031625558	0.00054320608
0.038950408	0.030838930	0.00054286828
0.039080902	0.031718014	0.00054081512
0.039211396	0.030481789	0.00053063184
0.039341890	0.031044500	0.00052808849
0.039472384	0.031224519	0.00052843832
0.039602878	0.031344825	0.00052931756
0.039733372	0.031026253	0.00052361991
0.039863866	0.031469045	0.00052171109
0.039994360	0.031386366	0.00052561470
0.040124854	0.032049674	0.00052515550
0.040255348	0.031189089	0.00052053747
0.040385842	0.031100119	0.00051568974
0.040516336	0.031968896	0.00052234513
0.040646830	0.031306938	0.00051890551
0.040777324	0.031497718	0.00051740636
0.040907818	0.031957391	0.00051860774
0.041038312	0.031865439	0.00052144013
0.041168806	0.032316427	0.00051733025
0.041299300	0.031625344	0.00051834439
0.041429794	0.031103474	0.00050975081
0.041560288	0.031470098	0.00051186103
0.041690782	0.030958018	0.00050868683
0.041821276	0.031543457	0.00051050734
0.041951770	0.030352173	0.00050227577
0.042082264	0.031834405	0.00051114234
0.042212758	0.031280319	0.00050635809
0.042343252	0.030384956	0.00050338358
0.042473746	0.031338320	0.00050612837
0.042604240	0.031109900	0.00050120210
0.042734734	0.031385659	0.00050901507
0.042865228	0.031729862	0.00050459879
0.042995722	0.030518853	0.00049973215
0.043126215	0.031772307	0.00050679868
0.043256709	0.031281722	0.00050118758
0.043387203	0.032232618	0.00051047070
0.043517697	0.030449334	0.00049386220
0.043648191	0.031895768	0.00050257282
0.043778685	0.031571217	0.00050561529
0.043909179	0.031356362	0.00049783469
0.044039673	0.031441156	0.00050082103
0.044170167	0.030635517	0.00049453465
0.044300661	0.030526652	0.00049159032
0.044431155	0.030783131	0.00049710203
0.044561649	0.031076794	0.00049460540
0.044692143	0.031582884	0.00049813500
0.044822637	0.031625721	0.00049791783
0.044953131	0.030683684	0.00049031775
0.045083625	0.031042867	0.00049655592
0.045214119	0.030580673	0.00048896940
0.045344613	0.032170428	0.00049859712
0.045475107	0.031196906	0.00049359822
0.045605601	0.030827146	0.00048866862
0.045736095	0.031922463	0.00049620062
0.045866589	0.031193070	0.00049390837
0.045997083	0.030118539	0.00048113825
0.046127577	0.030890498	0.00049210924
0.046258071	0.030966048	0.00049692976
0.046388565	0.030850319	0.00049580727
0.046519059	0.031693273	0.00050989172
0.046649553	0.031758027	0.00050882139
0.046780047	0.031075411	0.00050592702
0.046910541	0.031269089	0.00050829896
0.047041035	0.031420769	0.00050940294
0.047171529	0.031512574	0.00051515844
0.047302023	0.030902932	0.00051085870
0.047432517	0.030715899	0.00050869322
0.047563011	0.030312731	0.00050998781
0.047693504	0.030032043	0.00050389252
0.047823998	0.031837688	0.00052208549
0.047954492	0.030557551	0.00051428624
0.048084986	0.031096015	0.00051655781
0.048215480	0.031001732	0.00052039894
0.048345974	0.031509877	0.00052083758
0.048476468	0.031584563	0.00052051723
0.048606962	0.030907879	0.00051920820
0.048737456	0.030595959	0.00051589708
0.048867950	0.029900262	0.00051389566
0.048998444	0.030157400	0.00051288203
0.049128938	0.030955935	0.00052151892
0.049259432	0.031563338	0.00052574895
0.049389926	0.030854410	0.00052178414
0.049520420	0.030822460	0.00052131434
0.049650914	0.030165670	0.00051907432
0.049781408	0.031376639	0.00052426058
0.049911902	0.030549137	0.00051884710
0.050042396	0.030806259	0.00052400774
0.050172890	0.031271452	0.00052866519
0.050303384	0.031130708	0.00052927473
0.050433878	0.030965151	0.00052454355
0.050564372	0.029382541	0.00051617333
0.050694866	0.031095917	0.00052523403
0.050825360	0.030584972	0.00052607831
0.050955854	0.031399845	0.00053127315
0.051086348	0.031577321	0.00053358273
0.051216842	0.031883404	0.00053443120
0.051347336	0.031602924	0.00053266551
0.051477830	0.030588434	0.00052455152
0.051608324	0.030299416	0.00052525988
0.051738818	0.031270036	0.00053478701
0.051869312	0.030469831	0.00052389287
0.051999806	0.031163136	0.00053221807
0.052130299	0.031276595	0.00053371209
0.052260793	0.030709073	0.00052825649
0.052391287	0.030439792	0.00052844749
0.052521781	0.030740520	0.00052995831
0.052652275	0.031245602	0.00053799110
0.052782769	0.030598843	0.00052825425
0.052913263	0.030768494	0.00053234514
0.053043757	0.030347270	0.00052708687
0.053174251	0.030916280	0.00053394427
0.053304745	0.031656879	0.00054087014
0.053435239	0.031034049	0.00053711026
0.053565733	0.031090644	0.00053471139
0.053696227	0.031205350	0.00053607690
0.053826721	0.029715471	0.00052674124
0.053957215	0.031178066	0.00053706320
0.054087709	0.030564199	0.00053549523
0.054218203	0.031655063	0.00053920328
0.054348697	0.030266681	0.00052935142
0.054479191	0.031082091	0.00053745260
0.054609685	0.031488066	0.00054305538
0.054740179	0.030901291	0.00053604423
0.054870673	0.030360853	0.00053354846
0.055001167	0.030242604	0.00053034901
0.055131661	0.030515863	0.00053468290
0.055262155	0.031080300	0.00053670363
0.055392649	0.029843040	0.00053062610
0.055523143	0.031402620	0.00054341434
0.055653637	0.031757001	0.00054486638
0.055784131	0.031439118	0.00054009313
0.055914625	0.030581202	0.00053633391
0.056045119	0.030254197	0.00053362538
0.056175613	0.030755459	0.00053750899
0.056306107	0.031477784	0.00054261993
0.056436601	0.031438325	0.00054262298
0.056567095	0.030116821	0.00053307555
0.056697588	0.030506570	0.00053879955
0.056828082	0.030152452	0.00053466835
0.056958576	0.030625976	0.00053788349
0.057089070	0.030413604	0.00053452282
0.057219564	0.030176718	0.00053521205
0.057350058	0.031371753	0.00054123928
0.057480552	0.030520993	0.00053924806
0.057611046	0.030654762	0.00053696418
0.057741540	0.030155750	0.00053487264
0.057872034	0.031338099	0.00054189561
0.058002528	0.030279021	0.00053251172
0.058133022	0.030815862	0.00053866910
0.058263516	0.031414836	0.00054009284
0.058394010	0.030984148	0.00053813708
0.058524504	0.030792678	0.00053596993
0.058654998	0.030916925	0.00053502195
0.058785492	0.029697243	0.00052566708
0.058915986	0.031119009	0.00053769269
0.059046480	0.031044075	0.00053087853
0.059176974	0.032558728	0.00054831109
0.059307468	0.030492466	0.00052762693
0.059437962	0.030244391	0.00052375577
0.059568456	0.030734471	0.00053165241
0.059698950	0.029793024	0.00052018561
0.059829444	0.031250842	0.00053257935
0.059959938	0.030176587	0.00052464658
0.060090432	0.030151778	0.00052006401
0.060220926	0.030147030	0.00052213978
0.060351420	0.031025102	0.00052701955
0.060481914	0.030262258	0.00052253996
0.060612408	0.030204065	0.00052031031
0.060742902	0.030404568	0.00052005099
0.060873396	0.031272804	0.00052814214
0.061003890	0.031145954	0.00052718418
0.061134384	0.030974369	0.00052305854
0.061264877	0.029377964	0.00051719568
0.061395371	0.030196802	0.00051861599
0.061525865	0.030898762	0.00052103012
0.061656359	0.030442517	0.00052092131
0.061786853	0.031170733	0.00052570066
0.061917347	0.030640639	0.00052361120
0.062047841	0.030358212	0.00051800277
0.062178335	0.030971553	0.00052038518
0.062308829	0.029709048	0.00051511474
0.062439323	0.030703918	0.00051915137
0.062569817	0.030110978	0.00051607198
0.062700311	0.030029724	0.00051677594
0.062830805	0.030003383	0.00051384720
0.062961299	0.031278935	0.00052339057
0.063091793	0.030191824	0.00051680346
0.063222287	0.030269319	0.00051446879
0.063352781	0.030439622	0.00051947696
0.063483275	0.030126890	0.00051358443
0.063613769	0.031575476	0.00052516832
0.063744263	0.029685683	0.00050862811
0.063874757	0.029928020	0.00051323968
0.064005251	0.031221098	0.00052458156
0.064135745	0.030976398	0.00052131896
0.064266239	0.031234180	0.00052078935
0.064396733	0.029560952	0.00050826989
0.064527227	0.031403921	0.00052154977
0.064657721	0.029552572	0.00051009250
0.064788215	0.031393461	0.00052221640
0.064918709	0.030579642	0.00051549999
0.065049203	0.030169842	0.00051522188
0.065179697	0.031066729	0.00051525629
0.065310191	0.030002893	0.00050910674
0.065440685	0.030801592	0.00051676722
0.065571179	0.030230670	0.00051154711
0.065701673	0.030712400	0.00051664669
0.065832166	0.031072981	0.00051727443
0.065962660	0.029790050	0.00050779496
0.066093154	0.030159107	0.00051371696
0.066223648	0.030231502	0.00050776836
0.066354142	0.029598157	0.00050609558
0.066484636	0.030220529	0.00050818632
0.066615130	0.030010402	0.00050887483
0.066745624	0.029700169	0.00050589578
0.066876118	0.029780241	0.00050454529
0.067006612	0.030054817	0.00050851977
0.067137106	0.030340166	0.00050978339
0.067267600	0.029778825	0.00050189266
0.067398094	0.030309564	0.00050922918
0.067528588	0.030744472	0.00051127937
0.067659082	0.029784622	0.00050389350
0.067789576	0.029435418	0.00050378613
0.067920070	0.030991575	0.00051190812
0.068050564	0.031305314	0.00051506440
0.068181058	0.030581596	0.00050913941
0.068311552	0.031011920	0.00051252044
0.068442046	0.030201507	0.00050792379
0.068572540	0.029726737	0.00050225738
0.068703034	0.030467029	0.00050441756
0.068833528	0.030387259	0.00050925168
0.068964022	0.030878341	0.00050948237
0.069094516	0.029205873	0.00049976384
0.069225010	0.029485326	0.00049857825
0.069355504	0.030279575	0.00050394722
0.069485998	0.030711908	0.00050813039
0.069616492	0.029999351	0.00050361032
0.069746986	0.030743820	0.00050769328
0.069877480	0.030015867	0.00050388047
0.070007974	0.029821282	0.00049960444
0.070138468	0.030334057	0.00050350100
0.070268961	0.029129938	0.00049194020
0.070399455	0.030092786	0.00050215422
0.070529949	0.029482180	0.00049921298
0.070660443	0.030498625	0.00050360152
0.070790937	0.030041700	0.00050058153
0.070921431	0.029951637	0.00050033535
0.071051925	0.030411737	0.00050103752
0.071182419	0.030649724	0.00050793922
0.071312913	0.029808354	0.00049778862
0.071443407	0.028898766	0.00049163279
0.071573901	0.029288854	0.00049029716
0.071704395	0.029711413	0.00049420125
0.071834889	0.030011217	0.00049803850
0.071965383	0.030240046	0.00049935848
0.072095877	0.030070596	0.00049983692
0.072226371	0.029688486	0.00049607428
0.072356865	0.030184988	0.00049737146
0.072487359	0.029464351	0.00049462706
0.072617853	0.030132379	0.00049902011
0.072748347	0.030428229	0.00049684564
0.072878841	0.030253561	0.00049939012
0.073009335	0.030383435	0.00049587278
0.073139829	0.028989124	0.00048719828
0.073270323	0.029340313	0.00049294214
0.073400817	0.029850728	0.00049340676
0.073531311	0.030898280	0.00050142884
0.073661805	0.029629846	0.00049344510
0.073792299	0.029562306	0.00048836019
0.073922793	0.030254199	0.00049797918
0.074053287	0.029874441	0.00049180630
0.074183781	0.029551421	0.00049089474
0.074314275	0.030658078	0.00050153007
0.074444769	0.029723366	0.00048778758
0.074575263	0.030025534	0.00049325596
0.074705757	0.030565857	0.00049773123
0.074836250	0.029233202	0.00048841841
0.074966744	0.028453599	0.00048493424
0.075097238	0.029708472	0.00048729517
0.075227732	0.029208432	0.00048582149
0.075358226	0.029982631	0.00049412585
0.075488720	0.030432075	0.00049281762
0.075619214	0.028895981	0.00048293799
0.075749708	0.029795857	0.00048971694
0.075880202	0.029074529	0.00048382608
0.076010696	0.028554421	0.00047892510
0.076141190	0.029305453	0.00048390947
0.076271684	0.029564208	0.00048823870
0.076402178	0.028978464	0.00048591125
0.076532672	0.029356753	0.00048277084
0.076663166	0.028878498	0.00048240508
0.076793660	0.029838983	0.00048694306
0.076924154	0.029761338	0.00048719107
0.077054648	0.028873688	0.00048090858
0.077185142	0.030066190	0.00048750729
0.077315636	0.029926030	0.00048717105
0.077446130	0.029030510	0.00048074362
0.077576624	0.028720523	0.00047547667
0.077707118	0.029406469	0.00048677081
0.077837612	0.028299167	0.00047110494
0.077968106	0.029739352	0.00048644382
0.078098600	0.029755648	0.00048350789
0.078229094	0.028902621	0.00047650704
0.078359588	0.029622880	0.00048516047
0.078490082	0.029496503	0.00048361415
0.078620576	0.029925165	0.00048386525
0.078751070	0.028999115	0.00047951809
0.078881564	0.030353478	0.00048707314
0.079012058	0.029978960	0.00048619558
0.079142552	0.029510577	0.00048152116
0.079273046	0.029824859	0.00048265719
0.079403539	0.029628237	0.00048204574
0.079534033	0.029681711	0.00048186459
0.079664527	0.029789667	0.00048288394
0.079795021	0.030180487	0.00048709665
0.079925515	0.029226789	0.00047693676
0.080056009	0.029430802	0.00048262134
0.080186503	0.029466321	0.00048283977
0.080316997	0.028778340	0.00047235485
0.080447491	0.029314867	0.00047876690
0.080577985	0.030260064	0.00048457456
0.080708479	0.030265246	0.00048478825
0.080838973	0.028478496	0.00047175814
0.080969467	0.029527964	0.00047689192
0.081099961	0.029844074	0.00048066276
0.081230455	0.029782541	0.00048055015
0.081360949	0.029563932	0.00047575516
0.081491443	0.029020365	0.00047536650
0.081621937	0.030056708	0.00047983866
0.081752431	0.029140020	0.00047542851
0.081882925	0.029785519	0.00048184194
0.082013419	0.028797525	0.00047027103
0.082143913	0.029335604	0.00047626144
0.082274407	0.029525284	0.00047554254
0.082404901	0.030285894	0.00047955856
0.082535395	0.028877569	0.00047349304
0.082665889	0.029568395	0.00047489207
0.082796383	0.029278457	0.00047416810
0.082926877	0.029676176	0.00047611065
0.083057371	0.029872601	0.00047482921
0.083187865	0.029866493	0.00047812146
0.083318359	0.029417510	0.00047294926
0.083448853	0.029473746	0.00047377935
0.083579347	0.029670885	0.00047489926
0.083709841	0.029331332	0.00047245359
0.083840335	0.028920960	0.00046885104
0.083970828	0.029225154	0.00047167481
0.084101322	0.028767339	0.00046727982
0.084231816	0.030653886	0.00048179056
0.084362310	0.028634497	0.00046538228
0.084492804	0.029978101	0.00047593730
0.084623298	0.029736668	0.00047687539
0.084753792	0.029857811	0.00047345730
0.084884286	0.029394764	0.00047195846
0.085014780	0.029103784	0.00046872098
0.085145274	0.029652020	0.00047233519
0.085275768	0.029828677	0.00047408982
0.085406262	0.029182654	0.00046763388
0.085536756	0.028798880	0.00046603981
0.085667250	0.029867563	0.00047694628
0.085797744	0.029023453	0.00046560368
0.085928238	0.029948366	0.00047461922
0.086058732	0.030068713	0.00047383438
0.086189226	0.028908850	0.00046572006
0.086319720	0.029311606	0.00047085603
0.086450214	0.028928659	0.00046272683
0.086580708	0.029282808	0.00046842400
0.086711202	0.028728272	0.00046137620
0.086841696	0.028692266	0.00046193887
0.086972190	0.029501946	0.00046903446
0.087102684	0.029590440	0.00046940956
0.087233178	0.029661423	0.00047065592
0.087363672	0.029458534	0.00046768999
0.087494166	0.030032590	0.00046926462
0.087624660	0.029746104	0.00046939762
0.087755154	0.029024576	0.00046552560
0.087885648	0.029462616	0.00046498782
0.088016142	0.029531241	0.00046829360
0.088146636	0.029517164	0.00046455175
0.088277130	0.030158549	0.00047023160
0.088407623	0.029627975	0.00046925399
0.088538117	0.030188310	0.00046884383
0.088668611	0.030349769	0.00047297262
0.088799105	0.029313744	0.00046425309
0.088929599	0.029129702	0.00046023187
0.089060093	0.030022119	0.00047014029
0.089190587	0.029639777	0.00046644278
0.089321081	0.029227878	0.00046287500
0.089451575	0.030316261	0.00047076026
0.089582069	0.029256853	0.00045931942
0.089712563	0.028822314	0.00045926739
0.089843057	0.029158567	0.00046338008
0.089973551	0.028528021	0.00045476756
0.090104045	0.028754171	0.00045997083
0.090234539	0.028677122	0.00045461719
0.090365033	0.028786079	0.00045962773
0.090495527	0.029254329	0.00046150159
0.090626021	0.029304660	0.00046093412
0.090756515	0.028684957	0.00045826773
0.090887009	0.028616943	0.00045744383
0.091017503	0.029544702	0.00046089056
0.091147997	0.029649379	0.00046390267
0.091278491	0.028827211	0.00045583964
0.091408985	0.029092213	0.00045977042
0.091539479	0.028986081	0.00045670834
0.091669973	0.029071580	0.00045594762
0.091800467	0.028518333	0.00046509154
0.091930961	0.029254265	0.00047273944
0.092061455	0.029220225	0.00047627695
0.092191949	0.029430744	0.00048244811
0.092322443	0.028716551	0.00047689124
0.092452937	0.028439926	0.00047905502
0.092583431	0.028940938	0.00048431997
0.092713925	0.028519455	0.00048212585
0.092844419	0.028638217	0.00048841622
0.092974912	0.029929182	0.00049550644
0.093105406	0.028796837	0.00047948503
0.093235900	0.029048634	0.00047940429
0.093366394	0.028435039	0.00046913676
0.093496888	0.028157808	0.00047102626
0.093627382	0.029363846	0.00047425268
0.093757876	0.029017089	0.00046999990
0.093888370	0.029088305	0.00047143583
0.094018864	0.028587485	0.00046300975
0.094149358	0.028797079	0.00046864711
0.094279852	0.029101317	0.00046867439
0.094410346	0.028434325	0.00046153976
0.094540840	0.029403498	0.00046925412
0.094671334	0.029042736	0.00046284641
0.094801828	0.029068544	0.00046568586
0.094932322	0.029285444	0.00046774082
0.095062816	0.028384034	0.00045787720
0.095193310	0.028938080	0.00046277873
0.095323804	0.028939352	0.00046157152
0.095454298	0.029300296	0.00046338668
0.095584792	0.029512286	0.00046849900
0.095715286	0.028696680	0.00045768866
0.095845780	0.028669287	0.00045874735
0.095976274	0.028808180	0.00046135658
0.096106768	0.029318946	0.00045996677
0.096237262	0.028666605	0.00045991356
0.096367756	0.029111110	0.00046150684
0.096498250	0.029649745	0.00046324030
0.096628744	0.029440185	0.00046548843
0.096759238	0.029081760	0.00045693347
0.096889732	0.029009385	0.00045851434
0.097020226	0.029282780	0.00046170518
0.097150720	0.027916470	0.00044952114
0.097281214	0.028661105	0.00045507826
0.097411708	0.028640164	0.00045454169
0.097542201	0.029890129	0.00046237479
0.097672695	0.028780833	0.00045790078
0.097803189	0.029357747	0.00045692560
0.097933683	0.028682532	0.00045456478
0.098064177	0.029282733	0.00045727367
0.098194671	0.029278278	0.00045390927
0.098325165	0.028163260	0.00044607576
0.098455659	0.028252846	0.00044713100
0.098586153	0.028379115	0.00044731335
0.098716647	0.028644403	0.00044812206
0.098847141	0.029691325	0.00045053389
0.098977635	0.028651330	0.00044538544
0.099108129	0.028323056	0.00044132698
0.099238623	0.028863371	0.00044557610
0.099369117	0.028436550	0.00044180205
0.099499611	0.028982431	0.00044496831
0.099630105	0.028919237	0.00044529212
0.099760599	0.029387564	0.00044922222
0.099891093	0.028162388	0.00043845042
0.10002159	0.028837275	0.00044706164
0.10015208	0.028386755	0.00044114390
0.10028257	0.029477932	0.00044701996
0.10041307	0.027882013	0.00043900925
0.10054356	0.028533149	0.00044263124
0.10067406	0.028967220	0.00044880984
0.10080455	0.028852417	0.00044672891
0.10093504	0.028895543	0.00044369284
0.10106554	0.029173896	0.00044898466
0.10119603	0.029044551	0.00044628682
0.10132653	0.029367333	0.00045000273
0.10145702	0.028931755	0.00044767319
0.10158751	0.028677456	0.00044160649
0.10171801	0.028587405	0.00044421447
0.10184850	0.029357951	0.00044570565
0.10197900	0.029465847	0.00044927673
0.10210949	0.028883391	0.00044471341
0.10223998	0.028950362	0.00044343918
0.10237048	0.029038164	0.00044395521
0.10250097	0.028957386	0.00044538641
0.10263147	0.028929471	0.00044131262
0.10276196	0.028453943	0.00044243972
0.10289245	0.028558310	0.00043976562
0.10302295	0.028749116	0.00044130380
0.10315344	0.028810327	0.00044456696
0.10328394	0.029115230	0.00044149530
0.10341443	0.028921894	0.00044193183
0.10354492	0.028757398	0.00044168171
0.10367542	0.028653577	0.00043746005
0.10380591	0.028775988	0.00044211122
0.10393641	0.029063925	0.00044258347
0.10406690	0.028563524	0.00043732388
0.10419739	0.028667640	0.00044074864
0.10432789	0.028615090	0.00043834484
0.10445838	0.028997139	0.00044235981
0.10458888	0.028446753	0.00043774701
0.10471937	0.028131722	0.00043514203
0.10484986	0.029323267	0.00044296338
0.10498036	0.028569122	0.00043626007
0.10511085	0.028527532	0.00043596825
0.10524135	0.028040488	0.00043340422
0.10537184	0.028282099	0.00043338205
0.10550233	0.028867262	0.00044114037
0.10563283	0.028572391	0.00043577594
0.10576332	0.029281891	0.00044099541
0.10589382	0.029160828	0.00044229246
0.10602431	0.028328041	0.00043295715
0.10615480	0.028417704	0.00043434331
0.10628530	0.028616193	0.00043797645
0.10641579	0.029362086	0.00043907665
0.10654629	0.028649706	0.00043657009
0.10667678	0.028388927	0.00043354966
0.10680727	0.028888918	0.00043713631
0.10693777	0.028395282	0.00043454450
0.10706826	0.028690269	0.00043520612
0.10719876	0.029483539	0.00044212983
0.10732925	0.028536770	0.00043571767
0.10745974	0.027975395	0.00042658837
0.10759024	0.027643671	0.00042748945
0.10772073	0.027998609	0.00043012001
0.10785123	0.028305000	0.00043460949
0.10798172	0.028531681	0.00044229720
0.10811221	0.028616882	0.00044627640
0.10824271	0.028135174	0.00044752162
0.10837320	0.028554382	0.00045407027
0.10850370	0.029080667	0.00045876805
0.10863419	0.028347278	0.00045658127
0.10876468	0.028725502	0.00045913181
0.10889518	0.027790820	0.00045433840
0.10902567	0.028936434	0.00046789154
0.10915616	0.028804268	0.00046454256
0.10928666	0.028679663	0.00046863235
0.10941715	0.028526692	0.00046643696
0.10954765	0.028791284	0.00046981221
0.10967814	0.028559045	0.00047119783
0.10980863	0.027898183	0.00046660311
0.10993913	0.027981386	0.00046949773
0.11006962	0.028011142	0.00047278027
0.11020012	0.028370346	0.00047111647
0.11033061	0.028256658	0.00047666175
0.11046110	0.028788399	0.00047952923
0.11059160	0.028498163	0.00047934905
0.11072209	0.027593589	0.00047779432
0.11085259	0.029131339	0.00048284222
0.11098308	0.028558784	0.00048356175
0.11111357	0.027497323	0.00047679193
0.11124407	0.029198028	0.00048910399
0.11137456	0.028180829	0.00048612910
0.11150506	0.028671780	0.00048873315
0.11163555	0.028367792	0.00048746523
0.11176604	0.028752484	0.00049320352
0.11189654	0.028863327	0.00049099382
0.11202703	0.027407761	0.00048449695
0.11215753	0.028528491	0.00049382647
0.11228802	0.027822698	0.00048903024
0.11241851	0.029347886	0.00049973077
0.11254901	0.028534045	0.00049689262
0.11267950	0.029218459	0.00050012557
0.11281000	0.028111823	0.00049283076
0.11294049	0.028451989	0.00048014774
0.11307098	0.028710564	0.00048131907
0.11320148	0.027994355	0.00046856657
0.11333197	0.028454533	0.00047063809
0.11346247	0.027797545	0.00046834740
0.11359296	0.028117685	0.00046555726
0.11372345	0.028305084	0.00046662792
0.11385395	0.028547126	0.00046804052
0.11398444	0.028035050	0.00045924364
0.11411494	0.028170355	0.00046231721
0.11424543	0.027962440	0.00045826616
0.11437592	0.028788001	0.00046394734
0.11450642	0.028235341	0.00045893974
0.11463691	0.029363111	0.00046162234
0.11476741	0.028138416	0.00045554690
0.11489790	0.028222624	0.00045720015
0.11502839	0.027318981	0.00044685148
0.11515889	0.028838847	0.00045938813
0.11528938	0.029029822	0.00045728111
0.11541988	0.027624469	0.00044833875
0.11555037	0.028677496	0.00045625669
0.11568086	0.027945803	0.00044740130
0.11581136	0.028283458	0.00045190288
0.11594185	0.028489494	0.00045123610
0.11607235	0.028096149	0.00044789793
0.11620284	0.029223249	0.00045625240
0.11633333	0.028100225	0.00044666081
0.11646383	0.027466936	0.00044460988
0.11659432	0.028575472	0.00045143243
0.11672482	0.028866257	0.00044826508
0.11685531	0.028149807	0.00044529995
0.11698580	0.028900487	0.00044944207
0.11711630	0.028570151	0.00044834772
0.11724679	0.028867586	0.00045067786
0.11737729	0.028883020	0.00044871306
0.11750778	0.028642364	0.00044629793
0.11763827	0.028251181	0.00044456398
0.11776877	0.027702184	0.00043552424
0.11789926	0.028484538	0.00044505797
0.11802975	0.028403853	0.00044143822
0.11816025	0.028087338	0.00043755360
0.11829074	0.028260839	0.00044034216
0.11842124	0.028315600	0.00043822362
0.11855173	0.028701893	0.00044147250
0.11868222	0.027826102	0.00043347737
0.11881272	0.027784028	0.00043256383
0.11894321	0.027880257	0.00043335976
0.11907371	0.027895681	0.00043201586
0.11920420	0.028300246	0.00043651955
0.11933469	0.027721574	0.00043128196
0.11946519	0.028357140	0.00043071234
0.11959568	0.028504290	0.00043531145
0.11972618	0.029238738	0.00043666348
0.11985667	0.028328193	0.00043097337
0.11998716	0.028679117	0.00043502984
0.12011766	0.028243823	0.00042881428
0.12024815	0.028132078	0.00042620575
0.12037865	0.028779267	0.00043478443
0.12050914	0.029014226	0.00042993847
0.12063963	0.028707558	0.00043235141
0.12077013	0.028145634	0.00042672874
0.12090062	0.028582184	0.00042814119
0.12103112	0.028349130	0.00042759466
0.12116161	0.028014349	0.00042165335
0.12129210	0.028467290	0.00042681174
0.12142260	0.028553373	0.00042574881
0.12155309	0.028525471	0.00042577025
0.12168359	0.028445394	0.00042471684
0.12181408	0.027549779	0.00041637957
0.12194457	0.028582331	0.00042297347
0.12207507	0.028088798	0.00042276892
0.12220556	0.027496433	0.00041579870
0.12233606	0.028393269	0.00042471010
0.12246655	0.028399771	0.00042062448
0.12259704	0.028430014	0.00042078188
0.12272754	0.028790935	0.00042640655
0.12285803	0.027170281	0.00041464876
0.12298853	0.028436111	0.00042075622
0.12311902	0.028077472	0.00042154688
0.12324951	0.028758837	0.00042087010
0.12338001	0.028229398	0.00042133960
0.12351050	0.028119495	0.00041914768
0.12364100	0.028043522	0.00041859725
0.12377149	0.028336240	0.00042170434
0.12390198	0.028793671	0.00042176353
0.12403248	0.028116126	0.00041738122
0.12416297	0.027764396	0.00041561473
0.12429347	0.027851465	0.00041418624
0.12442396	0.027699637	0.00041735254
0.12455445	0.028179187	0.00041699208
0.12468495	0.028572677	0.00041796691
0.12481544	0.027728390	0.00041579177
0.12494594	0.028231169	0.00041642301
0.12507643	0.028487121	0.00041927955
0.12520692	0.028463324	0.00041852802
0.12533742	0.029083802	0.00042062491
0.12546791	0.028257798	0.00041656899
0.12559841	0.028208630	0.00041497568
0.12572890	0.027939338	0.00041312116
0.12585939	0.028649970	0.00042091399
0.12598989	0.028749665	0.00041639491
0.12612038	0.028362181	0.00041618307
0.12625088	0.028136175	0.00041367252
0.12638137	0.028173589	0.00041450500
0.12651186	0.028397945	0.00041773950
0.12664236	0.028643895	0.00041475818
0.12677285	0.028609844	0.00041594934
0.12690335	0.027834797	0.00041431881
0.12703384	0.028869224	0.00041547887
0.12716433	0.028451776	0.00041833736
0.12729483	0.028208354	0.00041290715
0.12742532	0.027479137	0.00040802947
0.12755581	0.027988826	0.00041100074
0.12768631	0.028442395	0.00041387588
0.12781680	0.027905403	0.00041180477
0.12794730	0.027516367	0.00040845350
0.12807779	0.027895862	0.00040975723
0.12820828	0.028738167	0.00041626221
0.12833878	0.028372769	0.00041228311
0.12846927	0.028090638	0.00041164690
0.12859977	0.027938592	0.00041155690
0.12873026	0.028025132	0.00040961463
0.12886075	0.027950572	0.00041043110
0.12899125	0.028037173	0.00041073589
0.12912174	0.028320743	0.00041171394
0.12925224	0.027659516	0.00040877687
0.12938273	0.028335272	0.00041261998
0.12951322	0.028309781	0.00041007158
0.12964372	0.028387643	0.00041198342
0.12977421	0.028120247	0.00040809691
0.12990471	0.027433189	0.00040516384
0.13003520	0.027644468	0.00040685735
0.13016569	0.027656659	0.00040577985
0.13029619	0.028226754	0.00040952181
0.13042668	0.028179166	0.00040837857
0.13055718	0.028342511	0.00040884369
0.13068767	0.028076395	0.00041072270
0.13081816	0.028345758	0.00040890804
0.13094866	0.027594382	0.00040572656
0.13107915	0.028612756	0.00040882791
0.13120965	0.028477133	0.00041046379
0.13134014	0.028117913	0.00040882794
0.13147063	0.028405626	0.00040985864
0.13160113	0.027754374	0.00040621961
0.13173162	0.028070796	0.00040567116
0.13186212	0.027975190	0.00040490238
0.13199261	0.028806012	0.00041239192
0.13212310	0.028128538	0.00040580507
0.13225360	0.028651701	0.00041084411
0.13238409	0.028223486	0.00040750054
0.13251459	0.028141059	0.00040482489
0.13264508	0.027502693	0.00040207939
0.13277557	0.028542318	0.00040903835
0.13290607	0.027858782	0.00040570420
0.13303656	0.028139538	0.00040610378
0.13316706	0.027587144	0.00040055655
0.13329755	0.027923445	0.00040330200
0.13342804	0.028050069	0.00040638246
0.13355854	0.027996398	0.00040299387
0.13368903	0.028480098	0.00040793686
0.13381953	0.028232159	0.00040472310
0.13395002	0.027578415	0.00040017001
0.13408051	0.028259866	0.00040530156
0.13421101	0.028751444	0.00040694598
0.13434150	0.028307257	0.00040665762
0.13447200	0.027773782	0.00040215975
0.13460249	0.028112608	0.00040185575
0.13473298	0.028201582	0.00040456543
0.13486348	0.028434712	0.00040412066
0.13499397	0.028140116	0.00040373780
0.13512447	0.027961749	0.00040384445
0.13525496	0.028154533	0.00040254225
0.13538545	0.028038430	0.00040268195
0.13551595	0.028362395	0.00040412712
0.13564644	0.027975813	0.00040165019
0.13577694	0.028426589	0.00040562321
0.13590743	0.027992085	0.00039980670
0.13603792	0.028164174	0.00040089893
0.13616842	0.027618284	0.00039949459
0.13629891	0.027609515	0.00039573035
0.13642940	0.027711044	0.00040106455
0.13655990	0.029174566	0.00040584279
0.13669039	0.027329353	0.00039537625
0.13682089	0.027659347	0.00039738457
0.13695138	0.028096465	0.00040007390
0.13708187	0.027668270	0.00039781546
0.13721237	0.027808010	0.00039901887
0.13734286	0.028717166	0.00040294261
0.13747336	0.027442305	0.00039665908
0.13760385	0.028508800	0.00040085241
0.13773434	0.028112295	0.00040055840
0.13786484	0.028341258	0.00040199138
0.13799533	0.028081857	0.00039852643
0.13812583	0.027975278	0.00039814673
0.13825632	0.027981209	0.00039761353
0.13838681	0.027553065	0.00039447728
0.13851731	0.027709815	0.00039729995
0.13864780	0.027969507	0.00039860801
0.13877830	0.028009488	0.00039801421
0.13890879	0.027591386	0.00039550693
0.13903928	0.027813468	0.00039536419
0.13916978	0.027822233	0.00039645262
0.13930027	0.027659458	0.00039561521
0.13943077	0.028040600	0.00039762311
0.13956126	0.027882051	0.00039721473
0.13969175	0.028609597	0.00040017044
0.13982225	0.027656331	0.00039462978
0.13995274	0.027598723	0.00039535554
0.14008324	0.028465325	0.00039822384
0.14021373	0.027651131	0.00039531764
0.14034422	0.028186262	0.00039501555
0.14047472	0.027805407	0.00039563321
0.14060521	0.028811845	0.00040238305
0.14073571	0.027674613	0.00039333763
0.14086620	0.028840178	0.00040007899
0.14099669	0.028779051	0.00040033792
0.14112719	0.028040691	0.00039327700
0.14125768	0.027729134	0.00039364673
0.14138818	0.028176513	0.00039477444
0.14151867	0.027812178	0.00039426787
0.14164916	0.028249161	0.00039849888
0.14177966	0.028318583	0.00039535161
0.14191015	0.027572832	0.00038978604
0.14204065	0.027911416	0.00039337327
0.14217114	0.028092444	0.00039279324
0.14230163	0.028387615	0.00039795859
0.14243213	0.027501165	0.00038724834
0.14256262	0.028155641	0.00039259052
0.14269312	0.028696076	0.00039871606
0.14282361	0.028169978	0.00039116764
0.14295410	0.028337513	0.00039442682
0.14308460	0.028533785	0.00039422088
0.14321509	0.027897220	0.00039037396
0.14334559	0.028135362	0.00039337474
0.14347608	0.027491879	0.00038847844
0.14360657	0.027884770	0.00039154497
0.14373707	0.027980247	0.00039154547
0.14386756	0.027912681	0.00038907686
0.14399806	0.027904638	0.00039124391
0.14412855	0.027713861	0.00038837314
0.14425904	0.027893148	0.00039125726
0.14438954	0.028229101	0.00039451451
0.14452003	0.027484535	0.00038589740
0.14465053	0.027932483	0.00038874300
0.14478102	0.028317952	0.00039216617
0.14491151	0.028008319	0.00038902580
0.14504201	0.027795023	0.00039097563
0.14517250	0.028226365	0.00039126157
0.14530299	0.028105573	0.00039150887
0.14543349	0.027516933	0.00038786953
0.14556398	0.027596189	0.00038519044
0.14569448	0.027828510	0.00038950946
0.14582497	0.027372384	0.00038575817
0.14595546	0.027711097	0.00038913919
0.14608596	0.027603013	0.00038646025
0.14621645	0.027659500	0.00038578740
0.14634695	0.027916741	0.00038942785
0.14647744	0.028581560	0.00039395827
0.14660793	0.028220279	0.00038927358
0.14673843	0.028042232	0.00038956944
0.14686892	0.028157676	0.00038800966
0.14699942	0.027888357	0.00038752940
0.14712991	0.027842437	0.00038741598
0.14726040	0.028053509	0.00038857624
0.14739090	0.027911707	0.00038722770
0.14752139	0.028299358	0.00038954679
0.14765189	0.028897721	0.00039163873
0.14778238	0.028321847	0.00039097206
0.14791287	0.027340516	0.00038194190
0.14804337	0.027692796	0.00038685009
0.14817386	0.027371820	0.00038291901
0.14830436	0.027608847	0.00038288783
0.14843485	0.028481447	0.00039046066
0.14856534	0.028563619	0.00038981764
0.14869584	0.027954711	0.00038631826
0.14882633	0.028408759	0.00039090024
0.14895683	0.027623696	0.00038350577
0.14908732	0.028133517	0.00038743448
0.14921781	0.028010880	0.00038740269
0.14934831	0.028177468	0.00038702065
0.14947880	0.028031913	0.00038768962
0.14960930	0.028197688	0.00038503446
0.14973979	0.028278394	0.00038712771
0.14987028	0.028037929	0.00038778307
0.15000078	0.027007420	0.00037940718
0.15013127	0.027651082	0.00038285332
0.15026177	0.027883020	0.00038471357
0.15039226	0.027947252	0.00038420487
0.15052275	0.027878316	0.00038487147
0.15065325	0.028429987	0.00038801954
0.15078374	0.028091312	0.00038751610
0.15091424	0.027876943	0.00038620008
0.15104473	0.028249239	0.00038590715
0.15117522	0.027943415	0.00038484061
0.15130572	0.028234474	0.00038731061
0.15143621	0.027442449	0.00038086666
0.15156671	0.028124471	0.00038694853
0.15169720	0.027904459	0.00038182324
0.15182769	0.028184741	0.00038343795
0.15195819	0.028220857	0.00038597666
0.15208868	0.028093996	0.00038289751
0.15221918	0.028133548	0.00038555308
0.15234967	0.027868769	0.00038219917
0.15248016	0.027487216	0.00037930841
0.15261066	0.028009413	0.00038305556
0.15274115	0.028969127	0.00038827324
0.15287165	0.028230433	0.00038435196
0.15300214	0.026966446	0.00037684113
0.15313263	0.028098418	0.00038180086
0.15326313	0.027452163	0.00037850289
0.15339362	0.028443184	0.00038388232
0.15352412	0.027244848	0.00037803315
0.15365461	0.027795503	0.00038200580
0.15378510	0.028539244	0.00038553188
0.15391560	0.027577681	0.00037759750
0.15404609	0.027668886	0.00037998370
0.15417658	0.027832863	0.00037932346
0.15430708	0.027379468	0.00037857363
0.15443757	0.027606330	0.00037809838
0.15456807	0.027905760	0.00038043794
0.15469856	0.027786339	0.00037811979
0.15482905	0.027675291	0.00037940562
0.15495955	0.027175595	0.00037564613
0.15509004	0.027364604	0.00037776976
0.15522054	0.027896832	0.00038115852
0.15535103	0.027321658	0.00037687718
0.15548152	0.027736188	0.00037783069
0.15561202	0.027407662	0.00037684586
0.15574251	0.027749863	0.00037880527
0.15587301	0.028130982	0.00038160488
0.15600350	0.027623118	0.00037673877
0.15613399	0.028188000	0.00037974377
0.15626449	0.028486172	0.00038290655
0.15639498	0.028123760	0.00038120919
0.15652548	0.027616935	0.00037833786
0.15665597	0.027434994	0.00037694942
0.15678646	0.028175251	0.00037868036
0.15691696	0.027702796	0.00037581304
0.15704745	0.027933667	0.00037927700
0.15717795	0.027861687	0.00037750152
0.15730844	0.028235623	0.00038068510
0.15743893	0.028040749	0.00037738374
0.15756943	0.028773528	0.00038200203
0.15769992	0.027869968	0.00037698052
0.15783042	0.027598187	0.00037566583
0.15796091	0.027864837	0.00037667009
0.15809140	0.027784638	0.00037760965
0.15822190	0.028254217	0.00037701331
0.15835239	0.027804973	0.00037597497
0.15848289	0.027537150	0.00037562935
0.15861338	0.028577273	0.00038106768
0.15874387	0.027914637	0.00037663023
0.15887437	0.027796357	0.00037408619
0.15900486	0.027137327	0.00037108535
0.15913536	0.027782841	0.00037468168
0.15926585	0.028053340	0.00037545914
0.15939634	0.027779078	0.00037616592
0.15952684	0.028255233	0.00037963347
0.15965733	0.026877199	0.00036821268
0.15978783	0.027468558	0.00037404400
0.15991832	0.027527714	0.00037151410
0.16004881	0.027780389	0.00037577573
0.16017931	0.027032572	0.00036984266
0.16030980	0.027150562	0.00036951825
0.16044030	0.027459501	0.00037231126
0.16057079	0.027618681	0.00037271430
0.16070128	0.027390362	0.00037173975
0.16083178	0.027157376	0.00037242626
0.16096227	0.027765369	0.00037219389
0.16109277	0.027475107	0.00037177317
0.16122326	0.027317509	0.00036997022
0.16135375	0.027394084	0.00037110825
0.16148425	0.027961189	0.00037640062
0.16161474	0.028326136	0.00037696437
0.16174524	0.027215184	0.00036908963
0.16187573	0.028261872	0.00037767396
0.16200622	0.027742374	0.00037059551
0.16213672	0.028219183	0.00037557182
0.16226721	0.028037873	0.00037232195
0.16239771	0.027744029	0.00037150131
0.16252820	0.027865600	0.00037267976
0.16265869	0.027810751	0.00037145788
0.16278919	0.027674567	0.00037283922
0.16291968	0.027585482	0.00037158873
0.16305018	0.027878358	0.00037154747
0.16318067	0.027665699	0.00036959519
0.16331116	0.027972966	0.00037208724
0.16344166	0.027931930	0.00037135503
0.16357215	0.027621629	0.00037098647
0.16370264	0.027714728	0.00036956129
0.16383314	0.028093020	0.00037326193
0.16396363	0.028038075	0.00037307432
0.16409413	0.027496343	0.00036879915
0.16422462	0.027625161	0.00036950836
0.16435511	0.028243853	0.00037200834
0.16448561	0.027444324	0.00036808940
0.16461610	0.027711706	0.00037048317
0.16474660	0.027010580	0.00036317919
0.16487709	0.027298192	0.00036777985
0.16500758	0.027588183	0.00036689426
0.16513808	0.027711897	0.00036954058
0.16526857	0.027721468	0.00036981757
0.16539907	0.027551423	0.00036689005
0.16552956	0.028452994	0.00037375434
0.16566005	0.028196996	0.00037353561
0.16579055	0.027927647	0.00036918424
0.16592104	0.027591600	0.00036942493
0.16605154	0.027274011	0.00036360240
0.16618203	0.027608105	0.00036854560
0.16631252	0.027255671	0.00036713817
0.16644302	0.027297567	0.00036481039
0.16657351	0.027658254	0.00036860653
0.16670401	0.027388116	0.00036717630
0.16683450	0.027874657	0.00036813381
0.16696499	0.027202434	0.00036498366
0.16709549	0.028063663	0.00036961029
0.16722598	0.026876820	0.00036466461
0.16735648	0.027772525	0.00036910748
0.16748697	0.027219205	0.00036370100
0.16761746	0.027464207	0.00036623554
0.16774796	0.028218566	0.00037003762
0.16787845	0.027574436	0.00036641519
0.16800895	0.027884844	0.00036744859
0.16813944	0.027404119	0.00036388972
0.16826993	0.027374865	0.00036421746
0.16840043	0.027922820	0.00036845570
0.16853092	0.027940496	0.00036589644
0.16866142	0.027522227	0.00036563366
0.16879191	0.027462974	0.00036666684
0.16892240	0.027869284	0.00036418259
0.16905290	0.028420996	0.00037048507
0.16918339	0.026856714	0.00036007249
0.16931389	0.027549591	0.00036524346
0.16944438	0.027478184	0.00036473306
0.16957487	0.028118547	0.00036521009
0.16970537	0.027874373	0.00036727042
0.16983586	0.027599486	0.00036380209
0.16996636	0.027385891	0.00036261972
0.17009685	0.027081738	0.00036278241
0.17022734	0.027463068	0.00036206379
0.17035784	0.027849481	0.00036464179
0.17048833	0.027748035	0.00036420438
0.17061883	0.028074325	0.00036814309
0.17074932	0.027543497	0.00036374843
0.17087981	0.027461611	0.00036422729
0.17101031	0.028343989	0.00036628330
0.17114080	0.027467198	0.00036233252
0.17127130	0.027757800	0.00036318806
0.17140179	0.027375512	0.00036306709
0.17153228	0.027654010	0.00036294324
0.17166278	0.027771481	0.00036415092
0.17179327	0.027288054	0.00036130361
0.17192377	0.026836006	0.00035821605
0.17205426	0.027708452	0.00036450853
0.17218475	0.027403878	0.00036242490
0.17231525	0.027720930	0.00036281999
0.17244574	0.027503204	0.00036087502
0.17257623	0.027721291	0.00036182688
0.17270673	0.027351651	0.00036049768
0.17283722	0.027353677	0.00036358003
0.17296772	0.027296728	0.00036146018
0.17309821	0.027687305	0.00036332541
0.17322870	0.027013569	0.00035622799
0.17335920	0.028208373	0.00036399868
0.17348969	0.028016452	0.00036430629
0.17362019	0.027297832	0.00036006533
0.17375068	0.027348917	0.00035957869
0.17388117	0.027786172	0.00036231878
0.17401167	0.027997833	0.00036184213
0.17414216	0.027870904	0.00036177219
0.17427266	0.027341516	0.00035811949
0.17440315	0.027750757	0.00036250194
0.17453364	0.027069544	0.00035674011
0.17466414	0.027840578	0.00035970301
0.17479463	0.028063001	0.00036300475
0.17492513	0.027433536	0.00036108786
0.17505562	0.027586795	0.00035917623
0.17518611	0.027804833	0.00036153561
0.17531661	0.027475666	0.00035829759
0.17544710	0.027809349	0.00035967824
0.17557760	0.027365752	0.00035863697
0.17570809	0.027083881	0.00035527404
0.17583858	0.027417994	0.00036013651
0.17596908	0.027422911	0.00035813127
0.17609957	0.028089011	0.00036093384
0.17623007	0.027579869	0.00036033239
0.17636056	0.027605916	0.00035884065
0.17649105	0.027418575	0.00035753735
0.17662155	0.027593607	0.00035947648
0.17675204	0.027541637	0.00035585139
0.17688254	0.027353276	0.00035835967
0.17701303	0.027188150	0.00035484755
0.17714352	0.027258312	0.00035688519
0.17727402	0.027416178	0.00035736970
0.17740451	0.027899196	0.00035986980
0.17753501	0.027421111	0.00035622121
0.17766550	0.027831751	0.00036132077
0.17779599	0.027420157	0.00035563669
0.17792649	0.027844004	0.00036099279
0.17805698	0.027458796	0.00035658633
0.17818748	0.027354695	0.00035658823
0.17831797	0.027261352	0.00035725741
0.17844846	0.027364992	0.00035447208
0.17857896	0.027009083	0.00035491194
0.17870945	0.028118574	0.00036070707
0.17883995	0.027173587	0.00035295299
0.17897044	0.027657259	0.00035770535
0.17910093	0.027389050	0.00035533654
0.17923143	0.027544824	0.00035666877
0.17936192	0.026899777	0.00035408880
0.17949242	0.027388812	0.00035404046
0.17962291	0.027179251	0.00035301468
0.17975340	0.027545000	0.00035620005
0.17988390	0.027888520	0.00035749083
0.18001439	0.027276666	0.00035459019
0.18014489	0.027851600	0.00035696447
0.18027538	0.028192208	0.00035797884
0.18040587	0.027289232	0.00035450690
0.18053637	0.027908170	0.00035585236
0.18066686	0.027700507	0.00035812835
0.18079736	0.027208267	0.00035346978
0.18092785	0.027319466	0.00035349623
0.18105834	0.027559947	0.00035470492
0.18118884	0.027453359	0.00035306437
0.18131933	0.027914005	0.00035784766
0.18144982	0.027311715	0.00035413142
0.18158032	0.027579509	0.00035786968
0.18171081	0.027483784	0.00036270290
0.18184131	0.026952560	0.00036159134
0.18197180	0.027651801	0.00036830791
0.18210229	0.027267153	0.00036962347
0.18223279	0.027579028	0.00036943974
0.18236328	0.027209966	0.00037195205
0.18249378	0.026637601	0.00036706282
0.18262427	0.028277197	0.00037998803
0.18275476	0.027874771	0.00037931389
0.18288526	0.027596751	0.00037782707
0.18301575	0.027364010	0.00037839755
0.18314625	0.026914697	0.00037633622
0.18327674	0.026986002	0.00037631096
0.18340723	0.027103097	0.00038258503
0.18353773	0.027442971	0.00038176137
0.18366822	0.027344622	0.00038366292
0.18379872	0.028041037	0.00038902654
0.18392921	0.027492245	0.00038472255
0.18405970	0.027893177	0.00039006873
0.18419020	0.027636781	0.00039018660
0.18432069	0.027916734	0.00038903891
0.18445119	0.027438574	0.00039063456
0.18458168	0.028119004	0.00039130099
0.18471217	0.028009944	0.00039360268
0.18484267	0.028207898	0.00039813096
0.18497316	0.027741140	0.00039333720
0.18510366	0.027824116	0.00039611563
0.18523415	0.028188902	0.00039791491
0.18536464	0.027463493	0.00039528658
0.18549514	0.027627563	0.00039797872
0.18562563	0.027137874	0.00039337403
0.18575613	0.027252003	0.00039562666
0.18588662	0.027602945	0.00040023519
0.18601711	0.027904893	0.00039790791
0.18614761	0.027435608	0.00039862067
0.18627810	0.027342693	0.00039849627
0.18640860	0.027230778	0.00039982685
0.18653909	0.026928851	0.00039098986
0.18666958	0.027410494	0.00038783233
0.18680008	0.026939518	0.00038357133
0.18693057	0.027241212	0.00038551273
0.18706107	0.027095673	0.00038093433
0.18719156	0.027527582	0.00038459776
0.18732205	0.027147718	0.00037799827
0.18745255	0.027585111	0.00038023515
0.18758304	0.026686526	0.00037362884
0.18771354	0.027400240	0.00037524298
0.18784403	0.027306081	0.00037599716
0.18797452	0.027087120	0.00037308040
0.18810502	0.027154543	0.00037121433
0.18823551	0.027091344	0.00037104038
0.18836601	0.026929675	0.00036834810
0.18849650	0.027237224	0.00036983268
0.18862699	0.027851001	0.00037376766
0.18875749	0.027018423	0.00036530868
0.18888798	0.026930484	0.00036663263
0.18901848	0.027474042	0.00036681686
0.18914897	0.027215818	0.00036635306
0.18927946	0.027016236	0.00036493262
0.18940996	0.027411543	0.00036496849
0.18954045	0.028101952	0.00036793016
0.18967095	0.027045101	0.00036288170
0.18980144	0.027062633	0.00036102264
0.18993193	0.027047372	0.00036311410
0.19006243	0.027370414	0.00036112860
0.19019292	0.026780554	0.00035750039
0.19032342	0.026958266	0.00035694536
0.19045391	0.027355219	0.00035885067
0.19058440	0.027533183	0.00036200567
0.19071490	0.028383327	0.00036491898
0.19084539	0.027810189	0.00035971917
0.19097588	0.026729955	0.00035431882
0.19110638	0.027440217	0.00035650579
0.19123687	0.027411513	0.00035763245
0.19136737	0.027539478	0.00035868379
0.19149786	0.027741083	0.00035745011
0.19162835	0.027213531	0.00035538616
0.19175885	0.027551845	0.00035434090
0.19188934	0.027829641	0.00035676720
0.19201984	0.027563976	0.00035575474
0.19215033	0.027631802	0.00035552115
0.19228082	0.027707333	0.00035579192
0.19241132	0.027952716	0.00035611007
0.19254181	0.027505106	0.00035281618
0.19267231	0.028090245	0.00035925294
0.19280280	0.027093251	0.00035077752
0.19293329	0.027319147	0.00035311573
0.19306379	0.027606976	0.00035489344
0.19319428	0.027611592	0.00035197851
0.19332478	0.027463601	0.00035211573
0.19345527	0.027352537	0.00035243989
0.19358576	0.027487998	0.00035246878
0.19371626	0.027199141	0.00035148108
0.19384675	0.027522597	0.00035042976
0.19397725	0.027035211	0.00035118239
0.19410774	0.027791715	0.00035478225
0.19423823	0.027537942	0.00035178833
0.19436873	0.027374766	0.00035225357
0.19449922	0.027306382	0.00034928878
0.19462972	0.026580383	0.00034680767
0.19476021	0.027326624	0.00035163585
0.19489070	0.027538409	0.00035027528
0.19502120	0.027409984	0.00035196065
0.19515169	0.027184624	0.00034917795
0.19528219	0.027058800	0.00034710716
0.19541268	0.027838621	0.00035316215
0.19554317	0.027755198	0.00035083220
0.19567367	0.027742960	0.00035230276
0.19580416	0.027522070	0.00035188267
0.19593466	0.027344157	0.00034700393
0.19606515	0.027146888	0.00034810628
0.19619564	0.027151519	0.00034779462
0.19632614	0.027223937	0.00034695941
0.19645663	0.027313115	0.00034882187
0.19658713	0.026934974	0.00034514416
0.19671762	0.027535928	0.00034885759
0.19684811	0.027065280	0.00034674162
0.19697861	0.027083913	0.00034513507
0.19710910	0.027915814	0.00035191360
0.19723960	0.027129081	0.00034653128
0.19737009	0.027602445	0.00034843889
0.19750058	0.026965428	0.00034612670
0.19763108	0.026860124	0.00034272638
0.19776157	0.027854848	0.00035135794
0.19789207	0.027266568	0.00034768507
0.19802256	0.027355533	0.00034518992
0.19815305	0.027592422	0.00034828642
0.19828355	0.027404273	0.00034652397
0.19841404	0.028383060	0.00035359096
0.19854454	0.027384430	0.00034722067
0.19867503	0.027090349	0.00034434347
0.19880552	0.027317224	0.00034717082
0.19893602	0.027495941	0.00034576001
0.19906651	0.026996170	0.00034420516
0.19919701	0.027643823	0.00034930159
0.19932750	0.027289436	0.00034506483
0.19945799	0.027873447	0.00034835087
0.19958849	0.026786382	0.00034304445
0.19971898	0.027069356	0.00034275509
0.19984947	0.027176219	0.00034575760
0.19997997	0.027078553	0.00034510347
0.20011046	0.027566968	0.00034696924
0.20024096	0.027549704	0.00034602197
0.20037145	0.027332480	0.00034419325
0.20050194	0.027834878	0.00034832258
0.20063244	0.027245398	0.00034497506
0.20076293	0.027213465	0.00034497506
0.20089343	0.027034858	0.00034429146
0.20102392	0.027183795	0.00034250908
0.20115441	0.027356096	0.00034384368
0.20128491	0.027738826	0.00034753385
0.20141540	0.027688686	0.00034459519
0.20154590	0.027137047	0.00034314729
0.20167639	0.026668327	0.00033950513
0.20180688	0.026992333	0.00034120360
0.20193738	0.026992232	0.00034211399
0.20206787	0.027273152	0.00034332019
0.20219837	0.026560515	0.00033913612
0.20232886	0.026514830	0.00033895257
0.20245935	0.027750185	0.00034438921
0.20258985	0.026797417	0.00034037207
0.20272034	0.027661364	0.00034450345
0.20285084	0.027276803	0.00034322447
0.20298133	0.027770429	0.00034559862
0.20311182	0.026945150	0.00033889441
0.20324232	0.027321767	0.00034247705
0.20337281	0.027122331	0.00034147762
0.20350331	0.027478713	0.00034218368
0.20363380	0.026939481	0.00033995862
0.20376429	0.027107444	0.00033910958
0.20389479	0.027096493	0.00034083646
0.20402528	0.027147597	0.00033975718
0.20415578	0.026983867	0.00033829278
0.20428627	0.026934747	0.00034014755
0.20441676	0.027062150	0.00033894434
0.20454726	0.027544423	0.00034090707
0.20467775	0.027379125	0.00034233840
0.20480825	0.027223499	0.00033863860
0.20493874	0.026987595	0.00033951265
0.20506923	0.027024128	0.00033834886
0.20519973	0.026928165	0.00033728099
0.20533022	0.027210100	0.00034044311
0.20546072	0.027555546	0.00034172160
0.20559121	0.027286434	0.00034059465
0.20572170	0.027338708	0.00033971684
0.20585220	0.027131478	0.00033749819
0.20598269	0.027976561	0.00034358649
0.20611319	0.027264714	0.00034001285
0.20624368	0.026552177	0.00033493702
0.20637417	0.026828584	0.00033769815
0.20650467	0.027512418	0.00033928807
0.20663516	0.026998786	0.00033721814
0.20676566	0.027513054	0.00034179751
0.20689615	0.028159774	0.00034254776
0.20702664	0.027570124	0.00033962961
0.20715714	0.026969807	0.00033680614
0.20728763	0.026938845	0.00033573598
0.20741813	0.027059965	0.00033768563
0.20754862	0.026773705	0.00033487497
0.20767911	0.027604543	0.00034120330
0.20780961	0.027486680	0.00033888481
0.20794010	0.027185679	0.00033680515
0.20807060	0.027090736	0.00033679064
0.20820109	0.026924442	0.00033450882
0.20833158	0.027316804	0.00033862034
0.20846208	0.027124987	0.00033829408
0.20859257	0.026907785	0.00033375674
0.20872306	0.026799615	0.00033591213
0.20885356	0.026591938	0.00033355461
0.20898405	0.026965130	0.00033603172
0.20911455	0.026782418	0.00033517819
0.20924504	0.027087924	0.00033606335
0.20937553	0.026674873	0.00033326523
0.20950603	0.027088407	0.00033690971
0.20963652	0.027596070	0.00033731492
0.20976702	0.027145395	0.00033735308
0.20989751	0.026772462	0.00033389929
0.21002800	0.026617636	0.00033266854
0.21015850	0.027238610	0.00033654716
0.21028899	0.027201667	0.00033431462
0.21041949	0.027348298	0.00033856044
0.21054998	0.027345654	0.00033734401
0.21068047	0.027102920	0.00033478761
0.21081097	0.027470560	0.00033744177
0.21094146	0.026936939	0.00033443044
0.21107196	0.028131563	0.00034203889
0.21120245	0.027879845	0.00033954433
0.21133294	0.027435244	0.00033565304
0.21146344	0.026770471	0.00033280001
0.21159393	0.026559335	0.00033048089
0.21172443	0.026979775	0.00033397464
0.21185492	0.026827276	0.00033339919
0.21198541	0.026832088	0.00033244817
0.21211591	0.027183029	0.00033513932
0.21224640	0.027472495	0.00033782708
0.21237690	0.027483400	0.00033537554
0.21250739	0.027006923	0.00033425955
0.21263788	0.027077210	0.00033311533
0.21276838	0.027563297	0.00033697485
0.21289887	0.027092744	0.00033348465
0.21302937	0.027222161	0.00033229550
0.21315986	0.027093615	0.00033377529
0.21329035	0.026798117	0.00033166777
0.21342085	0.027350947	0.00033533727
0.21355134	0.026780788	0.00033099809
0.21368184	0.027305970	0.00033406129
0.21381233	0.027841223	0.00033644546
0.21394282	0.027014469	0.00033368450
0.21407332	0.026820967	0.00033000757
0.21420381	0.027643383	0.00033693103
0.21433431	0.027204330	0.00033275407
0.21446480	0.027182166	0.00033161467
0.21459529	0.027120843	0.00033322252
0.21472579	0.026667529	0.00032932206
0.21485628	0.026964977	0.00033230309
0.21498678	0.026725970	0.00033056747
0.21511727	0.026566884	0.00032736716
0.21524776	0.027588099	0.00033467207
0.21537826	0.026711756	0.00032923323
0.21550875	0.026931480	0.00033116696
0.21563925	0.026770938	0.00033091972
0.21576974	0.026968435	0.00033046456
0.21590023	0.027800789	0.00033427071
0.21603073	0.026305256	0.00032780611
0.21616122	0.027490237	0.00033359170
0.21629172	0.026583267	0.00032938674
0.21642221	0.027763296	0.00033484406
0.21655270	0.027491050	0.00033304615
0.21668320	0.027112700	0.00033170047
0.21681369	0.026998008	0.00032860006
0.21694419	0.026732103	0.00032988227
0.21707468	0.027478617	0.00033279797
0.21720517	0.027322145	0.00033157225
0.21733567	0.027437751	0.00033166493
0.21746616	0.027082874	0.00033039788
0.21759665	0.026778371	0.00032970626
0.21772715	0.026885359	0.00033085336
0.21785764	0.027179227	0.00032965122
0.21798814	0.027338746	0.00033171317
0.21811863	0.027103200	0.00032977761
0.21824912	0.027256571	0.00033096320
0.21837962	0.027595441	0.00033309863
0.21851011	0.027390001	0.00032999352
0.21864061	0.027142933	0.00033101530
0.21877110	0.026690323	0.00032681756
0.21890159	0.026760709	0.00032730829
0.21903209	0.027598114	0.00033219255
0.21916258	0.026983747	0.00032843307
0.21929308	0.027135744	0.00032988962
0.21942357	0.027450632	0.00033122552
0.21955406	0.026996540	0.00032716591
0.21968456	0.027180594	0.00033040880
0.21981505	0.026835527	0.00032713921
0.21994555	0.026729968	0.00032637918
0.22007604	0.027200673	0.00032947682
0.22020653	0.027186355	0.00032807167
0.22033703	0.027080487	0.00032842235
0.22046752	0.026930843	0.00032858397
0.22059802	0.027411271	0.00032804392
0.22072851	0.027497973	0.00033080723
0.22085900	0.027354746	0.00032856405
0.22098950	0.027279164	0.00032849958
0.22111999	0.027441150	0.00033029549
0.22125049	0.027780495	0.00033043752
0.22138098	0.026999987	0.00032736743
0.22151147	0.027844516	0.00033212188
0.22164197	0.026614820	0.00032431183
0.22177246	0.027104949	0.00032814166
0.22190296	0.026754244	0.00032528248
0.22203345	0.027271101	0.00032861018
0.22216394	0.027007928	0.00032816627
0.22229444	0.027466945	0.00032757500
0.22242493	0.027534844	0.00032912878
0.22255543	0.026919667	0.00032618499
0.22268592	0.026094328	0.00032216814
0.22281641	0.026776534	0.00032625389
0.22294691	0.027071828	0.00032640050
0.22307740	0.027088592	0.00032617145
0.22320790	0.027647711	0.00033001100
0.22333839	0.026777850	0.00032441580
0.22346888	0.026775231	0.00032584316
0.22359938	0.027276765	0.00032725357
0.22372987	0.026571119	0.00032338494
0.22386037	0.027586535	0.00032970798
0.22399086	0.027039135	0.00032464100
0.22412135	0.026960808	0.00032488711
0.22425185	0.026821478	0.00032417990
0.22438234	0.027280972	0.00032654365
0.22451284	0.027176312	0.00032690369
0.22464333	0.026942398	0.00032332838
0.22477382	0.027083535	0.00032666750
0.22490432	0.027189921	0.00032663209
0.22503481	0.027123967	0.00032425721
0.22516531	0.026834520	0.00032499357
0.22529580	0.026472988	0.00032072907
0.22542629	0.027354453	0.00032668096
0.22555679	0.027184746	0.00032656723
0.22568728	0.026880913	0.00032213982
0.22581778	0.027031922	0.00032488194
0.22594827	0.026778904	0.00032402846
0.22607876	0.026904789	0.00032340931
0.22620926	0.026815043	0.00032401610
0.22633975	0.027006930	0.00032355955
0.22647025	0.026846754	0.00032342844
0.22660074	0.027056578	0.00032446864
0.22673123	0.027205531	0.00032427154
0.22686173	0.027162173	0.00032518003
0.22699222	0.026693852	0.00032189002
0.22712271	0.027098168	0.00032407761
0.22725321	0.027123714	0.00032451883
0.22738370	0.026619640	0.00032170368
0.22751420	0.026649742	0.00032209991
0.22764469	0.026761289	0.00032273184
0.22777518	0.026598272	0.00031995016
0.22790568	0.027125781	0.00032336110
0.22803617	0.026831567	0.00032203777
0.22816667	0.027200688	0.00032369288
0.22829716	0.026750847	0.00032209010
0.22842765	0.027167885	0.00032287550
0.22855815	0.027243904	0.00032337684
0.22868864	0.026952379	0.00032235373
0.22881914	0.027148985	0.00032302802
0.22894963	0.027847493	0.00032789311
0.22908012	0.026751657	0.00032092302
0.22921062	0.027644115	0.00032538668
0.22934111	0.026856349	0.00032256729
0.22947161	0.027398932	0.00032379092
0.22960210	0.027177212	0.00032300752
0.22973259	0.027124070	0.00032254318
0.22986309	0.027448188	0.00032362598
0.22999358	0.026949219	0.00032223222
0.23012408	0.026466952	0.00031766393
0.23025457	0.027440750	0.00032463686
0.23038506	0.026972346	0.00032095959
0.23051556	0.026845589	0.00031945257
0.23064605	0.026682939	0.00031960935
0.23077655	0.027493739	0.00032822751
0.23090704	0.027235499	0.00033093808
0.23103753	0.026249216	0.00032747593
0.23116803	0.026891197	0.00033126316
0.23129852	0.026943324	0.00033482450
0.23142902	0.027820818	0.00034053760
0.23155951	0.026437770	0.00033428329
0.23169000	0.027382920	0.00033994083
0.23182050	0.026837670	0.00033800943
0.23195099	0.026302133	0.00033733618
0.23208149	0.027077334	0.00034255344
0.23221198	0.026514247	0.00033815426
0.23234247	0.026106714	0.00033915879
0.23247297	0.027392432	0.00034747377
0.23260346	0.026698844	0.00034329841
0.23273396	0.026865617	0.00034653782
0.23286445	0.026463278	0.00034391713
0.23299494	0.028132666	0.00035461225
0.23312544	0.026851386	0.00034897962
0.23325593	0.027029275	0.00034940219
0.23338643	0.026264375	0.00034508479
0.23351692	0.026829406	0.00034764218
0.23364741	0.026963811	0.00034659120
0.23377791	0.027435891	0.00035275631
0.23390840	0.027339310	0.00034943971
0.23403890	0.027260790	0.00034959556
0.23416939	0.027360400	0.00034990853
0.23429988	0.027331836	0.00035090219
0.23443038	0.026730551	0.00034864837
0.23456087	0.027383203	0.00035052647
0.23469137	0.027343546	0.00035186308
0.23482186	0.026905701	0.00035025327
0.23495235	0.027318258	0.00035186617
0.23508285	0.027126799	0.00035186833
0.23521334	0.026814854	0.00034895296
0.23534384	0.027830948	0.00035614813
0.23547433	0.027003078	0.00035209561
0.23560482	0.027312412	0.00035224827
0.23573532	0.027081713	0.00035366012
0.23586581	0.026987809	0.00035163393
0.23599630	0.026790372	0.00035107484
0.23612680	0.027125636	0.00035400366
0.23625729	0.026519218	0.00034877075
0.23638779	0.026688456	0.00035226946
0.23651828	0.026844795	0.00035308993
0.23664877	0.025973792	0.00034655411
0.23677927	0.027061424	0.00035400101
0.23690976	0.027181385	0.00035398568
0.23704026	0.027747289	0.00035853851
0.23717075	0.026519114	0.00035051494
0.23730124	0.027115546	0.00035395588
0.23743174	0.026160932	0.00035060538
0.23756223	0.026759166	0.00035437114
0.23769273	0.026868727	0.00035329783
0.23782322	0.026691717	0.00035394301
0.23795371	0.027137355	0.00035606875
0.23808421	0.026731003	0.00035373693
0.23821470	0.027413957	0.00035893038
0.23834520	0.027055603	0.00035496120
0.23847569	0.027079660	0.00035718138
0.23860618	0.027102160	0.00035642032
0.23873668	0.027068613	0.00035788508
0.23886717	0.027077299	0.00035755630
0.23899767	0.026506194	0.00035151135
0.23912816	0.026616395	0.00035599186
0.23925865	0.027010173	0.00035799892
0.23938915	0.027190368	0.00035722978
0.23951964	0.027141488	0.00035749797
0.23965014	0.027082052	0.00035801088
0.23978063	0.026835783	0.00035617341
0.23991112	0.026750541	0.00035650524
0.24004162	0.027011274	0.00035642510
0.24017211	0.026539211	0.00035687374
0.24030261	0.026743614	0.00035614605
0.24043310	0.026926057	0.00035654086
0.24056359	0.027281248	0.00036112876
0.24069409	0.026809668	0.00035519030
0.24082458	0.027279459	0.00036106759
0.24095508	0.027051062	0.00036109306
0.24108557	0.026955082	0.00035610665
0.24121606	0.026708869	0.00035798469
0.24134656	0.026818806	0.00035810470
0.24147705	0.027706489	0.00036281600
0.24160755	0.026846616	0.00035925139
0.24173804	0.026318352	0.00035429694
0.24186853	0.026941904	0.00036054697
0.24199903	0.027110113	0.00036079068
0.24212952	0.026654858	0.00035587949
0.24226002	0.027038940	0.00036135936
0.24239051	0.027263523	0.00036113481
0.24252100	0.026858874	0.00035920870
0.24265150	0.027372041	0.00036301999
0.24278199	0.026948740	0.00035961171
0.24291249	0.026942067	0.00036041227
0.24304298	0.026719881	0.00035949742
0.24317347	0.027184827	0.00036186866
0.24330397	0.027473300	0.00036403426
0.24343446	0.026839875	0.00036050558
0.24356496	0.026534233	0.00035846529
0.24369545	0.026468599	0.00035927725
0.24382594	0.026805955	0.00035872777
0.24395644	0.027451909	0.00036529626
0.24408693	0.027014095	0.00036232387
0.24421743	0.027052634	0.00036147303
0.24434792	0.027011525	0.00036533607
0.24447841	0.027011497	0.00036133463
0.24460891	0.026492404	0.00035949606
0.24473940	0.027109006	0.00036389825
0.24486989	0.026886275	0.00036002129
0.24500039	0.027201728	0.00036409155
0.24513088	0.026905813	0.00036081625
0.24526138	0.026702752	0.00036184646
0.24539187	0.027073915	0.00036314880
0.24552236	0.027208389	0.00036212944
0.24565286	0.026727311	0.00036127623
0.24578335	0.026581933	0.00036062430
0.24591385	0.027431275	0.00036527799
0.24604434	0.026998608	0.00036512484
0.24617483	0.027351689	0.00036515710
0.24630533	0.026771485	0.00036182525
0.24643582	0.026601310	0.00036227753
0.24656632	0.026363689	0.00035886225
0.24669681	0.026584218	0.00036320816
0.24682730	0.026730688	0.00036062779
0.24695780	0.026907491	0.00036354916
0.24708829	0.026885202	0.00036290946
0.24721879	0.027112362	0.00036337297
0.24734928	0.026519316	0.00036300635
0.24747977	0.027255717	0.00036590499
0.24761027	0.026981216	0.00036380938
0.24774076	0.027362979	0.00036637642
0.24787126	0.026962193	0.00036406765
0.24800175	0.027080883	0.00036565628
0.24813224	0.026949443	0.00036598345
0.24826274	0.026946537	0.00036265106
0.24839323	0.026023373	0.00035976601
0.24852373	0.026720781	0.00036354687
0.24865422	0.026540742	0.00036243382
0.24878471	0.026718294	0.00036502435
0.24891521	0.027249053	0.00036549577
0.24904570	0.026299513	0.00036233854
0.24917620	0.026995547	0.00036640780
0.24930669	0.027233651	0.00036575711
0.24943718	0.026512083	0.00036426394
0.24956768	0.026765679	0.00036466569
0.24969817	0.026555380	0.00036331187
0.24982867	0.026523275	0.00036507743
0.24995916	0.026380317	0.00036225762
0.25008965	0.027132564	0.00036784446
0.25022015	0.026767655	0.00036460338
0.25035064	0.026678329	0.00036442344
0.25048114	0.027050115	0.00036866764
0.25061163	0.026806737	0.00036261223
0.25074212	0.027200261	0.00036726256
0.25087262	0.026680326	0.00036701551
0.25100311	0.026661913	0.00036253724
0.25113361	0.027194851	0.00036792876
0.25126410	0.026988707	0.00036619934
0.25139459	0.027238848	0.00036804526
0.25152509	0.026970002	0.00036833543
0.25165558	0.026519852	0.00036192316
0.25178608	0.026740221	0.00036710406
0.25191657	0.026519293	0.00036538216
0.25204706	0.026852517	0.00036412829
0.25217756	0.027339954	0.00037126540
0.25230805	0.026709921	0.00036513239
0.25243855	0.026521177	0.00036494852
0.25256904	0.027361606	0.00037155119
0.25269953	0.027205648	0.00036620790
0.25283003	0.026948932	0.00036905381
0.25296052	0.026513226	0.00036501317
0.25309102	0.026579395	0.00036570898
0.25322151	0.026552036	0.00036463010
0.25335200	0.026725187	0.00036511613
0.25348250	0.027321134	0.00037079167
0.25361299	0.026939749	0.00036890553
0.25374349	0.026149192	0.00036157976
0.25387398	0.027271626	0.00037159083
0.25400447	0.027068815	0.00036917424
0.25413497	0.025922151	0.00036128346
0.25426546	0.026778600	0.00036911131
0.25439595	0.027216469	0.00036917360
0.25452645	0.026354515	0.00036470352
0.25465694	0.027509105	0.00037201112
0.25478744	0.027412960	0.00037033128
0.25491793	0.026809301	0.00036784216
0.25504842	0.027278463	0.00036920697
0.25517892	0.026928206	0.00036977479
0.25530941	0.026786701	0.00037994379
0.25543991	0.026074920	0.00037504371
0.25557040	0.026393507	0.00038098794
0.25570089	0.027115161	0.00038904536
0.25583139	0.026258761	0.00038466260
0.25596188	0.026883536	0.00039290764
0.25609238	0.026166178	0.00038892452
0.25622287	0.026970538	0.00039571034
0.25635336	0.026742766	0.00039805258
0.25648386	0.027149874	0.00040199708
0.25661435	0.026699359	0.00040017161
0.25674485	0.026318073	0.00039977385
0.25687534	0.026827615	0.00040492959
0.25700583	0.026677489	0.00040523303
0.25713633	0.026602432	0.00040673389
0.25726682	0.027774292	0.00041702514
0.25739732	0.026581084	0.00041127795
0.25752781	0.026659191	0.00041350354
0.25765830	0.026690811	0.00041468027
0.25778880	0.026732598	0.00041530165
0.25791929	0.026392874	0.00041596964
0.25804979	0.027473635	0.00042546442
0.25818028	0.026475697	0.00041850407
0.25831077	0.027044931	0.00042571258
0.25844127	0.026964486	0.00042396854
0.25857176	0.026545686	0.00042408701
0.25870226	0.026460097	0.00042482083
0.25883275	0.026397426	0.00042715404
0.25896324	0.026910200	0.00043171013
0.25909374	0.026712858	0.00043240057
0.25922423	0.025664481	0.00042603580
0.25935473	0.026784657	0.00043349480
0.25948522	0.026930398	0.00043836852
0.25961571	0.026447012	0.00043363464
0.25974621	0.027317448	0.00044006123
0.25987670	0.026977718	0.00043910397
0.26000720	0.026349028	0.00043597164
0.26013769	0.026858673	0.00044137522
0.26026818	0.027037413	0.00044264461
0.26039868	0.026171204	0.00043663324
0.26052917	0.026721373	0.00044241678
0.26065967	0.026712759	0.00044036703
0.26079016	0.026345468	0.00044151296
0.26092065	0.026349589	0.00044197654
0.26105115	0.026035540	0.00044030242
0.26118164	0.026214899	0.00044305738
0.26131214	0.026031597	0.00044128249
0.26144263	0.026638338	0.00044642565
0.26157312	0.026460996	0.00044400477
0.26170362	0.027390729	0.00045542258
0.26183411	0.027328059	0.00045385721
0.26196461	0.026356264	0.00044573056
0.26209510	0.025868348	0.00044501153
0.26222559	0.026382182	0.00044973389
0.26235609	0.027226408	0.00045747746
0.26248658	0.027158315	0.00045699724
0.26261708	0.027369423	0.00045583734
0.26274757	0.027471680	0.00046173379
0.26287806	0.027347907	0.00045998766
0.26300856	0.026196696	0.00045243250
0.26313905	0.026587116	0.00045668672
0.26326954	0.026651657	0.00045427114
0.26340004	0.026125812	0.00045409328
0.26353053	0.025787843	0.00045090366
0.26366103	0.026443713	0.00045585694
0.26379152	0.026740557	0.00046012996
0.26392201	0.026643866	0.00045993170
0.26405251	0.026258130	0.00045779098
0.26418300	0.025827928	0.00045747899
0.26431350	0.026890893	0.00046147175
0.26444399	0.026055777	0.00046097520
0.26457448	0.026788105	0.00046312420
0.26470498	0.026554726	0.00046471801
0.26483547	0.026682632	0.00046616762
0.26496597	0.027278259	0.00046979490
0.26509646	0.027110883	0.00046961335
0.26522695	0.027137418	0.00047293569
0.26535745	0.026349032	0.00046388633
[truncated: 572 more rows]
