# Supplementary material for: Rationally seeded computational protein design of ɑ-helical barrels
Source: Nat Chem Biol. 2024 Jun 20;20(8):991–9. doi: 10.1038/s41589-024-01642-0 (PMC11288890; doi:10.1038/s41589-024-01642-0)
Supplement: Supplementary file 5 — PDB files used for making figure panels h–j. [file 41589_2024_1642_MOESM5_ESM.zip › KIA_RP_RSPD_NatChemBiol_data_Figure3/sc-CC-7-LI_panels_c-g/SAXS_panel_g/LI_SAXS_raw/b21-438120_00202.dat]

0.0045000000	1.0234315	0.0098157619
0.0046304940	0.92972879	0.0090962101
0.0047609879	0.82515465	0.0083442658
0.0048914819	0.78166673	0.0081516544
0.0050219759	0.70664517	0.0073501283
0.0051524699	0.62719807	0.0068559545
0.0052829638	0.57497780	0.0063981280
0.0054134578	0.53311466	0.0059768621
0.0055439518	0.49795434	0.0058811226
0.0056744457	0.47098810	0.0054294605
0.0058049397	0.42864512	0.0051236551
0.0059354337	0.40139997	0.0050826414
0.0060659277	0.37167159	0.0046477107
0.0061964216	0.35662251	0.0046734259
0.0063269156	0.33275640	0.0044202803
0.0064574096	0.30313320	0.0041243566
0.0065879035	0.29418147	0.0040933619
0.0067183975	0.27312488	0.0038218913
0.0068488915	0.26172843	0.0037769377
0.0069793855	0.24856360	0.0037074277
0.0071098794	0.23645985	0.0034754721
0.0072403734	0.22192603	0.0033745448
0.0073708674	0.21180789	0.0032819701
0.0075013613	0.20794123	0.0031953166
0.0076318553	0.19728425	0.0031326803
0.0077623493	0.19327948	0.0030039007
0.0078928433	0.17598476	0.0028605011
0.0080233372	0.17256980	0.0028154266
0.0081538312	0.16339472	0.0026964147
0.0082843252	0.15702200	0.0026484869
0.0084148191	0.15415427	0.0025938522
0.0085453131	0.14762353	0.0024956497
0.0086758071	0.14384215	0.0024589300
0.0088063011	0.13089927	0.0023035794
0.0089367950	0.13186112	0.0023244689
0.0090672890	0.12550693	0.0022516302
0.0091977830	0.11947413	0.0021478984
0.0093282769	0.11683043	0.0021459366
0.0094587709	0.10979492	0.0020184118
0.0095892649	0.11083082	0.0020412529
0.0097197588	0.10671910	0.0020000846
0.0098502528	0.098250524	0.0018939915
0.0099807468	0.096880515	0.0018661950
0.010111241	0.094329144	0.0018414670
0.010241735	0.092520964	0.0017710808
0.010372229	0.089926428	0.0017595464
0.010502723	0.087750734	0.0017222588
0.010633217	0.085219414	0.0016823262
0.010763711	0.084198516	0.0016560522
0.010894205	0.080987985	0.0015898345
0.011024699	0.073005495	0.0015163473
0.011155193	0.073407640	0.0015107501
0.011285687	0.073174608	0.0014813765
0.011416180	0.067783161	0.0014201850
0.011546674	0.065939650	0.0013678177
0.011677168	0.062903873	0.0013255409
0.011807662	0.063954471	0.0013173194
0.011938156	0.064756661	0.0013180008
0.012068650	0.060459904	0.0012720646
0.012199144	0.062108939	0.0012680576
0.012329638	0.060285584	0.0012204434
0.012460132	0.059927538	0.0012139424
0.012590626	0.057217455	0.0011645543
0.012721120	0.056220538	0.0011383833
0.012851614	0.055294790	0.0011078904
0.012982108	0.055430947	0.0010921419
0.013112602	0.052944093	0.0010698484
0.013243096	0.053131823	0.0010584059
0.013373590	0.050315506	0.0010294205
0.013504084	0.051901140	0.0010440955
0.013634578	0.049167142	0.00099986535
0.013765072	0.049939088	0.0010091249
0.013895566	0.046886932	0.00097195177
0.014026060	0.047573591	0.00096150395
0.014156554	0.048562314	0.00098291097
0.014287048	0.046254855	0.00094279281
0.014417542	0.045997267	0.00093117808
0.014548036	0.045393331	0.00093498511
0.014678530	0.045547182	0.00091868723
0.014809024	0.044055496	0.00090954638
0.014939518	0.044040677	0.00090122610
0.015070012	0.044395928	0.00089582801
0.015200506	0.043899515	0.00089330170
0.015331000	0.043731762	0.00088027692
0.015461494	0.041990527	0.00086141609
0.015591988	0.040512614	0.00084621290
0.015722482	0.040842004	0.00083664183
0.015852975	0.040082832	0.00083034363
0.015983469	0.038418477	0.00081187408
0.016113963	0.039132126	0.00080926791
0.016244457	0.040442946	0.00082879949
0.016374951	0.039131373	0.00080563297
0.016505445	0.038638953	0.00080160993
0.016635939	0.038962956	0.00080166600
0.016766433	0.038528931	0.00078365673
0.016896927	0.039272581	0.00079548804
0.017027421	0.037143950	0.00076942308
0.017157915	0.038350667	0.00077682735
0.017288409	0.037388902	0.00076717461
0.017418903	0.037377235	0.00075555194
0.017549397	0.036964709	0.00075624259
0.017679891	0.038791680	0.00077148511
0.017810385	0.037085666	0.00074872698
0.017940879	0.036062940	0.00074069316
0.018071373	0.036258881	0.00073398545
0.018201867	0.038138536	0.00075330256
0.018332361	0.034613633	0.00071805424
0.018462855	0.036574824	0.00072509050
0.018593349	0.036418157	0.00072688334
0.018723843	0.035639210	0.00071575534
0.018854337	0.035144472	0.00070459255
0.018984831	0.035168006	0.00070806845
0.019115325	0.035123697	0.00069935174
0.019245819	0.035899129	0.00071126552
0.019376313	0.035186387	0.00069864272
0.019506807	0.035460992	0.00069469611
0.019637301	0.035223646	0.00069866511
0.019767795	0.035487308	0.00069060830
0.019898289	0.035997612	0.00069608852
0.020028783	0.034730777	0.00068367378
0.020159277	0.034877473	0.00067773036
0.020289771	0.034239930	0.00067441900
0.020420264	0.035097063	0.00067525325
0.020550758	0.034136418	0.00066522811
0.020681252	0.033309140	0.00066197580
0.020811746	0.034602454	0.00066462787
0.020942240	0.034410008	0.00065743100
0.021072734	0.033757274	0.00065890226
0.021203228	0.033551151	0.00064595244
0.021333722	0.033950417	0.00065559390
0.021464216	0.034039344	0.00065245258
0.021594710	0.032867499	0.00063303265
0.021725204	0.032963720	0.00064578914
0.021855698	0.032442840	0.00062424271
0.021986192	0.032749108	0.00063100451
0.022116686	0.032708555	0.00063368544
0.022247180	0.033595132	0.00062984456
0.022377674	0.033385287	0.00063318269
0.022508168	0.033699925	0.00063005615
0.022638662	0.032964657	0.00061964285
0.022769156	0.033062360	0.00062753358
0.022899650	0.033035439	0.00061580286
0.023030144	0.032153521	0.00061583582
0.023160638	0.033004788	0.00061791280
0.023291132	0.032714446	0.00060867474
0.023421626	0.033646610	0.00062012711
0.023552120	0.033300058	0.00061228963
0.023682614	0.032631124	0.00060226903
0.023813108	0.032101425	0.00060478460
0.023943602	0.032483801	0.00059996301
0.024074096	0.032793862	0.00060023244
0.024204590	0.032074788	0.00059672637
0.024335084	0.031435601	0.00058371713
0.024465578	0.033070887	0.00060136237
0.024596072	0.033104760	0.00059476300
0.024726566	0.033259582	0.00059789290
0.024857060	0.032274347	0.00058990011
0.024987553	0.031097853	0.00057072791
0.025118047	0.032755986	0.00059121956
0.025248541	0.031958264	0.00058052323
0.025379035	0.031955198	0.00057465612
0.025509529	0.031630689	0.00057761592
0.025640023	0.032703251	0.00057747535
0.025770517	0.031562285	0.00057128123
0.025901011	0.032015507	0.00057379971
0.026031505	0.031383980	0.00056418355
0.026161999	0.032422226	0.00057384271
0.026292493	0.032338383	0.00056856297
0.026422987	0.031466234	0.00056213997
0.026553481	0.031336723	0.00056139404
0.026683975	0.030351866	0.00054866103
0.026814469	0.032113296	0.00056351873
0.026944963	0.031909998	0.00055956040
0.027075457	0.032352559	0.00056095825
0.027205951	0.030686041	0.00055170386
0.027336445	0.030525385	0.00054262280
0.027466939	0.031177065	0.00054753369
0.027597433	0.030750742	0.00054669160
0.027727927	0.032145599	0.00055159142
0.027858421	0.031753340	0.00055351831
0.027988915	0.030760180	0.00054007016
0.028119409	0.032126968	0.00054740979
0.028249903	0.032030927	0.00055017837
0.028380397	0.031563397	0.00053873671
0.028510891	0.032396989	0.00055117496
0.028641385	0.031869268	0.00054482086
0.028771879	0.031367019	0.00053403832
0.028902373	0.030449722	0.00052974548
0.029032867	0.030733456	0.00053007250
0.029163361	0.032012666	0.00053596521
0.029293855	0.031333788	0.00053536983
0.029424349	0.031507377	0.00052869189
0.029554842	0.031366454	0.00052946278
0.029685336	0.030499714	0.00052226324
0.029815830	0.031744337	0.00052717898
0.029946324	0.031255855	0.00052626595
0.030076818	0.032050431	0.00053120369
0.030207312	0.030076405	0.00051034729
0.030337806	0.030018628	0.00051256846
0.030468300	0.031689450	0.00052206001
0.030598794	0.031445110	0.00052056212
0.030729288	0.030400419	0.00051383171
0.030859782	0.031643602	0.00051883598
0.030990276	0.030472380	0.00051170578
0.031120770	0.031042186	0.00051059704
0.031251264	0.030805856	0.00050748641
0.031381758	0.031579339	0.00051613177
0.031512252	0.030793478	0.00050698304
0.031642746	0.029862335	0.00050134788
0.031773240	0.030680615	0.00050504352
0.031903734	0.031129380	0.00050445816
0.032034228	0.031335313	0.00050865507
0.032164722	0.031082916	0.00050552270
0.032295216	0.029636053	0.00049311710
0.032425710	0.031773575	0.00051090739
0.032556204	0.029992250	0.00049008506
0.032686698	0.031066952	0.00050081285
0.032817192	0.030484842	0.00049436999
0.032947686	0.030652745	0.00049418514
0.033078180	0.031344909	0.00050094211
0.033208674	0.030265122	0.00048869211
0.033339168	0.031381216	0.00049728490
0.033469662	0.030989911	0.00049512141
0.033600156	0.030192747	0.00048550053
0.033730650	0.031265452	0.00049668294
0.033861144	0.031109176	0.00049156004
0.033991637	0.030654097	0.00048491513
0.034122131	0.030698328	0.00048871556
0.034252625	0.030319432	0.00048742355
0.034383119	0.030075566	0.00049148354
0.034513613	0.030731887	0.00049722569
0.034644107	0.030932800	0.00049607993
0.034774601	0.030389004	0.00050435749
0.034905095	0.030646820	0.00050689739
0.035035589	0.030322910	0.00050727973
0.035166083	0.029263983	0.00050668147
0.035296577	0.029465356	0.00050534303
0.035427071	0.029969367	0.00051473603
0.035557565	0.030244893	0.00051371327
0.035688059	0.030747685	0.00051803455
0.035818553	0.031176241	0.00052902376
0.035949047	0.030234155	0.00051700911
0.036079541	0.031401230	0.00052784876
0.036210035	0.030034597	0.00051724670
0.036340529	0.030023595	0.00051515590
0.036471023	0.030233899	0.00052337017
0.036601517	0.030571192	0.00052405867
0.036732011	0.030815743	0.00052540737
0.036862505	0.030115276	0.00052380087
0.036992999	0.029314812	0.00051600647
0.037123493	0.029613526	0.00051910341
0.037253987	0.029525120	0.00052412464
0.037384481	0.030836001	0.00052839293
0.037514975	0.029940991	0.00052737214
0.037645469	0.030168212	0.00052756794
0.037775963	0.030476171	0.00052716574
0.037906457	0.030595086	0.00053600505
0.038036951	0.031366333	0.00053955948
0.038167445	0.029757667	0.00052919477
0.038297939	0.029808947	0.00052946172
0.038428433	0.030278232	0.00053051147
0.038558926	0.030085361	0.00053418386
0.038689420	0.029036932	0.00052387904
0.038819914	0.030146442	0.00053239575
0.038950408	0.029437682	0.00053161511
0.039080902	0.029941114	0.00052838244
0.039211396	0.030755479	0.00053339475
0.039341890	0.030319783	0.00052246550
0.039472384	0.030554286	0.00052446603
0.039602878	0.029624294	0.00051726797
0.039733372	0.029726383	0.00051453344
0.039863866	0.030874805	0.00051862698
0.039994360	0.029969718	0.00051423461
0.040124854	0.030539226	0.00051471406
0.040255348	0.030687666	0.00051799910
0.040385842	0.029694484	0.00050509315
0.040516336	0.031009596	0.00051567883
0.040646830	0.030428877	0.00051236887
0.040777324	0.030084140	0.00050725287
0.040907818	0.030834614	0.00051217282
0.041038312	0.030828813	0.00051500629
0.041168806	0.030054928	0.00050165185
0.041299300	0.030142000	0.00050843787
0.041429794	0.030943337	0.00050786377
0.041560288	0.030601711	0.00050509204
0.041690782	0.030067010	0.00050344639
0.041821276	0.031273285	0.00050959178
0.041951770	0.030386807	0.00050195233
0.042082264	0.030158647	0.00049896057
0.042212758	0.030033503	0.00049742469
0.042343252	0.029384573	0.00049620774
0.042473746	0.030261074	0.00049791567
0.042604240	0.030267763	0.00049641263
0.042734734	0.030386858	0.00050094864
0.042865228	0.030684883	0.00049906215
0.042995722	0.030035025	0.00049719875
0.043126215	0.030450444	0.00049951082
0.043256709	0.029781856	0.00049173409
0.043387203	0.031338067	0.00050407744
0.043517697	0.029475197	0.00048614776
0.043648191	0.029697134	0.00048711261
0.043778685	0.030672793	0.00050023619
0.043909179	0.030482126	0.00049224447
0.044039673	0.029777239	0.00048820294
0.044170167	0.029806685	0.00048828307
0.044300661	0.030000710	0.00048747125
0.044431155	0.030295284	0.00049388261
0.044561649	0.030381503	0.00049106116
0.044692143	0.030342944	0.00049006393
0.044822637	0.029681265	0.00048510474
0.044953131	0.029946513	0.00048605827
0.045083625	0.029588396	0.00048649364
0.045214119	0.029272164	0.00047950771
0.045344613	0.030348681	0.00048568559
0.045475107	0.029877615	0.00048309092
0.045605601	0.030260356	0.00048489000
0.045736095	0.029730149	0.00048138699
0.045866589	0.030024796	0.00048488662
0.045997083	0.029893116	0.00048046511
0.046127577	0.029923592	0.00048484610
0.046258071	0.030558797	0.00049460456
0.046388565	0.030574840	0.00049506765
0.046519059	0.030570056	0.00050268901
0.046649553	0.030603442	0.00050146327
0.046780047	0.031015179	0.00050731581
0.046910541	0.029972575	0.00050000238
0.047041035	0.029340558	0.00049416087
0.047171529	0.029665957	0.00050121709
0.047302023	0.029822933	0.00050284861
0.047432517	0.029685761	0.00050214526
0.047563011	0.030228655	0.00050940017
0.047693504	0.029742188	0.00050180954
0.047823998	0.029891960	0.00050763829
0.047954492	0.029685738	0.00050744851
0.048084986	0.029927726	0.00050838856
0.048215480	0.030436338	0.00051575538
0.048345974	0.030264046	0.00051091156
0.048476468	0.028770657	0.00049888769
0.048606962	0.030102570	0.00051369231
0.048737456	0.029105961	0.00050513613
0.048867950	0.029688903	0.00051443832
0.048998444	0.029567043	0.00050911105
0.049128938	0.029434309	0.00050979961
0.049259432	0.030356385	0.00051873036
0.049389926	0.029346083	0.00050979382
0.049520420	0.029289487	0.00051050682
0.049650914	0.030353233	0.00052196128
0.049781408	0.030823141	0.00052242072
0.049911902	0.030632995	0.00052027136
0.050042396	0.030420139	0.00051992265
0.050172890	0.030183913	0.00052165966
0.050303384	0.029899286	0.00052129798
0.050433878	0.030736602	0.00052417755
0.050564372	0.030696704	0.00052643859
0.050694866	0.029878801	0.00051524229
0.050825360	0.029960231	0.00052153785
0.050955854	0.029485521	0.00051841938
0.051086348	0.029433149	0.00051663914
0.051216842	0.029994252	0.00052123954
0.051347336	0.030468118	0.00052547579
0.051477830	0.030022413	0.00052016535
0.051608324	0.029742769	0.00052067004
0.051738818	0.029063071	0.00051721929
0.051869312	0.029987831	0.00052234866
0.051999806	0.030275507	0.00052615781
0.052130299	0.029607721	0.00052143601
0.052260793	0.029820197	0.00052258593
0.052391287	0.029867997	0.00052347115
0.052521781	0.030618748	0.00052944402
0.052652275	0.029518739	0.00052362841
0.052782769	0.028623647	0.00051278233
0.052913263	0.029990438	0.00052749350
0.053043757	0.029256376	0.00051933315
0.053174251	0.029752414	0.00052638751
0.053304745	0.030743335	0.00053275890
0.053435239	0.029822984	0.00052866856
0.053565733	0.031040794	0.00053526938
0.053696227	0.030787477	0.00053210632
0.053826721	0.029651335	0.00052622087
0.053957215	0.029915378	0.00052631123
0.054087709	0.029870925	0.00052857031
0.054218203	0.030298731	0.00052927691
0.054348697	0.030268325	0.00052972360
0.054479191	0.029343157	0.00052564218
0.054609685	0.029530638	0.00052817973
0.054740179	0.029976885	0.00052906744
0.054870673	0.030169014	0.00053430492
0.055001167	0.029410234	0.00052339756
0.055131661	0.029959088	0.00053073522
0.055262155	0.030828937	0.00053655901
0.055392649	0.029482174	0.00052879400
0.055523143	0.030269185	0.00053645859
0.055653637	0.029913394	0.00053073626
0.055784131	0.029821097	0.00052774861
0.055914625	0.029616925	0.00052860952
0.056045119	0.030098370	0.00053216382
0.056175613	0.029938778	0.00053148121
0.056306107	0.029935369	0.00053254723
0.056436601	0.029605974	0.00052719946
0.056567095	0.029152112	0.00052449594
0.056697588	0.028977369	0.00052683089
0.056828082	0.028828502	0.00052418091
0.056958576	0.030478865	0.00053705623
0.057089070	0.029897480	0.00053296504
0.057219564	0.030129566	0.00053603831
0.057350058	0.029571314	0.00052624879
0.057480552	0.029351400	0.00053002462
0.057611046	0.030113650	0.00053299328
0.057741540	0.030007348	0.00053298223
0.057872034	0.029250591	0.00052641555
0.058002528	0.028777552	0.00051932835
0.058133022	0.030189567	0.00053483536
0.058263516	0.028659762	0.00052099473
0.058394010	0.029094230	0.00052309396
0.058524504	0.029121676	0.00052445094
0.058654998	0.030006406	0.00052702035
0.058785492	0.030214152	0.00052944622
0.058915986	0.029817974	0.00052857127
0.059046480	0.029194855	0.00051742275
0.059176974	0.030544417	0.00053506209
0.059307468	0.030478339	0.00052660279
0.059437962	0.029743172	0.00052009587
0.059568456	0.030836851	0.00053387200
0.059698950	0.030061137	0.00052274430
0.059829444	0.030093463	0.00052360398
0.059959938	0.030064372	0.00052226280
0.060090432	0.029647383	0.00051638571
0.060220926	0.030833138	0.00052925612
0.060351420	0.029800453	0.00051812921
0.060481914	0.030009729	0.00052023964
0.060612408	0.029724805	0.00051758124
0.060742902	0.029748241	0.00051556202
0.060873396	0.030559311	0.00052468852
0.061003890	0.030494736	0.00052358723
0.061134384	0.029283335	0.00051093849
0.061264877	0.029697246	0.00051929279
0.061395371	0.029751207	0.00051489022
0.061525865	0.029881330	0.00051437857
0.061656359	0.028808882	0.00050909145
0.061786853	0.029890901	0.00051663676
0.061917347	0.029946575	0.00051779097
0.062047841	0.029522491	0.00051404193
0.062178335	0.028961044	0.00050550628
0.062308829	0.029720813	0.00051586536
0.062439323	0.028774663	0.00050629952
0.062569817	0.029061265	0.00050823725
0.062700311	0.029418528	0.00051221206
0.062830805	0.029707415	0.00051194692
0.062961299	0.029437304	0.00051023399
0.063091793	0.029749010	0.00051267484
0.063222287	0.028542246	0.00050207158
0.063352781	0.029339504	0.00051291619
0.063483275	0.029352337	0.00050817092
0.063613769	0.029436643	0.00050956895
0.063744263	0.030306835	0.00051588932
0.063874757	0.028657747	0.00050298482
0.064005251	0.029271428	0.00050950071
0.064135745	0.029296086	0.00051054962
0.064266239	0.029354447	0.00050709729
0.064396733	0.029863817	0.00051094764
0.064527227	0.028171793	0.00049736795
0.064657721	0.030063293	0.00051544643
0.064788215	0.028652686	0.00050187455
0.064918709	0.029765700	0.00050865956
0.065049203	0.029609715	0.00051019498
0.065179697	0.028839781	0.00050061742
0.065310191	0.030406658	0.00051190368
0.065440685	0.029005748	0.00050466708
0.065571179	0.028698167	0.00050045652
0.065701673	0.029533643	0.00050698878
0.065832166	0.030342087	0.00051196225
0.065962660	0.029255302	0.00050447439
0.066093154	0.029652601	0.00051007570
0.066223648	0.029795863	0.00050661345
0.066354142	0.029755528	0.00050931412
0.066484636	0.029819031	0.00050649145
0.066615130	0.029024946	0.00050203085
0.066745624	0.029941453	0.00050742384
0.066876118	0.030103686	0.00050641059
0.067006612	0.029472091	0.00050530602
0.067137106	0.029509657	0.00050440083
0.067267600	0.029909925	0.00050239564
0.067398094	0.030619451	0.00051420367
0.067528588	0.028945297	0.00049762592
0.067659082	0.028852554	0.00049784171
0.067789576	0.028524783	0.00049713991
0.067920070	0.029115741	0.00049787790
0.068050564	0.029789739	0.00050426858
0.068181058	0.029565917	0.00050162220
0.068311552	0.029647014	0.00050189686
0.068442046	0.029992493	0.00050719660
0.068572540	0.029101980	0.00049929819
0.068703034	0.029651633	0.00050022480
0.068833528	0.029145499	0.00049999629
0.068964022	0.028931253	0.00049520950
0.069094516	0.029410879	0.00050106661
0.069225010	0.028956650	0.00049613146
0.069355504	0.028926233	0.00049461707
0.069485998	0.030326985	0.00050612235
0.069616492	0.029552937	0.00050139797
0.069746986	0.028347498	0.00049031784
0.069877480	0.029453830	0.00050119434
0.070007974	0.029299203	0.00049630062
0.070138468	0.029593030	0.00049864404
0.070268961	0.029234263	0.00049335743
0.070399455	0.029180419	0.00049507380
0.070529949	0.028070939	0.00048765401
0.070660443	0.028917613	0.00049322468
0.070790937	0.030563935	0.00050570729
0.070921431	0.028972877	0.00049313881
0.071051925	0.029137720	0.00049389347
0.071182419	0.029489006	0.00050038122
0.071312913	0.029314432	0.00049465570
0.071443407	0.029149852	0.00049602610
0.071573901	0.028960344	0.00048902093
0.071704395	0.029343024	0.00049268351
0.071834889	0.029235863	0.00049293929
0.071965383	0.030161677	0.00049923170
0.072095877	0.029336443	0.00049503963
0.072226371	0.029365389	0.00049420053
0.072356865	0.028623116	0.00048565584
0.072487359	0.028697391	0.00048876796
0.072617853	0.029632478	0.00049664657
0.072748347	0.029339141	0.00048937407
0.072878841	0.029375721	0.00049473538
0.073009335	0.028907076	0.00048581937
0.073139829	0.029371250	0.00049028425
0.073270323	0.029695588	0.00049607536
0.073400817	0.029605318	0.00049146467
0.073531311	0.029268901	0.00049019393
0.073661805	0.028459508	0.00048560669
0.073792299	0.028854436	0.00048439618
0.073922793	0.028970994	0.00048914248
0.074053287	0.029178358	0.00048814563
0.074183781	0.029998276	0.00049429276
0.074314275	0.029719642	0.00049713688
0.074444769	0.029005141	0.00048445308
0.074575263	0.029355256	0.00048963504
0.074705757	0.029221608	0.00048916044
0.074836250	0.028551235	0.00048315011
0.074966744	0.028052316	0.00047965644
0.075097238	0.028659250	0.00048079110
0.075227732	0.029083464	0.00048581138
0.075358226	0.028316973	0.00048224634
0.075488720	0.029257478	0.00048424669
0.075619214	0.029706565	0.00048871181
0.075749708	0.029453629	0.00048702677
0.075880202	0.029624825	0.00048793448
0.076010696	0.030035451	0.00049130010
0.076141190	0.029315615	0.00048511213
0.076271684	0.029432767	0.00048824743
0.076402178	0.028962999	0.00048595677
0.076532672	0.029080804	0.00048229333
0.076663166	0.029920942	0.00049090165
0.076793660	0.029313441	0.00048472675
0.076924154	0.029640550	0.00048740981
0.077054648	0.029445265	0.00048695437
0.077185142	0.029492141	0.00048480085
0.077315636	0.029364426	0.00048430340
0.077446130	0.029343518	0.00048419161
0.077576624	0.029821870	0.00048544296
0.077707118	0.029322633	0.00048640574
0.077837612	0.028668208	0.00047642549
0.077968106	0.028779546	0.00048016589
0.078098600	0.029376045	0.00048159370
0.078229094	0.029701723	0.00048372968
0.078359588	0.028867676	0.00048022429
0.078490082	0.028314925	0.00047406496
0.078620576	0.028917809	0.00047828929
0.078751070	0.029024684	0.00048015230
0.078881564	0.028770914	0.00047538355
0.079012058	0.028252476	0.00047517937
0.079142552	0.029476651	0.00048199106
0.079273046	0.029693762	0.00048194579
0.079403539	0.029587054	0.00048245838
0.079534033	0.028890278	0.00047787977
0.079664527	0.029527564	0.00048142768
0.079795021	0.029013544	0.00047889205
0.079925515	0.028776369	0.00047371845
0.080056009	0.028896124	0.00047847279
0.080186503	0.028849001	0.00047810867
0.080316997	0.027946133	0.00046641237
0.080447491	0.028953302	0.00047643766
0.080577985	0.028772872	0.00047458148
0.080708479	0.029773719	0.00048091720
0.080838973	0.028700705	0.00047347814
0.080969467	0.029172819	0.00047404318
0.081099961	0.029197760	0.00047700174
0.081230455	0.029028186	0.00047650396
0.081360949	0.029427989	0.00047559044
0.081491443	0.029821641	0.00048286493
0.081621937	0.029809824	0.00047811791
0.081752431	0.028684625	0.00047266090
0.081882925	0.028484818	0.00047174467
0.082013419	0.028555725	0.00046907598
0.082143913	0.028646984	0.00047206004
0.082274407	0.029142799	0.00047402631
0.082404901	0.029127809	0.00047206359
0.082535395	0.028549103	0.00047274705
0.082665889	0.029189649	0.00047172588
0.082796383	0.029358828	0.00047594282
0.082926877	0.029330926	0.00047482803
0.083057371	0.029199445	0.00047191209
0.083187865	0.028402895	0.00046926768
0.083318359	0.027954317	0.00046343570
0.083448853	0.029250118	0.00047304329
0.083579347	0.029834091	0.00047776639
0.083709841	0.027957131	0.00046256897
0.083840335	0.028377642	0.00046591096
0.083970828	0.029112384	0.00047256167
0.084101322	0.029487500	0.00047283224
0.084231816	0.028585405	0.00046811077
0.084362310	0.028963035	0.00046746965
0.084492804	0.029420026	0.00047273841
0.084623298	0.029133161	0.00047223242
0.084753792	0.028415672	0.00046290406
0.084884286	0.029549346	0.00047446386
0.085014780	0.028088369	0.00046282446
0.085145274	0.028801035	0.00046738857
0.085275768	0.028805760	0.00046745117
0.085406262	0.028905098	0.00046726713
0.085536756	0.028503754	0.00046443047
0.085667250	0.028726364	0.00046838634
0.085797744	0.028245654	0.00045993087
0.085928238	0.028734450	0.00046595908
0.086058732	0.028656812	0.00046375802
0.086189226	0.028667653	0.00046374807
0.086319720	0.029996418	0.00047627220
0.086450214	0.029217071	0.00046600762
0.086580708	0.029290057	0.00046919716
0.086711202	0.028034028	0.00045861940
0.086841696	0.028973335	0.00046478207
0.086972190	0.029437596	0.00046807108
0.087102684	0.028500226	0.00046310114
0.087233178	0.029415841	0.00046880453
0.087363672	0.028958057	0.00046547017
0.087494166	0.029069420	0.00046313684
0.087624660	0.028836634	0.00046362797
0.087755154	0.028114705	0.00046006353
0.087885648	0.028432026	0.00045926404
0.088016142	0.028762949	0.00046184725
0.088146636	0.028528633	0.00045812317
0.088277130	0.028826914	0.00046124306
0.088407623	0.028724786	0.00046341610
0.088538117	0.028549931	0.00045747826
0.088668611	0.029495569	0.00046731143
0.088799105	0.028539812	0.00045956501
0.088929599	0.028897489	0.00045908931
0.089060093	0.029255706	0.00046568820
0.089190587	0.028614539	0.00045931090
0.089321081	0.028471757	0.00045899782
0.089451575	0.029016382	0.00046276821
0.089582069	0.029625542	0.00046159956
0.089712563	0.028461273	0.00045579784
0.089843057	0.028550641	0.00045881276
0.089973551	0.029256636	0.00046135344
0.090104045	0.029348107	0.00046471453
0.090234539	0.028888906	0.00045640277
0.090365033	0.028707835	0.00046033474
0.090495527	0.028674391	0.00045806126
0.090626021	0.028882612	0.00045850001
0.090756515	0.029460742	0.00046407204
0.090887009	0.028149525	0.00045446012
0.091017503	0.028602048	0.00045507985
0.091147997	0.028199205	0.00045390738
0.091278491	0.028311418	0.00045132079
0.091408985	0.029398267	0.00046189871
0.091539479	0.029199042	0.00045935907
0.091669973	0.028325485	0.00045143042
0.091800467	0.028941685	0.00046844407
0.091930961	0.028654629	0.00047007517
0.092061455	0.028952162	0.00047529838
0.092191949	0.028799852	0.00047923630
0.092322443	0.028787659	0.00047813801
0.092452937	0.029679433	0.00048957641
0.092583431	0.029115271	0.00048757689
0.092713925	0.028026422	0.00047854040
0.092844419	0.029233668	0.00049274390
0.092974912	0.027916965	0.00048093007
0.093105406	0.028424457	0.00047700638
0.093235900	0.028834617	0.00047947553
0.093366394	0.028671041	0.00047078518
0.093496888	0.029058817	0.00047654933
0.093627382	0.029004759	0.00047150817
0.093757876	0.028620721	0.00046775534
0.093888370	0.028718952	0.00047124551
0.094018864	0.029206826	0.00046908850
0.094149358	0.028861301	0.00046928986
0.094279852	0.028005725	0.00046155929
0.094410346	0.028693940	0.00046405862
0.094540840	0.028384328	0.00046328764
0.094671334	0.028313703	0.00045897656
0.094801828	0.028923058	0.00046571849
0.094932322	0.029050938	0.00046770802
0.095062816	0.029086619	0.00046382611
0.095193310	0.028584526	0.00046258786
0.095323804	0.028199742	0.00045745391
0.095454298	0.028229803	0.00045711899
0.095584792	0.028099127	0.00045971018
0.095715286	0.028882213	0.00046081761
0.095845780	0.027562060	0.00045206041
0.095976274	0.027705246	0.00045423778
0.096106768	0.028304843	0.00045271830
0.096237262	0.028759629	0.00046128739
0.096367756	0.027947938	0.00045408966
0.096498250	0.028554292	0.00045517051
0.096628744	0.028798532	0.00046041986
0.096759238	0.028910078	0.00045669391
0.096889732	0.028360023	0.00045577893
0.097020226	0.028873895	0.00046030413
0.097150720	0.028098286	0.00045059143
0.097281214	0.027632518	0.00044829253
0.097411708	0.028732798	0.00045541214
0.097542201	0.029573947	0.00046015675
0.097672695	0.028143660	0.00045420325
0.097803189	0.028605567	0.00045177590
0.097933683	0.029343648	0.00046032675
0.098064177	0.028703036	0.00045302085
0.098194671	0.029172747	0.00045421692
0.098325165	0.028295485	0.00044840503
0.098455659	0.028412479	0.00044903611
0.098586153	0.028839357	0.00044999385
0.098716647	0.029241302	0.00045311380
0.098847141	0.028557884	0.00044370886
0.098977635	0.028124571	0.00044161557
0.099108129	0.028173170	0.00044157513
0.099238623	0.028247124	0.00044171579
0.099369117	0.028053727	0.00044008459
0.099499611	0.028119582	0.00043937579
0.099630105	0.030033334	0.00045388883
0.099760599	0.029561912	0.00045080310
0.099891093	0.028729669	0.00044283345
0.10002159	0.029186303	0.00044970812
0.10015208	0.029412611	0.00044959928
0.10028257	0.029109386	0.00044438046
0.10041307	0.029064559	0.00044780393
0.10054356	0.028938195	0.00044689098
0.10067406	0.028626946	0.00044743674
0.10080455	0.029059277	0.00044860977
0.10093504	0.028663661	0.00044263856
0.10106554	0.028774959	0.00044752986
0.10119603	0.028924478	0.00044582373
0.10132653	0.028461428	0.00044368916
0.10145702	0.028181319	0.00044303315
0.10158751	0.028630517	0.00044163181
0.10171801	0.028330918	0.00044219797
0.10184850	0.028696948	0.00044229455
0.10197900	0.028215498	0.00044036478
0.10210949	0.028955998	0.00044673387
0.10223998	0.029432566	0.00044729537
0.10237048	0.028614358	0.00044210675
0.10250097	0.028876376	0.00044625840
0.10263147	0.029126700	0.00044315288
0.10276196	0.028398223	0.00044380559
0.10289245	0.028735451	0.00044018587
0.10302295	0.028393042	0.00043956047
0.10315344	0.028254847	0.00044141206
0.10328394	0.027841042	0.00043362458
0.10341443	0.027772362	0.00043547682
0.10354492	0.028306624	0.00043961524
0.10367542	0.027849163	0.00043241715
0.10380591	0.028901168	0.00044332483
0.10393641	0.029294337	0.00044384670
0.10406690	0.028622385	0.00043871792
0.10419739	0.028858572	0.00044338634
0.10432789	0.028303604	0.00043597646
0.10445838	0.029398572	0.00044556335
0.10458888	0.028936257	0.00044103255
0.10471937	0.028495462	0.00043745265
0.10484986	0.028750344	0.00043954127
0.10498036	0.029754103	0.00044467313
0.10511085	0.028469561	0.00043692410
0.10524135	0.028104422	0.00043478947
0.10537184	0.028754249	0.00043816624
0.10550233	0.028926901	0.00044138506
0.10563283	0.028780172	0.00043807159
0.10576332	0.029194117	0.00044196943
0.10589382	0.028453396	0.00043730338
0.10602431	0.029419609	0.00044021988
0.10615480	0.027881301	0.00043153159
0.10628530	0.028733884	0.00043898490
0.10641579	0.028441147	0.00043462861
0.10654629	0.028392422	0.00043552241
0.10667678	0.028274035	0.00043378848
0.10680727	0.029116049	0.00043894844
0.10693777	0.028803258	0.00043904043
0.10706826	0.028518356	0.00043493102
0.10719876	0.028227970	0.00043364656
0.10732925	0.028911434	0.00043781513
0.10745974	0.028514866	0.00043238292
0.10759024	0.028335544	0.00043253539
0.10772073	0.028075467	0.00043110953
0.10785123	0.028279042	0.00043488661
0.10798172	0.029031327	0.00044742695
0.10811221	0.028013980	0.00044238581
0.10824271	0.027900475	0.00044751704
0.10837320	0.028053549	0.00045020758
0.10850370	0.028941615	0.00045861642
0.10863419	0.028769987	0.00046221161
0.10876468	0.028382549	0.00045710538
0.10889518	0.028615797	0.00046028217
0.10902567	0.028147744	0.00046243654
0.10915616	0.028468012	0.00046169641
0.10928666	0.028042413	0.00046545882
0.10941715	0.028671816	0.00046795298
0.10954765	0.028288585	0.00046683198
0.10967814	0.028773558	0.00047382073
0.10980863	0.028527895	0.00047191593
0.10993913	0.028616150	0.00047553988
0.11006962	0.029147231	0.00048071411
0.11020012	0.028432998	0.00047222566
0.11033061	0.028864273	0.00048063231
0.11046110	0.027677256	0.00047214663
0.11059160	0.027957210	0.00047526687
0.11072209	0.028574294	0.00048568704
0.11085259	0.028427530	0.00047951422
0.11098308	0.028986606	0.00048670667
0.11111357	0.028103980	0.00048395814
0.11124407	0.028880268	0.00048668735
0.11137456	0.028535148	0.00048936559
0.11150506	0.028335932	0.00048703182
0.11163555	0.028649020	0.00048961486
0.11176604	0.028642433	0.00049236847
0.11189654	0.028013920	0.00048555599
0.11202703	0.028985973	0.00049686117
0.11215753	0.029005503	0.00049782229
0.11228802	0.028090676	0.00049185639
0.11241851	0.028611453	0.00049629454
0.11254901	0.027974116	0.00049313448
0.11267950	0.027925421	0.00049075786
0.11281000	0.028859360	0.00049927259
0.11294049	0.028356705	0.00047952671
0.11307098	0.029253086	0.00048551148
0.11320148	0.027857615	0.00046855068
0.11333197	0.028152004	0.00046977605
0.11346247	0.027820203	0.00046932026
0.11359296	0.027925133	0.00046454474
0.11372345	0.029239931	0.00047462812
0.11385395	0.028363762	0.00046705601
0.11398444	0.027215746	0.00045253738
0.11411494	0.029088037	0.00047073984
0.11424543	0.028687714	0.00046440884
0.11437592	0.028657320	0.00046149681
0.11450642	0.026938297	0.00045114556
0.11463691	0.028140455	0.00045347308
0.11476741	0.028923910	0.00046147919
0.11489790	0.028739807	0.00046234883
0.11502839	0.028321262	0.00045550869
0.11515889	0.028299101	0.00045684323
0.11528938	0.028132870	0.00045203044
0.11541988	0.027840911	0.00044901940
0.11555037	0.028621974	0.00045625262
0.11568086	0.028515600	0.00045200324
0.11581136	0.028642666	0.00045652061
0.11594185	0.028644046	0.00045263443
0.11607235	0.029016950	0.00045420965
0.11620284	0.028859266	0.00045385764
0.11633333	0.029054021	0.00045490660
0.11646383	0.028133371	0.00044982503
0.11659432	0.028771404	0.00045246056
0.11672482	0.028511856	0.00044703763
0.11685531	0.028914037	0.00045287116
0.11698580	0.028153581	0.00044573432
0.11711630	0.028791888	0.00045076816
0.11724679	0.027687378	0.00044275059
0.11737729	0.027296482	0.00043712499
0.11750778	0.027985937	0.00044138389
0.11763827	0.028430610	0.00044702434
0.11776877	0.027612288	0.00043515329
0.11789926	0.027691256	0.00044082637
0.11802975	0.029255386	0.00044878607
0.11816025	0.028243813	0.00043915339
0.11829074	0.028558611	0.00044346262
0.11842124	0.028656229	0.00044099665
0.11855173	0.027977531	0.00043828342
0.11868222	0.028433026	0.00043854854
0.11881272	0.028713429	0.00043895129
0.11894321	0.028315796	0.00043718864
0.11907371	0.029219799	0.00044121666
0.11920420	0.027979988	0.00043425252
0.11933469	0.029011344	0.00043990189
0.11946519	0.028282515	0.00043095922
0.11959568	0.027485441	0.00042861128
0.11972618	0.027684513	0.00042682261
0.11985667	0.028373996	0.00043404316
0.11998716	0.028751443	0.00043556641
0.12011766	0.028125073	0.00042891787
0.12024815	0.028907458	0.00043184180
0.12037865	0.028597366	0.00043266813
0.12050914	0.027667701	0.00042187822
0.12063963	0.029361583	0.00043661481
0.12077013	0.028599033	0.00043000735
0.12090062	0.028529858	0.00042777785
0.12103112	0.027871151	0.00042497698
0.12116161	0.028023336	0.00042339638
0.12129210	0.028103977	0.00042481004
0.12142260	0.028390579	0.00042637972
0.12155309	0.028387688	0.00042492545
0.12168359	0.028270895	0.00042391764
0.12181408	0.029024081	0.00042741238
0.12194457	0.028611902	0.00042479441
0.12207507	0.028079562	0.00042370508
0.12220556	0.028903095	0.00042505806
0.12233606	0.028934507	0.00042944505
0.12246655	0.028235623	0.00042016917
0.12259704	0.027804453	0.00041773061
0.12272754	0.028244625	0.00042244771
0.12285803	0.029065249	0.00042648097
0.12298853	0.027660742	0.00041715209
0.12311902	0.027705304	0.00042005270
0.12324951	0.027560765	0.00041289853
0.12338001	0.028404562	0.00042254030
0.12351050	0.028360021	0.00042021118
0.12364100	0.028278041	0.00042035813
0.12377149	0.029266384	0.00042791590
0.12390198	0.027830571	0.00041647994
0.12403248	0.028355268	0.00041921419
0.12416297	0.027677446	0.00041605400
0.12429347	0.028083473	0.00041669987
0.12442396	0.027714856	0.00041840980
0.12455445	0.028070682	0.00041731927
0.12468495	0.028657062	0.00041928324
0.12481544	0.028402777	0.00042046561
0.12494594	0.028672285	0.00042057618
0.12507643	0.028601236	0.00042004679
0.12520692	0.027876309	0.00041563608
0.12533742	0.028238561	0.00041598709
0.12546791	0.027935353	0.00041561654
0.12559841	0.028250485	0.00041624155
0.12572890	0.028633073	0.00041860855
0.12585939	0.028102116	0.00041861614
0.12598989	0.027929711	0.00041217160
0.12612038	0.027968622	0.00041630036
0.12625088	0.027623172	0.00041113844
0.12638137	0.028138373	0.00041445915
0.12651186	0.027973593	0.00041558667
0.12664236	0.028792880	0.00041725821
0.12677285	0.028087267	0.00041362107
0.12690335	0.027755811	0.00041446618
0.12703384	0.028750354	0.00041568109
0.12716433	0.028996306	0.00042305081
0.12729483	0.028291654	0.00041329196
0.12742532	0.028720837	0.00041700276
0.12755581	0.028347370	0.00041429632
0.12768631	0.028280458	0.00041352301
0.12781680	0.028147789	0.00041572732
0.12794730	0.027627169	0.00040927935
0.12807779	0.028462159	0.00041273909
0.12820828	0.028611638	0.00041570969
0.12833878	0.028130656	0.00041086871
0.12846927	0.028126558	0.00041252518
0.12859977	0.029026327	0.00041854772
0.12873026	0.027660334	0.00040842965
0.12886075	0.027793737	0.00040914828
0.12899125	0.028412537	0.00041418422
0.12912174	0.028328667	0.00041259805
0.12925224	0.028599620	0.00041494178
0.12938273	0.029018454	0.00041660923
0.12951322	0.028103849	0.00040980958
0.12964372	0.028273862	0.00041168225
0.12977421	0.028226294	0.00041031441
0.12990471	0.028200861	0.00041194403
0.13003520	0.028016177	0.00040912713
0.13016569	0.028136758	0.00041007679
0.13029619	0.027749932	0.00040697614
0.13042668	0.028245035	0.00040953984
0.13055718	0.028695514	0.00041088703
0.13068767	0.028842129	0.00041596465
0.13081816	0.028092530	0.00040716034
0.13094866	0.027721860	0.00040627147
0.13107915	0.027610112	0.00040390242
0.13120965	0.027487279	0.00040447968
0.13134014	0.028604641	0.00041241820
0.13147063	0.027800637	0.00040675434
0.13160113	0.028273595	0.00040903785
0.13173162	0.028352812	0.00040865303
0.13186212	0.028358811	0.00040775947
0.13199261	0.027669596	0.00040496944
0.13212310	0.028029785	0.00040576925
0.13225360	0.027985002	0.00040727725
0.13238409	0.028546758	0.00041029496
0.13251459	0.028704538	0.00041016640
0.13264508	0.028748104	0.00041024104
0.13277557	0.028449866	0.00040881548
0.13290607	0.027849512	0.00040609436
0.13303656	0.027636635	0.00040306641
0.13316706	0.028073567	0.00040413075
0.13329755	0.027954798	0.00040460723
0.13342804	0.027595721	0.00040375591
0.13355854	0.027926829	0.00040331453
0.13368903	0.028165430	0.00040766754
0.13381953	0.028185641	0.00040536400
0.13395002	0.027851810	0.00040447569
0.13408051	0.027704202	0.00040206479
0.13421101	0.028358015	0.00040499064
0.13434150	0.027560644	0.00040274981
0.13447200	0.027317495	0.00040098907
0.13460249	0.027755661	0.00039960098
0.13473298	0.027957837	0.00040340019
0.13486348	0.028165323	0.00040457073
0.13499397	0.028155444	0.00040531537
0.13512447	0.027225140	0.00039900042
0.13525496	0.027831288	0.00039995034
0.13538545	0.027695514	0.00040047483
0.13551595	0.028920774	0.00040845937
0.13564644	0.027695534	0.00040100997
0.13577694	0.028234968	0.00040553220
0.13590743	0.028068924	0.00040201648
0.13603792	0.027194685	0.00039638967
0.13616842	0.027923297	0.00040261443
0.13629891	0.028220473	0.00040173393
0.13642940	0.027904854	0.00040200913
0.13655990	0.027754695	0.00039849967
0.13669039	0.027804519	0.00039898548
0.13682089	0.027652233	0.00039874450
0.13695138	0.027610561	0.00039685770
0.13708187	0.028538182	0.00040412820
0.13721237	0.028168196	0.00040308390
0.13734286	0.027757758	0.00039795320
0.13747336	0.028188798	0.00040247701
0.13760385	0.028154336	0.00039903107
0.13773434	0.028056600	0.00040051178
0.13786484	0.027869654	0.00039968053
0.13799533	0.027208592	0.00039307255
0.13812583	0.028200320	0.00040067185
0.13825632	0.028228068	0.00039960960
0.13838681	0.028768027	0.00040314825
0.13851731	0.028287469	0.00040203444
0.13864780	0.028211165	0.00040087187
0.13877830	0.028902139	0.00040392199
0.13890879	0.027908952	0.00039871954
0.13903928	0.027307078	0.00039257755
0.13916978	0.028777129	0.00040389835
0.13930027	0.027439453	0.00039465182
0.13943077	0.028210423	0.00039871460
0.13956126	0.027716761	0.00039689961
0.13969175	0.028437247	0.00040078679
0.13982225	0.028125691	0.00039842036
0.13995274	0.027778707	0.00039727486
0.14008324	0.027653684	0.00039348777
0.14021373	0.027606411	0.00039670604
0.14034422	0.028097030	0.00039493144
0.14047472	0.027407684	0.00039371432
0.14060521	0.028202405	0.00039909730
0.14073571	0.028432573	0.00039873896
0.14086620	0.027745916	0.00039471094
0.14099669	0.027914906	0.00039568701
0.14112719	0.027989223	0.00039333849
0.14125768	0.028103941	0.00039840861
0.14138818	0.028130596	0.00039524091
0.14151867	0.027715236	0.00039464486
0.14164916	0.028755734	0.00040139698
0.14177966	0.027936935	0.00039249465
0.14191015	0.027733987	0.00039187673
0.14204065	0.027741160	0.00039170528
0.14217114	0.027502160	0.00039034544
0.14230163	0.028179210	0.00039692428
0.14243213	0.028363355	0.00039341084
0.14256262	0.028232929	0.00039288193
0.14269312	0.028404010	0.00039712844
0.14282361	0.028178667	0.00039220588
0.14295410	0.028201531	0.00039391765
0.14308460	0.027737691	0.00039108882
0.14321509	0.028784250	0.00039614820
0.14334559	0.027721384	0.00039118886
0.14347608	0.027848483	0.00039170578
0.14360657	0.027052134	0.00038707254
0.14373707	0.027440299	0.00038864006
0.14386756	0.027181061	0.00038438362
0.14399806	0.027148431	0.00038682864
0.14412855	0.028068100	0.00038993404
0.14425904	0.027884685	0.00039150255
0.14438954	0.027720091	0.00039147993
0.14452003	0.027680582	0.00038724081
0.14465053	0.028167046	0.00039197131
0.14478102	0.027667050	0.00038903752
0.14491151	0.028373068	0.00039135568
0.14504201	0.027632060	0.00039042309
0.14517250	0.028098403	0.00039106040
0.14530299	0.027924602	0.00039027956
0.14543349	0.028369349	0.00039378719
0.14556398	0.028751899	0.00039330091
0.14569448	0.028475143	0.00039434355
0.14582497	0.028037791	0.00039092411
0.14595546	0.027760606	0.00039082159
0.14608596	0.027903433	0.00038815448
0.14621645	0.027448742	0.00038522764
0.14634695	0.027308552	0.00038541828
0.14647744	0.027372875	0.00038645821
0.14660793	0.027800742	0.00038720937
0.14673843	0.027374955	0.00038543551
0.14686892	0.027949978	0.00038772675
0.14699942	0.028247809	0.00038996799
0.14712991	0.027856115	0.00038802165
0.14726040	0.027832314	0.00038781226
0.14739090	0.028415947	0.00039062988
0.14752139	0.027538592	0.00038523287
0.14765189	0.027481993	0.00038414573
0.14778238	0.027742315	0.00038857423
0.14791287	0.027597093	0.00038498683
0.14804337	0.028598747	0.00039206876
0.14817386	0.028195510	0.00038928196
0.14830436	0.028267524	0.00038769749
0.14843485	0.028074861	0.00038864189
0.14856534	0.027834772	0.00038568093
0.14869584	0.027741664	0.00038616713
0.14882633	0.028220414	0.00039029995
0.14895683	0.027534830	0.00038300557
0.14908732	0.028520526	0.00038979950
0.14921781	0.027823379	0.00038607191
0.14934831	0.028244495	0.00038811735
0.14947880	0.028051497	0.00038948770
0.14960930	0.027866123	0.00038381716
0.14973979	0.028001055	0.00038493844
0.14987028	0.027911879	0.00038699647
0.15000078	0.028109514	0.00038616898
0.15013127	0.028096884	0.00038623472
0.15026177	0.027645466	0.00038352946
0.15039226	0.027824236	0.00038403215
0.15052275	0.028135797	0.00038806914
0.15065325	0.028574756	0.00038857648
0.15078374	0.027789803	0.00038681049
0.15091424	0.028150468	0.00038767640
0.15104473	0.027994790	0.00038405667
0.15117522	0.028138285	0.00038688750
0.15130572	0.027914238	0.00038551211
0.15143621	0.028783904	0.00038931352
0.15156671	0.027954291	0.00038540060
0.15169720	0.027747883	0.00038132468
0.15182769	0.027729150	0.00038196946
0.15195819	0.028303448	0.00038730740
0.15208868	0.027481417	0.00037956969
0.15221918	0.028236441	0.00038691799
0.15234967	0.028280127	0.00038512438
0.15248016	0.027978519	0.00038267533
0.15261066	0.027231654	0.00037888365
0.15274115	0.027157038	0.00037913159
0.15287165	0.027119116	0.00037810519
0.15300214	0.027993885	0.00038308044
0.15313263	0.028604516	0.00038602889
0.15326313	0.027572921	0.00037974298
0.15339362	0.027907469	0.00038050493
0.15352412	0.027775048	0.00038186376
0.15365461	0.027633235	0.00038079449
0.15378510	0.028010638	0.00038223119
0.15391560	0.027958530	0.00038011816
0.15404609	0.027567733	0.00037974781
0.15417658	0.028812477	0.00038568936
0.15430708	0.027449557	0.00037903702
0.15443757	0.027376425	0.00037751000
0.15456807	0.028027723	0.00038214755
0.15469856	0.027827673	0.00037915775
0.15482905	0.028390783	0.00038432644
0.15495955	0.027310382	0.00037701108
0.15509004	0.027980701	0.00038088749
0.15522054	0.027555821	0.00037914606
0.15535103	0.028011694	0.00038038468
0.15548152	0.027702415	0.00037847238
0.15561202	0.028098746	0.00038180722
0.15574251	0.028418936	0.00038391092
0.15587301	0.027344737	0.00037764716
0.15600350	0.027306158	0.00037514629
0.15613399	0.028195648	0.00038101413
0.15626449	0.027501623	0.00037751730
0.15639498	0.028788063	0.00038599207
0.15652548	0.028003449	0.00038063209
0.15665597	0.027355020	0.00037625424
0.15678646	0.028415675	0.00038058713
0.15691696	0.027112268	0.00037281204
0.15704745	0.027750667	0.00037890571
0.15717795	0.027819410	0.00037801994
0.15730844	0.027660938	0.00037771572
0.15743893	0.027969787	0.00037796960
0.15756943	0.027230144	0.00037330924
0.15769992	0.028292406	0.00037965925
0.15783042	0.027202625	0.00037460027
0.15796091	0.027882255	0.00037683693
0.15809140	0.028336570	0.00038077981
0.15822190	0.027682659	0.00037354787
0.15835239	0.027851712	0.00037726496
0.15848289	0.027400145	0.00037444748
0.15861338	0.027732774	0.00037636492
0.15874387	0.027679921	0.00037708163
0.15887437	0.027603994	0.00037281604
0.15900486	0.028039836	0.00037662462
0.15913536	0.027750992	0.00037583873
0.15926585	0.027516701	0.00037198988
0.15939634	0.028446323	0.00038094164
0.15952684	0.027745715	0.00037639982
0.15965733	0.027839952	0.00037389151
0.15978783	0.028114514	0.00037812213
0.15991832	0.027647055	0.00037392848
0.16004881	0.027419083	0.00037384478
0.16017931	0.027845342	0.00037566486
0.16030980	0.027832578	0.00037405355
0.16044030	0.027544636	0.00037346076
0.16057079	0.027563334	0.00037218723
0.16070128	0.028108703	0.00037589948
0.16083178	0.028461434	0.00038107473
0.16096227	0.028397162	0.00037676327
0.16109277	0.027911238	0.00037508119
0.16122326	0.027242095	0.00037028720
0.16135375	0.027629524	0.00037234866
0.16148425	0.027753643	0.00037583902
0.16161474	0.027737227	0.00037336637
0.16174524	0.027759906	0.00037285219
0.16187573	0.027849065	0.00037484929
0.16200622	0.027193392	0.00036786031
0.16213672	0.028550122	0.00037871051
0.16226721	0.028023587	0.00037223027
0.16239771	0.027762409	0.00037149285
0.16252820	0.027864596	0.00037351440
0.16265869	0.027277407	0.00036862144
0.16278919	0.028341693	0.00037705200
0.16291968	0.027899245	0.00037456704
0.16305018	0.028314634	0.00037524410
0.16318067	0.028286627	0.00037404707
0.16331116	0.027838166	0.00037264352
0.16344166	0.027414816	0.00036894090
0.16357215	0.027045235	0.00036891762
0.16370264	0.027604675	0.00036841818
0.16383314	0.027468047	0.00036978009
0.16396363	0.028201563	0.00037446881
0.16409413	0.027227473	0.00036745363
0.16422462	0.026954903	0.00036626954
0.16435511	0.028045495	0.00037154049
0.16448561	0.027620306	0.00037052840
0.16461610	0.027739667	0.00037196712
0.16474660	0.027717900	0.00036832156
0.16487709	0.028010826	0.00037269599
0.16500758	0.027697072	0.00036936229
0.16513808	0.027988671	0.00037215380
0.16526857	0.028184638	0.00037285933
0.16539907	0.027367489	0.00036635017
0.16552956	0.027959334	0.00037167813
0.16566005	0.027140925	0.00036772422
0.16579055	0.027994863	0.00036935301
0.16592104	0.027576392	0.00036966505
0.16605154	0.027724873	0.00036755718
0.16618203	0.027337367	0.00036680322
0.16631252	0.027986000	0.00037231993
0.16644302	0.028044592	0.00036899834
0.16657351	0.027520654	0.00036809240
0.16670401	0.026976884	0.00036514516
0.16683450	0.027378250	0.00036524050
0.16696499	0.027352836	0.00036583249
0.16709549	0.028192463	0.00036981740
0.16722598	0.027714883	0.00037114697
0.16735648	0.027796415	0.00036926308
0.16748697	0.027524033	0.00036527339
0.16761746	0.027804766	0.00036906795
0.16774796	0.027330534	0.00036523909
0.16787845	0.027150485	0.00036502460
0.16800895	0.028449387	0.00037155158
0.16813944	0.027124772	0.00036246467
0.16826993	0.027511010	0.00036597006
0.16840043	0.027943208	0.00036791699
0.16853092	0.028049772	0.00036731385
0.16866142	0.027913854	0.00036941906
0.16879191	0.028634014	0.00037467382
0.16892240	0.027964230	0.00036480369
0.16905290	0.028110347	0.00036833070
0.16918339	0.027858108	0.00036688219
0.16931389	0.027423195	0.00036549195
0.16944438	0.027858618	0.00036777548
0.16957487	0.027188414	0.00036053590
0.16970537	0.027997755	0.00036827860
0.16983586	0.028529508	0.00036990556
0.16996636	0.027484346	0.00036406199
0.17009685	0.028295396	0.00036997973
0.17022734	0.027719082	0.00036450231
0.17035784	0.027842665	0.00036508638
0.17048833	0.027375501	0.00036252839
0.17061883	0.027814919	0.00036615392
0.17074932	0.026982527	0.00036081905
0.17087981	0.027718803	0.00036608888
0.17101031	0.028247427	0.00036536330
0.17114080	0.027695560	0.00036439002
0.17127130	0.027342619	0.00036116124
0.17140179	0.027791806	0.00036618709
0.17153228	0.027646925	0.00036317931
0.17166278	0.027574788	0.00036321151
0.17179327	0.027515800	0.00036335959
0.17192377	0.027505203	0.00036280060
0.17205426	0.027826196	0.00036506870
0.17218475	0.028374807	0.00036903628
0.17231525	0.027585606	0.00036198237
0.17244574	0.027454907	0.00036163319
0.17257623	0.027513460	0.00036154624
0.17270673	0.028134815	0.00036561601
0.17283722	0.027620607	0.00036589685
0.17296772	0.027750218	0.00036403658
0.17309821	0.027901525	0.00036429362
0.17322870	0.027922307	0.00036215358
0.17335920	0.027988734	0.00036342071
0.17348969	0.027541155	0.00036236719
0.17362019	0.027395738	0.00036169623
0.17375068	0.027766905	0.00036258930
0.17388117	0.027683987	0.00036218779
0.17401167	0.027793578	0.00036087542
0.17414216	0.027517451	0.00036082804
0.17427266	0.027107394	0.00035713991
0.17440315	0.027019957	0.00035951345
0.17453364	0.027357547	0.00035884451
0.17466414	0.027213325	0.00035629176
0.17479463	0.027513888	0.00036201597
0.17492513	0.027591341	0.00036126593
0.17505562	0.027237501	0.00035754154
0.17518611	0.027735256	0.00036143686
0.17531661	0.028119896	0.00036221870
0.17544710	0.027664658	0.00036010097
0.17557760	0.027139825	0.00035875258
0.17570809	0.027599240	0.00035854413
0.17583858	0.027621282	0.00036205018
0.17596908	0.027570504	0.00035900057
0.17609957	0.027540103	0.00035865940
0.17623007	0.027555508	0.00036017446
0.17636056	0.028097350	0.00036214407
0.17649105	0.027349207	0.00035811973
0.17662155	0.027541991	0.00035977382
0.17675204	0.027772843	0.00035771338
0.17688254	0.027528432	0.00035963115
0.17701303	0.027558048	0.00035674849
0.17714352	0.027373831	0.00035843570
0.17727402	0.027717518	0.00035983102
0.17740451	0.027908304	0.00036007173
0.17753501	0.027415920	0.00035647105
0.17766550	0.027690508	0.00036029256
0.17779599	0.028303590	0.00036127836
0.17792649	0.027879532	0.00036189812
0.17805698	0.027936653	0.00035926701
0.17818748	0.027923450	0.00035978513
0.17831797	0.027594331	0.00036017947
0.17844846	0.027885566	0.00035872375
0.17857896	0.028394357	0.00036314214
0.17870945	0.027564211	0.00035840976
0.17883995	0.028114118	0.00035879156
0.17897044	0.027102371	0.00035526711
0.17910093	0.027290776	0.00035447513
0.17923143	0.027611523	0.00035656343
0.17936192	0.027363760	0.00035692493
0.17949242	0.028243745	0.00035959934
0.17962291	0.027267171	0.00035445620
0.17975340	0.026631297	0.00035066886
0.17988390	0.027787237	0.00035720166
0.18001439	0.026919441	0.00035295887
0.18014489	0.028309961	0.00035962078
0.18027538	0.027718575	0.00035613543
0.18040587	0.028015033	0.00035909584
0.18053637	0.028002358	0.00035647721
0.18066686	0.027096779	0.00035465616
0.18079736	0.027831267	0.00035680431
0.18092785	0.028200178	0.00035905366
0.18105834	0.027896188	0.00035658241
0.18118884	0.027080812	0.00035129966
0.18131933	0.027910695	0.00035753608
0.18144982	0.027204966	0.00035382887
0.18158032	0.027911741	0.00035975397
0.18171081	0.027373644	0.00036263162
0.18184131	0.028706372	0.00037145297
0.18197180	0.027438333	0.00036659736
0.18210229	0.027733916	0.00037208800
0.18223279	0.027803778	0.00037210373
0.18236328	0.027461545	0.00037371673
0.18249378	0.027515556	0.00037291895
0.18262427	0.026830952	0.00037156605
0.18275476	0.027605096	0.00037869693
0.18288526	0.027311101	0.00037686387
0.18301575	0.027156040	0.00037720726
0.18314625	0.027599526	0.00038133234
0.18327674	0.027176348	0.00037744552
0.18340723	0.027519940	0.00038503614
0.18353773	0.027313096	0.00038146630
0.18366822	0.027884424	0.00038824372
0.18379872	0.028018432	0.00038938965
0.18392921	0.027718868	0.00038700908
0.18405970	0.026818205	0.00038412119
0.18419020	0.027189160	0.00038796205
0.18432069	0.027449037	0.00038687177
0.18445119	0.027304192	0.00038974601
0.18458168	0.027502279	0.00038863883
0.18471217	0.027436525	0.00039041537
0.18484267	0.026797776	0.00038928311
0.18497316	0.027120372	0.00038953980
0.18510366	0.026716737	0.00038991493
0.18523415	0.027808351	0.00039605419
0.18536464	0.026793551	0.00039030117
0.18549514	0.027880563	0.00039957011
0.18562563	0.027239955	0.00039472388
0.18575613	0.027538216	0.00039826995
0.18588662	0.027374740	0.00039967233
0.18601711	0.026524983	0.00038903319
0.18614761	0.027471555	0.00039995219
0.18627810	0.027412109	0.00040030606
0.18640860	0.027197399	0.00040031807
0.18653909	0.027408910	0.00039493376
0.18666958	0.027357772	0.00038860443
0.18680008	0.027424359	0.00038667502
0.18693057	0.027531574	0.00038735691
0.18706107	0.027299360	0.00038236502
0.18719156	0.027827180	0.00038730407
0.18732205	0.026886351	0.00037698037
0.18745255	0.027245187	0.00037769049
0.18758304	0.027123448	0.00037686103
0.18771354	0.027634618	0.00037689712
0.18784403	0.027246155	0.00037586914
0.18797452	0.027380038	0.00037499387
0.18810502	0.027155597	0.00037194306
0.18823551	0.027436090	0.00037400246
0.18836601	0.027895917	0.00037551964
0.18849650	0.026961962	0.00036934718
0.18862699	0.027571348	0.00037399917
0.18875749	0.027682593	0.00036926614
0.18888798	0.028037313	0.00037262760
0.18901848	0.027178326	0.00036640539
0.18914897	0.027538363	0.00036973168
0.18927946	0.027490748	0.00036853232
0.18940996	0.027633071	0.00036721551
0.18954045	0.027389462	0.00036429546
0.18967095	0.027241776	0.00036503386
0.18980144	0.027754302	0.00036491860
0.18993193	0.027355910	0.00036495413
0.19006243	0.028066904	0.00036529429
0.19019292	0.027643351	0.00036326368
0.19032342	0.027920523	0.00036385035
0.19045391	0.027252812	0.00035966299
0.19058440	0.027208169	0.00036077310
0.19071490	0.027318420	0.00035977897
0.19084539	0.027209782	0.00035642062
0.19097588	0.026921286	0.00035595703
0.19110638	0.027869166	0.00035913407
0.19123687	0.027536308	0.00035835946
0.19136737	0.027397740	0.00035786839
0.19149786	0.027951206	0.00035915392
0.19162835	0.026996932	0.00035410015
0.19175885	0.027839180	0.00035670691
0.19188934	0.027395667	0.00035548213
0.19201984	0.027216879	0.00035433616
0.19215033	0.027778358	0.00035627789
0.19228082	0.027487541	0.00035479566
0.19241132	0.028073518	0.00035752248
0.19254181	0.027321986	0.00035288740
0.19267231	0.027580164	0.00035665070
0.19280280	0.027255360	0.00035264201
0.19293329	0.027376497	0.00035416745
0.19306379	0.027753355	0.00035663272
0.19319428	0.027260758	0.00035081730
0.19332478	0.026727094	0.00034917532
0.19345527	0.026979644	0.00035069522
0.19358576	0.027015516	0.00035048824
0.19371626	0.027639038	0.00035490963
0.19384675	0.027520321	0.00035067276
0.19397725	0.027562494	0.00035447390
0.19410774	0.027784396	0.00035570170
0.19423823	0.027730542	0.00035219457
0.19436873	0.027291800	0.00035289271
0.19449922	0.027234221	0.00035008719
0.19462972	0.027626767	0.00035349288
0.19476021	0.027261631	0.00035211217
0.19489070	0.027333066	0.00034990464
0.19502120	0.027585394	0.00035281930
0.19515169	0.027979450	0.00035372001
0.19528219	0.027223364	0.00034877619
0.19541268	0.027788884	0.00035357006
0.19554317	0.027304883	0.00034903144
0.19567367	0.027025152	0.00034900810
0.19580416	0.028154445	0.00035557335
0.19593466	0.027031772	0.00034528929
0.19606515	0.027799485	0.00035169110
0.19619564	0.027071039	0.00034819067
0.19632614	0.027285789	0.00034780588
0.19645663	0.026938752	0.00034777231
0.19658713	0.027743151	0.00035030457
0.19671762	0.027581441	0.00035044779
0.19684811	0.027505164	0.00034970937
0.19697861	0.027515773	0.00034809179
0.19710910	0.027333139	0.00034922986
0.19723960	0.027725134	0.00035025928
0.19737009	0.027469275	0.00034869212
0.19750058	0.027506681	0.00034929325
0.19763108	0.027919654	0.00034922160
0.19776157	0.027208727	0.00034902531
0.19789207	0.027328576	0.00034753427
0.19802256	0.027857315	0.00034947297
0.19815305	0.027314373	0.00034678869
0.19828355	0.027968231	0.00035037389
0.19841404	0.026948637	0.00034609579
0.19854454	0.027574906	0.00034971562
0.19867503	0.027671675	0.00034750427
0.19880552	0.027294062	0.00034786217
0.19893602	0.027192459	0.00034463186
0.19906651	0.027053333	0.00034429127
0.19919701	0.027915786	0.00035160661
0.19932750	0.027076746	0.00034559821
0.19945799	0.027429548	0.00034732845
0.19958849	0.026589027	0.00034257709
0.19971898	0.026929470	0.00034292529
0.19984947	0.027318691	0.00034660290
0.19997997	0.027556629	0.00034844348
0.20011046	0.026979352	0.00034402667
0.20024096	0.027604245	0.00034684367
0.20037145	0.026780526	0.00034111553
0.20050194	0.027421393	0.00034633011
0.20063244	0.027977795	0.00034949940
0.20076293	0.027030930	0.00034396300
0.20089343	0.027558064	0.00034756734
0.20102392	0.026958231	0.00034210545
0.20115441	0.026908890	0.00034132687
0.20128491	0.026941400	0.00034383170
0.20141540	0.027369480	0.00034348147
0.20154590	0.027030941	0.00034319094
0.20167639	0.027158003	0.00034241831
0.20180688	0.027237182	0.00034305152
0.20193738	0.028038219	0.00034893677
0.20206787	0.027110282	0.00034238790
0.20219837	0.027336494	0.00034270328
0.20232886	0.027046741	0.00034185069
0.20245935	0.027089074	0.00034118611
0.20258985	0.027862188	0.00034660143
0.20272034	0.027062604	0.00034222056
0.20285084	0.027580824	0.00034522414
0.20298133	0.027310188	0.00034353990
0.20311182	0.027997950	0.00034591901
0.20324232	0.027222292	0.00034248626
0.20337281	0.027259027	0.00034236469
0.20350331	0.027566507	0.00034346930
0.20363380	0.026926479	0.00034096726
0.20376429	0.027698511	0.00034306791
0.20389479	0.027431734	0.00034274889
0.20402528	0.027374657	0.00034248111
0.20415578	0.027431350	0.00034171890
0.20428627	0.027376402	0.00034175626
0.20441676	0.027398584	0.00034115581
0.20454726	0.027235968	0.00033998209
0.20467775	0.026958120	0.00034060337
0.20480825	0.027159411	0.00033993617
0.20493874	0.027160622	0.00034126740
0.20506923	0.027526611	0.00034248677
0.20519973	0.027934736	0.00034264078
0.20533022	0.027260145	0.00034061058
0.20546072	0.026978966	0.00033880774
0.20559121	0.027197373	0.00034076618
0.20572170	0.027332007	0.00034008491
0.20585220	0.027587025	0.00034096458
0.20598269	0.027632210	0.00034160572
0.20611319	0.027784600	0.00034240992
0.20624368	0.026979143	0.00033828888
0.20637417	0.027217522	0.00033968803
0.20650467	0.027393488	0.00033869653
0.20663516	0.026930452	0.00033789880
0.20676566	0.027420755	0.00034129059
0.20689615	0.027158490	0.00033776307
0.20702664	0.027023775	0.00033819983
0.20715714	0.027185580	0.00033807043
0.20728763	0.027109643	0.00033697186
0.20741813	0.027427281	0.00033995518
0.20754862	0.027302716	0.00033733922
0.20767911	0.026911647	0.00033727073
0.20780961	0.027254897	0.00033834508
0.20794010	0.027493781	0.00033878361
0.20807060	0.027371418	0.00033894862
0.20820109	0.027444704	0.00033799632
0.20833158	0.026803113	0.00033606121
0.20846208	0.027073051	0.00033826573
0.20859257	0.027455152	0.00033766658
0.20872306	0.027440553	0.00033945705
0.20885356	0.027430589	0.00033854796
0.20898405	0.027240995	0.00033842604
0.20911455	0.026580159	0.00033477437
0.20924504	0.027271124	0.00033797300
0.20937553	0.028042489	0.00034078770
0.20950603	0.027811429	0.00034151202
0.20963652	0.027060445	0.00033458616
0.20976702	0.026685710	0.00033501958
0.20989751	0.026926295	0.00033498451
0.21002800	0.027213104	0.00033702515
0.21015850	0.026934308	0.00033544093
0.21028899	0.027105587	0.00033429028
0.21041949	0.027330190	0.00033910280
0.21054998	0.026784900	0.00033497469
0.21068047	0.027269323	0.00033653973
0.21081097	0.027674425	0.00033943791
0.21094146	0.027635133	0.00033805926
0.21107196	0.027559055	0.00033920582
0.21120245	0.027355077	0.00033715644
0.21133294	0.027594150	0.00033760859
0.21146344	0.028122241	0.00034076380
0.21159393	0.027014123	0.00033447745
0.21172443	0.027345038	0.00033638484
0.21185492	0.027441901	0.00033825395
0.21198541	0.027431199	0.00033551661
0.21211591	0.027647896	0.00033756587
0.21224640	0.027587995	0.00033804211
0.21237690	0.027468046	0.00033571640
0.21250739	0.027152912	0.00033550974
0.21263788	0.026723705	0.00033183797
0.21276838	0.027363806	0.00033629597
0.21289887	0.026913142	0.00033303162
0.21302937	0.026748757	0.00033018065
0.21315986	0.027781459	0.00033822883
0.21329035	0.026768752	0.00033165808
0.21342085	0.027989140	0.00033854163
0.21355134	0.026399681	0.00032916440
0.21368184	0.027294015	0.00033441876
0.21381233	0.027135829	0.00033213567
0.21394282	0.026781886	0.00033317462
0.21407332	0.027267310	0.00033332350
0.21420381	0.027285655	0.00033562366
0.21433431	0.027448002	0.00033449970
0.21446480	0.027499447	0.00033424809
0.21459529	0.027064697	0.00033376206
0.21472579	0.026787895	0.00033120687
0.21485628	0.026614964	0.00033160895
0.21498678	0.026953353	0.00033203903
0.21511727	0.026787530	0.00032934581
0.21524776	0.027029103	0.00033256673
0.21537826	0.027251487	0.00033310165
0.21550875	0.026750122	0.00033018942
0.21563925	0.027760969	0.00033668416
0.21576974	0.027038546	0.00033192715
0.21590023	0.027095904	0.00033127372
0.21603073	0.027664362	0.00033526704
0.21616122	0.027041755	0.00033094642
0.21629172	0.026526362	0.00032961023
0.21642221	0.026764246	0.00032962847
0.21655270	0.026808484	0.00032961184
0.21668320	0.026821485	0.00033142381
0.21681369	0.027207440	0.00033024979
0.21694419	0.027386164	0.00033345297
0.21707468	0.027479882	0.00033304882
0.21720517	0.027366003	0.00033236846
0.21733567	0.026813090	0.00032917034
0.21746616	0.027281490	0.00033166881
0.21759665	0.027391105	0.00033341647
0.21772715	0.026782417	0.00033036369
0.21785764	0.026821970	0.00032768747
0.21798814	0.027254296	0.00033091322
0.21811863	0.027104063	0.00032991189
0.21824912	0.026996610	0.00033020083
0.21837962	0.027059394	0.00033072350
0.21851011	0.028126628	0.00033425657
0.21864061	0.027582620	0.00033260530
0.21877110	0.027475016	0.00033145675
0.21890159	0.027158401	0.00033026578
0.21903209	0.027022540	0.00033022663
0.21916258	0.026196399	0.00032371851
0.21929308	0.026880576	0.00032949674
0.21942357	0.026727515	0.00032755616
0.21955406	0.026718980	0.00032634479
0.21968456	0.027088210	0.00033013007
0.21981505	0.026782370	0.00032727094
0.21994555	0.027485175	0.00033133071
0.22007604	0.026664842	0.00032722549
0.22020653	0.027199678	0.00032850335
0.22033703	0.026816972	0.00032719101
0.22046752	0.027008643	0.00032985022
0.22059802	0.026934654	0.00032618059
0.22072851	0.027804745	0.00033301186
0.22085900	0.027291902	0.00032922082
0.22098950	0.026932861	0.00032698907
0.22111999	0.026761441	0.00032712214
0.22125049	0.026751175	0.00032619447
0.22138098	0.026831820	0.00032756698
0.22151147	0.027518908	0.00033075862
0.22164197	0.027000910	0.00032723468
0.22177246	0.027259924	0.00032933309
0.22190296	0.026442636	0.00032391733
0.22203345	0.027365151	0.00032971333
0.22216394	0.026896969	0.00032832063
0.22229444	0.027213738	0.00032664498
0.22242493	0.026744145	0.00032547772
0.22255543	0.026814798	0.00032521742
0.22268592	0.027056632	0.00032803492
0.22281641	0.027155542	0.00032797312
0.22294691	0.026990869	0.00032551691
0.22307740	0.026954035	0.00032651491
0.22320790	0.026769856	0.00032577510
0.22333839	0.026714746	0.00032495202
0.22346888	0.026753387	0.00032584610
0.22359938	0.027006665	0.00032591073
0.22372987	0.027197721	0.00032731836
0.22386037	0.026650600	0.00032503371
0.22399086	0.026590066	0.00032312870
0.22412135	0.027103077	0.00032690265
0.22425185	0.027420828	0.00032789587
0.22438234	0.026505712	0.00032300635
0.22451284	0.027581388	0.00032973216
0.22464333	0.026621710	0.00032301549
0.22477382	0.027063042	0.00032639792
0.22490432	0.027211625	0.00032680774
0.22503481	0.027078623	0.00032458645
0.22516531	0.026896831	0.00032480773
0.22529580	0.026493107	0.00032224410
0.22542629	0.026927668	0.00032513437
0.22555679	0.026979204	0.00032539986
0.22568728	0.027496486	0.00032603546
0.22581778	0.026084178	0.00032058146
0.22594827	0.026784490	0.00032377647
0.22607876	0.026810448	0.00032291562
0.22620926	0.027095922	0.00032551692
0.22633975	0.026628655	0.00032174351
0.22647025	0.027566510	0.00032739042
0.22660074	0.026612497	0.00032224388
0.22673123	0.027717382	0.00032762125
0.22686173	0.026702828	0.00032328604
0.22699222	0.026259126	0.00032036555
0.22712271	0.026839676	0.00032341379
0.22725321	0.026897969	0.00032395677
0.22738370	0.026599145	0.00032169537
0.22751420	0.027124153	0.00032508895
0.22764469	0.026759551	0.00032328995
0.22777518	0.027751200	0.00032631890
0.22790568	0.027442802	0.00032589800
0.22803617	0.027468154	0.00032596322
0.22816667	0.026631874	0.00032126109
0.22829716	0.027034079	0.00032414547
0.22842765	0.027479740	0.00032515980
0.22855815	0.026798122	0.00032180348
0.22868864	0.026349404	0.00031979614
0.22881914	0.027286476	0.00032338491
0.22894963	0.026848353	0.00032356144
0.22908012	0.026917809	0.00032159019
0.22921062	0.027123671	0.00032294113
0.22934111	0.026279893	0.00032019883
0.22947161	0.026848385	0.00032209363
0.22960210	0.027574475	0.00032558843
0.22973259	0.027050225	0.00032234299
0.22986309	0.027002968	0.00032219591
0.22999358	0.026733064	0.00032159307
0.23012408	0.027799025	0.00032486411
0.23025457	0.027412298	0.00032455596
0.23038506	0.026638949	0.00032060205
0.23051556	0.026507908	0.00031849219
0.23064605	0.026193909	0.00031804363
0.23077655	0.027243261	0.00032729027
0.23090704	0.026586553	0.00032736826
0.23103753	0.027237855	0.00033358805
0.23116803	0.027205809	0.00033441661
0.23129852	0.026501641	0.00033225142
0.23142902	0.026942469	0.00033642686
0.23155951	0.026599850	0.00033527498
0.23169000	0.026654355	0.00033700423
0.23182050	0.027224455	0.00034120828
0.23195099	0.027482640	0.00034429011
0.23208149	0.026624364	0.00034124300
0.23221198	0.026769958	0.00033961732
0.23234247	0.027605443	0.00034785743
0.23247297	0.027382744	0.00034754767
0.23260346	0.026810458	0.00034531895
0.23273396	0.026404545	0.00034458612
0.23286445	0.026094013	0.00034113141
0.23299494	0.026890740	0.00034809319
0.23312544	0.026063036	0.00034450545
0.23325593	0.027265009	0.00035152905
0.23338643	0.026952300	0.00034986968
0.23351692	0.027459549	0.00035229114
0.23364741	0.026886754	0.00034727446
0.23377791	0.026949571	0.00034992148
0.23390840	0.026718628	0.00034610927
0.23403890	0.026664038	0.00034648841
0.23416939	0.026752662	0.00034770080
0.23429988	0.026628037	0.00034772522
0.23443038	0.026601700	0.00034883062
0.23456087	0.026988104	0.00034973116
0.23469137	0.026944356	0.00035091094
0.23482186	0.027270609	0.00035298213
0.23495235	0.027200183	0.00035193055
0.23508285	0.026964502	0.00035062070
0.23521334	0.026774508	0.00034922397
0.23534384	0.027523238	0.00035545714
0.23547433	0.027876857	0.00035769930
0.23560482	0.027431333	0.00035340653
0.23573532	0.027302315	0.00035410429
0.23586581	0.027101813	0.00035388025
0.23599630	0.026917162	0.00035251366
0.23612680	0.027092975	0.00035410444
0.23625729	0.027056137	0.00035209448
0.23638779	0.026672168	0.00035249788
0.23651828	0.026587152	0.00035289650
0.23664877	0.026578620	0.00035093004
0.23677927	0.026724426	0.00035271356
0.23690976	0.026694479	0.00035189481
0.23704026	0.026575284	0.00035310140
0.23717075	0.026990408	0.00035386466
0.23730124	0.027515688	0.00035685731
0.23743174	0.026562972	0.00035417741
0.23756223	0.026796489	0.00035479813
0.23769273	0.026515609	0.00035195187
0.23782322	0.026543676	0.00035312835
0.23795371	0.026649061	0.00035310709
0.23808421	0.027062028	0.00035605901
0.23821470	0.026767363	0.00035550784
0.23834520	0.026733354	0.00035361787
0.23847569	0.026558552	0.00035401341
0.23860618	0.027294361	0.00035785794
0.23873668	0.028001553	0.00036383195
0.23886717	0.026524665	0.00035492725
0.23899767	0.027038377	0.00035585590
0.23912816	0.026922574	0.00035732008
0.23925865	0.027011153	0.00035769789
0.23938915	0.026975483	0.00035600407
0.23951964	0.027452732	0.00036041106
0.23965014	0.026732146	0.00035576189
0.23978063	0.027027772	0.00035709313
0.23991112	0.026699509	0.00035801844
0.24004162	0.026740789	0.00035547088
0.24017211	0.027265854	0.00036115544
0.24030261	0.026803269	0.00035721200
0.24043310	0.026881410	0.00035644197
0.24056359	0.026797000	0.00035823688
0.24069409	0.026738094	0.00035599193
0.24082458	0.027298801	0.00036244313
0.24095508	0.026712713	0.00035856505
0.24108557	0.026715682	0.00035549193
0.24121606	0.026772925	0.00035917636
0.24134656	0.026841675	0.00035849446
0.24147705	0.026768683	0.00035812726
0.24160755	0.026771836	0.00035963944
0.24173804	0.026749153	0.00035778845
0.24186853	0.026904187	0.00036123712
0.24199903	0.027365855	0.00036315270
0.24212952	0.026967451	0.00035910676
0.24226002	0.027048099	0.00036151585
0.24239051	0.026352070	0.00035699780
0.24252100	0.026978927	0.00035998617
0.24265150	0.027284052	0.00036303053
0.24278199	0.026251298	0.00035523340
0.24291249	0.027277454	0.00036374587
0.24304298	0.026765275	0.00035985148
0.24317347	0.027008382	0.00036074094
0.24330397	0.026982678	0.00036196321
0.24343446	0.026745488	0.00036004533
0.24356496	0.027581979	0.00036476719
0.24369545	0.026851022	0.00036242761
0.24382594	0.026763539	0.00035908349
0.24395644	0.026549020	0.00036060876
0.24408693	0.026380704	0.00035903271
0.24421743	0.026314908	0.00035777876
0.24434792	0.027252135	0.00036633893
0.24447841	0.027015788	0.00036133749
0.24460891	0.027278536	0.00036425195
0.24473940	0.026300290	0.00036031482
0.24486989	0.026680651	0.00035950447
0.24500039	0.026847702	0.00036280430
0.24513088	0.026830277	0.00036114346
0.24526138	0.026709880	0.00036169888
0.24539187	0.027563143	0.00036667037
0.24552236	0.027259686	0.00036342472
0.24565286	0.026941834	0.00036290905
0.24578335	0.026970540	0.00036332864
0.24591385	0.027308957	0.00036582709
0.24604434	0.026796517	0.00036413965
0.24617483	0.027747386	0.00036864030
0.24630533	0.027334519	0.00036552600
0.24643582	0.026090534	0.00035924989
0.24656632	0.026778835	0.00036134538
0.24669681	0.026786204	0.00036517554
0.24682730	0.026940293	0.00036283613
0.24695780	0.026179552	0.00036010524
0.24708829	0.027162843	0.00036556917
0.24721879	0.026856736	0.00036293381
0.24734928	0.027338759	0.00036859935
0.24747977	0.026706680	0.00036340031
0.24761027	0.026993706	0.00036526900
0.24774076	0.026575318	0.00036202131
0.24787126	0.026656017	0.00036286417
0.24800175	0.026649787	0.00036323352
0.24813224	0.027186908	0.00036840292
0.24826274	0.027067638	0.00036410442
0.24839323	0.027008988	0.00036642418
0.24852373	0.026798883	0.00036336576
0.24865422	0.026765675	0.00036426672
0.24878471	0.027201221	0.00036890141
0.24891521	0.026707061	0.00036189428
0.24904570	0.026808913	0.00036608634
0.24917620	0.027612099	0.00037156107
0.24930669	0.026779121	0.00036433531
0.24943718	0.026705022	0.00036545356
0.24956768	0.026920657	0.00036594948
0.24969817	0.026546976	0.00036380660
0.24982867	0.026263028	0.00036394126
0.24995916	0.027449140	0.00036926696
0.25008965	0.027173384	0.00036803838
0.25022015	0.027119330	0.00036717403
0.25035064	0.027293111	0.00036892674
0.25048114	0.027250349	0.00037012394
0.25061163	0.027179362	0.00036576994
0.25074212	0.026718296	0.00036554077
0.25087262	0.027123385	0.00036959595
0.25100311	0.026739856	0.00036387428
0.25113361	0.026699677	0.00036608338
0.25126410	0.027082002	0.00036764400
0.25139459	0.026541046	0.00036538733
0.25152509	0.026859202	0.00036835233
0.25165558	0.026702281	0.00036419778
0.25178608	0.027231221	0.00037056961
0.25191657	0.026737269	0.00036762946
0.25204706	0.026782570	0.00036449928
0.25217756	0.027078952	0.00036914932
0.25230805	0.026797661	0.00036562950
0.25243855	0.026245839	0.00036373950
0.25256904	0.026674990	0.00036761057
0.25269953	0.027036925	0.00036519164
0.25283003	0.026707276	0.00036718842
0.25296052	0.026789692	0.00036729805
0.25309102	0.027433823	0.00037156344
0.25322151	0.026964402	0.00036848243
0.25335200	0.027526220	0.00037115811
0.25348250	0.027728028	0.00037445905
0.25361299	0.027935785	0.00037547447
0.25374349	0.026841843	0.00036682792
0.25387398	0.026980109	0.00036987895
0.25400447	0.027128509	0.00037060393
0.25413497	0.027542195	0.00037110086
0.25426546	0.026974497	0.00036973582
0.25439595	0.027083256	0.00036838251
0.25452645	0.026295018	0.00036658379
0.25465694	0.026917641	0.00036868640
0.25478744	0.026914221	0.00036837305
0.25491793	0.027088069	0.00036998241
0.25504842	0.027285589	0.00037009391
0.25517892	0.026417791	0.00036739282
0.25530941	0.026823906	0.00038081000
0.25543991	0.026494978	0.00037883258
0.25557040	0.026963718	0.00038444825
0.25570089	0.026423081	0.00038484940
0.25583139	0.026999856	0.00039006586
0.25596188	0.026496665	0.00039041244
0.25609238	0.027586402	0.00039888625
0.25622287	0.026853167	0.00039643701
0.25635336	0.027272621	0.00040109787
0.25648386	0.027005732	0.00040256626
0.25661435	0.027276593	0.00040443501
0.25674485	0.027418133	0.00040732747
0.25687534	0.026523448	0.00040263675
0.25700583	0.026887629	0.00040860630
0.25713633	0.026430893	0.00040491728
0.25726682	0.026182403	0.00040701433
0.25739732	0.027143004	0.00041601433
0.25752781	0.026954422	0.00041555516
0.25765830	0.026546787	0.00041433285
0.25778880	0.026998963	0.00041769608
0.25791929	0.026528472	0.00041735044
0.25804979	0.026338524	0.00041807864
0.25818028	0.027041434	0.00042344633
0.25831077	0.026795553	0.00042442075
0.25844127	0.026302323	0.00042049674
0.25857176	0.026049978	0.00042197431
0.25870226	0.026592059	0.00042726018
0.25883275	0.026562929	0.00042920217
0.25896324	0.027198230	0.00043346389
0.25909374	0.026584584	0.00043045161
0.25922423	0.027232409	0.00043729606
0.25935473	0.026858183	0.00043516266
0.25948522	0.026472797	0.00043652605
0.25961571	0.026656840	0.00043623026
0.25974621	0.026691300	0.00043712728
0.25987670	0.026387076	0.00043543724
0.26000720	0.026518469	0.00043788323
0.26013769	0.025722820	0.00043422379
0.26026818	0.026336015	0.00043787927
0.26039868	0.026552200	0.00044080973
0.26052917	0.026823056	0.00044464783
0.26065967	0.026870144	0.00044051900
0.26079016	0.026731776	0.00044524826
0.26092065	0.026729734	0.00044658769
0.26105115	0.027417012	0.00045053005
0.26118164	0.027070577	0.00045011156
0.26131214	0.025973796	0.00044161893
0.26144263	0.027065113	0.00045003024
0.26157312	0.026728255	0.00044755156
0.26170362	0.027348886	0.00045544095
0.26183411	0.027148535	0.00045288957
0.26196461	0.026610427	0.00044937344
0.26209510	0.026634685	0.00044993933
0.26222559	0.026469402	0.00045187819
0.26235609	0.026953126	0.00045483215
0.26248658	0.027173550	0.00045656916
0.26261708	0.026175060	0.00044726403
0.26274757	0.025902043	0.00045076334
0.26287806	0.027340941	0.00046004290
0.26300856	0.026930967	0.00045777680
0.26313905	0.027301148	0.00046263602
0.26326954	0.026934189	0.00045704990
0.26340004	0.027153477	0.00046280025
0.26353053	0.026954789	0.00046190419
0.26366103	0.027009453	0.00045961989
0.26379152	0.027404036	0.00046758820
0.26392201	0.026724673	0.00046049242
0.26405251	0.026703959	0.00046050283
0.26418300	0.027232140	0.00046794283
0.26431350	0.026849837	0.00046280188
0.26444399	0.027112058	0.00046814933
0.26457448	0.027486149	0.00046834679
0.26470498	0.026737039	0.00046651771
0.26483547	0.027093565	0.00046942214
0.26496597	0.027454534	0.00047056769
0.26509646	0.026640810	0.00046698513
0.26522695	0.027275658	0.00047510341
0.26535745	0.026405676	0.00046343763
[truncated: 572 more rows]
