# Supplementary material for: Rationally seeded computational protein design of ɑ-helical barrels
Source: Nat Chem Biol. 2024 Jun 20;20(8):991–9. doi: 10.1038/s41589-024-01642-0 (PMC11288890; doi:10.1038/s41589-024-01642-0)
Supplement: Supplementary file 5 — PDB files used for making figure panels h–j. [file 41589_2024_1642_MOESM5_ESM.zip › KIA_RP_RSPD_NatChemBiol_data_Figure3/sc-CC-7-LI_panels_c-g/SAXS_panel_g/LI_SAXS_raw/b21-438120_00028.dat]

0.0045000000	1.0500676	0.0099493376
0.0046304940	0.93177716	0.0091123265
0.0047609879	0.83437217	0.0083963640
0.0048914819	0.77965012	0.0081465874
0.0050219759	0.67758313	0.0072022205
0.0051524699	0.62308598	0.0068380215
0.0052829638	0.57489309	0.0064019434
0.0054134578	0.53570806	0.0059953966
0.0055439518	0.49924785	0.0058927019
0.0056744457	0.45952345	0.0053665658
0.0058049397	0.41186452	0.0050257287
0.0059354337	0.38331371	0.0049701429
0.0060659277	0.36326569	0.0045979315
0.0061964216	0.35158125	0.0046433854
0.0063269156	0.33061540	0.0044089893
0.0064574096	0.30814716	0.0041611123
0.0065879035	0.29183824	0.0040797589
0.0067183975	0.27086696	0.0038086110
0.0068488915	0.25809516	0.0037531438
0.0069793855	0.24435631	0.0036783801
0.0071098794	0.23508886	0.0034677041
0.0072403734	0.22756718	0.0034194541
0.0073708674	0.21260105	0.0032903126
0.0075013613	0.19283088	0.0030790928
0.0076318553	0.19416160	0.0031098714
0.0077623493	0.18746128	0.0029603250
0.0078928433	0.17980561	0.0028933243
0.0080233372	0.16852366	0.0027840892
0.0081538312	0.16450490	0.0027073724
0.0082843252	0.15763508	0.0026554304
0.0084148191	0.15213204	0.0025785092
0.0085453131	0.14059723	0.0024371660
0.0086758071	0.13894198	0.0024183030
0.0088063011	0.13696072	0.0023578898
0.0089367950	0.13035561	0.0023127097
0.0090672890	0.12381452	0.0022378960
0.0091977830	0.12284361	0.0021794353
0.0093282769	0.11935521	0.0021704534
0.0094587709	0.11198564	0.0020398147
0.0095892649	0.10808068	0.0020171187
0.0097197588	0.10532376	0.0019879486
0.0098502528	0.10192853	0.0019304091
0.0099807468	0.098053896	0.0018783720
0.010111241	0.097406209	0.0018721581
0.010241735	0.095191117	0.0017976594
0.010372229	0.089392217	0.0017554902
0.010502723	0.086006749	0.0017065367
0.010633217	0.082673213	0.0016581135
0.010763711	0.080921985	0.0016239706
0.010894205	0.078877726	0.0015706583
0.011024699	0.074899436	0.0015362573
0.011155193	0.075433054	0.0015311820
0.011285687	0.070721215	0.0014573176
0.011416180	0.068171851	0.0014255151
0.011546674	0.065290302	0.0013616924
0.011677168	0.065168881	0.0013497991
0.011807662	0.064447585	0.0013232724
0.011938156	0.061676446	0.0012880013
0.012068650	0.062093972	0.0012902676
0.012199144	0.060740442	0.0012556531
0.012329638	0.059082533	0.0012085366
0.012460132	0.060278289	0.0012185491
0.012590626	0.060329609	0.0011979915
0.012721120	0.056987217	0.0011471071
0.012851614	0.057144271	0.0011285212
0.012982108	0.053632840	0.0010752391
0.013112602	0.051157163	0.0010532691
0.013243096	0.054255323	0.0010687721
0.013373590	0.049246498	0.0010197848
0.013504084	0.053378168	0.0010597487
0.013634578	0.047794556	0.00098654356
0.013765072	0.050270831	0.0010141663
0.013895566	0.049154942	0.00099489886
0.014026060	0.047734032	0.00096259876
0.014156554	0.044792069	0.00094534316
0.014287048	0.045530855	0.00093663072
0.014417542	0.048088453	0.00095284346
0.014548036	0.045799259	0.00093956927
0.014678530	0.044517487	0.00091020762
0.014809024	0.043703839	0.00090558482
0.014939518	0.042995842	0.00089300808
0.015070012	0.044203162	0.00089539843
0.015200506	0.041020553	0.00086667638
0.015331000	0.041088802	0.00085506380
0.015461494	0.042661024	0.00086915071
0.015591988	0.042382826	0.00086800406
0.015722482	0.040743072	0.00083654431
0.015852975	0.040596924	0.00083564196
0.015983469	0.039387955	0.00082197697
0.016113963	0.040761930	0.00082585364
0.016244457	0.039569102	0.00082163536
0.016374951	0.038279841	0.00079745073
0.016505445	0.039200272	0.00080621060
0.016635939	0.039931652	0.00081252347
0.016766433	0.038280404	0.00078199889
0.016896927	0.037889418	0.00078204403
0.017027421	0.037728679	0.00077493953
0.017157915	0.038386474	0.00077771219
0.017288409	0.037954669	0.00077469122
0.017418903	0.037624008	0.00075822674
0.017549397	0.037981453	0.00076699789
0.017679891	0.036364621	0.00074895438
0.017810385	0.035909495	0.00073695238
0.017940879	0.036876735	0.00074848861
0.018071373	0.035763610	0.00072832462
0.018201867	0.036817313	0.00074194221
0.018332361	0.035876947	0.00073014203
0.018462855	0.036282505	0.00072494721
0.018593349	0.036236538	0.00072714494
0.018723843	0.035373692	0.00071515692
0.018854337	0.035191585	0.00070526410
0.018984831	0.036294166	0.00071700450
0.019115325	0.035460083	0.00070407316
0.019245819	0.034192370	0.00069526718
0.019376313	0.034124376	0.00068931859
0.019506807	0.035374332	0.00069329349
0.019637301	0.034957043	0.00069559860
0.019767795	0.035216182	0.00068795496
0.019898289	0.033927091	0.00067738329
0.020028783	0.034883445	0.00068497564
0.020159277	0.034011687	0.00067222283
0.020289771	0.034338275	0.00067646759
0.020420264	0.033963660	0.00066511137
0.020550758	0.034677573	0.00066962293
0.020681252	0.033948703	0.00066801588
0.020811746	0.033930403	0.00065940367
0.020942240	0.034518197	0.00066018186
0.021072734	0.034106370	0.00066414381
0.021203228	0.033816430	0.00064762840
0.021333722	0.034531985	0.00066142556
0.021464216	0.033309757	0.00064949195
0.021594710	0.033800088	0.00064201696
0.021725204	0.033577011	0.00065031330
0.021855698	0.033288462	0.00063238288
0.021986192	0.033548664	0.00063943264
0.022116686	0.033125408	0.00063817516
0.022247180	0.033036757	0.00062489771
0.022377674	0.032769462	0.00062763478
0.022508168	0.032655428	0.00061961746
0.022638662	0.032517372	0.00061614223
0.022769156	0.032051582	0.00062034027
0.022899650	0.032605383	0.00061258146
0.023030144	0.032599082	0.00061783954
0.023160638	0.032127844	0.00061159268
0.023291132	0.031787271	0.00060167375
0.023421626	0.032825517	0.00061202921
0.023552120	0.033555320	0.00061640862
0.023682614	0.031912962	0.00059486820
0.023813108	0.032646716	0.00060928678
0.023943602	0.032397107	0.00059949146
0.024074096	0.032243719	0.00059567448
0.024204590	0.031965259	0.00059663173
0.024335084	0.032253789	0.00059122818
0.024465578	0.032846950	0.00059862040
0.024596072	0.031636630	0.00058273293
0.024726566	0.031418827	0.00058196936
0.024857060	0.031683312	0.00058508279
0.024987553	0.031026194	0.00057251393
0.025118047	0.031650856	0.00058084809
0.025248541	0.031804969	0.00057946537
0.025379035	0.031886403	0.00057569488
0.025509529	0.031239919	0.00057275358
0.025640023	0.031013009	0.00056328691
0.025770517	0.032202822	0.00057821413
0.025901011	0.031977597	0.00057554524
0.026031505	0.032261428	0.00057068782
0.026161999	0.031677977	0.00056799901
0.026292493	0.031378716	0.00056214635
0.026422987	0.030313877	0.00055240659
0.026553481	0.032214579	0.00056787989
0.026683975	0.032287255	0.00056441449
0.026814469	0.031710537	0.00056093522
0.026944963	0.031190386	0.00055521781
0.027075457	0.031182634	0.00055261875
0.027205951	0.031981741	0.00056056005
0.027336445	0.031841082	0.00055383382
0.027466939	0.031781700	0.00055154812
0.027597433	0.031627774	0.00055430234
0.027727927	0.031108039	0.00054219834
0.027858421	0.030975063	0.00054739190
0.027988915	0.031505660	0.00054648023
0.028119409	0.030494704	0.00053506767
0.028249903	0.030645699	0.00053828891
0.028380397	0.031028601	0.00053537376
0.028510891	0.030972111	0.00053925641
0.028641385	0.031747730	0.00054516947
0.028771879	0.031595921	0.00053652787
0.028902373	0.031634838	0.00053971066
0.029032867	0.031736364	0.00053842171
0.029163361	0.031993969	0.00053697231
0.029293855	0.031106549	0.00053428149
0.029424349	0.031775838	0.00053147014
0.029554842	0.031145669	0.00052879538
0.029685336	0.030863273	0.00052542984
0.029815830	0.030398518	0.00051677698
0.029946324	0.031712867	0.00052881325
0.030076818	0.031488023	0.00052789329
0.030207312	0.031631445	0.00052308017
0.030337806	0.031018012	0.00052154758
0.030468300	0.031554752	0.00052221488
0.030598794	0.030862918	0.00051707802
0.030729288	0.032127640	0.00052741052
0.030859782	0.031077316	0.00051489363
0.030990276	0.031306540	0.00051679585
0.031120770	0.030738880	0.00050850387
0.031251264	0.030454091	0.00050479060
0.031381758	0.030669712	0.00051048695
0.031512252	0.030622610	0.00050674383
0.031642746	0.030582525	0.00050714377
0.031773240	0.031704125	0.00051322461
0.031903734	0.032019630	0.00051150044
0.032034228	0.030803738	0.00050605895
0.032164722	0.031252933	0.00050689907
0.032295216	0.030490568	0.00049968725
0.032425710	0.031343215	0.00050635281
0.032556204	0.031410379	0.00050191845
0.032686698	0.031574675	0.00050433815
0.032817192	0.030134252	0.00049242563
0.032947686	0.031122087	0.00049857040
0.033078180	0.030580529	0.00049497109
0.033208674	0.031400152	0.00049771273
0.033339168	0.030644831	0.00049255385
0.033469662	0.031270871	0.00049698676
0.033600156	0.030866098	0.00049114864
0.033730650	0.031074884	0.00049595825
0.033861144	0.030960889	0.00049045582
0.033991637	0.029836113	0.00047815330
0.034122131	0.030128661	0.00048602373
0.034252625	0.030980607	0.00049226757
0.034383119	0.030366589	0.00049369892
0.034513613	0.029600102	0.00048973466
0.034644107	0.029712871	0.00048725645
0.034774601	0.030094720	0.00050271464
0.034905095	0.029765455	0.00050125632
0.035035589	0.030562664	0.00051039279
0.035166083	0.031352389	0.00052397205
0.035296577	0.030601690	0.00051473778
0.035427071	0.030684108	0.00052048009
0.035557565	0.030583607	0.00051672461
0.035688059	0.029772853	0.00051108356
0.035818553	0.030173043	0.00052107347
0.035949047	0.031010348	0.00052531480
0.036079541	0.029576866	0.00051351364
0.036210035	0.030656058	0.00052256853
0.036340529	0.031267783	0.00052664093
0.036471023	0.030734607	0.00052749760
0.036601517	0.029953564	0.00052025989
0.036732011	0.030191200	0.00052009544
0.036862505	0.030093506	0.00052450305
0.036992999	0.031221375	0.00053215440
0.037123493	0.029670964	0.00051979929
0.037253987	0.030097153	0.00052876960
0.037384481	0.030983781	0.00053014119
0.037514975	0.031077447	0.00053701978
0.037645469	0.030623459	0.00053226221
0.037775963	0.030214260	0.00052425476
0.037906457	0.030214292	0.00053358114
0.038036951	0.029951760	0.00052873082
0.038167445	0.030857840	0.00053772953
0.038297939	0.030196520	0.00053206215
0.038428433	0.029862899	0.00052910543
0.038558926	0.029921827	0.00053369459
0.038689420	0.030597430	0.00053699774
0.038819914	0.030186854	0.00053224126
0.038950408	0.030852745	0.00054444523
0.039080902	0.030343672	0.00053110399
0.039211396	0.030216835	0.00053025335
0.039341890	0.030113595	0.00052227387
0.039472384	0.029389391	0.00051496489
0.039602878	0.030612412	0.00052454481
0.039733372	0.029783569	0.00051507734
0.039863866	0.030234657	0.00051363104
0.039994360	0.030009894	0.00051644688
0.040124854	0.029309873	0.00050585351
0.040255348	0.030123940	0.00051440816
0.040385842	0.029784616	0.00050708998
0.040516336	0.031076329	0.00051609755
0.040646830	0.029395256	0.00050377076
0.040777324	0.029807370	0.00050594109
0.040907818	0.029547594	0.00050267857
0.041038312	0.030576139	0.00051357150
0.041168806	0.029719334	0.00049965876
0.041299300	0.030257674	0.00050856964
0.041429794	0.029952264	0.00050256697
0.041560288	0.030462964	0.00050484415
0.041690782	0.030460457	0.00050698961
0.041821276	0.030560136	0.00050390516
0.041951770	0.030167547	0.00050209960
0.042082264	0.029400969	0.00049367543
0.042212758	0.030427479	0.00050132464
0.042343252	0.030492889	0.00050583708
0.042473746	0.030333774	0.00049935916
0.042604240	0.030856079	0.00050011139
0.042734734	0.030305980	0.00050175120
0.042865228	0.029893656	0.00049340360
0.042995722	0.030667668	0.00050113673
0.043126215	0.030284004	0.00049718589
0.043256709	0.030295768	0.00049574056
0.043387203	0.030046444	0.00049491939
0.043517697	0.030644459	0.00049650198
0.043648191	0.029176310	0.00048395951
0.043778685	0.030172977	0.00049582775
0.043909179	0.030096473	0.00049033552
0.044039673	0.030184884	0.00049185348
0.044170167	0.030526396	0.00049483277
0.044300661	0.029986827	0.00048757376
0.044431155	0.031050328	0.00050024496
0.044561649	0.030569272	0.00049251053
0.044692143	0.030198260	0.00048974747
0.044822637	0.030355226	0.00049053368
0.044953131	0.030632358	0.00049136169
0.045083625	0.029573554	0.00048583719
0.045214119	0.028905365	0.00047800656
0.045344613	0.030958596	0.00049046474
0.045475107	0.029902376	0.00048548760
0.045605601	0.030589140	0.00048778598
0.045736095	0.029587970	0.00047993924
0.045866589	0.029735838	0.00048372244
0.045997083	0.031362879	0.00049141423
0.046127577	0.029963706	0.00048573941
0.046258071	0.029989489	0.00049036107
0.046388565	0.029173237	0.00048431636
0.046519059	0.028736726	0.00048942535
0.046649553	0.029810167	0.00049672357
0.046780047	0.030093317	0.00049980082
0.046910541	0.030012755	0.00050126818
0.047041035	0.030168012	0.00050237022
0.047171529	0.030259968	0.00050818953
0.047302023	0.030102807	0.00050589542
0.047432517	0.029766888	0.00050173006
0.047563011	0.029297616	0.00050302034
0.047693504	0.029989166	0.00050615650
0.047823998	0.028636492	0.00049712703
0.047954492	0.030792603	0.00051736060
0.048084986	0.029993120	0.00050927918
0.048215480	0.031008518	0.00052210508
0.048345974	0.030794354	0.00051465328
0.048476468	0.030063631	0.00050925205
0.048606962	0.030228630	0.00051545085
0.048737456	0.029008668	0.00050459212
0.048867950	0.029210178	0.00050900220
0.048998444	0.030545219	0.00051681377
0.049128938	0.030531932	0.00051975027
0.049259432	0.030578425	0.00052021476
0.049389926	0.029626852	0.00051243962
0.049520420	0.030775266	0.00052265721
0.049650914	0.029834472	0.00051626217
0.049781408	0.029470973	0.00051160974
0.049911902	0.029721987	0.00051445734
0.050042396	0.029212806	0.00051339971
0.050172890	0.030820621	0.00052485514
0.050303384	0.031072161	0.00053011103
0.050433878	0.030795248	0.00052393744
0.050564372	0.030023226	0.00052180148
0.050694866	0.029962329	0.00051703080
0.050825360	0.029973782	0.00052261354
0.050955854	0.029835278	0.00052190672
0.051086348	0.030073006	0.00052287765
0.051216842	0.029097816	0.00051531405
0.051347336	0.030216459	0.00052378575
0.051477830	0.030836654	0.00052787025
0.051608324	0.029319928	0.00051855082
0.051738818	0.029326238	0.00051938586
0.051869312	0.030266980	0.00052417075
0.051999806	0.029600880	0.00052282758
0.052130299	0.030316351	0.00052645934
0.052260793	0.030566445	0.00053026596
0.052391287	0.029970962	0.00052502012
0.052521781	0.029860987	0.00052496204
0.052652275	0.030919607	0.00053636586
0.052782769	0.030054505	0.00052429536
0.052913263	0.030588430	0.00053018894
0.053043757	0.029143014	0.00051940934
0.053174251	0.029321131	0.00052255659
0.053304745	0.029051733	0.00051986342
0.053435239	0.030246876	0.00053307348
0.053565733	0.029096886	0.00052033373
0.053696227	0.029604242	0.00052361122
0.053826721	0.028168230	0.00051430825
0.053957215	0.029366519	0.00052279369
0.054087709	0.029608837	0.00052824845
0.054218203	0.029643864	0.00052627911
0.054348697	0.029910219	0.00052771810
0.054479191	0.031273128	0.00054019116
0.054609685	0.030212657	0.00053269620
0.054740179	0.030026175	0.00052907214
0.054870673	0.029483842	0.00052859641
0.055001167	0.029068493	0.00052149976
0.055131661	0.029761015	0.00052899233
0.055262155	0.029986435	0.00052965252
0.055392649	0.030685568	0.00053876787
0.055523143	0.028995969	0.00052557913
0.055653637	0.030035960	0.00053057813
0.055784131	0.029267868	0.00052529448
0.055914625	0.029849981	0.00053251164
0.056045119	0.030414714	0.00053533342
0.056175613	0.029509341	0.00052787528
0.056306107	0.029542407	0.00052958618
0.056436601	0.029719202	0.00052958425
0.056567095	0.030239977	0.00053501820
0.056697588	0.030380700	0.00053692638
0.056828082	0.029840197	0.00053372624
0.056958576	0.029927107	0.00053289120
0.057089070	0.029762054	0.00053111526
0.057219564	0.029863143	0.00053344529
0.057350058	0.029886065	0.00052973965
0.057480552	0.029353283	0.00053056982
0.057611046	0.029666030	0.00052988187
0.057741540	0.030538336	0.00053817626
0.057872034	0.029621803	0.00053001753
0.058002528	0.029363271	0.00052329240
0.058133022	0.029425752	0.00052848414
0.058263516	0.028551809	0.00051920065
0.058394010	0.029591014	0.00052825717
0.058524504	0.029673430	0.00052912948
0.058654998	0.029666065	0.00052772684
0.058785492	0.029210139	0.00052342206
0.058915986	0.029364728	0.00052453000
0.059046480	0.030001663	0.00052438384
0.059176974	0.029372527	0.00052583128
0.059307468	0.029263519	0.00051690354
0.059437962	0.030483301	0.00052694233
0.059568456	0.029345101	0.00052227543
0.059698950	0.029088577	0.00051584969
0.059829444	0.029635872	0.00051953421
0.059959938	0.030184575	0.00052461810
0.060090432	0.029222031	0.00051491397
0.060220926	0.029168601	0.00051669174
0.060351420	0.029637945	0.00051717839
0.060481914	0.029466292	0.00051656504
0.060612408	0.029166545	0.00051302392
0.060742902	0.029474377	0.00051315427
0.060873396	0.028981867	0.00051317526
0.061003890	0.029367587	0.00051463834
0.061134384	0.029964564	0.00051572585
0.061264877	0.029754757	0.00052029011
0.061395371	0.030259558	0.00051950681
0.061525865	0.030067976	0.00051542889
0.061656359	0.030121854	0.00051991045
0.061786853	0.029269128	0.00051069001
0.061917347	0.029154972	0.00051320983
0.062047841	0.029718342	0.00051480424
0.062178335	0.030498679	0.00051835527
0.062308829	0.030206148	0.00052060319
0.062439323	0.029502549	0.00051127999
0.062569817	0.030156209	0.00051868812
0.062700311	0.029536103	0.00051311910
0.062830805	0.029721410	0.00051465373
0.062961299	0.029778340	0.00051236904
0.063091793	0.030142697	0.00051805506
0.063222287	0.029405194	0.00050930720
0.063352781	0.029683866	0.00051471172
0.063483275	0.028662043	0.00050470827
0.063613769	0.030170365	0.00051455321
0.063744263	0.028872120	0.00050578612
0.063874757	0.029227574	0.00050816068
0.064005251	0.029889282	0.00051418807
0.064135745	0.028964571	0.00050780461
0.064266239	0.029521597	0.00050984571
0.064396733	0.029195107	0.00050626003
0.064527227	0.029811309	0.00051084195
0.064657721	0.030112198	0.00051484508
0.064788215	0.029952992	0.00051193486
0.064918709	0.028041355	0.00049646636
0.065049203	0.029675161	0.00051030165
0.065179697	0.029493056	0.00050431961
0.065310191	0.029109257	0.00050490574
0.065440685	0.029956270	0.00051134112
0.065571179	0.029143169	0.00050369730
0.065701673	0.029462886	0.00050667396
0.065832166	0.029447519	0.00050595792
0.065962660	0.029962611	0.00050909942
0.066093154	0.030077189	0.00051283153
0.066223648	0.028998192	0.00050039980
0.066354142	0.029304190	0.00050519215
0.066484636	0.028872068	0.00049875582
0.066615130	0.029240663	0.00050411198
0.066745624	0.029510102	0.00050558660
0.066876118	0.030177423	0.00050866650
0.067006612	0.029157461	0.00050351844
0.067137106	0.029146273	0.00050185769
0.067267600	0.029472270	0.00049961808
0.067398094	0.029037938	0.00050210552
0.067528588	0.029184393	0.00050163636
0.067659082	0.030197662	0.00050752544
0.067789576	0.029337042	0.00050367266
0.067920070	0.029038783	0.00049847648
0.068050564	0.029588710	0.00050199627
0.068181058	0.029837362	0.00050454114
0.068311552	0.030267549	0.00050883161
0.068442046	0.030049402	0.00050712060
0.068572540	0.029373987	0.00050148865
0.068703034	0.028930274	0.00049287514
0.068833528	0.030453101	0.00051065264
0.068964022	0.028945325	0.00049655702
0.069094516	0.029133636	0.00049993574
0.069225010	0.029663642	0.00050102468
0.069355504	0.028882816	0.00049452934
0.069485998	0.029386709	0.00049923621
0.069616492	0.029799379	0.00050315950
0.069746986	0.029372535	0.00049863212
0.069877480	0.029336127	0.00049954243
0.070007974	0.029313963	0.00049649535
0.070138468	0.028970746	0.00049271484
0.070268961	0.029265322	0.00049475440
0.070399455	0.029497196	0.00049848767
0.070529949	0.028768976	0.00049489226
0.070660443	0.029062088	0.00049415356
0.070790937	0.028835319	0.00049294308
0.070921431	0.029289575	0.00049575714
0.071051925	0.029379060	0.00049402576
0.071182419	0.029404710	0.00049969008
0.071312913	0.029832808	0.00049830488
0.071443407	0.029975163	0.00050306473
0.071573901	0.029087481	0.00049059706
0.071704395	0.029157085	0.00049156947
0.071834889	0.030044812	0.00049948397
0.071965383	0.029466853	0.00049412155
0.072095877	0.029829199	0.00049735373
0.072226371	0.028886181	0.00049133466
0.072356865	0.029868707	0.00049625976
0.072487359	0.029212905	0.00049467129
0.072617853	0.028716079	0.00048932715
0.072748347	0.028894516	0.00048661431
0.072878841	0.029762777	0.00049730841
0.073009335	0.028914115	0.00048563005
0.073139829	0.029705607	0.00049371721
0.073270323	0.029703031	0.00049674037
0.073400817	0.029301225	0.00049127855
0.073531311	0.029164431	0.00048955079
0.073661805	0.028762791	0.00048692095
0.073792299	0.029477774	0.00048952907
0.073922793	0.028329787	0.00048355093
0.074053287	0.029511635	0.00048983341
0.074183781	0.028581548	0.00048479838
0.074314275	0.029291845	0.00049255207
0.074444769	0.029687876	0.00048921550
0.074575263	0.028863046	0.00048636000
0.074705757	0.028124672	0.00048228410
0.074836250	0.028923425	0.00048718285
0.074966744	0.029722032	0.00049448300
0.075097238	0.029447323	0.00048741485
0.075227732	0.028917030	0.00048434072
0.075358226	0.029126658	0.00048830226
0.075488720	0.029194974	0.00048508522
0.075619214	0.029399950	0.00048828898
0.075749708	0.028588898	0.00048194129
0.075880202	0.028282601	0.00047915991
0.076010696	0.029204751	0.00048477277
0.076141190	0.030003944	0.00049077173
0.076271684	0.028983385	0.00048507237
0.076402178	0.029271388	0.00048918493
0.076532672	0.028623075	0.00047767264
0.076663166	0.028596691	0.00048119397
0.076793660	0.029064200	0.00048286423
0.076924154	0.028549533	0.00047862688
0.077054648	0.028577034	0.00048052351
0.077185142	0.029353775	0.00048372227
0.077315636	0.030048406	0.00048934815
0.077446130	0.029336128	0.00048440268
0.077576624	0.029061220	0.00048026762
0.077707118	0.029000999	0.00048426879
0.077837612	0.029090521	0.00047928307
0.077968106	0.029386239	0.00048507349
0.078098600	0.028522416	0.00047580585
0.078229094	0.028261747	0.00047326693
0.078359588	0.028456530	0.00047779337
0.078490082	0.028429970	0.00047488820
0.078620576	0.029463642	0.00048187926
0.078751070	0.030014343	0.00048807276
0.078881564	0.029077299	0.00047786231
0.079012058	0.028777981	0.00047901633
0.079142552	0.028925382	0.00047841070
0.079273046	0.028629222	0.00047422574
0.079403539	0.028729634	0.00047624181
0.079534033	0.029074687	0.00047962481
0.079664527	0.028970295	0.00047823177
0.079795021	0.029658976	0.00048436526
0.079925515	0.030226847	0.00048540041
0.080056009	0.028580494	0.00047650592
0.080186503	0.028887674	0.00047837957
0.080316997	0.028926185	0.00047476575
0.080447491	0.029503427	0.00048096694
0.080577985	0.029016535	0.00047751899
0.080708479	0.028958136	0.00047509124
0.080838973	0.028913770	0.00047562963
0.080969467	0.029573404	0.00047783428
0.081099961	0.028910274	0.00047612879
0.081230455	0.029706439	0.00048251525
0.081360949	0.029325011	0.00047492827
0.081491443	0.029777951	0.00048297350
0.081621937	0.029047695	0.00047338832
0.081752431	0.029002456	0.00047437744
0.081882925	0.028872886	0.00047579395
0.082013419	0.028466987	0.00046845518
0.082143913	0.027892555	0.00046881727
0.082274407	0.028657820	0.00047074917
0.082404901	0.028452384	0.00046745290
0.082535395	0.028194213	0.00047065583
0.082665889	0.029050509	0.00047159841
0.082796383	0.028887435	0.00047295660
0.082926877	0.028995433	0.00047333242
0.083057371	0.028845676	0.00046974510
0.083187865	0.029517600	0.00047586638
0.083318359	0.028735067	0.00046967779
0.083448853	0.028649694	0.00046915968
0.083579347	0.028445130	0.00046733750
0.083709841	0.028904101	0.00046998552
0.083840335	0.028608684	0.00046848030
0.083970828	0.029002755	0.00047061961
0.084101322	0.029342531	0.00047242969
0.084231816	0.029106857	0.00047226092
0.084362310	0.028906170	0.00046867471
0.084492804	0.029061464	0.00046951204
0.084623298	0.028404133	0.00046855345
0.084753792	0.028116252	0.00046201228
0.084884286	0.028094342	0.00046372874
0.085014780	0.029178632	0.00046902316
0.085145274	0.028574993	0.00046569992
0.085275768	0.029419640	0.00047189702
0.085406262	0.029309299	0.00046897694
0.085536756	0.029893759	0.00047527018
0.085667250	0.029054377	0.00047112428
0.085797744	0.028298071	0.00046083475
0.085928238	0.028985614	0.00046802193
0.086058732	0.029804786	0.00047341419
0.086189226	0.029092721	0.00046773830
0.086319720	0.029460989	0.00047347219
0.086450214	0.028065493	0.00045676226
0.086580708	0.029190181	0.00046948357
0.086711202	0.028766165	0.00046298033
0.086841696	0.029576502	0.00046921356
0.086972190	0.029164169	0.00046796369
0.087102684	0.029106723	0.00046771127
0.087233178	0.028924089	0.00046580971
0.087363672	0.028625775	0.00046318834
0.087494166	0.028864564	0.00046186865
0.087624660	0.029382383	0.00046813307
0.087755154	0.028997548	0.00046674738
0.087885648	0.029188176	0.00046522991
0.088016142	0.028455543	0.00045959302
0.088146636	0.028702536	0.00046017971
0.088277130	0.029764237	0.00046847282
0.088407623	0.029314203	0.00046759063
0.088538117	0.029093874	0.00046206063
0.088668611	0.030055042	0.00047209840
0.088799105	0.028923164	0.00046353847
0.088929599	0.028971749	0.00046030821
0.089060093	0.029194081	0.00046597856
0.089190587	0.029274855	0.00046412999
0.089321081	0.029182767	0.00046382985
0.089451575	0.028761068	0.00046088149
0.089582069	0.028552457	0.00045535267
0.089712563	0.027724561	0.00045173447
0.089843057	0.029385443	0.00046632519
0.089973551	0.029338324	0.00046229712
0.090104045	0.028699856	0.00045979229
0.090234539	0.029790203	0.00046400945
0.090365033	0.028510106	0.00045944882
0.090495527	0.028357386	0.00045596793
0.090626021	0.029318192	0.00046178696
0.090756515	0.029222468	0.00046272510
0.090887009	0.028066560	0.00045373808
0.091017503	0.027559091	0.00044953570
0.091147997	0.028272507	0.00045484848
0.091278491	0.028994153	0.00045727423
0.091408985	0.028269796	0.00045421114
0.091539479	0.028057128	0.00045118783
0.091669973	0.029519862	0.00046080648
0.091800467	0.028870207	0.00046751394
0.091930961	0.028326429	0.00046891806
0.092061455	0.029135019	0.00047702119
0.092191949	0.030379919	0.00049112501
0.092322443	0.028555690	0.00047709104
0.092452937	0.028736961	0.00048274393
0.092583431	0.027744887	0.00047719049
0.092713925	0.028246742	0.00048049762
0.092844419	0.028205449	0.00048619523
0.092974912	0.028468640	0.00048631093
0.093105406	0.028813277	0.00048062500
0.093235900	0.028362376	0.00047554115
0.093366394	0.029010729	0.00047351721
0.093496888	0.028158395	0.00047085121
0.093627382	0.028252627	0.00046739858
0.093757876	0.028145191	0.00046588877
0.093888370	0.029109797	0.00047371970
0.094018864	0.030241338	0.00047639799
0.094149358	0.028944532	0.00046980168
0.094279852	0.028315461	0.00046299697
0.094410346	0.029117831	0.00046666811
0.094540840	0.029325492	0.00047145898
0.094671334	0.028539657	0.00046174823
0.094801828	0.028794463	0.00046469344
0.094932322	0.028701235	0.00046557126
0.095062816	0.029621702	0.00046810632
0.095193310	0.028384382	0.00045981364
0.095323804	0.028697979	0.00046054625
0.095454298	0.028768718	0.00045996517
0.095584792	0.028848567	0.00046454709
0.095715286	0.029198880	0.00046264460
0.095845780	0.028550451	0.00045867491
0.095976274	0.029294054	0.00046548651
0.096106768	0.028434124	0.00045441283
0.096237262	0.028683363	0.00046073363
0.096367756	0.029366074	0.00046449712
0.096498250	0.029269986	0.00046158843
0.096628744	0.029223925	0.00046469483
0.096759238	0.027066949	0.00044400238
0.096889732	0.027497978	0.00044850810
0.097020226	0.028131564	0.00045464386
0.097150720	0.028395756	0.00045321254
0.097281214	0.029641447	0.00046144328
0.097411708	0.028911663	0.00045704735
0.097542201	0.028319353	0.00045252091
0.097672695	0.029083136	0.00046119654
0.097803189	0.028303412	0.00045104525
0.097933683	0.028743613	0.00045620725
0.098064177	0.029263327	0.00045824656
0.098194671	0.027701966	0.00044467973
0.098325165	0.028725217	0.00045105341
0.098455659	0.029258743	0.00045441164
0.098586153	0.028782305	0.00044955860
0.098716647	0.028433771	0.00044818940
0.098847141	0.028803386	0.00044585973
0.098977635	0.028222896	0.00044313002
0.099108129	0.028572959	0.00044490310
0.099238623	0.029443443	0.00045064368
0.099369117	0.029007646	0.00044687408
0.099499611	0.028775315	0.00044401157
0.099630105	0.029238031	0.00044836050
0.099760599	0.028529507	0.00044439134
0.099891093	0.029212401	0.00044663732
0.10002159	0.029340276	0.00045192971
0.10015208	0.028616473	0.00044450869
0.10028257	0.028751291	0.00044265664
0.10041307	0.028579980	0.00044431651
0.10054356	0.029671368	0.00045170403
0.10067406	0.028170391	0.00044422427
0.10080455	0.028411985	0.00044419527
0.10093504	0.028039067	0.00043849562
0.10106554	0.028739219	0.00044736528
0.10119603	0.028729840	0.00044462450
0.10132653	0.028822143	0.00044752473
0.10145702	0.028881169	0.00044787631
0.10158751	0.028264924	0.00044043506
0.10171801	0.028516477	0.00044471749
0.10184850	0.028158587	0.00043864873
0.10197900	0.028826520	0.00044481683
0.10210949	0.028078485	0.00044103799
0.10223998	0.028850584	0.00044269301
0.10237048	0.028911447	0.00044423769
0.10250097	0.028928479	0.00044655547
0.10263147	0.029119867	0.00044331111
0.10276196	0.027551845	0.00043701498
0.10289245	0.028681684	0.00044161314
0.10302295	0.028866678	0.00044325582
0.10315344	0.028660596	0.00044487905
0.10328394	0.028959175	0.00044170076
0.10341443	0.029000680	0.00044354378
0.10354492	0.027913600	0.00043770082
0.10367542	0.028868278	0.00043968181
0.10380591	0.029686535	0.00044822533
0.10393641	0.028572888	0.00043962574
0.10406690	0.029130496	0.00044292457
0.10419739	0.028606369	0.00044136425
0.10432789	0.028308999	0.00043573514
0.10445838	0.028293610	0.00043818805
0.10458888	0.028242661	0.00043651080
0.10471937	0.029335682	0.00044363294
0.10484986	0.028572968	0.00043891298
0.10498036	0.030338290	0.00044911876
0.10511085	0.028293285	0.00043547825
0.10524135	0.028742671	0.00044072287
0.10537184	0.028520798	0.00043640540
0.10550233	0.028030036	0.00043583179
0.10563283	0.027944477	0.00043269041
0.10576332	0.028048121	0.00043409401
0.10589382	0.028608842	0.00043895514
0.10602431	0.028668760	0.00043558143
0.10615480	0.028255437	0.00043486748
0.10628530	0.028635236	0.00043991295
0.10641579	0.029276436	0.00044007462
0.10654629	0.027822414	0.00043200900
0.10667678	0.028099549	0.00043250645
0.10680727	0.027597568	0.00042976869
0.10693777	0.027993009	0.00043415083
0.10706826	0.028608074	0.00043560916
0.10719876	0.028427441	0.00043514139
0.10732925	0.028485749	0.00043554535
0.10745974	0.028705409	0.00043300907
0.10759024	0.028759039	0.00043606000
0.10772073	0.028601691	0.00043512041
0.10785123	0.028433722	0.00043575942
0.10798172	0.028407274	0.00044344902
0.10811221	0.028240706	0.00044256649
0.10824271	0.028597280	0.00045159763
0.10837320	0.028999577	0.00045635528
0.10850370	0.028301681	0.00045419659
0.10863419	0.028182595	0.00045703470
0.10876468	0.028026861	0.00045575453
0.10889518	0.028553237	0.00046061725
0.10902567	0.027360393	0.00045763351
0.10915616	0.028586432	0.00046398196
0.10928666	0.028655048	0.00046918368
0.10941715	0.028621043	0.00046804925
0.10954765	0.028042719	0.00046506546
0.10967814	0.027933758	0.00046708728
0.10980863	0.028004678	0.00046851117
0.10993913	0.028111116	0.00047166608
0.11006962	0.028172138	0.00047483983
0.11020012	0.027426792	0.00046598872
0.11033061	0.029144930	0.00048361278
0.11046110	0.028851597	0.00048142713
0.11059160	0.028489128	0.00048060486
0.11072209	0.027987099	0.00048168788
0.11085259	0.027618027	0.00047408947
0.11098308	0.028206390	0.00048161608
0.11111357	0.028359245	0.00048694657
0.11124407	0.028297413	0.00048262601
0.11137456	0.027374345	0.00048125338
0.11150506	0.027950669	0.00048536985
0.11163555	0.027840324	0.00048489653
0.11176604	0.028853606	0.00049460489
0.11189654	0.028385906	0.00048880002
0.11202703	0.028346757	0.00049317892
0.11215753	0.028137790	0.00049297745
0.11228802	0.029079290	0.00049966927
0.11241851	0.028825113	0.00049752043
0.11254901	0.028171395	0.00049479702
0.11267950	0.028180858	0.00049398414
0.11281000	0.028864483	0.00050036419
0.11294049	0.028071154	0.00047854547
0.11307098	0.027065079	0.00047009924
0.11320148	0.027535961	0.00046656010
0.11333197	0.028227857	0.00047139301
0.11346247	0.028387020	0.00047419114
0.11359296	0.027790006	0.00046462262
0.11372345	0.028629807	0.00047031602
0.11385395	0.028641399	0.00047144345
0.11398444	0.028478033	0.00046250497
0.11411494	0.027879574	0.00046150029
0.11424543	0.029061808	0.00046617483
0.11437592	0.028840555	0.00046268241
0.11450642	0.029268399	0.00046784090
0.11463691	0.028000868	0.00045291632
0.11476741	0.028246318	0.00045696077
0.11489790	0.028987658	0.00046386803
0.11502839	0.027692953	0.00045007627
0.11515889	0.027760039	0.00045170687
0.11528938	0.028367580	0.00045411035
0.11541988	0.028701907	0.00045678422
0.11555037	0.028518846	0.00045642580
0.11568086	0.028491239	0.00045175358
0.11581136	0.028385019	0.00045539030
0.11594185	0.028237648	0.00044997909
0.11607235	0.029235890	0.00045592420
0.11620284	0.028355856	0.00045046280
0.11633333	0.028215134	0.00044901965
0.11646383	0.028024868	0.00044886471
0.11659432	0.027412035	0.00044296501
0.11672482	0.027674849	0.00044126729
0.11685531	0.028182374	0.00044727961
0.11698580	0.028704140	0.00044941129
0.11711630	0.028194971	0.00044653589
0.11724679	0.028451020	0.00044751003
0.11737729	0.028011146	0.00044308763
0.11750778	0.027287415	0.00043720406
0.11763827	0.027999458	0.00044451290
0.11776877	0.028187667	0.00044027515
0.11789926	0.028019258	0.00044322779
0.11802975	0.028840528	0.00044545108
0.11816025	0.028493622	0.00044208024
0.11829074	0.028022285	0.00044067635
0.11842124	0.028108904	0.00043665593
0.11855173	0.028626514	0.00044427327
0.11868222	0.028831868	0.00044152983
0.11881272	0.028614976	0.00043886194
0.11894321	0.029419144	0.00044474546
0.11907371	0.027697450	0.00043143400
0.11920420	0.027965237	0.00043493278
0.11933469	0.028081894	0.00043489476
0.11946519	0.029051976	0.00043629308
0.11959568	0.028788867	0.00043823653
0.11972618	0.028307518	0.00043122079
0.11985667	0.028424833	0.00043387029
0.11998716	0.027912125	0.00043008315
0.12011766	0.029158174	0.00043608725
0.12024815	0.028215627	0.00042850439
0.12037865	0.027947527	0.00042934132
0.12050914	0.028102170	0.00042485527
0.12063963	0.028198322	0.00042943362
0.12077013	0.028612262	0.00043085826
0.12090062	0.027981900	0.00042529893
0.12103112	0.028221178	0.00042715174
0.12116161	0.028376194	0.00042535895
0.12129210	0.028110522	0.00042492364
0.12142260	0.027344993	0.00042011601
0.12155309	0.028215548	0.00042585423
0.12168359	0.028160741	0.00042345370
0.12181408	0.028047742	0.00042164578
0.12194457	0.028589065	0.00042465903
0.12207507	0.028419804	0.00042638022
0.12220556	0.029160959	0.00042766843
0.12233606	0.028626902	0.00042729835
0.12246655	0.027994679	0.00041885113
0.12259704	0.028467314	0.00042267716
0.12272754	0.027877313	0.00042131785
0.12285803	0.028110498	0.00042082824
0.12298853	0.028291780	0.00042095248
0.12311902	0.027865689	0.00042106696
0.12324951	0.028126012	0.00041834820
0.12338001	0.027531840	0.00041799790
0.12351050	0.027386419	0.00041519991
0.12364100	0.028218873	0.00042092164
0.12377149	0.028604526	0.00042382361
0.12390198	0.028543464	0.00042124845
0.12403248	0.028255127	0.00041809680
0.12416297	0.028362029	0.00042041770
0.12429347	0.028336791	0.00041854671
0.12442396	0.028525436	0.00042398639
0.12455445	0.027730092	0.00041463173
0.12468495	0.028701437	0.00042035257
0.12481544	0.028840234	0.00042393280
0.12494594	0.027952662	0.00041560458
0.12507643	0.028064148	0.00041696371
0.12520692	0.028363705	0.00041822127
0.12533742	0.028169534	0.00041595180
0.12546791	0.028744011	0.00042125255
0.12559841	0.028062713	0.00041552867
0.12572890	0.028398169	0.00041832682
0.12585939	0.027874375	0.00041717604
0.12598989	0.027831845	0.00041159056
0.12612038	0.027575895	0.00041341823
0.12625088	0.028410810	0.00041612035
0.12638137	0.028858252	0.00042002907
0.12651186	0.028106899	0.00041709044
0.12664236	0.028273752	0.00041454635
0.12677285	0.027493495	0.00041020477
0.12690335	0.028307704	0.00041820274
0.12703384	0.028147067	0.00041163251
0.12716433	0.028520220	0.00041902250
0.12729483	0.028593903	0.00041658810
0.12742532	0.028635478	0.00041760342
0.12755581	0.028097403	0.00041326686
0.12768631	0.028294922	0.00041474067
0.12781680	0.027669717	0.00041221163
0.12794730	0.027734837	0.00041092550
0.12807779	0.027799774	0.00040952324
0.12820828	0.028209224	0.00041351985
0.12833878	0.027847941	0.00040877103
0.12846927	0.027710571	0.00041143606
0.12859977	0.027393604	0.00040796631
0.12873026	0.027831274	0.00040901857
0.12886075	0.027994707	0.00041169449
0.12899125	0.028538509	0.00041449108
0.12912174	0.028145256	0.00041125729
0.12925224	0.028538562	0.00041492169
0.12938273	0.028410340	0.00041332202
0.12951322	0.027869093	0.00040892362
0.12964372	0.028602619	0.00041358632
0.12977421	0.028691764	0.00041369943
0.12990471	0.028308578	0.00041298967
0.13003520	0.027943377	0.00040897504
0.13016569	0.027833353	0.00040784922
0.13029619	0.027532734	0.00040612481
0.13042668	0.027972413	0.00040778485
0.13055718	0.027872823	0.00040672449
0.13068767	0.028161987	0.00041302288
0.13081816	0.027690120	0.00040529558
0.13094866	0.028328822	0.00041066572
0.13107915	0.028108670	0.00040636600
0.13120965	0.028110603	0.00040904237
0.13134014	0.027701506	0.00040739974
0.13147063	0.028010311	0.00040867576
0.13160113	0.028680226	0.00041361843
0.13173162	0.028253996	0.00040856494
0.13186212	0.027839246	0.00040472264
0.13199261	0.028257837	0.00040991822
0.13212310	0.028505025	0.00040837532
0.13225360	0.027873247	0.00040709518
0.13238409	0.028178631	0.00040820492
0.13251459	0.027803222	0.00040379047
0.13264508	0.027711835	0.00040452384
0.13277557	0.029331756	0.00041531462
0.13290607	0.028241727	0.00040860795
0.13303656	0.027804676	0.00040481046
0.13316706	0.028206970	0.00040541686
0.13329755	0.028281437	0.00040704951
0.13342804	0.028021746	0.00040736189
0.13355854	0.028150356	0.00040495605
0.13368903	0.028248795	0.00040801493
0.13381953	0.027918612	0.00040425561
0.13395002	0.027855211	0.00040418775
0.13408051	0.028069708	0.00040538066
0.13421101	0.028193322	0.00040518157
0.13434150	0.027842371	0.00040453327
0.13447200	0.028222050	0.00040658397
0.13460249	0.027843026	0.00040098959
0.13473298	0.028040451	0.00040362563
0.13486348	0.027815891	0.00040128638
0.13499397	0.028553916	0.00040707018
0.13512447	0.029031946	0.00041078645
0.13525496	0.029166495	0.00040918582
0.13538545	0.028085815	0.00040312208
0.13551595	0.027823765	0.00040147535
0.13564644	0.028028759	0.00040255674
0.13577694	0.028812848	0.00040937432
0.13590743	0.028134336	0.00040224845
0.13603792	0.027952128	0.00040043147
0.13616842	0.028257410	0.00040396943
0.13629891	0.027965500	0.00039964631
0.13642940	0.028733874	0.00040795369
0.13655990	0.028178437	0.00040055924
0.13669039	0.027563541	0.00039847249
0.13682089	0.028149405	0.00040135163
0.13695138	0.027929467	0.00039923055
0.13708187	0.027753615	0.00040017668
0.13721237	0.028322995	0.00040412414
0.13734286	0.028273528	0.00040030487
0.13747336	0.028232140	0.00040293999
0.13760385	0.028938016	0.00040495061
0.13773434	0.027744974	0.00039882041
0.13786484	0.027740306	0.00039928936
0.13799533	0.027861147	0.00039826125
0.13812583	0.027880749	0.00039833559
0.13825632	0.028101125	0.00039942836
0.13838681	0.028230680	0.00040032113
0.13851731	0.027977669	0.00039922995
0.13864780	0.028716773	0.00040366649
0.13877830	0.028091132	0.00039870062
0.13890879	0.028144488	0.00039978471
0.13903928	0.028123530	0.00039784154
0.13916978	0.028199915	0.00040034552
0.13930027	0.028063406	0.00039904822
0.13943077	0.027728670	0.00039650508
0.13956126	0.027968552	0.00039823106
0.13969175	0.028109459	0.00039882659
0.13982225	0.028300190	0.00040011601
0.13995274	0.027557780	0.00039643986
0.14008324	0.028397013	0.00039881755
0.14021373	0.028379112	0.00040105153
0.14034422	0.027957104	0.00039480121
0.14047472	0.027962760	0.00039770044
0.14060521	0.029367412	0.00040628246
0.14073571	0.028112975	0.00039731905
0.14086620	0.027339101	0.00039181285
0.14099669	0.027887196	0.00039647760
0.14112719	0.028128562	0.00039481248
0.14125768	0.027222595	0.00039213927
0.14138818	0.027250650	0.00038924076
0.14151867	0.028001825	0.00039591726
0.14164916	0.027690366	0.00039495856
0.14177966	0.027648108	0.00039156220
0.14191015	0.027813956	0.00039251141
0.14204065	0.027606379	0.00039230400
0.14217114	0.027977428	0.00039316550
0.14230163	0.028346818	0.00039741956
0.14243213	0.027608338	0.00038955010
0.14256262	0.027925687	0.00039132535
0.14269312	0.027640219	0.00039186487
0.14282361	0.028205868	0.00039223312
0.14295410	0.028480149	0.00039694257
0.14308460	0.028634547	0.00039579738
0.14321509	0.028287115	0.00039393921
0.14334559	0.027614193	0.00039090975
0.14347608	0.027598989	0.00038945175
0.14360657	0.026832847	0.00038557509
0.14373707	0.027626155	0.00038985237
0.14386756	0.027375159	0.00038622411
0.14399806	0.028066552	0.00039223288
0.14412855	0.027701062	0.00038783074
0.14425904	0.028182821	0.00039386510
0.14438954	0.028018860	0.00039258601
0.14452003	0.028090479	0.00039062872
0.14465053	0.028057246	0.00039072380
0.14478102	0.027709426	0.00038912828
0.14491151	0.027960383	0.00038920773
0.14504201	0.027520028	0.00038978466
0.14517250	0.028383988	0.00039346308
0.14530299	0.027861814	0.00038959051
0.14543349	0.027925808	0.00039132078
0.14556398	0.028079954	0.00038912232
0.14569448	0.027825992	0.00039013618
0.14582497	0.027975108	0.00039087858
0.14595546	0.028239308	0.00039372408
0.14608596	0.027443857	0.00038581259
0.14621645	0.027527294	0.00038556746
0.14634695	0.028547842	0.00039371510
0.14647744	0.028819929	0.00039599226
0.14660793	0.027507977	0.00038595490
0.14673843	0.027154487	0.00038538084
0.14686892	0.027577544	0.00038497363
0.14699942	0.027745353	0.00038847709
0.14712991	0.028500861	0.00039187940
0.14726040	0.027513396	0.00038670331
0.14739090	0.027190344	0.00038358631
0.14752139	0.027460785	0.00038497306
0.14765189	0.027768344	0.00038676230
0.14778238	0.027737383	0.00038859607
0.14791287	0.026860271	0.00038110507
0.14804337	0.028083054	0.00038952061
0.14817386	0.028290565	0.00038994280
0.14830436	0.027990339	0.00038656434
0.14843485	0.028441328	0.00039136185
0.14856534	0.027799543	0.00038518855
0.14869584	0.028493921	0.00038990018
0.14882633	0.027855601	0.00038854266
0.14895683	0.027875804	0.00038490156
0.14908732	0.027669529	0.00038410963
0.14921781	0.027128731	0.00038234899
0.14934831	0.028261687	0.00038867200
0.14947880	0.027650453	0.00038667440
0.14960930	0.028103118	0.00038674450
0.14973979	0.028038591	0.00038672598
0.14987028	0.027918022	0.00038783064
0.15000078	0.028064849	0.00038644684
0.15013127	0.027717855	0.00038448775
0.15026177	0.028115629	0.00038614909
0.15039226	0.027979484	0.00038512782
0.15052275	0.027893954	0.00038651466
0.15065325	0.027744441	0.00038352415
0.15078374	0.028330831	0.00038986254
0.15091424	0.028157058	0.00038847368
0.15104473	0.028027204	0.00038477551
0.15117522	0.028294327	0.00038716697
0.15130572	0.027682693	0.00038509215
0.15143621	0.027447312	0.00038098630
0.15156671	0.027971123	0.00038598626
0.15169720	0.027917052	0.00038261102
0.15182769	0.027390208	0.00038028010
0.15195819	0.027771894	0.00038414397
0.15208868	0.027914349	0.00038315312
0.15221918	0.028156077	0.00038651505
0.15234967	0.028099581	0.00038470251
0.15248016	0.028142978	0.00038433067
0.15261066	0.027782653	0.00038299938
0.15274115	0.027340709	0.00037967379
0.15287165	0.028203433	0.00038542041
0.15300214	0.027462659	0.00037970878
0.15313263	0.027798938	0.00038145893
0.15326313	0.027347221	0.00037843603
0.15339362	0.027944880	0.00038261034
0.15352412	0.028020025	0.00038351539
0.15365461	0.027777015	0.00038174509
0.15378510	0.026776953	0.00037570900
0.15391560	0.027555207	0.00037735053
0.15404609	0.027999910	0.00038291452
0.15417658	0.028202932	0.00038226407
0.15430708	0.027658937	0.00038191372
0.15443757	0.027854705	0.00038007540
0.15456807	0.027838189	0.00038145985
0.15469856	0.028249839	0.00038206017
0.15482905	0.027657361	0.00038055646
0.15495955	0.027819098	0.00038024611
0.15509004	0.027742342	0.00037971230
0.15522054	0.028192275	0.00038334667
0.15535103	0.028519903	0.00038322405
0.15548152	0.027239289	0.00037569674
0.15561202	0.027880720	0.00037944828
0.15574251	0.027460836	0.00037872023
0.15587301	0.027637765	0.00037932102
0.15600350	0.028119432	0.00038053327
0.15613399	0.027480354	0.00037719744
0.15626449	0.028038100	0.00038019614
0.15639498	0.028077976	0.00038194266
0.15652548	0.027965717	0.00038130747
0.15665597	0.027241214	0.00037605681
0.15678646	0.028132116	0.00037900327
0.15691696	0.027766639	0.00037731745
0.15704745	0.027547843	0.00037772933
0.15717795	0.028064811	0.00037927186
0.15730844	0.026875454	0.00037319476
0.15743893	0.027750515	0.00037624718
0.15756943	0.028288777	0.00038024428
0.15769992	0.027766201	0.00037686880
0.15783042	0.028014086	0.00037968022
0.15796091	0.027525287	0.00037589046
0.15809140	0.027327690	0.00037520536
0.15822190	0.027035571	0.00037126065
0.15835239	0.027568087	0.00037527756
0.15848289	0.028090371	0.00037930380
0.15861338	0.027799604	0.00037745229
0.15874387	0.027979302	0.00037884969
0.15887437	0.027645891	0.00037437179
0.15900486	0.027473978	0.00037260282
0.15913536	0.027684855	0.00037605291
0.15926585	0.027436546	0.00037299898
0.15939634	0.027636235	0.00037563808
0.15952684	0.026972739	0.00037218049
0.15965733	0.028076709	0.00037540256
0.15978783	0.028403385	0.00038009968
0.15991832	0.028176040	0.00037654616
0.16004881	0.027588761	0.00037515435
0.16017931	0.028029601	0.00037718736
0.16030980	0.028521987	0.00037795380
0.16044030	0.027762312	0.00037450344
0.16057079	0.027755942	0.00037382723
0.16070128	0.027629220	0.00037345116
0.16083178	0.028366089	0.00038084809
0.16096227	0.027516091	0.00037110806
0.16109277	0.027338528	0.00037175857
0.16122326	0.027375777	0.00037049704
0.16135375	0.028828655	0.00038031869
0.16148425	0.027938098	0.00037618278
0.16161474	0.027896227	0.00037503993
0.16174524	0.027248842	0.00037002678
0.16187573	0.026850295	0.00036949238
0.16200622	0.027639137	0.00037136251
0.16213672	0.027997785	0.00037603208
0.16226721	0.027455206	0.00036920684
0.16239771	0.027534455	0.00037092704
0.16252820	0.027858300	0.00037395222
0.16265869	0.028241745	0.00037436829
0.16278919	0.027666434	0.00037237766
0.16291968	0.027639912	0.00037396346
0.16305018	0.028146058	0.00037386985
0.16318067	0.027175672	0.00036781935
0.16331116	0.028409976	0.00037605224
0.16344166	0.028146847	0.00037342815
0.16357215	0.027952278	0.00037378928
0.16370264	0.027980989	0.00037230145
0.16383314	0.027788971	0.00037230541
0.16396363	0.027295970	0.00036883482
0.16409413	0.027445956	0.00036950124
0.16422462	0.028149985	0.00037379074
0.16435511	0.028430796	0.00037355995
0.16448561	0.026995054	0.00036605684
0.16461610	0.027878017	0.00037274603
0.16474660	0.027471166	0.00036714226
0.16487709	0.027232179	0.00036822111
0.16500758	0.028327116	0.00037213163
0.16513808	0.028260659	0.00037363448
0.16526857	0.028322907	0.00037394131
0.16539907	0.027900372	0.00036969140
0.16552956	0.027615126	0.00036925971
0.16566005	0.027566861	0.00037100188
0.16579055	0.026897285	0.00036334971
0.16592104	0.027201148	0.00036788822
0.16605154	0.027512609	0.00036681418
0.16618203	0.026822636	0.00036420629
0.16631252	0.027903737	0.00037257267
0.16644302	0.027795106	0.00036805153
0.16657351	0.027548045	0.00036800354
0.16670401	0.027433261	0.00036799682
0.16683450	0.027744119	0.00036756956
0.16696499	0.027408461	0.00036730270
0.16709549	0.028201983	0.00037055292
0.16722598	0.027718554	0.00037109004
0.16735648	0.027633538	0.00036988090
0.16748697	0.027725515	0.00036700033
0.16761746	0.027775659	0.00036904526
0.16774796	0.028319811	0.00037158074
0.16787845	0.027517277	0.00036706485
0.16800895	0.027326974	0.00036507133
0.16813944	0.028016051	0.00036752181
0.16826993	0.028257379	0.00037107041
0.16840043	0.027093360	0.00036283407
0.16853092	0.027187944	0.00036272256
0.16866142	0.027870967	0.00036906876
0.16879191	0.027618022	0.00036810496
0.16892240	0.027733935	0.00036438713
0.16905290	0.028087073	0.00036921175
0.16918339	0.027573367	0.00036523257
0.16931389	0.027591682	0.00036685772
0.16944438	0.028206075	0.00037056936
0.16957487	0.027584114	0.00036318682
0.16970537	0.028138531	0.00036975636
0.16983586	0.027651911	0.00036499382
0.16996636	0.027744978	0.00036544332
0.17009685	0.028286379	0.00037029718
0.17022734	0.027844355	0.00036599132
0.17035784	0.027236142	0.00036197804
0.17048833	0.027694752	0.00036419453
0.17061883	0.027627591	0.00036592738
0.17074932	0.027698004	0.00036535441
0.17087981	0.028157410	0.00036862469
0.17101031	0.027596081	0.00036272359
0.17114080	0.027440275	0.00036366613
0.17127130	0.027526424	0.00036220044
0.17140179	0.028109833	0.00036858405
0.17153228	0.027891755	0.00036527461
0.17166278	0.027991583	0.00036575737
0.17179327	0.028146315	0.00036679048
0.17192377	0.028646902	0.00036955626
0.17205426	0.027942340	0.00036617536
0.17218475	0.027664649	0.00036518065
0.17231525	0.027884912	0.00036459424
0.17244574	0.027487120	0.00036203065
0.17257623	0.027885092	0.00036397148
0.17270673	0.028002180	0.00036509147
0.17283722	0.028004349	0.00036773299
0.17296772	0.027792041	0.00036458321
0.17309821	0.027431452	0.00036293941
0.17322870	0.027746270	0.00036149957
0.17335920	0.028314572	0.00036611698
0.17348969	0.027439839	0.00036185683
0.17362019	0.027354255	0.00036092255
0.17375068	0.026870151	0.00035751947
0.17388117	0.027400359	0.00036058330
0.17401167	0.027562971	0.00035975848
0.17414216	0.027462736	0.00036061434
0.17427266	0.027325844	0.00035912249
0.17440315	0.027483164	0.00036168950
0.17453364	0.027280401	0.00035912360
0.17466414	0.027556947	0.00035950372
0.17479463	0.027079388	0.00035863843
0.17492513	0.027587024	0.00036134241
0.17505562	0.027387203	0.00035822118
0.17518611	0.027146952	0.00035801268
0.17531661	0.027235429	0.00035731207
0.17544710	0.027692710	0.00035998913
0.17557760	0.027308662	0.00035917543
0.17570809	0.027510065	0.00035789184
0.17583858	0.028134467	0.00036466861
0.17596908	0.027960477	0.00036231958
0.17609957	0.028469949	0.00036403357
0.17623007	0.027132421	0.00035840695
0.17636056	0.027899766	0.00036121577
0.17649105	0.027372292	0.00035834267
0.17662155	0.026800053	0.00035585269
0.17675204	0.027142312	0.00035373899
0.17688254	0.026923115	0.00035701787
0.17701303	0.027724902	0.00035848847
0.17714352	0.027827073	0.00036127874
0.17727402	0.027487541	0.00035843095
0.17740451	0.028049319	0.00036221073
0.17753501	0.027734674	0.00035910353
0.17766550	0.027777572	0.00036108967
0.17779599	0.027916790	0.00035937880
0.17792649	0.027602874	0.00036043464
0.17805698	0.027078502	0.00035472478
0.17818748	0.027987845	0.00036001510
0.17831797	0.027590508	0.00035969163
0.17844846	0.027740066	0.00035781720
0.17857896	0.027417300	0.00035835685
0.17870945	0.027251326	0.00035638725
0.17883995	0.027969493	0.00035863907
0.17897044	0.028007787	0.00036033958
0.17910093	0.027821711	0.00035828744
0.17923143	0.027536980	0.00035706930
0.17936192	0.027063662	0.00035462818
0.17949242	0.027673829	0.00035662137
0.17962291	0.027650297	0.00035648541
0.17975340	0.027635327	0.00035707158
0.17988390	0.027325872	0.00035523403
0.18001439	0.027687069	0.00035804639
0.18014489	0.028094448	0.00035955335
0.18027538	0.027852843	0.00035628487
0.18040587	0.027066015	0.00035461037
0.18053637	0.027819872	0.00035578683
0.18066686	0.027571961	0.00035735514
0.18079736	0.027988127	0.00035810478
0.18092785	0.027409018	0.00035480333
0.18105834	0.028123759	0.00035807244
0.18118884	0.027235838	0.00035179807
0.18131933	0.027543452	0.00035566026
0.18144982	0.026850876	0.00035168054
0.18158032	0.027575121	0.00035851268
0.18171081	0.027154820	0.00036112102
0.18184131	0.027417881	0.00036397082
0.18197180	0.027451364	0.00036711953
0.18210229	0.027364121	0.00037012162
0.18223279	0.027475163	0.00037051285
0.18236328	0.027557399	0.00037467025
0.18249378	0.027122622	0.00037156153
0.18262427	0.027372254	0.00037495554
0.18275476	0.028430871	0.00038393429
0.18288526	0.027604051	0.00037897235
0.18301575	0.027622704	0.00038075332
0.18314625	0.027886328	0.00038354138
0.18327674	0.027086232	0.00037713710
0.18340723	0.027977665	0.00038837740
0.18353773	0.027277792	0.00038142459
0.18366822	0.027508729	0.00038636568
0.18379872	0.027347508	0.00038604279
0.18392921	0.026706955	0.00038097026
0.18405970	0.027224412	0.00038692057
0.18419020	0.026958166	0.00038667359
0.18432069	0.027147155	0.00038590564
0.18445119	0.027308490	0.00039134406
0.18458168	0.026573792	0.00038314912
0.18471217	0.027214986	0.00039053107
0.18484267	0.027684870	0.00039560431
0.18497316	0.028606530	0.00039863337
0.18510366	0.027625097	0.00039640821
0.18523415	0.028129490	0.00039857133
0.18536464	0.027559336	0.00039580129
0.18549514	0.027047580	0.00039484808
0.18562563	0.027580342	0.00039852171
0.18575613	0.028009649	0.00040194301
0.18588662	0.027304339	0.00039981096
0.18601711	0.027220977	0.00039449967
0.18614761	0.027345077	0.00039929889
0.18627810	0.027330251	0.00039988659
0.18640860	0.027245255	0.00040210845
0.18653909	0.027170867	0.00039289633
0.18666958	0.027965720	0.00039189914
0.18680008	0.027434748	0.00038697773
0.18693057	0.027226244	0.00038551040
0.18706107	0.027553483	0.00038417152
0.18719156	0.027358426	0.00038387299
0.18732205	0.027009026	0.00037858486
0.18745255	0.027449207	0.00037921720
0.18758304	0.027296366	0.00037780658
0.18771354	0.027517268	0.00037651401
0.18784403	0.027117603	0.00037464041
0.18797452	0.026705459	0.00037205462
0.18810502	0.027515773	0.00037363514
0.18823551	0.027325193	0.00037405063
0.18836601	0.028118851	0.00037703606
0.18849650	0.028925847	0.00038079712
0.18862699	0.027212648	0.00037168662
0.18875749	0.027281372	0.00036745176
0.18888798	0.026982882	0.00036769157
0.18901848	0.026814543	0.00036385226
0.18914897	0.027322339	0.00036862433
0.18927946	0.027279432	0.00036720108
0.18940996	0.027377158	0.00036630860
0.18954045	0.027650752	0.00036634067
0.18967095	0.027452763	0.00036640417
0.18980144	0.027428950	0.00036383754
0.18993193	0.027997865	0.00036787517
0.19006243	0.027648256	0.00036359983
0.19019292	0.028045536	0.00036588788
0.19032342	0.027577415	0.00036150005
0.19045391	0.027626588	0.00036083650
0.19058440	0.027327635	0.00036140381
0.19071490	0.026652929	0.00035544015
0.19084539	0.027309506	0.00035744127
0.19097588	0.027856863	0.00036186442
0.19110638	0.028202355	0.00036092600
0.19123687	0.028042323	0.00036180424
0.19136737	0.027384596	0.00035900720
0.19149786	0.027572803	0.00035760013
0.19162835	0.027257501	0.00035618984
0.19175885	0.027598265	0.00035562539
0.19188934	0.026765802	0.00035154844
0.19201984	0.027543010	0.00035617965
0.19215033	0.026678369	0.00035030299
0.19228082	0.027612821	0.00035477566
0.19241132	0.027555107	0.00035560013
0.19254181	0.027389338	0.00035289671
0.19267231	0.026824257	0.00035223391
0.19280280	0.027445642	0.00035355163
0.19293329	0.027426446	0.00035442216
0.19306379	0.027653595	0.00035530235
0.19319428	0.027393204	0.00035155795
0.19332478	0.026771665	0.00034887761
0.19345527	0.027455593	0.00035385379
0.19358576	0.027249253	0.00035262847
0.19371626	0.027737778	0.00035565846
0.19384675	0.027743381	0.00035263436
0.19397725	0.026877082	0.00035043846
0.19410774	0.028050772	0.00035753873
0.19423823	0.027212275	0.00035028261
0.19436873	0.027227235	0.00035213210
0.19449922	0.027335722	0.00035036901
0.19462972	0.027768705	0.00035480238
0.19476021	0.027525990	0.00035345411
0.19489070	0.027486560	0.00035144127
0.19502120	0.027936363	0.00035546573
0.19515169	0.027300134	0.00035114373
0.19528219	0.027182366	0.00034826059
0.19541268	0.027103040	0.00034970308
0.19554317	0.027929196	0.00035329907
0.19567367	0.027795587	0.00035382345
0.19580416	0.027743517	0.00035399228
0.19593466	0.027647825	0.00034920454
0.19606515	0.026972792	0.00034829970
0.19619564	0.027469507	0.00035057169
0.19632614	0.026759240	0.00034590298
0.19645663	0.027831484	0.00035314879
0.19658713	0.026989549	0.00034621268
0.19671762	0.027966872	0.00035286349
0.19684811	0.027542036	0.00034978068
0.19697861	0.026964528	0.00034604814
0.19710910	0.027434505	0.00035001733
0.19723960	0.026537934	0.00034413509
0.19737009	0.027117546	0.00034606518
0.19750058	0.027479171	0.00035023524
0.19763108	0.027622393	0.00034801763
0.19776157	0.027314111	0.00034869617
0.19789207	0.027562361	0.00034950125
0.19802256	0.027243191	0.00034572265
0.19815305	0.026949773	0.00034554432
0.19828355	0.027409948	0.00034781086
0.19841404	0.027767612	0.00035104555
0.19854454	0.027081614	0.00034658892
0.19867503	0.026985381	0.00034401328
0.19880552	0.027561397	0.00034898313
0.19893602	0.027410213	0.00034596849
0.19906651	0.027161702	0.00034530026
0.19919701	0.027347107	0.00034841077
0.19932750	0.027489967	0.00034673462
0.19945799	0.027686625	0.00034815513
0.19958849	0.026972207	0.00034447333
0.19971898	0.026776323	0.00034248247
0.19984947	0.027393543	0.00034730140
0.19997997	0.027653149	0.00034919595
0.20011046	0.026952062	0.00034425399
0.20024096	0.027632804	0.00034746261
0.20037145	0.026908507	0.00034239242
0.20050194	0.027242479	0.00034560628
0.20063244	0.027715604	0.00034797669
0.20076293	0.027223404	0.00034481215
0.20089343	0.027421107	0.00034710159
0.20102392	0.027365928	0.00034449201
0.20115441	0.027564194	0.00034600949
0.20128491	0.026394356	0.00034108789
0.20141540	0.026939611	0.00034191782
0.20154590	0.027273251	0.00034514034
0.20167639	0.027206921	0.00034313085
0.20180688	0.026823303	0.00034153119
0.20193738	0.028109363	0.00034937935
0.20206787	0.027789791	0.00034709408
0.20219837	0.027835537	0.00034635895
0.20232886	0.027133152	0.00034322627
0.20245935	0.027005108	0.00034111437
0.20258985	0.026852784	0.00034191658
0.20272034	0.027194801	0.00034298370
0.20285084	0.027196439	0.00034326173
0.20298133	0.027571669	0.00034462998
0.20311182	0.026683129	0.00033818789
0.20324232	0.027520849	0.00034503293
0.20337281	0.027200000	0.00034279847
0.20350331	0.026906049	0.00033954448
0.20363380	0.027285976	0.00034355756
0.20376429	0.027296306	0.00034101577
0.20389479	0.027456069	0.00034325845
0.20402528	0.027039815	0.00034082167
0.20415578	0.027336637	0.00034185612
0.20428627	0.027785449	0.00034448264
0.20441676	0.027340978	0.00034136684
0.20454726	0.026867442	0.00033851487
0.20467775	0.027329617	0.00034266449
0.20480825	0.028271060	0.00034529160
0.20493874	0.027250700	0.00034204891
0.20506923	0.027365569	0.00034227581
0.20519973	0.026744654	0.00033713439
0.20533022	0.027942496	0.00034506218
0.20546072	0.027343734	0.00034077533
0.20559121	0.028021910	0.00034490615
0.20572170	0.027417761	0.00034093411
0.20585220	0.027287079	0.00033921853
0.20598269	0.028176945	0.00034550133
0.20611319	0.026881505	0.00033778547
0.20624368	0.027598080	0.00034103895
0.20637417	0.026733283	0.00033786219
0.20650467	0.026756827	0.00033622680
0.20663516	0.027712342	0.00034147884
0.20676566	0.027215688	0.00034019610
0.20689615	0.027372879	0.00033913380
0.20702664	0.027202487	0.00033936207
0.20715714	0.027530213	0.00034002614
0.20728763	0.026713621	0.00033482471
0.20741813	0.027256204	0.00033923792
0.20754862	0.026697510	0.00033464146
0.20767911	0.027436423	0.00034087567
0.20780961	0.026700430	0.00033544485
0.20794010	0.027421805	0.00033847058
0.20807060	0.026946313	0.00033668462
0.20820109	0.027280165	0.00033739386
0.20833158	0.027566730	0.00034058783
0.20846208	0.027101178	0.00033859615
0.20859257	0.027287033	0.00033685148
0.20872306	0.026799637	0.00033618540
0.20885356	0.027358412	0.00033847305
0.20898405	0.027014763	0.00033692121
0.20911455	0.027570125	0.00034090633
0.20924504	0.027513549	0.00033967558
0.20937553	0.027351512	0.00033812024
0.20950603	0.026984021	0.00033679829
0.20963652	0.027204755	0.00033639385
0.20976702	0.027621116	0.00034138862
0.20989751	0.027372679	0.00033776491
0.21002800	0.026927675	0.00033579352
0.21015850	0.026946186	0.00033547770
0.21028899	0.026163764	0.00032933386
0.21041949	0.026936812	0.00033697886
0.21054998	0.026812747	0.00033573824
0.21068047	0.027069551	0.00033498524
0.21081097	0.026967886	0.00033582794
0.21094146	0.027131238	0.00033613255
0.21107196	0.027446482	0.00033917943
0.21120245	0.027006402	0.00033578996
0.21133294	0.027651071	0.00033782609
0.21146344	0.027011943	0.00033480669
0.21159393	0.026827273	0.00033376318
0.21172443	0.027677281	0.00033867809
0.21185492	0.027141625	0.00033569915
0.21198541	0.026862090	0.00033335514
0.21211591	0.026747906	0.00033309047
0.21224640	0.027071033	0.00033617867
0.21237690	0.026706366	0.00033120257
0.21250739	0.027321221	0.00033645850
0.21263788	0.027429906	0.00033583901
0.21276838	0.027124966	0.00033525198
0.21289887	0.026933326	0.00033347806
0.21302937	0.027666720	0.00033544610
0.21315986	0.027579366	0.00033741138
0.21329035	0.027252570	0.00033474183
0.21342085	0.026664640	0.00033215871
0.21355134	0.026870509	0.00033237521
0.21368184	0.026938980	0.00033296912
0.21381233	0.027042383	0.00033253438
0.21394282	0.027735250	0.00033840409
0.21407332	0.027248862	0.00033340020
0.21420381	0.027824142	0.00033898824
0.21433431	0.027016486	0.00033262818
0.21446480	0.026983704	0.00033153760
0.21459529	0.027366480	0.00033554590
0.21472579	0.027311796	0.00033409352
0.21485628	0.026499850	0.00033088960
0.21498678	0.027214892	0.00033438360
0.21511727	0.026839010	0.00032967243
0.21524776	0.027428524	0.00033483269
0.21537826	0.027083938	0.00033197440
0.21550875	0.027780968	0.00033661243
0.21563925	0.027003045	0.00033326052
0.21576974	0.027070869	0.00033214048
0.21590023	0.027065736	0.00033123322
0.21603073	0.027324290	0.00033412654
0.21616122	0.026662987	0.00033002264
0.21629172	0.026861433	0.00033174178
0.21642221	0.026569123	0.00032909360
0.21655270	0.027728671	0.00033456825
0.21668320	0.026896809	0.00033196149
0.21681369	0.026895477	0.00032892008
0.21694419	0.026786414	0.00033116134
0.21707468	0.026910883	0.00033031929
0.21720517	0.027005096	0.00033109758
0.21733567	0.027281266	0.00033167528
0.21746616	0.027111961	0.00033095031
0.21759665	0.027333920	0.00033370290
0.21772715	0.026747528	0.00033127379
0.21785764	0.025989174	0.00032359749
0.21798814	0.027279146	0.00033208870
0.21811863	0.027795363	0.00033410650
0.21824912	0.027789017	0.00033502608
0.21837962	0.026884959	0.00033001545
0.21851011	0.026747260	0.00032692785
0.21864061	0.027362850	0.00033245996
0.21877110	0.027411185	0.00033185592
0.21890159	0.027272111	0.00033102457
0.21903209	0.027827436	0.00033499375
0.21916258	0.027348243	0.00033107755
0.21929308	0.027207874	0.00033080580
0.21942357	0.027242296	0.00033028428
0.21955406	0.026770109	0.00032642341
0.21968456	0.027171189	0.00033128095
0.21981505	0.026418058	0.00032578347
0.21994555	0.026835416	0.00032825821
0.22007604	0.027041067	0.00032973634
0.22020653	0.026737381	0.00032678876
0.22033703	0.027498775	0.00033115177
0.22046752	0.026897424	0.00032915117
0.22059802	0.026608712	0.00032431965
0.22072851	0.027417421	0.00033121667
0.22085900	0.026852742	0.00032762420
0.22098950	0.027026477	0.00032783123
0.22111999	0.027314207	0.00033050011
0.22125049	0.026974091	0.00032712215
0.22138098	0.026964062	0.00032834501
0.22151147	0.027149382	0.00032799072
0.22164197	0.026673961	0.00032583989
0.22177246	0.026697136	0.00032667169
0.22190296	0.027176684	0.00032821502
0.22203345	0.027494072	0.00033069173
0.22216394	0.026357681	0.00032547899
0.22229444	0.026894700	0.00032513090
0.22242493	0.026577465	0.00032440959
0.22255543	0.026877404	0.00032634307
0.22268592	0.027364674	0.00032972125
0.22281641	0.026897502	0.00032676122
0.22294691	0.026647831	0.00032362873
0.22307740	0.027496043	0.00032955294
0.22320790	0.026683498	0.00032500171
0.22333839	0.027472520	0.00032885247
0.22346888	0.026640316	0.00032482703
0.22359938	0.027236466	0.00032740562
0.22372987	0.027294937	0.00032828464
0.22386037	0.026885107	0.00032632139
0.22399086	0.027078080	0.00032557594
0.22412135	0.026774868	0.00032552979
0.22425185	0.026764519	0.00032462307
0.22438234	0.026976346	0.00032568870
0.22451284	0.027009776	0.00032687125
0.22464333	0.027127844	0.00032560900
0.22477382	0.026894196	0.00032557479
0.22490432	0.027293535	0.00032777105
0.22503481	0.026934981	0.00032402556
0.22516531	0.027273859	0.00032724493
0.22529580	0.027306664	0.00032663598
0.22542629	0.026782395	0.00032473594
0.22555679	0.027204926	0.00032669507
0.22568728	0.027155460	0.00032529124
0.22581778	0.026942330	0.00032507202
0.22594827	0.027542105	0.00032845446
0.22607876	0.027235629	0.00032542127
0.22620926	0.027151114	0.00032673872
0.22633975	0.026544546	0.00032171766
0.22647025	0.026870030	0.00032403146
0.22660074	0.026896412	0.00032405394
0.22673123	0.027275625	0.00032576951
0.22686173	0.026614381	0.00032293028
0.22699222	0.026260666	0.00031974667
0.22712271	0.027167782	0.00032479881
0.22725321	0.027016693	0.00032478254
0.22738370	0.026398698	0.00032090346
0.22751420	0.027239371	0.00032580619
0.22764469	0.026983672	0.00032461974
0.22777518	0.026398610	0.00031964257
0.22790568	0.027218022	0.00032522053
0.22803617	0.026623981	0.00032149617
0.22816667	0.026406859	0.00032017892
0.22829716	0.026706430	0.00032279742
0.22842765	0.026736966	0.00032133490
0.22855815	0.026975532	0.00032356580
0.22868864	0.027055146	0.00032369335
0.22881914	0.026814943	0.00032147357
0.22894963	0.027041957	0.00032516665
0.22908012	0.026965035	0.00032270581
0.22921062	0.026826233	0.00032121870
0.22934111	0.026592006	0.00032160902
0.22947161	0.027559174	0.00032532634
0.22960210	0.026972682	0.00032277254
0.22973259	0.027008524	0.00032311653
0.22986309	0.027109408	0.00032192809
0.22999358	0.027163711	0.00032389275
0.23012408	0.026634010	0.00031934415
0.23025457	0.026977705	0.00032320606
0.23038506	0.027112314	0.00032346506
0.23051556	0.027054672	0.00032111716
0.23064605	0.026710562	0.00031991001
0.23077655	0.026346167	0.00032290303
0.23090704	0.026817000	0.00032958511
0.23103753	0.027014387	0.00033249880
0.23116803	0.026953729	0.00033350908
0.23129852	0.026609215	0.00033344237
0.23142902	0.026921875	0.00033660984
0.23155951	0.026802541	0.00033648982
0.23169000	0.027240313	0.00034058918
0.23182050	0.026629757	0.00033878934
0.23195099	0.027285841	0.00034401875
0.23208149	0.027070726	0.00034362221
0.23221198	0.026672627	0.00033994516
0.23234247	0.027053049	0.00034531687
0.23247297	0.026934980	0.00034514750
0.23260346	0.027673622	0.00034954730
0.23273396	0.027191419	0.00034854407
0.23286445	0.026803484	0.00034561734
0.23299494	0.026414062	0.00034543123
0.23312544	0.026842880	0.00034974854
0.23325593	0.027270957	0.00035107605
0.23338643	0.026944696	0.00034979231
0.23351692	0.027104550	0.00035076992
0.23364741	0.027134583	0.00034932119
0.23377791	0.026647388	0.00034920406
0.23390840	0.027321295	0.00035052162
0.23403890	0.026747508	0.00034781987
0.23416939	0.026779815	0.00034794893
0.23429988	0.027543810	0.00035236406
0.23443038	0.027764309	0.00035567563
0.23456087	0.027111486	0.00035068822
0.23469137	0.027319051	0.00035308297
0.23482186	0.026574148	0.00034971172
0.23495235	0.027280583	0.00035284029
0.23508285	0.027584565	0.00035393405
0.23521334	0.027530143	0.00035358106
0.23534384	0.027140145	0.00035256816
0.23547433	0.027055670	0.00035359140
0.23560482	0.027322888	0.00035242719
0.23573532	0.027130323	0.00035346622
0.23586581	0.027013780	0.00035276442
0.23599630	0.026242312	0.00034899246
0.23612680	0.027098008	0.00035474810
0.23625729	0.026999458	0.00035206603
0.23638779	0.026779659	0.00035339728
0.23651828	0.026779715	0.00035390957
0.23664877	0.026890275	0.00035280776
0.23677927	0.026894545	0.00035446067
0.23690976	0.027243450	0.00035554526
0.23704026	0.026529985	0.00035222877
0.23717075	0.027488392	0.00035758617
0.23730124	0.026869009	0.00035351682
0.23743174	0.027024376	0.00035675767
0.23756223	0.026606282	0.00035345560
0.23769273	0.027005597	0.00035517032
0.23782322	0.027108402	0.00035585050
0.23795371	0.027013894	0.00035561526
0.23808421	0.026989677	0.00035570218
0.23821470	0.026657773	0.00035479231
0.23834520	0.026769192	0.00035348774
0.23847569	0.026703390	0.00035469245
0.23860618	0.027095026	0.00035712930
0.23873668	0.027032958	0.00035777362
0.23886717	0.026587717	0.00035602290
0.23899767	0.026876176	0.00035521801
0.23912816	0.027036474	0.00035835487
0.23925865	0.026644423	0.00035668164
0.23938915	0.026884808	0.00035570336
0.23951964	0.027731150	0.00036190056
0.23965014	0.026334030	0.00035400605
0.23978063	0.026968306	0.00035716506
0.23991112	0.027367680	0.00036187019
0.24004162	0.026835665	0.00035646834
0.24017211	0.026698451	0.00035759086
0.24030261	0.026875935	0.00035839752
0.24043310	0.027063562	0.00035875517
0.24056359	0.027045771	0.00036038446
0.24069409	0.027078289	0.00035745187
0.24082458	0.026783868	0.00035879199
0.24095508	0.026669605	0.00035874549
0.24108557	0.026724207	0.00035538692
0.24121606	0.026845908	0.00035947848
0.24134656	0.027709211	0.00036399344
0.24147705	0.026928599	0.00035901903
0.24160755	0.027448881	0.00036355179
0.24173804	0.027010560	0.00035918357
0.24186853	0.027252428	0.00036330834
0.24199903	0.027151140	0.00036184700
0.24212952	0.026468785	0.00035638172
0.24226002	0.027075051	0.00036137177
0.24239051	0.026790788	0.00035915637
0.24252100	0.026175510	0.00035626594
0.24265150	0.026200547	0.00035741433
0.24278199	0.027632498	0.00036467873
0.24291249	0.027285974	0.00036363304
0.24304298	0.027202355	0.00036304160
0.24317347	0.026937508	0.00036053383
0.24330397	0.026859585	0.00036184254
0.24343446	0.026636426	0.00036031577
0.24356496	0.026806219	0.00036083923
0.24369545	0.026727227	0.00036065458
0.24382594	0.027152529	0.00036222667
0.24395644	0.027130901	0.00036451550
0.24408693	0.026401992	0.00035920771
0.24421743	0.026555789	0.00035959675
0.24434792	0.027755385	0.00037012309
0.24447841	0.027383101	0.00036359060
0.24460891	0.026934423	0.00036325355
0.24473940	0.026406481	0.00036101471
0.24486989	0.026320032	0.00035780502
0.24500039	0.026676132	0.00036187909
0.24513088	0.026884943	0.00036075025
0.24526138	0.026849810	0.00036311029
0.24539187	0.026693623	0.00036261095
0.24552236	0.027197856	0.00036382145
0.24565286	0.026624590	0.00036109759
0.24578335	0.026978391	0.00036406027
0.24591385	0.026582302	0.00036122209
0.24604434	0.026460494	0.00036253266
0.24617483	0.026292666	0.00035968400
0.24630533	0.026475602	0.00036060411
0.24643582	0.027513293	0.00036780378
0.24656632	0.027172075	0.00036393160
0.24669681	0.027491946	0.00036909218
0.24682730	0.026651844	0.00036127665
0.24695780	0.027293067	0.00036670139
0.24708829	0.026373310	0.00036107018
0.24721879	0.026529196	0.00036037138
0.24734928	0.026589420	0.00036486869
0.24747977	0.026780631	0.00036435585
0.24761027	0.026370626	0.00036089838
0.24774076	0.026824552	0.00036430474
0.24787126	0.026720302	0.00036303885
0.24800175	0.026781004	0.00036484690
0.24813224	0.026457786	0.00036402559
0.24826274	0.026693329	0.00036164825
0.24839323	0.026345461	0.00036307653
0.24852373	0.027082265	0.00036540555
0.24865422	0.026458923	0.00036226309
0.24878471	0.026484970	0.00036412720
0.24891521	0.026681102	0.00036328144
0.24904570	0.026758255	0.00036581866
0.24917620	0.027110745	0.00036784333
0.24930669	0.027182676	0.00036712861
0.24943718	0.026755261	0.00036588016
0.24956768	0.027124775	0.00036778985
0.24969817	0.026362279	0.00036290674
0.24982867	0.026085567	0.00036259759
0.24995916	0.026833566	0.00036575767
0.25008965	0.026814978	0.00036616499
0.25022015	0.027141276	0.00036832444
0.25035064	0.026269143	0.00036345085
0.25048114	0.026258284	0.00036518128
0.25061163	0.026317477	0.00036091676
0.25074212	0.026706064	0.00036571527
0.25087262	0.027057421	0.00037018762
0.25100311	0.027147058	0.00036600692
0.25113361	0.026856356	0.00036772047
0.25126410	0.027440513	0.00036929721
0.25139459	0.026144174	0.00036210300
0.25152509	0.027309205	0.00037125009
0.25165558	0.026914675	0.00036524778
0.25178608	0.026343890	0.00036502818
0.25191657	0.026196460	0.00036408144
0.25204706	0.026775319	0.00036586877
0.25217756	0.027144513	0.00037099290
0.25230805	0.026674749	0.00036520098
0.25243855	0.026973393	0.00036880032
0.25256904	0.027121458	0.00037143293
0.25269953	0.026671731	0.00036383407
0.25283003	0.026957023	0.00036909260
0.25296052	0.026383691	0.00036621613
0.25309102	0.026260376	0.00036488118
0.25322151	0.025805921	0.00036168199
0.25335200	0.026617327	0.00036575073
0.25348250	0.025995968	0.00036472423
0.25361299	0.026864271	0.00036938175
0.25374349	0.026839271	0.00036646503
0.25387398	0.027070084	0.00037063312
0.25400447	0.026984427	0.00036943055
0.25413497	0.026564468	0.00036554950
0.25426546	0.026750845	0.00036909383
0.25439595	0.026770944	0.00036686888
0.25452645	0.027014806	0.00037057557
0.25465694	0.027124349	0.00037091464
0.25478744	0.026877238	0.00036877038
0.25491793	0.027383641	0.00037286049
0.25504842	0.026498333	0.00036490649
0.25517892	0.026654800	0.00036900083
0.25530941	0.027031343	0.00038213395
0.25543991	0.027290890	0.00038410145
0.25557040	0.026766558	0.00038423259
0.25570089	0.027588191	0.00039305948
0.25583139	0.026943462	0.00038998072
0.25596188	0.027093507	0.00039564794
0.25609238	0.026691630	0.00039373009
0.25622287	0.026736962	0.00039564542
0.25635336	0.026932109	0.00040008845
0.25648386	0.026678916	0.00039979765
0.25661435	0.026889743	0.00040214278
0.25674485	0.026817490	0.00040404086
0.25687534	0.027469328	0.00041030684
0.25700583	0.026560082	0.00040601606
0.25713633	0.027033758	0.00040935694
0.25726682	0.026247762	0.00040747007
0.25739732	0.026530659	0.00041123286
0.25752781	0.026589093	0.00041289113
0.25765830	0.026010442	0.00041100440
0.25778880	0.027085024	0.00041844179
0.25791929	0.026228901	0.00041551113
0.25804979	0.026673680	0.00042154567
0.25818028	0.026513432	0.00042011760
0.25831077	0.026682410	0.00042390113
0.25844127	0.027029486	0.00042668337
0.25857176	0.026209237	0.00042253998
0.25870226	0.026079839	0.00042363689
0.25883275	0.026924614	0.00043121767
0.25896324	0.026665067	0.00043129437
0.25909374	0.027111444	0.00043390797
0.25922423	0.027506390	0.00043935168
0.25935473	0.026472264	0.00043308087
0.25948522	0.027966759	0.00044780171
0.25961571	0.026658221	0.00043627437
0.25974621	0.026912924	0.00043874032
0.25987670	0.027157369	0.00044242331
0.26000720	0.026234509	0.00043615348
0.26013769	0.026422414	0.00043856614
0.26026818	0.026735159	0.00044252288
0.26039868	0.026566687	0.00044151278
0.26052917	0.027007954	0.00044496136
0.26065967	0.026197739	0.00043730101
0.26079016	0.027517904	0.00045204365
0.26092065	0.026536188	0.00044476693
0.26105115	0.026020148	0.00044134684
0.26118164	0.026458894	0.00044492741
0.26131214	0.026181191	0.00044250315
0.26144263	0.027007443	0.00045016967
0.26157312	0.026706342	0.00044873241
0.26170362	0.026850874	0.00045244954
0.26183411	0.026565932	0.00044962108
0.26196461	0.026682511	0.00044885481
0.26209510	0.026545796	0.00044994598
0.26222559	0.026201083	0.00045102550
0.26235609	0.027130135	0.00045766957
0.26248658	0.026905583	0.00045597398
0.26261708	0.026239539	0.00044846597
0.26274757	0.026019129	0.00045149181
0.26287806	0.025869061	0.00044994155
0.26300856	0.025881754	0.00045177482
0.26313905	0.026620319	0.00045743353
0.26326954	0.026895419	0.00045704969
0.26340004	0.026878397	0.00045992025
0.26353053	0.026777496	0.00046063528
0.26366103	0.026096022	0.00045563575
0.26379152	0.027034073	0.00046468033
0.26392201	0.026883359	0.00046264166
0.26405251	0.027167470	0.00046402070
0.26418300	0.026562284	0.00046372305
0.26431350	0.026241674	0.00045831836
0.26444399	0.027171880	0.00046988611
0.26457448	0.026303182	0.00045934373
0.26470498	0.026491143	0.00046451351
0.26483547	0.025226862	0.00045562184
0.26496597	0.027733448	0.00047487349
0.26509646	0.026668621	0.00046707674
0.26522695	0.026370697	0.00046893356
0.26535745	0.026841577	0.00046776506
[truncated: 572 more rows]
