# Supplementary material for: Rationally seeded computational protein design of ɑ-helical barrels
Source: Nat Chem Biol. 2024 Jun 20;20(8):991–9. doi: 10.1038/s41589-024-01642-0 (PMC11288890; doi:10.1038/s41589-024-01642-0)
Supplement: Supplementary file 5 — PDB files used for making figure panels h–j. [file 41589_2024_1642_MOESM5_ESM.zip › KIA_RP_RSPD_NatChemBiol_data_Figure3/sc-CC-7-LI_panels_c-g/SAXS_panel_g/LI_SAXS_raw/b21-438120_00014.dat]

0.0045000000	1.0200452	0.0097999761
0.0046304940	0.93319941	0.0091136058
0.0047609879	0.82278593	0.0083326770
0.0048914819	0.77111387	0.0080968272
0.0050219759	0.68522740	0.0072382278
0.0051524699	0.63197962	0.0068823662
0.0052829638	0.59076831	0.0064856969
0.0054134578	0.52378341	0.0059246058
0.0055439518	0.50064145	0.0058972500
0.0056744457	0.45344352	0.0053276291
0.0058049397	0.43046216	0.0051347477
0.0059354337	0.39513051	0.0050430323
0.0060659277	0.37147446	0.0046466992
0.0061964216	0.34575402	0.0046018798
0.0063269156	0.32673951	0.0043803428
0.0064574096	0.30507014	0.0041377093
0.0065879035	0.28629173	0.0040382905
0.0067183975	0.27208116	0.0038147634
0.0068488915	0.25788319	0.0037492686
0.0069793855	0.24377590	0.0036717235
0.0071098794	0.23653344	0.0034761784
0.0072403734	0.22471829	0.0033958691
0.0073708674	0.21213320	0.0032846459
0.0075013613	0.20231391	0.0031519341
0.0076318553	0.19954172	0.0031507024
0.0077623493	0.18862884	0.0029676824
0.0078928433	0.17925649	0.0028871058
0.0080233372	0.17570996	0.0028410617
0.0081538312	0.15931612	0.0026626753
0.0082843252	0.15806450	0.0026573908
0.0084148191	0.15198649	0.0025756722
0.0085453131	0.14502154	0.0024736756
0.0086758071	0.14305711	0.0024523275
0.0088063011	0.13338482	0.0023254577
0.0089367950	0.12793959	0.0022897523
0.0090672890	0.12907396	0.0022835115
0.0091977830	0.11716840	0.0021271724
0.0093282769	0.11652619	0.0021432426
0.0094587709	0.11318229	0.0020497445
0.0095892649	0.10516395	0.0019884773
0.0097197588	0.10530520	0.0019865369
0.0098502528	0.10227644	0.0019328430
0.0099807468	0.096350661	0.0018608283
0.010111241	0.094445938	0.0018423435
0.010241735	0.089986812	0.0017467406
0.010372229	0.090072661	0.0017607234
0.010502723	0.087285809	0.0017177720
0.010633217	0.084397171	0.0016742702
0.010763711	0.080398194	0.0016186815
0.010894205	0.078904475	0.0015693257
0.011024699	0.076663066	0.0015535909
0.011155193	0.074221722	0.0015182107
0.011285687	0.073721216	0.0014866654
0.011416180	0.066926998	0.0014115720
0.011546674	0.065832569	0.0013664793
0.011677168	0.062491019	0.0013212487
0.011807662	0.061329441	0.0012897892
0.011938156	0.062966836	0.0012997361
0.012068650	0.061321431	0.0012808696
0.012199144	0.062865718	0.0012758204
0.012329638	0.060833821	0.0012260274
0.012460132	0.059515845	0.0012098299
0.012590626	0.056228132	0.0011547488
0.012721120	0.054016440	0.0011156984
0.012851614	0.057693802	0.0011314678
0.012982108	0.053372681	0.0010728257
0.013112602	0.053380666	0.0010742925
0.013243096	0.049710728	0.0010230610
0.013373590	0.051707571	0.0010442190
0.013504084	0.051297642	0.0010397591
0.013634578	0.049374175	0.0010022102
0.013765072	0.047502595	0.00098451852
0.013895566	0.050615477	0.0010080806
0.014026060	0.048331182	0.00096777943
0.014156554	0.047395932	0.00097070514
0.014287048	0.046163522	0.00094385409
0.014417542	0.045438590	0.00092557548
0.014548036	0.046833681	0.00094850389
0.014678530	0.045957732	0.00092303214
0.014809024	0.044525830	0.00091439795
0.014939518	0.045018743	0.00091118497
0.015070012	0.043050331	0.00088353517
0.015200506	0.042146821	0.00087652012
0.015331000	0.042113463	0.00086449705
0.015461494	0.042222374	0.00086292323
0.015591988	0.042435764	0.00086799680
0.015722482	0.040777673	0.00083689526
0.015852975	0.041329776	0.00084221214
0.015983469	0.041851772	0.00084619943
0.016113963	0.040362992	0.00082148579
0.016244457	0.039671565	0.00082078653
0.016374951	0.038872446	0.00080269389
0.016505445	0.039463418	0.00080838101
0.016635939	0.038901285	0.00080024138
0.016766433	0.038564156	0.00078404895
0.016896927	0.038893912	0.00079108348
0.017027421	0.037618901	0.00077109910
0.017157915	0.036780248	0.00076078978
0.017288409	0.038313227	0.00077718261
0.017418903	0.037728310	0.00075863912
0.017549397	0.038317544	0.00077109134
0.017679891	0.036608006	0.00075048656
0.017810385	0.036656190	0.00074491767
0.017940879	0.036725940	0.00074725708
0.018071373	0.036614679	0.00073742423
0.018201867	0.036108310	0.00073350669
0.018332361	0.036388775	0.00073509135
0.018462855	0.035839636	0.00071943246
0.018593349	0.036191471	0.00072652545
0.018723843	0.034874565	0.00070900865
0.018854337	0.035826935	0.00071022584
0.018984831	0.036682896	0.00072088373
0.019115325	0.036351602	0.00071136127
0.019245819	0.034024653	0.00069328698
0.019376313	0.035531649	0.00070164779
0.019506807	0.034713798	0.00068683075
0.019637301	0.033809742	0.00068490726
0.019767795	0.034721456	0.00068350599
0.019898289	0.033791733	0.00067614799
0.020028783	0.034667847	0.00068309691
0.020159277	0.034633411	0.00067804493
0.020289771	0.035264592	0.00068457703
0.020420264	0.034703137	0.00067263719
0.020550758	0.034507578	0.00066674139
0.020681252	0.033751480	0.00066643445
0.020811746	0.034807163	0.00066707098
0.020942240	0.033446339	0.00065044376
0.021072734	0.033115624	0.00065238125
0.021203228	0.032662007	0.00063997193
0.021333722	0.032596498	0.00064480841
0.021464216	0.033477256	0.00064611789
0.021594710	0.033853988	0.00064289840
0.021725204	0.032324325	0.00063871918
0.021855698	0.033800787	0.00063717569
0.021986192	0.032895980	0.00063390083
0.022116686	0.033384648	0.00063885257
0.022247180	0.033378127	0.00062648341
0.022377674	0.032917209	0.00062906455
0.022508168	0.033205285	0.00062531130
0.022638662	0.033287427	0.00062096224
0.022769156	0.032456652	0.00062166732
0.022899650	0.032023400	0.00060596873
0.023030144	0.033798864	0.00062840226
0.023160638	0.033519064	0.00062130302
0.023291132	0.032940507	0.00061209165
0.023421626	0.031290394	0.00059959199
0.023552120	0.030933916	0.00059116281
0.023682614	0.031753693	0.00059333222
0.023813108	0.032773324	0.00060944724
0.023943602	0.032270097	0.00059845143
0.024074096	0.033444293	0.00060588635
0.024204590	0.032295465	0.00059906041
0.024335084	0.032808259	0.00059628729
0.024465578	0.032323814	0.00059518015
0.024596072	0.032499464	0.00059064213
0.024726566	0.031474428	0.00058095992
0.024857060	0.032456914	0.00059127755
0.024987553	0.031985879	0.00057898077
0.025118047	0.032289626	0.00058572730
0.025248541	0.032384020	0.00058322725
0.025379035	0.032363673	0.00057898514
0.025509529	0.032241445	0.00058233588
0.025640023	0.031454973	0.00056799383
0.025770517	0.031565289	0.00057187384
0.025901011	0.030878278	0.00056572300
0.026031505	0.030324181	0.00055711087
0.026161999	0.031409531	0.00056519086
0.026292493	0.033068235	0.00057578145
0.026422987	0.031987523	0.00056550077
0.026553481	0.031329884	0.00056144747
0.026683975	0.031677465	0.00055906328
0.026814469	0.031971161	0.00056182407
0.026944963	0.032202190	0.00056151951
0.027075457	0.031306060	0.00055143638
0.027205951	0.031373295	0.00055469506
0.027336445	0.031216757	0.00054894835
0.027466939	0.033269320	0.00056323200
0.027597433	0.031341802	0.00055190364
0.027727927	0.031309196	0.00054309319
0.027858421	0.030936539	0.00054744152
0.027988915	0.030254092	0.00053534305
0.028119409	0.030648790	0.00053510574
0.028249903	0.031260964	0.00054169951
0.028380397	0.032070744	0.00054231417
0.028510891	0.030869432	0.00053803954
0.028641385	0.030815056	0.00053688655
0.028771879	0.031858773	0.00053703831
0.028902373	0.030596604	0.00053094108
0.029032867	0.031181063	0.00053250487
0.029163361	0.031013574	0.00052700202
0.029293855	0.030861699	0.00053218468
0.029424349	0.031484305	0.00052831356
0.029554842	0.031631945	0.00053138961
0.029685336	0.030868439	0.00052520989
0.029815830	0.031165309	0.00052297358
0.029946324	0.030740585	0.00052197478
0.030076818	0.030395096	0.00051867714
0.030207312	0.031245589	0.00052092346
0.030337806	0.030928117	0.00051963342
0.030468300	0.030866659	0.00051643480
0.030598794	0.030538030	0.00051277835
0.030729288	0.031131231	0.00051901331
0.030859782	0.030863777	0.00051283519
0.030990276	0.031050758	0.00051541137
0.031120770	0.030536607	0.00050853334
0.031251264	0.030129964	0.00050276778
0.031381758	0.031160696	0.00051372525
0.031512252	0.031806928	0.00051528153
0.031642746	0.030397169	0.00050472452
0.031773240	0.031283583	0.00050898195
0.031903734	0.031132343	0.00050494942
0.032034228	0.031733655	0.00051138391
0.032164722	0.030805461	0.00050296132
0.032295216	0.030763795	0.00050186384
0.032425710	0.030855886	0.00050388187
0.032556204	0.030902152	0.00049719146
0.032686698	0.030927893	0.00049905516
0.032817192	0.032051618	0.00050524297
0.032947686	0.031060050	0.00049716027
0.033078180	0.031027298	0.00049897201
0.033208674	0.030114046	0.00048825340
0.033339168	0.030876144	0.00049302418
0.033469662	0.030445202	0.00049142954
0.033600156	0.030820095	0.00048976871
0.033730650	0.030587333	0.00049249131
0.033861144	0.029966020	0.00048339361
0.033991637	0.030701780	0.00048398464
0.034122131	0.031791731	0.00049678671
0.034252625	0.030299363	0.00048824994
0.034383119	0.030047130	0.00049146804
0.034513613	0.030561836	0.00049627747
0.034644107	0.029870335	0.00048776762
0.034774601	0.030457185	0.00050453752
0.034905095	0.030180861	0.00050359766
0.035035589	0.030897512	0.00051117018
0.035166083	0.029923395	0.00051115911
0.035296577	0.030378244	0.00051209089
0.035427071	0.030810060	0.00052183819
0.035557565	0.031115641	0.00051964673
0.035688059	0.031270797	0.00052269535
0.035818553	0.029618056	0.00051686590
0.035949047	0.029597370	0.00051212140
0.036079541	0.030285736	0.00051856001
0.036210035	0.029855516	0.00051518763
0.036340529	0.030571445	0.00052134155
0.036471023	0.031147150	0.00052950388
0.036601517	0.029863688	0.00051820458
0.036732011	0.029786137	0.00051656624
0.036862505	0.030011749	0.00052340037
0.036992999	0.030334040	0.00052491105
0.037123493	0.030617435	0.00052703002
0.037253987	0.029527930	0.00052339901
0.037384481	0.030750344	0.00052874019
0.037514975	0.029799054	0.00052617878
0.037645469	0.030306177	0.00052838627
0.037775963	0.030292302	0.00052556297
0.037906457	0.030414831	0.00053417516
0.038036951	0.030769210	0.00053499475
0.038167445	0.029723984	0.00052837836
0.038297939	0.030551826	0.00053476698
0.038428433	0.029971472	0.00052938824
0.038558926	0.029940144	0.00053399414
0.038689420	0.030623847	0.00053783033
0.038819914	0.030185945	0.00053268267
0.038950408	0.030580719	0.00054151447
0.039080902	0.029337664	0.00052219732
0.039211396	0.029238132	0.00052156986
0.039341890	0.030648435	0.00052503125
0.039472384	0.030100067	0.00052059691
0.039602878	0.030372616	0.00052220115
0.039733372	0.030568972	0.00051936663
0.039863866	0.030358718	0.00051482360
0.039994360	0.029290198	0.00051086297
0.040124854	0.030085397	0.00051099695
0.040255348	0.030094983	0.00051306334
0.040385842	0.030342357	0.00051046192
0.040516336	0.030610440	0.00051238320
0.040646830	0.029744334	0.00050523515
0.040777324	0.028561818	0.00049482462
0.040907818	0.030663419	0.00051006937
0.041038312	0.031200890	0.00051737324
0.041168806	0.029812952	0.00049990413
0.041299300	0.029810761	0.00050559672
0.041429794	0.029497594	0.00049798930
0.041560288	0.029747695	0.00049883764
0.041690782	0.030767073	0.00050801720
0.041821276	0.030522128	0.00050373554
0.041951770	0.029927159	0.00050022613
0.042082264	0.030121259	0.00049887813
0.042212758	0.030389636	0.00050005700
0.042343252	0.030324572	0.00050277005
0.042473746	0.030745354	0.00050310745
0.042604240	0.030452997	0.00049753495
0.042734734	0.029984878	0.00050014490
0.042865228	0.030307769	0.00049646518
0.042995722	0.030229768	0.00049852996
0.043126215	0.029752717	0.00049310889
0.043256709	0.029579551	0.00048994198
0.043387203	0.029374802	0.00048983274
0.043517697	0.029963817	0.00049040630
0.043648191	0.029210016	0.00048348272
0.043778685	0.029611080	0.00049137219
0.043909179	0.029509135	0.00048504864
0.044039673	0.029787888	0.00048968553
0.044170167	0.030496234	0.00049298366
0.044300661	0.029717964	0.00048457560
0.044431155	0.029953157	0.00049068251
0.044561649	0.029766040	0.00048621748
0.044692143	0.029705593	0.00048523009
0.044822637	0.030386992	0.00048992361
0.044953131	0.030287167	0.00048804073
0.045083625	0.031286582	0.00049978489
0.045214119	0.030445642	0.00048862401
0.045344613	0.030245445	0.00048590924
0.045475107	0.030399721	0.00048782125
0.045605601	0.029778418	0.00048101525
0.045736095	0.030126893	0.00048404802
0.045866589	0.030448209	0.00048823719
0.045997083	0.030745193	0.00048675871
0.046127577	0.030379406	0.00048852536
0.046258071	0.029452076	0.00048706317
0.046388565	0.029450171	0.00048693565
0.046519059	0.030968341	0.00050544914
0.046649553	0.029452607	0.00049292539
0.046780047	0.030177181	0.00050055266
0.046910541	0.029625742	0.00049633306
0.047041035	0.030309019	0.00050115449
0.047171529	0.030024046	0.00050567116
0.047302023	0.029214384	0.00049771183
0.047432517	0.029861963	0.00050253227
0.047563011	0.029461941	0.00050336877
0.047693504	0.030042883	0.00050525608
0.047823998	0.030903062	0.00051514081
0.047954492	0.029874646	0.00050953680
0.048084986	0.030326058	0.00051079887
0.048215480	0.029814358	0.00051145342
0.048345974	0.030410292	0.00051255835
0.048476468	0.030438250	0.00051146035
0.048606962	0.029703116	0.00051116747
0.048737456	0.030316986	0.00051314707
0.048867950	0.030106032	0.00051535537
0.048998444	0.029288645	0.00050672914
0.049128938	0.029755025	0.00051302389
0.049259432	0.030566269	0.00051942458
0.049389926	0.029762240	0.00051303251
0.049520420	0.028894329	0.00050717275
0.049650914	0.030015631	0.00051886210
0.049781408	0.029710942	0.00051389000
0.049911902	0.029659089	0.00051345381
0.050042396	0.030283559	0.00051982598
0.050172890	0.028943234	0.00050996395
0.050303384	0.029566252	0.00051834181
0.050433878	0.030312710	0.00052037785
0.050564372	0.030444090	0.00052515973
0.050694866	0.029421393	0.00051287091
0.050825360	0.030007381	0.00052331523
0.050955854	0.030223101	0.00052350800
0.051086348	0.029832781	0.00051983934
0.051216842	0.029582319	0.00051814206
0.051347336	0.029736243	0.00051884719
0.051477830	0.030455709	0.00052332064
0.051608324	0.029807810	0.00052102287
0.051738818	0.030418361	0.00052892501
0.051869312	0.028947685	0.00051410701
0.051999806	0.030090879	0.00052605636
0.052130299	0.029476918	0.00051988540
0.052260793	0.030135552	0.00052514671
0.052391287	0.030535234	0.00052933975
0.052521781	0.029698351	0.00052323522
0.052652275	0.030183223	0.00053030390
0.052782769	0.030810570	0.00052975475
0.052913263	0.029732715	0.00052316376
0.053043757	0.030083867	0.00052576411
0.053174251	0.029031274	0.00052009901
0.053304745	0.029322072	0.00052194817
0.053435239	0.029688881	0.00052737726
0.053565733	0.030205459	0.00052821552
0.053696227	0.029333618	0.00052079068
0.053826721	0.030082212	0.00053113449
0.053957215	0.029121854	0.00052151573
0.054087709	0.030166379	0.00053208908
0.054218203	0.029543849	0.00052321932
0.054348697	0.029619629	0.00052620648
0.054479191	0.030550073	0.00053417167
0.054609685	0.029615944	0.00052791179
0.054740179	0.031089089	0.00053825856
0.054870673	0.029282049	0.00052586269
0.055001167	0.030518854	0.00053131452
0.055131661	0.029925334	0.00053007523
0.055262155	0.029994642	0.00052993229
0.055392649	0.028894543	0.00052375023
0.055523143	0.030059533	0.00053259609
0.055653637	0.029476969	0.00052698635
0.055784131	0.028657229	0.00051906905
0.055914625	0.029757682	0.00053137215
0.056045119	0.030698481	0.00053710959
0.056175613	0.030401419	0.00053517844
0.056306107	0.029606901	0.00052844691
0.056436601	0.029819956	0.00053051685
0.056567095	0.030220745	0.00053348310
0.056697588	0.029304601	0.00052980908
0.056828082	0.028636878	0.00052463918
0.056958576	0.030241315	0.00053551261
0.057089070	0.030361608	0.00053675516
0.057219564	0.029863145	0.00053270092
0.057350058	0.030068710	0.00053098001
0.057480552	0.029494511	0.00053279194
0.057611046	0.029123361	0.00052472968
0.057741540	0.029113135	0.00052527464
0.057872034	0.029999446	0.00053111835
0.058002528	0.031166505	0.00053851005
0.058133022	0.029952379	0.00053241011
0.058263516	0.029183294	0.00052344215
0.058394010	0.030468637	0.00053476268
0.058524504	0.029938286	0.00052886682
0.058654998	0.030470804	0.00053278879
0.058785492	0.030071885	0.00052879678
0.058915986	0.030103603	0.00053136931
0.059046480	0.030062419	0.00052517143
0.059176974	0.029581906	0.00052667568
0.059307468	0.030027624	0.00052401756
0.059437962	0.029108589	0.00051438769
0.059568456	0.029794980	0.00052434047
0.059698950	0.030268092	0.00052444823
0.059829444	0.030087446	0.00052327717
0.059959938	0.029207157	0.00051648489
0.060090432	0.028957811	0.00051165296
0.060220926	0.029620377	0.00052007697
0.060351420	0.029943954	0.00052033684
0.060481914	0.029844769	0.00051916339
0.060612408	0.029499231	0.00051718305
0.060742902	0.029986087	0.00051861460
0.060873396	0.030140551	0.00052015937
0.061003890	0.030445012	0.00052297549
0.061134384	0.029424754	0.00051208783
0.061264877	0.029770787	0.00052039428
0.061395371	0.030629158	0.00052081036
0.061525865	0.029255487	0.00050935631
0.061656359	0.029604925	0.00051551831
0.061786853	0.029928537	0.00051675914
0.061917347	0.030421621	0.00052159197
0.062047841	0.029325864	0.00051211259
0.062178335	0.028912477	0.00050410498
0.062308829	0.029078045	0.00051102276
0.062439323	0.029379800	0.00051057159
0.062569817	0.029375246	0.00051158312
0.062700311	0.030453200	0.00052034332
0.062830805	0.028927715	0.00050574713
0.062961299	0.029827362	0.00051310482
0.063091793	0.029114055	0.00050828565
0.063222287	0.029548799	0.00051098397
0.063352781	0.029542497	0.00051488155
0.063483275	0.029655198	0.00051088788
0.063613769	0.029696258	0.00051141176
0.063744263	0.029770005	0.00051258466
0.063874757	0.029893183	0.00051219984
0.064005251	0.029110334	0.00050903794
0.064135745	0.029195528	0.00050804976
0.064266239	0.029272148	0.00050593049
0.064396733	0.029227025	0.00050613362
0.064527227	0.029178578	0.00050514330
0.064657721	0.029627923	0.00051125265
0.064788215	0.029191904	0.00050638139
0.064918709	0.028938336	0.00050239102
0.065049203	0.029441066	0.00050887318
0.065179697	0.028750028	0.00049882568
0.065310191	0.029250690	0.00050491589
0.065440685	0.029689260	0.00050999576
0.065571179	0.029555243	0.00050619027
0.065701673	0.030307929	0.00051428531
0.065832166	0.030176673	0.00051034861
0.065962660	0.029401674	0.00050459310
0.066093154	0.028545053	0.00050205169
0.066223648	0.028702790	0.00049767253
0.066354142	0.029868326	0.00050971367
0.066484636	0.029287247	0.00050308390
0.066615130	0.029431339	0.00050516751
0.066745624	0.028691368	0.00049840375
0.066876118	0.028956301	0.00049878734
0.067006612	0.028556964	0.00049843016
0.067137106	0.029705303	0.00050563193
0.067267600	0.030093762	0.00050405731
0.067398094	0.030110174	0.00050977747
0.067528588	0.029656542	0.00050419179
0.067659082	0.028780503	0.00049524628
0.067789576	0.029460209	0.00050514724
0.067920070	0.029499147	0.00050135127
0.068050564	0.029709587	0.00050308603
0.068181058	0.030478283	0.00050823685
0.068311552	0.028555990	0.00049464072
0.068442046	0.029061121	0.00049978296
0.068572540	0.030434493	0.00050954658
0.068703034	0.029736193	0.00049947048
0.068833528	0.029089926	0.00050032168
0.068964022	0.028859964	0.00049443599
0.069094516	0.029172310	0.00050021495
0.069225010	0.028489795	0.00049233335
0.069355504	0.029520044	0.00049799069
0.069485998	0.029416024	0.00049943027
0.069616492	0.028820368	0.00049590090
0.069746986	0.029097768	0.00049685878
0.069877480	0.028936082	0.00049631437
0.070007974	0.029824368	0.00050109004
0.070138468	0.030224330	0.00050255068
0.070268961	0.029115225	0.00049380526
0.070399455	0.029036384	0.00049235881
0.070529949	0.029112458	0.00049742986
0.070660443	0.029220858	0.00049580569
0.070790937	0.030004863	0.00050041522
0.070921431	0.029685742	0.00049855977
0.071051925	0.028809168	0.00049015798
0.071182419	0.028791001	0.00049448457
0.071312913	0.029771376	0.00049808144
0.071443407	0.029316222	0.00049587096
0.071573901	0.030310222	0.00049895915
0.071704395	0.029466351	0.00049338520
0.071834889	0.029408591	0.00049398154
0.071965383	0.028978302	0.00049251637
0.072095877	0.028328374	0.00048662652
0.072226371	0.029376277	0.00049490966
0.072356865	0.029120904	0.00048962435
0.072487359	0.029265404	0.00049306512
0.072617853	0.028971701	0.00049112475
0.072748347	0.028953666	0.00048607370
0.072878841	0.029693460	0.00049609873
0.073009335	0.030295536	0.00049532312
0.073139829	0.028386683	0.00048395342
0.073270323	0.028526640	0.00048789311
0.073400817	0.029464407	0.00049164116
0.073531311	0.030324224	0.00049719471
0.073661805	0.028855408	0.00048842923
0.073792299	0.029141257	0.00048617438
0.073922793	0.029948599	0.00049515656
0.074053287	0.028887338	0.00048651022
0.074183781	0.029436573	0.00049010088
0.074314275	0.029231257	0.00049147791
0.074444769	0.029666637	0.00048892163
0.074575263	0.029025246	0.00048562584
0.074705757	0.029081561	0.00048733721
0.074836250	0.029236834	0.00048845226
0.074966744	0.029725020	0.00049354470
0.075097238	0.028724372	0.00048007724
0.075227732	0.029086232	0.00048579354
0.075358226	0.028399128	0.00048307709
0.075488720	0.029518166	0.00048699677
0.075619214	0.029229701	0.00048590322
0.075749708	0.029079490	0.00048466155
0.075880202	0.029470801	0.00048823291
0.076010696	0.029662145	0.00048884062
0.076141190	0.028951340	0.00048143524
0.076271684	0.029616686	0.00048968885
0.076402178	0.029844706	0.00049222053
0.076532672	0.029347122	0.00048463832
0.076663166	0.029031009	0.00048333143
0.076793660	0.029845854	0.00048962883
0.076924154	0.028529603	0.00047917235
0.077054648	0.029510590	0.00048737683
0.077185142	0.029255466	0.00048336767
0.077315636	0.028273513	0.00047557433
0.077446130	0.028910744	0.00048217190
0.077576624	0.029463337	0.00048182228
0.077707118	0.029309751	0.00048619947
0.077837612	0.030066527	0.00048606168
0.077968106	0.028005016	0.00047438910
0.078098600	0.029363464	0.00048139398
0.078229094	0.028264887	0.00047168479
0.078359588	0.029280977	0.00048344547
0.078490082	0.028309921	0.00047367228
0.078620576	0.029104721	0.00047901134
0.078751070	0.028981126	0.00048044617
0.078881564	0.029660171	0.00048225933
0.079012058	0.029206023	0.00048277278
0.079142552	0.028383652	0.00047386675
0.079273046	0.029202152	0.00047783207
0.079403539	0.029260584	0.00048073879
0.079534033	0.029360156	0.00048031199
0.079664527	0.029041259	0.00047775927
0.079795021	0.029330700	0.00048163106
0.079925515	0.028513758	0.00047279197
0.080056009	0.028098693	0.00047279333
0.080186503	0.029097293	0.00047932258
0.080316997	0.028814896	0.00047351692
0.080447491	0.029466733	0.00048151632
0.080577985	0.029041139	0.00047565628
0.080708479	0.030290724	0.00048374844
0.080838973	0.028301619	0.00047060094
0.080969467	0.029130467	0.00047545858
0.081099961	0.029761942	0.00048202808
0.081230455	0.029198187	0.00047812309
0.081360949	0.029251105	0.00047463294
0.081491443	0.029870060	0.00048177428
0.081621937	0.028569844	0.00046905020
0.081752431	0.029215251	0.00047731543
0.081882925	0.028426756	0.00047295019
0.082013419	0.028558443	0.00046858615
0.082143913	0.028906118	0.00047336818
0.082274407	0.028853968	0.00047176623
0.082404901	0.029100849	0.00047134720
0.082535395	0.029171035	0.00047609727
0.082665889	0.029659803	0.00047606762
0.082796383	0.029256599	0.00047581075
0.082926877	0.028951885	0.00047315856
0.083057371	0.029120778	0.00047172462
0.083187865	0.028801365	0.00047103199
0.083318359	0.028647365	0.00046809402
0.083448853	0.028599206	0.00046798701
0.083579347	0.028900345	0.00047105718
0.083709841	0.027908097	0.00046225918
0.083840335	0.029240354	0.00047263139
0.083970828	0.028929567	0.00047021013
0.084101322	0.029593497	0.00047402473
0.084231816	0.027994242	0.00046383880
0.084362310	0.029024605	0.00046895700
0.084492804	0.029246158	0.00047106106
0.084623298	0.030335035	0.00048112097
0.084753792	0.028520970	0.00046410665
0.084884286	0.029426531	0.00047295278
0.085014780	0.029002659	0.00046820903
0.085145274	0.029024045	0.00046800935
0.085275768	0.029103142	0.00046986890
0.085406262	0.028988149	0.00046611271
0.085536756	0.028330365	0.00046441672
0.085667250	0.028551163	0.00046796131
0.085797744	0.029120429	0.00046709586
0.085928238	0.028707891	0.00046629107
0.086058732	0.028528308	0.00046248234
0.086189226	0.028684953	0.00046350597
0.086319720	0.028613557	0.00046652164
0.086450214	0.028297272	0.00045937170
0.086580708	0.028802802	0.00046678429
0.086711202	0.028701485	0.00046206564
0.086841696	0.029756497	0.00046985402
0.086972190	0.029091560	0.00046636355
0.087102684	0.029245164	0.00046837481
0.087233178	0.029331431	0.00046839834
0.087363672	0.028742790	0.00046415099
0.087494166	0.028563656	0.00045912054
0.087624660	0.028578913	0.00046135188
0.087755154	0.028976038	0.00046656428
0.087885648	0.029338332	0.00046509383
0.088016142	0.028873666	0.00046211554
0.088146636	0.028823722	0.00046060208
0.088277130	0.029224585	0.00046540418
0.088407623	0.028503087	0.00046096542
0.088538117	0.028808727	0.00046000341
0.088668611	0.028914179	0.00046428503
0.088799105	0.028987720	0.00046273918
0.088929599	0.029340165	0.00046447511
0.089060093	0.028826843	0.00046177067
0.089190587	0.028131740	0.00045685070
0.089321081	0.027116157	0.00044811172
0.089451575	0.029420496	0.00046629522
0.089582069	0.029558020	0.00046228615
0.089712563	0.029323085	0.00046259236
0.089843057	0.028739701	0.00046069980
0.089973551	0.028340425	0.00045518186
0.090104045	0.028649855	0.00045944326
0.090234539	0.028443397	0.00045364326
0.090365033	0.028553288	0.00045804131
0.090495527	0.029195425	0.00046232206
0.090626021	0.028687176	0.00045777823
0.090756515	0.029491999	0.00046542267
0.090887009	0.028450036	0.00045615994
0.091017503	0.028176996	0.00045257678
0.091147997	0.029910879	0.00046678506
0.091278491	0.029588073	0.00046065790
0.091408985	0.028588100	0.00045677506
0.091539479	0.028612027	0.00045481917
0.091669973	0.027992191	0.00045000588
0.091800467	0.028797588	0.00046664375
0.091930961	0.029016040	0.00047266673
0.092061455	0.028894343	0.00047383354
0.092191949	0.029243568	0.00048295178
0.092322443	0.028720913	0.00047712276
0.092452937	0.028536406	0.00048003097
0.092583431	0.028809622	0.00048511589
0.092713925	0.028663950	0.00048447123
0.092844419	0.029381825	0.00049345218
0.092974912	0.028762266	0.00048755894
0.093105406	0.027516434	0.00047052966
0.093235900	0.028342565	0.00047570421
0.093366394	0.028899429	0.00047244951
0.093496888	0.027627573	0.00046660156
0.093627382	0.029052239	0.00047137632
0.093757876	0.028757339	0.00046927604
0.093888370	0.028624349	0.00046986076
0.094018864	0.027901168	0.00045841856
0.094149358	0.028278315	0.00046515788
0.094279852	0.029705647	0.00047423642
0.094410346	0.029197828	0.00046761319
0.094540840	0.029135022	0.00046777890
0.094671334	0.028417502	0.00046049493
0.094801828	0.028569689	0.00046291896
0.094932322	0.028555682	0.00046591415
0.095062816	0.028629817	0.00046080322
0.095193310	0.028276909	0.00045867432
0.095323804	0.028633546	0.00046115052
0.095454298	0.029026059	0.00046233211
0.095584792	0.027775374	0.00045711396
0.095715286	0.028835136	0.00046025641
0.095845780	0.027821896	0.00045379398
0.095976274	0.028046663	0.00045747219
0.096106768	0.028314554	0.00045325054
0.096237262	0.028353831	0.00045803464
0.096367756	0.028643647	0.00045960792
0.096498250	0.028972821	0.00045760799
0.096628744	0.028965811	0.00046174005
0.096759238	0.028877894	0.00045582791
0.096889732	0.027909711	0.00045162618
0.097020226	0.029231219	0.00046111200
0.097150720	0.028542777	0.00045416748
0.097281214	0.028973802	0.00045723117
0.097411708	0.028251935	0.00045171930
0.097542201	0.028591568	0.00045454322
0.097672695	0.028479642	0.00045612469
0.097803189	0.028157165	0.00044941374
0.097933683	0.028342965	0.00045439532
0.098064177	0.028316631	0.00045135550
0.098194671	0.029189296	0.00045488601
0.098325165	0.029115132	0.00045429501
0.098455659	0.029236036	0.00045436170
0.098586153	0.027312597	0.00044093140
0.098716647	0.028800787	0.00044929143
0.098847141	0.028954496	0.00044685394
0.098977635	0.027743787	0.00044006641
0.099108129	0.029695794	0.00045195289
0.099238623	0.028911918	0.00044679171
0.099369117	0.028971570	0.00044661815
0.099499611	0.028892185	0.00044514495
0.099630105	0.028994706	0.00044655697
0.099760599	0.028594403	0.00044404040
0.099891093	0.028414552	0.00044089093
0.10002159	0.028534587	0.00044532579
0.10015208	0.028794522	0.00044400605
0.10028257	0.028675871	0.00044324130
0.10041307	0.028685213	0.00044588551
0.10054356	0.028440818	0.00044288562
0.10067406	0.029157844	0.00045186398
0.10080455	0.028470723	0.00044384634
0.10093504	0.028593547	0.00044139108
0.10106554	0.028278390	0.00044384411
0.10119603	0.028394379	0.00044242004
0.10132653	0.028531254	0.00044378216
0.10145702	0.029034177	0.00044919825
0.10158751	0.028639857	0.00044147570
0.10171801	0.029137595	0.00044758729
0.10184850	0.028991047	0.00044470950
0.10197900	0.028670846	0.00044386446
0.10210949	0.028117046	0.00044008405
0.10223998	0.028867525	0.00044361904
0.10237048	0.028742973	0.00044289290
0.10250097	0.028899189	0.00044620064
0.10263147	0.029253845	0.00044377477
0.10276196	0.028434386	0.00044293883
0.10289245	0.028534089	0.00044086731
0.10302295	0.027308164	0.00043207611
0.10315344	0.028531428	0.00044417508
0.10328394	0.028170803	0.00043642057
0.10341443	0.028281081	0.00043744809
0.10354492	0.028236475	0.00044015551
0.10367542	0.028663536	0.00043870265
0.10380591	0.028705947	0.00044174342
0.10393641	0.028170565	0.00043653130
0.10406690	0.028155952	0.00043472513
0.10419739	0.028564188	0.00044101309
0.10432789	0.028533841	0.00043780760
0.10445838	0.028829896	0.00044156908
0.10458888	0.028599397	0.00043865022
0.10471937	0.028270241	0.00043540508
0.10484986	0.027661770	0.00043337046
0.10498036	0.028028988	0.00043312152
0.10511085	0.028310018	0.00043590404
0.10524135	0.028472209	0.00043862688
0.10537184	0.027877330	0.00043166716
0.10550233	0.028047454	0.00043612285
0.10563283	0.028782912	0.00043844737
0.10576332	0.028110259	0.00043422908
0.10589382	0.028716453	0.00043889210
0.10602431	0.027798882	0.00043037656
0.10615480	0.028129742	0.00043456738
0.10628530	0.028273441	0.00043664528
0.10641579	0.029406964	0.00044121239
0.10654629	0.028899065	0.00043823899
0.10667678	0.028013178	0.00043144213
0.10680727	0.028688145	0.00043544630
0.10693777	0.028178235	0.00043438294
0.10706826	0.027762566	0.00042990831
0.10719876	0.029618944	0.00044352673
0.10732925	0.028450322	0.00043466958
0.10745974	0.027674540	0.00042671866
0.10759024	0.029031296	0.00043848603
0.10772073	0.029060521	0.00043694445
0.10785123	0.028100315	0.00043313866
0.10798172	0.028024151	0.00044000951
0.10811221	0.027881691	0.00044077822
0.10824271	0.027535711	0.00044459688
0.10837320	0.027770074	0.00044759215
0.10850370	0.027687454	0.00044949089
0.10863419	0.027888849	0.00045584367
0.10876468	0.028542549	0.00045899032
0.10889518	0.028215342	0.00045795520
0.10902567	0.028407942	0.00046458275
0.10915616	0.028222960	0.00046058888
0.10928666	0.028664162	0.00047002268
0.10941715	0.028993811	0.00047034751
0.10954765	0.028328571	0.00046687641
0.10967814	0.028420847	0.00047089940
0.10980863	0.029326285	0.00047794560
0.10993913	0.028152594	0.00047256553
0.11006962	0.028299474	0.00047513090
0.11020012	0.028587971	0.00047355754
0.11033061	0.028898202	0.00048168842
0.11046110	0.028504530	0.00047849410
0.11059160	0.028955359	0.00048281497
0.11072209	0.028721180	0.00048678864
0.11085259	0.027709094	0.00047466627
0.11098308	0.027980695	0.00047878255
0.11111357	0.028315925	0.00048467300
0.11124407	0.029217293	0.00048965313
0.11137456	0.028456397	0.00048968331
0.11150506	0.028208561	0.00048667098
0.11163555	0.028334479	0.00048633893
0.11176604	0.028908110	0.00049480920
0.11189654	0.027478903	0.00048148453
0.11202703	0.028600564	0.00049214994
0.11215753	0.028244015	0.00049180339
0.11228802	0.027785089	0.00049006536
0.11241851	0.028238991	0.00049268698
0.11254901	0.029379397	0.00050386477
0.11267950	0.028304920	0.00049570954
0.11281000	0.027554764	0.00048908823
0.11294049	0.028375167	0.00047957235
0.11307098	0.028179016	0.00047831447
0.11320148	0.028401909	0.00047193668
0.11333197	0.028778989	0.00047497435
0.11346247	0.028528003	0.00047446890
0.11359296	0.028047685	0.00046585627
0.11372345	0.028564384	0.00046741874
0.11385395	0.028852572	0.00047162858
0.11398444	0.028377029	0.00046175728
0.11411494	0.028088183	0.00046216276
0.11424543	0.028202189	0.00046043372
0.11437592	0.027647581	0.00045543792
0.11450642	0.028781044	0.00046447688
0.11463691	0.028192719	0.00045395859
0.11476741	0.028919509	0.00046124574
0.11489790	0.028461389	0.00046087301
0.11502839	0.028118660	0.00045478132
0.11515889	0.028031441	0.00045494380
0.11528938	0.027875554	0.00045054175
0.11541988	0.028841991	0.00045681175
0.11555037	0.028532840	0.00045585814
0.11568086	0.027719580	0.00044608425
0.11581136	0.028047000	0.00045115881
0.11594185	0.028195588	0.00044931223
0.11607235	0.028549422	0.00045129493
0.11620284	0.028521888	0.00045161283
0.11633333	0.029836881	0.00046000245
0.11646383	0.027753576	0.00044706424
0.11659432	0.028463107	0.00045001571
0.11672482	0.028182532	0.00044362618
0.11685531	0.028106102	0.00044735683
0.11698580	0.027917243	0.00044451956
0.11711630	0.028542104	0.00044977662
0.11724679	0.027833769	0.00044379698
0.11737729	0.028612904	0.00044671420
0.11750778	0.028642792	0.00044624253
0.11763827	0.028317844	0.00044468693
0.11776877	0.027575087	0.00043691266
0.11789926	0.028045217	0.00044231549
0.11802975	0.028124392	0.00044037513
0.11816025	0.028610332	0.00044187717
0.11829074	0.029168592	0.00044770213
0.11842124	0.028606371	0.00043976323
0.11855173	0.028245723	0.00043993073
0.11868222	0.028193364	0.00043623594
0.11881272	0.027022762	0.00042719042
0.11894321	0.027900699	0.00043517866
0.11907371	0.027734484	0.00043158287
0.11920420	0.027891311	0.00043272282
0.11933469	0.027845753	0.00043118995
0.11946519	0.028945958	0.00043537977
0.11959568	0.029237121	0.00044110435
0.11972618	0.028138742	0.00043073145
0.11985667	0.028184919	0.00043115622
0.11998716	0.029118967	0.00043771828
0.12011766	0.028368375	0.00043045171
0.12024815	0.028293761	0.00042972451
0.12037865	0.028345526	0.00043210050
0.12050914	0.029034627	0.00043049023
0.12063963	0.028725885	0.00043247202
0.12077013	0.028081381	0.00042642260
0.12090062	0.028208694	0.00042627425
0.12103112	0.028373446	0.00042830864
0.12116161	0.028217413	0.00042429116
0.12129210	0.028318074	0.00042730078
0.12142260	0.027416121	0.00041817821
0.12155309	0.028655894	0.00042715819
0.12168359	0.028390647	0.00042480773
0.12181408	0.028452660	0.00042368303
0.12194457	0.028565733	0.00042461498
0.12207507	0.027693659	0.00042009372
0.12220556	0.028231073	0.00042195736
0.12233606	0.027831418	0.00042177428
0.12246655	0.027838797	0.00041714606
0.12259704	0.028735216	0.00042363073
0.12272754	0.028584540	0.00042572338
0.12285803	0.028806196	0.00042504133
0.12298853	0.027851026	0.00041771845
0.12311902	0.028224927	0.00042310254
0.12324951	0.028366846	0.00041881624
0.12338001	0.028767470	0.00042548126
0.12351050	0.028870926	0.00042354799
0.12364100	0.029256348	0.00042719980
0.12377149	0.028258418	0.00042118922
0.12390198	0.028279033	0.00041877904
0.12403248	0.028112002	0.00041736129
0.12416297	0.027958090	0.00041828244
0.12429347	0.027685257	0.00041385161
0.12442396	0.028264910	0.00042087391
0.12455445	0.028630983	0.00042130290
0.12468495	0.027897909	0.00041490642
0.12481544	0.027668146	0.00041570069
0.12494594	0.027941744	0.00041568661
0.12507643	0.028053191	0.00041683223
0.12520692	0.027723147	0.00041463753
0.12533742	0.028116708	0.00041513806
0.12546791	0.028361948	0.00041822137
0.12559841	0.027755007	0.00041314322
0.12572890	0.028493391	0.00041730063
0.12585939	0.027930077	0.00041652652
0.12598989	0.028655062	0.00041633575
0.12612038	0.027666924	0.00041337820
0.12625088	0.028074425	0.00041413299
0.12638137	0.028123279	0.00041475256
0.12651186	0.028711844	0.00042050253
0.12664236	0.028531763	0.00041589496
0.12677285	0.028325693	0.00041567095
0.12690335	0.027626953	0.00041407444
0.12703384	0.027622547	0.00040788628
0.12716433	0.028448867	0.00041884306
0.12729483	0.028294347	0.00041362263
0.12742532	0.028817824	0.00041799826
0.12755581	0.028056589	0.00041216819
0.12768631	0.028048969	0.00041123523
0.12781680	0.027214883	0.00040814921
0.12794730	0.028740869	0.00041655751
0.12807779	0.028878839	0.00041634553
0.12820828	0.027370004	0.00040902399
0.12833878	0.027388542	0.00040610074
0.12846927	0.028299894	0.00041407260
0.12859977	0.027394808	0.00040885600
0.12873026	0.028308184	0.00041262470
0.12886075	0.027971570	0.00041010292
0.12899125	0.028099257	0.00041252557
0.12912174	0.028575749	0.00041378446
0.12925224	0.028771690	0.00041535090
0.12938273	0.027408602	0.00040572754
0.12951322	0.028326514	0.00041148081
0.12964372	0.027590991	0.00040760165
0.12977421	0.028090461	0.00040933749
0.12990471	0.028389746	0.00041313219
0.13003520	0.028268286	0.00041227951
0.13016569	0.027700570	0.00040734198
0.13029619	0.027925810	0.00040795595
0.13042668	0.027759604	0.00040662941
0.13055718	0.028709713	0.00041192504
0.13068767	0.028360429	0.00041366378
0.13081816	0.028118037	0.00040735910
0.13094866	0.028391312	0.00041083921
0.13107915	0.028528992	0.00040880252
0.13120965	0.028075642	0.00040804903
0.13134014	0.028117018	0.00040909536
0.13147063	0.028073050	0.00040840956
0.13160113	0.028402879	0.00041133689
0.13173162	0.028714225	0.00041003826
0.13186212	0.028219447	0.00040704534
0.13199261	0.028647008	0.00041073134
0.13212310	0.028690972	0.00041034880
0.13225360	0.028595469	0.00041041199
0.13238409	0.028286504	0.00040833802
0.13251459	0.027423727	0.00040114206
0.13264508	0.027268428	0.00040073368
0.13277557	0.028458268	0.00040976529
0.13290607	0.027017513	0.00040013392
0.13303656	0.027622200	0.00040398676
0.13316706	0.027536095	0.00040051044
0.13329755	0.027713956	0.00040261981
0.13342804	0.027661201	0.00040355169
0.13355854	0.028436374	0.00040652543
0.13368903	0.027393730	0.00040206100
0.13381953	0.028357454	0.00040571606
0.13395002	0.027526827	0.00040098851
0.13408051	0.028679406	0.00040864945
0.13421101	0.027584633	0.00040019812
0.13434150	0.028222784	0.00040690017
0.13447200	0.028730859	0.00040946333
0.13460249	0.027429901	0.00039812442
0.13473298	0.028078831	0.00040469590
0.13486348	0.027344149	0.00039898070
0.13499397	0.027567040	0.00040130758
0.13512447	0.028865914	0.00040988649
0.13525496	0.027444496	0.00039781581
0.13538545	0.028330834	0.00040502723
0.13551595	0.028454134	0.00040431078
0.13564644	0.028685796	0.00040606288
0.13577694	0.029114112	0.00041048324
0.13590743	0.027938398	0.00040059649
0.13603792	0.027313595	0.00039596274
0.13616842	0.027417194	0.00039808565
0.13629891	0.027908648	0.00039899670
0.13642940	0.028109373	0.00040356949
0.13655990	0.027376798	0.00039635655
0.13669039	0.028068396	0.00040126236
0.13682089	0.028756631	0.00040522561
0.13695138	0.027828486	0.00039945945
0.13708187	0.027852363	0.00040029565
0.13721237	0.029072613	0.00040839107
0.13734286	0.027842807	0.00039783937
0.13747336	0.027170774	0.00039510785
0.13760385	0.027653038	0.00039623914
0.13773434	0.028247513	0.00040154354
0.13786484	0.028616013	0.00040450626
0.13799533	0.028771444	0.00040420166
0.13812583	0.028406181	0.00040142424
0.13825632	0.028148465	0.00039930861
0.13838681	0.027757325	0.00039696088
0.13851731	0.027794036	0.00039781785
0.13864780	0.028648079	0.00040327684
0.13877830	0.029304598	0.00040621773
0.13890879	0.028417293	0.00040203981
0.13903928	0.028567861	0.00040095146
0.13916978	0.027407045	0.00039506793
0.13930027	0.028598501	0.00040226540
0.13943077	0.028043775	0.00039766608
0.13956126	0.028868191	0.00040301803
0.13969175	0.028309045	0.00040008198
0.13982225	0.027691168	0.00039522210
0.13995274	0.028604259	0.00040258031
0.14008324	0.028746942	0.00040090018
0.14021373	0.027965461	0.00039818114
0.14034422	0.027578344	0.00039144246
0.14047472	0.027715458	0.00039540749
0.14060521	0.028035673	0.00039801127
0.14073571	0.028446105	0.00039881365
0.14086620	0.028462417	0.00039814205
0.14099669	0.028437968	0.00039919958
0.14112719	0.027825970	0.00039231861
0.14125768	0.028633445	0.00040110287
0.14138818	0.027972482	0.00039323837
0.14151867	0.027506659	0.00039282017
0.14164916	0.027726534	0.00039435517
0.14177966	0.027640432	0.00039140346
0.14191015	0.027966341	0.00039340399
0.14204065	0.028366412	0.00039642112
0.14217114	0.027504778	0.00039071113
0.14230163	0.027544341	0.00039230177
0.14243213	0.027679609	0.00038935216
0.14256262	0.027721278	0.00039008258
0.14269312	0.028288465	0.00039643816
0.14282361	0.027663873	0.00038895958
0.14295410	0.026985613	0.00038766900
0.14308460	0.027061928	0.00038544703
0.14321509	0.027626822	0.00038889352
0.14334559	0.027537131	0.00039013134
0.14347608	0.028195957	0.00039360647
0.14360657	0.028245796	0.00039326874
0.14373707	0.028458527	0.00039538447
0.14386756	0.028033958	0.00038972281
0.14399806	0.028891057	0.00039684841
0.14412855	0.028034029	0.00039004179
0.14425904	0.027807616	0.00039146767
0.14438954	0.028426596	0.00039556324
0.14452003	0.027772365	0.00038773895
0.14465053	0.028832916	0.00039496563
0.14478102	0.028873632	0.00039628189
0.14491151	0.028223971	0.00039191761
0.14504201	0.028182385	0.00039374133
0.14517250	0.028327614	0.00039276180
0.14530299	0.027874577	0.00039024559
0.14543349	0.027478816	0.00038854011
0.14556398	0.027544134	0.00038614359
0.14569448	0.028118777	0.00039182751
0.14582497	0.027602987	0.00038853784
0.14595546	0.027486997	0.00038912195
0.14608596	0.027906089	0.00038864827
0.14621645	0.028405323	0.00039055343
0.14634695	0.027785304	0.00038939523
0.14647744	0.027618161	0.00038843449
0.14660793	0.028305670	0.00039114991
0.14673843	0.027985601	0.00038961965
0.14686892	0.028315391	0.00038869748
0.14699942	0.027857548	0.00038845355
0.14712991	0.028104564	0.00038943050
0.14726040	0.028253534	0.00039048703
0.14739090	0.028580329	0.00039174476
0.14752139	0.027754752	0.00038695563
0.14765189	0.027505376	0.00038400686
0.14778238	0.027466244	0.00038704251
0.14791287	0.028424443	0.00039026355
0.14804337	0.027557429	0.00038548260
0.14817386	0.027964249	0.00038705622
0.14830436	0.027785287	0.00038511733
0.14843485	0.028103599	0.00038902832
0.14856534	0.028028904	0.00038769151
0.14869584	0.028287702	0.00038876134
0.14882633	0.027867961	0.00038795399
0.14895683	0.027254356	0.00038116997
0.14908732	0.027609299	0.00038463832
0.14921781	0.027753442	0.00038600422
0.14934831	0.028345246	0.00038873719
0.14947880	0.027501324	0.00038566487
0.14960930	0.027756298	0.00038289917
0.14973979	0.028260965	0.00038761322
0.14987028	0.027274199	0.00038390450
0.15000078	0.027125256	0.00038076256
0.15013127	0.027858074	0.00038490221
0.15026177	0.028090961	0.00038635582
0.15039226	0.028605402	0.00038925883
0.15052275	0.027797215	0.00038561820
0.15065325	0.028259206	0.00038674422
0.15078374	0.027735390	0.00038552356
0.15091424	0.028075376	0.00038757461
0.15104473	0.027307862	0.00038013269
0.15117522	0.028541729	0.00038883004
0.15130572	0.027891065	0.00038620582
0.15143621	0.027770584	0.00038344715
0.15156671	0.027848712	0.00038519597
0.15169720	0.027862053	0.00038233688
0.15182769	0.027929765	0.00038348698
0.15195819	0.028306142	0.00038663183
0.15208868	0.027215228	0.00037862199
0.15221918	0.027243238	0.00038049940
0.15234967	0.027394857	0.00037994523
0.15248016	0.027889889	0.00038261092
0.15261066	0.028475635	0.00038689642
0.15274115	0.028067479	0.00038301513
0.15287165	0.027208072	0.00037906170
0.15300214	0.027524868	0.00038025263
0.15313263	0.027769412	0.00038038227
0.15326313	0.027182041	0.00037719019
0.15339362	0.028750397	0.00038664604
0.15352412	0.027808055	0.00038173242
0.15365461	0.027483573	0.00037957683
0.15378510	0.027714859	0.00038028786
0.15391560	0.027360844	0.00037704721
0.15404609	0.027954965	0.00038227084
0.15417658	0.028614487	0.00038517072
0.15430708	0.028248105	0.00038482639
0.15443757	0.027584511	0.00037794489
0.15456807	0.027324717	0.00037740080
0.15469856	0.028239665	0.00038217231
0.15482905	0.027784119	0.00038038332
0.15495955	0.027940001	0.00038050130
0.15509004	0.027357170	0.00037671707
0.15522054	0.027251512	0.00037697232
0.15535103	0.027734317	0.00037874087
0.15548152	0.027310336	0.00037596061
0.15561202	0.027305248	0.00037668686
0.15574251	0.027647785	0.00037864955
0.15587301	0.027432691	0.00037831661
0.15600350	0.028382808	0.00038161817
0.15613399	0.028103690	0.00037990919
0.15626449	0.027314625	0.00037510522
0.15639498	0.027440842	0.00037778572
0.15652548	0.028076280	0.00038116288
0.15665597	0.028264368	0.00038280309
0.15678646	0.028279995	0.00038020599
0.15691696	0.028206158	0.00037965246
0.15704745	0.027878166	0.00037927074
0.15717795	0.027762672	0.00037724530
0.15730844	0.028315826	0.00038163653
0.15743893	0.028514932	0.00038114526
0.15756943	0.027711109	0.00037645874
0.15769992	0.028166597	0.00037953452
0.15783042	0.027120864	0.00037298945
0.15796091	0.027431976	0.00037471212
0.15809140	0.028344223	0.00038110610
0.15822190	0.027724342	0.00037441156
0.15835239	0.027400644	0.00037455118
0.15848289	0.027719205	0.00037630670
0.15861338	0.027483677	0.00037497399
0.15874387	0.028018641	0.00037821708
0.15887437	0.027782492	0.00037498969
0.15900486	0.028405101	0.00037945481
0.15913536	0.027768377	0.00037532787
0.15926585	0.027806690	0.00037456734
0.15939634	0.027813655	0.00037626855
0.15952684	0.028019722	0.00037811329
0.15965733	0.027385927	0.00037117119
0.15978783	0.028500874	0.00038010469
0.15991832	0.028140998	0.00037598347
0.16004881	0.027967471	0.00037655431
0.16017931	0.027510470	0.00037356094
0.16030980	0.027849808	0.00037440476
0.16044030	0.027752179	0.00037413313
0.16057079	0.027896321	0.00037471902
0.16070128	0.027560748	0.00037273197
0.16083178	0.027693774	0.00037605442
0.16096227	0.027699290	0.00037171566
0.16109277	0.027909020	0.00037530691
0.16122326	0.027002082	0.00036904877
0.16135375	0.027525316	0.00037260570
0.16148425	0.027859231	0.00037648168
0.16161474	0.027589001	0.00037365553
0.16174524	0.027714088	0.00037194182
0.16187573	0.027209248	0.00037153369
0.16200622	0.027830794	0.00037202139
0.16213672	0.028182339	0.00037635457
0.16226721	0.027190510	0.00036765117
0.16239771	0.028155092	0.00037460478
0.16252820	0.028530870	0.00037680208
0.16265869	0.027683298	0.00037105599
0.16278919	0.027317034	0.00036995191
0.16291968	0.026619278	0.00036602956
0.16305018	0.026777457	0.00036546282
0.16318067	0.027596071	0.00036913098
0.16331116	0.027407982	0.00036915586
0.16344166	0.027723927	0.00037068145
0.16357215	0.027690425	0.00037229117
0.16370264	0.028079834	0.00037171586
0.16383314	0.027542801	0.00037006538
0.16396363	0.027314902	0.00036840747
0.16409413	0.027674891	0.00036963015
0.16422462	0.027708413	0.00037055793
0.16435511	0.027786522	0.00037005012
0.16448561	0.027263449	0.00036832496
0.16461610	0.027780798	0.00037190917
0.16474660	0.027791422	0.00036902289
0.16487709	0.028229276	0.00037390175
0.16500758	0.027263865	0.00036600995
0.16513808	0.027785833	0.00037055943
0.16526857	0.027613825	0.00036997396
0.16539907	0.027629682	0.00036747783
0.16552956	0.027385410	0.00036784490
0.16566005	0.027936054	0.00037234178
0.16579055	0.027761341	0.00036823865
0.16592104	0.027722632	0.00037112323
0.16605154	0.028394965	0.00037168644
0.16618203	0.027382695	0.00036769724
0.16631252	0.028127435	0.00037333800
0.16644302	0.027704133	0.00036705246
0.16657351	0.027380912	0.00036656426
0.16670401	0.028066832	0.00037236548
0.16683450	0.026887719	0.00036221293
0.16696499	0.027038289	0.00036500890
0.16709549	0.027479796	0.00036642323
0.16722598	0.028200022	0.00037354195
0.16735648	0.027818097	0.00037049233
0.16748697	0.027761482	0.00036762550
0.16761746	0.028408833	0.00037261036
0.16774796	0.027921907	0.00036914057
0.16787845	0.028227878	0.00037094704
0.16800895	0.027724720	0.00036675513
0.16813944	0.027509955	0.00036519170
0.16826993	0.027363461	0.00036588454
0.16840043	0.027711422	0.00036726422
0.16853092	0.027708012	0.00036584189
0.16866142	0.027468299	0.00036621665
0.16879191	0.027597905	0.00036835032
0.16892240	0.027704054	0.00036340773
0.16905290	0.027124875	0.00036296773
0.16918339	0.027170768	0.00036265690
0.16931389	0.028154091	0.00036928231
0.16944438	0.027772106	0.00036751099
0.16957487	0.027632608	0.00036253089
0.16970537	0.027756693	0.00036729826
0.16983586	0.027840392	0.00036548490
0.16996636	0.027342613	0.00036403709
0.17009685	0.028363735	0.00037102373
0.17022734	0.027517917	0.00036374161
0.17035784	0.027572367	0.00036324056
0.17048833	0.028090549	0.00036646738
0.17061883	0.028200806	0.00036960271
0.17074932	0.027552029	0.00036475205
0.17087981	0.027413736	0.00036403991
0.17101031	0.027304774	0.00036084546
0.17114080	0.027382969	0.00036312508
0.17127130	0.027069657	0.00035858746
0.17140179	0.028280516	0.00036945831
0.17153228	0.027986184	0.00036551910
0.17166278	0.027521897	0.00036327554
0.17179327	0.027768545	0.00036427871
0.17192377	0.027336994	0.00036180556
0.17205426	0.027421232	0.00036236060
0.17218475	0.027695222	0.00036484459
0.17231525	0.027744513	0.00036344387
0.17244574	0.027365811	0.00036091104
0.17257623	0.026787874	0.00035693901
0.17270673	0.027493720	0.00036178477
0.17283722	0.028287728	0.00036980092
0.17296772	0.027254222	0.00036104326
0.17309821	0.026849020	0.00035803870
0.17322870	0.026972359	0.00035674991
0.17335920	0.027141235	0.00035879821
0.17348969	0.027681840	0.00036307314
0.17362019	0.027246719	0.00036067860
0.17375068	0.027385447	0.00036022298
0.17388117	0.027466960	0.00036115107
0.17401167	0.028186187	0.00036340783
0.17414216	0.027318793	0.00035981708
0.17427266	0.027496480	0.00035985566
0.17440315	0.027513181	0.00036202463
0.17453364	0.027928544	0.00036214778
0.17466414	0.026985845	0.00035523887
0.17479463	0.027539361	0.00036109702
0.17492513	0.027681058	0.00036220055
0.17505562	0.028533365	0.00036510192
0.17518611	0.027596539	0.00036115475
0.17531661	0.027337001	0.00035854869
0.17544710	0.027098877	0.00035581460
0.17557760	0.027557527	0.00036109926
0.17570809	0.027394842	0.00035710658
0.17583858	0.028245803	0.00036507522
0.17596908	0.027708734	0.00036039795
0.17609957	0.027785947	0.00035968195
0.17623007	0.027617268	0.00036038105
0.17636056	0.027724996	0.00035994503
0.17649105	0.028282974	0.00036339254
0.17662155	0.027567358	0.00036064105
0.17675204	0.027824395	0.00035802361
0.17688254	0.027271754	0.00035805072
0.17701303	0.027484611	0.00035804263
0.17714352	0.027195555	0.00035718401
0.17727402	0.028005045	0.00036114154
0.17740451	0.028522806	0.00036418586
0.17753501	0.027807476	0.00035851756
0.17766550	0.027938015	0.00036189282
0.17779599	0.027935655	0.00035901516
0.17792649	0.028364010	0.00036491734
0.17805698	0.028297107	0.00036163184
0.17818748	0.028006897	0.00036060233
0.17831797	0.027809834	0.00036086809
0.17844846	0.027897131	0.00035867490
0.17857896	0.027905902	0.00036000406
0.17870945	0.028171567	0.00036112095
0.17883995	0.027512800	0.00035565106
0.17897044	0.027261550	0.00035625748
0.17910093	0.027631427	0.00035717773
0.17923143	0.027529473	0.00035687576
0.17936192	0.027882119	0.00035970931
0.17949242	0.027435594	0.00035581939
0.17962291	0.027593720	0.00035618030
0.17975340	0.027173105	0.00035495265
0.17988390	0.027451956	0.00035615484
0.18001439	0.027795197	0.00035810027
0.18014489	0.027442180	0.00035568446
0.18027538	0.027505193	0.00035488465
0.18040587	0.027433626	0.00035632373
0.18053637	0.027539152	0.00035362789
0.18066686	0.027680793	0.00035775043
0.18079736	0.027537623	0.00035538296
0.18092785	0.027361647	0.00035463855
0.18105834	0.026754797	0.00035029576
0.18118884	0.027711398	0.00035474749
0.18131933	0.027584698	0.00035568961
0.18144982	0.027659685	0.00035662800
0.18158032	0.027531824	0.00035817993
0.18171081	0.027060727	0.00036061220
0.18184131	0.027500448	0.00036471434
0.18197180	0.027279638	0.00036577175
0.18210229	0.027092982	0.00036845584
0.18223279	0.027017862	0.00036738717
0.18236328	0.027704943	0.00037555695
0.18249378	0.027923069	0.00037489552
0.18262427	0.027229353	0.00037412946
0.18275476	0.026664384	0.00037351159
0.18288526	0.027695219	0.00038002925
0.18301575	0.027376015	0.00037778479
0.18314625	0.027179541	0.00037819435
0.18327674	0.027098046	0.00037758300
0.18340723	0.027444723	0.00038409260
0.18353773	0.027269520	0.00038119199
0.18366822	0.028127304	0.00038824556
0.18379872	0.026946590	0.00038359814
0.18392921	0.027846613	0.00038799254
0.18405970	0.027739964	0.00038931737
0.18419020	0.027934313	0.00039347688
0.18432069	0.027234953	0.00038640288
0.18445119	0.027344434	0.00038956048
0.18458168	0.027711501	0.00038997333
0.18471217	0.027756259	0.00039281312
0.18484267	0.027514203	0.00039394561
0.18497316	0.027868566	0.00039493522
0.18510366	0.028138828	0.00039976609
0.18523415	0.027320312	0.00039326760
0.18536464	0.027349671	0.00039374812
0.18549514	0.027628524	0.00039799386
0.18562563	0.027479824	0.00039691528
0.18575613	0.027529709	0.00039784127
0.18588662	0.027962837	0.00040357697
0.18601711	0.028248003	0.00040122800
0.18614761	0.026878005	0.00039621612
0.18627810	0.027674200	0.00040244489
0.18640860	0.027820368	0.00040470187
0.18653909	0.027625586	0.00039607584
0.18666958	0.026587183	0.00038333750
0.18680008	0.027490190	0.00038620909
0.18693057	0.027276521	0.00038556922
0.18706107	0.027477832	0.00038310050
0.18719156	0.027261874	0.00038374948
0.18732205	0.027209561	0.00037869592
0.18745255	0.027511386	0.00037993111
0.18758304	0.027373549	0.00037845084
0.18771354	0.027587505	0.00037653892
0.18784403	0.028098087	0.00038075423
0.18797452	0.027904266	0.00037810981
0.18810502	0.027579543	0.00037442276
0.18823551	0.027006054	0.00037111863
0.18836601	0.027640116	0.00037361910
0.18849650	0.027027734	0.00036912626
0.18862699	0.026934873	0.00036913475
0.18875749	0.027480610	0.00036794988
0.18888798	0.027631585	0.00037051979
0.18901848	0.027809044	0.00037064901
0.18914897	0.026911802	0.00036475600
0.18927946	0.027240738	0.00036655850
0.18940996	0.027621543	0.00036712915
0.18954045	0.027831314	0.00036701719
0.18967095	0.027286754	0.00036464308
0.18980144	0.027241637	0.00036175037
0.18993193	0.027025788	0.00036311882
0.19006243	0.027632282	0.00036282658
0.19019292	0.027281308	0.00036097401
0.19032342	0.027694227	0.00036278851
0.19045391	0.027341888	0.00035880335
0.19058440	0.027031165	0.00036010147
0.19071490	0.027676194	0.00036162387
0.19084539	0.027618459	0.00035963876
0.19097588	0.027590820	0.00036058750
0.19110638	0.027437580	0.00035628310
0.19123687	0.027381255	0.00035757153
0.19136737	0.027409404	0.00035881796
0.19149786	0.028150379	0.00036026937
0.19162835	0.027756958	0.00035881114
0.19175885	0.027833009	0.00035605848
0.19188934	0.027895376	0.00035767046
0.19201984	0.027842545	0.00035740315
0.19215033	0.027409764	0.00035447067
0.19228082	0.027737459	0.00035559806
0.19241132	0.027802922	0.00035595013
0.19254181	0.027868185	0.00035571435
0.19267231	0.027364796	0.00035523900
0.19280280	0.027477316	0.00035330265
0.19293329	0.027290883	0.00035315592
0.19306379	0.027394154	0.00035425636
0.19319428	0.027790159	0.00035367573
0.19332478	0.026991565	0.00034945405
0.19345527	0.026850441	0.00035034334
0.19358576	0.027925559	0.00035655568
0.19371626	0.027597661	0.00035491614
0.19384675	0.027691581	0.00035227542
0.19397725	0.027635503	0.00035467137
0.19410774	0.027241334	0.00035292057
0.19423823	0.026732030	0.00034685435
0.19436873	0.027127486	0.00035166672
0.19449922	0.027089680	0.00034904915
0.19462972	0.027275789	0.00035177016
0.19476021	0.026467871	0.00034730074
0.19489070	0.027059025	0.00034814468
0.19502120	0.027640286	0.00035312159
0.19515169	0.028051537	0.00035484302
0.19528219	0.027071165	0.00034841164
0.19541268	0.027582701	0.00035282671
0.19554317	0.027540547	0.00035113975
0.19567367	0.026979994	0.00034879851
0.19580416	0.027491482	0.00035186159
0.19593466	0.027455892	0.00034762468
0.19606515	0.027094566	0.00034818743
0.19619564	0.026884139	0.00034656903
0.19632614	0.027095187	0.00034720250
0.19645663	0.027805512	0.00035207378
0.19658713	0.027058444	0.00034591385
0.19671762	0.027347755	0.00034918830
0.19684811	0.026991609	0.00034700746
0.19697861	0.027216179	0.00034619393
0.19710910	0.027309883	0.00034857112
0.19723960	0.026958151	0.00034521964
0.19737009	0.027181904	0.00034707871
0.19750058	0.026801954	0.00034570397
0.19763108	0.027109903	0.00034481804
0.19776157	0.027499518	0.00034982631
0.19789207	0.027823438	0.00035076839
0.19802256	0.027834616	0.00034891837
0.19815305	0.027930838	0.00035080724
0.19828355	0.027567119	0.00034859821
0.19841404	0.026972564	0.00034612873
0.19854454	0.027278564	0.00034742027
0.19867503	0.027268700	0.00034594135
0.19880552	0.027232643	0.00034739756
0.19893602	0.027317168	0.00034528151
0.19906651	0.027144866	0.00034554658
0.19919701	0.027330148	0.00034776850
0.19932750	0.026833993	0.00034371049
0.19945799	0.027034407	0.00034500824
0.19958849	0.027450852	0.00034720730
0.19971898	0.027263853	0.00034513726
0.19984947	0.027406141	0.00034686946
0.19997997	0.027002456	0.00034569201
0.20011046	0.027222755	0.00034574162
0.20024096	0.027227309	0.00034481957
0.20037145	0.027397576	0.00034430920
0.20050194	0.027829470	0.00034826350
0.20063244	0.026998170	0.00034415215
0.20076293	0.027885417	0.00034864367
0.20089343	0.026717685	0.00034289641
0.20102392	0.027148430	0.00034198554
0.20115441	0.027755568	0.00034681496
0.20128491	0.027703663	0.00034783034
0.20141540	0.027010120	0.00034197379
0.20154590	0.027457750	0.00034586078
0.20167639	0.026973159	0.00034224821
0.20180688	0.026806603	0.00034092838
0.20193738	0.027785323	0.00034717980
0.20206787	0.027037781	0.00034224260
0.20219837	0.027364059	0.00034336665
0.20232886	0.027788163	0.00034641470
0.20245935	0.027621887	0.00034462135
0.20258985	0.027215077	0.00034291084
0.20272034	0.028248085	0.00034858147
0.20285084	0.027291782	0.00034336613
0.20298133	0.027595606	0.00034455298
0.20311182	0.027587565	0.00034295534
0.20324232	0.027087782	0.00034186313
0.20337281	0.026937919	0.00034123840
0.20350331	0.027280621	0.00034176675
0.20363380	0.027131952	0.00034170302
0.20376429	0.027479702	0.00034175001
0.20389479	0.027074075	0.00034135278
0.20402528	0.027068031	0.00034062245
0.20415578	0.027035891	0.00033947701
0.20428627	0.027151745	0.00034116378
0.20441676	0.026885039	0.00033795139
0.20454726	0.026919838	0.00033853805
0.20467775	0.026968957	0.00033975621
0.20480825	0.027268161	0.00034018915
0.20493874	0.027798171	0.00034481828
0.20506923	0.026960854	0.00033888471
0.20519973	0.027326429	0.00033997580
0.20533022	0.027016241	0.00033970028
0.20546072	0.027547667	0.00034232373
0.20559121	0.027064680	0.00033963779
0.20572170	0.026942187	0.00033866489
0.20585220	0.027715335	0.00034145467
0.20598269	0.027213652	0.00033982244
0.20611319	0.027019574	0.00033854946
0.20624368	0.027014273	0.00033827211
0.20637417	0.027441248	0.00034100140
0.20650467	0.027250242	0.00033855913
0.20663516	0.027510995	0.00034073826
0.20676566	0.026862535	0.00033789360
0.20689615	0.027108555	0.00033687592
0.20702664	0.027054809	0.00033820758
0.20715714	0.026941113	0.00033688755
0.20728763	0.027899196	0.00034165976
0.20741813	0.027002509	0.00033778759
0.20754862	0.026845724	0.00033565675
0.20767911	0.027320952	0.00033974638
0.20780961	0.027342393	0.00033815984
0.20794010	0.026872395	0.00033511231
0.20807060	0.028478533	0.00034569876
0.20820109	0.027769043	0.00034005585
0.20833158	0.027410639	0.00034009155
0.20846208	0.026553688	0.00033553425
0.20859257	0.027233030	0.00033676746
0.20872306	0.026255623	0.00033311490
0.20885356	0.026913311	0.00033595559
0.20898405	0.026581474	0.00033380302
0.20911455	0.027239752	0.00033854420
0.20924504	0.027318067	0.00033766839
0.20937553	0.026839088	0.00033522588
0.20950603	0.027570805	0.00034038740
0.20963652	0.026947128	0.00033449866
0.20976702	0.027659616	0.00034050731
0.20989751	0.026944927	0.00033499230
0.21002800	0.027352335	0.00033772742
0.21015850	0.027396642	0.00033810500
0.21028899	0.027116109	0.00033427491
0.21041949	0.027239602	0.00033869914
0.21054998	0.027222101	0.00033712719
0.21068047	0.026359787	0.00033137222
0.21081097	0.027424135	0.00033792365
0.21094146	0.027289591	0.00033657214
0.21107196	0.026823095	0.00033547190
0.21120245	0.027044976	0.00033554003
0.21133294	0.026406437	0.00033076438
0.21146344	0.027250009	0.00033664979
0.21159393	0.027868052	0.00033829662
0.21172443	0.027614933	0.00033802154
0.21185492	0.027488598	0.00033809618
0.21198541	0.027186981	0.00033495760
0.21211591	0.026539409	0.00033164961
0.21224640	0.026889029	0.00033463373
0.21237690	0.026917931	0.00033191964
0.21250739	0.027211388	0.00033573162
0.21263788	0.026797561	0.00033220045
0.21276838	0.026528907	0.00033185293
0.21289887	0.026848236	0.00033296872
0.21302937	0.027385628	0.00033349234
0.21315986	0.027604825	0.00033734480
0.21329035	0.027282022	0.00033448957
0.21342085	0.026873401	0.00033217204
0.21355134	0.027133611	0.00033325421
0.21368184	0.026941034	0.00033229675
0.21381233	0.027205206	0.00033360494
0.21394282	0.027708724	0.00033878063
0.21407332	0.026850067	0.00033075882
0.21420381	0.027101264	0.00033516010
0.21433431	0.027277673	0.00033351402
0.21446480	0.026378653	0.00032784683
0.21459529	0.026635875	0.00033134462
0.21472579	0.027124539	0.00033251852
0.21485628	0.027164432	0.00033395327
0.21498678	0.026920372	0.00033221153
0.21511727	0.027128309	0.00033063664
0.21524776	0.026653170	0.00033098195
0.21537826	0.026822908	0.00033084248
0.21550875	0.026689822	0.00033005729
0.21563925	0.027463336	0.00033460015
0.21576974	0.026594418	0.00032959140
0.21590023	0.027344584	0.00033259241
0.21603073	0.027007790	0.00033121021
0.21616122	0.027247670	0.00033224599
0.21629172	0.027434175	0.00033479457
0.21642221	0.026766794	0.00033000755
0.21655270	0.026760235	0.00032952738
0.21668320	0.027268353	0.00033354775
0.21681369	0.027070829	0.00032982823
0.21694419	0.026776644	0.00033116818
0.21707468	0.026225486	0.00032703199
0.21720517	0.026192887	0.00032600055
0.21733567	0.026496732	0.00032798184
0.21746616	0.027385066	0.00033231373
0.21759665	0.026389406	0.00032755704
0.21772715	0.026333248	0.00032863926
0.21785764	0.027148453	0.00032941594
0.21798814	0.026813373	0.00032956979
0.21811863	0.026704088	0.00032736762
0.21824912	0.027119868	0.00033092001
0.21837962	0.026976232	0.00033031847
0.21851011	0.027021671	0.00032900331
0.21864061	0.026683869	0.00032873405
0.21877110	0.027206954	0.00033040397
0.21890159	0.027323119	0.00033083817
0.21903209	0.026901037	0.00032900385
0.21916258	0.027391150	0.00033028534
0.21929308	0.026844348	0.00032923122
0.21942357	0.027250850	0.00033084204
0.21955406	0.027379049	0.00032947312
0.21968456	0.027448115	0.00033257428
0.21981505	0.027438304	0.00033078137
0.21994555	0.027114096	0.00032947567
0.22007604	0.027138822	0.00033043529
0.22020653	0.027056657	0.00032824399
0.22033703	0.027222682	0.00032933285
0.22046752	0.027142957	0.00033054091
0.22059802	0.026975281	0.00032665546
0.22072851	0.027105749	0.00032900271
0.22085900	0.026796354	0.00032634054
0.22098950	0.027337503	0.00032936590
0.22111999	0.026779399	0.00032794627
0.22125049	0.027058737	0.00032713772
0.22138098	0.027130525	0.00032877009
0.22151147	0.027039029	0.00032791835
0.22164197	0.026621698	0.00032543465
0.22177246	0.026552657	0.00032583643
0.22190296	0.027219139	0.00032886940
0.22203345	0.027114422	0.00032873786
0.22216394	0.027231193	0.00033024884
0.22229444	0.027035012	0.00032575751
0.22242493	0.027250481	0.00032858192
0.22255543	0.027266208	0.00032823755
0.22268592	0.026535457	0.00032535971
0.22281641	0.026776209	0.00032622072
0.22294691	0.027686549	0.00032970744
0.22307740	0.027837932	0.00033115379
0.22320790	0.026883049	0.00032585078
0.22333839	0.027722983	0.00032995287
0.22346888	0.026832216	0.00032605563
0.22359938	0.027028193	0.00032602994
0.22372987	0.027636454	0.00032918980
0.22386037	0.026576778	0.00032501980
0.22399086	0.026690488	0.00032335679
0.22412135	0.027166338	0.00032704374
0.22425185	0.027502871	0.00032866796
0.22438234	0.027275330	0.00032668536
0.22451284	0.026706460	0.00032513582
0.22464333	0.027154248	0.00032516060
0.22477382	0.027592969	0.00032888899
0.22490432	0.027153713	0.00032618198
0.22503481	0.026294936	0.00032009466
0.22516531	0.027270209	0.00032705689
0.22529580	0.027246425	0.00032584074
0.22542629	0.026975517	0.00032536236
0.22555679	0.027500506	0.00032867470
0.22568728	0.026811532	0.00032279541
0.22581778	0.027278418	0.00032658963
0.22594827	0.027194619	0.00032676270
0.22607876	0.026618621	0.00032190627
0.22620926	0.027075888	0.00032589678
0.22633975	0.027221997	0.00032561854
0.22647025	0.026904229	0.00032432538
0.22660074	0.027039518	0.00032508656
0.22673123	0.027028701	0.00032416041
0.22686173	0.027457422	0.00032729390
0.22699222	0.026859330	0.00032338743
0.22712271	0.027044220	0.00032389846
0.22725321	0.027410919	0.00032649918
0.22738370	0.026800058	0.00032259576
0.22751420	0.026654183	0.00032242645
0.22764469	0.027156930	0.00032510885
0.22777518	0.026825992	0.00032137372
0.22790568	0.026333266	0.00032017327
0.22803617	0.026657980	0.00032124781
0.22816667	0.027151474	0.00032416442
0.22829716	0.026931742	0.00032382970
0.22842765	0.027070788	0.00032249502
0.22855815	0.027306415	0.00032433803
0.22868864	0.027062416	0.00032373990
0.22881914	0.027500214	0.00032531926
0.22894963	0.027015821	0.00032415610
0.22908012	0.026976007	0.00032249648
0.22921062	0.026692855	0.00032062667
0.22934111	0.027149381	0.00032451800
0.22947161	0.026599132	0.00031973150
0.22960210	0.026813027	0.00032228574
0.22973259	0.027323476	0.00032399022
0.22986309	0.027094154	0.00032224773
0.22999358	0.026910448	0.00032267612
0.23012408	0.027427114	0.00032295931
0.23025457	0.027292585	0.00032409969
0.23038506	0.026760023	0.00032138064
0.23051556	0.026396558	0.00031754668
0.23064605	0.026858619	0.00032098657
0.23077655	0.027204159	0.00032705795
0.23090704	0.027515207	0.00033324405
0.23103753	0.026677856	0.00033061384
0.23116803	0.027386050	0.00033458821
0.23129852	0.026452195	0.00033228304
0.23142902	0.026985492	0.00033679925
0.23155951	0.026883136	0.00033695690
0.23169000	0.027099807	0.00033996777
0.23182050	0.027041632	0.00034026923
0.23195099	0.026972719	0.00034181758
0.23208149	0.026350669	0.00033903539
0.23221198	0.027055241	0.00034193243
0.23234247	0.026443441	0.00034133285
0.23247297	0.026952414	0.00034435222
0.23260346	0.026629884	0.00034329755
0.23273396	0.027636397	0.00035090542
0.23286445	0.027121993	0.00034794989
0.23299494	0.026593858	0.00034696125
0.23312544	0.026914528	0.00034994353
0.23325593	0.027280704	0.00035207730
0.23338643	0.026762674	0.00034881072
0.23351692	0.026818655	0.00034843981
0.23364741	0.026392882	0.00034399193
0.23377791	0.027123275	0.00035179328
0.23390840	0.026578554	0.00034562923
0.23403890	0.027164896	0.00034940833
0.23416939	0.027211931	0.00035011975
0.23429988	0.027461689	0.00035232912
0.23443038	0.027298905	0.00035332356
0.23456087	0.027238893	0.00035065791
0.23469137	0.026318920	0.00034652003
0.23482186	0.026854228	0.00035110969
0.23495235	0.027466067	0.00035398261
0.23508285	0.026752209	0.00034917046
0.23521334	0.026930470	0.00034977942
0.23534384	0.027331578	0.00035406219
0.23547433	0.026395564	0.00034938652
0.23560482	0.027403178	0.00035327617
0.23573532	0.026529206	0.00034961511
0.23586581	0.027224166	0.00035458055
0.23599630	0.026999604	0.00035291013
0.23612680	0.026242959	0.00034889473
0.23625729	0.026143640	0.00034740686
0.23638779	0.026544848	0.00035193370
0.23651828	0.026952392	0.00035335594
0.23664877	0.026452201	0.00035008916
0.23677927	0.026901335	0.00035348303
0.23690976	0.027115972	0.00035412278
0.23704026	0.027040310	0.00035504255
0.23717075	0.026066045	0.00034879042
0.23730124	0.026982844	0.00035420321
0.23743174	0.026610742	0.00035343019
0.23756223	0.026812591	0.00035523418
0.23769273	0.026846183	0.00035418735
0.23782322	0.026184846	0.00035113411
0.23795371	0.027412558	0.00035773251
0.23808421	0.027254467	0.00035769615
0.23821470	0.027214865	0.00035863026
0.23834520	0.027483945	0.00035852735
0.23847569	0.026542897	0.00035460115
0.23860618	0.026907261	0.00035613783
0.23873668	0.026611087	0.00035571939
0.23886717	0.026746876	0.00035722579
0.23899767	0.027013924	0.00035494777
0.23912816	0.026554858	0.00035600657
0.23925865	0.027045737	0.00035834527
0.23938915	0.026186308	0.00035135037
0.23951964	0.027132073	0.00035807949
0.23965014	0.026743815	0.00035652625
0.23978063	0.027084960	0.00035764877
0.23991112	0.026024357	0.00035429317
0.24004162	0.026434949	0.00035359042
0.24017211	0.026692874	0.00035785781
0.24030261	0.027223157	0.00035991479
0.24043310	0.027057267	0.00035827997
0.24056359	0.026600829	0.00035847956
0.24069409	0.026817766	0.00035608362
0.24082458	0.026463564	0.00035714788
0.24095508	0.027113991	0.00036128669
0.24108557	0.027508597	0.00036048227
0.24121606	0.026534670	0.00035777490
0.24134656	0.026465882	0.00035653385
0.24147705	0.027225448	0.00036024174
0.24160755	0.026389242	0.00035645646
0.24173804	0.026613780	0.00035649103
0.24186853	0.026790409	0.00035970964
0.24199903	0.026633798	0.00035893581
0.24212952	0.027227883	0.00036123078
0.24226002	0.027157575	0.00036169961
0.24239051	0.026488874	0.00035781178
0.24252100	0.026981494	0.00036008004
0.24265150	0.027062911	0.00036201632
0.24278199	0.027066866	0.00036036679
0.24291249	0.026635750	0.00035910658
0.24304298	0.027760259	0.00036610556
0.24317347	0.027243445	0.00036161332
0.24330397	0.026788752	0.00036108956
0.24343446	0.026864756	0.00036137882
0.24356496	0.027090105	0.00036195711
0.24369545	0.027139904	0.00036391803
0.24382594	0.027114119	0.00036112084
0.24395644	0.027045420	0.00036336266
0.24408693	0.027250159	0.00036462003
0.24421743	0.027698855	0.00036567048
0.24434792	0.026289160	0.00036049103
0.24447841	0.026771510	0.00035992831
0.24460891	0.027140315	0.00036383273
0.24473940	0.027223793	0.00036487076
0.24486989	0.026860179	0.00036020177
0.24500039	0.026854968	0.00036250220
0.24513088	0.026986908	0.00036181103
0.24526138	0.026981863	0.00036410374
0.24539187	0.027113095	0.00036387493
0.24552236	0.027206137	0.00036324847
0.24565286	0.026662061	0.00036070989
0.24578335	0.026629171	0.00036134163
0.24591385	0.027132743	0.00036352431
0.24604434	0.027203886	0.00036650251
0.24617483	0.026623051	0.00036130419
0.24630533	0.026762792	0.00036224173
0.24643582	0.026895222	0.00036414286
0.24656632	0.027025577	0.00036302366
0.24669681	0.027080247	0.00036673896
0.24682730	0.027083796	0.00036399415
0.24695780	0.026628058	0.00036241407
0.24708829	0.027122760	0.00036560397
0.24721879	0.026793276	0.00036266192
0.24734928	0.026867483	0.00036573286
0.24747977	0.026814001	0.00036446327
0.24761027	0.026380462	0.00036088505
0.24774076	0.026359763	0.00036068740
0.24787126	0.026967487	0.00036494707
0.24800175	0.026943215	0.00036554585
0.24813224	0.026631663	0.00036487445
0.24826274	0.027202195	0.00036392546
0.24839323	0.026365349	0.00036278290
0.24852373	0.027333755	0.00036668014
0.24865422	0.027048643	0.00036482809
0.24878471	0.026644795	0.00036558508
0.24891521	0.026178164	0.00035983871
0.24904570	0.026643293	0.00036530050
0.24917620	0.026548930	0.00036420387
0.24930669	0.026991498	0.00036595808
0.24943718	0.026524899	0.00036418997
0.24956768	0.026242347	0.00036327304
0.24969817	0.027367367	0.00036852647
0.24982867	0.026603441	0.00036592342
0.24995916	0.027073273	0.00036687021
0.25008965	0.026988418	0.00036725568
0.25022015	0.027169880	0.00036799144
0.25035064	0.027166300	0.00036768328
0.25048114	0.026351618	0.00036485585
0.25061163	0.026099608	0.00035965425
0.25074212	0.026701643	0.00036503969
0.25087262	0.027320628	0.00037122947
0.25100311	0.027032459	0.00036573723
0.25113361	0.027561866	0.00037124255
0.25126410	0.026772380	0.00036620154
0.25139459	0.026980287	0.00036636628
0.25152509	0.026788791	0.00036813036
0.25165558	0.026666686	0.00036420125
0.25178608	0.026641351	0.00036692767
0.25191657	0.026725295	0.00036638806
0.25204706	0.027599257	0.00036937777
0.25217756	0.027368904	0.00037171412
0.25230805	0.027175174	0.00036821493
0.25243855	0.026166130	0.00036319512
0.25256904	0.026184315	0.00036595522
0.25269953	0.026886760	0.00036541349
0.25283003	0.027321716	0.00037089778
0.25296052	0.027073551	0.00036940845
0.25309102	0.027844194	0.00037371710
0.25322151	0.027209478	0.00037039584
0.25335200	0.027393895	0.00037000261
0.25348250	0.026359022	0.00036645532
0.25361299	0.026772309	0.00036889009
0.25374349	0.026964734	0.00036717847
0.25387398	0.027314892	0.00037136311
0.25400447	0.027033673	0.00037035103
0.25413497	0.027679934	0.00037213874
0.25426546	0.026590280	0.00036765811
0.25439595	0.027037475	0.00036806828
0.25452645	0.027176546	0.00037101567
0.25465694	0.026798480	0.00036804579
0.25478744	0.026391388	0.00036485789
0.25491793	0.027242102	0.00037124126
0.25504842	0.026765461	0.00036704666
0.25517892	0.026474325	0.00036808357
0.25530941	0.026483927	0.00037782854
0.25543991	0.026091767	0.00037596511
0.25557040	0.026876255	0.00038426595
0.25570089	0.026695521	0.00038756478
0.25583139	0.026763081	0.00038960964
0.25596188	0.026982102	0.00039457067
0.25609238	0.027104228	0.00039571996
0.25622287	0.027069668	0.00039862756
0.25635336	0.026761667	0.00039857102
0.25648386	0.026991037	0.00040190472
0.25661435	0.026763612	0.00040185147
0.25674485	0.028209198	0.00041240104
0.25687534	0.026738511	0.00040556445
0.25700583	0.027550983	0.00041197055
0.25713633	0.027316312	0.00041114804
0.25726682	0.026583833	0.00040830774
0.25739732	0.026185926	0.00040853235
0.25752781	0.026913806	0.00041545734
0.25765830	0.026909430	0.00041669163
0.25778880	0.026752498	0.00041680692
0.25791929	0.026846767	0.00041967724
0.25804979	0.026755198	0.00042164774
0.25818028	0.027453862	0.00042791814
0.25831077	0.026836941	0.00042480650
0.25844127	0.026750453	0.00042399397
0.25857176	0.027666846	0.00043221629
0.25870226	0.027042888	0.00042943153
0.25883275	0.026033749	0.00042495073
0.25896324	0.026484655	0.00042992518
0.25909374	0.026264520	0.00042854714
0.25922423	0.026584451	0.00043338218
0.25935473	0.027363699	0.00043953457
0.25948522	0.026848111	0.00043858258
0.25961571	0.027860250	0.00044408113
0.25974621	0.027071941	0.00043975572
0.25987670	0.026922780	0.00044111281
0.26000720	0.026971912	0.00044126392
0.26013769	0.026690228	0.00044035861
0.26026818	0.026673956	0.00044092159
0.26039868	0.027341742	0.00044591879
0.26052917	0.026074747	0.00043889774
0.26065967	0.026963772	0.00044339236
0.26079016	0.026313251	0.00044178821
0.26092065	0.025636928	0.00043852371
0.26105115	0.027068822	0.00044852072
0.26118164	0.026274982	0.00044408307
0.26131214	0.026055267	0.00044206951
0.26144263	0.027096561	0.00045024668
0.26157312	0.026413605	0.00044514922
0.26170362	0.026217635	0.00044706515
0.26183411	0.027732982	0.00045706012
0.26196461	0.027012991	0.00045199842
0.26209510	0.027098376	0.00045371749
0.26222559	0.026360912	0.00045009966
0.26235609	0.026511366	0.00045148712
0.26248658	0.026686745	0.00045462144
0.26261708	0.026661912	0.00045168002
0.26274757	0.026211114	0.00045117825
0.26287806	0.026306786	0.00045215881
0.26300856	0.027046444	0.00046053524
0.26313905	0.025931017	0.00045235968
0.26326954	0.026241272	0.00045204929
0.26340004	0.026518703	0.00045784179
0.26353053	0.026683289	0.00045930590
0.26366103	0.027072724	0.00046209953
0.26379152	0.026877826	0.00046334242
0.26392201	0.026259394	0.00045771791
0.26405251	0.026584448	0.00045858405
0.26418300	0.026823846	0.00046521799
0.26431350	0.026645600	0.00046221181
0.26444399	0.027106822	0.00046858518
0.26457448	0.026239626	0.00045974340
0.26470498	0.026426931	0.00046354057
0.26483547	0.026915503	0.00046848034
0.26496597	0.026294899	0.00046134164
0.26509646	0.025830471	0.00046125942
0.26522695	0.026537128	0.00046929857
0.26535745	0.026274854	0.00046268469
[truncated: 572 more rows]
