# Supplementary material for: Rationally seeded computational protein design of ɑ-helical barrels
Source: Nat Chem Biol. 2024 Jun 20;20(8):991–9. doi: 10.1038/s41589-024-01642-0 (PMC11288890; doi:10.1038/s41589-024-01642-0)
Supplement: Supplementary file 5 — PDB files used for making figure panels h–j. [file 41589_2024_1642_MOESM5_ESM.zip › KIA_RP_RSPD_NatChemBiol_data_Figure3/sc-CC-7-LI_panels_c-g/SAXS_panel_g/LI_SAXS_raw/b21-438120_00000.dat]

0.0045000000	0.99763363	0.0079734182
0.0046304940	0.89566577	0.0073454719
0.0047609879	0.80678553	0.0067883445
0.0048914819	0.74432922	0.0065445810
0.0050219759	0.66106489	0.0058489868
0.0051524699	0.60631801	0.0055460040
0.0052829638	0.56742379	0.0052293237
0.0054134578	0.50787434	0.0047996043
0.0055439518	0.48348112	0.0047678173
0.0056744457	0.44473096	0.0043407499
0.0058049397	0.40664494	0.0041058493
0.0059354337	0.37835559	0.0040598991
0.0060659277	0.35591979	0.0037419661
0.0061964216	0.33335023	0.0037174551
0.0063269156	0.32008081	0.0035668167
0.0064574096	0.29419079	0.0033428614
0.0065879035	0.28260361	0.0033008494
0.0067183975	0.26770860	0.0031131012
0.0068488915	0.25501235	0.0030673219
0.0069793855	0.23682874	0.0029773884
0.0071098794	0.22365004	0.0027808910
0.0072403734	0.21441105	0.0027289716
0.0073708674	0.19776339	0.0026091610
0.0075013613	0.19194107	0.0025257591
0.0076318553	0.18401729	0.0024892215
0.0077623493	0.17191471	0.0023308461
0.0078928433	0.16727891	0.0022945079
0.0080233372	0.16286128	0.0022502724
0.0081538312	0.15153690	0.0021364427
0.0082843252	0.14680916	0.0021069709
0.0084148191	0.13817548	0.0020204462
0.0085453131	0.13542597	0.0019666232
0.0086758071	0.12792670	0.0019078668
0.0088063011	0.12189235	0.0018288883
0.0089367950	0.11974062	0.0018224285
0.0090672890	0.11413205	0.0017665723
0.0091977830	0.10685459	0.0016712359
0.0093282769	0.10053503	0.0016378042
0.0094587709	0.099035934	0.0015771733
0.0095892649	0.095686276	0.0015604711
0.0097197588	0.093824276	0.0015426701
0.0098502528	0.088106805	0.0014756375
0.0099807468	0.086595493	0.0014513438
0.010111241	0.084430613	0.0014330873
0.010241735	0.081951178	0.0013713878
0.010372229	0.082024332	0.0013823235
0.010502723	0.090379910	0.0014380479
0.010633217	0.084033011	0.0013746381
0.010763711	0.092883238	0.0014304973
0.010894205	0.086362033	0.0013507265
0.011024699	0.090315473	0.0013870089
0.011155193	0.096879966	0.0014271764
0.011285687	0.093646828	0.0013785014
0.011416180	0.099979958	0.0014189050
0.011546674	0.10810605	0.0014401344
0.011677168	0.13163339	0.0015776076
0.011807662	0.12649550	0.0015241527
0.011938156	0.12386430	0.0014994314
0.012068650	0.12413468	0.0014989749
0.012199144	0.11839742	0.0014407672
0.012329638	0.11202509	0.0013678895
0.012460132	0.10923229	0.0013481349
0.012590626	0.10905883	0.0013228238
0.012721120	0.11650480	0.0013477992
0.012851614	0.11416344	0.0013091137
0.012982108	0.10805457	0.0012541611
0.013112602	0.10259307	0.0012247347
0.013243096	0.10240431	0.0012084385
0.013373590	0.097111960	0.0011760991
0.013504084	0.095271661	0.0011641874
0.013634578	0.089367158	0.0011068462
0.013765072	0.086789095	0.0010937864
0.013895566	0.083329382	0.0010638729
0.014026060	0.079278675	0.0010191579
0.014156554	0.078680910	0.0010296701
0.014287048	0.074154410	0.00098107980
0.014417542	0.072459775	0.00096084522
0.014548036	0.069787068	0.00095259155
0.014678530	0.068510972	0.00092767724
0.014809024	0.064829799	0.00090610692
0.014939518	0.061376461	0.00087554876
0.015070012	0.062467013	0.00087444559
0.015200506	0.059885325	0.00085970630
0.015331000	0.060099866	0.00084966843
0.015461494	0.057274396	0.00082752154
0.015591988	0.057706824	0.00083152952
0.015722482	0.054588301	0.00079698995
0.015852975	0.053561576	0.00078900874
0.015983469	0.050643928	0.00076693656
0.016113963	0.050384828	0.00075560553
0.016244457	0.049060246	0.00075128558
0.016374951	0.045932284	0.00071826343
0.016505445	0.046698940	0.00072348671
0.016635939	0.046630703	0.00072274749
0.016766433	0.044556835	0.00069354051
0.016896927	0.042717527	0.00068267017
0.017027421	0.043276990	0.00068301255
0.017157915	0.040748794	0.00066077644
0.017288409	0.040244785	0.00065745259
0.017418903	0.039771701	0.00064273917
0.017549397	0.039281196	0.00064277373
0.017679891	0.038030389	0.00063118912
0.017810385	0.036250551	0.00061231574
0.017940879	0.037682191	0.00062304944
0.018071373	0.034768834	0.00059363495
0.018201867	0.033916217	0.00058710722
0.018332361	0.033807275	0.00058451174
0.018462855	0.033391700	0.00057237493
0.018593349	0.031447457	0.00056073252
0.018723843	0.031922013	0.00056107836
0.018854337	0.030477983	0.00054270569
0.018984831	0.030559649	0.00054533109
0.019115325	0.030489958	0.00054046078
0.019245819	0.028179376	0.00052260132
0.019376313	0.028363015	0.00052126882
0.019506807	0.028194915	0.00051245199
0.019637301	0.028058323	0.00051734691
0.019767795	0.025933625	0.00049298234
0.019898289	0.026691121	0.00049838715
0.020028783	0.026844935	0.00049881658
0.020159277	0.025459424	0.00048324542
0.020289771	0.025995727	0.00048811945
0.020420264	0.025977916	0.00048355734
0.020550758	0.025623108	0.00047917294
0.020681252	0.024269469	0.00047039760
0.020811746	0.024470640	0.00046621560
0.020942240	0.024357970	0.00046117888
0.021072734	0.024108584	0.00046412222
0.021203228	0.023521806	0.00045149834
0.021333722	0.023267789	0.00045398073
0.021464216	0.022226271	0.00044023717
0.021594710	0.022581017	0.00043785757
0.021725204	0.022698072	0.00044734034
0.021855698	0.022128229	0.00043016013
0.021986192	0.021941055	0.00043210459
0.022116686	0.020757863	0.00042359109
0.022247180	0.020654169	0.00041270518
0.022377674	0.021282987	0.00042270479
0.022508168	0.021048516	0.00041650929
0.022638662	0.020382380	0.00040906438
0.022769156	0.019923387	0.00040873208
0.022899650	0.019827201	0.00040138254
0.023030144	0.019394107	0.00040195733
0.023160638	0.019719570	0.00040117503
0.023291132	0.019171887	0.00039226831
0.023421626	0.019581703	0.00039675033
0.023552120	0.018884107	0.00038916733
0.023682614	0.018593251	0.00038310238
0.023813108	0.019111543	0.00039176038
0.023943602	0.017828513	0.00037604418
0.024074096	0.017766007	0.00037433498
0.024204590	0.018854066	0.00038495096
0.024335084	0.017211457	0.00036594294
0.024465578	0.017641773	0.00037116198
0.024596072	0.017332052	0.00036468642
0.024726566	0.016903023	0.00036123343
0.024857060	0.016644098	0.00035832194
0.024987553	0.016654986	0.00035586473
0.025118047	0.016516575	0.00035454894
0.025248541	0.016545572	0.00035356003
0.025379035	0.016197287	0.00034798953
0.025509529	0.015582427	0.00034537814
0.025640023	0.016831473	0.00035065159
0.025770517	0.016415945	0.00035077458
0.025901011	0.016173378	0.00034617931
0.026031505	0.016033859	0.00034338927
0.026161999	0.015597339	0.00033876914
0.026292493	0.015368912	0.00033475720
0.026422987	0.015898658	0.00033879588
0.026553481	0.015940601	0.00034045103
0.026683975	0.015324081	0.00033166873
0.026814469	0.015022468	0.00032868422
0.026944963	0.015539538	0.00033366850
0.027075457	0.015402739	0.00032987289
0.027205951	0.015389499	0.00033174990
0.027336445	0.014560372	0.00032050412
0.027466939	0.014527997	0.00031990759
0.027597433	0.014664506	0.00032320244
0.027727927	0.014610442	0.00031726751
0.027858421	0.014254953	0.00031794459
0.027988915	0.014501322	0.00031700156
0.028119409	0.014586675	0.00031592495
0.028249903	0.014506536	0.00031520930
0.028380397	0.014623614	0.00031444660
0.028510891	0.014094585	0.00031302078
0.028641385	0.014780598	0.00031654147
0.028771879	0.014110919	0.00030817113
0.028902373	0.013923805	0.00030781669
0.029032867	0.014723900	0.00031255493
0.029163361	0.013702651	0.00030192513
0.029293855	0.014051050	0.00030666603
0.029424349	0.013910551	0.00030215715
0.029554842	0.013402616	0.00029830823
0.029685336	0.014172381	0.00030336631
0.029815830	0.014002798	0.00029952815
0.029946324	0.013867118	0.00030095009
0.030076818	0.013767737	0.00029952723
0.030207312	0.013031079	0.00028897948
0.030337806	0.012747640	0.00028968741
0.030468300	0.013448812	0.00029327216
0.030598794	0.013300525	0.00029177098
0.030729288	0.012998896	0.00029020193
0.030859782	0.012829310	0.00028547938
0.030990276	0.012859388	0.00028734277
0.031120770	0.012901829	0.00028464951
0.031251264	0.013396204	0.00028779909
0.031381758	0.012926484	0.00028588322
0.031512252	0.012813265	0.00028265583
0.031642746	0.012774325	0.00028289967
0.031773240	0.012672597	0.00028076537
0.031903734	0.012581320	0.00027698350
0.032034228	0.012702619	0.00028139464
0.032164722	0.012515684	0.00027693163
0.032295216	0.012554900	0.00027771742
0.032425710	0.012897059	0.00028094956
0.032556204	0.012839555	0.00027703489
0.032686698	0.012645423	0.00027753258
0.032817192	0.011860454	0.00026986472
0.032947686	0.012279940	0.00027192916
0.033078180	0.012225642	0.00027270429
0.033208674	0.012436841	0.00027163291
0.033339168	0.011983554	0.00026871915
0.033469662	0.012159302	0.00026850475
0.033600156	0.012107966	0.00026699216
0.033730650	0.012567310	0.00027346096
0.033861144	0.012216623	0.00026798075
0.033991637	0.011963167	0.00026273943
0.034122131	0.012459682	0.00026992826
0.034252625	0.012185621	0.00026824773
0.034383119	0.011963973	0.00027025869
0.034513613	0.012176103	0.00027177287
0.034644107	0.012016808	0.00026849539
0.034774601	0.012036293	0.00027663002
0.034905095	0.011948160	0.00027445709
0.035035589	0.011962154	0.00027781507
0.035166083	0.012363299	0.00028452343
0.035296577	0.012348173	0.00028403421
0.035427071	0.011692485	0.00028147093
0.035557565	0.011909451	0.00028083234
0.035688059	0.011838076	0.00028081130
0.035818553	0.011925946	0.00028425946
0.035949047	0.012555572	0.00028650444
0.036079541	0.011813286	0.00028174902
0.036210035	0.012079916	0.00028475319
0.036340529	0.011405801	0.00027816508
0.036471023	0.012036433	0.00028677734
0.036601517	0.012145611	0.00028672866
0.036732011	0.012058403	0.00028526995
0.036862505	0.011491820	0.00028217232
0.036992999	0.011755279	0.00028414495
0.037123493	0.011884643	0.00028613039
0.037253987	0.011145898	0.00028168915
0.037384481	0.011716754	0.00028512352
0.037514975	0.011582163	0.00028558009
0.037645469	0.011649149	0.00028650444
0.037775963	0.011900952	0.00028585666
0.037906457	0.011455285	0.00028749093
0.038036951	0.011662257	0.00028839622
0.038167445	0.011888172	0.00029034180
0.038297939	0.011613253	0.00028726587
0.038428433	0.011785703	0.00028760525
0.038558926	0.011313181	0.00028767710
0.038689420	0.011925332	0.00029199392
0.038819914	0.011876828	0.00029167136
0.038950408	0.012038173	0.00029454485
0.039080902	0.011625085	0.00028617177
0.039211396	0.011459716	0.00028597517
0.039341890	0.011841032	0.00028405069
0.039472384	0.011751362	0.00028317520
0.039602878	0.011664864	0.00028277067
0.039733372	0.011115727	0.00027583883
0.039863866	0.011823197	0.00027947402
0.039994360	0.012581262	0.00028777869
0.040124854	0.011506820	0.00027609856
0.040255348	0.011443117	0.00027631160
0.040385842	0.011136014	0.00027115734
0.040516336	0.011306120	0.00027251752
0.040646830	0.011422254	0.00027460061
0.040777324	0.011203105	0.00027129823
0.040907818	0.011162870	0.00026991617
0.041038312	0.011379572	0.00027445088
0.041168806	0.011406772	0.00026936963
0.041299300	0.010877247	0.00026911870
0.041429794	0.011245668	0.00026980286
0.041560288	0.011843170	0.00027397488
0.041690782	0.011686343	0.00027434646
0.041821276	0.011383121	0.00027022089
0.041951770	0.010858470	0.00026562998
0.042082264	0.011171891	0.00026664589
0.042212758	0.011716443	0.00027144528
0.042343252	0.010866474	0.00026465193
0.042473746	0.011241176	0.00026609547
0.042604240	0.011188689	0.00026480283
0.042734734	0.011060051	0.00026625145
0.042865228	0.010915923	0.00026241825
0.042995722	0.011023172	0.00026366707
0.043126215	0.010842237	0.00026206348
0.043256709	0.010621805	0.00025909962
0.043387203	0.011011627	0.00026294821
0.043517697	0.010469208	0.00025813637
0.043648191	0.011069624	0.00026123167
0.043778685	0.011034677	0.00026404677
0.043909179	0.011150296	0.00026221803
0.044039673	0.010768420	0.00025872928
0.044170167	0.011170933	0.00026233947
0.044300661	0.010945353	0.00025965352
0.044431155	0.011235373	0.00026317578
0.044561649	0.010667243	0.00025592122
0.044692143	0.010426299	0.00025470683
0.044822637	0.010937106	0.00025798250
0.044953131	0.011005886	0.00025825428
0.045083625	0.011174948	0.00026144484
0.045214119	0.010632308	0.00025534719
0.045344613	0.010918076	0.00025668762
0.045475107	0.010915880	0.00025795960
0.045605601	0.010921080	0.00025626082
0.045736095	0.010982612	0.00025713143
0.045866589	0.010288790	0.00025232629
0.045997083	0.010366671	0.00025007684
0.046127577	0.010938373	0.00025809834
0.046258071	0.010615111	0.00025770185
0.046388565	0.010599903	0.00025741619
0.046519059	0.010305576	0.00025899722
0.046649553	0.010287337	0.00025751879
0.046780047	0.010573811	0.00026253230
0.046910541	0.010336965	0.00026224692
0.047041035	0.010638939	0.00026295170
0.047171529	0.010278203	0.00026252913
0.047302023	0.010451562	0.00026288634
0.047432517	0.010231648	0.00026174329
0.047563011	0.010582023	0.00026574595
0.047693504	0.010634761	0.00026569936
0.047823998	0.010606108	0.00026692205
0.047954492	0.010499505	0.00026821727
0.048084986	0.0099554299	0.00026148928
0.048215480	0.010365010	0.00026801943
0.048345974	0.010519803	0.00026669148
0.048476468	0.010352166	0.00026498919
0.048606962	0.010463517	0.00026864526
0.048737456	0.0099287568	0.00026485782
0.048867950	0.010720141	0.00027119900
0.048998444	0.010399271	0.00026787503
0.049128938	0.010578594	0.00027147125
0.049259432	0.010466860	0.00027030154
0.049389926	0.010421898	0.00026793475
0.049520420	0.010317143	0.00026832627
0.049650914	0.010081103	0.00026735476
0.049781408	0.010461448	0.00026946020
0.049911902	0.010168907	0.00026677906
0.050042396	0.010726509	0.00027389755
0.050172890	0.0099402213	0.00026739002
0.050303384	0.010020800	0.00026848331
0.050433878	0.010028529	0.00026674228
0.050564372	0.010186623	0.00027108626
0.050694866	0.010274215	0.00026922164
0.050825360	0.010038198	0.00026884275
0.050955854	0.010743436	0.00027477837
0.051086348	0.010099026	0.00026905495
0.051216842	0.010405519	0.00027399238
0.051347336	0.010264100	0.00027142646
0.051477830	0.010077945	0.00026998933
0.051608324	0.010256019	0.00027142092
0.051738818	0.010670093	0.00027529598
0.051869312	0.010242210	0.00027007975
0.051999806	0.0097482519	0.00026796874
0.052130299	0.010310241	0.00027299182
0.052260793	0.010485575	0.00027383392
0.052391287	0.010415805	0.00027474037
0.052521781	0.010278073	0.00027329981
0.052652275	0.0098342739	0.00027181219
0.052782769	0.010595902	0.00027526402
0.052913263	0.010089545	0.00027218594
0.053043757	0.010393372	0.00027417445
0.053174251	0.0099779248	0.00027289740
0.053304745	0.010322820	0.00027420394
0.053435239	0.0099361180	0.00027237491
0.053565733	0.0096578250	0.00027003225
0.053696227	0.010097537	0.00027055935
0.053826721	0.010775316	0.00028005507
0.053957215	0.010253587	0.00027515725
0.054087709	0.0099954144	0.00027358391
0.054218203	0.010086796	0.00027326477
0.054348697	0.010051470	0.00027276106
0.054479191	0.010144300	0.00027438986
0.054609685	0.010106415	0.00027487559
0.054740179	0.0099888345	0.00027344493
0.054870673	0.010108353	0.00027607642
0.055001167	0.010055218	0.00027326458
0.055131661	0.0098672113	0.00027331384
0.055262155	0.0098243669	0.00027269170
0.055392649	0.010034537	0.00027439274
0.055523143	0.010319758	0.00027942537
0.055653637	0.010468060	0.00027783918
0.055784131	0.0098401054	0.00027145118
0.055914625	0.010276023	0.00027716561
0.056045119	0.010361027	0.00027659286
0.056175613	0.010083085	0.00027499090
0.056306107	0.010589567	0.00027961909
0.056436601	0.010427263	0.00027727710
0.056567095	0.010224227	0.00027638358
0.056697588	0.010416140	0.00027843355
0.056828082	0.0099231131	0.00027571321
0.056958576	0.0098023924	0.00027320448
0.057089070	0.0096911656	0.00027203977
0.057219564	0.0099554774	0.00027402991
0.057350058	0.010203781	0.00027444755
0.057480552	0.0098137802	0.00027408762
0.057611046	0.010319659	0.00027723730
0.057741540	0.010109139	0.00027627153
0.057872034	0.010305184	0.00027677458
0.058002528	0.010029587	0.00027130657
0.058133022	0.010630218	0.00027892185
0.058263516	0.010086506	0.00027315895
0.058394010	0.010298851	0.00027588899
0.058524504	0.010490722	0.00027734320
0.058654998	0.0099291305	0.00027090226
0.058785492	0.0099896914	0.00027245035
0.058915986	0.010175345	0.00027355969
0.059046480	0.010143585	0.00027039933
0.059176974	0.010165253	0.00027409484
0.059307468	0.0099392362	0.00026848704
0.059437962	0.0098150078	0.00026790644
0.059568456	0.0099308424	0.00026961834
0.059698950	0.010306424	0.00027080671
0.059829444	0.010019936	0.00026968154
0.059959938	0.0095182318	0.00026562583
0.060090432	0.0099067128	0.00026760567
0.060220926	0.010234373	0.00027259963
0.060351420	0.010127715	0.00027059962
0.060481914	0.010168848	0.00026961429
0.060612408	0.010417212	0.00027163056
0.060742902	0.0098621913	0.00026498172
0.060873396	0.010090199	0.00026973702
0.061003890	0.0097481474	0.00026781268
0.061134384	0.0098934474	0.00026468424
0.061264877	0.010134890	0.00026949249
0.061395371	0.0095826383	0.00026167888
0.061525865	0.010002682	0.00026475782
0.061656359	0.0097888139	0.00026617416
0.061786853	0.010031314	0.00026543421
0.061917347	0.0096413182	0.00026521445
0.062047841	0.0095958263	0.00026312532
0.062178335	0.0098714371	0.00026430468
0.062308829	0.0097077617	0.00026453977
0.062439323	0.0098844968	0.00026275738
0.062569817	0.0094848082	0.00026245783
0.062700311	0.010229707	0.00026818289
0.062830805	0.0095336554	0.00026068198
0.062961299	0.0097680248	0.00026353155
0.063091793	0.0098528102	0.00026521660
0.063222287	0.0097037709	0.00026196682
0.063352781	0.0093026115	0.00026122487
0.063483275	0.0097719167	0.00026311719
0.063613769	0.0099832080	0.00026393312
0.063744263	0.010071898	0.00026571811
0.063874757	0.0098499552	0.00026386981
0.064005251	0.0098252799	0.00026548261
0.064135745	0.0099445025	0.00026411831
0.064266239	0.0096932110	0.00026223050
0.064396733	0.0097957966	0.00026243887
0.064527227	0.0099523991	0.00026317783
0.064657721	0.0099162104	0.00026377795
0.064788215	0.0099137384	0.00026400476
0.064918709	0.0098048104	0.00026106145
0.065049203	0.0097777864	0.00026215741
0.065179697	0.0093795885	0.00025731614
0.065310191	0.0099448525	0.00026261613
0.065440685	0.010033073	0.00026368258
0.065571179	0.010099448	0.00026299062
0.065701673	0.010081830	0.00026339036
0.065832166	0.0093979346	0.00025731789
0.065962660	0.0099587217	0.00026309853
0.066093154	0.0098683681	0.00026327899
0.066223648	0.0095692411	0.00025916885
0.066354142	0.0098532938	0.00026067550
0.066484636	0.0095212974	0.00025786103
0.066615130	0.0097211410	0.00026032161
0.066745624	0.0097496045	0.00025976119
0.066876118	0.0092973222	0.00025586909
0.067006612	0.0095417296	0.00025926978
0.067137106	0.0095166328	0.00025756323
0.067267600	0.0095440127	0.00025644281
0.067398094	0.010104670	0.00026437416
0.067528588	0.0093932571	0.00025568320
0.067659082	0.0099677471	0.00026088764
0.067789576	0.0096912748	0.00026031748
0.067920070	0.0097675087	0.00025884391
0.068050564	0.0093803160	0.00025746252
0.068181058	0.0099171366	0.00025907987
0.068311552	0.0096807756	0.00025776047
0.068442046	0.0094961511	0.00025643142
0.068572540	0.0096471550	0.00025722439
0.068703034	0.0095654426	0.00025406706
0.068833528	0.0097318118	0.00025890104
0.068964022	0.010112056	0.00026010637
0.069094516	0.0096443721	0.00025741595
0.069225010	0.0093794576	0.00025450503
0.069355504	0.0095568146	0.00025474230
0.069485998	0.0095732968	0.00025620692
0.069616492	0.0097030870	0.00025810728
0.069746986	0.0099918659	0.00025764074
0.069877480	0.0093787304	0.00025506018
0.070007974	0.010093195	0.00025776225
0.070138468	0.0099827117	0.00025693226
0.070268961	0.010064837	0.00025847156
0.070399455	0.0099866194	0.00025787385
0.070529949	0.0095592963	0.00025700342
0.070660443	0.0096800716	0.00025641809
0.070790937	0.0098565959	0.00025697407
0.070921431	0.0098170146	0.00025740793
0.071051925	0.0094843524	0.00025326255
0.071182419	0.0099611196	0.00026037492
0.071312913	0.0093369759	0.00025321401
0.071443407	0.0092070320	0.00025316544
0.071573901	0.0095737769	0.00025241373
0.071704395	0.0097789569	0.00025411466
0.071834889	0.0094047443	0.00025338657
0.071965383	0.0093234888	0.00025207788
0.072095877	0.0094692378	0.00025249613
0.072226371	0.0099032093	0.00025592010
0.072356865	0.0098740435	0.00025401207
0.072487359	0.0093738469	0.00025255308
0.072617853	0.0096676981	0.00025597921
0.072748347	0.0096322724	0.00025189826
0.072878841	0.0093356044	0.00025172416
0.073009335	0.0099096425	0.00025427802
0.073139829	0.0098518709	0.00025192324
0.073270323	0.0096704255	0.00025350146
0.073400817	0.0097389813	0.00025389837
0.073531311	0.0096282115	0.00025187189
0.073661805	0.0097381225	0.00025323557
0.073792299	0.0094908214	0.00025016969
0.073922793	0.0093888856	0.00025030762
0.074053287	0.0093622534	0.00024978084
0.074183781	0.0095314023	0.00025134258
0.074314275	0.0097398625	0.00025442330
0.074444769	0.0094745284	0.00024952584
0.074575263	0.0095519121	0.00025155777
0.074705757	0.0094578080	0.00025122034
0.074836250	0.0094375328	0.00025035936
0.074966744	0.0095674116	0.00025217173
0.075097238	0.0097446876	0.00025167260
0.075227732	0.0095496412	0.00025051335
0.075358226	0.0096431331	0.00025099600
0.075488720	0.0095743293	0.00024968208
0.075619214	0.0096550939	0.00024970615
0.075749708	0.0095833248	0.00025037971
0.075880202	0.0097028376	0.00025110341
0.076010696	0.0093513947	0.00024867832
0.076141190	0.0092136321	0.00024635614
0.076271684	0.0095352236	0.00025090275
0.076402178	0.0095935998	0.00025098507
0.076532672	0.0095172089	0.00024803392
0.076663166	0.0097372453	0.00025025455
0.076793660	0.0092095588	0.00024562685
0.076924154	0.0096207534	0.00024933268
0.077054648	0.0098441833	0.00025147078
0.077185142	0.0094536071	0.00024752556
0.077315636	0.0096759803	0.00024947763
0.077446130	0.0091338440	0.00024534885
0.077576624	0.0092788718	0.00024547589
0.077707118	0.0090756541	0.00024514811
0.077837612	0.0091864368	0.00024514532
0.077968106	0.0098483803	0.00025015503
0.078098600	0.0098721641	0.00024832849
0.078229094	0.0095058278	0.00024738164
0.078359588	0.0096628781	0.00025046035
0.078490082	0.0091246995	0.00024497883
0.078620576	0.0099405388	0.00025004876
0.078751070	0.0094107038	0.00024569865
0.078881564	0.0093005172	0.00024416028
0.079012058	0.0093502329	0.00024580972
0.079142552	0.0094863338	0.00024646013
0.079273046	0.0092004424	0.00024399956
0.079403539	0.0093970417	0.00024651290
0.079534033	0.0094696124	0.00024683980
0.079664527	0.0093729746	0.00024590846
0.079795021	0.0098197295	0.00024890998
0.079925515	0.0096368282	0.00024529101
0.080056009	0.0097956114	0.00024915273
0.080186503	0.0091563836	0.00024448743
0.080316997	0.0093590588	0.00024420292
0.080447491	0.0093530951	0.00024595591
0.080577985	0.0093865351	0.00024400071
0.080708479	0.0095191693	0.00024528252
0.080838973	0.010001210	0.00024944371
0.080969467	0.0093060106	0.00024292313
0.081099961	0.0093711576	0.00024432538
0.081230455	0.0095236933	0.00024486859
0.081360949	0.0093443090	0.00024286603
0.081491443	0.010129225	0.00024983770
0.081621937	0.0093443225	0.00024270773
0.081752431	0.0093511038	0.00024340676
0.081882925	0.0091523144	0.00024297147
0.082013419	0.0093743559	0.00024317570
0.082143913	0.0094532106	0.00024575087
0.082274407	0.0097571998	0.00024527861
0.082404901	0.0096999240	0.00024518455
0.082535395	0.0093022052	0.00024308649
0.082665889	0.0091035478	0.00024102057
0.082796383	0.0091597405	0.00024185991
0.082926877	0.0096332359	0.00024518324
0.083057371	0.0091609945	0.00023945251
0.083187865	0.0092036646	0.00024037934
0.083318359	0.0093356169	0.00024144003
0.083448853	0.0092914313	0.00024091653
0.083579347	0.0091515968	0.00024086377
0.083709841	0.0091722695	0.00024044869
0.083840335	0.0097901735	0.00024403307
0.083970828	0.0094763396	0.00024243226
0.084101322	0.0093690107	0.00024173926
0.084231816	0.0092653215	0.00024076066
0.084362310	0.0097130673	0.00024422774
0.084492804	0.0093270327	0.00023998364
0.084623298	0.0092250472	0.00024133750
0.084753792	0.0092900200	0.00023900665
0.084884286	0.0094283689	0.00024018997
0.085014780	0.0093846894	0.00024065413
0.085145274	0.0093179376	0.00023905631
0.085275768	0.0094078884	0.00024179032
0.085406262	0.0093630471	0.00023911204
0.085536756	0.0095056476	0.00024284522
0.085667250	0.0094992278	0.00024227513
0.085797744	0.0093409446	0.00023956489
0.085928238	0.0096707442	0.00024328819
0.086058732	0.0093461672	0.00023916360
0.086189226	0.0097347160	0.00024144052
0.086319720	0.0093391977	0.00024065889
0.086450214	0.0093861338	0.00023919324
0.086580708	0.0095148032	0.00024216857
0.086711202	0.0095224450	0.00023994990
0.086841696	0.0094295266	0.00023890106
0.086972190	0.0089327397	0.00023615889
0.087102684	0.0096189067	0.00024203715
0.087233178	0.0093803749	0.00023936484
0.087363672	0.0091344360	0.00023769130
0.087494166	0.0097101738	0.00024000357
0.087624660	0.0095247946	0.00024000623
0.087755154	0.0091362729	0.00023804637
0.087885648	0.0093292501	0.00023843610
0.088016142	0.0093597455	0.00023879387
0.088146636	0.0092188028	0.00023665102
0.088277130	0.0095402915	0.00023928069
0.088407623	0.0094279865	0.00023955919
0.088538117	0.0089213763	0.00023408855
0.088668611	0.0092603956	0.00023810002
0.088799105	0.0094479801	0.00023794508
0.088929599	0.0093218042	0.00023698667
0.089060093	0.0091153005	0.00023619794
0.089190587	0.0092207480	0.00023680118
0.089321081	0.0095613592	0.00023926112
0.089451575	0.0090275646	0.00023390296
0.089582069	0.0094793366	0.00023556588
0.089712563	0.0090393210	0.00023424495
0.089843057	0.0092216235	0.00023715060
0.089973551	0.0093302292	0.00023610609
0.090104045	0.0093350004	0.00023625827
0.090234539	0.0095002187	0.00023674680
0.090365033	0.0091646408	0.00023581275
0.090495527	0.0092652284	0.00023620961
0.090626021	0.0093993454	0.00023620609
0.090756515	0.0092633353	0.00023601478
0.090887009	0.0091529269	0.00023420114
0.091017503	0.0094787318	0.00023560935
0.091147997	0.0092489347	0.00023542784
0.091278491	0.0090964736	0.00023306632
0.091408985	0.0092059078	0.00023469799
0.091539479	0.0092195591	0.00023310749
0.091669973	0.0093096949	0.00023508067
0.091800467	0.0092884926	0.00023989097
0.091930961	0.0090786780	0.00024023026
0.092061455	0.0096554553	0.00024722367
0.092191949	0.0091583191	0.00024577246
0.092322443	0.0091553893	0.00024454837
0.092452937	0.0096201371	0.00025028758
0.092583431	0.0094313031	0.00025008789
0.092713925	0.0091365032	0.00024795189
0.092844419	0.0090360024	0.00024774432
0.092974912	0.0086202415	0.00024557432
0.093105406	0.0091251083	0.00024446245
0.093235900	0.0091940287	0.00024415370
0.093366394	0.0090674094	0.00024020491
0.093496888	0.0089986858	0.00024187944
0.093627382	0.0093173426	0.00024203481
0.093757876	0.0090977167	0.00023961189
0.093888370	0.0092993971	0.00024208983
0.094018864	0.0095487151	0.00024207487
0.094149358	0.0094244459	0.00024239162
0.094279852	0.0096029562	0.00024143624
0.094410346	0.0091093483	0.00023770272
0.094540840	0.0091377226	0.00023891708
0.094671334	0.0095119902	0.00023851092
0.094801828	0.0093611383	0.00023897137
0.094932322	0.0095126534	0.00024106950
0.095062816	0.0096865034	0.00024076703
0.095193310	0.0092519840	0.00023806015
0.095323804	0.0090555304	0.00023525678
0.095454298	0.0090536402	0.00023502465
0.095584792	0.0089259784	0.00023577166
0.095715286	0.0093416799	0.00023651337
0.095845780	0.0093333059	0.00023730475
0.095976274	0.0090598138	0.00023574952
0.096106768	0.0090764135	0.00023253461
0.096237262	0.0093481264	0.00023824923
0.096367756	0.0093720250	0.00023661471
0.096498250	0.0088390610	0.00023168327
0.096628744	0.0093208616	0.00023661512
0.096759238	0.0095246051	0.00023589172
0.096889732	0.0099746277	0.00023949646
0.097020226	0.0095468724	0.00023665671
0.097150720	0.0095075841	0.00023475641
0.097281214	0.0090653195	0.00023283101
0.097411708	0.0090605835	0.00023350679
0.097542201	0.0090422736	0.00023231027
0.097672695	0.0093261204	0.00023480080
0.097803189	0.0092729618	0.00023351119
0.097933683	0.0092190115	0.00023321551
0.098064177	0.0090773419	0.00023180091
0.098194671	0.0091861648	0.00023209910
0.098325165	0.0091724435	0.00023177313
0.098455659	0.0093662825	0.00023186497
0.098586153	0.0091414838	0.00023057003
0.098716647	0.0088766676	0.00022871593
0.098847141	0.0092497890	0.00022787001
0.098977635	0.0092661409	0.00023011500
0.099108129	0.0092724467	0.00022827006
0.099238623	0.0090035513	0.00022705673
0.099369117	0.0091693376	0.00022755564
0.099499611	0.0093666693	0.00022933289
0.099630105	0.0089741955	0.00022584605
0.099760599	0.0090586930	0.00022746160
0.099891093	0.0091387529	0.00022739137
0.10002159	0.0092708030	0.00022889227
0.10015208	0.0094441769	0.00022987935
0.10028257	0.0093465841	0.00022792038
0.10041307	0.0091745412	0.00022813491
0.10054356	0.0096768773	0.00023186230
0.10067406	0.0092030651	0.00023012045
0.10080455	0.0092371365	0.00023002641
0.10093504	0.0093315445	0.00022823070
0.10106554	0.0089694519	0.00022743131
0.10119603	0.0095889696	0.00023018391
0.10132653	0.0093625716	0.00022939675
0.10145702	0.0093211306	0.00023102593
0.10158751	0.0092938937	0.00022713006
0.10171801	0.0091919034	0.00022818314
0.10184850	0.0093316033	0.00022884744
0.10197900	0.0093761625	0.00022952063
0.10210949	0.0091921172	0.00022823271
0.10223998	0.0091347716	0.00022691242
0.10237048	0.0095882035	0.00023038237
0.10250097	0.0098004653	0.00023298597
0.10263147	0.0091712884	0.00022565502
0.10276196	0.0097700023	0.00023206475
0.10289245	0.0091217958	0.00022713396
0.10302295	0.0089271342	0.00022497702
0.10315344	0.0091967057	0.00022805515
0.10328394	0.0092457705	0.00022600418
0.10341443	0.0090571142	0.00022608631
0.10354492	0.0091838049	0.00022642325
0.10367542	0.0091817038	0.00022428763
0.10380591	0.0094154402	0.00022809923
0.10393641	0.0091012797	0.00022622157
0.10406690	0.0089177338	0.00022393131
0.10419739	0.0092555637	0.00022713548
0.10432789	0.0088269971	0.00022285672
0.10445838	0.0093498397	0.00022735303
0.10458888	0.0090752437	0.00022527102
0.10471937	0.0093931354	0.00022617915
0.10484986	0.0091246945	0.00022583415
0.10498036	0.0092293511	0.00022583129
0.10511085	0.0093566738	0.00022677255
0.10524135	0.0090950139	0.00022505857
0.10537184	0.0089001777	0.00022249667
0.10550233	0.0090008919	0.00022613820
0.10563283	0.0092766906	0.00022502384
0.10576332	0.0090928289	0.00022442705
0.10589382	0.0089076644	0.00022267843
0.10602431	0.0090124815	0.00022257360
0.10615480	0.0092942372	0.00022429955
0.10628530	0.0092813227	0.00022618254
0.10641579	0.0091045010	0.00022252995
0.10654629	0.0091131815	0.00022387511
0.10667678	0.0092322582	0.00022472711
0.10680727	0.0088755065	0.00022180234
0.10693777	0.0091900579	0.00022370030
0.10706826	0.0089886428	0.00022235679
0.10719876	0.0090468749	0.00022417577
0.10732925	0.0091746871	0.00022388151
0.10745974	0.0090524585	0.00022189422
0.10759024	0.0091168260	0.00022193953
0.10772073	0.0089915951	0.00022159651
0.10785123	0.0092838910	0.00022438509
0.10798172	0.0091263343	0.00022734132
0.10811221	0.0089013943	0.00022725923
0.10824271	0.0093092808	0.00023296084
0.10837320	0.0088523809	0.00023025747
0.10850370	0.0088896881	0.00023331121
0.10863419	0.0092217358	0.00023743042
0.10876468	0.0089528510	0.00023529536
0.10889518	0.0089273573	0.00023466473
0.10902567	0.0089490193	0.00023820747
0.10915616	0.0091985907	0.00023884375
0.10928666	0.0094658049	0.00024300728
0.10941715	0.0088799031	0.00023662167
0.10954765	0.0091881592	0.00024068933
0.10967814	0.0093264425	0.00024425821
0.10980863	0.0090270564	0.00024193488
0.10993913	0.0093903273	0.00024486579
0.11006962	0.0089020287	0.00024271962
0.11020012	0.0088889383	0.00024048596
0.11033061	0.0093972237	0.00024821405
0.11046110	0.0091989599	0.00024545715
0.11059160	0.0088335181	0.00024554393
0.11072209	0.0088253879	0.00024675972
0.11085259	0.0090139200	0.00024468315
0.11098308	0.0089558796	0.00024780651
0.11111357	0.0091959112	0.00025089538
0.11124407	0.0086137341	0.00024479527
0.11137456	0.0088610381	0.00025056982
0.11150506	0.0089411262	0.00024894177
0.11163555	0.0087548012	0.00024887619
0.11176604	0.0091935687	0.00025438536
0.11189654	0.0090154666	0.00024904942
0.11202703	0.0088097934	0.00025148655
0.11215753	0.0092997318	0.00025574972
0.11228802	0.0092705430	0.00025506812
0.11241851	0.0094014833	0.00025761446
0.11254901	0.0085953243	0.00025148141
0.11267950	0.0094089405	0.00025719398
0.11281000	0.0092854076	0.00025644411
0.11294049	0.0090319244	0.00024546171
0.11307098	0.0091719426	0.00024611096
0.11320148	0.0091961454	0.00024301259
0.11333197	0.0089303752	0.00024159336
0.11346247	0.0089541261	0.00024205365
0.11359296	0.0093118780	0.00024164484
0.11372345	0.0092732566	0.00024022186
0.11385395	0.0088531849	0.00023844509
0.11398444	0.0089917672	0.00023598331
0.11411494	0.0089118432	0.00023658338
0.11424543	0.0088684752	0.00023608686
0.11437592	0.0092463898	0.00023713561
0.11450642	0.0091912000	0.00023819279
0.11463691	0.0086971823	0.00023232200
0.11476741	0.0091138447	0.00023600098
0.11489790	0.0088121950	0.00023354948
0.11502839	0.0093865766	0.00023614924
0.11515889	0.0091926883	0.00023516939
0.11528938	0.0094027607	0.00023632478
0.11541988	0.0090040546	0.00023362833
0.11555037	0.0091874173	0.00023405549
0.11568086	0.0091293853	0.00023292605
0.11581136	0.0088579635	0.00023059397
0.11594185	0.0091191461	0.00023283208
0.11607235	0.0090859546	0.00023174837
0.11620284	0.0092742048	0.00023202535
0.11633333	0.0091582424	0.00023113890
0.11646383	0.0091217550	0.00023187799
0.11659432	0.0091834037	0.00023123050
0.11672482	0.0090766228	0.00022877243
0.11685531	0.0091559680	0.00023040097
0.11698580	0.0092166735	0.00023101771
0.11711630	0.0089432366	0.00022879058
0.11724679	0.0088496363	0.00022854046
0.11737729	0.0089245963	0.00022748608
0.11750778	0.0091158791	0.00022933227
0.11763827	0.0090983258	0.00023005562
0.11776877	0.0088287731	0.00022393068
0.11789926	0.0091229727	0.00022818818
0.11802975	0.0094795176	0.00022950768
0.11816025	0.0090219256	0.00022614106
0.11829074	0.0089656662	0.00022700673
0.11842124	0.0091604673	0.00022541054
0.11855173	0.0090849323	0.00022630845
0.11868222	0.0090535266	0.00022511451
0.11881272	0.0092663011	0.00022671828
0.11894321	0.0088633704	0.00022307602
0.11907371	0.0089768938	0.00022314510
0.11920420	0.0090128725	0.00022399592
0.11933469	0.0089886547	0.00022371254
0.11946519	0.0088842736	0.00022107528
0.11959568	0.0089683543	0.00022197391
0.11972618	0.0091525103	0.00022232509
0.11985667	0.0088612307	0.00022079263
0.11998716	0.0092523750	0.00022374065
0.12011766	0.0089704263	0.00022092234
0.12024815	0.0091409361	0.00022131013
0.12037865	0.0085201647	0.00021896160
0.12050914	0.0090830040	0.00021834143
0.12063963	0.0089940481	0.00022072165
0.12077013	0.0091744597	0.00022127350
0.12090062	0.0090047014	0.00021933715
0.12103112	0.0088687463	0.00021748721
0.12116161	0.0089183150	0.00021739637
0.12129210	0.0090194543	0.00021905975
0.12142260	0.0088742478	0.00021625690
0.12155309	0.0092317814	0.00021979403
0.12168359	0.0087906470	0.00021652606
0.12181408	0.0091824665	0.00021818425
0.12194457	0.0092494490	0.00021841902
0.12207507	0.0087542680	0.00021643926
0.12220556	0.0090190983	0.00021596500
0.12233606	0.0091490344	0.00021923774
0.12246655	0.0091323919	0.00021664220
0.12259704	0.0089260234	0.00021562326
0.12272754	0.0085365156	0.00021411662
0.12285803	0.0089717838	0.00021639078
0.12298853	0.0091037520	0.00021672061
0.12311902	0.0092436496	0.00021928273
0.12324951	0.0089851044	0.00021554952
0.12338001	0.0089338667	0.00021566881
0.12351050	0.0090457253	0.00021625788
0.12364100	0.0089576254	0.00021496591
0.12377149	0.0086091867	0.00021350839
0.12390198	0.0087791588	0.00021460941
0.12403248	0.0087543849	0.00021258441
0.12416297	0.0091016324	0.00021660989
0.12429347	0.0087800250	0.00021233610
0.12442396	0.0090405464	0.00021686718
0.12455445	0.0088999777	0.00021455626
0.12468495	0.0087140616	0.00021264475
0.12481544	0.0089994167	0.00021572088
0.12494594	0.0086551232	0.00021190592
0.12507643	0.0090197095	0.00021418083
0.12520692	0.0090697664	0.00021601177
0.12533742	0.0090958192	0.00021387726
0.12546791	0.0085475220	0.00021158475
0.12559841	0.0091560503	0.00021552875
0.12572890	0.0085383244	0.00021129656
0.12585939	0.0093012517	0.00021746076
0.12598989	0.0089239855	0.00021200594
0.12612038	0.0089025912	0.00021335702
0.12625088	0.0088537282	0.00021201801
0.12638137	0.0086774353	0.00021146311
0.12651186	0.0087998712	0.00021334521
0.12664236	0.0091517302	0.00021353457
0.12677285	0.0087403045	0.00021210314
0.12690335	0.0089732960	0.00021476373
0.12703384	0.0085079108	0.00020908648
0.12716433	0.0090630281	0.00021392163
0.12729483	0.0087872145	0.00021059821
0.12742532	0.0088793742	0.00021233190
0.12755581	0.0089665616	0.00021205113
0.12768631	0.0090386471	0.00021217391
0.12781680	0.0093543735	0.00021530892
0.12794730	0.0089287389	0.00021241721
0.12807779	0.0088359429	0.00021086372
0.12820828	0.0086448155	0.00020980754
0.12833878	0.0087076481	0.00020917687
0.12846927	0.0089539309	0.00021263750
0.12859977	0.0089049158	0.00021197075
0.12873026	0.0092535370	0.00021361620
0.12886075	0.0090511594	0.00021306717
0.12899125	0.0088004350	0.00021195643
0.12912174	0.0089755160	0.00021150115
0.12925224	0.0085097000	0.00020802240
0.12938273	0.0088106844	0.00021006315
0.12951322	0.0088045748	0.00020951368
0.12964372	0.0089146448	0.00021077560
0.12977421	0.0088247246	0.00021033379
0.12990471	0.0090622224	0.00021216161
0.13003520	0.0090306355	0.00021111278
0.13016569	0.0087041547	0.00020850853
0.13029619	0.0090363848	0.00021091262
0.13042668	0.0092817177	0.00021160851
0.13055718	0.0088446977	0.00020939185
0.13068767	0.0089834626	0.00021104754
0.13081816	0.0091602968	0.00020969804
0.13094866	0.0088242315	0.00021002869
0.13107915	0.0090866555	0.00021037918
0.13120965	0.0087220770	0.00020837252
0.13134014	0.0085353494	0.00020705170
0.13147063	0.0090479217	0.00021021557
0.13160113	0.0088137184	0.00020904811
0.13173162	0.0089679238	0.00020899844
0.13186212	0.0089423598	0.00020904242
0.13199261	0.0087089760	0.00020903457
0.13212310	0.0089911094	0.00020915259
0.13225360	0.0090311207	0.00021018480
0.13238409	0.0088143587	0.00020926661
0.13251459	0.0088559569	0.00020737202
0.13264508	0.0087803515	0.00020840858
0.13277557	0.0088909304	0.00020868037
0.13290607	0.0087563600	0.00020815570
0.13303656	0.0091015313	0.00021024265
0.13316706	0.0085304866	0.00020564566
0.13329755	0.0088232236	0.00020817711
0.13342804	0.0086282542	0.00020772859
0.13355854	0.0089620817	0.00020830571
0.13368903	0.0087137235	0.00020746861
0.13381953	0.0091312314	0.00020858206
0.13395002	0.0089581729	0.00020871578
0.13408051	0.0089555892	0.00020899319
0.13421101	0.0087813886	0.00020719603
0.13434150	0.0089316281	0.00020773050
0.13447200	0.0087893553	0.00020643893
0.13460249	0.0088496066	0.00020579763
0.13473298	0.0093594451	0.00021035612
0.13486348	0.0090546864	0.00020814998
0.13499397	0.0092168666	0.00021011432
0.13512447	0.0090347375	0.00020917278
0.13525496	0.0089357146	0.00020607721
0.13538545	0.0087957200	0.00020621272
0.13551595	0.0091340107	0.00020760793
0.13564644	0.0088486903	0.00020695903
0.13577694	0.0089515864	0.00020751806
0.13590743	0.0090229529	0.00020578261
0.13603792	0.0089379420	0.00020708678
0.13616842	0.0084801162	0.00020356786
0.13629891	0.0088585384	0.00020540456
0.13642940	0.0092490341	0.00020860092
0.13655990	0.0090521141	0.00020665862
0.13669039	0.0090550262	0.00020724925
0.13682089	0.0090310969	0.00020685198
0.13695138	0.0086835320	0.00020390254
0.13708187	0.0087267822	0.00020512905
0.13721237	0.0086388413	0.00020500792
0.13734286	0.0087049292	0.00020400794
0.13747336	0.0086732650	0.00020503332
0.13760385	0.0089282715	0.00020463309
0.13773434	0.0086414471	0.00020501259
0.13786484	0.0091771340	0.00020834197
0.13799533	0.0089838690	0.00020542758
0.13812583	0.0084146138	0.00020135472
0.13825632	0.0085290587	0.00020184540
0.13838681	0.0086242992	0.00020342173
0.13851731	0.0090255163	0.00020568449
0.13864780	0.0088059611	0.00020478579
0.13877830	0.0088573736	0.00020446990
0.13890879	0.0082702574	0.00020062117
0.13903928	0.0089767390	0.00020422931
0.13916978	0.0089833579	0.00020563343
0.13930027	0.0087806135	0.00020510409
0.13943077	0.0089730026	0.00020568298
0.13956126	0.0090441388	0.00020670481
0.13969175	0.0090524415	0.00020522228
0.13982225	0.0090735101	0.00020548293
0.13995274	0.0090898872	0.00020627426
0.14008324	0.0088104350	0.00020395027
0.14021373	0.0090706919	0.00020570735
0.14034422	0.0092075845	0.00020498658
0.14047472	0.0087893578	0.00020409657
0.14060521	0.0088960272	0.00020414839
0.14073571	0.0089727649	0.00020392863
0.14086620	0.0085616215	0.00020105434
0.14099669	0.0088608384	0.00020319573
0.14112719	0.0091361448	0.00020360700
0.14125768	0.0089475922	0.00020451065
0.14138818	0.0088552104	0.00020295665
0.14151867	0.0087901486	0.00020293749
0.14164916	0.0088336668	0.00020444533
0.14177966	0.0089852922	0.00020306574
0.14191015	0.0089816878	0.00020274382
0.14204065	0.0088278124	0.00020243128
0.14217114	0.0087353568	0.00020096653
0.14230163	0.0089193205	0.00020354511
0.14243213	0.0085417771	0.00019937474
0.14256262	0.0085452441	0.00019914523
0.14269312	0.0090513590	0.00020447406
0.14282361	0.0089778351	0.00020220637
0.14295410	0.0087870245	0.00020225945
0.14308460	0.0091260413	0.00020324405
0.14321509	0.0085194284	0.00019915518
0.14334559	0.0090029054	0.00020300589
0.14347608	0.0086929217	0.00020004690
0.14360657	0.0086592203	0.00019976942
0.14373707	0.0089867417	0.00020212245
0.14386756	0.0092297168	0.00020302865
0.14399806	0.0091884759	0.00020286384
0.14412855	0.0090201353	0.00020171949
0.14425904	0.0090437532	0.00020295593
0.14438954	0.0088929178	0.00020265884
0.14452003	0.0088521496	0.00019955589
0.14465053	0.0091556055	0.00020227931
0.14478102	0.0086563428	0.00020033803
0.14491151	0.0085383250	0.00019783070
0.14504201	0.0092315934	0.00020422891
0.14517250	0.0090927981	0.00020237308
0.14530299	0.0088432034	0.00020111283
0.14543349	0.0086572700	0.00020084393
0.14556398	0.0086522877	0.00019880440
0.14569448	0.0088780138	0.00020056288
0.14582497	0.0086618286	0.00019977859
0.14595546	0.0087196693	0.00020013773
0.14608596	0.0087809302	0.00019860704
0.14621645	0.0085879777	0.00019812182
0.14634695	0.0089181775	0.00020180917
0.14647744	0.0088448706	0.00020088723
0.14660793	0.0086549544	0.00019837642
0.14673843	0.0086850741	0.00019924754
0.14686892	0.0088705000	0.00019965113
0.14699942	0.0085037956	0.00019738054
0.14712991	0.0087253633	0.00019822326
0.14726040	0.0090233094	0.00020039048
0.14739090	0.0085496474	0.00019742741
0.14752139	0.0087811775	0.00019860148
0.14765189	0.0089675477	0.00019970746
0.14778238	0.0085067673	0.00019734157
0.14791287	0.0087277027	0.00019838018
0.14804337	0.0090309885	0.00020077446
0.14817386	0.0085857620	0.00019705027
0.14830436	0.0090609410	0.00019963809
0.14843485	0.0091738864	0.00020068604
0.14856534	0.0087885158	0.00019712373
0.14869584	0.0086904489	0.00019777646
0.14882633	0.0086817073	0.00019849006
0.14895683	0.0088140981	0.00019854793
0.14908732	0.0087546810	0.00019760772
0.14921781	0.0088957993	0.00019925284
0.14934831	0.0088590335	0.00019804324
0.14947880	0.0087086810	0.00019909716
0.14960930	0.0088240771	0.00019775943
0.14973979	0.0087614388	0.00019803174
0.14987028	0.0090099368	0.00020059982
0.15000078	0.0091327899	0.00020019524
0.15013127	0.0087844045	0.00019715233
0.15026177	0.0089680709	0.00019882364
0.15039226	0.0084829371	0.00019462803
0.15052275	0.0088472133	0.00019834315
0.15065325	0.0088564541	0.00019777097
0.15078374	0.0091597911	0.00020061023
0.15091424	0.0086362686	0.00019705003
0.15104473	0.0088093846	0.00019655397
0.15117522	0.0090140221	0.00019804191
0.15130572	0.0090875214	0.00019868871
0.15143621	0.0089367968	0.00019807107
0.15156671	0.0089414129	0.00019894490
0.15169720	0.0087428540	0.00019570226
0.15182769	0.0085861872	0.00019560214
0.15195819	0.0090105969	0.00019884481
0.15208868	0.0086369290	0.00019539850
0.15221918	0.0089295623	0.00019725463
0.15234967	0.0087850383	0.00019650901
0.15248016	0.0088257690	0.00019630183
0.15261066	0.0091047279	0.00019805612
0.15274115	0.0089802701	0.00019767826
0.15287165	0.0086283223	0.00019553682
0.15300214	0.0087193990	0.00019530987
0.15313263	0.0085368917	0.00019402857
0.15326313	0.0089838551	0.00019775315
0.15339362	0.0087693670	0.00019634576
0.15352412	0.0089946660	0.00019655595
0.15365461	0.0089402497	0.00019764723
0.15378510	0.0086209378	0.00019452058
0.15391560	0.0093966264	0.00019840192
0.15404609	0.0087892000	0.00019664653
0.15417658	0.0086919344	0.00019491354
0.15430708	0.0086332886	0.00019501449
0.15443757	0.0092537686	0.00019785245
0.15456807	0.0088634504	0.00019553809
0.15469856	0.0087240270	0.00019447845
0.15482905	0.0089135917	0.00019655173
0.15495955	0.0087458995	0.00019539066
0.15509004	0.0089683402	0.00019663003
0.15522054	0.0089840910	0.00019661516
0.15535103	0.0086378505	0.00019473275
0.15548152	0.0087283633	0.00019429766
0.15561202	0.0086933147	0.00019469509
0.15574251	0.0090538900	0.00019814498
0.15587301	0.0086721302	0.00019485476
0.15600350	0.0089187640	0.00019601383
0.15613399	0.0088972759	0.00019574787
0.15626449	0.0086224100	0.00019383833
0.15639498	0.0085189069	0.00019322379
0.15652548	0.0089011821	0.00019625093
0.15665597	0.0088430319	0.00019540157
0.15678646	0.0086272069	0.00019300820
0.15691696	0.0086899343	0.00019341971
0.15704745	0.0091539900	0.00019623511
0.15717795	0.0086719718	0.00019276624
0.15730844	0.0090249330	0.00019589688
0.15743893	0.0087387902	0.00019391819
0.15756943	0.0087788580	0.00019314123
0.15769992	0.0089250149	0.00019425263
0.15783042	0.0087282583	0.00019399896
0.15796091	0.0088870249	0.00019427144
0.15809140	0.0089818645	0.00019585430
0.15822190	0.0089464139	0.00019416077
0.15835239	0.0088456921	0.00019354627
0.15848289	0.0085340517	0.00019228165
0.15861338	0.0089168526	0.00019400226
0.15874387	0.0090421990	0.00019560392
0.15887437	0.0086962319	0.00019254811
0.15900486	0.0085731613	0.00019207108
0.15913536	0.0085691021	0.00019170079
0.15926585	0.0088812531	0.00019352376
0.15939634	0.0091977031	0.00019515727
0.15952684	0.0089397982	0.00019423628
0.15965733	0.0087336321	0.00019137025
0.15978783	0.0087130623	0.00019299086
0.15991832	0.0089226290	0.00019313718
0.16004881	0.0090321440	0.00019388175
0.16017931	0.0087108585	0.00019279866
0.16030980	0.0090466479	0.00019389647
0.16044030	0.0086521930	0.00019253092
0.16057079	0.0087929085	0.00019238650
0.16070128	0.0085982493	0.00019245428
0.16083178	0.0084864147	0.00019139574
0.16096227	0.0090682599	0.00019429492
0.16109277	0.0090408040	0.00019397393
0.16122326	0.0085452893	0.00019076207
0.16135375	0.0086972050	0.00019157448
0.16148425	0.0089188352	0.00019466340
0.16161474	0.0090320091	0.00019316703
0.16174524	0.0085967623	0.00019049171
0.16187573	0.0085542496	0.00019172578
0.16200622	0.0087658871	0.00019033080
0.16213672	0.0088660289	0.00019234157
0.16226721	0.0089726494	0.00019133770
0.16239771	0.0084445919	0.00018925834
0.16252820	0.0085899061	0.00019018649
0.16265869	0.0086277017	0.00018984481
0.16278919	0.0083705420	0.00018921892
0.16291968	0.0088819220	0.00019264423
0.16305018	0.0088542553	0.00019173124
0.16318067	0.0086207005	0.00018929901
0.16331116	0.0085446663	0.00018930087
0.16344166	0.0086741054	0.00019022612
0.16357215	0.0088526820	0.00019214187
0.16370264	0.0089455295	0.00019134314
0.16383314	0.0087595547	0.00019125100
0.16396363	0.0087493669	0.00019128138
0.16409413	0.0087765616	0.00019067644
0.16422462	0.0085240578	0.00018893736
0.16435511	0.0090863904	0.00019189818
0.16448561	0.0088761514	0.00019135324
0.16461610	0.0089945411	0.00019208018
0.16474660	0.0090069893	0.00018998149
0.16487709	0.0088734319	0.00019159956
0.16500758	0.0083849640	0.00018738070
0.16513808	0.0087013789	0.00018999639
0.16526857	0.0087272694	0.00019043673
0.16539907	0.0087179449	0.00018888449
0.16552956	0.0088307765	0.00019037264
0.16566005	0.0089859937	0.00019261124
0.16579055	0.0085173869	0.00018852741
0.16592104	0.0087355086	0.00019075792
0.16605154	0.0087488829	0.00018899301
0.16618203	0.0088684439	0.00019177205
0.16631252	0.0090201372	0.00019229478
0.16644302	0.0086948374	0.00018808122
0.16657351	0.0087523768	0.00019015314
0.16670401	0.0085283920	0.00018916226
0.16683450	0.0088085090	0.00018811523
0.16696499	0.0085031400	0.00018859493
0.16709549	0.0085241002	0.00018785693
0.16722598	0.0088078757	0.00019041608
0.16735648	0.0089455324	0.00019190368
0.16748697	0.0086718840	0.00018838501
0.16761746	0.0088721326	0.00018970641
0.16774796	0.0086651031	0.00018919905
0.16787845	0.0086499453	0.00018881736
0.16800895	0.0088363154	0.00018927333
0.16813944	0.0088046598	0.00018882428
0.16826993	0.0085885942	0.00018774866
0.16840043	0.0088417830	0.00018893203
0.16853092	0.0087453328	0.00018786149
0.16866142	0.0086380206	0.00018802859
0.16879191	0.0087939063	0.00019043103
0.16892240	0.0086765204	0.00018689855
0.16905290	0.0091606111	0.00019084492
0.16918339	0.0087533889	0.00018840809
0.16931389	0.0090954278	0.00019076016
0.16944438	0.0085315366	0.00018758992
0.16957487	0.0087334236	0.00018725176
0.16970537	0.0084004918	0.00018660565
0.16983586	0.0088435213	0.00018835159
0.16996636	0.0087206835	0.00018815260
0.17009685	0.0087911766	0.00018834839
0.17022734	0.0092076194	0.00019033606
0.17035784	0.0089772413	0.00018842107
0.17048833	0.0085764567	0.00018619671
0.17061883	0.0088889392	0.00018898046
0.17074932	0.0087092849	0.00018763918
0.17087981	0.0085421376	0.00018708586
0.17101031	0.0084608915	0.00018501240
0.17114080	0.0087884864	0.00018736637
0.17127130	0.0090148400	0.00018906110
0.17140179	0.0088478968	0.00018821282
0.17153228	0.0088328405	0.00018677387
0.17166278	0.0086893000	0.00018690879
0.17179327	0.0084710391	0.00018579268
0.17192377	0.0088186094	0.00018715817
0.17205426	0.0088190620	0.00018737360
0.17218475	0.0085040240	0.00018688589
0.17231525	0.0087639951	0.00018651094
0.17244574	0.0086901036	0.00018662986
0.17257623	0.0087075457	0.00018594076
0.17270673	0.0083224992	0.00018525841
0.17283722	0.0091281580	0.00019090701
0.17296772	0.0087968424	0.00018713437
0.17309821	0.0089225437	0.00018789886
0.17322870	0.0088394061	0.00018592461
0.17335920	0.0085602408	0.00018546666
0.17348969	0.0086968534	0.00018697299
0.17362019	0.0086082133	0.00018550256
0.17375068	0.0087834537	0.00018675114
0.17388117	0.0088648549	0.00018700395
0.17401167	0.0087653838	0.00018602971
0.17414216	0.0088148837	0.00018633882
0.17427266	0.0087160114	0.00018555675
0.17440315	0.0085320167	0.00018544326
0.17453364	0.0085098326	0.00018527635
0.17466414	0.0086837360	0.00018497373
0.17479463	0.0089099795	0.00018711391
0.17492513	0.0085472552	0.00018536988
0.17505562	0.0085605860	0.00018498472
0.17518611	0.0084380406	0.00018474237
0.17531661	0.0085501126	0.00018416074
0.17544710	0.0087723651	0.00018575505
0.17557760	0.0090188336	0.00018722577
0.17570809	0.0089039294	0.00018631454
0.17583858	0.0086691565	0.00018570132
0.17596908	0.0086490701	0.00018519162
0.17609957	0.0083714054	0.00018304188
0.17623007	0.0090768543	0.00018774249
0.17636056	0.0084927712	0.00018418206
0.17649105	0.0085695781	0.00018483864
0.17662155	0.0088244188	0.00018634957
0.17675204	0.0090161137	0.00018502204
0.17688254	0.0087628663	0.00018635015
0.17701303	0.0087517383	0.00018425305
0.17714352	0.0086189540	0.00018427903
0.17727402	0.0088638246	0.00018534379
0.17740451	0.0085626012	0.00018363779
0.17753501	0.0083697167	0.00018286221
0.17766550	0.0083391422	0.00018348857
0.17779599	0.0087346874	0.00018362066
0.17792649	0.0087129192	0.00018551643
0.17805698	0.0087453892	0.00018378466
0.17818748	0.0083571538	0.00018292864
0.17831797	0.0084059129	0.00018449800
0.17844846	0.0085092423	0.00018291857
0.17857896	0.0085976044	0.00018372822
0.17870945	0.0087895175	0.00018469804
0.17883995	0.0086871783	0.00018360881
0.17897044	0.0086338396	0.00018350931
0.17910093	0.0087429075	0.00018374791
0.17923143	0.0086936404	0.00018299179
0.17936192	0.0085358670	0.00018306443
0.17949242	0.0086010204	0.00018170339
0.17962291	0.0085783773	0.00018238265
0.17975340	0.0085881168	0.00018219560
0.17988390	0.0086462883	0.00018301114
0.18001439	0.0088079277	0.00018453047
0.18014489	0.0087233888	0.00018316829
0.18027538	0.0086981255	0.00018299481
0.18040587	0.0087092353	0.00018405820
0.18053637	0.0087486813	0.00018230995
0.18066686	0.0086669602	0.00018428847
0.18079736	0.0086922378	0.00018174880
0.18092785	0.0089930532	0.00018492245
0.18105834	0.0088705190	0.00018376486
0.18118884	0.0084031533	0.00017972958
0.18131933	0.0086874427	0.00018307225
0.18144982	0.0088685878	0.00018360138
0.18158032	0.0085268144	0.00018331507
0.18171081	0.0086303036	0.00018730582
0.18184131	0.0083133604	0.00018598060
0.18197180	0.0090232811	0.00019167527
0.18210229	0.0087545274	0.00019150640
0.18223279	0.0087382333	0.00019154388
0.18236328	0.0085211601	0.00019178535
0.18249378	0.0088455258	0.00019320476
0.18262427	0.0086004314	0.00019308820
0.18275476	0.0089626578	0.00019727405
0.18288526	0.0086506278	0.00019316343
0.18301575	0.0086127608	0.00019453370
0.18314625	0.0084847490	0.00019504257
0.18327674	0.0086709602	0.00019591381
0.18340723	0.0085415416	0.00019733767
0.18353773	0.0085149498	0.00019558170
0.18366822	0.0085715805	0.00019734111
0.18379872	0.0084682962	0.00019781261
0.18392921	0.0086088615	0.00019770640
0.18405970	0.0084813691	0.00019863201
0.18419020	0.0087864416	0.00020203341
0.18432069	0.0088359013	0.00019968830
0.18445119	0.0083967840	0.00020051402
0.18458168	0.0087309540	0.00020040947
0.18471217	0.0087384643	0.00020242427
0.18484267	0.0087304620	0.00020313052
0.18497316	0.0084768425	0.00020123273
0.18510366	0.0086880925	0.00020389797
0.18523415	0.0082586438	0.00020070017
0.18536464	0.0084655389	0.00020278194
0.18549514	0.0085368622	0.00020305916
0.18562563	0.0083174888	0.00020154299
0.18575613	0.0082584392	0.00020262061
0.18588662	0.0087525678	0.00020727502
0.18601711	0.0085384537	0.00020255158
0.18614761	0.0085650505	0.00020460733
0.18627810	0.0087317461	0.00020698302
0.18640860	0.0087678142	0.00020773816
0.18653909	0.0082475498	0.00020171385
0.18666958	0.0086584013	0.00019951894
0.18680008	0.0085829612	0.00019789573
0.18693057	0.0085564694	0.00019855459
0.18706107	0.0085393265	0.00019659560
0.18719156	0.0085770696	0.00019837804
0.18732205	0.0086192067	0.00019575552
0.18745255	0.0086979722	0.00019509355
0.18758304	0.0089338522	0.00019664464
0.18771354	0.0086796634	0.00019261627
0.18784403	0.0086331573	0.00019372610
0.18797452	0.0085540286	0.00019321557
0.18810502	0.0083203938	0.00019038680
0.18823551	0.0088815246	0.00019400572
0.18836601	0.0085222381	0.00019060985
0.18849650	0.0085363132	0.00019061042
0.18862699	0.0083707151	0.00018997593
0.18875749	0.0084738864	0.00018807843
0.18888798	0.0085625023	0.00018951068
0.18901848	0.0090150088	0.00019130554
0.18914897	0.0085042246	0.00018842138
0.18927946	0.0087300722	0.00018987990
0.18940996	0.0087136715	0.00018896912
0.18954045	0.0089348007	0.00018854939
0.18967095	0.0086765866	0.00018841793
0.18980144	0.0085247234	0.00018663573
0.18993193	0.0084784169	0.00018649427
0.19006243	0.0084587396	0.00018452942
0.19019292	0.0089669968	0.00018863135
0.19032342	0.0085788871	0.00018476665
0.19045391	0.0085583592	0.00018407397
0.19058440	0.0085713013	0.00018570699
0.19071490	0.0086635108	0.00018586804
0.19084539	0.0086763229	0.00018478399
0.19097588	0.0086693769	0.00018479545
0.19110638	0.0085506791	0.00018283273
0.19123687	0.0086901029	0.00018429133
0.19136737	0.0086522131	0.00018529343
0.19149786	0.0086092303	0.00018337843
0.19162835	0.0089339494	0.00018599204
0.19175885	0.0085743781	0.00018179756
0.19188934	0.0084775693	0.00018198993
0.19201984	0.0084404913	0.00018131501
0.19215033	0.0085790675	0.00018244519
0.19228082	0.0085933622	0.00018215715
0.19241132	0.0085350096	0.00018222115
0.19254181	0.0083199724	0.00017936105
0.19267231	0.0087474210	0.00018298839
0.19280280	0.0088965395	0.00018410729
0.19293329	0.0086192933	0.00018170228
0.19306379	0.0085897886	0.00018250751
0.19319428	0.0082923513	0.00017886008
0.19332478	0.0087282407	0.00018218905
0.19345527	0.0086452755	0.00018232075
0.19358576	0.0086998907	0.00018257451
0.19371626	0.0083909229	0.00018096513
0.19384675	0.0085460748	0.00018098508
0.19397725	0.0086973793	0.00018184915
0.19410774	0.0089033006	0.00018352204
0.19423823	0.0087885412	0.00018222685
0.19436873	0.0089129464	0.00018314521
0.19449922	0.0087137266	0.00018015036
0.19462972	0.0086102002	0.00018190444
0.19476021	0.0088758423	0.00018306754
0.19489070	0.0087623795	0.00018082435
0.19502120	0.0085315591	0.00018023931
0.19515169	0.0086459623	0.00018127504
0.19528219	0.0086259676	0.00018031783
0.19541268	0.0083775536	0.00018000994
0.19554317	0.0085943669	0.00017996047
0.19567367	0.0086460223	0.00018113351
0.19580416	0.0088163534	0.00018218942
0.19593466	0.0084501008	0.00017784694
0.19606515	0.0084918899	0.00017975139
0.19619564	0.0083534599	0.00017886706
0.19632614	0.0086595960	0.00017910842
0.19645663	0.0088703787	0.00018170355
0.19658713	0.0087323763	0.00017880541
0.19671762	0.0086894295	0.00017992712
0.19684811	0.0084954761	0.00017951820
0.19697861	0.0085018049	0.00017822604
0.19710910	0.0085961438	0.00017981062
0.19723960	0.0087079235	0.00017902828
0.19737009	0.0084686722	0.00017769484
0.19750058	0.0084813251	0.00017867717
0.19763108	0.0086175305	0.00017882872
0.19776157	0.0084257061	0.00017949680
0.19789207	0.0085787350	0.00017923139
0.19802256	0.0085504751	0.00017817502
0.19815305	0.0086993097	0.00017919352
0.19828355	0.0086273678	0.00017889118
0.19841404	0.0083776527	0.00017817098
0.19854454	0.0088833046	0.00018075918
0.19867503	0.0086935362	0.00017918351
0.19880552	0.0084665070	0.00017888385
0.19893602	0.0090238130	0.00018064672
0.19906651	0.0083635188	0.00017669737
0.19919701	0.0085522780	0.00017840448
0.19932750	0.0086088068	0.00017869772
0.19945799	0.0086263352	0.00017864957
0.19958849	0.0088014549	0.00018036210
0.19971898	0.0083752113	0.00017724349
0.19984947	0.0083559486	0.00017693880
0.19997997	0.0083283773	0.00017782808
0.20011046	0.0086393700	0.00017863846
0.20024096	0.0083522393	0.00017686328
0.20037145	0.0085645694	0.00017719314
0.20050194	0.0087705777	0.00017944070
0.20063244	0.0085032838	0.00017735064
0.20076293	0.0086177684	0.00017897123
0.20089343	0.0087221308	0.00017880611
0.20102392	0.0086161100	0.00017728132
0.20115441	0.0088019366	0.00017832294
0.20128491	0.0083756783	0.00017711189
0.20141540	0.0088000558	0.00017798926
0.20154590	0.0086654044	0.00017854279
0.20167639	0.0085588249	0.00017645932
0.20180688	0.0085419257	0.00017681957
0.20193738	0.0083794558	0.00017665671
0.20206787	0.0085149237	0.00017678599
0.20219837	0.0082707334	0.00017477657
0.20232886	0.0087330849	0.00017781611
0.20245935	0.0084169713	0.00017525357
0.20258985	0.0085110072	0.00017668659
0.20272034	0.0086040545	0.00017756188
0.20285084	0.0084549225	0.00017657167
0.20298133	0.0082143215	0.00017491873
0.20311182	0.0083870761	0.00017497102
0.20324232	0.0085596875	0.00017655156
0.20337281	0.0083874442	0.00017543967
0.20350331	0.0087455439	0.00017638866
0.20363380	0.0086270668	0.00017622112
0.20376429	0.0087265453	0.00017622447
0.20389479	0.0084084778	0.00017517101
0.20402528	0.0085115605	0.00017592327
0.20415578	0.0087217603	0.00017668002
0.20428627	0.0085916166	0.00017643925
0.20441676	0.0083817330	0.00017421448
0.20454726	0.0083607338	0.00017362388
0.20467775	0.0082900245	0.00017435828
0.20480825	0.0084846751	0.00017433469
0.20493874	0.0082437605	0.00017461468
0.20506923	0.0085136165	0.00017573529
0.20519973	0.0083725414	0.00017396550
0.20533022	0.0087424481	0.00017711406
0.20546072	0.0084827649	0.00017464427
0.20559121	0.0084877828	0.00017489366
0.20572170	0.0084275014	0.00017340223
0.20585220	0.0084574241	0.00017346754
0.20598269	0.0087516116	0.00017637729
0.20611319	0.0087031690	0.00017558214
0.20624368	0.0083832191	0.00017362549
0.20637417	0.0085286273	0.00017558452
0.20650467	0.0083993930	0.00017330254
0.20663516	0.0087055926	0.00017551764
0.20676566	0.0085837999	0.00017495296
0.20689615	0.0085315088	0.00017442756
0.20702664	0.0082587644	0.00017337626
0.20715714	0.0086925448	0.00017539799
0.20728763	0.0086344969	0.00017437184
0.20741813	0.0086092650	0.00017497822
0.20754862	0.0085626157	0.00017425174
0.20767911	0.0084187064	0.00017383251
0.20780961	0.0085431383	0.00017414542
0.20794010	0.0084170598	0.00017254989
0.20807060	0.0085957815	0.00017467787
0.20820109	0.0083782488	0.00017288311
0.20833158	0.0085384631	0.00017441474
0.20846208	0.0083984631	0.00017411629
0.20859257	0.0085616157	0.00017318082
0.20872306	0.0085672366	0.00017388965
0.20885356	0.0085161052	0.00017395832
0.20898405	0.0087798556	0.00017426643
0.20911455	0.0087271089	0.00017584524
0.20924504	0.0086856158	0.00017504467
0.20937553	0.0083101308	0.00017254638
0.20950603	0.0084413959	0.00017375846
0.20963652	0.0084040374	0.00017166883
0.20976702	0.0085579470	0.00017442167
0.20989751	0.0084430181	0.00017349488
0.21002800	0.0087044203	0.00017427956
0.21015850	0.0083393911	0.00017288187
0.21028899	0.0085100512	0.00017236450
0.21041949	0.0083943753	0.00017346399
0.21054998	0.0085478794	0.00017358890
0.21068047	0.0088354134	0.00017521097
0.21081097	0.0082877358	0.00017101668
0.21094146	0.0084674512	0.00017210485
0.21107196	0.0083918393	0.00017304957
0.21120245	0.0085691905	0.00017366314
0.21133294	0.0083504287	0.00017169206
0.21146344	0.0084121309	0.00017263271
0.21159393	0.0086058279	0.00017312952
0.21172443	0.0080844710	0.00017056356
0.21185492	0.0082922928	0.00017207120
0.21198541	0.0084286503	0.00017241109
0.21211591	0.0084423901	0.00017272418
0.21224640	0.0084037944	0.00017290089
0.21237690	0.0084923127	0.00017210420
0.21250739	0.0087792666	0.00017354836
0.21263788	0.0089213769	0.00017435988
0.21276838	0.0084110841	0.00017222852
0.21289887	0.0088670852	0.00017396007
0.21302937	0.0085602612	0.00017124296
0.21315986	0.0083106403	0.00017194341
0.21329035	0.0085320770	0.00017233440
0.21342085	0.0085630270	0.00017313437
0.21355134	0.0084533846	0.00017124108
0.21368184	0.0082897735	0.00017087190
0.21381233	0.0085153735	0.00017228674
0.21394282	0.0083323072	0.00017154316
0.21407332	0.0083974629	0.00017025785
0.21420381	0.0085630687	0.00017219117
0.21433431	0.0083268280	0.00017036491
0.21446480	0.0083879430	0.00017116729
0.21459529	0.0086632196	0.00017339889
0.21472579	0.0084785152	0.00017136000
0.21485628	0.0084821471	0.00017163974
0.21498678	0.0083031012	0.00017112949
0.21511727	0.0083966481	0.00016985992
0.21524776	0.0087291130	0.00017272084
0.21537826	0.0086887645	0.00017244876
0.21550875	0.0083504822	0.00017031280
0.21563925	0.0083836077	0.00017210696
0.21576974	0.0087892649	0.00017261480
0.21590023	0.0086458648	0.00017210359
0.21603073	0.0086314160	0.00017234207
0.21616122	0.0083768809	0.00016984462
0.21629172	0.0082559702	0.00017037591
0.21642221	0.0086098259	0.00017187476
0.21655270	0.0088366986	0.00017238752
0.21668320	0.0084923259	0.00017163044
0.21681369	0.0086549204	0.00017065755
0.21694419	0.0086023178	0.00017133874
0.21707468	0.0085264828	0.00017115465
0.21720517	0.0085611971	0.00017074882
0.21733567	0.0087051354	0.00017089924
0.21746616	0.0085487188	0.00017050486
0.21759665	0.0085141490	0.00017141346
0.21772715	0.0085528113	0.00017129086
0.21785764	0.0088613443	0.00017208961
0.21798814	0.0084053626	0.00016998294
0.21811863	0.0083075937	0.00016932116
0.21824912	0.0087800399	0.00017259180
0.21837962	0.0085569292	0.00017060078
0.21851011	0.0082752665	0.00016815727
0.21864061	0.0084991846	0.00017062669
0.21877110	0.0084955207	0.00017072270
0.21890159	0.0084445879	0.00017023387
0.21903209	0.0084031762	0.00017056271
0.21916258	0.0083456318	0.00016896293
0.21929308	0.0085215763	0.00017039904
0.21942357	0.0085251093	0.00017036038
0.21955406	0.0090276025	0.00017172930
0.21968456	0.0087409069	0.00017222441
0.21981505	0.0084805669	0.00016935100
0.21994555	0.0084250061	0.00016896868
0.22007604	0.0086154768	0.00017075068
0.22020653	0.0084809223	0.00016931758
0.22033703	0.0083239414	0.00016836102
0.22046752	0.0084212533	0.00017014762
0.22059802	0.0084115134	0.00016779395
0.22072851	0.0086317178	0.00016986825
0.22085900	0.0084395081	0.00016844296
0.22098950	0.0084390444	0.00016825041
0.22111999	0.0085216363	0.00016919284
0.22125049	0.0083766167	0.00016811552
0.22138098	0.0087858527	0.00017074396
0.22151147	0.0083924573	0.00016801200
0.22164197	0.0083594513	0.00016840098
0.22177246	0.0085860251	0.00016935028
0.22190296	0.0085857296	0.00016936039
0.22203345	0.0083837059	0.00016852911
0.22216394	0.0085669542	0.00017004958
0.22229444	0.0084831929	0.00016747972
0.22242493	0.0084549174	0.00016804910
0.22255543	0.0086713405	0.00016965203
0.22268592	0.0086838813	0.00016989513
0.22281641	0.0088328634	0.00017041248
0.22294691	0.0085929614	0.00016907659
0.22307740	0.0086110094	0.00016960297
0.22320790	0.0085167509	0.00016849038
0.22333839	0.0086486886	0.00016920063
0.22346888	0.0082790173	0.00016770116
0.22359938	0.0084322476	0.00016784028
0.22372987	0.0081449991	0.00016720817
0.22386037	0.0083752374	0.00016852556
0.22399086	0.0082999734	0.00016654198
0.22412135	0.0084043133	0.00016766175
0.22425185	0.0084383689	0.00016815561
0.22438234	0.0085348666	0.00016833901
0.22451284	0.0082872172	0.00016750821
0.22464333	0.0081006619	0.00016578203
0.22477382	0.0079603825	0.00016598027
0.22490432	0.0083691135	0.00016778955
0.22503481	0.0084970938	0.00016735161
0.22516531	0.0086359260	0.00016901118
0.22529580	0.0082552396	0.00016618827
0.22542629	0.0083500208	0.00016722404
0.22555679	0.0085443228	0.00016815068
0.22568728	0.0082452672	0.00016565928
0.22581778	0.0084874995	0.00016847368
0.22594827	0.0082760125	0.00016769293
0.22607876	0.0084580133	0.00016736731
0.22620926	0.0083033775	0.00016741379
0.22633975	0.0082861860	0.00016596260
0.22647025	0.0086930613	0.00016943925
0.22660074	0.0084006821	0.00016742455
0.22673123	0.0082959851	0.00016612469
0.22686173	0.0083606630	0.00016743605
0.22699222	0.0084702943	0.00016735563
0.22712271	0.0084991388	0.00016763274
0.22725321	0.0086058475	0.00016837603
0.22738370	0.0082438040	0.00016576114
0.22751420	0.0084859963	0.00016697825
0.22764469	0.0083200419	0.00016670140
0.22777518	0.0084856418	0.00016625017
0.22790568	0.0084848383	0.00016751788
0.22803617	0.0084412103	0.00016655303
0.22816667	0.0085251966	0.00016712434
0.22829716	0.0087135865	0.00016771935
0.22842765	0.0084021689	0.00016603293
0.22855815	0.0085778442	0.00016726039
0.22868864	0.0085227483	0.00016663186
0.22881914	0.0085344408	0.00016647751
0.22894963	0.0081178454	0.00016536141
0.22908012	0.0083597968	0.00016589874
0.22921062	0.0085169425	0.00016681801
0.22934111	0.0085947864	0.00016770289
0.22947161	0.0084966690	0.00016721599
0.22960210	0.0085757654	0.00016654466
0.22973259	0.0084650814	0.00016622587
0.22986309	0.0084319956	0.00016569680
0.22999358	0.0083416363	0.00016644492
0.23012408	0.0080006640	0.00016320912
0.23025457	0.0083369581	0.00016566109
0.23038506	0.0083817081	0.00016528788
0.23051556	0.0084707062	0.00016585459
0.23064605	0.0081329946	0.00016452257
0.23077655	0.0082661885	0.00016715471
0.23090704	0.0082437286	0.00016913702
0.23103753	0.0082867489	0.00017029670
0.23116803	0.0083368061	0.00017067707
0.23129852	0.0084148886	0.00017242669
0.23142902	0.0084752509	0.00017413958
0.23155951	0.0085373819	0.00017521984
0.23169000	0.0083994817	0.00017394583
0.23182050	0.0084110311	0.00017518481
0.23195099	0.0083539444	0.00017622253
0.23208149	0.0083227359	0.00017592969
0.23221198	0.0082034506	0.00017464042
0.23234247	0.0086365765	0.00017848034
0.23247297	0.0083484713	0.00017755914
0.23260346	0.0084312917	0.00017841211
0.23273396	0.0083936712	0.00017854591
0.23286445	0.0087038209	0.00018010586
0.23299494	0.0086151344	0.00018032796
0.23312544	0.0084449342	0.00018054209
0.23325593	0.0084935397	0.00018056391
0.23338643	0.0083755935	0.00018019736
0.23351692	0.0082872929	0.00017971165
0.23364741	0.0084147512	0.00017947014
0.23377791	0.0084618093	0.00018112728
0.23390840	0.0085764509	0.00018017408
0.23403890	0.0083206358	0.00017842542
0.23416939	0.0084024124	0.00017978200
0.23429988	0.0083496743	0.00017917442
0.23443038	0.0082311999	0.00018040129
0.23456087	0.0085948257	0.00018107167
0.23469137	0.0083852165	0.00018070792
0.23482186	0.0083611731	0.00018054105
0.23495235	0.0084619681	0.00018069181
0.23508285	0.0086483962	0.00018172043
0.23521334	0.0082623829	0.00017994717
0.23534384	0.0083171527	0.00018028205
0.23547433	0.0083689700	0.00018167921
0.23560482	0.0083442008	0.00018023705
0.23573532	0.0081424923	0.00018028569
0.23586581	0.0085751963	0.00018216661
0.23599630	0.0083022086	0.00018062165
0.23612680	0.0083267584	0.00018225849
0.23625729	0.0087099238	0.00018285947
0.23638779	0.0083771734	0.00018237854
0.23651828	0.0083680985	0.00018195030
0.23664877	0.0084629265	0.00018271867
0.23677927	0.0081643792	0.00018128754
0.23690976	0.0084405566	0.00018207611
0.23704026	0.0084884670	0.00018343741
0.23717075	0.0085530685	0.00018398554
0.23730124	0.0085984987	0.00018299000
0.23743174	0.0081849933	0.00018290762
0.23756223	0.0085908991	0.00018369016
0.23769273	0.0088845675	0.00018478927
0.23782322	0.0081629171	0.00018184989
0.23795371	0.0083169839	0.00018201781
0.23808421	0.0084080745	0.00018439653
0.23821470	0.0083065923	0.00018273973
0.23834520	0.0082443022	0.00018257077
0.23847569	0.0083627035	0.00018326902
0.23860618	0.0079098464	0.00018085023
0.23873668	0.0086316724	0.00018611168
0.23886717	0.0083268266	0.00018347633
0.23899767	0.0085795621	0.00018328845
0.23912816	0.0084932198	0.00018453211
0.23925865	0.0083263983	0.00018390446
0.23938915	0.0085986496	0.00018467359
0.23951964	0.0085302762	0.00018454494
0.23965014	0.0085411653	0.00018576301
0.23978063	0.0088472864	0.00018707731
0.23991112	0.0085934471	0.00018654377
0.24004162	0.0082539652	0.00018265636
0.24017211	0.0083368737	0.00018435351
0.24030261	0.0084027268	0.00018395400
0.24043310	0.0083433990	0.00018440396
0.24056359	0.0084830394	0.00018584426
0.24069409	0.0081713519	0.00018203291
0.24082458	0.0086284240	0.00018654159
0.24095508	0.0085263495	0.00018695044
0.24108557	0.0086023616	0.00018556650
0.24121606	0.0083498890	0.00018519165
0.24134656	0.0084132197	0.00018491434
0.24147705	0.0084901117	0.00018570075
0.24160755	0.0082883958	0.00018538311
0.24173804	0.0084761281	0.00018571089
0.24186853	0.0084727190	0.00018705669
0.24199903	0.0085728378	0.00018600165
0.24212952	0.0083246752	0.00018462270
0.24226002	0.0086134264	0.00018677643
0.24239051	0.0081055672	0.00018365036
0.24252100	0.0087861816	0.00018743408
0.24265150	0.0085970886	0.00018717861
0.24278199	0.0087019200	0.00018716528
0.24291249	0.0086491115	0.00018788470
0.24304298	0.0083571134	0.00018617090
0.24317347	0.0084313796	0.00018627132
0.24330397	0.0085592277	0.00018763072
0.24343446	0.0085196221	0.00018682029
0.24356496	0.0089105248	0.00018916161
0.24369545	0.0083015087	0.00018630894
0.24382594	0.0084206155	0.00018562921
0.24395644	0.0084714580	0.00018764120
0.24408693	0.0083513672	0.00018659823
0.24421743	0.0083109247	0.00018623804
0.24434792	0.0084187254	0.00018741763
0.24447841	0.0084043410	0.00018575195
0.24460891	0.0082825722	0.00018642009
0.24473940	0.0083307954	0.00018675843
0.24486989	0.0082499263	0.00018478764
0.24500039	0.0084313797	0.00018678739
0.24513088	0.0084882606	0.00018674536
0.24526138	0.0085489314	0.00018846908
0.24539187	0.0083043559	0.00018724235
0.24552236	0.0080940413	0.00018445758
0.24565286	0.0083191266	0.00018658563
0.24578335	0.0081412990	0.00018525920
0.24591385	0.0086185507	0.00018799466
0.24604434	0.0084101599	0.00018793417
0.24617483	0.0086395795	0.00018805904
0.24630533	0.0086444655	0.00018866629
0.24643582	0.0086521159	0.00018952897
0.24656632	0.0083974970	0.00018696275
0.24669681	0.0084933988	0.00018936827
0.24682730	0.0083628322	0.00018579302
0.24695780	0.0088637669	0.00019072691
0.24708829	0.0085997164	0.00018932211
0.24721879	0.0084450422	0.00018781844
0.24734928	0.0083684254	0.00018863366
0.24747977	0.0083104311	0.00018793870
0.24761027	0.0085477682	0.00018908513
0.24774076	0.0085195890	0.00018828799
0.24787126	0.0083736098	0.00018776931
0.24800175	0.0086695064	0.00019078745
0.24813224	0.0084528799	0.00018937040
0.24826274	0.0085788896	0.00018820446
0.24839323	0.0089323096	0.00019202867
0.24852373	0.0085023798	0.00018854139
0.24865422	0.0084187578	0.00018755121
0.24878471	0.0086502115	0.00019097372
0.24891521	0.0086553047	0.00018932196
0.24904570	0.0086605389	0.00019052299
0.24917620	0.0088059980	0.00019190997
0.24930669	0.0086826088	0.00019027221
0.24943718	0.0082445328	0.00018881891
0.24956768	0.0083925347	0.00018892978
0.24969817	0.0085948263	0.00019044667
0.24982867	0.0085212320	0.00019023685
0.24995916	0.0083304212	0.00018841006
0.25008965	0.0084987299	0.00018915276
0.25022015	0.0084123880	0.00018856455
0.25035064	0.0083339742	0.00018790326
0.25048114	0.0085243597	0.00019065561
0.25061163	0.0084213880	0.00018801112
0.25074212	0.0084452328	0.00018833764
0.25087262	0.0085245202	0.00019038990
0.25100311	0.0085609928	0.00018920358
0.25113361	0.0086361657	0.00019121773
0.25126410	0.0084881742	0.00018964369
0.25139459	0.0083673702	0.00018937328
0.25152509	0.0085440308	0.00019172968
0.25165558	0.0083986244	0.00018774893
0.25178608	0.0083849082	0.00019032885
0.25191657	0.0085759679	0.00019086812
0.25204706	0.0082980518	0.00018794684
0.25217756	0.0082979155	0.00018955586
0.25230805	0.0084173849	0.00018891226
0.25243855	0.0085425960	0.00019068006
0.25256904	0.0086233475	0.00019215875
0.25269953	0.0083446962	0.00018787670
0.25283003	0.0083817717	0.00018925066
0.25296052	0.0086501456	0.00019113607
0.25309102	0.0081843962	0.00018837045
0.25322151	0.0085943767	0.00019099592
0.25335200	0.0085791225	0.00019006713
0.25348250	0.0088345482	0.00019267540
0.25361299	0.0084344967	0.00019011419
0.25374349	0.0086628095	0.00019063705
0.25387398	0.0084056817	0.00019038782
0.25400447	0.0083014738	0.00018961916
0.25413497	0.0084725335	0.00019008634
0.25426546	0.0086159637	0.00019325637
0.25439595	0.0083334039	0.00018899348
0.25452645	0.0086963568	0.00019253444
0.25465694	0.0084133696	0.00018988392
0.25478744	0.0086860970	0.00019123089
0.25491793	0.0084851962	0.00019073555
0.25504842	0.0084945330	0.00019028718
0.25517892	0.0084559046	0.00019065180
0.25530941	0.0086975084	0.00019805668
0.25543991	0.0084603266	0.00019631059
0.25557040	0.0087495941	0.00019989426
0.25570089	0.0087365320	0.00020176146
0.25583139	0.0084717871	0.00020112119
0.25596188	0.0086335133	0.00020440118
0.25609238	0.0083617383	0.00020303928
0.25622287	0.0084712080	0.00020510683
0.25635336	0.0082611119	0.00020502094
0.25648386	0.0085072023	0.00020718132
0.25661435	0.0084025738	0.00020784679
0.25674485	0.0084515958	0.00020883868
0.25687534	0.0084235065	0.00020955048
0.25700583	0.0082520360	0.00020971798
0.25713633	0.0084429236	0.00021093109
0.25726682	0.0082887537	0.00021088494
0.25739732	0.0086343235	0.00021437691
0.25752781	0.0088890015	0.00021638658
0.25765830	0.0084637429	0.00021543471
0.25778880	0.0083983445	0.00021486866
0.25791929	0.0081344292	0.00021496250
0.25804979	0.0083968359	0.00021888835
0.25818028	0.0085606053	0.00021943792
0.25831077	0.0085389204	0.00022093489
0.25844127	0.0082792010	0.00021886968
0.25857176	0.0085645422	0.00022229490
0.25870226	0.0078667823	0.00021809861
0.25883275	0.0081918216	0.00022038202
0.25896324	0.0086028160	0.00022500918
0.25909374	0.0084836190	0.00022372796
0.25922423	0.0082192995	0.00022296088
0.25935473	0.0088510235	0.00022858565
0.25948522	0.0085416034	0.00022637046
0.25961571	0.0082534176	0.00022409795
0.25974621	0.0078867992	0.00022290634
0.25987670	0.0086191174	0.00022826452
0.26000720	0.0084986795	0.00022674471
0.26013769	0.0084196393	0.00022933302
0.26026818	0.0083057179	0.00022673976
0.26039868	0.0084896654	0.00022898608
0.26052917	0.0083999325	0.00023068385
0.26065967	0.0085869431	0.00022926745
0.26079016	0.0086465289	0.00023201313
0.26092065	0.0084846751	0.00023228656
0.26105115	0.0087996606	0.00023409951
0.26118164	0.0082592976	0.00022936944
0.26131214	0.0085843290	0.00023276500
0.26144263	0.0082857754	0.00023070645
0.26157312	0.0078801076	0.00022844408
0.26170362	0.0080011840	0.00023037845
0.26183411	0.0081817871	0.00023095490
0.26196461	0.0082654950	0.00023241985
0.26209510	0.0088089876	0.00023615569
0.26222559	0.0080845799	0.00023128503
0.26235609	0.0086411942	0.00023717207
0.26248658	0.0083161758	0.00023303735
0.26261708	0.0082704194	0.00023224073
0.26274757	0.0080630741	0.00023382023
0.26287806	0.0085165719	0.00023646564
0.26300856	0.0086053791	0.00023881158
0.26313905	0.0086683964	0.00023753632
0.26326954	0.0084984480	0.00023659995
0.26340004	0.0079910175	0.00023444520
0.26353053	0.0081052697	0.00023494488
0.26366103	0.0084429914	0.00023829588
0.26379152	0.0083775744	0.00023839258
0.26392201	0.0084922282	0.00023956764
0.26405251	0.0083281139	0.00023778399
0.26418300	0.0086002544	0.00024143086
0.26431350	0.0082476204	0.00023806567
0.26444399	0.0085757068	0.00024122047
0.26457448	0.0080006497	0.00023664354
0.26470498	0.0082212902	0.00023877260
0.26483547	0.0083565754	0.00024133193
0.26496597	0.0082467189	0.00024014879
0.26509646	0.0082421338	0.00024066988
0.26522695	0.0085060667	0.00024504843
0.26535745	0.0086212241	0.00024269234
[truncated: 572 more rows]
