# Supplementary material for: Rationally seeded computational protein design of ɑ-helical barrels
Source: Nat Chem Biol. 2024 Jun 20;20(8):991–9. doi: 10.1038/s41589-024-01642-0 (PMC11288890; doi:10.1038/s41589-024-01642-0)
Supplement: Supplementary file 5 — PDB files used for making figure panels h–j. [file 41589_2024_1642_MOESM5_ESM.zip › KIA_RP_RSPD_NatChemBiol_data_Figure3/sc-CC-7-LI_panels_c-g/SAXS_panel_g/LI_SAXS_raw/b21-438120_00148.dat]

0.0045000000	1.0344987	0.0098720880
0.0046304940	0.92796418	0.0090907005
0.0047609879	0.82318942	0.0083371909
0.0048914819	0.76918924	0.0080891139
0.0050219759	0.67040935	0.0071616593
0.0051524699	0.62417999	0.0068417925
0.0052829638	0.58356670	0.0064479556
0.0054134578	0.52831843	0.0059519628
0.0055439518	0.50121637	0.0059023845
0.0056744457	0.45678144	0.0053487874
0.0058049397	0.42826600	0.0051231509
0.0059354337	0.40399472	0.0051007970
0.0060659277	0.37181108	0.0046501822
0.0061964216	0.34951365	0.0046282036
0.0063269156	0.33298542	0.0044233226
0.0064574096	0.31271948	0.0041905047
0.0065879035	0.28845637	0.0040547302
0.0067183975	0.27470431	0.0038342448
0.0068488915	0.26272669	0.0037854357
0.0069793855	0.24906669	0.0037124546
0.0071098794	0.23749159	0.0034842446
0.0072403734	0.22120587	0.0033702242
0.0073708674	0.21622836	0.0033171820
0.0075013613	0.20690512	0.0031884427
0.0076318553	0.20025739	0.0031572832
0.0077623493	0.18458280	0.0029365522
0.0078928433	0.18220096	0.0029115840
0.0080233372	0.17314822	0.0028211113
0.0081538312	0.16542189	0.0027140233
0.0082843252	0.15963342	0.0026713384
0.0084148191	0.15050432	0.0025638424
0.0085453131	0.14451647	0.0024700964
0.0086758071	0.13893560	0.0024174597
0.0088063011	0.13553281	0.0023448022
0.0089367950	0.12854852	0.0022958753
0.0090672890	0.12660388	0.0022622267
0.0091977830	0.12152707	0.0021670189
0.0093282769	0.11635863	0.0021423360
0.0094587709	0.11306375	0.0020489424
0.0095892649	0.10545204	0.0019917894
0.0097197588	0.10401774	0.0019749413
0.0098502528	0.10226403	0.0019329536
0.0099807468	0.097234871	0.0018699014
0.010111241	0.094789624	0.0018462397
0.010241735	0.090888332	0.0017559889
0.010372229	0.087818684	0.0017390691
0.010502723	0.087946432	0.0017247714
0.010633217	0.084015181	0.0016709722
0.010763711	0.081944055	0.0016343109
0.010894205	0.079076190	0.0015721187
0.011024699	0.076519592	0.0015529167
0.011155193	0.073706648	0.0015130657
0.011285687	0.074004918	0.0014899648
0.011416180	0.069913222	0.0014428136
0.011546674	0.067374491	0.0013824953
0.011677168	0.063561831	0.0013334964
0.011807662	0.063075694	0.0013092546
0.011938156	0.062360456	0.0012932956
0.012068650	0.061090209	0.0012788327
0.012199144	0.061063578	0.0012583071
0.012329638	0.061338696	0.0012309655
0.012460132	0.059256332	0.0012078021
0.012590626	0.058275893	0.0011759110
0.012721120	0.056535578	0.0011419566
0.012851614	0.055221960	0.0011073212
0.012982108	0.053060204	0.0010693602
0.013112602	0.053002122	0.0010712375
0.013243096	0.052579501	0.0010526411
0.013373590	0.050896963	0.0010356962
0.013504084	0.051097139	0.0010363436
0.013634578	0.049342713	0.0010015773
0.013765072	0.048467131	0.00099452139
0.013895566	0.048942618	0.00099142102
0.014026060	0.049422485	0.00097832477
0.014156554	0.046828259	0.00096680388
0.014287048	0.046574066	0.00094693666
0.014417542	0.045465536	0.00092574348
0.014548036	0.044428337	0.00092636377
0.014678530	0.046188215	0.00092689977
0.014809024	0.043936564	0.00090768322
0.014939518	0.044181303	0.00090315734
0.015070012	0.041959346	0.00087112549
0.015200506	0.043241062	0.00088857307
0.015331000	0.042932503	0.00087164374
0.015461494	0.041756368	0.00085879184
0.015591988	0.041914752	0.00086187405
0.015722482	0.041586835	0.00084535206
0.015852975	0.040911264	0.00083752775
0.015983469	0.040551490	0.00083312840
0.016113963	0.039938922	0.00081659613
0.016244457	0.038767636	0.00081187107
0.016374951	0.039651069	0.00080952711
0.016505445	0.039766053	0.00081152442
0.016635939	0.038957064	0.00080238445
0.016766433	0.038934372	0.00078768495
0.016896927	0.038327085	0.00078575125
0.017027421	0.038946231	0.00078568542
0.017157915	0.037831270	0.00077312739
0.017288409	0.038898104	0.00078311167
0.017418903	0.037614618	0.00075758199
0.017549397	0.037082204	0.00075955730
0.017679891	0.037222478	0.00075583772
0.017810385	0.036737688	0.00074580848
0.017940879	0.037842652	0.00075800969
0.018071373	0.037282744	0.00074426772
0.018201867	0.036041242	0.00073379351
0.018332361	0.037421346	0.00074538500
0.018462855	0.036656851	0.00072614620
0.018593349	0.036601546	0.00072937451
0.018723843	0.036546082	0.00072607736
0.018854337	0.035945256	0.00071159356
0.018984831	0.036284528	0.00071681108
0.019115325	0.035216707	0.00070037453
0.019245819	0.035269664	0.00070546711
0.019376313	0.035005335	0.00069697737
0.019506807	0.034318645	0.00068395892
0.019637301	0.034361579	0.00068991017
0.019767795	0.035246324	0.00068878638
0.019898289	0.034597473	0.00068397878
0.020028783	0.035112567	0.00068887895
0.020159277	0.033872281	0.00066988742
0.020289771	0.034643473	0.00067932032
0.020420264	0.034044117	0.00066640744
0.020550758	0.033804477	0.00066082687
0.020681252	0.033254519	0.00066028455
0.020811746	0.033694169	0.00065583672
0.020942240	0.033801084	0.00065271801
0.021072734	0.034653488	0.00066635881
0.021203228	0.033904481	0.00064962903
0.021333722	0.033051869	0.00064878921
0.021464216	0.034308713	0.00065532901
0.021594710	0.033310097	0.00063822367
0.021725204	0.033851868	0.00065200315
0.021855698	0.034339520	0.00064243909
0.021986192	0.032519927	0.00062961581
0.022116686	0.033416471	0.00063957063
0.022247180	0.033931360	0.00063240810
0.022377674	0.032029024	0.00062020765
0.022508168	0.032448800	0.00061834629
0.022638662	0.032553301	0.00061563492
0.022769156	0.032675067	0.00062445851
0.022899650	0.032990457	0.00061664000
0.023030144	0.033646538	0.00062582785
0.023160638	0.032243299	0.00061013667
0.023291132	0.033640435	0.00061741140
0.023421626	0.032871586	0.00061245650
0.023552120	0.031694494	0.00059842346
0.023682614	0.032838497	0.00060258539
0.023813108	0.032469293	0.00060848110
0.023943602	0.032636313	0.00060184374
0.024074096	0.031996022	0.00059293276
0.024204590	0.032717461	0.00060207953
0.024335084	0.031563476	0.00058431208
0.024465578	0.032782658	0.00059794204
0.024596072	0.031804963	0.00058358183
0.024726566	0.032598298	0.00059244264
0.024857060	0.031641543	0.00058451074
0.024987553	0.032210799	0.00058160763
0.025118047	0.032559311	0.00058820904
0.025248541	0.032207216	0.00058320827
0.025379035	0.032210454	0.00057701580
0.025509529	0.031734914	0.00057810536
0.025640023	0.031413524	0.00056620804
0.025770517	0.032121048	0.00057632516
0.025901011	0.031270176	0.00056830530
0.026031505	0.031276380	0.00056264409
0.026161999	0.031717130	0.00056893943
0.026292493	0.031653089	0.00056255319
0.026422987	0.032476169	0.00056954657
0.026553481	0.031260020	0.00056048967
0.026683975	0.031792856	0.00056064468
0.026814469	0.031476807	0.00055788605
0.026944963	0.030494974	0.00054743072
0.027075457	0.031429645	0.00055283615
0.027205951	0.033089281	0.00056949850
0.027336445	0.029914140	0.00053863280
0.027466939	0.031554757	0.00054863184
0.027597433	0.031417338	0.00055320891
0.027727927	0.031576982	0.00054560583
0.027858421	0.031360325	0.00055027608
0.027988915	0.032179662	0.00055182581
0.028119409	0.032030145	0.00054679246
0.028249903	0.032789611	0.00055431725
0.028380397	0.030593862	0.00053014580
0.028510891	0.031355457	0.00054279283
0.028641385	0.031298429	0.00054029235
0.028771879	0.031477528	0.00053521900
0.028902373	0.030722801	0.00053186605
0.029032867	0.031039374	0.00053371166
0.029163361	0.031471761	0.00053191617
0.029293855	0.030637840	0.00052985006
0.029424349	0.031729053	0.00053140857
0.029554842	0.031099115	0.00052794297
0.029685336	0.031287645	0.00052861967
0.029815830	0.030532879	0.00051785875
0.029946324	0.030525466	0.00051905655
0.030076818	0.030724252	0.00052206990
0.030207312	0.031035790	0.00051813613
0.030337806	0.031631114	0.00052679886
0.030468300	0.029746697	0.00050757973
0.030598794	0.030640455	0.00051384394
0.030729288	0.030370527	0.00051516091
0.030859782	0.031373726	0.00051711589
0.030990276	0.030226307	0.00050892025
0.031120770	0.031170242	0.00051193619
0.031251264	0.030254217	0.00050419620
0.031381758	0.031344626	0.00051496100
0.031512252	0.031075606	0.00050948987
0.031642746	0.031406105	0.00051332182
0.031773240	0.030839662	0.00050552136
0.031903734	0.031110806	0.00050423456
0.032034228	0.030153951	0.00050048240
0.032164722	0.030919928	0.00050472599
0.032295216	0.030063578	0.00049731571
0.032425710	0.031258710	0.00050602297
0.032556204	0.030615341	0.00049452432
0.032686698	0.029927851	0.00049262871
0.032817192	0.031147392	0.00049760963
0.032947686	0.030502654	0.00049311523
0.033078180	0.030756209	0.00049569947
0.033208674	0.031425912	0.00049714991
0.033339168	0.030840537	0.00049331655
0.033469662	0.030069635	0.00048752361
0.033600156	0.030388789	0.00048762413
0.033730650	0.030226002	0.00048942504
0.033861144	0.030750854	0.00048884015
0.033991637	0.030884225	0.00048668241
0.034122131	0.030063253	0.00048594680
0.034252625	0.031098233	0.00049373083
0.034383119	0.030847890	0.00049783006
0.034513613	0.031280144	0.00050079166
0.034644107	0.030028113	0.00048886261
0.034774601	0.029854637	0.00050059210
0.034905095	0.030264605	0.00050577502
0.035035589	0.030434977	0.00050871095
0.035166083	0.030043532	0.00051323852
0.035296577	0.030354101	0.00051204759
0.035427071	0.030422126	0.00051863099
0.035557565	0.031074498	0.00052009428
0.035688059	0.030308083	0.00051401879
0.035818553	0.030688707	0.00052581162
0.035949047	0.030402001	0.00051844829
0.036079541	0.030442505	0.00052139983
0.036210035	0.029214380	0.00051110091
0.036340529	0.029862488	0.00051616407
0.036471023	0.031006432	0.00052900534
0.036601517	0.030618560	0.00052434593
0.036732011	0.030591798	0.00052430892
0.036862505	0.029727920	0.00052084769
0.036992999	0.030263591	0.00052440266
0.037123493	0.030068266	0.00052367912
0.037253987	0.029356047	0.00052215397
0.037384481	0.030112609	0.00052292867
0.037514975	0.030387164	0.00053152764
0.037645469	0.030333161	0.00052946707
0.037775963	0.031182376	0.00053245955
0.037906457	0.029012484	0.00052201304
0.038036951	0.029968641	0.00052822972
0.038167445	0.029997374	0.00053003146
0.038297939	0.031356132	0.00054191260
0.038428433	0.031164759	0.00053894887
0.038558926	0.030180152	0.00053431081
0.038689420	0.030798674	0.00053917410
0.038819914	0.030662035	0.00053653177
0.038950408	0.029897474	0.00053583035
0.039080902	0.029798738	0.00052649297
0.039211396	0.030758538	0.00053506588
0.039341890	0.030014691	0.00052118964
0.039472384	0.029669315	0.00051605573
0.039602878	0.030083474	0.00052088698
0.039733372	0.030136653	0.00051844583
0.039863866	0.030572536	0.00051744537
0.039994360	0.030310127	0.00051820481
0.040124854	0.029654694	0.00050722133
0.040255348	0.030393782	0.00051498873
0.040385842	0.030477702	0.00051179530
0.040516336	0.030066985	0.00050835180
0.040646830	0.029879411	0.00050741034
0.040777324	0.029863007	0.00050512989
0.040907818	0.030507371	0.00050929170
0.041038312	0.029532085	0.00050500137
0.041168806	0.029169181	0.00049557985
0.041299300	0.030664204	0.00051220849
0.041429794	0.030678001	0.00050748696
0.041560288	0.029659177	0.00049886619
0.041690782	0.028881241	0.00049461754
0.041821276	0.030467205	0.00050357691
0.041951770	0.030042341	0.00050045692
0.042082264	0.030139122	0.00049839321
0.042212758	0.029740859	0.00049549279
0.042343252	0.029910371	0.00050021831
0.042473746	0.029471066	0.00049371034
0.042604240	0.029907806	0.00049332178
0.042734734	0.030934419	0.00050585606
0.042865228	0.029596910	0.00049097758
0.042995722	0.029935698	0.00049618850
0.043126215	0.030025285	0.00049475002
0.043256709	0.030204982	0.00049422105
0.043387203	0.029852343	0.00049332291
0.043517697	0.029401399	0.00048616636
0.043648191	0.030402346	0.00049282191
0.043778685	0.030598507	0.00049868315
0.043909179	0.030014870	0.00048835868
0.044039673	0.029993206	0.00049221668
0.044170167	0.029858433	0.00048899332
0.044300661	0.029951847	0.00048652104
0.044431155	0.030229831	0.00049285056
0.044561649	0.029822362	0.00048699736
0.044692143	0.030464166	0.00049076552
0.044822637	0.030265894	0.00048984845
0.044953131	0.029944078	0.00048554279
0.045083625	0.030324662	0.00049227083
0.045214119	0.030042610	0.00048494125
0.045344613	0.029831047	0.00048185918
0.045475107	0.029875257	0.00048414747
0.045605601	0.029712700	0.00048195659
0.045736095	0.031243826	0.00049268528
0.045866589	0.030726400	0.00049091738
0.045997083	0.030973980	0.00048855436
0.046127577	0.029606182	0.00048304660
0.046258071	0.030188883	0.00049147424
0.046388565	0.031152172	0.00049892744
0.046519059	0.029662626	0.00049671054
0.046649553	0.031009316	0.00050359830
0.046780047	0.030397348	0.00050084951
0.046910541	0.029659585	0.00049835758
0.047041035	0.029994086	0.00049914554
0.047171529	0.029454903	0.00050149393
0.047302023	0.030604012	0.00050940388
0.047432517	0.029466627	0.00050106285
0.047563011	0.029286901	0.00050129707
0.047693504	0.029539128	0.00050133530
0.047823998	0.030349704	0.00051173058
0.047954492	0.029799266	0.00050906568
0.048084986	0.030529273	0.00051290169
0.048215480	0.030542936	0.00051802569
0.048345974	0.029837649	0.00050819001
0.048476468	0.030372168	0.00051176367
0.048606962	0.029977683	0.00051433120
0.048737456	0.029645341	0.00050962542
0.048867950	0.030832073	0.00052241509
0.048998444	0.029425387	0.00050803239
0.049128938	0.029764073	0.00051318412
0.049259432	0.029246760	0.00050909146
0.049389926	0.030736362	0.00052023327
0.049520420	0.029231741	0.00051129801
0.049650914	0.029753887	0.00051614770
0.049781408	0.029624767	0.00051259176
0.049911902	0.029650729	0.00051310257
0.050042396	0.030615524	0.00052297872
0.050172890	0.029600068	0.00051639907
0.050303384	0.029628007	0.00051864921
0.050433878	0.030191235	0.00051900598
0.050564372	0.030620847	0.00052569303
0.050694866	0.029899365	0.00051625545
0.050825360	0.030574795	0.00052594665
0.050955854	0.029142639	0.00051589450
0.051086348	0.029391641	0.00051616578
0.051216842	0.030350455	0.00052413360
0.051347336	0.029815883	0.00052028717
0.051477830	0.030095814	0.00052119084
0.051608324	0.029318614	0.00051943236
0.051738818	0.029136848	0.00051904753
0.051869312	0.029601636	0.00051804842
0.051999806	0.029438648	0.00052080378
0.052130299	0.029895501	0.00052331528
0.052260793	0.030081948	0.00052492618
0.052391287	0.030328752	0.00052805131
0.052521781	0.029411000	0.00052061764
0.052652275	0.030019734	0.00052883270
0.052782769	0.030293619	0.00052660486
0.052913263	0.029894199	0.00052409132
0.053043757	0.029491780	0.00052115919
0.053174251	0.030805164	0.00053401567
0.053304745	0.029907671	0.00052698691
0.053435239	0.029322824	0.00052531265
0.053565733	0.029754373	0.00052528670
0.053696227	0.030106834	0.00052689356
0.053826721	0.030446343	0.00053199611
0.053957215	0.029437940	0.00052339393
0.054087709	0.029616998	0.00052687259
0.054218203	0.029471106	0.00052267295
0.054348697	0.029465148	0.00052433380
0.054479191	0.029326842	0.00052552858
0.054609685	0.029211613	0.00052487000
0.054740179	0.028933001	0.00052131690
0.054870673	0.029363667	0.00052609447
0.055001167	0.029956506	0.00052868169
0.055131661	0.029237998	0.00052450766
0.055262155	0.029429664	0.00052513998
0.055392649	0.029557852	0.00052988210
0.055523143	0.029947914	0.00053379351
0.055653637	0.029961453	0.00053125940
0.055784131	0.029212321	0.00052384196
0.055914625	0.030465424	0.00053644306
0.056045119	0.030146667	0.00053379840
0.056175613	0.030631078	0.00053817686
0.056306107	0.029569206	0.00052827895
0.056436601	0.029782521	0.00053035431
0.056567095	0.030827074	0.00053868596
0.056697588	0.029590988	0.00053020442
0.056828082	0.029617015	0.00053201000
0.056958576	0.029602244	0.00053109497
0.057089070	0.028570314	0.00052121093
0.057219564	0.030447625	0.00053873579
0.057350058	0.029756625	0.00052939457
0.057480552	0.029493282	0.00053286134
0.057611046	0.029527088	0.00052889677
0.057741540	0.028751001	0.00052468930
0.057872034	0.029501128	0.00052927122
0.058002528	0.030556184	0.00053434100
0.058133022	0.029665266	0.00053079974
0.058263516	0.029374305	0.00052566407
0.058394010	0.029297248	0.00052544932
0.058524504	0.029461958	0.00052704042
0.058654998	0.030135721	0.00052823752
0.058785492	0.029654030	0.00052630009
0.058915986	0.029409494	0.00052506177
0.059046480	0.029402281	0.00051908359
0.059176974	0.030446970	0.00053263111
0.059307468	0.030312423	0.00052591205
0.059437962	0.030392578	0.00052503214
0.059568456	0.029452158	0.00052201302
0.059698950	0.029158417	0.00051597223
0.059829444	0.028621351	0.00051238360
0.059959938	0.029304326	0.00051785625
0.060090432	0.030202738	0.00052162942
0.060220926	0.029424848	0.00051924794
0.060351420	0.029829761	0.00051960398
0.060481914	0.030021546	0.00052336586
0.060612408	0.030422091	0.00052298484
0.060742902	0.029760006	0.00051576981
0.060873396	0.029367327	0.00051524587
0.061003890	0.029638080	0.00051699190
0.061134384	0.029676285	0.00051473322
0.061264877	0.029125101	0.00051473453
0.061395371	0.030456589	0.00052046976
0.061525865	0.029453798	0.00051220176
0.061656359	0.028889770	0.00050936716
0.061786853	0.029589471	0.00051456944
0.061917347	0.029407216	0.00051444042
0.062047841	0.029594868	0.00051373676
0.062178335	0.029177835	0.00050643315
0.062308829	0.028789758	0.00050871108
0.062439323	0.029715822	0.00051232367
0.062569817	0.028916917	0.00050821912
0.062700311	0.029490834	0.00051373818
0.062830805	0.029202999	0.00050947347
0.062961299	0.029173408	0.00050942210
0.063091793	0.028915725	0.00050800182
0.063222287	0.030038490	0.00051315748
0.063352781	0.029307441	0.00051230769
0.063483275	0.029535529	0.00051054264
0.063613769	0.029259895	0.00050754005
0.063744263	0.029367632	0.00050972707
0.063874757	0.030013697	0.00051321888
0.064005251	0.029308836	0.00051058130
0.064135745	0.030290011	0.00051704144
0.064266239	0.029783341	0.00051050860
0.064396733	0.029560098	0.00050829963
0.064527227	0.029732289	0.00051086408
0.064657721	0.029808852	0.00051386276
0.064788215	0.029601171	0.00050882653
0.064918709	0.030074386	0.00051140368
0.065049203	0.029638673	0.00050996924
0.065179697	0.030634960	0.00051359179
0.065310191	0.029648910	0.00050747896
0.065440685	0.029630236	0.00051008505
0.065571179	0.030207560	0.00051085622
0.065701673	0.030554937	0.00051521917
0.065832166	0.028923130	0.00050119199
0.065962660	0.028988092	0.00050290792
0.066093154	0.028980753	0.00050539355
0.066223648	0.029196940	0.00050147304
0.066354142	0.029141215	0.00050422413
0.066484636	0.029204314	0.00050087783
0.066615130	0.029288927	0.00050336184
0.066745624	0.028052095	0.00049341891
0.066876118	0.029382137	0.00050213991
0.067006612	0.029821005	0.00050901273
0.067137106	0.030276606	0.00051063952
0.067267600	0.029148498	0.00049745711
0.067398094	0.029262668	0.00050423420
0.067528588	0.030249597	0.00050949844
0.067659082	0.031209149	0.00051504201
0.067789576	0.028889135	0.00050031595
0.067920070	0.029342770	0.00049959460
0.068050564	0.029693991	0.00050406879
0.068181058	0.028593438	0.00049371762
0.068311552	0.028730466	0.00049507294
0.068442046	0.028293807	0.00049271193
0.068572540	0.029338221	0.00050226465
0.068703034	0.029582076	0.00049822512
0.068833528	0.030057956	0.00050833976
0.068964022	0.029724952	0.00050153086
0.069094516	0.030114017	0.00050800747
0.069225010	0.029941092	0.00050320300
0.069355504	0.029521122	0.00049977323
0.069485998	0.029680601	0.00050115027
0.069616492	0.028796121	0.00049578155
0.069746986	0.030010997	0.00050336640
0.069877480	0.028564663	0.00049315566
0.070007974	0.029539877	0.00049764844
0.070138468	0.030397426	0.00050536263
0.070268961	0.029790715	0.00049908475
0.070399455	0.028874058	0.00049346129
0.070529949	0.030837412	0.00051074961
0.070660443	0.029360080	0.00049576682
0.070790937	0.028710592	0.00049039244
0.070921431	0.030765055	0.00050655099
0.071051925	0.029683359	0.00049621377
0.071182419	0.028907071	0.00049553378
0.071312913	0.029545590	0.00049738489
0.071443407	0.029284500	0.00049764792
0.071573901	0.028956207	0.00048876519
0.071704395	0.028824519	0.00048834555
0.071834889	0.029507005	0.00049592990
0.071965383	0.028858221	0.00049121831
0.072095877	0.029518468	0.00049524816
0.072226371	0.029199359	0.00049394368
0.072356865	0.029138174	0.00049030545
0.072487359	0.029517085	0.00049566803
0.072617853	0.028916005	0.00049088200
0.072748347	0.029731975	0.00049207990
0.072878841	0.028733359	0.00049023865
0.073009335	0.029228047	0.00048815107
0.073139829	0.028881557	0.00048665951
0.073270323	0.028721449	0.00048798150
0.073400817	0.028730851	0.00048579556
0.073531311	0.028953949	0.00048877628
0.073661805	0.029651339	0.00049396701
0.073792299	0.029498050	0.00049010141
0.073922793	0.029422679	0.00049221404
0.074053287	0.029428850	0.00049028745
0.074183781	0.028984611	0.00048728364
0.074314275	0.029433914	0.00049341684
0.074444769	0.028758315	0.00048230352
0.074575263	0.029042459	0.00048714129
0.074705757	0.028582730	0.00048366724
0.074836250	0.029397185	0.00049035376
0.074966744	0.029486797	0.00049260610
0.075097238	0.028967716	0.00048213357
0.075227732	0.028424452	0.00047988597
0.075358226	0.028924818	0.00048662209
0.075488720	0.029011739	0.00048331640
0.075619214	0.028845744	0.00048389379
0.075749708	0.029301033	0.00048596643
0.075880202	0.029127325	0.00048542470
0.076010696	0.028950484	0.00048350414
0.076141190	0.029820294	0.00048995373
0.076271684	0.029571215	0.00049016928
0.076402178	0.027493378	0.00047512565
0.076532672	0.028860381	0.00048093962
0.076663166	0.029032554	0.00048418908
0.076793660	0.029559619	0.00048593605
0.076924154	0.029029701	0.00048229823
0.077054648	0.030247525	0.00049209729
0.077185142	0.028345237	0.00047530515
0.077315636	0.030370333	0.00049167065
0.077446130	0.029651670	0.00048645860
0.077576624	0.029303863	0.00048284405
0.077707118	0.029625109	0.00048888337
0.077837612	0.029907887	0.00048513799
0.077968106	0.028869350	0.00048062224
0.078098600	0.029080837	0.00047995610
0.078229094	0.027952169	0.00047152891
0.078359588	0.028515502	0.00047704157
0.078490082	0.029466865	0.00048282332
0.078620576	0.028592210	0.00047583920
0.078751070	0.028534834	0.00047686773
0.078881564	0.029310707	0.00047962814
0.079012058	0.029207873	0.00048194304
0.079142552	0.028714852	0.00047699107
0.079273046	0.029341250	0.00047932555
0.079403539	0.029117026	0.00047857652
0.079534033	0.028258860	0.00047352024
0.079664527	0.029234361	0.00048017849
0.079795021	0.028626859	0.00047558389
0.079925515	0.029349947	0.00047815409
0.080056009	0.029593491	0.00048342178
0.080186503	0.028845823	0.00047886879
0.080316997	0.029186167	0.00047565190
0.080447491	0.028424119	0.00047229168
0.080577985	0.028458672	0.00047265808
0.080708479	0.027985979	0.00046755317
0.080838973	0.029357680	0.00047977847
0.080969467	0.029719709	0.00047870764
0.081099961	0.029020489	0.00047575808
0.081230455	0.028386424	0.00047299455
0.081360949	0.029036222	0.00047153461
0.081491443	0.028717194	0.00047402257
0.081621937	0.029777902	0.00047926734
0.081752431	0.029504226	0.00047878921
0.081882925	0.029142922	0.00047687937
0.082013419	0.028067637	0.00046540285
0.082143913	0.029006264	0.00047508929
0.082274407	0.029095524	0.00047299365
0.082404901	0.028969355	0.00047156807
0.082535395	0.027881168	0.00046675479
0.082665889	0.028957355	0.00047117428
0.082796383	0.028463286	0.00046923887
0.082926877	0.029823068	0.00047921230
0.083057371	0.029115821	0.00047095664
0.083187865	0.028086216	0.00046571091
0.083318359	0.028530651	0.00046813596
0.083448853	0.028950641	0.00047132205
0.083579347	0.028367100	0.00046596584
0.083709841	0.027754690	0.00046081836
0.083840335	0.028137533	0.00046534553
0.083970828	0.028033085	0.00046476656
0.084101322	0.028541656	0.00046632597
0.084231816	0.028129690	0.00046512326
0.084362310	0.028946189	0.00046779139
0.084492804	0.028770006	0.00046781664
0.084623298	0.028519771	0.00046919610
0.084753792	0.028391235	0.00046415027
0.084884286	0.028837651	0.00046829725
0.085014780	0.028858024	0.00046825562
0.085145274	0.029621641	0.00047270344
0.085275768	0.028235955	0.00046497742
0.085406262	0.028530560	0.00046398061
0.085536756	0.028795023	0.00046619767
0.085667250	0.028812901	0.00046876741
0.085797744	0.028599592	0.00046339612
0.085928238	0.028219298	0.00046112672
0.086058732	0.028661946	0.00046573699
0.086189226	0.029022738	0.00046652310
0.086319720	0.028755904	0.00046790397
0.086450214	0.028465504	0.00046145108
0.086580708	0.028483236	0.00046441615
0.086711202	0.028154547	0.00045865019
0.086841696	0.027691833	0.00045607881
0.086972190	0.028999736	0.00046624334
0.087102684	0.028789240	0.00046416285
0.087233178	0.029014324	0.00046703727
0.087363672	0.028156278	0.00045956181
0.087494166	0.029003428	0.00046323391
0.087624660	0.029037468	0.00046473715
0.087755154	0.028367049	0.00046193212
0.087885648	0.029255271	0.00046487148
0.088016142	0.029258136	0.00046618889
0.088146636	0.029532937	0.00046532771
0.088277130	0.028264790	0.00045824938
0.088407623	0.028766289	0.00046299892
0.088538117	0.028697696	0.00045840135
0.088668611	0.028693178	0.00046220017
0.088799105	0.029522214	0.00046811400
0.088929599	0.029066473	0.00046072006
0.089060093	0.028599193	0.00046047179
0.089190587	0.028548502	0.00045968255
0.089321081	0.029485653	0.00046589505
0.089451575	0.028756675	0.00046180785
0.089582069	0.029286972	0.00046052093
0.089712563	0.029241015	0.00046117350
0.089843057	0.028763915	0.00046147476
0.089973551	0.029312139	0.00046210427
0.090104045	0.028852947	0.00046116225
0.090234539	0.029553543	0.00046216884
0.090365033	0.028019418	0.00045540085
0.090495527	0.028694127	0.00045843158
0.090626021	0.029277848	0.00046202926
0.090756515	0.029552194	0.00046493657
0.090887009	0.028069563	0.00045405277
0.091017503	0.028256858	0.00045197452
0.091147997	0.029297122	0.00046294766
0.091278491	0.028162809	0.00045168572
0.091408985	0.028385776	0.00045507118
0.091539479	0.028762480	0.00045649666
0.091669973	0.028372997	0.00045179542
0.091800467	0.028689768	0.00046668922
0.091930961	0.028450040	0.00046855295
0.092061455	0.028623575	0.00047259872
0.092191949	0.028974494	0.00048025289
0.092322443	0.027764563	0.00047168355
0.092452937	0.028396270	0.00047967325
0.092583431	0.029048268	0.00048624132
0.092713925	0.029038269	0.00048560323
0.092844419	0.028857812	0.00049009403
0.092974912	0.028634784	0.00048592780
0.093105406	0.028233727	0.00047688968
0.093235900	0.028003527	0.00047302260
0.093366394	0.028961725	0.00047362756
0.093496888	0.029368842	0.00048028537
0.093627382	0.028756251	0.00047000216
0.093757876	0.028982795	0.00047143822
0.093888370	0.028116895	0.00046708515
0.094018864	0.028261474	0.00046171274
0.094149358	0.028473134	0.00046673267
0.094279852	0.028532274	0.00046549044
0.094410346	0.028611944	0.00046358118
0.094540840	0.028697368	0.00046661621
0.094671334	0.028925723	0.00046370503
0.094801828	0.028324836	0.00046170687
0.094932322	0.028770477	0.00046555645
0.095062816	0.028725830	0.00046118844
0.095193310	0.028452550	0.00046064760
0.095323804	0.029362296	0.00046638240
0.095454298	0.029608400	0.00046574824
0.095584792	0.029156397	0.00046701646
0.095715286	0.028738280	0.00045948176
0.095845780	0.028531853	0.00045848761
0.095976274	0.028842230	0.00046271664
0.096106768	0.028373474	0.00045346498
0.096237262	0.028549934	0.00045965093
0.096367756	0.028839361	0.00046126759
0.096498250	0.028700878	0.00045635636
0.096628744	0.028689508	0.00046040300
0.096759238	0.028895019	0.00045636606
0.096889732	0.029555235	0.00046383558
0.097020226	0.028780236	0.00045919774
0.097150720	0.028510584	0.00045340628
0.097281214	0.029411754	0.00046055576
0.097411708	0.028675432	0.00045486144
0.097542201	0.029007030	0.00045738478
0.097672695	0.028411382	0.00045523534
0.097803189	0.029014148	0.00045606959
0.097933683	0.028612546	0.00045471900
0.098064177	0.028305612	0.00045098043
0.098194671	0.029006797	0.00045442509
0.098325165	0.028431737	0.00044855589
0.098455659	0.028938526	0.00045215132
0.098586153	0.028633744	0.00044921380
0.098716647	0.030148552	0.00045914091
0.098847141	0.028851424	0.00044571950
0.098977635	0.028143928	0.00044227824
0.099108129	0.028473950	0.00044415875
0.099238623	0.029752166	0.00045233450
0.099369117	0.028794913	0.00044533072
0.099499611	0.028059240	0.00043857335
0.099630105	0.028237003	0.00044089004
0.099760599	0.029180507	0.00044932086
0.099891093	0.028709688	0.00044269220
0.10002159	0.028713541	0.00044763107
0.10015208	0.027488923	0.00043626202
0.10028257	0.027396472	0.00043478712
0.10041307	0.028085116	0.00044087466
0.10054356	0.028237495	0.00044118485
0.10067406	0.027901348	0.00044243294
0.10080455	0.028380031	0.00044319249
0.10093504	0.028663511	0.00044274494
0.10106554	0.028625979	0.00044722677
0.10119603	0.029077678	0.00044717474
0.10132653	0.028709349	0.00044586976
0.10145702	0.028558541	0.00044671808
0.10158751	0.028557568	0.00044213394
0.10171801	0.028189526	0.00044250232
0.10184850	0.028948606	0.00044408436
0.10197900	0.028228257	0.00044041610
0.10210949	0.027933195	0.00043912580
0.10223998	0.027715252	0.00043539334
0.10237048	0.028574384	0.00044156575
0.10250097	0.027102783	0.00043472547
0.10263147	0.029533186	0.00044615839
0.10276196	0.028672216	0.00044406056
0.10289245	0.028597124	0.00044053809
0.10302295	0.029144663	0.00044482891
0.10315344	0.028728822	0.00044534233
0.10328394	0.028298793	0.00043677750
0.10341443	0.029382943	0.00044568740
0.10354492	0.028259846	0.00043996771
0.10367542	0.028661041	0.00043852979
0.10380591	0.028498469	0.00044067174
0.10393641	0.028115180	0.00043669183
0.10406690	0.028805083	0.00044056640
0.10419739	0.027847770	0.00043734990
0.10432789	0.028804459	0.00043975442
0.10445838	0.028590662	0.00044104808
0.10458888	0.028714381	0.00043968805
0.10471937	0.028664948	0.00043833534
0.10484986	0.028103187	0.00043579119
0.10498036	0.028978089	0.00044000401
0.10511085	0.028541108	0.00043640420
0.10524135	0.028162907	0.00043572407
0.10537184	0.028683433	0.00043698464
0.10550233	0.028266786	0.00043643046
0.10563283	0.028029824	0.00043260224
0.10576332	0.028728817	0.00043827795
0.10589382	0.027873822	0.00043366123
0.10602431	0.028033678	0.00043163587
0.10615480	0.028521796	0.00043674740
0.10628530	0.028845045	0.00043996547
0.10641579	0.028357929	0.00043373987
0.10654629	0.028211561	0.00043481415
0.10667678	0.028634380	0.00043617858
0.10680727	0.028473612	0.00043494430
0.10693777	0.029030303	0.00043996257
0.10706826	0.028711643	0.00043599009
0.10719876	0.029520211	0.00044289525
0.10732925	0.028544550	0.00043540482
0.10745974	0.027722664	0.00042683037
0.10759024	0.028117470	0.00043144970
0.10772073	0.027799258	0.00042804447
0.10785123	0.027890073	0.00043154901
0.10798172	0.028449001	0.00044270514
0.10811221	0.028748946	0.00044689233
0.10824271	0.028786749	0.00045305920
0.10837320	0.028352190	0.00045192244
0.10850370	0.028791962	0.00045844231
0.10863419	0.028408705	0.00045950186
0.10876468	0.028459317	0.00045870496
0.10889518	0.028289705	0.00045856641
0.10902567	0.028211289	0.00046228609
0.10915616	0.028480314	0.00046241675
0.10928666	0.028808036	0.00047012373
0.10941715	0.027941201	0.00046222488
0.10954765	0.028830482	0.00047030233
0.10967814	0.028104742	0.00046849733
0.10980863	0.029146535	0.00047756738
0.10993913	0.028727627	0.00047648144
0.11006962	0.029414865	0.00048383654
0.11020012	0.029084847	0.00047713362
0.11033061	0.028618932	0.00048033019
0.11046110	0.028404670	0.00047751058
0.11059160	0.028368609	0.00047926608
0.11072209	0.028802324	0.00048793364
0.11085259	0.029301999	0.00048570555
0.11098308	0.028219804	0.00048084287
0.11111357	0.028252181	0.00048462594
0.11124407	0.028709018	0.00048591419
0.11137456	0.028611848	0.00048881963
0.11150506	0.028501848	0.00048926394
0.11163555	0.028400122	0.00048947830
0.11176604	0.028382597	0.00049092043
0.11189654	0.029035842	0.00049348903
0.11202703	0.027931630	0.00048868318
0.11215753	0.029000531	0.00049691517
0.11228802	0.029618880	0.00050439793
0.11241851	0.028656173	0.00049677623
0.11254901	0.028430372	0.00049625685
0.11267950	0.028564703	0.00049734645
0.11281000	0.026791265	0.00048374224
0.11294049	0.028825761	0.00048379403
0.11307098	0.027810346	0.00047503055
0.11320148	0.028777517	0.00047627104
0.11333197	0.028110436	0.00047034622
0.11346247	0.027747320	0.00046901667
0.11359296	0.029024038	0.00047301640
0.11372345	0.027604248	0.00046158982
0.11385395	0.028525462	0.00046940981
0.11398444	0.028036564	0.00045908729
0.11411494	0.027632738	0.00045978168
0.11424543	0.027795995	0.00045740584
0.11437592	0.028626391	0.00046141743
0.11450642	0.028514279	0.00046275363
0.11463691	0.027989716	0.00045251028
0.11476741	0.028585868	0.00045951605
0.11489790	0.028254654	0.00045865728
0.11502839	0.027887416	0.00045217512
0.11515889	0.028304341	0.00045710223
0.11528938	0.027723340	0.00044822453
0.11541988	0.028781706	0.00045670348
0.11555037	0.028266949	0.00045453659
0.11568086	0.028222493	0.00044936834
0.11581136	0.028620116	0.00045640015
0.11594185	0.029066596	0.00045528295
0.11607235	0.028075022	0.00044746099
0.11620284	0.027309460	0.00044271375
0.11633333	0.028217477	0.00044909917
0.11646383	0.028208400	0.00044997327
0.11659432	0.028168768	0.00044831314
0.11672482	0.027934813	0.00044342296
0.11685531	0.028466485	0.00044978113
0.11698580	0.028678609	0.00044943032
0.11711630	0.028360989	0.00044744523
0.11724679	0.027781780	0.00044384880
0.11737729	0.028372373	0.00044553857
0.11750778	0.028545058	0.00044553722
0.11763827	0.027906457	0.00044313016
0.11776877	0.028953078	0.00044537007
0.11789926	0.028528306	0.00044663799
0.11802975	0.028941860	0.00044616015
0.11816025	0.028633917	0.00044204011
0.11829074	0.028130897	0.00043993348
0.11842124	0.028748299	0.00044095696
0.11855173	0.028368748	0.00044099270
0.11868222	0.028242855	0.00043718304
0.11881272	0.028739708	0.00043973658
0.11894321	0.028263434	0.00043680634
0.11907371	0.027302286	0.00042820118
0.11920420	0.028691230	0.00043903948
0.11933469	0.028803997	0.00043900525
0.11946519	0.028098552	0.00042956573
0.11959568	0.028569918	0.00043613799
0.11972618	0.027983594	0.00042962203
0.11985667	0.028259200	0.00043155414
0.11998716	0.028854479	0.00043553680
0.12011766	0.029278572	0.00043649351
0.12024815	0.028153189	0.00042785507
0.12037865	0.029018222	0.00043604558
0.12050914	0.027947354	0.00042412486
0.12063963	0.028224232	0.00043022474
0.12077013	0.028982567	0.00043331087
0.12090062	0.028468476	0.00042789077
0.12103112	0.028665238	0.00042970019
0.12116161	0.028122939	0.00042476748
0.12129210	0.028409531	0.00042732775
0.12142260	0.027853179	0.00042238852
0.12155309	0.028617284	0.00042767934
0.12168359	0.028549275	0.00042724461
0.12181408	0.028512317	0.00042424258
0.12194457	0.029078008	0.00042802373
0.12207507	0.028327233	0.00042498367
0.12220556	0.028332971	0.00042229521
0.12233606	0.027841741	0.00042229595
0.12246655	0.027625147	0.00041624929
0.12259704	0.028114936	0.00042025952
0.12272754	0.028650572	0.00042663802
0.12285803	0.028000800	0.00041958213
0.12298853	0.028018963	0.00041862392
0.12311902	0.028210873	0.00042406947
0.12324951	0.028389668	0.00041940804
0.12338001	0.028906705	0.00042669668
0.12351050	0.028427969	0.00042141448
0.12364100	0.028267187	0.00042051632
0.12377149	0.029481486	0.00042933581
0.12390198	0.028380196	0.00042097404
0.12403248	0.028470827	0.00042083196
0.12416297	0.029002706	0.00042520521
0.12429347	0.029030781	0.00042342684
0.12442396	0.028281672	0.00042200212
0.12455445	0.028269989	0.00041889740
0.12468495	0.028581494	0.00041872557
0.12481544	0.028652123	0.00042279257
0.12494594	0.028357974	0.00041755536
0.12507643	0.027848192	0.00041591638
0.12520692	0.027787559	0.00041566271
0.12533742	0.027741733	0.00041240654
0.12546791	0.028091993	0.00041607420
0.12559841	0.028347071	0.00041669708
0.12572890	0.028159996	0.00041644918
0.12585939	0.027976781	0.00041842688
0.12598989	0.027890143	0.00041186827
0.12612038	0.028656666	0.00042012402
0.12625088	0.028835287	0.00041902503
0.12638137	0.028080677	0.00041470204
0.12651186	0.028202284	0.00041754831
0.12664236	0.028402009	0.00041518928
0.12677285	0.027982755	0.00041319092
0.12690335	0.027589509	0.00041280637
0.12703384	0.029055860	0.00041784295
0.12716433	0.028328107	0.00041832177
0.12729483	0.027958925	0.00041148827
0.12742532	0.028233695	0.00041390408
0.12755581	0.028437357	0.00041491413
0.12768631	0.027971875	0.00041247864
0.12781680	0.027390995	0.00041036355
0.12794730	0.028099111	0.00041305210
0.12807779	0.028096703	0.00041190917
0.12820828	0.028008782	0.00041254039
0.12833878	0.028144195	0.00041094533
0.12846927	0.028487436	0.00041565493
0.12859977	0.027669870	0.00040964784
0.12873026	0.028208647	0.00041098058
0.12886075	0.028332897	0.00041316526
0.12899125	0.028396963	0.00041463468
0.12912174	0.028202610	0.00041247133
0.12925224	0.028233662	0.00041258784
0.12938273	0.028485036	0.00041366845
0.12951322	0.027764049	0.00040812318
0.12964372	0.028031723	0.00040978597
0.12977421	0.028320797	0.00041157038
0.12990471	0.028458982	0.00041313111
0.13003520	0.028192179	0.00041137901
0.13016569	0.028069454	0.00040930003
0.13029619	0.027341459	0.00040499563
0.13042668	0.027212960	0.00040213649
0.13055718	0.028267754	0.00040896235
0.13068767	0.028126122	0.00041167820
0.13081816	0.027592121	0.00040386206
0.13094866	0.028563448	0.00041252891
0.13107915	0.027629115	0.00040325676
0.13120965	0.027965879	0.00040816969
0.13134014	0.027804677	0.00040688877
0.13147063	0.027946120	0.00040715582
0.13160113	0.027890019	0.00040733031
0.13173162	0.028503363	0.00040861667
0.13186212	0.028219124	0.00040696909
0.13199261	0.028600885	0.00041225447
0.13212310	0.028225165	0.00040755551
0.13225360	0.028618164	0.00041173610
0.13238409	0.028211757	0.00040797912
0.13251459	0.028000105	0.00040443865
0.13264508	0.027955206	0.00040577547
0.13277557	0.028264344	0.00040782538
0.13290607	0.027794317	0.00040516429
0.13303656	0.028099603	0.00040662342
0.13316706	0.028137928	0.00040429133
0.13329755	0.028274347	0.00040607340
0.13342804	0.028014928	0.00040629279
0.13355854	0.028284176	0.00040637595
0.13368903	0.028236091	0.00040762972
0.13381953	0.027804528	0.00040253247
0.13395002	0.027842718	0.00040364754
0.13408051	0.027847742	0.00040476086
0.13421101	0.028642007	0.00040752890
0.13434150	0.027989211	0.00040562838
0.13447200	0.027818168	0.00040354124
0.13460249	0.028671443	0.00040595783
0.13473298	0.027774101	0.00040253433
0.13486348	0.027921143	0.00040262932
0.13499397	0.028067801	0.00040528132
0.13512447	0.028685203	0.00040931082
0.13525496	0.027494171	0.00039820739
0.13538545	0.028117941	0.00040383215
0.13551595	0.027816823	0.00040090203
0.13564644	0.027770427	0.00040039167
0.13577694	0.028428672	0.00040662819
0.13590743	0.028654672	0.00040500533
0.13603792	0.028188872	0.00040212334
0.13616842	0.027869793	0.00040176369
0.13629891	0.027869989	0.00039892780
0.13642940	0.027907228	0.00040271596
0.13655990	0.028204228	0.00040143780
0.13669039	0.028179585	0.00040288454
0.13682089	0.027194843	0.00039499928
0.13695138	0.026541395	0.00039023313
0.13708187	0.027779984	0.00039949124
0.13721237	0.028182014	0.00040278413
0.13734286	0.028310082	0.00040117556
0.13747336	0.027514372	0.00039790555
0.13760385	0.027663956	0.00039654989
0.13773434	0.028341823	0.00040220156
0.13786484	0.027738896	0.00039906790
0.13799533	0.028167329	0.00039978209
0.13812583	0.027884565	0.00039762082
0.13825632	0.027830316	0.00039784497
0.13838681	0.027483276	0.00039488247
0.13851731	0.028069760	0.00039946524
0.13864780	0.028219582	0.00040046856
0.13877830	0.027322252	0.00039435189
0.13890879	0.027977659	0.00039827310
0.13903928	0.027816364	0.00039604796
0.13916978	0.027983742	0.00040008473
0.13930027	0.028160289	0.00039924051
0.13943077	0.028486723	0.00040130332
0.13956126	0.027994332	0.00039842743
0.13969175	0.027921957	0.00039669400
0.13982225	0.027368559	0.00039340962
0.13995274	0.028862751	0.00040367838
0.14008324	0.028112484	0.00039733558
0.14021373	0.027455324	0.00039530726
0.14034422	0.027471004	0.00039193297
0.14047472	0.028233532	0.00039785259
0.14060521	0.028085108	0.00039809711
0.14073571	0.028766291	0.00040000473
0.14086620	0.028365660	0.00039841490
0.14099669	0.027950391	0.00039577355
0.14112719	0.028120950	0.00039480963
0.14125768	0.028563474	0.00040093581
0.14138818	0.028546814	0.00039794154
0.14151867	0.028330399	0.00039791659
0.14164916	0.027960355	0.00039675364
0.14177966	0.028303611	0.00039468789
0.14191015	0.028170013	0.00039429003
0.14204065	0.027636731	0.00039219556
0.14217114	0.028204975	0.00039522746
0.14230163	0.028425664	0.00039818959
0.14243213	0.028065867	0.00039140597
0.14256262	0.027949941	0.00039121437
0.14269312	0.027697508	0.00039234752
0.14282361	0.028652443	0.00039492206
0.14295410	0.028381378	0.00039621509
0.14308460	0.028732565	0.00039575280
0.14321509	0.028003653	0.00039221676
0.14334559	0.028039667	0.00039411085
0.14347608	0.027782720	0.00039031858
0.14360657	0.027634727	0.00039079496
0.14373707	0.028528609	0.00039601229
0.14386756	0.027215525	0.00038432536
0.14399806	0.027485606	0.00038920006
0.14412855	0.028208212	0.00039094394
0.14425904	0.027919832	0.00039249324
0.14438954	0.027744506	0.00039174937
0.14452003	0.028009215	0.00039072674
0.14465053	0.027975772	0.00038947355
0.14478102	0.028013676	0.00039127229
0.14491151	0.028073108	0.00039039731
0.14504201	0.028231022	0.00039440572
0.14517250	0.028423485	0.00039295936
0.14530299	0.027875293	0.00038997855
0.14543349	0.027553285	0.00038909413
0.14556398	0.028124312	0.00038893894
0.14569448	0.027934674	0.00039041870
0.14582497	0.028146745	0.00039151300
0.14595546	0.027545822	0.00038938899
0.14608596	0.027405068	0.00038527761
0.14621645	0.027749300	0.00038707751
0.14634695	0.028086441	0.00039126309
0.14647744	0.028320784	0.00039269478
0.14660793	0.028139224	0.00039004908
0.14673843	0.028112338	0.00039076692
0.14686892	0.027891436	0.00038657041
0.14699942	0.028330160	0.00039136160
0.14712991	0.028613117	0.00039291553
0.14726040	0.028134173	0.00039005163
0.14739090	0.027856253	0.00038754032
0.14752139	0.027698252	0.00038595566
0.14765189	0.028721669	0.00039229681
0.14778238	0.027756148	0.00038848550
0.14791287	0.028379020	0.00039063292
0.14804337	0.028754236	0.00039452301
0.14817386	0.028235723	0.00038895900
0.14830436	0.028116638	0.00038741452
0.14843485	0.027775999	0.00038701584
0.14856534	0.027698582	0.00038521617
0.14869584	0.028325190	0.00038885398
0.14882633	0.027884487	0.00038800814
0.14895683	0.027842195	0.00038551185
0.14908732	0.028302493	0.00038862804
0.14921781	0.027666146	0.00038497685
0.14934831	0.028398205	0.00038910482
0.14947880	0.028216924	0.00039097665
0.14960930	0.027880186	0.00038466004
0.14973979	0.027917368	0.00038595943
0.14987028	0.027618545	0.00038603470
0.15000078	0.027681392	0.00038358332
0.15013127	0.028270453	0.00038755904
0.15026177	0.027855140	0.00038534676
0.15039226	0.028094505	0.00038586517
0.15052275	0.028005125	0.00038740460
0.15065325	0.028661196	0.00039009711
0.15078374	0.027762218	0.00038578710
0.15091424	0.027464300	0.00038421376
0.15104473	0.027927169	0.00038455883
0.15117522	0.028435269	0.00038841471
0.15130572	0.027618139	0.00038477187
0.15143621	0.028108911	0.00038516824
0.15156671	0.027153511	0.00038045814
0.15169720	0.027782198	0.00038162084
0.15182769	0.028494892	0.00038592680
0.15195819	0.028138347	0.00038590859
0.15208868	0.027200919	0.00037820017
0.15221918	0.028404833	0.00038789913
0.15234967	0.028152356	0.00038425073
0.15248016	0.027810007	0.00038223190
0.15261066	0.027723830	0.00038203830
0.15274115	0.027373647	0.00037925675
0.15287165	0.028271488	0.00038580629
0.15300214	0.027901505	0.00038297442
0.15313263	0.027467721	0.00037886162
0.15326313	0.028232983	0.00038407296
0.15339362	0.027785709	0.00038070025
0.15352412	0.028138490	0.00038266300
0.15365461	0.027743683	0.00038203707
0.15378510	0.027959057	0.00038289591
0.15391560	0.027762521	0.00037991836
0.15404609	0.027844953	0.00038226285
0.15417658	0.027777835	0.00037929936
0.15430708	0.027503958	0.00038014496
0.15443757	0.028453367	0.00038341910
0.15456807	0.027754490	0.00037987449
0.15469856	0.027971700	0.00038010853
0.15482905	0.027886260	0.00038263829
0.15495955	0.027795958	0.00038049530
0.15509004	0.028410986	0.00038394102
0.15522054	0.027786242	0.00038044114
0.15535103	0.027465551	0.00037691181
0.15548152	0.027741479	0.00037909565
0.15561202	0.028118086	0.00038190572
0.15574251	0.027880386	0.00038110289
0.15587301	0.027695116	0.00037953967
0.15600350	0.027931951	0.00037881792
0.15613399	0.028519085	0.00038316115
0.15626449	0.027565487	0.00037784312
0.15639498	0.028049643	0.00038076790
0.15652548	0.027992634	0.00038082803
0.15665597	0.028366344	0.00038289889
0.15678646	0.028405561	0.00038068850
0.15691696	0.027758433	0.00037639123
0.15704745	0.027964660	0.00037956146
0.15717795	0.028180226	0.00037925115
0.15730844	0.027610228	0.00037813982
0.15743893	0.027697896	0.00037632575
0.15756943	0.028467733	0.00038156333
0.15769992	0.026862904	0.00037109573
0.15783042	0.027792286	0.00037780539
0.15796091	0.028270903	0.00037982136
0.15809140	0.028222202	0.00038007289
0.15822190	0.027569846	0.00037291055
0.15835239	0.027145488	0.00037330851
0.15848289	0.027898910	0.00037802210
0.15861338	0.027845701	0.00037736805
0.15874387	0.027733589	0.00037724392
0.15887437	0.027715869	0.00037428755
0.15900486	0.027436469	0.00037258598
0.15913536	0.027652068	0.00037612956
0.15926585	0.027711088	0.00037358344
0.15939634	0.028007569	0.00037749030
0.15952684	0.028219001	0.00037917405
0.15965733	0.028111892	0.00037603882
0.15978783	0.027380806	0.00037403579
0.15991832	0.027680685	0.00037336185
0.16004881	0.027546191	0.00037465164
0.16017931	0.027433789	0.00037352602
0.16030980	0.028338058	0.00037695545
0.16044030	0.028183604	0.00037698787
0.16057079	0.027883697	0.00037509876
0.16070128	0.028045162	0.00037656877
0.16083178	0.028777494	0.00038290243
0.16096227	0.028150813	0.00037587402
0.16109277	0.028247507	0.00037635224
0.16122326	0.026998675	0.00036878857
0.16135375	0.027653399	0.00037352264
0.16148425	0.028390789	0.00037956821
0.16161474	0.027308320	0.00037158689
0.16174524	0.027754767	0.00037332929
0.16187573	0.026906413	0.00036990327
0.16200622	0.027856922	0.00037186858
0.16213672	0.027677118	0.00037369182
0.16226721	0.027797770	0.00037118199
0.16239771	0.027555064	0.00037062278
0.16252820	0.028286061	0.00037658913
0.16265869	0.027987954	0.00037322891
0.16278919	0.027643563	0.00037213509
0.16291968	0.027937892	0.00037476179
0.16305018	0.028166124	0.00037368797
0.16318067	0.027655491	0.00037012358
0.16331116	0.027703338	0.00037103237
0.16344166	0.028142888	0.00037287712
0.16357215	0.027861552	0.00037367091
0.16370264	0.027886348	0.00037119967
0.16383314	0.027823802	0.00037231176
0.16396363	0.027744771	0.00037143968
0.16409413	0.027480722	0.00036984935
0.16422462	0.027791848	0.00037074680
0.16435511	0.027817279	0.00037020837
0.16448561	0.027888708	0.00037214569
0.16461610	0.027431392	0.00037031917
0.16474660	0.027897743	0.00036930227
0.16487709	0.028341977	0.00037476902
0.16500758	0.028057432	0.00037013288
0.16513808	0.028543514	0.00037485802
0.16526857	0.027419794	0.00036920371
0.16539907	0.027306041	0.00036626757
0.16552956	0.027778322	0.00036997283
0.16566005	0.027380688	0.00036872982
0.16579055	0.027607649	0.00036791094
0.16592104	0.027633692	0.00037069398
0.16605154	0.027786284	0.00036732873
0.16618203	0.028576974	0.00037448031
0.16631252	0.027804164	0.00037112736
0.16644302	0.027414855	0.00036606359
0.16657351	0.028204345	0.00037251486
0.16670401	0.027310406	0.00036738538
0.16683450	0.027373597	0.00036518964
0.16696499	0.027651109	0.00036816189
0.16709549	0.027934033	0.00036887156
0.16722598	0.027413694	0.00036781689
0.16735648	0.028101273	0.00037172004
0.16748697	0.027209322	0.00036398090
0.16761746	0.027421138	0.00036718802
0.16774796	0.027405899	0.00036682504
0.16787845	0.027673877	0.00036773440
0.16800895	0.027788117	0.00036715283
0.16813944	0.027610305	0.00036555736
0.16826993	0.027196562	0.00036483462
0.16840043	0.027624639	0.00036682253
0.16853092	0.027482268	0.00036368104
0.16866142	0.027550680	0.00036722362
0.16879191	0.027277280	0.00036660762
0.16892240	0.027074533	0.00036032980
0.16905290	0.027525208	0.00036529295
0.16918339	0.028339105	0.00036932128
0.16931389	0.027879300	0.00036773241
0.16944438	0.027596056	0.00036658794
0.16957487	0.027469486	0.00036227835
0.16970537	0.027698117	0.00036673726
0.16983586	0.027838319	0.00036596714
0.16996636	0.027643039	0.00036523499
0.17009685	0.028366480	0.00037088782
0.17022734	0.027121756	0.00036066701
0.17035784	0.028097907	0.00036604079
0.17048833	0.026963847	0.00035984231
0.17061883	0.027244834	0.00036419090
0.17074932	0.026368733	0.00035751710
0.17087981	0.027737881	0.00036568683
0.17101031	0.027628615	0.00036274897
0.17114080	0.027668237	0.00036490623
0.17127130	0.027370629	0.00036102980
0.17140179	0.027871729	0.00036757131
0.17153228	0.027998166	0.00036576496
0.17166278	0.027408605	0.00036290099
0.17179327	0.027428141	0.00036260401
0.17192377	0.027921428	0.00036480957
0.17205426	0.027905600	0.00036558447
0.17218475	0.027590898	0.00036458800
0.17231525	0.027687378	0.00036325201
0.17244574	0.027267336	0.00036097931
0.17257623	0.027523231	0.00036144664
0.17270673	0.027390396	0.00036173606
0.17283722	0.028056342	0.00036856573
0.17296772	0.027861712	0.00036493101
0.17309821	0.028155861	0.00036634746
0.17322870	0.027401395	0.00035923394
0.17335920	0.027111596	0.00035930218
0.17348969	0.027707467	0.00036311331
0.17362019	0.027814571	0.00036392525
0.17375068	0.027479468	0.00036098792
0.17388117	0.027492407	0.00036075549
0.17401167	0.027694742	0.00036066747
0.17414216	0.027215987	0.00035959376
0.17427266	0.027553734	0.00036064352
0.17440315	0.027579967	0.00036235553
0.17453364	0.027371826	0.00035963873
0.17466414	0.027760175	0.00035983621
0.17479463	0.027455075	0.00036107951
0.17492513	0.027807548	0.00036322703
0.17505562	0.027858021	0.00036143106
0.17518611	0.027288959	0.00035975232
0.17531661	0.027226723	0.00035819203
0.17544710	0.027453490	0.00035825062
0.17557760	0.027966413	0.00036366989
0.17570809	0.028356763	0.00036345181
0.17583858	0.027507604	0.00036061976
0.17596908	0.027811100	0.00036086685
0.17609957	0.027667221	0.00035969767
0.17623007	0.027264954	0.00035880920
0.17636056	0.027813775	0.00036075390
0.17649105	0.027137363	0.00035687896
0.17662155	0.028175436	0.00036439728
0.17675204	0.027685186	0.00035784898
0.17688254	0.027260617	0.00035846540
0.17701303	0.027312884	0.00035601022
0.17714352	0.027949213	0.00036183640
0.17727402	0.027962831	0.00036197839
0.17740451	0.028197605	0.00036200277
0.17753501	0.027622668	0.00035789248
0.17766550	0.027632431	0.00036008343
0.17779599	0.027170310	0.00035497934
0.17792649	0.027366579	0.00035974012
0.17805698	0.027817152	0.00035881730
0.17818748	0.027313936	0.00035637294
0.17831797	0.027590663	0.00035979999
0.17844846	0.028386183	0.00036170029
0.17857896	0.027421983	0.00035781107
0.17870945	0.027757987	0.00035851638
0.17883995	0.028057924	0.00035934087
0.17897044	0.028092511	0.00036077212
0.17910093	0.027247249	0.00035483078
0.17923143	0.029075377	0.00036529104
0.17936192	0.027768517	0.00035902633
0.17949242	0.027926242	0.00035751788
0.17962291	0.027672249	0.00035749627
0.17975340	0.027791244	0.00035792407
0.17988390	0.027534972	0.00035681013
0.18001439	0.027192058	0.00035505353
0.18014489	0.027822849	0.00035747328
0.18027538	0.027636195	0.00035567002
0.18040587	0.027704184	0.00035767756
0.18053637	0.027740183	0.00035533745
0.18066686	0.027880693	0.00035902404
0.18079736	0.027129161	0.00035255226
0.18092785	0.027834171	0.00035746628
0.18105834	0.027778375	0.00035652661
0.18118884	0.027736620	0.00035528411
0.18131933	0.027783256	0.00035736795
0.18144982	0.027236995	0.00035351637
0.18158032	0.027543648	0.00035816591
0.18171081	0.027234629	0.00036270296
0.18184131	0.027764234	0.00036633197
0.18197180	0.027495194	0.00036752476
0.18210229	0.027569017	0.00037218667
0.18223279	0.027438021	0.00036961452
0.18236328	0.027962300	0.00037728850
0.18249378	0.027402704	0.00037256860
0.18262427	0.026393924	0.00036917534
0.18275476	0.027217416	0.00037645486
0.18288526	0.027043590	0.00037537979
0.18301575	0.026744750	0.00037501842
0.18314625	0.027032627	0.00037828142
0.18327674	0.028130895	0.00038418754
0.18340723	0.027860790	0.00038760314
0.18353773	0.027906871	0.00038437775
0.18366822	0.027961096	0.00038773708
0.18379872	0.027408362	0.00038636127
0.18392921	0.027216359	0.00038360517
0.18405970	0.027465688	0.00038735440
0.18419020	0.028052440	0.00039309286
0.18432069	0.026648227	0.00038292515
0.18445119	0.027532831	0.00039193953
0.18458168	0.026853320	0.00038538640
0.18471217	0.027713560	0.00039245691
0.18484267	0.027574141	0.00039478218
0.18497316	0.027549908	0.00039212533
0.18510366	0.027448062	0.00039485724
0.18523415	0.027674742	0.00039444505
0.18536464	0.027804622	0.00039702342
0.18549514	0.027600588	0.00039903832
0.18562563	0.027899175	0.00039902682
0.18575613	0.027596139	0.00039970883
0.18588662	0.027917456	0.00040295101
0.18601711	0.026515739	0.00038895113
0.18614761	0.027991312	0.00040408612
0.18627810	0.026906063	0.00039690644
0.18640860	0.027290152	0.00040188687
0.18653909	0.027252026	0.00039321615
0.18666958	0.027163180	0.00038722125
0.18680008	0.026636700	0.00038177183
0.18693057	0.027566307	0.00038726622
0.18706107	0.027752920	0.00038545334
0.18719156	0.027554366	0.00038574280
0.18732205	0.027322459	0.00037991168
0.18745255	0.027979142	0.00038282044
0.18758304	0.027379673	0.00037887761
0.18771354	0.028051818	0.00038039398
0.18784403	0.027504863	0.00037765291
0.18797452	0.027667305	0.00037728765
0.18810502	0.027600801	0.00037416335
0.18823551	0.027504167	0.00037448612
0.18836601	0.027602834	0.00037262866
0.18849650	0.027471870	0.00037199489
0.18862699	0.027268145	0.00037141243
0.18875749	0.027858771	0.00037065355
0.18888798	0.027604704	0.00037077068
0.18901848	0.027330351	0.00036733709
0.18914897	0.027113767	0.00036556391
0.18927946	0.027190122	0.00036677588
0.18940996	0.027345159	0.00036616134
0.18954045	0.027483122	0.00036418620
0.18967095	0.026963652	0.00036330407
0.18980144	0.027713018	0.00036493333
0.18993193	0.027674838	0.00036625739
0.19006243	0.027648669	0.00036298331
0.19019292	0.027611569	0.00036395359
0.19032342	0.027783959	0.00036314821
0.19045391	0.028082247	0.00036392240
0.19058440	0.027931873	0.00036482389
0.19071490	0.027296217	0.00035950729
0.19084539	0.027350408	0.00035817717
0.19097588	0.027012454	0.00035680906
0.19110638	0.027149257	0.00035466048
0.19123687	0.027415524	0.00035826598
0.19136737	0.027443782	0.00035885916
0.19149786	0.026942612	0.00035377265
0.19162835	0.027073813	0.00035457083
0.19175885	0.027518498	0.00035446072
0.19188934	0.027774246	0.00035716542
0.19201984	0.027743274	0.00035750418
0.19215033	0.027594059	0.00035498399
0.19228082	0.027289943	0.00035448949
0.19241132	0.028198685	0.00035866443
0.19254181	0.027454839	0.00035356591
0.19267231	0.027202965	0.00035444478
0.19280280	0.027498001	0.00035373015
0.19293329	0.027695466	0.00035600162
0.19306379	0.027092495	0.00035217659
0.19319428	0.027719512	0.00035324135
0.19332478	0.027527368	0.00035348728
0.19345527	0.027239935	0.00035214539
0.19358576	0.027336780	0.00035215298
0.19371626	0.027270558	0.00035227590
0.19384675	0.027266682	0.00034976528
0.19397725	0.027317358	0.00035266358
0.19410774	0.026645406	0.00034920945
0.19423823	0.027571828	0.00035142168
0.19436873	0.027205103	0.00035242379
0.19449922	0.027742255	0.00035230274
0.19462972	0.027457952	0.00035222263
0.19476021	0.027805775	0.00035511813
0.19489070	0.026694464	0.00034662849
0.19502120	0.027090121	0.00035028069
0.19515169	0.026796096	0.00034789400
0.19528219	0.027573377	0.00035060365
0.19541268	0.027015734	0.00034988173
0.19554317	0.027781445	0.00035209035
0.19567367	0.027325955	0.00035134689
0.19580416	0.027795096	0.00035373491
0.19593466	0.027680942	0.00035001585
0.19606515	0.027900641	0.00035306984
0.19619564	0.027175848	0.00034882973
0.19632614	0.026892165	0.00034661067
0.19645663	0.027086999	0.00034830697
0.19658713	0.027185556	0.00034672475
0.19671762	0.027854074	0.00035229279
0.19684811	0.027403583	0.00035000299
0.19697861	0.027526193	0.00034838344
0.19710910	0.027856473	0.00035272734
0.19723960	0.027722825	0.00035023915
0.19737009	0.027411374	0.00034796543
0.19750058	0.026496137	0.00034364087
0.19763108	0.027388475	0.00034675859
0.19776157	0.027632035	0.00035048332
0.19789207	0.027188912	0.00034743043
0.19802256	0.027703159	0.00034827961
0.19815305	0.027358766	0.00034815277
0.19828355	0.026979573	0.00034518245
0.19841404	0.027728149	0.00035024335
0.19854454	0.027704995	0.00035058198
0.19867503	0.027039671	0.00034472368
0.19880552	0.027440956	0.00034880808
0.19893602	0.027215388	0.00034474033
0.19906651	0.027313553	0.00034689276
0.19919701	0.027730254	0.00035026783
0.19932750	0.027036129	0.00034433074
0.19945799	0.027308708	0.00034694804
0.19958849	0.027149470	0.00034544542
0.19971898	0.027053073	0.00034347001
0.19984947	0.027180431	0.00034525324
0.19997997	0.027528814	0.00034873517
0.20011046	0.026862636	0.00034332767
0.20024096	0.026935406	0.00034321290
0.20037145	0.027263245	0.00034385257
0.20050194	0.027685381	0.00034813672
0.20063244	0.027423359	0.00034662245
0.20076293	0.027222550	0.00034585132
0.20089343	0.027042954	0.00034518802
0.20102392	0.027619288	0.00034545373
0.20115441	0.027717671	0.00034573353
0.20128491	0.027213326	0.00034531010
0.20141540	0.027121886	0.00034273326
0.20154590	0.027511858	0.00034621897
0.20167639	0.027351733	0.00034346404
0.20180688	0.027380955	0.00034399523
0.20193738	0.028300656	0.00034952905
0.20206787	0.027621436	0.00034591249
0.20219837	0.027675862	0.00034520580
0.20232886	0.027357729	0.00034396768
0.20245935	0.027319109	0.00034270169
0.20258985	0.027356245	0.00034430175
0.20272034	0.026581116	0.00033991069
0.20285084	0.027420533	0.00034455488
0.20298133	0.027682718	0.00034520912
0.20311182	0.027612191	0.00034373067
0.20324232	0.027253499	0.00034267156
0.20337281	0.027335924	0.00034330424
0.20350331	0.027259683	0.00034214345
0.20363380	0.027305493	0.00034250769
0.20376429	0.027102085	0.00034027449
0.20389479	0.026969970	0.00034069963
0.20402528	0.027117088	0.00034064963
0.20415578	0.027671967	0.00034284049
0.20428627	0.027333227	0.00034224130
0.20441676	0.027831430	0.00034340243
0.20454726	0.026784523	0.00033750280
0.20467775	0.026761524	0.00033841833
0.20480825	0.026679648	0.00033627107
0.20493874	0.027633131	0.00034418312
0.20506923	0.027504346	0.00034252422
0.20519973	0.027114406	0.00033831690
0.20533022	0.027221357	0.00034059704
0.20546072	0.026648624	0.00033694714
0.20559121	0.026879737	0.00033887238
0.20572170	0.027080869	0.00033930975
0.20585220	0.027403176	0.00033931296
0.20598269	0.027327989	0.00034088450
0.20611319	0.027775123	0.00034262122
0.20624368	0.027274653	0.00033974443
0.20637417	0.027576350	0.00034221089
0.20650467	0.026901552	0.00033661859
0.20663516	0.027596545	0.00034123209
0.20676566	0.027378187	0.00034093546
0.20689615	0.026914425	0.00033583720
0.20702664	0.027445142	0.00034011568
0.20715714	0.027013825	0.00033803602
0.20728763	0.027180798	0.00033751797
0.20741813	0.027034812	0.00033744763
0.20754862	0.026740628	0.00033439914
0.20767911	0.026824353	0.00033728194
0.20780961	0.026848895	0.00033586036
0.20794010	0.027512705	0.00033896892
0.20807060	0.027017821	0.00033707358
0.20820109	0.027222155	0.00033736612
0.20833158	0.027191260	0.00033895678
0.20846208	0.027112085	0.00033874435
0.20859257	0.027044389	0.00033639247
0.20872306	0.027390497	0.00033978751
0.20885356	0.026949434	0.00033591286
0.20898405	0.027166832	0.00033771801
0.20911455	0.027621158	0.00034082927
0.20924504	0.027648918	0.00033988549
0.20937553	0.027325650	0.00033754063
0.20950603	0.027144949	0.00033796967
0.20963652	0.026347311	0.00033111882
0.20976702	0.027096904	0.00033759017
0.20989751	0.027813108	0.00033990629
0.21002800	0.026942305	0.00033528554
0.21015850	0.027098123	0.00033683413
0.21028899	0.027243452	0.00033515697
0.21041949	0.027251702	0.00033897274
0.21054998	0.027302675	0.00033715882
0.21068047	0.027580307	0.00033765044
0.21081097	0.026600837	0.00033317222
0.21094146	0.027193651	0.00033610448
0.21107196	0.027477063	0.00033910279
0.21120245	0.027570464	0.00033841236
0.21133294	0.027625092	0.00033793488
0.21146344	0.027597952	0.00033779684
0.21159393	0.027693506	0.00033784123
0.21172443	0.027591391	0.00033746735
0.21185492	0.027649261	0.00033867673
0.21198541	0.027103518	0.00033470616
0.21211591	0.027898047	0.00033901820
0.21224640	0.027121594	0.00033557627
0.21237690	0.028020257	0.00033897647
0.21250739	0.026923932	0.00033433563
0.21263788	0.027265365	0.00033569047
0.21276838	0.026935706	0.00033439133
0.21289887	0.027209639	0.00033500702
0.21302937	0.027660451	0.00033497565
0.21315986	0.027657073	0.00033817980
0.21329035	0.027559655	0.00033609163
0.21342085	0.026754415	0.00033260584
0.21355134	0.027011244	0.00033321709
0.21368184	0.027099326	0.00033359653
0.21381233	0.027347146	0.00033377963
0.21394282	0.027792924	0.00033877052
0.21407332	0.028287221	0.00033912111
0.21420381	0.027666689	0.00033743161
0.21433431	0.026971357	0.00033192257
0.21446480	0.026836877	0.00033041755
0.21459529	0.027055604	0.00033396830
0.21472579	0.026936116	0.00033183126
0.21485628	0.027585038	0.00033675322
0.21498678	0.027133933	0.00033376828
0.21511727	0.027482826	0.00033283916
0.21524776	0.026716317	0.00033084909
0.21537826	0.027066295	0.00033187405
0.21550875	0.027059367	0.00033225810
0.21563925	0.027270095	0.00033512519
0.21576974	0.027429628	0.00033416274
0.21590023	0.028181625	0.00033714539
0.21603073	0.026623338	0.00033003163
0.21616122	0.026590841	0.00032859855
0.21629172	0.026513112	0.00032936650
0.21642221	0.027483046	0.00033370830
0.21655270	0.027296142	0.00033281495
0.21668320	0.027178297	0.00033277016
0.21681369	0.027295809	0.00033120103
0.21694419	0.027228334	0.00033315079
0.21707468	0.026826950	0.00032998855
0.21720517	0.027080995	0.00033051482
0.21733567	0.027302410	0.00033175605
0.21746616	0.027362445	0.00033257893
0.21759665	0.027018945	0.00033164660
0.21772715	0.026977715	0.00033238517
0.21785764	0.026921461	0.00032931754
0.21798814	0.026805917	0.00032942039
0.21811863	0.027486780	0.00033215470
0.21824912	0.027042459	0.00033100166
0.21837962	0.027081917	0.00033076729
0.21851011	0.026806802	0.00032809444
0.21864061	0.027605492	0.00033310655
0.21877110	0.027219219	0.00033014678
0.21890159	0.027466787	0.00033202441
0.21903209	0.027110972	0.00033088634
0.21916258	0.026914814	0.00032827813
0.21929308	0.026712790	0.00032818965
0.21942357	0.027324910	0.00033038497
0.21955406	0.026825347	0.00032665899
0.21968456	0.027056332	0.00033042585
0.21981505	0.027016163	0.00032896059
0.21994555	0.026640614	0.00032711446
0.22007604	0.027023453	0.00032918110
0.22020653	0.027256740	0.00032942186
0.22033703	0.026312936	0.00032483647
0.22046752	0.026988461	0.00032955311
0.22059802	0.026865595	0.00032620505
0.22072851	0.027171971	0.00032994278
0.22085900	0.026796908	0.00032666910
0.22098950	0.028234981	0.00033414006
0.22111999	0.026856958	0.00032764223
0.22125049	0.026723807	0.00032543659
0.22138098	0.027616119	0.00033120844
0.22151147	0.027330941	0.00032969743
0.22164197	0.026870511	0.00032587403
0.22177246	0.027121272	0.00032859668
0.22190296	0.026689735	0.00032501466
0.22203345	0.027810300	0.00033179043
0.22216394	0.026815151	0.00032786605
0.22229444	0.027270265	0.00032689165
0.22242493	0.027094792	0.00032779945
0.22255543	0.027236704	0.00032843220
0.22268592	0.026945196	0.00032660720
0.22281641	0.026983160	0.00032721848
0.22294691	0.026664580	0.00032450407
0.22307740	0.027253867	0.00032753462
0.22320790	0.027124231	0.00032800493
0.22333839	0.026949581	0.00032623820
0.22346888	0.026634411	0.00032506380
0.22359938	0.027184582	0.00032725831
0.22372987	0.027356848	0.00032791713
0.22386037	0.027154111	0.00032773821
0.22399086	0.026860775	0.00032464333
0.22412135	0.026856092	0.00032531774
0.22425185	0.027178551	0.00032652420
0.22438234	0.026989022	0.00032563025
0.22451284	0.026737503	0.00032521758
0.22464333	0.027369690	0.00032717445
0.22477382	0.027381564	0.00032864584
0.22490432	0.026916317	0.00032523300
0.22503481	0.026587759	0.00032214148
0.22516531	0.027210659	0.00032617591
0.22529580	0.027277608	0.00032622865
0.22542629	0.026949977	0.00032505123
0.22555679	0.027531969	0.00032902234
0.22568728	0.027567757	0.00032655966
0.22581778	0.027487049	0.00032817480
0.22594827	0.027169209	0.00032625794
0.22607876	0.026989732	0.00032346240
0.22620926	0.027122114	0.00032632983
0.22633975	0.026014669	0.00031888492
0.22647025	0.027224643	0.00032623285
0.22660074	0.026608261	0.00032250948
0.22673123	0.027328900	0.00032564318
0.22686173	0.026803982	0.00032374913
0.22699222	0.026935064	0.00032325521
0.22712271	0.026629840	0.00032296478
0.22725321	0.026792565	0.00032315595
0.22738370	0.026954525	0.00032376334
0.22751420	0.027217874	0.00032574530
0.22764469	0.026582316	0.00032318410
0.22777518	0.026905031	0.00032209994
0.22790568	0.027077062	0.00032380509
0.22803617	0.026573062	0.00032143832
0.22816667	0.027279238	0.00032431394
0.22829716	0.027352604	0.00032598940
0.22842765	0.027394773	0.00032447284
0.22855815	0.026876100	0.00032239021
0.22868864	0.026427093	0.00032010282
0.22881914	0.026119199	0.00031747889
0.22894963	0.027388117	0.00032607820
0.22908012	0.026309132	0.00031841239
0.22921062	0.026979255	0.00032222682
0.22934111	0.026978520	0.00032348093
0.22947161	0.027011369	0.00032254950
0.22960210	0.026732434	0.00032130014
0.22973259	0.027016901	0.00032256485
0.22986309	0.027054804	0.00032233298
0.22999358	0.026271299	0.00031958954
0.23012408	0.027259664	0.00032279553
0.23025457	0.026626328	0.00032064456
0.23038506	0.026946393	0.00032184880
0.23051556	0.027059101	0.00032116046
0.23064605	0.026763495	0.00032047219
0.23077655	0.026719654	0.00032489175
0.23090704	0.026476364	0.00032717682
0.23103753	0.026945615	0.00033174546
0.23116803	0.027208733	0.00033389990
0.23129852	0.027707876	0.00033853652
0.23142902	0.027467038	0.00033884185
0.23155951	0.027009003	0.00033821207
0.23169000	0.026972256	0.00033964922
0.23182050	0.027218456	0.00034104465
0.23195099	0.026997054	0.00034138434
0.23208149	0.026919083	0.00034211923
0.23221198	0.026925674	0.00034140087
0.23234247	0.026734562	0.00034337050
0.23247297	0.026976892	0.00034518404
0.23260346	0.026300514	0.00034143327
0.23273396	0.026923377	0.00034794247
0.23286445	0.027284049	0.00034799737
0.23299494	0.027074255	0.00034868444
0.23312544	0.027250151	0.00035181734
0.23325593	0.027454162	0.00035190662
0.23338643	0.027150043	0.00035179776
0.23351692	0.027221763	0.00035075734
0.23364741	0.026447408	0.00034441266
0.23377791	0.026665156	0.00034886608
0.23390840	0.026585667	0.00034588826
0.23403890	0.026201119	0.00034397796
0.23416939	0.027236772	0.00035121841
0.23429988	0.026851001	0.00034834570
0.23443038	0.027095130	0.00035166688
0.23456087	0.026165716	0.00034499972
0.23469137	0.026734402	0.00034996823
0.23482186	0.027170231	0.00035286655
0.23495235	0.027284767	0.00035250108
0.23508285	0.026952348	0.00035034042
0.23521334	0.026613118	0.00034844455
0.23534384	0.027643797	0.00035603089
0.23547433	0.027211424	0.00035447789
0.23560482	0.026847733	0.00034974556
0.23573532	0.027041686	0.00035343083
0.23586581	0.026898530	0.00035175133
0.23599630	0.027406374	0.00035545687
0.23612680	0.027754797	0.00035826744
0.23625729	0.026694359	0.00035047163
0.23638779	0.026587474	0.00035162896
0.23651828	0.027416429	0.00035605502
0.23664877	0.027193096	0.00035383891
0.23677927	0.026899394	0.00035372094
0.23690976	0.027105295	0.00035393967
0.23704026	0.026728363	0.00035343011
0.23717075	0.026534042	0.00035177610
0.23730124	0.026766674	0.00035280658
0.23743174	0.027454924	0.00035847415
0.23756223	0.026231901	0.00035096274
0.23769273	0.026893579	0.00035425474
0.23782322	0.026439915	0.00035285075
0.23795371	0.027181018	0.00035686557
0.23808421	0.026641899	0.00035327655
0.23821470	0.027108342	0.00035737327
0.23834520	0.026530814	0.00035308477
0.23847569	0.027268202	0.00035809075
0.23860618	0.027158989	0.00035721332
0.23873668	0.026969645	0.00035797846
0.23886717	0.027023771	0.00035890147
0.23899767	0.026885712	0.00035518686
0.23912816	0.026762716	0.00035692180
0.23925865	0.026686553	0.00035603786
0.23938915	0.026994049	0.00035688130
0.23951964	0.027184610	0.00035858137
0.23965014	0.026736850	0.00035635778
0.23978063	0.027110130	0.00035791881
0.23991112	0.027488239	0.00036272138
0.24004162	0.027085912	0.00035785094
0.24017211	0.026980536	0.00035913554
0.24030261	0.027083281	0.00035913283
0.24043310	0.026557673	0.00035443263
0.24056359	0.026861685	0.00035899009
0.24069409	0.026879066	0.00035658387
0.24082458	0.027132323	0.00036135932
0.24095508	0.027120792	0.00036138185
0.24108557	0.026865876	0.00035680927
0.24121606	0.026504071	0.00035735678
0.24134656	0.026518511	0.00035775953
0.24147705	0.027475722	0.00036176851
0.24160755	0.026869194	0.00036066485
0.24173804	0.026841164	0.00035821196
0.24186853	0.026843547	0.00036016383
0.24199903	0.027193937	0.00036241849
0.24212952	0.026907684	0.00035885142
0.24226002	0.026522591	0.00035825012
0.24239051	0.027042088	0.00036020625
0.24252100	0.026529304	0.00035786995
0.24265150	0.026542605	0.00035845814
0.24278199	0.027008957	0.00035986870
0.24291249	0.026815052	0.00036107661
0.24304298	0.027492333	0.00036400132
0.24317347	0.027022318	0.00036134884
0.24330397	0.027221267	0.00036345047
0.24343446	0.027422599	0.00036375946
0.24356496	0.026522690	0.00035857429
0.24369545	0.026949346	0.00036270747
0.24382594	0.027255565	0.00036353592
0.24395644	0.026920268	0.00036351721
0.24408693	0.026717710	0.00036071506
0.24421743	0.026977452	0.00036178167
0.24434792	0.027113834	0.00036575598
0.24447841	0.027369924	0.00036410014
0.24460891	0.026738402	0.00036186053
0.24473940	0.027395891	0.00036588154
0.24486989	0.026731637	0.00035972172
0.24500039	0.027417740	0.00036610185
0.24513088	0.026750635	0.00036039415
0.24526138	0.027333682	0.00036591273
0.24539187	0.027412261	0.00036567692
0.24552236	0.026852442	0.00036165048
0.24565286	0.027280549	0.00036492485
0.24578335	0.027022103	0.00036391474
0.24591385	0.026343690	0.00035932481
0.24604434	0.026676763	0.00036357920
0.24617483	0.027035167	0.00036430943
0.24630533	0.026896423	0.00036303763
0.24643582	0.026930170	0.00036519368
0.24656632	0.026999314	0.00036308696
0.24669681	0.025757508	0.00035908431
0.24682730	0.026432350	0.00035941575
0.24695780	0.026582130	0.00036275328
0.24708829	0.026811528	0.00036356861
0.24721879	0.027177189	0.00036492637
0.24734928	0.026447572	0.00036415887
0.24747977	0.027392235	0.00036802687
0.24761027	0.027566844	0.00036745139
0.24774076	0.027006317	0.00036483925
0.24787126	0.026926412	0.00036494666
0.24800175	0.027259800	0.00036747043
0.24813224	0.026353940	0.00036343825
0.24826274	0.027411699	0.00036606047
0.24839323	0.026893469	0.00036598754
0.24852373	0.026546254	0.00036230732
0.24865422	0.026993348	0.00036538504
0.24878471	0.026250730	0.00036315446
0.24891521	0.026041758	0.00035898621
0.24904570	0.027106215	0.00036860278
0.24917620	0.026963384	0.00036634609
0.24930669	0.026959788	0.00036577070
0.24943718	0.027521834	0.00037041919
0.24956768	0.026550570	0.00036446870
0.24969817	0.026263750	0.00036172185
0.24982867	0.026725482	0.00036674528
0.24995916	0.026830468	0.00036633580
0.25008965	0.026739767	0.00036598974
0.25022015	0.026749212	0.00036585586
0.25035064	0.027335875	0.00036833867
0.25048114	0.026755142	0.00036751120
0.25061163	0.026533079	0.00036286440
0.25074212	0.027264888	0.00036874310
0.25087262	0.027502389	0.00037281952
0.25100311	0.026663103	0.00036393817
0.25113361	0.026785706	0.00036744916
0.25126410	0.026466259	0.00036388860
0.25139459	0.027015494	0.00036692933
0.25152509	0.026926362	0.00036857371
0.25165558	0.026744508	0.00036441723
0.25178608	0.027458906	0.00037238135
0.25191657	0.026610392	0.00036660533
0.25204706	0.027371238	0.00036894390
0.25217756	0.026342170	0.00036529752
0.25230805	0.026349529	0.00036442383
0.25243855	0.026689700	0.00036684095
0.25256904	0.027318785	0.00037202621
0.25269953	0.026601822	0.00036362844
0.25283003	0.026536148	0.00036576656
0.25296052	0.026555773	0.00036649204
0.25309102	0.026452128	0.00036567721
0.25322151	0.026978108	0.00036902336
0.25335200	0.026739836	0.00036659247
0.25348250	0.026672590	0.00036813356
0.25361299	0.026495259	0.00036729631
0.25374349	0.027255252	0.00036963080
0.25387398	0.026680931	0.00036809421
0.25400447	0.027775903	0.00037474578
0.25413497	0.026730647	0.00036633109
0.25426546	0.026640341	0.00036895099
0.25439595	0.026850281	0.00036733171
0.25452645	0.027559141	0.00037386338
0.25465694	0.027096936	0.00037041681
0.25478744	0.027025231	0.00037003798
0.25491793	0.027057828	0.00037046290
0.25504842	0.026791019	0.00036771108
0.25517892	0.026583386	0.00036826906
0.25530941	0.026728123	0.00037968966
0.25543991	0.027236680	0.00038310951
0.25557040	0.026818008	0.00038420160
0.25570089	0.026705950	0.00038704146
0.25583139	0.026719081	0.00038877534
0.25596188	0.027042534	0.00039445290
0.25609238	0.026702122	0.00039347361
0.25622287	0.027237824	0.00039969852
0.25635336	0.026857470	0.00039966473
0.25648386	0.027127970	0.00040259632
0.25661435	0.026709927	0.00040125331
0.25674485	0.027349345	0.00040723062
0.25687534	0.026931587	0.00040580496
0.25700583	0.027138444	0.00040932118
0.25713633	0.026455053	0.00040528390
0.25726682	0.026285097	0.00040689012
0.25739732	0.027069943	0.00041418366
0.25752781	0.026608807	0.00041280678
0.25765830	0.027391333	0.00041993652
0.25778880	0.026519181	0.00041439366
0.25791929	0.026275008	0.00041562496
0.25804979	0.026662680	0.00042088494
0.25818028	0.026400044	0.00041984393
0.25831077	0.026483678	0.00042273285
0.25844127	0.026876173	0.00042517949
0.25857176	0.027630935	0.00043360842
0.25870226	0.026043061	0.00042279525
0.25883275	0.026075788	0.00042598211
0.25896324	0.026848610	0.00043236407
0.25909374	0.027423294	0.00043679449
0.25922423	0.027169785	0.00043712398
0.25935473	0.026618238	0.00043450521
0.25948522	0.027271587	0.00044187667
0.25961571	0.026984166	0.00043825508
0.25974621	0.027349382	0.00044242932
0.25987670	0.026633883	0.00043853735
0.26000720	0.026404835	0.00043713875
0.26013769	0.025978409	0.00043547919
0.26026818	0.026130387	0.00043639170
0.26039868	0.027428268	0.00044762129
0.26052917	0.027642440	0.00044955909
0.26065967	0.026468065	0.00043925898
0.26079016	0.026243164	0.00044153079
0.26092065	0.026389961	0.00044453493
0.26105115	0.025974545	0.00044012762
0.26118164	0.027067624	0.00044886708
0.26131214	0.026703084	0.00044755417
0.26144263	0.026404842	0.00044492137
0.26157312	0.026631240	0.00044745280
0.26170362	0.026262460	0.00044774925
0.26183411	0.026737844	0.00044991717
0.26196461	0.027509333	0.00045489374
0.26209510	0.026579774	0.00044995105
0.26222559	0.027013374	0.00045575242
0.26235609	0.026942037	0.00045556720
0.26248658	0.026390954	0.00045155090
0.26261708	0.027140342	0.00045450581
0.26274757	0.026226658	0.00045286984
0.26287806	0.026299998	0.00045100898
0.26300856	0.026896779	0.00046074678
0.26313905	0.026565244	0.00045719785
0.26326954	0.026548660	0.00045392375
0.26340004	0.026519244	0.00045748376
0.26353053	0.026798140	0.00046039823
0.26366103	0.027316544	0.00046392924
0.26379152	0.027077811	0.00046387081
0.26392201	0.025983364	0.00045670177
0.26405251	0.026478090	0.00045936359
0.26418300	0.026777696	0.00046536459
0.26431350	0.026485140	0.00045923634
0.26444399	0.026215673	0.00046123450
0.26457448	0.027111586	0.00046548304
0.26470498	0.026082840	0.00046117035
0.26483547	0.026247765	0.00046399100
0.26496597	0.026427567	0.00046398453
0.26509646	0.026422245	0.00046723981
0.26522695	0.026871818	0.00047180572
0.26535745	0.026941811	0.00046962925
[truncated: 572 more rows]
