# Supplementary material for: Rationally seeded computational protein design of ɑ-helical barrels
Source: Nat Chem Biol. 2024 Jun 20;20(8):991–9. doi: 10.1038/s41589-024-01642-0 (PMC11288890; doi:10.1038/s41589-024-01642-0)
Supplement: Supplementary file 5 — PDB files used for making figure panels h–j. [file 41589_2024_1642_MOESM5_ESM.zip › KIA_RP_RSPD_NatChemBiol_data_Figure3/sc-CC-7-LI_panels_c-g/SAXS_panel_g/LI_SAXS_raw/b21-438120_00160.dat]

0.0045000000	1.0579177	0.0099595467
0.0046304940	0.95335245	0.0091923826
0.0047609879	0.81626712	0.0082823887
0.0048914819	0.76436264	0.0080445856
0.0050219759	0.68033217	0.0071973684
0.0051524699	0.63189863	0.0068676521
0.0052829638	0.57626605	0.0063923112
0.0054134578	0.52161300	0.0059000560
0.0055439518	0.49932790	0.0058772937
0.0056744457	0.46272280	0.0053707034
0.0058049397	0.43075231	0.0051258248
0.0059354337	0.40278731	0.0050810994
0.0060659277	0.36501506	0.0045965692
0.0061964216	0.35084787	0.0046260403
0.0063269156	0.33643842	0.0044356615
0.0064574096	0.31056844	0.0041661713
0.0065879035	0.28992714	0.0040554209
0.0067183975	0.27596055	0.0038338949
0.0068488915	0.26284005	0.0037772797
0.0069793855	0.24942970	0.0037063549
0.0071098794	0.23580769	0.0034636428
0.0072403734	0.23032851	0.0034308674
0.0073708674	0.21464762	0.0032972024
0.0075013613	0.20304044	0.0031510396
0.0076318553	0.19737723	0.0031270685
0.0077623493	0.18324403	0.0029189498
0.0078928433	0.18036599	0.0028900204
0.0080233372	0.16482606	0.0027459571
0.0081538312	0.16211271	0.0026803729
0.0082843252	0.16341582	0.0026963958
0.0084148191	0.15140017	0.0025653677
0.0085453131	0.14900073	0.0025021828
0.0086758071	0.14028738	0.0024234350
0.0088063011	0.13351848	0.0023217971
0.0089367950	0.13132723	0.0023150573
0.0090672890	0.12423437	0.0022356463
0.0091977830	0.12075948	0.0021550453
0.0093282769	0.11694625	0.0021426490
0.0094587709	0.11330457	0.0020465963
0.0095892649	0.10701220	0.0020017148
0.0097197588	0.10415977	0.0019719589
0.0098502528	0.10137992	0.0019200192
0.0099807468	0.10081877	0.0018995380
0.010111241	0.096989314	0.0018631132
0.010241735	0.089748996	0.0017408129
0.010372229	0.083289877	0.0016896202
0.010502723	0.086183483	0.0017033507
0.010633217	0.082129016	0.0016485256
0.010763711	0.078962938	0.0015998699
0.010894205	0.076992291	0.0015469784
0.011024699	0.076063333	0.0015439757
0.011155193	0.075645325	0.0015295153
0.011285687	0.072699195	0.0014738674
0.011416180	0.070707897	0.0014472438
0.011546674	0.066180663	0.0013672402
0.011677168	0.065235232	0.0013477077
0.011807662	0.065316276	0.0013285658
0.011938156	0.061878383	0.0012860655
0.012068650	0.061067334	0.0012758401
0.012199144	0.062244236	0.0012668655
0.012329638	0.059722254	0.0012122729
0.012460132	0.060369524	0.0012154386
0.012590626	0.057127307	0.0011615168
0.012721120	0.058307799	0.0011576167
0.012851614	0.054695673	0.0011007522
0.012982108	0.053558237	0.0010728742
0.013112602	0.051977673	0.0010579065
0.013243096	0.053523731	0.0010607503
0.013373590	0.049672205	0.0010209699
0.013504084	0.052422276	0.0010480223
0.013634578	0.049693521	0.0010021178
0.013765072	0.050344672	0.0010113492
0.013895566	0.050525375	0.0010054862
0.014026060	0.046919467	0.00095199551
0.014156554	0.046646109	0.00096182103
0.014287048	0.045934099	0.00093839453
0.014417542	0.047642722	0.00094531598
0.014548036	0.045037928	0.00092865810
0.014678530	0.045877624	0.00092086112
0.014809024	0.044359897	0.00090966189
0.014939518	0.043606176	0.00089570988
0.015070012	0.042925713	0.00088096866
0.015200506	0.045453325	0.00090634973
0.015331000	0.043484446	0.00087636087
0.015461494	0.041785603	0.00085686232
0.015591988	0.040804498	0.00085041384
0.015722482	0.040914414	0.00083601919
0.015852975	0.041514648	0.00084231497
0.015983469	0.040393339	0.00082987370
0.016113963	0.040014083	0.00081541050
0.016244457	0.039607876	0.00081807434
0.016374951	0.039855709	0.00081081989
0.016505445	0.038858505	0.00079986921
0.016635939	0.039993445	0.00080995144
0.016766433	0.038687205	0.00078395612
0.016896927	0.040176697	0.00080299957
0.017027421	0.037791642	0.00077267254
0.017157915	0.038862761	0.00077988401
0.017288409	0.037144268	0.00076422643
0.017418903	0.037541882	0.00075549555
0.017549397	0.037028816	0.00075534450
0.017679891	0.037152160	0.00075362725
0.017810385	0.037039595	0.00074539889
0.017940879	0.036051277	0.00073754310
0.018071373	0.036960048	0.00074016706
0.018201867	0.036046750	0.00073179311
0.018332361	0.037506685	0.00074357433
0.018462855	0.036412589	0.00072104537
0.018593349	0.035740681	0.00072110014
0.018723843	0.034772548	0.00070678071
0.018854337	0.035223009	0.00070241805
0.018984831	0.034914112	0.00070368483
0.019115325	0.035995440	0.00070655599
0.019245819	0.035282786	0.00070335629
0.019376313	0.035901972	0.00070337091
0.019506807	0.035023769	0.00068852781
0.019637301	0.035474587	0.00069847803
0.019767795	0.034590788	0.00068080186
0.019898289	0.034725278	0.00068267352
0.020028783	0.034867193	0.00068281992
0.020159277	0.034230578	0.00067123980
0.020289771	0.033253653	0.00066340893
0.020420264	0.032453617	0.00064960664
0.020550758	0.034642538	0.00066697682
0.020681252	0.034370554	0.00066888804
0.020811746	0.034048653	0.00065717122
0.020942240	0.033505273	0.00064927609
0.021072734	0.033582818	0.00065538821
0.021203228	0.033646595	0.00064517711
0.021333722	0.034135337	0.00065704715
0.021464216	0.034011671	0.00065015653
0.021594710	0.034179465	0.00064478498
0.021725204	0.033826974	0.00065078066
0.021855698	0.033508203	0.00063268878
0.021986192	0.033523187	0.00063733235
0.022116686	0.032372669	0.00062793450
0.022247180	0.032789695	0.00062078378
0.022377674	0.033097589	0.00063007305
0.022508168	0.033540417	0.00062665713
0.022638662	0.033740637	0.00062400626
0.022769156	0.032380463	0.00061985948
0.022899650	0.032003036	0.00060585764
0.023030144	0.032595179	0.00061653299
0.023160638	0.031773941	0.00060534903
0.023291132	0.032681898	0.00060773303
0.023421626	0.033096393	0.00061365096
0.023552120	0.032029585	0.00059965886
0.023682614	0.032639739	0.00060041636
0.023813108	0.033037164	0.00061137270
0.023943602	0.032168764	0.00059597163
0.024074096	0.031307367	0.00058669288
0.024204590	0.032595088	0.00059952319
0.024335084	0.032281089	0.00059032310
0.024465578	0.032296604	0.00059261780
0.024596072	0.032657312	0.00058893642
0.024726566	0.032035419	0.00058543532
0.024857060	0.031691536	0.00058240851
0.024987553	0.032109560	0.00058048518
0.025118047	0.031594789	0.00057958726
0.025248541	0.032752931	0.00058596054
0.025379035	0.033440826	0.00058726605
0.025509529	0.032600235	0.00058345045
0.025640023	0.031912842	0.00056949293
0.025770517	0.032221111	0.00057607387
0.025901011	0.031363324	0.00056828678
0.026031505	0.030683206	0.00055744137
0.026161999	0.032350455	0.00057237909
0.026292493	0.032608451	0.00057080386
0.026422987	0.031786806	0.00056366251
0.026553481	0.032432416	0.00056904173
0.026683975	0.031709655	0.00055724460
0.026814469	0.031665175	0.00055783285
0.026944963	0.031425651	0.00055580491
0.027075457	0.030150112	0.00054228518
0.027205951	0.031540848	0.00055663338
0.027336445	0.031979640	0.00055396672
0.027466939	0.030845568	0.00054131116
0.027597433	0.031759840	0.00055390277
0.027727927	0.031896018	0.00054658585
0.027858421	0.032750878	0.00055920733
0.027988915	0.031354522	0.00054486569
0.028119409	0.031696406	0.00054221978
0.028249903	0.030902319	0.00053820793
0.028380397	0.031579100	0.00053857550
0.028510891	0.030668498	0.00053681979
0.028641385	0.031222876	0.00053918809
0.028771879	0.031107269	0.00053062292
0.028902373	0.030684902	0.00053003054
0.029032867	0.030467311	0.00052643832
0.029163361	0.032250729	0.00053722978
0.029293855	0.031635390	0.00053774077
0.029424349	0.031734624	0.00053023646
0.029554842	0.031980138	0.00053326145
0.029685336	0.032102342	0.00053314901
0.029815830	0.030780447	0.00051828920
0.029946324	0.031516376	0.00052575600
0.030076818	0.032256125	0.00053212070
0.030207312	0.030897286	0.00051540850
0.030337806	0.030305934	0.00051389267
0.030468300	0.031678626	0.00052075822
0.030598794	0.030453447	0.00051258055
0.030729288	0.030614494	0.00051424423
0.030859782	0.030893464	0.00051212235
0.030990276	0.030274249	0.00050807489
0.031120770	0.029928151	0.00050106207
0.031251264	0.031414150	0.00051097919
0.031381758	0.031163309	0.00051239093
0.031512252	0.030279249	0.00050159308
0.031642746	0.030841752	0.00050769604
0.031773240	0.030855173	0.00050519769
0.031903734	0.030796332	0.00050083602
0.032034228	0.030308504	0.00049908433
0.032164722	0.030773556	0.00050151226
0.032295216	0.030239064	0.00049585339
0.032425710	0.030018430	0.00049490574
0.032556204	0.030166719	0.00049020812
0.032686698	0.030391170	0.00049499578
0.032817192	0.030719612	0.00049384396
0.032947686	0.030350513	0.00049114735
0.033078180	0.030501594	0.00049366004
0.033208674	0.030364895	0.00048876175
0.033339168	0.031123834	0.00049438072
0.033469662	0.030718487	0.00049155867
0.033600156	0.031003329	0.00049085433
0.033730650	0.030368097	0.00048954126
0.033861144	0.030960542	0.00048986143
0.033991637	0.030752882	0.00048283743
0.034122131	0.030323426	0.00048584734
0.034252625	0.030120474	0.00048413264
0.034383119	0.030413542	0.00049196827
0.034513613	0.029800967	0.00048917116
0.034644107	0.031070868	0.00049607030
0.034774601	0.031355016	0.00051040305
0.034905095	0.029580675	0.00049768277
0.035035589	0.030744727	0.00051038779
0.035166083	0.030249492	0.00051418618
0.035296577	0.030713914	0.00051423194
0.035427071	0.030854427	0.00052145253
0.035557565	0.029775031	0.00050839551
0.035688059	0.030716606	0.00051579727
0.035818553	0.028875200	0.00050928586
0.035949047	0.030602411	0.00051907245
0.036079541	0.030462448	0.00051885973
0.036210035	0.030706758	0.00052140040
0.036340529	0.030927196	0.00052245869
0.036471023	0.031018086	0.00052848386
0.036601517	0.030080575	0.00051819633
0.036732011	0.030821684	0.00052436726
0.036862505	0.030629055	0.00052666235
0.036992999	0.030032306	0.00052028476
0.037123493	0.029881813	0.00052105070
0.037253987	0.029845402	0.00052438943
0.037384481	0.030278846	0.00052425296
0.037514975	0.029945927	0.00052593217
0.037645469	0.030028125	0.00052558494
0.037775963	0.030379347	0.00052562860
0.037906457	0.029185234	0.00052321134
0.038036951	0.030025979	0.00052829614
0.038167445	0.029209897	0.00052272193
0.038297939	0.030279653	0.00053153971
0.038428433	0.030572828	0.00053409241
0.038558926	0.031170938	0.00054159489
0.038689420	0.030460263	0.00053505170
0.038819914	0.029577481	0.00052527530
0.038950408	0.030035166	0.00053564399
0.039080902	0.029765814	0.00052492967
0.039211396	0.029441402	0.00052135939
0.039341890	0.029714780	0.00051746108
0.039472384	0.030106658	0.00051976848
0.039602878	0.030421446	0.00052216006
0.039733372	0.030200903	0.00051620758
0.039863866	0.029512686	0.00050592370
0.039994360	0.030192447	0.00051618188
0.040124854	0.030878842	0.00051566581
0.040255348	0.030368527	0.00051276089
0.040385842	0.029932982	0.00050587633
0.040516336	0.031151002	0.00051521447
0.040646830	0.029846496	0.00050604238
0.040777324	0.030692716	0.00051069160
0.040907818	0.028942655	0.00049593347
0.041038312	0.029308734	0.00050191585
0.041168806	0.028746637	0.00049061539
0.041299300	0.030069866	0.00050719841
0.041429794	0.031722785	0.00051349833
0.041560288	0.030168966	0.00050113936
0.041690782	0.029487842	0.00049733278
0.041821276	0.030129167	0.00050021623
0.041951770	0.029948610	0.00049880838
0.042082264	0.029515348	0.00049343476
0.042212758	0.029855930	0.00049457114
0.042343252	0.029866167	0.00049890760
0.042473746	0.030857656	0.00050223177
0.042604240	0.030405764	0.00049616483
0.042734734	0.031054087	0.00050642332
0.042865228	0.030142760	0.00049358999
0.042995722	0.030279670	0.00049780315
0.043126215	0.030937661	0.00050113946
0.043256709	0.030580575	0.00049563250
0.043387203	0.030745344	0.00049910985
0.043517697	0.030300048	0.00049216228
0.043648191	0.030002849	0.00048858983
0.043778685	0.029860249	0.00049150610
0.043909179	0.030096462	0.00048818412
0.044039673	0.029174199	0.00048241265
0.044170167	0.029693772	0.00048686456
0.044300661	0.029979170	0.00048659167
0.044431155	0.030063300	0.00049120066
0.044561649	0.030874283	0.00049335489
0.044692143	0.029920499	0.00048608074
0.044822637	0.030561072	0.00049085578
0.044953131	0.030345159	0.00048829825
0.045083625	0.029553787	0.00048440006
0.045214119	0.029808952	0.00048342690
0.045344613	0.029984237	0.00048224425
0.045475107	0.029726225	0.00048143532
0.045605601	0.029903974	0.00048204207
0.045736095	0.028953456	0.00047436623
0.045866589	0.030063139	0.00048406268
0.045997083	0.029959186	0.00047887078
0.046127577	0.030131193	0.00048505707
0.046258071	0.029205525	0.00048404509
0.046388565	0.029663451	0.00048822970
0.046519059	0.029522205	0.00049298584
0.046649553	0.030168353	0.00049610756
0.046780047	0.030068240	0.00049717599
0.046910541	0.030118471	0.00049968715
0.047041035	0.029351060	0.00049361753
0.047171529	0.029216733	0.00049714937
0.047302023	0.029710410	0.00049986552
0.047432517	0.030971493	0.00050955219
0.047563011	0.030397827	0.00050992996
0.047693504	0.030421017	0.00050732811
0.047823998	0.029687257	0.00050592898
0.047954492	0.029110689	0.00050116459
0.048084986	0.030309332	0.00050950985
0.048215480	0.029673767	0.00050976194
0.048345974	0.030183501	0.00050981228
0.048476468	0.030027424	0.00050844544
0.048606962	0.030432486	0.00051606714
0.048737456	0.030479464	0.00051375331
0.048867950	0.029998472	0.00051429846
0.048998444	0.030075312	0.00051143371
0.049128938	0.030290592	0.00051574758
0.049259432	0.029786844	0.00051304779
0.049389926	0.030556555	0.00051748635
0.049520420	0.029799802	0.00051316216
0.049650914	0.030325974	0.00051882902
0.049781408	0.030353996	0.00051701916
0.049911902	0.030655312	0.00051909363
0.050042396	0.029602484	0.00051387303
0.050172890	0.029189589	0.00051172988
0.050303384	0.029910261	0.00051978388
0.050433878	0.030820339	0.00052414098
0.050564372	0.029422879	0.00051519573
0.050694866	0.029014095	0.00050751405
0.050825360	0.029785987	0.00051890140
0.050955854	0.030265370	0.00052357019
0.051086348	0.030323895	0.00052294712
0.051216842	0.030241933	0.00052209641
0.051347336	0.029621841	0.00051812427
0.051477830	0.029804626	0.00051709816
0.051608324	0.030498534	0.00052486774
0.051738818	0.030006876	0.00052514482
0.051869312	0.029954436	0.00052023371
0.051999806	0.029539373	0.00051841460
0.052130299	0.029132994	0.00051536968
0.052260793	0.029877298	0.00052198699
0.052391287	0.030551763	0.00052850944
0.052521781	0.029878809	0.00052289914
0.052652275	0.030717085	0.00053233232
0.052782769	0.030674022	0.00052703642
0.052913263	0.030039024	0.00052581476
0.053043757	0.029245044	0.00051753848
0.053174251	0.030397982	0.00053034033
0.053304745	0.030556023	0.00052991799
0.053435239	0.030038622	0.00053090542
0.053565733	0.029819978	0.00052533698
0.053696227	0.029507592	0.00052133170
0.053826721	0.029803373	0.00052636124
0.053957215	0.028893035	0.00051833723
0.054087709	0.029249139	0.00052366632
0.054218203	0.029852643	0.00052437082
0.054348697	0.029343687	0.00052192946
0.054479191	0.030087362	0.00052869034
0.054609685	0.030186968	0.00053116418
0.054740179	0.030063785	0.00052770281
0.054870673	0.030220438	0.00053127827
0.055001167	0.030888854	0.00053340724
0.055131661	0.029163383	0.00052345467
0.055262155	0.030377860	0.00053114920
0.055392649	0.029739485	0.00052937056
0.055523143	0.029824548	0.00052998987
0.055653637	0.029336598	0.00052472353
0.055784131	0.029890974	0.00052772380
0.055914625	0.030861509	0.00053719207
0.056045119	0.030132060	0.00053142901
0.056175613	0.030339549	0.00053319680
0.056306107	0.030125778	0.00053236697
0.056436601	0.029540960	0.00052713051
0.056567095	0.029061529	0.00052205163
0.056697588	0.029626319	0.00053011178
0.056828082	0.029928456	0.00053229201
0.056958576	0.030171263	0.00053384998
0.057089070	0.029537555	0.00052929427
0.057219564	0.030497682	0.00053761890
0.057350058	0.029396856	0.00052475258
0.057480552	0.029139403	0.00052763194
0.057611046	0.030532031	0.00053508387
0.057741540	0.030033208	0.00053273826
0.057872034	0.029058777	0.00052340076
0.058002528	0.029232440	0.00052252659
0.058133022	0.029552418	0.00052900666
0.058263516	0.029935876	0.00052837207
0.058394010	0.029012856	0.00052193016
0.058524504	0.028858063	0.00052065782
0.058654998	0.029299111	0.00052131526
0.058785492	0.029712395	0.00052505357
0.058915986	0.029097666	0.00052146952
0.059046480	0.030044389	0.00052254292
0.059176974	0.030629356	0.00053374405
0.059307468	0.028849146	0.00051358705
0.059437962	0.028741116	0.00051073662
0.059568456	0.029366551	0.00052054744
0.059698950	0.029152937	0.00051603266
0.059829444	0.028883830	0.00051332109
0.059959938	0.029916154	0.00052142078
0.060090432	0.029448789	0.00051407267
0.060220926	0.030080876	0.00052160291
0.060351420	0.030091284	0.00051906751
0.060481914	0.029404451	0.00051513821
0.060612408	0.028983319	0.00051108698
0.060742902	0.030477273	0.00052052321
0.060873396	0.029210808	0.00051317971
0.061003890	0.030432410	0.00052219833
0.061134384	0.029276941	0.00051054955
0.061264877	0.030316430	0.00052263016
0.061395371	0.029656633	0.00051258765
0.061525865	0.030678025	0.00051935452
0.061656359	0.029647198	0.00051543335
0.061786853	0.028375360	0.00050341634
0.061917347	0.028858723	0.00050799048
0.062047841	0.029644743	0.00051305183
0.062178335	0.029073784	0.00050583214
0.062308829	0.029704733	0.00051560989
0.062439323	0.029189499	0.00050592179
0.062569817	0.029795893	0.00051344833
0.062700311	0.030206117	0.00051667400
0.062830805	0.029835476	0.00051217019
0.062961299	0.028889612	0.00050570511
0.063091793	0.029165076	0.00050770531
0.063222287	0.029392180	0.00050829243
0.063352781	0.029489427	0.00051245487
0.063483275	0.028926131	0.00050503202
0.063613769	0.029897156	0.00051213865
0.063744263	0.028179244	0.00049804727
0.063874757	0.028814514	0.00050362504
0.064005251	0.029273164	0.00050816425
0.064135745	0.030086585	0.00051459381
0.064266239	0.029023741	0.00050297817
0.064396733	0.030116599	0.00051269180
0.064527227	0.029981347	0.00051147322
0.064657721	0.029419582	0.00050906226
0.064788215	0.029181187	0.00050414046
0.064918709	0.029181185	0.00050378244
0.065049203	0.029233692	0.00050712404
0.065179697	0.029970746	0.00050765015
0.065310191	0.029803387	0.00050759920
0.065440685	0.029210323	0.00050497562
0.065571179	0.028986313	0.00050084462
0.065701673	0.029194556	0.00050274325
0.065832166	0.029909165	0.00050719645
0.065962660	0.030205089	0.00051088016
0.066093154	0.029762200	0.00051028407
0.066223648	0.029242007	0.00050034911
0.066354142	0.028986415	0.00050148355
0.066484636	0.029748209	0.00050313574
0.066615130	0.030104924	0.00050710057
0.066745624	0.029694611	0.00050516114
0.066876118	0.029234744	0.00049900399
0.067006612	0.029151485	0.00050143996
0.067137106	0.029974639	0.00050712363
0.067267600	0.028781115	0.00049435599
0.067398094	0.029784723	0.00050628595
0.067528588	0.029035616	0.00049665264
0.067659082	0.028272253	0.00049284678
0.067789576	0.029714694	0.00050541485
0.067920070	0.029039056	0.00049524542
0.068050564	0.029950112	0.00050473646
0.068181058	0.029265050	0.00049782366
0.068311552	0.029353676	0.00049986472
0.068442046	0.028633351	0.00049527989
0.068572540	0.029414524	0.00050029789
0.068703034	0.028343150	0.00048832647
0.068833528	0.030048476	0.00050491089
0.068964022	0.029322066	0.00049841651
0.069094516	0.028877369	0.00049648449
0.069225010	0.029110161	0.00049636545
0.069355504	0.030108956	0.00050288600
0.069485998	0.028359475	0.00049158325
0.069616492	0.029112369	0.00049671686
0.069746986	0.029934375	0.00050078307
0.069877480	0.028972521	0.00049548916
0.070007974	0.028709132	0.00048992779
0.070138468	0.029505724	0.00049662507
0.070268961	0.029787180	0.00049698543
0.070399455	0.029898887	0.00049852508
0.070529949	0.029870365	0.00050185848
0.070660443	0.029043161	0.00049255746
0.070790937	0.028663898	0.00049075934
0.070921431	0.028839312	0.00049208289
0.071051925	0.029357745	0.00049353678
0.071182419	0.029279290	0.00049794923
0.071312913	0.028525409	0.00048866480
0.071443407	0.029088848	0.00049415203
0.071573901	0.028843086	0.00048612359
0.071704395	0.028576035	0.00048596789
0.071834889	0.029141667	0.00049239650
0.071965383	0.028922515	0.00048876080
0.072095877	0.029555904	0.00049434897
0.072226371	0.029762274	0.00049502850
0.072356865	0.029230838	0.00048908454
0.072487359	0.029586445	0.00049404209
0.072617853	0.029101483	0.00049107759
0.072748347	0.028336558	0.00048083289
0.072878841	0.029015521	0.00049003412
0.073009335	0.028703293	0.00048192078
0.073139829	0.029537795	0.00049125194
0.073270323	0.029591448	0.00049459086
0.073400817	0.030487381	0.00049761029
0.073531311	0.029976229	0.00049411463
0.073661805	0.029007536	0.00048863204
0.073792299	0.029405558	0.00048708452
0.073922793	0.029601692	0.00049278364
0.074053287	0.029091847	0.00048649060
0.074183781	0.028942423	0.00048588109
0.074314275	0.029462981	0.00049166999
0.074444769	0.028317601	0.00047779166
0.074575263	0.029567824	0.00048937334
0.074705757	0.029134901	0.00048730803
0.074836250	0.028530525	0.00048242679
0.074966744	0.028646950	0.00048449264
0.075097238	0.029102425	0.00048185842
0.075227732	0.029861554	0.00049125398
0.075358226	0.029500070	0.00049042126
0.075488720	0.028531954	0.00047825008
0.075619214	0.028897139	0.00048268426
0.075749708	0.029443859	0.00048637695
0.075880202	0.030293651	0.00049207024
0.076010696	0.029390952	0.00048618904
0.076141190	0.030005784	0.00048967685
0.076271684	0.028333340	0.00047887923
0.076402178	0.029421383	0.00048859261
0.076532672	0.029202359	0.00048250664
0.076663166	0.029456640	0.00048497942
0.076793660	0.028558736	0.00047712344
0.076924154	0.028706125	0.00047863445
0.077054648	0.029154820	0.00048373214
0.077185142	0.029388116	0.00048204051
0.077315636	0.029716735	0.00048530244
0.077446130	0.029379623	0.00048353574
0.077576624	0.028927776	0.00047688426
0.077707118	0.029656561	0.00048750697
0.077837612	0.029224128	0.00047829104
0.077968106	0.029243557	0.00048320725
0.078098600	0.030696606	0.00049010291
0.078229094	0.029756863	0.00048183145
0.078359588	0.030239632	0.00048904570
0.078490082	0.029013013	0.00047906738
0.078620576	0.029519022	0.00048092758
0.078751070	0.029199312	0.00048098117
0.078881564	0.028753362	0.00047480261
0.079012058	0.029631597	0.00048335416
0.079142552	0.028830749	0.00047626393
0.079273046	0.028982670	0.00047530911
0.079403539	0.029055449	0.00047898964
0.079534033	0.028963956	0.00047557815
0.079664527	0.028890478	0.00047669179
0.079795021	0.028300433	0.00047265443
0.079925515	0.029550757	0.00047875666
0.080056009	0.029246519	0.00048070603
0.080186503	0.029014930	0.00047690806
0.080316997	0.028597994	0.00047125649
0.080447491	0.029382584	0.00047904021
0.080577985	0.028958576	0.00047464832
0.080708479	0.028922757	0.00047397192
0.080838973	0.028856300	0.00047397254
0.080969467	0.029189525	0.00047479003
0.081099961	0.028732007	0.00047241972
0.081230455	0.029455709	0.00047782395
0.081360949	0.029435586	0.00047548041
0.081491443	0.029216724	0.00047732627
0.081621937	0.028652766	0.00046983581
0.081752431	0.029034110	0.00047403056
0.081882925	0.029360526	0.00047840521
0.082013419	0.028499556	0.00046694024
0.082143913	0.028666177	0.00047164591
0.082274407	0.028019582	0.00046542439
0.082404901	0.029143116	0.00047061820
0.082535395	0.028892237	0.00047478004
0.082665889	0.029160117	0.00047039642
0.082796383	0.029195133	0.00047472168
0.082926877	0.029227079	0.00047355158
0.083057371	0.028277503	0.00046441560
0.083187865	0.029165384	0.00047307142
0.083318359	0.029297506	0.00047105281
0.083448853	0.029294434	0.00047194037
0.083579347	0.030090819	0.00047744145
0.083709841	0.028800013	0.00046716658
0.083840335	0.028654051	0.00046654339
0.083970828	0.029393721	0.00047238695
0.084101322	0.029059819	0.00046931329
0.084231816	0.028514022	0.00046592227
0.084362310	0.028809160	0.00046609469
0.084492804	0.029007678	0.00046853598
0.084623298	0.028874281	0.00046950091
0.084753792	0.027994114	0.00045882972
0.084884286	0.030003726	0.00047471542
0.085014780	0.029402292	0.00047073091
0.085145274	0.028954961	0.00046698685
0.085275768	0.030075536	0.00047550770
0.085406262	0.028962537	0.00046560227
0.085536756	0.028651403	0.00046381809
0.085667250	0.029274545	0.00047143011
0.085797744	0.028558289	0.00046148627
0.085928238	0.029062985	0.00046664414
0.086058732	0.028584346	0.00046273548
0.086189226	0.028986928	0.00046459800
0.086319720	0.028641797	0.00046580464
0.086450214	0.028811662	0.00046144894
0.086580708	0.029324423	0.00046899731
0.086711202	0.028632926	0.00046076950
0.086841696	0.027862975	0.00045596857
0.086972190	0.029441440	0.00046847359
0.087102684	0.028239899	0.00045928647
0.087233178	0.029839539	0.00047109447
0.087363672	0.029253337	0.00046701891
0.087494166	0.028737739	0.00045860687
0.087624660	0.028121847	0.00045802556
0.087755154	0.029696576	0.00047019225
0.087885648	0.028931094	0.00046112489
0.088016142	0.028589140	0.00046081446
0.088146636	0.027852104	0.00045232743
0.088277130	0.029124939	0.00046325498
0.088407623	0.028370559	0.00046001681
0.088538117	0.029596077	0.00046473121
0.088668611	0.028399333	0.00045877692
0.088799105	0.028924810	0.00046148702
0.088929599	0.029692021	0.00046502661
0.089060093	0.028836351	0.00046141721
0.089190587	0.028420466	0.00045601214
0.089321081	0.028071702	0.00045408006
0.089451575	0.028998820	0.00046254943
0.089582069	0.028552894	0.00045365967
0.089712563	0.028494519	0.00045609482
0.089843057	0.028791907	0.00046023197
0.089973551	0.029729531	0.00046394007
0.090104045	0.028901580	0.00046079995
0.090234539	0.027662910	0.00044661888
0.090365033	0.029524243	0.00046500237
0.090495527	0.029618886	0.00046305906
0.090626021	0.028836155	0.00045821850
0.090756515	0.029199780	0.00046132366
0.090887009	0.029850446	0.00046479645
0.091017503	0.028751619	0.00045490211
0.091147997	0.029469153	0.00046237678
0.091278491	0.028489560	0.00045299316
0.091408985	0.028371080	0.00045455534
0.091539479	0.028892026	0.00045583971
0.091669973	0.028712695	0.00045385160
0.091800467	0.028129848	0.00046170898
0.091930961	0.028025137	0.00046395376
0.092061455	0.028435290	0.00047060318
0.092191949	0.028729470	0.00047679822
0.092322443	0.029017091	0.00047911049
0.092452937	0.028136792	0.00047567198
0.092583431	0.028327974	0.00047956219
0.092713925	0.028355506	0.00048058302
0.092844419	0.029509406	0.00049396775
0.092974912	0.028195536	0.00048190754
0.093105406	0.028665948	0.00047872902
0.093235900	0.027740075	0.00046990114
0.093366394	0.028397647	0.00046792065
0.093496888	0.029032314	0.00047758907
0.093627382	0.028865055	0.00046889468
0.093757876	0.028490023	0.00046580254
0.093888370	0.028923296	0.00047199530
0.094018864	0.027778274	0.00045640293
0.094149358	0.028648457	0.00046855473
0.094279852	0.028477691	0.00046380658
0.094410346	0.028237807	0.00045985331
0.094540840	0.027940773	0.00045845496
0.094671334	0.028867901	0.00046318790
0.094801828	0.029080983	0.00046580505
0.094932322	0.029443859	0.00046973763
0.095062816	0.029004605	0.00046194811
0.095193310	0.028612536	0.00045987319
0.095323804	0.027949608	0.00045447650
0.095454298	0.028756271	0.00045936925
0.095584792	0.027855326	0.00045567814
0.095715286	0.029034636	0.00045993609
0.095845780	0.028823698	0.00045864110
0.095976274	0.028598020	0.00046007841
0.096106768	0.028567599	0.00045369255
0.096237262	0.028743110	0.00045936423
0.096367756	0.028902064	0.00046079011
0.096498250	0.027547338	0.00044813652
0.096628744	0.028404086	0.00045667019
0.096759238	0.029245306	0.00045718061
0.096889732	0.028745672	0.00045764005
0.097020226	0.028834670	0.00045773271
0.097150720	0.028501328	0.00045271671
0.097281214	0.029481909	0.00046039038
0.097411708	0.027925478	0.00044816583
0.097542201	0.028194764	0.00044922393
0.097672695	0.028291009	0.00045478330
0.097803189	0.028710918	0.00045222358
0.097933683	0.028700720	0.00045514882
0.098064177	0.028185455	0.00044916548
0.098194671	0.029054629	0.00045310488
0.098325165	0.028803060	0.00044992617
0.098455659	0.028467741	0.00044654303
0.098586153	0.028552593	0.00044703555
0.098716647	0.028307900	0.00044531125
0.098847141	0.029120402	0.00044668774
0.098977635	0.028687349	0.00044530401
0.099108129	0.028659222	0.00044426343
0.099238623	0.028525706	0.00044239080
0.099369117	0.028432418	0.00044157200
0.099499611	0.028369267	0.00044018497
0.099630105	0.028176465	0.00044061241
0.099760599	0.027889471	0.00043872185
0.099891093	0.028830962	0.00044251699
0.10002159	0.029525050	0.00045200150
0.10015208	0.028828123	0.00044445958
0.10028257	0.028636043	0.00044135555
0.10041307	0.029387491	0.00044887945
0.10054356	0.028342890	0.00044105043
0.10067406	0.028065975	0.00044347701
0.10080455	0.029249437	0.00044904274
0.10093504	0.028415714	0.00043946314
0.10106554	0.028382954	0.00044348366
0.10119603	0.029192083	0.00044648898
0.10132653	0.028446448	0.00044275119
0.10145702	0.028497262	0.00044419695
0.10158751	0.028382858	0.00043905384
0.10171801	0.028689926	0.00044453253
0.10184850	0.028541189	0.00044000984
0.10197900	0.028366425	0.00043983252
0.10210949	0.028579308	0.00044273135
0.10223998	0.028879416	0.00044270959
0.10237048	0.027891448	0.00043614393
0.10250097	0.028126724	0.00044059212
0.10263147	0.029308634	0.00044385487
0.10276196	0.028769734	0.00044471333
0.10289245	0.029117397	0.00044274554
0.10302295	0.028488132	0.00043935265
0.10315344	0.028938756	0.00044487859
0.10328394	0.029278913	0.00044321919
0.10341443	0.028772594	0.00044018439
0.10354492	0.029121854	0.00044502711
0.10367542	0.029100914	0.00044036486
0.10380591	0.028573855	0.00044025644
0.10393641	0.027845110	0.00043320286
0.10406690	0.028590853	0.00043636298
0.10419739	0.028156503	0.00043711333
0.10432789	0.028726370	0.00043862933
0.10445838	0.029070213	0.00044182654
0.10458888	0.028474386	0.00043629965
0.10471937	0.028594104	0.00043688652
0.10484986	0.029128522	0.00044190197
0.10498036	0.028492885	0.00043477976
0.10511085	0.028910131	0.00043831149
0.10524135	0.029185312	0.00044132205
0.10537184	0.028380175	0.00043567849
0.10550233	0.027989803	0.00043392546
0.10563283	0.028083930	0.00043276503
0.10576332	0.027948689	0.00043127687
0.10589382	0.028318745	0.00043471206
0.10602431	0.028437772	0.00043300130
0.10615480	0.027968092	0.00043257488
0.10628530	0.028682509	0.00043874933
0.10641579	0.029067710	0.00043672415
0.10654629	0.029487057	0.00044160922
0.10667678	0.028633256	0.00043392492
0.10680727	0.028652487	0.00043510416
0.10693777	0.028100143	0.00043330256
0.10706826	0.028530915	0.00043364276
0.10719876	0.028956059	0.00043797537
0.10732925	0.027896154	0.00042995829
0.10745974	0.028266852	0.00042887058
0.10759024	0.028093004	0.00043059445
0.10772073	0.028793036	0.00043489892
0.10785123	0.028358113	0.00043394206
0.10798172	0.027921348	0.00043884384
0.10811221	0.028572532	0.00044386212
0.10824271	0.029119929	0.00045470372
0.10837320	0.028600236	0.00045288691
0.10850370	0.028093098	0.00045191616
0.10863419	0.028324314	0.00045917057
0.10876468	0.028239149	0.00045581108
0.10889518	0.027897671	0.00045509845
0.10902567	0.028597969	0.00046503043
0.10915616	0.028396288	0.00046079949
0.10928666	0.027839737	0.00046208410
0.10941715	0.028274753	0.00046376516
0.10954765	0.028255754	0.00046594940
0.10967814	0.028777559	0.00047256290
0.10980863	0.028367109	0.00046994459
0.10993913	0.028393714	0.00047202124
0.11006962	0.028136009	0.00047316210
0.11020012	0.028378530	0.00047110744
0.11033061	0.028716351	0.00047868628
0.11046110	0.028572353	0.00047758084
0.11059160	0.028312374	0.00047744417
0.11072209	0.028642048	0.00048464029
0.11085259	0.027797233	0.00047417950
0.11098308	0.027880570	0.00047725761
0.11111357	0.028206608	0.00048273121
0.11124407	0.028200591	0.00048055159
0.11137456	0.028906388	0.00049188746
0.11150506	0.028528834	0.00048842605
0.11163555	0.027893015	0.00048344205
0.11176604	0.028681943	0.00049092083
0.11189654	0.028160109	0.00048745364
0.11202703	0.027963897	0.00048657837
0.11215753	0.029103151	0.00049766658
0.11228802	0.028790029	0.00049573175
0.11241851	0.028155188	0.00049204848
0.11254901	0.028387790	0.00049461532
0.11267950	0.028296047	0.00049288000
0.11281000	0.028049819	0.00049048160
0.11294049	0.027857274	0.00047506285
0.11307098	0.027670866	0.00047297616
0.11320148	0.027524505	0.00046448407
0.11333197	0.028030437	0.00046775109
0.11346247	0.027417510	0.00046473242
0.11359296	0.028200107	0.00046578269
0.11372345	0.029099271	0.00047194805
0.11385395	0.028747911	0.00046890603
0.11398444	0.028956132	0.00046525234
0.11411494	0.028059894	0.00046182600
0.11424543	0.029108592	0.00046514006
0.11437592	0.028037153	0.00045685512
0.11450642	0.027988156	0.00045782084
0.11463691	0.028082951	0.00045328673
0.11476741	0.028564547	0.00045833869
0.11489790	0.029061373	0.00046315533
0.11502839	0.027628501	0.00044959260
0.11515889	0.027957797	0.00045239336
0.11528938	0.028214899	0.00045036333
0.11541988	0.028225332	0.00045102226
0.11555037	0.029160509	0.00045976767
0.11568086	0.027763803	0.00044643807
0.11581136	0.028183169	0.00045163523
0.11594185	0.028182442	0.00044830393
0.11607235	0.028355360	0.00044836817
0.11620284	0.027968211	0.00044729113
0.11633333	0.028200771	0.00044723745
0.11646383	0.028767385	0.00045369475
0.11659432	0.028648027	0.00045115397
0.11672482	0.027829565	0.00043982510
0.11685531	0.027955430	0.00044450382
0.11698580	0.028536046	0.00044787109
0.11711630	0.028770466	0.00044853126
0.11724679	0.028011571	0.00044384673
0.11737729	0.028177362	0.00044327554
0.11750778	0.029417372	0.00045004188
0.11763827	0.028403433	0.00044485453
0.11776877	0.028227665	0.00043964845
0.11789926	0.028763310	0.00044620081
0.11802975	0.027642562	0.00043557299
0.11816025	0.027951588	0.00043618299
0.11829074	0.028735384	0.00044356286
0.11842124	0.028815131	0.00044096366
0.11855173	0.028379889	0.00044009829
0.11868222	0.027358970	0.00042945312
0.11881272	0.028558254	0.00043712590
0.11894321	0.028038624	0.00043459269
0.11907371	0.028176093	0.00043439812
0.11920420	0.028302015	0.00043575183
0.11933469	0.028221629	0.00043404870
0.11946519	0.028288215	0.00043037856
0.11959568	0.027734087	0.00042919219
0.11972618	0.028332515	0.00043137166
0.11985667	0.027584305	0.00042695597
0.11998716	0.028781616	0.00043436428
0.12011766	0.028036421	0.00042750690
0.12024815	0.028308069	0.00042826467
0.12037865	0.028665370	0.00043273010
0.12050914	0.028167065	0.00042347018
0.12063963	0.028159871	0.00042841943
0.12077013	0.028695520	0.00042922097
0.12090062	0.028662449	0.00042914993
0.12103112	0.027932453	0.00042362171
0.12116161	0.027885276	0.00042141301
0.12129210	0.028275043	0.00042521464
0.12142260	0.028854566	0.00042847712
0.12155309	0.028057536	0.00042284745
0.12168359	0.028217784	0.00042353661
0.12181408	0.027367559	0.00041600998
0.12194457	0.029001218	0.00042643206
0.12207507	0.028512534	0.00042484084
0.12220556	0.027908260	0.00041863605
0.12233606	0.028159058	0.00042258705
0.12246655	0.027898258	0.00041725046
0.12259704	0.027782489	0.00041612696
0.12272754	0.027373123	0.00041677529
0.12285803	0.028674704	0.00042358400
0.12298853	0.028229929	0.00041920724
0.12311902	0.027574740	0.00041884553
0.12324951	0.027329752	0.00041114002
0.12338001	0.028447631	0.00042218875
0.12351050	0.028257244	0.00041876991
0.12364100	0.028036819	0.00041856914
0.12377149	0.028547587	0.00042337018
0.12390198	0.028905796	0.00042253140
0.12403248	0.027529519	0.00041248554
0.12416297	0.028161228	0.00041893384
0.12429347	0.027838676	0.00041449906
0.12442396	0.027857043	0.00041834136
0.12455445	0.028237671	0.00041665773
0.12468495	0.028386916	0.00041665903
0.12481544	0.027836375	0.00041541945
0.12494594	0.027950635	0.00041489964
0.12507643	0.027787902	0.00041386159
0.12520692	0.028026035	0.00041567050
0.12533742	0.027645842	0.00041143036
0.12546791	0.028624981	0.00041932268
0.12559841	0.028413682	0.00041631941
0.12572890	0.028381232	0.00041590741
0.12585939	0.028054329	0.00041730954
0.12598989	0.027717155	0.00040966789
0.12612038	0.028461577	0.00041792395
0.12625088	0.028246139	0.00041325400
0.12638137	0.027546553	0.00041049789
0.12651186	0.028080688	0.00041574234
0.12664236	0.027987274	0.00041069946
0.12677285	0.028167234	0.00041386530
0.12690335	0.027595810	0.00041205779
0.12703384	0.028790637	0.00041541925
0.12716433	0.027568661	0.00041240394
0.12729483	0.028101154	0.00041248833
0.12742532	0.028369893	0.00041365375
0.12755581	0.027671449	0.00040904275
0.12768631	0.027862780	0.00040961418
0.12781680	0.028228418	0.00041400208
0.12794730	0.028574941	0.00041512049
0.12807779	0.027766277	0.00040773273
0.12820828	0.028525018	0.00041456258
0.12833878	0.027866099	0.00040875359
0.12846927	0.028862433	0.00041674767
0.12859977	0.028083338	0.00041201514
0.12873026	0.028266136	0.00041058859
0.12886075	0.027797510	0.00040923080
0.12899125	0.027819657	0.00040978165
0.12912174	0.028689124	0.00041418305
0.12925224	0.028530346	0.00041346626
0.12938273	0.028715438	0.00041480089
0.12951322	0.027609556	0.00040639568
0.12964372	0.027852737	0.00040895264
0.12977421	0.028577571	0.00041151294
0.12990471	0.028219956	0.00041064422
0.13003520	0.028538208	0.00041271959
0.13016569	0.029172961	0.00041484351
0.13029619	0.027758338	0.00040634689
0.13042668	0.027593108	0.00040389318
0.13055718	0.028088255	0.00040650533
0.13068767	0.028149912	0.00041186765
0.13081816	0.028541545	0.00040844945
0.13094866	0.028021786	0.00040720994
0.13107915	0.027787360	0.00040366196
0.13120965	0.028502593	0.00041024304
0.13134014	0.028264774	0.00040938013
0.13147063	0.028128203	0.00040812061
0.13160113	0.028290916	0.00040878986
0.13173162	0.027858104	0.00040482014
0.13186212	0.028181740	0.00040591130
0.13199261	0.027940149	0.00040554687
0.13212310	0.027548827	0.00040079098
0.13225360	0.027529078	0.00040377511
0.13238409	0.028283155	0.00040748201
0.13251459	0.028075899	0.00040444937
0.13264508	0.027709744	0.00040270426
0.13277557	0.028448082	0.00040794914
0.13290607	0.027816455	0.00040396901
0.13303656	0.027320807	0.00040023361
0.13316706	0.028424964	0.00040486656
0.13329755	0.028349155	0.00040509426
0.13342804	0.028843962	0.00041155225
0.13355854	0.028211976	0.00040429661
0.13368903	0.027807564	0.00040335528
0.13381953	0.028206263	0.00040415190
0.13395002	0.028138446	0.00040385795
0.13408051	0.028076298	0.00040418063
0.13421101	0.027839962	0.00040163646
0.13434150	0.028088852	0.00040450146
0.13447200	0.027658268	0.00040155163
0.13460249	0.028114442	0.00040125075
0.13473298	0.028069101	0.00040297989
0.13486348	0.028135003	0.00040281668
0.13499397	0.028013415	0.00040312894
0.13512447	0.027879975	0.00040284233
0.13525496	0.028106429	0.00040166916
0.13538545	0.027739499	0.00040029276
0.13551595	0.028391877	0.00040374912
0.13564644	0.028505807	0.00040430391
0.13577694	0.028159812	0.00040311442
0.13590743	0.027728671	0.00039801662
0.13603792	0.027459678	0.00039582388
0.13616842	0.027431640	0.00039749030
0.13629891	0.027853447	0.00039749532
0.13642940	0.028696487	0.00040656409
0.13655990	0.027741179	0.00039749374
0.13669039	0.028151351	0.00040132099
0.13682089	0.027986871	0.00039930567
0.13695138	0.028021036	0.00039860114
0.13708187	0.027736951	0.00039836839
0.13721237	0.027782529	0.00039914904
0.13734286	0.027585187	0.00039562381
0.13747336	0.027687960	0.00039767529
0.13760385	0.027565729	0.00039391788
0.13773434	0.027518453	0.00039682710
0.13786484	0.028077381	0.00039993803
0.13799533	0.027924565	0.00039732493
0.13812583	0.027676003	0.00039539833
0.13825632	0.028097385	0.00039881569
0.13838681	0.028215119	0.00039958413
0.13851731	0.028408991	0.00040115858
0.13864780	0.027615247	0.00039547863
0.13877830	0.027934486	0.00039681705
0.13890879	0.027932796	0.00039748224
0.13903928	0.028156582	0.00039773968
0.13916978	0.027944234	0.00039800296
0.13930027	0.027584880	0.00039584826
0.13943077	0.028036365	0.00039747265
0.13956126	0.027911073	0.00039729620
0.13969175	0.028376426	0.00039945961
0.13982225	0.027968274	0.00039684451
0.13995274	0.027950326	0.00039694668
0.14008324	0.027763261	0.00039319624
0.14021373	0.027571084	0.00039547699
0.14034422	0.027164323	0.00038926883
0.14047472	0.027996768	0.00039693488
0.14060521	0.028278699	0.00039919163
0.14073571	0.028317452	0.00039716108
0.14086620	0.028834567	0.00039944399
0.14099669	0.027434788	0.00039186011
0.14112719	0.028563467	0.00039600138
0.14125768	0.027503365	0.00039286856
0.14138818	0.028219524	0.00039458035
0.14151867	0.028444377	0.00039738935
0.14164916	0.027936168	0.00039546767
0.14177966	0.028728228	0.00039690511
0.14191015	0.027605734	0.00038941887
0.14204065	0.027067602	0.00038769503
0.14217114	0.027794942	0.00039061529
0.14230163	0.027715377	0.00039370273
0.14243213	0.027633272	0.00038862922
0.14256262	0.027606409	0.00038878907
0.14269312	0.028005312	0.00039348696
0.14282361	0.027864751	0.00038916397
0.14295410	0.027922344	0.00039289997
0.14308460	0.027852340	0.00039068366
0.14321509	0.027296044	0.00038533681
0.14334559	0.027720813	0.00039047495
0.14347608	0.027719878	0.00038882991
0.14360657	0.027826921	0.00039042009
0.14373707	0.027334491	0.00038775409
0.14386756	0.028424819	0.00039192586
0.14399806	0.029035492	0.00039668429
0.14412855	0.028064223	0.00038930385
0.14425904	0.028189921	0.00039231691
0.14438954	0.028213221	0.00039406729
0.14452003	0.028080291	0.00038905236
0.14465053	0.028608609	0.00039290968
0.14478102	0.028080888	0.00039073153
0.14491151	0.027695214	0.00038658612
0.14504201	0.027769064	0.00039013820
0.14517250	0.027612136	0.00038731551
0.14530299	0.027696116	0.00038738707
0.14543349	0.027112304	0.00038430781
0.14556398	0.027882056	0.00038713260
0.14569448	0.027697260	0.00038807200
0.14582497	0.027861282	0.00038912895
0.14595546	0.027166769	0.00038606226
0.14608596	0.027608342	0.00038588191
0.14621645	0.027700999	0.00038601386
0.14634695	0.028173836	0.00039029346
0.14647744	0.028381107	0.00039224574
0.14660793	0.027870545	0.00038771278
0.14673843	0.028391638	0.00039056006
0.14686892	0.027857454	0.00038474042
0.14699942	0.027919513	0.00038803841
0.14712991	0.028201637	0.00038914341
0.14726040	0.027792570	0.00038648798
0.14739090	0.028202211	0.00038849316
0.14752139	0.027110704	0.00038163432
0.14765189	0.027375891	0.00038234574
0.14778238	0.027457170	0.00038558100
0.14791287	0.028957508	0.00039260811
0.14804337	0.028113855	0.00038853861
0.14817386	0.028014045	0.00038690993
0.14830436	0.028425354	0.00038932709
0.14843485	0.027483575	0.00038490376
0.14856534	0.027742687	0.00038463760
0.14869584	0.027402575	0.00038249140
0.14882633	0.027799293	0.00038641643
0.14895683	0.027182428	0.00038000559
0.14908732	0.027577168	0.00038332051
0.14921781	0.028464547	0.00038933165
0.14934831	0.027852586	0.00038486786
0.14947880	0.027823653	0.00038717981
0.14960930	0.027773661	0.00038290679
0.14973979	0.027611007	0.00038286597
0.14987028	0.028363969	0.00038945323
0.15000078	0.027811418	0.00038419641
0.15013127	0.027701705	0.00038234987
0.15026177	0.027677122	0.00038283624
0.15039226	0.027742181	0.00038223909
0.15052275	0.027826209	0.00038526109
0.15065325	0.027273052	0.00038063693
0.15078374	0.027408673	0.00038291697
0.15091424	0.027752510	0.00038482726
0.15104473	0.027856006	0.00038263693
0.15117522	0.028443927	0.00038735404
0.15130572	0.028680935	0.00038993611
0.15143621	0.027518225	0.00038056968
0.15156671	0.027137893	0.00038042725
0.15169720	0.027696116	0.00038028372
0.15182769	0.028607707	0.00038638845
0.15195819	0.027668346	0.00038262127
0.15208868	0.028062103	0.00038269409
0.15221918	0.028597547	0.00038923149
0.15234967	0.028398062	0.00038466185
0.15248016	0.028334961	0.00038425897
0.15261066	0.026787001	0.00037574753
0.15274115	0.027289520	0.00037870963
0.15287165	0.027495056	0.00037945268
0.15300214	0.028698773	0.00038654469
0.15313263	0.027880525	0.00038050291
0.15326313	0.027933538	0.00038089874
0.15339362	0.027679227	0.00037856658
0.15352412	0.028282465	0.00038374144
0.15365461	0.028193712	0.00038320788
0.15378510	0.027443858	0.00037857803
0.15391560	0.027925043	0.00037890678
0.15404609	0.028106231	0.00038271628
0.15417658	0.027771275	0.00037872574
0.15430708	0.028792426	0.00038667484
0.15443757	0.028578201	0.00038378454
0.15456807	0.028556756	0.00038442086
0.15469856	0.027993394	0.00037912484
0.15482905	0.028080237	0.00038138789
0.15495955	0.028798323	0.00038467613
0.15509004	0.027727724	0.00037819543
0.15522054	0.028190862	0.00038164542
0.15535103	0.027250870	0.00037499529
0.15548152	0.028650074	0.00038435462
0.15561202	0.027072424	0.00037376460
0.15574251	0.027958579	0.00038035367
0.15587301	0.027394015	0.00037678215
0.15600350	0.028250343	0.00037968182
0.15613399	0.028632104	0.00038257133
0.15626449	0.027439963	0.00037559451
0.15639498	0.027726947	0.00037837174
0.15652548	0.028064752	0.00038102450
0.15665597	0.028087382	0.00037984334
0.15678646	0.027562345	0.00037444877
0.15691696	0.028005681	0.00037740710
0.15704745	0.027583597	0.00037701085
0.15717795	0.028179886	0.00037902901
0.15730844	0.028243119	0.00038034614
0.15743893	0.028107012	0.00037784624
0.15756943	0.027542259	0.00037402923
0.15769992	0.027843163	0.00037696708
0.15783042	0.028392014	0.00038075943
0.15796091	0.028230223	0.00037767342
0.15809140	0.027782645	0.00037691933
0.15822190	0.028620512	0.00037917516
0.15835239	0.028043442	0.00037717908
0.15848289	0.028170613	0.00037812894
0.15861338	0.027527091	0.00037419588
0.15874387	0.027503862	0.00037442430
0.15887437	0.028192791	0.00037678002
0.15900486	0.027789674	0.00037471863
0.15913536	0.027775674	0.00037505224
0.15926585	0.027531401	0.00037159339
0.15939634	0.027521825	0.00037406679
0.15952684	0.027987145	0.00037689897
0.15965733	0.027896565	0.00037472746
0.15978783	0.028196627	0.00037783167
0.15991832	0.028014702	0.00037411199
0.16004881	0.027636134	0.00037467415
0.16017931	0.028117435	0.00037604175
0.16030980	0.027681165	0.00037216153
0.16044030	0.027792666	0.00037343727
0.16057079	0.028080693	0.00037494977
0.16070128	0.028834400	0.00037987232
0.16083178	0.027824909	0.00037636430
0.16096227	0.027497904	0.00037108111
0.16109277	0.027162257	0.00036978955
0.16122326	0.027494195	0.00037096575
0.16135375	0.027981924	0.00037438745
0.16148425	0.027563161	0.00037332908
0.16161474	0.027770315	0.00037280092
0.16174524	0.028516168	0.00037663569
0.16187573	0.028254012	0.00037752500
0.16200622	0.027298805	0.00036830655
0.16213672	0.028186930	0.00037551756
0.16226721	0.027575296	0.00036889805
0.16239771	0.028220649	0.00037351455
0.16252820	0.027703536	0.00037190823
0.16265869	0.027372556	0.00036818595
0.16278919	0.027416181	0.00037056203
0.16291968	0.027844343	0.00037267376
0.16305018	0.027239767	0.00036731900
0.16318067	0.027262705	0.00036661340
0.16331116	0.027462038	0.00036918274
0.16344166	0.027685354	0.00036994560
0.16357215	0.027734469	0.00037187085
0.16370264	0.028438807	0.00037315430
0.16383314	0.028046499	0.00037261723
0.16396363	0.027871946	0.00037119711
0.16409413	0.027598321	0.00036862206
0.16422462	0.028222349	0.00037232775
0.16435511	0.027439248	0.00036732724
0.16448561	0.027393915	0.00036816277
0.16461610	0.027617768	0.00037039908
0.16474660	0.027883329	0.00036809592
0.16487709	0.028126628	0.00037287260
0.16500758	0.027575493	0.00036704906
0.16513808	0.027599307	0.00036939205
0.16526857	0.027518438	0.00036828717
0.16539907	0.027891212	0.00036884143
0.16552956	0.028311180	0.00037250797
0.16566005	0.027518941	0.00036925300
0.16579055	0.027787431	0.00036857871
0.16592104	0.027226370	0.00036708641
0.16605154	0.027944961	0.00036803887
0.16618203	0.027940560	0.00036930375
0.16631252	0.027791676	0.00037059803
0.16644302	0.028174450	0.00036934793
0.16657351	0.028132262	0.00036984676
0.16670401	0.027689312	0.00036856491
0.16683450	0.027674304	0.00036541166
0.16696499	0.027925613	0.00036895735
0.16709549	0.027886157	0.00036763357
0.16722598	0.027978506	0.00037147658
0.16735648	0.028001421	0.00036974777
0.16748697	0.028287212	0.00036975867
0.16761746	0.028276967	0.00037127610
0.16774796	0.026872766	0.00036148494
0.16787845	0.027369173	0.00036472684
0.16800895	0.028245405	0.00036957475
0.16813944	0.027730512	0.00036518916
0.16826993	0.027315501	0.00036370850
0.16840043	0.027423824	0.00036385965
0.16853092	0.027889849	0.00036559164
0.16866142	0.027692768	0.00036678153
0.16879191	0.027592196	0.00036727995
0.16892240	0.027942847	0.00036425408
0.16905290	0.028327658	0.00036902665
0.16918339	0.027968167	0.00036680979
0.16931389	0.027195183	0.00036313893
0.16944438	0.027787881	0.00036622676
0.16957487	0.028351850	0.00036599348
0.16970537	0.028136447	0.00036732167
0.16983586	0.028330764	0.00036794326
0.16996636	0.027567825	0.00036406753
0.17009685	0.027821274	0.00036601772
0.17022734	0.027366990	0.00036185238
0.17035784	0.027895787	0.00036451184
0.17048833	0.028365751	0.00036694985
0.17061883	0.028032753	0.00036751165
0.17074932	0.027997818	0.00036582558
0.17087981	0.027193355	0.00036181721
0.17101031	0.027388142	0.00036036587
0.17114080	0.027744999	0.00036452597
0.17127130	0.027762462	0.00036314276
0.17140179	0.027218501	0.00036297779
0.17153228	0.028017169	0.00036495917
0.17166278	0.027670461	0.00036317563
0.17179327	0.027916408	0.00036481633
0.17192377	0.027334065	0.00036092188
0.17205426	0.028446961	0.00036824249
0.17218475	0.027945612	0.00036532655
0.17231525	0.027524266	0.00036101042
0.17244574	0.027293514	0.00035944455
0.17257623	0.027018942	0.00035724041
0.17270673	0.027553809	0.00036089627
0.17283722	0.027513434	0.00036444515
0.17296772	0.028019484	0.00036569774
0.17309821	0.027302163	0.00036022693
0.17322870	0.027131638	0.00035664756
0.17335920	0.027033322	0.00035757229
0.17348969	0.027732126	0.00036304702
0.17362019	0.027220755	0.00035874661
0.17375068	0.027481439	0.00035956750
0.17388117	0.027398719	0.00035910554
0.17401167	0.027694592	0.00035969783
0.17414216	0.027273925	0.00035878913
0.17427266	0.028084427	0.00036257403
0.17440315	0.027590968	0.00036110245
0.17453364	0.027296590	0.00035710459
0.17466414	0.027520941	0.00035804823
0.17479463	0.027930508	0.00036238449
0.17492513	0.027753510	0.00036260101
0.17505562	0.028014347	0.00036070526
0.17518611	0.028217830	0.00036373454
0.17531661	0.027799222	0.00035912342
0.17544710	0.027004558	0.00035456798
0.17557760	0.027316137	0.00035885614
0.17570809	0.027720552	0.00035872003
0.17583858	0.027595968	0.00036069927
0.17596908	0.027616424	0.00035867866
0.17609957	0.027827802	0.00035981676
0.17623007	0.027185716	0.00035722555
0.17636056	0.027268136	0.00035729371
0.17649105	0.027053912	0.00035524658
0.17662155	0.027770242	0.00036060088
0.17675204	0.027952627	0.00035840478
0.17688254	0.027444153	0.00035914780
0.17701303	0.028039062	0.00035996689
0.17714352	0.028546439	0.00036454510
0.17727402	0.026808206	0.00035387538
0.17740451	0.027445848	0.00035684634
0.17753501	0.027585399	0.00035619824
0.17766550	0.027582907	0.00035908941
0.17779599	0.027548636	0.00035586432
0.17792649	0.028119730	0.00036261497
0.17805698	0.027302433	0.00035550415
0.17818748	0.027993647	0.00035952510
0.17831797	0.027270609	0.00035741431
0.17844846	0.027852518	0.00035773928
0.17857896	0.027592824	0.00035780954
0.17870945	0.026894989	0.00035261160
0.17883995	0.026925564	0.00035265531
0.17897044	0.028039726	0.00035892600
0.17910093	0.027299878	0.00035406662
0.17923143	0.027508603	0.00035531382
0.17936192	0.027391421	0.00035615250
0.17949242	0.027727855	0.00035546958
0.17962291	0.027598702	0.00035473192
0.17975340	0.027131521	0.00035353756
0.17988390	0.028051105	0.00035839105
0.18001439	0.027333967	0.00035448502
0.18014489	0.027845935	0.00035715291
0.18027538	0.027698542	0.00035444884
0.18040587	0.028447735	0.00036126173
0.18053637	0.027674515	0.00035373654
0.18066686	0.027526005	0.00035587801
0.18079736	0.027304608	0.00035344424
0.18092785	0.027129223	0.00035261815
0.18105834	0.027453324	0.00035426580
0.18118884	0.027745268	0.00035427773
0.18131933	0.027567698	0.00035457452
0.18144982	0.027421471	0.00035350041
0.18158032	0.027462563	0.00035692096
0.18171081	0.027872758	0.00036448832
0.18184131	0.027581680	0.00036403460
0.18197180	0.027983960	0.00037033353
0.18210229	0.027385500	0.00036916888
0.18223279	0.027322497	0.00036786479
0.18236328	0.027345462	0.00037271794
0.18249378	0.027316704	0.00037099578
0.18262427	0.027500875	0.00037436708
0.18275476	0.027708195	0.00037861730
0.18288526	0.027735433	0.00037901542
0.18301575	0.027363269	0.00037776579
0.18314625	0.026706904	0.00037549914
0.18327674	0.027041141	0.00037608582
0.18340723	0.027744402	0.00038497139
0.18353773	0.027529510	0.00038177256
0.18366822	0.028005552	0.00038730078
0.18379872	0.027367350	0.00038382306
0.18392921	0.028110180	0.00038770769
0.18405970	0.027945933	0.00038952027
0.18419020	0.027504678	0.00038978245
0.18432069	0.027785284	0.00038906173
0.18445119	0.027059760	0.00038779838
0.18458168	0.027770768	0.00038907339
0.18471217	0.027287968	0.00038953399
0.18484267	0.027470741	0.00039325046
0.18497316	0.027306497	0.00039019484
0.18510366	0.028022229	0.00039777269
0.18523415	0.027625175	0.00039366510
0.18536464	0.027934991	0.00039642358
0.18549514	0.027662914	0.00039768480
0.18562563	0.027074712	0.00039281831
0.18575613	0.027592938	0.00039766227
0.18588662	0.027802116	0.00040100428
0.18601711	0.027660187	0.00039576015
0.18614761	0.028295673	0.00040404090
0.18627810	0.027065185	0.00039690035
0.18640860	0.026390117	0.00039481055
0.18653909	0.027341663	0.00039371434
0.18666958	0.027039902	0.00038513199
0.18680008	0.027323813	0.00038489492
0.18693057	0.027079706	0.00038289869
0.18706107	0.026962167	0.00037945561
0.18719156	0.026925781	0.00038007517
0.18732205	0.027299558	0.00037838489
0.18745255	0.026837020	0.00037514359
0.18758304	0.027199755	0.00037644596
0.18771354	0.027497959	0.00037589372
0.18784403	0.028086140	0.00038002426
0.18797452	0.027734220	0.00037644553
0.18810502	0.026962700	0.00037008346
0.18823551	0.027589392	0.00037361268
0.18836601	0.027608141	0.00037311532
0.18849650	0.028092304	0.00037457752
0.18862699	0.027037033	0.00036933478
0.18875749	0.027494688	0.00036725163
0.18888798	0.027368761	0.00036817699
0.18901848	0.027608512	0.00036826041
0.18914897	0.027009146	0.00036513156
0.18927946	0.027146848	0.00036593351
0.18940996	0.027709173	0.00036741574
0.18954045	0.027180841	0.00036228289
0.18967095	0.027295625	0.00036467344
0.18980144	0.027849970	0.00036441014
0.18993193	0.027581162	0.00036512055
0.19006243	0.027691975	0.00036225243
0.19019292	0.028239364	0.00036611856
0.19032342	0.027036819	0.00035778609
0.19045391	0.027101673	0.00035717279
0.19058440	0.028184860	0.00036511839
0.19071490	0.027933352	0.00036200478
0.19084539	0.027396175	0.00035673637
0.19097588	0.027449381	0.00035858127
0.19110638	0.027145562	0.00035407781
0.19123687	0.027572864	0.00035750012
0.19136737	0.027029769	0.00035590555
0.19149786	0.027820243	0.00035739544
0.19162835	0.027115258	0.00035477848
0.19175885	0.027348694	0.00035264597
0.19188934	0.027068163	0.00035263288
0.19201984	0.027000310	0.00035253950
0.19215033	0.027494239	0.00035396083
0.19228082	0.027512578	0.00035412456
0.19241132	0.027169777	0.00035218505
0.19254181	0.027455840	0.00035254150
0.19267231	0.027552672	0.00035562086
0.19280280	0.027031410	0.00035001643
0.19293329	0.028065128	0.00035670452
0.19306379	0.027544307	0.00035374504
0.19319428	0.027315139	0.00035060535
0.19332478	0.027583992	0.00035299377
0.19345527	0.027697120	0.00035427918
0.19358576	0.027456217	0.00035249227
0.19371626	0.027535896	0.00035377137
0.19384675	0.027473487	0.00034988946
0.19397725	0.027074136	0.00035041948
0.19410774	0.027444003	0.00035298507
0.19423823	0.026893170	0.00034692382
0.19436873	0.027225040	0.00035189913
0.19449922	0.027119643	0.00034792321
0.19462972	0.027493171	0.00035176623
0.19476021	0.027826656	0.00035448306
0.19489070	0.027196569	0.00034878023
0.19502120	0.026922841	0.00034848754
0.19515169	0.028086535	0.00035437513
0.19528219	0.026804840	0.00034551169
0.19541268	0.027368758	0.00035069628
0.19554317	0.027134154	0.00034838799
0.19567367	0.028121298	0.00035474621
0.19580416	0.027485880	0.00035139324
0.19593466	0.026684860	0.00034305364
0.19606515	0.026926439	0.00034653162
0.19619564	0.027553236	0.00034942245
0.19632614	0.027389088	0.00034855458
0.19645663	0.027242775	0.00034870850
0.19658713	0.027813638	0.00034911928
0.19671762	0.027563900	0.00034934344
0.19684811	0.027243872	0.00034784533
0.19697861	0.027090687	0.00034504593
0.19710910	0.027175260	0.00034813345
0.19723960	0.026544129	0.00034336701
0.19737009	0.027672319	0.00034818795
0.19750058	0.027429462	0.00034853327
0.19763108	0.027515860	0.00034681072
0.19776157	0.027227071	0.00034779685
0.19789207	0.027196611	0.00034646821
0.19802256	0.027496278	0.00034660534
0.19815305	0.027993403	0.00035022950
0.19828355	0.027287816	0.00034666312
0.19841404	0.027158637	0.00034587418
0.19854454	0.027263355	0.00034613749
0.19867503	0.027593295	0.00034711879
0.19880552	0.027421555	0.00034804027
0.19893602	0.027723982	0.00034634783
0.19906651	0.027357213	0.00034592004
0.19919701	0.027441903	0.00034723695
0.19932750	0.027118757	0.00034504844
0.19945799	0.027453332	0.00034569107
0.19958849	0.027252795	0.00034564007
0.19971898	0.027334925	0.00034444444
0.19984947	0.027055985	0.00034465617
0.19997997	0.027419658	0.00034700684
0.20011046	0.027408695	0.00034505375
0.20024096	0.027143887	0.00034346778
0.20037145	0.027229931	0.00034255380
0.20050194	0.027222037	0.00034449160
0.20063244	0.027671391	0.00034679063
0.20076293	0.027576672	0.00034674145
0.20089343	0.027421172	0.00034616006
0.20102392	0.027035935	0.00034165519
0.20115441	0.027307639	0.00034306357
0.20128491	0.027290450	0.00034434301
0.20141540	0.027888443	0.00034593317
0.20154590	0.027624231	0.00034534083
0.20167639	0.027500157	0.00034377034
0.20180688	0.027172527	0.00034201484
0.20193738	0.026794021	0.00034026013
0.20206787	0.027802222	0.00034570044
0.20219837	0.027345967	0.00034297149
0.20232886	0.026933074	0.00034087237
0.20245935	0.027627063	0.00034356504
0.20258985	0.027919440	0.00034646668
0.20272034	0.027284862	0.00034234597
0.20285084	0.026838440	0.00034025234
0.20298133	0.027377712	0.00034285016
0.20311182	0.027440343	0.00034230126
0.20324232	0.026905203	0.00034079833
0.20337281	0.027297441	0.00034232831
0.20350331	0.027754519	0.00034384699
0.20363380	0.027250461	0.00034190746
0.20376429	0.027668039	0.00034216661
0.20389479	0.027106224	0.00034028833
0.20402528	0.026463150	0.00033659159
0.20415578	0.027308022	0.00033964756
0.20428627	0.026956937	0.00033947588
0.20441676	0.027369240	0.00034031286
0.20454726	0.027398333	0.00034033717
0.20467775	0.028191418	0.00034624996
0.20480825	0.027720394	0.00034150184
0.20493874	0.027485893	0.00034159269
0.20506923	0.027095233	0.00033996381
0.20519973	0.027286209	0.00033919820
0.20533022	0.027407522	0.00034031529
0.20546072	0.027176137	0.00033943327
0.20559121	0.027123996	0.00033928822
0.20572170	0.027477802	0.00034061067
0.20585220	0.028194007	0.00034266635
0.20598269	0.027451101	0.00034063665
0.20611319	0.026850683	0.00033648383
0.20624368	0.027283352	0.00033837897
0.20637417	0.027388711	0.00033997996
0.20650467	0.026826653	0.00033483065
0.20663516	0.026387698	0.00033331749
0.20676566	0.026910216	0.00033816856
0.20689615	0.027716392	0.00033943726
0.20702664	0.027266630	0.00033797241
0.20715714	0.027006942	0.00033609715
0.20728763	0.027132506	0.00033644870
0.20741813	0.027243268	0.00033840884
0.20754862	0.027649856	0.00033891102
0.20767911	0.027155084	0.00033780472
0.20780961	0.027333775	0.00033800783
0.20794010	0.027566882	0.00033845829
0.20807060	0.026998705	0.00033586479
0.20820109	0.027914296	0.00034055956
0.20833158	0.027167668	0.00033832006
0.20846208	0.026882219	0.00033623470
0.20859257	0.026644602	0.00033226198
0.20872306	0.026816845	0.00033561607
0.20885356	0.027632574	0.00033910648
0.20898405	0.027010082	0.00033556576
0.20911455	0.027526754	0.00033895118
0.20924504	0.027293196	0.00033701138
0.20937553	0.027148250	0.00033596660
0.20950603	0.027250635	0.00033835112
0.20963652	0.028140826	0.00034075137
0.20976702	0.026779191	0.00033512059
0.20989751	0.027241356	0.00033599462
0.21002800	0.026810759	0.00033329007
0.21015850	0.027600410	0.00033880543
0.21028899	0.027782854	0.00033746291
0.21041949	0.027388999	0.00033821152
0.21054998	0.027498065	0.00033773376
0.21068047	0.026860112	0.00033353937
0.21081097	0.027542383	0.00033763775
0.21094146	0.027116729	0.00033505899
0.21107196	0.026836545	0.00033437180
0.21120245	0.027020743	0.00033455487
0.21133294	0.027268336	0.00033427256
0.21146344	0.027292252	0.00033563230
0.21159393	0.026916630	0.00033262807
0.21172443	0.026554952	0.00033130380
0.21185492	0.027059399	0.00033498778
0.21198541	0.026832486	0.00033283846
0.21211591	0.027317822	0.00033580119
0.21224640	0.027372489	0.00033622333
0.21237690	0.027034430	0.00033254913
0.21250739	0.026848161	0.00033301407
0.21263788	0.027337507	0.00033491568
0.21276838	0.026812166	0.00033311627
0.21289887	0.027223112	0.00033395945
0.21302937	0.027697181	0.00033452814
0.21315986	0.027284132	0.00033514947
0.21329035	0.026999438	0.00033235604
0.21342085	0.027500609	0.00033510585
0.21355134	0.026686514	0.00033016399
0.21368184	0.026640542	0.00033014704
0.21381233	0.026673803	0.00032942268
0.21394282	0.026792474	0.00033244174
0.21407332	0.027485135	0.00033406000
0.21420381	0.027595146	0.00033646465
0.21433431	0.027618691	0.00033475109
0.21446480	0.026935924	0.00033076540
0.21459529	0.027258600	0.00033383299
0.21472579	0.026734232	0.00033007479
0.21485628	0.027043977	0.00033299077
0.21498678	0.027508935	0.00033497084
0.21511727	0.027186246	0.00033101457
0.21524776	0.027190589	0.00033272950
0.21537826	0.027141149	0.00033184480
0.21550875	0.028018691	0.00033630543
0.21563925	0.027373143	0.00033423424
0.21576974	0.026862732	0.00032986848
0.21590023	0.026340425	0.00032659002
0.21603073	0.026509027	0.00032849253
0.21616122	0.027310003	0.00033251516
0.21629172	0.027112751	0.00033229945
0.21642221	0.027076455	0.00033050366
0.21655270	0.027252539	0.00033139942
0.21668320	0.027182771	0.00033216563
0.21681369	0.027081877	0.00032956567
0.21694419	0.027232296	0.00033212584
0.21707468	0.027045949	0.00033028485
0.21720517	0.027247446	0.00033100002
0.21733567	0.027254496	0.00033147777
0.21746616	0.027113013	0.00033019002
0.21759665	0.027210152	0.00033129026
0.21772715	0.027730140	0.00033524552
0.21785764	0.028019083	0.00033386627
0.21798814	0.026651899	0.00032790673
0.21811863	0.027869333	0.00033324591
0.21824912	0.026743852	0.00032842937
0.21837962	0.027512582	0.00033202611
0.21851011	0.027285043	0.00032938148
0.21864061	0.027447726	0.00033171022
0.21877110	0.027302159	0.00033054118
0.21890159	0.027732723	0.00033237013
0.21903209	0.027438262	0.00033144098
0.21916258	0.026343116	0.00032415479
0.21929308	0.027103923	0.00033011181
0.21942357	0.027195556	0.00032909015
0.21955406	0.027079056	0.00032697956
0.21968456	0.027593527	0.00033225603
0.21981505	0.027186817	0.00032849776
0.21994555	0.027059292	0.00032837947
0.22007604	0.027164904	0.00032913355
0.22020653	0.026795720	0.00032581297
0.22033703	0.026987521	0.00032718712
0.22046752	0.027084507	0.00032960069
0.22059802	0.026715672	0.00032490413
0.22072851	0.026574958	0.00032578974
0.22085900	0.027551551	0.00032948275
0.22098950	0.027620824	0.00032950510
0.22111999	0.026948507	0.00032764483
0.22125049	0.027516149	0.00032831678
0.22138098	0.027113859	0.00032798974
0.22151147	0.027220626	0.00032791500
0.22164197	0.027359233	0.00032842815
0.22177246	0.026862962	0.00032670611
0.22190296	0.027573374	0.00032803448
0.22203345	0.027346092	0.00032935580
0.22216394	0.026980094	0.00032802714
0.22229444	0.026843990	0.00032331531
0.22242493	0.026708075	0.00032473871
0.22255543	0.026914574	0.00032575607
0.22268592	0.026912818	0.00032652923
0.22281641	0.026737520	0.00032504701
0.22294691	0.026572298	0.00032303396
0.22307740	0.027291306	0.00032721109
0.22320790	0.026954033	0.00032572170
0.22333839	0.027279304	0.00032745349
0.22346888	0.027465498	0.00032854735
0.22359938	0.027131404	0.00032557778
0.22372987	0.027121591	0.00032623365
0.22386037	0.026820250	0.00032578760
0.22399086	0.027517254	0.00032693447
0.22412135	0.026626982	0.00032346916
0.22425185	0.027471779	0.00032810709
0.22438234	0.026981678	0.00032480892
0.22451284	0.027499978	0.00032848425
0.22464333	0.027363654	0.00032627048
0.22477382	0.026987470	0.00032549325
0.22490432	0.027093916	0.00032517942
0.22503481	0.027170328	0.00032492372
0.22516531	0.026863292	0.00032410653
0.22529580	0.026445653	0.00032117878
0.22542629	0.027408680	0.00032677047
0.22555679	0.026817178	0.00032401653
0.22568728	0.027340499	0.00032482197
0.22581778	0.026549440	0.00032273289
0.22594827	0.026886503	0.00032406033
0.22607876	0.027122543	0.00032345563
0.22620926	0.026813562	0.00032295816
0.22633975	0.027332625	0.00032484606
0.22647025	0.026904975	0.00032341447
0.22660074	0.026209209	0.00031975962
0.22673123	0.026942753	0.00032288153
0.22686173	0.026961690	0.00032406082
0.22699222	0.026893120	0.00032239101
0.22712271	0.026906083	0.00032238421
0.22725321	0.026557348	0.00032151757
0.22738370	0.027192221	0.00032472196
0.22751420	0.026693131	0.00032163299
0.22764469	0.026793503	0.00032356673
0.22777518	0.027409685	0.00032415592
0.22790568	0.027796260	0.00032686844
0.22803617	0.026989357	0.00032302573
0.22816667	0.026738904	0.00032066723
0.22829716	0.026540303	0.00032127679
0.22842765	0.027183855	0.00032257775
0.22855815	0.026708134	0.00032054331
0.22868864	0.027361478	0.00032435056
0.22881914	0.026548886	0.00031936007
0.22894963	0.027381636	0.00032517786
0.22908012	0.026505938	0.00031885790
0.22921062	0.027083938	0.00032137961
0.22934111	0.027107591	0.00032351595
0.22947161	0.026957254	0.00032066229
0.22960210	0.027193187	0.00032245586
0.22973259	0.026985011	0.00032150469
0.22986309	0.026794356	0.00031941327
0.22999358	0.026502572	0.00031969053
0.23012408	0.027364661	0.00032193277
0.23025457	0.026385850	0.00031848555
0.23038506	0.026785630	0.00032083459
0.23051556	0.027187073	0.00032128953
0.23064605	0.027001535	0.00032084324
0.23077655	0.027216000	0.00032616175
0.23090704	0.026866421	0.00032849762
0.23103753	0.027335220	0.00033329833
0.23116803	0.026863698	0.00033120111
0.23129852	0.026438130	0.00033119340
0.23142902	0.026845469	0.00033508892
0.23155951	0.027245827	0.00033751217
0.23169000	0.026713881	0.00033660739
0.23182050	0.026872134	0.00033833715
0.23195099	0.027172179	0.00034196579
0.23208149	0.027237622	0.00034324363
0.23221198	0.027170867	0.00034119461
0.23234247	0.027341842	0.00034590948
0.23247297	0.027335277	0.00034634688
0.23260346	0.027605257	0.00034764008
0.23273396	0.027186824	0.00034852610
0.23286445	0.027321536	0.00034763914
0.23299494	0.026587383	0.00034600970
0.23312544	0.026820434	0.00034827538
0.23325593	0.027002428	0.00034967344
0.23338643	0.027265112	0.00035107683
0.23351692	0.026872066	0.00034815574
0.23364741	0.026485566	0.00034391256
0.23377791	0.027159464	0.00035071691
0.23390840	0.027238802	0.00034924548
0.23403890	0.027004864	0.00034731770
0.23416939	0.026748304	0.00034715886
0.23429988	0.026866892	0.00034780522
0.23443038	0.027378438	0.00035278450
0.23456087	0.027243114	0.00035028036
0.23469137	0.026848381	0.00034902464
0.23482186	0.026707816	0.00034924080
0.23495235	0.026338400	0.00034625723
0.23508285	0.026623889	0.00034780585
0.23521334	0.027050226	0.00035059274
0.23534384	0.027086410	0.00035152413
0.23547433	0.027317108	0.00035407376
0.23560482	0.027110177	0.00035053035
0.23573532	0.026838631	0.00035103685
0.23586581	0.026439868	0.00034910925
0.23599630	0.027210343	0.00035297274
0.23612680	0.027423368	0.00035512759
0.23625729	0.027307579	0.00035344885
0.23638779	0.026564175	0.00035039027
0.23651828	0.026751522	0.00035186348
0.23664877	0.027086507	0.00035294250
0.23677927	0.026727531	0.00035108789
0.23690976	0.026324527	0.00034880788
0.23704026	0.026785171	0.00035300537
0.23717075	0.026613564	0.00035127328
0.23730124	0.026591083	0.00035037642
0.23743174	0.027392535	0.00035782813
0.23756223	0.027416706	0.00035748895
0.23769273	0.027638934	0.00035835276
0.23782322	0.027655228	0.00035876171
0.23795371	0.026949211	0.00035438275
0.23808421	0.027055998	0.00035584396
0.23821470	0.026844367	0.00035539398
0.23834520	0.027087340	0.00035523219
0.23847569	0.026704528	0.00035498398
0.23860618	0.026818329	0.00035454725
0.23873668	0.027506085	0.00035940613
0.23886717	0.026736318	0.00035629988
0.23899767	0.026332275	0.00035099178
0.23912816	0.026809014	0.00035578596
0.23925865	0.027083956	0.00035787606
0.23938915	0.026577910	0.00035344446
0.23951964	0.027273564	0.00035812031
0.23965014	0.026819273	0.00035557177
0.23978063	0.026895676	0.00035521380
0.23991112	0.026825550	0.00035748393
0.24004162	0.026935108	0.00035598506
0.24017211	0.027100431	0.00035928371
0.24030261	0.026790655	0.00035661480
0.24043310	0.027376599	0.00035892792
0.24056359	0.026927818	0.00035879916
0.24069409	0.026688569	0.00035400316
0.24082458	0.026506028	0.00035692043
0.24095508	0.027117070	0.00035976000
0.24108557	0.027177479	0.00035690196
0.24121606	0.026931999	0.00035890915
0.24134656	0.026981119	0.00035884196
0.24147705	0.027089788	0.00035796256
0.24160755	0.026547914	0.00035728791
0.24173804	0.026750726	0.00035666316
0.24186853	0.026813791	0.00035971481
0.24199903	0.027204117	0.00036073256
0.24212952	0.026977489	0.00035791724
0.24226002	0.027211673	0.00036106224
0.24239051	0.027356800	0.00036177862
0.24252100	0.026726669	0.00035814251
0.24265150	0.026927561	0.00036063575
0.24278199	0.026927105	0.00035816511
0.24291249	0.026748556	0.00035927707
0.24304298	0.026721864	0.00035917457
0.24317347	0.026926811	0.00035963825
0.24330397	0.026915359	0.00036106923
0.24343446	0.026260585	0.00035668344
0.24356496	0.026936040	0.00036021768
0.24369545	0.027163002	0.00036283186
0.24382594	0.026775327	0.00035822624
0.24395644	0.026905248	0.00036225089
0.24408693	0.027230578	0.00036292918
0.24421743	0.026896220	0.00035991901
0.24434792	0.027260213	0.00036635921
0.24447841	0.026196754	0.00035651108
0.24460891	0.027453231	0.00036493904
0.24473940	0.026603008	0.00036137469
0.24486989	0.026804537	0.00035993659
0.24500039	0.026921981	0.00036252139
0.24513088	0.026307823	0.00035675411
0.24526138	0.027077185	0.00036354105
0.24539187	0.026615693	0.00036075099
0.24552236	0.026655436	0.00035951603
0.24565286	0.026387567	0.00035881763
0.24578335	0.026462524	0.00035953832
0.24591385	0.027137466	0.00036307797
0.24604434	0.027370990	0.00036682814
0.24617483	0.027048059	0.00036364754
0.24630533	0.027214468	0.00036371381
0.24643582	0.026098346	0.00035885545
0.24656632	0.026548819	0.00036012533
0.24669681	0.026706301	0.00036332318
0.24682730	0.027565739	0.00036516307
0.24695780	0.026664200	0.00036227077
0.24708829	0.026717653	0.00036175509
0.24721879	0.026245531	0.00035858554
0.24734928	0.027113664	0.00036592900
0.24747977	0.026655463	0.00036270505
0.24761027	0.026780628	0.00036277932
0.24774076	0.026826537	0.00036271289
0.24787126	0.026922005	0.00036417378
0.24800175	0.026860064	0.00036403113
0.24813224	0.026722446	0.00036433952
0.24826274	0.026779669	0.00036141290
0.24839323	0.026804292	0.00036431736
0.24852373	0.027272557	0.00036549801
0.24865422	0.027007559	0.00036371694
0.24878471	0.026817536	0.00036596313
0.24891521	0.025956281	0.00035678648
0.24904570	0.026609451	0.00036347197
0.24917620	0.026969610	0.00036530079
0.24930669	0.026594709	0.00036236256
0.24943718	0.026778804	0.00036595175
0.24956768	0.026825982	0.00036528014
0.24969817	0.026911028	0.00036482945
0.24982867	0.026661461	0.00036504079
0.24995916	0.027128076	0.00036637658
0.25008965	0.026316258	0.00036245821
0.25022015	0.026756341	0.00036446846
0.25035064	0.026915312	0.00036550583
0.25048114	0.027164143	0.00036868851
0.25061163	0.027116590	0.00036453429
0.25074212	0.026944654	0.00036559454
0.25087262	0.026742169	0.00036666103
0.25100311	0.026475323	0.00036156472
0.25113361	0.026788761	0.00036631007
0.25126410	0.027268907	0.00036786973
0.25139459	0.027045318	0.00036631637
0.25152509	0.026227263	0.00036442198
0.25165558	0.027562607	0.00036802769
0.25178608	0.027527199	0.00037077626
0.25191657	0.027019411	0.00036743928
0.25204706	0.026960282	0.00036580098
0.25217756	0.026343584	0.00036476349
0.25230805	0.027153527	0.00036746958
0.25243855	0.026784875	0.00036519962
0.25256904	0.026333558	0.00036547564
0.25269953	0.025962534	0.00035902378
0.25283003	0.026981202	0.00036856851
0.25296052	0.026990347	0.00036806793
0.25309102	0.027148715	0.00036892057
0.25322151	0.026744134	0.00036619499
0.25335200	0.026373277	0.00036267235
0.25348250	0.026774795	0.00036735698
0.25361299	0.026641937	0.00036633177
0.25374349	0.026886554	0.00036534267
0.25387398	0.026603279	0.00036783476
0.25400447	0.027852997	0.00037366508
0.25413497	0.027094283	0.00036762476
0.25426546	0.026572736	0.00036707490
0.25439595	0.027146969	0.00036802704
0.25452645	0.026981260	0.00036935026
0.25465694	0.026823200	0.00036751361
0.25478744	0.026577551	0.00036566405
0.25491793	0.026486991	0.00036554974
0.25504842	0.026707573	0.00036577988
0.25517892	0.026667834	0.00036831580
0.25530941	0.026999559	0.00038088459
0.25543991	0.027294229	0.00038333136
0.25557040	0.026627768	0.00038252828
0.25570089	0.027009615	0.00038756551
0.25583139	0.026533007	0.00038617577
0.25596188	0.026555215	0.00039040021
0.25609238	0.026964169	0.00039357195
0.25622287	0.025667935	0.00038845057
0.25635336	0.026707599	0.00039712280
0.25648386	0.027240258	0.00040297920
0.25661435	0.027518060	0.00040563803
0.25674485	0.027243141	0.00040488528
0.25687534	0.027098065	0.00040691090
0.25700583	0.026826191	0.00040651983
0.25713633	0.026347639	0.00040332156
0.25726682	0.027545146	0.00041394603
0.25739732	0.026661787	0.00041005998
0.25752781	0.027213870	0.00041573762
0.25765830	0.027428610	0.00041877104
0.25778880	0.026740845	0.00041452376
0.25791929	0.026502821	0.00041642121
0.25804979	0.027101202	0.00042152753
0.25818028	0.026408994	0.00041844002
0.25831077	0.027035152	0.00042481057
0.25844127	0.026388775	0.00041958362
0.25857176	0.026491252	0.00042327918
0.25870226	0.025775338	0.00042171465
0.25883275	0.027137115	0.00043164579
0.25896324	0.027208083	0.00043427397
0.25909374	0.026824974	0.00043188384
0.25922423	0.026400060	0.00043042406
0.25935473	0.026681750	0.00043303058
0.25948522	0.026668111	0.00043579018
0.25961571	0.026173055	0.00043241692
0.25974621	0.026199850	0.00043233254
0.25987670	0.026569864	0.00043591625
0.26000720	0.027606264	0.00044440343
0.26013769	0.026203604	0.00043592768
0.26026818	0.026779164	0.00044014112
0.26039868	0.026920544	0.00044246919
0.26052917	0.026876700	0.00044374554
0.26065967	0.027535726	0.00044594221
0.26079016	0.027561690	0.00044989142
0.26092065	0.026243645	0.00044133776
0.26105115	0.025979914	0.00043960781
0.26118164	0.026495509	0.00044542019
0.26131214	0.026848448	0.00044686859
0.26144263	0.027695907	0.00045359390
0.26157312	0.027165645	0.00044953894
0.26170362	0.026626222	0.00044877439
0.26183411	0.026741646	0.00044936619
0.26196461	0.026908300	0.00044954232
0.26209510	0.027233934	0.00045377375
0.26222559	0.025794746	0.00044665651
0.26235609	0.027500345	0.00045794601
0.26248658	0.026967532	0.00045555920
0.26261708	0.026032536	0.00044617195
0.26274757	0.026594020	0.00045446347
0.26287806	0.026064078	0.00044887393
0.26300856	0.027309189	0.00046040017
0.26313905	0.027348343	0.00046100767
0.26326954	0.027108132	0.00045684126
0.26340004	0.026960417	0.00045906458
0.26353053	0.026390768	0.00045683686
0.26366103	0.026560064	0.00045688498
0.26379152	0.026934363	0.00046243131
0.26392201	0.027120538	0.00046437877
0.26405251	0.026702189	0.00045951823
0.26418300	0.026372997	0.00046122718
0.26431350	0.027076723	0.00046325709
0.26444399	0.026971148	0.00046703286
0.26457448	0.026491799	0.00045906019
0.26470498	0.026247371	0.00046266863
0.26483547	0.026850901	0.00046686678
0.26496597	0.026729700	0.00046419915
0.26509646	0.026234291	0.00046449633
0.26522695	0.027157285	0.00047144624
0.26535745	0.026915810	0.00046694900
[truncated: 572 more rows]
