# Supplementary material for: Rationally seeded computational protein design of ɑ-helical barrels
Source: Nat Chem Biol. 2024 Jun 20;20(8):991–9. doi: 10.1038/s41589-024-01642-0 (PMC11288890; doi:10.1038/s41589-024-01642-0)
Supplement: Supplementary file 5 — PDB files used for making figure panels h–j. [file 41589_2024_1642_MOESM5_ESM.zip › KIA_RP_RSPD_NatChemBiol_data_Figure3/sc-CC-7-LI_panels_c-g/SAXS_panel_g/LI_SAXS_raw/b21-438120_00174.dat]

0.0045000000	1.0389629	0.0098774296
0.0046304940	0.95533627	0.0092089427
0.0047609879	0.84267544	0.0084217029
0.0048914819	0.78426578	0.0081548481
0.0050219759	0.68274043	0.0072155813
0.0051524699	0.63614965	0.0068959565
0.0052829638	0.57600700	0.0063957365
0.0054134578	0.51572319	0.0058711145
0.0055439518	0.49440673	0.0058527093
0.0056744457	0.46386417	0.0053814143
0.0058049397	0.42334430	0.0050854232
0.0059354337	0.39986972	0.0050665152
0.0060659277	0.37484619	0.0046616027
0.0061964216	0.36023979	0.0046911154
0.0063269156	0.34017187	0.0044635982
0.0064574096	0.31943712	0.0042284524
0.0065879035	0.29133428	0.0040683432
0.0067183975	0.27963467	0.0038622689
0.0068488915	0.26324015	0.0037830295
0.0069793855	0.24528645	0.0036782394
0.0071098794	0.24411529	0.0035268087
0.0072403734	0.22018673	0.0033570355
0.0073708674	0.21461928	0.0032994931
0.0075013613	0.19771723	0.0031118249
0.0076318553	0.19430366	0.0031049860
0.0077623493	0.18035637	0.0028980625
0.0078928433	0.17289549	0.0028316901
0.0080233372	0.16901718	0.0027827650
0.0081538312	0.15960762	0.0026616061
0.0082843252	0.15403987	0.0026198924
0.0084148191	0.15528753	0.0026000699
0.0085453131	0.15150004	0.0025250006
0.0086758071	0.13697897	0.0023965104
0.0088063011	0.13825055	0.0023643802
0.0089367950	0.13340726	0.0023350941
0.0090672890	0.13042707	0.0022924316
0.0091977830	0.12217584	0.0021692957
0.0093282769	0.11295670	0.0021077532
0.0094587709	0.11244073	0.0020399981
0.0095892649	0.10642510	0.0019977349
0.0097197588	0.10267374	0.0019589803
0.0098502528	0.10240828	0.0019312008
0.0099807468	0.097997196	0.0018741934
0.010111241	0.098033049	0.0018748789
0.010241735	0.091170658	0.0017562069
0.010372229	0.092444884	0.0017814134
0.010502723	0.088270239	0.0017251604
0.010633217	0.083049078	0.0016589918
0.010763711	0.082264641	0.0016345401
0.010894205	0.081654498	0.0015943401
0.011024699	0.077654361	0.0015615423
0.011155193	0.073500352	0.0015091483
0.011285687	0.070507452	0.0014522962
0.011416180	0.070845196	0.0014497504
0.011546674	0.064415914	0.0013499308
0.011677168	0.067172589	0.0013677396
0.011807662	0.064631145	0.0013228649
0.011938156	0.063095460	0.0012990746
0.012068650	0.061533707	0.0012822286
0.012199144	0.060221421	0.0012475929
0.012329638	0.060772338	0.0012235474
0.012460132	0.058943149	0.0012016707
0.012590626	0.057568608	0.0011668771
0.012721120	0.054723816	0.0011210225
0.012851614	0.053563095	0.0010892726
0.012982108	0.056533995	0.0011023773
0.013112602	0.052444153	0.0010638788
0.013243096	0.052640857	0.0010509268
0.013373590	0.051571694	0.0010408419
0.013504084	0.048714558	0.0010113750
0.013634578	0.049688436	0.0010022217
0.013765072	0.049873469	0.0010075909
0.013895566	0.046688296	0.00096784325
0.014026060	0.047453093	0.00095790772
0.014156554	0.046697318	0.00096389511
0.014287048	0.046538728	0.00094562558
0.014417542	0.046442338	0.00093558560
0.014548036	0.046347773	0.00094292238
0.014678530	0.044621520	0.00090836837
0.014809024	0.045096902	0.00091766558
0.014939518	0.045028730	0.00091192655
0.015070012	0.043206458	0.00088285730
0.015200506	0.042632196	0.00088035433
0.015331000	0.043040554	0.00087256882
0.015461494	0.042950504	0.00086860765
0.015591988	0.041656898	0.00085784231
0.015722482	0.041146793	0.00083901780
0.015852975	0.040405917	0.00083171611
0.015983469	0.041521655	0.00084108282
0.016113963	0.041100436	0.00082763185
0.016244457	0.039197528	0.00081465109
0.016374951	0.039392455	0.00080642284
0.016505445	0.040505797	0.00081879340
0.016635939	0.039532655	0.00080609026
0.016766433	0.038258228	0.00077992720
0.016896927	0.039840561	0.00079933967
0.017027421	0.039541802	0.00079033714
0.017157915	0.038269074	0.00077563889
0.017288409	0.037994634	0.00077326271
0.017418903	0.036800331	0.00074971063
0.017549397	0.037115767	0.00075850111
0.017679891	0.036799660	0.00075142189
0.017810385	0.038093741	0.00075759172
0.017940879	0.036330416	0.00074168569
0.018071373	0.036533105	0.00073534065
0.018201867	0.036380908	0.00073702288
0.018332361	0.036147103	0.00073082848
0.018462855	0.036496352	0.00072353141
0.018593349	0.035221217	0.00071546888
0.018723843	0.035605683	0.00071633420
0.018854337	0.035760435	0.00070889880
0.018984831	0.036321280	0.00071681802
0.019115325	0.035954171	0.00070736533
0.019245819	0.035669464	0.00070824205
0.019376313	0.035069983	0.00069567061
0.019506807	0.035625161	0.00069538213
0.019637301	0.036262536	0.00070650465
0.019767795	0.034709581	0.00068183818
0.019898289	0.034087883	0.00067619771
0.020028783	0.035197728	0.00068615286
0.020159277	0.033996994	0.00066937064
0.020289771	0.033748329	0.00067055200
0.020420264	0.034548037	0.00066830789
0.020550758	0.033467904	0.00065602059
0.020681252	0.034049272	0.00066642874
0.020811746	0.034527366	0.00066294445
0.020942240	0.034990515	0.00066341416
0.021072734	0.033709605	0.00065783803
0.021203228	0.033076036	0.00064200528
0.021333722	0.033305606	0.00064860568
0.021464216	0.033413799	0.00064500263
0.021594710	0.032592879	0.00063006842
0.021725204	0.034864379	0.00065872494
0.021855698	0.032830683	0.00062862020
0.021986192	0.033394994	0.00063807881
0.022116686	0.033656498	0.00064021038
0.022247180	0.032851167	0.00062376703
0.022377674	0.031902425	0.00061776440
0.022508168	0.032944816	0.00062302636
0.022638662	0.032448515	0.00061407558
0.022769156	0.033305601	0.00062855314
0.022899650	0.032940515	0.00061455211
0.023030144	0.032667705	0.00061694005
0.023160638	0.031912937	0.00060859459
0.023291132	0.034466068	0.00062449610
0.023421626	0.032564071	0.00061048505
0.023552120	0.033646369	0.00061491719
0.023682614	0.032993006	0.00060386636
0.023813108	0.031575392	0.00059934684
0.023943602	0.032531259	0.00059844338
0.024074096	0.032936762	0.00060179829
0.024204590	0.032796641	0.00060151369
0.024335084	0.032986787	0.00059613288
0.024465578	0.032645066	0.00059659215
0.024596072	0.030876016	0.00057526920
0.024726566	0.031979265	0.00058510486
0.024857060	0.032698078	0.00059244423
0.024987553	0.032959062	0.00058597180
0.025118047	0.032912344	0.00059118905
0.025248541	0.032422317	0.00058323772
0.025379035	0.031480002	0.00056998234
0.025509529	0.031560846	0.00057587803
0.025640023	0.031372315	0.00056694105
0.025770517	0.031714646	0.00057260239
0.025901011	0.031300357	0.00056736932
0.026031505	0.031502618	0.00056484334
0.026161999	0.033492270	0.00058179151
0.026292493	0.031972405	0.00056483420
0.026422987	0.031766918	0.00056257927
0.026553481	0.030865532	0.00055549913
0.026683975	0.031353487	0.00055517763
0.026814469	0.032891163	0.00056917652
0.026944963	0.031406195	0.00055606960
0.027075457	0.031832853	0.00055645364
0.027205951	0.031781123	0.00055872257
0.027336445	0.031529788	0.00055121013
0.027466939	0.030294481	0.00054036056
0.027597433	0.031183753	0.00054972109
0.027727927	0.030895699	0.00053908126
0.027858421	0.031362762	0.00054826317
0.027988915	0.031365328	0.00054366153
0.028119409	0.031370758	0.00054082002
0.028249903	0.031848835	0.00054678562
0.028380397	0.030405558	0.00052943082
0.028510891	0.033082811	0.00055567523
0.028641385	0.031779457	0.00054298454
0.028771879	0.030383511	0.00052421210
0.028902373	0.030794438	0.00053098908
0.029032867	0.030646742	0.00052738888
0.029163361	0.030590140	0.00052422596
0.029293855	0.031004102	0.00053289012
0.029424349	0.031072214	0.00052420950
0.029554842	0.031339370	0.00052927419
0.029685336	0.031960090	0.00053261620
0.029815830	0.031143172	0.00052111004
0.029946324	0.031745260	0.00052852581
0.030076818	0.031288688	0.00052472102
0.030207312	0.029890643	0.00050912443
0.030337806	0.030232637	0.00051396746
0.030468300	0.031449500	0.00051965141
0.030598794	0.030651084	0.00051322319
0.030729288	0.029867554	0.00050869205
0.030859782	0.032219640	0.00052269519
0.030990276	0.029854506	0.00050482085
0.031120770	0.030709961	0.00050693305
0.031251264	0.031959552	0.00051622319
0.031381758	0.031359173	0.00051482448
0.031512252	0.030934936	0.00050719903
0.031642746	0.030945840	0.00050945077
0.031773240	0.030392631	0.00050194331
0.031903734	0.030707653	0.00050178850
0.032034228	0.030410971	0.00050191272
0.032164722	0.031243910	0.00050525430
0.032295216	0.030905755	0.00050262789
0.032425710	0.030040168	0.00049668716
0.032556204	0.030017668	0.00048996224
0.032686698	0.030728585	0.00049793031
0.032817192	0.030922350	0.00049827121
0.032947686	0.031141312	0.00049760993
0.033078180	0.030181479	0.00049138829
0.033208674	0.031224945	0.00049549014
0.033339168	0.030810362	0.00049298569
0.033469662	0.032342359	0.00050342215
0.033600156	0.030572004	0.00048753593
0.033730650	0.030229058	0.00048992169
0.033861144	0.030250647	0.00048408067
0.033991637	0.030323448	0.00048167930
0.034122131	0.030711841	0.00048824842
0.034252625	0.030028961	0.00048552973
0.034383119	0.031154412	0.00049904256
0.034513613	0.031163772	0.00049985675
0.034644107	0.030761376	0.00049378893
0.034774601	0.029595744	0.00049785084
0.034905095	0.030019508	0.00050240829
0.035035589	0.030725415	0.00051016170
0.035166083	0.030618736	0.00051728147
0.035296577	0.030853116	0.00051474032
0.035427071	0.030910008	0.00052196199
0.035557565	0.029523339	0.00050782398
0.035688059	0.030389133	0.00051461822
0.035818553	0.030974811	0.00052615902
0.035949047	0.031312840	0.00052646901
0.036079541	0.030491523	0.00052029672
0.036210035	0.029595599	0.00051245147
0.036340529	0.030913878	0.00052225717
0.036471023	0.030536380	0.00052516125
0.036601517	0.029907677	0.00051846883
0.036732011	0.030344961	0.00052145399
0.036862505	0.029906355	0.00052150043
0.036992999	0.030465897	0.00052538385
0.037123493	0.030077510	0.00052326323
0.037253987	0.029738008	0.00052380092
0.037384481	0.031968421	0.00053725114
0.037514975	0.029765875	0.00052564910
0.037645469	0.029642668	0.00052354151
0.037775963	0.029547417	0.00051905308
0.037906457	0.030143087	0.00053175254
0.038036951	0.030361882	0.00053080734
0.038167445	0.030283225	0.00053114225
0.038297939	0.029824568	0.00052867066
0.038428433	0.029910879	0.00052901181
0.038558926	0.031319925	0.00054312574
0.038689420	0.030910813	0.00053947578
0.038819914	0.029485490	0.00052369048
0.038950408	0.030742721	0.00054113622
0.039080902	0.030298499	0.00053012627
0.039211396	0.030415841	0.00053020328
0.039341890	0.029496571	0.00051578782
0.039472384	0.029828078	0.00051863633
0.039602878	0.029916657	0.00051847287
0.039733372	0.029910127	0.00051489806
0.039863866	0.029676418	0.00050860896
0.039994360	0.031091284	0.00052352983
0.040124854	0.029635160	0.00050741513
0.040255348	0.029684936	0.00050967036
0.040385842	0.030229203	0.00050891481
0.040516336	0.030897632	0.00051437268
0.040646830	0.029557474	0.00050404621
0.040777324	0.030515000	0.00051004851
0.040907818	0.031103858	0.00051294645
0.041038312	0.030106427	0.00050877150
0.041168806	0.029661351	0.00049772596
0.041299300	0.030240599	0.00050790215
0.041429794	0.029820075	0.00050002357
0.041560288	0.030784675	0.00050695911
0.041690782	0.030080843	0.00050190461
0.041821276	0.030377221	0.00050299734
0.041951770	0.030471709	0.00050303035
0.042082264	0.030186655	0.00049886158
0.042212758	0.030037511	0.00049706866
0.042343252	0.030196116	0.00050184397
0.042473746	0.029240163	0.00049003476
0.042604240	0.030499494	0.00049647948
0.042734734	0.030455263	0.00050130880
0.042865228	0.030844060	0.00049904916
0.042995722	0.030333736	0.00049785894
0.043126215	0.029904814	0.00049296563
0.043256709	0.029218529	0.00048719498
0.043387203	0.029930217	0.00049275119
0.043517697	0.030932307	0.00049784315
0.043648191	0.030040763	0.00048779429
0.043778685	0.030595102	0.00049896916
0.043909179	0.030744811	0.00049372462
0.044039673	0.030278552	0.00049310212
0.044170167	0.030237086	0.00049057814
0.044300661	0.029270335	0.00048065836
0.044431155	0.029592907	0.00048820441
0.044561649	0.030713134	0.00049272072
0.044692143	0.030389185	0.00049045460
0.044822637	0.030014392	0.00048681087
0.044953131	0.030230550	0.00048814152
0.045083625	0.030932890	0.00049653667
0.045214119	0.030518266	0.00048805650
0.045344613	0.029924033	0.00048161540
0.045475107	0.030068504	0.00048432875
0.045605601	0.030463259	0.00048607530
0.045736095	0.029911729	0.00048135506
0.045866589	0.030612241	0.00048850444
0.045997083	0.030229657	0.00048199525
0.046127577	0.030261288	0.00048633825
0.046258071	0.030169646	0.00049069752
0.046388565	0.029607077	0.00048722342
0.046519059	0.029035998	0.00049057801
0.046649553	0.029566998	0.00049350987
0.046780047	0.030654353	0.00050364739
0.046910541	0.030594193	0.00050359280
0.047041035	0.029339083	0.00049450140
0.047171529	0.029763863	0.00050231877
0.047302023	0.030785670	0.00050949964
0.047432517	0.029758789	0.00050141458
0.047563011	0.030594275	0.00051186339
0.047693504	0.030772657	0.00050977296
0.047823998	0.029698927	0.00050586686
0.047954492	0.029332158	0.00050468474
0.048084986	0.029188920	0.00050144413
0.048215480	0.030239722	0.00051459070
0.048345974	0.029867770	0.00050725201
0.048476468	0.030073132	0.00050866665
0.048606962	0.030171461	0.00051352794
0.048737456	0.030042130	0.00051067162
0.048867950	0.029760051	0.00051356840
0.048998444	0.028956705	0.00050274641
0.049128938	0.029736822	0.00051167577
0.049259432	0.029720358	0.00051289183
0.049389926	0.030525766	0.00051862981
0.049520420	0.029827907	0.00051350855
0.049650914	0.029187901	0.00051086281
0.049781408	0.030495040	0.00051873844
0.049911902	0.029805316	0.00051319205
0.050042396	0.029899680	0.00051648794
0.050172890	0.030168602	0.00052026505
0.050303384	0.030052764	0.00052214029
0.050433878	0.029946362	0.00051616688
0.050564372	0.029784051	0.00051836946
0.050694866	0.029534625	0.00051269506
0.050825360	0.031139099	0.00053025125
0.050955854	0.030691105	0.00052696251
0.051086348	0.029736795	0.00051817481
0.051216842	0.029680624	0.00051715515
0.051347336	0.030205528	0.00052340062
0.051477830	0.030139120	0.00052054644
0.051608324	0.030013126	0.00052229291
0.051738818	0.029811347	0.00052335819
0.051869312	0.029850165	0.00051953184
0.051999806	0.030216634	0.00052482512
0.052130299	0.030350120	0.00052502463
0.052260793	0.030581791	0.00052753868
0.052391287	0.029210288	0.00051952798
0.052521781	0.029513022	0.00052017262
0.052652275	0.029489173	0.00052331821
0.052782769	0.028995731	0.00051548676
0.052913263	0.029824858	0.00052409270
0.053043757	0.028574309	0.00051180814
0.053174251	0.029947831	0.00052621664
0.053304745	0.029388863	0.00052111970
0.053435239	0.029483389	0.00052512377
0.053565733	0.030090124	0.00052636702
0.053696227	0.029704980	0.00052266422
0.053826721	0.028695122	0.00051848236
0.053957215	0.028909939	0.00051975359
0.054087709	0.029476063	0.00052596791
0.054218203	0.030707844	0.00053206029
0.054348697	0.030390229	0.00052984458
0.054479191	0.031206746	0.00053887018
0.054609685	0.029437556	0.00052549175
0.054740179	0.029946303	0.00052733760
0.054870673	0.030421981	0.00053381480
0.055001167	0.029706393	0.00052394701
0.055131661	0.029728039	0.00052734116
0.055262155	0.030306108	0.00053126037
0.055392649	0.029002640	0.00052391138
0.055523143	0.028303180	0.00051873793
0.055653637	0.029089176	0.00052234208
0.055784131	0.029481927	0.00052531176
0.055914625	0.029596939	0.00052902261
0.056045119	0.029536428	0.00052772168
0.056175613	0.029872119	0.00053053157
0.056306107	0.029198653	0.00052465488
0.056436601	0.029732438	0.00052856783
0.056567095	0.029609802	0.00052827945
0.056697588	0.030466600	0.00053748044
0.056828082	0.029438599	0.00052965433
0.056958576	0.029774447	0.00052930506
0.057089070	0.029564114	0.00052866056
0.057219564	0.029840239	0.00053218827
0.057350058	0.029368526	0.00052475687
0.057480552	0.030135403	0.00053620242
0.057611046	0.030037376	0.00053085155
0.057741540	0.029599285	0.00052938704
0.057872034	0.028579376	0.00051942644
0.058002528	0.030121727	0.00053044766
0.058133022	0.030278861	0.00053467158
0.058263516	0.028824106	0.00051983490
0.058394010	0.029996402	0.00052991536
0.058524504	0.028619264	0.00051841075
0.058654998	0.029397866	0.00052124989
0.058785492	0.030499528	0.00053181232
0.058915986	0.029278434	0.00052345071
0.059046480	0.028205044	0.00050901646
0.059176974	0.029622259	0.00052591964
0.059307468	0.029576133	0.00051924159
0.059437962	0.029738474	0.00051967945
0.059568456	0.030156865	0.00052741867
0.059698950	0.029648682	0.00052029237
0.059829444	0.030451245	0.00052557197
0.059959938	0.029227684	0.00051565876
0.060090432	0.029021579	0.00051120607
0.060220926	0.029064621	0.00051446473
0.060351420	0.029803889	0.00051770869
0.060481914	0.029792771	0.00051981843
0.060612408	0.029570661	0.00051627027
0.060742902	0.028987065	0.00050910095
0.060873396	0.030771044	0.00052555516
0.061003890	0.029638907	0.00051599560
0.061134384	0.029684461	0.00051351281
0.061264877	0.028846212	0.00051201615
0.061395371	0.028932659	0.00050633715
0.061525865	0.029882950	0.00051293190
0.061656359	0.029657549	0.00051453107
0.061786853	0.028626747	0.00050708476
0.061917347	0.029696297	0.00051515233
0.062047841	0.028781789	0.00050568960
0.062178335	0.030406298	0.00051536246
0.062308829	0.030298136	0.00052084745
0.062439323	0.030023573	0.00051333638
0.062569817	0.030022314	0.00051502441
0.062700311	0.029914809	0.00051507002
0.062830805	0.029700783	0.00051101022
0.062961299	0.029585903	0.00051233197
0.063091793	0.029570506	0.00051180961
0.063222287	0.029214433	0.00050618108
0.063352781	0.028831118	0.00050747553
0.063483275	0.029782489	0.00051033397
0.063613769	0.029865824	0.00051185120
0.063744263	0.029785763	0.00051159458
0.063874757	0.029601180	0.00050949646
0.064005251	0.029515584	0.00051089705
0.064135745	0.030329944	0.00051652114
0.064266239	0.030077873	0.00051175882
0.064396733	0.029396898	0.00050766208
0.064527227	0.028881241	0.00050267084
0.064657721	0.029395803	0.00050904420
0.064788215	0.028996286	0.00050268848
0.064918709	0.028194808	0.00049598732
0.065049203	0.029064420	0.00050609327
0.065179697	0.030997623	0.00051658893
0.065310191	0.030253712	0.00051039795
0.065440685	0.030137438	0.00051225386
0.065571179	0.029502887	0.00050704063
0.065701673	0.029983077	0.00050971795
0.065832166	0.029736474	0.00050609292
0.065962660	0.029189626	0.00050333763
0.066093154	0.029415636	0.00050828427
0.066223648	0.029411676	0.00050242882
0.066354142	0.027967519	0.00049338219
0.066484636	0.029543546	0.00050390161
0.066615130	0.029127554	0.00050125065
0.066745624	0.030083673	0.00050884135
0.066876118	0.029428883	0.00050176470
0.067006612	0.029246255	0.00050311552
0.067137106	0.029535260	0.00050402583
0.067267600	0.029202365	0.00049700859
0.067398094	0.028875365	0.00049904024
0.067528588	0.028880296	0.00049629588
0.067659082	0.028688295	0.00049581916
0.067789576	0.029072707	0.00050032248
0.067920070	0.029693975	0.00050105436
0.068050564	0.028985913	0.00049730686
0.068181058	0.029589993	0.00049946733
0.068311552	0.029307444	0.00049973792
0.068442046	0.029234336	0.00050096268
0.068572540	0.029782572	0.00050481633
0.068703034	0.029584681	0.00049695582
0.068833528	0.029977829	0.00050547442
0.068964022	0.030137997	0.00050407413
0.069094516	0.029336385	0.00050027980
0.069225010	0.028768267	0.00049275544
0.069355504	0.029344220	0.00049776064
0.069485998	0.029215556	0.00049655881
0.069616492	0.028538609	0.00049322274
0.069746986	0.029160594	0.00049636529
0.069877480	0.030302221	0.00050647070
0.070007974	0.028948209	0.00049249349
0.070138468	0.029550637	0.00049684779
0.070268961	0.029095416	0.00049330630
0.070399455	0.029960669	0.00050027701
0.070529949	0.028591906	0.00049284072
0.070660443	0.029484274	0.00049596015
0.070790937	0.029828538	0.00049817388
0.070921431	0.029168135	0.00049377233
0.071051925	0.029378253	0.00049369628
0.071182419	0.029044271	0.00049469107
0.071312913	0.029676965	0.00049729910
0.071443407	0.029541040	0.00049818821
0.071573901	0.030126605	0.00049739087
0.071704395	0.029461048	0.00049274088
0.071834889	0.029444310	0.00049433355
0.071965383	0.028861910	0.00048930626
0.072095877	0.029342794	0.00049345628
0.072226371	0.029113440	0.00049116141
0.072356865	0.029482395	0.00049228303
0.072487359	0.029502614	0.00049472856
0.072617853	0.028588856	0.00048743432
0.072748347	0.029596755	0.00049094140
0.072878841	0.029808733	0.00049577740
0.073009335	0.029821049	0.00049193394
0.073139829	0.028470922	0.00048405173
0.073270323	0.029217374	0.00049185604
0.073400817	0.029379016	0.00049099552
0.073531311	0.028351769	0.00048237581
0.073661805	0.027891224	0.00048045994
0.073792299	0.029285045	0.00048674550
0.073922793	0.029718478	0.00049276100
0.074053287	0.030062722	0.00049413350
0.074183781	0.029581277	0.00049099548
0.074314275	0.030391298	0.00050060322
0.074444769	0.029377499	0.00048619199
0.074575263	0.028332534	0.00048033551
0.074705757	0.029361274	0.00048875513
0.074836250	0.029587664	0.00049076031
0.074966744	0.029224520	0.00048855657
0.075097238	0.029022266	0.00048152498
0.075227732	0.029584329	0.00048916091
0.075358226	0.028784160	0.00048460228
0.075488720	0.028965121	0.00048276851
0.075619214	0.029599949	0.00048785239
0.075749708	0.029238044	0.00048503493
0.075880202	0.028595560	0.00048005416
0.076010696	0.029662360	0.00048830728
0.076141190	0.029194626	0.00048350708
0.076271684	0.029515297	0.00048814938
0.076402178	0.029237136	0.00048722864
0.076532672	0.028752019	0.00047895494
0.076663166	0.028985965	0.00048345147
0.076793660	0.029433396	0.00048474545
0.076924154	0.029759678	0.00048747677
0.077054648	0.029690270	0.00048746908
0.077185142	0.029016784	0.00047950453
0.077315636	0.028771710	0.00047865815
0.077446130	0.028338290	0.00047656804
0.077576624	0.028948805	0.00047773329
0.077707118	0.028732491	0.00048188867
0.077837612	0.029582178	0.00048266836
0.077968106	0.029373346	0.00048363223
0.078098600	0.029309308	0.00048074100
0.078229094	0.028870364	0.00047691071
0.078359588	0.029659862	0.00048458303
0.078490082	0.029034139	0.00047924325
0.078620576	0.028729768	0.00047566391
0.078751070	0.029089764	0.00047949286
0.078881564	0.029666075	0.00048171625
0.079012058	0.028689792	0.00047672714
0.079142552	0.029103920	0.00047723377
0.079273046	0.029261976	0.00047820410
0.079403539	0.029664868	0.00048202366
0.079534033	0.029206626	0.00047886713
0.079664527	0.029216482	0.00047869352
0.079795021	0.028825336	0.00047620740
0.079925515	0.028937888	0.00047505286
0.080056009	0.028546676	0.00047460065
0.080186503	0.029518287	0.00048123793
0.080316997	0.028311018	0.00046831344
0.080447491	0.028910375	0.00047492680
0.080577985	0.029070756	0.00047621316
0.080708479	0.029117613	0.00047541173
0.080838973	0.028930471	0.00047499505
0.080969467	0.028978901	0.00047224704
0.081099961	0.030304194	0.00048497063
0.081230455	0.029849306	0.00048214138
0.081360949	0.029338517	0.00047514921
0.081491443	0.028632332	0.00047383129
0.081621937	0.029480436	0.00047591206
0.081752431	0.029258823	0.00047570449
0.081882925	0.029268838	0.00047703210
0.082013419	0.029555152	0.00047528808
0.082143913	0.028762464	0.00047248361
0.082274407	0.029397110	0.00047429362
0.082404901	0.029914014	0.00047741732
0.082535395	0.029373046	0.00047716993
0.082665889	0.028886341	0.00046924944
0.082796383	0.029434105	0.00047567972
0.082926877	0.029503053	0.00047614981
0.083057371	0.029236258	0.00047146925
0.083187865	0.028867186	0.00047038418
0.083318359	0.029334699	0.00047339384
0.083448853	0.028946357	0.00047038873
0.083579347	0.028943020	0.00047028705
0.083709841	0.029123747	0.00046909365
0.083840335	0.029925139	0.00047577667
0.083970828	0.029201535	0.00047025858
0.084101322	0.029229028	0.00047008517
0.084231816	0.029127538	0.00047101640
0.084362310	0.028354410	0.00046281359
0.084492804	0.028816894	0.00046740764
0.084623298	0.028947946	0.00047039158
0.084753792	0.029768923	0.00047282066
0.084884286	0.029887248	0.00047606605
0.085014780	0.028662478	0.00046513290
0.085145274	0.029716689	0.00047220504
0.085275768	0.030282944	0.00047770259
0.085406262	0.028314950	0.00046156923
0.085536756	0.028248600	0.00046157472
0.085667250	0.029038117	0.00046936011
0.085797744	0.030015177	0.00047297535
0.085928238	0.028873491	0.00046718320
0.086058732	0.028802373	0.00046423781
0.086189226	0.028958383	0.00046553213
0.086319720	0.028803019	0.00046726608
0.086450214	0.029322786	0.00046610405
0.086580708	0.028880306	0.00046624299
0.086711202	0.029361173	0.00046712027
0.086841696	0.029253091	0.00046556134
0.086972190	0.029551491	0.00046952251
0.087102684	0.029538452	0.00046973022
0.087233178	0.029334086	0.00046873930
0.087363672	0.029210886	0.00046604186
0.087494166	0.029038652	0.00046229505
0.087624660	0.028345058	0.00045940336
0.087755154	0.029139396	0.00046686385
0.087885648	0.028903608	0.00046116168
0.088016142	0.029831669	0.00046822459
0.088146636	0.029004022	0.00046071118
0.088277130	0.028990233	0.00046129943
0.088407623	0.029171926	0.00046510976
0.088538117	0.029087751	0.00046120185
0.088668611	0.028291502	0.00045862987
0.088799105	0.028474685	0.00045923937
0.088929599	0.028661527	0.00045628302
0.089060093	0.028306228	0.00045781029
0.089190587	0.028898126	0.00046107149
0.089321081	0.029233876	0.00046291509
0.089451575	0.028292406	0.00045681142
0.089582069	0.029031336	0.00045710439
0.089712563	0.028771578	0.00045887015
0.089843057	0.029486218	0.00046589428
0.089973551	0.028435167	0.00045540700
0.090104045	0.029295176	0.00046430555
0.090234539	0.029353628	0.00045977988
0.090365033	0.028777726	0.00045966675
0.090495527	0.029019565	0.00046018185
0.090626021	0.028004683	0.00045191259
0.090756515	0.028790169	0.00045962290
0.090887009	0.029132043	0.00046118565
0.091017503	0.029970421	0.00046384153
0.091147997	0.028601645	0.00045715564
0.091278491	0.028909922	0.00045577281
0.091408985	0.028675142	0.00045644687
0.091539479	0.027913582	0.00044906047
0.091669973	0.028302610	0.00045088194
0.091800467	0.028538832	0.00046414823
0.091930961	0.029319892	0.00047359943
0.092061455	0.028841070	0.00047379367
0.092191949	0.028541721	0.00047714982
0.092322443	0.028876452	0.00047891208
0.092452937	0.028508384	0.00047940901
0.092583431	0.029207162	0.00048653376
0.092713925	0.028311605	0.00048131456
0.092844419	0.029554325	0.00049419477
0.092974912	0.029142918	0.00048956032
0.093105406	0.028562076	0.00047775764
0.093235900	0.028137001	0.00047338775
0.093366394	0.028478385	0.00046875300
0.093496888	0.028148372	0.00046964643
0.093627382	0.027927768	0.00046219575
0.093757876	0.029215937	0.00047243225
0.093888370	0.028399775	0.00046683763
0.094018864	0.028505866	0.00046298998
0.094149358	0.029291050	0.00047176672
0.094279852	0.029092633	0.00046836944
0.094410346	0.029548501	0.00046879727
0.094540840	0.028180782	0.00046124517
0.094671334	0.028811005	0.00046198786
0.094801828	0.028639587	0.00046249844
0.094932322	0.028838569	0.00046583664
0.095062816	0.029943996	0.00046936550
0.095193310	0.029116776	0.00046471705
0.095323804	0.028672966	0.00045921233
0.095454298	0.028928393	0.00046056555
0.095584792	0.029236182	0.00046506318
0.095715286	0.029029138	0.00046107366
0.095845780	0.027884181	0.00045344219
0.095976274	0.028274906	0.00045779669
0.096106768	0.028667075	0.00045416751
0.096237262	0.028236431	0.00045604733
0.096367756	0.029202597	0.00046275521
0.096498250	0.028770162	0.00045580969
0.096628744	0.028704184	0.00045941992
0.096759238	0.028349037	0.00045146787
0.096889732	0.028881204	0.00045790151
0.097020226	0.028857344	0.00045886576
0.097150720	0.028887445	0.00045588083
0.097281214	0.028366406	0.00045253389
0.097411708	0.028841768	0.00045511836
0.097542201	0.029638416	0.00046047014
0.097672695	0.028921125	0.00045881323
0.097803189	0.028920754	0.00045402145
0.097933683	0.028233491	0.00045114297
0.098064177	0.028852114	0.00045351803
0.098194671	0.028048083	0.00044682924
0.098325165	0.028271746	0.00044700715
0.098455659	0.028968180	0.00045177898
0.098586153	0.028180633	0.00044532708
0.098716647	0.028623073	0.00044842043
0.098847141	0.028878409	0.00044592833
0.098977635	0.028355273	0.00044360327
0.099108129	0.028956618	0.00044644066
0.099238623	0.028108874	0.00043958598
0.099369117	0.028722212	0.00044469651
0.099499611	0.028478649	0.00044050697
0.099630105	0.027919716	0.00043901662
0.099760599	0.028519262	0.00044332595
0.099891093	0.029852313	0.00045065692
0.10002159	0.028257715	0.00044303253
0.10015208	0.028772125	0.00044408905
0.10028257	0.028679632	0.00044271521
0.10041307	0.028937453	0.00044651955
0.10054356	0.028672022	0.00044322137
0.10067406	0.028264031	0.00044379250
0.10080455	0.029253749	0.00044962639
0.10093504	0.028379714	0.00043983468
0.10106554	0.028311754	0.00044288234
0.10119603	0.028432698	0.00044195699
0.10132653	0.029206010	0.00044864919
0.10145702	0.028924233	0.00044852300
0.10158751	0.028412868	0.00044011787
0.10171801	0.028686822	0.00044520920
0.10184850	0.029278116	0.00044594386
0.10197900	0.027951492	0.00043799317
0.10210949	0.028902644	0.00044600066
0.10223998	0.029588508	0.00044737582
0.10237048	0.027953730	0.00043700774
0.10250097	0.029290183	0.00044876184
0.10263147	0.029150857	0.00044236780
0.10276196	0.029127226	0.00044897656
0.10289245	0.027795893	0.00043462928
0.10302295	0.028209367	0.00043834853
0.10315344	0.028276559	0.00044104954
0.10328394	0.028246852	0.00043590907
0.10341443	0.028691844	0.00044114675
0.10354492	0.027990554	0.00043765537
0.10367542	0.028983293	0.00043951076
0.10380591	0.028676585	0.00044117215
0.10393641	0.028383971	0.00043734009
0.10406690	0.028991817	0.00044039679
0.10419739	0.027488122	0.00043309750
0.10432789	0.028406986	0.00043506550
0.10445838	0.028387257	0.00043767142
0.10458888	0.029064895	0.00044208030
0.10471937	0.028637630	0.00043885128
0.10484986	0.028351641	0.00043633985
0.10498036	0.028729898	0.00043758910
0.10511085	0.028539860	0.00043644191
0.10524135	0.027708101	0.00043183170
0.10537184	0.028565299	0.00043600775
0.10550233	0.028788457	0.00043954285
0.10563283	0.028920161	0.00043748551
0.10576332	0.029262095	0.00044042497
0.10589382	0.028777315	0.00044056958
0.10602431	0.028602665	0.00043498083
0.10615480	0.028191296	0.00043318531
0.10628530	0.028173118	0.00043510884
0.10641579	0.028522802	0.00043428384
0.10654629	0.029396623	0.00044218754
0.10667678	0.028856352	0.00043590752
0.10680727	0.028497358	0.00043444396
0.10693777	0.028265558	0.00043348182
0.10706826	0.028208911	0.00043335542
0.10719876	0.027757181	0.00043028894
0.10732925	0.028555478	0.00043471621
0.10745974	0.029011621	0.00043516250
0.10759024	0.028506985	0.00043446752
0.10772073	0.028779230	0.00043593738
0.10785123	0.028356044	0.00043532266
0.10798172	0.027750386	0.00043819367
0.10811221	0.028434315	0.00044433394
0.10824271	0.028521231	0.00045011634
0.10837320	0.028782988	0.00045357630
0.10850370	0.028445743	0.00045386260
0.10863419	0.028568109	0.00045936660
0.10876468	0.028702872	0.00045883829
0.10889518	0.027818065	0.00045505528
0.10902567	0.028003066	0.00046073959
0.10915616	0.028563069	0.00046275826
0.10928666	0.028224318	0.00046588628
0.10941715	0.027969745	0.00046162883
0.10954765	0.028871584	0.00046961411
0.10967814	0.028225476	0.00046905588
0.10980863	0.027503337	0.00046442900
0.10993913	0.028475054	0.00047237076
0.11006962	0.028872898	0.00047794364
0.11020012	0.029378484	0.00047885987
0.11033061	0.028651212	0.00047884717
0.11046110	0.028328756	0.00047679497
0.11059160	0.028668187	0.00048021168
0.11072209	0.028589789	0.00048550946
0.11085259	0.029278039	0.00048464681
0.11098308	0.028881501	0.00048527999
0.11111357	0.027968574	0.00048166316
0.11124407	0.028497535	0.00048337336
0.11137456	0.028552250	0.00048880188
0.11150506	0.028710095	0.00048816059
0.11163555	0.028608911	0.00048938468
0.11176604	0.028668233	0.00049207778
0.11189654	0.028373606	0.00048751901
0.11202703	0.028319477	0.00049175434
0.11215753	0.028318929	0.00049246638
0.11228802	0.027570814	0.00048672491
0.11241851	0.028247940	0.00049265715
0.11254901	0.028439379	0.00049550986
0.11267950	0.028113609	0.00049242758
0.11281000	0.028318193	0.00049540594
0.11294049	0.028182684	0.00047811829
0.11307098	0.027665949	0.00047382585
0.11320148	0.028707711	0.00047382248
0.11333197	0.028035137	0.00046803210
0.11346247	0.028468326	0.00047303682
0.11359296	0.028601770	0.00047036703
0.11372345	0.028429846	0.00046701966
0.11385395	0.028396345	0.00046718483
0.11398444	0.028556848	0.00046231840
0.11411494	0.029036420	0.00046810603
0.11424543	0.027960910	0.00045836021
0.11437592	0.029111277	0.00046549776
0.11450642	0.028074286	0.00045851774
0.11463691	0.028577858	0.00045512972
0.11476741	0.029392982	0.00046356227
0.11489790	0.027897670	0.00045531126
0.11502839	0.028482528	0.00045528662
0.11515889	0.028525450	0.00045701013
0.11528938	0.027963495	0.00044990401
0.11541988	0.028331411	0.00045279622
0.11555037	0.027675587	0.00044910969
0.11568086	0.027251883	0.00044285799
0.11581136	0.027720528	0.00044882137
0.11594185	0.028820725	0.00045376461
0.11607235	0.028777905	0.00045184985
0.11620284	0.027726938	0.00044555819
0.11633333	0.028594852	0.00045071429
0.11646383	0.028831983	0.00045475576
0.11659432	0.028112564	0.00044724211
0.11672482	0.027601589	0.00043857207
0.11685531	0.028374854	0.00044791421
0.11698580	0.027333048	0.00043941000
0.11711630	0.028188012	0.00044512098
0.11724679	0.028525308	0.00044718842
0.11737729	0.028591750	0.00044712470
0.11750778	0.027767068	0.00043959741
0.11763827	0.028934442	0.00044963333
0.11776877	0.028323599	0.00043996911
0.11789926	0.027641333	0.00043934823
0.11802975	0.027937407	0.00043800739
0.11816025	0.028165677	0.00043992512
0.11829074	0.027907232	0.00043856788
0.11842124	0.028865549	0.00044139153
0.11855173	0.028581989	0.00044042000
0.11868222	0.028628874	0.00043928780
0.11881272	0.028588734	0.00043740557
0.11894321	0.028595662	0.00043787597
0.11907371	0.028257870	0.00043578290
0.11920420	0.028026247	0.00043383637
0.11933469	0.028568856	0.00043634529
0.11946519	0.028046125	0.00042822988
0.11959568	0.028233342	0.00043210496
0.11972618	0.027982330	0.00042823911
0.11985667	0.027103480	0.00042248925
0.11998716	0.028116920	0.00043097951
0.12011766	0.027933840	0.00042666451
0.12024815	0.028175494	0.00042680073
0.12037865	0.028245650	0.00043012283
0.12050914	0.028234681	0.00042415988
0.12063963	0.028391889	0.00042971964
0.12077013	0.028732947	0.00043100983
0.12090062	0.028115931	0.00042456369
0.12103112	0.028155616	0.00042590958
0.12116161	0.028291061	0.00042357929
0.12129210	0.028225053	0.00042500299
0.12142260	0.028170629	0.00042409030
0.12155309	0.028272677	0.00042447504
0.12168359	0.028795350	0.00042675509
0.12181408	0.028968844	0.00042580713
0.12194457	0.028734490	0.00042402526
0.12207507	0.027565521	0.00041903495
0.12220556	0.028169013	0.00042097954
0.12233606	0.028115659	0.00042309573
0.12246655	0.028918771	0.00042356018
0.12259704	0.027879232	0.00041825086
0.12272754	0.028130278	0.00042306056
0.12285803	0.028602969	0.00042318431
0.12298853	0.028731739	0.00042231239
0.12311902	0.028212141	0.00042279356
0.12324951	0.028112898	0.00041664411
0.12338001	0.028564003	0.00042331342
0.12351050	0.028426974	0.00042075086
0.12364100	0.027837745	0.00041710981
0.12377149	0.028105214	0.00041977504
0.12390198	0.027892270	0.00041711633
0.12403248	0.027774860	0.00041376287
0.12416297	0.028348763	0.00041900827
0.12429347	0.028215242	0.00041632931
0.12442396	0.028038975	0.00042020606
0.12455445	0.027945760	0.00041510077
0.12468495	0.027575264	0.00041176709
0.12481544	0.027920943	0.00041683705
0.12494594	0.028445068	0.00041807581
0.12507643	0.028701947	0.00042051170
0.12520692	0.027823633	0.00041445404
0.12533742	0.027847629	0.00041379358
0.12546791	0.027191653	0.00041030737
0.12559841	0.027841776	0.00041265148
0.12572890	0.027737940	0.00041214507
0.12585939	0.027778568	0.00041512766
0.12598989	0.028720405	0.00041652159
0.12612038	0.028498949	0.00041800958
0.12625088	0.028453984	0.00041542951
0.12638137	0.028587083	0.00041748537
0.12651186	0.028421666	0.00041859087
0.12664236	0.028480179	0.00041426580
0.12677285	0.028215989	0.00041445360
0.12690335	0.027500701	0.00041195236
0.12703384	0.028538039	0.00041364936
0.12716433	0.028493403	0.00041829564
0.12729483	0.028594467	0.00041522408
0.12742532	0.028777348	0.00041735499
0.12755581	0.028825860	0.00041622178
0.12768631	0.028249701	0.00041235159
0.12781680	0.028165082	0.00041400090
0.12794730	0.028272507	0.00041330591
0.12807779	0.027866695	0.00040963498
0.12820828	0.027719582	0.00040966772
0.12833878	0.028343771	0.00041159110
0.12846927	0.028202050	0.00041365128
0.12859977	0.027809470	0.00041067982
0.12873026	0.028454100	0.00041247855
0.12886075	0.028218399	0.00041068056
0.12899125	0.028165486	0.00041160707
0.12912174	0.027688177	0.00040863750
0.12925224	0.028154429	0.00041212491
0.12938273	0.028236572	0.00041180507
0.12951322	0.028962276	0.00041536542
0.12964372	0.028370291	0.00041161956
0.12977421	0.027751849	0.00040708323
0.12990471	0.028396392	0.00041269996
0.13003520	0.027852643	0.00040817288
0.13016569	0.027483793	0.00040484023
0.13029619	0.027581735	0.00040533201
0.13042668	0.028442685	0.00040926470
0.13055718	0.028331171	0.00040892759
0.13068767	0.028326653	0.00041335632
0.13081816	0.028226327	0.00040736416
0.13094866	0.027869509	0.00040580983
0.13107915	0.027977235	0.00040487366
0.13120965	0.027944589	0.00040705735
0.13134014	0.027893538	0.00040769567
0.13147063	0.028188193	0.00040870176
0.13160113	0.028115895	0.00040848589
0.13173162	0.027991373	0.00040650879
0.13186212	0.027873247	0.00040450930
0.13199261	0.028400161	0.00040957217
0.13212310	0.028275859	0.00040659857
0.13225360	0.028251536	0.00040845365
0.13238409	0.027955595	0.00040662589
0.13251459	0.028005846	0.00040416109
0.13264508	0.028324070	0.00040759114
0.13277557	0.028684470	0.00040963436
0.13290607	0.027790376	0.00040438300
0.13303656	0.027470188	0.00040200547
0.13316706	0.027783603	0.00040244256
0.13329755	0.027522522	0.00040072684
0.13342804	0.028648513	0.00041119260
0.13355854	0.028687451	0.00040759167
0.13368903	0.028463226	0.00040802058
0.13381953	0.027186480	0.00039815179
0.13395002	0.027189694	0.00039870269
0.13408051	0.027464843	0.00040080842
0.13421101	0.028196444	0.00040458741
0.13434150	0.028279043	0.00040622689
0.13447200	0.028129833	0.00040572017
0.13460249	0.027979590	0.00040136274
0.13473298	0.028072487	0.00040300592
0.13486348	0.028116343	0.00040253820
0.13499397	0.028499609	0.00040638857
0.13512447	0.027826636	0.00040329815
0.13525496	0.028348971	0.00040258662
0.13538545	0.027826398	0.00040101874
0.13551595	0.028067256	0.00040247730
0.13564644	0.027831295	0.00040018778
0.13577694	0.027967328	0.00040244271
0.13590743	0.027355728	0.00039700503
0.13603792	0.028518004	0.00040356086
0.13616842	0.028097919	0.00040263851
0.13629891	0.028589252	0.00040384070
0.13642940	0.028326319	0.00040464021
0.13655990	0.027524879	0.00039627056
0.13669039	0.027761811	0.00039878485
0.13682089	0.027239832	0.00039554356
0.13695138	0.027981101	0.00039898001
0.13708187	0.027086908	0.00039425760
0.13721237	0.027330724	0.00039662184
0.13734286	0.028131283	0.00039901984
0.13747336	0.028449364	0.00040335934
0.13760385	0.027558517	0.00039553766
0.13773434	0.027830920	0.00039823594
0.13786484	0.028031553	0.00040115833
0.13799533	0.028032825	0.00039792974
0.13812583	0.027586688	0.00039546962
0.13825632	0.028058082	0.00039863499
0.13838681	0.028230750	0.00039884745
0.13851731	0.028633670	0.00040289621
0.13864780	0.028424780	0.00040079492
0.13877830	0.028113535	0.00039832056
0.13890879	0.027646388	0.00039600572
0.13903928	0.027954985	0.00039637706
0.13916978	0.028545411	0.00040138346
0.13930027	0.028315629	0.00040027628
0.13943077	0.028509435	0.00040034531
0.13956126	0.028693652	0.00040274329
0.13969175	0.028338017	0.00039877096
0.13982225	0.028599517	0.00040127978
0.13995274	0.028578337	0.00040170877
0.14008324	0.027675641	0.00039345996
0.14021373	0.027060683	0.00039236128
0.14034422	0.028277818	0.00039520570
0.14047472	0.027218694	0.00039188881
0.14060521	0.027793029	0.00039632870
0.14073571	0.028419945	0.00039824168
0.14086620	0.028053206	0.00039540712
0.14099669	0.028460558	0.00039745247
0.14112719	0.028163883	0.00039390064
0.14125768	0.027301468	0.00039219673
0.14138818	0.028593911	0.00039702064
0.14151867	0.027688249	0.00039342285
0.14164916	0.027902855	0.00039477100
0.14177966	0.027892816	0.00039240588
0.14191015	0.027626443	0.00039121084
0.14204065	0.028340050	0.00039559679
0.14217114	0.027901159	0.00039229588
0.14230163	0.028226389	0.00039599226
0.14243213	0.027596339	0.00038750678
0.14256262	0.028785466	0.00039582797
0.14269312	0.027522579	0.00039038586
0.14282361	0.027959833	0.00039014756
0.14295410	0.027463762	0.00038936005
0.14308460	0.028259478	0.00039238372
0.14321509	0.027865959	0.00038981006
0.14334559	0.027699101	0.00039096052
0.14347608	0.027529268	0.00038881025
0.14360657	0.027779122	0.00039072656
0.14373707	0.027789764	0.00039036697
0.14386756	0.027777064	0.00038778104
0.14399806	0.028063806	0.00039182467
0.14412855	0.028201173	0.00039066887
0.14425904	0.028407763	0.00039466237
0.14438954	0.028373170	0.00039502531
0.14452003	0.028818657	0.00039418157
0.14465053	0.027701985	0.00038779372
0.14478102	0.028655559	0.00039429200
0.14491151	0.028395175	0.00039151476
0.14504201	0.028034079	0.00039198978
0.14517250	0.027570097	0.00038644324
0.14530299	0.027396735	0.00038633655
0.14543349	0.028534711	0.00039427268
0.14556398	0.027450937	0.00038502339
0.14569448	0.028355619	0.00039306255
0.14582497	0.028024601	0.00039011109
0.14595546	0.027033270	0.00038515854
0.14608596	0.027738956	0.00038741674
0.14621645	0.027805556	0.00038639163
0.14634695	0.027969760	0.00038979120
0.14647744	0.028171742	0.00039118308
0.14660793	0.028440023	0.00039155036
0.14673843	0.028131634	0.00038996491
0.14686892	0.028085926	0.00038760715
0.14699942	0.027742539	0.00038679792
0.14712991	0.028312374	0.00039050289
0.14726040	0.027422623	0.00038506604
0.14739090	0.027470090	0.00038404491
0.14752139	0.028440224	0.00038997285
0.14765189	0.027697175	0.00038505738
0.14778238	0.027551415	0.00038734154
0.14791287	0.028572202	0.00038954730
0.14804337	0.027547491	0.00038482200
0.14817386	0.028186316	0.00038864200
0.14830436	0.027398413	0.00038282813
0.14843485	0.027660593	0.00038605026
0.14856534	0.027516513	0.00038279483
0.14869584	0.028172074	0.00038760230
0.14882633	0.027763476	0.00038717987
0.14895683	0.027875781	0.00038471645
0.14908732	0.027186551	0.00038092178
0.14921781	0.027799445	0.00038551043
0.14934831	0.027941312	0.00038617486
0.14947880	0.028042867	0.00038822248
0.14960930	0.028234070	0.00038518099
0.14973979	0.028078942	0.00038557164
0.14987028	0.027685413	0.00038556202
0.15000078	0.028817586	0.00039017397
0.15013127	0.028112835	0.00038597149
0.15026177	0.028227721	0.00038680957
0.15039226	0.028663050	0.00038816871
0.15052275	0.027682913	0.00038526121
0.15065325	0.028369263	0.00038694924
0.15078374	0.027926353	0.00038728476
0.15091424	0.028704871	0.00039126601
0.15104473	0.028356929	0.00038598635
0.15117522	0.028666584	0.00038916023
0.15130572	0.028786422	0.00039093732
0.15143621	0.028497117	0.00038735791
0.15156671	0.028032569	0.00038631030
0.15169720	0.028653447	0.00038659218
0.15182769	0.027593097	0.00038005890
0.15195819	0.027511144	0.00038190643
0.15208868	0.028570198	0.00038640167
0.15221918	0.027371327	0.00038094734
0.15234967	0.027753031	0.00038096895
0.15248016	0.028130226	0.00038387857
0.15261066	0.027883229	0.00038249519
0.15274115	0.027776208	0.00038174062
0.15287165	0.027339275	0.00037972608
0.15300214	0.027938155	0.00038281265
0.15313263	0.027771948	0.00038061636
0.15326313	0.027306847	0.00037683780
0.15339362	0.028012424	0.00038146055
0.15352412	0.027593656	0.00038036111
0.15365461	0.028358142	0.00038515802
0.15378510	0.027450317	0.00037854964
0.15391560	0.027688125	0.00037836655
0.15404609	0.028456902	0.00038525456
0.15417658	0.027903641	0.00038075249
0.15430708	0.027364862	0.00037800934
0.15443757	0.027786945	0.00037903389
0.15456807	0.027504277	0.00037865170
0.15469856	0.027717359	0.00037783672
0.15482905	0.028188279	0.00038269431
0.15495955	0.027601422	0.00037900644
0.15509004	0.027899837	0.00037936382
0.15522054	0.027932667	0.00038057555
0.15535103	0.027860942	0.00037873216
0.15548152	0.027442884	0.00037639383
0.15561202	0.027403298	0.00037662530
0.15574251	0.028367002	0.00038224916
0.15587301	0.027480781	0.00037725601
0.15600350	0.027842041	0.00037818432
0.15613399	0.027632394	0.00037652580
0.15626449	0.027854991	0.00037911764
0.15639498	0.027578954	0.00037841845
0.15652548	0.027222710	0.00037576504
0.15665597	0.027800370	0.00037927139
0.15678646	0.027530361	0.00037531020
0.15691696	0.028097562	0.00037788531
0.15704745	0.028158571	0.00038085620
0.15717795	0.027684782	0.00037667461
0.15730844	0.027888834	0.00037839185
0.15743893	0.028435083	0.00038027095
0.15756943	0.027741583	0.00037630622
0.15769992	0.027294020	0.00037300843
0.15783042	0.027579107	0.00037564515
0.15796091	0.027605402	0.00037475825
0.15809140	0.027755745	0.00037768715
0.15822190	0.027865690	0.00037437844
0.15835239	0.027668035	0.00037582688
0.15848289	0.027651296	0.00037619162
0.15861338	0.027613300	0.00037557300
0.15874387	0.027383057	0.00037372852
0.15887437	0.027270966	0.00037136067
0.15900486	0.028359781	0.00037858388
0.15913536	0.026837585	0.00036956118
0.15926585	0.028389433	0.00037754174
0.15939634	0.028163037	0.00037765156
0.15952684	0.027537652	0.00037438071
0.15965733	0.027948720	0.00037435830
0.15978783	0.027724406	0.00037518082
0.15991832	0.027310185	0.00037060717
0.16004881	0.027496754	0.00037460304
0.16017931	0.027462572	0.00037309003
0.16030980	0.027655435	0.00037222332
0.16044030	0.028277801	0.00037706403
0.16057079	0.027367536	0.00037080155
0.16070128	0.028635291	0.00037901995
0.16083178	0.027911592	0.00037713023
0.16096227	0.027732516	0.00037198946
0.16109277	0.028195478	0.00037668155
0.16122326	0.027550566	0.00037178249
0.16135375	0.027666099	0.00037257225
0.16148425	0.027497552	0.00037293709
0.16161474	0.027671825	0.00037286324
0.16174524	0.026539284	0.00036525303
0.16187573	0.027778527	0.00037447532
0.16200622	0.027800829	0.00037122976
0.16213672	0.027860310	0.00037407225
0.16226721	0.027808892	0.00037042112
0.16239771	0.027629656	0.00037048965
0.16252820	0.027842331	0.00037347563
0.16265869	0.027586609	0.00036958493
0.16278919	0.028149075	0.00037516412
0.16291968	0.027571760	0.00037270593
0.16305018	0.027620931	0.00037029698
0.16318067	0.027943179	0.00037190935
0.16331116	0.027748468	0.00037077002
0.16344166	0.027436131	0.00036844012
0.16357215	0.028186301	0.00037420977
0.16370264	0.028320239	0.00037269001
0.16383314	0.027628713	0.00037030648
0.16396363	0.027933552	0.00037250344
0.16409413	0.027506757	0.00036859710
0.16422462	0.027463862	0.00036763940
0.16435511	0.027433570	0.00036718200
0.16448561	0.027708106	0.00037026946
0.16461610	0.028115686	0.00037386907
0.16474660	0.027737245	0.00036820403
0.16487709	0.027968574	0.00037187504
0.16500758	0.028066341	0.00036972727
0.16513808	0.028079842	0.00037130297
0.16526857	0.028003618	0.00037170104
0.16539907	0.027830106	0.00036844183
0.16552956	0.027926537	0.00036963841
0.16566005	0.027685388	0.00037043516
0.16579055	0.027980491	0.00036947033
0.16592104	0.027377630	0.00036801705
0.16605154	0.027631209	0.00036638634
0.16618203	0.027168693	0.00036492316
0.16631252	0.027657393	0.00036891537
0.16644302	0.027706341	0.00036671774
0.16657351	0.027820116	0.00036901620
0.16670401	0.027664867	0.00037001367
0.16683450	0.027632115	0.00036554797
0.16696499	0.027274112	0.00036542471
0.16709549	0.027177584	0.00036382895
0.16722598	0.028235506	0.00037295623
0.16735648	0.026767158	0.00036349391
0.16748697	0.027871216	0.00036743659
0.16761746	0.027668216	0.00036789068
0.16774796	0.027872022	0.00036844019
0.16787845	0.028134894	0.00036961359
0.16800895	0.028110545	0.00036901111
0.16813944	0.027768070	0.00036562661
0.16826993	0.027694071	0.00036594215
0.16840043	0.027451539	0.00036441351
0.16853092	0.028108708	0.00036682437
0.16866142	0.028116077	0.00036953348
0.16879191	0.027875482	0.00036953890
0.16892240	0.027129953	0.00035996406
0.16905290	0.027464632	0.00036441656
0.16918339	0.028489676	0.00037026998
0.16931389	0.027981695	0.00036860991
0.16944438	0.027549350	0.00036534797
0.16957487	0.027225073	0.00035906622
0.16970537	0.027641682	0.00036543718
0.16983586	0.027757972	0.00036458330
0.16996636	0.027001398	0.00036120438
0.17009685	0.027910390	0.00036812287
0.17022734	0.027676590	0.00036375512
0.17035784	0.027758301	0.00036422012
0.17048833	0.027693746	0.00036322561
0.17061883	0.027408849	0.00036382573
0.17074932	0.027919932	0.00036597180
0.17087981	0.027620695	0.00036462832
0.17101031	0.027571719	0.00036178402
0.17114080	0.026640605	0.00035789590
0.17127130	0.027259622	0.00035986767
0.17140179	0.027273918	0.00036353032
0.17153228	0.027963233	0.00036458760
0.17166278	0.028067871	0.00036562585
0.17179327	0.027787970	0.00036519637
0.17192377	0.027398697	0.00036158858
0.17205426	0.028323951	0.00036744057
0.17218475	0.026909547	0.00036024586
0.17231525	0.027909996	0.00036361766
0.17244574	0.027056084	0.00035771859
0.17257623	0.027676733	0.00036167044
0.17270673	0.027664546	0.00036350566
0.17283722	0.027256612	0.00036359474
0.17296772	0.027053666	0.00035912155
0.17309821	0.028000891	0.00036470524
0.17322870	0.028014458	0.00036242429
0.17335920	0.027635199	0.00036109288
0.17348969	0.027728439	0.00036316481
0.17362019	0.028032076	0.00036440000
0.17375068	0.027459423	0.00035994152
0.17388117	0.027499761	0.00036092426
0.17401167	0.027270927	0.00035782423
0.17414216	0.027434066	0.00036008758
0.17427266	0.027619237	0.00036011145
0.17440315	0.027966831	0.00036341186
0.17453364	0.027805266	0.00036119613
0.17466414	0.027373862	0.00035732079
0.17479463	0.027553611	0.00036078234
0.17492513	0.027617461	0.00036136445
0.17505562	0.028174251	0.00036223833
0.17518611	0.027478541	0.00035940091
0.17531661	0.027562357	0.00035865390
0.17544710	0.027495601	0.00035825772
0.17557760	0.027462363	0.00035945999
0.17570809	0.028063492	0.00036088881
0.17583858	0.028290157	0.00036500024
0.17596908	0.028064210	0.00036142452
0.17609957	0.027483825	0.00035744058
0.17623007	0.028061924	0.00036288241
0.17636056	0.027674673	0.00035902745
0.17649105	0.027645110	0.00035863231
0.17662155	0.027621955	0.00036040803
0.17675204	0.027968570	0.00035826488
0.17688254	0.027408797	0.00035860546
0.17701303	0.027367762	0.00035643198
0.17714352	0.027417251	0.00035775534
0.17727402	0.027254928	0.00035675948
0.17740451	0.027151098	0.00035569547
0.17753501	0.027377691	0.00035579174
0.17766550	0.027964100	0.00036159297
0.17779599	0.027626200	0.00035715656
0.17792649	0.027278489	0.00035763515
0.17805698	0.027723151	0.00035824597
0.17818748	0.027239444	0.00035522580
0.17831797	0.027565094	0.00035912515
0.17844846	0.027863812	0.00035775996
0.17857896	0.027913466	0.00036032149
0.17870945	0.027074428	0.00035379775
0.17883995	0.027883448	0.00035760857
0.17897044	0.027930684	0.00035877923
0.17910093	0.027665290	0.00035692907
0.17923143	0.027990538	0.00035839970
0.17936192	0.027348128	0.00035649826
0.17949242	0.027403271	0.00035463665
0.17962291	0.027096308	0.00035244850
0.17975340	0.027812913	0.00035743591
0.17988390	0.027401992	0.00035496971
0.18001439	0.026904578	0.00035276516
0.18014489	0.027595973	0.00035615737
0.18027538	0.027648368	0.00035441606
0.18040587	0.026832359	0.00035248210
0.18053637	0.027764860	0.00035476280
0.18066686	0.027630357	0.00035714479
0.18079736	0.027447617	0.00035345977
0.18092785	0.027846139	0.00035642506
0.18105834	0.027618469	0.00035480506
0.18118884	0.027476513	0.00035316399
0.18131933	0.027751409	0.00035654795
0.18144982	0.026910588	0.00035107255
0.18158032	0.027463965	0.00035706944
0.18171081	0.027706933	0.00036439721
0.18184131	0.027628319	0.00036464815
0.18197180	0.027491862	0.00036707441
0.18210229	0.027456143	0.00036998272
0.18223279	0.027460001	0.00036939106
0.18236328	0.027102826	0.00037105863
0.18249378	0.026774434	0.00036826479
0.18262427	0.027552607	0.00037591004
0.18275476	0.027149823	0.00037534318
0.18288526	0.027652482	0.00037876597
0.18301575	0.027520894	0.00037911285
0.18314625	0.027458523	0.00037965389
0.18327674	0.026855398	0.00037561056
0.18340723	0.027015502	0.00038101510
0.18353773	0.027192744	0.00037981129
0.18366822	0.028287777	0.00038980895
0.18379872	0.027618118	0.00038692294
0.18392921	0.027336715	0.00038378160
0.18405970	0.026671244	0.00038245930
0.18419020	0.028580207	0.00039654483
0.18432069	0.027743236	0.00038886873
0.18445119	0.027696282	0.00039218441
0.18458168	0.027496023	0.00038747438
0.18471217	0.027661878	0.00039203754
0.18484267	0.026985351	0.00038951243
0.18497316	0.027779165	0.00039419218
0.18510366	0.027583834	0.00039453412
0.18523415	0.027308335	0.00039242259
0.18536464	0.027359799	0.00039449755
0.18549514	0.026683410	0.00039254463
0.18562563	0.027363584	0.00039502973
0.18575613	0.027712630	0.00039857675
0.18588662	0.027412087	0.00039877862
0.18601711	0.028387584	0.00040148589
0.18614761	0.027805850	0.00040102385
0.18627810	0.026791324	0.00039578880
0.18640860	0.027049039	0.00039894079
0.18653909	0.027208100	0.00039355287
0.18666958	0.027357617	0.00038853121
0.18680008	0.026761138	0.00038213577
0.18693057	0.027456594	0.00038619775
0.18706107	0.028674788	0.00039043187
0.18719156	0.027756697	0.00038583340
0.18732205	0.027371571	0.00037926674
0.18745255	0.027408755	0.00037889900
0.18758304	0.027488027	0.00037899987
0.18771354	0.027480282	0.00037545113
0.18784403	0.027650527	0.00037801702
0.18797452	0.027246276	0.00037384711
0.18810502	0.027296943	0.00037183679
0.18823551	0.026665393	0.00036907000
0.18836601	0.027197841	0.00037050456
0.18849650	0.026811234	0.00036812433
0.18862699	0.027243626	0.00037082393
0.18875749	0.028011144	0.00037113326
0.18888798	0.027391254	0.00036895533
0.18901848	0.026815232	0.00036337581
0.18914897	0.027601723	0.00036851933
0.18927946	0.027706358	0.00036855061
0.18940996	0.027737231	0.00036728201
0.18954045	0.028531828	0.00037024173
0.18967095	0.027731732	0.00036745686
0.18980144	0.027846062	0.00036505295
0.18993193	0.027515645	0.00036465932
0.19006243	0.027284211	0.00036026786
0.19019292	0.027564126	0.00036284048
0.19032342	0.027228686	0.00035862163
0.19045391	0.027238260	0.00035811954
0.19058440	0.027708769	0.00036303995
0.19071490	0.027776044	0.00036055919
0.19084539	0.027617887	0.00035810037
0.19097588	0.027427811	0.00035815642
0.19110638	0.027767323	0.00035819661
0.19123687	0.027893411	0.00035950733
0.19136737	0.027626423	0.00035918355
0.19149786	0.026971701	0.00035333654
0.19162835	0.027849416	0.00035876056
0.19175885	0.027421119	0.00035318277
0.19188934	0.027587454	0.00035565778
0.19201984	0.027902545	0.00035798078
0.19215033	0.027174645	0.00035285156
0.19228082	0.027519221	0.00035485500
0.19241132	0.026956168	0.00035082589
0.19254181	0.027274644	0.00035215647
0.19267231	0.026964538	0.00035241110
0.19280280	0.027195077	0.00035128582
0.19293329	0.027615115	0.00035507378
0.19306379	0.027889912	0.00035668103
0.19319428	0.027430538	0.00035164881
0.19332478	0.027321203	0.00035119079
0.19345527	0.027809374	0.00035576375
0.19358576	0.027839058	0.00035483835
0.19371626	0.027871893	0.00035569376
0.19384675	0.027670566	0.00035179939
0.19397725	0.027497069	0.00035354883
0.19410774	0.027740357	0.00035531624
0.19423823	0.027249657	0.00034948946
0.19436873	0.027209531	0.00035145323
0.19449922	0.027363779	0.00034946709
0.19462972	0.027295548	0.00035141268
0.19476021	0.027336596	0.00035141006
0.19489070	0.027526816	0.00035085079
0.19502120	0.027815266	0.00035398410
0.19515169	0.027553720	0.00035096136
0.19528219	0.026901392	0.00034609077
0.19541268	0.027475506	0.00035080099
0.19554317	0.027799636	0.00035187978
0.19567367	0.027908775	0.00035386009
0.19580416	0.027098141	0.00034986229
0.19593466	0.027638555	0.00034852712
0.19606515	0.027509615	0.00035050989
0.19619564	0.027582292	0.00034984891
0.19632614	0.027156729	0.00034734749
0.19645663	0.026659348	0.00034565781
0.19658713	0.026863857	0.00034437365
0.19671762	0.026928781	0.00034649980
0.19684811	0.027045094	0.00034668008
0.19697861	0.027348436	0.00034713225
0.19710910	0.027259609	0.00034850438
0.19723960	0.027676232	0.00034997020
0.19737009	0.026757452	0.00034417506
0.19750058	0.027599485	0.00034963943
0.19763108	0.027621048	0.00034728736
0.19776157	0.027736149	0.00035032846
0.19789207	0.027229471	0.00034715315
0.19802256	0.027512850	0.00034628787
0.19815305	0.027283455	0.00034669334
0.19828355	0.027333593	0.00034667284
0.19841404	0.027297988	0.00034702916
0.19854454	0.026934258	0.00034506424
0.19867503	0.027011628	0.00034431100
0.19880552	0.026820557	0.00034422878
0.19893602	0.027266384	0.00034483488
0.19906651	0.027555180	0.00034727000
0.19919701	0.026705595	0.00034316054
0.19932750	0.026987070	0.00034335198
0.19945799	0.027731457	0.00034865231
0.19958849	0.027695356	0.00034798929
0.19971898	0.027740997	0.00034646625
0.19984947	0.027135252	0.00034497328
0.19997997	0.027139219	0.00034579848
0.20011046	0.027206001	0.00034537338
0.20024096	0.027277743	0.00034519719
0.20037145	0.027746680	0.00034595128
0.20050194	0.027701577	0.00034742495
0.20063244	0.027314061	0.00034504585
0.20076293	0.026857306	0.00034360709
0.20089343	0.027699516	0.00034763826
0.20102392	0.027380672	0.00034341133
0.20115441	0.027511751	0.00034451982
0.20128491	0.027529836	0.00034648188
0.20141540	0.027055331	0.00034188194
0.20154590	0.027540601	0.00034540951
0.20167639	0.027533710	0.00034381714
0.20180688	0.027251277	0.00034276209
0.20193738	0.027478308	0.00034525751
0.20206787	0.027087378	0.00034210297
0.20219837	0.026852290	0.00034059887
0.20232886	0.027436199	0.00034427309
0.20245935	0.027363381	0.00034242208
0.20258985	0.027301421	0.00034304259
0.20272034	0.027064680	0.00034153066
0.20285084	0.027207597	0.00034279147
0.20298133	0.027332274	0.00034264465
0.20311182	0.026674664	0.00033836260
0.20324232	0.026983451	0.00034043562
0.20337281	0.026937497	0.00034041719
0.20350331	0.027615895	0.00034304296
0.20363380	0.027444756	0.00034290083
0.20376429	0.027080286	0.00033912985
0.20389479	0.027985906	0.00034582466
0.20402528	0.027247749	0.00034052286
0.20415578	0.026735636	0.00033776754
0.20428627	0.027331788	0.00034158744
0.20441676	0.027014590	0.00033874297
0.20454726	0.027065097	0.00033806630
0.20467775	0.027384744	0.00034203590
0.20480825	0.027591543	0.00034095316
0.20493874	0.027486609	0.00034228563
0.20506923	0.026894114	0.00033826867
0.20519973	0.027567426	0.00034039396
0.20533022	0.027580363	0.00034213623
0.20546072	0.027454819	0.00034125251
0.20559121	0.027300211	0.00034073815
0.20572170	0.026928466	0.00033816839
0.20585220	0.027048086	0.00033703421
0.20598269	0.027113590	0.00033937086
0.20611319	0.027001515	0.00033805255
0.20624368	0.027389835	0.00033988948
0.20637417	0.027287451	0.00034022791
0.20650467	0.027364512	0.00033827336
0.20663516	0.027519893	0.00034030323
0.20676566	0.027326804	0.00034020572
0.20689615	0.027673965	0.00033985842
0.20702664	0.028151629	0.00034333488
0.20715714	0.027928649	0.00034158905
0.20728763	0.026972550	0.00033573250
0.20741813	0.026610841	0.00033565021
0.20754862	0.026799304	0.00033438813
0.20767911	0.026965185	0.00033746659
0.20780961	0.027496352	0.00033917014
0.20794010	0.027211335	0.00033641931
0.20807060	0.027285949	0.00033780101
0.20820109	0.027583762	0.00033844997
0.20833158	0.027144229	0.00033861720
0.20846208	0.026654722	0.00033541774
0.20859257	0.027589742	0.00033847201
0.20872306	0.027641890	0.00033996990
0.20885356	0.027144054	0.00033639617
0.20898405	0.027256558	0.00033737667
0.20911455	0.027475614	0.00033973216
0.20924504	0.027455372	0.00033855273
0.20937553	0.027169527	0.00033623902
0.20950603	0.026859421	0.00033576345
0.20963652	0.026904216	0.00033433318
0.20976702	0.027364912	0.00033819411
0.20989751	0.027226726	0.00033686372
0.21002800	0.027528973	0.00033779254
0.21015850	0.026986761	0.00033599077
0.21028899	0.027266662	0.00033443015
0.21041949	0.026452755	0.00033333204
0.21054998	0.026857546	0.00033492094
0.21068047	0.027826693	0.00033922568
0.21081097	0.027376095	0.00033705944
0.21094146	0.027277751	0.00033613826
0.21107196	0.026603670	0.00033349893
0.21120245	0.027433736	0.00033710969
0.21133294	0.026757930	0.00033215747
0.21146344	0.026811825	0.00033351158
0.21159393	0.027378195	0.00033584085
0.21172443	0.027037038	0.00033404318
0.21185492	0.026776821	0.00033375496
0.21198541	0.026785976	0.00033265860
0.21211591	0.027129027	0.00033457209
0.21224640	0.027630078	0.00033827474
0.21237690	0.026516430	0.00032954521
0.21250739	0.027044319	0.00033451778
0.21263788	0.027296141	0.00033400275
0.21276838	0.027155280	0.00033537342
0.21289887	0.026575812	0.00033074641
0.21302937	0.027587035	0.00033382887
0.21315986	0.027707119	0.00033786317
0.21329035	0.027778939	0.00033668112
0.21342085	0.027491048	0.00033498599
0.21355134	0.026936126	0.00033205085
0.21368184	0.026830833	0.00033144696
0.21381233	0.026820213	0.00033129441
0.21394282	0.027512731	0.00033622745
0.21407332	0.027006488	0.00033107134
0.21420381	0.026692767	0.00033163119
0.21433431	0.026700290	0.00033045909
0.21446480	0.027441506	0.00033321856
0.21459529	0.027213252	0.00033387479
0.21472579	0.027292392	0.00033270881
0.21485628	0.026946793	0.00033246530
0.21498678	0.027125375	0.00033341607
0.21511727	0.026580091	0.00032752616
0.21524776	0.026937047	0.00033097767
0.21537826	0.027260652	0.00033278653
0.21550875	0.027414947	0.00033345149
0.21563925	0.027765525	0.00033654731
0.21576974	0.026919255	0.00033078643
0.21590023	0.026848053	0.00032995194
0.21603073	0.027081619	0.00033200474
0.21616122	0.026914760	0.00033031546
0.21629172	0.026773230	0.00033050516
0.21642221	0.027024067	0.00033050087
0.21655270	0.027282330	0.00033208689
0.21668320	0.027196697	0.00033274059
0.21681369	0.026687312	0.00032735255
0.21694419	0.027109379	0.00033152447
0.21707468	0.026417435	0.00032712399
0.21720517	0.026201715	0.00032567670
0.21733567	0.026985669	0.00032986816
0.21746616	0.027224010	0.00033089676
0.21759665	0.026748789	0.00032935908
0.21772715	0.027266972	0.00033274822
0.21785764	0.026484801	0.00032520135
0.21798814	0.027387039	0.00033261973
0.21811863	0.027629935	0.00033250047
0.21824912	0.026850572	0.00032961615
0.21837962	0.026843152	0.00032949631
0.21851011	0.027472339	0.00033003894
0.21864061	0.027043877	0.00033103788
0.21877110	0.026722797	0.00032722572
0.21890159	0.027047261	0.00032906908
0.21903209	0.026795542	0.00032823042
0.21916258	0.027031479	0.00032800740
0.21929308	0.027222551	0.00033059168
0.21942357	0.027017642	0.00032815065
0.21955406	0.027604499	0.00033008601
0.21968456	0.026926628	0.00032902035
0.21981505	0.026668534	0.00032612675
0.21994555	0.027062058	0.00032834018
0.22007604	0.026169496	0.00032459405
0.22020653	0.027222508	0.00032825026
0.22033703	0.027124339	0.00032880210
0.22046752	0.027709292	0.00033338888
0.22059802	0.027451063	0.00032855018
0.22072851	0.027046056	0.00032825077
0.22085900	0.026592175	0.00032440417
0.22098950	0.027808000	0.00033159409
0.22111999	0.027131700	0.00032908709
0.22125049	0.027326071	0.00032773734
0.22138098	0.027135952	0.00032895903
0.22151147	0.026891590	0.00032658800
0.22164197	0.027103871	0.00032731520
0.22177246	0.026188202	0.00032346692
0.22190296	0.027117191	0.00032707806
0.22203345	0.026916836	0.00032718042
0.22216394	0.027251949	0.00032982988
0.22229444	0.027235229	0.00032633998
0.22242493	0.026611694	0.00032474258
0.22255543	0.027463923	0.00032842851
0.22268592	0.026839396	0.00032564518
0.22281641	0.027109615	0.00032734192
0.22294691	0.026631634	0.00032409857
0.22307740	0.026779675	0.00032429647
0.22320790	0.027162497	0.00032781163
0.22333839	0.027161855	0.00032600210
0.22346888	0.026799746	0.00032542124
0.22359938	0.027429835	0.00032808430
0.22372987	0.027075876	0.00032607271
0.22386037	0.027024817	0.00032719329
0.22399086	0.026894477	0.00032318408
0.22412135	0.027106299	0.00032631591
0.22425185	0.027223106	0.00032601930
0.22438234	0.027260188	0.00032641489
0.22451284	0.026996231	0.00032556275
0.22464333	0.026876696	0.00032365540
0.22477382	0.027652897	0.00032965752
0.22490432	0.027319956	0.00032743841
0.22503481	0.026890539	0.00032296652
0.22516531	0.026832479	0.00032451212
0.22529580	0.027380754	0.00032610409
0.22542629	0.026949798	0.00032431085
0.22555679	0.027265853	0.00032652508
0.22568728	0.027568466	0.00032631827
0.22581778	0.027157837	0.00032551416
0.22594827	0.027386635	0.00032668558
0.22607876	0.026626966	0.00032153623
0.22620926	0.026711535	0.00032292512
0.22633975	0.027247429	0.00032482711
0.22647025	0.026653690	0.00032240816
0.22660074	0.026923504	0.00032442707
0.22673123	0.027028489	0.00032294317
0.22686173	0.027344016	0.00032541970
0.22699222	0.026863266	0.00032240849
0.22712271	0.026570235	0.00032129767
0.22725321	0.027234085	0.00032523223
0.22738370	0.027248546	0.00032463721
0.22751420	0.026569178	0.00032164443
0.22764469	0.027205580	0.00032527232
0.22777518	0.026555609	0.00031975881
0.22790568	0.027578015	0.00032571123
0.22803617	0.026967224	0.00032336781
0.22816667	0.026801867	0.00032166928
0.22829716	0.026834813	0.00032347559
0.22842765	0.026903502	0.00032166883
0.22855815	0.026841513	0.00032169473
0.22868864	0.027473621	0.00032465355
0.22881914	0.027217363	0.00032279846
0.22894963	0.026997164	0.00032364988
0.22908012	0.027300946	0.00032332523
0.22921062	0.026707685	0.00032046633
0.22934111	0.026552504	0.00032110129
0.22947161	0.026444288	0.00031912648
0.22960210	0.027230881	0.00032349712
0.22973259	0.027051975	0.00032273652
0.22986309	0.026827778	0.00032061936
0.22999358	0.027014113	0.00032278915
0.23012408	0.026963156	0.00032016837
0.23025457	0.027231956	0.00032324802
0.23038506	0.027181083	0.00032329227
0.23051556	0.026928036	0.00032018956
0.23064605	0.026607239	0.00031967494
0.23077655	0.026369010	0.00032220890
0.23090704	0.026158275	0.00032524494
0.23103753	0.026729391	0.00032967500
0.23116803	0.026790404	0.00033076917
0.23129852	0.027371486	0.00033666859
0.23142902	0.026712820	0.00033433514
0.23155951	0.027226427	0.00033800157
0.23169000	0.027580782	0.00034160603
0.23182050	0.026608937	0.00033755388
0.23195099	0.027242633	0.00034278879
0.23208149	0.026974358	0.00034203838
0.23221198	0.027137582	0.00034204094
0.23234247	0.027396134	0.00034633301
0.23247297	0.027131355	0.00034508708
0.23260346	0.026793521	0.00034405124
0.23273396	0.026836713	0.00034607454
0.23286445	0.027016485	0.00034597847
0.23299494	0.026316215	0.00034466622
0.23312544	0.027227908	0.00035111922
0.23325593	0.027156757	0.00035039520
0.23338643	0.026705416	0.00034751203
0.23351692	0.026934654	0.00034798385
0.23364741	0.026345054	0.00034349296
0.23377791	0.026955714	0.00034993951
0.23390840	0.026935436	0.00034713784
0.23403890	0.027465188	0.00035044100
0.23416939	0.027244542	0.00035065190
0.23429988	0.026347934	0.00034529332
0.23443038	0.026819353	0.00034924338
0.23456087	0.026494104	0.00034577654
0.23469137	0.027511219	0.00035367539
0.23482186	0.026928818	0.00035040798
0.23495235	0.026960596	0.00035027436
0.23508285	0.027259194	0.00035150551
0.23521334	0.027183207	0.00035115362
0.23534384	0.027541602	0.00035463885
0.23547433	0.027544803	0.00035588405
0.23560482	0.026853365	0.00034961047
0.23573532	0.027158005	0.00035304134
0.23586581	0.027599492	0.00035582849
0.23599630	0.027504053	0.00035527898
0.23612680	0.026338726	0.00034934230
0.23625729	0.026798019	0.00035003837
0.23638779	0.026577814	0.00035188857
0.23651828	0.026716320	0.00035177593
0.23664877	0.026666518	0.00035043425
0.23677927	0.027058059	0.00035393324
0.23690976	0.027115840	0.00035310828
0.23704026	0.027752983	0.00035816439
0.23717075	0.026823789	0.00035231789
0.23730124	0.027267975	0.00035531296
0.23743174	0.026919840	0.00035520573
0.23756223	0.026688071	0.00035349780
0.23769273	0.027174537	0.00035526965
0.23782322	0.027273846	0.00035672845
0.23795371	0.026527672	0.00035226997
0.23808421	0.026952905	0.00035501403
0.23821470	0.027451282	0.00035877549
0.23834520	0.027020705	0.00035509093
0.23847569	0.027466060	0.00035874755
0.23860618	0.026271622	0.00035161865
0.23873668	0.026882832	0.00035653522
0.23886717	0.026749627	0.00035576032
0.23899767	0.026286997	0.00035049098
0.23912816	0.027086907	0.00035804436
0.23925865	0.026755731	0.00035638350
0.23938915	0.026871058	0.00035573252
0.23951964	0.026461342	0.00035351119
0.23965014	0.027242319	0.00035825778
0.23978063	0.027476802	0.00035952836
0.23991112	0.027234227	0.00036061699
0.24004162	0.026899215	0.00035557884
0.24017211	0.027233533	0.00036067951
0.24030261	0.026735380	0.00035674735
0.24043310	0.026877001	0.00035670104
0.24056359	0.027157788	0.00036052583
0.24069409	0.027466769	0.00035907547
0.24082458	0.026892633	0.00035895131
0.24095508	0.026478579	0.00035705846
0.24108557	0.027060284	0.00035603564
0.24121606	0.026589647	0.00035781977
0.24134656	0.026345714	0.00035515001
0.24147705	0.026494962	0.00035560451
0.24160755	0.027092786	0.00036134614
0.24173804	0.026750179	0.00035773540
0.24186853	0.027332662	0.00036291347
0.24199903	0.027060027	0.00036128167
0.24212952	0.026889960	0.00035852090
0.24226002	0.027484878	0.00036341984
0.24239051	0.027232167	0.00036058826
0.24252100	0.026859765	0.00035919327
0.24265150	0.027015040	0.00036127446
0.24278199	0.027069460	0.00035921302
0.24291249	0.027324779	0.00036309338
0.24304298	0.026748599	0.00036008133
0.24317347	0.027097652	0.00036149697
0.24330397	0.026335733	0.00035771425
0.24343446	0.026663775	0.00035913338
0.24356496	0.026795583	0.00035968425
0.24369545	0.027021770	0.00036187320
0.24382594	0.026834597	0.00035921904
0.24395644	0.027509146	0.00036555189
0.24408693	0.027187898	0.00036321108
0.24421743	0.026392554	0.00035796372
0.24434792	0.026499973	0.00036175901
0.24447841	0.027161044	0.00036197556
0.24460891	0.027602698	0.00036615359
0.24473940	0.026798954	0.00036146463
0.24486989	0.026678108	0.00035859390
0.24500039	0.026859583	0.00036276901
0.24513088	0.026534139	0.00035872060
0.24526138	0.026939247	0.00036311634
0.24539187	0.026453981	0.00036084071
0.24552236	0.027223305	0.00036304442
0.24565286	0.027525956	0.00036583334
0.24578335	0.026319541	0.00035910311
0.24591385	0.026709447	0.00036226515
0.24604434	0.026894897	0.00036492164
0.24617483	0.026647151	0.00036118241
0.24630533	0.027021132	0.00036308541
0.24643582	0.026715658	0.00036232094
0.24656632	0.026795314	0.00036106863
0.24669681	0.027209258	0.00036735540
0.24682730	0.026806458	0.00036127958
0.24695780	0.026775774	0.00036294566
0.24708829	0.027339922	0.00036675252
0.24721879	0.026713462	0.00036183120
0.24734928	0.027083325	0.00036657929
0.24747977	0.027199558	0.00036674995
0.24761027	0.026608788	0.00036148377
0.24774076	0.027335494	0.00036654311
0.24787126	0.026683307	0.00036268931
0.24800175	0.027200589	0.00036668877
0.24813224	0.027525728	0.00036900034
0.24826274	0.027741871	0.00036684543
0.24839323	0.026868965	0.00036593233
0.24852373	0.026304371	0.00036061180
0.24865422	0.026489305	0.00036139069
0.24878471	0.027276517	0.00036887626
0.24891521	0.026994356	0.00036385130
0.24904570	0.026894363	0.00036588165
0.24917620	0.026981933	0.00036679567
0.24930669	0.026711293	0.00036363030
0.24943718	0.026776418	0.00036518940
0.24956768	0.027091584	0.00036646078
0.24969817	0.027095100	0.00036644199
0.24982867	0.026576864	0.00036524756
0.24995916	0.026887451	0.00036581253
0.25008965	0.027334785	0.00036832617
0.25022015	0.026749227	0.00036480372
0.25035064	0.026612099	0.00036396495
0.25048114	0.027248989	0.00036934460
0.25061163	0.026798035	0.00036342758
0.25074212	0.026703273	0.00036477195
0.25087262	0.026734340	0.00036741158
0.25100311	0.026904512	0.00036412814
0.25113361	0.026328591	0.00036372370
0.25126410	0.026812207	0.00036536487
0.25139459	0.027421537	0.00036877368
0.25152509	0.026888205	0.00036841102
0.25165558	0.026867617	0.00036358631
0.25178608	0.027259117	0.00036972619
0.25191657	0.027475668	0.00037099397
0.25204706	0.026958333	0.00036564096
0.25217756	0.027423292	0.00037210344
0.25230805	0.026792116	0.00036602470
0.25243855	0.026565204	0.00036537374
0.25256904	0.026787634	0.00036797105
0.25269953	0.026525714	0.00036277044
0.25283003	0.026649317	0.00036629041
0.25296052	0.026920171	0.00036780204
0.25309102	0.026405713	0.00036514264
0.25322151	0.027258912	0.00037062409
0.25335200	0.026932558	0.00036692685
0.25348250	0.026236203	0.00036500565
0.25361299	0.026351576	0.00036604932
0.25374349	0.027124312	0.00036825328
0.25387398	0.026780209	0.00036881336
0.25400447	0.026695436	0.00036761650
0.25413497	0.026976698	0.00036711323
0.25426546	0.026769445	0.00036866998
0.25439595	0.027448744	0.00037025601
0.25452645	0.027017460	0.00036952748
0.25465694	0.026703778	0.00036749597
0.25478744	0.026729603	0.00036708746
0.25491793	0.026844039	0.00036817569
0.25504842	0.026627544	0.00036576372
0.25517892	0.026723121	0.00036835580
0.25530941	0.026792198	0.00037998650
0.25543991	0.026510878	0.00037808667
0.25557040	0.026578509	0.00038278273
0.25570089	0.026329233	0.00038395014
0.25583139	0.026361807	0.00038619240
0.25596188	0.026545812	0.00039036688
0.25609238	0.026638401	0.00039283660
0.25622287	0.026408923	0.00039295314
0.25635336	0.027630377	0.00040338745
0.25648386	0.026730692	0.00039969624
0.25661435	0.026739505	0.00040012861
0.25674485	0.027249660	0.00040604514
0.25687534	0.027286522	0.00040727498
0.25700583	0.026712652	0.00040657543
0.25713633	0.026947035	0.00040846739
0.25726682	0.026688807	0.00040906027
0.25739732	0.026976711	0.00041253524
0.25752781	0.026916911	0.00041500455
0.25765830	0.027024495	0.00041647232
0.25778880	0.026930577	0.00041631407
0.25791929	0.026688036	0.00041852703
0.25804979	0.027612730	0.00042612078
0.25818028	0.026934618	0.00042266345
0.25831077	0.027831653	0.00043071478
0.25844127	0.027111729	0.00042532561
0.25857176	0.026772773	0.00042612312
0.25870226	0.026432651	0.00042592429
0.25883275	0.026502276	0.00042765291
0.25896324	0.026949100	0.00043169551
0.25909374	0.026798776	0.00043196955
0.25922423	0.026730873	0.00043445700
0.25935473	0.026857943	0.00043522344
0.25948522	0.027018551	0.00043921473
0.25961571	0.027479054	0.00044185531
0.25974621	0.027124217	0.00043918924
0.25987670	0.026776063	0.00043870510
0.26000720	0.026693465	0.00043830590
0.26013769	0.026968796	0.00044212634
0.26026818	0.026994173	0.00044240615
0.26039868	0.027164767	0.00044424974
0.26052917	0.025688303	0.00043551523
0.26065967	0.026781125	0.00044062363
0.26079016	0.026649831	0.00044263495
0.26092065	0.026919083	0.00044705602
0.26105115	0.027054812	0.00044756997
0.26118164	0.027073729	0.00044891420
0.26131214	0.026903643	0.00044772074
0.26144263	0.026751791	0.00044669133
0.26157312	0.027063197	0.00044924617
0.26170362	0.027053439	0.00045293784
0.26183411	0.026114970	0.00044369126
0.26196461	0.027079836	0.00045168528
0.26209510	0.027421404	0.00045499195
0.26222559	0.026712366	0.00045200102
0.26235609	0.026884856	0.00045380034
0.26248658	0.026624013	0.00045264205
0.26261708	0.026899270	0.00045322015
0.26274757	0.026768756	0.00045680228
0.26287806	0.026453390	0.00045335722
0.26300856	0.026795185	0.00045649385
0.26313905	0.026494778	0.00045529134
0.26326954	0.026627292	0.00045411942
0.26340004	0.026524693	0.00045632502
0.26353053	0.026613171	0.00045778421
0.26366103	0.026986447	0.00046045011
0.26379152	0.026776620	0.00046092213
0.26392201	0.027184767	0.00046401509
0.26405251	0.025936366	0.00045324719
0.26418300	0.026204372	0.00045894275
0.26431350	0.027026272	0.00046213500
0.26444399	0.027550109	0.00047252670
0.26457448	0.026439840	0.00046014474
0.26470498	0.026872007	0.00046716094
0.26483547	0.026210276	0.00046249745
0.26496597	0.026910425	0.00046782584
0.26509646	0.027234517	0.00047188113
0.26522695	0.026228948	0.00046711961
0.26535745	0.026831620	0.00046641507
[truncated: 572 more rows]
