# Supplementary material for: Rationally seeded computational protein design of ɑ-helical barrels
Source: Nat Chem Biol. 2024 Jun 20;20(8):991–9. doi: 10.1038/s41589-024-01642-0 (PMC11288890; doi:10.1038/s41589-024-01642-0)
Supplement: Supplementary file 5 — PDB files used for making figure panels h–j. [file 41589_2024_1642_MOESM5_ESM.zip › KIA_RP_RSPD_NatChemBiol_data_Figure3/sc-CC-7-LI_panels_c-g/SAXS_panel_g/LI_SAXS_raw/b21-438120_00438.dat]

0.0045000000	1.0798830	0.010095452
0.0046304940	0.96622585	0.0092846262
0.0047609879	0.88220412	0.0086386872
0.0048914819	0.81225777	0.0083200251
0.0050219759	0.74412938	0.0075519864
0.0051524699	0.68631771	0.0071807685
0.0052829638	0.62966178	0.0067038425
0.0054134578	0.56595418	0.0061658977
0.0055439518	0.55058984	0.0061918770
0.0056744457	0.51182253	0.0056670124
0.0058049397	0.47251158	0.0053861684
0.0059354337	0.44189010	0.0053395012
0.0060659277	0.41769849	0.0049332555
0.0061964216	0.38612602	0.0048689831
0.0063269156	0.38191749	0.0047414823
0.0064574096	0.35401540	0.0044626548
0.0065879035	0.34322366	0.0044269423
0.0067183975	0.33015707	0.0042072736
0.0068488915	0.30686076	0.0040947539
0.0069793855	0.29658360	0.0040548075
0.0071098794	0.27832696	0.0037753351
0.0072403734	0.27135018	0.0037361033
0.0073708674	0.25602911	0.0036128588
0.0075013613	0.24833267	0.0034962564
0.0076318553	0.24076452	0.0034650448
0.0077623493	0.23092452	0.0032875357
0.0078928433	0.22872348	0.0032651468
0.0080233372	0.21881926	0.0031742953
0.0081538312	0.21064291	0.0030653767
0.0082843252	0.20058652	0.0029971689
0.0084148191	0.20196968	0.0029727151
0.0085453131	0.19231897	0.0028520664
0.0086758071	0.18924949	0.0028239903
0.0088063011	0.17893832	0.0026966775
0.0089367950	0.18000667	0.0027192705
0.0090672890	0.17340380	0.0026499354
0.0091977830	0.16262667	0.0025090853
0.0093282769	0.16359259	0.0025425146
0.0094587709	0.16330042	0.0024646489
0.0095892649	0.15414942	0.0024103507
0.0097197588	0.15090009	0.0023808859
0.0098502528	0.15127672	0.0023530946
0.0099807468	0.14474781	0.0022835316
0.010111241	0.14762981	0.0023061528
0.010241735	0.14132097	0.0021916155
0.010372229	0.13659001	0.0021708319
0.010502723	0.13168441	0.0021124332
0.010633217	0.13747138	0.0021393894
0.010763711	0.12519452	0.0020211075
0.010894205	0.12380403	0.0019681209
0.011024699	0.12634428	0.0019964311
0.011155193	0.12172912	0.0019462340
0.011285687	0.12069015	0.0019044737
0.011416180	0.11372179	0.0018414221
0.011546674	0.11203989	0.0017840385
0.011677168	0.11098004	0.0017626986
0.011807662	0.11202368	0.0017452644
0.011938156	0.10643338	0.0016911240
0.012068650	0.10840855	0.0017047393
0.012199144	0.10680196	0.0016649235
0.012329638	0.10700590	0.0016263496
0.012460132	0.10679079	0.0016212089
0.012590626	0.10365753	0.0015689486
0.012721120	0.10208697	0.0015346653
0.012851614	0.10293462	0.0015122734
0.012982108	0.10196032	0.0014822069
0.013112602	0.10226003	0.0014871925
0.013243096	0.10075642	0.0014570281
0.013373590	0.099913634	0.0014509217
0.013504084	0.098320556	0.0014379822
0.013634578	0.095842032	0.0013944439
0.013765072	0.098027684	0.0014138772
0.013895566	0.098062711	0.0014029015
0.014026060	0.095636923	0.0013605615
0.014156554	0.091657737	0.0013503925
0.014287048	0.091205773	0.0013232131
0.014417542	0.092506966	0.0013192416
0.014548036	0.092011909	0.0013289083
0.014678530	0.091618477	0.0013022083
0.014809024	0.091116389	0.0013049960
0.014939518	0.089480616	0.0012838084
0.015070012	0.090673834	0.0012791278
0.015200506	0.087092816	0.0012574695
0.015331000	0.088601661	0.0012515158
0.015461494	0.088460522	0.0012466650
0.015591988	0.085305288	0.0012271919
0.015722482	0.087940311	0.0012261328
0.015852975	0.083797387	0.0011961295
0.015983469	0.085658020	0.0012076493
0.016113963	0.086256259	0.0011974263
0.016244457	0.083199992	0.0011855508
0.016374951	0.083888837	0.0011751395
0.016505445	0.084843253	0.0011816884
0.016635939	0.084854928	0.0011791094
0.016766433	0.085254158	0.0011612379
0.016896927	0.083437483	0.0011545192
0.017027421	0.082633170	0.0011409895
0.017157915	0.082845410	0.0011377545
0.017288409	0.084288629	0.0011482996
0.017418903	0.083105152	0.0011220186
0.017549397	0.083920532	0.0011360336
0.017679891	0.083122060	0.0011252248
0.017810385	0.082843344	0.0011135220
0.017940879	0.080871352	0.0011024609
0.018071373	0.083089056	0.0011058898
0.018201867	0.081668256	0.0010985215
0.018332361	0.080629658	0.0010880016
0.018462855	0.079469877	0.0010638623
0.018593349	0.080300268	0.0010760399
0.018723843	0.081308488	0.0010766739
0.018854337	0.081398571	0.0010634205
0.018984831	0.080416830	0.0010621696
0.019115325	0.078560618	0.0010410175
0.019245819	0.079535486	0.0010531961
0.019376313	0.078431829	0.0010369465
0.019506807	0.080665388	0.0010410387
0.019637301	0.079639372	0.0010430222
0.019767795	0.079142241	0.0010258335
0.019898289	0.079059412	0.0010270921
0.020028783	0.078758103	0.0010227463
0.020159277	0.078869737	0.0010145749
0.020289771	0.081068841	0.0010316574
0.020420264	0.079708757	0.0010118943
0.020550758	0.078464808	0.00099900469
0.020681252	0.078684071	0.0010093510
0.020811746	0.077100799	0.00098644713
0.020942240	0.077057080	0.00097854699
0.021072734	0.078609201	0.00099825734
0.021203228	0.076827751	0.00097025156
0.021333722	0.076894750	0.00097980932
0.021464216	0.077808858	0.00097913452
0.021594710	0.079002474	0.00097452259
0.021725204	0.077561994	0.00098014975
0.021855698	0.075499685	0.00094426259
0.021986192	0.076193531	0.00095653813
0.022116686	0.076964708	0.00096288669
0.022247180	0.078569327	0.00095539582
0.022377674	0.077342065	0.00095578767
0.022508168	0.076957556	0.00094513641
0.022638662	0.077640216	0.00094256608
0.022769156	0.074494321	0.00093513245
0.022899650	0.074931288	0.00092052900
0.023030144	0.075980116	0.00093525057
0.023160638	0.077196309	0.00093759162
0.023291132	0.075571207	0.00091907482
0.023421626	0.075975985	0.00092502436
0.023552120	0.076921646	0.00092402123
0.023682614	0.076246292	0.00091151284
0.023813108	0.076107633	0.00092226272
0.023943602	0.074583520	0.00090029715
0.024074096	0.076631203	0.00091034302
0.024204590	0.076417347	0.00091303596
0.024335084	0.075204272	0.00089465521
0.024465578	0.072828449	0.00088473727
0.024596072	0.075155842	0.00088912252
0.024726566	0.073128538	0.00087832971
0.024857060	0.074828484	0.00088999579
0.024987553	0.074390410	0.00087603045
0.025118047	0.074586095	0.00088330988
0.025248541	0.073667288	0.00087261224
0.025379035	0.076303242	0.00088054577
0.025509529	0.074726202	0.00087852399
0.025640023	0.072946082	0.00085570560
0.025770517	0.073575856	0.00086422382
0.025901011	0.072920703	0.00085890168
0.026031505	0.075251183	0.00086575710
0.026161999	0.072703321	0.00085203752
0.026292493	0.072891768	0.00084712067
0.026422987	0.073814081	0.00085068851
0.026553481	0.073777846	0.00085259526
0.026683975	0.072430610	0.00083747390
0.026814469	0.073216812	0.00084290996
0.026944963	0.073902267	0.00084510798
0.027075457	0.072623932	0.00083349242
0.027205951	0.074047228	0.00084593641
0.027336445	0.072217170	0.00082643267
0.027466939	0.074935203	0.00083895539
0.027597433	0.072476472	0.00083032482
0.027727927	0.073199824	0.00082278161
0.027858421	0.073319358	0.00083220791
0.027988915	0.072027593	0.00081754575
0.028119409	0.073726829	0.00082208461
0.028249903	0.073594444	0.00082409951
0.028380397	0.073206312	0.00081310232
0.028510891	0.072728816	0.00081748738
0.028641385	0.072714406	0.00081506306
0.028771879	0.072600843	0.00080434576
0.028902373	0.072002937	0.00080602545
0.029032867	0.071124169	0.00079648763
0.029163361	0.072407025	0.00079896865
0.029293855	0.072528406	0.00080726766
0.029424349	0.071047233	0.00078689182
0.029554842	0.071336623	0.00079101944
0.029685336	0.071821394	0.00079192832
0.029815830	0.071524139	0.00078342934
0.029946324	0.072391326	0.00079193081
0.030076818	0.071802586	0.00078851587
0.030207312	0.071460908	0.00077817534
0.030337806	0.070347361	0.00077680919
0.030468300	0.070117640	0.00076964108
0.030598794	0.069332098	0.00076541157
0.030729288	0.070837497	0.00077539677
0.030859782	0.071175930	0.00077092374
0.030990276	0.070653136	0.00076860479
0.031120770	0.072369118	0.00077150118
0.031251264	0.070259328	0.00075903927
0.031381758	0.069747864	0.00076028785
0.031512252	0.070040757	0.00075681008
0.031642746	0.071999922	0.00076874565
0.031773240	0.072089680	0.00076548339
0.031903734	0.069491104	0.00074639675
0.032034228	0.071416905	0.00076005542
0.032164722	0.071043194	0.00075539404
0.032295216	0.068513448	0.00074043704
0.032425710	0.070977259	0.00075490629
0.032556204	0.069728566	0.00073932903
0.032686698	0.068474052	0.00073593984
0.032817192	0.069626710	0.00073895542
0.032947686	0.068794383	0.00073239409
0.033078180	0.070755452	0.00074479421
0.033208674	0.070180609	0.00073593534
0.033339168	0.069910556	0.00073455884
0.033469662	0.068946889	0.00073026139
0.033600156	0.067880400	0.00072025907
0.033730650	0.068544941	0.00072957285
0.033861144	0.068133656	0.00072007443
0.033991637	0.067302646	0.00070955043
0.034122131	0.068124235	0.00072166960
0.034252625	0.069388433	0.00072971750
0.034383119	0.069886558	0.00074054638
0.034513613	0.067686351	0.00073051801
0.034644107	0.068443857	0.00073056928
0.034774601	0.067376530	0.00074246645
0.034905095	0.067705529	0.00074731798
0.035035589	0.068239482	0.00075293652
0.035166083	0.068188519	0.00076361265
0.035296577	0.068209380	0.00075914828
0.035427071	0.066634426	0.00076001108
0.035557565	0.069246926	0.00076865145
0.035688059	0.068727139	0.00076676491
0.035818553	0.066710928	0.00076598304
0.035949047	0.066667738	0.00076029249
0.036079541	0.068209162	0.00077014742
0.036210035	0.068226792	0.00076980699
0.036340529	0.068053832	0.00076824680
0.036471023	0.068247459	0.00077800420
0.036601517	0.066587974	0.00076522734
0.036732011	0.066987165	0.00076658203
0.036862505	0.068006710	0.00077758773
0.036992999	0.067148925	0.00077162262
0.037123493	0.068211408	0.00077850460
0.037253987	0.068233126	0.00078522303
0.037384481	0.066897132	0.00077092118
0.037514975	0.068241094	0.00078698395
0.037645469	0.066409772	0.00077446121
0.037775963	0.066971093	0.00077290336
0.037906457	0.066107924	0.00077919751
0.038036951	0.066617468	0.00077948478
0.038167445	0.066106556	0.00077810094
0.038297939	0.067716502	0.00078756093
0.038428433	0.065509879	0.00077360066
0.038558926	0.067186542	0.00078955614
0.038689420	0.066814519	0.00078561822
0.038819914	0.068742857	0.00079456904
0.038950408	0.064906239	0.00077985498
0.039080902	0.065320501	0.00077002322
0.039211396	0.065928283	0.00077359497
0.039341890	0.065742532	0.00076172365
0.039472384	0.065050692	0.00075727414
0.039602878	0.065700528	0.00076021699
0.039733372	0.066396547	0.00075917719
0.039863866	0.064701686	0.00074310855
0.039994360	0.065639489	0.00075407838
0.040124854	0.066504898	0.00075123971
0.040255348	0.066313755	0.00075220669
0.040385842	0.065365393	0.00074125821
0.040516336	0.064172985	0.00073432912
0.040646830	0.066035404	0.00074498659
0.040777324	0.065264670	0.00073855085
0.040907818	0.064508291	0.00073238698
0.041038312	0.065344041	0.00074158869
0.041168806	0.065095181	0.00072988765
0.041299300	0.063331855	0.00072838543
0.041429794	0.065241262	0.00073175563
0.041560288	0.064661666	0.00072745449
0.041690782	0.063984461	0.00072545854
0.041821276	0.065027845	0.00072735142
0.041951770	0.064862694	0.00072650490
0.042082264	0.063067119	0.00071391088
0.042212758	0.064378298	0.00071995121
0.042343252	0.065827360	0.00073354626
0.042473746	0.064542117	0.00072061259
0.042604240	0.063937545	0.00071306291
0.042734734	0.063929079	0.00072053628
0.042865228	0.063856666	0.00071207240
0.042995722	0.062817054	0.00070989883
0.043126215	0.063256007	0.00071096551
0.043256709	0.061919381	0.00070011200
0.043387203	0.063190626	0.00070893364
0.043517697	0.063669294	0.00070756720
0.043648191	0.063526467	0.00070398331
0.043778685	0.063577750	0.00071184467
0.043909179	0.062320214	0.00069576165
0.044039673	0.063557381	0.00070575752
0.044170167	0.063485986	0.00070492122
0.044300661	0.062797816	0.00069719421
0.044431155	0.061315983	0.00069457816
0.044561649	0.062286474	0.00069503827
0.044692143	0.063273437	0.00069959186
0.044822637	0.063003089	0.00069878419
0.044953131	0.063144336	0.00069726994
0.045083625	0.061546647	0.00069280471
0.045214119	0.062894000	0.00069475976
0.045344613	0.062224602	0.00068791097
0.045475107	0.061933239	0.00068899760
0.045605601	0.063496958	0.00069450556
0.045736095	0.062525013	0.00068917175
0.045866589	0.062438014	0.00069209131
0.045997083	0.062203412	0.00068475390
0.046127577	0.061336038	0.00068734882
0.046258071	0.061646537	0.00069516325
0.046388565	0.060714019	0.00069082399
0.046519059	0.062287982	0.00071006780
0.046649553	0.062869967	0.00071076946
0.046780047	0.061982957	0.00070903664
0.046910541	0.061146754	0.00070648528
0.047041035	0.061390306	0.00070675707
0.047171529	0.061418357	0.00071353980
0.047302023	0.062461899	0.00071937986
0.047432517	0.062573904	0.00071981101
0.047563011	0.061103340	0.00071609276
0.047693504	0.060280167	0.00070732063
0.047823998	0.061786456	0.00072167416
0.047954492	0.060444231	0.00071603114
0.048084986	0.060292029	0.00071347733
0.048215480	0.060304248	0.00071959222
0.048345974	0.061161423	0.00071919778
0.048476468	0.060694327	0.00071538880
0.048606962	0.061737283	0.00072813703
0.048737456	0.060268171	0.00071737611
0.048867950	0.062182597	0.00073389954
0.048998444	0.060657351	0.00072012367
0.049128938	0.060127014	0.00071983872
0.049259432	0.059766724	0.00071914185
0.049389926	0.060625974	0.00072394632
0.049520420	0.059454007	0.00071845398
0.049650914	0.059501898	0.00072193790
0.049781408	0.059720899	0.00071973751
0.049911902	0.059296328	0.00071717732
0.050042396	0.060424555	0.00072710948
0.050172890	0.061177289	0.00073299068
0.050303384	0.059026762	0.00072393987
0.050433878	0.059854548	0.00072313620
0.050564372	0.059789322	0.00072703240
0.050694866	0.060063839	0.00072329321
0.050825360	0.058374167	0.00072039387
0.050955854	0.058248970	0.00071934199
0.051086348	0.058509756	0.00071960537
0.051216842	0.058360481	0.00071896672
0.051347336	0.059509160	0.00072729055
0.051477830	0.061022820	0.00073324812
0.051608324	0.059616589	0.00072909440
0.051738818	0.059052753	0.00072843574
0.051869312	0.058318263	0.00071915664
0.051999806	0.057766773	0.00071950302
0.052130299	0.057747387	0.00071837089
0.052260793	0.059422677	0.00072951071
0.052391287	0.058904497	0.00072849360
0.052521781	0.058730962	0.00072679234
0.052652275	0.056459470	0.00071663110
0.052782769	0.058677426	0.00072452269
0.052913263	0.057798161	0.00072191281
0.053043757	0.059405006	0.00073094795
0.053174251	0.058392816	0.00072831803
0.053304745	0.057122771	0.00071899393
0.053435239	0.058239500	0.00073045131
0.053565733	0.056463229	0.00071466671
0.053696227	0.057059710	0.00071768890
0.053826721	0.057981237	0.00072784233
0.053957215	0.056968764	0.00071928148
0.054087709	0.058333122	0.00073151068
0.054218203	0.056471899	0.00071511994
0.054348697	0.057050489	0.00071979717
0.054479191	0.057964492	0.00072837846
0.054609685	0.057444938	0.00072709194
0.054740179	0.057560747	0.00072473680
0.054870673	0.056645246	0.00072202011
0.055001167	0.056305495	0.00071565742
0.055131661	0.057004176	0.00072348681
0.055262155	0.057615957	0.00072566119
0.055392649	0.056272839	0.00072180218
0.055523143	0.055743537	0.00071898671
0.055653637	0.057573046	0.00072708509
0.055784131	0.055990531	0.00071577066
0.055914625	0.056930112	0.00072500284
0.056045119	0.056838177	0.00072389136
0.056175613	0.056893297	0.00072482775
0.056306107	0.056431884	0.00072217998
0.056436601	0.056774055	0.00072307490
0.056567095	0.056165921	0.00071989727
0.056697588	0.056454916	0.00072485324
0.056828082	0.055379765	0.00071746401
0.056958576	0.056076471	0.00072166128
0.057089070	0.055561120	0.00071729033
0.057219564	0.055783782	0.00072094662
0.057350058	0.054966406	0.00071091699
0.057480552	0.054958278	0.00071860693
0.057611046	0.056165390	0.00072030429
0.057741540	0.056401107	0.00072320996
0.057872034	0.054234245	0.00070793174
0.058002528	0.055818441	0.00071438841
0.058133022	0.055217646	0.00071578327
0.058263516	0.054797731	0.00070903180
0.058394010	0.055070895	0.00071107973
0.058524504	0.055254248	0.00071220172
0.058654998	0.055627189	0.00071106708
0.058785492	0.055023529	0.00070799347
0.058915986	0.055295359	0.00071172685
0.059046480	0.054585784	0.00069924149
0.059176974	0.053335436	0.00069858258
0.059307468	0.055233685	0.00070237427
0.059437962	0.053423214	0.00068928715
0.059568456	0.054704459	0.00070359608
0.059698950	0.054330854	0.00069563471
0.059829444	0.055681819	0.00070438152
0.059959938	0.054484170	0.00069639987
0.060090432	0.054373883	0.00069177636
0.060220926	0.053761686	0.00069187257
0.060351420	0.053766245	0.00068885734
0.060481914	0.054432473	0.00069471837
0.060612408	0.053143658	0.00068465585
0.060742902	0.053659899	0.00068502442
0.060873396	0.054156396	0.00069136272
0.061003890	0.054363192	0.00069219983
0.061134384	0.053875476	0.00068471509
0.061264877	0.054421714	0.00069480775
0.061395371	0.053528118	0.00068289559
0.061525865	0.052954117	0.00067695251
0.061656359	0.053803386	0.00068646472
0.061786853	0.051291315	0.00066951536
0.061917347	0.052478493	0.00067890894
0.062047841	0.053708075	0.00068391447
0.062178335	0.052459270	0.00067155975
0.062308829	0.053529901	0.00068487378
0.062439323	0.054406692	0.00068583933
0.062569817	0.053198568	0.00067957887
0.062700311	0.054455741	0.00068865017
0.062830805	0.051978008	0.00067013847
0.062961299	0.052517628	0.00067385517
0.063091793	0.054402759	0.00068579130
0.063222287	0.051809073	0.00066834910
0.063352781	0.053136974	0.00068129880
0.063483275	0.052096719	0.00066988973
0.063613769	0.053871978	0.00068056080
0.063744263	0.052091957	0.00066966218
0.063874757	0.052027106	0.00066899435
0.064005251	0.051988680	0.00067122509
0.064135745	0.052384931	0.00067331720
0.064266239	0.051733412	0.00066521729
0.064396733	0.052627568	0.00067173503
0.064527227	0.051341099	0.00066291720
0.064657721	0.052033969	0.00067019213
0.064788215	0.051977065	0.00066675501
0.064918709	0.051808484	0.00066372002
0.065049203	0.052165827	0.00067039027
0.065179697	0.051164889	0.00065747304
0.065310191	0.050773499	0.00065723436
0.065440685	0.051426605	0.00066324906
0.065571179	0.051104247	0.00065898310
0.065701673	0.050674467	0.00065738558
0.065832166	0.051498065	0.00065985038
0.065962660	0.051494237	0.00066083367
0.066093154	0.049967068	0.00065491304
0.066223648	0.051656892	0.00065897061
0.066354142	0.050714381	0.00065685445
0.066484636	0.050777347	0.00065292395
0.066615130	0.050044136	0.00065025114
0.066745624	0.051839585	0.00066189357
0.066876118	0.051459747	0.00065619002
0.067006612	0.050877951	0.00065601072
0.067137106	0.050535692	0.00065300665
0.067267600	0.049125226	0.00063734299
0.067398094	0.050298813	0.00065136483
0.067528588	0.049579972	0.00064503290
0.067659082	0.050618331	0.00065050128
0.067789576	0.050403381	0.00065255344
0.067920070	0.049394189	0.00064088670
0.068050564	0.050478139	0.00064902199
0.068181058	0.050170684	0.00064624235
0.068311552	0.050795190	0.00065046989
0.068442046	0.049633201	0.00064523702
0.068572540	0.049927081	0.00064589997
0.068703034	0.050348754	0.00064306845
0.068833528	0.048886784	0.00064025709
0.068964022	0.049471974	0.00063942537
0.069094516	0.050675933	0.00065081456
0.069225010	0.048957214	0.00063666557
0.069355504	0.048616307	0.00063357142
0.069485998	0.047989348	0.00063029101
0.069616492	0.049049617	0.00063813735
0.069746986	0.049194948	0.00063717675
0.069877480	0.049389265	0.00064065948
0.070007974	0.048656942	0.00063201137
0.070138468	0.048566973	0.00063089865
0.070268961	0.049537689	0.00063588075
0.070399455	0.048949241	0.00063346244
0.070529949	0.049546676	0.00064129765
0.070660443	0.047526964	0.00062293026
0.070790937	0.048969162	0.00063345308
0.070921431	0.047364431	0.00062316092
0.071051925	0.047971551	0.00062437446
0.071182419	0.048902186	0.00063675688
0.071312913	0.049621880	0.00063653802
0.071443407	0.048401292	0.00063061101
0.071573901	0.047962027	0.00062172881
0.071704395	0.048957622	0.00062921015
0.071834889	0.048680731	0.00062945948
0.071965383	0.047855281	0.00062359779
0.072095877	0.048476010	0.00062781099
0.072226371	0.048226546	0.00062631651
0.072356865	0.048584972	0.00062457738
0.072487359	0.048310254	0.00062603326
0.072617853	0.048453779	0.00062747242
0.072748347	0.047284094	0.00061402278
0.072878841	0.046837076	0.00061702024
0.073009335	0.047600542	0.00061528871
0.073139829	0.046972725	0.00061392225
0.073270323	0.046967593	0.00061783090
0.073400817	0.047896866	0.00062025749
0.073531311	0.047470179	0.00061721994
0.073661805	0.047159762	0.00061716136
0.073792299	0.047151147	0.00061157694
0.073922793	0.046729112	0.00061289284
0.074053287	0.046539542	0.00060946526
0.074183781	0.047003060	0.00061317224
0.074314275	0.046664650	0.00061480370
0.074444769	0.046867105	0.00060804490
0.074575263	0.047284528	0.00061402841
0.074705757	0.047111793	0.00061323552
0.074836250	0.047335685	0.00061536439
0.074966744	0.045664051	0.00060631834
0.075097238	0.046258821	0.00060238828
0.075227732	0.045870071	0.00060370430
0.075358226	0.045457182	0.00060256862
0.075488720	0.046025066	0.00060169410
0.075619214	0.047233246	0.00061069446
0.075749708	0.045459980	0.00059950285
0.075880202	0.045020107	0.00059676542
0.076010696	0.045649047	0.00059996626
0.076141190	0.045899731	0.00060072285
0.076271684	0.046162006	0.00060467548
0.076402178	0.045394729	0.00060163120
0.076532672	0.045253321	0.00059430177
0.076663166	0.045900437	0.00060191540
0.076793660	0.045493328	0.00059709509
0.076924154	0.045071763	0.00059479415
0.077054648	0.045962768	0.00060174999
0.077185142	0.046362318	0.00060023435
0.077315636	0.045354291	0.00059486124
0.077446130	0.045174086	0.00059490413
0.077576624	0.044193489	0.00058529603
0.077707118	0.045523761	0.00059935412
0.077837612	0.045219884	0.00059066406
0.077968106	0.045587506	0.00059750470
0.078098600	0.044763951	0.00058838497
0.078229094	0.044652568	0.00058686693
0.078359588	0.044757097	0.00059161483
0.078490082	0.046005348	0.00059686498
0.078620576	0.044527500	0.00058739943
0.078751070	0.044829995	0.00059017032
0.078881564	0.044647148	0.00058603876
0.079012058	0.044735903	0.00058970041
0.079142552	0.044360196	0.00058484814
0.079273046	0.045574738	0.00059068065
0.079403539	0.044468619	0.00058581542
0.079534033	0.044837112	0.00058807467
0.079664527	0.044187687	0.00058323047
0.079795021	0.044321025	0.00058504183
0.079925515	0.044222537	0.00058131341
0.080056009	0.042866504	0.00057653771
0.080186503	0.044412500	0.00058634588
0.080316997	0.044685293	0.00058248429
0.080447491	0.043870997	0.00058031606
0.080577985	0.042525855	0.00057056025
0.080708479	0.043408029	0.00057514680
0.080838973	0.043546383	0.00057727848
0.080969467	0.043601087	0.00057538006
0.081099961	0.043522204	0.00057691230
0.081230455	0.043144517	0.00057534888
0.081360949	0.042702697	0.00056804462
0.081491443	0.043389954	0.00057637636
0.081621937	0.043535801	0.00057362021
0.081752431	0.043852771	0.00057715333
0.081882925	0.042384874	0.00056974975
0.082013419	0.042592947	0.00056653247
0.082143913	0.043263223	0.00057367862
0.082274407	0.043074092	0.00056942705
0.082404901	0.042940459	0.00056745583
0.082535395	0.042964888	0.00057204129
0.082665889	0.043518504	0.00057043475
0.082796383	0.042840016	0.00056927041
0.082926877	0.042185231	0.00056406952
0.083057371	0.042595078	0.00056397725
0.083187865	0.043107683	0.00056942213
0.083318359	0.042304304	0.00056255138
0.083448853	0.043329710	0.00056972304
0.083579347	0.043022707	0.00056755743
0.083709841	0.042351564	0.00056183494
0.083840335	0.043594524	0.00057064842
0.083970828	0.041813327	0.00055993888
0.084101322	0.042151260	0.00056016154
0.084231816	0.042230110	0.00056270195
0.084362310	0.041718291	0.00055652546
0.084492804	0.042192822	0.00055963370
0.084623298	0.041957595	0.00056172125
0.084753792	0.042524497	0.00056083184
0.084884286	0.042075600	0.00056000267
0.085014780	0.041622645	0.00055589289
0.085145274	0.042032716	0.00055736797
0.085275768	0.042094763	0.00055926733
0.085406262	0.041739216	0.00055507248
0.085536756	0.042630941	0.00056160481
0.085667250	0.041632986	0.00055783130
0.085797744	0.040715213	0.00054631768
0.085928238	0.041198088	0.00055224176
0.086058732	0.040911296	0.00054903982
0.086189226	0.041871146	0.00055478002
0.086319720	0.042247853	0.00056036362
0.086450214	0.041204232	0.00054772056
0.086580708	0.040866756	0.00054928877
0.086711202	0.040519283	0.00054387842
0.086841696	0.040316501	0.00054252663
0.086972190	0.040817483	0.00054772819
0.087102684	0.040439284	0.00054555868
0.087233178	0.040322170	0.00054403469
0.087363672	0.041436798	0.00055226460
0.087494166	0.040356771	0.00054043207
0.087624660	0.041789390	0.00055286388
0.087755154	0.041329342	0.00055060879
0.087885648	0.040508302	0.00054135225
0.088016142	0.041621593	0.00055002384
0.088146636	0.040816337	0.00054260595
0.088277130	0.039998022	0.00053916072
0.088407623	0.041641963	0.00055140593
0.088538117	0.040186871	0.00053738727
0.088668611	0.040312687	0.00054217768
0.088799105	0.039674247	0.00053617535
0.088929599	0.040022860	0.00053534181
0.089060093	0.040210982	0.00054114628
0.089190587	0.040667341	0.00054149489
0.089321081	0.040625238	0.00054193789
0.089451575	0.040504761	0.00054244601
0.089582069	0.040826488	0.00053894473
0.089712563	0.039862942	0.00053501559
0.089843057	0.038859662	0.00053061487
0.089973551	0.040292232	0.00053607598
0.090104045	0.039195275	0.00053271421
0.090234539	0.040763333	0.00053722486
0.090365033	0.040783155	0.00054303001
0.090495527	0.039649619	0.00053345370
0.090626021	0.039398805	0.00053089742
0.090756515	0.039531410	0.00053302464
0.090887009	0.038917972	0.00052802796
0.091017503	0.040026388	0.00053271919
0.091147997	0.038825626	0.00052740645
0.091278491	0.039349264	0.00052788196
0.091408985	0.039789463	0.00053307482
0.091539479	0.040610749	0.00053671045
0.091669973	0.038352996	0.00052107762
0.091800467	0.038413157	0.00053451853
0.091930961	0.038711272	0.00054051621
0.092061455	0.039552114	0.00054985166
0.092191949	0.039511810	0.00055614879
0.092322443	0.038889785	0.00055073963
0.092452937	0.039036991	0.00055668353
0.092583431	0.038883163	0.00055823829
0.092713925	0.038692432	0.00055706734
0.092844419	0.038236506	0.00055937295
0.092974912	0.037833303	0.00055472091
0.093105406	0.038014929	0.00054663720
0.093235900	0.038981527	0.00055208873
0.093366394	0.038552440	0.00054105014
0.093496888	0.039002621	0.00054785597
0.093627382	0.038259273	0.00053734496
0.093757876	0.038057625	0.00053541123
0.093888370	0.036949225	0.00052927908
0.094018864	0.036878337	0.00052250431
0.094149358	0.038223771	0.00053568537
0.094279852	0.037981890	0.00053131011
0.094410346	0.037604428	0.00052597162
0.094540840	0.037695453	0.00052952052
0.094671334	0.036999105	0.00052101498
0.094801828	0.038531881	0.00053187582
0.094932322	0.037558999	0.00052828040
0.095062816	0.038452129	0.00052855653
0.095193310	0.036852810	0.00052018394
0.095323804	0.036978292	0.00051868924
0.095454298	0.037244224	0.00052015060
0.095584792	0.038771166	0.00053299991
0.095715286	0.037595177	0.00052047583
0.095845780	0.037335560	0.00051972712
0.095976274	0.038229789	0.00052775378
0.096106768	0.037963196	0.00051919309
0.096237262	0.038415794	0.00052780784
0.096367756	0.038123512	0.00052522675
0.096498250	0.036764170	0.00051290151
0.096628744	0.037898942	0.00052387864
0.096759238	0.037247113	0.00051401697
0.096889732	0.037697500	0.00051980270
0.097020226	0.037149461	0.00051682878
0.097150720	0.036787200	0.00051192555
0.097281214	0.037319624	0.00051488088
0.097411708	0.037129967	0.00051387378
0.097542201	0.036693989	0.00051062040
0.097672695	0.037142513	0.00051751498
0.097803189	0.036865659	0.00050953318
0.097933683	0.036380956	0.00050924019
0.098064177	0.036520608	0.00050810653
0.098194671	0.037839327	0.00051417593
0.098325165	0.038014417	0.00051378113
0.098455659	0.036663872	0.00050467008
0.098586153	0.036988142	0.00050599038
0.098716647	0.035979971	0.00049886984
0.098847141	0.036151418	0.00049536053
0.098977635	0.037635984	0.00050617381
0.099108129	0.037244334	0.00050307919
0.099238623	0.037555966	0.00050467575
0.099369117	0.036266483	0.00049578833
0.099499611	0.036865833	0.00049819708
0.099630105	0.036599991	0.00049856243
0.099760599	0.037021389	0.00050157636
0.099891093	0.036096549	0.00049325861
0.10002159	0.036077056	0.00049780299
0.10015208	0.036861120	0.00049959619
0.10028257	0.036279005	0.00049360393
0.10041307	0.036475379	0.00049831256
0.10054356	0.035180385	0.00048805814
0.10067406	0.035975051	0.00049824087
0.10080455	0.034486901	0.00048511235
0.10093504	0.035101124	0.00048642593
0.10106554	0.035921750	0.00049582682
0.10119603	0.036154277	0.00049366888
0.10132653	0.036437837	0.00049813086
0.10145702	0.036253266	0.00049854252
0.10158751	0.035007495	0.00048536560
0.10171801	0.036689321	0.00049942588
0.10184850	0.035897896	0.00049160991
0.10197900	0.036073298	0.00049338319
0.10210949	0.035075222	0.00048846288
0.10223998	0.036250693	0.00049272753
0.10237048	0.034995686	0.00048548844
0.10250097	0.035981325	0.00049433940
0.10263147	0.036771801	0.00049444099
0.10276196	0.035304874	0.00049038200
0.10289245	0.034403846	0.00048068654
0.10302295	0.035652804	0.00048871436
0.10315344	0.035262976	0.00048865001
0.10328394	0.034153904	0.00047706691
0.10341443	0.035062567	0.00048413415
0.10354492	0.035473489	0.00048923480
0.10367542	0.035157322	0.00048200410
0.10380591	0.035323851	0.00048659266
0.10393641	0.035920055	0.00048846010
0.10406690	0.034957972	0.00048153726
0.10419739	0.035642262	0.00048858255
0.10432789	0.036083890	0.00048854771
0.10445838	0.034785822	0.00048156838
0.10458888	0.034547228	0.00047934590
0.10471937	0.035147056	0.00048201641
0.10484986	0.033754837	0.00047422337
0.10498036	0.035310327	0.00048198435
0.10511085	0.035820766	0.00048571570
0.10524135	0.034893302	0.00048137332
0.10537184	0.034823564	0.00047873590
0.10550233	0.035163363	0.00048349997
0.10563283	0.035147812	0.00048097072
0.10576332	0.035478511	0.00048271605
0.10589382	0.035179474	0.00048311285
0.10602431	0.034800086	0.00047692043
0.10615480	0.034914532	0.00047944056
0.10628530	0.034566952	0.00047902619
0.10641579	0.034909897	0.00047719047
0.10654629	0.034434655	0.00047573493
0.10667678	0.034730265	0.00047629352
0.10680727	0.035683931	0.00048265841
0.10693777	0.034383130	0.00047650258
0.10706826	0.034607937	0.00047629488
0.10719876	0.034111092	0.00047334817
0.10732925	0.034008161	0.00047196912
0.10745974	0.033790077	0.00046695813
0.10759024	0.033842021	0.00047019779
0.10772073	0.033616542	0.00046883134
0.10785123	0.033954827	0.00047340829
0.10798172	0.034098790	0.00048202091
0.10811221	0.034401655	0.00048545474
0.10824271	0.033383681	0.00048539650
0.10837320	0.033461673	0.00048721219
0.10850370	0.034004261	0.00049482487
0.10863419	0.034049968	0.00049864276
0.10876468	0.033635427	0.00049531166
0.10889518	0.033529990	0.00049671344
0.10902567	0.033904601	0.00050455331
0.10915616	0.033528329	0.00049944772
0.10928666	0.034206146	0.00050951755
0.10941715	0.033417564	0.00050330245
0.10954765	0.033944526	0.00050770501
0.10967814	0.033742869	0.00051018252
0.10980863	0.034547030	0.00051569582
0.10993913	0.033384773	0.00051016392
0.11006962	0.033289297	0.00051324680
0.11020012	0.034037090	0.00051387598
0.11033061	0.032601435	0.00050967245
0.11046110	0.033634273	0.00051651913
0.11059160	0.033535180	0.00051757234
0.11072209	0.033109668	0.00052043224
0.11085259	0.033550961	0.00051781187
0.11098308	0.033859879	0.00052412452
0.11111357	0.032458551	0.00051712355
0.11124407	0.032295370	0.00051296177
0.11137456	0.033294018	0.00052620403
0.11150506	0.033247254	0.00052507857
0.11163555	0.032683883	0.00052189833
0.11176604	0.033285638	0.00052877309
0.11189654	0.032714340	0.00052143187
0.11202703	0.032088547	0.00052110293
0.11215753	0.033166679	0.00052999626
0.11228802	0.032779309	0.00052851996
0.11241851	0.033162695	0.00053187020
0.11254901	0.032607293	0.00052859805
0.11267950	0.032377182	0.00052650995
0.11281000	0.032031396	0.00052401012
0.11294049	0.032149024	0.00050892270
0.11307098	0.032793133	0.00051275221
0.11320148	0.032209727	0.00050122279
0.11333197	0.033083924	0.00050698473
0.11346247	0.033022169	0.00050894692
0.11359296	0.033485858	0.00050544578
0.11372345	0.032944554	0.00050063169
0.11385395	0.032415459	0.00049777897
0.11398444	0.032090491	0.00048899298
0.11411494	0.032427202	0.00049380284
0.11424543	0.031988287	0.00048904853
0.11437592	0.031425783	0.00048206586
0.11450642	0.031803164	0.00048675003
0.11463691	0.032265350	0.00048352241
0.11476741	0.032151965	0.00048558032
0.11489790	0.031189223	0.00047994520
0.11502839	0.031670611	0.00047872155
0.11515889	0.032392204	0.00048532288
0.11528938	0.032809904	0.00048530537
0.11541988	0.031660189	0.00047735132
0.11555037	0.032851378	0.00048688205
0.11568086	0.031928840	0.00047598519
0.11581136	0.032510936	0.00048343328
0.11594185	0.032424353	0.00047980046
0.11607235	0.032174616	0.00047719879
0.11620284	0.031255472	0.00047222424
0.11633333	0.032213100	0.00047643319
0.11646383	0.032344421	0.00048042788
0.11659432	0.032522448	0.00047876989
0.11672482	0.032020259	0.00047129009
0.11685531	0.032119876	0.00047483738
0.11698580	0.031804240	0.00047209211
0.11711630	0.032866173	0.00047924122
0.11724679	0.032512014	0.00047654888
0.11737729	0.031899570	0.00047101250
0.11750778	0.033031685	0.00047693707
0.11763827	0.031082307	0.00046519805
0.11776877	0.032119729	0.00046617271
0.11789926	0.032237191	0.00047199163
0.11802975	0.030826118	0.00045973585
0.11816025	0.030688404	0.00045696405
0.11829074	0.032436277	0.00047025150
0.11842124	0.031271289	0.00045934203
0.11855173	0.031181686	0.00046020093
0.11868222	0.031741355	0.00046225803
0.11881272	0.031102996	0.00045631291
0.11894321	0.031972618	0.00046266464
0.11907371	0.031429478	0.00045778268
0.11920420	0.031411565	0.00045821943
0.11933469	0.032408758	0.00046383463
0.11946519	0.032136282	0.00045677135
0.11959568	0.031332500	0.00045485805
0.11972618	0.031088333	0.00045043022
0.11985667	0.031065866	0.00045202353
0.11998716	0.031370223	0.00045325858
0.12011766	0.031699262	0.00045401049
0.12024815	0.029704928	0.00043894197
0.12037865	0.030837923	0.00044837557
0.12050914	0.030845071	0.00044310190
0.12063963	0.030696114	0.00044615804
0.12077013	0.030618849	0.00044310174
0.12090062	0.030817683	0.00044363675
0.12103112	0.031008578	0.00044582080
0.12116161	0.031268605	0.00044528934
0.12129210	0.031365737	0.00044740701
0.12142260	0.030271865	0.00043941742
0.12155309	0.030841639	0.00044244268
0.12168359	0.030805868	0.00044152972
0.12181408	0.030100897	0.00043508113
0.12194457	0.030717450	0.00043900661
0.12207507	0.030919682	0.00044205224
0.12220556	0.031254463	0.00044136052
0.12233606	0.031310628	0.00044531978
0.12246655	0.031224897	0.00043998870
0.12259704	0.031431259	0.00044276686
0.12272754	0.031019616	0.00044218117
0.12285803	0.030755408	0.00043953492
0.12298853	0.030060011	0.00043273429
0.12311902	0.030711274	0.00044066968
0.12324951	0.030887368	0.00043623968
0.12338001	0.031168380	0.00044185972
0.12351050	0.029941088	0.00043131430
0.12364100	0.030371555	0.00043451496
0.12377149	0.030303983	0.00043566488
0.12390198	0.030817060	0.00043610674
0.12403248	0.030813624	0.00043572583
0.12416297	0.030430509	0.00043454898
0.12429347	0.031326600	0.00043808708
0.12442396	0.030357166	0.00043511689
0.12455445	0.031025948	0.00043624447
0.12468495	0.030405370	0.00043136721
0.12481544	0.030085356	0.00043205260
0.12494594	0.031158300	0.00043624011
0.12507643	0.030311088	0.00043144697
0.12520692	0.029964533	0.00043018482
0.12533742	0.030568263	0.00043242178
0.12546791	0.029764945	0.00042798103
0.12559841	0.030936911	0.00043433911
0.12572890	0.029935953	0.00042771396
0.12585939	0.030672635	0.00043494165
0.12598989	0.029707619	0.00042450767
0.12612038	0.030269980	0.00043154914
0.12625088	0.030254431	0.00042857550
0.12638137	0.029657834	0.00042568460
0.12651186	0.030279655	0.00043133295
0.12664236	0.029335145	0.00042110103
0.12677285	0.029634560	0.00042504811
0.12690335	0.030215945	0.00043014950
0.12703384	0.030019826	0.00042430871
0.12716433	0.030483649	0.00043274946
0.12729483	0.029844384	0.00042450921
0.12742532	0.030558305	0.00043029487
0.12755581	0.029836285	0.00042460649
0.12768631	0.030346559	0.00042679733
0.12781680	0.029803059	0.00042691544
0.12794730	0.030595582	0.00043013635
0.12807779	0.030473799	0.00042721664
0.12820828	0.029359872	0.00042149937
0.12833878	0.029221777	0.00041853361
0.12846927	0.029990227	0.00042562417
0.12859977	0.029564505	0.00042268730
0.12873026	0.029378530	0.00041928395
0.12886075	0.029473042	0.00042186789
0.12899125	0.030090833	0.00042634106
0.12912174	0.029916072	0.00042350601
0.12925224	0.029976558	0.00042462192
0.12938273	0.029820541	0.00042170917
0.12951322	0.031261446	0.00043084066
0.12964372	0.030621741	0.00042720939
0.12977421	0.029650742	0.00041900041
0.12990471	0.029671302	0.00042193955
0.13003520	0.029034130	0.00041701868
0.13016569	0.029306981	0.00041817379
0.13029619	0.030013208	0.00042239957
0.13042668	0.029518808	0.00041760672
0.13055718	0.029485792	0.00041840069
0.13068767	0.029487681	0.00042084608
0.13081816	0.029988098	0.00041984336
0.13094866	0.029952074	0.00042147082
0.13107915	0.030172164	0.00041986755
0.13120965	0.029743516	0.00042010168
0.13134014	0.030145024	0.00042264900
0.13147063	0.029763129	0.00041929942
0.13160113	0.029642171	0.00041905023
0.13173162	0.030164581	0.00042019603
0.13186212	0.030206999	0.00042078760
0.13199261	0.029250511	0.00041678425
0.13212310	0.029107160	0.00041267274
0.13225360	0.029204598	0.00041567401
0.13238409	0.029237095	0.00041505716
0.13251459	0.029394185	0.00041418993
0.13264508	0.029315376	0.00041389966
0.13277557	0.028720832	0.00041178143
0.13290607	0.029443533	0.00041691427
0.13303656	0.029804117	0.00041756843
0.13316706	0.029655356	0.00041514715
0.13329755	0.029529023	0.00041492664
0.13342804	0.029469007	0.00041627404
0.13355854	0.029012934	0.00041065954
0.13368903	0.028949377	0.00041233825
0.13381953	0.029030398	0.00041195919
0.13395002	0.029665544	0.00041564036
0.13408051	0.028686094	0.00040912304
0.13421101	0.029088550	0.00041117641
0.13434150	0.028575681	0.00041014292
0.13447200	0.029305483	0.00041350244
0.13460249	0.029253483	0.00040974431
0.13473298	0.028863780	0.00040962259
0.13486348	0.028477381	0.00040682638
0.13499397	0.029794639	0.00041597193
0.13512447	0.029609238	0.00041506586
0.13525496	0.029434571	0.00041091145
0.13538545	0.029504686	0.00041323084
0.13551595	0.028998752	0.00040940495
0.13564644	0.029129595	0.00040914849
0.13577694	0.029707956	0.00041515487
0.13590743	0.028350575	0.00040321451
0.13603792	0.028773020	0.00040533201
0.13616842	0.029074797	0.00040991481
0.13629891	0.028772295	0.00040489837
0.13642940	0.028767220	0.00040869777
0.13655990	0.028797143	0.00040553332
0.13669039	0.029395116	0.00041078078
0.13682089	0.028209822	0.00040277443
0.13695138	0.028769802	0.00040509691
0.13708187	0.028442619	0.00040452735
0.13721237	0.029438319	0.00041108169
0.13734286	0.029170949	0.00040599470
0.13747336	0.029532737	0.00041073771
0.13760385	0.028708021	0.00040322052
0.13773434	0.028254462	0.00040281610
0.13786484	0.029524970	0.00041154130
0.13799533	0.028752588	0.00040461287
0.13812583	0.029013996	0.00040613797
0.13825632	0.029536024	0.00040919860
0.13838681	0.027944949	0.00039803009
0.13851731	0.028921890	0.00040613484
0.13864780	0.029218431	0.00040589638
0.13877830	0.028387186	0.00040160861
0.13890879	0.028750170	0.00040391053
0.13903928	0.028855020	0.00040372965
0.13916978	0.028639976	0.00040284604
0.13930027	0.029101364	0.00040603102
0.13943077	0.029162581	0.00040552077
0.13956126	0.028855034	0.00040447633
0.13969175	0.028852877	0.00040342340
0.13982225	0.028568593	0.00040248619
0.13995274	0.029135052	0.00040582862
0.14008324	0.028549628	0.00040053796
0.14021373	0.028593434	0.00040219360
0.14034422	0.028328979	0.00039690836
0.14047472	0.028901982	0.00040366952
0.14060521	0.029133061	0.00040546073
0.14073571	0.027754915	0.00039450984
0.14086620	0.028617667	0.00039943166
0.14099669	0.029191100	0.00040474610
0.14112719	0.028611870	0.00039784740
0.14125768	0.029225024	0.00040416396
0.14138818	0.028475000	0.00039724863
0.14151867	0.028457767	0.00039922906
0.14164916	0.027733389	0.00039496689
0.14177966	0.028515579	0.00039714027
0.14191015	0.028617361	0.00039822241
0.14204065	0.028859736	0.00040006161
0.14217114	0.028122300	0.00039409459
0.14230163	0.029148783	0.00040406231
0.14243213	0.028302010	0.00039364880
0.14256262	0.028160074	0.00039350634
0.14269312	0.028787593	0.00039957796
0.14282361	0.028370928	0.00039421926
0.14295410	0.028031015	0.00039450349
0.14308460	0.028885602	0.00039771425
0.14321509	0.027672084	0.00039026345
0.14334559	0.028165442	0.00039500678
0.14347608	0.028604166	0.00039602051
0.14360657	0.028841475	0.00039773110
0.14373707	0.028271184	0.00039454009
0.14386756	0.028280330	0.00039302765
0.14399806	0.029205221	0.00039925833
0.14412855	0.028206742	0.00039158207
0.14425904	0.028956079	0.00039868896
0.14438954	0.028869185	0.00039942298
0.14452003	0.028617203	0.00039400336
0.14465053	0.028474960	0.00039330631
0.14478102	0.028964309	0.00039797572
0.14491151	0.028286664	0.00039180844
0.14504201	0.027850459	0.00039187171
0.14517250	0.028744349	0.00039614356
0.14530299	0.028374717	0.00039328251
0.14543349	0.028980755	0.00039841775
0.14556398	0.029310266	0.00039736059
0.14569448	0.027905923	0.00039141300
0.14582497	0.027917755	0.00039018920
0.14595546	0.027899308	0.00039230600
0.14608596	0.027894703	0.00038838499
0.14621645	0.028003406	0.00038925524
0.14634695	0.028132083	0.00039250575
0.14647744	0.028224058	0.00039330012
0.14660793	0.028997926	0.00039579218
0.14673843	0.028573148	0.00039316434
0.14686892	0.029261446	0.00039595342
0.14699942	0.028176700	0.00039104974
0.14712991	0.028649268	0.00039317385
0.14726040	0.028153714	0.00039051238
0.14739090	0.028230891	0.00039052418
0.14752139	0.028719538	0.00039280986
0.14765189	0.028414658	0.00039110840
0.14778238	0.027985699	0.00039057964
0.14791287	0.027952126	0.00038811563
0.14804337	0.028408680	0.00039182892
0.14817386	0.028359875	0.00039091671
0.14830436	0.027909055	0.00038618290
0.14843485	0.028160798	0.00038894811
0.14856534	0.027764365	0.00038622829
0.14869584	0.028480300	0.00039049052
0.14882633	0.027647109	0.00038828836
0.14895683	0.028444750	0.00038940284
0.14908732	0.028431447	0.00038988276
0.14921781	0.027877418	0.00038721252
0.14934831	0.028118582	0.00038826227
0.14947880	0.028257628	0.00039053243
0.14960930	0.028274104	0.00038682006
0.14973979	0.027679176	0.00038337783
0.14987028	0.028451399	0.00039131980
0.15000078	0.028592073	0.00039048138
0.15013127	0.028790391	0.00039023797
0.15026177	0.028303117	0.00038855661
0.15039226	0.027642295	0.00038375883
0.15052275	0.028247675	0.00038838377
0.15065325	0.028491895	0.00038832350
0.15078374	0.028046534	0.00038913567
0.15091424	0.028990106	0.00039447568
0.15104473	0.028914834	0.00039009162
0.15117522	0.028234456	0.00038775313
0.15130572	0.027989274	0.00038720476
0.15143621	0.028164993	0.00038586658
0.15156671	0.028261919	0.00038836362
0.15169720	0.028284843	0.00038510573
0.15182769	0.029019788	0.00039032574
0.15195819	0.028276686	0.00038732418
0.15208868	0.028780520	0.00038858520
0.15221918	0.028178460	0.00038689517
0.15234967	0.028010120	0.00038346606
0.15248016	0.027346943	0.00037936465
0.15261066	0.028120889	0.00038473047
0.15274115	0.027718152	0.00038174289
0.15287165	0.028475539	0.00038791261
0.15300214	0.028979071	0.00038991695
0.15313263	0.027785665	0.00038092853
0.15326313	0.027980748	0.00038233562
0.15339362	0.027346849	0.00037878026
0.15352412	0.027530044	0.00038072988
0.15365461	0.027768542	0.00038235746
0.15378510	0.028425535	0.00038669429
0.15391560	0.028063604	0.00038126739
0.15404609	0.028067914	0.00038366084
0.15417658	0.027888564	0.00038095146
0.15430708	0.028417741	0.00038581968
0.15443757	0.028148267	0.00038266602
0.15456807	0.027819969	0.00038130044
0.15469856	0.028222575	0.00038106063
0.15482905	0.027694505	0.00038059654
0.15495955	0.028354206	0.00038359849
0.15509004	0.028608125	0.00038503030
0.15522054	0.028366218	0.00038445383
0.15535103	0.028703385	0.00038540049
0.15548152	0.028282603	0.00038231743
0.15561202	0.028425058	0.00038397854
0.15574251	0.028308721	0.00038388155
0.15587301	0.028610955	0.00038574990
0.15600350	0.028127143	0.00038133339
0.15613399	0.028121409	0.00038039792
0.15626449	0.028375754	0.00038325750
0.15639498	0.028115591	0.00038258439
0.15652548	0.027877598	0.00038062436
0.15665597	0.028005996	0.00038138446
0.15678646	0.027966594	0.00037876330
0.15691696	0.028056259	0.00037885637
0.15704745	0.027995337	0.00038074366
0.15717795	0.028003127	0.00037942026
0.15730844	0.027815010	0.00037964650
0.15743893	0.028163372	0.00037907671
0.15756943	0.027940952	0.00037817360
0.15769992	0.027684475	0.00037639431
0.15783042	0.028096333	0.00037976274
0.15796091	0.027522685	0.00037457526
0.15809140	0.028253502	0.00038082679
0.15822190	0.028192290	0.00037757043
0.15835239	0.027540757	0.00037561549
0.15848289	0.028013927	0.00037864261
0.15861338	0.027985250	0.00037869927
0.15874387	0.027783873	0.00037705010
0.15887437	0.028520261	0.00037913205
0.15900486	0.028296655	0.00037842879
0.15913536	0.028465825	0.00038110270
0.15926585	0.028308160	0.00037784230
0.15939634	0.028171906	0.00037907606
0.15952684	0.027914067	0.00037773054
0.15965733	0.028279740	0.00037719248
0.15978783	0.027208560	0.00037253394
0.15991832	0.028135596	0.00037688853
0.16004881	0.028532599	0.00038092024
0.16017931	0.027498239	0.00037336704
0.16030980	0.027429643	0.00037171541
0.16044030	0.028278721	0.00037852545
0.16057079	0.028148532	0.00037666140
0.16070128	0.027622208	0.00037455400
0.16083178	0.027725788	0.00037728454
0.16096227	0.027848301	0.00037355353
0.16109277	0.028767843	0.00038103516
0.16122326	0.027524278	0.00037305741
0.16135375	0.027791161	0.00037426319
0.16148425	0.027857498	0.00037636279
0.16161474	0.028055438	0.00037607681
0.16174524	0.027669075	0.00037277385
0.16187573	0.027461559	0.00037365900
0.16200622	0.027815835	0.00037210588
0.16213672	0.027233740	0.00037090884
0.16226721	0.027771135	0.00037194848
0.16239771	0.028522134	0.00037683816
0.16252820	0.027288534	0.00037039752
0.16265869	0.028130139	0.00037344073
0.16278919	0.028296037	0.00037671368
0.16291968	0.028129779	0.00037585167
0.16305018	0.028072931	0.00037368545
0.16318067	0.028352625	0.00037473808
0.16331116	0.027714999	0.00037154874
0.16344166	0.027593839	0.00037089088
0.16357215	0.028062210	0.00037538092
0.16370264	0.028080444	0.00037214960
0.16383314	0.026967927	0.00036755748
0.16396363	0.027631234	0.00037120718
0.16409413	0.027252461	0.00036759234
0.16422462	0.027933334	0.00037277815
0.16435511	0.028258740	0.00037265342
0.16448561	0.027881617	0.00037285138
0.16461610	0.028657926	0.00037773219
0.16474660	0.027787266	0.00036954705
0.16487709	0.028177061	0.00037409221
0.16500758	0.028022823	0.00037147236
0.16513808	0.027962903	0.00037323891
0.16526857	0.027570112	0.00037036917
0.16539907	0.027805009	0.00036906056
0.16552956	0.027795250	0.00037058206
0.16566005	0.027213662	0.00036858160
0.16579055	0.027160519	0.00036549310
0.16592104	0.027741379	0.00037090073
0.16605154	0.027803681	0.00036823596
0.16618203	0.027277295	0.00036707398
0.16631252	0.028492540	0.00037592363
0.16644302	0.028270263	0.00037129953
0.16657351	0.028131805	0.00037097059
0.16670401	0.027952728	0.00037234224
0.16683450	0.027861058	0.00036877827
0.16696499	0.027995433	0.00037071694
0.16709549	0.028267735	0.00037155242
0.16722598	0.027640581	0.00037093385
0.16735648	0.027842124	0.00037067874
0.16748697	0.027974254	0.00036938152
0.16761746	0.027784157	0.00036980882
0.16774796	0.028041056	0.00037042055
0.16787845	0.027733502	0.00036815861
0.16800895	0.028210118	0.00037027685
0.16813944	0.027810032	0.00036720442
0.16826993	0.028149050	0.00037003884
0.16840043	0.028219947	0.00037015310
0.16853092	0.028082644	0.00036811484
0.16866142	0.027955335	0.00037013213
0.16879191	0.026789426	0.00036380857
0.16892240	0.028343907	0.00036801705
0.16905290	0.028335613	0.00037008709
0.16918339	0.028572746	0.00037093415
0.16931389	0.027628412	0.00036661847
0.16944438	0.027730764	0.00036716221
0.16957487	0.028174073	0.00036620127
0.16970537	0.027767129	0.00036749229
0.16983586	0.027893447	0.00036565445
0.16996636	0.028159923	0.00036841912
0.17009685	0.028323905	0.00037030952
0.17022734	0.027964886	0.00036597453
0.17035784	0.027814959	0.00036608817
0.17048833	0.027323440	0.00036254699
0.17061883	0.027931378	0.00036760801
0.17074932	0.027902501	0.00036687422
0.17087981	0.027825559	0.00036620078
0.17101031	0.027568305	0.00036250299
0.17114080	0.027848513	0.00036654115
0.17127130	0.027885239	0.00036413730
0.17140179	0.027261686	0.00036389074
0.17153228	0.027965726	0.00036604891
0.17166278	0.027773645	0.00036535869
0.17179327	0.027798244	0.00036580444
0.17192377	0.028138663	0.00036652440
0.17205426	0.027960838	0.00036636501
0.17218475	0.027664186	0.00036501189
0.17231525	0.028774281	0.00036929617
0.17244574	0.028065998	0.00036512231
0.17257623	0.027889908	0.00036413350
0.17270673	0.028444917	0.00036872721
0.17283722	0.026967349	0.00036304407
0.17296772	0.027467928	0.00036303511
0.17309821	0.027661894	0.00036412304
0.17322870	0.027205531	0.00035827298
0.17335920	0.028095433	0.00036502099
0.17348969	0.027444004	0.00036254102
0.17362019	0.028238070	0.00036667375
0.17375068	0.027822643	0.00036352562
0.17388117	0.028395494	0.00036675595
0.17401167	0.028394944	0.00036535863
0.17414216	0.028251213	0.00036600725
0.17427266	0.028346658	0.00036578361
0.17440315	0.027777063	0.00036327433
0.17453364	0.027909169	0.00036287644
0.17466414	0.027625104	0.00035983570
0.17479463	0.028178385	0.00036597492
0.17492513	0.027825802	0.00036374052
0.17505562	0.027219542	0.00035734554
0.17518611	0.027850375	0.00036352152
0.17531661	0.028081654	0.00036205194
0.17544710	0.027548486	0.00035870068
0.17557760	0.028181737	0.00036564691
0.17570809	0.027393115	0.00035788091
0.17583858	0.027754579	0.00036286940
0.17596908	0.028169637	0.00036299466
0.17609957	0.027812198	0.00036046295
0.17623007	0.027761268	0.00036225446
0.17636056	0.027583388	0.00035978661
0.17649105	0.027848106	0.00036166535
0.17662155	0.027692998	0.00036110632
0.17675204	0.027441225	0.00035593984
0.17688254	0.028463731	0.00036687732
0.17701303	0.028232477	0.00036189043
0.17714352	0.028584635	0.00036534376
0.17727402	0.027845811	0.00036127225
0.17740451	0.027662469	0.00036004202
0.17753501	0.028062633	0.00036152566
0.17766550	0.028246182	0.00036381615
0.17779599	0.028096901	0.00036071353
0.17792649	0.027552891	0.00036105424
0.17805698	0.027513415	0.00035812344
0.17818748	0.027871856	0.00036040482
0.17831797	0.028190051	0.00036378242
0.17844846	0.027647219	0.00035789828
0.17857896	0.027769817	0.00036092719
0.17870945	0.027844237	0.00035919447
0.17883995	0.027975241	0.00035858579
0.17897044	0.027757734	0.00035882893
0.17910093	0.027952092	0.00035825957
0.17923143	0.027828052	0.00035901574
0.17936192	0.027360311	0.00035702654
0.17949242	0.028012407	0.00035866145
0.17962291	0.027967083	0.00035899984
0.17975340	0.027578048	0.00035717876
0.17988390	0.027366498	0.00035483542
0.18001439	0.027848708	0.00035860097
0.18014489	0.027895553	0.00035817675
0.18027538	0.027226705	0.00035370186
0.18040587	0.028608052	0.00036314346
0.18053637	0.027715583	0.00035584537
0.18066686	0.028007460	0.00036037287
0.18079736	0.027883186	0.00035764231
0.18092785	0.027800313	0.00035781176
0.18105834	0.028541616	0.00036096777
0.18118884	0.027267445	0.00035300327
0.18131933	0.027348366	0.00035534865
0.18144982	0.027508545	0.00035563154
0.18158032	0.027977082	0.00036186573
0.18171081	0.028070063	0.00036679753
0.18184131	0.028071856	0.00036869158
0.18197180	0.027996837	0.00037112788
0.18210229	0.027735415	0.00037371236
0.18223279	0.027882999	0.00037315949
0.18236328	0.027648489	0.00037562218
0.18249378	0.027838696	0.00037598881
0.18262427	0.027954580	0.00037871827
0.18275476	0.027674180	0.00037927796
0.18288526	0.027807175	0.00038081109
0.18301575	0.028085519	0.00038324455
0.18314625	0.028480127	0.00038692636
0.18327674	0.027649782	0.00038075825
0.18340723	0.028228597	0.00038934964
0.18353773	0.028163189	0.00038675390
0.18366822	0.027928033	0.00038949687
0.18379872	0.028167363	0.00039114127
0.18392921	0.027417239	0.00038536493
0.18405970	0.028140357	0.00039254722
0.18419020	0.028360344	0.00039554938
0.18432069	0.028243555	0.00039319468
0.18445119	0.028698566	0.00039881781
0.18458168	0.027783518	0.00039120051
0.18471217	0.028275657	0.00039702586
0.18484267	0.027864488	0.00039715434
0.18497316	0.027404883	0.00039205146
0.18510366	0.027129725	0.00039304696
0.18523415	0.027828758	0.00039636774
0.18536464	0.028316538	0.00040061672
0.18549514	0.028250042	0.00040225830
0.18562563	0.027468535	0.00039625258
0.18575613	0.028521793	0.00040437574
0.18588662	0.028035792	0.00040470587
0.18601711	0.027847649	0.00039908688
0.18614761	0.029344378	0.00041305743
0.18627810	0.028306264	0.00040629620
0.18640860	0.027602074	0.00040366516
0.18653909	0.027565538	0.00039611323
0.18666958	0.027939377	0.00039340841
0.18680008	0.027688389	0.00038800228
0.18693057	0.027858767	0.00039082269
0.18706107	0.027818794	0.00038608256
0.18719156	0.027964722	0.00038879996
0.18732205	0.027509750	0.00038114723
0.18745255	0.028126420	0.00038415363
0.18758304	0.028335692	0.00038542987
0.18771354	0.028586348	0.00038332794
0.18784403	0.027464586	0.00037730868
0.18797452	0.027906700	0.00037934699
0.18810502	0.027778539	0.00037480957
0.18823551	0.027923656	0.00037678011
0.18836601	0.027731093	0.00037490109
0.18849650	0.027789731	0.00037400543
0.18862699	0.027454515	0.00037269594
0.18875749	0.027456132	0.00036849616
0.18888798	0.027558429	0.00037059891
0.18901848	0.027513464	0.00036883684
0.18914897	0.027502164	0.00036886650
0.18927946	0.028238023	0.00037329663
0.18940996	0.028236780	0.00037116147
0.18954045	0.028216826	0.00036906176
0.18967095	0.027531830	0.00036722407
0.18980144	0.028116936	0.00036822148
0.18993193	0.028335698	0.00037083977
0.19006243	0.027652657	0.00036358288
0.19019292	0.028253918	0.00036745052
0.19032342	0.027802203	0.00036299495
0.19045391	0.028155976	0.00036463932
0.19058440	0.027807106	0.00036414197
0.19071490	0.028591806	0.00036723380
0.19084539	0.028141760	0.00036268261
0.19097588	0.027743651	0.00036139827
0.19110638	0.028091485	0.00036073132
0.19123687	0.027781338	0.00036033318
0.19136737	0.027965611	0.00036301731
0.19149786	0.028097265	0.00036047000
0.19162835	0.028048413	0.00036093536
0.19175885	0.028182987	0.00035885483
0.19188934	0.028496416	0.00036193825
0.19201984	0.028511836	0.00036218630
0.19215033	0.028494677	0.00036129435
0.19228082	0.028490369	0.00036098808
0.19241132	0.028479556	0.00035999316
0.19254181	0.028598825	0.00036012726
0.19267231	0.028692720	0.00036325460
0.19280280	0.027706178	0.00035464428
0.19293329	0.027683778	0.00035618082
0.19306379	0.028588049	0.00036087518
0.19319428	0.028555337	0.00035864001
0.19332478	0.028601252	0.00035930840
0.19345527	0.028346026	0.00035872350
0.19358576	0.028528906	0.00035919257
0.19371626	0.028422860	0.00035947086
0.19384675	0.028330396	0.00035580013
0.19397725	0.028658943	0.00036159922
0.19410774	0.027809815	0.00035620965
0.19423823	0.027860762	0.00035328973
0.19436873	0.028297934	0.00035821406
0.19449922	0.027818581	0.00035328787
0.19462972	0.027884075	0.00035540276
0.19476021	0.028575512	0.00035939354
0.19489070	0.027899757	0.00035389748
0.19502120	0.027728651	0.00035442908
0.19515169	0.028058170	0.00035572378
0.19528219	0.027188051	0.00034850487
0.19541268	0.027797374	0.00035485711
0.19554317	0.028138991	0.00035447557
0.19567367	0.028736881	0.00035940331
0.19580416	0.028190015	0.00035638316
0.19593466	0.028379911	0.00035398576
0.19606515	0.028067997	0.00035492413
0.19619564	0.027730168	0.00035209165
0.19632614	0.028098608	0.00035329368
0.19645663	0.027456633	0.00035126950
0.19658713	0.027714152	0.00035052875
0.19671762	0.027672001	0.00035145680
0.19684811	0.028298382	0.00035488023
0.19697861	0.027836373	0.00035060242
0.19710910	0.027837860	0.00035323481
0.19723960	0.028253118	0.00035368997
0.19737009	0.028012518	0.00035159759
0.19750058	0.028061109	0.00035282051
0.19763108	0.027391477	0.00034730961
0.19776157	0.027695070	0.00035183289
0.19789207	0.027482785	0.00034919578
0.19802256	0.028113381	0.00035057787
0.19815305	0.028216006	0.00035351614
0.19828355	0.028285332	0.00035274619
0.19841404	0.027829816	0.00035111353
0.19854454	0.027857976	0.00035137414
0.19867503	0.028384685	0.00035203614
0.19880552	0.028406211	0.00035430365
0.19893602	0.027978115	0.00035002888
0.19906651	0.027923585	0.00035002906
0.19919701	0.028062567	0.00035194215
0.19932750	0.028467390	0.00035278773
0.19945799	0.028261678	0.00035233248
0.19958849	0.028242513	0.00035185033
0.19971898	0.028104190	0.00034925737
0.19984947	0.028322642	0.00035279049
0.19997997	0.027936615	0.00035146547
0.20011046	0.027906644	0.00035035747
0.20024096	0.028294772	0.00035164710
0.20037145	0.027941227	0.00034787444
0.20050194	0.028133554	0.00035102203
0.20063244	0.027713960	0.00034802150
0.20076293	0.028772686	0.00035403026
0.20089343	0.028217280	0.00035211789
0.20102392	0.028150026	0.00034887038
0.20115441	0.027943858	0.00034833051
0.20128491	0.028756105	0.00035444628
0.20141540	0.028351323	0.00034995269
0.20154590	0.028277520	0.00035070970
0.20167639	0.027447250	0.00034454242
0.20180688	0.028044344	0.00034769077
0.20193738	0.028473758	0.00035167059
0.20206787	0.028261072	0.00035010327
0.20219837	0.027959593	0.00034716195
0.20232886	0.027901082	0.00034765172
0.20245935	0.027974896	0.00034682082
0.20258985	0.028182427	0.00034817049
0.20272034	0.028015470	0.00034734402
0.20285084	0.027879567	0.00034689366
0.20298133	0.028216525	0.00034846364
0.20311182	0.028217073	0.00034764874
0.20324232	0.027744356	0.00034593505
0.20337281	0.028159253	0.00034780450
0.20350331	0.027999065	0.00034578815
0.20363380	0.028085574	0.00034764356
0.20376429	0.027751387	0.00034348399
0.20389479	0.027915485	0.00034670183
0.20402528	0.027885397	0.00034542147
0.20415578	0.028207553	0.00034635683
0.20428627	0.028356155	0.00034834716
0.20441676	0.027885997	0.00034409856
0.20454726	0.028221639	0.00034516184
0.20467775	0.027614180	0.00034481057
0.20480825	0.028295682	0.00034552265
0.20493874	0.027786558	0.00034503001
0.20506923	0.028128088	0.00034626055
0.20519973	0.028298614	0.00034524094
0.20533022	0.027538394	0.00034287559
0.20546072	0.028415874	0.00034733578
0.20559121	0.028432489	0.00034776727
0.20572170	0.028031433	0.00034448791
0.20585220	0.027977127	0.00034271064
0.20598269	0.027734155	0.00034375835
0.20611319	0.027755898	0.00034280284
0.20624368	0.028380837	0.00034528904
0.20637417	0.027897275	0.00034447398
0.20650467	0.028006247	0.00034319202
0.20663516	0.027830184	0.00034287189
0.20676566	0.027674037	0.00034317668
0.20689615	0.027971611	0.00034236543
0.20702664	0.027458221	0.00034043971
0.20715714	0.028098059	0.00034326547
0.20728763	0.027638672	0.00034085361
0.20741813	0.028181381	0.00034534296
0.20754862	0.027492280	0.00033972525
0.20767911	0.028679199	0.00034742644
0.20780961	0.027675688	0.00034114726
0.20794010	0.028474614	0.00034496007
0.20807060	0.027744085	0.00034146273
0.20820109	0.028158389	0.00034291831
0.20833158	0.027553951	0.00034103166
0.20846208	0.028142234	0.00034485269
0.20859257	0.027873843	0.00034029961
0.20872306	0.027480786	0.00034045206
0.20885356	0.027604273	0.00033997177
0.20898405	0.027932407	0.00034218113
0.20911455	0.028781177	0.00034737461
0.20924504	0.028450729	0.00034448351
0.20937553	0.028136848	0.00034235285
0.20950603	0.027673751	0.00034135198
0.20963652	0.028005465	0.00034015050
0.20976702	0.027616656	0.00034060285
0.20989751	0.028101134	0.00034197206
0.21002800	0.028115113	0.00034197454
0.21015850	0.027846655	0.00034151306
0.21028899	0.028180581	0.00034061458
0.21041949	0.028060604	0.00034335526
0.21054998	0.028723821	0.00034588795
0.21068047	0.028484486	0.00034352269
0.21081097	0.028029409	0.00034216213
0.21094146	0.027335224	0.00033754924
0.21107196	0.027555202	0.00033976580
0.21120245	0.028625125	0.00034424949
0.21133294	0.027878702	0.00033946363
0.21146344	0.027800165	0.00033933213
0.21159393	0.028341900	0.00034188993
0.21172443	0.027669410	0.00033890601
0.21185492	0.027803842	0.00033952854
0.21198541	0.028102443	0.00034045058
0.21211591	0.027808906	0.00033911632
0.21224640	0.027560587	0.00033915011
0.21237690	0.027908800	0.00033776436
0.21250739	0.028461451	0.00034283388
0.21263788	0.027803273	0.00033837959
0.21276838	0.028051932	0.00034074470
0.21289887	0.027923341	0.00033915607
0.21302937	0.028075628	0.00033789337
0.21315986	0.027870953	0.00033935737
0.21329035	0.027387381	0.00033627974
0.21342085	0.027391300	0.00033620733
0.21355134	0.027611093	0.00033681900
0.21368184	0.028027666	0.00033846839
0.21381233	0.027377037	0.00033487155
0.21394282	0.027979098	0.00033954918
0.21407332	0.027905859	0.00033719930
0.21420381	0.028187440	0.00034073796
0.21433431	0.027965849	0.00033764347
0.21446480	0.028494272	0.00033967076
0.21459529	0.028171864	0.00034007965
0.21472579	0.027883270	0.00033697809
0.21485628	0.027801911	0.00033855468
0.21498678	0.027800748	0.00033726729
0.21511727	0.028351035	0.00033794408
0.21524776	0.027910914	0.00033830579
0.21537826	0.027704748	0.00033603226
0.21550875	0.028025823	0.00033803650
0.21563925	0.027268052	0.00033496103
0.21576974	0.027746455	0.00033589582
0.21590023	0.027661018	0.00033454084
0.21603073	0.028158390	0.00033871959
0.21616122	0.028402968	0.00033903554
0.21629172	0.027910548	0.00033689678
0.21642221	0.028234525	0.00033803834
0.21655270	0.027960626	0.00033655602
0.21668320	0.028327240	0.00033960619
0.21681369	0.027511967	0.00033252520
0.21694419	0.027222634	0.00033361572
0.21707468	0.027697354	0.00033568901
0.21720517	0.027750591	0.00033481890
0.21733567	0.028291451	0.00033802534
0.21746616	0.028054434	0.00033596802
0.21759665	0.027780865	0.00033599082
0.21772715	0.027534558	0.00033516893
0.21785764	0.027878687	0.00033403323
0.21798814	0.028383268	0.00033843609
0.21811863	0.028642427	0.00033820920
0.21824912	0.027801753	0.00033552837
0.21837962	0.027924050	0.00033589552
0.21851011	0.027973416	0.00033413812
0.21864061	0.027768487	0.00033427817
0.21877110	0.027373226	0.00033160734
0.21890159	0.028325329	0.00033603023
0.21903209	0.028652612	0.00033869922
0.21916258	0.027827189	0.00033298286
0.21929308	0.027919852	0.00033502438
0.21942357	0.027962236	0.00033462351
0.21955406	0.027778342	0.00033206207
0.21968456	0.027887948	0.00033491721
0.21981505	0.028163162	0.00033513973
0.21994555	0.027727741	0.00033296709
0.22007604	0.028052464	0.00033526050
0.22020653	0.027406027	0.00033051053
0.22033703	0.028462105	0.00033610675
0.22046752	0.028575507	0.00033874380
0.22059802	0.028139070	0.00033297466
0.22072851	0.028094603	0.00033471642
0.22085900	0.027840340	0.00033229457
0.22098950	0.027733424	0.00033127257
0.22111999	0.027874981	0.00033321923
0.22125049	0.027551923	0.00033038809
0.22138098	0.027808838	0.00033245786
0.22151147	0.027887185	0.00033271758
0.22164197	0.027014905	0.00032756215
0.22177246	0.027766626	0.00033252371
0.22190296	0.027708893	0.00033127439
0.22203345	0.027772227	0.00033259235
0.22216394	0.027296744	0.00033059206
0.22229444	0.027141743	0.00032638796
0.22242493	0.027683353	0.00033136654
0.22255543	0.028407119	0.00033450564
0.22268592	0.027657021	0.00033119206
0.22281641	0.027767129	0.00033183332
0.22294691	0.027597534	0.00032964955
0.22307740	0.028674157	0.00033575150
0.22320790	0.027613234	0.00033114929
0.22333839	0.027972319	0.00033181740
0.22346888	0.028070554	0.00033330621
0.22359938	0.027735527	0.00033079013
0.22372987	0.027493887	0.00032917094
0.22386037	0.027742971	0.00033170549
0.22399086	0.027702042	0.00032927981
0.22412135	0.027961663	0.00033168797
0.22425185	0.027326411	0.00032827882
0.22438234	0.027780382	0.00032974226
0.22451284	0.027505706	0.00032904036
0.22464333	0.027765965	0.00032928019
0.22477382	0.027860951	0.00033121257
0.22490432	0.027996116	0.00033131047
0.22503481	0.027870744	0.00032856505
0.22516531	0.027517916	0.00032880818
0.22529580	0.028015698	0.00033056814
0.22542629	0.027997536	0.00033134751
0.22555679	0.027376930	0.00032790998
0.22568728	0.028052252	0.00032988518
0.22581778	0.027930054	0.00033030942
0.22594827	0.027388703	0.00032800771
0.22607876	0.027008690	0.00032461165
0.22620926	0.027658649	0.00032888030
0.22633975	0.027594885	0.00032762682
0.22647025	0.028211630	0.00033122012
0.22660074	0.028076126	0.00033047077
0.22673123	0.027959057	0.00032969903
0.22686173	0.027956988	0.00033019691
0.22699222	0.027781509	0.00032827091
0.22712271	0.027851734	0.00032868056
0.22725321	0.028330853	0.00033138883
0.22738370	0.027772563	0.00032906866
0.22751420	0.028376258	0.00033162017
0.22764469	0.027689702	0.00032938235
0.22777518	0.027139829	0.00032381861
0.22790568	0.027657380	0.00032705611
0.22803617	0.027364977	0.00032557995
0.22816667	0.027477852	0.00032586342
0.22829716	0.027623788	0.00032817468
0.22842765	0.027585679	0.00032607948
0.22855815	0.027491432	0.00032605768
0.22868864	0.027854691	0.00032826804
0.22881914	0.027636962	0.00032570047
0.22894963	0.028046417	0.00033057816
0.22908012	0.027907236	0.00032773194
0.22921062	0.027763379	0.00032699103
0.22934111	0.027866540	0.00032845447
0.22947161	0.027902963	0.00032747585
0.22960210	0.027862846	0.00032788220
0.22973259	0.027207124	0.00032366228
0.22986309	0.028436287	0.00032971817
0.22999358	0.027392869	0.00032550981
0.23012408	0.027533627	0.00032444747
0.23025457	0.027885904	0.00032703996
0.23038506	0.027303447	0.00032483946
0.23051556	0.027572116	0.00032424042
0.23064605	0.027104986	0.00032276211
0.23077655	0.027592611	0.00032958007
0.23090704	0.028092426	0.00033672282
0.23103753	0.027783205	0.00033708636
0.23116803	0.028310713	0.00033977744
0.23129852	0.027942446	0.00034049705
0.23142902	0.027792614	0.00034158144
0.23155951	0.027991990	0.00034323988
0.23169000	0.027119821	0.00034033952
0.23182050	0.027990597	0.00034607813
0.23195099	0.028144550	0.00034839692
0.23208149	0.027198635	0.00034430227
0.23221198	0.027720543	0.00034600901
0.23234247	0.027941977	0.00035017199
0.23247297	0.027455527	0.00034841745
0.23260346	0.027778311	0.00035034331
0.23273396	0.027508350	0.00035145767
0.23286445	0.027565778	0.00035034864
0.23299494	0.027928126	0.00035461267
0.23312544	0.027812823	0.00035587851
0.23325593	0.028169215	0.00035667729
0.23338643	0.027623984	0.00035460480
0.23351692	0.027863874	0.00035446135
0.23364741	0.027849769	0.00035273865
0.23377791	0.027887964	0.00035594417
0.23390840	0.027404986	0.00035055385
0.23403890	0.027647277	0.00035362682
0.23416939	0.027595730	0.00035333796
0.23429988	0.027937811	0.00035556641
0.23443038	0.028047743	0.00035742231
0.23456087	0.028098933	0.00035648123
0.23469137	0.027540049	0.00035447815
0.23482186	0.028001993	0.00035757418
0.23495235	0.027835701	0.00035638546
0.23508285	0.027383618	0.00035420846
0.23521334	0.027324829	0.00035298104
0.23534384	0.027764735	0.00035686859
0.23547433	0.028356357	0.00036129465
0.23560482	0.027288512	0.00035344079
0.23573532	0.027739435	0.00035756722
0.23586581	0.027667673	0.00035671133
0.23599630	0.027456064	0.00035554520
0.23612680	0.027465050	0.00035651021
0.23625729	0.027398587	0.00035486203
0.23638779	0.027825173	0.00035948495
0.23651828	0.027502047	0.00035749049
0.23664877	0.027590062	0.00035721607
0.23677927	0.028068577	0.00036040385
0.23690976	0.028088180	0.00036027740
0.23704026	0.027852578	0.00036019755
0.23717075	0.026734767	0.00035329897
0.23730124	0.027351956	0.00035592819
0.23743174	0.027935526	0.00036186249
0.23756223	0.028339619	0.00036417291
0.23769273	0.028275717	0.00036286943
0.23782322	0.027674147	0.00036029758
0.23795371	0.027388273	0.00035808197
0.23808421	0.027401640	0.00035867171
0.23821470	0.027963068	0.00036233454
0.23834520	0.027848237	0.00036089182
0.23847569	0.028160638	0.00036448204
0.23860618	0.027430802	0.00035961515
0.23873668	0.028121995	0.00036502975
0.23886717	0.027912340	0.00036469618
0.23899767	0.027697563	0.00035981947
0.23912816	0.027860593	0.00036342275
0.23925865	0.027463823	0.00036090048
0.23938915	0.027319635	0.00035896364
0.23951964	0.028059998	0.00036469870
0.23965014	0.027837166	0.00036313179
0.23978063	0.027323525	0.00035998713
0.23991112	0.027524214	0.00036261421
0.24004162	0.027885110	0.00036242699
0.24017211	0.028031058	0.00036603870
0.24030261	0.027890915	0.00036390160
0.24043310	0.027766973	0.00036212675
0.24056359	0.028059255	0.00036649752
0.24069409	0.027682743	0.00036065887
0.24082458	0.027742964	0.00036535929
0.24095508	0.028220326	0.00036807243
0.24108557	0.027042079	0.00035812258
0.24121606	0.027304125	0.00036281757
0.24134656	0.027301983	0.00036238501
0.24147705	0.027244994	0.00036084523
0.24160755	0.027355146	0.00036334900
0.24173804	0.027253890	0.00036080905
0.24186853	0.027937118	0.00036712409
0.24199903	0.028170771	0.00036865713
0.24212952	0.027648845	0.00036268825
0.24226002	0.027716810	0.00036587796
0.24239051	0.028381614	0.00036897884
0.24252100	0.027673379	0.00036472118
0.24265150	0.027908351	0.00036784719
0.24278199	0.027340408	0.00036185705
0.24291249	0.027298918	0.00036381429
0.24304298	0.027341346	0.00036415246
0.24317347	0.027406908	0.00036427739
0.24330397	0.028222631	0.00036899945
0.24343446	0.027902890	0.00036732253
0.24356496	0.027492011	0.00036541086
0.24369545	0.027967470	0.00036934756
0.24382594	0.027979466	0.00036688832
0.24395644	0.027930912	0.00036899723
0.24408693	0.027470772	0.00036516554
0.24421743	0.027910557	0.00036789171
0.24434792	0.027921097	0.00037180816
0.24447841	0.028180553	0.00036859449
0.24460891	0.027337393	0.00036558769
0.24473940	0.027909538	0.00036934720
0.24486989	0.027844585	0.00036675909
0.24500039	0.027675251	0.00036822225
0.24513088	0.027529256	0.00036556951
0.24526138	0.027468531	0.00036779910
0.24539187	0.027575402	0.00036764877
0.24552236	0.027618679	0.00036683104
0.24565286	0.028278119	0.00037111341
0.24578335	0.028176231	0.00037082260
0.24591385	0.027537678	0.00036698521
0.24604434	0.027818388	0.00037084258
0.24617483	0.027807374	0.00036874581
0.24630533	0.026912156	0.00036360400
0.24643582	0.027944912	0.00037141406
0.24656632	0.027773194	0.00036768366
0.24669681	0.026886769	0.00036502238
0.24682730	0.027502188	0.00036696131
0.24695780	0.027700485	0.00036872556
0.24708829	0.027658530	0.00036863461
0.24721879	0.027760594	0.00036820658
0.24734928	0.028146097	0.00037314876
0.24747977	0.027847704	0.00037097442
0.24761027	0.027194216	0.00036581349
0.24774076	0.027525767	0.00036863867
0.24787126	0.027637463	0.00036956031
0.24800175	0.027509992	0.00036919036
0.24813224	0.027380278	0.00036976504
0.24826274	0.027125928	0.00036562674
0.24839323	0.027537213	0.00037043064
0.24852373	0.028042735	0.00037155518
0.24865422	0.028428707	0.00037377917
0.24878471	0.027534984	0.00037124164
0.24891521	0.026983181	0.00036466590
0.24904570	0.027569579	0.00037152581
0.24917620	0.027060396	0.00036833310
0.24930669	0.028122477	0.00037264847
0.24943718	0.027865665	0.00037296311
0.24956768	0.027708991	0.00037043723
0.24969817	0.028070893	0.00037291257
0.24982867	0.027490102	0.00037108821
0.24995916	0.026759053	0.00036646545
0.25008965	0.027843967	0.00037256340
0.25022015	0.026994859	0.00036759006
0.25035064	0.027644878	0.00037050476
0.25048114	0.027920875	0.00037424776
0.25061163	0.027594755	0.00036890171
0.25074212	0.027771325	0.00037259282
0.25087262	0.027630305	0.00037413208
0.25100311	0.027545582	0.00036893420
0.25113361	0.027192513	0.00036995708
0.25126410	0.026692387	0.00036540579
0.25139459	0.027319438	0.00037063535
0.25152509	0.027794385	0.00037515124
0.25165558	0.028360343	0.00037443372
0.25178608	0.028112315	0.00037612464
0.25191657	0.027536749	0.00037220346
0.25204706	0.027564882	0.00037014243
0.25217756	0.028108573	0.00037687108
0.25230805	0.028156159	0.00037416242
0.25243855	0.027780275	0.00037356208
0.25256904	0.027001186	0.00037108994
0.25269953	0.027439507	0.00036915676
0.25283003	0.027441033	0.00037239564
0.25296052	0.027401261	0.00037154035
0.25309102	0.027458684	0.00037319188
0.25322151	0.027240943	0.00037090527
0.25335200	0.027957438	0.00037349563
0.25348250	0.027777849	0.00037421443
0.25361299	0.027780713	0.00037568258
0.25374349	0.028062193	0.00037430299
0.25387398	0.027214136	0.00037216039
0.25400447	0.027640722	0.00037367483
0.25413497	0.027316049	0.00037061171
0.25426546	0.027552415	0.00037421809
0.25439595	0.027868469	0.00037379480
0.25452645	0.028020307	0.00037645574
0.25465694	0.028156356	0.00037678972
0.25478744	0.027610643	0.00037336153
0.25491793	0.027513367	0.00037342167
0.25504842	0.027989446	0.00037465037
0.25517892	0.027212458	0.00037220640
0.25530941	0.027499712	0.00038490485
0.25543991	0.027249562	0.00038383953
0.25557040	0.027938961	0.00039168411
0.25570089	0.027982777	0.00039540871
0.25583139	0.027694492	0.00039490073
0.25596188	0.028076409	0.00040173362
0.25609238	0.028281052	0.00040357373
0.25622287	0.027501669	0.00040066177
0.25635336	0.027746983	0.00040522207
0.25648386	0.028013642	0.00040869516
0.25661435	0.027768761	0.00040871910
0.25674485	0.026690541	0.00040315176
0.25687534	0.027305910	0.00040800264
0.25700583	0.027414411	0.00041166674
0.25713633	0.027788702	0.00041516345
0.25726682	0.026853835	0.00041201732
0.25739732	0.027621455	0.00041835867
0.25752781	0.027423805	0.00041970408
0.25765830	0.027229385	0.00041903725
0.25778880	0.027996416	0.00042414773
0.25791929	0.026892401	0.00041959052
0.25804979	0.027509415	0.00042727059
0.25818028	0.027198979	0.00042557252
0.25831077	0.027290857	0.00042863761
0.25844127	0.027300388	0.00042806064
0.25857176	0.026672067	0.00042581164
0.25870226	0.027048509	0.00043137736
0.25883275	0.027928562	0.00043840072
0.25896324	0.027474282	0.00043759383
0.25909374	0.027345014	0.00043660001
0.25922423	0.027789648	0.00044216341
0.25935473	0.026680126	0.00043507969
0.25948522	0.028061496	0.00044794736
0.25961571	0.027122513	0.00044017980
0.25974621	0.026799445	0.00043849207
0.25987670	0.027688655	0.00044667377
0.26000720	0.026543110	0.00043793132
0.26013769	0.027567556	0.00044749831
0.26026818	0.027284557	0.00044585185
0.26039868	0.027900628	0.00045135537
0.26052917	0.027415632	0.00044958984
0.26065967	0.027625571	0.00044727993
0.26079016	0.026691366	0.00044636255
0.26092065	0.027040625	0.00044879679
0.26105115	0.026976101	0.00044816625
0.26118164	0.027116700	0.00045066194
0.26131214	0.027313021	0.00045147571
0.26144263	0.026431009	0.00044654945
0.26157312	0.026917993	0.00044884615
0.26170362	0.027739972	0.00045910573
0.26183411	0.027785158	0.00045787020
0.26196461	0.027479010	0.00045507651
0.26209510	0.027611197	0.00045858214
0.26222559	0.028056418	0.00046434729
0.26235609	0.027978176	0.00046464950
0.26248658	0.027286153	0.00045975917
0.26261708	0.027285185	0.00045592375
0.26274757	0.027331175	0.00045959765
0.26287806	0.027558897	0.00046186036
0.26300856	0.026673902	0.00045786666
0.26313905	0.027762624	0.00046539332
0.26326954	0.026004589	0.00045089973
0.26340004	0.026871561	0.00046108174
0.26353053	0.026900146	0.00046116985
0.26366103	0.027533400	0.00046545446
0.26379152	0.027672363	0.00046762384
0.26392201	0.026960683	0.00046496148
0.26405251	0.026571976	0.00045911521
0.26418300	0.027028298	0.00046788931
0.26431350	0.027369999	0.00046788185
0.26444399	0.027461971	0.00047283940
0.26457448	0.027369433	0.00046690315
0.26470498	0.027830352	0.00047459111
0.26483547	0.027397555	0.00047309277
0.26496597	0.027687443	0.00047407240
0.26509646	0.028163102	0.00047944739
0.26522695	0.028190677	0.00048228374
0.26535745	0.026707623	0.00046612495
[truncated: 572 more rows]
