# Supplementary material for: Rationally seeded computational protein design of ɑ-helical barrels
Source: Nat Chem Biol. 2024 Jun 20;20(8):991–9. doi: 10.1038/s41589-024-01642-0 (PMC11288890; doi:10.1038/s41589-024-01642-0)
Supplement: Supplementary file 5 — PDB files used for making figure panels h–j. [file 41589_2024_1642_MOESM5_ESM.zip › KIA_RP_RSPD_NatChemBiol_data_Figure3/sc-CC-7-LI_panels_c-g/SAXS_panel_g/LI_SAXS_raw/b21-438120_00362.dat]

0.0045000000	1.0466222	0.0099086892
0.0046304940	0.93617800	0.0091114642
0.0047609879	0.81810109	0.0082937425
0.0048914819	0.75178123	0.0079800810
0.0050219759	0.67480353	0.0071698407
0.0051524699	0.63751389	0.0068998080
0.0052829638	0.59286853	0.0064853466
0.0054134578	0.53402363	0.0059713122
0.0055439518	0.49563029	0.0058569431
0.0056744457	0.45110238	0.0053041511
0.0058049397	0.42168987	0.0050728748
0.0059354337	0.39740773	0.0050483048
0.0060659277	0.36467478	0.0045955647
0.0061964216	0.34052530	0.0045586084
0.0063269156	0.33941364	0.0044563353
0.0064574096	0.30339745	0.0041188126
0.0065879035	0.28717639	0.0040371368
0.0067183975	0.27929476	0.0038579421
0.0068488915	0.26106947	0.0037654686
0.0069793855	0.24481463	0.0036728164
0.0071098794	0.23531377	0.0034608709
0.0072403734	0.22558534	0.0033961989
0.0073708674	0.21191631	0.0032769692
0.0075013613	0.20182007	0.0031423343
0.0076318553	0.19727680	0.0031270475
0.0077623493	0.18659126	0.0029462185
0.0078928433	0.18082603	0.0028944208
0.0080233372	0.17062896	0.0027945687
0.0081538312	0.16458739	0.0027014228
0.0082843252	0.15935710	0.0026633602
0.0084148191	0.14747415	0.0025325148
0.0085453131	0.14579545	0.0024757365
0.0086758071	0.13918413	0.0024144852
0.0088063011	0.13132257	0.0023031959
0.0089367950	0.12820755	0.0022879618
0.0090672890	0.12795881	0.0022694725
0.0091977830	0.12216605	0.0021684382
0.0093282769	0.12014632	0.0021723047
0.0094587709	0.11336074	0.0020472769
0.0095892649	0.10916310	0.0020222324
0.0097197588	0.10611565	0.0019905240
0.0098502528	0.10197589	0.0019261316
0.0099807468	0.097431259	0.0018678158
0.010111241	0.096464475	0.0018585259
0.010241735	0.088374623	0.0017278606
0.010372229	0.089126621	0.0017482531
0.010502723	0.085485196	0.0016971907
0.010633217	0.083691999	0.0016642154
0.010763711	0.083347841	0.0016444182
0.010894205	0.080109185	0.0015783721
0.011024699	0.076884936	0.0015529932
0.011155193	0.075806536	0.0015318354
0.011285687	0.072615747	0.0014730844
0.011416180	0.071454227	0.0014555240
0.011546674	0.066975840	0.0013760534
0.011677168	0.063737424	0.0013322062
0.011807662	0.065429729	0.0013300483
0.011938156	0.061962470	0.0012867030
0.012068650	0.060937731	0.0012748028
0.012199144	0.062068709	0.0012656544
0.012329638	0.059481598	0.0012098839
0.012460132	0.058442398	0.0011961941
0.012590626	0.057745587	0.0011678289
0.012721120	0.054300828	0.0011172879
0.012851614	0.055981541	0.0011134088
0.012982108	0.055790713	0.0010941439
0.013112602	0.053379303	0.0010731741
0.013243096	0.050597353	0.0010298145
0.013373590	0.051309408	0.0010372410
0.013504084	0.050316047	0.0010272804
0.013634578	0.049193955	0.00099773753
0.013765072	0.047592709	0.00098385247
0.013895566	0.049832260	0.00099863937
0.014026060	0.048097053	0.00096347894
0.014156554	0.047816186	0.00097381061
0.014287048	0.045823327	0.00093730783
0.014417542	0.046899636	0.00093873328
0.014548036	0.043705774	0.00091629965
0.014678530	0.044281434	0.00090538366
0.014809024	0.044158954	0.00090726422
0.014939518	0.042639162	0.00088580857
0.015070012	0.044291885	0.00089372315
0.015200506	0.043310338	0.00088774455
0.015331000	0.042328738	0.00086491858
0.015461494	0.041107797	0.00085085998
0.015591988	0.041105427	0.00085246169
0.015722482	0.041308527	0.00084125258
0.015852975	0.041314655	0.00083930951
0.015983469	0.040599442	0.00083235044
0.016113963	0.039389541	0.00080993758
0.016244457	0.040332744	0.00082789879
0.016374951	0.040071734	0.00081204579
0.016505445	0.039384796	0.00080576242
0.016635939	0.038791863	0.00079898186
0.016766433	0.040828786	0.00080395246
0.016896927	0.039069455	0.00079043107
0.017027421	0.038280068	0.00077952869
0.017157915	0.037903762	0.00077266254
0.017288409	0.037566960	0.00076791831
0.017418903	0.038463749	0.00076347740
0.017549397	0.037047171	0.00075695324
0.017679891	0.037700286	0.00076020294
0.017810385	0.035942199	0.00073651122
0.017940879	0.034829503	0.00072694451
0.018071373	0.037695116	0.00074586005
0.018201867	0.035903090	0.00072994366
0.018332361	0.036139234	0.00073037091
0.018462855	0.036430638	0.00072292838
0.018593349	0.036073701	0.00072444087
0.018723843	0.034931493	0.00070939931
0.018854337	0.035861871	0.00070951726
0.018984831	0.035907545	0.00071158859
0.019115325	0.033765022	0.00068708813
0.019245819	0.035882375	0.00070927865
0.019376313	0.035497342	0.00070081106
0.019506807	0.034880880	0.00068731408
0.019637301	0.035451438	0.00069882424
0.019767795	0.034489006	0.00067959944
0.019898289	0.034928137	0.00068532503
0.020028783	0.034884476	0.00068341333
0.020159277	0.035233459	0.00068041019
0.020289771	0.034548753	0.00067694272
0.020420264	0.034908443	0.00067273140
0.020550758	0.035064199	0.00067112746
0.020681252	0.033576806	0.00066400190
0.020811746	0.033940105	0.00065773618
0.020942240	0.034003588	0.00065334473
0.021072734	0.034493938	0.00066425026
0.021203228	0.034028648	0.00064893469
0.021333722	0.033780093	0.00065267389
0.021464216	0.033195878	0.00064375951
0.021594710	0.033144945	0.00063337951
0.021725204	0.033991476	0.00065203371
0.021855698	0.033501335	0.00063256689
0.021986192	0.033289150	0.00063451263
0.022116686	0.033358581	0.00063843235
0.022247180	0.035150055	0.00064240910
0.022377674	0.033595269	0.00063398167
0.022508168	0.033384008	0.00062579932
0.022638662	0.032165033	0.00061080450
0.022769156	0.033306462	0.00062866704
0.022899650	0.033333820	0.00061802328
0.023030144	0.033149137	0.00062159618
0.023160638	0.031506763	0.00060363678
0.023291132	0.032553711	0.00060681576
0.023421626	0.032609054	0.00060985932
0.023552120	0.031107814	0.00059230133
0.023682614	0.032081866	0.00059512217
0.023813108	0.032720339	0.00060945329
0.023943602	0.034020749	0.00061104917
0.024074096	0.032000079	0.00059198188
0.024204590	0.032697976	0.00060128823
0.024335084	0.031842202	0.00058729041
0.024465578	0.032430074	0.00059358427
0.024596072	0.032213604	0.00058597470
0.024726566	0.032386694	0.00058797182
0.024857060	0.031191765	0.00057869498
0.024987553	0.033427721	0.00059073513
0.025118047	0.031714397	0.00058015398
0.025248541	0.031536470	0.00057580814
0.025379035	0.031397241	0.00057029299
0.025509529	0.032411130	0.00058310775
0.025640023	0.032108203	0.00057064763
0.025770517	0.031853667	0.00057246026
0.025901011	0.032203307	0.00057466944
0.026031505	0.031331780	0.00056313508
0.026161999	0.032247423	0.00057085479
0.026292493	0.031675428	0.00056238545
0.026422987	0.032075378	0.00056469892
0.026553481	0.032096216	0.00056586539
0.026683975	0.032187113	0.00056239585
0.026814469	0.032056990	0.00056159809
0.026944963	0.032113459	0.00056095152
0.027075457	0.032094936	0.00055799292
0.027205951	0.031911805	0.00055814990
0.027336445	0.030792724	0.00054378754
0.027466939	0.031850347	0.00055083246
0.027597433	0.031737777	0.00055425791
0.027727927	0.031231680	0.00054235838
0.027858421	0.031640449	0.00055067068
0.027988915	0.031038105	0.00054169343
0.028119409	0.032550242	0.00055008467
0.028249903	0.031843698	0.00054537802
0.028380397	0.031424262	0.00053764569
0.028510891	0.030674568	0.00053459575
0.028641385	0.031083977	0.00053846082
0.028771879	0.032433117	0.00054134162
0.028902373	0.031372574	0.00053609805
0.029032867	0.031528030	0.00053439519
0.029163361	0.032380577	0.00053835173
0.029293855	0.031097356	0.00053301773
0.029424349	0.031023049	0.00052417301
0.029554842	0.031778034	0.00053274164
0.029685336	0.031883941	0.00053143295
0.029815830	0.031281817	0.00052273700
0.029946324	0.030766073	0.00052028309
0.030076818	0.032005331	0.00052966481
0.030207312	0.030929442	0.00051580147
0.030337806	0.032212820	0.00052856455
0.030468300	0.031551599	0.00052040717
0.030598794	0.031148606	0.00051809951
0.030729288	0.031228432	0.00051924623
0.030859782	0.031572589	0.00051752382
0.030990276	0.030912491	0.00051278998
0.031120770	0.030547729	0.00050588568
0.031251264	0.030851160	0.00050725547
0.031381758	0.031878940	0.00051843621
0.031512252	0.030773315	0.00050511533
0.031642746	0.031191378	0.00051055926
0.031773240	0.030878546	0.00050551267
0.031903734	0.030142472	0.00049663236
0.032034228	0.030508427	0.00050081792
0.032164722	0.030964426	0.00050340909
0.032295216	0.030715097	0.00050015835
0.032425710	0.030831006	0.00050191590
0.032556204	0.029924575	0.00048983192
0.032686698	0.030995806	0.00049903233
0.032817192	0.030999727	0.00049782147
0.032947686	0.031070651	0.00049625376
0.033078180	0.030672530	0.00049525470
0.033208674	0.030295578	0.00048876336
0.033339168	0.030073164	0.00048659229
0.033469662	0.030526209	0.00049059988
0.033600156	0.031117337	0.00049103901
0.033730650	0.030861260	0.00049353339
0.033861144	0.030862451	0.00048905289
0.033991637	0.030411307	0.00048095585
0.034122131	0.030232086	0.00048543454
0.034252625	0.030646174	0.00048914840
0.034383119	0.030233712	0.00049208863
0.034513613	0.030144761	0.00049179035
0.034644107	0.030528390	0.00049218622
0.034774601	0.029768692	0.00049846929
0.034905095	0.030505080	0.00050542761
0.035035589	0.030677412	0.00050836679
0.035166083	0.030001095	0.00051113271
0.035296577	0.030023879	0.00050973793
0.035427071	0.030232876	0.00051607303
0.035557565	0.031078363	0.00052024250
0.035688059	0.030502426	0.00051507278
0.035818553	0.029536163	0.00051527577
0.035949047	0.030333366	0.00051703941
0.036079541	0.031082260	0.00052391074
0.036210035	0.030955048	0.00052208719
0.036340529	0.030304713	0.00051757605
0.036471023	0.030452244	0.00052477078
0.036601517	0.030034316	0.00051874768
0.036732011	0.030767215	0.00052448227
0.036862505	0.030114213	0.00052261099
0.036992999	0.030073611	0.00052121264
0.037123493	0.031255964	0.00053174137
0.037253987	0.030327182	0.00052863099
0.037384481	0.029058091	0.00051173074
0.037514975	0.028941942	0.00051919428
0.037645469	0.030087876	0.00052607510
0.037775963	0.030607077	0.00052730573
0.037906457	0.030112191	0.00053058016
0.038036951	0.029551657	0.00052450530
0.038167445	0.029715541	0.00052684246
0.038297939	0.030840839	0.00053645733
0.038428433	0.030179659	0.00052878110
0.038558926	0.030799095	0.00053760967
0.038689420	0.030952543	0.00053892283
0.038819914	0.031088631	0.00053837077
0.038950408	0.031176814	0.00054386003
0.039080902	0.029465001	0.00052177346
0.039211396	0.029338784	0.00052130603
0.039341890	0.029554062	0.00051615448
0.039472384	0.029569776	0.00051580451
0.039602878	0.029877255	0.00051705608
0.039733372	0.030259002	0.00051711132
0.039863866	0.031112617	0.00051879572
0.039994360	0.030594687	0.00051837023
0.040124854	0.030649759	0.00051405975
0.040255348	0.031010919	0.00051893479
0.040385842	0.030590512	0.00051235173
0.040516336	0.030865963	0.00051384546
0.040646830	0.030245520	0.00050958978
0.040777324	0.030317645	0.00050837410
0.040907818	0.030055798	0.00050436537
0.041038312	0.029933466	0.00050735565
0.041168806	0.030492881	0.00050395221
0.041299300	0.030301148	0.00050915301
0.041429794	0.030368502	0.00050362125
0.041560288	0.031330454	0.00050936861
0.041690782	0.030246149	0.00050404726
0.041821276	0.030152181	0.00049876568
0.041951770	0.030674945	0.00050290486
0.042082264	0.030356271	0.00049957558
0.042212758	0.030622697	0.00050156016
0.042343252	0.030660475	0.00050499854
0.042473746	0.030009596	0.00049582335
0.042604240	0.030460333	0.00049634791
0.042734734	0.030706424	0.00050416301
0.042865228	0.031127985	0.00050245414
0.042995722	0.029872481	0.00049427698
0.043126215	0.030762613	0.00049918671
0.043256709	0.030289146	0.00049431792
0.043387203	0.030073328	0.00049306945
0.043517697	0.030783495	0.00049641285
0.043648191	0.030939793	0.00049523819
0.043778685	0.030120446	0.00049391128
0.043909179	0.030242567	0.00048933967
0.044039673	0.030403232	0.00049302722
0.044170167	0.030112793	0.00049013699
0.044300661	0.029586419	0.00048311303
0.044431155	0.029945388	0.00048945296
0.044561649	0.030704757	0.00049137152
0.044692143	0.031126595	0.00049433271
0.044822637	0.031007197	0.00049350527
0.044953131	0.029549371	0.00048209003
0.045083625	0.030180570	0.00049024455
0.045214119	0.030814803	0.00048993459
0.045344613	0.030210573	0.00048342817
0.045475107	0.030509401	0.00048752712
0.045605601	0.030635821	0.00048551842
0.045736095	0.029654641	0.00047961615
0.045866589	0.030009473	0.00048424269
0.045997083	0.029674520	0.00047664424
0.046127577	0.028891633	0.00047684421
0.046258071	0.030138722	0.00049099771
0.046388565	0.029529919	0.00048565988
0.046519059	0.029987046	0.00049740577
0.046649553	0.030909749	0.00050260518
0.046780047	0.029841448	0.00049598498
0.046910541	0.029606734	0.00049657488
0.047041035	0.029648592	0.00049544806
0.047171529	0.030005006	0.00050422875
0.047302023	0.029568732	0.00050112847
0.047432517	0.029687157	0.00050069798
0.047563011	0.030187861	0.00050731535
0.047693504	0.030147563	0.00050374924
0.047823998	0.030380062	0.00050962930
0.047954492	0.029588625	0.00050571463
0.048084986	0.030039305	0.00050817424
0.048215480	0.029372912	0.00050779917
0.048345974	0.030635391	0.00051351373
0.048476468	0.030854941	0.00051459600
0.048606962	0.029850559	0.00051158171
0.048737456	0.031071060	0.00051860176
0.048867950	0.029789747	0.00051224855
0.048998444	0.029572301	0.00050801105
0.049128938	0.029440955	0.00051072099
0.049259432	0.029689895	0.00051128405
0.049389926	0.029868114	0.00051381753
0.049520420	0.030202447	0.00051702151
0.049650914	0.029549425	0.00051425329
0.049781408	0.030351816	0.00051698854
0.049911902	0.030394894	0.00051756240
0.050042396	0.030989448	0.00052422603
0.050172890	0.029221508	0.00051220653
0.050303384	0.029889860	0.00051996695
0.050433878	0.029915668	0.00051658643
0.050564372	0.029735964	0.00051754037
0.050694866	0.028959258	0.00050813407
0.050825360	0.030401004	0.00052475677
0.050955854	0.029592382	0.00051800505
0.051086348	0.029020988	0.00051217139
0.051216842	0.029922787	0.00051983281
0.051347336	0.030192209	0.00052174700
0.051477830	0.030379552	0.00052229124
0.051608324	0.029769848	0.00052025265
0.051738818	0.030155616	0.00052570821
0.051869312	0.029264746	0.00051494870
0.051999806	0.030176767	0.00052579464
0.052130299	0.029245066	0.00051661723
0.052260793	0.030096726	0.00052406119
0.052391287	0.030540070	0.00052937641
0.052521781	0.030206221	0.00052544055
0.052652275	0.030398165	0.00053113943
0.052782769	0.030067448	0.00052369421
0.052913263	0.028890074	0.00051592210
0.053043757	0.030036579	0.00052528970
0.053174251	0.030431083	0.00052975983
0.053304745	0.029861673	0.00052359811
0.053435239	0.030126280	0.00052976481
0.053565733	0.029367749	0.00052043111
0.053696227	0.029558057	0.00052174400
0.053826721	0.030008706	0.00052880666
0.053957215	0.028375375	0.00051386954
0.054087709	0.030265816	0.00053085101
0.054218203	0.029085476	0.00051890197
0.054348697	0.029367248	0.00052257724
0.054479191	0.029638744	0.00052668305
0.054609685	0.029991878	0.00053048493
0.054740179	0.030051507	0.00052780889
0.054870673	0.028983225	0.00052266612
0.055001167	0.029215363	0.00052122389
0.055131661	0.029925521	0.00052900551
0.055262155	0.030229709	0.00053071584
0.055392649	0.029552004	0.00052771515
0.055523143	0.029959020	0.00053184877
0.055653637	0.028977298	0.00052124874
0.055784131	0.029152015	0.00052256839
0.055914625	0.030143825	0.00053204241
0.056045119	0.029890659	0.00053042987
0.056175613	0.029685742	0.00052863973
0.056306107	0.028517679	0.00051912004
0.056436601	0.030012978	0.00053063439
0.056567095	0.029570298	0.00052718184
0.056697588	0.029179163	0.00052633754
0.056828082	0.029897182	0.00053247601
0.056958576	0.029237140	0.00052634845
0.057089070	0.029451084	0.00052779862
0.057219564	0.029467333	0.00052930305
0.057350058	0.030104964	0.00053092740
0.057480552	0.029452095	0.00053101082
0.057611046	0.029145331	0.00052369676
0.057741540	0.030149453	0.00053443406
0.057872034	0.028981409	0.00052390139
0.058002528	0.029392121	0.00052396561
0.058133022	0.029383077	0.00052758725
0.058263516	0.029786850	0.00052706393
0.058394010	0.029910991	0.00052858761
0.058524504	0.029610348	0.00052575361
0.058654998	0.029521020	0.00052398423
0.058785492	0.029257129	0.00052242896
0.058915986	0.029939189	0.00052810180
0.059046480	0.029499667	0.00052000233
0.059176974	0.029355961	0.00052278804
0.059307468	0.029492646	0.00051833073
0.059437962	0.029619787	0.00051877199
0.059568456	0.029865707	0.00052396586
0.059698950	0.029255801	0.00051560668
0.059829444	0.029676787	0.00051880810
0.059959938	0.028632325	0.00051109947
0.060090432	0.029376062	0.00051321430
0.060220926	0.029724452	0.00052006089
0.060351420	0.029344128	0.00051390380
0.060481914	0.029982239	0.00052003077
0.060612408	0.029260266	0.00051216367
0.060742902	0.029876635	0.00051555586
0.060873396	0.029872987	0.00051692864
0.061003890	0.029949358	0.00051842156
0.061134384	0.030241072	0.00051826209
0.061264877	0.029838262	0.00052028683
0.061395371	0.029213788	0.00050934205
0.061525865	0.029105798	0.00050706168
0.061656359	0.028845432	0.00050898890
0.061786853	0.029411998	0.00051348541
0.061917347	0.029831396	0.00051683206
0.062047841	0.030376517	0.00051692867
0.062178335	0.029770016	0.00051129484
0.062308829	0.030875552	0.00052400356
0.062439323	0.029881334	0.00051316851
0.062569817	0.029905409	0.00051528900
0.062700311	0.030221089	0.00051808397
0.062830805	0.029927375	0.00051220913
0.062961299	0.029452687	0.00050885360
0.063091793	0.029840752	0.00051344387
0.063222287	0.029107553	0.00050559000
0.063352781	0.029564752	0.00051366153
0.063483275	0.029811758	0.00051124014
0.063613769	0.030398141	0.00051621163
0.063744263	0.029115061	0.00050627200
0.063874757	0.029169966	0.00050502837
0.064005251	0.030086898	0.00051512652
0.064135745	0.028840118	0.00050473866
0.064266239	0.030259001	0.00051277859
0.064396733	0.029519719	0.00050742642
0.064527227	0.030208166	0.00051228831
0.064657721	0.029973534	0.00051311416
0.064788215	0.029823515	0.00050978505
0.064918709	0.029583911	0.00050593670
0.065049203	0.030042599	0.00051288236
0.065179697	0.029549935	0.00050540798
0.065310191	0.029295626	0.00050370788
0.065440685	0.029530021	0.00050629187
0.065571179	0.029320944	0.00050434263
0.065701673	0.029276601	0.00050455036
0.065832166	0.028968166	0.00049984076
0.065962660	0.029193370	0.00050268086
0.066093154	0.028874878	0.00050396942
0.066223648	0.029164815	0.00050038890
0.066354142	0.029439039	0.00050554012
0.066484636	0.029679725	0.00050310983
0.066615130	0.029692555	0.00050555010
0.066745624	0.028988798	0.00049989537
0.066876118	0.029705995	0.00050289881
0.067006612	0.029157544	0.00050154816
0.067137106	0.028368895	0.00049441860
0.067267600	0.029656045	0.00050007237
0.067398094	0.029322627	0.00050244431
0.067528588	0.028792561	0.00049731504
0.067659082	0.030505447	0.00050835938
0.067789576	0.029361049	0.00050309447
0.067920070	0.029086428	0.00049645022
0.068050564	0.029468849	0.00050002067
0.068181058	0.029963350	0.00050403068
0.068311552	0.029549868	0.00050058934
0.068442046	0.029686401	0.00050375072
0.068572540	0.029619557	0.00050246001
0.068703034	0.029163449	0.00049410298
0.068833528	0.029656434	0.00050304049
0.068964022	0.029139876	0.00049535149
0.069094516	0.028734121	0.00049562181
0.069225010	0.029797707	0.00050093463
0.069355504	0.030246568	0.00050399879
0.069485998	0.029554737	0.00049949680
0.069616492	0.029768939	0.00050252348
0.069746986	0.029711846	0.00050036227
0.069877480	0.029373813	0.00049818958
0.070007974	0.028999862	0.00049359915
0.070138468	0.029024277	0.00049313028
0.070268961	0.028798566	0.00049053675
0.070399455	0.029645532	0.00049711436
0.070529949	0.029154060	0.00049697391
0.070660443	0.029114199	0.00049246932
0.070790937	0.029091967	0.00049294346
0.070921431	0.029666842	0.00049800319
0.071051925	0.029565535	0.00049424072
0.071182419	0.029293803	0.00049785730
0.071312913	0.028967803	0.00049130494
0.071443407	0.028720222	0.00049116206
0.071573901	0.028913308	0.00048787144
0.071704395	0.029951256	0.00049606249
0.071834889	0.029123859	0.00049204636
0.071965383	0.029362984	0.00049295308
0.072095877	0.029248259	0.00049268703
0.072226371	0.029430313	0.00049422261
0.072356865	0.029094168	0.00048809660
0.072487359	0.029673524	0.00049546431
0.072617853	0.029349739	0.00049389459
0.072748347	0.028863772	0.00048384883
0.072878841	0.028249443	0.00048443227
0.073009335	0.028504506	0.00048125516
0.073139829	0.029092291	0.00048738028
0.073270323	0.028905618	0.00048936877
0.073400817	0.028959070	0.00048628028
0.073531311	0.029681246	0.00049109303
0.073661805	0.029333720	0.00049044073
0.073792299	0.029215718	0.00048561057
0.073922793	0.030046280	0.00049572031
0.074053287	0.029019241	0.00048537961
0.074183781	0.029725252	0.00049291758
0.074314275	0.029469562	0.00049393791
0.074444769	0.029284880	0.00048575650
0.074575263	0.028516658	0.00048120518
0.074705757	0.028864727	0.00048523646
0.074836250	0.029130117	0.00048699079
0.074966744	0.029911094	0.00049578686
0.075097238	0.029365514	0.00048472043
0.075227732	0.029027238	0.00048472225
0.075358226	0.029506775	0.00049028097
0.075488720	0.029464929	0.00048590598
0.075619214	0.030125901	0.00049205331
0.075749708	0.029356738	0.00048554751
0.075880202	0.029449179	0.00048619975
0.076010696	0.029975516	0.00048998909
0.076141190	0.029195828	0.00048332480
0.076271684	0.029328126	0.00048733335
0.076402178	0.029577979	0.00048864375
0.076532672	0.028429068	0.00047577618
0.076663166	0.028979664	0.00048213583
0.076793660	0.029054021	0.00048131733
0.076924154	0.030233585	0.00049104098
0.077054648	0.029776640	0.00048784025
0.077185142	0.029117893	0.00048074146
0.077315636	0.029592353	0.00048523535
0.077446130	0.029510430	0.00048557212
0.077576624	0.029041704	0.00047883955
0.077707118	0.029054411	0.00048253325
0.077837612	0.029009411	0.00047761239
0.077968106	0.029258052	0.00048282608
0.078098600	0.029930428	0.00048505116
0.078229094	0.030168364	0.00048525984
0.078359588	0.029482820	0.00048408635
0.078490082	0.029088762	0.00047942760
0.078620576	0.028952614	0.00047732414
0.078751070	0.028798424	0.00047825972
0.078881564	0.029201642	0.00047838269
0.079012058	0.028945372	0.00047797933
0.079142552	0.028967199	0.00047729453
0.079273046	0.029595772	0.00047957405
0.079403539	0.029550534	0.00048195255
0.079534033	0.029581074	0.00048074347
0.079664527	0.029727168	0.00048242790
0.079795021	0.028971515	0.00047639369
0.079925515	0.029542744	0.00047863647
0.080056009	0.029084699	0.00047898525
0.080186503	0.029014022	0.00047787890
0.080316997	0.028477100	0.00046897545
0.080447491	0.028106134	0.00046850737
0.080577985	0.028889783	0.00047464290
0.080708479	0.029765804	0.00047914820
0.080838973	0.029301170	0.00047726594
0.080969467	0.028859271	0.00047259556
0.081099961	0.028436336	0.00047101913
0.081230455	0.029477883	0.00047895991
0.081360949	0.029062282	0.00047242959
0.081491443	0.028285090	0.00047073631
0.081621937	0.029338326	0.00047507301
0.081752431	0.029056016	0.00047521691
0.081882925	0.029178287	0.00047732393
0.082013419	0.028833393	0.00047012067
0.082143913	0.029213870	0.00047515854
0.082274407	0.029337180	0.00047439279
0.082404901	0.029838916	0.00047589180
0.082535395	0.029064558	0.00047382216
0.082665889	0.029950687	0.00047777297
0.082796383	0.029725332	0.00047753765
0.082926877	0.028995400	0.00047184443
0.083057371	0.028564476	0.00046645775
0.083187865	0.028725998	0.00047007872
0.083318359	0.029282443	0.00047250357
0.083448853	0.029086917	0.00046967339
0.083579347	0.029113318	0.00047073810
0.083709841	0.027850379	0.00046027792
0.083840335	0.029148397	0.00047148525
0.083970828	0.029785510	0.00047573617
0.084101322	0.028332497	0.00046353474
0.084231816	0.029223424	0.00047273754
0.084362310	0.029284908	0.00047044954
0.084492804	0.029770161	0.00047288131
0.084623298	0.028881172	0.00047020231
0.084753792	0.029300330	0.00046848295
0.084884286	0.029031968	0.00046874646
0.085014780	0.029138519	0.00046890912
0.085145274	0.028779110	0.00046474913
0.085275768	0.029642757	0.00047307528
0.085406262	0.028904160	0.00046520805
0.085536756	0.028343930	0.00046185444
0.085667250	0.028542979	0.00046560910
0.085797744	0.028572444	0.00046131740
0.085928238	0.028916863	0.00046613360
0.086058732	0.028743795	0.00046336359
0.086189226	0.029153743	0.00046652578
0.086319720	0.029089285	0.00046880476
0.086450214	0.028775674	0.00046162181
0.086580708	0.029120337	0.00046656255
0.086711202	0.028611121	0.00046082920
0.086841696	0.029410297	0.00046675292
0.086972190	0.028521955	0.00046080887
0.087102684	0.028674407	0.00046242194
0.087233178	0.029180924	0.00046696943
0.087363672	0.029311283	0.00046753085
0.087494166	0.028559304	0.00045877870
0.087624660	0.029072925	0.00046366388
0.087755154	0.029566292	0.00046919457
0.087885648	0.029038323	0.00046207221
0.088016142	0.028804137	0.00046087548
0.088146636	0.029365070	0.00046379003
0.088277130	0.028817433	0.00046060442
0.088407623	0.030043697	0.00047146992
0.088538117	0.028774445	0.00045903617
0.088668611	0.028233760	0.00045737015
0.088799105	0.029010690	0.00046254643
0.088929599	0.029028050	0.00045996317
0.089060093	0.028807637	0.00046153462
0.089190587	0.028968102	0.00046037910
0.089321081	0.028947488	0.00046101214
0.089451575	0.028898941	0.00046084642
0.089582069	0.028854399	0.00045663586
0.089712563	0.028727940	0.00045725211
0.089843057	0.028120657	0.00045572931
0.089973551	0.028518716	0.00045559403
0.090104045	0.028887396	0.00046003559
0.090234539	0.028737349	0.00045461949
0.090365033	0.029132869	0.00046216920
0.090495527	0.028827116	0.00045829284
0.090626021	0.028723510	0.00045703319
0.090756515	0.028059008	0.00045331652
0.090887009	0.029236425	0.00046065877
0.091017503	0.028695999	0.00045453725
0.091147997	0.028289714	0.00045477016
0.091278491	0.028984904	0.00045610617
0.091408985	0.028216100	0.00045275806
0.091539479	0.028612527	0.00045396830
0.091669973	0.029236047	0.00045711926
0.091800467	0.029102158	0.00046752333
0.091930961	0.028150708	0.00046507851
0.092061455	0.029686643	0.00047952034
0.092191949	0.029483694	0.00048285302
0.092322443	0.029108399	0.00048070397
0.092452937	0.028987441	0.00048330242
0.092583431	0.029287537	0.00048667334
0.092713925	0.028409095	0.00048205486
0.092844419	0.028566453	0.00048662055
0.092974912	0.029376912	0.00049140603
0.093105406	0.028478512	0.00047808644
0.093235900	0.028693588	0.00047696294
0.093366394	0.028479174	0.00046827254
0.093496888	0.028256318	0.00047039452
0.093627382	0.028055086	0.00046321250
0.093757876	0.027911235	0.00046206812
0.093888370	0.028012583	0.00046384634
0.094018864	0.028425667	0.00046142466
0.094149358	0.029179767	0.00047064587
0.094279852	0.028843196	0.00046582313
0.094410346	0.028237331	0.00045922676
0.094540840	0.029160193	0.00046784350
0.094671334	0.028882210	0.00046313811
0.094801828	0.028436442	0.00046083119
0.094932322	0.028436857	0.00046329497
0.095062816	0.028332142	0.00045722197
0.095193310	0.028698626	0.00046060658
0.095323804	0.028049371	0.00045560262
0.095454298	0.028449982	0.00045638411
0.095584792	0.028418421	0.00046125771
0.095715286	0.028169614	0.00045400186
0.095845780	0.028752561	0.00045925481
0.095976274	0.029660735	0.00046857992
0.096106768	0.028588751	0.00045413276
0.096237262	0.029021579	0.00046191619
0.096367756	0.028460789	0.00045726584
0.096498250	0.029007506	0.00045761086
0.096628744	0.028197207	0.00045572751
0.096759238	0.028006706	0.00044944427
0.096889732	0.028590661	0.00045645254
0.097020226	0.027916300	0.00045148208
0.097150720	0.027893579	0.00044849987
0.097281214	0.028351298	0.00045190823
0.097411708	0.028463052	0.00045196257
0.097542201	0.028271395	0.00044982385
0.097672695	0.028771365	0.00045839742
0.097803189	0.029257609	0.00045565980
0.097933683	0.028414303	0.00045187212
0.098064177	0.028933317	0.00045458476
0.098194671	0.028822044	0.00045249806
0.098325165	0.029316664	0.00045351455
0.098455659	0.028618161	0.00044811396
0.098586153	0.027893226	0.00044247127
0.098716647	0.029456711	0.00045333991
0.098847141	0.029367649	0.00044863840
0.098977635	0.029076928	0.00044818912
0.099108129	0.028793512	0.00044463380
0.099238623	0.029346132	0.00044844038
0.099369117	0.028153660	0.00043942821
0.099499611	0.028885923	0.00044406213
0.099630105	0.029307938	0.00044706000
0.099760599	0.028850074	0.00044492456
0.099891093	0.029445645	0.00044689541
0.10002159	0.028638838	0.00044588492
0.10015208	0.028217139	0.00044027998
0.10028257	0.028373614	0.00043886449
0.10041307	0.029088133	0.00044656167
0.10054356	0.028516397	0.00044166902
0.10067406	0.028201327	0.00044338895
0.10080455	0.028473923	0.00044328925
0.10093504	0.027671055	0.00043525296
0.10106554	0.028840726	0.00044644524
0.10119603	0.028264192	0.00044035535
0.10132653	0.028440487	0.00044292017
0.10145702	0.028007177	0.00044130446
0.10158751	0.028495778	0.00044001235
0.10171801	0.028350352	0.00044138368
0.10184850	0.029406454	0.00044733953
0.10197900	0.027929475	0.00043789598
0.10210949	0.028739903	0.00044444845
0.10223998	0.028262174	0.00043786794
0.10237048	0.028552237	0.00044083164
0.10250097	0.028120674	0.00044040738
0.10263147	0.028827485	0.00044046817
0.10276196	0.028370604	0.00044232827
0.10289245	0.028101949	0.00043601340
0.10302295	0.028121347	0.00043646875
0.10315344	0.028507156	0.00044260385
0.10328394	0.028550335	0.00043871875
0.10341443	0.028924373	0.00044171511
0.10354492	0.028839384	0.00044200949
0.10367542	0.027756622	0.00043087980
0.10380591	0.027542596	0.00043345036
0.10393641	0.028759481	0.00044019357
0.10406690	0.028572564	0.00043735096
0.10419739	0.028900707	0.00044273966
0.10432789	0.028520375	0.00043543939
0.10445838	0.028750843	0.00044005467
0.10458888	0.028202184	0.00043525305
0.10471937	0.028686141	0.00043792103
0.10484986	0.028641618	0.00043870392
0.10498036	0.029377500	0.00044111725
0.10511085	0.028420077	0.00043594662
0.10524135	0.028023992	0.00043426521
0.10537184	0.028484465	0.00043489289
0.10550233	0.028179473	0.00043448218
0.10563283	0.028903408	0.00043831811
0.10576332	0.027949654	0.00043240406
0.10589382	0.028890489	0.00043892197
0.10602431	0.028023491	0.00042947246
0.10615480	0.028413736	0.00043542026
0.10628530	0.028170240	0.00043490579
0.10641579	0.028775048	0.00043553341
0.10654629	0.028452410	0.00043497545
0.10667678	0.028308008	0.00043343082
0.10680727	0.028692307	0.00043461256
0.10693777	0.029397259	0.00044206505
0.10706826	0.028865284	0.00043565031
0.10719876	0.028983279	0.00043795626
0.10732925	0.028397828	0.00043313057
0.10745974	0.028344018	0.00042977976
0.10759024	0.029692579	0.00044177071
0.10772073	0.027834909	0.00042929092
0.10785123	0.028275336	0.00043449298
0.10798172	0.028321696	0.00044143182
0.10811221	0.028593418	0.00044525110
0.10824271	0.028160454	0.00044896481
0.10837320	0.028072025	0.00044893023
0.10850370	0.027888921	0.00045038513
0.10863419	0.028639064	0.00046040135
0.10876468	0.029129379	0.00046239150
0.10889518	0.028205607	0.00045729746
0.10902567	0.027241283	0.00045521898
0.10915616	0.028620918	0.00046342287
0.10928666	0.028737893	0.00046913185
0.10941715	0.028296166	0.00046605450
0.10954765	0.028975760	0.00047101259
0.10967814	0.028806894	0.00047375689
0.10980863	0.027739404	0.00046493489
0.10993913	0.026998823	0.00046163440
0.11006962	0.028042101	0.00047214127
0.11020012	0.028521550	0.00047225565
0.11033061	0.028062612	0.00047455781
0.11046110	0.028012925	0.00047447371
0.11059160	0.028295168	0.00047736149
0.11072209	0.028281185	0.00048251073
0.11085259	0.027771962	0.00047306265
0.11098308	0.027831083	0.00047762530
0.11111357	0.028557408	0.00048701493
0.11124407	0.028143200	0.00048059356
0.11137456	0.027281090	0.00047862519
0.11150506	0.028235191	0.00048509750
0.11163555	0.028660641	0.00048901743
0.11176604	0.028720721	0.00049273110
0.11189654	0.028320173	0.00048796537
0.11202703	0.027920157	0.00048786162
0.11215753	0.027925726	0.00048706357
0.11228802	0.028223233	0.00049165181
0.11241851	0.028617723	0.00049446031
0.11254901	0.028678013	0.00049690814
0.11267950	0.028510320	0.00049537796
0.11281000	0.027838278	0.00048987154
0.11294049	0.028224476	0.00047891772
0.11307098	0.028726180	0.00048035016
0.11320148	0.028070212	0.00046910696
0.11333197	0.028013987	0.00046804441
0.11346247	0.027736569	0.00046740223
0.11359296	0.028983085	0.00047177915
0.11372345	0.028890886	0.00047036780
0.11385395	0.027592301	0.00046077950
0.11398444	0.028287972	0.00046075885
0.11411494	0.029072766	0.00046877859
0.11424543	0.028709155	0.00046332703
0.11437592	0.028123106	0.00045651327
0.11450642	0.028248424	0.00045976438
0.11463691	0.028336834	0.00045460844
0.11476741	0.027687625	0.00045091093
0.11489790	0.028939306	0.00046316217
0.11502839	0.028255840	0.00045345060
0.11515889	0.028467858	0.00045637658
0.11528938	0.027521762	0.00044687258
0.11541988	0.027454703	0.00044643473
0.11555037	0.028309007	0.00045359362
0.11568086	0.028178935	0.00044799754
0.11581136	0.028267280	0.00045213122
0.11594185	0.028791184	0.00045250745
0.11607235	0.027528738	0.00044348054
0.11620284	0.028148057	0.00044858038
0.11633333	0.028256019	0.00044809308
0.11646383	0.027728489	0.00044591713
0.11659432	0.028558928	0.00045064151
0.11672482	0.028943861	0.00044835526
0.11685531	0.028126726	0.00044540846
0.11698580	0.027686064	0.00044064389
0.11711630	0.028431123	0.00044813490
0.11724679	0.028414224	0.00044730243
0.11737729	0.027894436	0.00044148883
0.11750778	0.027295113	0.00043517024
0.11763827	0.029080745	0.00044968203
0.11776877	0.028717862	0.00044308670
0.11789926	0.028286160	0.00044392812
0.11802975	0.028247664	0.00044067564
0.11816025	0.028169763	0.00043739350
0.11829074	0.028443780	0.00044163582
0.11842124	0.028613291	0.00043986781
0.11855173	0.029101656	0.00044540355
0.11868222	0.028886700	0.00044048459
0.11881272	0.028565921	0.00043690905
0.11894321	0.027564709	0.00043109507
0.11907371	0.028591479	0.00043744953
0.11920420	0.029310615	0.00044117071
0.11933469	0.028390829	0.00043484133
0.11946519	0.028637736	0.00043231008
0.11959568	0.027902168	0.00043180574
0.11972618	0.028150104	0.00042920603
0.11985667	0.027871856	0.00042877902
0.11998716	0.028426051	0.00043256340
0.12011766	0.028081864	0.00042739296
0.12024815	0.028403576	0.00042824771
0.12037865	0.028045496	0.00042958838
0.12050914	0.028181026	0.00042471504
0.12063963	0.028476164	0.00043052502
0.12077013	0.028222502	0.00042674476
0.12090062	0.028223639	0.00042462763
0.12103112	0.028145426	0.00042674528
0.12116161	0.028877259	0.00042816873
0.12129210	0.028295253	0.00042506434
0.12142260	0.028462178	0.00042562279
0.12155309	0.028452866	0.00042417383
0.12168359	0.028446625	0.00042467927
0.12181408	0.028677452	0.00042467350
0.12194457	0.028023035	0.00042073608
0.12207507	0.027629447	0.00041887601
0.12220556	0.028176482	0.00042067888
0.12233606	0.028105307	0.00042261725
0.12246655	0.028509168	0.00042148952
0.12259704	0.028521538	0.00042182472
0.12272754	0.028706238	0.00042561871
0.12285803	0.028488720	0.00042240218
0.12298853	0.028455013	0.00042153451
0.12311902	0.027533219	0.00041801993
0.12324951	0.028526164	0.00041976049
0.12338001	0.029173427	0.00042814046
0.12351050	0.028470173	0.00042126948
0.12364100	0.028545799	0.00042125011
0.12377149	0.028306939	0.00042188231
0.12390198	0.028391903	0.00041936073
0.12403248	0.028379980	0.00041947346
0.12416297	0.027645284	0.00041562306
0.12429347	0.028389016	0.00041841588
0.12442396	0.028270824	0.00042021258
0.12455445	0.027982832	0.00041587851
0.12468495	0.027736775	0.00041309409
0.12481544	0.028283733	0.00041944648
0.12494594	0.027352692	0.00041001703
0.12507643	0.028105878	0.00041608104
0.12520692	0.028010072	0.00041574793
0.12533742	0.028344978	0.00041631522
0.12546791	0.028942576	0.00042041540
0.12559841	0.028675940	0.00041824064
0.12572890	0.027668125	0.00041066013
0.12585939	0.027840135	0.00041626316
0.12598989	0.028655843	0.00041609467
0.12612038	0.028356763	0.00041762346
0.12625088	0.027871967	0.00041144605
0.12638137	0.028634518	0.00041697391
0.12651186	0.028082690	0.00041573496
0.12664236	0.027942726	0.00041102761
0.12677285	0.028756682	0.00041705776
0.12690335	0.027210473	0.00040975953
0.12703384	0.028108156	0.00041093467
0.12716433	0.028678708	0.00041990116
0.12729483	0.028863260	0.00041718028
0.12742532	0.027239441	0.00040714530
0.12755581	0.028164713	0.00041298906
0.12768631	0.028302410	0.00041320727
0.12781680	0.028384006	0.00041592644
0.12794730	0.028067812	0.00041200890
0.12807779	0.028116979	0.00041057361
0.12820828	0.029018709	0.00041788976
0.12833878	0.028320517	0.00041096482
0.12846927	0.028038288	0.00041189403
0.12859977	0.028155831	0.00041234419
0.12873026	0.028645015	0.00041299083
0.12886075	0.028462934	0.00041366978
0.12899125	0.028020013	0.00041031627
0.12912174	0.028227951	0.00041117204
0.12925224	0.027503015	0.00040761202
0.12938273	0.027998813	0.00040962081
0.12951322	0.028171207	0.00041087056
0.12964372	0.028155975	0.00041054522
0.12977421	0.027723404	0.00040654399
0.12990471	0.028268729	0.00041031567
0.13003520	0.027980150	0.00040845031
0.13016569	0.028473990	0.00041152492
0.13029619	0.028203609	0.00040942864
0.13042668	0.028384924	0.00040992476
0.13055718	0.028039335	0.00040686729
0.13068767	0.028169681	0.00041186658
0.13081816	0.028259955	0.00040845399
0.13094866	0.027594665	0.00040486758
0.13107915	0.028288773	0.00040683647
0.13120965	0.028631154	0.00041120341
0.13134014	0.028117848	0.00040877567
0.13147063	0.028370896	0.00040956249
0.13160113	0.028006811	0.00040790607
0.13173162	0.027724413	0.00040274975
0.13186212	0.028291959	0.00040654640
0.13199261	0.027971138	0.00040667192
0.13212310	0.028456156	0.00040747934
0.13225360	0.027485593	0.00040369236
0.13238409	0.027476966	0.00040191346
0.13251459	0.028106717	0.00040413970
0.13264508	0.028391242	0.00040733065
0.13277557	0.027662269	0.00040335244
0.13290607	0.027397353	0.00040223811
0.13303656	0.027940771	0.00040517666
0.13316706	0.028332540	0.00040487323
0.13329755	0.027934402	0.00040316875
0.13342804	0.027736721	0.00040380807
0.13355854	0.027603082	0.00040015314
0.13368903	0.028712039	0.00041000364
0.13381953	0.027411383	0.00039881316
0.13395002	0.027820328	0.00040236906
0.13408051	0.027955003	0.00040335932
0.13421101	0.027909794	0.00040105346
0.13434150	0.027757226	0.00040339153
0.13447200	0.027406660	0.00040063867
0.13460249	0.028339118	0.00040309345
0.13473298	0.027970726	0.00040306235
0.13486348	0.027333684	0.00039881652
0.13499397	0.027825383	0.00040172661
0.13512447	0.028743667	0.00040827401
0.13525496	0.027920808	0.00040025940
0.13538545	0.027329279	0.00039823135
0.13551595	0.027581944	0.00039935723
0.13564644	0.027480321	0.00039729593
0.13577694	0.028408878	0.00040532927
0.13590743	0.028682461	0.00040465034
0.13603792	0.028085891	0.00039999951
0.13616842	0.028654009	0.00040510837
0.13629891	0.028340045	0.00040094690
0.13642940	0.027688322	0.00039983897
0.13655990	0.027958242	0.00039841139
0.13669039	0.028176381	0.00040163447
0.13682089	0.027537374	0.00039725027
0.13695138	0.026896367	0.00039237469
0.13708187	0.028397994	0.00040356457
0.13721237	0.028145695	0.00040172741
0.13734286	0.028447298	0.00040153167
0.13747336	0.028254392	0.00040169304
0.13760385	0.027672178	0.00039513224
0.13773434	0.028519519	0.00040276897
0.13786484	0.027671035	0.00039852821
0.13799533	0.028781375	0.00040346960
0.13812583	0.028346265	0.00040051993
0.13825632	0.028319017	0.00040009760
0.13838681	0.027754253	0.00039588837
0.13851731	0.027906789	0.00039799873
0.13864780	0.028165632	0.00039865750
0.13877830	0.028177462	0.00039903265
0.13890879	0.028083554	0.00039892172
0.13903928	0.028566695	0.00039981956
0.13916978	0.027788477	0.00039714640
0.13930027	0.028057255	0.00039780994
0.13943077	0.028284286	0.00039859963
0.13956126	0.027875619	0.00039677566
0.13969175	0.027515517	0.00039373864
0.13982225	0.027807895	0.00039546995
0.13995274	0.026936568	0.00039146046
0.14008324	0.027950021	0.00039435579
0.14021373	0.027978116	0.00039744186
0.14034422	0.028023914	0.00039349092
0.14047472	0.028374420	0.00039909388
0.14060521	0.027878889	0.00039547291
0.14073571	0.028223620	0.00039622164
0.14086620	0.027900522	0.00039330765
0.14099669	0.027675233	0.00039365085
0.14112719	0.027799060	0.00039168605
0.14125768	0.028242126	0.00039736081
0.14138818	0.028003884	0.00039350975
0.14151867	0.028221053	0.00039648630
0.14164916	0.027928370	0.00039551565
0.14177966	0.027938744	0.00039211207
0.14191015	0.027401188	0.00038881120
0.14204065	0.027920616	0.00039217662
0.14217114	0.028452464	0.00039534539
0.14230163	0.027266155	0.00038990482
0.14243213	0.028436131	0.00039317546
0.14256262	0.027456316	0.00038779602
0.14269312	0.027853178	0.00039306229
0.14282361	0.028278407	0.00039148374
0.14295410	0.027888258	0.00039258941
0.14308460	0.027966478	0.00039091298
0.14321509	0.027921849	0.00039098130
0.14334559	0.027936723	0.00039175378
0.14347608	0.027485194	0.00038808792
0.14360657	0.028407594	0.00039429687
0.14373707	0.027782472	0.00039061411
0.14386756	0.028386612	0.00039149190
0.14399806	0.028161896	0.00039284797
0.14412855	0.028344847	0.00039107352
0.14425904	0.027647865	0.00038971511
0.14438954	0.027664042	0.00038997957
0.14452003	0.028418152	0.00039148307
0.14465053	0.027788964	0.00038874273
0.14478102	0.027231970	0.00038521900
0.14491151	0.028256549	0.00039013865
0.14504201	0.027406669	0.00038715458
0.14517250	0.027562834	0.00038647514
0.14530299	0.027883063	0.00038931688
0.14543349	0.028547592	0.00039432595
0.14556398	0.028597693	0.00039103967
0.14569448	0.028210808	0.00039191878
0.14582497	0.028226944	0.00039105349
0.14595546	0.027757186	0.00038968384
0.14608596	0.029053624	0.00039488735
0.14621645	0.028010782	0.00038787799
0.14634695	0.028628728	0.00039305397
0.14647744	0.028784150	0.00039472171
0.14660793	0.027691478	0.00038667702
0.14673843	0.027883451	0.00038752944
0.14686892	0.028268833	0.00038793211
0.14699942	0.027808068	0.00038678915
0.14712991	0.027793554	0.00038737876
0.14726040	0.027321533	0.00038339761
0.14739090	0.027795286	0.00038642135
0.14752139	0.027679391	0.00038522878
0.14765189	0.028123984	0.00038788372
0.14778238	0.027601768	0.00038701547
0.14791287	0.027168226	0.00038218819
0.14804337	0.027945750	0.00038719718
0.14817386	0.027768940	0.00038578255
0.14830436	0.028089926	0.00038529196
0.14843485	0.027554332	0.00038467398
0.14856534	0.028256601	0.00038765057
0.14869584	0.027411001	0.00038236822
0.14882633	0.027589319	0.00038559109
0.14895683	0.028144656	0.00038643774
0.14908732	0.028048712	0.00038619268
0.14921781	0.026923772	0.00038068994
0.14934831	0.027491000	0.00038223260
0.14947880	0.028060892	0.00038862446
0.14960930	0.027181249	0.00037853130
0.14973979	0.027911756	0.00038480104
0.14987028	0.027973442	0.00038732620
0.15000078	0.027051854	0.00037878459
0.15013127	0.027587456	0.00038205955
0.15026177	0.028286012	0.00038726374
0.15039226	0.027500776	0.00038103003
0.15052275	0.027860608	0.00038524543
0.15065325	0.027168934	0.00038017247
0.15078374	0.027846048	0.00038592006
0.15091424	0.028510144	0.00038966836
0.15104473	0.027874904	0.00038272509
0.15117522	0.028575770	0.00038862651
0.15130572	0.027516463	0.00038369298
0.15143621	0.028162676	0.00038484843
0.15156671	0.028224662	0.00038683583
0.15169720	0.028952393	0.00038748198
0.15182769	0.029097317	0.00038931645
0.15195819	0.027748432	0.00038281092
0.15208868	0.027661644	0.00038017312
0.15221918	0.027466025	0.00038168943
0.15234967	0.027901529	0.00038218684
0.15248016	0.027328239	0.00037886262
0.15261066	0.028103035	0.00038391455
0.15274115	0.027919551	0.00038191810
0.15287165	0.027569432	0.00038014671
0.15300214	0.027131307	0.00037748041
0.15313263	0.027859143	0.00038049218
0.15326313	0.027801615	0.00038055678
0.15339362	0.027973686	0.00038156389
0.15352412	0.027404025	0.00037953610
0.15365461	0.027191057	0.00037805603
0.15378510	0.027361702	0.00037826238
0.15391560	0.027290882	0.00037573709
0.15404609	0.027787380	0.00038047481
0.15417658	0.027470040	0.00037752539
0.15430708	0.027786366	0.00038121949
0.15443757	0.027968188	0.00037973039
0.15456807	0.027230002	0.00037632497
0.15469856	0.027340785	0.00037544513
0.15482905	0.027522137	0.00037809699
0.15495955	0.027648099	0.00037799071
0.15509004	0.027856267	0.00037904072
0.15522054	0.027703505	0.00037876149
0.15535103	0.027364028	0.00037584228
0.15548152	0.027524275	0.00037696250
0.15561202	0.028018805	0.00038008980
0.15574251	0.027692063	0.00037875949
0.15587301	0.028313010	0.00038194769
0.15600350	0.028036447	0.00037896433
0.15613399	0.027658664	0.00037741464
0.15626449	0.028010392	0.00037977185
0.15639498	0.027865694	0.00037902131
0.15652548	0.027789038	0.00037878544
0.15665597	0.028490630	0.00038342541
0.15678646	0.027782827	0.00037586215
0.15691696	0.027542320	0.00037443971
0.15704745	0.028318800	0.00038176524
0.15717795	0.028272746	0.00037979345
0.15730844	0.027562597	0.00037620934
0.15743893	0.028057067	0.00037777798
0.15756943	0.028253653	0.00037838518
0.15769992	0.027733856	0.00037554312
0.15783042	0.027768359	0.00037626823
0.15796091	0.027184690	0.00037166498
0.15809140	0.028428378	0.00038074077
0.15822190	0.027136823	0.00036973344
0.15835239	0.027280975	0.00037302225
0.15848289	0.027933325	0.00037761001
0.15861338	0.027678439	0.00037509133
0.15874387	0.027709546	0.00037625696
0.15887437	0.028002334	0.00037482383
0.15900486	0.027613047	0.00037318388
0.15913536	0.028269329	0.00037772213
0.15926585	0.027894456	0.00037401960
0.15939634	0.027309726	0.00037183130
0.15952684	0.027946943	0.00037698965
0.15965733	0.028772004	0.00037873721
0.15978783	0.028867347	0.00038149782
0.15991832	0.027461521	0.00037130439
0.16004881	0.027439177	0.00037351295
0.16017931	0.027843820	0.00037477320
0.16030980	0.027612561	0.00037259784
0.16044030	0.027636298	0.00037308436
0.16057079	0.027131341	0.00036890024
0.16070128	0.027838843	0.00037333390
0.16083178	0.027779659	0.00037606837
0.16096227	0.027824439	0.00037195101
0.16109277	0.027326292	0.00037076906
0.16122326	0.027000210	0.00036801937
0.16135375	0.027507101	0.00037080396
0.16148425	0.027669625	0.00037370570
0.16161474	0.028409586	0.00037712315
0.16174524	0.028351656	0.00037607926
0.16187573	0.027461755	0.00037335676
0.16200622	0.027810667	0.00037177677
0.16213672	0.027836611	0.00037302535
0.16226721	0.027603321	0.00037031985
0.16239771	0.028201053	0.00037394599
0.16252820	0.027741400	0.00037202997
0.16265869	0.028161067	0.00037250720
0.16278919	0.027439428	0.00037049410
0.16291968	0.027727446	0.00037235539
0.16305018	0.028003666	0.00037204192
0.16318067	0.027276219	0.00036676419
0.16331116	0.027293565	0.00036855675
0.16344166	0.027188517	0.00036641955
0.16357215	0.027911894	0.00037308154
0.16370264	0.028248411	0.00037270266
0.16383314	0.027753731	0.00037057807
0.16396363	0.027670224	0.00037045334
0.16409413	0.027978953	0.00037138214
0.16422462	0.027345165	0.00036769519
0.16435511	0.027523945	0.00036799802
0.16448561	0.027818200	0.00037099814
0.16461610	0.027890323	0.00037169722
0.16474660	0.027256810	0.00036522583
0.16487709	0.027715356	0.00037032459
0.16500758	0.027929011	0.00036892582
0.16513808	0.027784408	0.00036945243
0.16526857	0.027589219	0.00036920741
0.16539907	0.027415970	0.00036550177
0.16552956	0.027176252	0.00036564017
0.16566005	0.027527796	0.00036999358
0.16579055	0.028003584	0.00036924164
0.16592104	0.027855159	0.00037078238
0.16605154	0.027921347	0.00036777430
0.16618203	0.027774668	0.00036894144
0.16631252	0.027209484	0.00036640311
0.16644302	0.027968303	0.00036810377
0.16657351	0.027422812	0.00036577672
0.16670401	0.027265871	0.00036669054
0.16683450	0.027552319	0.00036496336
0.16696499	0.027609313	0.00036787264
0.16709549	0.027501408	0.00036538675
0.16722598	0.027602071	0.00036927570
0.16735648	0.028323526	0.00037214304
0.16748697	0.028128094	0.00036863746
0.16761746	0.027918237	0.00036884386
0.16774796	0.027651042	0.00036635320
0.16787845	0.027983938	0.00036866672
0.16800895	0.028320189	0.00036999436
0.16813944	0.027725662	0.00036531102
0.16826993	0.027932197	0.00036729723
0.16840043	0.028147529	0.00036842026
0.16853092	0.028205109	0.00036800034
0.16866142	0.027950936	0.00036897510
0.16879191	0.027875268	0.00036897857
0.16892240	0.027488072	0.00036213955
0.16905290	0.026983873	0.00036197384
0.16918339	0.027563972	0.00036383254
0.16931389	0.028084096	0.00036939086
0.16944438	0.028227142	0.00036911310
0.16957487	0.027660079	0.00036207891
0.16970537	0.027085647	0.00036206337
0.16983586	0.027872933	0.00036514860
0.16996636	0.026686077	0.00035886025
0.17009685	0.027054860	0.00036257525
0.17022734	0.027777441	0.00036423113
0.17035784	0.027181337	0.00036020824
0.17048833	0.027328878	0.00036153347
0.17061883	0.027646181	0.00036464408
0.17074932	0.027127359	0.00036087530
0.17087981	0.028214839	0.00036770369
0.17101031	0.028288741	0.00036523962
0.17114080	0.027375394	0.00036232992
0.17127130	0.028380253	0.00036622170
0.17140179	0.027981711	0.00036710697
0.17153228	0.028242403	0.00036626567
0.17166278	0.027734881	0.00036393991
0.17179327	0.027731798	0.00036444238
0.17192377	0.027867426	0.00036396092
0.17205426	0.028027246	0.00036555221
0.17218475	0.027913220	0.00036615068
0.17231525	0.028014201	0.00036477188
0.17244574	0.027416691	0.00036028957
0.17257623	0.027935847	0.00036391258
0.17270673	0.027434600	0.00036136571
0.17283722	0.027042177	0.00036121157
0.17296772	0.027278946	0.00036139809
0.17309821	0.027604921	0.00036241739
0.17322870	0.027660328	0.00035995919
0.17335920	0.027593212	0.00036026252
0.17348969	0.027640409	0.00036195126
0.17362019	0.027792758	0.00036235307
0.17375068	0.027385719	0.00035983226
0.17388117	0.026833231	0.00035681581
0.17401167	0.027834820	0.00036112176
0.17414216	0.027027650	0.00035708125
0.17427266	0.028111939	0.00036235745
0.17440315	0.027540681	0.00036105026
0.17453364	0.027432445	0.00035888659
0.17466414	0.027844718	0.00035996973
0.17479463	0.028062761	0.00036305003
0.17492513	0.028013883	0.00036390013
0.17505562	0.027906586	0.00036040563
0.17518611	0.026900642	0.00035594346
0.17531661	0.027799506	0.00035969543
0.17544710	0.027584282	0.00035814445
0.17557760	0.028115979	0.00036400536
0.17570809	0.027057189	0.00035495441
0.17583858	0.028065251	0.00036365706
0.17596908	0.027616602	0.00035947765
0.17609957	0.027864033	0.00035935118
0.17623007	0.027856396	0.00036157422
0.17636056	0.027448223	0.00035809392
0.17649105	0.026526876	0.00035318998
0.17662155	0.027802137	0.00036086502
0.17675204	0.027851303	0.00035765083
0.17688254	0.027176743	0.00035760655
0.17701303	0.027188146	0.00035436036
0.17714352	0.028511027	0.00036450310
0.17727402	0.027177431	0.00035619440
0.17740451	0.027750811	0.00035828722
0.17753501	0.026930922	0.00035335557
0.17766550	0.027058925	0.00035638649
0.17779599	0.027949365	0.00035858904
0.17792649	0.026938033	0.00035623368
0.17805698	0.027587789	0.00035679518
0.17818748	0.027918085	0.00035967551
0.17831797	0.027708326	0.00036025820
0.17844846	0.027275973	0.00035457061
0.17857896	0.027651397	0.00035835269
0.17870945	0.027234130	0.00035529014
0.17883995	0.027129181	0.00035294107
0.17897044	0.027326985	0.00035532084
0.17910093	0.027725571	0.00035711366
0.17923143	0.027704299	0.00035717769
0.17936192	0.027458619	0.00035683300
0.17949242	0.027489964	0.00035512480
0.17962291	0.027086221	0.00035225379
0.17975340	0.027282626	0.00035421416
0.17988390	0.027466939	0.00035540750
0.18001439	0.027489557	0.00035560391
0.18014489	0.027103065	0.00035319627
0.18027538	0.027835261	0.00035581947
0.18040587	0.027733298	0.00035679742
0.18053637	0.027289746	0.00035282659
0.18066686	0.028203632	0.00036040600
0.18079736	0.028287495	0.00035914869
0.18092785	0.027760251	0.00035605974
0.18105834	0.027951047	0.00035691919
0.18118884	0.027400218	0.00035247624
0.18131933	0.027603488	0.00035571491
0.18144982	0.027223073	0.00035281978
0.18158032	0.026875260	0.00035370280
0.18171081	0.027535218	0.00036255290
0.18184131	0.027260581	0.00036225097
0.18197180	0.028068735	0.00036982294
0.18210229	0.027379789	0.00037007488
0.18223279	0.027906140	0.00037198590
0.18236328	0.028039565	0.00037626239
0.18249378	0.027004595	0.00036932934
0.18262427	0.027223634	0.00037338277
0.18275476	0.027771924	0.00037880498
0.18288526	0.027534110	0.00037721896
0.18301575	0.026601114	0.00037261188
0.18314625	0.027445598	0.00037957000
0.18327674	0.027684188	0.00037976252
0.18340723	0.027039513	0.00038044897
0.18353773	0.027553380	0.00038199600
0.18366822	0.027707240	0.00038651335
0.18379872	0.027380915	0.00038571406
0.18392921	0.027734583	0.00038657634
0.18405970	0.026970245	0.00038398407
0.18419020	0.026416514	0.00038219737
0.18432069	0.026982831	0.00038344073
0.18445119	0.027228551	0.00038898815
0.18458168	0.027362276	0.00038765259
0.18471217	0.028029820	0.00039309759
0.18484267	0.027267176	0.00039175589
0.18497316	0.027847591	0.00039356730
0.18510366	0.027473649	0.00039447007
0.18523415	0.027345530	0.00039228373
0.18536464	0.027905150	0.00039684557
0.18549514	0.027036703	0.00039473352
0.18562563	0.027549955	0.00039653513
0.18575613	0.027601072	0.00039832254
0.18588662	0.028107574	0.00040370473
0.18601711	0.027290526	0.00039417212
0.18614761	0.027822179	0.00040170867
0.18627810	0.027769897	0.00040164498
0.18640860	0.027367232	0.00040126599
0.18653909	0.027027085	0.00039074582
0.18666958	0.027494276	0.00038893213
0.18680008	0.027011912	0.00038332870
0.18693057	0.028188171	0.00039089149
0.18706107	0.027449691	0.00038274459
0.18719156	0.026814529	0.00038012178
0.18732205	0.027718779	0.00038117876
0.18745255	0.027895849	0.00038153152
0.18758304	0.027570578	0.00037867830
0.18771354	0.027650362	0.00037634121
0.18784403	0.028139884	0.00038044066
0.18797452	0.026673884	0.00037099575
0.18810502	0.027298254	0.00037180835
0.18823551	0.027333650	0.00037289808
0.18836601	0.026980475	0.00036849479
0.18849650	0.027413504	0.00037149284
0.18862699	0.027274032	0.00037095375
0.18875749	0.028271645	0.00037208433
0.18888798	0.027415837	0.00036870149
0.18901848	0.026816194	0.00036294143
0.18914897	0.027587680	0.00036811097
0.18927946	0.027663712	0.00036899894
0.18940996	0.026970590	0.00036217500
0.18954045	0.027082576	0.00036198373
0.18967095	0.027604769	0.00036566796
0.18980144	0.027609374	0.00036326802
0.18993193	0.027417405	0.00036443514
0.19006243	0.027659838	0.00036269306
0.19019292	0.027462285	0.00036185529
0.19032342	0.027068470	0.00035828310
0.19045391	0.027858855	0.00036155527
0.19058440	0.027712486	0.00036295796
0.19071490	0.027425456	0.00035944597
0.19084539	0.027000654	0.00035575048
0.19097588	0.026757765	0.00035463389
0.19110638	0.027471242	0.00035612969
0.19123687	0.027635905	0.00035773364
0.19136737	0.027683830	0.00035909894
0.19149786	0.026966306	0.00035347891
0.19162835	0.026981333	0.00035388528
0.19175885	0.027520463	0.00035421397
0.19188934	0.026926803	0.00035116870
0.19201984	0.026508185	0.00034988767
0.19215033	0.027450624	0.00035380762
0.19228082	0.027337017	0.00035323296
0.19241132	0.027653132	0.00035475962
0.19254181	0.027687842	0.00035393116
0.19267231	0.027331401	0.00035460786
0.19280280	0.028159472	0.00035723953
0.19293329	0.027432989	0.00035331855
0.19306379	0.027338129	0.00035296329
0.19319428	0.027940320	0.00035400973
0.19332478	0.027641160	0.00035284719
0.19345527	0.027246959	0.00035084321
0.19358576	0.027063610	0.00035106746
0.19371626	0.027887172	0.00035592387
0.19384675	0.027969637	0.00035315116
0.19397725	0.027311094	0.00035220599
0.19410774	0.026808656	0.00035023532
0.19423823	0.027333999	0.00035030426
0.19436873	0.027628031	0.00035364762
0.19449922	0.026951997	0.00034715982
0.19462972	0.027119685	0.00034989190
0.19476021	0.027199586	0.00035069778
0.19489070	0.026848282	0.00034695413
0.19502120	0.027183546	0.00035014252
0.19515169	0.027054255	0.00034857008
0.19528219	0.026925228	0.00034645193
0.19541268	0.027091898	0.00034944811
0.19554317	0.027040096	0.00034747138
0.19567367	0.026980949	0.00034814328
0.19580416	0.027490835	0.00035105931
0.19593466	0.026664147	0.00034277764
0.19606515	0.027842507	0.00035173026
0.19619564	0.027245101	0.00034891043
0.19632614	0.026996287	0.00034643732
0.19645663	0.027527506	0.00035018052
0.19658713	0.026772517	0.00034352066
0.19671762	0.026734225	0.00034481851
0.19684811	0.027008802	0.00034666930
0.19697861	0.026807246	0.00034393813
0.19710910	0.027652467	0.00035049589
0.19723960	0.026778810	0.00034456580
0.19737009	0.027295134	0.00034703651
0.19750058	0.027451601	0.00034883680
0.19763108	0.027112130	0.00034438616
0.19776157	0.027532002	0.00034941786
0.19789207	0.026770806	0.00034411200
0.19802256	0.027981386	0.00034899300
0.19815305	0.027952062	0.00035006829
0.19828355	0.027309812	0.00034592894
0.19841404	0.027904294	0.00035054616
0.19854454	0.027944960	0.00035059635
0.19867503	0.027438586	0.00034596160
0.19880552	0.027681775	0.00034883534
0.19893602	0.027699963	0.00034662110
0.19906651	0.027560701	0.00034745281
0.19919701	0.026958554	0.00034464581
0.19932750	0.027245988	0.00034475613
0.19945799	0.027597634	0.00034660680
0.19958849	0.027219911	0.00034514206
0.19971898	0.026980201	0.00034249962
0.19984947	0.026896092	0.00034449005
0.19997997	0.026997062	0.00034463842
0.20011046	0.027573832	0.00034640347
0.20024096	0.027527115	0.00034617207
0.20037145	0.027655765	0.00034501896
0.20050194	0.026730545	0.00034190243
0.20063244	0.027147450	0.00034402612
0.20076293	0.027439068	0.00034591940
0.20089343	0.027329246	0.00034568808
0.20102392	0.027178122	0.00034195075
0.20115441	0.027375301	0.00034368787
0.20128491	0.027148387	0.00034425695
0.20141540	0.027603802	0.00034436254
0.20154590	0.027198496	0.00034355484
0.20167639	0.027327043	0.00034328919
0.20180688	0.028086524	0.00034720555
0.20193738	0.027617115	0.00034606365
0.20206787	0.026785319	0.00033975013
0.20219837	0.027467302	0.00034326667
0.20232886	0.027329056	0.00034349244
0.20245935	0.027570593	0.00034321458
0.20258985	0.027231938	0.00034261559
0.20272034	0.027501734	0.00034392065
0.20285084	0.027491071	0.00034404688
0.20298133	0.027316691	0.00034279475
0.20311182	0.027379867	0.00034209981
0.20324232	0.026922679	0.00034008669
0.20337281	0.026707277	0.00033908647
0.20350331	0.026889482	0.00033878154
0.20363380	0.027631173	0.00034386377
0.20376429	0.027269081	0.00033954519
0.20389479	0.027160919	0.00034093168
0.20402528	0.027166417	0.00034032263
0.20415578	0.027677286	0.00034182711
0.20428627	0.027270839	0.00034111313
0.20441676	0.026860374	0.00033763187
0.20454726	0.027558479	0.00034157511
0.20467775	0.027352555	0.00034163564
0.20480825	0.027530716	0.00034060370
0.20493874	0.027536490	0.00034257582
0.20506923	0.027970428	0.00034468156
0.20519973	0.027048124	0.00033744398
0.20533022	0.028096504	0.00034507871
0.20546072	0.027475728	0.00034122114
0.20559121	0.027341666	0.00034043791
0.20572170	0.027348873	0.00034012174
0.20585220	0.027727278	0.00034020833
0.20598269	0.026890234	0.00033750173
0.20611319	0.026465283	0.00033485119
0.20624368	0.027227934	0.00033823079
0.20637417	0.027255402	0.00033997714
0.20650467	0.027102336	0.00033679156
0.20663516	0.027301081	0.00033898549
0.20676566	0.026768563	0.00033693193
0.20689615	0.027069986	0.00033624917
0.20702664	0.027349014	0.00033833402
0.20715714	0.026907340	0.00033568214
0.20728763	0.026944904	0.00033546070
0.20741813	0.027350048	0.00033908625
0.20754862	0.028041138	0.00034159162
0.20767911	0.027354963	0.00033918484
0.20780961	0.027125774	0.00033731059
0.20794010	0.026605841	0.00033316553
0.20807060	0.026613014	0.00033394546
0.20820109	0.026501674	0.00033230754
0.20833158	0.027112362	0.00033751941
0.20846208	0.027009302	0.00033787016
0.20859257	0.027113635	0.00033560970
0.20872306	0.027359148	0.00033887636
0.20885356	0.027216619	0.00033710528
0.20898405	0.026753960	0.00033488761
0.20911455	0.027035256	0.00033701787
0.20924504	0.027861054	0.00034098525
0.20937553	0.027189745	0.00033618086
0.20950603	0.027235864	0.00033842240
0.20963652	0.027254904	0.00033534064
0.20976702	0.027590916	0.00033907265
0.20989751	0.027274873	0.00033649464
0.21002800	0.026832057	0.00033419973
0.21015850	0.027517651	0.00033878278
0.21028899	0.026566056	0.00033135816
0.21041949	0.027087695	0.00033724548
0.21054998	0.027190906	0.00033666168
0.21068047	0.027000977	0.00033429930
0.21081097	0.027112035	0.00033495117
0.21094146	0.027185994	0.00033524878
0.21107196	0.026604551	0.00033369058
0.21120245	0.027513466	0.00033657460
0.21133294	0.027428614	0.00033561230
0.21146344	0.027357527	0.00033650566
0.21159393	0.027833715	0.00033734137
0.21172443	0.027696981	0.00033763111
0.21185492	0.027016909	0.00033434409
0.21198541	0.027194844	0.00033420609
0.21211591	0.027144868	0.00033465287
0.21224640	0.027346112	0.00033641370
0.21237690	0.027342855	0.00033410628
0.21250739	0.027299017	0.00033530931
0.21263788	0.026873431	0.00033164630
0.21276838	0.026483731	0.00033135716
0.21289887	0.026576253	0.00033036008
0.21302937	0.027231051	0.00033167905
0.21315986	0.026904684	0.00033314708
0.21329035	0.026862925	0.00033214622
0.21342085	0.026996595	0.00033263022
0.21355134	0.027042450	0.00033294785
0.21368184	0.027669352	0.00033616969
0.21381233	0.026757490	0.00033042189
0.21394282	0.027123311	0.00033499033
0.21407332	0.027037448	0.00033133220
0.21420381	0.027236215	0.00033396026
0.21433431	0.027154610	0.00033162678
0.21446480	0.026988276	0.00033104424
0.21459529	0.027485052	0.00033518356
0.21472579	0.027029448	0.00033155931
0.21485628	0.026832299	0.00033191319
0.21498678	0.027270720	0.00033339962
0.21511727	0.027172607	0.00033047568
0.21524776	0.026528385	0.00032930554
0.21537826	0.026998383	0.00033102010
0.21550875	0.027308577	0.00033301775
0.21563925	0.026654510	0.00033081237
0.21576974	0.026801869	0.00032950045
0.21590023	0.027470517	0.00033306554
0.21603073	0.026897481	0.00032970007
0.21616122	0.027350812	0.00033192625
0.21629172	0.027283057	0.00033288024
0.21642221	0.026860003	0.00033000116
0.21655270	0.027067480	0.00033106038
0.21668320	0.027031704	0.00033119687
0.21681369	0.026817914	0.00032724388
0.21694419	0.027875235	0.00033629122
0.21707468	0.027199377	0.00033154550
0.21720517	0.027652722	0.00033349571
0.21733567	0.028031370	0.00033457204
0.21746616	0.027141931	0.00033035369
0.21759665	0.026919943	0.00033033202
0.21772715	0.027133355	0.00033206140
0.21785764	0.027133888	0.00032861810
0.21798814	0.027459752	0.00033207525
0.21811863	0.027296946	0.00033058875
0.21824912	0.027366107	0.00033182736
0.21837962	0.027118509	0.00033027891
0.21851011	0.026877057	0.00032704003
0.21864061	0.027252293	0.00032979106
0.21877110	0.027801133	0.00033267405
0.21890159	0.026877229	0.00032819134
0.21903209	0.027370735	0.00033095203
0.21916258	0.027080412	0.00032829798
0.21929308	0.027140545	0.00033054664
0.21942357	0.026601743	0.00032582533
0.21955406	0.027488601	0.00032926337
0.21968456	0.027320838	0.00033145073
0.21981505	0.026698640	0.00032651186
0.21994555	0.027502613	0.00033055415
0.22007604	0.027363178	0.00033021825
0.22020653	0.027255692	0.00032842460
0.22033703	0.026977945	0.00032781840
0.22046752	0.026846990	0.00032811019
0.22059802	0.027127118	0.00032698416
0.22072851	0.026672635	0.00032545293
0.22085900	0.026572555	0.00032517178
0.22098950	0.027073660	0.00032640683
0.22111999	0.027069343	0.00032776228
0.22125049	0.026671263	0.00032416786
0.22138098	0.026514166	0.00032523056
0.22151147	0.026306983	0.00032343006
0.22164197	0.027494519	0.00032960220
0.22177246	0.027419155	0.00032936258
0.22190296	0.026869065	0.00032592472
0.22203345	0.027313754	0.00032907490
0.22216394	0.027189434	0.00032915556
0.22229444	0.027015368	0.00032489563
0.22242493	0.026964683	0.00032549996
0.22255543	0.026700515	0.00032419414
0.22268592	0.026907113	0.00032604647
0.22281641	0.027108465	0.00032733834
0.22294691	0.026691132	0.00032361239
0.22307740	0.026699237	0.00032380927
0.22320790	0.026936981	0.00032614910
0.22333839	0.026997891	0.00032538247
0.22346888	0.027323304	0.00032761002
0.22359938	0.026785994	0.00032440033
0.22372987	0.027282405	0.00032696357
0.22386037	0.027118845	0.00032714556
0.22399086	0.027332075	0.00032608394
0.22412135	0.026832896	0.00032451073
0.22425185	0.026799486	0.00032384831
0.22438234	0.027187067	0.00032605859
0.22451284	0.026998841	0.00032518500
0.22464333	0.026976484	0.00032373553
0.22477382	0.027148268	0.00032655283
0.22490432	0.027024460	0.00032566766
0.22503481	0.027127840	0.00032384096
0.22516531	0.026469443	0.00032226667
0.22529580	0.027382612	0.00032583425
0.22542629	0.026820653	0.00032341063
0.22555679	0.026728611	0.00032395755
0.22568728	0.027365221	0.00032496164
0.22581778	0.027287820	0.00032622096
0.22594827	0.027242000	0.00032615572
0.22607876	0.027363176	0.00032466441
0.22620926	0.026180965	0.00032013690
0.22633975	0.026504179	0.00032066457
0.22647025	0.027330020	0.00032590424
0.22660074	0.026562797	0.00032203485
0.22673123	0.027343322	0.00032528665
0.22686173	0.026840179	0.00032298524
0.22699222	0.026690573	0.00032115192
0.22712271	0.027042407	0.00032310334
0.22725321	0.026533121	0.00032167694
0.22738370	0.027041607	0.00032381090
0.22751420	0.026564366	0.00032129302
0.22764469	0.026514550	0.00032168272
0.22777518	0.026680003	0.00032043547
0.22790568	0.026664766	0.00032086295
0.22803617	0.026891292	0.00032220229
0.22816667	0.027267335	0.00032380949
0.22829716	0.026736379	0.00032178269
0.22842765	0.027478094	0.00032413012
0.22855815	0.027217860	0.00032336650
0.22868864	0.026785732	0.00032132081
0.22881914	0.026805632	0.00032013592
0.22894963	0.027193554	0.00032448062
0.22908012	0.027372743	0.00032411238
0.22921062	0.027817056	0.00032547580
0.22934111	0.026852945	0.00032260375
0.22947161	0.027269469	0.00032283042
0.22960210	0.027361879	0.00032363008
0.22973259	0.026422066	0.00031835872
0.22986309	0.026428718	0.00031797952
0.22999358	0.026626902	0.00032096375
0.23012408	0.026858686	0.00031994482
0.23025457	0.027218817	0.00032310671
0.23038506	0.026832124	0.00032097240
0.23051556	0.026735739	0.00031887573
0.23064605	0.026683176	0.00031949616
0.23077655	0.026383526	0.00032207799
0.23090704	0.026744041	0.00032767565
0.23103753	0.026596158	0.00032926710
0.23116803	0.026330269	0.00032843413
0.23129852	0.025945391	0.00032818246
0.23142902	0.026689472	0.00033440574
0.23155951	0.026586362	0.00033430430
0.23169000	0.026261308	0.00033438609
0.23182050	0.026302505	0.00033542895
0.23195099	0.026899177	0.00034008876
0.23208149	0.026596428	0.00033974841
0.23221198	0.026343369	0.00033696147
0.23234247	0.026811072	0.00034282449
0.23247297	0.027052797	0.00034385030
0.23260346	0.026587844	0.00034257046
0.23273396	0.026856481	0.00034579996
0.23286445	0.027125598	0.00034662712
0.23299494	0.026981064	0.00034747495
0.23312544	0.026750882	0.00034795659
0.23325593	0.027002762	0.00034938664
0.23338643	0.026956575	0.00034895162
0.23351692	0.026976361	0.00034805881
0.23364741	0.026946002	0.00034732046
0.23377791	0.026617663	0.00034807384
0.23390840	0.027506354	0.00035098046
0.23403890	0.027031202	0.00034789193
0.23416939	0.027116939	0.00034975590
0.23429988	0.026680775	0.00034705811
0.23443038	0.027024037	0.00035033997
0.23456087	0.027083064	0.00034916238
0.23469137	0.026782928	0.00034892340
0.23482186	0.026492557	0.00034836236
0.23495235	0.027343952	0.00035160484
0.23508285	0.026706987	0.00034833460
0.23521334	0.027102938	0.00035035847
0.23534384	0.027289007	0.00035301663
0.23547433	0.026980936	0.00035219660
0.23560482	0.026895906	0.00034963626
0.23573532	0.027033008	0.00035104420
0.23586581	0.026651869	0.00034998073
0.23599630	0.026768406	0.00035034082
0.23612680	0.026511869	0.00035048306
0.23625729	0.026801384	0.00035048311
0.23638779	0.027309033	0.00035499326
0.23651828	0.026510474	0.00035116038
0.23664877	0.026860698	0.00035141807
0.23677927	0.026148321	0.00034814104
0.23690976	0.027572079	0.00035605703
0.23704026	0.027156356	0.00035487643
0.23717075	0.027541381	0.00035720575
0.23730124	0.026662060	0.00035147922
0.23743174	0.026725467	0.00035403911
0.23756223	0.026854236	0.00035350809
0.23769273	0.026860128	0.00035323523
0.23782322	0.026602323	0.00035319432
0.23795371	0.026576750	0.00035190892
0.23808421	0.026641523	0.00035330335
0.23821470	0.026943625	0.00035562769
0.23834520	0.026907702	0.00035418669
0.23847569	0.026332783	0.00035234750
0.23860618	0.026488495	0.00035308148
0.23873668	0.026595872	0.00035488817
0.23886717	0.026594526	0.00035495657
0.23899767	0.026578711	0.00035242546
0.23912816	0.027204893	0.00035886438
0.23925865	0.026700967	0.00035616397
0.23938915	0.026996779	0.00035502466
0.23951964	0.027141915	0.00035766545
0.23965014	0.026768929	0.00035531214
0.23978063	0.026782036	0.00035507149
0.23991112	0.026802100	0.00035813274
0.24004162	0.027526830	0.00035839022
0.24017211	0.026976230	0.00035846500
0.24030261	0.026712547	0.00035597135
0.24043310	0.027103907	0.00035786757
0.24056359	0.026402434	0.00035613076
0.24069409	0.026421535	0.00035264644
0.24082458	0.026288565	0.00035626245
0.24095508	0.026871817	0.00035925586
0.24108557	0.026484927	0.00035315670
0.24121606	0.027337533	0.00036192154
0.24134656	0.027523166	0.00036162986
0.24147705	0.027208356	0.00035831499
0.24160755	0.026533333	0.00035683659
0.24173804	0.026997592	0.00035865803
0.24186853	0.026887357	0.00035983337
0.24199903	0.027032290	0.00036034597
0.24212952	0.027555178	0.00036163343
0.24226002	0.026206359	0.00035591843
0.24239051	0.026286066	0.00035545918
0.24252100	0.026970712	0.00035924052
0.24265150	0.027363530	0.00036322741
0.24278199	0.027106155	0.00035981768
0.24291249	0.026752511	0.00035987631
0.24304298	0.027125064	0.00036189244
0.24317347	0.026235961	0.00035588790
0.24330397	0.027077864	0.00036193924
0.24343446	0.026603882	0.00035843338
0.24356496	0.026730934	0.00035943582
0.24369545	0.026947306	0.00036126020
0.24382594	0.027010527	0.00035959471
0.24395644	0.026398395	0.00035889861
0.24408693	0.026809851	0.00036130345
0.24421743	0.027374552	0.00036299798
0.24434792	0.027278464	0.00036669396
0.24447841	0.027091440	0.00036130666
0.24460891	0.026732582	0.00036059909
0.24473940	0.026832663	0.00036185993
0.24486989	0.026929197	0.00036041387
0.24500039	0.026827359	0.00036187997
0.24513088	0.026962835	0.00036052040
0.24526138	0.026916345	0.00036240767
0.24539187	0.027296017	0.00036494364
0.24552236	0.027228033	0.00036240258
0.24565286	0.027253944	0.00036361924
0.24578335	0.027344079	0.00036458436
0.24591385	0.026668005	0.00036025010
0.24604434	0.027147297	0.00036642665
0.24617483	0.027202412	0.00036410069
0.24630533	0.027359290	0.00036489029
0.24643582	0.026754488	0.00036284454
0.24656632	0.026739776	0.00036069855
0.24669681	0.026243424	0.00036125129
0.24682730	0.027017704	0.00036218190
0.24695780	0.026322853	0.00035966485
0.24708829	0.026480545	0.00036103940
0.24721879	0.027484784	0.00036592128
0.24734928	0.026592955	0.00036261462
0.24747977	0.026550043	0.00036235700
0.24761027	0.026859979	0.00036219117
0.24774076	0.026282442	0.00035912242
0.24787126	0.027049001	0.00036469264
0.24800175	0.026531283	0.00036300089
0.24813224	0.027233992	0.00036803001
0.24826274	0.026576908	0.00036064534
0.24839323	0.026622039	0.00036340425
0.24852373	0.026424210	0.00036101947
0.24865422	0.026897822	0.00036398964
0.24878471	0.026173022	0.00036171009
0.24891521	0.026914683	0.00036347836
0.24904570	0.026613065	0.00036352606
0.24917620	0.027069078	0.00036654458
0.24930669	0.026740931	0.00036341293
0.24943718	0.026648395	0.00036405978
0.24956768	0.026887053	0.00036564850
0.24969817	0.026481187	0.00036266975
0.24982867	0.026309138	0.00036296617
0.24995916	0.026583036	0.00036378155
0.25008965	0.026789286	0.00036528720
0.25022015	0.026683574	0.00036433577
0.25035064	0.027110120	0.00036602983
0.25048114	0.027332107	0.00036981797
0.25061163	0.026652323	0.00036234577
0.25074212	0.026479862	0.00036323551
0.25087262	0.026672996	0.00036671458
0.25100311	0.026142593	0.00035981528
0.25113361	0.026859781	0.00036595424
0.25126410	0.026760798	0.00036508450
0.25139459	0.027307364	0.00036870588
0.25152509	0.026652236	0.00036672260
0.25165558	0.026878075	0.00036411311
0.25178608	0.027424718	0.00037089692
0.25191657	0.026815808	0.00036590961
0.25204706	0.026510804	0.00036298393
0.25217756	0.026934149	0.00036885991
0.25230805	0.027095142	0.00036693345
0.25243855	0.026706607	0.00036639576
0.25256904	0.027115358	0.00036942472
0.25269953	0.026774354	0.00036339575
0.25283003	0.026946189	0.00036821113
0.25296052	0.026583302	0.00036605602
0.25309102	0.026896161	0.00036805623
0.25322151	0.026941024	0.00036733136
0.25335200	0.027063415	0.00036714787
0.25348250	0.027201462	0.00037035992
0.25361299	0.026990581	0.00036943562
0.25374349	0.027446607	0.00036993328
0.25387398	0.026820908	0.00036811365
0.25400447	0.026250703	0.00036418052
0.25413497	0.027098097	0.00036758693
0.25426546	0.026366390	0.00036573100
0.25439595	0.027068879	0.00036827251
0.25452645	0.027096813	0.00037001352
0.25465694	0.026375637	0.00036551321
0.25478744	0.026803993	0.00036731932
0.25491793	0.026256732	0.00036469285
0.25504842	0.027024621	0.00036764130
0.25517892	0.026441299	0.00036677267
0.25530941	0.026945719	0.00038005460
0.25543991	0.026701380	0.00037879985
0.25557040	0.027574904	0.00038766898
0.25570089	0.027006867	0.00038880079
0.25583139	0.027153175	0.00039033817
0.25596188	0.026800657	0.00039235166
0.25609238	0.027410597	0.00039696369
0.25622287	0.026729649	0.00039415035
0.25635336	0.027039214	0.00039946964
0.25648386	0.026829443	0.00040043773
0.25661435	0.027191160	0.00040258358
0.25674485	0.027122805	0.00040516956
0.25687534	0.026935027	0.00040579307
0.25700583	0.027248753	0.00040900715
0.25713633	0.027157167	0.00040830838
0.25726682	0.025896599	0.00040341526
0.25739732	0.026802896	0.00041103097
0.25752781	0.027061414	0.00041530748
0.25765830	0.026650366	0.00041373945
0.25778880	0.026133786	0.00041104805
0.25791929	0.025911892	0.00041208879
0.25804979	0.027082892	0.00042135403
0.25818028	0.026575219	0.00041908481
0.25831077	0.026403619	0.00042108840
0.25844127	0.026504812	0.00042121938
0.25857176	0.026081094	0.00042087732
0.25870226	0.025781546	0.00042048962
0.25883275	0.026706886	0.00042910933
0.25896324	0.025827814	0.00042381574
0.25909374	0.026911928	0.00043292727
0.25922423	0.026899277	0.00043500841
0.25935473	0.026620484	0.00043292756
0.25948522	0.026612545	0.00043616892
0.25961571	0.026172355	0.00043187426
0.25974621	0.026288181	0.00043265528
0.25987670	0.026175975	0.00043339518
0.26000720	0.026749049	0.00043856529
0.26013769	0.027087460	0.00044200275
0.26026818	0.026137944	0.00043626694
0.26039868	0.026954891	0.00044318650
0.26052917	0.027419353	0.00044737442
0.26065967	0.026118510	0.00043465885
0.26079016	0.026842948	0.00044400706
0.26092065	0.026763098	0.00044551418
0.26105115	0.026898688	0.00044676970
0.26118164	0.026415504	0.00044431441
0.26131214	0.026224917	0.00044173277
0.26144263	0.026896972	0.00044785321
0.26157312	0.026389020	0.00044445397
0.26170362	0.026231265	0.00044620782
0.26183411	0.026399812	0.00044571765
0.26196461	0.027182521	0.00045261677
0.26209510	0.026787961	0.00044999757
0.26222559	0.025955003	0.00044748582
0.26235609	0.026215381	0.00044880928
0.26248658	0.026921795	0.00045428561
0.26261708	0.026623090	0.00044991253
0.26274757	0.026935042	0.00045621239
0.26287806	0.026047272	0.00044964946
0.26300856	0.026827721	0.00045695014
0.26313905	0.026264718	0.00045277128
0.26326954	0.027039608	0.00045639915
0.26340004	0.026331187	0.00045635851
0.26353053	0.026752766	0.00045788078
0.26366103	0.027125106	0.00046028868
0.26379152	0.026810264	0.00046171433
0.26392201	0.026759561	0.00046037968
0.26405251	0.026373407	0.00045773122
0.26418300	0.027112149	0.00046551078
0.26431350	0.025907335	0.00045441465
0.26444399	0.026384861	0.00046210900
0.26457448	0.026527979	0.00046050695
0.26470498	0.026587467	0.00046401031
0.26483547	0.026292965	0.00046347901
0.26496597	0.027084911	0.00046741095
0.26509646	0.026215842	0.00046366099
0.26522695	0.027202506	0.00047401318
0.26535745	0.027132332	0.00047017733
[truncated: 572 more rows]
