# Supplementary material for: Rationally seeded computational protein design of ɑ-helical barrels
Source: Nat Chem Biol. 2024 Jun 20;20(8):991–9. doi: 10.1038/s41589-024-01642-0 (PMC11288890; doi:10.1038/s41589-024-01642-0)
Supplement: Supplementary file 5 — PDB files used for making figure panels h–j. [file 41589_2024_1642_MOESM5_ESM.zip › KIA_RP_RSPD_NatChemBiol_data_Figure3/sc-CC-7-LI_panels_c-g/SAXS_panel_g/LI_SAXS_raw/b21-438120_00404.dat]

0.0045000000	1.0403581	0.0098965098
0.0046304940	0.93540723	0.0091238620
0.0047609879	0.83214289	0.0083794479
0.0048914819	0.78930309	0.0081913003
0.0050219759	0.67941577	0.0072070583
0.0051524699	0.63632939	0.0069056182
0.0052829638	0.57859814	0.0064181801
0.0054134578	0.52606914	0.0059371817
0.0055439518	0.49523631	0.0058649959
0.0056744457	0.46284290	0.0053822581
0.0058049397	0.41951208	0.0050687303
0.0059354337	0.39984802	0.0050727595
0.0060659277	0.37503559	0.0046686535
0.0061964216	0.35147156	0.0046395096
0.0063269156	0.33292642	0.0044213687
0.0064574096	0.30335207	0.0041258073
0.0065879035	0.29844773	0.0041228984
0.0067183975	0.28033958	0.0038720050
0.0068488915	0.25839893	0.0037528026
0.0069793855	0.25209802	0.0037336589
0.0071098794	0.23487197	0.0034637513
0.0072403734	0.22187063	0.0033740925
0.0073708674	0.22197465	0.0033597832
0.0075013613	0.20307652	0.0031576897
0.0076318553	0.19648473	0.0031262972
0.0077623493	0.18940106	0.0029735819
0.0078928433	0.17970107	0.0028905196
0.0080233372	0.17178578	0.0028089979
0.0081538312	0.16699594	0.0027259422
0.0082843252	0.15889530	0.0026642140
0.0084148191	0.14974337	0.0025564496
0.0085453131	0.14475193	0.0024712348
0.0086758071	0.14199002	0.0024430254
0.0088063011	0.13450473	0.0023350671
0.0089367950	0.12862164	0.0022957172
0.0090672890	0.12873615	0.0022803918
0.0091977830	0.12352641	0.0021840003
0.0093282769	0.11568522	0.0021353734
0.0094587709	0.11413415	0.0020578914
0.0095892649	0.11131751	0.0020457110
0.0097197588	0.10469370	0.0019806482
0.0098502528	0.10387127	0.0019473962
0.0099807468	0.097848955	0.0018751343
0.010111241	0.095836646	0.0018557527
0.010241735	0.092587064	0.0017716971
0.010372229	0.088926755	0.0017500651
0.010502723	0.087275894	0.0017175769
0.010633217	0.085251055	0.0016826230
0.010763711	0.080844709	0.0016230724
0.010894205	0.077959252	0.0015598091
0.011024699	0.075238329	0.0015390054
0.011155193	0.075982491	0.0015363323
0.011285687	0.074192470	0.0014916260
0.011416180	0.072183722	0.0014652252
0.011546674	0.068262008	0.0013910758
0.011677168	0.067286081	0.0013709032
0.011807662	0.066936695	0.0013482036
0.011938156	0.065720367	0.0013285628
0.012068650	0.064496507	0.0013143389
0.012199144	0.063091579	0.0012785619
0.012329638	0.060876223	0.0012258881
0.012460132	0.061252131	0.0012272521
0.012590626	0.060366145	0.0011966000
0.012721120	0.056035403	0.0011374315
0.012851614	0.057332660	0.0011278609
0.012982108	0.057471742	0.0011122393
0.013112602	0.051432923	0.0010542707
0.013243096	0.051008132	0.0010373093
0.013373590	0.052311189	0.0010497961
0.013504084	0.053347683	0.0010593496
0.013634578	0.049206702	0.00099861787
0.013765072	0.048473587	0.00099527521
0.013895566	0.049008154	0.00099253965
0.014026060	0.047418258	0.00095896291
0.014156554	0.049732292	0.00099563239
0.014287048	0.047555854	0.00095609405
0.014417542	0.046052719	0.00093210598
0.014548036	0.047306983	0.00095340701
0.014678530	0.046155597	0.00092550891
0.014809024	0.046832572	0.00093719722
0.014939518	0.045675054	0.00091809415
0.015070012	0.044053194	0.00089182608
0.015200506	0.043264856	0.00088813022
0.015331000	0.041632576	0.00086151631
0.015461494	0.043444324	0.00087501935
0.015591988	0.042378126	0.00086646839
0.015722482	0.040551356	0.00083593097
0.015852975	0.043385376	0.00086235805
0.015983469	0.041184936	0.00084114980
0.016113963	0.039744906	0.00081568246
0.016244457	0.042026188	0.00084456555
0.016374951	0.042085148	0.00083404398
0.016505445	0.040410939	0.00081756874
0.016635939	0.039632311	0.00080911324
0.016766433	0.039143537	0.00078918160
0.016896927	0.037248520	0.00077674615
0.017027421	0.040254251	0.00079884568
0.017157915	0.039004451	0.00078412476
0.017288409	0.037278982	0.00076557183
0.017418903	0.038071503	0.00076394984
0.017549397	0.038236535	0.00076932517
0.017679891	0.037530335	0.00076063002
0.017810385	0.036786392	0.00074483305
0.017940879	0.038100709	0.00075939973
0.018071373	0.037183018	0.00074185648
0.018201867	0.037342067	0.00074561000
0.018332361	0.038888374	0.00075883039
0.018462855	0.036332690	0.00072354524
0.018593349	0.036029148	0.00072458957
0.018723843	0.035922980	0.00071898434
0.018854337	0.035795150	0.00070865625
0.018984831	0.036496805	0.00071821612
0.019115325	0.036801472	0.00071578984
0.019245819	0.035495115	0.00070702402
0.019376313	0.036238713	0.00070780438
0.019506807	0.037135525	0.00071015245
0.019637301	0.035413760	0.00070011233
0.019767795	0.036136448	0.00069768919
0.019898289	0.037154707	0.00070630430
0.020028783	0.035564615	0.00069106338
0.020159277	0.034941923	0.00067771787
0.020289771	0.036360433	0.00069469212
0.020420264	0.035365502	0.00067730447
0.020550758	0.036406434	0.00068288164
0.020681252	0.035271650	0.00068023239
0.020811746	0.035231170	0.00067066688
0.020942240	0.034533327	0.00065776936
0.021072734	0.034527872	0.00066732696
0.021203228	0.034797219	0.00065842419
0.021333722	0.034485120	0.00066099704
0.021464216	0.034345926	0.00065590304
0.021594710	0.033982042	0.00064427758
0.021725204	0.032246524	0.00063721093
0.021855698	0.033372866	0.00063229326
0.021986192	0.033551047	0.00063991156
0.022116686	0.033825454	0.00064261114
0.022247180	0.033571337	0.00062961971
0.022377674	0.033690953	0.00063492194
0.022508168	0.033780340	0.00063025722
0.022638662	0.033500515	0.00062361355
0.022769156	0.033050044	0.00062883119
0.022899650	0.033282959	0.00061826542
0.023030144	0.033060101	0.00062168504
0.023160638	0.033435756	0.00062112862
0.023291132	0.034084815	0.00062038911
0.023421626	0.033634757	0.00062031917
0.023552120	0.034627880	0.00062328804
0.023682614	0.034489224	0.00061698715
0.023813108	0.033783898	0.00061968835
0.023943602	0.032949261	0.00060356352
0.024074096	0.032469641	0.00059750104
0.024204590	0.032542037	0.00060106381
0.024335084	0.033802469	0.00060503902
0.024465578	0.032877386	0.00059895947
0.024596072	0.032726537	0.00059187771
0.024726566	0.033416744	0.00059825187
0.024857060	0.035008101	0.00061214299
0.024987553	0.032990695	0.00058825953
0.025118047	0.032671929	0.00058927285
0.025248541	0.031833968	0.00057849527
0.025379035	0.033180905	0.00058500832
0.025509529	0.032793962	0.00058662593
0.025640023	0.031921869	0.00057074522
0.025770517	0.032300877	0.00057831654
0.025901011	0.032852370	0.00058128075
0.026031505	0.033180996	0.00058028948
0.026161999	0.032152776	0.00057192830
0.026292493	0.033054659	0.00057378650
0.026422987	0.032287008	0.00056746199
0.026553481	0.032151219	0.00056795880
0.026683975	0.032619932	0.00056628779
0.026814469	0.032538551	0.00056707096
0.026944963	0.032188895	0.00056195178
0.027075457	0.032485531	0.00056208262
0.027205951	0.031813052	0.00056079390
0.027336445	0.032806876	0.00056240916
0.027466939	0.032806512	0.00055972928
0.027597433	0.032324676	0.00055856553
0.027727927	0.032403274	0.00055196674
0.027858421	0.032958794	0.00056289162
0.027988915	0.031981115	0.00055065911
0.028119409	0.031788108	0.00054395330
0.028249903	0.030751332	0.00053779458
0.028380397	0.032436309	0.00054568128
0.028510891	0.032469708	0.00055185010
0.028641385	0.031604399	0.00054343716
0.028771879	0.031899582	0.00053778540
0.028902373	0.032095791	0.00054242218
0.029032867	0.032644803	0.00054390559
0.029163361	0.032038446	0.00053573907
0.029293855	0.031539350	0.00053775533
0.029424349	0.031802227	0.00053145965
0.029554842	0.031829584	0.00053384451
0.029685336	0.031927439	0.00053303473
0.029815830	0.032060419	0.00052848763
0.029946324	0.032559382	0.00053538968
0.030076818	0.032067113	0.00053161499
0.030207312	0.031309645	0.00052004100
0.030337806	0.032900152	0.00053626873
0.030468300	0.032135426	0.00052611416
0.030598794	0.032303948	0.00052759650
0.030729288	0.031703193	0.00052465091
0.030859782	0.032134319	0.00052268788
0.030990276	0.032189716	0.00052444878
0.031120770	0.032583443	0.00052237323
0.031251264	0.031467680	0.00051311223
0.031381758	0.032107826	0.00052047336
0.031512252	0.032259628	0.00051785810
0.031642746	0.032292301	0.00051944616
0.031773240	0.031750285	0.00051272045
0.031903734	0.033151300	0.00052041164
0.032034228	0.032867588	0.00051965909
0.032164722	0.031426813	0.00050678130
0.032295216	0.031334663	0.00050691683
0.032425710	0.031132567	0.00050484118
0.032556204	0.030132431	0.00049212983
0.032686698	0.031208380	0.00050247845
0.032817192	0.031805604	0.00050500405
0.032947686	0.032526147	0.00050781354
0.033078180	0.032227821	0.00050693738
0.033208674	0.032165721	0.00050296164
0.033339168	0.031426820	0.00049751396
0.033469662	0.031336409	0.00049673159
0.033600156	0.031410539	0.00049489537
0.033730650	0.031001756	0.00049607052
0.033861144	0.031662623	0.00049522826
0.033991637	0.031959049	0.00049287468
0.034122131	0.031772870	0.00049754891
0.034252625	0.031665359	0.00049645696
0.034383119	0.031272067	0.00050017820
0.034513613	0.031053650	0.00049926333
0.034644107	0.031274367	0.00049874505
0.034774601	0.030078358	0.00050156795
0.034905095	0.031674378	0.00051562130
0.035035589	0.032078728	0.00051943751
0.035166083	0.030158742	0.00051209582
0.035296577	0.030720249	0.00051562501
0.035427071	0.031212478	0.00052512757
0.035557565	0.030286874	0.00051370381
0.035688059	0.030866492	0.00051914658
0.035818553	0.030956429	0.00052690189
0.035949047	0.029507577	0.00051147935
0.036079541	0.031600048	0.00052933202
0.036210035	0.031350794	0.00052715317
0.036340529	0.030974507	0.00052228604
0.036471023	0.030392418	0.00052418067
0.036601517	0.030772328	0.00052595333
0.036732011	0.030570194	0.00052459572
0.036862505	0.030744143	0.00052857072
0.036992999	0.030869688	0.00052855857
0.037123493	0.031101159	0.00053134466
0.037253987	0.030344703	0.00053020105
0.037384481	0.030959448	0.00052994022
0.037514975	0.031315764	0.00053842396
0.037645469	0.030653941	0.00053207357
0.037775963	0.030119898	0.00052467493
0.037906457	0.031675083	0.00054460889
0.038036951	0.030883904	0.00053601450
0.038167445	0.030825090	0.00053684457
0.038297939	0.032539845	0.00055077443
0.038428433	0.031324872	0.00054140912
0.038558926	0.030843637	0.00053983525
0.038689420	0.031090034	0.00054130594
0.038819914	0.030640382	0.00053591822
0.038950408	0.029829635	0.00053447246
0.039080902	0.030727758	0.00053277043
0.039211396	0.030483466	0.00053169384
0.039341890	0.030935469	0.00052842952
0.039472384	0.031379974	0.00053017069
0.039602878	0.030307779	0.00052243633
0.039733372	0.031232037	0.00052576069
0.039863866	0.030984835	0.00051910567
0.039994360	0.030893288	0.00052299874
0.040124854	0.030800834	0.00051546829
0.040255348	0.030976361	0.00051861798
0.040385842	0.030372416	0.00050999138
0.040516336	0.031109540	0.00051614532
0.040646830	0.031383917	0.00051890046
0.040777324	0.031166929	0.00051572928
0.040907818	0.031455868	0.00051584109
0.041038312	0.030316538	0.00051053668
0.041168806	0.030641916	0.00050541168
0.041299300	0.030492218	0.00051061883
0.041429794	0.030582682	0.00050633557
0.041560288	0.030772514	0.00050797496
0.041690782	0.030993218	0.00051000786
0.041821276	0.030761903	0.00050563233
0.041951770	0.031408588	0.00051065509
0.042082264	0.031341551	0.00050738859
0.042212758	0.031092653	0.00050544873
0.042343252	0.030704114	0.00050587303
0.042473746	0.030870220	0.00050451944
0.042604240	0.031384983	0.00050437860
0.042734734	0.030353912	0.00050231158
0.042865228	0.030272660	0.00049590354
0.042995722	0.030242323	0.00049770349
0.043126215	0.030386197	0.00049867626
0.043256709	0.030033758	0.00049324153
0.043387203	0.030362405	0.00049741640
0.043517697	0.029819387	0.00048947352
0.043648191	0.031065165	0.00049839318
0.043778685	0.030100251	0.00049528228
0.043909179	0.030435099	0.00049138178
0.044039673	0.030831494	0.00049723878
0.044170167	0.030555191	0.00049366816
0.044300661	0.031165587	0.00049570234
0.044431155	0.030537773	0.00049579896
0.044561649	0.030906485	0.00049402325
0.044692143	0.031476176	0.00049895698
0.044822637	0.031101809	0.00049531716
0.044953131	0.030629168	0.00049069484
0.045083625	0.030450992	0.00049364107
0.045214119	0.030809418	0.00049131632
0.045344613	0.030302645	0.00048472945
0.045475107	0.030984189	0.00049110103
0.045605601	0.030161331	0.00048511765
0.045736095	0.031956481	0.00049732288
0.045866589	0.030865258	0.00049098757
0.045997083	0.030726672	0.00048583249
0.046127577	0.030575544	0.00049027612
0.046258071	0.029300276	0.00048568982
0.046388565	0.029767836	0.00048945462
0.046519059	0.030553357	0.00050222634
0.046649553	0.030298452	0.00049805082
0.046780047	0.031386524	0.00050949231
0.046910541	0.030850205	0.00050721413
0.047041035	0.029964791	0.00049965025
0.047171529	0.031086311	0.00051305011
0.047302023	0.030384135	0.00050729831
0.047432517	0.030353875	0.00050679647
0.047563011	0.030236462	0.00050987125
0.047693504	0.029915375	0.00050391000
0.047823998	0.030042631	0.00050790694
0.047954492	0.029888167	0.00050947892
0.048084986	0.029834625	0.00050747330
0.048215480	0.030410100	0.00051638467
0.048345974	0.030061114	0.00051020581
0.048476468	0.029854682	0.00050689031
0.048606962	0.030555643	0.00051822629
0.048737456	0.030381606	0.00051442725
0.048867950	0.032009916	0.00053172957
0.048998444	0.029685787	0.00050952932
0.049128938	0.030258531	0.00051697882
0.049259432	0.029657297	0.00051302635
0.049389926	0.029939686	0.00051448967
0.049520420	0.030300999	0.00051791846
0.049650914	0.031531164	0.00053056758
0.049781408	0.030883078	0.00052169557
0.049911902	0.029102538	0.00050857064
0.050042396	0.030498025	0.00052108077
0.050172890	0.030892626	0.00052560366
0.050303384	0.030482039	0.00052487218
0.050433878	0.030431201	0.00052090157
0.050564372	0.030070586	0.00052072077
0.050694866	0.030277669	0.00051851480
0.050825360	0.030455759	0.00052542590
0.050955854	0.030538329	0.00052658254
0.051086348	0.029723583	0.00051992984
0.051216842	0.031158503	0.00053026458
0.051347336	0.030202006	0.00052292509
0.051477830	0.029890108	0.00051956215
0.051608324	0.031492809	0.00053509585
0.051738818	0.030665677	0.00052969845
0.051869312	0.030818049	0.00052813885
0.051999806	0.031444521	0.00053538411
0.052130299	0.029945645	0.00052362796
0.052260793	0.030257121	0.00052652722
0.052391287	0.029643014	0.00052438445
0.052521781	0.030833300	0.00053246050
0.052652275	0.030025723	0.00052931342
0.052782769	0.030655531	0.00052781609
0.052913263	0.030564886	0.00053015499
0.053043757	0.030761652	0.00053170655
0.053174251	0.030358124	0.00053071533
0.053304745	0.029814448	0.00052561117
0.053435239	0.029813306	0.00052826463
0.053565733	0.028832076	0.00051759134
0.053696227	0.029635997	0.00052228179
0.053826721	0.031153363	0.00053959420
0.053957215	0.030557281	0.00053271867
0.054087709	0.031159546	0.00053944050
0.054218203	0.031209193	0.00053629179
0.054348697	0.029851530	0.00052707959
0.054479191	0.030774631	0.00053667492
0.054609685	0.030455773	0.00053551427
0.054740179	0.029821769	0.00052780623
0.054870673	0.030397772	0.00053327055
0.055001167	0.029944414	0.00052768607
0.055131661	0.030580766	0.00053582831
0.055262155	0.030473497	0.00053314342
0.055392649	0.029048078	0.00052442141
0.055523143	0.030453417	0.00053795838
0.055653637	0.029729834	0.00052875073
0.055784131	0.030485860	0.00053461933
0.055914625	0.029929002	0.00053210681
0.056045119	0.029528199	0.00052769410
0.056175613	0.029588825	0.00052820031
0.056306107	0.030542164	0.00053626123
0.056436601	0.029972628	0.00053172601
0.056567095	0.030639932	0.00053697107
0.056697588	0.030654636	0.00053947283
0.056828082	0.030290192	0.00053516679
0.056958576	0.030311856	0.00053585086
0.057089070	0.030164443	0.00053367322
0.057219564	0.031187472	0.00054424789
0.057350058	0.030019505	0.00053044559
0.057480552	0.030772571	0.00054241454
0.057611046	0.029809666	0.00052996100
0.057741540	0.030792798	0.00054069763
0.057872034	0.030290750	0.00053368684
0.058002528	0.029669474	0.00052614074
0.058133022	0.030641385	0.00053879488
0.058263516	0.030120974	0.00053278671
0.058394010	0.030730329	0.00053602922
0.058524504	0.029761164	0.00052833227
0.058654998	0.029933463	0.00052809710
0.058785492	0.030458497	0.00053075569
0.058915986	0.030638339	0.00053583082
0.059046480	0.031012834	0.00053284823
0.059176974	0.029897280	0.00052779564
0.059307468	0.029748517	0.00052138552
0.059437962	0.030220631	0.00052376451
0.059568456	0.030196862	0.00052728895
0.059698950	0.029909748	0.00052326150
0.059829444	0.029995233	0.00052359434
0.059959938	0.030054953	0.00052270450
0.060090432	0.029804579	0.00051845419
0.060220926	0.030442172	0.00052663685
0.060351420	0.029123034	0.00051317438
0.060481914	0.029161360	0.00051616628
0.060612408	0.029987771	0.00051980295
0.060742902	0.029434376	0.00051386013
0.060873396	0.030365506	0.00052276369
0.061003890	0.029871487	0.00051841033
0.061134384	0.030131823	0.00051814976
0.061264877	0.029732052	0.00052033517
0.061395371	0.029741996	0.00051560911
0.061525865	0.031585793	0.00052746527
0.061656359	0.030150707	0.00051935118
0.061786853	0.029742507	0.00051516121
0.061917347	0.029421422	0.00051496859
0.062047841	0.028793652	0.00050666772
0.062178335	0.029961214	0.00051367962
0.062308829	0.029920901	0.00051637190
0.062439323	0.030667168	0.00051935650
0.062569817	0.030201722	0.00051755127
0.062700311	0.030189634	0.00051847503
0.062830805	0.030454914	0.00051775311
0.062961299	0.030839331	0.00052177560
0.063091793	0.030162113	0.00051648997
0.063222287	0.030420481	0.00051807810
0.063352781	0.030270222	0.00051914538
0.063483275	0.030269040	0.00051576898
0.063613769	0.030651549	0.00051818530
0.063744263	0.030126392	0.00051495447
0.063874757	0.029376217	0.00050725443
0.064005251	0.030685275	0.00052075375
0.064135745	0.029088876	0.00050799206
0.064266239	0.029081638	0.00050558673
0.064396733	0.029957070	0.00051235949
0.064527227	0.029362449	0.00050687434
0.064657721	0.030311902	0.00051608101
0.064788215	0.028882056	0.00050330787
0.064918709	0.029375512	0.00050553742
0.065049203	0.029874916	0.00051291502
0.065179697	0.029209199	0.00050384568
0.065310191	0.029661804	0.00050782541
0.065440685	0.029864564	0.00051036354
0.065571179	0.029391186	0.00050535482
0.065701673	0.029702635	0.00050917157
0.065832166	0.029693637	0.00050715935
0.065962660	0.029829048	0.00050889927
0.066093154	0.029933886	0.00051277603
0.066223648	0.030113176	0.00050770784
0.066354142	0.029365915	0.00050500257
0.066484636	0.030152582	0.00050833825
0.066615130	0.030478995	0.00051268113
0.066745624	0.030067021	0.00050838882
0.066876118	0.029478066	0.00050309861
0.067006612	0.030591467	0.00051495670
0.067137106	0.030515107	0.00051220345
0.067267600	0.029621468	0.00050042961
0.067398094	0.028595539	0.00049754331
0.067528588	0.028611395	0.00049600895
0.067659082	0.029500196	0.00050204539
0.067789576	0.030330655	0.00051168537
0.067920070	0.030720306	0.00051062971
0.068050564	0.030776632	0.00051124298
0.068181058	0.030309467	0.00050743878
0.068311552	0.029389609	0.00049990020
0.068442046	0.030775935	0.00051345748
0.068572540	0.028685946	0.00049561030
0.068703034	0.029389556	0.00049673160
0.068833528	0.029703359	0.00050475721
0.068964022	0.029621701	0.00050002773
0.069094516	0.030392346	0.00050948717
0.069225010	0.030529550	0.00050714786
0.069355504	0.029877851	0.00050237945
0.069485998	0.029495002	0.00049964487
0.069616492	0.029940696	0.00050349442
0.069746986	0.030770146	0.00051013674
0.069877480	0.029593738	0.00050186560
0.070007974	0.028743703	0.00049069035
0.070138468	0.028702915	0.00049204616
0.070268961	0.030346231	0.00050333872
0.070399455	0.029555028	0.00049827855
0.070529949	0.029133883	0.00049771484
0.070660443	0.030289444	0.00050301203
0.070790937	0.029577982	0.00049823314
0.070921431	0.029657886	0.00049930416
0.071051925	0.031334997	0.00050847481
0.071182419	0.029100999	0.00049730660
0.071312913	0.029119277	0.00049371518
0.071443407	0.029002097	0.00049547723
0.071573901	0.029721489	0.00049463219
0.071704395	0.029446934	0.00049267444
0.071834889	0.029364792	0.00049465398
0.071965383	0.029862577	0.00049804741
0.072095877	0.029926178	0.00049799341
0.072226371	0.030376313	0.00050122958
0.072356865	0.029460908	0.00049080412
0.072487359	0.029310527	0.00049347175
0.072617853	0.029397272	0.00049498669
0.072748347	0.029726824	0.00049192384
0.072878841	0.029472074	0.00049393492
0.073009335	0.029824966	0.00049215613
0.073139829	0.029784718	0.00049336847
0.073270323	0.028862772	0.00049010765
0.073400817	0.029309364	0.00049171497
0.073531311	0.029316199	0.00049018490
0.073661805	0.028691662	0.00048599529
0.073792299	0.029343088	0.00048784492
0.073922793	0.029889269	0.00049580894
0.074053287	0.029328672	0.00049013417
0.074183781	0.029250365	0.00048933523
0.074314275	0.029791561	0.00049660580
0.074444769	0.029874980	0.00049081165
0.074575263	0.028728799	0.00048362761
0.074705757	0.029665376	0.00049184650
0.074836250	0.031115192	0.00050189164
0.074966744	0.030576540	0.00050099875
0.075097238	0.028908268	0.00048273883
0.075227732	0.029658906	0.00049045748
0.075358226	0.029206306	0.00048867408
0.075488720	0.028780264	0.00048113831
0.075619214	0.029297147	0.00048692846
0.075749708	0.029319601	0.00048632102
0.075880202	0.030063390	0.00049187891
0.076010696	0.030254302	0.00049334889
0.076141190	0.029072995	0.00048390750
0.076271684	0.029392856	0.00048677598
0.076402178	0.029746305	0.00049210093
0.076532672	0.029266283	0.00048290683
0.076663166	0.029419238	0.00048662717
0.076793660	0.029437504	0.00048665333
0.076924154	0.029562127	0.00048571809
0.077054648	0.029585382	0.00048656905
0.077185142	0.029059034	0.00047965712
0.077315636	0.028883018	0.00048055374
0.077446130	0.029490742	0.00048605285
0.077576624	0.029890512	0.00048585997
0.077707118	0.028797085	0.00048227658
0.077837612	0.029212052	0.00047998174
0.077968106	0.030240116	0.00049202377
0.078098600	0.028137751	0.00047222796
0.078229094	0.029953854	0.00048493128
0.078359588	0.030044447	0.00048882070
0.078490082	0.027852505	0.00047085756
0.078620576	0.028994001	0.00047877254
0.078751070	0.029294321	0.00048280425
0.078881564	0.028724535	0.00047635648
0.079012058	0.029967943	0.00048752123
0.079142552	0.029575716	0.00048259082
0.079273046	0.028955449	0.00047589737
0.079403539	0.028552819	0.00047504042
0.079534033	0.028790205	0.00047694992
0.079664527	0.028334936	0.00047291370
0.079795021	0.029956086	0.00048498234
0.079925515	0.029753732	0.00048135119
0.080056009	0.030426535	0.00048977241
0.080186503	0.029508301	0.00048293887
0.080316997	0.029511958	0.00047793352
0.080447491	0.029516734	0.00048067684
0.080577985	0.029295752	0.00047783528
0.080708479	0.028601296	0.00047233339
0.080838973	0.029336948	0.00047817947
0.080969467	0.029886736	0.00048031646
0.081099961	0.029007581	0.00047596645
0.081230455	0.030213384	0.00048532493
0.081360949	0.028903427	0.00047233010
0.081491443	0.029213428	0.00047853509
0.081621937	0.028866039	0.00047108335
0.081752431	0.028895231	0.00047451316
0.081882925	0.028810913	0.00047478380
0.082013419	0.028928274	0.00047202529
0.082143913	0.028812348	0.00047331441
0.082274407	0.029523549	0.00047672191
0.082404901	0.029223893	0.00047246429
0.082535395	0.029794416	0.00048021648
0.082665889	0.028758878	0.00046820474
0.082796383	0.028653209	0.00047088311
0.082926877	0.029390274	0.00047611581
0.083057371	0.028991613	0.00046998307
0.083187865	0.028088781	0.00046610021
0.083318359	0.028807410	0.00047033072
0.083448853	0.029427840	0.00047466453
0.083579347	0.029915298	0.00047671584
0.083709841	0.028658116	0.00046666800
0.083840335	0.028896032	0.00047018784
0.083970828	0.029007930	0.00047150245
0.084101322	0.028153005	0.00046260414
0.084231816	0.028859520	0.00047033318
0.084362310	0.029447660	0.00047148946
0.084492804	0.029603495	0.00047335959
0.084623298	0.028641123	0.00046921946
0.084753792	0.028715567	0.00046515174
0.084884286	0.028750785	0.00046837472
0.085014780	0.029558035	0.00047315011
0.085145274	0.029549332	0.00047265478
0.085275768	0.029387079	0.00047137169
0.085406262	0.029327915	0.00046947668
0.085536756	0.029214893	0.00046983777
0.085667250	0.029133557	0.00047176799
0.085797744	0.029524049	0.00047081502
0.085928238	0.029597989	0.00047235090
0.086058732	0.029246760	0.00046995319
0.086189226	0.029672478	0.00047111986
0.086319720	0.028138628	0.00046290353
0.086450214	0.028575125	0.00046067445
0.086580708	0.029560107	0.00047129264
0.086711202	0.029008905	0.00046443607
0.086841696	0.028568194	0.00046110871
0.086972190	0.028477860	0.00046153011
0.087102684	0.029561982	0.00046928146
0.087233178	0.029095567	0.00046665088
0.087363672	0.028717725	0.00046392757
0.087494166	0.028832552	0.00046185301
0.087624660	0.029111008	0.00046587166
0.087755154	0.028623502	0.00046417914
0.087885648	0.028725497	0.00046087612
0.088016142	0.028820002	0.00046223121
0.088146636	0.028592280	0.00045878011
0.088277130	0.028560735	0.00046005958
0.088407623	0.029173074	0.00046588872
0.088538117	0.029018828	0.00046181709
0.088668611	0.028651281	0.00046170484
0.088799105	0.029185458	0.00046463220
0.088929599	0.028038491	0.00045334350
0.089060093	0.027449648	0.00045254972
0.089190587	0.028278468	0.00045640812
0.089321081	0.028950161	0.00046176408
0.089451575	0.028356560	0.00045796297
0.089582069	0.028823181	0.00045755445
0.089712563	0.028077392	0.00045396130
0.089843057	0.028786600	0.00046242776
0.089973551	0.028528053	0.00045671914
0.090104045	0.029125832	0.00046382438
0.090234539	0.029861825	0.00046311504
0.090365033	0.028006779	0.00045552816
0.090495527	0.028546077	0.00045750234
0.090626021	0.029002392	0.00045996398
0.090756515	0.028777394	0.00046034217
0.090887009	0.028276634	0.00045533590
0.091017503	0.029485020	0.00046086879
0.091147997	0.029063719	0.00046033294
0.091278491	0.029024793	0.00045724325
0.091408985	0.027885075	0.00045166299
0.091539479	0.027955865	0.00044975433
0.091669973	0.028793897	0.00045525809
0.091800467	0.028390521	0.00046392615
0.091930961	0.028474780	0.00046816245
0.092061455	0.028474654	0.00047208288
0.092191949	0.028265571	0.00047452198
0.092322443	0.028725371	0.00047862752
0.092452937	0.029121720	0.00048552549
0.092583431	0.029011940	0.00048602660
0.092713925	0.029541463	0.00049042279
0.092844419	0.029483469	0.00049524307
0.092974912	0.028109033	0.00048245846
0.093105406	0.028735257	0.00047965710
0.093235900	0.029259253	0.00048201492
0.093366394	0.028429837	0.00046903099
0.093496888	0.029317595	0.00047879343
0.093627382	0.028393139	0.00046610940
0.093757876	0.028627632	0.00046786498
0.093888370	0.029062804	0.00047325447
0.094018864	0.029469408	0.00047078499
0.094149358	0.028082352	0.00046445467
0.094279852	0.028291726	0.00046271868
0.094410346	0.028751510	0.00046382271
0.094540840	0.029278361	0.00047087624
0.094671334	0.028414274	0.00046032936
0.094801828	0.029024263	0.00046491548
0.094932322	0.029006465	0.00046724054
0.095062816	0.028741444	0.00046024711
0.095193310	0.029067496	0.00046499345
0.095323804	0.028278253	0.00045885380
0.095454298	0.029230068	0.00046376949
0.095584792	0.028751391	0.00046374651
0.095715286	0.028575641	0.00045810802
0.095845780	0.029519008	0.00046622469
0.095976274	0.029232676	0.00046463124
0.096106768	0.028220124	0.00045189363
0.096237262	0.029095924	0.00046300144
0.096367756	0.029026171	0.00046210298
0.096498250	0.029230262	0.00046053088
0.096628744	0.028783696	0.00046041138
0.096759238	0.029440508	0.00045897760
0.096889732	0.027680061	0.00045007491
0.097020226	0.029447710	0.00046258379
0.097150720	0.029668495	0.00046306881
0.097281214	0.028949488	0.00045760872
0.097411708	0.028865419	0.00045610417
0.097542201	0.028811885	0.00045497460
0.097672695	0.029157118	0.00046138865
0.097803189	0.027966597	0.00044748329
0.097933683	0.028381844	0.00045331314
0.098064177	0.028605234	0.00045226593
0.098194671	0.028249605	0.00044816723
0.098325165	0.028912758	0.00045216400
0.098455659	0.029109601	0.00045338240
0.098586153	0.027903476	0.00044456636
0.098716647	0.028865707	0.00044949910
0.098847141	0.028864427	0.00044670344
0.098977635	0.028850530	0.00044710611
0.099108129	0.028674777	0.00044565917
0.099238623	0.029236305	0.00044888792
0.099369117	0.029669609	0.00045069433
0.099499611	0.028815902	0.00044355795
0.099630105	0.029018114	0.00044590704
0.099760599	0.027808294	0.00043866401
0.099891093	0.028729140	0.00044218133
0.10002159	0.029752479	0.00045423169
0.10015208	0.029345315	0.00044944230
0.10028257	0.028917170	0.00044402805
0.10041307	0.028996994	0.00044804645
0.10054356	0.029451072	0.00044926402
0.10067406	0.028396216	0.00044542611
0.10080455	0.027775455	0.00043960570
0.10093504	0.028868390	0.00044381735
0.10106554	0.028585523	0.00044675814
0.10119603	0.028757449	0.00044397114
0.10132653	0.028132071	0.00044052309
0.10145702	0.029098346	0.00044975487
0.10158751	0.029754291	0.00045001201
0.10171801	0.029094091	0.00044813771
0.10184850	0.028186585	0.00043925275
0.10197900	0.029333194	0.00044808588
0.10210949	0.028220724	0.00044109738
0.10223998	0.028256856	0.00044021496
0.10237048	0.028421703	0.00044170131
0.10250097	0.029531202	0.00045053875
0.10263147	0.028753087	0.00044062407
0.10276196	0.028745645	0.00044445269
0.10289245	0.029116737	0.00044370787
0.10302295	0.028530923	0.00044039154
0.10315344	0.028427994	0.00044211090
0.10328394	0.028828293	0.00044139225
0.10341443	0.028829889	0.00044211231
0.10354492	0.028637168	0.00044288599
0.10367542	0.027933060	0.00043294510
0.10380591	0.028445352	0.00044070644
0.10393641	0.029025287	0.00044170747
0.10406690	0.028458975	0.00043672176
0.10419739	0.028428900	0.00044007246
0.10432789	0.028303083	0.00043650119
0.10445838	0.028150125	0.00043749477
0.10458888	0.028948785	0.00044174904
0.10471937	0.029094008	0.00044159292
0.10484986	0.029109187	0.00044277522
0.10498036	0.028776437	0.00043821468
0.10511085	0.028702656	0.00043845552
0.10524135	0.028964427	0.00044084836
0.10537184	0.029219366	0.00044058565
0.10550233	0.028331768	0.00043690472
0.10563283	0.029187084	0.00044091862
0.10576332	0.027550874	0.00043050348
0.10589382	0.028173029	0.00043511065
0.10602431	0.029444732	0.00044081925
0.10615480	0.028773283	0.00043863768
0.10628530	0.028139771	0.00043610813
0.10641579	0.028922123	0.00043722074
0.10654629	0.028340219	0.00043484312
0.10667678	0.028286368	0.00043325640
0.10680727	0.029006249	0.00043799822
0.10693777	0.028679778	0.00043688103
0.10706826	0.028659231	0.00043591918
0.10719876	0.028647117	0.00043660841
0.10732925	0.028711205	0.00043695318
0.10745974	0.028476314	0.00043209616
0.10759024	0.028925335	0.00043716669
0.10772073	0.028749057	0.00043557204
0.10785123	0.029444645	0.00044182024
0.10798172	0.028281783	0.00044092419
0.10811221	0.028384548	0.00044396979
0.10824271	0.027678148	0.00044524836
0.10837320	0.029050939	0.00045642997
0.10850370	0.028347998	0.00045500672
0.10863419	0.028345532	0.00045760059
0.10876468	0.029004000	0.00046210121
0.10889518	0.029047198	0.00046363913
0.10902567	0.029007974	0.00046801226
0.10915616	0.028496632	0.00046249214
0.10928666	0.028780234	0.00046979173
0.10941715	0.028418873	0.00046723713
0.10954765	0.028847411	0.00047008854
0.10967814	0.028311752	0.00047060296
0.10980863	0.028671332	0.00047360737
0.10993913	0.028699697	0.00047614495
0.11006962	0.028590046	0.00047858678
0.11020012	0.029064308	0.00047758602
0.11033061	0.027710127	0.00047310629
0.11046110	0.027108898	0.00046788957
0.11059160	0.029226386	0.00048561465
0.11072209	0.027989159	0.00048070074
0.11085259	0.028897264	0.00048237919
0.11098308	0.028350762	0.00048220653
0.11111357	0.028304661	0.00048555260
0.11124407	0.028187386	0.00048111616
0.11137456	0.027980710	0.00048581836
0.11150506	0.027408779	0.00048053576
0.11163555	0.028136041	0.00048682763
0.11176604	0.027762765	0.00048608089
0.11189654	0.028852421	0.00049233254
0.11202703	0.028795506	0.00049513339
0.11215753	0.028855460	0.00049802097
0.11228802	0.028490018	0.00049480139
0.11241851	0.027410468	0.00048638415
0.11254901	0.028410295	0.00049640391
0.11267950	0.029423725	0.00050358195
0.11281000	0.028791793	0.00049891168
0.11294049	0.028230084	0.00047841561
0.11307098	0.027877159	0.00047579986
0.11320148	0.028398683	0.00047188307
0.11333197	0.027413061	0.00046499366
0.11346247	0.028141571	0.00047143436
0.11359296	0.029445600	0.00047599615
0.11372345	0.029202126	0.00047174304
0.11385395	0.027869706	0.00046374328
0.11398444	0.028417525	0.00046227945
0.11411494	0.027362597	0.00045649080
0.11424543	0.028031395	0.00045916890
0.11437592	0.028902649	0.00046470627
0.11450642	0.028857774	0.00046527748
0.11463691	0.028309924	0.00045479033
0.11476741	0.028672990	0.00045952578
0.11489790	0.028393282	0.00045986126
0.11502839	0.027938506	0.00045246526
0.11515889	0.028547562	0.00045744367
0.11528938	0.028680385	0.00045544925
0.11541988	0.029148053	0.00045897283
0.11555037	0.027971441	0.00045201226
0.11568086	0.028244231	0.00044990940
0.11581136	0.029008173	0.00045824552
0.11594185	0.028254850	0.00044985054
0.11607235	0.028338721	0.00044986388
0.11620284	0.029393156	0.00045844306
0.11633333	0.028508173	0.00045095326
0.11646383	0.027882536	0.00044793185
0.11659432	0.027996831	0.00044687568
0.11672482	0.028457127	0.00044584685
0.11685531	0.028199082	0.00044640840
0.11698580	0.029204620	0.00045252594
0.11711630	0.028293191	0.00044660817
0.11724679	0.028453477	0.00044831571
0.11737729	0.028819571	0.00044804720
0.11750778	0.028693486	0.00044715900
0.11763827	0.028518378	0.00044711929
0.11776877	0.029012281	0.00044475848
0.11789926	0.028190652	0.00044381038
0.11802975	0.029201499	0.00044743809
0.11816025	0.028402037	0.00044073641
0.11829074	0.027437114	0.00043580855
0.11842124	0.029503542	0.00044595620
0.11855173	0.028654039	0.00044307413
0.11868222	0.028773091	0.00044117378
0.11881272	0.028263549	0.00043525617
0.11894321	0.027342712	0.00042990847
0.11907371	0.028524028	0.00043750911
0.11920420	0.028240414	0.00043620015
0.11933469	0.028355308	0.00043556354
0.11946519	0.028059651	0.00042893320
0.11959568	0.028614276	0.00043573442
0.11972618	0.027219742	0.00042367601
0.11985667	0.028373473	0.00043262090
0.11998716	0.028386168	0.00043386288
0.12011766	0.028181539	0.00042951707
0.12024815	0.027894303	0.00042597711
0.12037865	0.027922326	0.00042904188
0.12050914	0.028095035	0.00042441459
0.12063963	0.028381288	0.00042978149
0.12077013	0.028297601	0.00042780040
0.12090062	0.028554244	0.00042881138
0.12103112	0.028420182	0.00042684621
0.12116161	0.028572287	0.00042697441
0.12129210	0.029023661	0.00043103569
0.12142260	0.028346769	0.00042565377
0.12155309	0.028948981	0.00042862409
0.12168359	0.027980832	0.00042189066
0.12181408	0.028437213	0.00042306215
0.12194457	0.028415826	0.00042324534
0.12207507	0.028677258	0.00042785105
0.12220556	0.028556097	0.00042212829
0.12233606	0.027791194	0.00042181684
0.12246655	0.028216945	0.00042024862
0.12259704	0.028234586	0.00042048801
0.12272754	0.028654862	0.00042510072
0.12285803	0.028267169	0.00042201736
0.12298853	0.028253384	0.00042025045
0.12311902	0.028166336	0.00042300972
0.12324951	0.028567463	0.00042073815
0.12338001	0.028373517	0.00042213546
0.12351050	0.027966289	0.00041823935
0.12364100	0.028083631	0.00041925726
0.12377149	0.028803144	0.00042543215
0.12390198	0.028095106	0.00041851477
0.12403248	0.028138801	0.00041761555
0.12416297	0.027894485	0.00041775442
0.12429347	0.028011163	0.00041677808
0.12442396	0.028687419	0.00042397840
0.12455445	0.027926276	0.00041636305
0.12468495	0.027359104	0.00041117158
0.12481544	0.028263264	0.00041950139
0.12494594	0.028302183	0.00041704755
0.12507643	0.028971836	0.00042297182
0.12520692	0.028852527	0.00042197296
0.12533742	0.028670922	0.00041825556
0.12546791	0.028543805	0.00041945048
0.12559841	0.028149156	0.00041441358
0.12572890	0.028329964	0.00041670452
0.12585939	0.029077473	0.00042497481
0.12598989	0.027970320	0.00041191271
0.12612038	0.028248563	0.00041710447
0.12625088	0.028071236	0.00041379139
0.12638137	0.028505128	0.00041748845
0.12651186	0.027991017	0.00041656731
0.12664236	0.027989142	0.00041219476
0.12677285	0.027727268	0.00041121347
0.12690335	0.027336939	0.00041134423
0.12703384	0.028167136	0.00041214620
0.12716433	0.027668269	0.00041437502
0.12729483	0.028273535	0.00041394987
0.12742532	0.028237317	0.00041377951
0.12755581	0.027707136	0.00040952227
0.12768631	0.028514091	0.00041446728
0.12781680	0.028431467	0.00041681445
0.12794730	0.028314388	0.00041509759
0.12807779	0.028123500	0.00041149440
0.12820828	0.029332991	0.00042158481
0.12833878	0.028316315	0.00041188969
0.12846927	0.028026010	0.00041339790
0.12859977	0.028273403	0.00041435015
0.12873026	0.028409586	0.00041294611
0.12886075	0.028978524	0.00041759454
0.12899125	0.028072661	0.00041164794
0.12912174	0.027868518	0.00040966760
0.12925224	0.027559763	0.00040780672
0.12938273	0.027597584	0.00040805498
0.12951322	0.028774802	0.00041391053
0.12964372	0.027977072	0.00040941417
0.12977421	0.028416216	0.00041055029
0.12990471	0.027810529	0.00040892610
0.13003520	0.027105007	0.00040390556
0.13016569	0.028315231	0.00041067852
0.13029619	0.028326812	0.00041092246
0.13042668	0.027894257	0.00040682642
0.13055718	0.028133126	0.00040823093
0.13068767	0.028018719	0.00041072461
0.13081816	0.028331725	0.00040926753
0.13094866	0.028526033	0.00041139526
0.13107915	0.028827340	0.00041057402
0.13120965	0.028095421	0.00040893092
0.13134014	0.028592579	0.00041220887
0.13147063	0.027633691	0.00040630123
0.13160113	0.028175263	0.00040991960
0.13173162	0.028113174	0.00040713567
0.13186212	0.027954875	0.00040548919
0.13199261	0.027692020	0.00040617773
0.13212310	0.028744475	0.00041002725
0.13225360	0.027783819	0.00040625960
0.13238409	0.028106092	0.00040761085
0.13251459	0.028246057	0.00040624353
0.13264508	0.027878673	0.00040477243
0.13277557	0.028050812	0.00040558408
0.13290607	0.028071928	0.00040644880
0.13303656	0.028148011	0.00040629647
0.13316706	0.028652513	0.00040743825
0.13329755	0.029126359	0.00041213662
0.13342804	0.027549506	0.00040374847
0.13355854	0.028027681	0.00040358222
0.13368903	0.028193378	0.00040610658
0.13381953	0.028286588	0.00040531734
0.13395002	0.028037687	0.00040446824
0.13408051	0.027336194	0.00040050403
0.13421101	0.028481202	0.00040661949
0.13434150	0.028054718	0.00040605885
0.13447200	0.028053452	0.00040528059
0.13460249	0.029285662	0.00040901694
0.13473298	0.027765756	0.00040292032
0.13486348	0.027963067	0.00040246204
0.13499397	0.027642711	0.00040098555
0.13512447	0.027981506	0.00040431480
0.13525496	0.028398183	0.00040402295
0.13538545	0.028092486	0.00040343045
0.13551595	0.028473252	0.00040526752
0.13564644	0.027951666	0.00040135174
0.13577694	0.027931093	0.00040279179
0.13590743	0.028667732	0.00040528959
0.13603792	0.028523431	0.00040355329
0.13616842	0.027615325	0.00039960753
0.13629891	0.027977201	0.00040005614
0.13642940	0.027775386	0.00040172794
0.13655990	0.028040935	0.00039959730
0.13669039	0.028676529	0.00040641767
0.13682089	0.029013551	0.00040650104
0.13695138	0.028404904	0.00040305899
0.13708187	0.028099042	0.00040190261
0.13721237	0.027972881	0.00040057107
0.13734286	0.027592450	0.00039650252
0.13747336	0.028066251	0.00040135965
0.13760385	0.027978541	0.00039804507
0.13773434	0.027126047	0.00039495656
0.13786484	0.028385236	0.00040297282
0.13799533	0.027960667	0.00039893285
0.13812583	0.028622578	0.00040317720
0.13825632	0.028627977	0.00040271495
0.13838681	0.028137592	0.00039943998
0.13851731	0.027901117	0.00039838321
0.13864780	0.027924857	0.00039871121
0.13877830	0.027708095	0.00039597037
0.13890879	0.027419299	0.00039494439
0.13903928	0.027987333	0.00039681607
0.13916978	0.027782788	0.00039719217
0.13930027	0.027197823	0.00039365404
0.13943077	0.027614574	0.00039547698
0.13956126	0.028089978	0.00039875254
0.13969175	0.028360368	0.00039985060
0.13982225	0.028354677	0.00039990914
0.13995274	0.028288340	0.00040043608
0.14008324	0.027626048	0.00039407852
0.14021373	0.028631186	0.00040219250
0.14034422	0.028220120	0.00039528967
0.14047472	0.027401731	0.00039363165
0.14060521	0.027584405	0.00039533125
0.14073571	0.028193897	0.00039692747
0.14086620	0.027761628	0.00039440724
0.14099669	0.028429318	0.00039863868
0.14112719	0.027967302	0.00039336765
0.14125768	0.028103423	0.00039725223
0.14138818	0.028237261	0.00039570568
0.14151867	0.027920501	0.00039608390
0.14164916	0.027745107	0.00039494561
0.14177966	0.027797540	0.00039245107
0.14191015	0.027103170	0.00038751303
0.14204065	0.027601114	0.00039213900
0.14217114	0.027330803	0.00038883828
0.14230163	0.027881561	0.00039437202
0.14243213	0.028764094	0.00039531213
0.14256262	0.027919599	0.00039090214
0.14269312	0.028338995	0.00039621092
0.14282361	0.028558292	0.00039439586
0.14295410	0.028478906	0.00039683591
0.14308460	0.028627483	0.00039561533
0.14321509	0.028137490	0.00039258354
0.14334559	0.028404284	0.00039516933
0.14347608	0.028341277	0.00039406189
0.14360657	0.027423808	0.00038895958
0.14373707	0.028056538	0.00039210873
0.14386756	0.027952049	0.00038989053
0.14399806	0.028399770	0.00039513347
0.14412855	0.028718364	0.00039466618
0.14425904	0.028011715	0.00039199999
0.14438954	0.027948844	0.00039263286
0.14452003	0.027564717	0.00038652303
0.14465053	0.027303428	0.00038616217
0.14478102	0.027571503	0.00038816951
0.14491151	0.028362078	0.00039211768
0.14504201	0.028003729	0.00039160878
0.14517250	0.028909111	0.00039682915
0.14530299	0.027692309	0.00038902612
0.14543349	0.028722908	0.00039607832
0.14556398	0.028834843	0.00039419231
0.14569448	0.028221182	0.00039252943
0.14582497	0.027763227	0.00038885101
0.14595546	0.028041626	0.00039275893
0.14608596	0.028242498	0.00039077531
0.14621645	0.027474298	0.00038620667
0.14634695	0.028040268	0.00039088031
0.14647744	0.028675314	0.00039527889
0.14660793	0.028192593	0.00039103549
0.14673843	0.027840911	0.00038901089
0.14686892	0.028457259	0.00038955036
0.14699942	0.027534820	0.00038649693
0.14712991	0.027071232	0.00038312113
0.14726040	0.027789949	0.00038745208
0.14739090	0.028764815	0.00039239391
0.14752139	0.028006774	0.00038789173
0.14765189	0.027746231	0.00038595823
0.14778238	0.028456908	0.00039242577
0.14791287	0.027632889	0.00038553829
0.14804337	0.027136730	0.00038324135
0.14817386	0.028013054	0.00038805814
0.14830436	0.028468173	0.00038923146
0.14843485	0.028241143	0.00038936810
0.14856534	0.027803212	0.00038605549
0.14869584	0.027787725	0.00038605600
0.14882633	0.028011012	0.00038882273
0.14895683	0.027359339	0.00038258335
0.14908732	0.028236040	0.00038783847
0.14921781	0.028185751	0.00038921923
0.14934831	0.027954981	0.00038611512
0.14947880	0.027461696	0.00038512708
0.14960930	0.028024082	0.00038503371
0.14973979	0.026987108	0.00037984462
0.14987028	0.027375209	0.00038438995
0.15000078	0.028509893	0.00038892252
0.15013127	0.027377133	0.00038189826
0.15026177	0.027943598	0.00038593429
0.15039226	0.028387060	0.00038762783
0.15052275	0.028414460	0.00038947144
0.15065325	0.027747850	0.00038523273
0.15078374	0.028790286	0.00039246454
0.15091424	0.028046266	0.00038735718
0.15104473	0.027391588	0.00038032965
0.15117522	0.027582923	0.00038279972
0.15130572	0.027133751	0.00038192402
0.15143621	0.028267744	0.00038631565
0.15156671	0.027464173	0.00038304310
0.15169720	0.028411403	0.00038537273
0.15182769	0.028429088	0.00038645507
0.15195819	0.027488270	0.00038214855
0.15208868	0.028525581	0.00038647844
0.15221918	0.027512186	0.00038239024
0.15234967	0.028239018	0.00038468260
0.15248016	0.028272135	0.00038511347
0.15261066	0.028350311	0.00038611593
0.15274115	0.027770159	0.00038216495
0.15287165	0.027738413	0.00038183414
0.15300214	0.028186077	0.00038424646
0.15313263	0.027801584	0.00038110834
0.15326313	0.027759054	0.00038100702
0.15339362	0.027992482	0.00038172657
0.15352412	0.028143919	0.00038376293
0.15365461	0.028160611	0.00038439022
0.15378510	0.028252896	0.00038402695
0.15391560	0.028593311	0.00038459418
0.15404609	0.028047931	0.00038222742
0.15417658	0.028034195	0.00038078774
0.15430708	0.028062410	0.00038347827
0.15443757	0.027586389	0.00037906306
0.15456807	0.027916328	0.00038137534
0.15469856	0.027817178	0.00037882207
0.15482905	0.027811175	0.00038097293
0.15495955	0.028568791	0.00038456842
0.15509004	0.027915069	0.00038032013
0.15522054	0.028390476	0.00038394879
0.15535103	0.028096182	0.00038136234
0.15548152	0.027596992	0.00037780537
0.15561202	0.026806472	0.00037424036
0.15574251	0.028096847	0.00038275133
0.15587301	0.027474755	0.00037840686
0.15600350	0.027047116	0.00037421572
0.15613399	0.028110459	0.00038107222
0.15626449	0.028039963	0.00038030251
0.15639498	0.027678583	0.00037943874
0.15652548	0.027642122	0.00037870689
0.15665597	0.027379562	0.00037674713
0.15678646	0.027431740	0.00037466275
0.15691696	0.027941267	0.00037796816
0.15704745	0.028024811	0.00038057332
0.15717795	0.027660555	0.00037684527
0.15730844	0.028646168	0.00038402116
0.15743893	0.027905167	0.00037706088
0.15756943	0.028275040	0.00037902319
0.15769992	0.027792761	0.00037700567
0.15783042	0.027236852	0.00037419892
0.15796091	0.027670068	0.00037567070
0.15809140	0.027984263	0.00037889849
0.15822190	0.027916413	0.00037522698
0.15835239	0.027530674	0.00037525457
0.15848289	0.027538072	0.00037584146
0.15861338	0.028857545	0.00038296633
0.15874387	0.028045110	0.00037859365
0.15887437	0.028057764	0.00037640790
0.15900486	0.027314206	0.00037241956
0.15913536	0.027131292	0.00037283195
0.15926585	0.028124959	0.00037676625
0.15939634	0.027529781	0.00037525757
0.15952684	0.027908005	0.00037778055
0.15965733	0.028320351	0.00037690190
0.15978783	0.027253263	0.00037211757
0.15991832	0.027685457	0.00037385832
0.16004881	0.027924964	0.00037702476
0.16017931	0.028192094	0.00037775358
0.16030980	0.028347204	0.00037690862
0.16044030	0.027148969	0.00037150505
0.16057079	0.027713416	0.00037363581
0.16070128	0.027586852	0.00037300799
0.16083178	0.028401658	0.00038010680
0.16096227	0.027710636	0.00037198727
0.16109277	0.027939970	0.00037532759
0.16122326	0.027421102	0.00037189782
0.16135375	0.027852378	0.00037458304
0.16148425	0.027772739	0.00037576816
0.16161474	0.027707519	0.00037392984
0.16174524	0.027526814	0.00037126773
0.16187573	0.027642594	0.00037464988
0.16200622	0.027928614	0.00037222769
0.16213672	0.028071901	0.00037577476
0.16226721	0.026937687	0.00036591144
0.16239771	0.027660788	0.00037164198
0.16252820	0.027897987	0.00037385279
0.16265869	0.027699356	0.00037095172
0.16278919	0.028021370	0.00037470265
0.16291968	0.028170772	0.00037588090
0.16305018	0.027254072	0.00036843101
0.16318067	0.027444742	0.00036939851
0.16331116	0.027534704	0.00037027107
0.16344166	0.027763874	0.00037014408
0.16357215	0.028010966	0.00037359449
0.16370264	0.027594622	0.00036949174
0.16383314	0.027193443	0.00036830076
0.16396363	0.028128943	0.00037362803
0.16409413	0.027666965	0.00037042269
0.16422462	0.028193085	0.00037340598
0.16435511	0.027707260	0.00036869106
0.16448561	0.027509568	0.00036959053
0.16461610	0.028253913	0.00037468802
0.16474660	0.027764640	0.00036810255
0.16487709	0.027794551	0.00037108191
0.16500758	0.027526034	0.00036667278
0.16513808	0.028489907	0.00037517196
0.16526857	0.027816167	0.00037088748
0.16539907	0.028004085	0.00036982255
0.16552956	0.028554397	0.00037474312
0.16566005	0.027063581	0.00036768609
0.16579055	0.028079365	0.00037031135
0.16592104	0.027843936	0.00037160553
0.16605154	0.028368240	0.00037113868
0.16618203	0.027569457	0.00036829842
0.16631252	0.027420894	0.00036866740
0.16644302	0.027000707	0.00036359439
0.16657351	0.027866522	0.00036964202
0.16670401	0.028478519	0.00037424215
0.16683450	0.027753427	0.00036770099
0.16696499	0.027958163	0.00037002694
0.16709549	0.027744900	0.00036746790
0.16722598	0.027384781	0.00036823935
0.16735648	0.028666755	0.00037515794
0.16748697	0.027974347	0.00036848255
0.16761746	0.027709553	0.00036824011
0.16774796	0.028592213	0.00037301404
0.16787845	0.028285947	0.00037150343
0.16800895	0.027862337	0.00036818147
0.16813944	0.027642125	0.00036518002
0.16826993	0.027726346	0.00036740436
0.16840043	0.028463102	0.00037082617
0.16853092	0.027751404	0.00036636240
0.16866142	0.027696335	0.00036753997
0.16879191	0.027272246	0.00036641013
0.16892240	0.027373549	0.00036219448
0.16905290	0.027449579	0.00036473452
0.16918339	0.028486908	0.00036988387
0.16931389	0.027502557	0.00036575688
0.16944438	0.027740797	0.00036719952
0.16957487	0.027850248	0.00036403303
0.16970537	0.027683243	0.00036650823
0.16983586	0.027535459	0.00036361039
0.16996636	0.027614206	0.00036518489
0.17009685	0.027343116	0.00036570012
0.17022734	0.027547211	0.00036390665
0.17035784	0.027657124	0.00036369972
0.17048833	0.027897703	0.00036516811
0.17061883	0.028113486	0.00036822876
0.17074932	0.027144657	0.00036206678
0.17087981	0.027802203	0.00036536911
0.17101031	0.027375089	0.00036118357
0.17114080	0.028223457	0.00036793320
0.17127130	0.027769193	0.00036322159
0.17140179	0.027833353	0.00036656779
0.17153228	0.027927675	0.00036518662
0.17166278	0.028096994	0.00036616789
0.17179327	0.027765391	0.00036555997
0.17192377	0.026895328	0.00035975597
0.17205426	0.027427380	0.00036199368
0.17218475	0.027371856	0.00036281994
0.17231525	0.028053888	0.00036528680
0.17244574	0.027183892	0.00035961545
0.17257623	0.027018380	0.00035865689
0.17270673	0.027568761	0.00036259007
0.17283722	0.027666888	0.00036586019
0.17296772	0.026687914	0.00035788946
0.17309821	0.027256008	0.00036118555
0.17322870	0.027359365	0.00035866491
0.17335920	0.027531194	0.00036154125
0.17348969	0.027393396	0.00036174642
0.17362019	0.027431987	0.00036166039
0.17375068	0.027117155	0.00035864076
0.17388117	0.027623992	0.00036151569
0.17401167	0.027915483	0.00036180746
0.17414216	0.027379725	0.00036035724
0.17427266	0.027679767	0.00036116235
0.17440315	0.028087767	0.00036450103
0.17453364	0.027352497	0.00035926970
0.17466414	0.028322447	0.00036352130
0.17479463	0.027431116	0.00036070872
0.17492513	0.027650415	0.00036271000
0.17505562	0.028082504	0.00036284173
0.17518611	0.028218040	0.00036418051
0.17531661	0.027081096	0.00035705552
0.17544710	0.027916748	0.00036063072
0.17557760	0.027408438	0.00036001956
0.17570809	0.027954234	0.00036098606
0.17583858	0.027236707	0.00035929028
0.17596908	0.028044562	0.00036165845
0.17609957	0.027602647	0.00035893545
0.17623007	0.027077405	0.00035766033
0.17636056	0.027816723	0.00036038589
0.17649105	0.027538531	0.00035905310
0.17662155	0.027655198	0.00036091551
0.17675204	0.027896811	0.00035864486
0.17688254	0.027359628	0.00035942311
0.17701303	0.027311491	0.00035581507
0.17714352	0.026894045	0.00035553700
0.17727402	0.027337198	0.00035808727
0.17740451	0.028020249	0.00036093512
0.17753501	0.027652332	0.00035791899
0.17766550	0.027699066	0.00036082760
0.17779599	0.027396692	0.00035601889
0.17792649	0.027242718	0.00035899731
0.17805698	0.027582856	0.00035666259
0.17818748	0.027891521	0.00036030992
0.17831797	0.027684398	0.00036045744
0.17844846	0.027092155	0.00035395612
0.17857896	0.027371080	0.00035744482
0.17870945	0.027241216	0.00035593177
0.17883995	0.027407541	0.00035500017
0.17897044	0.027500034	0.00035708683
0.17910093	0.027806191	0.00035763530
0.17923143	0.027588734	0.00035736352
0.17936192	0.028313930	0.00036195350
0.17949242	0.027157799	0.00035362087
0.17962291	0.027288855	0.00035383812
0.17975340	0.027517609	0.00035655914
0.17988390	0.027124289	0.00035371966
0.18001439	0.028344406	0.00036123211
0.18014489	0.027767675	0.00035791021
0.18027538	0.027268440	0.00035336272
0.18040587	0.028112595	0.00036033238
0.18053637	0.027505262	0.00035432428
0.18066686	0.027042615	0.00035431112
0.18079736	0.028489602	0.00036126333
0.18092785	0.027278854	0.00035418351
0.18105834	0.027277341	0.00035330583
0.18118884	0.028173714	0.00035725304
0.18131933	0.027350645	0.00035531636
0.18144982	0.026716929	0.00035061547
0.18158032	0.027425189	0.00035822407
0.18171081	0.027252513	0.00036203086
0.18184131	0.027315346	0.00036287737
0.18197180	0.027646552	0.00036824427
0.18210229	0.027385044	0.00037104159
0.18223279	0.027067678	0.00036674719
0.18236328	0.027387338	0.00037361294
0.18249378	0.027432129	0.00037297588
0.18262427	0.027775436	0.00037760388
0.18275476	0.027679845	0.00037925454
0.18288526	0.028244208	0.00038256319
0.18301575	0.027559940	0.00038003492
0.18314625	0.027171362	0.00037893882
0.18327674	0.027585305	0.00038003616
0.18340723	0.027026532	0.00038130548
0.18353773	0.026835495	0.00037775015
0.18366822	0.027596717	0.00038675891
0.18379872	0.027184611	0.00038466295
0.18392921	0.026837500	0.00038091708
0.18405970	0.027065974	0.00038599810
0.18419020	0.028224927	0.00039444619
0.18432069	0.027226575	0.00038653966
0.18445119	0.027540272	0.00039118266
0.18458168	0.027724244	0.00039075565
0.18471217	0.027629497	0.00039236384
0.18484267	0.027402101	0.00039359925
0.18497316	0.027670914	0.00039407652
0.18510366	0.027642408	0.00039545274
0.18523415	0.027377175	0.00039258000
0.18536464	0.028042560	0.00039859337
0.18549514	0.027093916	0.00039361205
0.18562563	0.027416011	0.00039621766
0.18575613	0.026703233	0.00039333643
0.18588662	0.027486818	0.00040081292
0.18601711	0.027997467	0.00039846252
0.18614761	0.027814085	0.00040230999
0.18627810	0.028032032	0.00040358329
0.18640860	0.027208280	0.00039954137
0.18653909	0.026694931	0.00039105588
0.18666958	0.027559875	0.00038943764
0.18680008	0.027250018	0.00038526594
0.18693057	0.027094650	0.00038419646
0.18706107	0.027443678	0.00038337113
0.18719156	0.027399447	0.00038462444
0.18732205	0.026997816	0.00037765983
0.18745255	0.027934038	0.00038365664
0.18758304	0.027324982	0.00037830672
0.18771354	0.027370501	0.00037534453
0.18784403	0.027930042	0.00037926615
0.18797452	0.027156008	0.00037330534
0.18810502	0.027316764	0.00037328883
0.18823551	0.027784613	0.00037625033
0.18836601	0.027758876	0.00037465702
0.18849650	0.028055286	0.00037508662
0.18862699	0.027161083	0.00037060478
0.18875749	0.028400543	0.00037352626
0.18888798	0.027926302	0.00037255879
0.18901848	0.027135004	0.00036574930
0.18914897	0.028047816	0.00037229626
0.18927946	0.027328198	0.00036729073
0.18940996	0.027519314	0.00036663226
0.18954045	0.027772085	0.00036682675
0.18967095	0.027509684	0.00036705652
0.18980144	0.027405650	0.00036316581
0.18993193	0.026961803	0.00036222997
0.19006243	0.027656759	0.00036313555
0.19019292	0.027264362	0.00036140490
0.19032342	0.027695660	0.00036242933
0.19045391	0.028080620	0.00036306686
0.19058440	0.027433286	0.00036182270
0.19071490	0.027613861	0.00036095160
0.19084539	0.027082957	0.00035652825
0.19097588	0.027819058	0.00036131636
0.19110638	0.026848085	0.00035407066
0.19123687	0.027779042	0.00035934235
0.19136737	0.027750398	0.00036102714
0.19149786	0.027629162	0.00035744972
0.19162835	0.027646249	0.00035787360
0.19175885	0.027781332	0.00035653671
0.19188934	0.027142202	0.00035341967
0.19201984	0.028101934	0.00035932436
0.19215033	0.028029730	0.00035777546
0.19228082	0.027155866	0.00035310902
0.19241132	0.026971235	0.00035195867
0.19254181	0.026716579	0.00034860805
0.19267231	0.027388378	0.00035561622
0.19280280	0.027482969	0.00035350756
0.19293329	0.027036384	0.00035184649
0.19306379	0.027902860	0.00035681716
0.19319428	0.027551925	0.00035240085
0.19332478	0.027342060	0.00035202196
0.19345527	0.027475427	0.00035356455
0.19358576	0.027808418	0.00035535455
0.19371626	0.027717736	0.00035528481
0.19384675	0.027282016	0.00034986575
0.19397725	0.027073735	0.00035170008
0.19410774	0.027233839	0.00035285304
0.19423823	0.027925038	0.00035389025
0.19436873	0.026953120	0.00035069299
0.19449922	0.027450066	0.00035056174
0.19462972	0.026975869	0.00034980186
0.19476021	0.027217379	0.00035177936
0.19489070	0.026606460	0.00034624885
0.19502120	0.027728602	0.00035375231
0.19515169	0.027705609	0.00035243405
0.19528219	0.027463621	0.00035027691
0.19541268	0.027375114	0.00035109293
0.19554317	0.027692778	0.00035155046
0.19567367	0.027775218	0.00035403509
0.19580416	0.027410057	0.00035098694
0.19593466	0.027380395	0.00034821044
0.19606515	0.026793827	0.00034715757
0.19619564	0.027768079	0.00035139096
0.19632614	0.028002191	0.00035235294
0.19645663	0.027158601	0.00034848978
0.19658713	0.026824857	0.00034492492
0.19671762	0.026463949	0.00034395605
0.19684811	0.027508959	0.00034972938
0.19697861	0.027230112	0.00034612844
0.19710910	0.027871273	0.00035229382
0.19723960	0.027763100	0.00035027892
0.19737009	0.028125427	0.00035205873
0.19750058	0.027223269	0.00034799565
0.19763108	0.027419904	0.00034633287
0.19776157	0.027677037	0.00035076360
0.19789207	0.027268152	0.00034773865
0.19802256	0.027294935	0.00034561512
0.19815305	0.027147634	0.00034612679
0.19828355	0.027134761	0.00034559254
0.19841404	0.026610648	0.00034437132
0.19854454	0.027232761	0.00034703940
0.19867503	0.027392341	0.00034716387
0.19880552	0.027498389	0.00034858788
0.19893602	0.028021443	0.00034897089
0.19906651	0.027455218	0.00034713910
0.19919701	0.026615202	0.00034320601
0.19932750	0.026488369	0.00034153082
0.19945799	0.027319039	0.00034616048
0.19958849	0.027371549	0.00034696139
0.19971898	0.027390950	0.00034512361
0.19984947	0.026444346	0.00034212883
0.19997997	0.027645369	0.00034859253
0.20011046	0.027625233	0.00034781267
0.20024096	0.027127228	0.00034488354
0.20037145	0.026863629	0.00034169774
0.20050194	0.027023912	0.00034386887
0.20063244	0.027328116	0.00034588998
0.20076293	0.027473209	0.00034660896
0.20089343	0.026905257	0.00034502226
0.20102392	0.026899366	0.00034141254
0.20115441	0.027021209	0.00034262241
0.20128491	0.027400891	0.00034655971
0.20141540	0.027668500	0.00034483285
0.20154590	0.027164839	0.00034410854
0.20167639	0.027836336	0.00034626525
0.20180688	0.027619826	0.00034513704
0.20193738	0.027329743	0.00034455257
0.20206787	0.027326661	0.00034415521
0.20219837	0.026911660	0.00034117859
0.20232886	0.028052129	0.00034825627
0.20245935	0.027502774	0.00034318531
0.20258985	0.027507678	0.00034498996
0.20272034	0.026937166	0.00034094482
0.20285084	0.026601257	0.00033989745
0.20298133	0.027238988	0.00034295415
0.20311182	0.026717127	0.00033911498
0.20324232	0.026872847	0.00034043317
0.20337281	0.027353966	0.00034298650
0.20350331	0.028060530	0.00034568096
0.20363380	0.027501519	0.00034294136
0.20376429	0.027181354	0.00034033073
0.20389479	0.027079281	0.00034048420
0.20402528	0.026998996	0.00034005939
0.20415578	0.027279021	0.00034104676
0.20428627	0.027313924	0.00034227403
0.20441676	0.027226049	0.00034016455
0.20454726	0.027537810	0.00034147013
0.20467775	0.027813487	0.00034503519
0.20480825	0.027285478	0.00033988087
0.20493874	0.027188981	0.00034031352
0.20506923	0.026908373	0.00033912139
0.20519973	0.027315180	0.00033944891
0.20533022	0.027419849	0.00034188999
0.20546072	0.028053178	0.00034470956
0.20559121	0.027205070	0.00033994536
0.20572170	0.027253846	0.00033983295
0.20585220	0.027310855	0.00033870965
0.20598269	0.026989769	0.00033865032
0.20611319	0.026767448	0.00033717876
0.20624368	0.027104809	0.00033808674
0.20637417	0.026365337	0.00033583474
0.20650467	0.026910912	0.00033691710
0.20663516	0.027666593	0.00034222752
0.20676566	0.027322014	0.00034039951
0.20689615	0.027493274	0.00033973191
0.20702664	0.027681886	0.00034157331
0.20715714	0.027509049	0.00033941976
0.20728763	0.027282661	0.00033781026
0.20741813	0.027487824	0.00034109202
0.20754862	0.026995854	0.00033566703
0.20767911	0.026866415	0.00033714189
0.20780961	0.027157375	0.00033729881
0.20794010	0.027195398	0.00033707514
0.20807060	0.027532729	0.00033981035
0.20820109	0.027420072	0.00033822921
0.20833158	0.027273553	0.00033942224
0.20846208	0.027618896	0.00034153629
0.20859257	0.026920962	0.00033476296
0.20872306	0.026625478	0.00033497005
0.20885356	0.027486499	0.00033933224
0.20898405	0.027143610	0.00033704465
0.20911455	0.027504320	0.00034032288
0.20924504	0.027520552	0.00033926250
0.20937553	0.027233997	0.00033744595
0.20950603	0.026951454	0.00033680511
0.20963652	0.027123880	0.00033567581
0.20976702	0.027514833	0.00034003544
0.20989751	0.027303394	0.00033735435
0.21002800	0.027891712	0.00034035632
0.21015850	0.026966073	0.00033623372
0.21028899	0.027073320	0.00033440201
0.21041949	0.027443121	0.00033987009
0.21054998	0.027219009	0.00033771283
0.21068047	0.026900809	0.00033448278
0.21081097	0.027055728	0.00033585231
0.21094146	0.027002381	0.00033476881
0.21107196	0.027752252	0.00034080415
0.21120245	0.027342548	0.00033667329
0.21133294	0.027056258	0.00033427709
0.21146344	0.027055174	0.00033535301
0.21159393	0.027415389	0.00033609947
0.21172443	0.027436281	0.00033701664
0.21185492	0.026407535	0.00033160749
0.21198541	0.027347100	0.00033584086
0.21211591	0.027125738	0.00033503708
0.21224640	0.027134510	0.00033560274
0.21237690	0.027337269	0.00033454770
0.21250739	0.026956812	0.00033450468
0.21263788	0.026671716	0.00033209185
0.21276838	0.026936623	0.00033441681
0.21289887	0.027035662	0.00033387552
0.21302937	0.027304215	0.00033301747
0.21315986	0.026793039	0.00033373575
0.21329035	0.027369971	0.00033536400
0.21342085	0.026656211	0.00033123351
0.21355134	0.027000075	0.00033279400
0.21368184	0.027044635	0.00033284560
0.21381233	0.027524268	0.00033509052
0.21394282	0.027625906	0.00033761598
0.21407332	0.027153033	0.00033273963
0.21420381	0.027543723	0.00033677068
0.21433431	0.027573259	0.00033493192
0.21446480	0.027080155	0.00033187326
0.21459529	0.026739697	0.00033151963
0.21472579	0.027372983	0.00033407962
0.21485628	0.027090016	0.00033368011
0.21498678	0.027059484	0.00033245538
0.21511727	0.026604335	0.00032814465
0.21524776	0.026673796	0.00033117908
0.21537826	0.027137325	0.00033265713
0.21550875	0.027354451	0.00033304394
0.21563925	0.027424661	0.00033479531
0.21576974	0.027919596	0.00033628589
0.21590023	0.027333667	0.00033271517
0.21603073	0.026875250	0.00033066091
0.21616122	0.027166376	0.00033160947
0.21629172	0.027151632	0.00033301693
0.21642221	0.027432358	0.00033317452
0.21655270	0.027425343	0.00033303865
0.21668320	0.027733109	0.00033584221
0.21681369	0.026770051	0.00032779036
0.21694419	0.027185564	0.00033291552
0.21707468	0.028154651	0.00033706704
0.21720517	0.027567918	0.00033363646
0.21733567	0.027780883	0.00033438310
0.21746616	0.027051866	0.00033020444
0.21759665	0.027234306	0.00033247027
0.21772715	0.026899750	0.00033156941
0.21785764	0.027496254	0.00033198625
0.21798814	0.027308255	0.00033193447
0.21811863	0.027014547	0.00032951965
0.21824912	0.026910473	0.00032980444
0.21837962	0.027600541	0.00033371122
0.21851011	0.027233951	0.00032972925
0.21864061	0.026890617	0.00032968237
0.21877110	0.027520907	0.00033221649
0.21890159	0.027516867	0.00033181239
0.21903209	0.027320564	0.00033124309
0.21916258	0.027268826	0.00032988940
0.21929308	0.027116654	0.00033040238
0.21942357	0.028042352	0.00033465012
0.21955406	0.026791114	0.00032654019
0.21968456	0.026796446	0.00032918610
0.21981505	0.027223822	0.00032928939
0.21994555	0.027392219	0.00033112302
0.22007604	0.027676677	0.00033294095
0.22020653	0.027670441	0.00033061314
0.22033703	0.027000758	0.00032808471
0.22046752	0.026783433	0.00032806452
0.22059802	0.027573545	0.00032973002
0.22072851	0.027253005	0.00033074470
0.22085900	0.027115153	0.00032856755
0.22098950	0.026909392	0.00032680366
0.22111999	0.027619980	0.00033215798
0.22125049	0.027219592	0.00032794367
0.22138098	0.027542777	0.00033088516
0.22151147	0.027043616	0.00032772457
0.22164197	0.026966057	0.00032649303
0.22177246	0.027455091	0.00033079874
0.22190296	0.027212234	0.00032812411
0.22203345	0.026712194	0.00032631680
0.22216394	0.027216531	0.00032901584
0.22229444	0.027115035	0.00032552337
0.22242493	0.027442009	0.00032925304
0.22255543	0.027164221	0.00032680888
0.22268592	0.026891764	0.00032660033
0.22281641	0.027307791	0.00032896600
0.22294691	0.027240318	0.00032742189
0.22307740	0.027284000	0.00032813979
0.22320790	0.026990629	0.00032672819
0.22333839	0.026600415	0.00032408078
0.22346888	0.027229603	0.00032870649
0.22359938	0.026774925	0.00032497742
0.22372987	0.026977276	0.00032566062
0.22386037	0.027249460	0.00032859516
0.22399086	0.026822983	0.00032391128
0.22412135	0.026992605	0.00032645643
0.22425185	0.026637425	0.00032418251
0.22438234	0.026966184	0.00032507108
0.22451284	0.026657845	0.00032494352
0.22464333	0.026598669	0.00032233098
0.22477382	0.026705958	0.00032464571
0.22490432	0.027203562	0.00032629830
0.22503481	0.026767398	0.00032265326
0.22516531	0.027524384	0.00032880950
0.22529580	0.027329663	0.00032580372
0.22542629	0.027542241	0.00032837485
0.22555679	0.027425449	0.00032813541
0.22568728	0.027593126	0.00032667112
0.22581778	0.027773085	0.00032900369
0.22594827	0.027063233	0.00032528424
0.22607876	0.026922083	0.00032329880
0.22620926	0.027566484	0.00032764174
0.22633975	0.026871190	0.00032282197
0.22647025	0.026720880	0.00032304625
0.22660074	0.026724690	0.00032250053
0.22673123	0.027339492	0.00032592763
0.22686173	0.026920407	0.00032402261
0.22699222	0.027771410	0.00032763708
0.22712271	0.026928945	0.00032390487
0.22725321	0.026450935	0.00032146371
0.22738370	0.026920520	0.00032392411
0.22751420	0.026831155	0.00032317402
0.22764469	0.026898174	0.00032428819
0.22777518	0.026540911	0.00032002743
0.22790568	0.026904944	0.00032282244
0.22803617	0.027135859	0.00032377545
0.22816667	0.026694615	0.00032172853
0.22829716	0.026737620	0.00032255520
0.22842765	0.026648777	0.00032029859
0.22855815	0.026704671	0.00032136763
0.22868864	0.026661357	0.00032058960
0.22881914	0.026819294	0.00032161364
0.22894963	0.027140171	0.00032522235
0.22908012	0.027099037	0.00032265173
0.22921062	0.027212063	0.00032327485
0.22934111	0.026421399	0.00032060691
0.22947161	0.026592408	0.00032042336
0.22960210	0.027117801	0.00032293133
0.22973259	0.026623367	0.00032017635
0.22986309	0.026972936	0.00032136398
0.22999358	0.026885074	0.00032212447
0.23012408	0.027060500	0.00032116442
0.23025457	0.027311722	0.00032450765
0.23038506	0.026690313	0.00032036071
0.23051556	0.027021628	0.00032099671
0.23064605	0.026378382	0.00031883273
0.23077655	0.026962297	0.00032525906
0.23090704	0.026477120	0.00032708465
0.23103753	0.027123274	0.00033286210
0.23116803	0.026569780	0.00033035542
0.23129852	0.026960826	0.00033425892
0.23142902	0.026950064	0.00033666379
0.23155951	0.026989929	0.00033733596
0.23169000	0.026633362	0.00033752153
0.23182050	0.027071519	0.00034013080
0.23195099	0.026511342	0.00033889686
0.23208149	0.026632244	0.00033984821
0.23221198	0.026623956	0.00033912723
0.23234247	0.027029038	0.00034549760
0.23247297	0.026974816	0.00034494027
0.23260346	0.026609826	0.00034360175
0.23273396	0.027335662	0.00034959084
0.23286445	0.026977332	0.00034584087
0.23299494	0.027276437	0.00035075416
0.23312544	0.027047122	0.00035023197
0.23325593	0.026771171	0.00034931968
0.23338643	0.027095931	0.00035054409
0.23351692	0.026311294	0.00034534881
0.23364741	0.026791300	0.00034699972
0.23377791	0.027458045	0.00035314619
0.23390840	0.027353356	0.00035020591
0.23403890	0.026936509	0.00034888471
0.23416939	0.026530359	0.00034652274
0.23429988	0.027362850	0.00035140135
0.23443038	0.027757402	0.00035568229
0.23456087	0.027457865	0.00035207506
0.23469137	0.027084375	0.00035131635
0.23482186	0.026934964	0.00035140200
0.23495235	0.027054886	0.00035112993
0.23508285	0.026946468	0.00034968096
0.23521334	0.027137781	0.00035130146
0.23534384	0.027196026	0.00035352610
0.23547433	0.027027837	0.00035299973
0.23560482	0.026406895	0.00034808668
0.23573532	0.027643086	0.00035628231
0.23586581	0.026808566	0.00035141896
0.23599630	0.026685926	0.00035082748
0.23612680	0.027172816	0.00035412605
0.23625729	0.026750649	0.00035044720
0.23638779	0.026752269	0.00035297447
0.23651828	0.027540344	0.00035726548
0.23664877	0.027298381	0.00035398014
0.23677927	0.027090505	0.00035428999
0.23690976	0.026800942	0.00035312777
0.23704026	0.025887864	0.00034849785
0.23717075	0.027280944	0.00035583550
0.23730124	0.027176093	0.00035444390
0.23743174	0.026842946	0.00035535334
0.23756223	0.026936005	0.00035548084
0.23769273	0.026609480	0.00035311945
0.23782322	0.026430276	0.00035251478
0.23795371	0.026905196	0.00035518971
0.23808421	0.026659245	0.00035374974
0.23821470	0.026993861	0.00035717860
0.23834520	0.026899576	0.00035532960
0.23847569	0.027171676	0.00035815527
0.23860618	0.026754687	0.00035531826
0.23873668	0.027178955	0.00035874461
0.23886717	0.025929259	0.00035234461
0.23899767	0.026794661	0.00035422087
0.23912816	0.027356305	0.00036074677
0.23925865	0.027326169	0.00035897503
0.23938915	0.026522613	0.00035351706
0.23951964	0.026696494	0.00035524931
0.23965014	0.026599365	0.00035546276
0.23978063	0.026321898	0.00035347245
0.23991112	0.026648312	0.00035726918
0.24004162	0.027425014	0.00035900424
0.24017211	0.027974380	0.00036514724
0.24030261	0.027132938	0.00035978625
0.24043310	0.026926514	0.00035768744
0.24056359	0.027087622	0.00036063623
0.24069409	0.026642336	0.00035514616
0.24082458	0.026451301	0.00035719728
0.24095508	0.026308895	0.00035600190
0.24108557	0.026610727	0.00035429378
0.24121606	0.027416045	0.00036276317
0.24134656	0.027159511	0.00036061892
0.24147705	0.027259055	0.00036055121
0.24160755	0.027068288	0.00036076835
0.24173804	0.027245112	0.00036066416
0.24186853	0.026750142	0.00035972897
0.24199903	0.026993413	0.00036060744
0.24212952	0.026428259	0.00035616600
0.24226002	0.026968596	0.00036055202
0.24239051	0.026944275	0.00036054704
0.24252100	0.026774609	0.00035887508
0.24265150	0.026407344	0.00035817468
0.24278199	0.026906739	0.00035976287
0.24291249	0.026805452	0.00036100278
0.24304298	0.026340831	0.00035818232
0.24317347	0.026436019	0.00035845001
0.24330397	0.027183332	0.00036364540
0.24343446	0.026222140	0.00035712139
0.24356496	0.026872459	0.00036037971
0.24369545	0.026287328	0.00035801816
0.24382594	0.027194558	0.00036215145
0.24395644	0.026115854	0.00035752211
0.24408693	0.026708213	0.00036122088
0.24421743	0.026874404	0.00036083282
0.24434792	0.026866400	0.00036459924
0.24447841	0.026731213	0.00035961614
0.24460891	0.026287727	0.00035857690
0.24473940	0.027504053	0.00036735749
0.24486989	0.026349510	0.00035738011
0.24500039	0.026908448	0.00036282819
0.24513088	0.027203261	0.00036300284
0.24526138	0.026369081	0.00036033084
0.24539187	0.026916709	0.00036294661
0.24552236	0.026786698	0.00036193967
0.24565286	0.027425963	0.00036536461
0.24578335	0.027271542	0.00036466330
0.24591385	0.026795597	0.00036217118
0.24604434	0.027091270	0.00036599648
0.24617483	0.026511585	0.00036086295
0.24630533	0.027018642	0.00036454811
0.24643582	0.026683333	0.00036264466
0.24656632	0.026398007	0.00035968751
0.24669681	0.026446469	0.00036262798
0.24682730	0.026690833	0.00036142796
0.24695780	0.026810062	0.00036348924
0.24708829	0.026124201	0.00035976909
0.24721879	0.026611065	0.00036080769
0.24734928	0.026055579	0.00036086756
0.24747977	0.026510940	0.00036255016
0.24761027	0.026164324	0.00035944247
0.24774076	0.026892437	0.00036424245
0.24787126	0.027254312	0.00036718842
0.24800175	0.026749427	0.00036378972
0.24813224	0.026921947	0.00036669772
0.24826274	0.026496858	0.00036060347
0.24839323	0.026568161	0.00036431706
0.24852373	0.026589287	0.00036245670
0.24865422	0.026988542	0.00036552883
0.24878471	0.026868241	0.00036722291
0.24891521	0.027190505	0.00036606214
0.24904570	0.027548293	0.00037021764
0.24917620	0.026929942	0.00036671628
0.24930669	0.026955054	0.00036535685
0.24943718	0.026978497	0.00036724404
0.24956768	0.025918146	0.00036024531
0.24969817	0.027149055	0.00036686735
0.24982867	0.027025176	0.00036867295
0.24995916	0.027324086	0.00036826452
0.25008965	0.026201565	0.00036239700
0.25022015	0.026543262	0.00036439995
0.25035064	0.027196761	0.00036770398
0.25048114	0.026968820	0.00036855980
0.25061163	0.026542821	0.00036251494
0.25074212	0.027216844	0.00036838896
0.25087262	0.026665486	0.00036762998
0.25100311	0.026382775	0.00036081060
0.25113361	0.026771619	0.00036649044
0.25126410	0.026510002	0.00036464506
0.25139459	0.026530960	0.00036383337
0.25152509	0.027106769	0.00036997972
0.25165558	0.026792352	0.00036422226
0.25178608	0.026803419	0.00036800890
0.25191657	0.027065845	0.00036956049
0.25204706	0.025872263	0.00035923321
0.25217756	0.027302484	0.00037151234
0.25230805	0.026979821	0.00036735641
0.25243855	0.026927116	0.00036741003
0.25256904	0.027187188	0.00037105737
0.25269953	0.027003019	0.00036698924
0.25283003	0.026672794	0.00036663543
0.25296052	0.026798898	0.00036837823
0.25309102	0.026690696	0.00036644905
0.25322151	0.026784470	0.00036831604
0.25335200	0.026817332	0.00036687201
0.25348250	0.026961241	0.00036929544
0.25361299	0.026418004	0.00036726382
0.25374349	0.026273431	0.00036195818
0.25387398	0.027458337	0.00037282808
0.25400447	0.026675064	0.00036806016
0.25413497	0.026948200	0.00036759558
0.25426546	0.026694959	0.00036875543
0.25439595	0.026802307	0.00036707230
0.25452645	0.026275002	0.00036612146
0.25465694	0.026532545	0.00036697208
0.25478744	0.026558637	0.00036682148
0.25491793	0.026965445	0.00036923309
0.25504842	0.026849531	0.00036770627
0.25517892	0.026206162	0.00036600528
0.25530941	0.026361566	0.00037796378
0.25543991	0.026291647	0.00037732303
0.25557040	0.027090307	0.00038596977
0.25570089	0.026935392	0.00038875938
0.25583139	0.026983042	0.00038998283
0.25596188	0.026895785	0.00039409619
0.25609238	0.027312876	0.00039739738
0.25622287	0.026672529	0.00039594976
0.25635336	0.025954156	0.00039338751
0.25648386	0.027045515	0.00040239430
0.25661435	0.026789534	0.00040193106
0.25674485	0.027020524	0.00040425246
0.25687534	0.027561918	0.00040996256
0.25700583	0.026393082	0.00040340626
0.25713633	0.026830054	0.00040749378
0.25726682	0.026405543	0.00040696196
0.25739732	0.026421312	0.00041058380
0.25752781	0.027040276	0.00041710095
0.25765830	0.026583547	0.00041469715
0.25778880	0.027228796	0.00041935507
0.25791929	0.026553242	0.00041824944
0.25804979	0.026210618	0.00041661204
0.25818028	0.026733579	0.00042149747
0.25831077	0.027384033	0.00042883147
0.25844127	0.026631177	0.00042227032
0.25857176	0.027193166	0.00042954032
0.25870226	0.026980490	0.00042978735
0.25883275	0.026828263	0.00043073498
0.25896324	0.027278036	0.00043459100
0.25909374	0.026980571	0.00043446393
0.25922423	0.027103168	0.00043713049
0.25935473	0.026687789	0.00043499541
0.25948522	0.026596560	0.00043657258
0.25961571	0.027026862	0.00043789184
0.25974621	0.026842031	0.00043776730
0.25987670	0.026331200	0.00043630909
0.26000720	0.026899485	0.00044061363
0.26013769	0.026358589	0.00043847292
0.26026818	0.026468292	0.00043764815
0.26039868	0.026369032	0.00043906230
0.26052917	0.026383429	0.00044209381
0.26065967	0.026253245	0.00043738111
0.26079016	0.026231766	0.00044323408
0.26092065	0.026263950	0.00044208184
0.26105115	0.026142319	0.00044214082
0.26118164	0.027034129	0.00044981605
0.26131214	0.026181564	0.00044341698
0.26144263	0.025808816	0.00044025106
0.26157312	0.026345732	0.00044568194
0.26170362	0.026324372	0.00044856753
0.26183411	0.026697145	0.00044918754
0.26196461	0.027344456	0.00045364075
0.26209510	0.026143815	0.00044748364
0.26222559	0.026794504	0.00045386490
0.26235609	0.027278430	0.00045830630
0.26248658	0.026446459	0.00045244861
0.26261708	0.027135853	0.00045483643
0.26274757	0.026731552	0.00045660885
0.26287806	0.027586546	0.00046172395
0.26300856	0.027171325	0.00046042140
0.26313905	0.026161861	0.00045387740
0.26326954	0.027038377	0.00045844619
0.26340004	0.027152976	0.00046304040
0.26353053	0.026489957	0.00045773721
0.26366103	0.026417186	0.00045735165
0.26379152	0.026514604	0.00045895988
0.26392201	0.027046251	0.00046366542
0.26405251	0.025635633	0.00045336434
0.26418300	0.026154155	0.00045990374
0.26431350	0.026864659	0.00046247645
0.26444399	0.027736789	0.00047410452
0.26457448	0.026945953	0.00046515432
0.26470498	0.026650577	0.00046434373
0.26483547	0.027195156	0.00047092192
0.26496597	0.026705282	0.00046542467
0.26509646	0.026585081	0.00046804208
0.26522695	0.027179538	0.00047281730
0.26535745	0.026977682	0.00046811665
[truncated: 572 more rows]
