# Supplementary material for: Rationally seeded computational protein design of ɑ-helical barrels
Source: Nat Chem Biol. 2024 Jun 20;20(8):991–9. doi: 10.1038/s41589-024-01642-0 (PMC11288890; doi:10.1038/s41589-024-01642-0)
Supplement: Supplementary file 5 — PDB files used for making figure panels h–j. [file 41589_2024_1642_MOESM5_ESM.zip › KIA_RP_RSPD_NatChemBiol_data_Figure3/sc-CC-7-LI_panels_c-g/SAXS_panel_g/LI_SAXS_raw/b21-438120_00410.dat]

0.0045000000	1.0239500	0.0098202839
0.0046304940	0.92548468	0.0090773062
0.0047609879	0.81663322	0.0083027890
0.0048914819	0.79075053	0.0082005828
0.0050219759	0.68361069	0.0072308387
0.0051524699	0.62970737	0.0068710797
0.0052829638	0.57742422	0.0064130542
0.0054134578	0.52522441	0.0059336975
0.0055439518	0.50121831	0.0059015891
0.0056744457	0.46373213	0.0053885924
0.0058049397	0.41828458	0.0050624051
0.0059354337	0.40240342	0.0050900454
0.0060659277	0.35659219	0.0045533952
0.0061964216	0.35125617	0.0046390920
0.0063269156	0.33042719	0.0044056959
0.0064574096	0.31111825	0.0041791911
0.0065879035	0.29555703	0.0041037714
0.0067183975	0.28318963	0.0038924801
0.0068488915	0.26805300	0.0038230919
0.0069793855	0.25447535	0.0037520344
0.0071098794	0.23916418	0.0034960143
0.0072403734	0.22740809	0.0034166780
0.0073708674	0.21571137	0.0033127610
0.0075013613	0.20817482	0.0031977736
0.0076318553	0.19890876	0.0031462037
0.0077623493	0.18257072	0.0029201038
0.0078928433	0.17749969	0.0028733823
0.0080233372	0.17020591	0.0027966567
0.0081538312	0.16537666	0.0027132813
0.0082843252	0.15945571	0.0026694860
0.0084148191	0.15286464	0.0025835150
0.0085453131	0.14536333	0.0024769844
0.0086758071	0.14385974	0.0024595902
0.0088063011	0.13565798	0.0023455640
0.0089367950	0.13166984	0.0023232639
0.0090672890	0.12596309	0.0022565479
0.0091977830	0.12079849	0.0021602179
0.0093282769	0.11664228	0.0021446524
0.0094587709	0.11585402	0.0020737874
0.0095892649	0.11241882	0.0020562508
0.0097197588	0.10912504	0.0020225688
0.0098502528	0.10424499	0.0019513187
0.0099807468	0.10040782	0.0018999058
0.010111241	0.099041736	0.0018869372
0.010241735	0.093203752	0.0017779725
0.010372229	0.089963719	0.0017602761
0.010502723	0.087178428	0.0017169893
0.010633217	0.085819573	0.0016885897
0.010763711	0.082084453	0.0016351613
0.010894205	0.080803013	0.0015883471
0.011024699	0.079615284	0.0015831499
0.011155193	0.075332254	0.0015300813
0.011285687	0.075214264	0.0015021836
0.011416180	0.071887681	0.0014625341
0.011546674	0.067356071	0.0013824080
0.011677168	0.065276214	0.0013502855
0.011807662	0.067725426	0.0013558650
0.011938156	0.066633705	0.0013366902
0.012068650	0.064444187	0.0013132744
0.012199144	0.061953392	0.0012675254
0.012329638	0.062456604	0.0012421936
0.012460132	0.059780464	0.0012124574
0.012590626	0.059278740	0.0011865210
0.012721120	0.057118704	0.0011485874
0.012851614	0.056492805	0.0011206995
0.012982108	0.053411233	0.0010727375
0.013112602	0.055771910	0.0010986433
0.013243096	0.052565126	0.0010523533
0.013373590	0.051303569	0.0010400991
0.013504084	0.051230080	0.0010390320
0.013634578	0.051717753	0.0010241622
0.013765072	0.051913418	0.0010288441
0.013895566	0.049029379	0.00099236337
0.014026060	0.049466920	0.00097920100
0.014156554	0.048383913	0.00098171379
0.014287048	0.048380883	0.00096509884
0.014417542	0.046410606	0.00093571711
0.014548036	0.045412155	0.00093556890
0.014678530	0.045917003	0.00092314225
0.014809024	0.045994881	0.00092715596
0.014939518	0.044665508	0.00090850586
0.015070012	0.043370141	0.00088583214
0.015200506	0.044877966	0.00090462441
0.015331000	0.043255946	0.00087639103
0.015461494	0.042954696	0.00087046844
0.015591988	0.044897643	0.00089102286
0.015722482	0.041660765	0.00084529311
0.015852975	0.042876093	0.00085750230
0.015983469	0.041780223	0.00084527622
0.016113963	0.042399657	0.00084078227
0.016244457	0.039852821	0.00082312297
0.016374951	0.042678109	0.00083955988
0.016505445	0.041430121	0.00082824248
0.016635939	0.040450640	0.00081686069
0.016766433	0.039634014	0.00079392890
0.016896927	0.040659593	0.00080848593
0.017027421	0.039737244	0.00079298426
0.017157915	0.039239601	0.00078632108
0.017288409	0.038825024	0.00078196314
0.017418903	0.039463391	0.00077599734
0.017549397	0.037731601	0.00076567444
0.017679891	0.038108801	0.00076474271
0.017810385	0.038475157	0.00076276075
0.017940879	0.037697351	0.00075631743
0.018071373	0.037375351	0.00074478853
0.018201867	0.037844752	0.00075173794
0.018332361	0.037337875	0.00074301855
0.018462855	0.037968332	0.00073712631
0.018593349	0.037598778	0.00073862606
0.018723843	0.037176326	0.00073171152
0.018854337	0.037460466	0.00072425182
0.018984831	0.035644597	0.00071139930
0.019115325	0.035716329	0.00070664641
0.019245819	0.035649635	0.00070965316
0.019376313	0.036911091	0.00071573514
0.019506807	0.036132654	0.00070077958
0.019637301	0.035497257	0.00070081340
0.019767795	0.036987908	0.00070364219
0.019898289	0.036265493	0.00069955149
0.020028783	0.036110074	0.00069591949
0.020159277	0.035816656	0.00068683567
0.020289771	0.035550938	0.00068679732
0.020420264	0.035944861	0.00068327324
0.020550758	0.034912013	0.00067044664
0.020681252	0.035480739	0.00068224210
0.020811746	0.035687166	0.00067555017
0.020942240	0.034759095	0.00066224719
0.021072734	0.034821091	0.00066881307
0.021203228	0.035154666	0.00066018310
0.021333722	0.035185075	0.00066584193
0.021464216	0.034852548	0.00065894517
0.021594710	0.034236680	0.00064700784
0.021725204	0.035165170	0.00066424614
0.021855698	0.034200495	0.00064118128
0.021986192	0.034260617	0.00064599451
0.022116686	0.035246602	0.00065513607
0.022247180	0.035498776	0.00064704907
0.022377674	0.035143334	0.00064764765
0.022508168	0.034362466	0.00063614254
0.022638662	0.033435090	0.00062315169
0.022769156	0.032818396	0.00062461730
0.022899650	0.033737427	0.00062202254
0.023030144	0.034108354	0.00063028041
0.023160638	0.035131838	0.00063719405
0.023291132	0.033653540	0.00061683957
0.023421626	0.033727996	0.00062109647
0.023552120	0.034111273	0.00062010608
0.023682614	0.032622907	0.00060015904
0.023813108	0.033586662	0.00061673929
0.023943602	0.032649077	0.00060158148
0.024074096	0.033325474	0.00060521456
0.024204590	0.032850017	0.00060368382
0.024335084	0.033838351	0.00060446185
0.024465578	0.033191809	0.00060151621
0.024596072	0.033569722	0.00059851569
0.024726566	0.033746904	0.00060081916
0.024857060	0.034125501	0.00060517018
0.024987553	0.033478542	0.00059120939
0.025118047	0.033854930	0.00059933053
0.025248541	0.032755334	0.00058686736
0.025379035	0.033773202	0.00058937498
0.025509529	0.032921510	0.00058931725
0.025640023	0.032396354	0.00057580214
0.025770517	0.032628898	0.00058157441
0.025901011	0.033835639	0.00058927791
0.026031505	0.032420377	0.00057240658
0.026161999	0.032077045	0.00057069987
0.026292493	0.032705472	0.00057209811
0.026422987	0.032173822	0.00056694873
0.026553481	0.032489350	0.00057023954
0.026683975	0.033116955	0.00057047077
0.026814469	0.033036770	0.00057151500
0.026944963	0.032916312	0.00056901588
0.027075457	0.032499600	0.00056256902
0.027205951	0.032684930	0.00056688837
0.027336445	0.032698442	0.00056027499
0.027466939	0.033195600	0.00056263191
0.027597433	0.032898529	0.00056314122
0.027727927	0.031799045	0.00054678200
0.027858421	0.031945606	0.00055470976
0.027988915	0.032809653	0.00055647018
0.028119409	0.032240900	0.00054885749
0.028249903	0.031547115	0.00054468021
0.028380397	0.031612522	0.00053941169
0.028510891	0.032795497	0.00055353367
0.028641385	0.032493328	0.00054846737
0.028771879	0.032802351	0.00054524036
0.028902373	0.031965662	0.00054161080
0.029032867	0.032000603	0.00053961326
0.029163361	0.033045988	0.00054491351
0.029293855	0.032440690	0.00054326749
0.029424349	0.032233259	0.00053501934
0.029554842	0.032622385	0.00054042168
0.029685336	0.031993544	0.00053362136
0.029815830	0.032913408	0.00053519393
0.029946324	0.031839068	0.00053072098
0.030076818	0.032521651	0.00053548230
0.030207312	0.031957278	0.00052491644
0.030337806	0.032401049	0.00053191045
0.030468300	0.032646672	0.00053010837
0.030598794	0.032950136	0.00053264910
0.030729288	0.032267271	0.00052801014
0.030859782	0.032131575	0.00052284789
0.030990276	0.031953370	0.00052074770
0.031120770	0.031949378	0.00051729113
0.031251264	0.031743107	0.00051580587
0.031381758	0.030790218	0.00051041710
0.031512252	0.033162162	0.00052489997
0.031642746	0.031250151	0.00051075941
0.031773240	0.031699145	0.00051307076
0.031903734	0.033005707	0.00051891428
0.032034228	0.031679223	0.00051173826
0.032164722	0.032297963	0.00051435857
0.032295216	0.031420060	0.00050644515
0.032425710	0.030913796	0.00050366095
0.032556204	0.031647280	0.00050364573
0.032686698	0.032460985	0.00051111333
0.032817192	0.032218295	0.00050673423
0.032947686	0.032252406	0.00050654233
0.033078180	0.032883173	0.00051195966
0.033208674	0.031702232	0.00049874087
0.033339168	0.031802346	0.00050069885
0.033469662	0.031272821	0.00049658718
0.033600156	0.032437333	0.00050307476
0.033730650	0.031038409	0.00049586246
0.033861144	0.031645966	0.00049573355
0.033991637	0.031928110	0.00049263608
0.034122131	0.031191633	0.00049430379
0.034252625	0.032084724	0.00050025641
0.034383119	0.031786556	0.00050417605
0.034513613	0.032034505	0.00050673392
0.034644107	0.030401084	0.00049242963
0.034774601	0.030719990	0.00050707005
0.034905095	0.031070956	0.00051036834
0.035035589	0.031371532	0.00051548149
0.035166083	0.030453305	0.00051529170
0.035296577	0.031761939	0.00052330149
0.035427071	0.031381521	0.00052641970
0.035557565	0.031610721	0.00052383859
0.035688059	0.030461874	0.00051691377
0.035818553	0.031522556	0.00053156502
0.035949047	0.030557979	0.00052010660
0.036079541	0.030668358	0.00052233851
0.036210035	0.030783711	0.00052345028
0.036340529	0.031498475	0.00052821358
0.036471023	0.031245515	0.00053136752
0.036601517	0.030978669	0.00052800650
0.036732011	0.030942313	0.00052620797
0.036862505	0.031874943	0.00053735778
0.036992999	0.030166903	0.00052254175
0.037123493	0.030060046	0.00052210890
0.037253987	0.031223409	0.00053698039
0.037384481	0.030884236	0.00052890910
0.037514975	0.032913445	0.00054994782
0.037645469	0.031072630	0.00053458630
0.037775963	0.031387370	0.00053394707
0.037906457	0.031074997	0.00053965970
0.038036951	0.031252003	0.00054070200
0.038167445	0.030737989	0.00053528850
0.038297939	0.031749686	0.00054422562
0.038428433	0.030910268	0.00053694996
0.038558926	0.031606895	0.00054708579
0.038689420	0.031223270	0.00054279286
0.038819914	0.031294942	0.00054105887
0.038950408	0.030543742	0.00054047590
0.039080902	0.031329455	0.00053774585
0.039211396	0.030161739	0.00052922143
0.039341890	0.030402814	0.00052468179
0.039472384	0.031085785	0.00052740305
0.039602878	0.029899781	0.00051748246
0.039733372	0.031020402	0.00052406000
0.039863866	0.030640779	0.00051639284
0.039994360	0.031563337	0.00052890185
0.040124854	0.030467282	0.00051304730
0.040255348	0.032138807	0.00052845737
0.040385842	0.031215182	0.00051806581
0.040516336	0.031835307	0.00052245275
0.040646830	0.029988647	0.00050734093
0.040777324	0.030663532	0.00051284487
0.040907818	0.031104531	0.00051419469
0.041038312	0.031722786	0.00052140257
0.041168806	0.031136853	0.00051002716
0.041299300	0.031792150	0.00052098877
0.041429794	0.030620490	0.00050761239
0.041560288	0.031398130	0.00051224439
0.041690782	0.030259988	0.00050432305
0.041821276	0.030742779	0.00050500515
0.041951770	0.031089381	0.00050783626
0.042082264	0.031475938	0.00050945802
0.042212758	0.030664385	0.00050266092
0.042343252	0.030945673	0.00050786180
0.042473746	0.031694204	0.00050937479
0.042604240	0.031089270	0.00050234827
0.042734734	0.031428164	0.00050972376
0.042865228	0.030871845	0.00050077444
0.042995722	0.031231144	0.00050657915
0.043126215	0.030279895	0.00049851068
0.043256709	0.030583456	0.00049785380
0.043387203	0.030113834	0.00049535143
0.043517697	0.030326110	0.00049374625
0.043648191	0.030316240	0.00049231854
0.043778685	0.030264291	0.00049645193
0.043909179	0.029766487	0.00048662422
0.044039673	0.031470186	0.00050161291
0.044170167	0.030911890	0.00049683422
0.044300661	0.031881734	0.00050123837
0.044431155	0.031351051	0.00050113468
0.044561649	0.031051313	0.00049646990
0.044692143	0.030818499	0.00049371616
0.044822637	0.030520326	0.00049153978
0.044953131	0.030719232	0.00049240687
0.045083625	0.030471960	0.00049336444
0.045214119	0.030363520	0.00048836042
0.045344613	0.030907222	0.00048995257
0.045475107	0.030455264	0.00048899241
0.045605601	0.030121350	0.00048343101
0.045736095	0.030454781	0.00048656867
0.045866589	0.030595617	0.00048982856
0.045997083	0.030168633	0.00048289319
0.046127577	0.029759364	0.00048364678
0.046258071	0.030446401	0.00049344944
0.046388565	0.030634516	0.00049576822
0.046519059	0.029694873	0.00049526105
0.046649553	0.030263486	0.00049936112
0.046780047	0.030081669	0.00049979707
0.046910541	0.030448690	0.00050416296
0.047041035	0.031154800	0.00050881629
0.047171529	0.032389055	0.00052250457
0.047302023	0.031223757	0.00051360511
0.047432517	0.030234883	0.00050485901
0.047563011	0.030868774	0.00051337596
0.047693504	0.031558829	0.00051601383
0.047823998	0.031097841	0.00051749410
0.047954492	0.031161798	0.00051936925
0.048084986	0.031783512	0.00052288633
0.048215480	0.031185351	0.00052190338
0.048345974	0.030951472	0.00051590459
0.048476468	0.030961048	0.00051678311
0.048606962	0.031604964	0.00052603205
0.048737456	0.031084200	0.00051990207
0.048867950	0.029778921	0.00051320110
0.048998444	0.030508452	0.00051619516
0.049128938	0.030306016	0.00051770241
0.049259432	0.030921136	0.00052294621
0.049389926	0.030779646	0.00052073273
0.049520420	0.030366045	0.00051915350
0.049650914	0.030269753	0.00051968871
0.049781408	0.031320166	0.00052620197
0.049911902	0.030325751	0.00051883236
0.050042396	0.029717715	0.00051683855
0.050172890	0.029408011	0.00051506732
0.050303384	0.030397982	0.00052465267
0.050433878	0.030426954	0.00052141846
0.050564372	0.030330414	0.00052325286
0.050694866	0.030334216	0.00051910292
0.050825360	0.030176490	0.00052303210
0.050955854	0.029488892	0.00051976716
0.051086348	0.030239268	0.00052388165
0.051216842	0.029618254	0.00051823240
0.051347336	0.030622441	0.00052688574
0.051477830	0.030816929	0.00052598940
0.051608324	0.030030695	0.00052330798
0.051738818	0.028949683	0.00051782150
0.051869312	0.029699644	0.00051986542
0.051999806	0.029778943	0.00052257320
0.052130299	0.030716045	0.00052958340
0.052260793	0.030431000	0.00052849410
0.052391287	0.030679707	0.00053072612
0.052521781	0.031277072	0.00053615164
0.052652275	0.030428605	0.00053078317
0.052782769	0.031150377	0.00053329004
0.052913263	0.031432010	0.00053749605
0.053043757	0.030954316	0.00053231460
0.053174251	0.029538438	0.00052481316
0.053304745	0.030846251	0.00053336104
0.053435239	0.030027130	0.00053014780
0.053565733	0.030052807	0.00052668899
0.053696227	0.031115083	0.00053550959
0.053826721	0.030574676	0.00053364232
0.053957215	0.030353253	0.00053079232
0.054087709	0.030047958	0.00053123632
0.054218203	0.030735419	0.00053317456
0.054348697	0.030480034	0.00053102462
0.054479191	0.030386456	0.00053309421
0.054609685	0.030964096	0.00054012227
0.054740179	0.030726087	0.00053503927
0.054870673	0.031089999	0.00054055767
0.055001167	0.029875780	0.00052697941
0.055131661	0.030731327	0.00053645107
0.055262155	0.030140773	0.00053158460
0.055392649	0.030629510	0.00053826971
0.055523143	0.030669964	0.00053795318
0.055653637	0.029770173	0.00052929648
0.055784131	0.029705814	0.00052717956
0.055914625	0.030199530	0.00053376594
0.056045119	0.029798345	0.00053079528
0.056175613	0.031413797	0.00054373987
0.056306107	0.029680803	0.00053021663
0.056436601	0.030380519	0.00053543317
0.056567095	0.029835170	0.00052984053
0.056697588	0.030185684	0.00053715088
0.056828082	0.030451448	0.00053827279
0.056958576	0.030250976	0.00053680085
0.057089070	0.030491279	0.00053724378
0.057219564	0.031163824	0.00054384937
0.057350058	0.030646350	0.00053618285
0.057480552	0.030944975	0.00054522509
0.057611046	0.029224653	0.00052610499
0.057741540	0.030556355	0.00053863282
0.057872034	0.029990603	0.00053232562
0.058002528	0.030064968	0.00053115637
0.058133022	0.030118961	0.00053433921
0.058263516	0.029457672	0.00052647325
0.058394010	0.030716197	0.00053665130
0.058524504	0.030066764	0.00052974700
0.058654998	0.031240968	0.00053823784
0.058785492	0.029900004	0.00052678183
0.058915986	0.029501831	0.00052729235
0.059046480	0.030054186	0.00052488482
0.059176974	0.029618688	0.00052723765
0.059307468	0.031051507	0.00053175671
0.059437962	0.030543673	0.00052764551
0.059568456	0.029254899	0.00052054644
0.059698950	0.030890241	0.00052947446
0.059829444	0.030292494	0.00052622604
0.059959938	0.030325188	0.00052570666
0.060090432	0.029747349	0.00051637661
0.060220926	0.030783788	0.00052858196
0.060351420	0.030384443	0.00052361412
0.060481914	0.029686434	0.00051925408
0.060612408	0.030984966	0.00052754694
0.060742902	0.030047908	0.00051775632
0.060873396	0.029912915	0.00051913690
0.061003890	0.030068679	0.00052011709
0.061134384	0.030543569	0.00052011029
0.061264877	0.031292302	0.00053229336
0.061395371	0.031176316	0.00052607076
0.061525865	0.029962640	0.00051631966
0.061656359	0.029963197	0.00051840391
0.061786853	0.030399219	0.00052071767
0.061917347	0.029609108	0.00051556277
0.062047841	0.030029147	0.00051615352
0.062178335	0.029554910	0.00051147431
0.062308829	0.029331692	0.00051400903
0.062439323	0.030577149	0.00051979532
0.062569817	0.030249393	0.00051755874
0.062700311	0.030228731	0.00051819165
0.062830805	0.030132628	0.00051561492
0.062961299	0.030060710	0.00051485445
0.063091793	0.029925154	0.00051426237
0.063222287	0.029953035	0.00051380627
0.063352781	0.030109189	0.00051783524
0.063483275	0.029124378	0.00050678774
0.063613769	0.028832299	0.00050486590
0.063744263	0.030088023	0.00051467833
0.063874757	0.031110146	0.00052151291
0.064005251	0.030094602	0.00051696287
0.064135745	0.029153165	0.00050850406
0.064266239	0.029570909	0.00050794987
0.064396733	0.029611734	0.00050937661
0.064527227	0.029860354	0.00051114983
0.064657721	0.029302162	0.00050975189
0.064788215	0.029933816	0.00051217040
0.064918709	0.029701776	0.00050844696
0.065049203	0.029347558	0.00050896349
0.065179697	0.030357414	0.00051131097
0.065310191	0.029962343	0.00051092620
0.065440685	0.030388225	0.00051524626
0.065571179	0.029869301	0.00051015548
0.065701673	0.030037756	0.00051122419
0.065832166	0.029992703	0.00051023396
0.065962660	0.029495557	0.00050673042
0.066093154	0.029570913	0.00051064473
0.066223648	0.028887695	0.00049846413
0.066354142	0.029979406	0.00051064825
0.066484636	0.030274271	0.00050986110
0.066615130	0.029743560	0.00050749455
0.066745624	0.029482816	0.00050546919
0.066876118	0.029790995	0.00050476470
0.067006612	0.029593826	0.00050572608
0.067137106	0.029211579	0.00050258470
0.067267600	0.029881181	0.00050186233
0.067398094	0.029977005	0.00050806923
0.067528588	0.029574300	0.00050311078
0.067659082	0.030327697	0.00050882506
0.067789576	0.029183834	0.00050166013
0.067920070	0.029326470	0.00049986937
0.068050564	0.029910011	0.00050536483
0.068181058	0.030355679	0.00050745636
0.068311552	0.030032329	0.00050531074
0.068442046	0.029228940	0.00050049935
0.068572540	0.029762504	0.00050391353
0.068703034	0.029459519	0.00049808890
0.068833528	0.029757913	0.00050593859
0.068964022	0.028959709	0.00049534649
0.069094516	0.030039178	0.00050643344
0.069225010	0.030237840	0.00050582566
0.069355504	0.029775827	0.00050138805
0.069485998	0.029606602	0.00050074244
0.069616492	0.029755295	0.00050255834
0.069746986	0.029978139	0.00050282604
0.069877480	0.030110743	0.00050513517
0.070007974	0.031091263	0.00050949437
0.070138468	0.030389115	0.00050522446
0.070268961	0.029603842	0.00049702659
0.070399455	0.029714689	0.00050042689
0.070529949	0.029055779	0.00049656246
0.070660443	0.029758254	0.00049782362
0.070790937	0.029623381	0.00049811590
0.070921431	0.030274923	0.00050304452
0.071051925	0.030144098	0.00050092824
0.071182419	0.029146593	0.00049738524
0.071312913	0.029496950	0.00049605630
0.071443407	0.029685611	0.00050066432
0.071573901	0.029060586	0.00049014344
0.071704395	0.029604374	0.00049380457
0.071834889	0.029774175	0.00049810203
0.071965383	0.029689848	0.00049701917
0.072095877	0.030173734	0.00050076386
0.072226371	0.029231852	0.00049367591
0.072356865	0.028754797	0.00048605416
0.072487359	0.029654420	0.00049599320
0.072617853	0.029264290	0.00049434014
0.072748347	0.030017121	0.00049411169
0.072878841	0.029581775	0.00049605994
0.073009335	0.029877487	0.00049332404
0.073139829	0.030179945	0.00049755084
0.073270323	0.029877661	0.00049838340
0.073400817	0.029122371	0.00048900112
0.073531311	0.029616043	0.00049304960
0.073661805	0.028816465	0.00048812349
0.073792299	0.029300542	0.00048709779
0.073922793	0.029478580	0.00049214439
0.074053287	0.029357260	0.00048931603
0.074183781	0.029636875	0.00049225364
0.074314275	0.029756132	0.00049603663
0.074444769	0.029126993	0.00048484440
0.074575263	0.029042445	0.00048623344
0.074705757	0.029646475	0.00049173932
0.074836250	0.028920510	0.00048627850
0.074966744	0.028943194	0.00048823686
0.075097238	0.030379700	0.00049243306
0.075227732	0.029269181	0.00048761273
0.075358226	0.028853321	0.00048622924
0.075488720	0.028698915	0.00048102916
0.075619214	0.029663819	0.00049005221
0.075749708	0.029842905	0.00048950315
0.075880202	0.029660643	0.00048895557
0.076010696	0.029663782	0.00048836801
0.076141190	0.029437145	0.00048606727
0.076271684	0.029035358	0.00048494385
0.076402178	0.029679978	0.00049205910
0.076532672	0.028472546	0.00047748287
0.076663166	0.029956851	0.00049141752
0.076793660	0.030034584	0.00049021883
0.076924154	0.029754125	0.00048742516
0.077054648	0.030114171	0.00049146557
0.077185142	0.029689836	0.00048574009
0.077315636	0.029593862	0.00048555932
0.077446130	0.029705807	0.00048719615
0.077576624	0.029495823	0.00048265077
0.077707118	0.030502854	0.00049592703
0.077837612	0.028733790	0.00047760959
0.077968106	0.028620426	0.00048011324
0.078098600	0.029311315	0.00048099466
0.078229094	0.029162503	0.00047887173
0.078359588	0.029352321	0.00048378611
0.078490082	0.029944013	0.00048764275
0.078620576	0.029421047	0.00048155606
0.078751070	0.029724025	0.00048480035
0.078881564	0.029478525	0.00048107891
0.079012058	0.029408679	0.00048329835
0.079142552	0.029818487	0.00048462195
0.079273046	0.028884289	0.00047628586
0.079403539	0.029798490	0.00048405456
0.079534033	0.029155047	0.00047875254
0.079664527	0.029455715	0.00048126314
0.079795021	0.030015083	0.00048610105
0.079925515	0.028348438	0.00047007648
0.080056009	0.028623336	0.00047668707
0.080186503	0.029405944	0.00048223257
0.080316997	0.029750752	0.00048080394
0.080447491	0.029834496	0.00048347709
0.080577985	0.029566463	0.00047948574
0.080708479	0.029770938	0.00048117608
0.080838973	0.029296566	0.00047844668
0.080969467	0.029154821	0.00047513414
0.081099961	0.029187101	0.00047810384
0.081230455	0.028872932	0.00047530458
0.081360949	0.028990837	0.00047223783
0.081491443	0.029484449	0.00048012748
0.081621937	0.029642444	0.00047667167
0.081752431	0.029111427	0.00047567673
0.081882925	0.030130437	0.00048497510
0.082013419	0.029045309	0.00047258359
0.082143913	0.029390611	0.00047717089
0.082274407	0.029409185	0.00047593031
0.082404901	0.028775546	0.00046920565
0.082535395	0.028523173	0.00047137204
0.082665889	0.029454068	0.00047343612
0.082796383	0.028185356	0.00046730653
0.082926877	0.029080963	0.00047319119
0.083057371	0.029618915	0.00047494607
0.083187865	0.028466961	0.00046773576
0.083318359	0.029109496	0.00047193866
0.083448853	0.029187940	0.00047195426
0.083579347	0.029154953	0.00047208684
0.083709841	0.028633591	0.00046634380
0.083840335	0.029116202	0.00047179250
0.083970828	0.028879401	0.00047006716
0.084101322	0.030163306	0.00047760316
0.084231816	0.028901722	0.00046977449
0.084362310	0.029526600	0.00047163633
0.084492804	0.028865231	0.00046832596
0.084623298	0.028966437	0.00047154625
0.084753792	0.029549013	0.00047154748
0.084884286	0.029398970	0.00047258382
0.085014780	0.029526711	0.00047203928
0.085145274	0.029628232	0.00047320160
0.085275768	0.029694541	0.00047473138
0.085406262	0.028807550	0.00046557493
0.085536756	0.028728431	0.00046607022
0.085667250	0.029346415	0.00047371713
0.085797744	0.028817134	0.00046463634
0.085928238	0.029105329	0.00046810538
0.086058732	0.028274875	0.00046136371
0.086189226	0.030122628	0.00047385293
0.086319720	0.028888133	0.00046876286
0.086450214	0.029236397	0.00046547552
0.086580708	0.029360734	0.00047070137
0.086711202	0.028768480	0.00046277810
0.086841696	0.029238339	0.00046615316
0.086972190	0.028133976	0.00046064135
0.087102684	0.029079810	0.00046642761
0.087233178	0.029151787	0.00046656989
0.087363672	0.029471680	0.00046995615
0.087494166	0.029210439	0.00046410378
0.087624660	0.029138091	0.00046590482
0.087755154	0.029698645	0.00047134499
0.087885648	0.028809676	0.00046174493
0.088016142	0.028666863	0.00046097138
0.088146636	0.028704530	0.00045947743
0.088277130	0.029549963	0.00046627263
0.088407623	0.028461498	0.00046128327
0.088538117	0.029066973	0.00046168823
0.088668611	0.029046064	0.00046426521
0.088799105	0.029399217	0.00046605275
0.088929599	0.029008842	0.00046032057
0.089060093	0.029203070	0.00046554771
0.089190587	0.029797745	0.00046720796
0.089321081	0.028433504	0.00045824051
0.089451575	0.029623465	0.00046682969
0.089582069	0.029067869	0.00045867109
0.089712563	0.029510010	0.00046410074
0.089843057	0.030189911	0.00047175937
0.089973551	0.028667694	0.00045664325
0.090104045	0.028594605	0.00045897684
0.090234539	0.028508534	0.00045449077
0.090365033	0.028755496	0.00046008121
0.090495527	0.030042826	0.00046912980
0.090626021	0.030076994	0.00046879740
0.090756515	0.029337761	0.00046300860
0.090887009	0.028906015	0.00045971139
0.091017503	0.028501670	0.00045516046
0.091147997	0.028579760	0.00045779266
0.091278491	0.028148108	0.00045237581
0.091408985	0.027996153	0.00045196925
0.091539479	0.029267339	0.00046003236
0.091669973	0.029191479	0.00045856640
0.091800467	0.029276863	0.00047007507
0.091930961	0.029107534	0.00047281772
0.092061455	0.028184014	0.00046985159
0.092191949	0.027178894	0.00046639104
0.092322443	0.029409725	0.00048366852
0.092452937	0.028686837	0.00048299992
0.092583431	0.029570346	0.00049046588
0.092713925	0.028617539	0.00048378006
0.092844419	0.028744896	0.00048922681
0.092974912	0.029092565	0.00048962693
0.093105406	0.029557497	0.00048595402
0.093235900	0.028931644	0.00047986135
0.093366394	0.027953065	0.00046596500
0.093496888	0.028613058	0.00047429830
0.093627382	0.028986965	0.00047081909
0.093757876	0.028253104	0.00046569583
0.093888370	0.029022963	0.00047256998
0.094018864	0.028875271	0.00046654065
0.094149358	0.028502433	0.00046801760
0.094279852	0.028803764	0.00046796768
0.094410346	0.028851148	0.00046459204
0.094540840	0.029254363	0.00047090880
0.094671334	0.028693870	0.00046278957
0.094801828	0.029516661	0.00046980911
0.094932322	0.029312075	0.00046961946
0.095062816	0.029278257	0.00046529543
0.095193310	0.029368865	0.00046720723
0.095323804	0.028822384	0.00046269563
0.095454298	0.028734966	0.00046087349
0.095584792	0.029126656	0.00046626810
0.095715286	0.028993874	0.00046111866
0.095845780	0.028431140	0.00045724648
0.095976274	0.027673472	0.00045402554
0.096106768	0.029910001	0.00046349830
0.096237262	0.028900607	0.00046170140
0.096367756	0.028295442	0.00045646537
0.096498250	0.029165373	0.00046002862
0.096628744	0.028674508	0.00046033275
0.096759238	0.028901098	0.00045597353
0.096889732	0.028095641	0.00045221414
0.097020226	0.029659090	0.00046522428
0.097150720	0.029323569	0.00046017838
0.097281214	0.028828819	0.00045608582
0.097411708	0.028828844	0.00045516924
0.097542201	0.028090475	0.00045026182
0.097672695	0.028056017	0.00045283850
0.097803189	0.029013158	0.00045599775
0.097933683	0.028934643	0.00045837269
0.098064177	0.027783493	0.00044676618
0.098194671	0.028737119	0.00045183991
0.098325165	0.028492637	0.00044911632
0.098455659	0.029573821	0.00045692131
0.098586153	0.028817165	0.00045069832
0.098716647	0.028612145	0.00044870948
0.098847141	0.029144059	0.00044714633
0.098977635	0.028465982	0.00044435395
0.099108129	0.028580029	0.00044383521
0.099238623	0.028767282	0.00044653369
0.099369117	0.029368395	0.00044950096
0.099499611	0.028861579	0.00044484145
0.099630105	0.029204318	0.00044744782
0.099760599	0.028402717	0.00044200797
0.099891093	0.028536238	0.00044167798
0.10002159	0.028307470	0.00044393142
0.10015208	0.029117604	0.00044749925
0.10028257	0.028248607	0.00043971892
0.10041307	0.028365790	0.00044268838
0.10054356	0.028336504	0.00044126595
0.10067406	0.028394967	0.00044613354
0.10080455	0.029548568	0.00045250533
0.10093504	0.028576186	0.00044192942
0.10106554	0.028503409	0.00044628861
0.10119603	0.028376799	0.00044185866
0.10132653	0.028876059	0.00044751401
0.10145702	0.027997267	0.00044162079
0.10158751	0.027987366	0.00043763363
0.10171801	0.028496812	0.00044425574
0.10184850	0.028708848	0.00044287444
0.10197900	0.028853138	0.00044450531
0.10210949	0.028266358	0.00044209719
0.10223998	0.028698414	0.00044272732
0.10237048	0.027439816	0.00043320801
0.10250097	0.028399965	0.00044226322
0.10263147	0.028536358	0.00043862093
0.10276196	0.029025861	0.00044800862
0.10289245	0.028793468	0.00044282392
0.10302295	0.028503719	0.00043989101
0.10315344	0.029055088	0.00044647253
0.10328394	0.029842058	0.00044736480
0.10341443	0.028789779	0.00044191271
0.10354492	0.028649570	0.00044268149
0.10367542	0.028575255	0.00043792838
0.10380591	0.029091385	0.00044449011
0.10393641	0.028140253	0.00043657244
0.10406690	0.029031861	0.00044184244
0.10419739	0.028579918	0.00044095615
0.10432789	0.029011193	0.00044045114
0.10445838	0.029055941	0.00044346607
0.10458888	0.028882925	0.00044107030
0.10471937	0.029041464	0.00044139976
0.10484986	0.028069357	0.00043621115
0.10498036	0.029021956	0.00043955013
0.10511085	0.028844931	0.00043950936
0.10524135	0.029100889	0.00044190645
0.10537184	0.028720882	0.00043691307
0.10550233	0.028546682	0.00043919079
0.10563283	0.028604473	0.00043715336
0.10576332	0.029063880	0.00044063523
0.10589382	0.028406598	0.00043685444
0.10602431	0.027910469	0.00043094454
0.10615480	0.028099908	0.00043398335
0.10628530	0.028863262	0.00044061905
0.10641579	0.028517169	0.00043476140
0.10654629	0.028669173	0.00043685187
0.10667678	0.029076654	0.00043903588
0.10680727	0.029044531	0.00043790475
0.10693777	0.028582143	0.00043716612
0.10706826	0.028227969	0.00043344528
0.10719876	0.028065277	0.00043286361
0.10732925	0.028800975	0.00043699989
0.10745974	0.027867260	0.00042751377
0.10759024	0.029220308	0.00043900173
0.10772073	0.027984343	0.00043066613
0.10785123	0.027493571	0.00042952817
0.10798172	0.028207056	0.00044096291
0.10811221	0.028147095	0.00044287799
0.10824271	0.028577773	0.00045203196
0.10837320	0.028414252	0.00045169099
0.10850370	0.028226067	0.00045328157
0.10863419	0.028350620	0.00045875717
0.10876468	0.028315644	0.00045746269
0.10889518	0.028375596	0.00046036039
0.10902567	0.027614775	0.00045951490
0.10915616	0.028173660	0.00046050530
0.10928666	0.028203265	0.00046559206
0.10941715	0.028505453	0.00046684907
0.10954765	0.029352344	0.00047400619
0.10967814	0.028028972	0.00046775787
0.10980863	0.028797454	0.00047453957
0.10993913	0.027626342	0.00046818030
0.11006962	0.028416799	0.00047566014
0.11020012	0.028520946	0.00047334137
0.11033061	0.029016607	0.00048354304
0.11046110	0.029914415	0.00048903586
0.11059160	0.028698015	0.00048143921
0.11072209	0.028786438	0.00048727359
0.11085259	0.029074440	0.00048474906
0.11098308	0.028641109	0.00048398293
0.11111357	0.028461846	0.00048689591
0.11124407	0.028924090	0.00048708440
0.11137456	0.028400293	0.00048827812
0.11150506	0.028746143	0.00049048024
0.11163555	0.027716930	0.00048403793
0.11176604	0.029073522	0.00049667065
0.11189654	0.029003456	0.00049247835
0.11202703	0.028064439	0.00048931735
0.11215753	0.027687977	0.00048872158
0.11228802	0.028043986	0.00049198976
0.11241851	0.028222992	0.00049298549
0.11254901	0.028641041	0.00049846323
0.11267950	0.027995639	0.00049317179
0.11281000	0.027999487	0.00049125134
0.11294049	0.028557691	0.00048179446
0.11307098	0.028070076	0.00047736771
0.11320148	0.028479664	0.00047264223
0.11333197	0.027866657	0.00046947693
0.11346247	0.028452778	0.00047424876
0.11359296	0.029218489	0.00047442917
0.11372345	0.028961250	0.00047118096
0.11385395	0.028757055	0.00047082927
0.11398444	0.028451701	0.00046213482
0.11411494	0.028237273	0.00046471569
0.11424543	0.028510077	0.00046316950
0.11437592	0.027844502	0.00045632947
0.11450642	0.028390071	0.00046188274
0.11463691	0.027521483	0.00045010556
0.11476741	0.028986004	0.00046194785
0.11489790	0.029544975	0.00046818388
0.11502839	0.028623347	0.00045756452
0.11515889	0.028332187	0.00045608970
0.11528938	0.028039099	0.00045101445
0.11541988	0.028619101	0.00045527658
0.11555037	0.028308699	0.00045490682
0.11568086	0.028193934	0.00044929920
0.11581136	0.027950328	0.00045190691
0.11594185	0.028655924	0.00045287536
0.11607235	0.027915145	0.00044717814
0.11620284	0.027781098	0.00044746782
0.11633333	0.028644822	0.00045114857
0.11646383	0.028430244	0.00045140728
0.11659432	0.028679623	0.00045217267
0.11672482	0.028605020	0.00044665759
0.11685531	0.027853929	0.00044458785
0.11698580	0.028479493	0.00044889181
0.11711630	0.028100629	0.00044539105
0.11724679	0.027726250	0.00044335744
0.11737729	0.028676240	0.00044742142
0.11750778	0.028591224	0.00044607910
0.11763827	0.028068694	0.00044477710
0.11776877	0.028267850	0.00044041906
0.11789926	0.028243412	0.00044420829
0.11802975	0.028567019	0.00044318517
0.11816025	0.028004070	0.00043768789
0.11829074	0.028216661	0.00044107783
0.11842124	0.028418252	0.00043882131
0.11855173	0.027969211	0.00043760953
0.11868222	0.027848531	0.00043543957
0.11881272	0.027454880	0.00043024720
0.11894321	0.028980547	0.00044018825
0.11907371	0.028867898	0.00043928856
0.11920420	0.027684851	0.00043231952
0.11933469	0.029075318	0.00044056303
0.11946519	0.028326020	0.00043080990
0.11959568	0.027787366	0.00043130904
0.11972618	0.028529482	0.00043279081
0.11985667	0.028296237	0.00043238290
0.11998716	0.028686544	0.00043447546
0.12011766	0.028808167	0.00043379205
0.12024815	0.028762138	0.00043266193
0.12037865	0.027597015	0.00042657577
0.12050914	0.027908697	0.00042337314
0.12063963	0.028342990	0.00043029302
0.12077013	0.028799039	0.00043205595
0.12090062	0.028417080	0.00042790988
0.12103112	0.028001411	0.00042496955
0.12116161	0.027855839	0.00042208328
0.12129210	0.028694117	0.00042919880
0.12142260	0.028464216	0.00042592798
0.12155309	0.028084459	0.00042298750
0.12168359	0.027160928	0.00041631953
0.12181408	0.028241779	0.00042196435
0.12194457	0.027297121	0.00041590300
0.12207507	0.028442885	0.00042611999
0.12220556	0.029164401	0.00042731627
0.12233606	0.028489195	0.00042573869
0.12246655	0.028713579	0.00042325541
0.12259704	0.028246815	0.00042027606
0.12272754	0.027367002	0.00041715790
0.12285803	0.028717946	0.00042404132
0.12298853	0.028538104	0.00042239010
0.12311902	0.027846081	0.00042117289
0.12324951	0.027836100	0.00041589055
0.12338001	0.028935444	0.00042662373
0.12351050	0.027990505	0.00041837672
0.12364100	0.028356445	0.00042053244
0.12377149	0.027938542	0.00041995677
0.12390198	0.028263962	0.00041943267
0.12403248	0.028517052	0.00042041720
0.12416297	0.028873864	0.00042379728
0.12429347	0.028005338	0.00041571092
0.12442396	0.028353036	0.00042157952
0.12455445	0.027722446	0.00041533249
0.12468495	0.026960121	0.00040771392
0.12481544	0.028106226	0.00041929099
0.12494594	0.028338294	0.00041756897
0.12507643	0.028289716	0.00041911006
0.12520692	0.028139650	0.00041761949
0.12533742	0.028291798	0.00041599043
0.12546791	0.027702050	0.00041411240
0.12559841	0.028392713	0.00041683652
0.12572890	0.029220695	0.00042184158
0.12585939	0.028619997	0.00042237344
0.12598989	0.027747337	0.00041091587
0.12612038	0.028642861	0.00042072977
0.12625088	0.028744735	0.00041895207
0.12638137	0.027670010	0.00041208203
0.12651186	0.028547530	0.00042021124
0.12664236	0.028271071	0.00041445368
0.12677285	0.028800503	0.00041830409
0.12690335	0.027773300	0.00041429302
0.12703384	0.028744788	0.00041605771
0.12716433	0.028266521	0.00041747938
0.12729483	0.028526386	0.00041537465
0.12742532	0.028373293	0.00041529866
0.12755581	0.028288667	0.00041446812
0.12768631	0.028104781	0.00041174161
0.12781680	0.028692560	0.00041854865
0.12794730	0.028444262	0.00041585986
0.12807779	0.027943210	0.00041080407
0.12820828	0.028382772	0.00041467836
0.12833878	0.028072475	0.00041145099
0.12846927	0.027608423	0.00041016950
0.12859977	0.027544693	0.00040962028
0.12873026	0.027683433	0.00040830930
0.12886075	0.028488711	0.00041428960
0.12899125	0.028084820	0.00041215888
0.12912174	0.028613981	0.00041412122
0.12925224	0.027787833	0.00040969432
0.12938273	0.027877420	0.00040918595
0.12951322	0.028584577	0.00041295441
0.12964372	0.028082176	0.00041078545
0.12977421	0.028116756	0.00041028150
0.12990471	0.028975057	0.00041608289
0.13003520	0.028683517	0.00041432554
0.13016569	0.028708737	0.00041332596
0.13029619	0.028339080	0.00041158713
0.13042668	0.028498012	0.00041063484
0.13055718	0.028810657	0.00041213647
0.13068767	0.027803150	0.00040978100
0.13081816	0.028326866	0.00040852804
0.13094866	0.028877651	0.00041325710
0.13107915	0.027997288	0.00040638919
0.13120965	0.027573355	0.00040538068
0.13134014	0.028033671	0.00040934809
0.13147063	0.028598760	0.00041131447
0.13160113	0.026771473	0.00040078110
0.13173162	0.027265299	0.00040101101
0.13186212	0.027540656	0.00040250628
0.13199261	0.028386576	0.00040957936
0.13212310	0.028586563	0.00040922099
0.13225360	0.028008078	0.00040684009
0.13238409	0.028043924	0.00040690430
0.13251459	0.027964169	0.00040480255
0.13264508	0.027129419	0.00039908618
0.13277557	0.027766782	0.00040427791
0.13290607	0.027758125	0.00040549733
0.13303656	0.028808871	0.00041134196
0.13316706	0.028079579	0.00040390638
0.13329755	0.028430891	0.00040746142
0.13342804	0.028407372	0.00040974530
0.13355854	0.028118694	0.00040450315
0.13368903	0.028980217	0.00041246383
0.13381953	0.028575173	0.00040725378
0.13395002	0.027405656	0.00040020013
0.13408051	0.027930629	0.00040449205
0.13421101	0.028786067	0.00040885199
0.13434150	0.028271612	0.00040798265
0.13447200	0.028740037	0.00040943727
0.13460249	0.028073406	0.00040224061
0.13473298	0.027851059	0.00040344936
0.13486348	0.028126547	0.00040232399
0.13499397	0.027344969	0.00039913845
0.13512447	0.028281811	0.00040492385
0.13525496	0.028121090	0.00040250865
0.13538545	0.029314419	0.00041134199
0.13551595	0.027742141	0.00040137669
0.13564644	0.027751671	0.00040113743
0.13577694	0.027836408	0.00040253491
0.13590743	0.028802286	0.00040580704
0.13603792	0.027715728	0.00039906232
0.13616842	0.028253653	0.00040429276
0.13629891	0.028607500	0.00040401739
0.13642940	0.028583906	0.00040641695
0.13655990	0.028146866	0.00040068292
0.13669039	0.028132962	0.00040127501
0.13682089	0.028416906	0.00040345892
0.13695138	0.028041697	0.00040015901
0.13708187	0.027772389	0.00039999954
0.13721237	0.028758954	0.00040635288
0.13734286	0.028011075	0.00039861101
0.13747336	0.028178290	0.00040249093
0.13760385	0.028582473	0.00040185800
0.13773434	0.028134694	0.00040113692
0.13786484	0.028763949	0.00040585243
0.13799533	0.027654030	0.00039732331
0.13812583	0.028552580	0.00040215315
0.13825632	0.028102580	0.00039917221
0.13838681	0.027168893	0.00039325027
0.13851731	0.027841515	0.00039828864
0.13864780	0.027590557	0.00039641306
0.13877830	0.027796776	0.00039682284
0.13890879	0.027909528	0.00039835399
0.13903928	0.027449163	0.00039304257
0.13916978	0.027855245	0.00039793329
0.13930027	0.028086800	0.00039901838
0.13943077	0.027435290	0.00039481731
0.13956126	0.028058157	0.00039911465
0.13969175	0.028530883	0.00040106435
0.13982225	0.027639881	0.00039599037
0.13995274	0.027592666	0.00039569294
0.14008324	0.028061376	0.00039715278
0.14021373	0.027771443	0.00039671889
0.14034422	0.027533389	0.00039248923
0.14047472	0.027500816	0.00039493234
0.14060521	0.027678354	0.00039595559
0.14073571	0.027799992	0.00039528621
0.14086620	0.027746603	0.00039379852
0.14099669	0.027042595	0.00039125606
0.14112719	0.027363717	0.00038980563
0.14125768	0.027729854	0.00039477885
0.14138818	0.028447864	0.00039700094
0.14151867	0.028647703	0.00039950108
0.14164916	0.028028773	0.00039720290
0.14177966	0.028573755	0.00039767987
0.14191015	0.028424162	0.00039559242
0.14204065	0.028337890	0.00039636599
0.14217114	0.027850073	0.00039269300
0.14230163	0.028061182	0.00039627887
0.14243213	0.027667323	0.00038865188
0.14256262	0.027815000	0.00039143098
0.14269312	0.028405035	0.00039707477
0.14282361	0.028179788	0.00039219070
0.14295410	0.028427083	0.00039592631
0.14308460	0.028396003	0.00039468434
0.14321509	0.027328290	0.00038739013
0.14334559	0.027748903	0.00039197027
0.14347608	0.027796351	0.00039060859
0.14360657	0.027786743	0.00039130318
0.14373707	0.027324020	0.00038818220
0.14386756	0.027990408	0.00038910410
0.14399806	0.027844253	0.00039064663
0.14412855	0.028715051	0.00039497673
0.14425904	0.028475759	0.00039597140
0.14438954	0.027987619	0.00039276669
0.14452003	0.027534689	0.00038718824
0.14465053	0.028268233	0.00039199244
0.14478102	0.027963760	0.00039027270
0.14491151	0.028625694	0.00039340414
0.14504201	0.028467984	0.00039454895
0.14517250	0.027646297	0.00038787171
0.14530299	0.027588363	0.00038844460
0.14543349	0.028619032	0.00039483645
0.14556398	0.028194913	0.00038974231
0.14569448	0.028043245	0.00039166783
0.14582497	0.027116195	0.00038579039
0.14595546	0.027745546	0.00039091141
0.14608596	0.028035215	0.00038947443
0.14621645	0.027986800	0.00038910899
0.14634695	0.027388387	0.00038723125
0.14647744	0.027679758	0.00038848689
0.14660793	0.027906478	0.00038860545
0.14673843	0.027847726	0.00038900272
0.14686892	0.027546862	0.00038437307
0.14699942	0.028196631	0.00039090342
0.14712991	0.027459617	0.00038609715
0.14726040	0.027618802	0.00038677093
0.14739090	0.028067754	0.00038799596
0.14752139	0.028508636	0.00039119463
0.14765189	0.027399910	0.00038391884
0.14778238	0.027685434	0.00038873537
0.14791287	0.028122208	0.00038824455
0.14804337	0.028025757	0.00038916045
0.14817386	0.027198316	0.00038289529
0.14830436	0.027634190	0.00038392472
0.14843485	0.027257362	0.00038327334
0.14856534	0.027401105	0.00038371653
0.14869584	0.026852394	0.00037978570
0.14882633	0.027317864	0.00038472277
0.14895683	0.027978750	0.00038544085
0.14908732	0.027463164	0.00038361540
0.14921781	0.027290354	0.00038252320
0.14934831	0.027863831	0.00038541884
0.14947880	0.027656190	0.00038666899
0.14960930	0.028153847	0.00038648843
0.14973979	0.027786218	0.00038409947
0.14987028	0.027225628	0.00038342641
0.15000078	0.027807513	0.00038423611
0.15013127	0.028247305	0.00038735080
0.15026177	0.028146296	0.00038692527
0.15039226	0.027999725	0.00038592975
0.15052275	0.028323321	0.00038854003
0.15065325	0.028247694	0.00038710625
0.15078374	0.027796137	0.00038634422
0.15091424	0.027804280	0.00038606455
0.15104473	0.027648718	0.00038254741
0.15117522	0.027574310	0.00038300000
0.15130572	0.028282379	0.00038946161
0.15143621	0.027856068	0.00038343360
0.15156671	0.027512160	0.00038331304
0.15169720	0.028291859	0.00038530611
0.15182769	0.028202739	0.00038468346
0.15195819	0.027274638	0.00038073011
0.15208868	0.027371051	0.00037948977
0.15221918	0.028011935	0.00038554260
0.15234967	0.028043145	0.00038340725
0.15248016	0.026879039	0.00037656346
0.15261066	0.027441428	0.00038108522
0.15274115	0.027787259	0.00038222946
0.15287165	0.027689436	0.00038179658
0.15300214	0.027802555	0.00038206211
0.15313263	0.027939844	0.00038204145
0.15326313	0.027730704	0.00038063715
0.15339362	0.027491221	0.00037896190
0.15352412	0.027320840	0.00037912669
0.15365461	0.028116949	0.00038452317
0.15378510	0.027576973	0.00038007267
0.15391560	0.027799971	0.00037938563
0.15404609	0.028019581	0.00038286179
0.15417658	0.028663788	0.00038519565
0.15430708	0.028069492	0.00038337611
0.15443757	0.027387777	0.00037673371
0.15456807	0.027651101	0.00038050629
0.15469856	0.027914116	0.00037977487
0.15482905	0.027944126	0.00038210221
0.15495955	0.028034229	0.00038138282
0.15509004	0.027962237	0.00038035283
0.15522054	0.028624236	0.00038477405
0.15535103	0.027758184	0.00037856452
0.15548152	0.028138732	0.00038168482
0.15561202	0.027484276	0.00037757215
0.15574251	0.028149229	0.00038288410
0.15587301	0.026848831	0.00037448448
0.15600350	0.027451780	0.00037635514
0.15613399	0.027494807	0.00037589216
0.15626449	0.028022158	0.00038013965
0.15639498	0.027901413	0.00038142436
0.15652548	0.027694201	0.00037920246
0.15665597	0.028133083	0.00038220332
0.15678646	0.027992395	0.00037842684
0.15691696	0.028126256	0.00037890540
0.15704745	0.027192642	0.00037542395
0.15717795	0.028098266	0.00037927671
0.15730844	0.028016073	0.00038009785
0.15743893	0.027665657	0.00037644920
0.15756943	0.027971558	0.00037757939
0.15769992	0.027691087	0.00037700690
0.15783042	0.027521631	0.00037610076
0.15796091	0.027908591	0.00037708968
0.15809140	0.027664273	0.00037681969
0.15822190	0.027767378	0.00037516716
0.15835239	0.027730062	0.00037557913
0.15848289	0.028499658	0.00038178305
0.15861338	0.028159031	0.00037939142
0.15874387	0.028101752	0.00037866081
0.15887437	0.027302685	0.00037252217
0.15900486	0.028041660	0.00037732240
0.15913536	0.028529447	0.00038065836
0.15926585	0.027557345	0.00037306793
0.15939634	0.028063962	0.00037748357
0.15952684	0.027855930	0.00037742820
0.15965733	0.027861217	0.00037429903
0.15978783	0.028150775	0.00037856685
0.15991832	0.028631725	0.00037964396
0.16004881	0.027892791	0.00037644975
0.16017931	0.027553511	0.00037307108
0.16030980	0.028213624	0.00037631885
0.16044030	0.027780568	0.00037457076
0.16057079	0.027190836	0.00036963590
0.16070128	0.027491562	0.00037285105
0.16083178	0.028018771	0.00037837366
0.16096227	0.027234495	0.00036978711
0.16109277	0.027688740	0.00037380810
0.16122326	0.027350465	0.00037126657
0.16135375	0.027587545	0.00037250307
0.16148425	0.027721018	0.00037519458
0.16161474	0.027578342	0.00037314031
0.16174524	0.027747179	0.00037269167
0.16187573	0.027625130	0.00037420162
0.16200622	0.027608770	0.00037011356
0.16213672	0.027596403	0.00037317567
0.16226721	0.027857436	0.00037160892
0.16239771	0.027552347	0.00037033354
0.16252820	0.027498202	0.00037143201
0.16265869	0.027754576	0.00037129879
0.16278919	0.028431007	0.00037723950
0.16291968	0.027283877	0.00037073011
0.16305018	0.028292785	0.00037447848
0.16318067	0.027977926	0.00037156454
0.16331116	0.027368629	0.00036921111
0.16344166	0.027239351	0.00036762978
0.16357215	0.027534941	0.00037080711
0.16370264	0.027706839	0.00037066793
0.16383314	0.027421708	0.00036930727
0.16396363	0.027573686	0.00037034041
0.16409413	0.027286610	0.00036788614
0.16422462	0.026923019	0.00036601510
0.16435511	0.027914365	0.00037035182
0.16448561	0.028317400	0.00037423110
0.16461610	0.028251711	0.00037494297
0.16474660	0.027199954	0.00036527660
0.16487709	0.027701062	0.00037059130
0.16500758	0.028116106	0.00037133425
0.16513808	0.027230592	0.00036848251
0.16526857	0.028072029	0.00037304458
0.16539907	0.028370311	0.00037214533
0.16552956	0.027827927	0.00037024008
0.16566005	0.027723956	0.00037159194
0.16579055	0.027907242	0.00036887116
0.16592104	0.028780219	0.00037639477
0.16605154	0.028197154	0.00036944903
0.16618203	0.027890074	0.00037007632
0.16631252	0.027255661	0.00036870280
0.16644302	0.027459080	0.00036587288
0.16657351	0.027484597	0.00036842857
0.16670401	0.027536705	0.00036799688
0.16683450	0.027934577	0.00036917788
0.16696499	0.027454145	0.00036690198
0.16709549	0.027253187	0.00036538964
0.16722598	0.027033455	0.00036675246
0.16735648	0.027274729	0.00036661394
0.16748697	0.027201883	0.00036409362
0.16761746	0.027257317	0.00036613889
0.16774796	0.028152275	0.00037027913
0.16787845	0.027652164	0.00036799660
0.16800895	0.027977678	0.00036825118
0.16813944	0.028074159	0.00036833707
0.16826993	0.027940207	0.00036858125
0.16840043	0.028034532	0.00036905446
0.16853092	0.029062432	0.00037352202
0.16866142	0.027458196	0.00036651601
0.16879191	0.027421664	0.00036776460
0.16892240	0.027717517	0.00036364086
0.16905290	0.027503629	0.00036663251
0.16918339	0.027594508	0.00036534162
0.16931389	0.027937479	0.00036823228
0.16944438	0.027006415	0.00036240627
0.16957487	0.028584751	0.00036809424
0.16970537	0.027793692	0.00036768474
0.16983586	0.027658856	0.00036465634
0.16996636	0.028064011	0.00036827093
0.17009685	0.028232081	0.00037075675
0.17022734	0.027753742	0.00036506532
0.17035784	0.027474738	0.00036309128
0.17048833	0.028266120	0.00036693480
0.17061883	0.028167738	0.00036874406
0.17074932	0.028667169	0.00037077265
0.17087981	0.028443841	0.00037025699
0.17101031	0.028020434	0.00036381009
0.17114080	0.028138300	0.00036759566
0.17127130	0.027280450	0.00036040440
0.17140179	0.027840732	0.00036699465
0.17153228	0.028244216	0.00036668187
0.17166278	0.027914795	0.00036527264
0.17179327	0.028069322	0.00036674415
0.17192377	0.027516609	0.00036280410
0.17205426	0.027925771	0.00036524947
0.17218475	0.028321573	0.00036819537
0.17231525	0.028024657	0.00036492397
0.17244574	0.027947915	0.00036450619
0.17257623	0.027873053	0.00036331735
0.17270673	0.027019519	0.00035875882
0.17283722	0.027749086	0.00036661681
0.17296772	0.027355298	0.00036236732
0.17309821	0.027991451	0.00036525987
0.17322870	0.027625324	0.00036079456
0.17335920	0.028128363	0.00036486286
0.17348969	0.027580197	0.00036178595
0.17362019	0.027347348	0.00036058883
0.17375068	0.027435362	0.00036115002
0.17388117	0.027686312	0.00036233798
0.17401167	0.027950253	0.00036239022
0.17414216	0.027570045	0.00036190459
0.17427266	0.027291481	0.00035928025
0.17440315	0.027517383	0.00036138418
0.17453364	0.027168753	0.00035832992
0.17466414	0.027946628	0.00036092462
0.17479463	0.027895654	0.00036397988
0.17492513	0.027818286	0.00036278018
0.17505562	0.028198704	0.00036316794
0.17518611	0.027313427	0.00035950930
0.17531661	0.027445091	0.00035843568
0.17544710	0.026584067	0.00035380503
0.17557760	0.027214964	0.00035982845
0.17570809	0.027264031	0.00035662441
0.17583858	0.027957504	0.00036384295
0.17596908	0.027482461	0.00035929172
0.17609957	0.027569545	0.00035937345
0.17623007	0.027303005	0.00035891309
0.17636056	0.027372265	0.00035766908
0.17649105	0.027690629	0.00035980575
0.17662155	0.027189370	0.00035848181
0.17675204	0.027495263	0.00035639387
0.17688254	0.027535297	0.00036061387
0.17701303	0.028008081	0.00035988657
0.17714352	0.028212981	0.00036348678
0.17727402	0.028104461	0.00036230325
0.17740451	0.027123323	0.00035586553
0.17753501	0.027937105	0.00035971789
0.17766550	0.027502402	0.00035929843
0.17779599	0.027645301	0.00035790548
0.17792649	0.027154484	0.00035762404
0.17805698	0.028230091	0.00036105508
0.17818748	0.027876663	0.00036027019
0.17831797	0.027560466	0.00036007238
0.17844846	0.028289294	0.00036044621
0.17857896	0.027648875	0.00035927180
0.17870945	0.027100663	0.00035424859
0.17883995	0.027361658	0.00035559821
0.17897044	0.027426907	0.00035684875
0.17910093	0.028191991	0.00036043644
0.17923143	0.027194986	0.00035520369
0.17936192	0.026872647	0.00035370332
0.17949242	0.027404468	0.00035485518
0.17962291	0.027993179	0.00035847210
0.17975340	0.027520611	0.00035612803
0.17988390	0.028599364	0.00036180616
0.18001439	0.028191792	0.00036031533
0.18014489	0.027637537	0.00035654617
0.18027538	0.027566900	0.00035469658
0.18040587	0.027977590	0.00035871835
0.18053637	0.027785356	0.00035545786
0.18066686	0.027541994	0.00035724892
0.18079736	0.028063993	0.00035823829
0.18092785	0.027472252	0.00035511106
0.18105834	0.027152179	0.00035282305
0.18118884	0.027865222	0.00035583840
0.18131933	0.027220324	0.00035391213
0.18144982	0.028067586	0.00035800727
0.18158032	0.026946315	0.00035551134
0.18171081	0.027398920	0.00036325676
0.18184131	0.027639940	0.00036563632
0.18197180	0.026975130	0.00036542664
0.18210229	0.027542117	0.00037145468
0.18223279	0.027671011	0.00037148038
0.18236328	0.027743287	0.00037519423
0.18249378	0.027073145	0.00037038312
0.18262427	0.026827229	0.00037106047
0.18275476	0.027465962	0.00037755498
0.18288526	0.027116542	0.00037574722
0.18301575	0.028037139	0.00038254665
0.18314625	0.027351210	0.00038043498
0.18327674	0.027202790	0.00037841394
0.18340723	0.027479445	0.00038512586
0.18353773	0.027550244	0.00038296806
0.18366822	0.027556429	0.00038586702
0.18379872	0.027138709	0.00038404294
0.18392921	0.026974269	0.00038303916
0.18405970	0.027405335	0.00038757287
0.18419020	0.027232498	0.00038852739
0.18432069	0.027127341	0.00038627313
0.18445119	0.026691529	0.00038584190
0.18458168	0.026914868	0.00038498937
0.18471217	0.027216706	0.00038939123
0.18484267	0.027114154	0.00039161310
0.18497316	0.027018120	0.00038891349
0.18510366	0.027391214	0.00039379628
0.18523415	0.026750936	0.00038902142
0.18536464	0.027742194	0.00039710415
0.18549514	0.027665043	0.00039850607
0.18562563	0.027245732	0.00039465603
0.18575613	0.027905832	0.00040095380
0.18588662	0.027256567	0.00039948098
0.18601711	0.027294782	0.00039436497
0.18614761	0.026970982	0.00039666201
0.18627810	0.027451690	0.00040003454
0.18640860	0.026684886	0.00039808922
0.18653909	0.027255557	0.00039437198
0.18666958	0.027790508	0.00039102777
0.18680008	0.028131374	0.00039108388
0.18693057	0.028200529	0.00039078838
0.18706107	0.027615972	0.00038399066
0.18719156	0.027213247	0.00038344720
0.18732205	0.026933139	0.00037775478
0.18745255	0.027337620	0.00037873080
0.18758304	0.027377241	0.00037823436
0.18771354	0.027899848	0.00037892027
0.18784403	0.027727238	0.00037870562
0.18797452	0.027257218	0.00037511646
0.18810502	0.027652068	0.00037467062
0.18823551	0.027727794	0.00037602754
0.18836601	0.027731873	0.00037402486
0.18849650	0.027590811	0.00037287776
0.18862699	0.027846311	0.00037488556
0.18875749	0.027375148	0.00036701942
0.18888798	0.027803823	0.00037206883
0.18901848	0.026865911	0.00036466713
0.18914897	0.028622593	0.00037473946
0.18927946	0.027745318	0.00036963968
0.18940996	0.027724781	0.00036824632
0.18954045	0.028331007	0.00037012763
0.18967095	0.027055211	0.00036369324
0.18980144	0.027598632	0.00036391618
0.18993193	0.027418820	0.00036498507
0.19006243	0.027291164	0.00036080398
0.19019292	0.026865205	0.00035913541
0.19032342	0.027318309	0.00036040979
0.19045391	0.027514535	0.00035972570
0.19058440	0.027449773	0.00036171552
0.19071490	0.027525612	0.00036096427
0.19084539	0.027500904	0.00035861932
0.19097588	0.026873447	0.00035639375
0.19110638	0.027280656	0.00035608731
0.19123687	0.026970906	0.00035500728
0.19136737	0.026897248	0.00035577468
0.19149786	0.027247978	0.00035567371
0.19162835	0.027380250	0.00035659405
0.19175885	0.027612458	0.00035466585
0.19188934	0.027895408	0.00035808762
0.19201984	0.027842535	0.00035837558
0.19215033	0.027670512	0.00035631595
0.19228082	0.026677285	0.00035015483
0.19241132	0.028014616	0.00035731730
0.19254181	0.028140204	0.00035728421
0.19267231	0.027480344	0.00035624309
0.19280280	0.028100505	0.00035769490
0.19293329	0.027409912	0.00035365431
0.19306379	0.027835490	0.00035642545
0.19319428	0.027272062	0.00035104383
0.19332478	0.027445606	0.00035328269
0.19345527	0.027636714	0.00035429028
0.19358576	0.027149508	0.00035194744
0.19371626	0.027188264	0.00035206952
0.19384675	0.027657173	0.00035262680
0.19397725	0.027961173	0.00035649987
0.19410774	0.027963204	0.00035720814
0.19423823	0.027308503	0.00035081700
0.19436873	0.028050065	0.00035673817
0.19449922	0.027288802	0.00035004505
0.19462972	0.027087991	0.00035104153
0.19476021	0.027172266	0.00035135967
0.19489070	0.027067670	0.00034787990
0.19502120	0.026995576	0.00034945234
0.19515169	0.027517952	0.00035231943
0.19528219	0.027462612	0.00035011172
0.19541268	0.027783000	0.00035403781
0.19554317	0.027510488	0.00035101305
0.19567367	0.027795929	0.00035304301
0.19580416	0.027313129	0.00035111198
0.19593466	0.027319843	0.00034700454
0.19606515	0.027155011	0.00034936657
0.19619564	0.027431185	0.00034987649
0.19632614	0.027417355	0.00034906151
0.19645663	0.027412415	0.00035061784
0.19658713	0.027515501	0.00034904187
0.19671762	0.027343597	0.00034964343
0.19684811	0.027701592	0.00035151742
0.19697861	0.027599567	0.00034893825
0.19710910	0.027482424	0.00035025127
0.19723960	0.027668198	0.00035061328
0.19737009	0.027258841	0.00034705853
0.19750058	0.027136428	0.00034732666
0.19763108	0.027258241	0.00034619837
0.19776157	0.027263038	0.00034845347
0.19789207	0.028050703	0.00035270457
0.19802256	0.027086983	0.00034478185
0.19815305	0.027150863	0.00034630295
0.19828355	0.027677964	0.00034956384
0.19841404	0.027207698	0.00034705607
0.19854454	0.027287279	0.00034808229
0.19867503	0.026732202	0.00034265416
0.19880552	0.027352340	0.00034832051
0.19893602	0.027077363	0.00034413084
0.19906651	0.027208624	0.00034568294
0.19919701	0.027181097	0.00034609773
0.19932750	0.027028737	0.00034491203
0.19945799	0.027788008	0.00034955448
0.19958849	0.027070064	0.00034483142
0.19971898	0.027659110	0.00034677810
0.19984947	0.026837740	0.00034424451
0.19997997	0.027380981	0.00034739319
0.20011046	0.027058164	0.00034466206
0.20024096	0.027328819	0.00034634576
0.20037145	0.027498325	0.00034469832
0.20050194	0.027234190	0.00034551928
0.20063244	0.026694724	0.00034161728
0.20076293	0.027139170	0.00034480317
0.20089343	0.027014373	0.00034433831
0.20102392	0.027336454	0.00034429983
0.20115441	0.027074713	0.00034236274
0.20128491	0.027535194	0.00034658126
0.20141540	0.027255974	0.00034314470
0.20154590	0.027462320	0.00034556280
0.20167639	0.027331756	0.00034379959
0.20180688	0.027519294	0.00034483375
0.20193738	0.027777435	0.00034724013
0.20206787	0.027033901	0.00034219934
0.20219837	0.027123087	0.00034231450
0.20232886	0.027045430	0.00034283263
0.20245935	0.027005000	0.00034115147
0.20258985	0.027573755	0.00034433368
0.20272034	0.026832171	0.00034048121
0.20285084	0.026979563	0.00034208210
0.20298133	0.027163417	0.00034194039
0.20311182	0.027278229	0.00034171866
0.20324232	0.026660067	0.00033923408
0.20337281	0.027050309	0.00034149885
0.20350331	0.028035577	0.00034496945
0.20363380	0.027041203	0.00034138521
0.20376429	0.027463868	0.00034220358
0.20389479	0.027795210	0.00034503614
0.20402528	0.027373635	0.00034230026
0.20415578	0.027163576	0.00034015567
0.20428627	0.027503489	0.00034316985
0.20441676	0.027315698	0.00034078030
0.20454726	0.027312662	0.00034029496
0.20467775	0.026667342	0.00033900784
0.20480825	0.027125743	0.00033914373
0.20493874	0.026957414	0.00034031098
0.20506923	0.027274346	0.00034161168
0.20519973	0.027522582	0.00034047469
0.20533022	0.027641315	0.00034361451
0.20546072	0.027474393	0.00034189169
0.20559121	0.027446497	0.00034137579
0.20572170	0.027302451	0.00034071703
0.20585220	0.027038790	0.00033742137
0.20598269	0.026776480	0.00033768394
0.20611319	0.026954682	0.00033841119
0.20624368	0.027352698	0.00034004178
0.20637417	0.027028085	0.00033926055
0.20650467	0.026861776	0.00033640453
0.20663516	0.026567034	0.00033525666
0.20676566	0.027174144	0.00033938782
0.20689615	0.027436479	0.00033930192
0.20702664	0.026571315	0.00033517163
0.20715714	0.026662072	0.00033535956
0.20728763	0.027088588	0.00033679720
0.20741813	0.026738336	0.00033609993
0.20754862	0.027144661	0.00033726218
0.20767911	0.027752828	0.00034220923
0.20780961	0.027278332	0.00033853371
0.20794010	0.027517263	0.00033890017
0.20807060	0.027135895	0.00033775822
0.20820109	0.027576770	0.00033899688
0.20833158	0.027638718	0.00034121694
0.20846208	0.026957830	0.00033825848
0.20859257	0.028205187	0.00034219096
0.20872306	0.028129007	0.00034342432
0.20885356	0.026950129	0.00033606292
0.20898405	0.026981707	0.00033685187
0.20911455	0.026656097	0.00033510974
0.20924504	0.026786389	0.00033536010
0.20937553	0.027109061	0.00033672869
0.20950603	0.026727889	0.00033636464
0.20963652	0.026795833	0.00033348128
0.20976702	0.026611755	0.00033491389
0.20989751	0.027303164	0.00033781136
0.21002800	0.027131925	0.00033634905
0.21015850	0.027199642	0.00033794823
0.21028899	0.027089018	0.00033482976
0.21041949	0.027013230	0.00033732533
0.21054998	0.026908730	0.00033506522
0.21068047	0.027444707	0.00033696456
0.21081097	0.027143748	0.00033642949
0.21094146	0.027118161	0.00033527250
0.21107196	0.026997191	0.00033608867
0.21120245	0.027037575	0.00033583883
0.21133294	0.027255146	0.00033548717
0.21146344	0.027250721	0.00033587885
0.21159393	0.027375528	0.00033582087
0.21172443	0.027260600	0.00033642966
0.21185492	0.027012297	0.00033615460
0.21198541	0.026785482	0.00033283256
0.21211591	0.027627490	0.00033768235
0.21224640	0.026993868	0.00033498078
0.21237690	0.027313565	0.00033417958
0.21250739	0.027347875	0.00033633713
0.21263788	0.026738750	0.00033249558
0.21276838	0.027438983	0.00033700261
0.21289887	0.027134710	0.00033482130
0.21302937	0.026869521	0.00033089763
0.21315986	0.027645526	0.00033794639
0.21329035	0.027251134	0.00033494781
0.21342085	0.026909757	0.00033329499
0.21355134	0.027620819	0.00033637334
0.21368184	0.027242099	0.00033406686
0.21381233	0.027595144	0.00033493599
0.21394282	0.026804948	0.00033338425
0.21407332	0.026941069	0.00033177118
0.21420381	0.026616436	0.00033287297
0.21433431	0.026751668	0.00033064175
0.21446480	0.026986163	0.00033109216
0.21459529	0.027234282	0.00033479118
0.21472579	0.026555233	0.00033003528
0.21485628	0.026974882	0.00033347131
0.21498678	0.026873661	0.00033257590
0.21511727	0.027109753	0.00033087942
0.21524776	0.027525428	0.00033577625
0.21537826	0.026596216	0.00032945825
0.21550875	0.026560829	0.00032983525
0.21563925	0.027001791	0.00033309309
0.21576974	0.027108553	0.00033255025
0.21590023	0.027126678	0.00033187151
0.21603073	0.027373602	0.00033374837
0.21616122	0.027158583	0.00033223702
0.21629172	0.027127956	0.00033297498
0.21642221	0.026614966	0.00032927760
0.21655270	0.026350521	0.00032793631
0.21668320	0.027131534	0.00033328317
0.21681369	0.027265138	0.00033049993
0.21694419	0.027028557	0.00033180838
0.21707468	0.027061726	0.00033056789
0.21720517	0.026477754	0.00032738113
0.21733567	0.026828099	0.00032953656
0.21746616	0.027253952	0.00033180634
0.21759665	0.027046739	0.00033137153
0.21772715	0.026942835	0.00033161992
0.21785764	0.026848522	0.00032798219
0.21798814	0.027479644	0.00033319377
0.21811863	0.027583808	0.00033287557
0.21824912	0.026384698	0.00032720084
0.21837962	0.027285028	0.00033196122
0.21851011	0.027438105	0.00033092478
0.21864061	0.026894490	0.00032959610
0.21877110	0.027621791	0.00033222529
0.21890159	0.027281648	0.00032995112
0.21903209	0.027153982	0.00033011303
0.21916258	0.027657663	0.00033215569
0.21929308	0.026748166	0.00032798519
0.21942357	0.027008724	0.00032930128
0.21955406	0.027204241	0.00032862304
0.21968456	0.027060591	0.00033026697
0.21981505	0.027250991	0.00032940956
0.21994555	0.026490742	0.00032661605
0.22007604	0.026973543	0.00032913650
0.22020653	0.027268453	0.00032910866
0.22033703	0.026705187	0.00032671770
0.22046752	0.027515976	0.00033248161
0.22059802	0.026763062	0.00032562650
0.22072851	0.026593793	0.00032672680
0.22085900	0.026931407	0.00032707430
0.22098950	0.027415186	0.00032940431
0.22111999	0.026491209	0.00032568831
0.22125049	0.027319100	0.00032808570
0.22138098	0.026942978	0.00032813164
0.22151147	0.027078312	0.00032900575
0.22164197	0.026477441	0.00032464131
0.22177246	0.026998708	0.00032803561
0.22190296	0.027101974	0.00032728990
0.22203345	0.026454990	0.00032480562
0.22216394	0.027124159	0.00032979073
0.22229444	0.027270367	0.00032647443
0.22242493	0.027541704	0.00032990413
0.22255543	0.026784061	0.00032537453
0.22268592	0.026723672	0.00032651791
0.22281641	0.026647229	0.00032556369
0.22294691	0.026285997	0.00032261839
0.22307740	0.027026013	0.00032693752
0.22320790	0.027296195	0.00032909031
0.22333839	0.027188971	0.00032725183
0.22346888	0.027062076	0.00032742929
0.22359938	0.026627236	0.00032378825
0.22372987	0.026969991	0.00032577957
0.22386037	0.027181059	0.00032804901
0.22399086	0.026951354	0.00032453272
0.22412135	0.026746317	0.00032527305
0.22425185	0.026963014	0.00032524861
0.22438234	0.026879583	0.00032499212
0.22451284	0.027095006	0.00032720958
0.22464333	0.027132842	0.00032589414
0.22477382	0.026903485	0.00032549507
0.22490432	0.027132128	0.00032659298
0.22503481	0.027543035	0.00032663771
0.22516531	0.026949621	0.00032531697
0.22529580	0.026905898	0.00032420968
0.22542629	0.027221964	0.00032638452
0.22555679	0.027122957	0.00032652483
0.22568728	0.027739644	0.00032783709
0.22581778	0.026992871	0.00032527502
0.22594827	0.027176881	0.00032653992
0.22607876	0.026455120	0.00032079102
0.22620926	0.027220262	0.00032663249
0.22633975	0.027260617	0.00032524972
0.22647025	0.027142045	0.00032555864
0.22660074	0.027420172	0.00032674989
0.22673123	0.026614936	0.00032168980
0.22686173	0.026920782	0.00032422840
0.22699222	0.026703490	0.00032201973
0.22712271	0.026398054	0.00032091924
0.22725321	0.027363365	0.00032645242
0.22738370	0.026857294	0.00032350152
0.22751420	0.026880291	0.00032364031
0.22764469	0.026812024	0.00032381750
0.22777518	0.027213245	0.00032359173
0.22790568	0.027345918	0.00032551978
0.22803617	0.026681414	0.00032163167
0.22816667	0.026970373	0.00032292011
0.22829716	0.026951590	0.00032436652
0.22842765	0.026931076	0.00032208592
0.22855815	0.026861312	0.00032204436
0.22868864	0.026557549	0.00032085793
0.22881914	0.026549297	0.00032010581
0.22894963	0.027110684	0.00032510388
0.22908012	0.026854767	0.00032191604
0.22921062	0.026579103	0.00032096447
0.22934111	0.027823454	0.00032789826
0.22947161	0.026885448	0.00032192897
0.22960210	0.026658340	0.00032138367
0.22973259	0.026278826	0.00031893768
0.22986309	0.026659591	0.00032031288
0.22999358	0.027049286	0.00032340065
0.23012408	0.026884881	0.00031989359
0.23025457	0.026463318	0.00031978396
0.23038506	0.027179883	0.00032293220
0.23051556	0.026423363	0.00031758435
0.23064605	0.026800587	0.00032051279
0.23077655	0.026864016	0.00032551037
0.23090704	0.027488964	0.00033300944
0.23103753	0.027300311	0.00033363355
0.23116803	0.026573389	0.00033023887
0.23129852	0.026420656	0.00033154621
0.23142902	0.027062913	0.00033676096
0.23155951	0.026789969	0.00033627724
0.23169000	0.026841810	0.00033833988
0.23182050	0.026263039	0.00033540058
0.23195099	0.026772922	0.00034022025
0.23208149	0.026907536	0.00034284467
0.23221198	0.026868402	0.00034057182
0.23234247	0.027049217	0.00034543948
0.23247297	0.026761470	0.00034372877
0.23260346	0.026467988	0.00034253412
0.23273396	0.027295723	0.00034976887
0.23286445	0.026817330	0.00034612375
0.23299494	0.026906232	0.00034921027
0.23312544	0.026677972	0.00034838152
0.23325593	0.026900693	0.00034977107
0.23338643	0.027151360	0.00035091359
0.23351692	0.027614467	0.00035270551
0.23364741	0.027588811	0.00035115541
0.23377791	0.027167056	0.00035135769
0.23390840	0.026971801	0.00034840512
0.23403890	0.026631749	0.00034587240
0.23416939	0.026420017	0.00034620831
0.23429988	0.027326820	0.00035139181
0.23443038	0.026990965	0.00035121293
0.23456087	0.027704989	0.00035410811
0.23469137	0.026832524	0.00035080899
0.23482186	0.026836337	0.00035052848
0.23495235	0.026561793	0.00034814131
0.23508285	0.027168680	0.00035186139
0.23521334	0.026491842	0.00034768640
0.23534384	0.027190137	0.00035298906
0.23547433	0.028003971	0.00035903242
0.23560482	0.027359175	0.00035308808
0.23573532	0.026675137	0.00035068120
0.23586581	0.027126363	0.00035433278
0.23599630	0.027283461	0.00035513780
0.23612680	0.027064022	0.00035433569
0.23625729	0.026744547	0.00035112844
0.23638779	0.027225225	0.00035564678
0.23651828	0.027440289	0.00035683030
0.23664877	0.026224912	0.00034841692
0.23677927	0.026990430	0.00035435877
0.23690976	0.027508053	0.00035675202
0.23704026	0.026918690	0.00035501392
0.23717075	0.027252445	0.00035590506
0.23730124	0.026629912	0.00035222965
0.23743174	0.026786689	0.00035455542
0.23756223	0.026979300	0.00035640895
0.23769273	0.026324317	0.00035106324
0.23782322	0.026889045	0.00035534915
0.23795371	0.026227713	0.00035143981
0.23808421	0.026991854	0.00035649357
0.23821470	0.027482442	0.00035969234
0.23834520	0.027988577	0.00036081661
0.23847569	0.027137971	0.00035805060
0.23860618	0.026983849	0.00035616508
0.23873668	0.027213571	0.00035875453
0.23886717	0.026911082	0.00035827720
0.23899767	0.026842313	0.00035466064
0.23912816	0.026842282	0.00035793591
0.23925865	0.027155018	0.00035837216
0.23938915	0.027099811	0.00035761515
0.23951964	0.026913012	0.00035717896
0.23965014	0.027039872	0.00035766066
0.23978063	0.026638334	0.00035479591
0.23991112	0.027328540	0.00036191775
0.24004162	0.027173774	0.00035760926
0.24017211	0.027042250	0.00036059986
0.24030261	0.026341864	0.00035490767
0.24043310	0.027485607	0.00036070965
0.24056359	0.027099353	0.00036034789
0.24069409	0.027507090	0.00035947825
0.24082458	0.026643343	0.00035849015
0.24095508	0.027011342	0.00036065735
0.24108557	0.027072090	0.00035766546
0.24121606	0.027173142	0.00036123123
0.24134656	0.026792805	0.00035888063
0.24147705	0.026330012	0.00035487915
0.24160755	0.027261039	0.00036274077
0.24173804	0.027256913	0.00036040984
0.24186853	0.027636872	0.00036544155
0.24199903	0.026963243	0.00036160219
0.24212952	0.027554411	0.00036275266
0.24226002	0.026450248	0.00035760856
0.24239051	0.026969842	0.00036085189
0.24252100	0.026693519	0.00035852168
0.24265150	0.026950327	0.00036171149
0.24278199	0.027033922	0.00036036341
0.24291249	0.026938490	0.00036227470
0.24304298	0.026552654	0.00035885237
0.24317347	0.027526577	0.00036438065
0.24330397	0.027087466	0.00036292891
0.24343446	0.026499708	0.00035822111
0.24356496	0.027593416	0.00036530614
0.24369545	0.026913805	0.00036215202
0.24382594	0.027336310	0.00036278376
0.24395644	0.026894088	0.00036262507
0.24408693	0.026452583	0.00035948736
0.24421743	0.026689965	0.00035987041
0.24434792	0.026535459	0.00036279682
0.24447841	0.027026991	0.00036127710
0.24460891	0.027421321	0.00036579190
0.24473940	0.026845074	0.00036320943
0.24486989	0.026864100	0.00036091877
0.24500039	0.027070915	0.00036405460
0.24513088	0.027275759	0.00036376022
0.24526138	0.026725685	0.00036274374
0.24539187	0.026994402	0.00036393005
0.24552236	0.026868501	0.00036167275
0.24565286	0.026858864	0.00036278481
0.24578335	0.027189095	0.00036469945
0.24591385	0.027324989	0.00036494812
0.24604434	0.026450321	0.00036178992
0.24617483	0.027461728	0.00036722125
0.24630533	0.026752506	0.00036189818
0.24643582	0.027131732	0.00036521732
0.24656632	0.027095278	0.00036335225
0.24669681	0.027370925	0.00036837893
0.24682730	0.026711791	0.00036130954
0.24695780	0.026717253	0.00036414192
0.24708829	0.026519652	0.00036204322
0.24721879	0.026556552	0.00036127202
0.24734928	0.026780303	0.00036471995
0.24747977	0.027098893	0.00036603984
0.24761027	0.026985945	0.00036443601
0.24774076	0.027463697	0.00036744268
0.24787126	0.027931723	0.00037123418
0.24800175	0.027180793	0.00036771047
0.24813224	0.027049058	0.00036777002
0.24826274	0.027225031	0.00036523065
0.24839323	0.026747257	0.00036516615
0.24852373	0.027052469	0.00036519149
0.24865422	0.026206247	0.00035973555
0.24878471	0.026932904	0.00036785606
0.24891521	0.026737122	0.00036279032
0.24904570	0.026584514	0.00036446765
0.24917620	0.026490177	0.00036447845
0.24930669	0.027791997	0.00037055435
0.24943718	0.026668011	0.00036503548
0.24956768	0.027636892	0.00036972794
0.24969817	0.027022067	0.00036705742
0.24982867	0.027345929	0.00037000037
0.24995916	0.027010036	0.00036711255
0.25008965	0.027381887	0.00036932061
0.25022015	0.026842667	0.00036503116
0.25035064	0.026455810	0.00036352604
0.25048114	0.026713895	0.00036683469
0.25061163	0.026986442	0.00036474889
0.25074212	0.026604562	0.00036509319
0.25087262	0.026896097	0.00036856160
0.25100311	0.027787876	0.00036963775
0.25113361	0.026850848	0.00036785662
0.25126410	0.027107646	0.00036767090
0.25139459	0.026864090	0.00036601139
0.25152509	0.027133107	0.00037007599
0.25165558	0.027242661	0.00036677471
0.25178608	0.027213366	0.00037065961
0.25191657	0.027309951	0.00037133360
0.25204706	0.026506242	0.00036338953
0.25217756	0.026193671	0.00036510013
0.25230805	0.027313692	0.00036874041
0.25243855	0.026517935	0.00036546236
0.25256904	0.027076842	0.00037131449
0.25269953	0.027167501	0.00036671327
0.25283003	0.027495612	0.00037158828
0.25296052	0.027625591	0.00037212901
0.25309102	0.027333514	0.00037133673
0.25322151	0.026854291	0.00036786817
0.25335200	0.026988039	0.00036737902
0.25348250	0.026396740	0.00036689745
0.25361299	0.026527061	0.00036664403
0.25374349	0.026737415	0.00036593617
0.25387398	0.026419510	0.00036649780
0.25400447	0.026394268	0.00036572884
0.25413497	0.026404744	0.00036406123
0.25426546	0.026877935	0.00037018082
0.25439595	0.026910664	0.00036821764
0.25452645	0.027331779	0.00037232183
0.25465694	0.026938544	0.00036861412
0.25478744	0.026905917	0.00036974472
0.25491793	0.026923364	0.00036978075
0.25504842	0.026396367	0.00036501890
0.25517892	0.026998585	0.00037058563
0.25530941	0.027130946	0.00038192179
0.25543991	0.026958658	0.00038141090
0.25557040	0.027086147	0.00038610059
0.25570089	0.025991220	0.00038242500
0.25583139	0.027321211	0.00039291195
0.25596188	0.026751964	0.00039324901
0.25609238	0.027140758	0.00039706117
0.25622287	0.026616497	0.00039435570
0.25635336	0.027204019	0.00040158884
0.25648386	0.026660005	0.00039909595
0.25661435	0.026708419	0.00040072483
0.25674485	0.027435345	0.00040841671
0.25687534	0.026416331	0.00040297685
0.25700583	0.026511703	0.00040568436
0.25713633	0.027128112	0.00041019564
0.25726682	0.027045811	0.00041160356
0.25739732	0.026695676	0.00041194314
0.25752781	0.026539826	0.00041343138
0.25765830	0.027240994	0.00041848726
0.25778880	0.026374918	0.00041399940
0.25791929	0.026330998	0.00041661444
0.25804979	0.027127055	0.00042312877
0.25818028	0.026335172	0.00041830906
0.25831077	0.026690114	0.00042420159
0.25844127	0.026390756	0.00042126598
0.25857176	0.027100334	0.00042952736
0.25870226	0.026029346	0.00042298822
0.25883275	0.025935690	0.00042487847
0.25896324	0.025589256	0.00042307429
0.25909374	0.026945196	0.00043402774
0.25922423	0.026470927	0.00043091592
0.25935473	0.025951466	0.00042908654
0.25948522	0.026967181	0.00044002518
0.25961571	0.027340597	0.00044145654
0.25974621	0.027011821	0.00043790290
0.25987670	0.026245629	0.00043484611
0.26000720	0.027299743	0.00044287525
0.26013769	0.026971548	0.00044282559
0.26026818	0.027619195	0.00044793341
0.26039868	0.026422628	0.00043947737
0.26052917	0.026685376	0.00044404140
0.26065967	0.027098523	0.00044358936
0.26079016	0.026143180	0.00044152551
0.26092065	0.026833918	0.00044671548
0.26105115	0.026347001	0.00044366368
0.26118164	0.026743730	0.00044793654
0.26131214	0.026853832	0.00044748949
0.26144263	0.026866945	0.00044888322
0.26157312	0.026681649	0.00044634124
0.26170362	0.026540664	0.00044941759
0.26183411	0.026315825	0.00044589364
0.26196461	0.026817903	0.00045014814
0.26209510	0.026653052	0.00045101837
0.26222559	0.026894944	0.00045448370
0.26235609	0.026868001	0.00045514134
0.26248658	0.026242807	0.00044990141
0.26261708	0.027118241	0.00045372875
0.26274757	0.026481309	0.00045453469
0.26287806	0.026068975	0.00044964935
0.26300856	0.026829186	0.00045846160
0.26313905	0.027380373	0.00046424015
0.26326954	0.027603657	0.00046283502
0.26340004	0.026823185	0.00045905599
0.26353053	0.026486199	0.00045837849
0.26366103	0.026064304	0.00045458126
0.26379152	0.026441755	0.00045973431
0.26392201	0.026965905	0.00046316788
0.26405251	0.026562418	0.00045828608
0.26418300	0.026878945	0.00046549583
0.26431350	0.026202088	0.00045744571
0.26444399	0.026724544	0.00046565989
0.26457448	0.026949910	0.00046471612
0.26470498	0.025778594	0.00045991580
0.26483547	0.027615470	0.00047432485
0.26496597	0.026857299	0.00046654065
0.26509646	0.026407128	0.00046624402
0.26522695	0.027286969	0.00047516671
0.26535745	0.026377398	0.00046488941
[truncated: 572 more rows]
