# Supplementary material for: Rationally seeded computational protein design of ɑ-helical barrels
Source: Nat Chem Biol. 2024 Jun 20;20(8):991–9. doi: 10.1038/s41589-024-01642-0 (PMC11288890; doi:10.1038/s41589-024-01642-0)
Supplement: Supplementary file 5 — PDB files used for making figure panels h–j. [file 41589_2024_1642_MOESM5_ESM.zip › KIA_RP_RSPD_NatChemBiol_data_Figure3/sc-CC-7-LI_panels_c-g/SAXS_panel_g/LI_SAXS_raw/b21-438120_00376.dat]

0.0045000000	1.0279556	0.0098262157
0.0046304940	0.94430256	0.0091567724
0.0047609879	0.84693069	0.0084440128
0.0048914819	0.79269233	0.0081995830
0.0050219759	0.69466076	0.0072792242
0.0051524699	0.63451685	0.0068879763
0.0052829638	0.58645331	0.0064542918
0.0054134578	0.53203325	0.0059639886
0.0055439518	0.49002786	0.0058274741
0.0056744457	0.46416944	0.0053838689
0.0058049397	0.42901241	0.0051200048
0.0059354337	0.40523669	0.0051010510
0.0060659277	0.37314390	0.0046515969
0.0061964216	0.34444428	0.0045876995
0.0063269156	0.32877580	0.0043887518
0.0064574096	0.30591347	0.0041385028
0.0065879035	0.28941941	0.0040554664
0.0067183975	0.27986583	0.0038643561
0.0068488915	0.26151253	0.0037710746
0.0069793855	0.24319711	0.0036630059
0.0071098794	0.23118106	0.0034325410
0.0072403734	0.22121542	0.0033652959
0.0073708674	0.21528270	0.0033050088
0.0075013613	0.20168660	0.0031433056
0.0076318553	0.19519678	0.0031125094
0.0077623493	0.18846047	0.0029628340
0.0078928433	0.17688254	0.0028645180
0.0080233372	0.17547609	0.0028357979
0.0081538312	0.16892697	0.0027385563
0.0082843252	0.15804577	0.0026540770
0.0084148191	0.15040636	0.0025592047
0.0085453131	0.14450885	0.0024663661
0.0086758071	0.14141736	0.0024353362
0.0088063011	0.13424107	0.0023301387
0.0089367950	0.12845348	0.0022916210
0.0090672890	0.13046023	0.0022930144
0.0091977830	0.11924034	0.0021433490
0.0093282769	0.11707539	0.0021457355
0.0094587709	0.11283952	0.0020438723
0.0095892649	0.10889027	0.0020209966
0.0097197588	0.10382143	0.0019701490
0.0098502528	0.10483854	0.0019542295
0.0099807468	0.097305050	0.0018678004
0.010111241	0.097520176	0.0018698640
0.010241735	0.092140953	0.0017654245
0.010372229	0.087420910	0.0017328916
0.010502723	0.088056603	0.0017232905
0.010633217	0.079756661	0.0016266698
0.010763711	0.083844240	0.0016500424
0.010894205	0.080367456	0.0015819262
0.011024699	0.078050857	0.0015657212
0.011155193	0.075934575	0.0015337970
0.011285687	0.074862179	0.0014966449
0.011416180	0.069527845	0.0014363908
0.011546674	0.067796679	0.0013844709
0.011677168	0.065044722	0.0013466494
0.011807662	0.062699219	0.0013034071
0.011938156	0.062148783	0.0012900148
0.012068650	0.060802327	0.0012744820
0.012199144	0.062122358	0.0012667485
0.012329638	0.060320379	0.0012184070
0.012460132	0.061774995	0.0012310744
0.012590626	0.059993375	0.0011913198
0.012721120	0.056390881	0.0011388016
0.012851614	0.056517572	0.0011183376
0.012982108	0.054575501	0.0010828793
0.013112602	0.056332064	0.0011015893
0.013243096	0.052171942	0.0010480520
0.013373590	0.050410516	0.0010304935
0.013504084	0.049438591	0.0010189676
0.013634578	0.050024065	0.0010073429
0.013765072	0.048830787	0.00099695776
0.013895566	0.048977248	0.00099110105
0.014026060	0.045943344	0.00094371279
0.014156554	0.049025839	0.00098585412
0.014287048	0.046340442	0.00094509416
0.014417542	0.046154562	0.00093150525
0.014548036	0.045098851	0.00093109224
0.014678530	0.045664412	0.00092028774
0.014809024	0.044885150	0.00091563432
0.014939518	0.043995289	0.00090047901
0.015070012	0.043361082	0.00088508730
0.015200506	0.043763317	0.00089236390
0.015331000	0.042576469	0.00086834623
0.015461494	0.042209554	0.00086211655
0.015591988	0.041632355	0.00085859966
0.015722482	0.040272517	0.00083073717
0.015852975	0.041112727	0.00083986894
0.015983469	0.039906153	0.00082476526
0.016113963	0.040995079	0.00082668431
0.016244457	0.041292283	0.00083710280
0.016374951	0.040483335	0.00081736245
0.016505445	0.039435229	0.00080646171
0.016635939	0.038711086	0.00079784166
0.016766433	0.039180970	0.00078881224
0.016896927	0.038308800	0.00078438808
0.017027421	0.039504825	0.00079084887
0.017157915	0.037812367	0.00077193149
0.017288409	0.038782751	0.00078187517
0.017418903	0.037744249	0.00075878680
0.017549397	0.038027711	0.00076651811
0.017679891	0.035520927	0.00073804701
0.017810385	0.037209678	0.00075072406
0.017940879	0.038373476	0.00076151024
0.018071373	0.036483808	0.00073567340
0.018201867	0.036728328	0.00073926009
0.018332361	0.036652986	0.00073581549
0.018462855	0.037511803	0.00073336348
0.018593349	0.036191646	0.00072636150
0.018723843	0.036012030	0.00071974040
0.018854337	0.037096884	0.00071964989
0.018984831	0.035143698	0.00070410500
0.019115325	0.036073124	0.00070754516
0.019245819	0.035845059	0.00071018688
0.019376313	0.035761102	0.00070170846
0.019506807	0.035353423	0.00069298371
0.019637301	0.033702279	0.00068219826
0.019767795	0.034281779	0.00067698767
0.019898289	0.033857555	0.00067649993
0.020028783	0.035272754	0.00068683607
0.020159277	0.033797811	0.00066790086
0.020289771	0.034919588	0.00068132544
0.020420264	0.034352266	0.00066811093
0.020550758	0.034830656	0.00067031612
0.020681252	0.034985726	0.00067599779
0.020811746	0.034485909	0.00066370733
0.020942240	0.034418148	0.00065756275
0.021072734	0.033377587	0.00065436784
0.021203228	0.032560069	0.00063565121
0.021333722	0.032792376	0.00064315754
0.021464216	0.033581681	0.00064830442
0.021594710	0.034036813	0.00064437766
0.021725204	0.033825442	0.00065263585
0.021855698	0.033050591	0.00062943876
0.021986192	0.033295924	0.00063689688
0.022116686	0.033605110	0.00063958705
0.022247180	0.032755460	0.00062188680
0.022377674	0.033767575	0.00063598927
0.022508168	0.033403656	0.00062691994
0.022638662	0.033026181	0.00061969724
0.022769156	0.033162216	0.00062544913
0.022899650	0.034119205	0.00062431535
0.023030144	0.032996812	0.00061996194
0.023160638	0.032884234	0.00061619190
0.023291132	0.031260887	0.00059494287
0.023421626	0.032348176	0.00060775304
0.023552120	0.031931862	0.00060031804
0.023682614	0.031244501	0.00058873574
0.023813108	0.032339642	0.00060545227
0.023943602	0.032453017	0.00059908373
0.024074096	0.031944189	0.00059254446
0.024204590	0.031871416	0.00059457402
0.024335084	0.031999492	0.00058785161
0.024465578	0.032108073	0.00059183860
0.024596072	0.032359509	0.00058765769
0.024726566	0.032931904	0.00059254735
0.024857060	0.032495721	0.00059024978
0.024987553	0.032012607	0.00057870008
0.025118047	0.031213788	0.00057677964
0.025248541	0.032399702	0.00058266016
0.025379035	0.032195828	0.00057565999
0.025509529	0.032051857	0.00057913267
0.025640023	0.031699886	0.00056866603
0.025770517	0.031753017	0.00057328233
0.025901011	0.032697558	0.00057865448
0.026031505	0.031956532	0.00056802010
0.026161999	0.031881382	0.00056898961
0.026292493	0.031578817	0.00056319083
0.026422987	0.031794506	0.00056382062
0.026553481	0.031657216	0.00056191121
0.026683975	0.031255507	0.00055498454
0.026814469	0.032127009	0.00056264878
0.026944963	0.032837289	0.00056772795
0.027075457	0.030870011	0.00054814707
0.027205951	0.031673816	0.00055778820
0.027336445	0.030540487	0.00054326313
0.027466939	0.031302286	0.00054716455
0.027597433	0.032667986	0.00056122597
0.027727927	0.031575370	0.00054600807
0.027858421	0.031868982	0.00055249667
0.027988915	0.030791631	0.00053986653
0.028119409	0.031223664	0.00054026491
0.028249903	0.031489705	0.00054445333
0.028380397	0.031428562	0.00053547745
0.028510891	0.031152747	0.00053909350
0.028641385	0.030923744	0.00053761472
0.028771879	0.031596955	0.00053429419
0.028902373	0.031170350	0.00053543148
0.029032867	0.031373207	0.00053412235
0.029163361	0.031378431	0.00053062873
0.029293855	0.031852562	0.00053943794
0.029424349	0.030854706	0.00052290739
0.029554842	0.031146561	0.00052753422
0.029685336	0.031055831	0.00052453901
0.029815830	0.032064786	0.00052998252
0.029946324	0.031977370	0.00053076277
0.030076818	0.031555149	0.00052781693
0.030207312	0.031432782	0.00051989181
0.030337806	0.029753952	0.00051118657
0.030468300	0.031348209	0.00051991946
0.030598794	0.031549976	0.00051998756
0.030729288	0.031015097	0.00051750555
0.030859782	0.031297304	0.00051544847
0.030990276	0.031051920	0.00051412034
0.031120770	0.031838795	0.00051706489
0.031251264	0.031453648	0.00051104106
0.031381758	0.031433129	0.00051482323
0.031512252	0.030495650	0.00050425699
0.031642746	0.031149669	0.00051003799
0.031773240	0.030683491	0.00050505984
0.031903734	0.031289730	0.00050438157
0.032034228	0.030901667	0.00050538472
0.032164722	0.030596444	0.00050074757
0.032295216	0.031009123	0.00050231447
0.032425710	0.031173999	0.00050553291
0.032556204	0.031101811	0.00049827549
0.032686698	0.030925302	0.00049967135
0.032817192	0.030735191	0.00049582723
0.032947686	0.030978548	0.00049452148
0.033078180	0.030860022	0.00049656335
0.033208674	0.031601504	0.00049781266
0.033339168	0.031148417	0.00049394751
0.033469662	0.031096266	0.00049542926
0.033600156	0.031461082	0.00049377645
0.033730650	0.031788731	0.00050063785
0.033861144	0.030599084	0.00048762571
0.033991637	0.030241838	0.00048007383
0.034122131	0.030552281	0.00048801689
0.034252625	0.030509853	0.00048846440
0.034383119	0.031162332	0.00049837530
0.034513613	0.030606933	0.00049528556
0.034644107	0.030435592	0.00049134866
0.034774601	0.030189471	0.00050169073
0.034905095	0.030248712	0.00050500911
0.035035589	0.030055409	0.00050524521
0.035166083	0.029877871	0.00050973255
0.035296577	0.030474252	0.00051253240
0.035427071	0.030219888	0.00051716477
0.035557565	0.029904330	0.00050972308
0.035688059	0.030218204	0.00051327060
0.035818553	0.030868940	0.00052556496
0.035949047	0.029941030	0.00051489276
0.036079541	0.030481975	0.00051999752
0.036210035	0.030571167	0.00052075118
0.036340529	0.029730780	0.00051289376
0.036471023	0.030314886	0.00052314418
0.036601517	0.031000245	0.00052694799
0.036732011	0.030003493	0.00051924365
0.036862505	0.029613227	0.00051832294
0.036992999	0.030579454	0.00052507338
0.037123493	0.031349016	0.00053234890
0.037253987	0.030087264	0.00052708826
0.037384481	0.030359160	0.00052451473
0.037514975	0.030008163	0.00052740779
0.037645469	0.030683469	0.00053087059
0.037775963	0.029324239	0.00051652467
0.037906457	0.030762902	0.00053579699
0.038036951	0.030324246	0.00053117470
0.038167445	0.030418426	0.00053314743
0.038297939	0.031053509	0.00053737621
0.038428433	0.031263134	0.00053865477
0.038558926	0.030496909	0.00053782276
0.038689420	0.030275489	0.00053442498
0.038819914	0.030817795	0.00053610978
0.038950408	0.031151468	0.00054495542
0.039080902	0.030549952	0.00053087548
0.039211396	0.030306212	0.00053003062
0.039341890	0.030382429	0.00052319518
0.039472384	0.030730205	0.00052612905
0.039602878	0.030562997	0.00052301466
0.039733372	0.029554987	0.00051270638
0.039863866	0.030626175	0.00051577119
0.039994360	0.031090571	0.00052359202
0.040124854	0.030596188	0.00051478717
0.040255348	0.030252718	0.00051346152
0.040385842	0.030863689	0.00051395996
0.040516336	0.029727100	0.00050442693
0.040646830	0.030300976	0.00050941912
0.040777324	0.029608156	0.00050328863
0.040907818	0.029407691	0.00049969875
0.041038312	0.030088972	0.00050903848
0.041168806	0.030548211	0.00050630247
0.041299300	0.031064908	0.00051400991
0.041429794	0.030546198	0.00050459656
0.041560288	0.029799194	0.00049891712
0.041690782	0.030677659	0.00050707521
0.041821276	0.031210094	0.00050746398
0.041951770	0.029928964	0.00049962909
0.042082264	0.029640084	0.00049489853
0.042212758	0.030918226	0.00050322340
0.042343252	0.030740387	0.00050525287
0.042473746	0.030536284	0.00050050685
0.042604240	0.029186348	0.00048674448
0.042734734	0.029816747	0.00049771339
0.042865228	0.031144149	0.00050229085
0.042995722	0.030205852	0.00049683439
0.043126215	0.030643150	0.00049837229
0.043256709	0.030516842	0.00049638835
0.043387203	0.030072289	0.00049376418
0.043517697	0.030291349	0.00049266479
0.043648191	0.030133743	0.00049031806
0.043778685	0.029968788	0.00049371732
0.043909179	0.029894953	0.00048850186
0.044039673	0.030535711	0.00049408923
0.044170167	0.029987868	0.00049039399
0.044300661	0.030078641	0.00048721289
0.044431155	0.030531310	0.00049579005
0.044561649	0.029440902	0.00048285153
0.044692143	0.029981358	0.00048712680
0.044822637	0.030468963	0.00049051887
0.044953131	0.028974479	0.00047812835
0.045083625	0.029862328	0.00048699427
0.045214119	0.029869551	0.00048290020
0.045344613	0.030400504	0.00048499146
0.045475107	0.031112206	0.00049247167
0.045605601	0.030591920	0.00048719632
0.045736095	0.030244297	0.00048419800
0.045866589	0.030086042	0.00048642047
0.045997083	0.029450107	0.00047601627
0.046127577	0.030192390	0.00048706447
0.046258071	0.029787528	0.00048752999
0.046388565	0.030442656	0.00049369209
0.046519059	0.030186439	0.00049869280
0.046649553	0.029414652	0.00049123510
0.046780047	0.030040998	0.00049805938
0.046910541	0.030480277	0.00050228144
0.047041035	0.029848469	0.00049746774
0.047171529	0.029754945	0.00050325709
0.047302023	0.030026956	0.00050366212
0.047432517	0.030911214	0.00051072329
0.047563011	0.030126374	0.00050762210
0.047693504	0.030318236	0.00050668547
0.047823998	0.029991472	0.00050752060
0.047954492	0.029137098	0.00050304685
0.048084986	0.030195295	0.00051041516
0.048215480	0.030571916	0.00051656007
0.048345974	0.031112107	0.00051732785
0.048476468	0.030542139	0.00051189820
0.048606962	0.029017739	0.00050514047
0.048737456	0.030465711	0.00051410582
0.048867950	0.030112050	0.00051664941
0.048998444	0.029346627	0.00050602617
0.049128938	0.030352985	0.00051623715
0.049259432	0.029659079	0.00051193875
0.049389926	0.029330742	0.00050855928
0.049520420	0.029921795	0.00051356659
0.049650914	0.030536634	0.00052106284
0.049781408	0.029692145	0.00051266990
0.049911902	0.029838765	0.00051397408
0.050042396	0.029776833	0.00051574015
0.050172890	0.030464579	0.00052200822
0.050303384	0.030448394	0.00052524220
0.050433878	0.028841672	0.00050759541
0.050564372	0.029774041	0.00051797935
0.050694866	0.030503769	0.00052052438
0.050825360	0.030404578	0.00052483368
0.050955854	0.030292651	0.00052524350
0.051086348	0.028934985	0.00051275176
0.051216842	0.029925886	0.00051908172
0.051347336	0.029736296	0.00051896974
0.051477830	0.029778711	0.00051779451
0.051608324	0.029949827	0.00052272654
0.051738818	0.029255967	0.00051797097
0.051869312	0.030360380	0.00052465257
0.051999806	0.029529504	0.00052078522
0.052130299	0.030473367	0.00052590951
0.052260793	0.029957108	0.00052397561
0.052391287	0.030874758	0.00053216907
0.052521781	0.029627840	0.00052252889
0.052652275	0.028945076	0.00051984606
0.052782769	0.029963646	0.00052224859
0.052913263	0.029545590	0.00052130544
0.053043757	0.031461194	0.00053650069
0.053174251	0.028637333	0.00051594984
0.053304745	0.029980843	0.00052534717
0.053435239	0.029745901	0.00052762082
0.053565733	0.029890947	0.00052588613
0.053696227	0.030484053	0.00052907120
0.053826721	0.030328796	0.00053197258
0.053957215	0.028845063	0.00051760740
0.054087709	0.030286327	0.00053325018
0.054218203	0.029815690	0.00052607288
0.054348697	0.030154194	0.00052859331
0.054479191	0.030104420	0.00053048908
0.054609685	0.030158305	0.00053210796
0.054740179	0.029228201	0.00052166733
0.054870673	0.030191768	0.00053253690
0.055001167	0.029894797	0.00052657066
0.055131661	0.030420328	0.00053328996
0.055262155	0.030141317	0.00052921948
0.055392649	0.030353751	0.00053405167
0.055523143	0.030015820	0.00053292861
0.055653637	0.029945640	0.00052960526
0.055784131	0.029725846	0.00052717349
0.055914625	0.029742073	0.00052788318
0.056045119	0.030249765	0.00053379188
0.056175613	0.029723755	0.00052963457
0.056306107	0.030014040	0.00053165061
0.056436601	0.029630086	0.00052735175
0.056567095	0.029085666	0.00052305955
0.056697588	0.030002663	0.00053306329
0.056828082	0.030563353	0.00053785466
0.056958576	0.029514458	0.00052919840
0.057089070	0.029682075	0.00052951533
0.057219564	0.029199362	0.00052779031
0.057350058	0.028946545	0.00052153937
0.057480552	0.029321829	0.00053095318
0.057611046	0.029788139	0.00052971696
0.057741540	0.029440739	0.00052895869
0.057872034	0.029147164	0.00052408914
0.058002528	0.028348517	0.00051510846
0.058133022	0.029070675	0.00052407020
0.058263516	0.029715610	0.00052813229
0.058394010	0.030222969	0.00053177433
0.058524504	0.028964073	0.00052094432
0.058654998	0.029450482	0.00052302136
0.058785492	0.029801388	0.00052598649
0.058915986	0.030769282	0.00053554804
0.059046480	0.029528548	0.00052021221
0.059176974	0.029366293	0.00052369399
0.059307468	0.030781550	0.00052846567
0.059437962	0.029039478	0.00051453262
0.059568456	0.029391774	0.00052178193
0.059698950	0.029992618	0.00052185324
0.059829444	0.030024871	0.00052180920
0.059959938	0.030402750	0.00052548360
0.060090432	0.030847638	0.00052585693
0.060220926	0.028664789	0.00051154061
0.060351420	0.029855319	0.00051806308
0.060481914	0.030373089	0.00052389276
0.060612408	0.029604470	0.00051617837
0.060742902	0.029723854	0.00051489971
0.060873396	0.030253032	0.00052136083
0.061003890	0.028841403	0.00051158195
0.061134384	0.029864886	0.00051444280
0.061264877	0.030132201	0.00052192242
0.061395371	0.029173401	0.00050918784
0.061525865	0.029048560	0.00050712907
0.061656359	0.029256335	0.00051208358
0.061786853	0.029831448	0.00051516698
0.061917347	0.030227262	0.00052020731
0.062047841	0.030363511	0.00051953874
0.062178335	0.030192153	0.00051535219
0.062308829	0.029252706	0.00051269877
0.062439323	0.028503031	0.00050185177
0.062569817	0.029693597	0.00051284003
0.062700311	0.029213066	0.00051045852
0.062830805	0.029656861	0.00051106813
0.062961299	0.029868153	0.00051296537
0.063091793	0.029560827	0.00051085549
0.063222287	0.029127706	0.00050544081
0.063352781	0.029576559	0.00051417264
0.063483275	0.028874891	0.00050310191
0.063613769	0.029617212	0.00051105454
0.063744263	0.029212169	0.00050735237
0.063874757	0.029557465	0.00050883826
0.064005251	0.029024009	0.00050753766
0.064135745	0.030045533	0.00051421776
0.064266239	0.029559192	0.00050828627
0.064396733	0.030221159	0.00051374368
0.064527227	0.029363976	0.00050587082
0.064657721	0.029943336	0.00051441445
0.064788215	0.029250027	0.00050446427
0.064918709	0.028751310	0.00050091312
0.065049203	0.030483062	0.00051652193
0.065179697	0.030250499	0.00050924359
0.065310191	0.029746639	0.00050737951
0.065440685	0.028651003	0.00050093391
0.065571179	0.029915449	0.00050836163
0.065701673	0.028984243	0.00050299700
0.065832166	0.028711430	0.00049822257
0.065962660	0.028927406	0.00050148733
0.066093154	0.029704309	0.00050941220
0.066223648	0.028392612	0.00049424117
0.066354142	0.028894459	0.00050180725
0.066484636	0.030001073	0.00050712048
0.066615130	0.028832955	0.00049877460
0.066745624	0.028530968	0.00049651223
0.066876118	0.029220166	0.00050016719
0.067006612	0.029530937	0.00050562218
0.067137106	0.029768605	0.00050373749
0.067267600	0.029234411	0.00049699943
0.067398094	0.030239724	0.00050953203
0.067528588	0.030060107	0.00050696560
0.067659082	0.028853120	0.00049684536
0.067789576	0.029616600	0.00050506221
0.067920070	0.029371324	0.00049913804
0.068050564	0.029191980	0.00049894671
0.068181058	0.028302418	0.00049149262
0.068311552	0.028992480	0.00049684792
0.068442046	0.029216803	0.00050039859
0.068572540	0.029085395	0.00049864289
0.068703034	0.029836834	0.00049901803
0.068833528	0.028297417	0.00049377148
0.068964022	0.029045872	0.00049517025
0.069094516	0.029651065	0.00050288086
0.069225010	0.029581066	0.00049934879
0.069355504	0.029679265	0.00050017200
0.069485998	0.029452956	0.00049810909
0.069616492	0.028661267	0.00049314149
0.069746986	0.029348309	0.00049696475
0.069877480	0.029601018	0.00050052734
0.070007974	0.028890427	0.00049295507
0.070138468	0.029273154	0.00049523666
0.070268961	0.028600482	0.00048754298
0.070399455	0.029699767	0.00049848198
0.070529949	0.028944635	0.00049495199
0.070660443	0.030058919	0.00050023710
0.070790937	0.029121094	0.00049370842
0.070921431	0.029672260	0.00049830835
0.071051925	0.029482465	0.00049428223
0.071182419	0.029430017	0.00049964709
0.071312913	0.028576094	0.00048671694
0.071443407	0.029744398	0.00049978266
0.071573901	0.028534356	0.00048441817
0.071704395	0.029099781	0.00049018591
0.071834889	0.029225740	0.00049287483
0.071965383	0.029537443	0.00049417484
0.072095877	0.029035614	0.00049212904
0.072226371	0.028991667	0.00049068889
0.072356865	0.028645501	0.00048500703
0.072487359	0.029268426	0.00049314635
0.072617853	0.029468056	0.00049446112
0.072748347	0.029185313	0.00048665621
0.072878841	0.028793163	0.00048944832
0.073009335	0.029291462	0.00048849516
0.073139829	0.028700584	0.00048476092
0.073270323	0.029103872	0.00049132009
0.073400817	0.028988187	0.00048638138
0.073531311	0.029615840	0.00049107802
0.073661805	0.029371282	0.00049152528
0.073792299	0.029198024	0.00048521171
0.073922793	0.029048449	0.00048809268
0.074053287	0.028533576	0.00048276240
0.074183781	0.029033512	0.00048758402
0.074314275	0.029507298	0.00049319832
0.074444769	0.029079852	0.00048423448
0.074575263	0.028782421	0.00048402118
0.074705757	0.029155004	0.00048766015
0.074836250	0.028810945	0.00048451593
0.074966744	0.028610163	0.00048437054
0.075097238	0.028173772	0.00047640267
0.075227732	0.028899090	0.00048361608
0.075358226	0.028989657	0.00048569681
0.075488720	0.028988078	0.00048169386
0.075619214	0.030603804	0.00049660277
0.075749708	0.028986945	0.00048376465
0.075880202	0.029737242	0.00048945552
0.076010696	0.029075721	0.00048358943
0.076141190	0.029248796	0.00048413182
0.076271684	0.029043586	0.00048402064
0.076402178	0.029544756	0.00049098833
0.076532672	0.029107317	0.00048206318
0.076663166	0.029391787	0.00048502381
0.076793660	0.028772651	0.00047986217
0.076924154	0.029635152	0.00048679521
0.077054648	0.029222216	0.00048346132
0.077185142	0.028268886	0.00047433410
0.077315636	0.028717117	0.00047759016
0.077446130	0.027949759	0.00047352094
0.077576624	0.028495934	0.00047433265
0.077707118	0.029568528	0.00048655498
0.077837612	0.029054207	0.00047773425
0.077968106	0.029628949	0.00048573982
0.078098600	0.029585228	0.00048299972
0.078229094	0.028786029	0.00047697078
0.078359588	0.030131077	0.00048869412
0.078490082	0.028703561	0.00047695915
0.078620576	0.029265270	0.00047922104
0.078751070	0.029197282	0.00048146633
0.078881564	0.029109422	0.00047869178
0.079012058	0.029560852	0.00048476543
0.079142552	0.028331551	0.00047267985
0.079273046	0.029542606	0.00048024811
0.079403539	0.028236155	0.00047205386
0.079534033	0.029489079	0.00048123780
0.079664527	0.029323025	0.00047905796
0.079795021	0.029192212	0.00047939013
0.079925515	0.029739405	0.00048008419
0.080056009	0.029774384	0.00048503453
0.080186503	0.028867452	0.00047720316
0.080316997	0.029340046	0.00047566764
0.080447491	0.028294203	0.00047187238
0.080577985	0.029078147	0.00047555192
0.080708479	0.028860997	0.00047283256
0.080838973	0.029157167	0.00047727817
0.080969467	0.029173857	0.00047462638
0.081099961	0.028699805	0.00047331964
0.081230455	0.029144031	0.00047831238
0.081360949	0.029166718	0.00047262159
0.081491443	0.028624454	0.00047243452
0.081621937	0.028957626	0.00047285829
0.081752431	0.028724573	0.00047140350
0.081882925	0.028571466	0.00047207069
0.082013419	0.028520416	0.00046735503
0.082143913	0.029326513	0.00047618320
0.082274407	0.029292694	0.00047323990
0.082404901	0.029617582	0.00047580826
0.082535395	0.029086709	0.00047466808
0.082665889	0.029241534	0.00047187112
0.082796383	0.029015007	0.00047231532
0.082926877	0.028950368	0.00047091106
0.083057371	0.028837426	0.00046822181
0.083187865	0.028554194	0.00046819808
0.083318359	0.029690234	0.00047570988
0.083448853	0.029116752	0.00047295313
0.083579347	0.028520275	0.00046782773
0.083709841	0.029101681	0.00047036832
0.083840335	0.029222704	0.00047208899
0.083970828	0.028801633	0.00046885983
0.084101322	0.029111453	0.00046899570
0.084231816	0.029231221	0.00047195036
0.084362310	0.028508303	0.00046351187
0.084492804	0.029375001	0.00047028679
0.084623298	0.028137989	0.00046413186
0.084753792	0.028811479	0.00046559476
0.084884286	0.029002792	0.00046882529
0.085014780	0.028655096	0.00046478844
0.085145274	0.028779338	0.00046603553
0.085275768	0.028240403	0.00046254899
0.085406262	0.029079541	0.00046762197
0.085536756	0.028541268	0.00046469986
0.085667250	0.029112066	0.00047128211
0.085797744	0.028783035	0.00046406526
0.085928238	0.029238828	0.00046792980
0.086058732	0.028642409	0.00046344355
0.086189226	0.029147463	0.00046740585
0.086319720	0.029472141	0.00047221883
0.086450214	0.028301993	0.00045782953
0.086580708	0.028785494	0.00046681795
0.086711202	0.028481956	0.00046102495
0.086841696	0.028856835	0.00046254452
0.086972190	0.028906487	0.00046469104
0.087102684	0.028420746	0.00046250160
0.087233178	0.028942783	0.00046520051
0.087363672	0.029044308	0.00046559619
0.087494166	0.029767719	0.00046664414
0.087624660	0.028381136	0.00045929334
0.087755154	0.028805609	0.00046466331
0.087885648	0.028760713	0.00046066821
0.088016142	0.028776387	0.00046191246
0.088146636	0.028506293	0.00045707898
0.088277130	0.029198179	0.00046380158
0.088407623	0.029273236	0.00046640388
0.088538117	0.029620278	0.00046436558
0.088668611	0.028881505	0.00046251158
0.088799105	0.027930338	0.00045469648
0.088929599	0.029964218	0.00046633665
0.089060093	0.028700985	0.00046073022
0.089190587	0.028876980	0.00046014236
0.089321081	0.029868926	0.00046784136
0.089451575	0.029200495	0.00046337129
0.089582069	0.029094857	0.00045813520
0.089712563	0.028906390	0.00045898680
0.089843057	0.029179115	0.00046375839
0.089973551	0.028195561	0.00045327895
0.090104045	0.028517604	0.00045835243
0.090234539	0.028864984	0.00045621945
0.090365033	0.028727986	0.00046011539
0.090495527	0.027936131	0.00045332463
0.090626021	0.029537023	0.00046265717
0.090756515	0.028896839	0.00045935620
0.090887009	0.028566423	0.00045655916
0.091017503	0.028026144	0.00044971002
0.091147997	0.029075827	0.00046005430
0.091278491	0.028973137	0.00045642319
0.091408985	0.029056213	0.00046030596
0.091539479	0.027759570	0.00044982956
0.091669973	0.028477402	0.00045320774
0.091800467	0.027769622	0.00045880203
0.091930961	0.028089842	0.00046567405
0.092061455	0.028682216	0.00047282923
0.092191949	0.028749645	0.00047814399
0.092322443	0.028914602	0.00047884803
0.092452937	0.028758351	0.00048220807
0.092583431	0.028007503	0.00047775089
0.092713925	0.028817568	0.00048455138
0.092844419	0.028933377	0.00049069558
0.092974912	0.028165573	0.00048289655
0.093105406	0.029182814	0.00048215045
0.093235900	0.027758512	0.00047004051
0.093366394	0.029656267	0.00047720515
0.093496888	0.028338158	0.00047228601
0.093627382	0.028611490	0.00046754536
0.093757876	0.028614853	0.00046710201
0.093888370	0.028690841	0.00046975587
0.094018864	0.028009940	0.00045947631
0.094149358	0.028115017	0.00046369964
0.094279852	0.028051842	0.00046074055
0.094410346	0.028563325	0.00046118296
0.094540840	0.029153638	0.00046861392
0.094671334	0.028083462	0.00045679552
0.094801828	0.028987643	0.00046635096
0.094932322	0.028414819	0.00046221655
0.095062816	0.028869883	0.00046087982
0.095193310	0.029059378	0.00046399801
0.095323804	0.028845126	0.00046128260
0.095454298	0.028614794	0.00045891248
0.095584792	0.028975855	0.00046501251
0.095715286	0.028582045	0.00045795402
0.095845780	0.028425858	0.00045707239
0.095976274	0.027598952	0.00045343058
0.096106768	0.028499349	0.00045314881
0.096237262	0.028672627	0.00045940207
0.096367756	0.028832244	0.00045989969
0.096498250	0.027842366	0.00045085564
0.096628744	0.028911313	0.00046114108
0.096759238	0.028655978	0.00045330092
0.096889732	0.029206314	0.00046008181
0.097020226	0.028546320	0.00045586396
0.097150720	0.028468013	0.00045238642
0.097281214	0.029799990	0.00046253152
0.097411708	0.029814000	0.00046369313
0.097542201	0.029408951	0.00045905499
0.097672695	0.028801133	0.00045838424
0.097803189	0.028339574	0.00045111827
0.097933683	0.028555698	0.00045331647
0.098064177	0.029067420	0.00045521965
0.098194671	0.028776516	0.00045182589
0.098325165	0.028998063	0.00045181702
0.098455659	0.029405469	0.00045446289
0.098586153	0.028024311	0.00044356124
0.098716647	0.029072596	0.00045095325
0.098847141	0.029058919	0.00044648900
0.098977635	0.029134295	0.00044836136
0.099108129	0.028703464	0.00044525327
0.099238623	0.028649784	0.00044382928
0.099369117	0.028496266	0.00044265769
0.099499611	0.028883182	0.00044443349
0.099630105	0.028492943	0.00044209823
0.099760599	0.028419697	0.00044253316
0.099891093	0.027878051	0.00043680744
0.10002159	0.028628391	0.00044579570
0.10015208	0.028806081	0.00044435172
0.10028257	0.028759465	0.00044209057
0.10041307	0.028115522	0.00044043129
0.10054356	0.028246893	0.00044017825
0.10067406	0.029358831	0.00045185284
0.10080455	0.028262351	0.00044345171
0.10093504	0.028657784	0.00044118474
0.10106554	0.028399729	0.00044473037
0.10119603	0.028353543	0.00044141964
0.10132653	0.028235859	0.00044181619
0.10145702	0.029079677	0.00044994810
0.10158751	0.027839416	0.00043610584
0.10171801	0.028186137	0.00044068348
0.10184850	0.028651358	0.00044232364
0.10197900	0.028111341	0.00043976240
0.10210949	0.028143590	0.00044085632
0.10223998	0.027982181	0.00043649449
0.10237048	0.029124219	0.00044494550
0.10250097	0.027622907	0.00043793221
0.10263147	0.027917490	0.00043401422
0.10276196	0.028487046	0.00044208886
0.10289245	0.028801317	0.00044089822
0.10302295	0.028321751	0.00043850928
0.10315344	0.028203775	0.00044015375
0.10328394	0.028802274	0.00043952289
0.10341443	0.028679468	0.00043979502
0.10354492	0.028361019	0.00043911047
0.10367542	0.028375217	0.00043525710
0.10380591	0.029322466	0.00044543892
0.10393641	0.028077544	0.00043573990
0.10406690	0.028082602	0.00043408256
0.10419739	0.028786208	0.00044237573
0.10432789	0.027979660	0.00043299573
0.10445838	0.028433792	0.00043866462
0.10458888	0.029163502	0.00044214468
0.10471937	0.028521470	0.00043737336
0.10484986	0.028495754	0.00043795755
0.10498036	0.028969630	0.00043855662
0.10511085	0.028508267	0.00043674489
0.10524135	0.029204647	0.00044129206
0.10537184	0.027643372	0.00042996493
0.10550233	0.028456772	0.00043742553
0.10563283	0.027824099	0.00043044966
0.10576332	0.027811220	0.00043122321
0.10589382	0.029304092	0.00044173277
0.10602431	0.027854516	0.00042983175
0.10615480	0.028366234	0.00043401556
0.10628530	0.029527467	0.00044346235
0.10641579	0.028715812	0.00043486627
0.10654629	0.028933579	0.00043843206
0.10667678	0.029177912	0.00043902605
0.10680727	0.027876154	0.00042965317
0.10693777	0.029370338	0.00044206570
0.10706826	0.028716277	0.00043587808
0.10719876	0.029548621	0.00044214532
0.10732925	0.029012645	0.00043813920
0.10745974	0.028399284	0.00043033010
0.10759024	0.028168528	0.00043216639
0.10772073	0.028600785	0.00043373669
0.10785123	0.029365146	0.00044195722
0.10798172	0.028197823	0.00044108959
0.10811221	0.028407885	0.00044429394
0.10824271	0.028625305	0.00045155678
0.10837320	0.028630165	0.00045342440
0.10850370	0.028431841	0.00045479709
0.10863419	0.028518020	0.00045869975
0.10876468	0.029523327	0.00046457433
0.10889518	0.028572121	0.00046041108
0.10902567	0.028303793	0.00046295631
0.10915616	0.028541251	0.00046156100
0.10928666	0.027606441	0.00046092729
0.10941715	0.028117592	0.00046287363
0.10954765	0.028744984	0.00046932075
0.10967814	0.028345824	0.00046941772
0.10980863	0.028674548	0.00047338245
0.10993913	0.028512796	0.00047353584
0.11006962	0.027970017	0.00047211611
0.11020012	0.027403597	0.00046442841
0.11033061	0.028409629	0.00047783106
0.11046110	0.028072079	0.00047400234
0.11059160	0.028253202	0.00047746074
0.11072209	0.029012549	0.00048845121
0.11085259	0.028659892	0.00048141561
0.11098308	0.028698681	0.00048300469
0.11111357	0.027815089	0.00048158483
0.11124407	0.028401559	0.00048343104
0.11137456	0.028738310	0.00049007315
0.11150506	0.028579525	0.00048902498
0.11163555	0.028356479	0.00048748659
0.11176604	0.028987034	0.00049472230
0.11189654	0.028340183	0.00048791378
0.11202703	0.028063019	0.00048827783
0.11215753	0.028326128	0.00049280067
0.11228802	0.028433916	0.00049298253
0.11241851	0.028155309	0.00049151722
0.11254901	0.029167201	0.00050154988
0.11267950	0.028354678	0.00049516730
0.11281000	0.028375555	0.00049553189
0.11294049	0.027529333	0.00047284390
0.11307098	0.028033696	0.00047614681
0.11320148	0.028235538	0.00047179936
0.11333197	0.028596730	0.00047311558
0.11346247	0.029094930	0.00047850227
0.11359296	0.027883910	0.00046396796
0.11372345	0.028310653	0.00046619036
0.11385395	0.029172035	0.00047363359
0.11398444	0.028665888	0.00046340641
0.11411494	0.028095042	0.00046223718
0.11424543	0.028491464	0.00046169335
0.11437592	0.028238479	0.00045846232
0.11450642	0.028407951	0.00046138133
0.11463691	0.027850178	0.00045133435
0.11476741	0.029157771	0.00046241481
0.11489790	0.028767796	0.00046039710
0.11502839	0.028369708	0.00045540236
0.11515889	0.027489342	0.00044973804
0.11528938	0.028265032	0.00045279446
0.11541988	0.028591136	0.00045480852
0.11555037	0.028042137	0.00045176094
0.11568086	0.027979431	0.00044739230
0.11581136	0.028479057	0.00045477562
0.11594185	0.028606457	0.00045223941
0.11607235	0.028460939	0.00045048771
0.11620284	0.027976356	0.00044771116
0.11633333	0.028994686	0.00045292820
0.11646383	0.028346748	0.00044971037
0.11659432	0.028498961	0.00044995227
0.11672482	0.028189982	0.00044257290
0.11685531	0.028519146	0.00044923225
0.11698580	0.028055347	0.00044424845
0.11711630	0.028365398	0.00044565044
0.11724679	0.028156951	0.00044568305
0.11737729	0.028430114	0.00044524370
0.11750778	0.027531911	0.00043759355
0.11763827	0.028223505	0.00044378637
0.11776877	0.028602320	0.00044192075
0.11789926	0.028315641	0.00044378056
0.11802975	0.029088903	0.00044697153
0.11816025	0.028516006	0.00044132175
0.11829074	0.027355108	0.00043426225
0.11842124	0.028387629	0.00043763962
0.11855173	0.027787934	0.00043658182
0.11868222	0.027969587	0.00043510207
0.11881272	0.027426431	0.00042923617
0.11894321	0.027984243	0.00043429195
0.11907371	0.028252088	0.00043405793
0.11920420	0.028254671	0.00043550587
0.11933469	0.028200543	0.00043404777
0.11946519	0.027501824	0.00042494889
0.11959568	0.027899264	0.00043058109
0.11972618	0.027919645	0.00042740697
0.11985667	0.027748111	0.00042804727
0.11998716	0.027855916	0.00042857597
0.12011766	0.027593496	0.00042475779
0.12024815	0.028119903	0.00042741628
0.12037865	0.027922685	0.00042858944
0.12050914	0.027746930	0.00042100755
0.12063963	0.028582002	0.00043112244
0.12077013	0.028708978	0.00042966506
0.12090062	0.027688122	0.00042211828
0.12103112	0.028069314	0.00042528822
0.12116161	0.028544646	0.00042484960
0.12129210	0.027320312	0.00041849643
0.12142260	0.027616333	0.00042045744
0.12155309	0.027879475	0.00042171351
0.12168359	0.028255629	0.00042295140
0.12181408	0.028147446	0.00042082807
0.12194457	0.027760160	0.00041835267
0.12207507	0.028107858	0.00042291841
0.12220556	0.028546115	0.00042235115
0.12233606	0.028283050	0.00042405513
0.12246655	0.027887439	0.00041820989
0.12259704	0.027577682	0.00041611892
0.12272754	0.027531863	0.00041724690
0.12285803	0.028057474	0.00042001034
0.12298853	0.028135156	0.00041821172
0.12311902	0.028323693	0.00042356910
0.12324951	0.028347350	0.00041850640
0.12338001	0.028132737	0.00042012280
0.12351050	0.027697845	0.00041589460
0.12364100	0.028400993	0.00042009654
0.12377149	0.028015168	0.00041953010
0.12390198	0.027845269	0.00041730894
0.12403248	0.027979422	0.00041606916
0.12416297	0.028518762	0.00042153644
0.12429347	0.028049308	0.00041592146
0.12442396	0.028112851	0.00041908467
0.12455445	0.027731538	0.00041334931
0.12468495	0.027677283	0.00041259882
0.12481544	0.027216575	0.00041291280
0.12494594	0.027459086	0.00041170355
0.12507643	0.028112006	0.00041674224
0.12520692	0.026778461	0.00040834794
0.12533742	0.028126866	0.00041482804
0.12546791	0.028169518	0.00041586547
0.12559841	0.028144678	0.00041541922
0.12572890	0.028579650	0.00041773831
0.12585939	0.028494846	0.00041956047
0.12598989	0.028487380	0.00041460210
0.12612038	0.027654819	0.00041205278
0.12625088	0.028914665	0.00041865308
0.12638137	0.027560036	0.00041050459
0.12651186	0.027432538	0.00041196958
0.12664236	0.028329481	0.00041292350
0.12677285	0.027993849	0.00041284582
0.12690335	0.027793920	0.00041429467
0.12703384	0.028086011	0.00041035043
0.12716433	0.028476782	0.00041840199
0.12729483	0.028724641	0.00041709902
0.12742532	0.028126460	0.00041317848
0.12755581	0.028399870	0.00041447036
0.12768631	0.028321130	0.00041245642
0.12781680	0.028414445	0.00041616566
0.12794730	0.028314883	0.00041399296
0.12807779	0.028565971	0.00041454164
0.12820828	0.027919866	0.00041115024
0.12833878	0.027631173	0.00040725195
0.12846927	0.028285540	0.00041371478
0.12859977	0.027875188	0.00041015576
0.12873026	0.027782855	0.00040733363
0.12886075	0.027520661	0.00040692501
0.12899125	0.027892438	0.00040996980
0.12912174	0.028142194	0.00041051003
0.12925224	0.028173238	0.00041169419
0.12938273	0.027744272	0.00040866228
0.12951322	0.027439146	0.00040527012
0.12964372	0.027890634	0.00040881735
0.12977421	0.028593801	0.00041240494
0.12990471	0.028403611	0.00041292731
0.13003520	0.027929171	0.00040938259
0.13016569	0.028239691	0.00040962850
0.13029619	0.028124506	0.00040776129
0.13042668	0.028593140	0.00041076939
0.13055718	0.028161044	0.00040815062
0.13068767	0.027611824	0.00040826250
0.13081816	0.027760856	0.00040415151
0.13094866	0.028759745	0.00041130555
0.13107915	0.027950282	0.00040469791
0.13120965	0.028278246	0.00040844856
0.13134014	0.028614259	0.00041228232
0.13147063	0.028928301	0.00041307436
0.13160113	0.028237854	0.00040931498
0.13173162	0.028157539	0.00040597680
0.13186212	0.028248820	0.00040615805
0.13199261	0.028384500	0.00040935668
0.13212310	0.028532237	0.00040800111
0.13225360	0.028161472	0.00040767550
0.13238409	0.028276377	0.00040820604
0.13251459	0.027375539	0.00039975208
0.13264508	0.027124359	0.00039982240
0.13277557	0.028220289	0.00040732954
0.13290607	0.027729003	0.00040504832
0.13303656	0.027789283	0.00040390556
0.13316706	0.027874864	0.00040187902
0.13329755	0.027811989	0.00040348731
0.13342804	0.027943250	0.00040568909
0.13355854	0.028194680	0.00040458604
0.13368903	0.028089872	0.00040566594
0.13381953	0.027654583	0.00040137816
0.13395002	0.027844682	0.00040308132
0.13408051	0.027674902	0.00040202000
0.13421101	0.028254106	0.00040418438
0.13434150	0.027951585	0.00040450502
0.13447200	0.027645237	0.00040186782
0.13460249	0.027736821	0.00039946283
0.13473298	0.028782317	0.00040863653
0.13486348	0.027726519	0.00040057780
0.13499397	0.028270982	0.00040470339
0.13512447	0.027771719	0.00040277037
0.13525496	0.027767853	0.00039946310
0.13538545	0.027894914	0.00040150941
0.13551595	0.027678585	0.00039986861
0.13564644	0.027749305	0.00039966976
0.13577694	0.027576484	0.00040023614
0.13590743	0.028226417	0.00040178744
0.13603792	0.028746295	0.00040487203
0.13616842	0.028021400	0.00040192901
0.13629891	0.028134131	0.00039998582
0.13642940	0.027611897	0.00039999908
0.13655990	0.027740952	0.00039800991
0.13669039	0.027458354	0.00039710945
0.13682089	0.028119449	0.00039997703
0.13695138	0.028021258	0.00039927140
0.13708187	0.027658826	0.00039849910
0.13721237	0.028464941	0.00040373395
0.13734286	0.027475258	0.00039541618
0.13747336	0.027266754	0.00039587546
0.13760385	0.028155744	0.00039860888
0.13773434	0.027556301	0.00039714828
0.13786484	0.028647734	0.00040453224
0.13799533	0.027623408	0.00039579826
0.13812583	0.027982654	0.00039821665
0.13825632	0.027753257	0.00039685389
0.13838681	0.028019325	0.00039748632
0.13851731	0.027486072	0.00039584323
0.13864780	0.028152347	0.00039924331
0.13877830	0.027705536	0.00039601806
0.13890879	0.028114032	0.00039965831
0.13903928	0.028250081	0.00039811279
0.13916978	0.027522756	0.00039515657
0.13930027	0.027245685	0.00039314442
0.13943077	0.028598423	0.00040066950
0.13956126	0.028010018	0.00039792656
0.13969175	0.028187416	0.00039827801
0.13982225	0.027347369	0.00039315128
0.13995274	0.027890528	0.00039716206
0.14008324	0.027774700	0.00039430381
0.14021373	0.027576310	0.00039489351
0.14034422	0.027786332	0.00039300839
0.14047472	0.027535489	0.00039296737
0.14060521	0.028083602	0.00039773948
0.14073571	0.028103152	0.00039580907
0.14086620	0.027207900	0.00039021001
0.14099669	0.028424529	0.00039854542
0.14112719	0.027727867	0.00039186034
0.14125768	0.028234944	0.00039683525
0.14138818	0.027884680	0.00039281454
0.14151867	0.027765526	0.00039404179
0.14164916	0.027406042	0.00039289616
0.14177966	0.028512798	0.00039578453
0.14191015	0.027548195	0.00038996515
0.14204065	0.027479809	0.00039062901
0.14217114	0.029026926	0.00039867319
0.14230163	0.027646039	0.00039288923
0.14243213	0.027455856	0.00038753370
0.14256262	0.027718939	0.00038930021
0.14269312	0.028178403	0.00039560596
0.14282361	0.028267207	0.00039269234
0.14295410	0.027572053	0.00039004261
0.14308460	0.027859529	0.00039055549
0.14321509	0.027888898	0.00039044605
0.14334559	0.028372027	0.00039441981
0.14347608	0.027499219	0.00038865694
0.14360657	0.028316657	0.00039430252
0.14373707	0.027961275	0.00039165354
0.14386756	0.027647980	0.00038713665
0.14399806	0.027758688	0.00039009761
0.14412855	0.028423034	0.00039150426
0.14425904	0.028483915	0.00039565193
0.14438954	0.028125039	0.00039318725
0.14452003	0.028669037	0.00039358701
0.14465053	0.028186860	0.00039114839
0.14478102	0.028130782	0.00039188635
0.14491151	0.028052520	0.00038920456
0.14504201	0.027903281	0.00039115528
0.14517250	0.027535059	0.00038743374
0.14530299	0.027960814	0.00038988626
0.14543349	0.028288868	0.00039253565
0.14556398	0.028842524	0.00039323217
0.14569448	0.028510331	0.00039344473
0.14582497	0.028857271	0.00039601284
0.14595546	0.028280321	0.00039401545
0.14608596	0.027579210	0.00038547660
0.14621645	0.028285876	0.00038945258
0.14634695	0.027940080	0.00038964224
0.14647744	0.027463115	0.00038747650
0.14660793	0.027690399	0.00038738321
0.14673843	0.027594940	0.00038622443
0.14686892	0.027710496	0.00038434766
0.14699942	0.027028280	0.00038320671
0.14712991	0.027766536	0.00038706691
0.14726040	0.027387837	0.00038477468
0.14739090	0.027544713	0.00038544406
0.14752139	0.027106916	0.00038210051
0.14765189	0.027610989	0.00038515527
0.14778238	0.027616128	0.00038751104
0.14791287	0.028222416	0.00038864860
0.14804337	0.028169015	0.00038926380
0.14817386	0.028094939	0.00038849854
0.14830436	0.028758921	0.00038988301
0.14843485	0.027688428	0.00038541225
0.14856534	0.028230828	0.00038735640
0.14869584	0.028189562	0.00038752892
0.14882633	0.028077938	0.00038829336
0.14895683	0.027538824	0.00038244297
0.14908732	0.027909486	0.00038579408
0.14921781	0.027713410	0.00038505301
0.14934831	0.027706415	0.00038420849
0.14947880	0.027654559	0.00038499540
0.14960930	0.028389161	0.00038666063
0.14973979	0.028122009	0.00038611341
0.14987028	0.027988488	0.00038785695
0.15000078	0.027778785	0.00038436627
0.15013127	0.027991837	0.00038497921
0.15026177	0.027680063	0.00038379164
0.15039226	0.028271783	0.00038644754
0.15052275	0.027653842	0.00038373309
0.15065325	0.027987265	0.00038517969
0.15078374	0.028078347	0.00038759054
0.15091424	0.028075960	0.00038731120
0.15104473	0.027120723	0.00037875051
0.15117522	0.027997262	0.00038505156
0.15130572	0.028051607	0.00038663081
0.15143621	0.027837086	0.00038328210
0.15156671	0.027715745	0.00038390279
0.15169720	0.027750385	0.00038156321
0.15182769	0.028147050	0.00038391487
0.15195819	0.028126471	0.00038486604
0.15208868	0.027813439	0.00038153324
0.15221918	0.028484479	0.00038803515
0.15234967	0.028362466	0.00038457985
0.15248016	0.027221559	0.00037836792
0.15261066	0.027616236	0.00038141227
0.15274115	0.027535340	0.00037988830
0.15287165	0.027777074	0.00038228366
0.15300214	0.027702388	0.00038096608
0.15313263	0.027824325	0.00038024668
0.15326313	0.027968072	0.00038243754
0.15339362	0.027999467	0.00038099581
0.15352412	0.027317950	0.00037746481
0.15365461	0.027858918	0.00038177847
0.15378510	0.027638965	0.00037998860
0.15391560	0.027944715	0.00037935027
0.15404609	0.028019858	0.00038206437
0.15417658	0.027520235	0.00037711262
0.15430708	0.028211383	0.00038434556
0.15443757	0.028068999	0.00038054523
0.15456807	0.028109668	0.00038220389
0.15469856	0.028068034	0.00038103719
0.15482905	0.027527235	0.00037801398
0.15495955	0.027868660	0.00037972982
0.15509004	0.028011881	0.00038067601
0.15522054	0.028220873	0.00038252120
0.15535103	0.028441749	0.00038284769
0.15548152	0.027958283	0.00037941483
0.15561202	0.028504278	0.00038348333
0.15574251	0.028213794	0.00038257632
0.15587301	0.028429404	0.00038328860
0.15600350	0.027179430	0.00037494810
0.15613399	0.027654326	0.00037776721
0.15626449	0.027638060	0.00037711709
0.15639498	0.027555926	0.00037781870
0.15652548	0.027819622	0.00037953404
0.15665597	0.027317659	0.00037662555
0.15678646	0.027537360	0.00037530847
0.15691696	0.027932284	0.00037849468
0.15704745	0.027722292	0.00037797640
0.15717795	0.028708849	0.00038283502
0.15730844	0.027399202	0.00037537879
0.15743893	0.027684637	0.00037520975
0.15756943	0.028176673	0.00037823026
0.15769992	0.027621450	0.00037489086
0.15783042	0.027947465	0.00037830767
0.15796091	0.028157596	0.00037869499
0.15809140	0.028365910	0.00038103595
0.15822190	0.027945816	0.00037516949
0.15835239	0.027266708	0.00037233150
0.15848289	0.028018422	0.00037751390
0.15861338	0.028275250	0.00037894612
0.15874387	0.027976771	0.00037805935
0.15887437	0.027521582	0.00037289106
0.15900486	0.028112798	0.00037649678
0.15913536	0.028281013	0.00037858700
0.15926585	0.027458842	0.00037155529
0.15939634	0.027506848	0.00037450587
0.15952684	0.027702163	0.00037615429
0.15965733	0.027698950	0.00037269281
0.15978783	0.027814880	0.00037594940
0.15991832	0.027802420	0.00037399039
0.16004881	0.028715341	0.00038106574
0.16017931	0.028089314	0.00037667830
0.16030980	0.027420025	0.00037124289
0.16044030	0.027350432	0.00037149512
0.16057079	0.027447194	0.00037111742
0.16070128	0.027937687	0.00037466444
0.16083178	0.027741333	0.00037567877
0.16096227	0.028091433	0.00037423204
0.16109277	0.027351557	0.00037203937
0.16122326	0.027664063	0.00037203450
0.16135375	0.027755493	0.00037269846
0.16148425	0.027729509	0.00037376852
0.16161474	0.028135238	0.00037585411
0.16174524	0.027981866	0.00037403867
0.16187573	0.027565418	0.00037373879
0.16200622	0.027659166	0.00037039311
0.16213672	0.027629086	0.00037232962
0.16226721	0.027188246	0.00036765365
0.16239771	0.027382075	0.00036927380
0.16252820	0.028216675	0.00037534793
0.16265869	0.027339767	0.00036846677
0.16278919	0.027489068	0.00037115748
0.16291968	0.028291262	0.00037618814
0.16305018	0.028288382	0.00037343940
0.16318067	0.028164917	0.00037218732
0.16331116	0.027640374	0.00037002539
0.16344166	0.028006875	0.00037180204
0.16357215	0.027643962	0.00037100041
0.16370264	0.027989357	0.00037034385
0.16383314	0.027726897	0.00037105260
0.16396363	0.028065346	0.00037265987
0.16409413	0.027556695	0.00036967760
0.16422462	0.027528104	0.00036930840
0.16435511	0.027060875	0.00036543097
0.16448561	0.027361299	0.00036838269
0.16461610	0.027810838	0.00037158461
0.16474660	0.027650008	0.00036720978
0.16487709	0.028305767	0.00037325933
0.16500758	0.027884429	0.00036930752
0.16513808	0.027576829	0.00036894101
0.16526857	0.027424300	0.00036841747
0.16539907	0.027361613	0.00036542416
0.16552956	0.027615129	0.00036887567
0.16566005	0.027850560	0.00037198282
0.16579055	0.027412679	0.00036566780
0.16592104	0.027475331	0.00036863690
0.16605154	0.027928965	0.00036821537
0.16618203	0.027232432	0.00036569126
0.16631252	0.027549852	0.00036931783
0.16644302	0.027900954	0.00036782864
0.16657351	0.028215387	0.00037134981
0.16670401	0.027533921	0.00036848330
0.16683450	0.027540746	0.00036585098
0.16696499	0.027621056	0.00036770746
0.16709549	0.027245530	0.00036455690
0.16722598	0.027413419	0.00036833296
0.16735648	0.028108151	0.00037146830
0.16748697	0.028243764	0.00036958500
0.16761746	0.027297301	0.00036582467
0.16774796	0.027460897	0.00036528414
0.16787845	0.027850468	0.00036865916
0.16800895	0.027251595	0.00036375161
0.16813944	0.027225864	0.00036232686
0.16826993	0.027214224	0.00036369244
0.16840043	0.028286483	0.00036954393
0.16853092	0.027944048	0.00036694701
0.16866142	0.028052623	0.00036956748
0.16879191	0.026921917	0.00036453885
0.16892240	0.027491069	0.00036184377
0.16905290	0.027765953	0.00036618210
0.16918339	0.027348112	0.00036361492
0.16931389	0.027534126	0.00036580193
0.16944438	0.027659351	0.00036601019
0.16957487	0.028177359	0.00036586752
0.16970537	0.027774959	0.00036696284
0.16983586	0.027903992	0.00036579219
0.16996636	0.028336842	0.00036894995
0.17009685	0.027538579	0.00036472334
0.17022734	0.027406374	0.00036252478
0.17035784	0.026759233	0.00035850738
0.17048833	0.028162313	0.00036667357
0.17061883	0.027150051	0.00036239174
0.17074932	0.027778679	0.00036444670
0.17087981	0.027604461	0.00036412740
0.17101031	0.028018230	0.00036375349
0.17114080	0.028016281	0.00036578812
0.17127130	0.027866773	0.00036378800
0.17140179	0.027355453	0.00036290459
0.17153228	0.027795527	0.00036401229
0.17166278	0.027308863	0.00036082259
0.17179327	0.026954021	0.00035987112
0.17192377	0.027617538	0.00036340678
0.17205426	0.027485515	0.00036315042
0.17218475	0.027171060	0.00036084285
0.17231525	0.027999631	0.00036460512
0.17244574	0.027822335	0.00036263127
0.17257623	0.027642648	0.00036187778
0.17270673	0.027827552	0.00036377167
0.17283722	0.027655688	0.00036568917
0.17296772	0.027498119	0.00036212460
0.17309821	0.027750591	0.00036369576
0.17322870	0.027736476	0.00036033487
0.17335920	0.027277432	0.00035910624
0.17348969	0.028144106	0.00036551323
0.17362019	0.028204220	0.00036647602
0.17375068	0.027128833	0.00035861414
0.17388117	0.027461097	0.00036058274
0.17401167	0.027490473	0.00035931326
0.17414216	0.028016056	0.00036337412
0.17427266	0.027902975	0.00036202654
0.17440315	0.027896173	0.00036382075
0.17453364	0.028188851	0.00036350255
0.17466414	0.027421326	0.00035738330
0.17479463	0.027373656	0.00036015309
0.17492513	0.027409559	0.00035968752
0.17505562	0.027883676	0.00036044393
0.17518611	0.027412742	0.00035894500
0.17531661	0.028154892	0.00036203807
0.17544710	0.026764508	0.00035333986
0.17557760	0.027387428	0.00035949376
0.17570809	0.027558782	0.00035806486
0.17583858	0.027311983	0.00035894209
0.17596908	0.027494134	0.00035843768
0.17609957	0.027998569	0.00036082000
0.17623007	0.027451856	0.00035903816
0.17636056	0.027992739	0.00036112175
0.17649105	0.027877612	0.00036056115
0.17662155	0.027610824	0.00036024247
0.17675204	0.027376866	0.00035482472
0.17688254	0.027152545	0.00035699875
0.17701303	0.027182789	0.00035433652
0.17714352	0.027257303	0.00035722013
0.17727402	0.027315993	0.00035704974
0.17740451	0.027521543	0.00035779018
0.17753501	0.028209758	0.00035991175
0.17766550	0.027722395	0.00036055144
0.17779599	0.027370389	0.00035571643
0.17792649	0.028292132	0.00036405094
0.17805698	0.027944366	0.00035939106
0.17818748	0.027232936	0.00035616150
0.17831797	0.027291953	0.00035727873
0.17844846	0.027417566	0.00035574719
0.17857896	0.027106906	0.00035595607
0.17870945	0.027434351	0.00035664217
0.17883995	0.027717744	0.00035629733
0.17897044	0.027665504	0.00035770265
0.17910093	0.027206385	0.00035430690
0.17923143	0.027641959	0.00035655555
0.17936192	0.027498254	0.00035647659
0.17949242	0.027976035	0.00035752494
0.17962291	0.027426381	0.00035447865
0.17975340	0.027966709	0.00035863093
0.17988390	0.028278380	0.00035963019
0.18001439	0.028133654	0.00036008640
0.18014489	0.028272018	0.00035945705
0.18027538	0.027809331	0.00035586766
0.18040587	0.027933386	0.00035797350
0.18053637	0.028284914	0.00035795456
0.18066686	0.027226881	0.00035497130
0.18079736	0.028204599	0.00035868727
0.18092785	0.027128840	0.00035316183
0.18105834	0.027594644	0.00035451204
0.18118884	0.027579885	0.00035404080
0.18131933	0.027479328	0.00035490043
0.18144982	0.027147380	0.00035321621
0.18158032	0.028144475	0.00036086670
0.18171081	0.027112204	0.00036118268
0.18184131	0.027756388	0.00036598662
0.18197180	0.027650307	0.00036783825
0.18210229	0.027477606	0.00037080023
0.18223279	0.027116809	0.00036767452
0.18236328	0.027281297	0.00037173527
0.18249378	0.027506373	0.00037206896
0.18262427	0.026567406	0.00036874197
0.18275476	0.026806316	0.00037363215
0.18288526	0.027193763	0.00037610493
0.18301575	0.027603545	0.00037937690
0.18314625	0.026845790	0.00037633777
0.18327674	0.027664158	0.00037931108
0.18340723	0.027643574	0.00038478584
0.18353773	0.027087050	0.00037907940
0.18366822	0.027445755	0.00038482794
0.18379872	0.027410747	0.00038571207
0.18392921	0.027432072	0.00038419606
0.18405970	0.027500184	0.00038731884
0.18419020	0.027761399	0.00039025673
0.18432069	0.027455017	0.00038703295
0.18445119	0.027697958	0.00039177022
0.18458168	0.026741976	0.00038289639
0.18471217	0.026864581	0.00038689617
0.18484267	0.027644591	0.00039454893
0.18497316	0.027484379	0.00039125960
0.18510366	0.027175289	0.00039273585
0.18523415	0.027157543	0.00039063358
0.18536464	0.027426902	0.00039482508
0.18549514	0.027977200	0.00039854455
0.18562563	0.027700836	0.00039708105
0.18575613	0.027825136	0.00039971997
0.18588662	0.027188785	0.00039832606
0.18601711	0.027314504	0.00039410500
0.18614761	0.027235003	0.00039781587
0.18627810	0.027608494	0.00040093685
0.18640860	0.027612364	0.00040366114
0.18653909	0.028069251	0.00039812165
0.18666958	0.027795468	0.00039088082
0.18680008	0.027629898	0.00038793580
0.18693057	0.027101591	0.00038365077
0.18706107	0.027278420	0.00038135386
0.18719156	0.027800142	0.00038649121
0.18732205	0.027662876	0.00038112607
0.18745255	0.027481468	0.00037933260
0.18758304	0.027066665	0.00037681167
0.18771354	0.026876881	0.00037185625
0.18784403	0.028365319	0.00038190481
0.18797452	0.028085816	0.00037886888
0.18810502	0.028340120	0.00037788973
0.18823551	0.027402984	0.00037292429
0.18836601	0.027180431	0.00037101363
0.18849650	0.026847153	0.00036799423
0.18862699	0.027484170	0.00037190677
0.18875749	0.027524551	0.00036784290
0.18888798	0.027700192	0.00036998178
0.18901848	0.027111632	0.00036569353
0.18914897	0.027313918	0.00036698381
0.18927946	0.027580255	0.00036839886
0.18940996	0.027297022	0.00036543958
0.18954045	0.028319980	0.00036971919
0.18967095	0.027292443	0.00036459559
0.18980144	0.027982820	0.00036611373
0.18993193	0.027704972	0.00036579918
0.19006243	0.027424320	0.00036158625
0.19019292	0.027584949	0.00036275738
0.19032342	0.026833607	0.00035626103
0.19045391	0.026709363	0.00035549486
0.19058440	0.028028208	0.00036484275
0.19071490	0.027147129	0.00035884394
0.19084539	0.027404341	0.00035708663
0.19097588	0.027262779	0.00035807586
0.19110638	0.027363505	0.00035630593
0.19123687	0.027464556	0.00035728834
0.19136737	0.027484370	0.00035839335
0.19149786	0.028003342	0.00035927588
0.19162835	0.027637399	0.00035818257
0.19175885	0.027128859	0.00035198209
0.19188934	0.027975265	0.00035748001
0.19201984	0.027194804	0.00035355641
0.19215033	0.027816450	0.00035590306
0.19228082	0.027323560	0.00035330092
0.19241132	0.027745704	0.00035529552
0.19254181	0.028304966	0.00035758132
0.19267231	0.027876801	0.00035760484
0.19280280	0.027289527	0.00035189267
0.19293329	0.026856443	0.00034964153
0.19306379	0.027641673	0.00035508381
0.19319428	0.027928320	0.00035462267
0.19332478	0.027963990	0.00035562663
0.19345527	0.026624561	0.00034852126
0.19358576	0.027378170	0.00035235942
0.19371626	0.027523357	0.00035412791
0.19384675	0.027901920	0.00035328747
0.19397725	0.026986192	0.00035095980
0.19410774	0.026592731	0.00034883758
0.19423823	0.027464122	0.00035075282
0.19436873	0.027439929	0.00035320460
0.19449922	0.027185098	0.00034880867
0.19462972	0.027620415	0.00035236434
0.19476021	0.027221320	0.00035141807
0.19489070	0.027262141	0.00034961277
0.19502120	0.027444305	0.00035182734
0.19515169	0.027365934	0.00035070347
0.19528219	0.027628873	0.00035087739
0.19541268	0.027677802	0.00035297771
0.19554317	0.027005829	0.00034735634
0.19567367	0.027760037	0.00035249122
0.19580416	0.027508676	0.00035188379
0.19593466	0.027807003	0.00034988159
0.19606515	0.027219620	0.00034837261
0.19619564	0.027374501	0.00034877561
0.19632614	0.028187302	0.00035293644
0.19645663	0.027390326	0.00034985963
0.19658713	0.027398815	0.00034758045
0.19671762	0.027475712	0.00034904421
0.19684811	0.027034805	0.00034674166
0.19697861	0.027368128	0.00034672679
0.19710910	0.027012877	0.00034731802
0.19723960	0.026693665	0.00034405644
0.19737009	0.027585348	0.00034883256
0.19750058	0.027285745	0.00034802442
0.19763108	0.027737822	0.00034824658
0.19776157	0.027193914	0.00034873180
0.19789207	0.027236394	0.00034629482
0.19802256	0.027705305	0.00034811547
0.19815305	0.027600848	0.00034839454
0.19828355	0.027298140	0.00034608629
0.19841404	0.026912788	0.00034528063
0.19854454	0.027209537	0.00034730181
0.19867503	0.027520087	0.00034625070
0.19880552	0.027282942	0.00034704318
0.19893602	0.027050659	0.00034307556
0.19906651	0.027177616	0.00034488155
0.19919701	0.026929281	0.00034477251
0.19932750	0.027707074	0.00034822773
0.19945799	0.027920025	0.00034912397
0.19958849	0.027647498	0.00034815460
0.19971898	0.027345782	0.00034424132
0.19984947	0.027167544	0.00034586468
0.19997997	0.026730574	0.00034327746
0.20011046	0.027394169	0.00034553833
0.20024096	0.026863943	0.00034193635
0.20037145	0.028058170	0.00034769385
0.20050194	0.027590639	0.00034669488
0.20063244	0.027707940	0.00034712666
0.20076293	0.027709818	0.00034758680
0.20089343	0.027254361	0.00034595008
0.20102392	0.027969994	0.00034663270
0.20115441	0.026893414	0.00034080396
0.20128491	0.027625256	0.00034705559
0.20141540	0.027460671	0.00034322601
0.20154590	0.027388368	0.00034498872
0.20167639	0.027391122	0.00034360318
0.20180688	0.028018608	0.00034665544
0.20193738	0.027176000	0.00034390058
0.20206787	0.027643557	0.00034526304
0.20219837	0.028191488	0.00034776741
0.20232886	0.027563941	0.00034506493
0.20245935	0.027543908	0.00034380313
0.20258985	0.027624161	0.00034476131
0.20272034	0.027204529	0.00034287873
0.20285084	0.026645033	0.00033938363
0.20298133	0.027090270	0.00034152406
0.20311182	0.027390204	0.00034169413
0.20324232	0.027151955	0.00034157993
0.20337281	0.026878102	0.00034020156
0.20350331	0.027347427	0.00034115360
0.20363380	0.026939467	0.00033996426
0.20376429	0.026837614	0.00033768305
0.20389479	0.027121337	0.00034151820
0.20402528	0.027349282	0.00034246711
0.20415578	0.027340167	0.00033985673
0.20428627	0.027334615	0.00034164942
0.20441676	0.027209447	0.00034052539
0.20454726	0.027239114	0.00033920718
0.20467775	0.027688724	0.00034380991
0.20480825	0.026791987	0.00033658289
0.20493874	0.026769648	0.00033829604
0.20506923	0.027525504	0.00034242181
0.20519973	0.027432214	0.00033963078
0.20533022	0.027083252	0.00033956226
0.20546072	0.027179404	0.00033993785
0.20559121	0.027433933	0.00034077569
0.20572170	0.026604993	0.00033596042
0.20585220	0.026856772	0.00033626959
0.20598269	0.027328537	0.00034046069
0.20611319	0.027232432	0.00033928984
0.20624368	0.026820195	0.00033675977
0.20637417	0.026722436	0.00033711149
0.20650467	0.027213836	0.00033797289
0.20663516	0.027388828	0.00033988075
0.20676566	0.026892687	0.00033761047
0.20689615	0.027664879	0.00034011203
0.20702664	0.027793720	0.00034181340
0.20715714	0.026982200	0.00033647606
0.20728763	0.027382025	0.00033827069
0.20741813	0.028030714	0.00034237382
0.20754862	0.027594414	0.00033908413
0.20767911	0.027000445	0.00033711308
0.20780961	0.027329909	0.00033800733
0.20794010	0.027503407	0.00033820225
0.20807060	0.027385719	0.00033853716
0.20820109	0.027366101	0.00033732138
0.20833158	0.026806831	0.00033637006
0.20846208	0.027287966	0.00033927972
0.20859257	0.027392574	0.00033665897
0.20872306	0.027398225	0.00033846603
0.20885356	0.027247449	0.00033715360
0.20898405	0.027416539	0.00033863814
0.20911455	0.027519015	0.00033969806
0.20924504	0.026842961	0.00033510933
0.20937553	0.027633653	0.00033865995
0.20950603	0.027295010	0.00033883161
0.20963652	0.027612737	0.00033779946
0.20976702	0.027210359	0.00033709725
0.20989751	0.026680559	0.00033304139
0.21002800	0.027259329	0.00033702098
0.21015850	0.027110304	0.00033629287
0.21028899	0.027408298	0.00033512461
0.21041949	0.026827309	0.00033537117
0.21054998	0.026784074	0.00033358355
0.21068047	0.026620480	0.00033166782
0.21081097	0.026914454	0.00033430218
0.21094146	0.027632032	0.00033818546
0.21107196	0.027540530	0.00033883960
0.21120245	0.027228735	0.00033584066
0.21133294	0.027130121	0.00033418278
0.21146344	0.026878425	0.00033385815
0.21159393	0.027615349	0.00033693287
0.21172443	0.027024012	0.00033353498
0.21185492	0.027039510	0.00033484384
0.21198541	0.027249526	0.00033501094
0.21211591	0.027278954	0.00033494004
0.21224640	0.026653205	0.00033316771
0.21237690	0.026948549	0.00033239410
0.21250739	0.027353888	0.00033566780
0.21263788	0.027441414	0.00033516138
0.21276838	0.027365094	0.00033548227
0.21289887	0.027675329	0.00033653833
0.21302937	0.026918260	0.00033021458
0.21315986	0.026497967	0.00033131664
0.21329035	0.026727488	0.00033123199
0.21342085	0.027205252	0.00033383079
0.21355134	0.026962696	0.00033279037
0.21368184	0.027460410	0.00033514316
0.21381233	0.027085738	0.00033232778
0.21394282	0.027229584	0.00033464130
0.21407332	0.027369565	0.00033334610
0.21420381	0.026818623	0.00033247446
0.21433431	0.026805107	0.00033086855
0.21446480	0.027690595	0.00033451351
0.21459529	0.027204376	0.00033388964
0.21472579	0.027828692	0.00033578310
0.21485628	0.026748041	0.00033167899
0.21498678	0.026998304	0.00033228827
0.21511727	0.026866098	0.00032884682
0.21524776	0.027250702	0.00033376136
0.21537826	0.027404448	0.00033342194
0.21550875	0.026834137	0.00033092497
0.21563925	0.027480904	0.00033512957
0.21576974	0.027277921	0.00033287352
0.21590023	0.026632744	0.00032860619
0.21603073	0.026888863	0.00033056293
0.21616122	0.026309127	0.00032711272
0.21629172	0.027137365	0.00033263504
0.21642221	0.027374237	0.00033258143
0.21655270	0.027199601	0.00033187378
0.21668320	0.026881953	0.00033099398
0.21681369	0.027160857	0.00033001601
0.21694419	0.027468582	0.00033342908
0.21707468	0.027650918	0.00033395156
0.21720517	0.027210415	0.00033085949
0.21733567	0.027132206	0.00033040794
0.21746616	0.027157313	0.00033098088
0.21759665	0.027102558	0.00033167276
0.21772715	0.027418895	0.00033391528
0.21785764	0.027537960	0.00033165987
0.21798814	0.027165007	0.00033068327
0.21811863	0.026976638	0.00032891067
0.21824912	0.027284631	0.00033132022
0.21837962	0.026710012	0.00032863851
0.21851011	0.027222255	0.00032880472
0.21864061	0.027329826	0.00033189246
0.21877110	0.027192507	0.00032998049
0.21890159	0.027292907	0.00033032218
0.21903209	0.027715235	0.00033301982
0.21916258	0.027521796	0.00033083879
0.21929308	0.026784482	0.00032774219
0.21942357	0.027305454	0.00032965242
0.21955406	0.026444510	0.00032414592
0.21968456	0.026778483	0.00032816745
0.21981505	0.026610130	0.00032573609
0.21994555	0.026803744	0.00032752288
0.22007604	0.027101373	0.00032901897
0.22020653	0.026625434	0.00032576446
0.22033703	0.026820967	0.00032642277
0.22046752	0.027248599	0.00033059338
0.22059802	0.027169449	0.00032751295
0.22072851	0.027072161	0.00032837927
0.22085900	0.027004151	0.00032728931
0.22098950	0.026882934	0.00032599764
0.22111999	0.026700444	0.00032612751
0.22125049	0.026861365	0.00032585082
0.22138098	0.026778337	0.00032652742
0.22151147	0.026600446	0.00032526069
0.22164197	0.027468785	0.00032916600
0.22177246	0.027063812	0.00032771167
0.22190296	0.027287643	0.00032777975
0.22203345	0.026540751	0.00032535376
0.22216394	0.027335825	0.00033029488
0.22229444	0.027419270	0.00032716170
0.22242493	0.027041095	0.00032689389
0.22255543	0.027561982	0.00032932198
0.22268592	0.027090311	0.00032750938
0.22281641	0.026716446	0.00032499982
0.22294691	0.027144723	0.00032663791
0.22307740	0.026983554	0.00032588088
0.22320790	0.027184627	0.00032743070
0.22333839	0.026903736	0.00032529277
0.22346888	0.027084328	0.00032716771
0.22359938	0.027058578	0.00032580519
0.22372987	0.026344964	0.00032286915
0.22386037	0.027157381	0.00032756448
0.22399086	0.027250634	0.00032643667
0.22412135	0.026818070	0.00032479406
0.22425185	0.026890407	0.00032457025
0.22438234	0.026939144	0.00032490525
0.22451284	0.026472507	0.00032292151
0.22464333	0.027292275	0.00032579441
0.22477382	0.026796974	0.00032448615
0.22490432	0.026847814	0.00032435628
0.22503481	0.026747967	0.00032209708
0.22516531	0.026563735	0.00032305448
0.22529580	0.027968200	0.00032926833
0.22542629	0.026614044	0.00032233308
0.22555679	0.027185905	0.00032658625
0.22568728	0.026173774	0.00031905914
0.22581778	0.026630475	0.00032269276
0.22594827	0.026640612	0.00032277511
0.22607876	0.026920881	0.00032317086
0.22620926	0.026861204	0.00032418679
0.22633975	0.026437396	0.00032016371
0.22647025	0.027155151	0.00032522222
0.22660074	0.026986563	0.00032470424
0.22673123	0.027132288	0.00032377732
0.22686173	0.027032103	0.00032439811
0.22699222	0.026713570	0.00032158476
0.22712271	0.027095693	0.00032362467
0.22725321	0.026679415	0.00032211061
0.22738370	0.026572125	0.00032120099
0.22751420	0.027185799	0.00032503781
0.22764469	0.027002420	0.00032485722
0.22777518	0.027376929	0.00032443623
0.22790568	0.026762205	0.00032166191
0.22803617	0.026985239	0.00032291491
0.22816667	0.026875479	0.00032196499
0.22829716	0.026516440	0.00032052087
0.22842765	0.026780875	0.00032098423
0.22855815	0.027375138	0.00032435392
0.22868864	0.027050119	0.00032239508
0.22881914	0.027021033	0.00032169408
0.22894963	0.027138636	0.00032515422
0.22908012	0.026945262	0.00032166695
0.22921062	0.027590298	0.00032450677
0.22934111	0.026820224	0.00032305988
0.22947161	0.027027318	0.00032188990
0.22960210	0.026841873	0.00032124363
0.22973259	0.026958977	0.00032152317
0.22986309	0.026974572	0.00032108142
0.22999358	0.026891090	0.00032218798
0.23012408	0.026750206	0.00031915834
0.23025457	0.027090962	0.00032269517
0.23038506	0.026822136	0.00032083050
0.23051556	0.026638048	0.00031850497
0.23064605	0.027359535	0.00032348330
0.23077655	0.026685794	0.00032381790
0.23090704	0.026681236	0.00032837072
0.23103753	0.027309217	0.00033370594
0.23116803	0.026541216	0.00032901974
0.23129852	0.026648618	0.00033316919
0.23142902	0.026546055	0.00033407897
0.23155951	0.027115632	0.00033876913
0.23169000	0.027350497	0.00033987548
0.23182050	0.026660917	0.00033746450
0.23195099	0.026925308	0.00034113269
0.23208149	0.026576206	0.00033964493
0.23221198	0.026551318	0.00033830965
0.23234247	0.026494732	0.00034159537
0.23247297	0.026973110	0.00034400405
0.23260346	0.027216698	0.00034675139
0.23273396	0.026658497	0.00034600200
0.23286445	0.026920619	0.00034635752
0.23299494	0.027219096	0.00034961281
0.23312544	0.026889919	0.00034889420
0.23325593	0.026906661	0.00034923691
0.23338643	0.027269980	0.00035113326
0.23351692	0.027409974	0.00035156845
0.23364741	0.026752260	0.00034581318
0.23377791	0.026839990	0.00034923368
0.23390840	0.027412233	0.00034970660
0.23403890	0.027312222	0.00034964932
0.23416939	0.027399008	0.00035154544
0.23429988	0.026905947	0.00034725841
0.23443038	0.026883192	0.00035007487
0.23456087	0.026444362	0.00034662757
0.23469137	0.027145812	0.00035147906
0.23482186	0.026306490	0.00034672101
0.23495235	0.026306398	0.00034645784
0.23508285	0.026579330	0.00034765408
0.23521334	0.026862157	0.00034938705
0.23534384	0.027125727	0.00035209362
0.23547433	0.026625434	0.00035024384
0.23560482	0.027057501	0.00035139946
0.23573532	0.026992448	0.00035204961
0.23586581	0.027013486	0.00035215720
0.23599630	0.027139155	0.00035290633
0.23612680	0.027035675	0.00035352179
0.23625729	0.027047390	0.00035270094
0.23638779	0.026522030	0.00035152416
0.23651828	0.027035820	0.00035378845
0.23664877	0.025892572	0.00034608848
0.23677927	0.026538626	0.00035154198
0.23690976	0.027642957	0.00035731615
0.23704026	0.026675977	0.00035229658
0.23717075	0.027473900	0.00035581707
0.23730124	0.026553750	0.00035145034
0.23743174	0.027039517	0.00035604059
0.23756223	0.027834931	0.00036046956
0.23769273	0.027176962	0.00035564265
0.23782322	0.027307817	0.00035792714
0.23795371	0.027091428	0.00035555198
0.23808421	0.026874070	0.00035521881
0.23821470	0.026484403	0.00035321944
0.23834520	0.027041061	0.00035498199
0.23847569	0.027110243	0.00035694241
0.23860618	0.026951872	0.00035583828
0.23873668	0.027099278	0.00035796252
0.23886717	0.026646844	0.00035564565
0.23899767	0.027291321	0.00035674711
0.23912816	0.026354996	0.00035407632
0.23925865	0.027036271	0.00035758180
0.23938915	0.026783106	0.00035387103
0.23951964	0.027376533	0.00035915899
0.23965014	0.026498263	0.00035506771
0.23978063	0.026389521	0.00035316982
0.23991112	0.027149166	0.00036000427
0.24004162	0.026978443	0.00035604313
0.24017211	0.027364485	0.00036091740
0.24030261	0.027016690	0.00035836000
0.24043310	0.027329699	0.00035947930
0.24056359	0.026556114	0.00035691449
0.24069409	0.026496103	0.00035321402
0.24082458	0.027227343	0.00036141055
0.24095508	0.026115275	0.00035564847
0.24108557	0.026065682	0.00035092737
0.24121606	0.026564067	0.00035758261
0.24134656	0.026380031	0.00035601483
0.24147705	0.027234042	0.00035967779
0.24160755	0.027062639	0.00036060698
0.24173804	0.027247723	0.00035949782
0.24186853	0.026949642	0.00036062300
0.24199903	0.027233899	0.00036238435
0.24212952	0.026667105	0.00035716739
0.24226002	0.026555222	0.00035799941
0.24239051	0.026772478	0.00035904890
0.24252100	0.026593907	0.00035746662
0.24265150	0.026129083	0.00035645609
0.24278199	0.027122430	0.00036063199
0.24291249	0.026661008	0.00035879857
0.24304298	0.026694972	0.00035933205
0.24317347	0.026116476	0.00035537611
0.24330397	0.026939846	0.00036165055
0.24343446	0.027331961	0.00036330828
0.24356496	0.026741893	0.00036001642
0.24369545	0.026696166	0.00036066038
0.24382594	0.026554395	0.00035805560
0.24395644	0.027215827	0.00036307652
0.24408693	0.026788081	0.00036149413
0.24421743	0.026706556	0.00035935405
0.24434792	0.026943269	0.00036488737
0.24447841	0.026745120	0.00035892341
0.24460891	0.026944759	0.00036242476
0.24473940	0.026904716	0.00036275196
0.24486989	0.026354988	0.00035735838
0.24500039	0.026730105	0.00036121365
0.24513088	0.026047144	0.00035565361
0.24526138	0.026682011	0.00036241181
0.24539187	0.027142804	0.00036450144
0.24552236	0.026786813	0.00036033624
0.24565286	0.027255982	0.00036411512
0.24578335	0.027026573	0.00036317028
0.24591385	0.027392241	0.00036520454
0.24604434	0.027053775	0.00036489070
0.24617483	0.026649221	0.00036130486
0.24630533	0.027079662	0.00036287393
0.24643582	0.026873986	0.00036352513
0.24656632	0.027453322	0.00036538961
0.24669681	0.027106529	0.00036571290
0.24682730	0.027502235	0.00036557163
0.24695780	0.027521019	0.00036788151
0.24708829	0.027048905	0.00036455189
0.24721879	0.027463528	0.00036593657
0.24734928	0.027214368	0.00036729386
0.24747977	0.027287246	0.00036678163
0.24761027	0.027092855	0.00036437516
0.24774076	0.026812717	0.00036301860
0.24787126	0.026893977	0.00036364809
0.24800175	0.026727008	0.00036427432
0.24813224	0.026491674	0.00036372351
0.24826274	0.026841358	0.00036162728
0.24839323	0.027119340	0.00036643011
0.24852373	0.027107644	0.00036504050
0.24865422	0.026661994	0.00036219711
0.24878471	0.026519035	0.00036424148
0.24891521	0.026423703	0.00036116249
0.24904570	0.026949136	0.00036694655
0.24917620	0.026529001	0.00036333915
0.24930669	0.026965473	0.00036493417
0.24943718	0.026663336	0.00036487279
0.24956768	0.026443133	0.00036345082
0.24969817	0.027011330	0.00036628661
0.24982867	0.026092402	0.00036237647
0.24995916	0.026750901	0.00036459213
0.25008965	0.026473362	0.00036313392
0.25022015	0.026430609	0.00036266157
0.25035064	0.026939228	0.00036628012
0.25048114	0.026579112	0.00036610229
0.25061163	0.026828527	0.00036333483
0.25074212	0.026997318	0.00036633800
0.25087262	0.026275060	0.00036486589
0.25100311	0.026863914	0.00036313787
0.25113361	0.026889357	0.00036667616
0.25126410	0.026392564	0.00036293603
0.25139459	0.026413524	0.00036256850
0.25152509	0.026700923	0.00036699973
0.25165558	0.026194383	0.00036024213
0.25178608	0.027159464	0.00036959798
0.25191657	0.027226753	0.00036878816
0.25204706	0.026688081	0.00036426427
0.25217756	0.026560464	0.00036663729
0.25230805	0.026554341	0.00036397558
0.25243855	0.027445146	0.00037093416
0.25256904	0.026550858	0.00036706376
0.25269953	0.026746736	0.00036364291
0.25283003	0.026132854	0.00036374741
0.25296052	0.027149592	0.00036926124
0.25309102	0.026940287	0.00036804994
0.25322151	0.026598108	0.00036588708
0.25335200	0.026381673	0.00036376188
0.25348250	0.026939241	0.00036955300
0.25361299	0.027380480	0.00037125136
0.25374349	0.026468534	0.00036330426
0.25387398	0.026392231	0.00036557585
0.25400447	0.026663348	0.00036680982
0.25413497	0.027022069	0.00036827795
0.25426546	0.027025355	0.00036918399
0.25439595	0.026929861	0.00036779607
0.25452645	0.027107151	0.00036994237
0.25465694	0.026822286	0.00036839085
0.25478744	0.027076123	0.00036906828
0.25491793	0.026685148	0.00036713869
0.25504842	0.026349428	0.00036323450
0.25517892	0.026519250	0.00036802578
0.25530941	0.027306410	0.00038194756
0.25543991	0.026673299	0.00037939139
0.25557040	0.026178456	0.00037987931
0.25570089	0.027159934	0.00038959656
0.25583139	0.027448429	0.00039324180
0.25596188	0.026497185	0.00039089781
0.25609238	0.026361655	0.00039037197
0.25622287	0.026196583	0.00039092026
0.25635336	0.027335695	0.00040192086
0.25648386	0.026714523	0.00039905513
0.25661435	0.026393769	0.00039830633
0.25674485	0.026359299	0.00040067839
0.25687534	0.027051976	0.00040639807
0.25700583	0.026927307	0.00040693889
0.25713633	0.026406357	0.00040452005
0.25726682	0.026918709	0.00041022933
0.25739732	0.026953079	0.00041322545
0.25752781	0.026936063	0.00041479063
0.25765830	0.026876511	0.00041597910
0.25778880	0.026043030	0.00041035409
0.25791929	0.027161051	0.00042165676
0.25804979	0.026793383	0.00042045449
0.25818028	0.026321754	0.00041811105
0.25831077	0.026585953	0.00042251680
0.25844127	0.026525866	0.00042092130
0.25857176	0.026557883	0.00042398114
0.25870226	0.027103643	0.00042942045
0.25883275	0.026250422	0.00042554617
0.25896324	0.027069465	0.00043350560
0.25909374	0.026557513	0.00043035928
0.25922423	0.026710626	0.00043377795
0.25935473	0.026857991	0.00043480570
0.25948522	0.026832578	0.00043759548
0.25961571	0.026746690	0.00043679452
0.25974621	0.026884217	0.00043683138
0.25987670	0.027052287	0.00044071569
0.26000720	0.027316199	0.00044249522
0.26013769	0.027275614	0.00044509051
0.26026818	0.026025010	0.00043470641
0.26039868	0.026575803	0.00043935781
0.26052917	0.026210710	0.00043922222
0.26065967	0.026117011	0.00043600031
0.26079016	0.026215177	0.00044114166
0.26092065	0.026833079	0.00044659894
0.26105115	0.026261767	0.00044189215
0.26118164	0.027367559	0.00045165658
0.26131214	0.027182740	0.00044932220
0.26144263	0.026650579	0.00044663078
0.26157312	0.026739252	0.00044780380
0.26170362	0.026418109	0.00044838557
0.26183411	0.027449457	0.00045406576
0.26196461	0.026774711	0.00044963907
0.26209510	0.027735082	0.00045697857
0.26222559	0.026460752	0.00045072731
0.26235609	0.027770843	0.00045971049
0.26248658	0.026112960	0.00044862892
0.26261708	0.026591289	0.00045054814
0.26274757	0.027626052	0.00046224707
0.26287806	0.026809841	0.00045621141
0.26300856	0.026434023	0.00045493949
0.26313905	0.026034990	0.00045197518
0.26326954	0.026768351	0.00045545857
0.26340004	0.027462496	0.00046483733
0.26353053	0.026513608	0.00045739643
0.26366103	0.026274192	0.00045449321
0.26379152	0.027288054	0.00046520484
0.26392201	0.026411276	0.00045899666
0.26405251	0.026216925	0.00045679849
0.26418300	0.027123664	0.00046629934
0.26431350	0.027208881	0.00046382853
0.26444399	0.026309479	0.00046348853
0.26457448	0.025931169	0.00045755390
0.26470498	0.026535738	0.00046460448
0.26483547	0.025966209	0.00046008669
0.26496597	0.025851160	0.00045787184
0.26509646	0.026091946	0.00046298452
0.26522695	0.026545673	0.00046872402
0.26535745	0.026509807	0.00046423139
[truncated: 572 more rows]
