# Supplementary material for: Rationally seeded computational protein design of ɑ-helical barrels
Source: Nat Chem Biol. 2024 Jun 20;20(8):991–9. doi: 10.1038/s41589-024-01642-0 (PMC11288890; doi:10.1038/s41589-024-01642-0)
Supplement: Supplementary file 5 — PDB files used for making figure panels h–j. [file 41589_2024_1642_MOESM5_ESM.zip › KIA_RP_RSPD_NatChemBiol_data_Figure3/sc-CC-7-LI_panels_c-g/SAXS_panel_g/LI_SAXS_raw/b21-438120_00389.dat]

0.0045000000	1.0217842	0.0098026683
0.0046304940	0.92394430	0.0090630698
0.0047609879	0.82478720	0.0083379924
0.0048914819	0.77812211	0.0081288463
0.0050219759	0.68145866	0.0072141317
0.0051524699	0.62975349	0.0068662712
0.0052829638	0.57856546	0.0064146612
0.0054134578	0.51969861	0.0058980546
0.0055439518	0.49243161	0.0058453231
0.0056744457	0.45223281	0.0053174429
0.0058049397	0.42317485	0.0050881623
0.0059354337	0.39833932	0.0050605471
0.0060659277	0.36495000	0.0046030551
0.0061964216	0.34559998	0.0045982007
0.0063269156	0.33979494	0.0044644210
0.0064574096	0.30740897	0.0041511442
0.0065879035	0.29347188	0.0040862584
0.0067183975	0.27956726	0.0038646569
0.0068488915	0.26852949	0.0038236705
0.0069793855	0.24288712	0.0036629100
0.0071098794	0.23809766	0.0034856419
0.0072403734	0.22743209	0.0034143421
0.0073708674	0.21447937	0.0033008548
0.0075013613	0.20320870	0.0031570745
0.0076318553	0.19712518	0.0031297597
0.0077623493	0.18458711	0.0029340227
0.0078928433	0.18100049	0.0028994429
0.0080233372	0.17050593	0.0027970591
0.0081538312	0.16131045	0.0026777438
0.0082843252	0.15917632	0.0026651822
0.0084148191	0.15355516	0.0025874367
0.0085453131	0.14856310	0.0025022540
0.0086758071	0.14138048	0.0024365083
0.0088063011	0.13582271	0.0023452593
0.0089367950	0.12783297	0.0022874778
0.0090672890	0.12396179	0.0022365429
0.0091977830	0.11988774	0.0021504743
0.0093282769	0.11296620	0.0021090323
0.0094587709	0.11186564	0.0020362780
0.0095892649	0.11439397	0.0020727083
0.0097197588	0.10683075	0.0019997206
0.0098502528	0.10332560	0.0019412642
0.0099807468	0.098895909	0.0018841589
0.010111241	0.098931815	0.0018845010
0.010241735	0.096622564	0.0018089546
0.010372229	0.092237768	0.0017810634
0.010502723	0.087826707	0.0017224233
0.010633217	0.081877999	0.0016481421
0.010763711	0.083881829	0.0016514219
0.010894205	0.078688770	0.0015665855
0.011024699	0.077957773	0.0015654297
0.011155193	0.075965496	0.0015347348
0.011285687	0.073486466	0.0014834403
0.011416180	0.069642648	0.0014390692
0.011546674	0.066549234	0.0013728058
0.011677168	0.065180109	0.0013488743
0.011807662	0.063534576	0.0013120147
0.011938156	0.064607809	0.0013155166
0.012068650	0.063895202	0.0013067076
0.012199144	0.059612175	0.0012427278
0.012329638	0.058743953	0.0012036271
0.012460132	0.058147411	0.0011946693
0.012590626	0.055619158	0.0011485544
0.012721120	0.055931159	0.0011357836
0.012851614	0.057649403	0.0011305965
0.012982108	0.055114644	0.0010888715
0.013112602	0.053901000	0.0010793117
0.013243096	0.051563951	0.0010417460
0.013373590	0.049464447	0.0010199382
0.013504084	0.050714570	0.0010319847
0.013634578	0.050125711	0.0010077654
0.013765072	0.049154712	0.0010016879
0.013895566	0.048837201	0.00099070050
0.014026060	0.048468312	0.00096877748
0.014156554	0.047916185	0.00097524396
0.014287048	0.047276904	0.00095241539
0.014417542	0.045948592	0.00093132546
0.014548036	0.044503797	0.00092514245
0.014678530	0.045259223	0.00091530270
0.014809024	0.044418607	0.00091220337
0.014939518	0.045076946	0.00091161340
0.015070012	0.043989409	0.00089307255
0.015200506	0.043599783	0.00089052064
0.015331000	0.043808790	0.00088216381
0.015461494	0.042401267	0.00086494518
0.015591988	0.041384313	0.00085622519
0.015722482	0.042860017	0.00085684441
0.015852975	0.041129025	0.00083900233
0.015983469	0.041328658	0.00084113039
0.016113963	0.042221285	0.00083921754
0.016244457	0.040568483	0.00083031479
0.016374951	0.040352516	0.00081819851
0.016505445	0.038909604	0.00080344315
0.016635939	0.040015582	0.00081123443
0.016766433	0.038945225	0.00078725739
0.016896927	0.038801311	0.00078952975
0.017027421	0.038831171	0.00078462822
0.017157915	0.038714823	0.00077865512
0.017288409	0.037551983	0.00077031597
0.017418903	0.037292406	0.00075429959
0.017549397	0.038640924	0.00077263459
0.017679891	0.037992004	0.00076286275
0.017810385	0.038672049	0.00076207568
0.017940879	0.036908178	0.00074699575
0.018071373	0.036440474	0.00073438092
0.018201867	0.038819510	0.00075938560
0.018332361	0.037984974	0.00074924146
0.018462855	0.036919217	0.00072737415
0.018593349	0.036092260	0.00072469121
0.018723843	0.035786180	0.00071837721
0.018854337	0.035550275	0.00070629322
0.018984831	0.035745894	0.00071172617
0.019115325	0.035622515	0.00070440044
0.019245819	0.036569748	0.00071740791
0.019376313	0.036091745	0.00070759605
0.019506807	0.035637667	0.00069576649
0.019637301	0.035690006	0.00070189655
0.019767795	0.033926316	0.00067626099
0.019898289	0.035520826	0.00069165693
0.020028783	0.035196836	0.00068805846
0.020159277	0.035074656	0.00068037738
0.020289771	0.034739968	0.00067863909
0.020420264	0.034163904	0.00066659762
0.020550758	0.034987332	0.00067017875
0.020681252	0.034086708	0.00066841088
0.020811746	0.035031074	0.00066914304
0.020942240	0.034113564	0.00065568386
0.021072734	0.034062556	0.00066038248
0.021203228	0.034687778	0.00065478646
0.021333722	0.034722866	0.00066147985
0.021464216	0.034764408	0.00065763140
0.021594710	0.034904977	0.00065257398
0.021725204	0.034027288	0.00065355114
0.021855698	0.034091303	0.00063969631
0.021986192	0.033791373	0.00064170524
0.022116686	0.032866000	0.00063506014
0.022247180	0.033304903	0.00062672385
0.022377674	0.032961620	0.00062811862
0.022508168	0.033930247	0.00063182830
0.022638662	0.034446276	0.00063146377
0.022769156	0.034068250	0.00063650507
0.022899650	0.033699023	0.00062171957
0.023030144	0.032830713	0.00061763911
0.023160638	0.033196770	0.00061798834
0.023291132	0.032613019	0.00060813257
0.023421626	0.032365321	0.00060973741
0.023552120	0.033275878	0.00061323919
0.023682614	0.033823580	0.00061231526
0.023813108	0.031967244	0.00060342594
0.023943602	0.033423883	0.00060710183
0.024074096	0.032974680	0.00060172384
0.024204590	0.032279957	0.00059827080
0.024335084	0.033693084	0.00060254614
0.024465578	0.032693328	0.00059785764
0.024596072	0.033897519	0.00060020104
0.024726566	0.033497578	0.00059882939
0.024857060	0.032588223	0.00059228815
0.024987553	0.032648003	0.00058530553
0.025118047	0.031804292	0.00058254062
0.025248541	0.031543411	0.00057697543
0.025379035	0.031931507	0.00057574176
0.025509529	0.032574662	0.00058384416
0.025640023	0.031258702	0.00056486592
0.025770517	0.032530284	0.00058001298
0.025901011	0.032596465	0.00057927499
0.026031505	0.032878623	0.00057679231
0.026161999	0.032198920	0.00057133360
0.026292493	0.032235492	0.00056931521
0.026422987	0.032360882	0.00056796490
0.026553481	0.032382656	0.00056872354
0.026683975	0.032248484	0.00056223596
0.026814469	0.031789265	0.00055984197
0.026944963	0.032607910	0.00056646268
0.027075457	0.032175364	0.00055987813
0.027205951	0.033204823	0.00056980735
0.027336445	0.032367696	0.00055794118
0.027466939	0.032444862	0.00055632089
0.027597433	0.031703609	0.00055346132
0.027727927	0.032176082	0.00055039103
0.027858421	0.031879748	0.00055317285
0.027988915	0.031929372	0.00054907583
0.028119409	0.032440020	0.00054911374
0.028249903	0.030682589	0.00053707808
0.028380397	0.031979782	0.00054265889
0.028510891	0.031410592	0.00054315869
0.028641385	0.031799128	0.00054310102
0.028771879	0.031484726	0.00053384230
0.028902373	0.030947828	0.00053525721
0.029032867	0.031509320	0.00053514482
0.029163361	0.031258784	0.00053091522
0.029293855	0.030727620	0.00053058981
0.029424349	0.031161551	0.00052656081
0.029554842	0.032154831	0.00053628905
0.029685336	0.031650640	0.00053141330
0.029815830	0.030693333	0.00051815544
0.029946324	0.030135719	0.00051664011
0.030076818	0.031231415	0.00052478807
0.030207312	0.031606321	0.00052203191
0.030337806	0.031473389	0.00052358438
0.030468300	0.030915229	0.00051611379
0.030598794	0.032800621	0.00052986313
0.030729288	0.031154509	0.00051855259
0.030859782	0.031086054	0.00051493836
0.030990276	0.031181560	0.00051589426
0.031120770	0.030493197	0.00050615982
0.031251264	0.031745387	0.00051498166
0.031381758	0.030910048	0.00051146881
0.031512252	0.031273708	0.00051016160
0.031642746	0.030844440	0.00050862964
0.031773240	0.030469961	0.00050333745
0.031903734	0.030377722	0.00049902835
0.032034228	0.030528464	0.00050239625
0.032164722	0.031402137	0.00050625433
0.032295216	0.031891784	0.00050932824
0.032425710	0.031643988	0.00050772852
0.032556204	0.031319513	0.00049998458
0.032686698	0.031136525	0.00050059313
0.032817192	0.030975876	0.00049784517
0.032947686	0.031311634	0.00049991709
0.033078180	0.031631964	0.00050254078
0.033208674	0.031755514	0.00049925153
0.033339168	0.030725199	0.00049101283
0.033469662	0.030633524	0.00049279389
0.033600156	0.031370271	0.00049414663
0.033730650	0.031340597	0.00049730035
0.033861144	0.031576630	0.00049459712
0.033991637	0.030807966	0.00048514665
0.034122131	0.031404686	0.00049463282
0.034252625	0.031250306	0.00049346131
0.034383119	0.030301660	0.00049295015
0.034513613	0.031170577	0.00050047251
0.034644107	0.030581589	0.00049286901
0.034774601	0.030144902	0.00050190771
0.034905095	0.031386733	0.00051364141
0.035035589	0.030654973	0.00051004376
0.035166083	0.030502164	0.00051573021
0.035296577	0.030898730	0.00051605074
0.035427071	0.030601975	0.00051966314
0.035557565	0.030824794	0.00051800271
0.035688059	0.030110385	0.00051389877
0.035818553	0.030538782	0.00052430877
0.035949047	0.030081283	0.00051610102
0.036079541	0.030848376	0.00052336391
0.036210035	0.030374928	0.00051836344
0.036340529	0.030181919	0.00051721566
0.036471023	0.030696294	0.00052534454
0.036601517	0.031414883	0.00053085572
0.036732011	0.031071562	0.00052768195
0.036862505	0.031066409	0.00052972643
0.036992999	0.030272571	0.00052341298
0.037123493	0.029962695	0.00052201567
0.037253987	0.031924690	0.00054093061
0.037384481	0.031325461	0.00053255985
0.037514975	0.029710454	0.00052533872
0.037645469	0.031035878	0.00053485942
0.037775963	0.030044161	0.00052345136
0.037906457	0.029593045	0.00052891217
0.038036951	0.030079815	0.00052964899
0.038167445	0.030273285	0.00053278651
0.038297939	0.031064137	0.00053857536
0.038428433	0.030446316	0.00053321899
0.038558926	0.030867031	0.00054077729
0.038689420	0.031076105	0.00053980320
0.038819914	0.030599373	0.00053497004
0.038950408	0.029471878	0.00053293644
0.039080902	0.030153477	0.00052844208
0.039211396	0.030270993	0.00053014020
0.039341890	0.030973656	0.00052685347
0.039472384	0.030381460	0.00052221588
0.039602878	0.030320066	0.00052137815
0.039733372	0.030672074	0.00052149916
0.039863866	0.030187725	0.00051430009
0.039994360	0.030507430	0.00051988404
0.040124854	0.030109838	0.00051033770
0.040255348	0.030451220	0.00051556307
0.040385842	0.030909829	0.00051479303
0.040516336	0.030416153	0.00051213418
0.040646830	0.030756748	0.00051353630
0.040777324	0.030285397	0.00050821827
0.040907818	0.029725282	0.00050420277
0.041038312	0.030167696	0.00050911004
0.041168806	0.030447017	0.00050343626
0.041299300	0.031303160	0.00051646168
0.041429794	0.030771613	0.00050765558
0.041560288	0.031351903	0.00051136028
0.041690782	0.030199051	0.00050411343
0.041821276	0.030276338	0.00050184904
0.041951770	0.031392140	0.00050928630
0.042082264	0.030794249	0.00050327527
0.042212758	0.031068342	0.00050434963
0.042343252	0.030664047	0.00050600220
0.042473746	0.031423147	0.00050811950
0.042604240	0.030417876	0.00049702424
0.042734734	0.028801784	0.00048877929
0.042865228	0.030604962	0.00049865947
0.042995722	0.031097317	0.00050412837
0.043126215	0.029821785	0.00049459031
0.043256709	0.030388692	0.00049568197
0.043387203	0.030338753	0.00049607812
0.043517697	0.029663153	0.00048789852
0.043648191	0.031071702	0.00049787494
0.043778685	0.030545104	0.00049939166
0.043909179	0.030666484	0.00049336397
0.044039673	0.030003301	0.00049042684
0.044170167	0.030484446	0.00049297000
0.044300661	0.030385305	0.00048981575
0.044431155	0.029503511	0.00048653655
0.044561649	0.030449719	0.00049175512
0.044692143	0.030125919	0.00048705307
0.044822637	0.029997043	0.00048740845
0.044953131	0.030720015	0.00049186127
0.045083625	0.030116378	0.00048962797
0.045214119	0.029951963	0.00048475807
0.045344613	0.030717858	0.00048817545
0.045475107	0.031165538	0.00049325134
0.045605601	0.031106052	0.00049135935
0.045736095	0.030583973	0.00048802747
0.045866589	0.030489470	0.00048857040
0.045997083	0.030011616	0.00048171454
0.046127577	0.030244678	0.00048802220
0.046258071	0.029511773	0.00048631357
0.046388565	0.029197208	0.00048530380
0.046519059	0.029933239	0.00049715194
0.046649553	0.029314602	0.00049151065
0.046780047	0.029447778	0.00049420119
0.046910541	0.030395738	0.00050230540
0.047041035	0.029585096	0.00049622645
0.047171529	0.029799613	0.00050177367
0.047302023	0.030748658	0.00050998588
0.047432517	0.030281080	0.00050613514
0.047563011	0.030113111	0.00050831203
0.047693504	0.030140466	0.00050541718
0.047823998	0.031060448	0.00051618669
0.047954492	0.029797949	0.00050761508
0.048084986	0.030475990	0.00051331558
0.048215480	0.029788523	0.00051100664
0.048345974	0.030577385	0.00051438690
0.048476468	0.030209977	0.00051011052
0.048606962	0.030284467	0.00051613174
0.048737456	0.029882568	0.00051036621
0.048867950	0.031226573	0.00052406252
0.048998444	0.030344370	0.00051445031
0.049128938	0.031317027	0.00052478861
0.049259432	0.030634396	0.00051946884
0.049389926	0.029487065	0.00051041537
0.049520420	0.030520081	0.00052004295
0.049650914	0.029780443	0.00051804355
0.049781408	0.029961614	0.00051583287
0.049911902	0.030263834	0.00051749254
0.050042396	0.029552062	0.00051379554
0.050172890	0.029137284	0.00051214724
0.050303384	0.030132509	0.00052201708
0.050433878	0.029686117	0.00051516971
0.050564372	0.029907297	0.00051958329
0.050694866	0.030020662	0.00051761238
0.050825360	0.030990449	0.00053007576
0.050955854	0.030020238	0.00052178156
0.051086348	0.030071431	0.00052125309
0.051216842	0.029636353	0.00051769461
0.051347336	0.031408551	0.00053378224
0.051477830	0.029902899	0.00051909606
0.051608324	0.030980704	0.00053076696
0.051738818	0.029694377	0.00052214280
0.051869312	0.029814836	0.00051894985
0.051999806	0.030876700	0.00053057171
0.052130299	0.030341603	0.00052670348
0.052260793	0.030332684	0.00052582847
0.052391287	0.029872261	0.00052391594
0.052521781	0.029288038	0.00052063376
0.052652275	0.029415073	0.00052252555
0.052782769	0.029376981	0.00051831830
0.052913263	0.029788175	0.00052409961
0.053043757	0.030407327	0.00052797444
0.053174251	0.030823713	0.00053384947
0.053304745	0.030224615	0.00052822004
0.053435239	0.029599928	0.00052740008
0.053565733	0.029801481	0.00052475626
0.053696227	0.029703985	0.00052359104
0.053826721	0.030056615	0.00053052194
0.053957215	0.029467916	0.00052365204
0.054087709	0.030314260	0.00053257303
0.054218203	0.030969497	0.00053421648
0.054348697	0.029251016	0.00052201185
0.054479191	0.030943086	0.00053658125
0.054609685	0.029856457	0.00052944470
0.054740179	0.028973330	0.00052127817
0.054870673	0.030961758	0.00053820406
0.055001167	0.030311638	0.00053023820
0.055131661	0.029918244	0.00053017358
0.055262155	0.030241834	0.00053111319
0.055392649	0.029819573	0.00053096018
0.055523143	0.030172544	0.00053573190
0.055653637	0.029698920	0.00052740937
0.055784131	0.029944314	0.00052993450
0.055914625	0.030136697	0.00053218802
0.056045119	0.029763651	0.00052953681
0.056175613	0.029879541	0.00053147468
0.056306107	0.030078351	0.00053309445
0.056436601	0.029290361	0.00052704063
0.056567095	0.029249752	0.00052458359
0.056697588	0.029872702	0.00053226777
0.056828082	0.029398916	0.00052874280
0.056958576	0.031148657	0.00054296994
0.057089070	0.029497242	0.00052896074
0.057219564	0.030116232	0.00053531038
0.057350058	0.028963675	0.00052153617
0.057480552	0.030282735	0.00053715769
0.057611046	0.029971560	0.00053131887
0.057741540	0.030483654	0.00053609176
0.057872034	0.029836046	0.00053114363
0.058002528	0.030948617	0.00053688797
0.058133022	0.029604269	0.00052898975
0.058263516	0.029742851	0.00052791160
0.058394010	0.030579637	0.00053383348
0.058524504	0.030241706	0.00053171987
0.058654998	0.030670687	0.00053386061
0.058785492	0.030073447	0.00052849771
0.058915986	0.029276160	0.00052430376
0.059046480	0.029947603	0.00052350648
0.059176974	0.029420428	0.00052520231
0.059307468	0.029788657	0.00052054020
0.059437962	0.030242264	0.00052314516
0.059568456	0.030291415	0.00052888750
0.059698950	0.030578858	0.00052705787
0.059829444	0.030398690	0.00052545128
0.059959938	0.030484241	0.00052545540
0.060090432	0.029791096	0.00051687821
0.060220926	0.029781212	0.00052106267
0.060351420	0.029953327	0.00052055213
0.060481914	0.030216172	0.00052334552
0.060612408	0.029245844	0.00051314712
0.060742902	0.029473323	0.00051258901
0.060873396	0.030211086	0.00052222011
0.061003890	0.029376085	0.00051497292
0.061134384	0.029814891	0.00051463596
0.061264877	0.029445092	0.00051776557
0.061395371	0.029858196	0.00051427254
0.061525865	0.029445404	0.00051007620
0.061656359	0.030276092	0.00051961432
0.061786853	0.030397901	0.00052060382
0.061917347	0.030281725	0.00052142952
0.062047841	0.029716440	0.00051386305
0.062178335	0.029810442	0.00051122131
0.062308829	0.029000938	0.00050916728
0.062439323	0.029741321	0.00051207923
0.062569817	0.029393177	0.00051062819
0.062700311	0.029248818	0.00051167002
0.062830805	0.029718925	0.00051205393
0.062961299	0.030248538	0.00051674847
0.063091793	0.029717529	0.00051140825
0.063222287	0.029231913	0.00050721909
0.063352781	0.029873586	0.00051619496
0.063483275	0.028798905	0.00050437233
0.063613769	0.029456796	0.00050931690
0.063744263	0.029581645	0.00051013092
0.063874757	0.028781332	0.00050296159
0.064005251	0.029852142	0.00051519425
0.064135745	0.030280158	0.00051613906
0.064266239	0.028838910	0.00050226406
0.064396733	0.030794819	0.00051858752
0.064527227	0.030589849	0.00051595786
0.064657721	0.029465010	0.00050929076
0.064788215	0.030604240	0.00051683426
0.064918709	0.029954204	0.00051058125
0.065049203	0.029235841	0.00050785328
0.065179697	0.029833965	0.00050709203
0.065310191	0.029571817	0.00050715662
0.065440685	0.029629520	0.00050912387
0.065571179	0.029774630	0.00050877337
0.065701673	0.029891916	0.00050990932
0.065832166	0.030654601	0.00051348851
0.065962660	0.030405466	0.00051269199
0.066093154	0.029646816	0.00051010699
0.066223648	0.028945437	0.00050052808
0.066354142	0.029664896	0.00050821360
0.066484636	0.029670662	0.00050430157
0.066615130	0.029724967	0.00050653850
0.066745624	0.029825775	0.00050639951
0.066876118	0.030130108	0.00050765282
0.067006612	0.029424080	0.00050414011
0.067137106	0.029570550	0.00050470151
0.067267600	0.029639971	0.00049990925
0.067398094	0.028565804	0.00049730892
0.067528588	0.030263407	0.00050813200
0.067659082	0.029710258	0.00050426394
0.067789576	0.029644453	0.00050568033
0.067920070	0.029291558	0.00049906498
0.068050564	0.029691901	0.00050230068
0.068181058	0.029939326	0.00050407731
0.068311552	0.029748075	0.00050293475
0.068442046	0.030335680	0.00050973326
0.068572540	0.029751891	0.00050426607
0.068703034	0.029024257	0.00049473524
0.068833528	0.028715027	0.00049577589
0.068964022	0.029804552	0.00050132947
0.069094516	0.028797814	0.00049783655
0.069225010	0.027963179	0.00048803318
0.069355504	0.029026817	0.00049572388
0.069485998	0.029661693	0.00050041078
0.069616492	0.029868298	0.00050276769
0.069746986	0.029113443	0.00049669261
0.069877480	0.027854554	0.00048735834
0.070007974	0.029537237	0.00049684679
0.070138468	0.030010113	0.00050130859
0.070268961	0.030022643	0.00049986201
0.070399455	0.029214715	0.00049468408
0.070529949	0.029103589	0.00049671966
0.070660443	0.029633321	0.00049709068
0.070790937	0.028595402	0.00048960416
0.070921431	0.029912393	0.00050091257
0.071051925	0.029106886	0.00049271008
0.071182419	0.029943685	0.00050282785
0.071312913	0.029267210	0.00049399943
0.071443407	0.029813482	0.00049979365
0.071573901	0.028905670	0.00048961837
0.071704395	0.028437108	0.00048603745
0.071834889	0.028299597	0.00048620836
0.071965383	0.029557472	0.00049523902
0.072095877	0.029458872	0.00049504325
0.072226371	0.029116065	0.00049215314
0.072356865	0.028321653	0.00048264421
0.072487359	0.029489768	0.00049407921
0.072617853	0.029568787	0.00049500028
0.072748347	0.029664255	0.00049064689
0.072878841	0.029038121	0.00049090957
0.073009335	0.030015411	0.00049418256
0.073139829	0.029427657	0.00049047527
0.073270323	0.029010341	0.00049145760
0.073400817	0.029095446	0.00048841143
0.073531311	0.028831735	0.00048681690
0.073661805	0.028477482	0.00048482788
0.073792299	0.028831784	0.00048349827
0.073922793	0.030113593	0.00049721886
0.074053287	0.029789915	0.00049129187
0.074183781	0.029767973	0.00049281060
0.074314275	0.029173415	0.00049064745
0.074444769	0.030149404	0.00049192543
0.074575263	0.029078834	0.00048687044
0.074705757	0.029341275	0.00048999079
0.074836250	0.029615544	0.00049122979
0.074966744	0.029395427	0.00049083873
0.075097238	0.030031155	0.00048972934
0.075227732	0.030447783	0.00049493066
0.075358226	0.029064820	0.00048771408
0.075488720	0.028414669	0.00047885975
0.075619214	0.028873947	0.00048387874
0.075749708	0.029744060	0.00048953715
0.075880202	0.029938132	0.00049061765
0.076010696	0.028907785	0.00048399142
0.076141190	0.029347000	0.00048528895
0.076271684	0.029283637	0.00048728659
0.076402178	0.029723283	0.00049152560
0.076532672	0.029305534	0.00048358379
0.076663166	0.028864548	0.00048309077
0.076793660	0.029515809	0.00048571138
0.076924154	0.028815664	0.00047963027
0.077054648	0.028836440	0.00048216094
0.077185142	0.029839032	0.00048649583
0.077315636	0.028535323	0.00047710640
0.077446130	0.030431203	0.00049227562
0.077576624	0.029536875	0.00048328450
0.077707118	0.029017631	0.00048367910
0.077837612	0.029082106	0.00047978842
0.077968106	0.028655926	0.00047909195
0.078098600	0.029337279	0.00048065477
0.078229094	0.028966589	0.00047688023
0.078359588	0.029595389	0.00048542278
0.078490082	0.028300342	0.00047499730
0.078620576	0.029615328	0.00048218903
0.078751070	0.028685523	0.00047697137
0.078881564	0.027938941	0.00046920197
0.079012058	0.028793980	0.00047886595
0.079142552	0.028572887	0.00047486492
0.079273046	0.028841763	0.00047515960
0.079403539	0.029333923	0.00048012343
0.079534033	0.029555765	0.00048109765
0.079664527	0.028381809	0.00047260694
0.079795021	0.028745402	0.00047660380
0.079925515	0.029079115	0.00047719942
0.080056009	0.029042305	0.00047913893
0.080186503	0.029033077	0.00047901512
0.080316997	0.029195410	0.00047630919
0.080447491	0.029638306	0.00048318530
0.080577985	0.028901557	0.00047462402
0.080708479	0.028866108	0.00047497504
0.080838973	0.028882369	0.00047412752
0.080969467	0.028623568	0.00047127148
0.081099961	0.028954685	0.00047498820
0.081230455	0.028822830	0.00047484768
0.081360949	0.029247283	0.00047485167
0.081491443	0.029304458	0.00047893997
0.081621937	0.028836023	0.00047136531
0.081752431	0.029249351	0.00047628866
0.081882925	0.029289345	0.00047821917
0.082013419	0.030381490	0.00048242530
0.082143913	0.028978238	0.00047426013
0.082274407	0.029149302	0.00047281741
0.082404901	0.028243157	0.00046556411
0.082535395	0.029770977	0.00048025051
0.082665889	0.028780844	0.00046777658
0.082796383	0.029425169	0.00047597029
0.082926877	0.028290319	0.00046803496
0.083057371	0.029301668	0.00047193453
0.083187865	0.029185835	0.00047320053
0.083318359	0.029192693	0.00047211807
0.083448853	0.029011410	0.00047125941
0.083579347	0.029052631	0.00047051391
0.083709841	0.028436527	0.00046495557
0.083840335	0.027873671	0.00046175083
0.083970828	0.028866542	0.00047019434
0.084101322	0.028889404	0.00046795087
0.084231816	0.028110256	0.00046377831
0.084362310	0.029380323	0.00047042641
0.084492804	0.029087431	0.00046873344
0.084623298	0.028581584	0.00046837722
0.084753792	0.029293239	0.00046999904
0.084884286	0.028868517	0.00046905072
0.085014780	0.028455182	0.00046384844
0.085145274	0.029137248	0.00046879087
0.085275768	0.029577247	0.00047363258
0.085406262	0.028684930	0.00046385906
0.085536756	0.028429616	0.00046457537
0.085667250	0.028236830	0.00046412490
0.085797744	0.029478831	0.00046830447
0.085928238	0.028989327	0.00046718718
0.086058732	0.029027010	0.00046719985
0.086189226	0.028753757	0.00046428513
0.086319720	0.028102006	0.00046283227
0.086450214	0.029214951	0.00046573711
0.086580708	0.028996058	0.00046744636
0.086711202	0.029815985	0.00046903419
0.086841696	0.029505650	0.00046803388
0.086972190	0.028818460	0.00046423932
0.087102684	0.029458560	0.00046822970
0.087233178	0.029275826	0.00046723827
0.087363672	0.028274097	0.00046013603
0.087494166	0.028623718	0.00046009526
0.087624660	0.029116872	0.00046561163
0.087755154	0.028949888	0.00046562926
0.087885648	0.029397618	0.00046544021
0.088016142	0.029595350	0.00046792346
0.088146636	0.028761988	0.00046040158
0.088277130	0.029047436	0.00046298245
0.088407623	0.028998110	0.00046489837
0.088538117	0.029038389	0.00046035101
0.088668611	0.028787180	0.00046279736
0.088799105	0.028975805	0.00046331711
0.088929599	0.029320501	0.00046214951
0.089060093	0.028894199	0.00046313738
0.089190587	0.028356041	0.00045782608
0.089321081	0.028613005	0.00045884560
0.089451575	0.028928407	0.00046133524
0.089582069	0.028547294	0.00045458776
0.089712563	0.028870849	0.00046047786
0.089843057	0.028649285	0.00045977852
0.089973551	0.028674915	0.00045700855
0.090104045	0.029338486	0.00046339718
0.090234539	0.028550513	0.00045479122
0.090365033	0.028998791	0.00046266658
0.090495527	0.028878079	0.00045878400
0.090626021	0.028010736	0.00045263591
0.090756515	0.029479302	0.00046368984
0.090887009	0.028523471	0.00045711792
0.091017503	0.029167172	0.00045974970
0.091147997	0.028608514	0.00045711866
0.091278491	0.028470234	0.00045343799
0.091408985	0.029578990	0.00046394234
0.091539479	0.028557989	0.00045434875
0.091669973	0.027994866	0.00044997603
0.091800467	0.029028404	0.00046944029
0.091930961	0.028922865	0.00047070346
0.092061455	0.028724882	0.00047346832
0.092191949	0.028158906	0.00047434339
0.092322443	0.028656943	0.00047619798
0.092452937	0.028370228	0.00047851513
0.092583431	0.027962790	0.00047755228
0.092713925	0.027782745	0.00047737637
0.092844419	0.029598018	0.00049577933
0.092974912	0.028616872	0.00048699665
0.093105406	0.028534328	0.00047764202
0.093235900	0.028178599	0.00047326928
0.093366394	0.028385248	0.00046866374
0.093496888	0.029576629	0.00048125980
0.093627382	0.028780508	0.00046941806
0.093757876	0.029801516	0.00047656027
0.093888370	0.028419325	0.00046830477
0.094018864	0.029380355	0.00046995528
0.094149358	0.028793730	0.00046861772
0.094279852	0.028100851	0.00046212100
0.094410346	0.028126723	0.00045865951
0.094540840	0.028508112	0.00046355032
0.094671334	0.029409031	0.00046664620
0.094801828	0.029269940	0.00046810529
0.094932322	0.028632480	0.00046549179
0.095062816	0.028926734	0.00046205665
0.095193310	0.029015645	0.00046428613
0.095323804	0.029282342	0.00046396138
0.095454298	0.028407019	0.00045780633
0.095584792	0.029337369	0.00046794357
0.095715286	0.028617026	0.00045867983
0.095845780	0.029188578	0.00046211712
0.095976274	0.028827891	0.00046381294
0.096106768	0.028730484	0.00045613325
0.096237262	0.029459416	0.00046572240
0.096367756	0.027989729	0.00045417018
0.096498250	0.029220987	0.00045994428
0.096628744	0.028718038	0.00045932165
0.096759238	0.028642195	0.00045417754
0.096889732	0.029630915	0.00046383502
0.097020226	0.029452507	0.00046242840
0.097150720	0.028818074	0.00045569419
0.097281214	0.029843461	0.00046325630
0.097411708	0.028667390	0.00045525328
0.097542201	0.028063076	0.00045046477
0.097672695	0.028375962	0.00045559864
0.097803189	0.028797133	0.00045299843
0.097933683	0.029375680	0.00046106665
0.098064177	0.029151580	0.00045572392
0.098194671	0.029458262	0.00045685333
0.098325165	0.029170698	0.00045330452
0.098455659	0.029441457	0.00045450581
0.098586153	0.028461005	0.00044775504
0.098716647	0.028869753	0.00044954813
0.098847141	0.028467647	0.00044303862
0.098977635	0.028713016	0.00044598359
0.099108129	0.028270429	0.00044151328
0.099238623	0.027783018	0.00043845835
0.099369117	0.028297608	0.00044153885
0.099499611	0.028514122	0.00044155655
0.099630105	0.028947930	0.00044624131
0.099760599	0.029296683	0.00044883540
0.099891093	0.028977065	0.00044404289
0.10002159	0.028852136	0.00044715467
0.10015208	0.028734640	0.00044559468
0.10028257	0.028966335	0.00044391021
0.10041307	0.028478035	0.00044390913
0.10054356	0.028767697	0.00044337659
0.10067406	0.029415052	0.00045235528
0.10080455	0.028484870	0.00044495728
0.10093504	0.028282770	0.00043924167
0.10106554	0.028542320	0.00044558058
0.10119603	0.028115472	0.00043884426
0.10132653	0.029162037	0.00044831110
0.10145702	0.029095048	0.00044913553
0.10158751	0.029089113	0.00044530047
0.10171801	0.029090607	0.00044812167
0.10184850	0.029374316	0.00044694588
0.10197900	0.028079254	0.00043949659
0.10210949	0.028651783	0.00044441159
0.10223998	0.028636376	0.00043990555
0.10237048	0.028948080	0.00044406212
0.10250097	0.028531841	0.00044382973
0.10263147	0.028677420	0.00044055423
0.10276196	0.029076707	0.00044714923
0.10289245	0.028547214	0.00043981840
0.10302295	0.027948217	0.00043602434
0.10315344	0.028271655	0.00044099543
0.10328394	0.028824455	0.00044015784
0.10341443	0.028517623	0.00043964762
0.10354492	0.028547860	0.00044138592
0.10367542	0.027942932	0.00043327243
0.10380591	0.029055145	0.00044412926
0.10393641	0.028635284	0.00043945003
0.10406690	0.028715759	0.00043854354
0.10419739	0.028221267	0.00043812817
0.10432789	0.028786656	0.00043850637
0.10445838	0.027399133	0.00043233584
0.10458888	0.028768643	0.00043984078
0.10471937	0.028504337	0.00043694131
0.10484986	0.029157245	0.00044269993
0.10498036	0.028656015	0.00043809298
0.10511085	0.029022874	0.00043986659
0.10524135	0.028732427	0.00043942588
0.10537184	0.029221286	0.00044012752
0.10550233	0.029281400	0.00044332712
0.10563283	0.028265171	0.00043425684
0.10576332	0.028710980	0.00043756072
0.10589382	0.028416784	0.00043606590
0.10602431	0.029157727	0.00043877196
0.10615480	0.028420332	0.00043560204
0.10628530	0.028911993	0.00044064536
0.10641579	0.028411050	0.00043322029
0.10654629	0.028452723	0.00043577886
0.10667678	0.028417470	0.00043394736
0.10680727	0.029181546	0.00043876589
0.10693777	0.028999030	0.00043914714
0.10706826	0.029155919	0.00043839073
0.10719876	0.028533483	0.00043586819
0.10732925	0.028430380	0.00043459727
0.10745974	0.028699957	0.00043271351
0.10759024	0.029190107	0.00043854280
0.10772073	0.028629375	0.00043455158
0.10785123	0.028320305	0.00043442640
0.10798172	0.028419391	0.00044162942
0.10811221	0.027815836	0.00044047618
0.10824271	0.028473379	0.00045099448
0.10837320	0.027828672	0.00044767338
0.10850370	0.027944702	0.00045316343
0.10863419	0.028703654	0.00046133178
0.10876468	0.028423931	0.00045801576
0.10889518	0.026967467	0.00044869485
0.10902567	0.028919018	0.00046816056
0.10915616	0.028146738	0.00045942388
0.10928666	0.028407598	0.00046776317
0.10941715	0.027944349	0.00046332143
0.10954765	0.028422554	0.00046728919
0.10967814	0.028629799	0.00047144693
0.10980863	0.028694503	0.00047256966
0.10993913	0.028822556	0.00047638463
0.11006962	0.027448180	0.00046812917
0.11020012	0.027650062	0.00046623878
0.11033061	0.028389893	0.00047847922
0.11046110	0.028199683	0.00047464607
0.11059160	0.027473518	0.00047132991
0.11072209	0.028248055	0.00048266024
0.11085259	0.027645820	0.00047275930
0.11098308	0.028876601	0.00048496036
0.11111357	0.028588773	0.00048730777
0.11124407	0.028730460	0.00048558701
0.11137456	0.028155047	0.00048660764
0.11150506	0.029044857	0.00049297848
0.11163555	0.028244921	0.00048652502
0.11176604	0.028612123	0.00049198438
0.11189654	0.028203983	0.00048531512
0.11202703	0.028617075	0.00049399902
0.11215753	0.028825455	0.00049590910
0.11228802	0.028510325	0.00049456702
0.11241851	0.029780386	0.00050388645
0.11254901	0.028447867	0.00049553279
0.11267950	0.028054797	0.00049301369
0.11281000	0.028493990	0.00049592646
0.11294049	0.027870068	0.00047616407
0.11307098	0.028107261	0.00047692346
0.11320148	0.028963512	0.00047702482
0.11333197	0.028221074	0.00047081684
0.11346247	0.028150588	0.00047131738
0.11359296	0.028307242	0.00046742113
0.11372345	0.027839002	0.00046443915
0.11385395	0.028505557	0.00046799476
0.11398444	0.028518997	0.00046271571
0.11411494	0.028482885	0.00046537339
0.11424543	0.028060479	0.00045984510
0.11437592	0.028121345	0.00045760025
0.11450642	0.028711525	0.00046411182
0.11463691	0.027183795	0.00044659350
0.11476741	0.028092895	0.00045552987
0.11489790	0.028457368	0.00045836612
0.11502839	0.028185226	0.00045376124
0.11515889	0.028055963	0.00045430797
0.11528938	0.027745143	0.00044810237
0.11541988	0.028057257	0.00045150351
0.11555037	0.028492875	0.00045505881
0.11568086	0.028298112	0.00044895942
0.11581136	0.026931758	0.00044372772
0.11594185	0.028343336	0.00045082455
0.11607235	0.027742793	0.00044491377
0.11620284	0.028267128	0.00044911619
0.11633333	0.027237334	0.00044163688
0.11646383	0.028075816	0.00044848923
0.11659432	0.028016047	0.00044641101
0.11672482	0.027980818	0.00044244203
0.11685531	0.029123620	0.00045410623
0.11698580	0.028853656	0.00045014721
0.11711630	0.028713701	0.00044967148
0.11724679	0.027911070	0.00044418073
0.11737729	0.028525789	0.00044553193
0.11750778	0.028555867	0.00044593146
0.11763827	0.028475155	0.00044639664
0.11776877	0.028670478	0.00044231254
0.11789926	0.028674222	0.00044616481
0.11802975	0.028345097	0.00044258282
0.11816025	0.028154457	0.00043834021
0.11829074	0.028755017	0.00044369483
0.11842124	0.028901658	0.00044238526
0.11855173	0.028199886	0.00044072210
0.11868222	0.027500011	0.00043143785
0.11881272	0.028351260	0.00043698817
0.11894321	0.028377118	0.00043706659
0.11907371	0.027053423	0.00042671400
0.11920420	0.028093748	0.00043574658
0.11933469	0.028688893	0.00043900572
0.11946519	0.028430275	0.00043143762
0.11959568	0.028191276	0.00043327167
0.11972618	0.028220646	0.00043168637
0.11985667	0.028299273	0.00043250111
0.11998716	0.028350260	0.00043161667
0.12011766	0.027734790	0.00042584166
0.12024815	0.028003525	0.00042627568
0.12037865	0.028185700	0.00042967860
0.12050914	0.028282617	0.00042460627
0.12063963	0.027600360	0.00042471268
0.12077013	0.028719065	0.00043060094
0.12090062	0.028145055	0.00042510033
0.12103112	0.028084951	0.00042635673
0.12116161	0.028752267	0.00042799931
0.12129210	0.028800937	0.00042951102
0.12142260	0.028082551	0.00042350257
0.12155309	0.027833420	0.00042182406
0.12168359	0.028351751	0.00042529848
0.12181408	0.028169692	0.00042204931
0.12194457	0.027598788	0.00041708150
0.12207507	0.028364045	0.00042504638
0.12220556	0.027360573	0.00041525770
0.12233606	0.028292982	0.00042421521
0.12246655	0.027655535	0.00041530281
0.12259704	0.027356950	0.00041344373
0.12272754	0.028337222	0.00042244483
0.12285803	0.028049240	0.00042052437
0.12298853	0.028375162	0.00042020514
0.12311902	0.027626806	0.00041875172
0.12324951	0.028903089	0.00042259856
0.12338001	0.027770791	0.00041824319
0.12351050	0.028571733	0.00042141623
0.12364100	0.029028920	0.00042593371
0.12377149	0.029521260	0.00043035209
0.12390198	0.028294559	0.00041859894
0.12403248	0.027450396	0.00041311621
0.12416297	0.027841332	0.00041640212
0.12429347	0.028041801	0.00041638760
0.12442396	0.027442512	0.00041557585
0.12455445	0.027987075	0.00041674857
0.12468495	0.028912112	0.00042039791
0.12481544	0.028282169	0.00041997728
0.12494594	0.028570487	0.00041899020
0.12507643	0.027811548	0.00041501820
0.12520692	0.028032375	0.00041709056
0.12533742	0.028333076	0.00041681162
0.12546791	0.028585693	0.00041960813
0.12559841	0.028155428	0.00041466021
0.12572890	0.028928748	0.00042063635
0.12585939	0.028373260	0.00042033249
0.12598989	0.028586801	0.00041606260
0.12612038	0.027962868	0.00041573163
0.12625088	0.027953605	0.00041235066
0.12638137	0.027747623	0.00041228302
0.12651186	0.028577181	0.00041972011
0.12664236	0.028170880	0.00041280613
0.12677285	0.028705117	0.00041719009
0.12690335	0.028496618	0.00041869343
0.12703384	0.027945760	0.00041097632
0.12716433	0.028165169	0.00041592207
0.12729483	0.028437509	0.00041447325
0.12742532	0.028237375	0.00041406059
0.12755581	0.028170802	0.00041206838
0.12768631	0.027367519	0.00040674527
0.12781680	0.027928736	0.00041275256
0.12794730	0.028390640	0.00041483223
0.12807779	0.028024370	0.00041048854
0.12820828	0.028733795	0.00041679826
0.12833878	0.027827725	0.00040944512
0.12846927	0.028255500	0.00041442959
0.12859977	0.028032613	0.00041262612
0.12873026	0.027927173	0.00040939964
0.12886075	0.029111711	0.00041846318
0.12899125	0.028201281	0.00041217415
0.12912174	0.028473049	0.00041347067
0.12925224	0.028429366	0.00041384552
0.12938273	0.027801487	0.00040899711
0.12951322	0.028860531	0.00041513463
0.12964372	0.027884147	0.00040894728
0.12977421	0.028213719	0.00041008287
0.12990471	0.028380253	0.00041273759
0.13003520	0.027633076	0.00040688288
0.13016569	0.029029847	0.00041440675
0.13029619	0.029070256	0.00041548960
0.13042668	0.028071746	0.00040745447
0.13055718	0.028115327	0.00040724301
0.13068767	0.028257762	0.00041277520
0.13081816	0.027965877	0.00040548878
0.13094866	0.028014063	0.00040790773
0.13107915	0.028638200	0.00040935850
0.13120965	0.028031791	0.00040769950
0.13134014	0.028165261	0.00040898903
0.13147063	0.027553359	0.00040523038
0.13160113	0.027559711	0.00040495050
0.13173162	0.027611894	0.00040339836
0.13186212	0.027664712	0.00040275446
0.13199261	0.027617406	0.00040474356
0.13212310	0.027795992	0.00040367064
0.13225360	0.027348284	0.00040352699
0.13238409	0.028750666	0.00041113167
0.13251459	0.028386121	0.00040715515
0.13264508	0.028417003	0.00040819372
0.13277557	0.027572342	0.00040284048
0.13290607	0.028533815	0.00041053837
0.13303656	0.028283511	0.00040662888
0.13316706	0.027959559	0.00040331172
0.13329755	0.027823402	0.00040271198
0.13342804	0.028382670	0.00040934103
0.13355854	0.028622977	0.00040687412
0.13368903	0.028283497	0.00040735526
0.13381953	0.028538733	0.00040774441
0.13395002	0.027822337	0.00040223136
0.13408051	0.028618090	0.00040954350
0.13421101	0.028193191	0.00040417191
0.13434150	0.028229988	0.00040726322
0.13447200	0.028380809	0.00040730404
0.13460249	0.027687372	0.00039925554
0.13473298	0.027455463	0.00039973716
0.13486348	0.028236282	0.00040410383
0.13499397	0.028721675	0.00040850142
0.13512447	0.027974979	0.00040377613
0.13525496	0.028301969	0.00040322010
0.13538545	0.028365271	0.00040475333
0.13551595	0.027690133	0.00039973499
0.13564644	0.028440925	0.00040501977
0.13577694	0.027840320	0.00040190308
0.13590743	0.028399551	0.00040319483
0.13603792	0.027923896	0.00039993173
0.13616842	0.027664791	0.00040055677
0.13629891	0.027992200	0.00039929797
0.13642940	0.028250580	0.00040438603
0.13655990	0.028424931	0.00040202244
0.13669039	0.028441298	0.00040420712
0.13682089	0.026716031	0.00039150781
0.13695138	0.028397424	0.00040192186
0.13708187	0.028491343	0.00040396715
0.13721237	0.028155068	0.00040158113
0.13734286	0.028535048	0.00040156421
0.13747336	0.027610416	0.00039794471
0.13760385	0.027894731	0.00039785700
0.13773434	0.027164203	0.00039415811
0.13786484	0.028072995	0.00040052562
0.13799533	0.028326696	0.00040028982
0.13812583	0.027561654	0.00039548418
0.13825632	0.028318748	0.00040068828
0.13838681	0.028272486	0.00039999887
0.13851731	0.028384176	0.00040081557
0.13864780	0.028697393	0.00040355936
0.13877830	0.028215258	0.00040018212
0.13890879	0.028285695	0.00040018510
0.13903928	0.027822221	0.00039516954
0.13916978	0.027507076	0.00039541200
0.13930027	0.027979756	0.00039812992
0.13943077	0.027995065	0.00039713251
0.13956126	0.028291361	0.00040014991
0.13969175	0.027824191	0.00039641370
0.13982225	0.028467120	0.00040005232
0.13995274	0.028308243	0.00040073217
0.14008324	0.028410283	0.00039830488
0.14021373	0.027631968	0.00039605907
0.14034422	0.028840382	0.00039970304
0.14047472	0.027803241	0.00039532636
0.14060521	0.027855953	0.00039702723
0.14073571	0.027975339	0.00039566595
0.14086620	0.028780707	0.00040027914
0.14099669	0.028643415	0.00039998720
0.14112719	0.027900799	0.00039284951
0.14125768	0.027927726	0.00039565079
0.14138818	0.028363152	0.00039543920
0.14151867	0.028686668	0.00040019458
0.14164916	0.027678282	0.00039427376
0.14177966	0.027469818	0.00038993110
0.14191015	0.028558402	0.00039687970
0.14204065	0.028853729	0.00039946891
0.14217114	0.028785107	0.00039841211
0.14230163	0.028332879	0.00039694473
0.14243213	0.027447264	0.00038718263
0.14256262	0.028335461	0.00039371499
0.14269312	0.028057195	0.00039481459
0.14282361	0.028407288	0.00039281902
0.14295410	0.027354884	0.00038909423
0.14308460	0.027395997	0.00038808387
0.14321509	0.027864825	0.00038991988
0.14334559	0.027489372	0.00039059286
0.14347608	0.027983277	0.00039147062
0.14360657	0.028324756	0.00039385509
0.14373707	0.027767113	0.00039072756
0.14386756	0.028022597	0.00038948512
0.14399806	0.028158284	0.00039326165
0.14412855	0.027409263	0.00038636848
0.14425904	0.027425166	0.00038844904
0.14438954	0.027136835	0.00038767785
0.14452003	0.027494151	0.00038693740
0.14465053	0.028226614	0.00039229700
0.14478102	0.028154662	0.00039151422
0.14491151	0.028311673	0.00039188437
0.14504201	0.028240175	0.00039382483
0.14517250	0.027284599	0.00038676405
0.14530299	0.027437238	0.00038697928
0.14543349	0.028281255	0.00039280325
0.14556398	0.028142979	0.00038916851
0.14569448	0.027801529	0.00038927306
0.14582497	0.028466149	0.00039340969
0.14595546	0.027832050	0.00039138048
0.14608596	0.028620202	0.00039266466
0.14621645	0.027617559	0.00038548872
0.14634695	0.027969012	0.00039054477
0.14647744	0.028013146	0.00039041234
0.14660793	0.027964688	0.00038817406
0.14673843	0.027649655	0.00038747610
0.14686892	0.027956634	0.00038686654
0.14699942	0.027877753	0.00038853457
0.14712991	0.027596795	0.00038577635
0.14726040	0.027933514	0.00038793026
0.14739090	0.027578424	0.00038507103
0.14752139	0.027639507	0.00038542252
0.14765189	0.027271413	0.00038289737
0.14778238	0.027460831	0.00038705974
0.14791287	0.028008271	0.00038666766
0.14804337	0.028307774	0.00039050680
0.14817386	0.028264336	0.00038887001
0.14830436	0.028350973	0.00038821166
0.14843485	0.028399231	0.00039038960
0.14856534	0.027567532	0.00038398756
0.14869584	0.027448676	0.00038367479
0.14882633	0.027887987	0.00038785753
0.14895683	0.028174055	0.00038703069
0.14908732	0.028598653	0.00038942117
0.14921781	0.027990725	0.00038712093
0.14934831	0.028018706	0.00038612682
0.14947880	0.028131211	0.00038949382
0.14960930	0.026907214	0.00037813742
0.14973979	0.027771003	0.00038449675
0.14987028	0.028469941	0.00039065731
0.15000078	0.028244067	0.00038739694
0.15013127	0.028298093	0.00038769870
0.15026177	0.028058563	0.00038604733
0.15039226	0.027405982	0.00038116177
0.15052275	0.028013059	0.00038690086
0.15065325	0.027908713	0.00038455879
0.15078374	0.027869198	0.00038654008
0.15091424	0.027701199	0.00038535698
0.15104473	0.027439638	0.00038109721
0.15117522	0.027990470	0.00038559113
0.15130572	0.027977578	0.00038634665
0.15143621	0.028034353	0.00038425917
0.15156671	0.028053419	0.00038595542
0.15169720	0.027252662	0.00037835463
0.15182769	0.027517270	0.00038031670
0.15195819	0.027951044	0.00038492893
0.15208868	0.027938666	0.00038287257
0.15221918	0.027565619	0.00038326382
0.15234967	0.028214722	0.00038394823
0.15248016	0.027908384	0.00038304166
0.15261066	0.028452958	0.00038574791
0.15274115	0.028222550	0.00038431360
0.15287165	0.027943020	0.00038288608
0.15300214	0.026844678	0.00037553301
0.15313263	0.027278625	0.00037685401
0.15326313	0.027795698	0.00038041064
0.15339362	0.027707060	0.00037970336
0.15352412	0.028059051	0.00038319723
0.15365461	0.027654698	0.00038137031
0.15378510	0.027460584	0.00037961398
0.15391560	0.027908955	0.00037965014
0.15404609	0.027806465	0.00038166264
0.15417658	0.027954919	0.00038121654
0.15430708	0.027374935	0.00037921112
0.15443757	0.028353648	0.00038268445
0.15456807	0.028375668	0.00038439005
0.15469856	0.028391587	0.00038212214
0.15482905	0.027993529	0.00038104192
0.15495955	0.027657259	0.00037940138
0.15509004	0.027906058	0.00038028696
0.15522054	0.027451273	0.00037764282
0.15535103	0.026918114	0.00037335827
0.15548152	0.027962557	0.00038050154
0.15561202	0.028309089	0.00038261467
0.15574251	0.027962227	0.00038030529
0.15587301	0.027732032	0.00037983850
0.15600350	0.027878235	0.00037890622
0.15613399	0.027742901	0.00037836042
0.15626449	0.028464362	0.00038267598
0.15639498	0.027990663	0.00038096174
0.15652548	0.027653428	0.00037824685
0.15665597	0.027486196	0.00037788246
0.15678646	0.027585871	0.00037531354
0.15691696	0.027695189	0.00037589615
0.15704745	0.027456908	0.00037659326
0.15717795	0.028289221	0.00038019932
0.15730844	0.027437708	0.00037656142
0.15743893	0.027457442	0.00037473120
0.15756943	0.027920524	0.00037708784
0.15769992	0.027531838	0.00037538214
0.15783042	0.027961845	0.00037838139
0.15796091	0.026977433	0.00037240159
0.15809140	0.027529502	0.00037545016
0.15822190	0.028048274	0.00037588168
0.15835239	0.027462638	0.00037457296
0.15848289	0.028778724	0.00038332664
0.15861338	0.027323793	0.00037428185
0.15874387	0.027798731	0.00037732904
0.15887437	0.028438478	0.00037860387
0.15900486	0.028245090	0.00037790955
0.15913536	0.027584171	0.00037438040
0.15926585	0.028324372	0.00037684583
0.15939634	0.028534293	0.00038161824
0.15952684	0.028312670	0.00038014499
0.15965733	0.027844460	0.00037374796
0.15978783	0.027829268	0.00037573549
0.15991832	0.027851023	0.00037384866
0.16004881	0.027694565	0.00037554242
0.16017931	0.028025972	0.00037587118
0.16030980	0.027623500	0.00037315278
0.16044030	0.027725046	0.00037401928
0.16057079	0.028461029	0.00037770020
0.16070128	0.028108161	0.00037597456
0.16083178	0.027706228	0.00037578261
0.16096227	0.027701126	0.00037222670
0.16109277	0.028076475	0.00037547445
0.16122326	0.027872395	0.00037378030
0.16135375	0.027949534	0.00037444497
0.16148425	0.026979998	0.00037007045
0.16161474	0.027576627	0.00037297126
0.16174524	0.027140003	0.00036926728
0.16187573	0.027158273	0.00037155757
0.16200622	0.027952413	0.00037208878
0.16213672	0.027696985	0.00037357950
0.16226721	0.027816421	0.00037168158
0.16239771	0.028016806	0.00037253075
0.16252820	0.027960907	0.00037374602
0.16265869	0.027982267	0.00037313264
0.16278919	0.028234254	0.00037543803
0.16291968	0.027864869	0.00037357227
0.16305018	0.027810305	0.00037059670
0.16318067	0.028333102	0.00037389531
0.16331116	0.027285101	0.00036898035
0.16344166	0.027744572	0.00037028484
0.16357215	0.028174884	0.00037488728
0.16370264	0.027751862	0.00036993792
0.16383314	0.028274831	0.00037472275
0.16396363	0.027581107	0.00036970163
0.16409413	0.027418428	0.00036883274
0.16422462	0.027881892	0.00037173048
0.16435511	0.027431363	0.00036695655
0.16448561	0.027265519	0.00036677700
0.16461610	0.027522885	0.00036954788
0.16474660	0.027041903	0.00036431096
0.16487709	0.027803967	0.00037125260
0.16500758	0.027620443	0.00036821207
0.16513808	0.027052066	0.00036620179
0.16526857	0.027667903	0.00036997867
0.16539907	0.027659104	0.00036681174
0.16552956	0.027429981	0.00036751314
0.16566005	0.027759902	0.00037144787
0.16579055	0.027804817	0.00036814671
0.16592104	0.027733695	0.00037023233
0.16605154	0.027535905	0.00036617632
0.16618203	0.027630886	0.00036770149
0.16631252	0.027406720	0.00036859407
0.16644302	0.027273109	0.00036488141
0.16657351	0.027761707	0.00036931850
0.16670401	0.027148412	0.00036665136
0.16683450	0.027194471	0.00036379693
0.16696499	0.027527200	0.00036675821
0.16709549	0.027758358	0.00036789757
0.16722598	0.027571034	0.00036949309
0.16735648	0.027619632	0.00036844322
0.16748697	0.027302569	0.00036530879
0.16761746	0.027354360	0.00036553862
0.16774796	0.028012027	0.00036940456
0.16787845	0.027738585	0.00036745480
0.16800895	0.027688058	0.00036723068
0.16813944	0.027883690	0.00036643398
0.16826993	0.027060037	0.00036259567
0.16840043	0.027665412	0.00036600257
0.16853092	0.027434303	0.00036414605
0.16866142	0.028266033	0.00037103871
0.16879191	0.027679790	0.00036844377
0.16892240	0.028045179	0.00036558007
0.16905290	0.027369581	0.00036417505
0.16918339	0.027502657	0.00036432787
0.16931389	0.027901040	0.00036861748
0.16944438	0.028222879	0.00037021617
0.16957487	0.027890210	0.00036443740
0.16970537	0.027359514	0.00036438694
0.16983586	0.028007710	0.00036629860
0.16996636	0.027901764	0.00036640272
0.17009685	0.027216329	0.00036342349
0.17022734	0.027629604	0.00036426351
0.17035784	0.027974933	0.00036554801
0.17048833	0.027956492	0.00036566537
0.17061883	0.027243967	0.00036325544
0.17074932	0.028063325	0.00036642467
0.17087981	0.027875743	0.00036667862
0.17101031	0.028025018	0.00036442936
0.17114080	0.027499559	0.00036356239
0.17127130	0.028176125	0.00036601997
0.17140179	0.027860431	0.00036672185
0.17153228	0.027622274	0.00036343767
0.17166278	0.028197165	0.00036770852
0.17179327	0.027787412	0.00036512122
0.17192377	0.027858862	0.00036455226
0.17205426	0.027306328	0.00036212007
0.17218475	0.027705006	0.00036498368
0.17231525	0.028075220	0.00036545532
0.17244574	0.027224327	0.00035941666
0.17257623	0.028216285	0.00036448019
0.17270673	0.027719224	0.00036343408
0.17283722	0.027119291	0.00036223739
0.17296772	0.026950700	0.00035911987
0.17309821	0.027269088	0.00036125001
0.17322870	0.027217642	0.00035846383
0.17335920	0.028123474	0.00036423985
0.17348969	0.027314347	0.00036066789
0.17362019	0.028142360	0.00036534252
0.17375068	0.027984158	0.00036361391
0.17388117	0.027535845	0.00036093722
0.17401167	0.026921730	0.00035651669
0.17414216	0.027597992	0.00036114059
0.17427266	0.028259598	0.00036400298
0.17440315	0.027907413	0.00036406439
0.17453364	0.028114344	0.00036278361
0.17466414	0.027842399	0.00036005505
0.17479463	0.027713051	0.00036140225
0.17492513	0.027163820	0.00035951603
0.17505562	0.028125570	0.00036235185
0.17518611	0.027519165	0.00036039303
0.17531661	0.027409193	0.00035830548
0.17544710	0.027265889	0.00035759698
0.17557760	0.028017846	0.00036292079
0.17570809	0.027911681	0.00036044254
0.17583858	0.027948315	0.00036281886
0.17596908	0.026096537	0.00035097917
0.17609957	0.027762900	0.00035963314
0.17623007	0.027571786	0.00035996543
0.17636056	0.027738153	0.00035952991
0.17649105	0.027785310	0.00036100242
0.17662155	0.027203865	0.00035792518
0.17675204	0.027183877	0.00035406334
0.17688254	0.028030930	0.00036236921
0.17701303	0.028047286	0.00036002301
0.17714352	0.027453268	0.00035842657
0.17727402	0.027737872	0.00035981898
0.17740451	0.026872187	0.00035428873
0.17753501	0.027601251	0.00035732366
0.17766550	0.027493616	0.00035914094
0.17779599	0.027354824	0.00035570463
0.17792649	0.026792145	0.00035527447
0.17805698	0.027379951	0.00035626372
0.17818748	0.027692161	0.00035845248
0.17831797	0.027397740	0.00035882997
0.17844846	0.026823692	0.00035181963
0.17857896	0.027572161	0.00035874284
0.17870945	0.027396338	0.00035660178
0.17883995	0.027969031	0.00035882342
0.17897044	0.027136258	0.00035609909
0.17910093	0.027448500	0.00035565749
0.17923143	0.027938435	0.00035879150
0.17936192	0.027890280	0.00035968522
0.17949242	0.027735880	0.00035626221
0.17962291	0.028005156	0.00035895837
0.17975340	0.027324284	0.00035499016
0.17988390	0.027584623	0.00035627044
0.18001439	0.027861040	0.00035757654
0.18014489	0.027317374	0.00035516346
0.18027538	0.027618787	0.00035442065
0.18040587	0.027669192	0.00035702554
0.18053637	0.027718108	0.00035411915
0.18066686	0.027863305	0.00035928732
0.18079736	0.027664883	0.00035560465
0.18092785	0.027529097	0.00035472609
0.18105834	0.027257802	0.00035329678
0.18118884	0.028258469	0.00035785076
0.18131933	0.026922952	0.00035180041
0.18144982	0.026954800	0.00035159157
0.18158032	0.027765317	0.00035914824
0.18171081	0.027599585	0.00036419943
0.18184131	0.027669165	0.00036575203
0.18197180	0.027276610	0.00036636268
0.18210229	0.027230902	0.00037011967
0.18223279	0.027053941	0.00036765425
0.18236328	0.026961288	0.00037105574
0.18249378	0.027189209	0.00037124746
0.18262427	0.027445069	0.00037545872
0.18275476	0.027194974	0.00037569755
0.18288526	0.027382484	0.00037713233
0.18301575	0.027369691	0.00037842878
0.18314625	0.027168538	0.00037885214
0.18327674	0.027809110	0.00038134996
0.18340723	0.027438986	0.00038382464
0.18353773	0.027048454	0.00037982003
0.18366822	0.027656698	0.00038639196
0.18379872	0.027297701	0.00038444126
0.18392921	0.028137316	0.00038887192
0.18405970	0.028357006	0.00039360108
0.18419020	0.027283117	0.00038887170
0.18432069	0.027752577	0.00038908565
0.18445119	0.027028221	0.00038788589
0.18458168	0.027298558	0.00038656522
0.18471217	0.027654454	0.00039191908
0.18484267	0.028081217	0.00039731276
0.18497316	0.027696109	0.00039348175
0.18510366	0.027345412	0.00039424412
0.18523415	0.027800707	0.00039488477
0.18536464	0.027444044	0.00039413138
0.18549514	0.027364384	0.00039568406
0.18562563	0.027128455	0.00039403644
0.18575613	0.026842187	0.00039324171
0.18588662	0.026783449	0.00039582912
0.18601711	0.027117334	0.00039290301
0.18614761	0.027588544	0.00040047571
0.18627810	0.027039404	0.00039753357
0.18640860	0.026656968	0.00039672996
0.18653909	0.027083848	0.00039210848
0.18666958	0.027264907	0.00038779106
0.18680008	0.027200634	0.00038479338
0.18693057	0.027318599	0.00038584026
0.18706107	0.028241833	0.00038871515
0.18719156	0.027672823	0.00038577238
0.18732205	0.027401869	0.00038016752
0.18745255	0.027393578	0.00037929021
0.18758304	0.027372252	0.00037781228
0.18771354	0.026810403	0.00037227820
0.18784403	0.026643434	0.00037153755
0.18797452	0.027956440	0.00037878043
0.18810502	0.027479221	0.00037293279
0.18823551	0.027426700	0.00037273426
0.18836601	0.027238051	0.00037130799
0.18849650	0.027433636	0.00037156788
0.18862699	0.027663996	0.00037376226
0.18875749	0.027524966	0.00036777132
0.18888798	0.027321369	0.00036872083
0.18901848	0.027501293	0.00036804888
0.18914897	0.027328302	0.00036743294
0.18927946	0.027080773	0.00036554713
0.18940996	0.027815948	0.00036845874
0.18954045	0.027509835	0.00036420914
0.18967095	0.027975005	0.00036863094
0.18980144	0.027502354	0.00036367613
0.18993193	0.027598453	0.00036591768
0.19006243	0.027292364	0.00036082977
0.19019292	0.027272899	0.00036126457
0.19032342	0.027364991	0.00036028584
0.19045391	0.026946641	0.00035607509
0.19058440	0.026857401	0.00035844881
0.19071490	0.027371380	0.00035919674
0.19084539	0.027460414	0.00035760886
0.19097588	0.027631512	0.00035997199
0.19110638	0.026878298	0.00035313674
0.19123687	0.027021192	0.00035528338
0.19136737	0.027382316	0.00035771852
0.19149786	0.027350615	0.00035646445
0.19162835	0.026695277	0.00035187918
0.19175885	0.027853779	0.00035605696
0.19188934	0.027220378	0.00035408055
0.19201984	0.027334776	0.00035507604
0.19215033	0.027391395	0.00035353861
0.19228082	0.027409932	0.00035406319
0.19241132	0.027559537	0.00035428357
0.19254181	0.027695923	0.00035416903
0.19267231	0.027550978	0.00035630100
0.19280280	0.027314162	0.00035221432
0.19293329	0.027704406	0.00035535298
0.19306379	0.027402229	0.00035412220
0.19319428	0.027627646	0.00035262485
0.19332478	0.027326711	0.00035125018
0.19345527	0.027771516	0.00035496364
0.19358576	0.027043853	0.00035050050
0.19371626	0.028005409	0.00035695115
0.19384675	0.027257966	0.00034904797
0.19397725	0.027247711	0.00035237700
0.19410774	0.027662682	0.00035488998
0.19423823	0.027333232	0.00035011320
0.19436873	0.027008453	0.00035074017
0.19449922	0.027529584	0.00035091671
0.19462972	0.027065552	0.00035011763
0.19476021	0.027516867	0.00035355413
0.19489070	0.027295506	0.00034958769
0.19502120	0.027308223	0.00035099299
0.19515169	0.027070043	0.00034895947
0.19528219	0.026975522	0.00034745286
0.19541268	0.027042459	0.00034927109
0.19554317	0.027439808	0.00035033715
0.19567367	0.027689995	0.00035198999
0.19580416	0.027394592	0.00035105258
0.19593466	0.027658150	0.00034924963
0.19606515	0.027502881	0.00034991530
0.19619564	0.028014490	0.00035331087
0.19632614	0.027359835	0.00034794030
0.19645663	0.027164888	0.00034895580
0.19658713	0.027841722	0.00035060877
0.19671762	0.027157425	0.00034746292
0.19684811	0.027441686	0.00034931289
0.19697861	0.027746003	0.00034889112
0.19710910	0.027398916	0.00034957662
0.19723960	0.027802564	0.00035066969
0.19737009	0.027597811	0.00034936337
0.19750058	0.027010835	0.00034744914
0.19763108	0.027366033	0.00034664329
0.19776157	0.027257272	0.00034889415
0.19789207	0.027492058	0.00034876884
0.19802256	0.027789855	0.00034884798
0.19815305	0.027047019	0.00034621230
0.19828355	0.027259379	0.00034676983
0.19841404	0.027620008	0.00034918902
0.19854454	0.027814485	0.00035028199
0.19867503	0.027418721	0.00034621179
0.19880552	0.027508161	0.00034861657
0.19893602	0.027294076	0.00034460105
0.19906651	0.027037398	0.00034455103
0.19919701	0.027170885	0.00034658358
0.19932750	0.027576211	0.00034788509
0.19945799	0.027489278	0.00034680641
0.19958849	0.027068262	0.00034434969
0.19971898	0.027417008	0.00034496889
0.19984947	0.027573698	0.00034822711
0.19997997	0.027591150	0.00034851461
0.20011046	0.027486779	0.00034709198
0.20024096	0.027545546	0.00034614356
0.20037145	0.027370155	0.00034421615
0.20050194	0.027021124	0.00034374438
0.20063244	0.027404973	0.00034570988
0.20076293	0.027002326	0.00034367647
0.20089343	0.026889973	0.00034427367
0.20102392	0.027554425	0.00034467473
0.20115441	0.026951372	0.00034190964
0.20128491	0.027056224	0.00034390738
0.20141540	0.027968032	0.00034659846
0.20154590	0.026956185	0.00034251956
0.20167639	0.027574415	0.00034530424
0.20180688	0.027570305	0.00034455217
0.20193738	0.026899588	0.00034161525
0.20206787	0.027223251	0.00034326678
0.20219837	0.026588617	0.00033904564
0.20232886	0.026847172	0.00034125978
0.20245935	0.026903176	0.00034037267
0.20258985	0.026380744	0.00033857638
0.20272034	0.027287748	0.00034297049
0.20285084	0.026565272	0.00033867569
0.20298133	0.026961407	0.00034044989
0.20311182	0.027345336	0.00034193813
0.20324232	0.027122939	0.00034192244
0.20337281	0.027006337	0.00034087006
0.20350331	0.027068019	0.00034020388
0.20363380	0.026968300	0.00034043059
0.20376429	0.026935997	0.00033879036
0.20389479	0.026931172	0.00034040670
0.20402528	0.026390237	0.00033649526
0.20415578	0.027254754	0.00034059348
0.20428627	0.027372196	0.00034229157
0.20441676	0.027533260	0.00034126119
0.20454726	0.027562235	0.00034128594
0.20467775	0.027966300	0.00034534394
0.20480825	0.026832934	0.00033734018
0.20493874	0.027519009	0.00034256894
0.20506923	0.027003811	0.00033984118
0.20519973	0.026989784	0.00033802038
0.20533022	0.027165641	0.00034012639
0.20546072	0.027483115	0.00034158501
0.20559121	0.027455225	0.00034126646
0.20572170	0.027070352	0.00033891438
0.20585220	0.027395846	0.00033937376
0.20598269	0.027239449	0.00033965162
0.20611319	0.027375884	0.00034046327
0.20624368	0.027243313	0.00033912711
0.20637417	0.026722417	0.00033730093
0.20650467	0.027380687	0.00033899093
0.20663516	0.026849101	0.00033678136
0.20676566	0.027592096	0.00034205550
0.20689615	0.027202387	0.00033733324
0.20702664	0.026954565	0.00033750002
0.20715714	0.027415718	0.00033916334
0.20728763	0.026996302	0.00033601130
0.20741813	0.027426717	0.00034093133
0.20754862	0.027181206	0.00033710252
0.20767911	0.027045678	0.00033798992
0.20780961	0.027367395	0.00033883035
0.20794010	0.027838657	0.00034071082
0.20807060	0.027229301	0.00033827628
0.20820109	0.027676763	0.00033928340
0.20833158	0.027127582	0.00033790311
0.20846208	0.027993399	0.00034314470
0.20859257	0.027213648	0.00033628352
0.20872306	0.027314354	0.00033890445
0.20885356	0.027433765	0.00033852495
0.20898405	0.026941983	0.00033659758
0.20911455	0.027058440	0.00033725463
0.20924504	0.027359046	0.00033720683
0.20937553	0.027285991	0.00033678400
0.20950603	0.027227169	0.00033801121
0.20963652	0.026951975	0.00033470847
0.20976702	0.027518563	0.00033946528
0.20989751	0.027407427	0.00033810076
0.21002800	0.026509918	0.00033284165
0.21015850	0.027481870	0.00033826723
0.21028899	0.027215738	0.00033492457
0.21041949	0.028041875	0.00034287689
0.21054998	0.027238945	0.00033721793
0.21068047	0.027444260	0.00033762914
0.21081097	0.027135865	0.00033629298
0.21094146	0.027150188	0.00033561311
0.21107196	0.026892943	0.00033571490
0.21120245	0.027598430	0.00033817755
0.21133294	0.026713982	0.00033219664
0.21146344	0.027274447	0.00033600099
0.21159393	0.027025273	0.00033409986
0.21172443	0.026917616	0.00033318151
0.21185492	0.027084612	0.00033506240
0.21198541	0.027203345	0.00033492558
0.21211591	0.026671896	0.00033222110
0.21224640	0.027162358	0.00033606593
0.21237690	0.027399544	0.00033517560
0.21250739	0.026964671	0.00033429958
0.21263788	0.027395854	0.00033533816
0.21276838	0.027466305	0.00033612899
0.21289887	0.026979801	0.00033326911
0.21302937	0.026477965	0.00032866979
0.21315986	0.026888539	0.00033364986
0.21329035	0.027392920	0.00033482851
0.21342085	0.026695837	0.00033188353
0.21355134	0.027580153	0.00033597095
0.21368184	0.027580837	0.00033557653
0.21381233	0.027319040	0.00033324331
0.21394282	0.027720541	0.00033789819
0.21407332	0.027144394	0.00033227809
0.21420381	0.026930923	0.00033349751
0.21433431	0.026692652	0.00033010826
0.21446480	0.027329593	0.00033270189
0.21459529	0.027383940	0.00033511537
0.21472579	0.026798807	0.00033046015
0.21485628	0.026990589	0.00033330963
0.21498678	0.027129972	0.00033404879
0.21511727	0.027388262	0.00033157681
0.21524776	0.027095018	0.00033286776
0.21537826	0.026725414	0.00032976438
0.21550875	0.026831668	0.00033098137
0.21563925	0.027435609	0.00033516820
0.21576974	0.027503087	0.00033410723
0.21590023	0.026442932	0.00032761719
0.21603073	0.026843386	0.00033071213
0.21616122	0.027263116	0.00033262047
0.21629172	0.026863920	0.00033141379
0.21642221	0.027239785	0.00033246117
0.21655270	0.028064279	0.00033649441
0.21668320	0.027248687	0.00033304731
0.21681369	0.027047333	0.00032942520
0.21694419	0.026749682	0.00033053073
0.21707468	0.027310429	0.00033269638
0.21720517	0.027173721	0.00033181173
0.21733567	0.027215913	0.00033170065
0.21746616	0.026977184	0.00032976982
0.21759665	0.027182567	0.00033253716
0.21772715	0.026930631	0.00033092242
0.21785764	0.027398329	0.00033074508
0.21798814	0.026864055	0.00032921263
0.21811863	0.027330553	0.00033078513
0.21824912	0.027520235	0.00033263617
0.21837962	0.027221500	0.00033147248
0.21851011	0.027263255	0.00032999067
0.21864061	0.027514624	0.00033263839
0.21877110	0.027619748	0.00033220800
0.21890159	0.026925303	0.00032856158
0.21903209	0.026718970	0.00032773317
0.21916258	0.026771801	0.00032707412
0.21929308	0.026964483	0.00032953544
0.21942357	0.026841802	0.00032791211
0.21955406	0.026541788	0.00032465493
0.21968456	0.027311712	0.00033216807
0.21981505	0.027610127	0.00033126857
0.21994555	0.027313711	0.00033001680
0.22007604	0.026725401	0.00032722087
0.22020653	0.026612091	0.00032580364
0.22033703	0.026991857	0.00032742926
0.22046752	0.026430476	0.00032673920
0.22059802	0.026567781	0.00032452411
0.22072851	0.026935862	0.00032778745
0.22085900	0.026692728	0.00032558194
0.22098950	0.026705466	0.00032563374
0.22111999	0.026837022	0.00032731932
0.22125049	0.027088464	0.00032709315
0.22138098	0.026926360	0.00032771610
0.22151147	0.026973421	0.00032767414
0.22164197	0.026560488	0.00032467883
0.22177246	0.027211913	0.00032891760
0.22190296	0.027294381	0.00032875492
0.22203345	0.026887619	0.00032708041
0.22216394	0.027450175	0.00033096824
0.22229444	0.027143437	0.00032579720
0.22242493	0.027333419	0.00032886649
0.22255543	0.026835815	0.00032529514
0.22268592	0.027448046	0.00032902004
0.22281641	0.026890289	0.00032593380
0.22294691	0.026795849	0.00032455567
0.22307740	0.026906539	0.00032532959
0.22320790	0.027065459	0.00032754335
0.22333839	0.026735755	0.00032498420
0.22346888	0.027064140	0.00032714693
0.22359938	0.027080334	0.00032640170
0.22372987	0.027100752	0.00032648885
0.22386037	0.026515619	0.00032401719
0.22399086	0.026746202	0.00032383662
0.22412135	0.027347148	0.00032763161
0.22425185	0.026923316	0.00032536257
0.22438234	0.027923272	0.00033047330
0.22451284	0.027445953	0.00032842012
0.22464333	0.027014049	0.00032482899
0.22477382	0.027383039	0.00032798470
0.22490432	0.027141282	0.00032617775
0.22503481	0.026694687	0.00032251297
0.22516531	0.027159389	0.00032661411
0.22529580	0.026738796	0.00032294965
0.22542629	0.027000949	0.00032522750
0.22555679	0.026753989	0.00032468127
0.22568728	0.026291654	0.00031973297
0.22581778	0.026877789	0.00032490533
0.22594827	0.027136869	0.00032625521
0.22607876	0.026617792	0.00032144829
0.22620926	0.027078542	0.00032536851
0.22633975	0.027448315	0.00032605692
0.22647025	0.027075819	0.00032453751
0.22660074	0.027045856	0.00032505833
0.22673123	0.027523819	0.00032663539
0.22686173	0.026881146	0.00032372926
0.22699222	0.026951488	0.00032312221
0.22712271	0.026788856	0.00032244441
0.22725321	0.027364312	0.00032579931
0.22738370	0.026802798	0.00032289540
0.22751420	0.026803255	0.00032344595
0.22764469	0.026862692	0.00032377675
0.22777518	0.026984116	0.00032224223
0.22790568	0.026120237	0.00031867227
0.22803617	0.027197021	0.00032453036
0.22816667	0.027112729	0.00032319308
0.22829716	0.026148451	0.00031918456
0.22842765	0.027117341	0.00032310096
0.22855815	0.026676903	0.00032137709
0.22868864	0.026615055	0.00032083768
0.22881914	0.026787706	0.00032093815
0.22894963	0.026868609	0.00032341411
0.22908012	0.026711495	0.00032082234
0.22921062	0.027738765	0.00032637533
0.22934111	0.026957564	0.00032349833
0.22947161	0.026953130	0.00032183781
0.22960210	0.027159995	0.00032316942
0.22973259	0.027225299	0.00032325609
0.22986309	0.026705166	0.00031992633
0.22999358	0.027009462	0.00032290313
0.23012408	0.026845299	0.00031975938
0.23025457	0.027509172	0.00032518352
0.23038506	0.027158366	0.00032266896
0.23051556	0.026509209	0.00031800702
0.23064605	0.026823948	0.00032110579
0.23077655	0.026771459	0.00032489879
0.23090704	0.027561210	0.00033281433
0.23103753	0.026615651	0.00032971776
0.23116803	0.027137586	0.00033324717
0.23129852	0.027160393	0.00033491259
0.23142902	0.027269578	0.00033776732
0.23155951	0.026961864	0.00033754840
0.23169000	0.026900604	0.00033811482
0.23182050	0.026537155	0.00033672254
0.23195099	0.026987395	0.00034160090
0.23208149	0.027068584	0.00034241648
0.23221198	0.027406121	0.00034337642
0.23234247	0.026958631	0.00034425582
0.23247297	0.026476174	0.00034193727
0.23260346	0.026586411	0.00034298077
0.23273396	0.027053037	0.00034770912
0.23286445	0.027579297	0.00034952490
0.23299494	0.026632543	0.00034650688
0.23312544	0.027272533	0.00035139369
0.23325593	0.027122764	0.00034996338
0.23338643	0.027137563	0.00035083128
0.23351692	0.027274142	0.00034974092
0.23364741	0.027487827	0.00035082394
0.23377791	0.027197188	0.00035187927
0.23390840	0.027061592	0.00034853434
0.23403890	0.026609852	0.00034595933
0.23416939	0.027093653	0.00034920280
0.23429988	0.027060575	0.00034955290
0.23443038	0.026446193	0.00034763029
0.23456087	0.026524573	0.00034669726
0.23469137	0.027174649	0.00035133463
0.23482186	0.027616193	0.00035466641
0.23495235	0.026408724	0.00034718634
0.23508285	0.026476085	0.00034672671
0.23521334	0.026479107	0.00034728491
0.23534384	0.027207440	0.00035346130
0.23547433	0.026831095	0.00035179393
0.23560482	0.027147684	0.00035180213
0.23573532	0.026662428	0.00035058450
0.23586581	0.026785121	0.00035155653
0.23599630	0.026551793	0.00035051874
0.23612680	0.027113350	0.00035429129
0.23625729	0.027080492	0.00035208202
0.23638779	0.026840743	0.00035340083
0.23651828	0.027149417	0.00035489851
0.23664877	0.027225582	0.00035386300
0.23677927	0.026423736	0.00035069505
0.23690976	0.027093603	0.00035363032
0.23704026	0.026632378	0.00035289878
0.23717075	0.026921591	0.00035360337
0.23730124	0.026777901	0.00035221903
0.23743174	0.027217214	0.00035716308
0.23756223	0.026709480	0.00035347375
0.23769273	0.026801755	0.00035340850
0.23782322	0.026321582	0.00035171442
0.23795371	0.027273003	0.00035604395
0.23808421	0.027119182	0.00035611187
0.23821470	0.027283250	0.00035787199
0.23834520	0.027128169	0.00035612827
0.23847569	0.027111638	0.00035775403
0.23860618	0.026563926	0.00035347399
0.23873668	0.026356841	0.00035431183
0.23886717	0.026537740	0.00035561108
0.23899767	0.026330359	0.00035138384
0.23912816	0.027063028	0.00035805002
0.23925865	0.027498742	0.00036048785
0.23938915	0.026987607	0.00035591433
0.23951964	0.027164452	0.00035786886
0.23965014	0.026981833	0.00035748279
0.23978063	0.027631076	0.00036077665
0.23991112	0.026482457	0.00035642205
0.24004162	0.026621894	0.00035437165
0.24017211	0.026781671	0.00035738592
0.24030261	0.027292538	0.00035967477
0.24043310	0.026606982	0.00035501426
0.24056359	0.027650313	0.00036326518
0.24069409	0.027276260	0.00035748711
0.24082458	0.026900026	0.00035989802
0.24095508	0.027175343	0.00036128581
0.24108557	0.026900656	0.00035673516
0.24121606	0.026790849	0.00035915388
0.24134656	0.027573702	0.00036215506
0.24147705	0.026946580	0.00035777763
0.24160755	0.027179189	0.00036092929
0.24173804	0.027248926	0.00036046466
0.24186853	0.026982624	0.00036100450
0.24199903	0.026682036	0.00035939318
0.24212952	0.027348263	0.00036072621
0.24226002	0.027288743	0.00036250336
0.24239051	0.026731234	0.00035862428
0.24252100	0.026626454	0.00035757489
0.24265150	0.026552151	0.00035913259
0.24278199	0.026744943	0.00035835046
0.24291249	0.026413830	0.00035875306
0.24304298	0.027090652	0.00036214202
0.24317347	0.026998380	0.00036041906
0.24330397	0.027000855	0.00036161037
0.24343446	0.027337431	0.00036351368
0.24356496	0.026476400	0.00035861510
0.24369545	0.026606939	0.00036067541
0.24382594	0.027546358	0.00036381790
0.24395644	0.027018927	0.00036336905
0.24408693	0.027026820	0.00036211811
0.24421743	0.026725256	0.00036024655
0.24434792	0.027204292	0.00036598211
0.24447841	0.026280071	0.00035627797
0.24460891	0.026926162	0.00036211029
0.24473940	0.026659304	0.00036187604
0.24486989	0.027368855	0.00036325858
0.24500039	0.026875762	0.00036193119
0.24513088	0.026965111	0.00036211521
0.24526138	0.026757160	0.00036199419
0.24539187	0.027171313	0.00036470432
0.24552236	0.027071950	0.00036252845
0.24565286	0.026584310	0.00036087592
0.24578335	0.027017296	0.00036285262
0.24591385	0.027148452	0.00036325713
0.24604434	0.026687289	0.00036390980
0.24617483	0.027086891	0.00036349057
0.24630533	0.027028164	0.00036356138
0.24643582	0.027532727	0.00036741249
0.24656632	0.026928740	0.00036236221
0.24669681	0.026776950	0.00036432039
0.24682730	0.027282496	0.00036508535
0.24695780	0.027488350	0.00036729358
0.24708829	0.027404018	0.00036643898
0.24721879	0.026757665	0.00036187602
0.24734928	0.027075554	0.00036715238
0.24747977	0.027877235	0.00037026846
0.24761027	0.027372054	0.00036653533
0.24774076	0.027560591	0.00036787831
0.24787126	0.026779723	0.00036359761
0.24800175	0.026907378	0.00036419100
0.24813224	0.027580833	0.00037035662
0.24826274	0.026624676	0.00036124242
0.24839323	0.026354067	0.00036208051
0.24852373	0.026746787	0.00036350863
0.24865422	0.026784826	0.00036282679
0.24878471	0.026233796	0.00036303160
0.24891521	0.026479740	0.00036116940
0.24904570	0.026482981	0.00036310731
0.24917620	0.026705330	0.00036501438
0.24930669	0.026888919	0.00036460376
0.24943718	0.026417485	0.00036281810
0.24956768	0.026772435	0.00036480848
0.24969817	0.026557102	0.00036304462
0.24982867	0.026780095	0.00036610520
0.24995916	0.026161544	0.00036100116
0.25008965	0.026990917	0.00036749198
0.25022015	0.026990012	0.00036659766
0.25035064	0.026474308	0.00036327484
0.25048114	0.026974659	0.00036801744
0.25061163	0.026894552	0.00036387220
0.25074212	0.026987217	0.00036703684
0.25087262	0.026705811	0.00036737636
0.25100311	0.026963287	0.00036503745
0.25113361	0.026835435	0.00036734670
0.25126410	0.027182877	0.00036766209
0.25139459	0.026282872	0.00036148991
0.25152509	0.027734532	0.00037312336
0.25165558	0.026912099	0.00036499450
0.25178608	0.027027781	0.00036912722
0.25191657	0.027231070	0.00036933443
0.25204706	0.026639424	0.00036442765
0.25217756	0.026568645	0.00036711824
0.25230805	0.026831725	0.00036618824
0.25243855	0.025942746	0.00036168132
0.25256904	0.026846747	0.00036835361
0.25269953	0.026493416	0.00036227299
0.25283003	0.026931252	0.00036859163
0.25296052	0.026431913	0.00036569200
0.25309102	0.027094475	0.00037015542
0.25322151	0.026412653	0.00036620671
0.25335200	0.026336938	0.00036309188
0.25348250	0.027284254	0.00037157602
0.25361299	0.026731686	0.00036720549
0.25374349	0.027520194	0.00037023649
0.25387398	0.027171152	0.00037083851
0.25400447	0.026885727	0.00036848132
0.25413497	0.027098522	0.00036812961
0.25426546	0.026535161	0.00036690832
0.25439595	0.027059426	0.00036856287
0.25452645	0.027315929	0.00037174167
0.25465694	0.026475776	0.00036588010
0.25478744	0.027031515	0.00036891245
0.25491793	0.026703167	0.00036823530
0.25504842	0.027029494	0.00036815015
0.25517892	0.026330973	0.00036618362
0.25530941	0.026256396	0.00037689401
0.25543991	0.026207155	0.00037650072
0.25557040	0.027294884	0.00038694481
0.25570089	0.026999053	0.00038828026
0.25583139	0.026965851	0.00038995602
0.25596188	0.026646045	0.00039216086
0.25609238	0.026950517	0.00039491072
0.25622287	0.026852868	0.00039529810
0.25635336	0.025955666	0.00039210954
0.25648386	0.025976935	0.00039463381
0.25661435	0.027334522	0.00040479355
0.25674485	0.027517459	0.00040735617
0.25687534	0.026719467	0.00040505379
0.25700583	0.027102972	0.00040834711
0.25713633	0.026075195	0.00040193512
0.25726682	0.027247494	0.00041214894
0.25739732	0.026100776	0.00040787844
0.25752781	0.026611660	0.00041319038
0.25765830	0.026717150	0.00041537856
0.25778880	0.026833581	0.00041586151
0.25791929	0.026563480	0.00041838559
0.25804979	0.026857996	0.00042226606
0.25818028	0.027236698	0.00042589022
0.25831077	0.026165906	0.00041981009
0.25844127	0.026551878	0.00042192987
0.25857176	0.026694842	0.00042535259
0.25870226	0.026550749	0.00042619803
0.25883275	0.026468432	0.00042715172
0.25896324	0.026046301	0.00042619069
0.25909374	0.025898582	0.00042625946
0.25922423	0.026276273	0.00043006848
0.25935473	0.026816183	0.00043528490
0.25948522	0.027210199	0.00044067407
0.25961571	0.026580651	0.00043598420
0.25974621	0.025935194	0.00043145061
0.25987670	0.026850231	0.00043880891
0.26000720	0.026732929	0.00043840664
0.26013769	0.026834057	0.00044184253
0.26026818	0.026489630	0.00043863944
0.26039868	0.026713610	0.00044084641
0.26052917	0.026221561	0.00043975976
0.26065967	0.026904686	0.00044265984
0.26079016	0.026047662	0.00043954795
0.26092065	0.027516651	0.00045141363
0.26105115	0.027330790	0.00045005328
0.26118164	0.025799366	0.00044123876
0.26131214	0.026218900	0.00044283972
0.26144263	0.026315499	0.00044391073
0.26157312	0.026066315	0.00044329279
0.26170362	0.026961914	0.00045225193
0.26183411	0.026008281	0.00044446598
0.26196461	0.026647651	0.00044883911
0.26209510	0.027067123	0.00045337113
0.26222559	0.027025364	0.00045555713
0.26235609	0.026769269	0.00045386890
0.26248658	0.027159608	0.00045710721
0.26261708	0.026865735	0.00045240795
0.26274757	0.027039888	0.00045802611
0.26287806	0.026961854	0.00045567482
0.26300856	0.027586684	0.00046251663
0.26313905	0.026684622	0.00045621331
0.26326954	0.026240887	0.00045313152
0.26340004	0.026419908	0.00045593005
0.26353053	0.026462412	0.00045757727
0.26366103	0.026154771	0.00045523875
0.26379152	0.027313795	0.00046539658
0.26392201	0.026435939	0.00045872766
0.26405251	0.026416639	0.00045792841
0.26418300	0.026769679	0.00046403580
0.26431350	0.026928526	0.00046174213
0.26444399	0.026271413	0.00046274042
0.26457448	0.026124644	0.00045830807
0.26470498	0.026294959	0.00046353227
0.26483547	0.026868771	0.00046774272
0.26496597	0.026911253	0.00046760962
0.26509646	0.026809690	0.00046861742
0.26522695	0.025607052	0.00046222380
0.26535745	0.025656987	0.00045895277
[truncated: 572 more rows]
