# Supplementary material for: Rationally seeded computational protein design of ɑ-helical barrels
Source: Nat Chem Biol. 2024 Jun 20;20(8):991–9. doi: 10.1038/s41589-024-01642-0 (PMC11288890; doi:10.1038/s41589-024-01642-0)
Supplement: Supplementary file 5 — PDB files used for making figure panels h–j. [file 41589_2024_1642_MOESM5_ESM.zip › KIA_RP_RSPD_NatChemBiol_data_Figure3/sc-CC-7-LI_panels_c-g/SAXS_panel_g/LI_SAXS_raw/b21-438120_00406.dat]

0.0045000000	1.0280835	0.0098391330
0.0046304940	0.92414842	0.0090698732
0.0047609879	0.83192022	0.0083793301
0.0048914819	0.76789485	0.0080804181
0.0050219759	0.68982534	0.0072629290
0.0051524699	0.62861106	0.0068644317
0.0052829638	0.58365033	0.0064469123
0.0054134578	0.53846031	0.0060074170
0.0055439518	0.49479914	0.0058631087
0.0056744457	0.46921413	0.0054198250
0.0058049397	0.42316549	0.0050913632
0.0059354337	0.40020128	0.0050756077
0.0060659277	0.37849707	0.0046907110
0.0061964216	0.34659391	0.0046077558
0.0063269156	0.33230139	0.0044177455
0.0064574096	0.30808331	0.0041583549
0.0065879035	0.29424652	0.0040942670
0.0067183975	0.27714370	0.0038503323
0.0068488915	0.26516630	0.0038020826
0.0069793855	0.24994600	0.0037181339
0.0071098794	0.23431511	0.0034600571
0.0072403734	0.23152132	0.0034471055
0.0073708674	0.21551704	0.0033109481
0.0075013613	0.20066959	0.0031392968
0.0076318553	0.19777567	0.0031369262
0.0077623493	0.18729841	0.0029573842
0.0078928433	0.18202289	0.0029094815
0.0080233372	0.16649754	0.0027657551
0.0081538312	0.15938069	0.0026633824
0.0082843252	0.16121213	0.0026838884
0.0084148191	0.14790208	0.0025409879
0.0085453131	0.14828917	0.0025015463
0.0086758071	0.13962753	0.0024229063
0.0088063011	0.13611830	0.0023493128
0.0089367950	0.13238210	0.0023293138
0.0090672890	0.12541347	0.0022510405
0.0091977830	0.12409672	0.0021892984
0.0093282769	0.11847270	0.0021612054
0.0094587709	0.11182333	0.0020371963
0.0095892649	0.10953920	0.0020295480
0.0097197588	0.10779213	0.0020099840
0.0098502528	0.10166850	0.0019268673
0.0099807468	0.093774908	0.0018359025
0.010111241	0.096254973	0.0018600212
0.010241735	0.090845902	0.0017551692
0.010372229	0.092011670	0.0017796862
0.010502723	0.088750620	0.0017325646
0.010633217	0.085769750	0.0016879362
0.010763711	0.082524326	0.0016390530
0.010894205	0.079788462	0.0015788087
0.011024699	0.079788729	0.0015850326
0.011155193	0.077149395	0.0015479492
0.011285687	0.075889342	0.0015084632
0.011416180	0.070356569	0.0014467353
0.011546674	0.068731847	0.0013963078
0.011677168	0.067609387	0.0013743561
0.011807662	0.065297900	0.0013312247
0.011938156	0.064047131	0.0013109113
0.012068650	0.063843300	0.0013070135
0.012199144	0.065333681	0.0013012195
0.012329638	0.061162089	0.0012286594
0.012460132	0.060333682	0.0012179297
0.012590626	0.060001597	0.0011931302
0.012721120	0.056279005	0.0011384023
0.012851614	0.056215869	0.0011176285
0.012982108	0.055421706	0.0010919603
0.013112602	0.052891062	0.0010689964
0.013243096	0.054678175	0.0010721211
0.013373590	0.053648105	0.0010634299
0.013504084	0.053402429	0.0010598111
0.013634578	0.050311334	0.0010108809
0.013765072	0.049604243	0.0010052383
0.013895566	0.048579354	0.00098832455
0.014026060	0.047893098	0.00096384703
0.014156554	0.047977551	0.00097891100
0.014287048	0.048409821	0.00096434189
0.014417542	0.046833357	0.00093929476
0.014548036	0.045748059	0.00093754158
0.014678530	0.047422385	0.00093835354
0.014809024	0.044923045	0.00091792901
0.014939518	0.045024412	0.00091129970
0.015070012	0.046223734	0.00091357232
0.015200506	0.043836764	0.00089349922
0.015331000	0.042718446	0.00087052241
0.015461494	0.043524847	0.00087663212
0.015591988	0.043356850	0.00087628422
0.015722482	0.042624942	0.00085471417
0.015852975	0.041249823	0.00084128446
0.015983469	0.042366458	0.00085004545
0.016113963	0.042955346	0.00084648900
0.016244457	0.042491338	0.00084862641
0.016374951	0.041520605	0.00082954558
0.016505445	0.039895249	0.00081214186
0.016635939	0.040361078	0.00081539277
0.016766433	0.039373848	0.00079314755
0.016896927	0.040109916	0.00080186339
0.017027421	0.040043871	0.00079656035
0.017157915	0.038172106	0.00077417993
0.017288409	0.040191031	0.00079479142
0.017418903	0.039501090	0.00077672968
0.017549397	0.038751752	0.00077423181
0.017679891	0.038344499	0.00076700577
0.017810385	0.038094385	0.00075953663
0.017940879	0.038154811	0.00076135498
0.018071373	0.039247538	0.00076308999
0.018201867	0.037925869	0.00075202598
0.018332361	0.036598390	0.00073736872
0.018462855	0.036497669	0.00072469401
0.018593349	0.037346935	0.00073665922
0.018723843	0.037496301	0.00073405500
0.018854337	0.037716582	0.00072662804
0.018984831	0.037905300	0.00073323524
0.019115325	0.037209352	0.00071978612
0.019245819	0.037145242	0.00072289265
0.019376313	0.036698776	0.00071245231
0.019506807	0.036568018	0.00070473538
0.019637301	0.036458061	0.00070832418
0.019767795	0.035548212	0.00069139747
0.019898289	0.036498069	0.00070055515
0.020028783	0.036288571	0.00069805166
0.020159277	0.035952965	0.00068867536
0.020289771	0.033959376	0.00067240338
0.020420264	0.034720324	0.00067259979
0.020550758	0.036148702	0.00068210178
0.020681252	0.034104526	0.00066876801
0.020811746	0.035592131	0.00067342170
0.020942240	0.035731834	0.00066950695
0.021072734	0.035054627	0.00067107097
0.021203228	0.035551300	0.00066321787
0.021333722	0.034954122	0.00066501394
0.021464216	0.035423495	0.00066327422
0.021594710	0.034577874	0.00064788256
0.021725204	0.034367457	0.00065718269
0.021855698	0.033616517	0.00063485488
0.021986192	0.033319462	0.00063838060
0.022116686	0.034001823	0.00064422424
0.022247180	0.034912353	0.00064202484
0.022377674	0.034865528	0.00064537466
0.022508168	0.034598983	0.00063749343
0.022638662	0.033291619	0.00062114536
0.022769156	0.035130670	0.00064523224
0.022899650	0.033572962	0.00062016030
0.023030144	0.032643040	0.00061938934
0.023160638	0.033307445	0.00062086183
0.023291132	0.034427443	0.00062492884
0.023421626	0.033013556	0.00061309804
0.023552120	0.032620899	0.00060608577
0.023682614	0.033910386	0.00061155511
0.023813108	0.033970371	0.00062123890
0.023943602	0.033716035	0.00061019508
0.024074096	0.033534823	0.00060740187
0.024204590	0.034106042	0.00061407139
0.024335084	0.033884899	0.00060509077
0.024465578	0.033474795	0.00060406849
0.024596072	0.032388147	0.00058894355
0.024726566	0.032414747	0.00059085618
0.024857060	0.032946754	0.00059511143
0.024987553	0.033729384	0.00059368813
0.025118047	0.032878004	0.00059033683
0.025248541	0.033666711	0.00059449473
0.025379035	0.033036796	0.00058488497
0.025509529	0.032935744	0.00058730883
0.025640023	0.032299974	0.00057499377
0.025770517	0.033301167	0.00058655559
0.025901011	0.032729041	0.00058001686
0.026031505	0.032702186	0.00057581980
0.026161999	0.033176386	0.00057990159
0.026292493	0.032915239	0.00057308278
0.026422987	0.032588153	0.00056970060
0.026553481	0.032905432	0.00057291467
0.026683975	0.032106320	0.00056328716
0.026814469	0.031336264	0.00055678467
0.026944963	0.032321921	0.00056365474
0.027075457	0.031844400	0.00055684641
0.027205951	0.033883569	0.00057580608
0.027336445	0.032163911	0.00055586184
0.027466939	0.032008535	0.00055323752
0.027597433	0.032152162	0.00055797390
0.027727927	0.032374132	0.00055279230
0.027858421	0.032043094	0.00055524267
0.027988915	0.031766631	0.00054845285
0.028119409	0.031887168	0.00054554175
0.028249903	0.031669863	0.00054643822
0.028380397	0.032263934	0.00054491941
0.028510891	0.032266652	0.00054877617
0.028641385	0.031976583	0.00054676795
0.028771879	0.031720580	0.00053651732
0.028902373	0.031689473	0.00053948280
0.029032867	0.030855883	0.00053026431
0.029163361	0.032186789	0.00053629996
0.029293855	0.031358645	0.00053676238
0.029424349	0.031757697	0.00053137377
0.029554842	0.032161006	0.00053590513
0.029685336	0.031891531	0.00053259279
0.029815830	0.031177794	0.00052247869
0.029946324	0.030683986	0.00052096730
0.030076818	0.032653575	0.00053635351
0.030207312	0.031917285	0.00052474681
0.030337806	0.031291288	0.00052320705
0.030468300	0.033019601	0.00053221237
0.030598794	0.031704893	0.00052203955
0.030729288	0.031693857	0.00052279280
0.030859782	0.030950954	0.00051371067
0.030990276	0.033173359	0.00053031267
0.031120770	0.031688898	0.00051608391
0.031251264	0.032595827	0.00052048422
0.031381758	0.031445755	0.00051578215
0.031512252	0.031599024	0.00051360330
0.031642746	0.031497855	0.00051379992
0.031773240	0.030290020	0.00050188977
0.031903734	0.031496081	0.00050697152
0.032034228	0.031092084	0.00050600823
0.032164722	0.032371842	0.00051494528
0.032295216	0.031262377	0.00050502519
0.032425710	0.031444298	0.00050717923
0.032556204	0.031101552	0.00049921805
0.032686698	0.032273217	0.00050991666
0.032817192	0.031383103	0.00050050301
0.032947686	0.031631730	0.00050212591
0.033078180	0.031914906	0.00050482253
0.033208674	0.031919365	0.00050083858
0.033339168	0.032181135	0.00050243385
0.033469662	0.032871381	0.00050874614
0.033600156	0.031265733	0.00049384061
0.033730650	0.030707295	0.00049413222
0.033861144	0.031184375	0.00049184451
0.033991637	0.030422094	0.00048249018
0.034122131	0.031696587	0.00049649793
0.034252625	0.032078516	0.00050068619
0.034383119	0.030481330	0.00049475880
0.034513613	0.030534230	0.00049527987
0.034644107	0.030815197	0.00049551864
0.034774601	0.032028147	0.00051705577
0.034905095	0.031262391	0.00051225534
0.035035589	0.031804661	0.00051896683
0.035166083	0.031462327	0.00052380305
0.035296577	0.031359689	0.00051986360
0.035427071	0.030718914	0.00052083039
0.035557565	0.031204654	0.00052138148
0.035688059	0.030643611	0.00051772778
0.035818553	0.030762097	0.00052541974
0.035949047	0.031027551	0.00052387224
0.036079541	0.030185492	0.00051869779
0.036210035	0.031739560	0.00053082732
0.036340529	0.031293390	0.00052676316
0.036471023	0.030965439	0.00052838880
0.036601517	0.032744548	0.00054128934
0.036732011	0.031417655	0.00053002210
0.036862505	0.031070727	0.00053114553
0.036992999	0.031168792	0.00053038217
0.037123493	0.031161771	0.00053147194
0.037253987	0.031163281	0.00053634647
0.037384481	0.030116272	0.00052275965
0.037514975	0.031097006	0.00053641943
0.037645469	0.031318825	0.00053675502
0.037775963	0.030527385	0.00052780723
0.037906457	0.030455299	0.00053447792
0.038036951	0.031991640	0.00054524302
0.038167445	0.031243329	0.00053991466
0.038297939	0.032182141	0.00054748573
0.038428433	0.030148303	0.00053062877
0.038558926	0.030369701	0.00053678171
0.038689420	0.031263286	0.00054339095
0.038819914	0.031407961	0.00054180651
0.038950408	0.031276274	0.00054624117
0.039080902	0.031341494	0.00053954282
0.039211396	0.031142396	0.00053687971
0.039341890	0.031841050	0.00053468196
0.039472384	0.030692922	0.00052575952
0.039602878	0.031025547	0.00052798132
0.039733372	0.030538188	0.00052051335
0.039863866	0.031341154	0.00052270502
0.039994360	0.030425558	0.00051897047
0.040124854	0.031476485	0.00052221102
0.040255348	0.031315659	0.00052332863
0.040385842	0.030513744	0.00051231054
0.040516336	0.030698077	0.00051313217
0.040646830	0.029974460	0.00050758913
0.040777324	0.030824307	0.00051349038
0.040907818	0.031256079	0.00051436268
0.041038312	0.030869192	0.00051539343
0.041168806	0.030649256	0.00050671743
0.041299300	0.030599767	0.00051244623
0.041429794	0.031122079	0.00051027923
0.041560288	0.030200365	0.00050394938
0.041690782	0.029958811	0.00050242048
0.041821276	0.030744941	0.00050601348
0.041951770	0.030255558	0.00050219449
0.042082264	0.031510112	0.00050833997
0.042212758	0.030240893	0.00050018442
0.042343252	0.030915233	0.00050769811
0.042473746	0.030829468	0.00050291480
0.042604240	0.030409255	0.00049778710
0.042734734	0.031648841	0.00051257654
0.042865228	0.030462035	0.00049747388
0.042995722	0.031496971	0.00050711195
0.043126215	0.030831422	0.00050139478
0.043256709	0.030885287	0.00049963039
0.043387203	0.030242807	0.00049595336
0.043517697	0.029270123	0.00048593940
0.043648191	0.031313720	0.00049905835
0.043778685	0.031458284	0.00050530676
0.043909179	0.030628297	0.00049235331
0.044039673	0.030010465	0.00049037036
0.044170167	0.030429834	0.00049335448
0.044300661	0.030563178	0.00049226243
0.044431155	0.030098087	0.00049212087
0.044561649	0.030906158	0.00049414159
0.044692143	0.031514574	0.00049865893
0.044822637	0.029927308	0.00048717594
0.044953131	0.030383121	0.00048810218
0.045083625	0.031173853	0.00049815054
0.045214119	0.030327035	0.00048850575
0.045344613	0.030560085	0.00048738759
0.045475107	0.030930513	0.00049175270
0.045605601	0.031130737	0.00049193029
0.045736095	0.030327669	0.00048517490
0.045866589	0.031002658	0.00049223518
0.045997083	0.030516060	0.00048484317
0.046127577	0.030006992	0.00048665235
0.046258071	0.031159516	0.00049846530
0.046388565	0.030722566	0.00049567229
0.046519059	0.030649445	0.00050415830
0.046649553	0.030161473	0.00049797674
0.046780047	0.030811773	0.00050516743
0.046910541	0.030385866	0.00050419663
0.047041035	0.030442690	0.00050239893
0.047171529	0.029755147	0.00050241628
0.047302023	0.030093944	0.00050343470
0.047432517	0.030707942	0.00050913222
0.047563011	0.030360831	0.00051054206
0.047693504	0.030882445	0.00051245145
0.047823998	0.030243101	0.00051066269
0.047954492	0.029759977	0.00050819477
0.048084986	0.030085824	0.00051010014
0.048215480	0.030006455	0.00051244831
0.048345974	0.029933366	0.00050872245
0.048476468	0.029802967	0.00050708146
0.048606962	0.031187919	0.00052222428
0.048737456	0.031018616	0.00051987114
0.048867950	0.031188873	0.00052515955
0.048998444	0.031755378	0.00052613102
0.049128938	0.030686853	0.00051945362
0.049259432	0.030966909	0.00052298732
0.049389926	0.030188017	0.00051662706
0.049520420	0.030247693	0.00051695762
0.049650914	0.029844777	0.00051701392
0.049781408	0.031305461	0.00052681005
0.049911902	0.030838616	0.00052375092
0.050042396	0.030322246	0.00052120558
0.050172890	0.029454872	0.00051444603
0.050303384	0.030745702	0.00052841039
0.050433878	0.030220699	0.00051905620
0.050564372	0.030456736	0.00052500401
0.050694866	0.030502049	0.00052045383
0.050825360	0.029949134	0.00052217967
0.050955854	0.030740428	0.00052789797
0.051086348	0.030365710	0.00052311158
0.051216842	0.030195064	0.00052314486
0.051347336	0.029199905	0.00051671742
0.051477830	0.030345331	0.00052227931
0.051608324	0.031189260	0.00053218948
0.051738818	0.029956363	0.00052526172
0.051869312	0.030409946	0.00052574450
0.051999806	0.030067877	0.00052544006
0.052130299	0.029801361	0.00052117069
0.052260793	0.029782139	0.00052293029
0.052391287	0.030592956	0.00052910171
0.052521781	0.030428281	0.00052880164
0.052652275	0.030096371	0.00052881897
0.052782769	0.030573712	0.00052937112
0.052913263	0.029880244	0.00052469387
0.053043757	0.030204205	0.00052697550
0.053174251	0.028853914	0.00051866626
0.053304745	0.030813238	0.00053409540
0.053435239	0.030304368	0.00053294702
0.053565733	0.030019947	0.00052689566
0.053696227	0.030713341	0.00053184389
0.053826721	0.030823803	0.00053594399
0.053957215	0.030039653	0.00052844666
0.054087709	0.029530010	0.00052654722
0.054218203	0.029349082	0.00052274047
0.054348697	0.030275018	0.00053069039
0.054479191	0.029979152	0.00052985856
0.054609685	0.030206383	0.00053344148
0.054740179	0.029201414	0.00052170802
0.054870673	0.030661945	0.00053646675
0.055001167	0.029842804	0.00052734517
0.055131661	0.029260960	0.00052530040
0.055262155	0.030289666	0.00053116994
0.055392649	0.030116112	0.00053387733
0.055523143	0.029776825	0.00053250279
0.055653637	0.029874245	0.00052863974
0.055784131	0.029955316	0.00052951575
0.055914625	0.029835005	0.00053239317
0.056045119	0.030123404	0.00053156707
0.056175613	0.029724670	0.00053080256
0.056306107	0.029813126	0.00053003413
0.056436601	0.029943079	0.00053074253
0.056567095	0.030573754	0.00053725690
0.056697588	0.029252659	0.00052841362
0.056828082	0.030186366	0.00053593491
0.056958576	0.030060138	0.00053494073
0.057089070	0.029738008	0.00053180374
0.057219564	0.030266245	0.00053728170
0.057350058	0.029916775	0.00053041448
0.057480552	0.029835026	0.00053499015
0.057611046	0.029908776	0.00053104449
0.057741540	0.030263714	0.00053566153
0.057872034	0.030915204	0.00054005741
0.058002528	0.030705879	0.00053633939
0.058133022	0.030362460	0.00053535197
0.058263516	0.030237846	0.00053213029
0.058394010	0.030563928	0.00053553328
0.058524504	0.031130959	0.00053981136
0.058654998	0.030266468	0.00053100782
0.058785492	0.029050467	0.00052031187
0.058915986	0.030235122	0.00053143622
0.059046480	0.030155369	0.00052501046
0.059176974	0.029257711	0.00052239227
0.059307468	0.029559941	0.00052006694
0.059437962	0.030227870	0.00052388997
0.059568456	0.030023934	0.00052687649
0.059698950	0.030147657	0.00052338684
0.059829444	0.030295514	0.00052612422
0.059959938	0.030408000	0.00052605361
0.060090432	0.031582364	0.00053138470
0.060220926	0.030866580	0.00052996795
0.060351420	0.029745494	0.00051824378
0.060481914	0.030325538	0.00052379235
0.060612408	0.029617162	0.00051687495
0.060742902	0.029911514	0.00051699694
0.060873396	0.029371189	0.00051552967
0.061003890	0.029773374	0.00051801482
0.061134384	0.030745634	0.00052238693
0.061264877	0.029712653	0.00051970846
0.061395371	0.029463154	0.00051303185
0.061525865	0.029750125	0.00051427597
0.061656359	0.030593864	0.00052275766
0.061786853	0.029932305	0.00051667777
0.061917347	0.030259288	0.00052055687
0.062047841	0.030058026	0.00051765428
0.062178335	0.030284928	0.00051593493
0.062308829	0.030285809	0.00052097194
0.062439323	0.030097861	0.00051554457
0.062569817	0.029499988	0.00051201266
0.062700311	0.029763252	0.00051554476
0.062830805	0.030892223	0.00052115171
0.062961299	0.030407772	0.00051848292
0.063091793	0.029393555	0.00051046459
0.063222287	0.029269351	0.00050902721
0.063352781	0.029807379	0.00051568170
0.063483275	0.029676081	0.00051116800
0.063613769	0.030470537	0.00051696418
0.063744263	0.029970817	0.00051350768
0.063874757	0.029725716	0.00051090317
0.064005251	0.029441802	0.00051099868
0.064135745	0.029474831	0.00051088039
0.064266239	0.029514125	0.00050835049
0.064396733	0.029955716	0.00051319153
0.064527227	0.030552431	0.00051570657
0.064657721	0.028703516	0.00050492168
0.064788215	0.030379414	0.00051496698
0.064918709	0.030043401	0.00051151589
0.065049203	0.031236840	0.00052339473
0.065179697	0.029804893	0.00050808958
0.065310191	0.029948086	0.00051089740
0.065440685	0.029650446	0.00050842436
0.065571179	0.029068289	0.00050419994
0.065701673	0.028463365	0.00049881062
0.065832166	0.029768079	0.00050762979
0.065962660	0.030385274	0.00051223534
0.066093154	0.030282751	0.00051517021
0.066223648	0.029601649	0.00050478770
0.066354142	0.029618288	0.00050738551
0.066484636	0.030343604	0.00051010464
0.066615130	0.030519936	0.00051411255
0.066745624	0.030831125	0.00051534953
0.066876118	0.030677203	0.00051136978
0.067006612	0.030304009	0.00051197193
0.067137106	0.030581113	0.00051294336
0.067267600	0.030064640	0.00050418792
0.067398094	0.030601028	0.00051321927
0.067528588	0.030860692	0.00051313489
0.067659082	0.029997665	0.00050641266
0.067789576	0.029237015	0.00050289898
0.067920070	0.030049057	0.00050576632
0.068050564	0.030086819	0.00050574401
0.068181058	0.028505662	0.00049355643
0.068311552	0.029454663	0.00050111769
0.068442046	0.029857305	0.00050586626
0.068572540	0.030454949	0.00050994955
0.068703034	0.030402097	0.00050518702
0.068833528	0.029318669	0.00050128659
0.068964022	0.029571201	0.00050041815
0.069094516	0.030016718	0.00050619859
0.069225010	0.029869436	0.00050350776
0.069355504	0.030139523	0.00050444111
0.069485998	0.028892758	0.00049560971
0.069616492	0.029485098	0.00050028182
0.069746986	0.029783368	0.00050198969
0.069877480	0.029609091	0.00050144137
0.070007974	0.029566902	0.00049841985
0.070138468	0.029428147	0.00049768429
0.070268961	0.030036725	0.00050017253
0.070399455	0.028836107	0.00049289354
0.070529949	0.029808776	0.00050218561
0.070660443	0.029882455	0.00049924930
0.070790937	0.029194075	0.00049501273
0.070921431	0.029150710	0.00049426006
0.071051925	0.029717994	0.00049782251
0.071182419	0.029949050	0.00050353933
0.071312913	0.030042784	0.00049979223
0.071443407	0.029442625	0.00049781908
0.071573901	0.029848902	0.00049514049
0.071704395	0.028393162	0.00048513131
0.071834889	0.030035505	0.00049859724
0.071965383	0.029369346	0.00049396491
0.072095877	0.029512776	0.00049422345
0.072226371	0.029290946	0.00049344765
0.072356865	0.029276303	0.00049189503
0.072487359	0.028606819	0.00048907613
0.072617853	0.029477157	0.00049510526
0.072748347	0.030209434	0.00049560263
0.072878841	0.029640663	0.00049602971
0.073009335	0.029618288	0.00049157282
0.073139829	0.029552944	0.00049123254
0.073270323	0.029055577	0.00049202063
0.073400817	0.029220553	0.00049072933
0.073531311	0.029650187	0.00049276064
0.073661805	0.028770763	0.00048710438
0.073792299	0.030518124	0.00049600060
0.073922793	0.029784547	0.00049457367
0.074053287	0.029335697	0.00048915689
0.074183781	0.029217609	0.00048854713
0.074314275	0.028880575	0.00048968892
0.074444769	0.029842921	0.00049036504
0.074575263	0.028814929	0.00048413279
0.074705757	0.029362981	0.00048991179
0.074836250	0.029327872	0.00049076781
0.074966744	0.029688805	0.00049302426
0.075097238	0.029274000	0.00048480362
0.075227732	0.029121463	0.00048611103
0.075358226	0.029594760	0.00049175392
0.075488720	0.029990856	0.00049093113
0.075619214	0.029894023	0.00049266419
0.075749708	0.029609366	0.00049003823
0.075880202	0.030854904	0.00049790028
0.076010696	0.028772377	0.00048264245
0.076141190	0.029025283	0.00048320341
0.076271684	0.029888188	0.00049208794
0.076402178	0.028533832	0.00048328206
0.076532672	0.028730621	0.00047871055
0.076663166	0.028979838	0.00048263024
0.076793660	0.029428976	0.00048539678
0.076924154	0.029623735	0.00048695718
0.077054648	0.029631551	0.00048837733
0.077185142	0.029506388	0.00048367543
0.077315636	0.029797596	0.00048787680
0.077446130	0.030112344	0.00049007431
0.077576624	0.030451332	0.00048949226
0.077707118	0.029909116	0.00049097537
0.077837612	0.029418444	0.00048101463
0.077968106	0.028513831	0.00047781218
0.078098600	0.028844258	0.00047831244
0.078229094	0.029593409	0.00048323009
0.078359588	0.029703016	0.00048548844
0.078490082	0.029822717	0.00048663545
0.078620576	0.029000946	0.00047802558
0.078751070	0.029764600	0.00048575085
0.078881564	0.028448611	0.00047345706
0.079012058	0.029627203	0.00048567270
0.079142552	0.029590464	0.00048325367
0.079273046	0.029669897	0.00048301191
0.079403539	0.029662525	0.00048268660
0.079534033	0.029210677	0.00048055560
0.079664527	0.029197784	0.00047958902
0.079795021	0.028912591	0.00047832212
0.079925515	0.029381740	0.00047883223
0.080056009	0.029856697	0.00048564082
0.080186503	0.029423278	0.00048299359
0.080316997	0.028487104	0.00047087329
0.080447491	0.029706756	0.00048205937
0.080577985	0.029469693	0.00047933292
0.080708479	0.028585460	0.00047250705
0.080838973	0.028949689	0.00047636686
0.080969467	0.027975690	0.00046675072
0.081099961	0.028566868	0.00047286509
0.081230455	0.029353917	0.00047872692
0.081360949	0.028738131	0.00047113601
0.081491443	0.029433159	0.00047979402
0.081621937	0.029232368	0.00047416159
0.081752431	0.029166133	0.00047683899
0.081882925	0.029395235	0.00047949420
0.082013419	0.028696378	0.00046953572
0.082143913	0.029120943	0.00047558573
0.082274407	0.029882087	0.00047894238
0.082404901	0.029126816	0.00047327861
0.082535395	0.029068975	0.00047627699
0.082665889	0.029693216	0.00047572272
0.082796383	0.028945172	0.00047260656
0.082926877	0.028266648	0.00046761632
0.083057371	0.029739072	0.00047508508
0.083187865	0.029006634	0.00047304077
0.083318359	0.028621275	0.00046779959
0.083448853	0.029003990	0.00047045720
0.083579347	0.029758912	0.00047735132
0.083709841	0.029196771	0.00047137356
0.083840335	0.029562872	0.00047472199
0.083970828	0.029133670	0.00047138157
0.084101322	0.029604595	0.00047368307
0.084231816	0.028710518	0.00046933138
0.084362310	0.028881207	0.00046809302
0.084492804	0.029941882	0.00047552908
0.084623298	0.029385412	0.00047392000
0.084753792	0.029360070	0.00047065803
0.084884286	0.028668982	0.00046761161
0.085014780	0.029373945	0.00047131750
0.085145274	0.029071759	0.00046870147
0.085275768	0.028716359	0.00046738038
0.085406262	0.029765692	0.00047275672
0.085536756	0.029148505	0.00046868808
0.085667250	0.028250748	0.00046578287
0.085797744	0.029145901	0.00046681530
0.085928238	0.029011805	0.00046830129
0.086058732	0.029253766	0.00046802544
0.086189226	0.029686872	0.00047100729
0.086319720	0.028646647	0.00046617256
0.086450214	0.028812643	0.00046309084
0.086580708	0.028916154	0.00046678575
0.086711202	0.028155857	0.00045917600
0.086841696	0.028033022	0.00045712441
0.086972190	0.029487715	0.00046873844
0.087102684	0.030122164	0.00047338256
0.087233178	0.029080732	0.00046608308
0.087363672	0.028906313	0.00046523255
0.087494166	0.028689029	0.00046074018
0.087624660	0.030145505	0.00047317538
0.087755154	0.027873481	0.00045762607
0.087885648	0.029270303	0.00046609148
0.088016142	0.029006893	0.00046424388
0.088146636	0.028477886	0.00045772468
0.088277130	0.029357530	0.00046540738
0.088407623	0.028354621	0.00046079597
0.088538117	0.029146719	0.00046356828
0.088668611	0.029350613	0.00046635606
0.088799105	0.029357622	0.00046535344
0.088929599	0.029258702	0.00046197896
0.089060093	0.029384490	0.00046618000
0.089190587	0.028963631	0.00046223419
0.089321081	0.028242105	0.00045647507
0.089451575	0.029144653	0.00046370229
0.089582069	0.029146667	0.00045922945
0.089712563	0.028204833	0.00045456948
0.089843057	0.028800663	0.00046114793
0.089973551	0.028711638	0.00045742995
0.090104045	0.029869715	0.00046854641
0.090234539	0.029224525	0.00045902272
0.090365033	0.029629375	0.00046759771
0.090495527	0.028673631	0.00045849259
0.090626021	0.028620000	0.00045706907
0.090756515	0.029367656	0.00046313764
0.090887009	0.029219569	0.00046153356
0.091017503	0.029106336	0.00045851833
0.091147997	0.028623876	0.00045665891
0.091278491	0.028625707	0.00045428849
0.091408985	0.028782594	0.00045727005
0.091539479	0.029156343	0.00045967524
0.091669973	0.029486860	0.00045986523
0.091800467	0.028485444	0.00046467600
0.091930961	0.028758121	0.00047035727
0.092061455	0.029193322	0.00047660825
0.092191949	0.028790746	0.00047940472
0.092322443	0.028207180	0.00047517944
0.092452937	0.028492904	0.00048009141
0.092583431	0.028069784	0.00047940510
0.092713925	0.029064397	0.00048828785
0.092844419	0.028884727	0.00049073020
0.092974912	0.029721005	0.00049548357
0.093105406	0.029201454	0.00048323337
0.093235900	0.028067775	0.00047267531
0.093366394	0.028361418	0.00046878130
0.093496888	0.029111015	0.00047805672
0.093627382	0.028414848	0.00046729241
0.093757876	0.029073418	0.00047162904
0.093888370	0.029354323	0.00047590792
0.094018864	0.028621123	0.00046484352
0.094149358	0.028793530	0.00046845554
0.094279852	0.028783495	0.00046683728
0.094410346	0.027923030	0.00045872958
0.094540840	0.029072683	0.00046801023
0.094671334	0.028514975	0.00046089260
0.094801828	0.029016678	0.00046531080
0.094932322	0.029657993	0.00047283077
0.095062816	0.027922434	0.00045494782
0.095193310	0.028619719	0.00046173202
0.095323804	0.027983204	0.00045597221
0.095454298	0.028464850	0.00045844841
0.095584792	0.027807890	0.00045694121
0.095715286	0.027528885	0.00045024038
0.095845780	0.029433185	0.00046425131
0.095976274	0.028965737	0.00046479844
0.096106768	0.028935714	0.00045660956
0.096237262	0.029174576	0.00046355594
0.096367756	0.029276079	0.00046364758
0.096498250	0.028215229	0.00045324784
0.096628744	0.028268296	0.00045739869
0.096759238	0.028608996	0.00045368412
0.096889732	0.027976938	0.00045168306
0.097020226	0.028802263	0.00045974990
0.097150720	0.028532344	0.00045368283
0.097281214	0.028914365	0.00045766465
0.097411708	0.028956447	0.00045782606
0.097542201	0.028909632	0.00045572697
0.097672695	0.029149917	0.00046155366
0.097803189	0.028903426	0.00045437456
0.097933683	0.029041336	0.00045796146
0.098064177	0.028619036	0.00045317431
0.098194671	0.028800426	0.00045259160
0.098325165	0.029111932	0.00045404083
0.098455659	0.028979747	0.00045266459
0.098586153	0.028804760	0.00044952311
0.098716647	0.028824876	0.00044981368
0.098847141	0.028136871	0.00043997315
0.098977635	0.029590819	0.00045259636
0.099108129	0.028112433	0.00044212944
0.099238623	0.029417216	0.00044974215
0.099369117	0.027772649	0.00043830197
0.099499611	0.028026227	0.00043846912
0.099630105	0.028657828	0.00044385955
0.099760599	0.028055893	0.00044004333
0.099891093	0.028437998	0.00044034923
0.10002159	0.028612411	0.00044579066
0.10015208	0.028657930	0.00044431289
0.10028257	0.028752206	0.00044132075
0.10041307	0.028668711	0.00044574000
0.10054356	0.028504422	0.00044284095
0.10067406	0.028978663	0.00044922343
0.10080455	0.028662479	0.00044567916
0.10093504	0.029378636	0.00044776041
0.10106554	0.028720587	0.00044589599
0.10119603	0.028571153	0.00044302700
0.10132653	0.028998009	0.00044772943
0.10145702	0.028835385	0.00044783344
0.10158751	0.028299477	0.00043954463
0.10171801	0.028343883	0.00044325908
0.10184850	0.029584128	0.00044942542
0.10197900	0.028774321	0.00044466857
0.10210949	0.028741925	0.00044508104
0.10223998	0.029155117	0.00044548953
0.10237048	0.028925513	0.00044546952
0.10250097	0.027391132	0.00043549962
0.10263147	0.028026735	0.00043505265
0.10276196	0.028846231	0.00044591736
0.10289245	0.028959096	0.00044283616
0.10302295	0.029104689	0.00044462126
0.10315344	0.028388036	0.00044246908
0.10328394	0.028665079	0.00043955432
0.10341443	0.028567292	0.00044021068
0.10354492	0.029147367	0.00044624760
0.10367542	0.029154240	0.00044306282
0.10380591	0.028617163	0.00044076259
0.10393641	0.028835722	0.00044181327
0.10406690	0.028250734	0.00043677775
0.10419739	0.027940430	0.00043749475
0.10432789	0.028303360	0.00043587892
0.10445838	0.028899221	0.00044250335
0.10458888	0.029249653	0.00044392602
0.10471937	0.028475710	0.00043750090
0.10484986	0.028194638	0.00043612675
0.10498036	0.029216990	0.00044136754
0.10511085	0.028696549	0.00043856054
0.10524135	0.028104116	0.00043581345
0.10537184	0.028301317	0.00043529311
0.10550233	0.028665336	0.00043915445
0.10563283	0.028171992	0.00043375306
0.10576332	0.028818907	0.00043912285
0.10589382	0.028049586	0.00043409375
0.10602431	0.029317009	0.00044008329
0.10615480	0.027803370	0.00043182087
0.10628530	0.027696324	0.00043086129
0.10641579	0.028351112	0.00043320435
0.10654629	0.028411624	0.00043595405
0.10667678	0.028177426	0.00043293080
0.10680727	0.028608182	0.00043678041
0.10693777	0.028952025	0.00043966191
0.10706826	0.029064683	0.00043871673
0.10719876	0.028983335	0.00043890395
0.10732925	0.028299264	0.00043352890
0.10745974	0.028489474	0.00043103577
0.10759024	0.029208237	0.00043896371
0.10772073	0.027946821	0.00043024747
0.10785123	0.029024017	0.00044059382
0.10798172	0.028589571	0.00044396228
0.10811221	0.029180933	0.00045013697
0.10824271	0.028974377	0.00045533545
0.10837320	0.028220293	0.00045111786
0.10850370	0.028849143	0.00045877218
0.10863419	0.028258892	0.00045737153
0.10876468	0.028431730	0.00045709459
0.10889518	0.028370105	0.00045852198
0.10902567	0.029000206	0.00046812437
0.10915616	0.029246836	0.00046847875
0.10928666	0.028115751	0.00046556174
0.10941715	0.028240038	0.00046510189
0.10954765	0.028712586	0.00046984596
0.10967814	0.029173233	0.00047615348
0.10980863	0.028602412	0.00047329626
0.10993913	0.028997077	0.00047693346
0.11006962	0.028264372	0.00047449807
0.11020012	0.027837758	0.00046844759
0.11033061	0.028839469	0.00048155977
0.11046110	0.029083884	0.00048227170
0.11059160	0.028026108	0.00047698525
0.11072209	0.028796889	0.00048678404
0.11085259	0.028339742	0.00047910742
0.11098308	0.027920672	0.00047798558
0.11111357	0.028287291	0.00048480086
0.11124407	0.028369258	0.00048346451
0.11137456	0.027889640	0.00048504593
0.11150506	0.028220243	0.00048720736
0.11163555	0.028679763	0.00049026350
0.11176604	0.028410438	0.00049110400
0.11189654	0.028940810	0.00049204589
0.11202703	0.028835443	0.00049511421
0.11215753	0.027300447	0.00048472673
0.11228802	0.028313529	0.00049238833
0.11241851	0.027909006	0.00048949278
0.11254901	0.028022301	0.00049381539
0.11267950	0.028367111	0.00049499317
0.11281000	0.029175855	0.00050176870
0.11294049	0.028820187	0.00048395355
0.11307098	0.028441985	0.00047921366
0.11320148	0.028458894	0.00047298174
0.11333197	0.028980589	0.00047649655
0.11346247	0.029443809	0.00048123023
0.11359296	0.027908825	0.00046428469
0.11372345	0.027568996	0.00045986608
0.11385395	0.028489706	0.00046883283
0.11398444	0.027972458	0.00045922013
0.11411494	0.028040108	0.00046192684
0.11424543	0.027768442	0.00045777286
0.11437592	0.027831882	0.00045669961
0.11450642	0.027773531	0.00045678156
0.11463691	0.028160847	0.00045384991
0.11476741	0.028136029	0.00045661815
0.11489790	0.028508233	0.00046081824
0.11502839	0.028412485	0.00045489369
0.11515889	0.027914007	0.00045427723
0.11528938	0.028202340	0.00045283987
0.11541988	0.028149446	0.00045230046
0.11555037	0.028218419	0.00045443432
0.11568086	0.028431603	0.00045076710
0.11581136	0.029458691	0.00046056710
0.11594185	0.028004757	0.00044813376
0.11607235	0.028103417	0.00044762635
0.11620284	0.028303329	0.00045006632
0.11633333	0.028149070	0.00044729374
0.11646383	0.028431698	0.00045223003
0.11659432	0.029261657	0.00045566487
0.11672482	0.028308069	0.00044450942
0.11685531	0.028178352	0.00044683241
0.11698580	0.028159806	0.00044578057
0.11711630	0.028497917	0.00044874438
0.11724679	0.028795764	0.00045040474
0.11737729	0.028785835	0.00044851265
0.11750778	0.028437300	0.00044456234
0.11763827	0.028742596	0.00044830858
0.11776877	0.027990180	0.00043852836
0.11789926	0.028832573	0.00044857212
0.11802975	0.028147944	0.00043997578
0.11816025	0.027343674	0.00043363427
0.11829074	0.027930891	0.00044013310
0.11842124	0.028872932	0.00044246372
0.11855173	0.028169611	0.00043948495
0.11868222	0.028675161	0.00043991567
0.11881272	0.028498305	0.00043672276
0.11894321	0.027682232	0.00043366363
0.11907371	0.028043432	0.00043388204
0.11920420	0.028599535	0.00043931938
0.11933469	0.028225776	0.00043494181
0.11946519	0.028206164	0.00043049214
0.11959568	0.028511396	0.00043531268
0.11972618	0.028447627	0.00043209878
0.11985667	0.028488957	0.00043329092
0.11998716	0.028495377	0.00043406119
0.12011766	0.028080628	0.00042831098
0.12024815	0.027976478	0.00042747020
0.12037865	0.027738068	0.00042786834
0.12050914	0.028356051	0.00042614414
0.12063963	0.028565116	0.00043201787
0.12077013	0.028900063	0.00043151702
0.12090062	0.027869638	0.00042377176
0.12103112	0.028633118	0.00043067892
0.12116161	0.028807616	0.00042796866
0.12129210	0.028520650	0.00042690182
0.12142260	0.028335003	0.00042494621
0.12155309	0.028591574	0.00042698876
0.12168359	0.028646862	0.00042619965
0.12181408	0.028651734	0.00042549426
0.12194457	0.028758814	0.00042607376
0.12207507	0.028745813	0.00042799798
0.12220556	0.027881998	0.00041840387
0.12233606	0.028576363	0.00042601492
0.12246655	0.028829103	0.00042477276
0.12259704	0.028235282	0.00042071999
0.12272754	0.028624932	0.00042555614
0.12285803	0.027920743	0.00042022543
0.12298853	0.028072477	0.00041925980
0.12311902	0.028443918	0.00042494279
0.12324951	0.028298458	0.00041835356
0.12338001	0.028545173	0.00042342690
0.12351050	0.028281580	0.00042017340
0.12364100	0.028096419	0.00041962036
0.12377149	0.027756537	0.00041788358
0.12390198	0.029282788	0.00042541102
0.12403248	0.029009527	0.00042374773
0.12416297	0.028106678	0.00041925112
0.12429347	0.028167476	0.00041717846
0.12442396	0.027617570	0.00041721823
0.12455445	0.028514653	0.00042050161
0.12468495	0.028478857	0.00041806414
0.12481544	0.029170661	0.00042651079
0.12494594	0.028368585	0.00041778610
0.12507643	0.028445901	0.00041902898
0.12520692	0.028565749	0.00042028286
0.12533742	0.028695583	0.00041915385
0.12546791	0.027875841	0.00041480673
0.12559841	0.028535502	0.00041755704
0.12572890	0.027867933	0.00041387906
0.12585939	0.027819112	0.00041627382
0.12598989	0.028652794	0.00041729940
0.12612038	0.027873340	0.00041497836
0.12625088	0.027576146	0.00041063564
0.12638137	0.028695637	0.00041872189
0.12651186	0.027776420	0.00041373764
0.12664236	0.028042760	0.00041212664
0.12677285	0.028765457	0.00041734990
0.12690335	0.028096718	0.00041640710
0.12703384	0.027847500	0.00040984837
0.12716433	0.028141428	0.00041701273
0.12729483	0.028309644	0.00041450605
0.12742532	0.027207168	0.00040830594
0.12755581	0.027807698	0.00040991470
0.12768631	0.027238622	0.00040688720
0.12781680	0.027544029	0.00041085546
0.12794730	0.027815540	0.00041160145
0.12807779	0.027896984	0.00041080737
0.12820828	0.028729501	0.00041658821
0.12833878	0.027490921	0.00040665186
0.12846927	0.027644279	0.00041169190
0.12859977	0.028068515	0.00041348911
0.12873026	0.027660636	0.00040765036
0.12886075	0.027893328	0.00041007139
0.12899125	0.027734100	0.00040995425
0.12912174	0.028701556	0.00041534774
0.12925224	0.028857078	0.00041614155
0.12938273	0.027953541	0.00041038919
0.12951322	0.028127433	0.00041071722
0.12964372	0.027553791	0.00040781858
0.12977421	0.027961235	0.00040783970
0.12990471	0.028684296	0.00041563588
0.13003520	0.028677967	0.00041363551
0.13016569	0.028102553	0.00041012680
0.13029619	0.028154563	0.00041033054
0.13042668	0.028590134	0.00041091677
0.13055718	0.027342750	0.00040297814
0.13068767	0.028399025	0.00041388056
0.13081816	0.027819010	0.00040568687
0.13094866	0.028141926	0.00040830873
0.13107915	0.029170056	0.00041311054
0.13120965	0.027935594	0.00040797915
0.13134014	0.027330137	0.00040394764
0.13147063	0.027869929	0.00040643910
0.13160113	0.027710106	0.00040571409
0.13173162	0.028364775	0.00040866404
0.13186212	0.029030021	0.00041206474
0.13199261	0.028845595	0.00041325744
0.13212310	0.028365284	0.00040827423
0.13225360	0.027985454	0.00040748838
0.13238409	0.028438721	0.00040958836
0.13251459	0.027879587	0.00040401245
0.13264508	0.027981919	0.00040522787
0.13277557	0.028427684	0.00040866789
0.13290607	0.028072935	0.00040775050
0.13303656	0.027682568	0.00040431789
0.13316706	0.027117521	0.00039778439
0.13329755	0.028091241	0.00040533026
0.13342804	0.028464737	0.00041030326
0.13355854	0.027944270	0.00040312834
0.13368903	0.027442737	0.00040315869
0.13381953	0.028242618	0.00040619783
0.13395002	0.027744977	0.00040270686
0.13408051	0.028236258	0.00040630726
0.13421101	0.028054939	0.00040359365
0.13434150	0.027794186	0.00040412103
0.13447200	0.026904219	0.00039790297
0.13460249	0.028051274	0.00040193154
0.13473298	0.028527582	0.00040756198
0.13486348	0.027863267	0.00040189451
0.13499397	0.027852015	0.00040258038
0.13512447	0.027959960	0.00040350299
0.13525496	0.027792928	0.00040054150
0.13538545	0.027584044	0.00039919111
0.13551595	0.027099660	0.00039589224
0.13564644	0.028131357	0.00040276448
0.13577694	0.028612066	0.00040752448
0.13590743	0.027830902	0.00040022376
0.13603792	0.028391767	0.00040292702
0.13616842	0.027470970	0.00039942938
0.13629891	0.027470689	0.00039690438
0.13642940	0.027641840	0.00040088387
0.13655990	0.028196578	0.00039999738
0.13669039	0.027415992	0.00039736659
0.13682089	0.028223143	0.00040208662
0.13695138	0.028019708	0.00039931895
0.13708187	0.027356064	0.00039767950
0.13721237	0.028486175	0.00040394098
0.13734286	0.028126535	0.00039944188
0.13747336	0.028128454	0.00040145579
0.13760385	0.027919498	0.00039738579
0.13773434	0.027414945	0.00039679362
0.13786484	0.028319876	0.00040287820
0.13799533	0.028049783	0.00039857420
0.13812583	0.027866056	0.00039777656
0.13825632	0.027553964	0.00039610433
0.13838681	0.027749862	0.00039648126
0.13851731	0.027924340	0.00039908840
0.13864780	0.028910057	0.00040467405
0.13877830	0.028037824	0.00039829254
0.13890879	0.028189986	0.00040024485
0.13903928	0.027863300	0.00039593803
0.13916978	0.027778459	0.00039762880
0.13930027	0.028097810	0.00039912942
0.13943077	0.028172957	0.00039884018
0.13956126	0.027557971	0.00039599652
0.13969175	0.027750721	0.00039568236
0.13982225	0.028487180	0.00040060195
0.13995274	0.027170335	0.00039409154
0.14008324	0.027887720	0.00039503115
0.14021373	0.028627076	0.00040266247
0.14034422	0.028420398	0.00039753449
0.14047472	0.027746198	0.00039511913
0.14060521	0.028241435	0.00039967169
0.14073571	0.028108616	0.00039739150
0.14086620	0.027914313	0.00039524256
0.14099669	0.028192157	0.00039729409
0.14112719	0.027802709	0.00039276945
0.14125768	0.027414870	0.00039264135
0.14138818	0.028249385	0.00039663446
0.14151867	0.027493874	0.00039313092
0.14164916	0.027632251	0.00039406803
0.14177966	0.027740084	0.00039137982
0.14191015	0.027718748	0.00039072333
0.14204065	0.028042535	0.00039435768
0.14217114	0.028400083	0.00039525948
0.14230163	0.027958487	0.00039487339
0.14243213	0.027926021	0.00039111631
0.14256262	0.027883862	0.00039128338
0.14269312	0.028023244	0.00039491797
0.14282361	0.027524768	0.00038710402
0.14295410	0.028357438	0.00039563310
0.14308460	0.028141376	0.00039346708
0.14321509	0.027688581	0.00039005957
0.14334559	0.028010556	0.00039399926
0.14347608	0.027918308	0.00039103726
0.14360657	0.028435485	0.00039507600
0.14373707	0.027159193	0.00038682976
0.14386756	0.028221219	0.00039114811
0.14399806	0.027276465	0.00038796770
0.14412855	0.027223887	0.00038532875
0.14425904	0.028480881	0.00039575202
0.14438954	0.028168859	0.00039424477
0.14452003	0.028431448	0.00039265161
0.14465053	0.027288911	0.00038578807
0.14478102	0.027319331	0.00038693128
0.14491151	0.027976242	0.00038940655
0.14504201	0.027616898	0.00039040077
0.14517250	0.026913832	0.00038358586
0.14530299	0.027793783	0.00038926196
0.14543349	0.028164179	0.00039223919
0.14556398	0.027521511	0.00038612170
0.14569448	0.027942758	0.00039137832
0.14582497	0.027928020	0.00039065506
0.14595546	0.027782683	0.00039116068
0.14608596	0.027569943	0.00038640731
0.14621645	0.027793696	0.00038759873
0.14634695	0.027772995	0.00038926600
0.14647744	0.027463349	0.00038794555
0.14660793	0.028345864	0.00039165386
0.14673843	0.027538279	0.00038751163
0.14686892	0.028080546	0.00038739667
0.14699942	0.028290735	0.00039089804
0.14712991	0.028181328	0.00039000598
0.14726040	0.027791373	0.00038750956
0.14739090	0.027613743	0.00038559947
0.14752139	0.027065463	0.00038281011
0.14765189	0.028365569	0.00038963061
0.14778238	0.027753708	0.00038858898
0.14791287	0.028267207	0.00038910424
0.14804337	0.027712304	0.00038662545
0.14817386	0.027759792	0.00038640595
0.14830436	0.027984845	0.00038692419
0.14843485	0.027872520	0.00038781769
0.14856534	0.028477557	0.00038997933
0.14869584	0.027887546	0.00038649520
0.14882633	0.027725218	0.00038680562
0.14895683	0.027813753	0.00038540065
0.14908732	0.028273788	0.00038796574
0.14921781	0.028441397	0.00038979561
0.14934831	0.028101046	0.00038693132
0.14947880	0.027849053	0.00038764843
0.14960930	0.027657528	0.00038301565
0.14973979	0.027971227	0.00038636218
0.14987028	0.027324493	0.00038391754
0.15000078	0.027581073	0.00038326636
0.15013127	0.028406275	0.00038802514
0.15026177	0.028418963	0.00038937910
0.15039226	0.028112124	0.00038534471
0.15052275	0.028369554	0.00038925571
0.15065325	0.027985528	0.00038525660
0.15078374	0.027951579	0.00038717416
0.15091424	0.027850754	0.00038578080
0.15104473	0.027832391	0.00038346157
0.15117522	0.027265794	0.00038088619
0.15130572	0.028204574	0.00038749643
0.15143621	0.028524732	0.00038714978
0.15156671	0.028053262	0.00038631215
0.15169720	0.028220473	0.00038399507
0.15182769	0.027714973	0.00038154759
0.15195819	0.027679349	0.00038357761
0.15208868	0.027908505	0.00038262393
0.15221918	0.027426363	0.00038224056
0.15234967	0.027829657	0.00038202080
0.15248016	0.028030357	0.00038373342
0.15261066	0.027247852	0.00037954769
0.15274115	0.028223187	0.00038497291
0.15287165	0.028151578	0.00038441900
0.15300214	0.027893553	0.00038242577
0.15313263	0.028343308	0.00038452720
0.15326313	0.027649655	0.00038016192
0.15339362	0.027687190	0.00037968976
0.15352412	0.028348049	0.00038492112
0.15365461	0.027715500	0.00038138592
0.15378510	0.028269782	0.00038465160
0.15391560	0.027799596	0.00037941122
0.15404609	0.027047456	0.00037773530
0.15417658	0.027840152	0.00038021701
0.15430708	0.028231381	0.00038464099
0.15443757	0.028369912	0.00038307618
0.15456807	0.027711286	0.00038023222
0.15469856	0.027714004	0.00037884702
0.15482905	0.027767470	0.00038053123
0.15495955	0.028540517	0.00038423501
0.15509004	0.027726359	0.00037981689
0.15522054	0.027974563	0.00038165949
0.15535103	0.028232948	0.00038201067
0.15548152	0.028228231	0.00038180722
0.15561202	0.028355360	0.00038339917
0.15574251	0.027842242	0.00038065967
0.15587301	0.027421081	0.00037813095
0.15600350	0.028212324	0.00038046555
0.15613399	0.027419742	0.00037690748
0.15626449	0.027877002	0.00037924611
0.15639498	0.028046587	0.00038095401
0.15652548	0.028049740	0.00038180359
0.15665597	0.027801972	0.00037936028
0.15678646	0.027645915	0.00037572918
0.15691696	0.028234403	0.00037979660
0.15704745	0.027931626	0.00038030383
0.15717795	0.027226683	0.00037416332
0.15730844	0.028244696	0.00038109943
0.15743893	0.027832935	0.00037698991
0.15756943	0.027522239	0.00037485486
0.15769992	0.027552269	0.00037521227
0.15783042	0.028091940	0.00037967757
0.15796091	0.028626990	0.00038206300
0.15809140	0.028263542	0.00038018628
0.15822190	0.027776650	0.00037439506
0.15835239	0.028035435	0.00037924550
0.15848289	0.028182597	0.00037907335
0.15861338	0.027882068	0.00037767614
0.15874387	0.028135859	0.00037926460
0.15887437	0.027561240	0.00037382557
0.15900486	0.027026714	0.00037108772
0.15913536	0.027870182	0.00037707694
0.15926585	0.027776092	0.00037359963
0.15939634	0.028388575	0.00038064357
0.15952684	0.027041277	0.00037248420
0.15965733	0.027821814	0.00037416352
0.15978783	0.027658283	0.00037566946
0.15991832	0.028095891	0.00037618814
0.16004881	0.027680858	0.00037579822
0.16017931	0.027509042	0.00037293473
0.16030980	0.027838732	0.00037416783
0.16044030	0.027848388	0.00037529222
0.16057079	0.027258458	0.00037061696
0.16070128	0.027408268	0.00037252397
0.16083178	0.028452911	0.00038128696
0.16096227	0.027456337	0.00037069319
0.16109277	0.027156824	0.00037083051
0.16122326	0.027641190	0.00037312467
0.16135375	0.028014469	0.00037520754
0.16148425	0.028367730	0.00037878864
0.16161474	0.027933182	0.00037462065
0.16174524	0.027664266	0.00037274563
0.16187573	0.028129900	0.00037768131
0.16200622	0.027613048	0.00037051054
0.16213672	0.027532557	0.00037303975
0.16226721	0.028217129	0.00037382799
0.16239771	0.027142480	0.00036787389
0.16252820	0.028195343	0.00037553940
0.16265869	0.027072162	0.00036745013
0.16278919	0.027499799	0.00037107619
0.16291968	0.027749925	0.00037360860
0.16305018	0.027989853	0.00037258799
0.16318067	0.027790811	0.00037084586
0.16331116	0.027675975	0.00037126441
0.16344166	0.027109550	0.00036758986
0.16357215	0.027655253	0.00037224396
0.16370264	0.027744441	0.00036982679
0.16383314	0.027349064	0.00036936111
0.16396363	0.027986637	0.00037377938
0.16409413	0.028128042	0.00037401530
0.16422462	0.027855412	0.00037140644
0.16435511	0.027999362	0.00037171400
0.16448561	0.027938007	0.00037191017
0.16461610	0.027663997	0.00037142648
0.16474660	0.028083221	0.00037082037
0.16487709	0.027422342	0.00036880861
0.16500758	0.027646340	0.00036795224
0.16513808	0.028702260	0.00037626500
0.16526857	0.027430892	0.00036949537
0.16539907	0.027241369	0.00036548743
0.16552956	0.027431750	0.00036786035
0.16566005	0.027252612	0.00036786827
0.16579055	0.027703421	0.00036831532
0.16592104	0.028133086	0.00037301812
0.16605154	0.027585273	0.00036706695
0.16618203	0.027756483	0.00036948649
0.16631252	0.028202764	0.00037372223
0.16644302	0.028187122	0.00037024568
0.16657351	0.027199266	0.00036602628
0.16670401	0.026882683	0.00036425907
0.16683450	0.027792955	0.00036814882
0.16696499	0.027704480	0.00036872016
0.16709549	0.027972768	0.00036866932
0.16722598	0.026980447	0.00036665037
0.16735648	0.027826360	0.00037032492
0.16748697	0.028361518	0.00037143308
0.16761746	0.027327823	0.00036652734
0.16774796	0.027661619	0.00036750015
0.16787845	0.027184776	0.00036409938
0.16800895	0.027409065	0.00036466321
0.16813944	0.027933400	0.00036684392
0.16826993	0.028052135	0.00036845016
0.16840043	0.027616432	0.00036602097
0.16853092	0.027041174	0.00036198798
0.16866142	0.028462666	0.00037288977
0.16879191	0.027648821	0.00036833561
0.16892240	0.027066505	0.00035942267
0.16905290	0.027526410	0.00036485195
0.16918339	0.027528554	0.00036437705
0.16931389	0.027932074	0.00036893996
0.16944438	0.027156072	0.00036397390
0.16957487	0.027525673	0.00036266409
0.16970537	0.027577371	0.00036671589
0.16983586	0.026771193	0.00035913300
0.16996636	0.027583564	0.00036408293
0.17009685	0.027687316	0.00036611824
0.17022734	0.027609399	0.00036355138
0.17035784	0.027635988	0.00036405155
0.17048833	0.026983648	0.00036017988
0.17061883	0.026844153	0.00036064410
0.17074932	0.027588031	0.00036426469
0.17087981	0.027011525	0.00036156899
0.17101031	0.027808480	0.00036353695
0.17114080	0.027664593	0.00036488318
0.17127130	0.027693165	0.00036258195
0.17140179	0.027695118	0.00036596967
0.17153228	0.027671486	0.00036413685
0.17166278	0.028691339	0.00036951438
0.17179327	0.027494089	0.00036338088
0.17192377	0.027756014	0.00036449305
0.17205426	0.027327402	0.00036193219
0.17218475	0.027694067	0.00036432909
0.17231525	0.027412419	0.00036121507
0.17244574	0.027947093	0.00036382921
0.17257623	0.027895143	0.00036342029
0.17270673	0.027345417	0.00036156719
0.17283722	0.027547152	0.00036504891
0.17296772	0.027830235	0.00036476065
0.17309821	0.027064381	0.00035932703
0.17322870	0.027492949	0.00035989645
0.17335920	0.027876068	0.00036312720
0.17348969	0.027547245	0.00036215494
0.17362019	0.028045138	0.00036497242
0.17375068	0.027489506	0.00036125386
0.17388117	0.027433804	0.00036049993
0.17401167	0.027867749	0.00036143920
0.17414216	0.027766013	0.00036298966
0.17427266	0.027308939	0.00035906677
0.17440315	0.027562506	0.00036157611
0.17453364	0.028132160	0.00036427162
0.17466414	0.026962173	0.00035548408
0.17479463	0.027483401	0.00036085304
0.17492513	0.027427823	0.00036134581
0.17505562	0.028175158	0.00036315399
0.17518611	0.028197436	0.00036426774
0.17531661	0.027737794	0.00035961579
0.17544710	0.027490304	0.00035859464
0.17557760	0.027410441	0.00035990344
0.17570809	0.027438801	0.00035735003
0.17583858	0.027302684	0.00035957998
0.17596908	0.027689619	0.00036021646
0.17609957	0.027113742	0.00035621264
0.17623007	0.027702639	0.00036100027
0.17636056	0.027601955	0.00035911000
0.17649105	0.027640064	0.00035908219
0.17662155	0.027693669	0.00036114528
0.17675204	0.027810111	0.00035740540
0.17688254	0.027730154	0.00036140424
0.17701303	0.027474647	0.00035665899
0.17714352	0.027637673	0.00035976791
0.17727402	0.027945254	0.00036166805
0.17740451	0.028431910	0.00036336917
0.17753501	0.027359384	0.00035652183
0.17766550	0.027791870	0.00036088553
0.17779599	0.027380925	0.00035613217
0.17792649	0.027190144	0.00035839198
0.17805698	0.027746018	0.00035878924
0.17818748	0.027386473	0.00035691297
0.17831797	0.027863164	0.00036139647
0.17844846	0.027094189	0.00035418106
0.17857896	0.027602966	0.00035891947
0.17870945	0.027350783	0.00035691792
0.17883995	0.027587332	0.00035594534
0.17897044	0.027587168	0.00035790043
0.17910093	0.027287913	0.00035483249
0.17923143	0.027675574	0.00035722672
0.17936192	0.026907817	0.00035352108
0.17949242	0.027735950	0.00035718609
0.17962291	0.027570565	0.00035622515
0.17975340	0.027858502	0.00035772921
0.17988390	0.026654964	0.00035125204
0.18001439	0.027473436	0.00035619996
0.18014489	0.027778768	0.00035672616
0.18027538	0.027592430	0.00035492933
0.18040587	0.027289928	0.00035553068
0.18053637	0.027138227	0.00035164532
0.18066686	0.027952667	0.00035955273
0.18079736	0.027974530	0.00035825089
0.18092785	0.027630773	0.00035592485
0.18105834	0.027628458	0.00035589437
0.18118884	0.028167285	0.00035763542
0.18131933	0.027792495	0.00035709063
0.18144982	0.027366143	0.00035451743
0.18158032	0.027859394	0.00035983352
0.18171081	0.027583884	0.00036434091
0.18184131	0.027340558	0.00036431210
0.18197180	0.027188176	0.00036529431
0.18210229	0.027352888	0.00037027756
0.18223279	0.026876997	0.00036633036
0.18236328	0.028121257	0.00037720843
0.18249378	0.027370396	0.00037165887
0.18262427	0.027628680	0.00037636276
0.18275476	0.027495777	0.00037858115
0.18288526	0.027538047	0.00037871512
0.18301575	0.028046883	0.00038307375
0.18314625	0.027177871	0.00037909800
0.18327674	0.027303707	0.00037864468
0.18340723	0.027334006	0.00038347433
0.18353773	0.027283216	0.00038096363
0.18366822	0.027812246	0.00038790785
0.18379872	0.027573801	0.00038706938
0.18392921	0.028246340	0.00039010221
0.18405970	0.027965363	0.00039122598
0.18419020	0.027911116	0.00039305464
0.18432069	0.027021660	0.00038540173
0.18445119	0.027288718	0.00039009179
0.18458168	0.027730885	0.00039002243
0.18471217	0.027560856	0.00039208949
0.18484267	0.026945404	0.00039089195
0.18497316	0.027720772	0.00039380035
0.18510366	0.027407841	0.00039417773
0.18523415	0.027901744	0.00039734083
0.18536464	0.027566897	0.00039585251
0.18549514	0.027510179	0.00039719568
0.18562563	0.027102492	0.00039299415
0.18575613	0.026770838	0.00039354868
0.18588662	0.027774923	0.00040232976
0.18601711	0.027311490	0.00039379012
0.18614761	0.026858890	0.00039618616
0.18627810	0.027248923	0.00039836240
0.18640860	0.026839107	0.00039727883
0.18653909	0.027804731	0.00039718935
0.18666958	0.027566477	0.00038956743
0.18680008	0.027383002	0.00038665283
0.18693057	0.027379882	0.00038622699
0.18706107	0.027258835	0.00038276436
0.18719156	0.027385165	0.00038379780
0.18732205	0.027778016	0.00038242015
0.18745255	0.027621320	0.00038116096
0.18758304	0.026897052	0.00037541778
0.18771354	0.026939263	0.00037358402
0.18784403	0.027447052	0.00037628416
0.18797452	0.027614641	0.00037717698
0.18810502	0.027284106	0.00037199303
0.18823551	0.026788187	0.00037005633
0.18836601	0.027029077	0.00037040541
0.18849650	0.027074900	0.00036952484
0.18862699	0.027353000	0.00037261525
0.18875749	0.027184244	0.00036651607
0.18888798	0.028437544	0.00037536452
0.18901848	0.027274760	0.00036667177
0.18914897	0.027644561	0.00036935226
0.18927946	0.027830526	0.00037005978
0.18940996	0.027643901	0.00036741798
0.18954045	0.026988931	0.00036181958
0.18967095	0.027624606	0.00036723507
0.18980144	0.027649007	0.00036488115
0.18993193	0.027488505	0.00036539571
0.19006243	0.026830122	0.00035819895
0.19019292	0.027164709	0.00036110802
0.19032342	0.027642758	0.00036251613
0.19045391	0.028073690	0.00036338202
0.19058440	0.026753630	0.00035772394
0.19071490	0.027775315	0.00036267154
0.19084539	0.027265438	0.00035735524
0.19097588	0.026936315	0.00035609357
0.19110638	0.027414172	0.00035697433
0.19123687	0.027136898	0.00035593806
0.19136737	0.027041494	0.00035619561
0.19149786	0.026867500	0.00035261870
0.19162835	0.026944628	0.00035426354
0.19175885	0.027871805	0.00035645836
0.19188934	0.027508259	0.00035525580
0.19201984	0.027151680	0.00035427474
0.19215033	0.027399955	0.00035371532
0.19228082	0.027696785	0.00035577993
0.19241132	0.027925441	0.00035645860
0.19254181	0.027332412	0.00035181988
0.19267231	0.027252557	0.00035439106
0.19280280	0.027164855	0.00035165399
0.19293329	0.027457547	0.00035410839
0.19306379	0.028244952	0.00035886185
0.19319428	0.027170990	0.00035059756
0.19332478	0.027143408	0.00035110332
0.19345527	0.027714831	0.00035536394
0.19358576	0.027946612	0.00035511501
0.19371626	0.027200609	0.00035216646
0.19384675	0.027076643	0.00034826201
0.19397725	0.027313405	0.00035365028
0.19410774	0.027068707	0.00035161776
0.19423823	0.027801691	0.00035312476
0.19436873	0.027934813	0.00035596507
0.19449922	0.028153445	0.00035457672
0.19462972	0.027798786	0.00035488949
0.19476021	0.027123247	0.00035126443
0.19489070	0.027274263	0.00034984848
0.19502120	0.027364976	0.00035157746
0.19515169	0.026722833	0.00034732519
0.19528219	0.027418596	0.00035033442
0.19541268	0.027151061	0.00035001602
0.19554317	0.027120991	0.00034849430
0.19567367	0.027148296	0.00035000116
0.19580416	0.027051126	0.00035074730
0.19593466	0.027042008	0.00034544440
0.19606515	0.027054828	0.00034887229
0.19619564	0.026926286	0.00034733436
0.19632614	0.026905374	0.00034684776
0.19645663	0.027783084	0.00035275399
0.19658713	0.026899599	0.00034511322
0.19671762	0.027755128	0.00035105168
0.19684811	0.027330563	0.00034891260
0.19697861	0.027304747	0.00034730886
0.19710910	0.026623700	0.00034618188
0.19723960	0.027337853	0.00034808508
0.19737009	0.027709926	0.00034962874
0.19750058	0.028014398	0.00035178249
0.19763108	0.027464558	0.00034713882
0.19776157	0.027438449	0.00034965870
0.19789207	0.027219030	0.00034763748
0.19802256	0.027436691	0.00034657485
0.19815305	0.028117685	0.00035191190
0.19828355	0.027200772	0.00034687550
0.19841404	0.027881854	0.00035164108
0.19854454	0.027512659	0.00034929706
0.19867503	0.027521445	0.00034716988
0.19880552	0.027679976	0.00034948033
0.19893602	0.028141869	0.00034953690
0.19906651	0.027457557	0.00034784201
0.19919701	0.027026614	0.00034576801
0.19932750	0.028009181	0.00034981737
0.19945799	0.027871502	0.00034933308
0.19958849	0.026942054	0.00034374950
0.19971898	0.027712569	0.00034739744
0.19984947	0.027031967	0.00034501380
0.19997997	0.026908087	0.00034426900
0.20011046	0.027120540	0.00034524250
0.20024096	0.027209648	0.00034550724
0.20037145	0.027401026	0.00034470769
0.20050194	0.027372542	0.00034640669
0.20063244	0.027528615	0.00034684527
0.20076293	0.026716345	0.00034206835
0.20089343	0.027411635	0.00034658410
0.20102392	0.027723159	0.00034569514
0.20115441	0.027738166	0.00034640512
0.20128491	0.027922426	0.00034905017
0.20141540	0.027300633	0.00034378413
0.20154590	0.027683854	0.00034699948
0.20167639	0.026718287	0.00033997687
0.20180688	0.027259867	0.00034274788
0.20193738	0.027382380	0.00034488972
0.20206787	0.027124620	0.00034233653
0.20219837	0.026834885	0.00034014226
0.20232886	0.027236413	0.00034393382
0.20245935	0.027728940	0.00034526182
0.20258985	0.027455947	0.00034464489
0.20272034	0.027243547	0.00034315698
0.20285084	0.026528452	0.00033875077
0.20298133	0.027162321	0.00034270829
0.20311182	0.026818539	0.00033927166
0.20324232	0.027066263	0.00034266277
0.20337281	0.026891504	0.00034067510
0.20350331	0.027374742	0.00034198373
0.20363380	0.027015263	0.00034089174
0.20376429	0.026839250	0.00033830564
0.20389479	0.027147891	0.00034187273
0.20402528	0.027384834	0.00034201038
0.20415578	0.026998253	0.00033947014
0.20428627	0.027481637	0.00034310346
0.20441676	0.026790098	0.00033844061
0.20454726	0.027376852	0.00034067062
0.20467775	0.026980624	0.00034065358
0.20480825	0.027757566	0.00034277143
0.20493874	0.027921257	0.00034569893
0.20506923	0.027507983	0.00034224039
0.20519973	0.026747344	0.00033717609
0.20533022	0.027734579	0.00034332682
0.20546072	0.027210592	0.00034069096
0.20559121	0.027154187	0.00033970530
0.20572170	0.027174521	0.00033952076
0.20585220	0.026895694	0.00033655098
0.20598269	0.027458372	0.00034197484
0.20611319	0.027357854	0.00034016466
0.20624368	0.027217142	0.00033873079
0.20637417	0.026859031	0.00033840275
0.20650467	0.027391441	0.00033923153
0.20663516	0.027669149	0.00034192199
0.20676566	0.027328559	0.00034099759
0.20689615	0.027730170	0.00034055715
0.20702664	0.026736965	0.00033601844
0.20715714	0.027155136	0.00033790249
0.20728763	0.026994549	0.00033653846
0.20741813	0.027205379	0.00033898091
0.20754862	0.026530576	0.00033385370
0.20767911	0.027316256	0.00033998391
0.20780961	0.026884883	0.00033560615
0.20794010	0.027656887	0.00033947988
0.20807060	0.027167062	0.00033754739
0.20820109	0.027619700	0.00033914601
0.20833158	0.026918679	0.00033748188
0.20846208	0.027372665	0.00033990988
0.20859257	0.027433127	0.00033883649
0.20872306	0.026903444	0.00033639622
0.20885356	0.027642217	0.00033962885
0.20898405	0.027037053	0.00033673828
0.20911455	0.027360819	0.00033955740
0.20924504	0.027486823	0.00033941562
0.20937553	0.027272687	0.00033699951
0.20950603	0.027602662	0.00034050271
0.20963652	0.027114390	0.00033554205
0.20976702	0.026934483	0.00033638694
0.20989751	0.027542975	0.00033877211
0.21002800	0.027114618	0.00033688394
0.21015850	0.026706316	0.00033478693
0.21028899	0.026889158	0.00033379755
0.21041949	0.027417277	0.00033973407
0.21054998	0.027265780	0.00033791360
0.21068047	0.026887248	0.00033441933
0.21081097	0.027672514	0.00033927546
0.21094146	0.026656630	0.00033362679
0.21107196	0.026794180	0.00033483358
0.21120245	0.027509479	0.00033789774
0.21133294	0.027178205	0.00033549315
0.21146344	0.027409265	0.00033728435
0.21159393	0.026952456	0.00033393568
0.21172443	0.027215426	0.00033603310
0.21185492	0.027920933	0.00034003390
0.21198541	0.027274019	0.00033570887
0.21211591	0.027522570	0.00033719385
0.21224640	0.027333471	0.00033745053
0.21237690	0.027134543	0.00033350774
0.21250739	0.027390497	0.00033691147
0.21263788	0.026701878	0.00033124847
0.21276838	0.027070711	0.00033478216
0.21289887	0.027030230	0.00033343616
0.21302937	0.027103203	0.00033194426
0.21315986	0.027500721	0.00033708128
0.21329035	0.026869701	0.00033236884
0.21342085	0.027209969	0.00033464390
0.21355134	0.026796975	0.00033200364
0.21368184	0.026735003	0.00033184493
0.21381233	0.027601593	0.00033544709
0.21394282	0.026736010	0.00033265225
0.21407332	0.027226248	0.00033339720
0.21420381	0.027068866	0.00033432738
0.21433431	0.026954835	0.00033181419
0.21446480	0.027372424	0.00033379440
0.21459529	0.027858379	0.00033787119
0.21472579	0.026821335	0.00033111680
0.21485628	0.026898315	0.00033300599
0.21498678	0.027133117	0.00033382287
0.21511727	0.026894545	0.00032957921
0.21524776	0.026652582	0.00033022410
0.21537826	0.027375121	0.00033308304
0.21550875	0.026862103	0.00033096259
0.21563925	0.026881974	0.00033246554
0.21576974	0.026687902	0.00033016826
0.21590023	0.027062827	0.00033169228
0.21603073	0.026928780	0.00033087977
0.21616122	0.026895209	0.00033071911
0.21629172	0.027118771	0.00033293383
0.21642221	0.027540613	0.00033371297
0.21655270	0.026646357	0.00032882649
0.21668320	0.027393694	0.00033444627
0.21681369	0.026571502	0.00032652051
0.21694419	0.027639456	0.00033523085
0.21707468	0.027025256	0.00033103390
0.21720517	0.027360373	0.00033193995
0.21733567	0.027021280	0.00033013796
0.21746616	0.026941815	0.00032982639
0.21759665	0.027049323	0.00033093837
0.21772715	0.026489774	0.00032910295
0.21785764	0.027124874	0.00032979586
0.21798814	0.027544365	0.00033319747
0.21811863	0.027539759	0.00033208991
0.21824912	0.027084346	0.00033151092
0.21837962	0.026687304	0.00032930069
0.21851011	0.026694280	0.00032690198
0.21864061	0.027662548	0.00033322303
0.21877110	0.027198778	0.00033021920
0.21890159	0.027396053	0.00033133001
0.21903209	0.027094438	0.00032968446
0.21916258	0.026671461	0.00032667879
0.21929308	0.027227887	0.00033095927
0.21942357	0.027281289	0.00033052361
0.21955406	0.026805178	0.00032637216
0.21968456	0.027012626	0.00032972290
0.21981505	0.026353929	0.00032455542
0.21994555	0.027005773	0.00032863745
0.22007604	0.027374125	0.00033092855
0.22020653	0.027155873	0.00032900035
0.22033703	0.027372032	0.00033017919
0.22046752	0.026902232	0.00032869184
0.22059802	0.027054813	0.00032691831
0.22072851	0.026739019	0.00032786736
0.22085900	0.026884041	0.00032683132
0.22098950	0.026257112	0.00032304543
0.22111999	0.026798183	0.00032714910
0.22125049	0.027069771	0.00032682319
0.22138098	0.027283959	0.00032988971
0.22151147	0.026904560	0.00032704152
0.22164197	0.026770145	0.00032601271
0.22177246	0.026878357	0.00032738789
0.22190296	0.026570506	0.00032486293
0.22203345	0.026987315	0.00032806130
0.22216394	0.026941486	0.00032848382
0.22229444	0.027234867	0.00032700103
0.22242493	0.027063058	0.00032731275
0.22255543	0.027269641	0.00032801425
0.22268592	0.027456434	0.00033023920
0.22281641	0.026905629	0.00032682029
0.22294691	0.027004413	0.00032627125
0.22307740	0.027370321	0.00032857004
0.22320790	0.027058147	0.00032738515
0.22333839	0.027009115	0.00032630672
0.22346888	0.027056840	0.00032734372
0.22359938	0.026982303	0.00032589457
0.22372987	0.027097529	0.00032626821
0.22386037	0.027500367	0.00032969260
0.22399086	0.027194664	0.00032588707
0.22412135	0.027385964	0.00032824850
0.22425185	0.026836740	0.00032456896
0.22438234	0.026496455	0.00032301145
0.22451284	0.026869399	0.00032573120
0.22464333	0.026725340	0.00032306504
0.22477382	0.026518843	0.00032323478
0.22490432	0.026896188	0.00032523512
0.22503481	0.027436602	0.00032618786
0.22516531	0.027099564	0.00032668188
0.22529580	0.026934482	0.00032405997
0.22542629	0.026978914	0.00032503100
0.22555679	0.027000317	0.00032551587
0.22568728	0.027581049	0.00032681348
0.22581778	0.026885808	0.00032462097
0.22594827	0.026941387	0.00032509934
0.22607876	0.027593987	0.00032709345
0.22620926	0.026570430	0.00032269589
0.22633975	0.027030957	0.00032406664
0.22647025	0.027546306	0.00032761363
0.22660074	0.026592083	0.00032262154
0.22673123	0.027110589	0.00032469631
0.22686173	0.026712493	0.00032333565
0.22699222	0.026619864	0.00032204412
0.22712271	0.027219713	0.00032441414
0.22725321	0.026900163	0.00032420226
0.22738370	0.027121629	0.00032436913
0.22751420	0.027295189	0.00032557162
0.22764469	0.027419843	0.00032671197
0.22777518	0.027089200	0.00032291103
0.22790568	0.027684018	0.00032703679
0.22803617	0.026944730	0.00032275633
0.22816667	0.027076765	0.00032350005
0.22829716	0.027100012	0.00032482292
0.22842765	0.026714493	0.00032110417
0.22855815	0.026651561	0.00032097091
0.22868864	0.026730989	0.00032159307
0.22881914	0.026566389	0.00032008676
0.22894963	0.027120433	0.00032486802
0.22908012	0.027101818	0.00032364444
0.22921062	0.026814767	0.00032158596
0.22934111	0.027126637	0.00032391263
0.22947161	0.026798769	0.00032131222
0.22960210	0.027153973	0.00032307258
0.22973259	0.027167457	0.00032267008
0.22986309	0.026949855	0.00032152579
0.22999358	0.027408658	0.00032481164
0.23012408	0.026475695	0.00031828870
0.23025457	0.027307143	0.00032384357
0.23038506	0.026203970	0.00031807288
0.23051556	0.027211790	0.00032182936
0.23064605	0.026062801	0.00031712260
0.23077655	0.026961174	0.00032580046
0.23090704	0.026697510	0.00032887144
0.23103753	0.027224204	0.00033331363
0.23116803	0.027350015	0.00033416415
0.23129852	0.027295130	0.00033624597
0.23142902	0.027421845	0.00033950448
0.23155951	0.026841757	0.00033697476
0.23169000	0.027168845	0.00033991161
0.23182050	0.027061521	0.00034046175
0.23195099	0.027205327	0.00034277387
0.23208149	0.026843729	0.00034160067
0.23221198	0.027175083	0.00034243027
0.23234247	0.026484891	0.00034205832
0.23247297	0.026645922	0.00034271712
0.23260346	0.026833423	0.00034479076
0.23273396	0.027178278	0.00034839489
0.23286445	0.027962214	0.00035241084
0.23299494	0.027187484	0.00035000492
0.23312544	0.026650926	0.00034861648
0.23325593	0.026546139	0.00034726831
0.23338643	0.026879626	0.00034959238
0.23351692	0.027278632	0.00035105176
0.23364741	0.026918603	0.00034713654
0.23377791	0.026494714	0.00034817809
0.23390840	0.027091927	0.00034900746
0.23403890	0.026765277	0.00034659212
0.23416939	0.026406205	0.00034597727
0.23429988	0.026829762	0.00034856363
0.23443038	0.026831840	0.00035051116
0.23456087	0.026253673	0.00034604671
0.23469137	0.026800980	0.00034988756
0.23482186	0.027417786	0.00035432534
0.23495235	0.027083311	0.00035157034
0.23508285	0.027145881	0.00035099971
0.23521334	0.027249492	0.00035272298
0.23534384	0.026478317	0.00034872397
0.23547433	0.027105407	0.00035353136
0.23560482	0.026633001	0.00034875226
0.23573532	0.027046795	0.00035323803
0.23586581	0.027116679	0.00035312337
0.23599630	0.026807716	0.00035175256
0.23612680	0.026813244	0.00035223597
0.23625729	0.027048856	0.00035250521
0.23638779	0.026678066	0.00035297379
0.23651828	0.027318540	0.00035617048
0.23664877	0.027180402	0.00035470667
0.23677927	0.026936023	0.00035383846
0.23690976	0.026678095	0.00035208551
0.23704026	0.026693431	0.00035300812
0.23717075	0.027050118	0.00035416950
0.23730124	0.026919301	0.00035329077
0.23743174	0.027604995	0.00036032945
0.23756223	0.026233207	0.00035085707
0.23769273	0.026925968	0.00035460241
0.23782322	0.026965159	0.00035576833
0.23795371	0.026204625	0.00035088089
0.23808421	0.027045406	0.00035587936
0.23821470	0.027354519	0.00035844539
0.23834520	0.026694197	0.00035332259
0.23847569	0.026668991	0.00035572238
0.23860618	0.026820011	0.00035557670
0.23873668	0.026011433	0.00035207893
0.23886717	0.026809750	0.00035718279
0.23899767	0.027161489	0.00035636199
0.23912816	0.026809657	0.00035719433
0.23925865	0.026248736	0.00035407423
0.23938915	0.026587789	0.00035446920
0.23951964	0.026825838	0.00035664502
0.23965014	0.026874942	0.00035686296
0.23978063	0.026897191	0.00035749100
0.23991112	0.027055829	0.00035999231
0.24004162	0.027300050	0.00035874633
0.24017211	0.026921889	0.00035852451
0.24030261	0.027176131	0.00035969701
0.24043310	0.026376517	0.00035412034
0.24056359	0.027094110	0.00036095943
0.24069409	0.026467218	0.00035293442
0.24082458	0.026411342	0.00035710284
0.24095508	0.027428087	0.00036352732
0.24108557	0.026926021	0.00035652695
0.24121606	0.026829791	0.00036032890
0.24134656	0.026995277	0.00035934492
0.24147705	0.026999445	0.00035873508
0.24160755	0.027241842	0.00036299706
0.24173804	0.027072321	0.00036013471
0.24186853	0.026616926	0.00035900152
0.24199903	0.026958026	0.00036087364
0.24212952	0.027636581	0.00036347107
0.24226002	0.027430606	0.00036362188
0.24239051	0.026427369	0.00035728693
0.24252100	0.027160961	0.00036125627
0.24265150	0.026418331	0.00035865455
0.24278199	0.026432674	0.00035678087
0.24291249	0.026358938	0.00035772231
0.24304298	0.026915650	0.00036131598
0.24317347	0.026795784	0.00035961997
0.24330397	0.026866990	0.00036089246
0.24343446	0.026802766	0.00036051827
0.24356496	0.027084186	0.00036197263
0.24369545	0.027711350	0.00036649812
0.24382594	0.027368148	0.00036232737
0.24395644	0.026545482	0.00036062715
0.24408693	0.026803660	0.00036142898
0.24421743	0.026815494	0.00036088907
0.24434792	0.027105934	0.00036586368
0.24447841	0.026658428	0.00035940055
0.24460891	0.026941868	0.00036260443
0.24473940	0.026698171	0.00036203147
0.24486989	0.027590233	0.00036476630
0.24500039	0.026495526	0.00036113655
0.24513088	0.027545989	0.00036497661
0.24526138	0.026512498	0.00036063413
0.24539187	0.027253271	0.00036459236
0.24552236	0.026910095	0.00036129990
0.24565286	0.026637181	0.00036047892
0.24578335	0.027051897	0.00036377538
0.24591385	0.027357352	0.00036551432
0.24604434	0.027040601	0.00036580516
0.24617483	0.026645267	0.00036156504
0.24630533	0.026846202	0.00036253201
0.24643582	0.026609019	0.00036270045
0.24656632	0.027221540	0.00036404015
0.24669681	0.027341732	0.00036790433
0.24682730	0.026429408	0.00035986196
0.24695780	0.026555484	0.00036304945
0.24708829	0.026988672	0.00036410964
0.24721879	0.026485389	0.00035996850
0.24734928	0.026329906	0.00036269584
0.24747977	0.026636373	0.00036316843
0.24761027	0.026345884	0.00035937247
0.24774076	0.026946294	0.00036429883
0.24787126	0.026333925	0.00036085284
0.24800175	0.026383828	0.00036256175
0.24813224	0.026870682	0.00036634383
0.24826274	0.026144927	0.00035917713
0.24839323	0.026876127	0.00036628627
0.24852373	0.026776288	0.00036443947
0.24865422	0.026918951	0.00036444028
0.24878471	0.026807200	0.00036658286
0.24891521	0.027030922	0.00036488675
0.24904570	0.026838868	0.00036550448
0.24917620	0.026830760	0.00036623802
0.24930669	0.026322409	0.00036124984
0.24943718	0.026619584	0.00036493319
0.24956768	0.027295861	0.00036809785
0.24969817	0.026997705	0.00036629992
0.24982867	0.026442641	0.00036421379
0.24995916	0.026784402	0.00036544303
0.25008965	0.026655140	0.00036528099
0.25022015	0.026069866	0.00036163444
0.25035064	0.027409397	0.00036903945
0.25048114	0.026980127	0.00036903017
0.25061163	0.026164615	0.00036048201
0.25074212	0.026781799	0.00036552707
0.25087262	0.026525859	0.00036616865
0.25100311	0.027002573	0.00036485466
0.25113361	0.026932595	0.00036759509
0.25126410	0.027174456	0.00036822696
0.25139459	0.026839695	0.00036594058
0.25152509	0.026670537	0.00036795164
0.25165558	0.026474571	0.00036208780
0.25178608	0.027164389	0.00036975948
0.25191657	0.026859351	0.00036755143
0.25204706	0.026774123	0.00036498866
0.25217756	0.026685485	0.00036839448
0.25230805	0.026842049	0.00036709825
0.25243855	0.026416078	0.00036420547
0.25256904	0.026881130	0.00036924549
0.25269953	0.027458214	0.00036868768
0.25283003	0.026907459	0.00036851998
0.25296052	0.026960542	0.00036856226
0.25309102	0.026478618	0.00036608641
0.25322151	0.026752079	0.00036770102
0.25335200	0.027165981	0.00036850778
0.25348250	0.026679666	0.00036831777
0.25361299	0.026883037	0.00036954921
0.25374349	0.026587822	0.00036478697
0.25387398	0.027181519	0.00037150627
0.25400447	0.027153994	0.00037020539
0.25413497	0.026278979	0.00036325413
0.25426546	0.027391779	0.00037304522
0.25439595	0.026982842	0.00036820994
0.25452645	0.026569457	0.00036770430
0.25465694	0.027576109	0.00037298766
0.25478744	0.027075864	0.00036960914
0.25491793	0.026712934	0.00036919222
0.25504842	0.026609089	0.00036562181
0.25517892	0.026742877	0.00036996011
0.25530941	0.026700073	0.00037897960
0.25543991	0.026001409	0.00037475071
0.25557040	0.026387067	0.00038142017
0.25570089	0.026666487	0.00038719972
0.25583139	0.026358426	0.00038649363
0.25596188	0.027113181	0.00039551743
0.25609238	0.026628352	0.00039273672
0.25622287	0.026667656	0.00039488207
0.25635336	0.026879173	0.00039931507
0.25648386	0.027483673	0.00040515689
0.25661435	0.026071736	0.00039635137
0.25674485	0.025695215	0.00039603680
0.25687534	0.026600167	0.00040410853
0.25700583	0.027453236	0.00041150588
0.25713633	0.027445044	0.00041167566
0.25726682	0.027264254	0.00041267678
0.25739732	0.026635491	0.00041140949
0.25752781	0.026756790	0.00041468441
0.25765830	0.027161207	0.00041812972
0.25778880	0.026382268	0.00041335690
0.25791929	0.026224844	0.00041528686
0.25804979	0.026382584	0.00041763662
0.25818028	0.026976960	0.00042349152
0.25831077	0.026257680	0.00042039758
0.25844127	0.026450241	0.00042167946
0.25857176	0.026467557	0.00042544562
0.25870226	0.026650687	0.00042821846
0.25883275	0.027233520	0.00043364928
0.25896324	0.026775830	0.00043159159
0.25909374	0.026079624	0.00042669949
0.25922423	0.027536637	0.00044006252
0.25935473	0.027319561	0.00043869553
0.25948522	0.027348614	0.00044226364
0.25961571	0.027040199	0.00043933888
0.25974621	0.026779707	0.00043754816
0.25987670	0.026344432	0.00043613877
0.26000720	0.026711661	0.00043765020
0.26013769	0.026588689	0.00043963603
0.26026818	0.027005802	0.00044368268
0.26039868	0.026466710	0.00043984173
0.26052917	0.026588114	0.00044236992
0.26065967	0.026602841	0.00044028206
0.26079016	0.026780512	0.00044551827
0.26092065	0.027129447	0.00044851900
0.26105115	0.027244071	0.00045023129
0.26118164	0.026817664	0.00044854225
0.26131214	0.026762445	0.00044763346
0.26144263	0.026298668	0.00044535771
0.26157312	0.027166757	0.00045077492
0.26170362	0.026294097	0.00044694183
0.26183411	0.027714651	0.00045775388
0.26196461	0.026921828	0.00045176260
0.26209510	0.026962692	0.00045312456
0.26222559	0.027370840	0.00045739988
0.26235609	0.026336952	0.00044984002
0.26248658	0.026081995	0.00044969209
0.26261708	0.026305622	0.00044760370
0.26274757	0.026842664	0.00045635064
0.26287806	0.026377235	0.00045203114
0.26300856	0.026808938	0.00045781613
0.26313905	0.026764058	0.00045748221
0.26326954	0.027082250	0.00045916553
0.26340004	0.026021196	0.00045423770
0.26353053	0.026656193	0.00045917440
0.26366103	0.026696703	0.00045884382
0.26379152	0.026842884	0.00046251240
0.26392201	0.026324062	0.00045899483
0.26405251	0.026313144	0.00045787972
0.26418300	0.026191434	0.00045968707
0.26431350	0.026564695	0.00045997964
0.26444399	0.026930439	0.00046753451
0.26457448	0.026304624	0.00045857092
0.26470498	0.027211988	0.00046994856
0.26483547	0.026973877	0.00046886842
0.26496597	0.027218763	0.00046885796
0.26509646	0.027033456	0.00047074198
0.26522695	0.026628140	0.00046983110
0.26535745	0.026607620	0.00046625340
[truncated: 572 more rows]
