# Supplementary material for: Rationally seeded computational protein design of ɑ-helical barrels
Source: Nat Chem Biol. 2024 Jun 20;20(8):991–9. doi: 10.1038/s41589-024-01642-0 (PMC11288890; doi:10.1038/s41589-024-01642-0)
Supplement: Supplementary file 5 — PDB files used for making figure panels h–j. [file 41589_2024_1642_MOESM5_ESM.zip › KIA_RP_RSPD_NatChemBiol_data_Figure3/sc-CC-7-LI_panels_c-g/SAXS_panel_g/LI_SAXS_raw/b21-438120_00360.dat]

0.0045000000	1.0398138	0.0098752600
0.0046304940	0.93968399	0.0091274483
0.0047609879	0.82345890	0.0083198892
0.0048914819	0.77379473	0.0080951324
0.0050219759	0.68211056	0.0072077171
0.0051524699	0.64363705	0.0069320584
0.0052829638	0.58634733	0.0064488308
0.0054134578	0.51841252	0.0058827012
0.0055439518	0.48091464	0.0057686687
0.0056744457	0.46016336	0.0053565339
0.0058049397	0.42067665	0.0050661877
0.0059354337	0.39590483	0.0050381643
0.0060659277	0.36238984	0.0045806123
0.0061964216	0.34447292	0.0045844226
0.0063269156	0.32979990	0.0043922594
0.0064574096	0.31456332	0.0041934322
0.0065879035	0.29051409	0.0040600578
0.0067183975	0.26559067	0.0037616660
0.0068488915	0.26198614	0.0037716350
0.0069793855	0.24778758	0.0036946203
0.0071098794	0.23500462	0.0034581947
0.0072403734	0.22742426	0.0034096169
0.0073708674	0.21161373	0.0032742483
0.0075013613	0.20001223	0.0031278649
0.0076318553	0.19817249	0.0031337740
0.0077623493	0.18566421	0.0029385489
0.0078928433	0.18268308	0.0029089073
0.0080233372	0.17072657	0.0027950429
0.0081538312	0.16406150	0.0026967901
0.0082843252	0.15518129	0.0026279276
0.0084148191	0.14822250	0.0025386371
0.0085453131	0.14672825	0.0024833551
0.0086758071	0.13969615	0.0024186411
0.0088063011	0.13343245	0.0023213543
0.0089367950	0.12993304	0.0023030390
0.0090672890	0.12748640	0.0022650160
0.0091977830	0.12221458	0.0021682753
0.0093282769	0.11485658	0.0021236990
0.0094587709	0.11547835	0.0020660701
0.0095892649	0.10973696	0.0020273052
0.0097197588	0.10482177	0.0019781214
0.0098502528	0.10264326	0.0019321993
0.0099807468	0.097838194	0.0018714947
0.010111241	0.096477847	0.0018584386
0.010241735	0.092981184	0.0017721153
0.010372229	0.088763054	0.0017444809
0.010502723	0.088361310	0.0017249648
0.010633217	0.085591486	0.0016827994
0.010763711	0.084171476	0.0016523279
0.010894205	0.077261275	0.0015498821
0.011024699	0.076334133	0.0015472427
0.011155193	0.074552047	0.0015186266
0.011285687	0.071673088	0.0014633255
0.011416180	0.069541304	0.0014369723
0.011546674	0.067524858	0.0013809370
0.011677168	0.065252394	0.0013472011
0.011807662	0.063252948	0.0013078728
0.011938156	0.062588908	0.0012935890
0.012068650	0.062681744	0.0012924757
0.012199144	0.063627559	0.0012815532
0.012329638	0.063054012	0.0012447564
0.012460132	0.058869045	0.0012006583
0.012590626	0.058699477	0.0011777629
0.012721120	0.056672484	0.0011412333
0.012851614	0.055129550	0.0011045779
0.012982108	0.054749976	0.0010833610
0.013112602	0.052765092	0.0010662303
0.013243096	0.051548726	0.0010405869
0.013373590	0.053307503	0.0010577189
0.013504084	0.049468382	0.0010176425
0.013634578	0.049726751	0.0010029892
0.013765072	0.049101502	0.00099895171
0.013895566	0.049042850	0.00099141057
0.014026060	0.049259167	0.00097508852
0.014156554	0.046144347	0.00095779861
0.014287048	0.045927110	0.00093825377
0.014417542	0.047075690	0.00094000357
0.014548036	0.045202358	0.00093046754
0.014678530	0.044914882	0.00091150444
0.014809024	0.044352994	0.00090933234
0.014939518	0.042812286	0.00088805819
0.015070012	0.043761683	0.00088882686
0.015200506	0.043444604	0.00088937004
0.015331000	0.043249948	0.00087394710
0.015461494	0.041726760	0.00085619819
0.015591988	0.042095642	0.00086302484
0.015722482	0.043099700	0.00085854729
0.015852975	0.042407649	0.00084950893
0.015983469	0.040556178	0.00083112512
0.016113963	0.040685354	0.00082295213
0.016244457	0.039148249	0.00081414629
0.016374951	0.038836018	0.00079991240
0.016505445	0.039539160	0.00080789521
0.016635939	0.038864252	0.00079945957
0.016766433	0.038933151	0.00078636463
0.016896927	0.038869911	0.00078929040
0.017027421	0.038443350	0.00077966178
0.017157915	0.038096767	0.00077201479
0.017288409	0.040791716	0.00080010894
0.017418903	0.039478261	0.00077361723
0.017549397	0.037695324	0.00076261170
0.017679891	0.036995492	0.00075321783
0.017810385	0.035755364	0.00073363120
0.017940879	0.037733144	0.00075358496
0.018071373	0.036267813	0.00073266687
0.018201867	0.036790277	0.00073887264
0.018332361	0.036670534	0.00073542727
0.018462855	0.035502417	0.00071285806
0.018593349	0.036695777	0.00072991989
0.018723843	0.036495987	0.00072421740
0.018854337	0.036516210	0.00071457263
0.018984831	0.035383365	0.00070690092
0.019115325	0.034552104	0.00069400190
0.019245819	0.035735470	0.00070802990
0.019376313	0.035475466	0.00069998559
0.019506807	0.034165169	0.00068103108
0.019637301	0.035239578	0.00069588695
0.019767795	0.034428144	0.00068059641
0.019898289	0.034522295	0.00068169389
0.020028783	0.036354290	0.00069650561
0.020159277	0.034511943	0.00067541295
0.020289771	0.034840735	0.00068054599
0.020420264	0.034721613	0.00066917445
0.020550758	0.034954949	0.00066942253
0.020681252	0.034932861	0.00067448561
0.020811746	0.033154758	0.00065109499
0.020942240	0.033946288	0.00065143961
0.021072734	0.034070274	0.00066002232
0.021203228	0.033984208	0.00064912653
0.021333722	0.034032694	0.00065557958
0.021464216	0.033959409	0.00064917430
0.021594710	0.034272077	0.00064672222
0.021725204	0.033712788	0.00064920403
0.021855698	0.032601638	0.00062541219
0.021986192	0.033520073	0.00063727661
0.022116686	0.034320466	0.00064465073
0.022247180	0.032544339	0.00061955038
0.022377674	0.034479369	0.00064150170
0.022508168	0.034056689	0.00063168360
0.022638662	0.035091307	0.00063617382
0.022769156	0.033205412	0.00062787125
0.022899650	0.032224940	0.00060871922
0.023030144	0.033175750	0.00062166222
0.023160638	0.032879802	0.00061588469
0.023291132	0.031668918	0.00059921047
0.023421626	0.032892458	0.00061289344
0.023552120	0.032060068	0.00060001936
0.023682614	0.032605011	0.00059989057
0.023813108	0.033001439	0.00061082743
0.023943602	0.031972070	0.00059318746
0.024074096	0.032841621	0.00059940621
0.024204590	0.032050875	0.00059476300
0.024335084	0.033135689	0.00059697824
0.024465578	0.032646727	0.00059612896
0.024596072	0.032885348	0.00059121921
0.024726566	0.033332726	0.00059682580
0.024857060	0.031931259	0.00058615841
0.024987553	0.032681841	0.00058487585
0.025118047	0.031519962	0.00057871422
0.025248541	0.032011832	0.00058005486
0.025379035	0.030784154	0.00056431983
0.025509529	0.032013685	0.00057825757
0.025640023	0.032260294	0.00057295011
0.025770517	0.032663350	0.00058036054
0.025901011	0.031160488	0.00056594235
0.026031505	0.030236153	0.00055388892
0.026161999	0.031188409	0.00056177209
0.026292493	0.032225704	0.00056725413
0.026422987	0.032584203	0.00056800275
0.026553481	0.031736561	0.00056225497
0.026683975	0.031391008	0.00055539635
0.026814469	0.031953119	0.00056163308
0.026944963	0.031904371	0.00055892769
0.027075457	0.031403144	0.00055192095
0.027205951	0.030377815	0.00054692453
0.027336445	0.031753193	0.00055147818
0.027466939	0.031394976	0.00054816804
0.027597433	0.031465821	0.00055057277
0.027727927	0.031481713	0.00054417536
0.027858421	0.032665627	0.00055896051
0.027988915	0.031215268	0.00054219486
0.028119409	0.031276671	0.00053929474
0.028249903	0.031258787	0.00054115183
0.028380397	0.031632264	0.00053819405
0.028510891	0.031680859	0.00054344181
0.028641385	0.031194775	0.00053841219
0.028771879	0.031885593	0.00053605117
0.028902373	0.030997753	0.00053319263
0.029032867	0.031520700	0.00053595763
0.029163361	0.031900194	0.00053393556
0.029293855	0.031920506	0.00053899272
0.029424349	0.031119713	0.00052562167
0.029554842	0.030445780	0.00052239219
0.029685336	0.031234486	0.00052639866
0.029815830	0.030660650	0.00051744302
0.029946324	0.030535219	0.00051880838
0.030076818	0.030345942	0.00051809459
0.030207312	0.030484474	0.00051306352
0.030337806	0.030910302	0.00051936636
0.030468300	0.030419481	0.00051078775
0.030598794	0.030528610	0.00051230297
0.030729288	0.031347641	0.00051926244
0.030859782	0.030536579	0.00050956310
0.030990276	0.030955151	0.00051287267
0.031120770	0.030655012	0.00050702038
0.031251264	0.031096540	0.00050948783
0.031381758	0.030842086	0.00051000521
0.031512252	0.030652513	0.00050558477
0.031642746	0.030637895	0.00050619091
0.031773240	0.031654864	0.00051129890
0.031903734	0.029689486	0.00049266987
0.032034228	0.030975532	0.00050455705
0.032164722	0.030510307	0.00049992722
0.032295216	0.031113263	0.00050231042
0.032425710	0.030823839	0.00050160906
0.032556204	0.031210595	0.00049867967
0.032686698	0.030556348	0.00049574935
0.032817192	0.031319659	0.00049910558
0.032947686	0.030908498	0.00049565436
0.033078180	0.031140530	0.00049825426
0.033208674	0.030288535	0.00048756559
0.033339168	0.030901983	0.00049182822
0.033469662	0.030964758	0.00049450160
0.033600156	0.029994964	0.00048342396
0.033730650	0.030815537	0.00049305713
0.033861144	0.031384526	0.00049260826
0.033991637	0.031035955	0.00048609932
0.034122131	0.030916307	0.00048993658
0.034252625	0.030783861	0.00048939091
0.034383119	0.030748908	0.00049486767
0.034513613	0.030928791	0.00049762843
0.034644107	0.030567772	0.00049274207
0.034774601	0.029680477	0.00049815445
0.034905095	0.030522570	0.00050676959
0.035035589	0.030018248	0.00050414406
0.035166083	0.030503791	0.00051502245
0.035296577	0.030596084	0.00051313290
0.035427071	0.030570008	0.00051824364
0.035557565	0.030842300	0.00051728256
0.035688059	0.031038984	0.00051948709
0.035818553	0.030062222	0.00051914092
0.035949047	0.029921619	0.00051389836
0.036079541	0.029943620	0.00051582456
0.036210035	0.030602644	0.00052017912
0.036340529	0.030745756	0.00052038913
0.036471023	0.030119406	0.00052235368
0.036601517	0.030403003	0.00052017007
0.036732011	0.030306811	0.00052006849
0.036862505	0.030840242	0.00052850087
0.036992999	0.030744549	0.00052641944
0.037123493	0.029986748	0.00052185975
0.037253987	0.029889168	0.00052514177
0.037384481	0.029810271	0.00052059009
0.037514975	0.030413523	0.00052984115
0.037645469	0.030278251	0.00052740455
0.037775963	0.030387339	0.00052584151
0.037906457	0.030305892	0.00053280502
0.038036951	0.030785631	0.00053430166
0.038167445	0.030254246	0.00053133117
0.038297939	0.031316014	0.00054017954
0.038428433	0.029601122	0.00052522224
0.038558926	0.030708963	0.00053930012
0.038689420	0.030101299	0.00053124614
0.038819914	0.030634386	0.00053545514
0.038950408	0.030610972	0.00054117709
0.039080902	0.030314492	0.00052999665
0.039211396	0.029890839	0.00052530003
0.039341890	0.031125848	0.00052818853
0.039472384	0.029597928	0.00051508946
0.039602878	0.030700283	0.00052463043
0.039733372	0.030553797	0.00051878609
0.039863866	0.030351057	0.00051303528
0.039994360	0.029804601	0.00051293714
0.040124854	0.030743737	0.00051442343
0.040255348	0.030156151	0.00051184427
0.040385842	0.030508298	0.00051066689
0.040516336	0.029932523	0.00050683462
0.040646830	0.030797996	0.00051376498
0.040777324	0.029505303	0.00050211651
0.040907818	0.030288342	0.00050681222
0.041038312	0.029216160	0.00050190877
0.041168806	0.030339461	0.00050357263
0.041299300	0.029961293	0.00050678573
0.041429794	0.030190231	0.00050224846
0.041560288	0.030737842	0.00050593002
0.041690782	0.029373042	0.00049739652
0.041821276	0.030064396	0.00049832251
0.041951770	0.030255569	0.00050200762
0.042082264	0.031014908	0.00050464860
0.042212758	0.030623576	0.00050086920
0.042343252	0.030450399	0.00050377044
0.042473746	0.030002620	0.00049551476
0.042604240	0.030129449	0.00049484797
0.042734734	0.030763814	0.00050372301
0.042865228	0.029511870	0.00049030656
0.042995722	0.030462847	0.00049831611
0.043126215	0.030636500	0.00049894461
0.043256709	0.030101340	0.00049201085
0.043387203	0.029987360	0.00049301808
0.043517697	0.030089471	0.00049024557
0.043648191	0.030932601	0.00049506245
0.043778685	0.030073873	0.00049385987
0.043909179	0.030250967	0.00048873900
0.044039673	0.030014752	0.00048914915
0.044170167	0.029802636	0.00048711670
0.044300661	0.030502219	0.00048980731
0.044431155	0.029383867	0.00048501890
0.044561649	0.030297249	0.00048877724
0.044692143	0.029966790	0.00048675475
0.044822637	0.030253650	0.00048935443
0.044953131	0.029894289	0.00048476083
0.045083625	0.030545398	0.00049165871
0.045214119	0.029877769	0.00048415439
0.045344613	0.030279059	0.00048455287
0.045475107	0.029802505	0.00048168211
0.045605601	0.030002391	0.00048210984
0.045736095	0.029640201	0.00047932650
0.045866589	0.030482354	0.00048747392
0.045997083	0.028619560	0.00046870727
0.046127577	0.030330310	0.00048854822
0.046258071	0.030007172	0.00048940015
0.046388565	0.030591656	0.00049368607
0.046519059	0.031515247	0.00050897455
0.046649553	0.028643931	0.00048527049
0.046780047	0.030567486	0.00050223974
0.046910541	0.030150696	0.00050014672
0.047041035	0.029948867	0.00049848874
0.047171529	0.030063870	0.00050222699
0.047302023	0.030063883	0.00050290106
0.047432517	0.029696704	0.00050105424
0.047563011	0.029922531	0.00050555199
0.047693504	0.030206489	0.00050504635
0.047823998	0.030213978	0.00050985441
0.047954492	0.030104124	0.00050965253
0.048084986	0.030342452	0.00051095182
0.048215480	0.030431926	0.00051528592
0.048345974	0.030149440	0.00051008477
0.048476468	0.030655126	0.00051208455
0.048606962	0.029707192	0.00051032429
0.048737456	0.029385627	0.00050663784
0.048867950	0.028398574	0.00050103930
0.048998444	0.030337879	0.00051374679
0.049128938	0.029545376	0.00050995624
0.049259432	0.029614262	0.00051123738
0.049389926	0.030015580	0.00051512860
0.049520420	0.030014460	0.00051618250
0.049650914	0.029507769	0.00051494218
0.049781408	0.029862550	0.00051355828
0.049911902	0.030439493	0.00051830114
0.050042396	0.029150053	0.00050951447
0.050172890	0.029589821	0.00051482928
0.050303384	0.030199878	0.00052200389
0.050433878	0.028962949	0.00050823761
0.050564372	0.030668233	0.00052348927
0.050694866	0.030423075	0.00051930575
0.050825360	0.031055825	0.00052936397
0.050955854	0.030273332	0.00052117756
0.051086348	0.030595399	0.00052507236
0.051216842	0.029994950	0.00051956323
0.051347336	0.029223990	0.00051479794
0.051477830	0.029672461	0.00051538044
0.051608324	0.030046215	0.00052163628
0.051738818	0.029086847	0.00051587827
0.051869312	0.029847856	0.00051887869
0.051999806	0.029796187	0.00052159326
0.052130299	0.030418446	0.00052608858
0.052260793	0.029885158	0.00052159374
0.052391287	0.030211006	0.00052645003
0.052521781	0.029618788	0.00052135712
0.052652275	0.030463329	0.00053078563
0.052782769	0.030415677	0.00052650146
0.052913263	0.030324393	0.00052717022
0.053043757	0.029154514	0.00051782863
0.053174251	0.030631342	0.00053070959
0.053304745	0.029405788	0.00052038709
0.053435239	0.028918871	0.00052098293
0.053565733	0.031004055	0.00053392229
0.053696227	0.030169261	0.00052614099
0.053826721	0.029883792	0.00052696848
0.053957215	0.031190331	0.00053695228
0.054087709	0.029001793	0.00052102485
0.054218203	0.029545987	0.00052203975
0.054348697	0.030054542	0.00052825627
0.054479191	0.030376966	0.00053295095
0.054609685	0.030541872	0.00053435494
0.054740179	0.029899597	0.00052768619
0.054870673	0.029506489	0.00052517468
0.055001167	0.030183695	0.00052902102
0.055131661	0.030182926	0.00053084295
0.055262155	0.029506547	0.00052475262
0.055392649	0.029379718	0.00052647078
0.055523143	0.028957949	0.00052304987
0.055653637	0.029945970	0.00052943322
0.055784131	0.029154317	0.00052236800
0.055914625	0.030494063	0.00053569124
0.056045119	0.029279629	0.00052562578
0.056175613	0.029852884	0.00053026033
0.056306107	0.030472902	0.00053345314
0.056436601	0.029987710	0.00052995895
0.056567095	0.029682409	0.00052848784
0.056697588	0.030031205	0.00053337817
0.056828082	0.029853353	0.00053187298
0.056958576	0.029967320	0.00053255818
0.057089070	0.030041577	0.00053118529
0.057219564	0.030302211	0.00053528860
0.057350058	0.030472023	0.00053315094
0.057480552	0.031457961	0.00054723609
0.057611046	0.030668306	0.00053514625
0.057741540	0.030004260	0.00053208153
0.057872034	0.029543522	0.00052714386
0.058002528	0.030292522	0.00053032426
0.058133022	0.029183102	0.00052618006
0.058263516	0.029534187	0.00052536702
0.058394010	0.029548796	0.00052641976
0.058524504	0.028984068	0.00052238549
0.058654998	0.029126525	0.00052036036
0.058785492	0.029060566	0.00051972161
0.058915986	0.030459268	0.00053156387
0.059046480	0.029324076	0.00051676221
0.059176974	0.030582979	0.00053473172
0.059307468	0.030752757	0.00052885590
0.059437962	0.029683450	0.00051805127
0.059568456	0.030074092	0.00052606747
0.059698950	0.029885423	0.00051978858
0.059829444	0.029722964	0.00052041959
0.059959938	0.029818036	0.00052036000
0.060090432	0.029570033	0.00051450429
0.060220926	0.029346293	0.00051760553
0.060351420	0.029030797	0.00051206486
0.060481914	0.028303621	0.00050694400
0.060612408	0.029883511	0.00051740024
0.060742902	0.029852348	0.00051521718
0.060873396	0.030286074	0.00052152828
0.061003890	0.029758915	0.00051608701
0.061134384	0.030156364	0.00051684607
0.061264877	0.029188561	0.00051529916
0.061395371	0.029319199	0.00050958923
0.061525865	0.029819645	0.00051321997
0.061656359	0.029707100	0.00051512998
0.061786853	0.029223220	0.00051072736
0.061917347	0.029371519	0.00051317577
0.062047841	0.030075780	0.00051594161
0.062178335	0.030896359	0.00051906887
0.062308829	0.029582192	0.00051273482
0.062439323	0.030800194	0.00051931309
0.062569817	0.029562615	0.00051061490
0.062700311	0.029281211	0.00050961399
0.062830805	0.028978177	0.00050574635
0.062961299	0.029197243	0.00050736122
0.063091793	0.029662109	0.00051217452
0.063222287	0.029673400	0.00051057656
0.063352781	0.029028976	0.00050846651
0.063483275	0.029847527	0.00051211915
0.063613769	0.029052297	0.00050541418
0.063744263	0.029389903	0.00050794956
0.063874757	0.029453111	0.00050942718
0.064005251	0.029323825	0.00050873343
0.064135745	0.029759926	0.00051214907
0.064266239	0.028827945	0.00050153716
0.064396733	0.029538342	0.00050681028
0.064527227	0.029650182	0.00050758958
0.064657721	0.028913755	0.00050406252
0.064788215	0.029188864	0.00050455839
0.064918709	0.029247931	0.00050426813
0.065049203	0.029497586	0.00050804763
0.065179697	0.028847835	0.00049942455
0.065310191	0.030249381	0.00051079979
0.065440685	0.030574225	0.00051427122
0.065571179	0.028665324	0.00049991236
0.065701673	0.029810265	0.00050893702
0.065832166	0.029866739	0.00050712209
0.065962660	0.029127688	0.00050143591
0.066093154	0.029225508	0.00050500031
0.066223648	0.030299690	0.00050962427
0.066354142	0.029819794	0.00050766519
0.066484636	0.029215168	0.00049981676
0.066615130	0.030012329	0.00050709564
0.066745624	0.030372528	0.00051026833
0.066876118	0.029391885	0.00050030784
0.067006612	0.028857161	0.00049882853
0.067137106	0.029431314	0.00050221302
0.067267600	0.029894998	0.00050136454
0.067398094	0.029056527	0.00050086309
0.067528588	0.028918712	0.00049740736
0.067659082	0.029124108	0.00049905598
0.067789576	0.029103118	0.00050039400
0.067920070	0.029549490	0.00050001697
0.068050564	0.029090003	0.00049668164
0.068181058	0.029264512	0.00049809085
0.068311552	0.028032417	0.00048980801
0.068442046	0.028183892	0.00049198412
0.068572540	0.028900708	0.00049492103
0.068703034	0.028985686	0.00049304782
0.068833528	0.029292517	0.00049969193
0.068964022	0.029567435	0.00049922071
0.069094516	0.029515062	0.00050033822
0.069225010	0.030160087	0.00050350067
0.069355504	0.028865755	0.00049308315
0.069485998	0.028834388	0.00049301024
0.069616492	0.029334025	0.00049834509
0.069746986	0.029025734	0.00049445634
0.069877480	0.028856683	0.00049493561
0.070007974	0.029724859	0.00049874749
0.070138468	0.028879312	0.00049160578
0.070268961	0.029382432	0.00049354878
0.070399455	0.028598688	0.00048916733
0.070529949	0.029369029	0.00049855241
0.070660443	0.028848555	0.00049135689
0.070790937	0.029434064	0.00049535996
0.070921431	0.030448601	0.00050284164
0.071051925	0.029341319	0.00049294416
0.071182419	0.028605327	0.00049229117
0.071312913	0.029316519	0.00049364255
0.071443407	0.029381681	0.00049589120
0.071573901	0.029369859	0.00049134189
0.071704395	0.028847696	0.00048852804
0.071834889	0.029616884	0.00049515778
0.071965383	0.029661616	0.00049447462
0.072095877	0.029362292	0.00049303336
0.072226371	0.029157451	0.00049173472
0.072356865	0.028928326	0.00048674995
0.072487359	0.029328774	0.00049384460
0.072617853	0.028802812	0.00048974939
0.072748347	0.028604484	0.00048270493
0.072878841	0.029489713	0.00049423848
0.073009335	0.028868596	0.00048449353
0.073139829	0.029379000	0.00048913551
0.073270323	0.028705702	0.00048806154
0.073400817	0.028833029	0.00048525547
0.073531311	0.029293091	0.00048872503
0.073661805	0.028975201	0.00048764821
0.073792299	0.028863072	0.00048320156
0.073922793	0.028853324	0.00048624893
0.074053287	0.029218145	0.00048661858
0.074183781	0.029338150	0.00048916130
0.074314275	0.029462711	0.00049330162
0.074444769	0.028364109	0.00047842782
0.074575263	0.029165159	0.00048682196
0.074705757	0.029719568	0.00049152060
0.074836250	0.029384363	0.00048924901
0.074966744	0.029530040	0.00049182216
0.075097238	0.030151115	0.00048987234
0.075227732	0.028792539	0.00048307720
0.075358226	0.028597584	0.00048295637
0.075488720	0.029279026	0.00048485646
0.075619214	0.029719401	0.00048975126
0.075749708	0.027683727	0.00047408308
0.075880202	0.028856455	0.00048217931
0.076010696	0.028571212	0.00048007418
0.076141190	0.028364403	0.00047773301
0.076271684	0.029415438	0.00048747257
0.076402178	0.029429123	0.00048961146
0.076532672	0.030553564	0.00049229577
0.076663166	0.029479992	0.00048573385
0.076793660	0.029784310	0.00048686357
0.076924154	0.029869672	0.00048797533
0.077054648	0.030011051	0.00049032939
0.077185142	0.029680572	0.00048461738
0.077315636	0.028944158	0.00047992598
0.077446130	0.029007711	0.00048204680
0.077576624	0.028866457	0.00047743993
0.077707118	0.030015652	0.00049012826
0.077837612	0.029270007	0.00047975647
0.077968106	0.028701531	0.00047872336
0.078098600	0.029264801	0.00048001442
0.078229094	0.029467197	0.00048171669
0.078359588	0.028511438	0.00047653524
0.078490082	0.029358095	0.00048078644
0.078620576	0.029037605	0.00047922893
0.078751070	0.028422604	0.00047404951
0.078881564	0.028623897	0.00047425590
0.079012058	0.029023349	0.00047960232
0.079142552	0.029555857	0.00048131721
0.079273046	0.028975140	0.00047597726
0.079403539	0.028498613	0.00047281967
0.079534033	0.028567286	0.00047447849
0.079664527	0.029507100	0.00048075115
0.079795021	0.028720351	0.00047591529
0.079925515	0.028622083	0.00047234732
0.080056009	0.029890341	0.00048527095
0.080186503	0.028281139	0.00047210918
0.080316997	0.028928108	0.00047358416
0.080447491	0.029223281	0.00047856434
0.080577985	0.027794851	0.00046603206
0.080708479	0.028975558	0.00047367761
0.080838973	0.029452951	0.00047811026
0.080969467	0.028575350	0.00046980498
0.081099961	0.028716895	0.00047320824
0.081230455	0.029107565	0.00047578535
0.081360949	0.028660263	0.00046948511
0.081491443	0.029088201	0.00047552905
0.081621937	0.029234554	0.00047337906
0.081752431	0.028072689	0.00046671802
0.081882925	0.028149934	0.00046806581
0.082013419	0.029124026	0.00047276600
0.082143913	0.028546013	0.00047051234
0.082274407	0.029069678	0.00047152588
0.082404901	0.029446955	0.00047347097
0.082535395	0.028704263	0.00047173708
0.082665889	0.029345146	0.00047208443
0.082796383	0.029927653	0.00047911954
0.082926877	0.029659865	0.00047642756
0.083057371	0.028417701	0.00046483044
0.083187865	0.029024290	0.00047196656
0.083318359	0.028262560	0.00046410240
0.083448853	0.028221809	0.00046346113
0.083579347	0.028269857	0.00046429547
0.083709841	0.027983675	0.00046228288
0.083840335	0.028521272	0.00046508569
0.083970828	0.028994744	0.00046990016
0.084101322	0.029060122	0.00046811432
0.084231816	0.028965208	0.00046926039
0.084362310	0.029058404	0.00046828328
0.084492804	0.028436030	0.00046387365
0.084623298	0.028614796	0.00046798074
0.084753792	0.028475957	0.00046201689
0.084884286	0.028406878	0.00046480612
0.085014780	0.029109776	0.00046822777
0.085145274	0.028743165	0.00046481375
0.085275768	0.028117018	0.00046150021
0.085406262	0.028984699	0.00046583829
0.085536756	0.029024395	0.00046766751
0.085667250	0.029717972	0.00047455182
0.085797744	0.029058066	0.00046573304
0.085928238	0.028268180	0.00046103104
0.086058732	0.029289051	0.00046829479
0.086189226	0.027673650	0.00045602454
0.086319720	0.029038469	0.00046835060
0.086450214	0.029084890	0.00046307555
0.086580708	0.028326714	0.00046124726
0.086711202	0.029396239	0.00046686604
0.086841696	0.029432251	0.00046592217
0.086972190	0.029203051	0.00046607371
0.087102684	0.029240370	0.00046723190
0.087233178	0.028414019	0.00046053179
0.087363672	0.028117232	0.00045876492
0.087494166	0.028766703	0.00045966976
0.087624660	0.029772460	0.00046995486
0.087755154	0.029298472	0.00046723371
0.087885648	0.027695720	0.00045236505
0.088016142	0.028933683	0.00046277265
0.088146636	0.029784446	0.00046644886
0.088277130	0.029182670	0.00046436945
0.088407623	0.028616008	0.00046109757
0.088538117	0.027768679	0.00045148463
0.088668611	0.029067762	0.00046337477
0.088799105	0.029483172	0.00046563615
0.088929599	0.028597221	0.00045685898
0.089060093	0.028664782	0.00045997821
0.089190587	0.029267197	0.00046213664
0.089321081	0.029211365	0.00046216854
0.089451575	0.027928434	0.00045315458
0.089582069	0.028616461	0.00045323771
0.089712563	0.029067812	0.00045949226
0.089843057	0.029470566	0.00046607467
0.089973551	0.029328930	0.00046068397
0.090104045	0.029842657	0.00046715825
0.090234539	0.028298104	0.00045225921
0.090365033	0.028883973	0.00045942013
0.090495527	0.029067951	0.00046041883
0.090626021	0.029182167	0.00046034113
0.090756515	0.028718545	0.00045800482
0.090887009	0.028028798	0.00045273913
0.091017503	0.029499643	0.00046035259
0.091147997	0.029363887	0.00046298365
0.091278491	0.028678343	0.00045450504
0.091408985	0.028786969	0.00045706797
0.091539479	0.028500964	0.00045423984
0.091669973	0.029480265	0.00045807556
0.091800467	0.028912541	0.00046678474
0.091930961	0.028419576	0.00046639815
0.092061455	0.028578536	0.00047235570
0.092191949	0.028975926	0.00048002664
0.092322443	0.028447922	0.00047508400
0.092452937	0.028886888	0.00048198692
0.092583431	0.028146366	0.00047865230
0.092713925	0.028718689	0.00048278484
0.092844419	0.028704622	0.00048770326
0.092974912	0.029697838	0.00049278538
0.093105406	0.028999149	0.00048073455
0.093235900	0.028140133	0.00047341940
0.093366394	0.028794742	0.00047031727
0.093496888	0.027474742	0.00046429324
0.093627382	0.029065677	0.00047130408
0.093757876	0.029431134	0.00047323256
0.093888370	0.028610196	0.00046999385
0.094018864	0.029656886	0.00046974501
0.094149358	0.028729849	0.00046710416
0.094279852	0.028895042	0.00046697833
0.094410346	0.028057127	0.00045786417
0.094540840	0.027663237	0.00045659315
0.094671334	0.028681266	0.00046056511
0.094801828	0.028089571	0.00045758499
0.094932322	0.028926334	0.00046627941
0.095062816	0.028783342	0.00046007221
0.095193310	0.028555360	0.00046128448
0.095323804	0.029216671	0.00046324731
0.095454298	0.028728229	0.00046009677
0.095584792	0.028838136	0.00046380355
0.095715286	0.028957190	0.00045901778
0.095845780	0.028781461	0.00045909287
0.095976274	0.028864028	0.00046126246
0.096106768	0.027834175	0.00044850525
0.096237262	0.028629301	0.00045920767
0.096367756	0.028674803	0.00045837672
0.096498250	0.028291714	0.00045393566
0.096628744	0.027763089	0.00045271451
0.096759238	0.028376036	0.00045154442
0.096889732	0.028732081	0.00045748886
0.097020226	0.028538505	0.00045681659
0.097150720	0.028585669	0.00045299743
0.097281214	0.029210407	0.00045929272
0.097411708	0.028561157	0.00045223487
0.097542201	0.028410983	0.00045127848
0.097672695	0.028051211	0.00045231777
0.097803189	0.028338232	0.00044953376
0.097933683	0.028652350	0.00045451668
0.098064177	0.028144417	0.00044864334
0.098194671	0.028637005	0.00045030809
0.098325165	0.028660190	0.00044848314
0.098455659	0.028393464	0.00044707610
0.098586153	0.028424072	0.00044684267
0.098716647	0.028621055	0.00044806272
0.098847141	0.028250231	0.00044042484
0.098977635	0.028493858	0.00044405801
0.099108129	0.029140317	0.00044652744
0.099238623	0.027807057	0.00043781857
0.099369117	0.028419936	0.00044253945
0.099499611	0.027966815	0.00043706231
0.099630105	0.029414179	0.00044838855
0.099760599	0.028723380	0.00044447136
0.099891093	0.028112966	0.00043878306
0.10002159	0.028504478	0.00044456355
0.10015208	0.028137425	0.00043902065
0.10028257	0.028946474	0.00044284452
0.10041307	0.028627287	0.00044390365
0.10054356	0.029280301	0.00044737373
0.10067406	0.029118858	0.00045031209
0.10080455	0.028226338	0.00044146428
0.10093504	0.028957485	0.00044361846
0.10106554	0.028881070	0.00044715041
0.10119603	0.028277525	0.00043990287
0.10132653	0.027905713	0.00043896479
0.10145702	0.028155254	0.00044222459
0.10158751	0.029009654	0.00044369292
0.10171801	0.028650757	0.00044424862
0.10184850	0.028080362	0.00043759740
0.10197900	0.028460090	0.00044194256
0.10210949	0.029092553	0.00044658165
0.10223998	0.028538422	0.00044067165
0.10237048	0.028921807	0.00044338982
0.10250097	0.028900266	0.00044471819
0.10263147	0.028788181	0.00043949595
0.10276196	0.028237353	0.00044177303
0.10289245	0.028593841	0.00043988992
0.10302295	0.028587548	0.00043912476
0.10315344	0.028660233	0.00044330078
0.10328394	0.029012909	0.00044151195
0.10341443	0.028361162	0.00043781080
0.10354492	0.028615000	0.00044092100
0.10367542	0.028144752	0.00043382850
0.10380591	0.028607666	0.00044110757
0.10393641	0.028687552	0.00043989775
0.10406690	0.028397161	0.00043555985
0.10419739	0.029084729	0.00044327154
0.10432789	0.029465713	0.00044288324
0.10445838	0.028515148	0.00043868547
0.10458888	0.028377786	0.00043631744
0.10471937	0.029516308	0.00044435456
0.10484986	0.028869299	0.00044024121
0.10498036	0.028487487	0.00043513298
0.10511085	0.028355285	0.00043531752
0.10524135	0.028855274	0.00043952302
0.10537184	0.027839990	0.00043158153
0.10550233	0.029735191	0.00044507730
0.10563283	0.027801384	0.00043158233
0.10576332	0.027621008	0.00042926809
0.10589382	0.028345646	0.00043627408
0.10602431	0.028438861	0.00043386928
0.10615480	0.029038543	0.00043802836
0.10628530	0.029684297	0.00044455305
0.10641579	0.028576484	0.00043383216
0.10654629	0.028741838	0.00043672759
0.10667678	0.028692013	0.00043540657
0.10680727	0.029332344	0.00044027621
0.10693777	0.027965708	0.00043178337
0.10706826	0.028455181	0.00043427639
0.10719876	0.028680665	0.00043619778
0.10732925	0.028513160	0.00043459634
0.10745974	0.028520536	0.00043102311
0.10759024	0.029429986	0.00043986026
0.10772073	0.028416859	0.00043166213
0.10785123	0.028333303	0.00043391224
0.10798172	0.028614919	0.00044333616
0.10811221	0.029016950	0.00044808122
0.10824271	0.028450846	0.00045071578
0.10837320	0.028427006	0.00045167046
0.10850370	0.029162609	0.00045974044
0.10863419	0.028839991	0.00046090614
0.10876468	0.028239456	0.00045609784
0.10889518	0.027768748	0.00045329335
0.10902567	0.028283012	0.00046318545
0.10915616	0.028258582	0.00045989072
0.10928666	0.027705894	0.00046112951
0.10941715	0.027831038	0.00046170054
0.10954765	0.028419214	0.00046613120
0.10967814	0.029161800	0.00047621590
0.10980863	0.027966956	0.00046653977
0.10993913	0.028203213	0.00047042315
0.11006962	0.028636344	0.00047771544
0.11020012	0.028537671	0.00047214586
0.11033061	0.028459885	0.00047786674
0.11046110	0.028130403	0.00047448999
0.11059160	0.028101197	0.00047788881
0.11072209	0.028665540	0.00048483343
0.11085259	0.028515080	0.00047897289
0.11098308	0.027990754	0.00047849633
0.11111357	0.028630945	0.00048676966
0.11124407	0.028937390	0.00048575092
0.11137456	0.028662425	0.00048865926
0.11150506	0.028560633	0.00048768134
0.11163555	0.028645875	0.00048917230
0.11176604	0.028828638	0.00049309235
0.11189654	0.027648151	0.00048132883
0.11202703	0.027691542	0.00048559264
0.11215753	0.027919234	0.00048926498
0.11228802	0.028639922	0.00049544531
0.11241851	0.028287172	0.00049196768
0.11254901	0.028696446	0.00049728551
0.11267950	0.028236757	0.00049265669
0.11281000	0.028357722	0.00049499433
0.11294049	0.027526992	0.00047127996
0.11307098	0.028265376	0.00047787103
0.11320148	0.028853999	0.00047487131
0.11333197	0.028219825	0.00047069306
0.11346247	0.028104233	0.00047058770
0.11359296	0.027550669	0.00046194205
0.11372345	0.027592178	0.00046060411
0.11385395	0.027578437	0.00046187549
0.11398444	0.027969255	0.00045789812
0.11411494	0.028294928	0.00046264742
0.11424543	0.028673444	0.00046395814
0.11437592	0.028289460	0.00045833603
0.11450642	0.028401251	0.00046199268
0.11463691	0.027836319	0.00045114925
0.11476741	0.027702570	0.00045181903
0.11489790	0.029033113	0.00046355537
0.11502839	0.028651220	0.00045607917
0.11515889	0.028574631	0.00045731502
0.11528938	0.028852284	0.00045620965
0.11541988	0.028688011	0.00045428328
0.11555037	0.027422594	0.00044754990
0.11568086	0.029120227	0.00045594320
0.11581136	0.028863791	0.00045619533
0.11594185	0.027982425	0.00044692677
0.11607235	0.029409978	0.00045588574
0.11620284	0.028487233	0.00045076222
0.11633333	0.028386984	0.00044798891
0.11646383	0.028324696	0.00045025806
0.11659432	0.028042795	0.00044572369
0.11672482	0.027985386	0.00044164632
0.11685531	0.028811386	0.00045131188
0.11698580	0.028114992	0.00044415057
0.11711630	0.028254551	0.00044419734
0.11724679	0.027984845	0.00044412057
0.11737729	0.027894697	0.00044097359
0.11750778	0.027806058	0.00043955843
0.11763827	0.027646335	0.00044088893
0.11776877	0.028664899	0.00044179765
0.11789926	0.028387265	0.00044413097
0.11802975	0.028393895	0.00044077349
0.11816025	0.027761259	0.00043475244
0.11829074	0.028962305	0.00044492270
0.11842124	0.027663779	0.00043234261
0.11855173	0.028493155	0.00044001538
0.11868222	0.028240528	0.00043596101
0.11881272	0.027612061	0.00043098700
0.11894321	0.027623327	0.00043089673
0.11907371	0.028876118	0.00043883029
0.11920420	0.028692899	0.00043808954
0.11933469	0.028306641	0.00043440354
0.11946519	0.028169083	0.00042946713
0.11959568	0.028467867	0.00043423514
0.11972618	0.028016844	0.00042821662
0.11985667	0.028030938	0.00043042568
0.11998716	0.028451317	0.00043279161
0.12011766	0.028151027	0.00042864161
0.12024815	0.028591215	0.00043011519
0.12037865	0.027893171	0.00042770698
0.12050914	0.028063284	0.00042240885
0.12063963	0.027865015	0.00042528106
0.12077013	0.028409543	0.00042778674
0.12090062	0.028446636	0.00042633851
0.12103112	0.028362849	0.00042650997
0.12116161	0.028187837	0.00042246513
0.12129210	0.028418752	0.00042672242
0.12142260	0.028936084	0.00042858985
0.12155309	0.028107971	0.00042228737
0.12168359	0.028507521	0.00042533393
0.12181408	0.028366553	0.00042186293
0.12194457	0.028424409	0.00042301055
0.12207507	0.028010090	0.00042156364
0.12220556	0.028636201	0.00042266834
0.12233606	0.028548009	0.00042568899
0.12246655	0.027905597	0.00041744733
0.12259704	0.027928778	0.00041728777
0.12272754	0.028730102	0.00042600165
0.12285803	0.028476032	0.00042273930
0.12298853	0.027990136	0.00041953424
0.12311902	0.027643302	0.00041864161
0.12324951	0.028495641	0.00041974790
0.12338001	0.028011169	0.00041988453
0.12351050	0.027469168	0.00041368887
0.12364100	0.028333932	0.00041989585
0.12377149	0.028142662	0.00041990487
0.12390198	0.028811382	0.00042247210
0.12403248	0.028241913	0.00041719891
0.12416297	0.028186698	0.00041865467
0.12429347	0.028060566	0.00041619017
0.12442396	0.028573250	0.00042251096
0.12455445	0.027379052	0.00041155620
0.12468495	0.028750129	0.00041975236
0.12481544	0.029083872	0.00042437490
0.12494594	0.028272724	0.00041606960
0.12507643	0.028469072	0.00041849860
0.12520692	0.028122953	0.00041599408
0.12533742	0.027983936	0.00041297769
0.12546791	0.028174534	0.00041647056
0.12559841	0.028580660	0.00041734977
0.12572890	0.028778800	0.00041844505
0.12585939	0.028445787	0.00041892649
0.12598989	0.029661705	0.00042225021
0.12612038	0.028944639	0.00042119210
0.12625088	0.028359411	0.00041474053
0.12638137	0.027618716	0.00041086026
0.12651186	0.028391892	0.00041759748
0.12664236	0.028345081	0.00041378621
0.12677285	0.028110064	0.00041343263
0.12690335	0.028216339	0.00041648711
0.12703384	0.028026157	0.00041051092
0.12716433	0.028797142	0.00041971899
0.12729483	0.028207891	0.00041267961
0.12742532	0.028436036	0.00041430314
0.12755581	0.028871475	0.00041606840
0.12768631	0.028785700	0.00041512329
0.12781680	0.028111978	0.00041360660
0.12794730	0.028213539	0.00041282783
0.12807779	0.028365992	0.00041289529
0.12820828	0.027719814	0.00041040404
0.12833878	0.027537256	0.00040580957
0.12846927	0.028436243	0.00041383761
0.12859977	0.028137573	0.00041274711
0.12873026	0.027364510	0.00040498336
0.12886075	0.028450500	0.00041304147
0.12899125	0.028858684	0.00041593723
0.12912174	0.028569157	0.00041343968
0.12925224	0.027938707	0.00040917451
0.12938273	0.028572215	0.00041320439
0.12951322	0.028343426	0.00041020795
0.12964372	0.028207303	0.00041032736
0.12977421	0.028113654	0.00040819416
0.12990471	0.027943367	0.00040878457
0.13003520	0.027933196	0.00040872315
0.13016569	0.028386840	0.00041038245
0.13029619	0.028547933	0.00041159053
0.13042668	0.027628968	0.00040436374
0.13055718	0.027684405	0.00040419816
0.13068767	0.028395693	0.00041287757
0.13081816	0.028350046	0.00040772518
0.13094866	0.028109323	0.00040816142
0.13107915	0.027976075	0.00040488090
0.13120965	0.027737848	0.00040505383
0.13134014	0.028565276	0.00041181974
0.13147063	0.028329996	0.00040850815
0.13160113	0.028412997	0.00041014093
0.13173162	0.028109320	0.00040544270
0.13186212	0.028194814	0.00040609700
0.13199261	0.028073158	0.00040753911
0.13212310	0.028127214	0.00040565406
0.13225360	0.027456356	0.00040351767
0.13238409	0.027937533	0.00040571523
0.13251459	0.028032594	0.00040290565
0.13264508	0.028367669	0.00040696075
0.13277557	0.028291083	0.00040722784
0.13290607	0.028176837	0.00040826685
0.13303656	0.027815286	0.00040309617
0.13316706	0.029284350	0.00041113154
0.13329755	0.028288923	0.00040606372
0.13342804	0.028515736	0.00040893649
0.13355854	0.028185737	0.00040420836
0.13368903	0.028251614	0.00040719171
0.13381953	0.027646490	0.00040069295
0.13395002	0.028038937	0.00040396419
0.13408051	0.027880914	0.00040354080
0.13421101	0.027583994	0.00040080366
0.13434150	0.027359997	0.00040142445
0.13447200	0.028591115	0.00040845918
0.13460249	0.027972136	0.00040035935
0.13473298	0.028272942	0.00040476292
0.13486348	0.028175901	0.00040338649
0.13499397	0.027942280	0.00040225906
0.13512447	0.027724128	0.00040141311
0.13525496	0.028097198	0.00040081818
0.13538545	0.027657561	0.00040000944
0.13551595	0.027291650	0.00039735859
0.13564644	0.027690700	0.00039987785
0.13577694	0.027411692	0.00039904312
0.13590743	0.028797418	0.00040470733
0.13603792	0.027935903	0.00039899193
0.13616842	0.028162838	0.00040240216
0.13629891	0.027640922	0.00039661093
0.13642940	0.028586740	0.00040628729
0.13655990	0.027649591	0.00039626772
0.13669039	0.027721372	0.00039947464
0.13682089	0.028440950	0.00040255857
0.13695138	0.028248368	0.00040063533
0.13708187	0.026881389	0.00039329549
0.13721237	0.028006080	0.00040105951
0.13734286	0.027915323	0.00039742703
0.13747336	0.028314132	0.00040148560
0.13760385	0.028375124	0.00039923907
0.13773434	0.027873141	0.00039857559
0.13786484	0.027974198	0.00039996684
0.13799533	0.027647339	0.00039569246
0.13812583	0.028470953	0.00040117333
0.13825632	0.027388905	0.00039421420
0.13838681	0.028555406	0.00040132489
0.13851731	0.028136418	0.00039968299
0.13864780	0.027961977	0.00039818857
0.13877830	0.027941835	0.00039804407
0.13890879	0.028432916	0.00040130178
0.13903928	0.028435266	0.00039935823
0.13916978	0.027442878	0.00039418012
0.13930027	0.027739543	0.00039599003
0.13943077	0.027330949	0.00039248082
0.13956126	0.027578949	0.00039505525
0.13969175	0.027721021	0.00039454601
0.13982225	0.028068176	0.00039776929
0.13995274	0.028454972	0.00040053326
0.14008324	0.028386728	0.00039699619
0.14021373	0.028534212	0.00040145790
0.14034422	0.028038815	0.00039339945
0.14047472	0.027792433	0.00039525418
0.14060521	0.027611104	0.00039489347
0.14073571	0.027904315	0.00039513741
0.14086620	0.027565427	0.00039166331
0.14099669	0.028116986	0.00039614396
0.14112719	0.027616661	0.00039017702
0.14125768	0.027467320	0.00039170366
0.14138818	0.027911950	0.00039232997
0.14151867	0.027858439	0.00039425920
0.14164916	0.028500765	0.00039852048
0.14177966	0.028251535	0.00039403831
0.14191015	0.028272856	0.00039389505
0.14204065	0.027705611	0.00039190314
0.14217114	0.027679918	0.00039024711
0.14230163	0.028007914	0.00039494474
0.14243213	0.027719440	0.00038876704
0.14256262	0.027339014	0.00038669715
0.14269312	0.027327354	0.00038945367
0.14282361	0.028208714	0.00039142807
0.14295410	0.027349374	0.00038868827
0.14308460	0.028482642	0.00039369987
0.14321509	0.027788710	0.00038892639
0.14334559	0.028254689	0.00039385974
0.14347608	0.028382434	0.00039367785
0.14360657	0.027760087	0.00039045095
0.14373707	0.027352275	0.00038676957
0.14386756	0.028348642	0.00039105151
0.14399806	0.028604524	0.00039513131
0.14412855	0.028746077	0.00039272667
0.14425904	0.027948506	0.00039102481
0.14438954	0.027577937	0.00038992509
0.14452003	0.027272786	0.00038428612
0.14465053	0.027897848	0.00038840472
0.14478102	0.027804237	0.00038916719
0.14491151	0.027827638	0.00038728496
0.14504201	0.028237190	0.00039314176
0.14517250	0.027808323	0.00038823403
0.14530299	0.028170461	0.00039123771
0.14543349	0.027614336	0.00038803329
0.14556398	0.027686692	0.00038562665
0.14569448	0.027830787	0.00038927732
0.14582497	0.027852861	0.00038894794
0.14595546	0.027242710	0.00038612756
0.14608596	0.027423034	0.00038468293
0.14621645	0.027718672	0.00038552136
0.14634695	0.028280958	0.00039110095
0.14647744	0.027358555	0.00038581879
0.14660793	0.027898723	0.00038756956
0.14673843	0.027944847	0.00038887920
0.14686892	0.027849296	0.00038615497
0.14699942	0.027812041	0.00038757869
0.14712991	0.027964213	0.00038746384
0.14726040	0.027763399	0.00038641396
0.14739090	0.027690116	0.00038514205
0.14752139	0.028445973	0.00038975890
0.14765189	0.028443251	0.00038975411
0.14778238	0.027967270	0.00038918823
0.14791287	0.027983432	0.00038675206
0.14804337	0.028266849	0.00038940539
0.14817386	0.028290702	0.00038829155
0.14830436	0.027492437	0.00038251945
0.14843485	0.027272706	0.00038349622
0.14856534	0.028074757	0.00038677109
0.14869584	0.027873745	0.00038549836
0.14882633	0.027811809	0.00038679807
0.14895683	0.028266293	0.00038668797
0.14908732	0.027810736	0.00038407628
0.14921781	0.027619888	0.00038419357
0.14934831	0.027494891	0.00038290381
0.14947880	0.027482891	0.00038402729
0.14960930	0.028565252	0.00038798624
0.14973979	0.027869393	0.00038402826
0.14987028	0.027852852	0.00038598409
0.15000078	0.027506395	0.00038245104
0.15013127	0.027862534	0.00038354475
0.15026177	0.027669014	0.00038297130
0.15039226	0.027591320	0.00038131708
0.15052275	0.027632658	0.00038391409
0.15065325	0.027183071	0.00037918872
0.15078374	0.027725901	0.00038427031
0.15091424	0.028178145	0.00038713956
0.15104473	0.027145890	0.00037872549
0.15117522	0.028067555	0.00038545638
0.15130572	0.028055533	0.00038638941
0.15143621	0.028125613	0.00038479257
0.15156671	0.027781685	0.00038431857
0.15169720	0.028607323	0.00038637024
0.15182769	0.028084292	0.00038343480
0.15195819	0.028701593	0.00038789476
0.15208868	0.028867718	0.00038786205
0.15221918	0.028952790	0.00039037350
0.15234967	0.028061836	0.00038269924
0.15248016	0.027811941	0.00038149389
0.15261066	0.028101569	0.00038325610
0.15274115	0.027473524	0.00037968419
0.15287165	0.027436494	0.00037965372
0.15300214	0.027559485	0.00037904604
0.15313263	0.027520847	0.00037840509
0.15326313	0.028704739	0.00038551265
0.15339362	0.026979811	0.00037466466
0.15352412	0.027644661	0.00038021723
0.15365461	0.028742195	0.00038629893
0.15378510	0.027844099	0.00038051692
0.15391560	0.027992191	0.00037907199
0.15404609	0.027836370	0.00038115384
0.15417658	0.028008528	0.00038030666
0.15430708	0.028249554	0.00038396410
0.15443757	0.028046554	0.00038016693
0.15456807	0.027841249	0.00038023657
0.15469856	0.027359293	0.00037552250
0.15482905	0.027796666	0.00037986860
0.15495955	0.027381844	0.00037618117
0.15509004	0.027700087	0.00037832783
0.15522054	0.028047914	0.00038062547
0.15535103	0.027621679	0.00037694170
0.15548152	0.027612439	0.00037690772
0.15561202	0.027722991	0.00037862402
0.15574251	0.027475392	0.00037751174
0.15587301	0.027721295	0.00037800778
0.15600350	0.028842248	0.00038421323
0.15613399	0.027959867	0.00037869462
0.15626449	0.027626121	0.00037697348
0.15639498	0.028334117	0.00038257577
0.15652548	0.027722669	0.00037787380
0.15665597	0.027156616	0.00037486262
0.15678646	0.027924063	0.00037683751
0.15691696	0.028022886	0.00037766658
0.15704745	0.027108288	0.00037397962
0.15717795	0.027723920	0.00037655616
0.15730844	0.027576028	0.00037621998
0.15743893	0.028114407	0.00037784986
0.15756943	0.028104621	0.00037845666
0.15769992	0.028229574	0.00037799716
0.15783042	0.028191899	0.00037912388
0.15796091	0.027737435	0.00037566605
0.15809140	0.027928164	0.00037788991
0.15822190	0.028248797	0.00037649104
0.15835239	0.027382710	0.00037361439
0.15848289	0.028192800	0.00037922127
0.15861338	0.027790008	0.00037568043
0.15874387	0.027949266	0.00037726328
0.15887437	0.027694113	0.00037318525
0.15900486	0.028031270	0.00037630792
0.15913536	0.027479449	0.00037274740
0.15926585	0.028479887	0.00037734791
0.15939634	0.028343506	0.00037829197
0.15952684	0.027665219	0.00037471668
0.15965733	0.027608701	0.00037231840
0.15978783	0.027601352	0.00037432450
0.15991832	0.027576277	0.00037166055
0.16004881	0.027388717	0.00037326548
0.16017931	0.028037125	0.00037579335
0.16030980	0.027978936	0.00037351665
0.16044030	0.027897180	0.00037429358
0.16057079	0.028257461	0.00037595278
0.16070128	0.027313002	0.00037052287
0.16083178	0.027251777	0.00037235944
0.16096227	0.027346316	0.00036930187
0.16109277	0.027543316	0.00037211145
0.16122326	0.027409596	0.00037081143
0.16135375	0.027544243	0.00037109629
0.16148425	0.028390786	0.00037843827
0.16161474	0.027200738	0.00036979804
0.16174524	0.027978201	0.00037347348
0.16187573	0.027499338	0.00037298213
0.16200622	0.027353892	0.00036806068
0.16213672	0.027538776	0.00037198895
0.16226721	0.027185439	0.00036653645
0.16239771	0.027623699	0.00037011712
0.16252820	0.028309143	0.00037564946
0.16265869	0.027451495	0.00036918224
0.16278919	0.027804744	0.00037225915
0.16291968	0.027701642	0.00037252040
0.16305018	0.027724782	0.00037057159
0.16318067	0.027698499	0.00036914484
0.16331116	0.027440519	0.00036943521
0.16344166	0.027635392	0.00036918092
0.16357215	0.028049793	0.00037324314
0.16370264	0.027129287	0.00036582001
0.16383314	0.027905369	0.00037166700
0.16396363	0.027644637	0.00037030530
0.16409413	0.027696107	0.00036961066
0.16422462	0.027662796	0.00036997953
0.16435511	0.028138315	0.00037080025
0.16448561	0.027716242	0.00037072746
0.16461610	0.027831119	0.00037099217
0.16474660	0.027730617	0.00036783149
0.16487709	0.028310761	0.00037361246
0.16500758	0.027696004	0.00036744877
0.16513808	0.027439947	0.00036776781
0.16526857	0.027982694	0.00037132530
0.16539907	0.027969072	0.00036809874
0.16552956	0.028071801	0.00037103046
0.16566005	0.027908954	0.00037222114
0.16579055	0.028279397	0.00037062231
0.16592104	0.027858221	0.00037029724
0.16605154	0.027235947	0.00036391322
0.16618203	0.027777669	0.00036912838
0.16631252	0.027941986	0.00037100187
0.16644302	0.028242730	0.00036911858
0.16657351	0.028560364	0.00037280198
0.16670401	0.027796361	0.00036945686
0.16683450	0.028013746	0.00036804390
0.16696499	0.027419001	0.00036624236
0.16709549	0.027602839	0.00036623313
0.16722598	0.027647999	0.00036906715
0.16735648	0.027468334	0.00036758968
0.16748697	0.027527404	0.00036566017
0.16761746	0.027482480	0.00036648826
0.16774796	0.028123186	0.00036970780
0.16787845	0.028414139	0.00037173821
0.16800895	0.027888223	0.00036691308
0.16813944	0.027812172	0.00036587612
0.16826993	0.027224522	0.00036311279
0.16840043	0.027781341	0.00036625579
0.16853092	0.027637548	0.00036409722
0.16866142	0.027587260	0.00036654676
0.16879191	0.028298774	0.00037157634
0.16892240	0.027890485	0.00036432096
0.16905290	0.028055211	0.00036711375
0.16918339	0.027794409	0.00036566983
0.16931389	0.027221058	0.00036356600
0.16944438	0.027542762	0.00036497846
0.16957487	0.027296236	0.00036048351
0.16970537	0.028069147	0.00036824795
0.16983586	0.028509347	0.00036893988
0.16996636	0.027162263	0.00036143546
0.17009685	0.027655773	0.00036506972
0.17022734	0.028218531	0.00036612870
0.17035784	0.027746444	0.00036367464
0.17048833	0.027949251	0.00036484119
0.17061883	0.027351113	0.00036306998
0.17074932	0.026635012	0.00035846773
0.17087981	0.027804243	0.00036499811
0.17101031	0.027742760	0.00036187817
0.17114080	0.027627621	0.00036371430
0.17127130	0.027046929	0.00035781024
0.17140179	0.027439818	0.00036361016
0.17153228	0.027827022	0.00036381039
0.17166278	0.027733041	0.00036362177
0.17179327	0.027637686	0.00036304065
0.17192377	0.027966725	0.00036466018
0.17205426	0.027430140	0.00036169051
0.17218475	0.028248860	0.00036728975
0.17231525	0.027229315	0.00035979677
0.17244574	0.027611292	0.00036182394
0.17257623	0.028020595	0.00036339868
0.17270673	0.027309128	0.00035927255
0.17283722	0.027329556	0.00036373548
0.17296772	0.028284404	0.00036654488
0.17309821	0.027772916	0.00036250752
0.17322870	0.027287891	0.00035757032
0.17335920	0.027441100	0.00035974685
0.17348969	0.028284950	0.00036631162
0.17362019	0.027731374	0.00036192173
0.17375068	0.026932974	0.00035708591
0.17388117	0.027533566	0.00036047050
0.17401167	0.027453451	0.00035837203
0.17414216	0.027176296	0.00035856517
0.17427266	0.027027388	0.00035682390
0.17440315	0.027511441	0.00036093742
0.17453364	0.027240358	0.00035765773
0.17466414	0.027550650	0.00035859321
0.17479463	0.027282209	0.00035960888
0.17492513	0.028249365	0.00036604352
0.17505562	0.028224414	0.00036253923
0.17518611	0.026544639	0.00035420453
0.17531661	0.027482733	0.00035775101
0.17544710	0.027883441	0.00035960875
0.17557760	0.028323013	0.00036420432
0.17570809	0.027234706	0.00035557912
0.17583858	0.028040506	0.00036360105
0.17596908	0.027826308	0.00036001406
0.17609957	0.027198019	0.00035572021
0.17623007	0.027791012	0.00036063712
0.17636056	0.027815414	0.00035978867
0.17649105	0.027848996	0.00036049467
0.17662155	0.027519258	0.00035966958
0.17675204	0.027769536	0.00035655136
0.17688254	0.027990613	0.00036203222
0.17701303	0.027092690	0.00035405365
0.17714352	0.027828726	0.00035982372
0.17727402	0.027995436	0.00036139976
0.17740451	0.027946023	0.00035957492
0.17753501	0.027561483	0.00035715367
0.17766550	0.028136727	0.00036235105
0.17779599	0.027489163	0.00035548517
0.17792649	0.027823761	0.00036101068
0.17805698	0.027211604	0.00035470351
0.17818748	0.027759585	0.00035814371
0.17831797	0.027616162	0.00035946731
0.17844846	0.027438264	0.00035515420
0.17857896	0.027968144	0.00036081898
0.17870945	0.027553533	0.00035682938
0.17883995	0.027467938	0.00035493281
0.17897044	0.026950712	0.00035262852
0.17910093	0.027010196	0.00035235360
0.17923143	0.027782208	0.00035750836
0.17936192	0.027438833	0.00035596597
0.17949242	0.027156966	0.00035289596
0.17962291	0.026885422	0.00035186659
0.17975340	0.027800144	0.00035792387
0.17988390	0.027868032	0.00035686737
0.18001439	0.027829313	0.00035709649
0.18014489	0.027021556	0.00035308645
0.18027538	0.027644348	0.00035484113
0.18040587	0.027904501	0.00035795647
0.18053637	0.027152064	0.00035094693
0.18066686	0.027631262	0.00035664013
0.18079736	0.027796355	0.00035578053
0.18092785	0.027427437	0.00035411434
0.18105834	0.027394546	0.00035362067
0.18118884	0.027603830	0.00035464085
0.18131933	0.027521862	0.00035505388
0.18144982	0.026792863	0.00035102018
0.18158032	0.027236651	0.00035503880
0.18171081	0.027357801	0.00036208532
0.18184131	0.026993927	0.00036052223
0.18197180	0.027844820	0.00036901139
0.18210229	0.027874716	0.00037261690
0.18223279	0.028005024	0.00037236177
0.18236328	0.027646350	0.00037361848
0.18249378	0.027367624	0.00037125242
0.18262427	0.027384888	0.00037388123
0.18275476	0.026870775	0.00037323496
0.18288526	0.027507707	0.00037729698
0.18301575	0.028528740	0.00038478198
0.18314625	0.027708030	0.00038127393
0.18327674	0.027002931	0.00037534110
0.18340723	0.027622479	0.00038441297
0.18353773	0.027603193	0.00038187300
0.18366822	0.027144181	0.00038272928
0.18379872	0.027405876	0.00038495223
0.18392921	0.028304506	0.00038895516
0.18405970	0.026927138	0.00038299206
0.18419020	0.027235198	0.00038839319
0.18432069	0.027529356	0.00038748672
0.18445119	0.027441841	0.00039066444
0.18458168	0.027266206	0.00038576202
0.18471217	0.027295148	0.00038956289
0.18484267	0.027678814	0.00039432655
0.18497316	0.027851881	0.00039343900
0.18510366	0.027199741	0.00039248431
0.18523415	0.027393482	0.00039200448
0.18536464	0.027194372	0.00039309270
0.18549514	0.027730859	0.00039794233
0.18562563	0.026949915	0.00039172800
0.18575613	0.027372967	0.00039579284
0.18588662	0.027826254	0.00040146244
0.18601711	0.026999458	0.00039171498
0.18614761	0.027726073	0.00040149803
0.18627810	0.028218580	0.00040550287
0.18640860	0.027349532	0.00040145305
0.18653909	0.027326986	0.00039355214
0.18666958	0.026935471	0.00038435345
0.18680008	0.026837700	0.00038169143
0.18693057	0.026557770	0.00038001464
0.18706107	0.027469073	0.00038300237
0.18719156	0.027534948	0.00038475363
0.18732205	0.027621077	0.00038027990
0.18745255	0.027369247	0.00037859106
0.18758304	0.026925131	0.00037502904
0.18771354	0.028084928	0.00037914639
0.18784403	0.027043443	0.00037381686
0.18797452	0.027904817	0.00037758366
0.18810502	0.027775080	0.00037510272
0.18823551	0.027371371	0.00037203858
0.18836601	0.027333664	0.00037089862
0.18849650	0.027765521	0.00037317058
0.18862699	0.028079259	0.00037507827
0.18875749	0.026876231	0.00036350542
0.18888798	0.027911994	0.00037161736
0.18901848	0.027435652	0.00036633888
0.18914897	0.027519542	0.00036762701
0.18927946	0.027149241	0.00036559839
0.18940996	0.027307485	0.00036488738
0.18954045	0.027518474	0.00036410794
0.18967095	0.027330954	0.00036428640
0.18980144	0.027653824	0.00036330132
0.18993193	0.027971202	0.00036703191
0.19006243	0.027245324	0.00035987335
0.19019292	0.026922509	0.00035871918
0.19032342	0.027947068	0.00036356143
0.19045391	0.028097215	0.00036201109
0.19058440	0.027504211	0.00036080922
0.19071490	0.026979105	0.00035677683
0.19084539	0.026675263	0.00035361714
0.19097588	0.027754896	0.00036080494
0.19110638	0.026813796	0.00035301808
0.19123687	0.026947382	0.00035451177
0.19136737	0.027325562	0.00035782337
0.19149786	0.027542836	0.00035599148
0.19162835	0.027626890	0.00035705566
0.19175885	0.026841812	0.00035040497
0.19188934	0.027238868	0.00035297494
0.19201984	0.026985247	0.00035254863
0.19215033	0.027805235	0.00035577406
0.19228082	0.027700173	0.00035487267
0.19241132	0.027203268	0.00035208613
0.19254181	0.027153018	0.00035068208
0.19267231	0.026952795	0.00035185644
0.19280280	0.027514874	0.00035317720
0.19293329	0.027659487	0.00035416433
0.19306379	0.027555949	0.00035432921
0.19319428	0.027504473	0.00035160813
0.19332478	0.027491233	0.00035169145
0.19345527	0.026943104	0.00034972315
0.19358576	0.026703600	0.00034801215
0.19371626	0.028340983	0.00035823630
0.19384675	0.026610635	0.00034541930
0.19397725	0.027133843	0.00035155104
0.19410774	0.027810693	0.00035516725
0.19423823	0.027047029	0.00034830172
0.19436873	0.027297832	0.00035142018
0.19449922	0.027027633	0.00034822825
0.19462972	0.027282975	0.00035032373
0.19476021	0.027249925	0.00035091413
0.19489070	0.027556795	0.00035099120
0.19502120	0.026682622	0.00034687401
0.19515169	0.027661709	0.00035123887
0.19528219	0.027861239	0.00035222715
0.19541268	0.027293618	0.00035001136
0.19554317	0.027222978	0.00034871824
0.19567367	0.026633225	0.00034634059
0.19580416	0.027553783	0.00035159254
0.19593466	0.027849815	0.00034958456
0.19606515	0.027513708	0.00035017472
0.19619564	0.027440377	0.00034906661
0.19632614	0.027772640	0.00034990305
0.19645663	0.027422110	0.00034991385
0.19658713	0.027842218	0.00034946997
0.19671762	0.027104642	0.00034669876
0.19684811	0.027572395	0.00034885902
0.19697861	0.027403093	0.00034731752
0.19710910	0.027045038	0.00034721807
0.19723960	0.027824577	0.00034989331
0.19737009	0.027242061	0.00034666966
0.19750058	0.027257326	0.00034684197
0.19763108	0.027759132	0.00034802677
0.19776157	0.027816968	0.00035117125
0.19789207	0.027088640	0.00034616567
0.19802256	0.027192073	0.00034374631
0.19815305	0.027618591	0.00034848957
0.19828355	0.027604059	0.00034755463
0.19841404	0.027170038	0.00034656674
0.19854454	0.026998247	0.00034515521
0.19867503	0.027120764	0.00034410984
0.19880552	0.027709349	0.00034878015
0.19893602	0.027622213	0.00034600696
0.19906651	0.027562733	0.00034714130
0.19919701	0.027618981	0.00034877897
0.19932750	0.026911008	0.00034330836
0.19945799	0.027376255	0.00034583340
0.19958849	0.027626805	0.00034770523
0.19971898	0.027542946	0.00034501740
0.19984947	0.027025070	0.00034495400
0.19997997	0.026893407	0.00034437616
0.20011046	0.026763547	0.00034259464
0.20024096	0.026882164	0.00034324979
0.20037145	0.027237094	0.00034221351
0.20050194	0.027178712	0.00034422246
0.20063244	0.027346913	0.00034514898
0.20076293	0.027747766	0.00034708700
0.20089343	0.027398847	0.00034612254
0.20102392	0.026652624	0.00033926257
0.20115441	0.026515608	0.00033860450
0.20128491	0.027491021	0.00034612289
0.20141540	0.027377733	0.00034333328
0.20154590	0.027397191	0.00034472144
0.20167639	0.027760476	0.00034568313
0.20180688	0.027897441	0.00034573355
0.20193738	0.027669121	0.00034547944
0.20206787	0.027223679	0.00034280788
0.20219837	0.026739787	0.00033941243
0.20232886	0.027518132	0.00034419208
0.20245935	0.027234073	0.00034119406
0.20258985	0.027437206	0.00034384008
0.20272034	0.027777472	0.00034563831
0.20285084	0.026891157	0.00034039246
0.20298133	0.026738614	0.00033921647
0.20311182	0.027657400	0.00034261373
0.20324232	0.027359234	0.00034241692
0.20337281	0.026858157	0.00033946103
0.20350331	0.026866808	0.00033825459
0.20363380	0.027014258	0.00034050157
0.20376429	0.027160618	0.00033939251
0.20389479	0.027286603	0.00034204840
0.20402528	0.027468132	0.00034204827
0.20415578	0.027495072	0.00034150306
0.20428627	0.027248034	0.00034088476
0.20441676	0.027298910	0.00033969238
0.20454726	0.027425892	0.00034006150
0.20467775	0.026736581	0.00033871298
0.20480825	0.027064695	0.00033759689
0.20493874	0.027542409	0.00034227447
0.20506923	0.027984439	0.00034445486
0.20519973	0.027686944	0.00034148787
0.20533022	0.027394271	0.00034035562
0.20546072	0.026921751	0.00033784615
0.20559121	0.027747748	0.00034253204
0.20572170	0.027314012	0.00033931051
0.20585220	0.026937347	0.00033607707
0.20598269	0.027568302	0.00034211129
0.20611319	0.027158742	0.00033907004
0.20624368	0.027586505	0.00034040515
0.20637417	0.027608035	0.00034170465
0.20650467	0.027358359	0.00033842610
0.20663516	0.027363660	0.00033951246
0.20676566	0.027113028	0.00033909218
0.20689615	0.027260885	0.00033756520
0.20702664	0.027553264	0.00033999671
0.20715714	0.026937394	0.00033606451
0.20728763	0.027059243	0.00033574392
0.20741813	0.026978783	0.00033742775
0.20754862	0.027890049	0.00034030590
0.20767911	0.027397224	0.00033915439
0.20780961	0.027127522	0.00033646180
0.20794010	0.027654338	0.00033847607
0.20807060	0.027251645	0.00033761695
0.20820109	0.026928158	0.00033456480
0.20833158	0.026984725	0.00033644572
0.20846208	0.026889292	0.00033634769
0.20859257	0.027059361	0.00033488809
0.20872306	0.026961168	0.00033614106
0.20885356	0.027206277	0.00033652444
0.20898405	0.026104282	0.00033080049
0.20911455	0.027020890	0.00033657598
0.20924504	0.027292345	0.00033719571
0.20937553	0.027327591	0.00033712701
0.20950603	0.027318386	0.00033817495
0.20963652	0.027101278	0.00033448187
0.20976702	0.027270034	0.00033728737
0.20989751	0.027404594	0.00033724845
0.21002800	0.027021979	0.00033524731
0.21015850	0.026964886	0.00033556835
0.21028899	0.027279853	0.00033450128
0.21041949	0.027004715	0.00033605407
0.21054998	0.026575226	0.00033291057
0.21068047	0.026795447	0.00033307927
0.21081097	0.027317683	0.00033673068
0.21094146	0.027195619	0.00033519455
0.21107196	0.026871747	0.00033532850
0.21120245	0.027367297	0.00033663850
0.21133294	0.027584828	0.00033731059
0.21146344	0.027024847	0.00033385212
0.21159393	0.026939563	0.00033384647
0.21172443	0.026947412	0.00033329170
0.21185492	0.027493674	0.00033749286
0.21198541	0.027085415	0.00033448121
0.21211591	0.026749787	0.00033238065
0.21224640	0.026728744	0.00033304758
0.21237690	0.027210651	0.00033303161
0.21250739	0.026847271	0.00033281669
0.21263788	0.026989522	0.00033248387
0.21276838	0.027343607	0.00033549319
0.21289887	0.027305386	0.00033369623
0.21302937	0.026518749	0.00032862953
0.21315986	0.027259562	0.00033523764
0.21329035	0.026939498	0.00033202216
0.21342085	0.026915258	0.00033262328
0.21355134	0.027630840	0.00033556204
0.21368184	0.027178849	0.00033361693
0.21381233	0.027060465	0.00033166401
0.21394282	0.026942390	0.00033314434
0.21407332	0.027488457	0.00033359883
0.21420381	0.027443886	0.00033608619
0.21433431	0.027516330	0.00033419761
0.21446480	0.026907918	0.00032967857
0.21459529	0.026907012	0.00033177280
0.21472579	0.026596400	0.00032983645
0.21485628	0.027260331	0.00033431611
0.21498678	0.026977180	0.00033218246
0.21511727	0.027108201	0.00033026265
0.21524776	0.027134903	0.00033267796
0.21537826	0.027284948	0.00033252865
0.21550875	0.027580024	0.00033456863
0.21563925	0.027159948	0.00033251036
0.21576974	0.026807347	0.00033000143
0.21590023	0.027133378	0.00033082116
0.21603073	0.026953766	0.00033080318
0.21616122	0.026756275	0.00032884067
0.21629172	0.027359050	0.00033296448
0.21642221	0.026951140	0.00033015431
0.21655270	0.026905484	0.00033075444
0.21668320	0.026712081	0.00032982008
0.21681369	0.026472730	0.00032541732
0.21694419	0.027516975	0.00033372735
0.21707468	0.027142502	0.00033108043
0.21720517	0.027336053	0.00033140491
0.21733567	0.027133822	0.00033061305
0.21746616	0.026915100	0.00032891454
0.21759665	0.027112209	0.00033032404
0.21772715	0.026833592	0.00033073674
0.21785764	0.026489917	0.00032506497
0.21798814	0.026864307	0.00032831336
0.21811863	0.026588863	0.00032714373
0.21824912	0.026836206	0.00032883608
0.21837962	0.026739528	0.00032860087
0.21851011	0.027096839	0.00032828553
0.21864061	0.027029228	0.00032964624
0.21877110	0.026612164	0.00032651911
0.21890159	0.026847909	0.00032714472
0.21903209	0.026885448	0.00032870392
0.21916258	0.026802111	0.00032658541
0.21929308	0.026883100	0.00032908921
0.21942357	0.026899135	0.00032789575
0.21955406	0.026697766	0.00032481891
0.21968456	0.026904383	0.00032837887
0.21981505	0.027649563	0.00033098425
0.21994555	0.026974309	0.00032851069
0.22007604	0.026941094	0.00032840904
0.22020653	0.027592882	0.00033005212
0.22033703	0.026673348	0.00032579485
0.22046752	0.026732675	0.00032771585
0.22059802	0.027037398	0.00032560830
0.22072851	0.026359217	0.00032478753
0.22085900	0.027665676	0.00033027600
0.22098950	0.026884272	0.00032613024
0.22111999	0.026402976	0.00032436588
0.22125049	0.026676456	0.00032433718
0.22138098	0.027170798	0.00032861247
0.22151147	0.027559647	0.00032983708
0.22164197	0.026685692	0.00032479540
0.22177246	0.027317226	0.00032897530
0.22190296	0.027235016	0.00032818671
0.22203345	0.027009172	0.00032735016
0.22216394	0.026929568	0.00032795598
0.22229444	0.027065530	0.00032477651
0.22242493	0.027399421	0.00032847459
0.22255543	0.027482443	0.00032825625
0.22268592	0.026622862	0.00032463326
0.22281641	0.026824446	0.00032533278
0.22294691	0.027231981	0.00032638429
0.22307740	0.026908724	0.00032508026
0.22320790	0.026820503	0.00032585172
0.22333839	0.026859302	0.00032519698
0.22346888	0.027301755	0.00032795226
0.22359938	0.027248063	0.00032638526
0.22372987	0.027472510	0.00032797725
0.22386037	0.027477642	0.00032861365
0.22399086	0.026838163	0.00032373506
0.22412135	0.027227112	0.00032675850
0.22425185	0.027004256	0.00032515129
0.22438234	0.027805592	0.00032881738
0.22451284	0.026984996	0.00032462452
0.22464333	0.027146195	0.00032482770
0.22477382	0.026934103	0.00032463438
0.22490432	0.027082210	0.00032554837
0.22503481	0.026905217	0.00032275448
0.22516531	0.027288737	0.00032681052
0.22529580	0.027189275	0.00032476972
0.22542629	0.027115154	0.00032514417
0.22555679	0.027039218	0.00032532843
0.22568728	0.027373748	0.00032456609
0.22581778	0.026804370	0.00032327652
0.22594827	0.026987558	0.00032421098
0.22607876	0.027040314	0.00032375493
0.22620926	0.026493993	0.00032192861
0.22633975	0.026524090	0.00032097927
0.22647025	0.026814762	0.00032339133
0.22660074	0.026290943	0.00032010630
0.22673123	0.027072678	0.00032354513
0.22686173	0.027201014	0.00032529105
0.22699222	0.027331848	0.00032529749
0.22712271	0.026805105	0.00032167155
0.22725321	0.026710129	0.00032205810
0.22738370	0.026326907	0.00032006479
0.22751420	0.027361399	0.00032564140
0.22764469	0.026328593	0.00032044978
0.22777518	0.026814286	0.00032053159
0.22790568	0.027026605	0.00032299945
0.22803617	0.026925893	0.00032206314
0.22816667	0.026686651	0.00032068738
0.22829716	0.026569678	0.00032127461
0.22842765	0.026810583	0.00032081827
0.22855815	0.026492905	0.00032000650
0.22868864	0.026905491	0.00032160921
0.22881914	0.026836299	0.00032057155
0.22894963	0.027317904	0.00032455554
0.22908012	0.027214898	0.00032317228
0.22921062	0.026832773	0.00032074335
0.22934111	0.026839257	0.00032224937
0.22947161	0.026949591	0.00032148816
0.22960210	0.027673262	0.00032548980
0.22973259	0.026024413	0.00031617755
0.22986309	0.027235407	0.00032261525
0.22999358	0.027258067	0.00032319158
0.23012408	0.027123125	0.00032126868
0.23025457	0.027282644	0.00032339014
0.23038506	0.027228089	0.00032221042
0.23051556	0.026879545	0.00031976608
0.23064605	0.026584843	0.00031940062
0.23077655	0.027204282	0.00032600714
0.23090704	0.026544015	0.00032684185
0.23103753	0.026488083	0.00032863023
0.23116803	0.026670208	0.00033009575
0.23129852	0.026958775	0.00033373653
0.23142902	0.027303901	0.00033759122
0.23155951	0.026689615	0.00033481587
0.23169000	0.026263373	0.00033455785
0.23182050	0.026620632	0.00033705455
0.23195099	0.026594067	0.00033848612
0.23208149	0.026440159	0.00033846478
0.23221198	0.026962646	0.00033989933
0.23234247	0.027581057	0.00034659148
0.23247297	0.027152208	0.00034519740
0.23260346	0.027260416	0.00034583738
0.23273396	0.026686963	0.00034507816
0.23286445	0.026956875	0.00034578133
0.23299494	0.027134738	0.00034865600
0.23312544	0.026631319	0.00034738368
0.23325593	0.027353131	0.00035098022
0.23338643	0.027320146	0.00035119615
0.23351692	0.027810334	0.00035282286
0.23364741	0.027262241	0.00034870100
0.23377791	0.026891227	0.00034990935
0.23390840	0.026514128	0.00034487920
0.23403890	0.026545799	0.00034550000
0.23416939	0.027639242	0.00035282800
0.23429988	0.026436174	0.00034518594
0.23443038	0.026724321	0.00034839163
0.23456087	0.027033389	0.00034900034
0.23469137	0.026544850	0.00034777090
0.23482186	0.026868603	0.00035057355
0.23495235	0.026432753	0.00034722990
0.23508285	0.027286073	0.00035130805
0.23521334	0.026791004	0.00034814800
0.23534384	0.026556943	0.00034824437
0.23547433	0.027629667	0.00035587721
0.23560482	0.026850251	0.00034988381
0.23573532	0.027552157	0.00035518672
0.23586581	0.027021275	0.00035129172
0.23599630	0.026726818	0.00035037094
0.23612680	0.026790283	0.00035155640
0.23625729	0.026953678	0.00035123071
0.23638779	0.027110883	0.00035412503
0.23651828	0.027365189	0.00035558355
0.23664877	0.027208793	0.00035347962
0.23677927	0.027024042	0.00035413294
0.23690976	0.027494635	0.00035572501
0.23704026	0.027221608	0.00035580747
0.23717075	0.027155831	0.00035435417
0.23730124	0.027078124	0.00035349961
0.23743174	0.027196947	0.00035581666
0.23756223	0.026892988	0.00035454114
0.23769273	0.026889695	0.00035346504
0.23782322	0.026569142	0.00035204995
0.23795371	0.026552629	0.00035225568
0.23808421	0.027054110	0.00035588061
0.23821470	0.027109224	0.00035706635
0.23834520	0.027004689	0.00035461610
0.23847569	0.026860983	0.00035562554
0.23860618	0.026825384	0.00035524324
0.23873668	0.026862684	0.00035684196
0.23886717	0.027117193	0.00035816796
0.23899767	0.026873167	0.00035399679
0.23912816	0.026756870	0.00035564642
0.23925865	0.026940753	0.00035631421
0.23938915	0.027134716	0.00035639828
0.23951964	0.026881620	0.00035553426
0.23965014	0.027094456	0.00035780737
0.23978063	0.026413116	0.00035318946
0.23991112	0.027103550	0.00035857918
0.24004162	0.027235830	0.00035685158
0.24017211	0.027038759	0.00035923185
0.24030261	0.027172304	0.00035883772
0.24043310	0.027488284	0.00035976880
0.24056359	0.026741556	0.00035774026
0.24069409	0.026541933	0.00035331675
0.24082458	0.027338363	0.00036198213
0.24095508	0.026653121	0.00035735645
0.24108557	0.027080560	0.00035604834
0.24121606	0.027128212	0.00036003933
0.24134656	0.026689471	0.00035743250
0.24147705	0.027064923	0.00035843570
0.24160755	0.026846100	0.00035928986
0.24173804	0.027211129	0.00035945086
0.24186853	0.026714229	0.00035867298
0.24199903	0.027507704	0.00036355207
0.24212952	0.026943304	0.00035842254
0.24226002	0.027246611	0.00036169100
0.24239051	0.027050316	0.00036022355
0.24252100	0.026890604	0.00035838531
0.24265150	0.026795352	0.00035926344
0.24278199	0.027477198	0.00036134923
0.24291249	0.026769545	0.00036006307
0.24304298	0.027197660	0.00036180831
0.24317347	0.027568451	0.00036335253
0.24330397	0.027416430	0.00036391987
0.24343446	0.027118583	0.00036111589
0.24356496	0.027338119	0.00036264227
0.24369545	0.027389903	0.00036428012
0.24382594	0.026089006	0.00035454384
0.24395644	0.026738970	0.00036122367
0.24408693	0.026826958	0.00036067613
0.24421743	0.026893998	0.00036016375
0.24434792	0.026627750	0.00036229697
0.24447841	0.027655795	0.00036436715
0.24460891	0.026950801	0.00036178648
0.24473940	0.027141642	0.00036430605
0.24486989	0.026987890	0.00036044954
0.24500039	0.027191877	0.00036392032
0.24513088	0.027184461	0.00036184414
0.24526138	0.026166116	0.00035844753
0.24539187	0.026965577	0.00036267545
0.24552236	0.026224366	0.00035685191
0.24565286	0.026844496	0.00036171702
0.24578335	0.026722917	0.00036109980
0.24591385	0.026525871	0.00035980014
0.24604434	0.026932246	0.00036403034
0.24617483	0.026613649	0.00036051419
0.24630533	0.026973093	0.00036326510
0.24643582	0.027660839	0.00036741428
0.24656632	0.026747593	0.00036061469
0.24669681	0.026541966	0.00036260735
0.24682730	0.027034822	0.00036179517
0.24695780	0.026789376	0.00036245855
0.24708829	0.026701069	0.00036218908
0.24721879	0.026947616	0.00036268657
0.24734928	0.026672598	0.00036365737
0.24747977	0.027060990	0.00036465687
0.24761027	0.027802179	0.00036762958
0.24774076	0.027324741	0.00036614321
0.24787126	0.026687635	0.00036179993
0.24800175	0.026886130	0.00036415788
0.24813224	0.026624092	0.00036412041
0.24826274	0.027364237	0.00036490706
0.24839323	0.027064056	0.00036590748
0.24852373	0.026758946	0.00036322604
0.24865422	0.026981523	0.00036504276
0.24878471	0.026598973	0.00036470345
0.24891521	0.026932059	0.00036324014
0.24904570	0.027243453	0.00036801411
0.24917620	0.026967140	0.00036605348
0.24930669	0.027333253	0.00036682073
0.24943718	0.026426726	0.00036277630
0.24956768	0.026684975	0.00036443849
0.24969817	0.027275428	0.00036700320
0.24982867	0.026783881	0.00036589594
0.24995916	0.026653212	0.00036388478
0.25008965	0.026921979	0.00036586145
0.25022015	0.026763381	0.00036440774
0.25035064	0.027065622	0.00036625604
0.25048114	0.026611355	0.00036586765
0.25061163	0.025993568	0.00035753969
0.25074212	0.027577972	0.00036942109
0.25087262	0.026438957	0.00036531299
0.25100311	0.026415975	0.00036038588
0.25113361	0.026747701	0.00036593241
0.25126410	0.026505786	0.00036358580
0.25139459	0.026999848	0.00036597590
0.25152509	0.026486135	0.00036554702
0.25165558	0.026686635	0.00036312920
0.25178608	0.026450864	0.00036524719
0.25191657	0.026264801	0.00036394549
0.25204706	0.026647754	0.00036383897
0.25217756	0.026971554	0.00036842290
0.25230805	0.026882935	0.00036578400
0.25243855	0.027018318	0.00036751213
0.25256904	0.026189691	0.00036365735
0.25269953	0.026568438	0.00036234555
0.25283003	0.026533576	0.00036573394
0.25296052	0.026934640	0.00036721253
0.25309102	0.026870566	0.00036717554
0.25322151	0.026693193	0.00036645060
0.25335200	0.025487272	0.00035829292
0.25348250	0.026621381	0.00036783947
0.25361299	0.026770453	0.00036736172
0.25374349	0.026955959	0.00036663211
0.25387398	0.026858471	0.00036924873
0.25400447	0.027418790	0.00037152062
0.25413497	0.027120639	0.00036756435
0.25426546	0.026721159	0.00036840022
0.25439595	0.026826546	0.00036638630
0.25452645	0.026526229	0.00036639236
0.25465694	0.026694456	0.00036636041
0.25478744	0.026938293	0.00036796857
0.25491793	0.026513426	0.00036619608
0.25504842	0.026897806	0.00036654257
0.25517892	0.026870520	0.00036909406
0.25530941	0.026593084	0.00037788559
0.25543991	0.026057846	0.00037475655
0.25557040	0.026154725	0.00037890156
0.25570089	0.026559630	0.00038493514
0.25583139	0.026101085	0.00038429604
0.25596188	0.027374991	0.00039524967
0.25609238	0.027382021	0.00039675493
0.25622287	0.026302814	0.00039137570
0.25635336	0.026595262	0.00039702389
0.25648386	0.027052513	0.00040046775
0.25661435	0.026555854	0.00040000034
0.25674485	0.026709258	0.00040100246
0.25687534	0.027040504	0.00040663540
0.25700583	0.026127578	0.00040245435
0.25713633	0.027519283	0.00041170197
0.25726682	0.026444517	0.00040672281
0.25739732	0.026333919	0.00040867378
0.25752781	0.027221029	0.00041711620
0.25765830	0.026625616	0.00041405920
0.25778880	0.027442469	0.00042011572
0.25791929	0.027038228	0.00042036112
0.25804979	0.026765590	0.00042092123
0.25818028	0.026811448	0.00042126359
0.25831077	0.027480719	0.00042838159
0.25844127	0.026730247	0.00042249510
0.25857176	0.026765157	0.00042568698
0.25870226	0.027128359	0.00042917371
0.25883275	0.025959175	0.00042324942
0.25896324	0.026828547	0.00043104968
0.25909374	0.026932450	0.00043225674
0.25922423	0.026332753	0.00043048438
0.25935473	0.026918962	0.00043557169
0.25948522	0.026365670	0.00043389315
0.25961571	0.027635901	0.00044214603
0.25974621	0.026508048	0.00043450169
0.25987670	0.026783785	0.00043782766
0.26000720	0.026811933	0.00043704523
0.26013769	0.026015468	0.00043509559
0.26026818	0.026250206	0.00043699796
0.26039868	0.026878628	0.00044180999
0.26052917	0.026919051	0.00044324490
0.26065967	0.026991692	0.00044293733
0.26079016	0.026154238	0.00044064714
0.26092065	0.027106312	0.00044842612
0.26105115	0.026899566	0.00044609618
0.26118164	0.027562579	0.00045313053
0.26131214	0.026862665	0.00044761542
0.26144263	0.026782869	0.00044809534
0.26157312	0.026576771	0.00044527807
0.26170362	0.026786250	0.00045060432
0.26183411	0.026640006	0.00044872470
0.26196461	0.026777723	0.00044855024
0.26209510	0.026949439	0.00045172096
0.26222559	0.026678784	0.00045209438
0.26235609	0.026172404	0.00044864432
0.26248658	0.026753038	0.00045375937
0.26261708	0.026697314	0.00044986733
0.26274757	0.026161515	0.00045059834
0.26287806	0.026865916	0.00045588545
0.26300856	0.026304101	0.00045251590
0.26313905	0.026566653	0.00045533921
0.26326954	0.026474628	0.00045336493
0.26340004	0.027360534	0.00046253213
0.26353053	0.026503878	0.00045833929
0.26366103	0.026521702	0.00045681764
0.26379152	0.027101768	0.00046368559
0.26392201	0.027066557	0.00046280164
0.26405251	0.026564840	0.00045768789
0.26418300	0.026294988	0.00046057227
0.26431350	0.026603203	0.00045934182
0.26444399	0.026277510	0.00046160775
0.26457448	0.026076325	0.00045737875
0.26470498	0.026892725	0.00046670353
0.26483547	0.026490262	0.00046501945
0.26496597	0.026542481	0.00046288878
0.26509646	0.027090218	0.00047174661
0.26522695	0.027434328	0.00047595954
0.26535745	0.027118211	0.00046857233
[truncated: 572 more rows]
