# Supplementary material for: Rationally seeded computational protein design of ɑ-helical barrels
Source: Nat Chem Biol. 2024 Jun 20;20(8):991–9. doi: 10.1038/s41589-024-01642-0 (PMC11288890; doi:10.1038/s41589-024-01642-0)
Supplement: Supplementary file 5 — PDB files used for making figure panels h–j. [file 41589_2024_1642_MOESM5_ESM.zip › KIA_RP_RSPD_NatChemBiol_data_Figure3/sc-CC-7-LI_panels_c-g/SAXS_panel_g/LI_SAXS_raw/b21-438120_00374.dat]

0.0045000000	1.0287782	0.0098295900
0.0046304940	0.94961125	0.0091819548
0.0047609879	0.82974650	0.0083574359
0.0048914819	0.76970472	0.0080793590
0.0050219759	0.69198889	0.0072648001
0.0051524699	0.62412755	0.0068309661
0.0052829638	0.59213992	0.0064851412
0.0054134578	0.53444632	0.0059771596
0.0055439518	0.50230652	0.0058996978
0.0056744457	0.45899676	0.0053534827
0.0058049397	0.42639771	0.0051040893
0.0059354337	0.39459713	0.0050333559
0.0060659277	0.36486845	0.0045994664
0.0061964216	0.35057608	0.0046280922
0.0063269156	0.33330762	0.0044186449
0.0064574096	0.31069314	0.0041704717
0.0065879035	0.29648917	0.0041044672
0.0067183975	0.27316505	0.0038175976
0.0068488915	0.26295099	0.0037812175
0.0069793855	0.24421770	0.0036704758
0.0071098794	0.23115486	0.0034321520
0.0072403734	0.22769143	0.0034140061
0.0073708674	0.20810502	0.0032492619
0.0075013613	0.20303527	0.0031536190
0.0076318553	0.19696116	0.0031263676
0.0077623493	0.18378169	0.0029256590
0.0078928433	0.18071237	0.0028951990
0.0080233372	0.17243189	0.0028109330
0.0081538312	0.15785447	0.0026471345
0.0082843252	0.16177133	0.0026850245
0.0084148191	0.15901036	0.0026312374
0.0085453131	0.14571306	0.0024764807
0.0086758071	0.13754340	0.0024016120
0.0088063011	0.13604573	0.0023456161
0.0089367950	0.12668117	0.0022756281
0.0090672890	0.12395742	0.0022350095
0.0091977830	0.11876456	0.0021389474
0.0093282769	0.11721941	0.0021469332
0.0094587709	0.11253060	0.0020412926
0.0095892649	0.10535243	0.0019881356
0.0097197588	0.10638902	0.0019942489
0.0098502528	0.10049227	0.0019135309
0.0099807468	0.098620434	0.0018802760
0.010111241	0.096039319	0.0018555075
0.010241735	0.094531858	0.0017880814
0.010372229	0.092423574	0.0017813335
0.010502723	0.087641967	0.0017191310
0.010633217	0.085578775	0.0016841777
0.010763711	0.078834526	0.0016005561
0.010894205	0.079330907	0.0015719109
0.011024699	0.077728086	0.0015623932
0.011155193	0.076359479	0.0015376816
0.011285687	0.072610776	0.0014735902
0.011416180	0.071033205	0.0014520783
0.011546674	0.068241300	0.0013897873
0.011677168	0.063115477	0.0013258852
0.011807662	0.062935631	0.0013055045
0.011938156	0.062008044	0.0012887595
0.012068650	0.063836543	0.0013057802
0.012199144	0.062761007	0.0012731711
0.012329638	0.063781818	0.0012525516
0.012460132	0.058265686	0.0011950831
0.012590626	0.057198701	0.0011641682
0.012721120	0.054341242	0.0011188274
0.012851614	0.055228833	0.0011054610
0.012982108	0.054247690	0.0010793543
0.013112602	0.054948209	0.0010881359
0.013243096	0.052816009	0.0010529553
0.013373590	0.050719310	0.0010318689
0.013504084	0.052865253	0.0010533060
0.013634578	0.049130257	0.00099665606
0.013765072	0.049799323	0.0010073241
0.013895566	0.048232728	0.00098229657
0.014026060	0.049000680	0.00097245591
0.014156554	0.046882080	0.00096524991
0.014287048	0.046449787	0.00094382829
0.014417542	0.047834297	0.00094725841
0.014548036	0.045743121	0.00093567687
0.014678530	0.043559539	0.00089873535
0.014809024	0.043801305	0.00090565318
0.014939518	0.042780570	0.00088873448
0.015070012	0.044020424	0.00089115676
0.015200506	0.042078124	0.00087508629
0.015331000	0.043169759	0.00087410903
0.015461494	0.042781721	0.00086855407
0.015591988	0.041627638	0.00085832267
0.015722482	0.040523137	0.00083325211
0.015852975	0.041583699	0.00084354497
0.015983469	0.041019419	0.00083812686
0.016113963	0.042032563	0.00083760685
0.016244457	0.040245327	0.00082493467
0.016374951	0.039709127	0.00080952302
0.016505445	0.039971132	0.00081150807
0.016635939	0.039032787	0.00080140839
0.016766433	0.038704334	0.00078541780
0.016896927	0.038797172	0.00078799457
0.017027421	0.037791802	0.00077348139
0.017157915	0.039238323	0.00078457697
0.017288409	0.038871760	0.00078178657
0.017418903	0.038041409	0.00076094307
0.017549397	0.036708031	0.00075505330
0.017679891	0.036926062	0.00075320612
0.017810385	0.037086309	0.00074619291
0.017940879	0.036828980	0.00074599810
0.018071373	0.038500627	0.00075458727
0.018201867	0.038223712	0.00075336748
0.018332361	0.036897150	0.00073804847
0.018462855	0.035438756	0.00071469926
0.018593349	0.037077167	0.00073459429
0.018723843	0.037086202	0.00072883038
0.018854337	0.036484377	0.00071517216
0.018984831	0.035935490	0.00071269258
0.019115325	0.035218092	0.00070037343
0.019245819	0.035369223	0.00070548203
0.019376313	0.035020353	0.00069550106
0.019506807	0.035483114	0.00069406507
0.019637301	0.035248127	0.00069566680
0.019767795	0.035151048	0.00068628352
0.019898289	0.035898217	0.00069416938
0.020028783	0.034224834	0.00067792949
0.020159277	0.033404350	0.00066529457
0.020289771	0.034680509	0.00067974382
0.020420264	0.034476205	0.00066901295
0.020550758	0.034118026	0.00066194524
0.020681252	0.033100606	0.00065736856
0.020811746	0.034105286	0.00065981948
0.020942240	0.033684661	0.00065141323
0.021072734	0.034382839	0.00066430743
0.021203228	0.034995060	0.00065742673
0.021333722	0.035086350	0.00066420594
0.021464216	0.032425513	0.00063570640
0.021594710	0.034475563	0.00064729601
0.021725204	0.033587422	0.00064882627
0.021855698	0.033798979	0.00063635092
0.021986192	0.034307884	0.00064617391
0.022116686	0.034740125	0.00065032153
0.022247180	0.033341349	0.00062599359
0.022377674	0.033951782	0.00063711060
0.022508168	0.033757892	0.00063045578
0.022638662	0.032919955	0.00061931304
0.022769156	0.033730760	0.00063188827
0.022899650	0.034374129	0.00062738026
0.023030144	0.031492346	0.00060629897
0.023160638	0.032642571	0.00061487064
0.023291132	0.033570232	0.00061631372
0.023421626	0.032680732	0.00061190676
0.023552120	0.032734456	0.00060732034
0.023682614	0.032086776	0.00059571801
0.023813108	0.032814123	0.00060996187
0.023943602	0.033130549	0.00060348835
0.024074096	0.033059781	0.00060217163
0.024204590	0.033875823	0.00061265922
0.024335084	0.032324191	0.00059045070
0.024465578	0.031666112	0.00058944934
0.024596072	0.031727980	0.00058225563
0.024726566	0.032812745	0.00059359424
0.024857060	0.031312425	0.00058042244
0.024987553	0.031485420	0.00057552992
0.025118047	0.031137403	0.00057596261
0.025248541	0.032498876	0.00058467824
0.025379035	0.032273064	0.00057621602
0.025509529	0.031051534	0.00057246568
0.025640023	0.031656349	0.00056825071
0.025770517	0.032062570	0.00057384009
0.025901011	0.032532799	0.00057771265
0.026031505	0.031180096	0.00056204841
0.026161999	0.031381076	0.00056509629
0.026292493	0.032192440	0.00056703353
0.026422987	0.033302897	0.00057528532
0.026553481	0.031271551	0.00055842056
0.026683975	0.031646828	0.00055842066
0.026814469	0.031360595	0.00055549771
0.026944963	0.032343227	0.00056374188
0.027075457	0.032075285	0.00055718276
0.027205951	0.031997120	0.00056020562
0.027336445	0.032681955	0.00056060060
0.027466939	0.031672566	0.00054949200
0.027597433	0.031642343	0.00055207380
0.027727927	0.031019677	0.00053994190
0.027858421	0.032100366	0.00055522596
0.027988915	0.032089829	0.00054966205
0.028119409	0.031283971	0.00054058853
0.028249903	0.031587113	0.00054508774
0.028380397	0.030715288	0.00053148316
0.028510891	0.030262374	0.00053232252
0.028641385	0.031674835	0.00054153686
0.028771879	0.031540187	0.00053482169
0.028902373	0.031400210	0.00053672370
0.029032867	0.032336646	0.00054014297
0.029163361	0.032172839	0.00053683580
0.029293855	0.031947307	0.00054033939
0.029424349	0.032515563	0.00053541617
0.029554842	0.030610597	0.00052334187
0.029685336	0.031312963	0.00052727872
0.029815830	0.031164636	0.00052202204
0.029946324	0.030310870	0.00051717164
0.030076818	0.031922059	0.00053154137
0.030207312	0.030830649	0.00051660984
0.030337806	0.031422824	0.00052371973
0.030468300	0.029781207	0.00050678453
0.030598794	0.031184958	0.00051809083
0.030729288	0.030285474	0.00051127960
0.030859782	0.030404871	0.00050790412
0.030990276	0.031822115	0.00051901991
0.031120770	0.030607925	0.00050660822
0.031251264	0.030658733	0.00050732296
0.031381758	0.031322355	0.00051337569
0.031512252	0.029858126	0.00049959158
0.031642746	0.030631799	0.00050643907
0.031773240	0.030744722	0.00050506738
0.031903734	0.031198458	0.00050539523
0.032034228	0.031727160	0.00051201323
0.032164722	0.031120442	0.00050462983
0.032295216	0.030846443	0.00050219449
0.032425710	0.030547536	0.00049919066
0.032556204	0.030996887	0.00049730233
0.032686698	0.031661591	0.00050491746
0.032817192	0.031262103	0.00049931711
0.032947686	0.030912979	0.00049537734
0.033078180	0.030723926	0.00049626195
0.033208674	0.031052734	0.00049484554
0.033339168	0.031144888	0.00049591691
0.033469662	0.031854479	0.00050107681
0.033600156	0.032171597	0.00049872121
0.033730650	0.030711985	0.00049223602
0.033861144	0.030800042	0.00048886203
0.033991637	0.030230969	0.00047990402
0.034122131	0.029985917	0.00048337466
0.034252625	0.031147511	0.00049309770
0.034383119	0.030791952	0.00049574478
0.034513613	0.029976023	0.00049242675
0.034644107	0.030207179	0.00048951370
0.034774601	0.031016411	0.00050871798
0.034905095	0.031221733	0.00051262717
0.035035589	0.030919842	0.00051116990
0.035166083	0.030912267	0.00051979618
0.035296577	0.030344713	0.00051199154
0.035427071	0.029949366	0.00051357688
0.035557565	0.029943378	0.00050959464
0.035688059	0.030835748	0.00051812367
0.035818553	0.031714066	0.00053309719
0.035949047	0.030653312	0.00052029319
0.036079541	0.031014749	0.00052466476
0.036210035	0.029876321	0.00051506758
0.036340529	0.030892345	0.00052382546
0.036471023	0.031016778	0.00052950970
0.036601517	0.031539153	0.00053130049
0.036732011	0.030453978	0.00052233031
0.036862505	0.030069761	0.00052239805
0.036992999	0.029791311	0.00051868324
0.037123493	0.030965465	0.00052949362
0.037253987	0.031297639	0.00053645407
0.037384481	0.029975721	0.00052109408
0.037514975	0.030799112	0.00053288141
0.037645469	0.030644056	0.00053065836
0.037775963	0.030651669	0.00052888930
0.037906457	0.029370811	0.00052567165
0.038036951	0.030484069	0.00053165634
0.038167445	0.029458820	0.00052540954
0.038297939	0.029436885	0.00052606793
0.038428433	0.031077903	0.00053775032
0.038558926	0.030502685	0.00053712747
0.038689420	0.030382306	0.00053483808
0.038819914	0.031070099	0.00053892164
0.038950408	0.030392780	0.00053936242
0.039080902	0.031187388	0.00053608504
0.039211396	0.030438179	0.00053073875
0.039341890	0.029790552	0.00051891669
0.039472384	0.030875796	0.00052658077
0.039602878	0.030891988	0.00052565614
0.039733372	0.030078421	0.00051684979
0.039863866	0.029137402	0.00050420001
0.039994360	0.030311595	0.00051747101
0.040124854	0.030719277	0.00051472883
0.040255348	0.028874322	0.00050312785
0.040385842	0.030559361	0.00051185945
0.040516336	0.030751569	0.00051322205
0.040646830	0.030757483	0.00051216819
0.040777324	0.030236636	0.00050733521
0.040907818	0.030884916	0.00051134905
0.041038312	0.030127406	0.00050808561
0.041168806	0.030088858	0.00050117955
0.041299300	0.031344673	0.00051657887
0.041429794	0.030338629	0.00050460544
0.041560288	0.029559730	0.00049812936
0.041690782	0.031533288	0.00051318592
0.041821276	0.029152004	0.00049248718
0.041951770	0.031342119	0.00050918551
0.042082264	0.029114669	0.00049216283
0.042212758	0.029889571	0.00049739667
0.042343252	0.031387248	0.00051033653
0.042473746	0.030092639	0.00049672448
0.042604240	0.029942274	0.00049313667
0.042734734	0.030701873	0.00050358673
0.042865228	0.030777326	0.00049805611
0.042995722	0.029715936	0.00049356682
0.043126215	0.030107573	0.00049552340
0.043256709	0.029970329	0.00049282530
0.043387203	0.029689264	0.00049123158
0.043517697	0.030803788	0.00049705365
0.043648191	0.030409600	0.00049167209
0.043778685	0.030520160	0.00049828371
0.043909179	0.029489818	0.00048458181
0.044039673	0.030485482	0.00049317159
0.044170167	0.029571911	0.00048717711
0.044300661	0.030799010	0.00049272400
0.044431155	0.029667470	0.00048833583
0.044561649	0.031048999	0.00049483667
0.044692143	0.029631706	0.00048359487
0.044822637	0.030003211	0.00048620835
0.044953131	0.030770887	0.00049162209
0.045083625	0.029696034	0.00048687729
0.045214119	0.028759446	0.00047524497
0.045344613	0.029701405	0.00047995902
0.045475107	0.030049888	0.00048541406
0.045605601	0.029923487	0.00048183762
0.045736095	0.029334097	0.00047647529
0.045866589	0.029975849	0.00048474782
0.045997083	0.030421332	0.00048252925
0.046127577	0.029821371	0.00048338295
0.046258071	0.030859843	0.00049495814
0.046388565	0.029658113	0.00048823019
0.046519059	0.030561312	0.00050180926
0.046649553	0.030642119	0.00050064649
0.046780047	0.029537505	0.00049452884
0.046910541	0.029057221	0.00049336764
0.047041035	0.030290294	0.00050167431
0.047171529	0.030682855	0.00050910448
0.047302023	0.030435625	0.00050703257
0.047432517	0.030734766	0.00050913578
0.047563011	0.030323223	0.00050934479
0.047693504	0.030166239	0.00050608995
0.047823998	0.029954548	0.00050850021
0.047954492	0.029985958	0.00050854947
0.048084986	0.028991585	0.00050095253
0.048215480	0.030611145	0.00051678378
0.048345974	0.029947688	0.00050934205
0.048476468	0.029179912	0.00050100490
0.048606962	0.029979322	0.00051182275
0.048737456	0.030173678	0.00051229277
0.048867950	0.030039759	0.00051529777
0.048998444	0.030397348	0.00051411472
0.049128938	0.028626795	0.00050320726
0.049259432	0.029827785	0.00051332469
0.049389926	0.030375440	0.00051749220
0.049520420	0.029676779	0.00051343588
0.049650914	0.029897429	0.00051720506
0.049781408	0.031206417	0.00052472552
0.049911902	0.029852629	0.00051355400
0.050042396	0.029799546	0.00051516826
0.050172890	0.030041817	0.00051872261
0.050303384	0.030665367	0.00052658702
0.050433878	0.029872381	0.00051565429
0.050564372	0.029586084	0.00051799524
0.050694866	0.029867957	0.00051554020
0.050825360	0.029950418	0.00052096522
0.050955854	0.029503288	0.00051763128
0.051086348	0.029389124	0.00051622822
0.051216842	0.029640789	0.00051737782
0.051347336	0.029679942	0.00051861029
0.051477830	0.029854200	0.00051869893
0.051608324	0.029999624	0.00052131227
0.051738818	0.030628616	0.00052828986
0.051869312	0.029889638	0.00051953022
0.051999806	0.028982841	0.00051528946
0.052130299	0.030452141	0.00052645020
0.052260793	0.029446023	0.00051866590
0.052391287	0.030942907	0.00053301243
0.052521781	0.029079027	0.00051770378
0.052652275	0.029791696	0.00052580730
0.052782769	0.029168781	0.00051578942
0.052913263	0.029748392	0.00052309258
0.053043757	0.029660306	0.00052162827
0.053174251	0.029771507	0.00052512821
0.053304745	0.031164316	0.00053497152
0.053435239	0.031063004	0.00053775902
0.053565733	0.029932517	0.00052536508
0.053696227	0.029736075	0.00052250691
0.053826721	0.029053475	0.00052109580
0.053957215	0.031089558	0.00053519750
0.054087709	0.030246409	0.00053240898
0.054218203	0.030415216	0.00053007698
0.054348697	0.030421592	0.00053107131
0.054479191	0.029991815	0.00052949153
0.054609685	0.029030251	0.00052285460
0.054740179	0.029995874	0.00052819128
0.054870673	0.029685055	0.00052837202
0.055001167	0.029945659	0.00052658862
0.055131661	0.029741356	0.00052867797
0.055262155	0.029611396	0.00052587908
0.055392649	0.029531277	0.00052793013
0.055523143	0.028556042	0.00052069091
0.055653637	0.029476681	0.00052504108
0.055784131	0.030113443	0.00053070864
0.055914625	0.030784419	0.00053886688
0.056045119	0.030878761	0.00053812045
0.056175613	0.029582792	0.00052846116
0.056306107	0.029680146	0.00052944573
0.056436601	0.030405174	0.00053338074
0.056567095	0.029815616	0.00052986221
0.056697588	0.029657101	0.00053002631
0.056828082	0.029396583	0.00052868197
0.056958576	0.029714066	0.00053194555
0.057089070	0.028850469	0.00052423097
0.057219564	0.030196426	0.00053467569
0.057350058	0.030277140	0.00053256673
0.057480552	0.029467805	0.00053064694
0.057611046	0.029729725	0.00052949804
0.057741540	0.030120063	0.00053418226
0.057872034	0.029382746	0.00052724174
0.058002528	0.029117532	0.00052118328
0.058133022	0.030430490	0.00053561867
0.058263516	0.029967440	0.00052799378
0.058394010	0.029343879	0.00052295741
0.058524504	0.028477351	0.00051743966
0.058654998	0.030169331	0.00052784788
0.058785492	0.029408909	0.00052374266
0.058915986	0.029591945	0.00052691402
0.059046480	0.029969858	0.00052348761
0.059176974	0.029944410	0.00052724759
0.059307468	0.029819852	0.00052271417
0.059437962	0.029309947	0.00051553431
0.059568456	0.028687649	0.00051487002
0.059698950	0.029148318	0.00051590476
0.059829444	0.029171052	0.00051508979
0.059959938	0.029311404	0.00051603469
0.060090432	0.029287947	0.00051433364
0.060220926	0.029635219	0.00051908536
0.060351420	0.030018559	0.00051978294
0.060481914	0.029285961	0.00051463934
0.060612408	0.029960395	0.00051967834
0.060742902	0.030232758	0.00051877986
0.060873396	0.029618673	0.00051730931
0.061003890	0.029135615	0.00051189797
0.061134384	0.030362795	0.00051865093
0.061264877	0.030261047	0.00052335092
0.061395371	0.030345542	0.00051865149
0.061525865	0.029466214	0.00051084171
0.061656359	0.029400850	0.00051232084
0.061786853	0.029767335	0.00051503553
0.061917347	0.029238182	0.00051248570
0.062047841	0.029244272	0.00051069234
0.062178335	0.029079479	0.00050581058
0.062308829	0.029319012	0.00051264067
0.062439323	0.029238049	0.00050901219
0.062569817	0.029302181	0.00050943559
0.062700311	0.030619643	0.00052142196
0.062830805	0.029799323	0.00051237627
0.062961299	0.029186609	0.00050799892
0.063091793	0.029110418	0.00050709428
0.063222287	0.029192873	0.00050762504
0.063352781	0.029208535	0.00051132065
0.063483275	0.030770167	0.00051872072
0.063613769	0.028759938	0.00050330446
0.063744263	0.029960872	0.00051351871
0.063874757	0.030254328	0.00051448140
0.064005251	0.029201401	0.00050820898
0.064135745	0.029698495	0.00051149711
0.064266239	0.029929323	0.00051070353
0.064396733	0.029103286	0.00050487472
0.064527227	0.029072050	0.00050374384
0.064657721	0.029888514	0.00051371298
0.064788215	0.029739396	0.00050960181
0.064918709	0.029026913	0.00050206676
0.065049203	0.030231597	0.00051582575
0.065179697	0.030356115	0.00051132316
0.065310191	0.029498571	0.00050528302
0.065440685	0.030090754	0.00051119972
0.065571179	0.030468955	0.00051311359
0.065701673	0.029124722	0.00050329536
0.065832166	0.029488838	0.00050546769
0.065962660	0.028907277	0.00050001283
0.066093154	0.029257899	0.00050628109
0.066223648	0.029357405	0.00050173682
0.066354142	0.029203385	0.00050267188
0.066484636	0.029447716	0.00050293824
0.066615130	0.029517507	0.00050530534
0.066745624	0.029853046	0.00050641834
0.066876118	0.029915265	0.00050574612
0.067006612	0.030350835	0.00051091052
0.067137106	0.029949226	0.00050693334
0.067267600	0.029239305	0.00049687535
0.067398094	0.029649998	0.00050532653
0.067528588	0.028618302	0.00049566895
0.067659082	0.028874721	0.00049637386
0.067789576	0.030174831	0.00051019530
0.067920070	0.029830223	0.00050363381
0.068050564	0.028708540	0.00049530594
0.068181058	0.029503433	0.00050035416
0.068311552	0.029319839	0.00049905586
0.068442046	0.027865562	0.00048921790
0.068572540	0.030060345	0.00050515963
0.068703034	0.029833453	0.00049962721
0.068833528	0.030381147	0.00050820515
0.068964022	0.029296980	0.00049748880
0.069094516	0.028933703	0.00049793362
0.069225010	0.029150362	0.00049657937
0.069355504	0.028938918	0.00049350171
0.069485998	0.028956875	0.00049608526
0.069616492	0.029086612	0.00049658637
0.069746986	0.029074561	0.00049562294
0.069877480	0.029383366	0.00049965552
0.070007974	0.029416371	0.00049604962
0.070138468	0.029343113	0.00049625034
0.070268961	0.028338002	0.00048566685
0.070399455	0.028956026	0.00049207671
0.070529949	0.028571261	0.00049236095
0.070660443	0.028929444	0.00049131056
0.070790937	0.030287705	0.00050292499
0.070921431	0.028520897	0.00048945989
0.071051925	0.029785443	0.00049573591
0.071182419	0.029336214	0.00049789521
0.071312913	0.028993521	0.00049221082
0.071443407	0.029830781	0.00049945950
0.071573901	0.028995043	0.00048804769
0.071704395	0.028944188	0.00049006482
0.071834889	0.029601835	0.00049585093
0.071965383	0.029888279	0.00049764690
0.072095877	0.028806453	0.00049068277
0.072226371	0.028608973	0.00048890359
0.072356865	0.029916660	0.00049485866
0.072487359	0.028967062	0.00049018681
0.072617853	0.029182178	0.00049136419
0.072748347	0.029268951	0.00048794731
0.072878841	0.029490717	0.00049420873
0.073009335	0.030014817	0.00049402796
0.073139829	0.029007100	0.00048775510
0.073270323	0.029398834	0.00049291506
0.073400817	0.029598212	0.00049177474
0.073531311	0.028141007	0.00047935220
0.073661805	0.029600080	0.00049303146
0.073792299	0.028234414	0.00047859938
0.073922793	0.028144470	0.00048009701
0.074053287	0.028989742	0.00048665562
0.074183781	0.029387151	0.00048933205
0.074314275	0.029969849	0.00049711709
0.074444769	0.029146960	0.00048443230
0.074575263	0.029071615	0.00048666972
0.074705757	0.029151700	0.00048741212
0.074836250	0.028950253	0.00048562513
0.074966744	0.029140959	0.00049024799
0.075097238	0.029158611	0.00048291062
0.075227732	0.029305127	0.00048656301
0.075358226	0.028811994	0.00048395708
0.075488720	0.028174029	0.00047528827
0.075619214	0.029078556	0.00048520217
0.075749708	0.029304831	0.00048699697
0.075880202	0.029577420	0.00048733256
0.076010696	0.029447655	0.00048599282
0.076141190	0.029323386	0.00048451557
0.076271684	0.029527311	0.00048764909
0.076402178	0.028791025	0.00048421472
0.076532672	0.029506094	0.00048423608
0.076663166	0.028818186	0.00048124239
0.076793660	0.029826003	0.00048717355
0.076924154	0.028917025	0.00048049953
0.077054648	0.030053062	0.00049002457
0.077185142	0.029275171	0.00048093222
0.077315636	0.028907301	0.00048053551
0.077446130	0.028931938	0.00048103517
0.077576624	0.029405392	0.00048178514
0.077707118	0.028885068	0.00048195656
0.077837612	0.029792868	0.00048364449
0.077968106	0.029315457	0.00048370036
0.078098600	0.028439096	0.00047483800
0.078229094	0.028492494	0.00047378655
0.078359588	0.028327266	0.00047544743
0.078490082	0.028961429	0.00047851023
0.078620576	0.029606392	0.00048257808
0.078751070	0.029502008	0.00048393050
0.078881564	0.029151864	0.00047881963
0.079012058	0.029395564	0.00048311301
0.079142552	0.028786976	0.00047638199
0.079273046	0.029250923	0.00047748835
0.079403539	0.029332940	0.00047936048
0.079534033	0.028790607	0.00047612413
0.079664527	0.029830472	0.00048293075
0.079795021	0.028913537	0.00047713364
0.079925515	0.029199093	0.00047758110
0.080056009	0.028788620	0.00047689601
0.080186503	0.028688133	0.00047493378
0.080316997	0.028668099	0.00047042344
0.080447491	0.029560708	0.00048055928
0.080577985	0.028953770	0.00047573885
0.080708479	0.029657234	0.00047923278
0.080838973	0.028374914	0.00047046488
0.080969467	0.028637859	0.00047123972
0.081099961	0.029551698	0.00047897944
0.081230455	0.029883843	0.00048310278
0.081360949	0.028513677	0.00046895448
0.081491443	0.029719986	0.00048093429
0.081621937	0.029992429	0.00047889961
0.081752431	0.028473072	0.00047032847
0.081882925	0.028909228	0.00047408080
0.082013419	0.028859599	0.00047096354
0.082143913	0.029278054	0.00047672314
0.082274407	0.028073645	0.00046613886
0.082404901	0.028665147	0.00046912127
0.082535395	0.029460043	0.00047789062
0.082665889	0.029216020	0.00047117884
0.082796383	0.029400837	0.00047604090
0.082926877	0.029014302	0.00047227701
0.083057371	0.029292077	0.00047182479
0.083187865	0.029712959	0.00047799685
0.083318359	0.028687187	0.00046821976
0.083448853	0.028950435	0.00047092160
0.083579347	0.028665338	0.00046888994
0.083709841	0.029422517	0.00047250228
0.083840335	0.028457661	0.00046591286
0.083970828	0.029753625	0.00047640649
0.084101322	0.029203736	0.00047066852
0.084231816	0.028961325	0.00047038382
0.084362310	0.028739743	0.00046652424
0.084492804	0.028211491	0.00046207904
0.084623298	0.028751433	0.00046981214
0.084753792	0.028464650	0.00046433526
0.084884286	0.028653045	0.00046726280
0.085014780	0.028263176	0.00046264810
0.085145274	0.028497764	0.00046298007
0.085275768	0.029456921	0.00047151385
0.085406262	0.028930610	0.00046483930
0.085536756	0.028713697	0.00046545358
0.085667250	0.028628058	0.00046749983
0.085797744	0.028395560	0.00046134346
0.085928238	0.027650280	0.00045720444
0.086058732	0.028704615	0.00046390435
0.086189226	0.029834607	0.00047089966
0.086319720	0.029248226	0.00047067457
0.086450214	0.028802067	0.00046311028
0.086580708	0.028395550	0.00046235367
0.086711202	0.028341776	0.00045944864
0.086841696	0.029177924	0.00046501282
0.086972190	0.028707479	0.00046463838
0.087102684	0.029230492	0.00046782965
0.087233178	0.029294722	0.00046785151
0.087363672	0.029301994	0.00046734612
0.087494166	0.029078466	0.00046213932
0.087624660	0.029114071	0.00046521377
0.087755154	0.028969294	0.00046613908
0.087885648	0.029351203	0.00046454328
0.088016142	0.029175246	0.00046375414
0.088146636	0.028140283	0.00045425090
0.088277130	0.028836739	0.00046230864
0.088407623	0.028663288	0.00046185598
0.088538117	0.028545490	0.00045693507
0.088668611	0.028468153	0.00046060876
0.088799105	0.028528836	0.00045924822
0.088929599	0.029253031	0.00046131515
0.089060093	0.028518327	0.00046000680
0.089190587	0.028446371	0.00045749191
0.089321081	0.029159551	0.00046259570
0.089451575	0.027888889	0.00045435173
0.089582069	0.028775805	0.00045619849
0.089712563	0.028308196	0.00045437636
0.089843057	0.028446592	0.00045771512
0.089973551	0.027994921	0.00045113820
0.090104045	0.028935381	0.00046118012
0.090234539	0.028554302	0.00045310781
0.090365033	0.029223919	0.00046358700
0.090495527	0.028896170	0.00046013768
0.090626021	0.029533676	0.00046314322
0.090756515	0.028680694	0.00045820664
0.090887009	0.028846130	0.00045863975
0.091017503	0.029079251	0.00045764116
0.091147997	0.028718851	0.00045738416
0.091278491	0.028327475	0.00045094436
0.091408985	0.028319546	0.00045443686
0.091539479	0.027952534	0.00045021464
0.091669973	0.028502104	0.00045277968
0.091800467	0.029202040	0.00046869888
0.091930961	0.028757519	0.00046829849
0.092061455	0.028875345	0.00047494270
0.092191949	0.028769539	0.00047883663
0.092322443	0.028749595	0.00047718062
0.092452937	0.028645490	0.00048088058
0.092583431	0.027988553	0.00047743614
0.092713925	0.028513494	0.00048242263
0.092844419	0.028922042	0.00049110275
0.092974912	0.029123008	0.00049041396
0.093105406	0.028558336	0.00047877033
0.093235900	0.028218085	0.00047232252
0.093366394	0.028482397	0.00046995847
0.093496888	0.029301257	0.00047898815
0.093627382	0.028630552	0.00046826026
0.093757876	0.028552250	0.00046616412
0.093888370	0.029120779	0.00047331101
0.094018864	0.029071329	0.00046614494
0.094149358	0.028400272	0.00046623535
0.094279852	0.028092638	0.00046144562
0.094410346	0.028270285	0.00046061818
0.094540840	0.027826317	0.00045822599
0.094671334	0.029369754	0.00046652381
0.094801828	0.028621873	0.00046318811
0.094932322	0.028535795	0.00046331757
0.095062816	0.029289225	0.00046443198
0.095193310	0.028422552	0.00045922950
0.095323804	0.028569493	0.00045854939
0.095454298	0.027791429	0.00045244253
0.095584792	0.028314104	0.00045986452
0.095715286	0.028301894	0.00045563951
0.095845780	0.029178103	0.00046259927
0.095976274	0.029026665	0.00046380695
0.096106768	0.028468120	0.00045255645
0.096237262	0.028404847	0.00045728676
0.096367756	0.029042788	0.00046183159
0.096498250	0.028542221	0.00045506009
0.096628744	0.028900900	0.00046164069
0.096759238	0.028471516	0.00045287428
0.096889732	0.028532239	0.00045474337
0.097020226	0.027899362	0.00045283850
0.097150720	0.028786581	0.00045492426
0.097281214	0.028545183	0.00045416083
0.097411708	0.029803630	0.00046195077
0.097542201	0.028478634	0.00045250104
0.097672695	0.029349634	0.00046251658
0.097803189	0.028834827	0.00045445470
0.097933683	0.028804457	0.00045612077
0.098064177	0.027497589	0.00044459498
0.098194671	0.028216885	0.00044705053
0.098325165	0.029049562	0.00045264731
0.098455659	0.028405917	0.00044681710
0.098586153	0.027728255	0.00044220152
0.098716647	0.028402606	0.00044657042
0.098847141	0.028835860	0.00044454692
0.098977635	0.028802171	0.00044730491
0.099108129	0.028726928	0.00044505249
0.099238623	0.027465718	0.00043440321
0.099369117	0.028859528	0.00044535775
0.099499611	0.028237692	0.00043972250
0.099630105	0.028503034	0.00044274988
0.099760599	0.028756913	0.00044494336
0.099891093	0.028634515	0.00044256345
0.10002159	0.028167468	0.00044314606
0.10015208	0.028969307	0.00044609452
0.10028257	0.027958339	0.00043669661
0.10041307	0.028821163	0.00044633206
0.10054356	0.028822402	0.00044492772
0.10067406	0.028842154	0.00044799874
0.10080455	0.028815484	0.00044627990
0.10093504	0.028377106	0.00043964860
0.10106554	0.028840732	0.00044721957
0.10119603	0.028190872	0.00044056877
0.10132653	0.028855291	0.00044630856
0.10145702	0.029076382	0.00044863667
0.10158751	0.029063458	0.00044372579
0.10171801	0.027708437	0.00043855064
0.10184850	0.028833066	0.00044345581
0.10197900	0.028984668	0.00044464855
0.10210949	0.028806762	0.00044576475
0.10223998	0.028835241	0.00044231952
0.10237048	0.028737574	0.00044144508
0.10250097	0.028700550	0.00044383907
0.10263147	0.027751085	0.00043273518
0.10276196	0.028236829	0.00044218995
0.10289245	0.028463116	0.00043775558
0.10302295	0.029258767	0.00044574452
0.10315344	0.028107288	0.00044151415
0.10328394	0.029027419	0.00044227446
0.10341443	0.028466424	0.00043852170
0.10354492	0.027578345	0.00043446518
0.10367542	0.028611674	0.00043674766
0.10380591	0.028167178	0.00043803101
0.10393641	0.028969449	0.00044094938
0.10406690	0.029060900	0.00044136912
0.10419739	0.028980541	0.00044237464
0.10432789	0.028521234	0.00043695932
0.10445838	0.027749128	0.00043364364
0.10458888	0.028104801	0.00043551744
0.10471937	0.028141459	0.00043572869
0.10484986	0.029261712	0.00044297284
0.10498036	0.027855981	0.00043088514
0.10511085	0.028090700	0.00043356492
0.10524135	0.028011172	0.00043569525
0.10537184	0.028246724	0.00043401189
0.10550233	0.028284064	0.00043645204
0.10563283	0.028582280	0.00043611771
0.10576332	0.028137120	0.00043305290
0.10589382	0.027904878	0.00043281345
0.10602431	0.028491473	0.00043310701
0.10615480	0.028324308	0.00043367850
0.10628530	0.027331123	0.00042874896
0.10641579	0.027694201	0.00042883233
0.10654629	0.028517839	0.00043557845
0.10667678	0.028841181	0.00043691096
0.10680727	0.028552668	0.00043493076
0.10693777	0.028566502	0.00043632173
0.10706826	0.028527074	0.00043417469
0.10719876	0.028218408	0.00043280088
0.10732925	0.028000392	0.00043115265
0.10745974	0.027890235	0.00042748485
0.10759024	0.028350971	0.00043259128
0.10772073	0.028277303	0.00043340368
0.10785123	0.028166146	0.00043341272
0.10798172	0.028121239	0.00044068623
0.10811221	0.028795062	0.00044632937
0.10824271	0.027550204	0.00044429900
0.10837320	0.028327564	0.00045139100
0.10850370	0.028259569	0.00045277742
0.10863419	0.028285408	0.00045713287
0.10876468	0.028607066	0.00045834836
0.10889518	0.028353431	0.00045901250
0.10902567	0.028484070	0.00046458809
0.10915616	0.027934691	0.00045863751
0.10928666	0.028726790	0.00046950253
0.10941715	0.027899622	0.00046109943
0.10954765	0.028726846	0.00046909059
0.10967814	0.028071030	0.00046729870
0.10980863	0.027189734	0.00046171836
0.10993913	0.027747074	0.00046823448
0.11006962	0.028337065	0.00047545291
0.11020012	0.029367434	0.00047898753
0.11033061	0.029417314	0.00048475029
0.11046110	0.028681959	0.00047799738
0.11059160	0.028938071	0.00048307168
0.11072209	0.027467321	0.00047755889
0.11085259	0.028758291	0.00048104343
0.11098308	0.028378528	0.00048151822
0.11111357	0.028534534	0.00048526414
0.11124407	0.028811177	0.00048539319
0.11137456	0.029425800	0.00049717545
0.11150506	0.028876321	0.00049078168
0.11163555	0.028272118	0.00048634937
0.11176604	0.029016536	0.00049439452
0.11189654	0.028345098	0.00048751996
0.11202703	0.028661239	0.00049320167
0.11215753	0.028753811	0.00049510813
0.11228802	0.028430694	0.00049383657
0.11241851	0.027927567	0.00048955786
0.11254901	0.027798278	0.00049002478
0.11267950	0.027750019	0.00049036707
0.11281000	0.028012879	0.00049215012
0.11294049	0.028807783	0.00048236876
0.11307098	0.028563687	0.00048001508
0.11320148	0.027935556	0.00046811062
0.11333197	0.027408739	0.00046469724
0.11346247	0.028135929	0.00047137048
0.11359296	0.028037720	0.00046565841
0.11372345	0.029578938	0.00047512457
0.11385395	0.028780807	0.00046950819
0.11398444	0.028284639	0.00045980500
0.11411494	0.028158044	0.00046154081
0.11424543	0.029418701	0.00046851504
0.11437592	0.028040504	0.00045647637
0.11450642	0.029326163	0.00046660479
0.11463691	0.027620911	0.00044978715
0.11476741	0.027669980	0.00045273287
0.11489790	0.028261157	0.00045775396
0.11502839	0.028924361	0.00045802594
0.11515889	0.027968815	0.00045314583
0.11528938	0.027869303	0.00044903833
0.11541988	0.027746251	0.00044800009
0.11555037	0.028426627	0.00045401357
0.11568086	0.028572090	0.00045156014
0.11581136	0.028475829	0.00045380134
0.11594185	0.028783241	0.00045261205
0.11607235	0.028802656	0.00045175550
0.11620284	0.028492490	0.00045070232
0.11633333	0.028288996	0.00044872172
0.11646383	0.027989761	0.00044751407
0.11659432	0.028068261	0.00044661381
0.11672482	0.029166903	0.00045060556
0.11685531	0.027905984	0.00044519041
0.11698580	0.027990859	0.00044466797
0.11711630	0.028484728	0.00044726108
0.11724679	0.029253144	0.00045330928
0.11737729	0.028643066	0.00044672822
0.11750778	0.029304843	0.00045063981
0.11763827	0.029033376	0.00044959458
0.11776877	0.028592457	0.00044221784
0.11789926	0.027618269	0.00043972011
0.11802975	0.028939247	0.00044483639
0.11816025	0.028169645	0.00043715757
0.11829074	0.027771375	0.00043726376
0.11842124	0.028253276	0.00043675414
0.11855173	0.028109250	0.00043838663
0.11868222	0.028593702	0.00043896080
0.11881272	0.028566774	0.00043775655
0.11894321	0.028996908	0.00044035162
0.11907371	0.029143413	0.00044130513
0.11920420	0.028153848	0.00043545652
0.11933469	0.028851293	0.00043851501
0.11946519	0.028487368	0.00043160653
0.11959568	0.028707297	0.00043693497
0.11972618	0.027859379	0.00042764102
0.11985667	0.027866124	0.00042946883
0.11998716	0.028452841	0.00043335044
0.12011766	0.028878930	0.00043331213
0.12024815	0.027828083	0.00042459510
0.12037865	0.027925869	0.00042901081
0.12050914	0.029086127	0.00043048747
0.12063963	0.028452643	0.00043001143
0.12077013	0.028605662	0.00042897862
0.12090062	0.027187946	0.00041807317
0.12103112	0.028097283	0.00042569615
0.12116161	0.027937817	0.00042161938
0.12129210	0.028191813	0.00042614767
0.12142260	0.028859376	0.00042776864
0.12155309	0.028855621	0.00042756218
0.12168359	0.028522844	0.00042539693
0.12181408	0.027985835	0.00041980871
0.12194457	0.027507061	0.00041688123
0.12207507	0.027797047	0.00042035659
0.12220556	0.028930972	0.00042564240
0.12233606	0.028353796	0.00042436519
0.12246655	0.028657165	0.00042254265
0.12259704	0.027453536	0.00041483791
0.12272754	0.027669415	0.00041822946
0.12285803	0.028121105	0.00041987489
0.12298853	0.027479842	0.00041422218
0.12311902	0.028081051	0.00042227335
0.12324951	0.028433853	0.00041884349
0.12338001	0.027745882	0.00041914714
0.12351050	0.028171473	0.00041864077
0.12364100	0.028149943	0.00041922177
0.12377149	0.028886609	0.00042503018
0.12390198	0.027878171	0.00041591795
0.12403248	0.026857202	0.00040811361
0.12416297	0.027243484	0.00041251146
0.12429347	0.028374399	0.00041775458
0.12442396	0.027551476	0.00041506517
0.12455445	0.028266695	0.00041850632
0.12468495	0.028790375	0.00041945843
0.12481544	0.028364970	0.00041993600
0.12494594	0.027396507	0.00041169985
0.12507643	0.028538783	0.00041976463
0.12520692	0.028688384	0.00042135304
0.12533742	0.027372372	0.00040994352
0.12546791	0.028440306	0.00041870896
0.12559841	0.027733298	0.00041109531
0.12572890	0.028008197	0.00041373013
0.12585939	0.027415894	0.00041278709
0.12598989	0.028132496	0.00041176990
0.12612038	0.027318317	0.00041071385
0.12625088	0.027663076	0.00041112583
0.12638137	0.027876037	0.00041219866
0.12651186	0.028336188	0.00041715960
0.12664236	0.027542517	0.00040862914
0.12677285	0.028372822	0.00041463705
0.12690335	0.027665560	0.00041313057
0.12703384	0.027582907	0.00040757708
0.12716433	0.027763655	0.00041326215
0.12729483	0.027989892	0.00041134694
0.12742532	0.027435763	0.00040795915
0.12755581	0.027670635	0.00040926267
0.12768631	0.029053754	0.00041762793
0.12781680	0.028653400	0.00041825106
0.12794730	0.027355833	0.00040749933
0.12807779	0.028120712	0.00041059992
0.12820828	0.027711777	0.00040930687
0.12833878	0.027836994	0.00040877469
0.12846927	0.027765763	0.00041023839
0.12859977	0.027549504	0.00040834464
0.12873026	0.028289958	0.00041159839
0.12886075	0.028385475	0.00041300395
0.12899125	0.028245335	0.00041203733
0.12912174	0.028359567	0.00041165190
0.12925224	0.027814716	0.00040974730
0.12938273	0.027491417	0.00040625700
0.12951322	0.028435075	0.00041199812
0.12964372	0.028020768	0.00041012450
0.12977421	0.028153009	0.00040953518
0.12990471	0.027976679	0.00041009683
0.13003520	0.027682970	0.00040625705
0.13016569	0.027919680	0.00040787734
0.13029619	0.028991110	0.00041485473
0.13042668	0.028120180	0.00040795728
0.13055718	0.027677402	0.00040480439
0.13068767	0.028685795	0.00041431550
0.13081816	0.028680120	0.00041059220
0.13094866	0.028676208	0.00041129891
0.13107915	0.027515675	0.00040261610
0.13120965	0.028212030	0.00040884394
0.13134014	0.028346313	0.00041034359
0.13147063	0.027539462	0.00040314719
0.13160113	0.027591783	0.00040558925
0.13173162	0.027910121	0.00040417869
0.13186212	0.027763806	0.00040397019
0.13199261	0.028621512	0.00041102514
0.13212310	0.027634288	0.00040261415
0.13225360	0.027940930	0.00040666507
0.13238409	0.028216148	0.00040776123
0.13251459	0.028105677	0.00040461135
0.13264508	0.028112767	0.00040607066
0.13277557	0.027416243	0.00040206183
0.13290607	0.028233388	0.00040824137
0.13303656	0.028013099	0.00040628397
0.13316706	0.028124267	0.00040429526
0.13329755	0.027746701	0.00040288757
0.13342804	0.028173772	0.00040724172
0.13355854	0.027927435	0.00040282006
0.13368903	0.027456229	0.00040178424
0.13381953	0.028163200	0.00040447242
0.13395002	0.027666847	0.00040102173
0.13408051	0.027214894	0.00039919478
0.13421101	0.027863829	0.00040222627
0.13434150	0.027783948	0.00040382249
0.13447200	0.027783395	0.00040325056
0.13460249	0.027822515	0.00039984184
0.13473298	0.027688599	0.00040125576
0.13486348	0.028232115	0.00040348669
0.13499397	0.027958933	0.00040243058
0.13512447	0.027678414	0.00040185652
0.13525496	0.027670363	0.00039910929
0.13538545	0.028076060	0.00040309226
0.13551595	0.028372212	0.00040361318
0.13564644	0.027668238	0.00039880966
0.13577694	0.027819950	0.00040218715
0.13590743	0.028184466	0.00040193259
0.13603792	0.028372836	0.00040251943
0.13616842	0.028403029	0.00040404456
0.13629891	0.027712639	0.00039773778
0.13642940	0.028050643	0.00040229359
0.13655990	0.027798323	0.00039788876
0.13669039	0.027948683	0.00040072481
0.13682089	0.028530468	0.00040312209
0.13695138	0.028034603	0.00039945397
0.13708187	0.028541914	0.00040395961
0.13721237	0.027712138	0.00039826777
0.13734286	0.028179087	0.00039945215
0.13747336	0.027772748	0.00039883608
0.13760385	0.028032337	0.00039777629
0.13773434	0.028293232	0.00040210281
0.13786484	0.028190517	0.00040113845
0.13799533	0.028486152	0.00040174118
0.13812583	0.028702524	0.00040248107
0.13825632	0.027886920	0.00039703526
0.13838681	0.027835823	0.00039683977
0.13851731	0.028571718	0.00040156237
0.13864780	0.027622800	0.00039594666
0.13877830	0.028008259	0.00039695135
0.13890879	0.028198573	0.00039946254
0.13903928	0.028415307	0.00039936329
0.13916978	0.028346760	0.00040091647
0.13930027	0.027455815	0.00039404916
0.13943077	0.028093895	0.00039708840
0.13956126	0.027672385	0.00039613985
0.13969175	0.027901291	0.00039651940
0.13982225	0.028292816	0.00039959241
0.13995274	0.028604253	0.00040210065
0.14008324	0.028247852	0.00039792019
0.14021373	0.028065466	0.00039828147
0.14034422	0.028453369	0.00039580644
0.14047472	0.027733494	0.00039502285
0.14060521	0.028805463	0.00040270686
0.14073571	0.028936919	0.00040219508
0.14086620	0.027825192	0.00039380361
0.14099669	0.028031975	0.00039566523
0.14112719	0.028626993	0.00039716275
0.14125768	0.028117972	0.00039738162
0.14138818	0.028448239	0.00039574258
0.14151867	0.027551690	0.00039273587
0.14164916	0.028047648	0.00039608841
0.14177966	0.026878927	0.00038670276
0.14191015	0.028077963	0.00039318456
0.14204065	0.027824705	0.00039219602
0.14217114	0.027942375	0.00039235114
0.14230163	0.027540505	0.00039221571
0.14243213	0.028474585	0.00039296418
0.14256262	0.028038444	0.00039165640
0.14269312	0.028277080	0.00039577909
0.14282361	0.028100720	0.00039109027
0.14295410	0.028571242	0.00039664700
0.14308460	0.028215877	0.00039347037
0.14321509	0.027817041	0.00039079501
0.14334559	0.027372761	0.00038835820
0.14347608	0.028072908	0.00039173492
0.14360657	0.027194277	0.00038640144
0.14373707	0.027910370	0.00039114191
0.14386756	0.027482538	0.00038560274
0.14399806	0.028374684	0.00039423095
0.14412855	0.028247032	0.00039054847
0.14425904	0.028565514	0.00039471797
0.14438954	0.028228233	0.00039436420
0.14452003	0.028001453	0.00038846875
0.14465053	0.028892457	0.00039586782
0.14478102	0.028443635	0.00039336133
0.14491151	0.028216426	0.00038975547
0.14504201	0.028128200	0.00039226023
0.14517250	0.028409556	0.00039298139
0.14530299	0.027873562	0.00038895555
0.14543349	0.028754893	0.00039559503
0.14556398	0.027652583	0.00038602614
0.14569448	0.027511564	0.00038653436
0.14582497	0.026913927	0.00038380869
0.14595546	0.028107539	0.00039268564
0.14608596	0.028092060	0.00038848652
0.14621645	0.027981072	0.00038787780
0.14634695	0.028341568	0.00039228257
0.14647744	0.027407378	0.00038617963
0.14660793	0.028136103	0.00038986272
0.14673843	0.028397032	0.00039134942
0.14686892	0.028084714	0.00038728245
0.14699942	0.028070478	0.00038903505
0.14712991	0.027752956	0.00038726908
0.14726040	0.027729195	0.00038769330
0.14739090	0.028150274	0.00038823412
0.14752139	0.028257200	0.00039009699
0.14765189	0.028457173	0.00038971519
0.14778238	0.027020242	0.00038357719
0.14791287	0.027453460	0.00038329830
0.14804337	0.028306418	0.00039022853
0.14817386	0.028019153	0.00038786561
0.14830436	0.028395444	0.00038834153
0.14843485	0.027950495	0.00038715376
0.14856534	0.028021136	0.00038593392
0.14869584	0.028413511	0.00038947440
0.14882633	0.027908048	0.00038695396
0.14895683	0.028192905	0.00038719523
0.14908732	0.028163857	0.00038736317
0.14921781	0.027787846	0.00038594609
0.14934831	0.028032770	0.00038605766
0.14947880	0.028437007	0.00039067472
0.14960930	0.028018752	0.00038439040
0.14973979	0.027492705	0.00038212674
0.14987028	0.027787981	0.00038631504
0.15000078	0.027811529	0.00038391205
0.15013127	0.028193673	0.00038629795
0.15026177	0.027856713	0.00038464098
0.15039226	0.026853362	0.00037758885
0.15052275	0.027805441	0.00038524644
0.15065325	0.027891923	0.00038438642
0.15078374	0.028183823	0.00038865035
0.15091424	0.027172877	0.00038191200
0.15104473	0.028065392	0.00038408539
0.15117522	0.027640447	0.00038264684
0.15130572	0.027898988	0.00038527968
0.15143621	0.027945981	0.00038388115
0.15156671	0.028298734	0.00038711661
0.15169720	0.028364182	0.00038415843
0.15182769	0.028564145	0.00038636807
0.15195819	0.028772440	0.00038924407
0.15208868	0.028311146	0.00038446405
0.15221918	0.027938459	0.00038480169
0.15234967	0.027944214	0.00038276675
0.15248016	0.028291024	0.00038483159
0.15261066	0.027496382	0.00037984647
0.15274115	0.027618226	0.00038048486
0.15287165	0.027302581	0.00037839049
0.15300214	0.028427777	0.00038559781
0.15313263	0.027710410	0.00038053678
0.15326313	0.028266845	0.00038302285
0.15339362	0.028146866	0.00038141524
0.15352412	0.027557159	0.00037957645
0.15365461	0.027729167	0.00038156724
0.15378510	0.028054634	0.00038191721
0.15391560	0.028211032	0.00038136990
0.15404609	0.027829905	0.00038051724
0.15417658	0.027291853	0.00037590511
0.15430708	0.028046361	0.00038276839
0.15443757	0.027015975	0.00037501079
0.15456807	0.028468498	0.00038446893
0.15469856	0.027940364	0.00037972278
0.15482905	0.027981260	0.00038112942
0.15495955	0.027530256	0.00037853107
0.15509004	0.028373494	0.00038259592
0.15522054	0.027861315	0.00038056298
0.15535103	0.027929715	0.00038003163
0.15548152	0.027646109	0.00037792861
0.15561202	0.028081474	0.00038089381
0.15574251	0.027709343	0.00037896954
0.15587301	0.028536361	0.00038406236
0.15600350	0.027508677	0.00037569227
0.15613399	0.027402754	0.00037536401
0.15626449	0.028162540	0.00038093116
0.15639498	0.027392612	0.00037644685
0.15652548	0.028006446	0.00038100283
0.15665597	0.026894801	0.00037345323
0.15678646	0.027692000	0.00037575138
0.15691696	0.027805975	0.00037662018
0.15704745	0.028122683	0.00038071433
0.15717795	0.027821967	0.00037679236
0.15730844	0.027862963	0.00037857550
0.15743893	0.027524079	0.00037468313
0.15756943	0.028365337	0.00037943317
0.15769992	0.027948636	0.00037694984
0.15783042	0.027731474	0.00037654475
0.15796091	0.027260615	0.00037200150
0.15809140	0.027052812	0.00037302147
0.15822190	0.027855009	0.00037519017
0.15835239	0.027489913	0.00037413739
0.15848289	0.027862347	0.00037814721
0.15861338	0.027499021	0.00037417093
0.15874387	0.027751745	0.00037653472
0.15887437	0.027523337	0.00037240270
0.15900486	0.027987417	0.00037585075
0.15913536	0.028268003	0.00037781323
0.15926585	0.027363417	0.00037141786
0.15939634	0.027960653	0.00037680897
0.15952684	0.027777771	0.00037598284
0.15965733	0.027477734	0.00037122986
0.15978783	0.027576201	0.00037417347
0.15991832	0.027542094	0.00037195933
0.16004881	0.027799814	0.00037606575
0.16017931	0.027822641	0.00037489317
0.16030980	0.028173247	0.00037548211
0.16044030	0.028023837	0.00037532277
0.16057079	0.027710626	0.00037312666
0.16070128	0.027394982	0.00037129617
0.16083178	0.027639669	0.00037541004
0.16096227	0.027649672	0.00037219792
0.16109277	0.028126508	0.00037594919
0.16122326	0.028173974	0.00037584534
0.16135375	0.027321215	0.00037038237
0.16148425	0.027320496	0.00037234799
0.16161474	0.027432997	0.00037158630
0.16174524	0.027993197	0.00037443338
0.16187573	0.027518265	0.00037340812
0.16200622	0.027742381	0.00037087894
0.16213672	0.027387674	0.00037056843
0.16226721	0.027625954	0.00036976005
0.16239771	0.027571105	0.00037035500
0.16252820	0.027329240	0.00036991676
0.16265869	0.028466917	0.00037475183
0.16278919	0.027519790	0.00037158736
0.16291968	0.027541720	0.00037136966
0.16305018	0.027155875	0.00036677681
0.16318067	0.028357260	0.00037330457
0.16331116	0.028495959	0.00037578506
0.16344166	0.027645414	0.00036957424
0.16357215	0.027221517	0.00036907500
0.16370264	0.027272010	0.00036701216
0.16383314	0.027493483	0.00036923841
0.16396363	0.027568248	0.00036961249
0.16409413	0.028092716	0.00037175434
0.16422462	0.027587011	0.00036843337
0.16435511	0.028044835	0.00037056050
0.16448561	0.028147101	0.00037293594
0.16461610	0.027423735	0.00036930391
0.16474660	0.027849571	0.00036855748
0.16487709	0.028130362	0.00037235779
0.16500758	0.027588280	0.00036729495
0.16513808	0.027430687	0.00036757228
0.16526857	0.028050469	0.00037172284
0.16539907	0.027626872	0.00036692644
0.16552956	0.027592986	0.00036871133
0.16566005	0.027837821	0.00037092085
0.16579055	0.027588627	0.00036729251
0.16592104	0.027529521	0.00036899703
0.16605154	0.027320960	0.00036490493
0.16618203	0.027882851	0.00037003924
0.16631252	0.026988253	0.00036614685
0.16644302	0.027775885	0.00036748796
0.16657351	0.028074916	0.00037124738
0.16670401	0.027273905	0.00036643972
0.16683450	0.027664117	0.00036616933
0.16696499	0.027466827	0.00036632925
0.16709549	0.027402057	0.00036542137
0.16722598	0.028005981	0.00037084125
0.16735648	0.027677694	0.00036859375
0.16748697	0.028015689	0.00036841293
0.16761746	0.027927200	0.00036954614
0.16774796	0.028068585	0.00036962858
0.16787845	0.028087132	0.00036969557
0.16800895	0.028203446	0.00036953778
0.16813944	0.027367062	0.00036350950
0.16826993	0.027946070	0.00036814276
0.16840043	0.027609755	0.00036629101
0.16853092	0.027448735	0.00036348184
0.16866142	0.027569403	0.00036663723
0.16879191	0.027794238	0.00036871153
0.16892240	0.027487954	0.00036200738
0.16905290	0.027706748	0.00036593193
0.16918339	0.027679849	0.00036502819
0.16931389	0.026968574	0.00036235125
0.16944438	0.028030709	0.00036856416
0.16957487	0.027609764	0.00036264666
0.16970537	0.028192596	0.00036879308
0.16983586	0.027678513	0.00036410480
0.16996636	0.027418594	0.00036310191
0.17009685	0.028157543	0.00036888709
0.17022734	0.028646142	0.00037000285
0.17035784	0.028288291	0.00036686373
0.17048833	0.027471525	0.00036224945
0.17061883	0.028032759	0.00036711786
0.17074932	0.027311988	0.00036206879
0.17087981	0.028173357	0.00036839710
0.17101031	0.027410809	0.00036047149
0.17114080	0.027994610	0.00036565896
0.17127130	0.027579574	0.00036224345
0.17140179	0.027524850	0.00036450694
0.17153228	0.027672781	0.00036309800
0.17166278	0.027578042	0.00036263633
0.17179327	0.028064490	0.00036597771
0.17192377	0.028079562	0.00036551898
0.17205426	0.027838174	0.00036510278
0.17218475	0.027441142	0.00036281631
0.17231525	0.027620483	0.00036195954
0.17244574	0.027453261	0.00036036186
0.17257623	0.028470986	0.00036590925
0.17270673	0.028402354	0.00036715610
0.17283722	0.027339806	0.00036424466
0.17296772	0.026735091	0.00035831483
0.17309821	0.027669311	0.00036246170
0.17322870	0.027298940	0.00035804227
0.17335920	0.027237865	0.00035906554
0.17348969	0.027062105	0.00035913149
0.17362019	0.027188115	0.00035978148
0.17375068	0.028001519	0.00036381516
0.17388117	0.027494505	0.00036074412
0.17401167	0.027641146	0.00035967094
0.17414216	0.027018125	0.00035796362
0.17427266	0.027800025	0.00036147363
0.17440315	0.027700898	0.00036285813
0.17453364	0.027700323	0.00036053441
0.17466414	0.027400218	0.00035807871
0.17479463	0.027329519	0.00035936102
0.17492513	0.027164120	0.00035935599
0.17505562	0.027736174	0.00035966843
0.17518611	0.027527898	0.00036002666
0.17531661	0.028593049	0.00036473208
0.17544710	0.028111474	0.00036215881
0.17557760	0.027234161	0.00035858791
0.17570809	0.027313234	0.00035627492
0.17583858	0.027272397	0.00035942277
0.17596908	0.027617269	0.00035936012
0.17609957	0.027712342	0.00035920904
0.17623007	0.028224698	0.00036324543
0.17636056	0.027642514	0.00035913459
0.17649105	0.027234180	0.00035717761
0.17662155	0.027621309	0.00035957228
0.17675204	0.027608828	0.00035669220
0.17688254	0.027553330	0.00035971655
0.17701303	0.027599232	0.00035639838
0.17714352	0.026830199	0.00035457821
0.17727402	0.026920458	0.00035555296
0.17740451	0.027886414	0.00035988246
0.17753501	0.027524253	0.00035665133
0.17766550	0.026737681	0.00035496262
0.17779599	0.027879534	0.00035848212
0.17792649	0.027735752	0.00036063350
0.17805698	0.028025964	0.00035923954
0.17818748	0.027485046	0.00035659925
0.17831797	0.027189464	0.00035718110
0.17844846	0.027729976	0.00035700919
0.17857896	0.027436451	0.00035775583
0.17870945	0.028213205	0.00036099788
0.17883995	0.027829785	0.00035741194
0.17897044	0.027568643	0.00035794048
0.17910093	0.027318664	0.00035421118
0.17923143	0.027501010	0.00035571040
0.17936192	0.027960399	0.00035939980
0.17949242	0.027946346	0.00035737512
0.17962291	0.027042578	0.00035255374
0.17975340	0.027670123	0.00035626786
0.17988390	0.027263922	0.00035551807
0.18001439	0.027988258	0.00035825848
0.18014489	0.027559990	0.00035540773
0.18027538	0.027709432	0.00035574580
0.18040587	0.027267545	0.00035468538
0.18053637	0.027698626	0.00035473152
0.18066686	0.028071472	0.00035911246
0.18079736	0.027861733	0.00035657885
0.18092785	0.027827979	0.00035696737
0.18105834	0.027573892	0.00035419791
0.18118884	0.027738847	0.00035470473
0.18131933	0.027046483	0.00035222326
0.18144982	0.026954174	0.00035126118
0.18158032	0.027517221	0.00035788092
0.18171081	0.028002432	0.00036588587
0.18184131	0.026915338	0.00036063656
0.18197180	0.028110958	0.00037079854
0.18210229	0.027522761	0.00037122922
0.18223279	0.027598167	0.00037046911
0.18236328	0.027307616	0.00037146682
0.18249378	0.027824420	0.00037383638
0.18262427	0.027892122	0.00037735361
0.18275476	0.027804334	0.00037961021
0.18288526	0.027015419	0.00037496051
0.18301575	0.027323051	0.00037708125
0.18314625	0.028158220	0.00038409798
0.18327674	0.027101247	0.00037644121
0.18340723	0.027728436	0.00038421961
0.18353773	0.027391055	0.00038155041
0.18366822	0.027317621	0.00038524247
0.18379872	0.027250787	0.00038421253
0.18392921	0.027610957	0.00038527702
0.18405970	0.027591922	0.00038770493
0.18419020	0.027060167	0.00038685043
0.18432069	0.027794594	0.00038978017
0.18445119	0.027442707	0.00039051197
0.18458168	0.027626721	0.00038911101
0.18471217	0.027022384	0.00038770593
0.18484267	0.027864330	0.00039626049
0.18497316	0.027033933	0.00038946652
0.18510366	0.026554411	0.00038948129
0.18523415	0.026985872	0.00039055145
0.18536464	0.027560475	0.00039553677
0.18549514	0.027852523	0.00039880545
0.18562563	0.027626142	0.00039669252
0.18575613	0.026789689	0.00039287335
0.18588662	0.026174874	0.00039108970
0.18601711	0.027371724	0.00039417477
0.18614761	0.027417053	0.00040013755
0.18627810	0.027279008	0.00039978421
0.18640860	0.027898783	0.00040417403
0.18653909	0.027047676	0.00039154651
0.18666958	0.027712532	0.00039087272
0.18680008	0.027074968	0.00038341608
0.18693057	0.027182449	0.00038478901
0.18706107	0.027342408	0.00038169449
0.18719156	0.027511121	0.00038515196
0.18732205	0.027603894	0.00038098141
0.18745255	0.027422730	0.00037922219
0.18758304	0.027678336	0.00037895277
0.18771354	0.027508963	0.00037664970
0.18784403	0.026871985	0.00037374253
0.18797452	0.027532576	0.00037573424
0.18810502	0.027286126	0.00037160003
0.18823551	0.027909918	0.00037590137
0.18836601	0.028135636	0.00037575647
0.18849650	0.027848037	0.00037451033
0.18862699	0.027846042	0.00037522481
0.18875749	0.027478712	0.00036770932
0.18888798	0.027874383	0.00037216843
0.18901848	0.027469311	0.00036798619
0.18914897	0.026882902	0.00036471757
0.18927946	0.027405961	0.00036758916
0.18940996	0.027373956	0.00036515551
0.18954045	0.027766750	0.00036622298
0.18967095	0.026955809	0.00036224656
0.18980144	0.027516563	0.00036316090
0.18993193	0.028052429	0.00036802103
0.19006243	0.027361522	0.00036058182
0.19019292	0.027623265	0.00036274550
0.19032342	0.027401527	0.00036058663
0.19045391	0.027092266	0.00035695928
0.19058440	0.026522953	0.00035622698
0.19071490	0.027203101	0.00035897574
0.19084539	0.027050169	0.00035525445
0.19097588	0.026585325	0.00035400775
0.19110638	0.027342542	0.00035562128
0.19123687	0.027596257	0.00035784089
0.19136737	0.027318644	0.00035701224
0.19149786	0.027095788	0.00035436783
0.19162835	0.027522497	0.00035744366
0.19175885	0.027746180	0.00035530910
0.19188934	0.027259289	0.00035410621
0.19201984	0.027546879	0.00035551771
0.19215033	0.027535561	0.00035463178
0.19228082	0.026756610	0.00034947787
0.19241132	0.026933586	0.00035043430
0.19254181	0.027016110	0.00035035522
0.19267231	0.027394362	0.00035524352
0.19280280	0.027443983	0.00035253255
0.19293329	0.027610206	0.00035487839
0.19306379	0.027898243	0.00035618773
0.19319428	0.027238970	0.00035035506
0.19332478	0.027664709	0.00035309790
0.19345527	0.026836233	0.00034911469
0.19358576	0.027366321	0.00035210231
0.19371626	0.027015400	0.00035102676
0.19384675	0.026962761	0.00034836824
0.19397725	0.027452672	0.00035376198
0.19410774	0.028034000	0.00035674647
0.19423823	0.027162708	0.00034897679
0.19436873	0.027432437	0.00035297426
0.19449922	0.027121584	0.00034836822
0.19462972	0.027029404	0.00034978559
0.19476021	0.026703202	0.00034764457
0.19489070	0.027043463	0.00034816095
0.19502120	0.027176167	0.00035025486
0.19515169	0.027280597	0.00034994179
0.19528219	0.027312641	0.00034865481
0.19541268	0.027570512	0.00035202939
0.19554317	0.027174981	0.00034867521
0.19567367	0.027596747	0.00035245128
0.19580416	0.027266870	0.00035042254
0.19593466	0.027421580	0.00034777308
0.19606515	0.027156284	0.00034814698
0.19619564	0.026933251	0.00034608042
0.19632614	0.026993531	0.00034628593
0.19645663	0.026913097	0.00034691354
0.19658713	0.027693814	0.00034936271
0.19671762	0.027656892	0.00035042284
0.19684811	0.027336384	0.00034863519
0.19697861	0.027267370	0.00034606293
0.19710910	0.027547175	0.00034982364
0.19723960	0.027142736	0.00034646751
0.19737009	0.028275606	0.00035191781
0.19750058	0.027586269	0.00034961024
0.19763108	0.026932733	0.00034339017
0.19776157	0.027658531	0.00035027270
0.19789207	0.027809741	0.00034994802
0.19802256	0.026871901	0.00034314217
0.19815305	0.027555197	0.00034853670
0.19828355	0.027659659	0.00034837669
0.19841404	0.027817526	0.00035002242
0.19854454	0.027257578	0.00034658232
0.19867503	0.026716199	0.00034216026
0.19880552	0.027799223	0.00034978690
0.19893602	0.027060195	0.00034442270
0.19906651	0.027275949	0.00034603132
0.19919701	0.027878768	0.00035014626
0.19932750	0.028113207	0.00034997320
0.19945799	0.027342822	0.00034526131
0.19958849	0.027171451	0.00034554486
0.19971898	0.027288216	0.00034399824
0.19984947	0.027096756	0.00034468432
0.19997997	0.027270236	0.00034675557
0.20011046	0.027542792	0.00034637210
0.20024096	0.027458275	0.00034580924
0.20037145	0.026728967	0.00034101405
0.20050194	0.028021464	0.00034943510
0.20063244	0.027591256	0.00034655191
0.20076293	0.027256539	0.00034481229
0.20089343	0.027686516	0.00034830298
0.20102392	0.027467714	0.00034396302
0.20115441	0.027007082	0.00034188527
0.20128491	0.027024299	0.00034365444
0.20141540	0.027914078	0.00034601113
0.20154590	0.027267947	0.00034359832
0.20167639	0.027462803	0.00034429200
0.20180688	0.026798094	0.00034002963
0.20193738	0.027277400	0.00034398857
0.20206787	0.026675110	0.00033979017
0.20219837	0.027287696	0.00034291467
0.20232886	0.028389432	0.00034892342
0.20245935	0.027734998	0.00034473137
0.20258985	0.027072599	0.00034135067
0.20272034	0.027400876	0.00034377010
0.20285084	0.026866456	0.00034107162
0.20298133	0.027477182	0.00034369597
0.20311182	0.027234652	0.00034143174
0.20324232	0.027766369	0.00034536666
0.20337281	0.027860309	0.00034570992
0.20350331	0.027151096	0.00034074310
0.20363380	0.027741904	0.00034443850
0.20376429	0.027014560	0.00033890617
0.20389479	0.027361977	0.00034262683
0.20402528	0.027453116	0.00034247770
0.20415578	0.027259290	0.00034006469
0.20428627	0.027005897	0.00033984062
0.20441676	0.027733492	0.00034249156
0.20454726	0.027337927	0.00034024469
0.20467775	0.026761634	0.00033891113
0.20480825	0.027660600	0.00034163308
0.20493874	0.026832421	0.00033863257
0.20506923	0.027419674	0.00034159332
0.20519973	0.026904983	0.00033712853
0.20533022	0.026916259	0.00033813594
0.20546072	0.026668891	0.00033750138
0.20559121	0.027385843	0.00034078615
0.20572170	0.027364481	0.00034032332
0.20585220	0.027132781	0.00033756656
0.20598269	0.026921616	0.00033787099
0.20611319	0.027481884	0.00034103174
0.20624368	0.027446476	0.00033979185
0.20637417	0.027336229	0.00034027584
0.20650467	0.027594685	0.00034003051
0.20663516	0.027414146	0.00033981798
0.20676566	0.027297987	0.00034032715
0.20689615	0.026686490	0.00033468203
0.20702664	0.026590044	0.00033553290
0.20715714	0.026866022	0.00033602532
0.20728763	0.027016607	0.00033587632
0.20741813	0.026894743	0.00033658027
0.20754862	0.026807101	0.00033499088
0.20767911	0.027638441	0.00034122492
0.20780961	0.026649287	0.00033485070
0.20794010	0.027291469	0.00033725662
0.20807060	0.027217150	0.00033780039
0.20820109	0.027258699	0.00033654279
0.20833158	0.027115653	0.00033716004
0.20846208	0.027158780	0.00033848449
0.20859257	0.026989155	0.00033516569
0.20872306	0.026505668	0.00033422375
0.20885356	0.026987074	0.00033591475
0.20898405	0.027574522	0.00033905451
0.20911455	0.026985889	0.00033690140
0.20924504	0.027805095	0.00033957817
0.20937553	0.026808423	0.00033410339
0.20950603	0.027263606	0.00033845507
0.20963652	0.027107325	0.00033492637
0.20976702	0.026763174	0.00033451059
0.20989751	0.027170450	0.00033576521
0.21002800	0.027011699	0.00033511769
0.21015850	0.026958379	0.00033586948
0.21028899	0.027096200	0.00033365519
0.21041949	0.027345639	0.00033841224
0.21054998	0.027122275	0.00033683934
0.21068047	0.027375682	0.00033649268
0.21081097	0.026939437	0.00033479164
0.21094146	0.026878398	0.00033349656
0.21107196	0.027018064	0.00033570136
0.21120245	0.027141669	0.00033546906
0.21133294	0.027329576	0.00033579270
0.21146344	0.027628559	0.00033751062
0.21159393	0.027298716	0.00033539550
0.21172443	0.027299516	0.00033602810
0.21185492	0.027276308	0.00033616356
0.21198541	0.026996252	0.00033341572
0.21211591	0.027470520	0.00033624241
0.21224640	0.028021886	0.00034107657
0.21237690	0.027166038	0.00033324192
0.21250739	0.027052112	0.00033475446
0.21263788	0.026746715	0.00033158619
0.21276838	0.027739921	0.00033779498
0.21289887	0.027406951	0.00033556741
0.21302937	0.027473746	0.00033330425
0.21315986	0.026987746	0.00033377254
0.21329035	0.027075940	0.00033321323
0.21342085	0.027439535	0.00033549999
0.21355134	0.027357961	0.00033426830
0.21368184	0.026826731	0.00033114207
0.21381233	0.026737766	0.00033043581
0.21394282	0.027127146	0.00033462697
0.21407332	0.026869390	0.00033014499
0.21420381	0.026946547	0.00033319394
0.21433431	0.027339209	0.00033314621
0.21446480	0.027242334	0.00033186730
0.21459529	0.027003897	0.00033317417
0.21472579	0.027758885	0.00033547022
0.21485628	0.026669895	0.00033166497
0.21498678	0.026841594	0.00033145548
0.21511727	0.027033686	0.00032995102
0.21524776	0.027172887	0.00033325971
0.21537826	0.026990792	0.00033110643
0.21550875	0.026490221	0.00032911974
0.21563925	0.026378206	0.00032863253
0.21576974	0.027478081	0.00033350071
0.21590023	0.027019391	0.00033055010
0.21603073	0.027711688	0.00033542548
0.21616122	0.026867843	0.00033050013
0.21629172	0.027216741	0.00033278269
0.21642221	0.027632481	0.00033398190
0.21655270	0.027075680	0.00033110273
0.21668320	0.027267206	0.00033341095
0.21681369	0.026849212	0.00032810223
0.21694419	0.026529992	0.00032895021
0.21707468	0.027048100	0.00033101751
0.21720517	0.027677227	0.00033325196
0.21733567	0.027517078	0.00033216508
0.21746616	0.027053507	0.00032978484
0.21759665	0.026955258	0.00033021175
0.21772715	0.027556843	0.00033392341
0.21785764	0.027423285	0.00033050489
0.21798814	0.027130882	0.00033028120
0.21811863	0.027305635	0.00033083940
0.21824912	0.027495131	0.00033273627
0.21837962	0.028153127	0.00033574413
0.21851011	0.026693586	0.00032598010
0.21864061	0.026919793	0.00032931047
0.21877110	0.027166282	0.00032976268
0.21890159	0.027336022	0.00032985798
0.21903209	0.027704359	0.00033320663
0.21916258	0.027173399	0.00032930743
0.21929308	0.027125791	0.00033059297
0.21942357	0.026290307	0.00032488648
0.21955406	0.027097404	0.00032818872
0.21968456	0.027054400	0.00032972746
0.21981505	0.026085707	0.00032332120
0.21994555	0.026646989	0.00032665043
0.22007604	0.026527812	0.00032630608
0.22020653	0.026928202	0.00032713738
0.22033703	0.026584295	0.00032548565
0.22046752	0.026507266	0.00032641726
0.22059802	0.027367603	0.00032809156
0.22072851	0.026953726	0.00032748518
0.22085900	0.027203676	0.00032789895
0.22098950	0.026941005	0.00032692168
0.22111999	0.026666674	0.00032620375
0.22125049	0.026774651	0.00032476894
0.22138098	0.027274054	0.00032887114
0.22151147	0.026952676	0.00032696888
0.22164197	0.027484714	0.00032932694
0.22177246	0.026865540	0.00032693600
0.22190296	0.026831963	0.00032597245
0.22203345	0.026840222	0.00032650890
0.22216394	0.026944183	0.00032827985
0.22229444	0.026930088	0.00032490356
0.22242493	0.027201736	0.00032745494
0.22255543	0.027179417	0.00032678290
0.22268592	0.027636384	0.00033036825
0.22281641	0.027288678	0.00032769821
0.22294691	0.026926298	0.00032491393
0.22307740	0.026855447	0.00032535884
0.22320790	0.027284306	0.00032799033
0.22333839	0.027195966	0.00032721073
0.22346888	0.026594268	0.00032475471
0.22359938	0.026594124	0.00032332241
0.22372987	0.026958630	0.00032541570
0.22386037	0.027009581	0.00032635171
0.22399086	0.027446597	0.00032618353
0.22412135	0.026985273	0.00032541765
0.22425185	0.026891133	0.00032470890
0.22438234	0.026932322	0.00032478095
0.22451284	0.026977297	0.00032604933
0.22464333	0.027094206	0.00032426512
0.22477382	0.026843135	0.00032506679
0.22490432	0.027568980	0.00032859051
0.22503481	0.027275278	0.00032471328
0.22516531	0.026975914	0.00032523750
0.22529580	0.027324697	0.00032587045
0.22542629	0.026475507	0.00032179050
0.22555679	0.026937322	0.00032534567
0.22568728	0.027121322	0.00032373542
0.22581778	0.026495788	0.00032219530
0.22594827	0.026867227	0.00032429359
0.22607876	0.026835798	0.00032259595
0.22620926	0.027072454	0.00032539038
0.22633975	0.027542206	0.00032673047
0.22647025	0.026822321	0.00032321472
0.22660074	0.026567567	0.00032184401
0.22673123	0.026913015	0.00032309620
0.22686173	0.026657700	0.00032255625
0.22699222	0.026926672	0.00032286274
0.22712271	0.027118741	0.00032438297
0.22725321	0.026620239	0.00032237855
0.22738370	0.027054497	0.00032347850
0.22751420	0.026752494	0.00032264548
0.22764469	0.026841820	0.00032377917
0.22777518	0.027110973	0.00032257758
0.22790568	0.026595370	0.00032110795
0.22803617	0.026777630	0.00032236385
0.22816667	0.026579293	0.00031997656
0.22829716	0.027746792	0.00032810851
0.22842765	0.027277151	0.00032410768
0.22855815	0.027004800	0.00032248761
0.22868864	0.027314221	0.00032461446
0.22881914	0.027080787	0.00032184858
0.22894963	0.027232767	0.00032492384
0.22908012	0.026886710	0.00032143892
0.22921062	0.027328519	0.00032331076
0.22934111	0.027063214	0.00032328127
0.22947161	0.026787848	0.00032053652
0.22960210	0.027049724	0.00032203720
0.22973259	0.027336885	0.00032352282
0.22986309	0.027218285	0.00032275178
0.22999358	0.026613448	0.00032035125
0.23012408	0.026791131	0.00031992003
0.23025457	0.027254280	0.00032333584
0.23038506	0.027151656	0.00032240747
0.23051556	0.027052748	0.00032115572
0.23064605	0.026670032	0.00031959216
0.23077655	0.026652522	0.00032367081
0.23090704	0.027241044	0.00033105262
0.23103753	0.026878361	0.00033107325
0.23116803	0.027286428	0.00033377922
0.23129852	0.026537932	0.00033200781
0.23142902	0.026829584	0.00033506346
0.23155951	0.026747270	0.00033580006
0.23169000	0.026439227	0.00033555027
0.23182050	0.026419512	0.00033614722
0.23195099	0.027171652	0.00034271108
0.23208149	0.026806988	0.00034052900
0.23221198	0.027141406	0.00034158591
0.23234247	0.027171872	0.00034558229
0.23247297	0.026589001	0.00034200514
0.23260346	0.026788800	0.00034420459
0.23273396	0.027305190	0.00034889361
0.23286445	0.026703563	0.00034565642
0.23299494	0.026514724	0.00034593577
0.23312544	0.026856314	0.00034899121
0.23325593	0.027282536	0.00035066102
0.23338643	0.027175391	0.00035087711
0.23351692	0.026318227	0.00034444705
0.23364741	0.026249726	0.00034394591
0.23377791	0.026810685	0.00034935868
0.23390840	0.026749548	0.00034635606
0.23403890	0.026284711	0.00034406128
0.23416939	0.026788456	0.00034814209
0.23429988	0.027115587	0.00034943670
0.23443038	0.026586302	0.00034849319
0.23456087	0.027136391	0.00035024396
0.23469137	0.027396817	0.00035304641
0.23482186	0.027068990	0.00035213768
0.23495235	0.027297072	0.00035220565
0.23508285	0.026825635	0.00034939881
0.23521334	0.026653614	0.00034825129
0.23534384	0.026677804	0.00034984266
0.23547433	0.027202995	0.00035333104
0.23560482	0.027256104	0.00035190625
0.23573532	0.026383632	0.00034905371
0.23586581	0.026629872	0.00034929774
0.23599630	0.026250726	0.00034805761
0.23612680	0.027090497	0.00035395818
0.23625729	0.027070782	0.00035188820
0.23638779	0.026420756	0.00035102992
0.23651828	0.026822819	0.00035329686
0.23664877	0.026989626	0.00035305622
0.23677927	0.026673871	0.00035170013
0.23690976	0.026906259	0.00035262593
0.23704026	0.026798368	0.00035345065
0.23717075	0.026769500	0.00035216929
0.23730124	0.027521078	0.00035572522
0.23743174	0.026873991	0.00035519844
0.23756223	0.026836014	0.00035480864
0.23769273	0.027088712	0.00035554584
0.23782322	0.026858656	0.00035415152
0.23795371	0.026953612	0.00035497220
0.23808421	0.026830441	0.00035457693
0.23821470	0.027450620	0.00035899749
0.23834520	0.026678389	0.00035380139
0.23847569	0.026195738	0.00035159101
0.23860618	0.026957858	0.00035608496
0.23873668	0.026699811	0.00035632337
0.23886717	0.027264723	0.00035919197
0.23899767	0.027418536	0.00035738527
0.23912816	0.027090723	0.00035792057
0.23925865	0.027361657	0.00035983295
0.23938915	0.026649194	0.00035328367
0.23951964	0.025983639	0.00035130758
0.23965014	0.027460048	0.00036012438
0.23978063	0.026972192	0.00035673030
0.23991112	0.026428693	0.00035570830
0.24004162	0.026798958	0.00035496655
0.24017211	0.026442755	0.00035572444
0.24030261	0.027663237	0.00036171999
0.24043310	0.027212874	0.00035808300
0.24056359	0.026105944	0.00035490351
0.24069409	0.027018075	0.00035686622
0.24082458	0.027228875	0.00036169395
0.24095508	0.026773680	0.00035842408
0.24108557	0.027186435	0.00035775393
0.24121606	0.026334711	0.00035571720
0.24134656	0.026933946	0.00035864234
0.24147705	0.026398009	0.00035468154
0.24160755	0.026707789	0.00035874920
0.24173804	0.026410007	0.00035533810
0.24186853	0.026746983	0.00035965469
0.24199903	0.027142687	0.00036130279
0.24212952	0.026852409	0.00035789411
0.24226002	0.027187389	0.00036169251
0.24239051	0.026949601	0.00035957243
0.24252100	0.027205524	0.00036158443
0.24265150	0.027028145	0.00036111588
0.24278199	0.026709225	0.00035810915
0.24291249	0.027282056	0.00036293543
0.24304298	0.026696595	0.00035965188
0.24317347	0.027189598	0.00036166689
0.24330397	0.027006795	0.00036151921
0.24343446	0.026863137	0.00036069051
0.24356496	0.026841239	0.00036048659
0.24369545	0.026594815	0.00036031541
0.24382594	0.026833749	0.00035918018
0.24395644	0.027076679	0.00036300506
0.24408693	0.026476526	0.00035893556
0.24421743	0.026666286	0.00035973530
0.24434792	0.027191683	0.00036555491
0.24447841	0.026384351	0.00035734575
0.24460891	0.026988528	0.00036205079
0.24473940	0.027222038	0.00036469432
0.24486989	0.026965270	0.00036035561
0.24500039	0.027323936	0.00036506557
0.24513088	0.026183914	0.00035640538
0.24526138	0.026231037	0.00035916604
0.24539187	0.027421945	0.00036582340
0.24552236	0.026989124	0.00036174336
0.24565286	0.026666153	0.00036057731
0.24578335	0.026567635	0.00036004432
0.24591385	0.026408103	0.00035996732
0.24604434	0.027235988	0.00036605363
0.24617483	0.027539896	0.00036585844
0.24630533	0.027053114	0.00036292396
0.24643582	0.026719422	0.00036366893
0.24656632	0.027173836	0.00036348157
0.24669681	0.027589661	0.00036888839
0.24682730	0.026636843	0.00036041765
0.24695780	0.025799807	0.00035714864
0.24708829	0.026175681	0.00035938203
0.24721879	0.026783077	0.00036169870
0.24734928	0.027192185	0.00036743843
0.24747977	0.027616714	0.00036876543
0.24761027	0.027222092	0.00036571016
0.24774076	0.027320429	0.00036543377
0.24787126	0.027327100	0.00036671534
0.24800175	0.026547976	0.00036233331
0.24813224	0.026944380	0.00036642425
0.24826274	0.026457465	0.00036048409
0.24839323	0.026786803	0.00036520437
0.24852373	0.027180429	0.00036579883
0.24865422	0.026227536	0.00035991474
0.24878471	0.026948669	0.00036654031
0.24891521	0.027253752	0.00036617333
0.24904570	0.026620159	0.00036366616
0.24917620	0.027105458	0.00036709732
0.24930669	0.027604606	0.00037021821
0.24943718	0.026569209	0.00036404282
0.24956768	0.026449703	0.00036359844
0.24969817	0.027046437	0.00036596532
0.24982867	0.026888789	0.00036735616
0.24995916	0.027402589	0.00036866243
0.25008965	0.026849333	0.00036561911
0.25022015	0.026671650	0.00036422702
0.25035064	0.026921832	0.00036592642
0.25048114	0.027349504	0.00037009177
0.25061163	0.026645545	0.00036252132
0.25074212	0.026927239	0.00036579565
0.25087262	0.027509957	0.00037173520
0.25100311	0.027373138	0.00036710215
0.25113361	0.026736969	0.00036606447
0.25126410	0.027017213	0.00036745229
0.25139459	0.026812650	0.00036514135
0.25152509	0.026644521	0.00036660506
0.25165558	0.026961750	0.00036438295
0.25178608	0.027345309	0.00037053901
0.25191657	0.027102974	0.00036849346
0.25204706	0.027048119	0.00036647170
0.25217756	0.026508868	0.00036694974
0.25230805	0.026647237	0.00036466021
0.25243855	0.026622007	0.00036564800
0.25256904	0.026508880	0.00036614834
0.25269953	0.026662765	0.00036350818
0.25283003	0.026628851	0.00036611775
0.25296052	0.026754630	0.00036641935
0.25309102	0.027406929	0.00037073778
0.25322151	0.026856351	0.00036731424
0.25335200	0.026667133	0.00036435553
0.25348250	0.026371366	0.00036560869
0.25361299	0.026316351	0.00036548567
0.25374349	0.026835246	0.00036487782
0.25387398	0.027242078	0.00037095196
0.25400447	0.027049032	0.00036891827
0.25413497	0.027481118	0.00037040077
0.25426546	0.026685308	0.00036817166
0.25439595	0.026893043	0.00036693090
0.25452645	0.026943325	0.00036932262
0.25465694	0.026765822	0.00036793261
0.25478744	0.027029382	0.00036838779
0.25491793	0.026964784	0.00036938673
0.25504842	0.026718199	0.00036527322
0.25517892	0.025879424	0.00036272970
0.25530941	0.026806326	0.00037972255
0.25543991	0.026836316	0.00038087124
0.25557040	0.026693188	0.00038331017
0.25570089	0.026198316	0.00038313480
0.25583139	0.026984098	0.00038947302
0.25596188	0.026400055	0.00039053964
0.25609238	0.026442045	0.00039123698
0.25622287	0.027311225	0.00039803246
0.25635336	0.027355365	0.00040094715
0.25648386	0.026487608	0.00039785191
0.25661435	0.026876180	0.00040160098
0.25674485	0.026752473	0.00040278751
0.25687534	0.026778009	0.00040532652
0.25700583	0.026526389	0.00040476392
0.25713633	0.026683049	0.00040595981
0.25726682	0.026879482	0.00041075855
0.25739732	0.027254889	0.00041488468
0.25752781	0.027339128	0.00041661092
0.25765830	0.027356557	0.00042033543
0.25778880	0.026847426	0.00041577019
0.25791929	0.026420909	0.00041620898
0.25804979	0.026364497	0.00041794928
0.25818028	0.026408204	0.00042020560
0.25831077	0.026047020	0.00041825380
0.25844127	0.026278052	0.00041968858
0.25857176	0.026437519	0.00042302972
0.25870226	0.026771762	0.00042780778
0.25883275	0.025909326	0.00042311534
0.25896324	0.026992956	0.00043289050
0.25909374	0.026668472	0.00043067592
0.25922423	0.026944190	0.00043530620
0.25935473	0.026482056	0.00043247728
0.25948522	0.026884629	0.00043760008
0.25961571	0.026339801	0.00043464799
0.25974621	0.027100608	0.00043909049
0.25987670	0.027104481	0.00044093635
0.26000720	0.026171309	0.00043485803
0.26013769	0.026512241	0.00043937405
0.26026818	0.027011917	0.00044164406
0.26039868	0.027505047	0.00044613317
0.26052917	0.026773018	0.00044414650
0.26065967	0.026847789	0.00044162657
0.26079016	0.026390182	0.00044292622
0.26092065	0.025673140	0.00043772434
0.26105115	0.026101682	0.00044114899
0.26118164	0.026869530	0.00044633400
0.26131214	0.026714008	0.00044657877
0.26144263	0.026517957	0.00044565052
0.26157312	0.027311504	0.00045068842
0.26170362	0.026393224	0.00044762161
0.26183411	0.026495917	0.00044670939
0.26196461	0.026706380	0.00044841578
0.26209510	0.026118258	0.00044618239
0.26222559	0.026775187	0.00045224549
0.26235609	0.027383572	0.00045793381
0.26248658	0.025703188	0.00044698975
0.26261708	0.027591192	0.00045687570
0.26274757	0.027346916	0.00046098918
0.26287806	0.027186251	0.00045773457
0.26300856	0.026776433	0.00045785301
0.26313905	0.027115455	0.00045974738
0.26326954	0.027533664	0.00046057081
0.26340004	0.025991049	0.00045273459
0.26353053	0.027232032	0.00046323312
0.26366103	0.026952405	0.00046057717
0.26379152	0.027109127	0.00046395692
0.26392201	0.027188598	0.00046281767
0.26405251	0.026670510	0.00045908594
0.26418300	0.027306189	0.00046739946
0.26431350	0.026862001	0.00046232638
0.26444399	0.026782104	0.00046513813
0.26457448	0.025628260	0.00045327996
0.26470498	0.027335808	0.00047027441
0.26483547	0.027185436	0.00046973863
0.26496597	0.027793461	0.00047406202
0.26509646	0.027002182	0.00047135630
0.26522695	0.026216744	0.00046657635
0.26535745	0.026107793	0.00046067100
[truncated: 572 more rows]
