# Supplementary material for: Rationally seeded computational protein design of ɑ-helical barrels
Source: Nat Chem Biol. 2024 Jun 20;20(8):991–9. doi: 10.1038/s41589-024-01642-0 (PMC11288890; doi:10.1038/s41589-024-01642-0)
Supplement: Supplementary file 5 — PDB files used for making figure panels h–j. [file 41589_2024_1642_MOESM5_ESM.zip › KIA_RP_RSPD_NatChemBiol_data_Figure3/sc-CC-7-LI_panels_c-g/SAXS_panel_g/LI_SAXS_raw/b21-438120_00412.dat]

0.0045000000	1.0372822	0.0098847072
0.0046304940	0.92436888	0.0090724738
0.0047609879	0.83920629	0.0084173529
0.0048914819	0.77810372	0.0081353157
0.0050219759	0.68883245	0.0072589155
0.0051524699	0.63219590	0.0068851297
0.0052829638	0.58092514	0.0064329206
0.0054134578	0.53669633	0.0059985732
0.0055439518	0.50587603	0.0059293658
0.0056744457	0.46248257	0.0053817078
0.0058049397	0.42539065	0.0051055865
0.0059354337	0.39769517	0.0050605379
0.0060659277	0.36792397	0.0046255052
0.0061964216	0.34591337	0.0046040006
0.0063269156	0.34057906	0.0044731791
0.0064574096	0.30088748	0.0041101932
0.0065879035	0.29753641	0.0041177813
0.0067183975	0.27894885	0.0038634981
0.0068488915	0.26051062	0.0037691881
0.0069793855	0.25141293	0.0037296531
0.0071098794	0.23654023	0.0034770292
0.0072403734	0.22595135	0.0034059578
0.0073708674	0.21716657	0.0033241512
0.0075013613	0.19867342	0.0031241667
0.0076318553	0.19699579	0.0031312594
0.0077623493	0.19030398	0.0029815174
0.0078928433	0.17766434	0.0028749179
0.0080233372	0.17101126	0.0028034634
0.0081538312	0.16339654	0.0026971794
0.0082843252	0.15684114	0.0026476971
0.0084148191	0.15410899	0.0025941922
0.0085453131	0.14850768	0.0025038079
0.0086758071	0.14619327	0.0024796334
0.0088063011	0.13474425	0.0023378165
0.0089367950	0.12947451	0.0023039775
0.0090672890	0.12771884	0.0022720162
0.0091977830	0.12220647	0.0021729244
0.0093282769	0.11981384	0.0021737676
0.0094587709	0.11605603	0.0020760732
0.0095892649	0.11108053	0.0020441193
0.0097197588	0.10400400	0.0019746804
0.0098502528	0.10341951	0.0019437149
0.0099807468	0.098768089	0.0018844617
0.010111241	0.096898443	0.0018668867
0.010241735	0.090774562	0.0017547737
0.010372229	0.088667938	0.0017473423
0.010502723	0.089828796	0.0017430167
0.010633217	0.085632328	0.0016868658
0.010763711	0.085841017	0.0016719456
0.010894205	0.082032272	0.0016004964
0.011024699	0.079185743	0.0015789850
0.011155193	0.075901919	0.0015356456
0.011285687	0.074025137	0.0014903718
0.011416180	0.072969169	0.0014735985
0.011546674	0.066855247	0.0013767770
0.011677168	0.065704475	0.0013550914
0.011807662	0.068250610	0.0013612060
0.011938156	0.063103127	0.0013011644
0.012068650	0.064132234	0.0013101859
0.012199144	0.064474829	0.0012923429
0.012329638	0.060245097	0.0012203743
0.012460132	0.060059119	0.0012153624
0.012590626	0.059239728	0.0011852684
0.012721120	0.057426113	0.0011510551
0.012851614	0.056922107	0.0011243619
0.012982108	0.057483256	0.0011126705
0.013112602	0.053988106	0.0010808404
0.013243096	0.056736303	0.0010929024
0.013373590	0.053056230	0.0010573230
0.013504084	0.050943458	0.0010353560
0.013634578	0.051198703	0.0010184887
0.013765072	0.051981816	0.0010303976
0.013895566	0.050518616	0.0010077491
0.014026060	0.047503456	0.00095990271
0.014156554	0.048668746	0.00098505993
0.014287048	0.048579281	0.00096618521
0.014417542	0.048144666	0.00095265232
0.014548036	0.044997145	0.00093019466
0.014678530	0.046606989	0.00092953479
0.014809024	0.047046020	0.00093847754
0.014939518	0.045425544	0.00091678032
0.015070012	0.045230882	0.00090424885
0.015200506	0.043960168	0.00089563340
0.015331000	0.042556317	0.00086920381
0.015461494	0.046204745	0.00090215867
0.015591988	0.043565149	0.00087905240
0.015722482	0.041803154	0.00084730449
0.015852975	0.041553267	0.00084449281
0.015983469	0.042516537	0.00085388554
0.016113963	0.040862722	0.00082637327
0.016244457	0.041342187	0.00083693809
0.016374951	0.041025389	0.00082378825
0.016505445	0.039366642	0.00080691719
0.016635939	0.040145659	0.00081386073
0.016766433	0.038471424	0.00078329754
0.016896927	0.040059585	0.00080244867
0.017027421	0.039396997	0.00079184885
0.017157915	0.039650541	0.00078920952
0.017288409	0.039985904	0.00079383019
0.017418903	0.038153841	0.00076408974
0.017549397	0.037828976	0.00076562901
0.017679891	0.037460715	0.00075939618
0.017810385	0.038137019	0.00075890940
0.017940879	0.038737479	0.00076543939
0.018071373	0.036543426	0.00073659350
0.018201867	0.036980154	0.00074384950
0.018332361	0.037753356	0.00074930739
0.018462855	0.038570591	0.00074445509
0.018593349	0.037676049	0.00074013091
0.018723843	0.036854303	0.00072709621
0.018854337	0.038852355	0.00073893865
0.018984831	0.038016010	0.00073374806
0.019115325	0.036533540	0.00071368320
0.019245819	0.036712346	0.00071910612
0.019376313	0.036067973	0.00070741751
0.019506807	0.037451862	0.00071195085
0.019637301	0.036661143	0.00071026452
0.019767795	0.035334549	0.00068933421
0.019898289	0.036510293	0.00070104271
0.020028783	0.036499523	0.00070092168
0.020159277	0.035978032	0.00068792008
0.020289771	0.036132405	0.00069336061
0.020420264	0.035501208	0.00068071876
0.020550758	0.035335799	0.00067473271
0.020681252	0.036519572	0.00069145543
0.020811746	0.034583913	0.00066606994
0.020942240	0.035408935	0.00066846676
0.021072734	0.034320005	0.00066494847
0.021203228	0.036076843	0.00066849292
0.021333722	0.033745077	0.00065418193
0.021464216	0.035804221	0.00066781145
0.021594710	0.034973382	0.00065230586
0.021725204	0.034131725	0.00065530728
0.021855698	0.034853604	0.00064559029
0.021986192	0.034469207	0.00064885898
0.022116686	0.034987077	0.00065324012
0.022247180	0.033660194	0.00062848580
0.022377674	0.034558961	0.00064343523
0.022508168	0.034969650	0.00064127367
0.022638662	0.034764618	0.00063474862
0.022769156	0.034392730	0.00064011131
0.022899650	0.033730911	0.00062221281
0.023030144	0.034699154	0.00063558357
0.023160638	0.034648162	0.00063240221
0.023291132	0.034260533	0.00062254626
0.023421626	0.034339751	0.00062685360
0.023552120	0.033385036	0.00061363065
0.023682614	0.034770059	0.00061810755
0.023813108	0.033825613	0.00061904057
0.023943602	0.033521276	0.00060846962
0.024074096	0.033125109	0.00060298611
0.024204590	0.034356962	0.00061629944
0.024335084	0.034214920	0.00060780483
0.024465578	0.033132167	0.00060198333
0.024596072	0.033731897	0.00060098773
0.024726566	0.033299126	0.00059794759
0.024857060	0.032609196	0.00059343337
0.024987553	0.033009649	0.00058868754
0.025118047	0.033567462	0.00059795948
0.025248541	0.033492318	0.00059236344
0.025379035	0.033128984	0.00058472924
0.025509529	0.033513579	0.00059397762
0.025640023	0.033983421	0.00058812124
0.025770517	0.033474424	0.00058710181
0.025901011	0.032578473	0.00057809932
0.026031505	0.033041064	0.00057823697
0.026161999	0.033566100	0.00058376328
0.026292493	0.033348772	0.00057680052
0.026422987	0.031767458	0.00056347274
0.026553481	0.033368439	0.00057746994
0.026683975	0.032223324	0.00056405504
0.026814469	0.032654084	0.00056723145
0.026944963	0.032660605	0.00056672217
0.027075457	0.032122353	0.00055972567
0.027205951	0.032949909	0.00056868796
0.027336445	0.033033303	0.00056344374
0.027466939	0.032825360	0.00056044291
0.027597433	0.032675410	0.00056290091
0.027727927	0.032588015	0.00055390086
0.027858421	0.033175709	0.00056416106
0.027988915	0.033305023	0.00055954457
0.028119409	0.032830907	0.00055288430
0.028249903	0.032159221	0.00054909674
0.028380397	0.033166755	0.00055176328
0.028510891	0.032158252	0.00054850026
0.028641385	0.032497922	0.00054922656
0.028771879	0.032664735	0.00054350249
0.028902373	0.032870496	0.00054852750
0.029032867	0.033793570	0.00055309237
0.029163361	0.033455217	0.00054753922
0.029293855	0.033485534	0.00055368066
0.029424349	0.032011769	0.00053290093
0.029554842	0.031436422	0.00052990185
0.029685336	0.031152801	0.00052696715
0.029815830	0.031941823	0.00052892992
0.029946324	0.032457108	0.00053513939
0.030076818	0.032050971	0.00053220111
0.030207312	0.032528314	0.00052858721
0.030337806	0.031798078	0.00052700724
0.030468300	0.032196041	0.00052547048
0.030598794	0.032212910	0.00052769763
0.030729288	0.032534343	0.00052998242
0.030859782	0.032169444	0.00052418146
0.030990276	0.033075995	0.00053062151
0.031120770	0.031904659	0.00051677822
0.031251264	0.032672202	0.00052123686
0.031381758	0.031175057	0.00051402857
0.031512252	0.031943884	0.00051622771
0.031642746	0.031328262	0.00051181505
0.031773240	0.031971338	0.00051468003
0.031903734	0.032242504	0.00051372173
0.032034228	0.031740207	0.00051212879
0.032164722	0.031925800	0.00051054494
0.032295216	0.033092706	0.00051906510
0.032425710	0.032880588	0.00051860543
0.032556204	0.032066371	0.00050614098
0.032686698	0.032236665	0.00051051477
0.032817192	0.032848687	0.00051239017
0.032947686	0.032630417	0.00050941408
0.033078180	0.031823896	0.00050420326
0.033208674	0.030867260	0.00049397220
0.033339168	0.031521889	0.00049863313
0.033469662	0.032002645	0.00050314990
0.033600156	0.032076204	0.00049932402
0.033730650	0.031631286	0.00050014616
0.033861144	0.032151622	0.00049968462
0.033991637	0.031596726	0.00049134684
0.034122131	0.031234189	0.00049354882
0.034252625	0.032464349	0.00050342117
0.034383119	0.030616793	0.00049554323
0.034513613	0.030992829	0.00049924041
0.034644107	0.031292334	0.00049824251
0.034774601	0.031214223	0.00051074387
0.034905095	0.031758413	0.00051670460
0.035035589	0.030497273	0.00050864375
0.035166083	0.031276638	0.00052216948
0.035296577	0.030796912	0.00051585236
0.035427071	0.030876108	0.00052286479
0.035557565	0.031300229	0.00052106960
0.035688059	0.031728850	0.00052585111
0.035818553	0.031790249	0.00053366382
0.035949047	0.030890926	0.00052354795
0.036079541	0.032025900	0.00053190439
0.036210035	0.031524827	0.00052880748
0.036340529	0.032203954	0.00053287631
0.036471023	0.031046550	0.00053004303
0.036601517	0.031263835	0.00052888242
0.036732011	0.032382403	0.00053702171
0.036862505	0.030061061	0.00052341615
0.036992999	0.031117332	0.00053122258
0.037123493	0.031517875	0.00053393534
0.037253987	0.030641681	0.00053325758
0.037384481	0.030374530	0.00052608000
0.037514975	0.031623464	0.00054048009
0.037645469	0.031004938	0.00053542058
0.037775963	0.030884627	0.00053000449
0.037906457	0.029998208	0.00053213866
0.038036951	0.031156357	0.00053824766
0.038167445	0.032806436	0.00055253942
0.038297939	0.031589644	0.00054430255
0.038428433	0.030923749	0.00053710315
0.038558926	0.031731734	0.00054872779
0.038689420	0.031771335	0.00054668799
0.038819914	0.031473455	0.00054376638
0.038950408	0.031604666	0.00054993300
0.039080902	0.030618664	0.00053376797
0.039211396	0.030736369	0.00053346095
0.039341890	0.030688985	0.00052564238
0.039472384	0.031134154	0.00052923441
0.039602878	0.030737600	0.00052655213
0.039733372	0.030938174	0.00052348961
0.039863866	0.031717689	0.00052557553
0.039994360	0.031014736	0.00052394099
0.040124854	0.030649291	0.00051604202
0.040255348	0.031428297	0.00052308847
0.040385842	0.031781128	0.00052144987
0.040516336	0.030850837	0.00051467065
0.040646830	0.030261279	0.00050990201
0.040777324	0.032160403	0.00052318412
0.040907818	0.030536524	0.00050935955
0.041038312	0.032046221	0.00052363337
0.041168806	0.030928965	0.00050865959
0.041299300	0.031103051	0.00051526741
0.041429794	0.030804964	0.00050794822
0.041560288	0.031476053	0.00051205648
0.041690782	0.031421332	0.00051240793
0.041821276	0.030503744	0.00050409827
0.041951770	0.031816320	0.00051339352
0.042082264	0.031399834	0.00050927527
0.042212758	0.031206908	0.00050701334
0.042343252	0.030819594	0.00050754080
0.042473746	0.030534767	0.00050109412
0.042604240	0.031109529	0.00050260710
0.042734734	0.030630589	0.00050403450
0.042865228	0.030123711	0.00049511245
0.042995722	0.030291693	0.00049811789
0.043126215	0.030085042	0.00049686025
0.043256709	0.030287822	0.00049522640
0.043387203	0.031228581	0.00050329628
0.043517697	0.030941865	0.00049975393
0.043648191	0.031394231	0.00050031563
0.043778685	0.030944207	0.00050271860
0.043909179	0.030468082	0.00049184724
0.044039673	0.030497404	0.00049432016
0.044170167	0.030978717	0.00049708841
0.044300661	0.031438335	0.00049802700
0.044431155	0.031010314	0.00049874379
0.044561649	0.030699984	0.00049370183
0.044692143	0.031694909	0.00050019708
0.044822637	0.030918756	0.00049463682
0.044953131	0.030493148	0.00048983390
0.045083625	0.030662999	0.00049496535
0.045214119	0.030252985	0.00048728834
0.045344613	0.030395893	0.00048577812
0.045475107	0.030444290	0.00048834495
0.045605601	0.030739488	0.00048781613
0.045736095	0.031709584	0.00049523668
0.045866589	0.031823939	0.00049994864
0.045997083	0.030744325	0.00048535510
0.046127577	0.029417930	0.00048139222
0.046258071	0.030263075	0.00049246539
0.046388565	0.031312572	0.00050039697
0.046519059	0.031031048	0.00050677629
0.046649553	0.030388001	0.00050001032
0.046780047	0.030886810	0.00050585438
0.046910541	0.030452994	0.00050397161
0.047041035	0.030842578	0.00050739654
0.047171529	0.030707412	0.00050906803
0.047302023	0.030790083	0.00051000687
0.047432517	0.030296976	0.00050601015
0.047563011	0.031182789	0.00051711850
0.047693504	0.030007062	0.00050562447
0.047823998	0.029799305	0.00050673670
0.047954492	0.030167666	0.00051089416
0.048084986	0.031080857	0.00051710019
0.048215480	0.030812947	0.00051965364
0.048345974	0.031057092	0.00051818021
0.048476468	0.030418629	0.00051183435
0.048606962	0.029973723	0.00051340688
0.048737456	0.030858749	0.00051913869
0.048867950	0.031700166	0.00052844897
0.048998444	0.030444560	0.00051626813
0.049128938	0.030688534	0.00052062210
0.049259432	0.030718416	0.00052066594
0.049389926	0.031318172	0.00052654718
0.049520420	0.031729170	0.00052972459
0.049650914	0.030710761	0.00052509246
0.049781408	0.029672744	0.00051361740
0.049911902	0.030485710	0.00052056068
0.050042396	0.031570814	0.00053127904
0.050172890	0.030007946	0.00051818590
0.050303384	0.030402279	0.00052480134
0.050433878	0.029760234	0.00051659061
0.050564372	0.030519830	0.00052503184
0.050694866	0.030043112	0.00051713688
0.050825360	0.029728709	0.00052016912
0.050955854	0.030139605	0.00052412356
0.051086348	0.031478693	0.00053294056
0.051216842	0.030726108	0.00052695711
0.051347336	0.030795049	0.00052926251
0.051477830	0.031040997	0.00052774950
0.051608324	0.030319463	0.00052489026
0.051738818	0.030253155	0.00052764905
0.051869312	0.030464346	0.00052569749
0.051999806	0.029926083	0.00052310494
0.052130299	0.030479758	0.00052755465
0.052260793	0.029702782	0.00052188357
0.052391287	0.031115201	0.00053443681
0.052521781	0.031685068	0.00053936810
0.052652275	0.029380994	0.00052376262
0.052782769	0.030396648	0.00052668637
0.052913263	0.029728439	0.00052348206
0.053043757	0.030976629	0.00053367245
0.053174251	0.030719611	0.00053409863
0.053304745	0.029786486	0.00052482958
0.053435239	0.030086176	0.00053116592
0.053565733	0.030652244	0.00053267412
0.053696227	0.029832957	0.00052474576
0.053826721	0.030369428	0.00053254980
0.053957215	0.029705667	0.00052668174
0.054087709	0.029036743	0.00052393559
0.054218203	0.029855296	0.00052516933
0.054348697	0.030221780	0.00052939918
0.054479191	0.030409005	0.00053301333
0.054609685	0.030601657	0.00053582194
0.054740179	0.030239180	0.00052990855
0.054870673	0.031094393	0.00054047826
0.055001167	0.029825593	0.00052744383
0.055131661	0.030772294	0.00053793122
0.055262155	0.030053988	0.00052939420
0.055392649	0.031953706	0.00054783591
0.055523143	0.031025602	0.00054111796
0.055653637	0.030982935	0.00053824385
0.055784131	0.030466898	0.00053477100
0.055914625	0.031445807	0.00054467156
0.056045119	0.030979216	0.00053963258
0.056175613	0.030581032	0.00053605704
0.056306107	0.030743861	0.00053877678
0.056436601	0.030430740	0.00053503600
0.056567095	0.030859774	0.00053955535
0.056697588	0.030551674	0.00053914491
0.056828082	0.031752136	0.00054774375
0.056958576	0.030569833	0.00053838940
0.057089070	0.030550969	0.00053716115
0.057219564	0.030164901	0.00053657772
0.057350058	0.030687334	0.00053555360
0.057480552	0.029695278	0.00053287315
0.057611046	0.030084395	0.00053281331
0.057741540	0.029644687	0.00053086522
0.057872034	0.030077777	0.00053248061
0.058002528	0.030424582	0.00053255827
0.058133022	0.030197118	0.00053401542
0.058263516	0.030458219	0.00053356284
0.058394010	0.030519273	0.00053461790
0.058524504	0.030382062	0.00053391324
0.058654998	0.030394307	0.00053180259
0.058785492	0.030230954	0.00053036221
0.058915986	0.029579013	0.00052649749
0.059046480	0.029826530	0.00052298519
0.059176974	0.030789201	0.00053566972
0.059307468	0.030619868	0.00052921990
0.059437962	0.031070557	0.00053016720
0.059568456	0.030817955	0.00053333216
0.059698950	0.030734808	0.00052887914
0.059829444	0.029577116	0.00052011465
0.059959938	0.029868190	0.00052036506
0.060090432	0.030374119	0.00052244428
0.060220926	0.030832529	0.00053007110
0.060351420	0.029544362	0.00051767067
0.060481914	0.030556607	0.00052582727
0.060612408	0.030092887	0.00052054694
0.060742902	0.029277122	0.00051238240
0.060873396	0.030092920	0.00052091834
0.061003890	0.030950459	0.00052724835
0.061134384	0.031041993	0.00052564445
0.061264877	0.031597400	0.00053493319
0.061395371	0.030270527	0.00051902744
0.061525865	0.030199511	0.00051711096
0.061656359	0.030595388	0.00052184064
0.061786853	0.030081556	0.00051714373
0.061917347	0.029866996	0.00051837428
0.062047841	0.029469507	0.00051344909
0.062178335	0.030123912	0.00051433085
0.062308829	0.029999190	0.00051997563
0.062439323	0.030693397	0.00052086595
0.062569817	0.030340157	0.00051914703
0.062700311	0.029174632	0.00051014193
0.062830805	0.030205713	0.00051704951
0.062961299	0.029927205	0.00051384644
0.063091793	0.029912139	0.00051512952
0.063222287	0.030111776	0.00051523923
0.063352781	0.029373236	0.00051349688
0.063483275	0.029986225	0.00051449475
0.063613769	0.029624300	0.00051064295
0.063744263	0.030066563	0.00051553539
0.063874757	0.029410223	0.00050906103
0.064005251	0.029839979	0.00051479878
0.064135745	0.030949459	0.00052197508
0.064266239	0.031516114	0.00052430943
0.064396733	0.030545951	0.00051647387
0.064527227	0.029719849	0.00050901991
0.064657721	0.028919450	0.00050589489
0.064788215	0.029869890	0.00051203021
0.064918709	0.029544944	0.00050682094
0.065049203	0.028939993	0.00050540927
0.065179697	0.029882177	0.00050791150
0.065310191	0.030245849	0.00051176869
0.065440685	0.030137121	0.00051235706
0.065571179	0.030254347	0.00051232875
0.065701673	0.029304099	0.00050585058
0.065832166	0.029677020	0.00050682178
0.065962660	0.031046117	0.00051788214
0.066093154	0.030737246	0.00051894338
0.066223648	0.029260040	0.00050126708
0.066354142	0.030279842	0.00051344765
0.066484636	0.029818898	0.00050663527
0.066615130	0.030101103	0.00051020879
0.066745624	0.030572240	0.00051469773
0.066876118	0.029861917	0.00050634898
0.067006612	0.030187779	0.00051033835
0.067137106	0.030197115	0.00051015848
0.067267600	0.030091170	0.00050435678
0.067398094	0.031098504	0.00051749835
0.067528588	0.030028787	0.00050641916
0.067659082	0.030531537	0.00050991485
0.067789576	0.029658733	0.00050621839
0.067920070	0.029835603	0.00050471512
0.068050564	0.029814608	0.00050482217
0.068181058	0.029764352	0.00050394223
0.068311552	0.030492553	0.00050863573
0.068442046	0.029608604	0.00050576036
0.068572540	0.029168051	0.00050019820
0.068703034	0.029447328	0.00049836063
0.068833528	0.028878178	0.00049860350
0.068964022	0.030330097	0.00050637150
0.069094516	0.030076732	0.00050746238
0.069225010	0.028824386	0.00049503682
0.069355504	0.030313875	0.00050527796
0.069485998	0.029948490	0.00050378463
0.069616492	0.030024030	0.00050513831
0.069746986	0.029275555	0.00049851257
0.069877480	0.029544608	0.00050140491
0.070007974	0.029519643	0.00049825231
0.070138468	0.029927956	0.00050078895
0.070268961	0.029835531	0.00049948166
0.070399455	0.029971851	0.00050169357
0.070529949	0.029662035	0.00050187952
0.070660443	0.029218075	0.00049476819
0.070790937	0.029586827	0.00049851939
0.070921431	0.029201302	0.00049442559
0.071051925	0.029016481	0.00049118298
0.071182419	0.029497156	0.00050025161
0.071312913	0.029346961	0.00049386555
0.071443407	0.031015538	0.00051060176
0.071573901	0.030316168	0.00049925356
0.071704395	0.030283856	0.00049992244
0.071834889	0.029932215	0.00049804085
0.071965383	0.030049275	0.00049957456
0.072095877	0.029595475	0.00049630508
0.072226371	0.029252177	0.00049414382
0.072356865	0.028902656	0.00048704094
0.072487359	0.028834537	0.00048990655
0.072617853	0.029624667	0.00049665885
0.072748347	0.030259189	0.00049564184
0.072878841	0.029731382	0.00049685314
0.073009335	0.030277810	0.00049681620
0.073139829	0.029650471	0.00049204236
0.073270323	0.028976373	0.00049198615
0.073400817	0.029166430	0.00048907024
0.073531311	0.029356974	0.00048975236
0.073661805	0.029454751	0.00049298750
0.073792299	0.029249422	0.00048716665
0.073922793	0.030737842	0.00050077372
0.074053287	0.029877777	0.00049323869
0.074183781	0.029768347	0.00049315805
0.074314275	0.029736169	0.00049610675
0.074444769	0.028974196	0.00048446844
0.074575263	0.029831378	0.00049354981
0.074705757	0.030134920	0.00049570175
0.074836250	0.029377414	0.00048970942
0.074966744	0.029291040	0.00049059089
0.075097238	0.029322818	0.00048402351
0.075227732	0.029454895	0.00048908543
0.075358226	0.028587110	0.00048460559
0.075488720	0.029500494	0.00048640493
0.075619214	0.028739657	0.00048280535
0.075749708	0.028590071	0.00048098660
0.075880202	0.029209782	0.00048580427
0.076010696	0.029550369	0.00048849997
0.076141190	0.029574136	0.00048764067
0.076271684	0.029007949	0.00048546010
0.076402178	0.030325865	0.00049669843
0.076532672	0.029934522	0.00048826078
0.076663166	0.028448928	0.00047921843
0.076793660	0.030163504	0.00049072138
0.076924154	0.029431060	0.00048624695
0.077054648	0.029101970	0.00048407809
0.077185142	0.028782035	0.00047937227
0.077315636	0.030397363	0.00049227902
0.077446130	0.029966797	0.00048999134
0.077576624	0.029299992	0.00048204433
0.077707118	0.030334676	0.00049357444
0.077837612	0.030517665	0.00048972281
0.077968106	0.028064580	0.00047543518
0.078098600	0.029723151	0.00048492175
0.078229094	0.028883157	0.00047635885
0.078359588	0.029294472	0.00048360618
0.078490082	0.029848110	0.00048618863
0.078620576	0.029148841	0.00048027625
0.078751070	0.029650991	0.00048413013
0.078881564	0.029650903	0.00048248159
0.079012058	0.030371866	0.00049140543
0.079142552	0.029255381	0.00047944777
0.079273046	0.029147119	0.00047768870
0.079403539	0.029649475	0.00048357708
0.079534033	0.029174491	0.00047961636
0.079664527	0.028213588	0.00047269095
0.079795021	0.029282844	0.00048173087
0.079925515	0.029467430	0.00047821126
0.080056009	0.028866008	0.00047911003
0.080186503	0.028872720	0.00047831294
0.080316997	0.029604261	0.00047897917
0.080447491	0.029762458	0.00048282336
0.080577985	0.028363833	0.00047161946
0.080708479	0.028625293	0.00047157439
0.080838973	0.029209688	0.00047815349
0.080969467	0.028112983	0.00046763412
0.081099961	0.029919869	0.00048284715
0.081230455	0.028838987	0.00047458024
0.081360949	0.029436863	0.00047603173
0.081491443	0.029845825	0.00048271482
0.081621937	0.028365792	0.00046824903
0.081752431	0.028987280	0.00047430595
0.081882925	0.029237875	0.00047814709
0.082013419	0.029467500	0.00047629209
0.082143913	0.028821356	0.00047334588
0.082274407	0.029764926	0.00047734761
0.082404901	0.029255556	0.00047314499
0.082535395	0.030007960	0.00048327580
0.082665889	0.029064862	0.00047122896
0.082796383	0.029900515	0.00048009496
0.082926877	0.028972718	0.00047450125
0.083057371	0.029193460	0.00047071961
0.083187865	0.029046231	0.00047308124
0.083318359	0.029202735	0.00047253096
0.083448853	0.028493478	0.00046737620
0.083579347	0.029739132	0.00047640966
0.083709841	0.029708964	0.00047504929
0.083840335	0.029802709	0.00047563343
0.083970828	0.029440506	0.00047282445
0.084101322	0.028847600	0.00046864908
0.084231816	0.029173179	0.00047253342
0.084362310	0.028809973	0.00046674546
0.084492804	0.028780936	0.00046752289
0.084623298	0.028769347	0.00047025709
0.084753792	0.028864031	0.00046720562
0.084884286	0.029928050	0.00047650906
0.085014780	0.029266100	0.00047095872
0.085145274	0.029669148	0.00047378128
0.085275768	0.028563849	0.00046596613
0.085406262	0.028512185	0.00046374684
0.085536756	0.029657452	0.00047364797
0.085667250	0.029625006	0.00047546490
0.085797744	0.029402867	0.00046939925
0.085928238	0.029688261	0.00047267906
0.086058732	0.029971082	0.00047371765
0.086189226	0.028975169	0.00046560638
0.086319720	0.028154794	0.00046316948
0.086450214	0.029060255	0.00046380683
0.086580708	0.029050234	0.00046803019
0.086711202	0.029061718	0.00046560174
0.086841696	0.028534002	0.00046120368
0.086972190	0.028167036	0.00046116522
0.087102684	0.029892010	0.00047331721
0.087233178	0.029359491	0.00046838853
0.087363672	0.028690599	0.00046356732
0.087494166	0.028791792	0.00046178489
0.087624660	0.028483506	0.00046116702
0.087755154	0.029054913	0.00046711981
0.087885648	0.028770700	0.00046181020
0.088016142	0.029254272	0.00046673892
0.088146636	0.029243663	0.00046373216
0.088277130	0.029080010	0.00046361935
0.088407623	0.028813191	0.00046350406
0.088538117	0.029142248	0.00046197280
0.088668611	0.028812054	0.00046309576
0.088799105	0.029345903	0.00046611863
0.088929599	0.029637640	0.00046512275
0.089060093	0.028861720	0.00046254381
0.089190587	0.028830465	0.00046056454
0.089321081	0.028759376	0.00046153087
0.089451575	0.028982326	0.00046157981
0.089582069	0.028713065	0.00045630029
0.089712563	0.029087984	0.00046089369
0.089843057	0.028415941	0.00045822717
0.089973551	0.028509080	0.00045615986
0.090104045	0.029199820	0.00046348345
0.090234539	0.028694753	0.00045611864
0.090365033	0.029331748	0.00046468200
0.090495527	0.029201777	0.00046286228
0.090626021	0.029472256	0.00046299827
0.090756515	0.029121292	0.00046154033
0.090887009	0.029158409	0.00046114273
0.091017503	0.028147886	0.00045180588
0.091147997	0.029357103	0.00046304959
0.091278491	0.028656303	0.00045465642
0.091408985	0.028403245	0.00045506604
0.091539479	0.029109910	0.00045832436
0.091669973	0.029195606	0.00045884504
0.091800467	0.029714413	0.00047231732
0.091930961	0.029134077	0.00047388813
0.092061455	0.029127345	0.00047700854
0.092191949	0.029458284	0.00048416522
0.092322443	0.029305743	0.00048200704
0.092452937	0.028235481	0.00047928842
0.092583431	0.028751693	0.00048437118
0.092713925	0.028764494	0.00048521442
0.092844419	0.028757039	0.00049029569
0.092974912	0.029666728	0.00049499880
0.093105406	0.028346812	0.00047733517
0.093235900	0.029144572	0.00048104978
0.093366394	0.028890171	0.00047308641
0.093496888	0.028601841	0.00047368966
0.093627382	0.028767366	0.00047088564
0.093757876	0.028792918	0.00046907927
0.093888370	0.028779867	0.00047049491
0.094018864	0.028747718	0.00046528664
0.094149358	0.029122137	0.00047107174
0.094279852	0.028829888	0.00046803383
0.094410346	0.029189484	0.00046788513
0.094540840	0.028546845	0.00046464708
0.094671334	0.028502849	0.00046082045
0.094801828	0.028917328	0.00046495522
0.094932322	0.028781332	0.00046549496
0.095062816	0.028865718	0.00046246866
0.095193310	0.028326043	0.00045962360
0.095323804	0.028567667	0.00046029774
0.095454298	0.029075199	0.00046265578
0.095584792	0.028622763	0.00046293338
0.095715286	0.029083429	0.00046167841
0.095845780	0.029521671	0.00046660206
0.095976274	0.028910535	0.00046276792
0.096106768	0.029780841	0.00046265920
0.096237262	0.028244997	0.00045678473
0.096367756	0.028192220	0.00045552148
0.096498250	0.029113089	0.00045987749
0.096628744	0.028807390	0.00046095379
0.096759238	0.029058971	0.00045716170
0.096889732	0.028829013	0.00045849996
0.097020226	0.028960899	0.00046006802
0.097150720	0.028380527	0.00045318349
0.097281214	0.029625237	0.00046182762
0.097411708	0.028762800	0.00045593506
0.097542201	0.028863390	0.00045555791
0.097672695	0.028911361	0.00045924870
0.097803189	0.028329844	0.00045117303
0.097933683	0.028580685	0.00045492988
0.098064177	0.029553246	0.00045946813
0.098194671	0.028782515	0.00045237613
0.098325165	0.028874422	0.00045184994
0.098455659	0.028797832	0.00045095061
0.098586153	0.029162803	0.00045246702
0.098716647	0.029400849	0.00045454515
0.098847141	0.028106218	0.00044128464
0.098977635	0.029008445	0.00044898020
0.099108129	0.028001268	0.00044100740
0.099238623	0.029079135	0.00044799806
0.099369117	0.029426011	0.00044951482
0.099499611	0.028155140	0.00043977055
0.099630105	0.029114937	0.00044726178
0.099760599	0.028507157	0.00044459803
0.099891093	0.029361765	0.00044761311
0.10002159	0.028122458	0.00044219443
0.10015208	0.027979560	0.00044022574
0.10028257	0.028530364	0.00044057599
0.10041307	0.028892931	0.00044719880
0.10054356	0.028874230	0.00044619285
0.10067406	0.028846102	0.00044876068
0.10080455	0.028826699	0.00044719483
0.10093504	0.028017101	0.00043910270
0.10106554	0.029175740	0.00045066978
0.10119603	0.029233767	0.00044776076
0.10132653	0.028517544	0.00044484903
0.10145702	0.029324330	0.00045137824
0.10158751	0.028388363	0.00044033870
0.10171801	0.028494137	0.00044396448
0.10184850	0.028461154	0.00044095077
0.10197900	0.029243489	0.00044809593
0.10210949	0.028751551	0.00044497923
0.10223998	0.028385389	0.00043987304
0.10237048	0.028921942	0.00044497728
0.10250097	0.028243392	0.00044212326
0.10263147	0.029365562	0.00044465499
0.10276196	0.029364720	0.00044907122
0.10289245	0.028902927	0.00044210212
0.10302295	0.029160597	0.00044525876
0.10315344	0.028999044	0.00044678565
0.10328394	0.029689191	0.00044814558
0.10341443	0.028879329	0.00044192627
0.10354492	0.028441617	0.00044204956
0.10367542	0.028189488	0.00043474999
0.10380591	0.029227539	0.00044660721
0.10393641	0.028838827	0.00044132928
0.10406690	0.028827355	0.00044060468
0.10419739	0.028927468	0.00044373126
0.10432789	0.028774638	0.00043945574
0.10445838	0.029198054	0.00044503546
0.10458888	0.028416557	0.00043792720
0.10471937	0.029201939	0.00044261455
0.10484986	0.028308685	0.00043739805
0.10498036	0.028041905	0.00043356292
0.10511085	0.028063339	0.00043406999
0.10524135	0.028844088	0.00044003933
0.10537184	0.029139088	0.00044121857
0.10550233	0.028544180	0.00043988493
0.10563283	0.028873829	0.00043912649
0.10576332	0.028867385	0.00043912690
0.10589382	0.029354812	0.00044370542
0.10602431	0.029500169	0.00044158617
0.10615480	0.028427434	0.00043716892
0.10628530	0.028769443	0.00043942294
0.10641579	0.028424844	0.00043411053
0.10654629	0.028757254	0.00043763023
0.10667678	0.028688476	0.00043659486
0.10680727	0.028392680	0.00043407776
0.10693777	0.028301293	0.00043545047
0.10706826	0.028759299	0.00043730597
0.10719876	0.028366410	0.00043484849
0.10732925	0.028998412	0.00043824823
0.10745974	0.028911217	0.00043627973
0.10759024	0.029006154	0.00043798286
0.10772073	0.028142469	0.00043067910
0.10785123	0.028379036	0.00043541804
0.10798172	0.028639295	0.00044426218
0.10811221	0.028643886	0.00044637409
0.10824271	0.028713591	0.00045310554
0.10837320	0.027796837	0.00044855989
0.10850370	0.028095830	0.00045284997
0.10863419	0.027966405	0.00045594040
0.10876468	0.028748841	0.00046025922
0.10889518	0.028192330	0.00045759970
0.10902567	0.029193945	0.00047001360
0.10915616	0.028192224	0.00046097413
0.10928666	0.028080394	0.00046571766
0.10941715	0.029036886	0.00047132585
0.10954765	0.028707278	0.00046994408
0.10967814	0.028744161	0.00047372181
0.10980863	0.028384551	0.00047041000
0.10993913	0.028471467	0.00047377189
0.11006962	0.028227424	0.00047616743
0.11020012	0.029050538	0.00047767825
0.11033061	0.028490365	0.00047912551
0.11046110	0.029903077	0.00048947641
0.11059160	0.027761021	0.00047443062
0.11072209	0.029351413	0.00049258428
0.11085259	0.028592339	0.00048067730
0.11098308	0.028319374	0.00048320276
0.11111357	0.028119608	0.00048369132
0.11124407	0.028800777	0.00048624135
0.11137456	0.028445060	0.00049024786
0.11150506	0.027204934	0.00047943415
0.11163555	0.028160345	0.00048710732
0.11176604	0.028222649	0.00049002876
0.11189654	0.027499717	0.00048060191
0.11202703	0.029117770	0.00049665658
0.11215753	0.028855415	0.00049740530
0.11228802	0.027856241	0.00049014950
0.11241851	0.028393807	0.00049439395
0.11254901	0.028149325	0.00049433798
0.11267950	0.027949328	0.00049217303
0.11281000	0.028338815	0.00049388942
0.11294049	0.028711555	0.00048270065
0.11307098	0.028514422	0.00047911608
0.11320148	0.028353941	0.00047209249
0.11333197	0.028259063	0.00047157769
0.11346247	0.028464468	0.00047555390
0.11359296	0.028337994	0.00046745567
0.11372345	0.027772127	0.00046363286
0.11385395	0.028177518	0.00046683631
0.11398444	0.028455724	0.00046283224
0.11411494	0.028624798	0.00046589198
0.11424543	0.029148402	0.00046819988
0.11437592	0.029331663	0.00046749953
0.11450642	0.027571805	0.00045658675
0.11463691	0.026930077	0.00044562786
0.11476741	0.028209874	0.00045727558
0.11489790	0.028755790	0.00046204336
0.11502839	0.028854032	0.00045910658
0.11515889	0.028151127	0.00045465229
0.11528938	0.028563290	0.00045522263
0.11541988	0.028524665	0.00045506918
0.11555037	0.028439949	0.00045486126
0.11568086	0.028600945	0.00045204102
0.11581136	0.028165574	0.00045268363
0.11594185	0.028264138	0.00045107224
0.11607235	0.028604095	0.00045197983
0.11620284	0.028541977	0.00045134038
0.11633333	0.028027271	0.00044723028
0.11646383	0.028601236	0.00045329004
0.11659432	0.027950681	0.00044686499
0.11672482	0.029002269	0.00044959224
0.11685531	0.028448979	0.00044888053
0.11698580	0.028367371	0.00044676650
0.11711630	0.027940726	0.00044445858
0.11724679	0.029093050	0.00045252921
0.11737729	0.028605764	0.00044702278
0.11750778	0.027610153	0.00043951096
0.11763827	0.028826974	0.00044994939
0.11776877	0.028650397	0.00044228001
0.11789926	0.028024345	0.00044293214
0.11802975	0.028684487	0.00044410076
0.11816025	0.029550059	0.00044744793
0.11829074	0.028107153	0.00044058412
0.11842124	0.028573521	0.00044055528
0.11855173	0.028922871	0.00044432247
0.11868222	0.028448838	0.00043874347
0.11881272	0.028279787	0.00043618816
0.11894321	0.027985399	0.00043434931
0.11907371	0.028000814	0.00043397866
0.11920420	0.027440728	0.00043035588
0.11933469	0.028202759	0.00043605562
0.11946519	0.028488931	0.00043274212
0.11959568	0.029024597	0.00043874931
0.11972618	0.029596203	0.00044013433
0.11985667	0.027737429	0.00042797543
0.11998716	0.028927500	0.00043613774
0.12011766	0.028400455	0.00043162751
0.12024815	0.028281628	0.00042881570
0.12037865	0.027772825	0.00042886321
0.12050914	0.028781228	0.00042925629
0.12063963	0.027240186	0.00042285256
0.12077013	0.028050416	0.00042625008
0.12090062	0.028171844	0.00042537672
0.12103112	0.028555229	0.00042927980
0.12116161	0.028656653	0.00042713038
0.12129210	0.028735500	0.00042903401
0.12142260	0.027880437	0.00042287628
0.12155309	0.028144025	0.00042417331
0.12168359	0.028224976	0.00042343614
0.12181408	0.028074659	0.00042091639
0.12194457	0.029074167	0.00042822919
0.12207507	0.027891543	0.00042173441
0.12220556	0.027459526	0.00041632877
0.12233606	0.028289258	0.00042508053
0.12246655	0.028753974	0.00042392127
0.12259704	0.028693838	0.00042308664
0.12272754	0.028916693	0.00042737482
0.12285803	0.029495642	0.00042970781
0.12298853	0.028760155	0.00042370677
0.12311902	0.028164045	0.00042378986
0.12324951	0.027738057	0.00041521334
0.12338001	0.027388112	0.00041673150
0.12351050	0.028169994	0.00042048842
0.12364100	0.028693892	0.00042376950
0.12377149	0.028569933	0.00042419200
0.12390198	0.028551239	0.00042147906
0.12403248	0.028725149	0.00042244249
0.12416297	0.028182602	0.00041921715
0.12429347	0.028069159	0.00041645861
0.12442396	0.028162317	0.00042062794
0.12455445	0.028122284	0.00041720646
0.12468495	0.028119189	0.00041514035
0.12481544	0.028164618	0.00042009066
0.12494594	0.027632550	0.00041270120
0.12507643	0.027742694	0.00041478178
0.12520692	0.028143628	0.00041651501
0.12533742	0.028776393	0.00041954603
0.12546791	0.027986730	0.00041649076
0.12559841	0.027192269	0.00040913897
0.12572890	0.028180022	0.00041563178
0.12585939	0.027948976	0.00041724123
0.12598989	0.028785833	0.00041797685
0.12612038	0.028420028	0.00041836784
0.12625088	0.028170043	0.00041487065
0.12638137	0.028272564	0.00041523992
0.12651186	0.028449851	0.00041933263
0.12664236	0.028427588	0.00041488569
0.12677285	0.028568713	0.00041644736
0.12690335	0.028638350	0.00042026446
0.12703384	0.028614756	0.00041476648
0.12716433	0.027935458	0.00041629335
0.12729483	0.027896539	0.00041143392
0.12742532	0.028636619	0.00041756751
0.12755581	0.028598025	0.00041577266
0.12768631	0.027997467	0.00041121624
0.12781680	0.028258228	0.00041566310
0.12794730	0.027807211	0.00041140311
0.12807779	0.027585498	0.00040861992
0.12820828	0.027781935	0.00041051659
0.12833878	0.027284738	0.00040616277
0.12846927	0.027653537	0.00041124018
0.12859977	0.028107322	0.00041337663
0.12873026	0.028047904	0.00041022615
0.12886075	0.027476184	0.00040762115
0.12899125	0.027796076	0.00041105151
0.12912174	0.028047528	0.00041110001
0.12925224	0.028101402	0.00041112438
0.12938273	0.027869712	0.00040974086
0.12951322	0.028837668	0.00041459358
0.12964372	0.027592081	0.00040737503
0.12977421	0.028680835	0.00041317365
0.12990471	0.028385366	0.00041315858
0.13003520	0.028397388	0.00041275523
0.13016569	0.028250617	0.00041067071
0.13029619	0.028481739	0.00041160477
0.13042668	0.028318194	0.00041008967
0.13055718	0.028803257	0.00041327111
0.13068767	0.027404164	0.00040808801
0.13081816	0.027931120	0.00040622435
0.13094866	0.028042081	0.00040816196
0.13107915	0.027557142	0.00040316329
0.13120965	0.027703649	0.00040551939
0.13134014	0.027841405	0.00040806130
0.13147063	0.028545379	0.00041097162
0.13160113	0.028749868	0.00041285313
0.13173162	0.028807209	0.00041117537
0.13186212	0.028329100	0.00040743130
0.13199261	0.027931658	0.00040693708
0.13212310	0.027874987	0.00040484122
0.13225360	0.027771098	0.00040645252
0.13238409	0.028356735	0.00040984527
0.13251459	0.028415023	0.00040742058
0.13264508	0.027934466	0.00040492525
0.13277557	0.027685259	0.00040481631
0.13290607	0.029031760	0.00041492388
0.13303656	0.028004838	0.00040629083
0.13316706	0.028432553	0.00040646579
0.13329755	0.028094983	0.00040574298
0.13342804	0.027845446	0.00040567563
0.13355854	0.028162112	0.00040585318
0.13368903	0.028756449	0.00041208924
0.13381953	0.028415645	0.00040680335
0.13395002	0.027482999	0.00040073520
0.13408051	0.027923262	0.00040411390
0.13421101	0.028407543	0.00040584034
0.13434150	0.027666980	0.00040365567
0.13447200	0.028228282	0.00040614680
0.13460249	0.027910313	0.00040113955
0.13473298	0.028413110	0.00040695724
0.13486348	0.028820188	0.00040808317
0.13499397	0.027675488	0.00040243944
0.13512447	0.028110612	0.00040509937
0.13525496	0.028369970	0.00040383336
0.13538545	0.028131032	0.00040428361
0.13551595	0.027544801	0.00039991232
0.13564644	0.028341744	0.00040444334
0.13577694	0.028171976	0.00040482225
0.13590743	0.029178375	0.00040847669
0.13603792	0.027592186	0.00039830997
0.13616842	0.028011539	0.00040276065
0.13629891	0.027777984	0.00039937138
0.13642940	0.028268183	0.00040461196
0.13655990	0.027902552	0.00039879762
0.13669039	0.027386249	0.00039765522
0.13682089	0.027999954	0.00040103721
0.13695138	0.028161644	0.00040185091
0.13708187	0.027470775	0.00039812287
0.13721237	0.027760629	0.00040014298
0.13734286	0.028537190	0.00040191260
0.13747336	0.028265522	0.00040239476
0.13760385	0.028876982	0.00040355559
0.13773434	0.028005733	0.00040100238
0.13786484	0.028162782	0.00040259215
0.13799533	0.027641450	0.00039696112
0.13812583	0.028210508	0.00040070640
0.13825632	0.027700405	0.00039650298
0.13838681	0.028246928	0.00039959430
0.13851731	0.027481458	0.00039558660
0.13864780	0.027610955	0.00039700265
0.13877830	0.027866441	0.00039752110
0.13890879	0.028518375	0.00040196187
0.13903928	0.027943471	0.00039726835
0.13916978	0.027688873	0.00039734441
0.13930027	0.028162053	0.00039967705
0.13943077	0.028575864	0.00040210535
0.13956126	0.028562545	0.00040215239
0.13969175	0.028611315	0.00040149207
0.13982225	0.028502188	0.00040099712
0.13995274	0.027289206	0.00039376477
0.14008324	0.027859060	0.00039490235
0.14021373	0.027797313	0.00039760845
0.14034422	0.028413784	0.00039701267
0.14047472	0.028262514	0.00039917994
0.14060521	0.027649461	0.00039597381
0.14073571	0.028388812	0.00039870331
0.14086620	0.027885788	0.00039537493
0.14099669	0.027849078	0.00039534946
0.14112719	0.027244428	0.00038886662
0.14125768	0.028152171	0.00039788880
0.14138818	0.027862042	0.00039320029
0.14151867	0.027763158	0.00039452961
0.14164916	0.027293745	0.00039209720
0.14177966	0.027936437	0.00039264017
0.14191015	0.027744065	0.00039143842
0.14204065	0.027638450	0.00039247451
0.14217114	0.027415953	0.00038972129
0.14230163	0.028184069	0.00039659283
0.14243213	0.027512750	0.00038856320
0.14256262	0.028259239	0.00039356547
0.14269312	0.028538109	0.00039774934
0.14282361	0.028347538	0.00039359565
0.14295410	0.027757353	0.00039173540
0.14308460	0.028453041	0.00039456203
0.14321509	0.027443454	0.00038802447
0.14334559	0.028078701	0.00039380523
0.14347608	0.028219567	0.00039346585
0.14360657	0.028168377	0.00039337805
0.14373707	0.028030098	0.00039255034
0.14386756	0.027658285	0.00038844987
0.14399806	0.027779192	0.00039080999
0.14412855	0.028393532	0.00039170274
0.14425904	0.027868288	0.00039211705
0.14438954	0.028551727	0.00039621271
0.14452003	0.027732700	0.00038837859
0.14465053	0.027872026	0.00038984911
0.14478102	0.028046956	0.00039147022
0.14491151	0.027875637	0.00038883230
0.14504201	0.027275034	0.00038838781
0.14517250	0.026928116	0.00038411231
0.14530299	0.027449953	0.00038821338
0.14543349	0.027919795	0.00039054913
0.14556398	0.028590405	0.00039247957
0.14569448	0.027434386	0.00038731664
0.14582497	0.027884641	0.00038993109
0.14595546	0.027834508	0.00039100280
0.14608596	0.027898041	0.00038805359
0.14621645	0.027745635	0.00038807914
0.14634695	0.028636164	0.00039478129
0.14647744	0.027261422	0.00038642087
0.14660793	0.028030817	0.00038964612
0.14673843	0.028512425	0.00039240095
0.14686892	0.028608406	0.00039070404
0.14699942	0.028294968	0.00039166083
0.14712991	0.028264016	0.00039059242
0.14726040	0.028041470	0.00038883914
0.14739090	0.027445586	0.00038502214
0.14752139	0.027491379	0.00038435373
0.14765189	0.027985516	0.00038694765
0.14778238	0.028299639	0.00039254546
0.14791287	0.028245538	0.00038926914
0.14804337	0.028724325	0.00039350168
0.14817386	0.028237195	0.00038887284
0.14830436	0.028231631	0.00038794742
0.14843485	0.027626297	0.00038555629
0.14856534	0.027746699	0.00038575644
0.14869584	0.028440534	0.00038925054
0.14882633	0.028371958	0.00039051700
0.14895683	0.028276230	0.00038816884
0.14908732	0.028231598	0.00038737299
0.14921781	0.027880347	0.00038663470
0.14934831	0.027950387	0.00038516194
0.14947880	0.027894905	0.00038833954
0.14960930	0.028162941	0.00038600121
0.14973979	0.027661464	0.00038436061
0.14987028	0.027771149	0.00038728172
0.15000078	0.028305139	0.00038740908
0.15013127	0.028600841	0.00038903904
0.15026177	0.027856613	0.00038491679
0.15039226	0.027788467	0.00038380127
0.15052275	0.028384228	0.00038821602
0.15065325	0.027974357	0.00038497476
0.15078374	0.027322634	0.00038335503
0.15091424	0.027911953	0.00038737140
0.15104473	0.027928590	0.00038433820
0.15117522	0.028076826	0.00038628266
0.15130572	0.027841899	0.00038534543
0.15143621	0.028212470	0.00038603096
0.15156671	0.027454168	0.00038354059
0.15169720	0.028001691	0.00038298354
0.15182769	0.027805514	0.00038231682
0.15195819	0.027714252	0.00038404839
0.15208868	0.027085695	0.00037736641
0.15221918	0.027856685	0.00038511798
0.15234967	0.028209554	0.00038510440
0.15248016	0.027669332	0.00038083166
0.15261066	0.028453129	0.00038677341
0.15274115	0.028181898	0.00038500154
0.15287165	0.028044092	0.00038427888
0.15300214	0.028095713	0.00038325988
0.15313263	0.027469142	0.00037877792
0.15326313	0.027714435	0.00037992063
0.15339362	0.027716598	0.00038008369
0.15352412	0.027830997	0.00038180766
0.15365461	0.027963483	0.00038262756
0.15378510	0.027692207	0.00038056408
0.15391560	0.027838937	0.00038006597
0.15404609	0.027390670	0.00037887802
0.15417658	0.027588402	0.00037918279
0.15430708	0.028692243	0.00038700308
0.15443757	0.028705325	0.00038474313
0.15456807	0.026989353	0.00037565029
0.15469856	0.027233845	0.00037596730
0.15482905	0.027610502	0.00037952327
0.15495955	0.028359373	0.00038291945
0.15509004	0.028377163	0.00038353026
0.15522054	0.027983931	0.00038208588
0.15535103	0.028492558	0.00038364220
0.15548152	0.027672832	0.00037825371
0.15561202	0.026836902	0.00037378454
0.15574251	0.028082825	0.00038247594
0.15587301	0.028711114	0.00038614602
0.15600350	0.028301368	0.00038143736
0.15613399	0.028091725	0.00038037819
0.15626449	0.027831424	0.00037927457
0.15639498	0.027774817	0.00038032013
0.15652548	0.027713158	0.00037955426
0.15665597	0.027736104	0.00037935492
0.15678646	0.027378276	0.00037530168
0.15691696	0.027389182	0.00037471668
0.15704745	0.028065895	0.00038098860
0.15717795	0.028126993	0.00037962101
0.15730844	0.027920406	0.00037975973
0.15743893	0.027556087	0.00037494742
0.15756943	0.027862031	0.00037740707
0.15769992	0.027754338	0.00037693049
0.15783042	0.027937536	0.00037902537
0.15796091	0.028129256	0.00037887580
0.15809140	0.028466352	0.00038121727
0.15822190	0.027722470	0.00037452045
0.15835239	0.027442876	0.00037407357
0.15848289	0.027816076	0.00037751870
0.15861338	0.028222271	0.00037934864
0.15874387	0.028155171	0.00037955270
0.15887437	0.027673108	0.00037398270
0.15900486	0.027506379	0.00037385686
0.15913536	0.026792854	0.00036949712
0.15926585	0.027848743	0.00037432787
0.15939634	0.027722993	0.00037640971
0.15952684	0.028032635	0.00037838416
0.15965733	0.028482437	0.00037799444
0.15978783	0.027889005	0.00037682504
0.15991832	0.028037166	0.00037606228
0.16004881	0.027478603	0.00037492500
0.16017931	0.027762949	0.00037542747
0.16030980	0.028168986	0.00037652906
0.16044030	0.027603886	0.00037328565
0.16057079	0.028589652	0.00037865389
0.16070128	0.027622201	0.00037414449
0.16083178	0.027617607	0.00037626017
0.16096227	0.028031085	0.00037451651
0.16109277	0.027258585	0.00037124315
0.16122326	0.027543651	0.00037226977
0.16135375	0.028247343	0.00037608714
0.16148425	0.027911306	0.00037713385
0.16161474	0.028069128	0.00037566225
0.16174524	0.028061386	0.00037522694
0.16187573	0.027884178	0.00037630735
0.16200622	0.027357668	0.00036953997
0.16213672	0.027185739	0.00037067028
0.16226721	0.027255900	0.00036797752
0.16239771	0.027758578	0.00037207388
0.16252820	0.027889784	0.00037328195
0.16265869	0.027984257	0.00037262277
0.16278919	0.028342909	0.00037645082
0.16291968	0.028123768	0.00037562542
0.16305018	0.027240934	0.00036867392
0.16318067	0.027900566	0.00037170941
0.16331116	0.027550523	0.00037057752
0.16344166	0.027588174	0.00037029475
0.16357215	0.026953929	0.00036731419
0.16370264	0.028216932	0.00037329480
0.16383314	0.027954850	0.00037282186
0.16396363	0.027717059	0.00037092321
0.16409413	0.027764210	0.00036983146
0.16422462	0.027338360	0.00036796979
0.16435511	0.027913552	0.00037086254
0.16448561	0.028532398	0.00037600034
0.16461610	0.028573401	0.00037687582
0.16474660	0.027894059	0.00036964675
0.16487709	0.027196453	0.00036818277
0.16500758	0.027830964	0.00036865480
0.16513808	0.027669543	0.00036968042
0.16526857	0.028147717	0.00037300539
0.16539907	0.028440429	0.00037252727
0.16552956	0.027965347	0.00037133437
0.16566005	0.027156018	0.00036814833
0.16579055	0.027466952	0.00036670698
0.16592104	0.027668357	0.00037076877
0.16605154	0.027918987	0.00036776158
0.16618203	0.027775278	0.00036918276
0.16631252	0.027594633	0.00036999589
0.16644302	0.027580526	0.00036704092
0.16657351	0.027516968	0.00036854182
0.16670401	0.027740997	0.00037088341
0.16683450	0.028229846	0.00037006624
0.16696499	0.027083900	0.00036502355
0.16709549	0.027511294	0.00036631987
0.16722598	0.027505662	0.00036941062
0.16735648	0.028068992	0.00037215861
0.16748697	0.028211260	0.00036988996
0.16761746	0.027398566	0.00036689489
0.16774796	0.027783980	0.00036822679
0.16787845	0.028354077	0.00037180661
0.16800895	0.027822006	0.00036764432
0.16813944	0.027672010	0.00036506168
0.16826993	0.027836174	0.00036731552
0.16840043	0.027878999	0.00036830088
0.16853092	0.027562457	0.00036482369
0.16866142	0.027169425	0.00036516719
0.16879191	0.027909604	0.00036998392
0.16892240	0.027855221	0.00036506486
0.16905290	0.027193600	0.00036349754
0.16918339	0.028102149	0.00036844678
0.16931389	0.027899121	0.00036888385
0.16944438	0.027620581	0.00036644931
0.16957487	0.027774205	0.00036409678
0.16970537	0.027455309	0.00036503604
0.16983586	0.027337595	0.00036260136
0.16996636	0.027732559	0.00036572121
0.17009685	0.028081264	0.00036917346
0.17022734	0.027451822	0.00036266794
0.17035784	0.027173150	0.00036124999
0.17048833	0.027714711	0.00036432105
0.17061883	0.027722843	0.00036656635
0.17074932	0.027694903	0.00036527536
0.17087981	0.027701567	0.00036560878
0.17101031	0.027170441	0.00035984211
0.17114080	0.027381676	0.00036293702
0.17127130	0.028070028	0.00036485077
0.17140179	0.027980268	0.00036805777
0.17153228	0.027251701	0.00036141378
0.17166278	0.027224475	0.00036155186
0.17179327	0.026928671	0.00035988082
0.17192377	0.027428117	0.00036244355
0.17205426	0.026882412	0.00035928471
0.17218475	0.027206484	0.00036192790
0.17231525	0.028373515	0.00036694029
0.17244574	0.027850940	0.00036360395
0.17257623	0.027130124	0.00035968106
0.17270673	0.027441984	0.00036227296
0.17283722	0.027668738	0.00036601050
0.17296772	0.027659409	0.00036394601
0.17309821	0.027322375	0.00036139305
0.17322870	0.027697304	0.00036081702
0.17335920	0.027478418	0.00035995253
0.17348969	0.027726828	0.00036388188
0.17362019	0.027305245	0.00036093265
0.17375068	0.027645104	0.00036154855
0.17388117	0.027598657	0.00036262050
0.17401167	0.027350843	0.00035861685
0.17414216	0.027335960	0.00036009925
0.17427266	0.027518251	0.00035990652
0.17440315	0.027401994	0.00036070666
0.17453364	0.027445548	0.00035930335
0.17466414	0.027246511	0.00035731744
0.17479463	0.027231947	0.00035943542
0.17492513	0.027441595	0.00036146682
0.17505562	0.027510516	0.00035908231
0.17518611	0.027536265	0.00035964694
0.17531661	0.027268296	0.00035674633
0.17544710	0.027752255	0.00036007501
0.17557760	0.027474387	0.00036097730
0.17570809	0.027740661	0.00035973113
0.17583858	0.027819636	0.00036334759
0.17596908	0.027585836	0.00035928560
0.17609957	0.028046594	0.00036176121
0.17623007	0.027857553	0.00036198050
0.17636056	0.028049688	0.00036209158
0.17649105	0.027884480	0.00036104810
0.17662155	0.027789416	0.00036218242
0.17675204	0.027597012	0.00035780171
0.17688254	0.027634764	0.00036098058
0.17701303	0.027698706	0.00035806777
0.17714352	0.027248806	0.00035723405
0.17727402	0.027140269	0.00035783569
0.17740451	0.027613259	0.00035903275
0.17753501	0.027788982	0.00035851543
0.17766550	0.026916512	0.00035609842
0.17779599	0.027533054	0.00035711875
0.17792649	0.027144680	0.00035753002
0.17805698	0.027155727	0.00035537768
0.17818748	0.027225012	0.00035575956
0.17831797	0.027645927	0.00036123341
0.17844846	0.027923359	0.00035892323
0.17857896	0.027648275	0.00035940741
0.17870945	0.027987361	0.00035997861
0.17883995	0.027787627	0.00035805499
0.17897044	0.027283066	0.00035602792
0.17910093	0.028017972	0.00035908381
0.17923143	0.027497572	0.00035609236
0.17936192	0.027616782	0.00035799613
0.17949242	0.027390611	0.00035520974
0.17962291	0.027846184	0.00035805514
0.17975340	0.027413029	0.00035564770
0.17988390	0.026641649	0.00035120068
0.18001439	0.026876468	0.00035245128
0.18014489	0.027139357	0.00035418008
0.18027538	0.027262053	0.00035315284
0.18040587	0.027508718	0.00035643213
0.18053637	0.026997817	0.00035148816
0.18066686	0.027510090	0.00035766348
0.18079736	0.027063637	0.00035258899
0.18092785	0.028548072	0.00036115978
0.18105834	0.027151598	0.00035278990
0.18118884	0.026660897	0.00034962271
0.18131933	0.027041997	0.00035270495
0.18144982	0.027481741	0.00035491333
0.18158032	0.027567028	0.00035775039
0.18171081	0.027723103	0.00036505373
0.18184131	0.027167632	0.00036326590
0.18197180	0.027534280	0.00036854753
0.18210229	0.027555694	0.00037169640
0.18223279	0.027588334	0.00037028509
0.18236328	0.027909444	0.00037646905
0.18249378	0.028409346	0.00037904808
0.18262427	0.027276555	0.00037407266
0.18275476	0.027394544	0.00037777516
0.18288526	0.027391579	0.00037737434
0.18301575	0.026796854	0.00037520759
0.18314625	0.027136032	0.00037840293
0.18327674	0.027216751	0.00037836603
0.18340723	0.026964187	0.00038074672
0.18353773	0.027677331	0.00038326288
0.18366822	0.027048303	0.00038322427
0.18379872	0.028107428	0.00039027614
0.18392921	0.027348359	0.00038549961
0.18405970	0.027398638	0.00038730323
0.18419020	0.027482202	0.00039074489
0.18432069	0.026766325	0.00038309359
0.18445119	0.027141838	0.00038944284
0.18458168	0.028111172	0.00039234283
0.18471217	0.027317347	0.00039044738
0.18484267	0.027892163	0.00039612066
0.18497316	0.027843570	0.00039422882
0.18510366	0.027356702	0.00039495737
0.18523415	0.027212902	0.00039235082
0.18536464	0.027148422	0.00039347135
0.18549514	0.027170415	0.00039516046
0.18562563	0.027867888	0.00039931771
0.18575613	0.027965441	0.00040070130
0.18588662	0.027451919	0.00039989459
0.18601711	0.027260145	0.00039415226
0.18614761	0.027059196	0.00039819177
0.18627810	0.027540223	0.00040096577
0.18640860	0.027582646	0.00040259961
0.18653909	0.027336290	0.00039435127
0.18666958	0.027287629	0.00038816120
0.18680008	0.027450151	0.00038739236
0.18693057	0.027089172	0.00038441719
0.18706107	0.026910877	0.00038033089
0.18719156	0.027394336	0.00038420936
0.18732205	0.027033695	0.00037760223
0.18745255	0.027300910	0.00037885223
0.18758304	0.028149277	0.00038335134
0.18771354	0.026649689	0.00037108215
0.18784403	0.027506229	0.00037654291
0.18797452	0.027057297	0.00037332135
0.18810502	0.027925576	0.00037680175
0.18823551	0.027166062	0.00037164788
0.18836601	0.028150489	0.00037658271
0.18849650	0.027477970	0.00037220013
0.18862699	0.027493944	0.00037248430
0.18875749	0.027307606	0.00036716389
0.18888798	0.027293418	0.00036872185
0.18901848	0.027288655	0.00036710340
0.18914897	0.027849337	0.00037085822
0.18927946	0.027167455	0.00036697539
0.18940996	0.027133806	0.00036412877
0.18954045	0.026815646	0.00036133641
0.18967095	0.027379428	0.00036602616
0.18980144	0.027124145	0.00036132055
0.18993193	0.027319550	0.00036425300
0.19006243	0.027727911	0.00036381082
0.19019292	0.027298499	0.00036181891
0.19032342	0.027175573	0.00035938199
0.19045391	0.027213322	0.00035873756
0.19058440	0.027555010	0.00036273343
0.19071490	0.027843839	0.00036201991
0.19084539	0.026687728	0.00035398057
0.19097588	0.027204076	0.00035782883
0.19110638	0.027136714	0.00035509412
0.19123687	0.028259229	0.00036253079
0.19136737	0.026660942	0.00035458268
0.19149786	0.027868448	0.00035907574
0.19162835	0.027267536	0.00035605200
0.19175885	0.027841422	0.00035682342
0.19188934	0.028054767	0.00035890819
0.19201984	0.027655010	0.00035692967
0.19215033	0.027488719	0.00035460647
0.19228082	0.027357029	0.00035397424
0.19241132	0.028014167	0.00035674154
0.19254181	0.027284549	0.00035270207
0.19267231	0.027697871	0.00035759770
0.19280280	0.027525094	0.00035403731
0.19293329	0.027674156	0.00035600931
0.19306379	0.027141894	0.00035284889
0.19319428	0.027646159	0.00035300664
0.19332478	0.027794515	0.00035408762
0.19345527	0.027974593	0.00035664896
0.19358576	0.027903340	0.00035642328
0.19371626	0.027456279	0.00035371221
0.19384675	0.026878058	0.00034746419
0.19397725	0.027969526	0.00035714736
0.19410774	0.027289111	0.00035319301
0.19423823	0.027988777	0.00035443852
0.19436873	0.027781575	0.00035575875
0.19449922	0.027716943	0.00035214977
0.19462972	0.027725113	0.00035433606
0.19476021	0.027246148	0.00035198147
0.19489070	0.027222854	0.00034969836
0.19502120	0.027992913	0.00035588156
0.19515169	0.027526183	0.00035156615
0.19528219	0.027496606	0.00035005551
0.19541268	0.026777126	0.00034788051
0.19554317	0.027656871	0.00035122196
0.19567367	0.027539397	0.00035162219
0.19580416	0.027390984	0.00035151211
0.19593466	0.026761383	0.00034450815
0.19606515	0.027620706	0.00035135681
0.19619564	0.027508304	0.00034968718
0.19632614	0.027528613	0.00034979720
0.19645663	0.027463843	0.00035048083
0.19658713	0.027438238	0.00034759864
0.19671762	0.027162625	0.00034775886
0.19684811	0.028269257	0.00035390348
0.19697861	0.028301859	0.00035335122
0.19710910	0.027244861	0.00034937086
0.19723960	0.027761940	0.00035042795
0.19737009	0.027343757	0.00034805025
0.19750058	0.027882246	0.00035174345
0.19763108	0.028223041	0.00035095103
0.19776157	0.027546619	0.00034988168
0.19789207	0.027228146	0.00034872819
0.19802256	0.027192260	0.00034519311
0.19815305	0.027120582	0.00034624685
0.19828355	0.027086568	0.00034576495
0.19841404	0.027027740	0.00034663104
0.19854454	0.027145856	0.00034676524
0.19867503	0.027124867	0.00034501494
0.19880552	0.027176878	0.00034726905
0.19893602	0.026933735	0.00034327582
0.19906651	0.027021758	0.00034539396
0.19919701	0.027022870	0.00034569969
0.19932750	0.027070644	0.00034519432
0.19945799	0.027161167	0.00034540081
0.19958849	0.026624988	0.00034295068
0.19971898	0.027062106	0.00034363025
0.19984947	0.027376327	0.00034702932
0.19997997	0.027248778	0.00034736422
0.20011046	0.027362114	0.00034631397
0.20024096	0.027644911	0.00034770279
0.20037145	0.027719687	0.00034608892
0.20050194	0.027719755	0.00034837275
0.20063244	0.027769811	0.00034834303
0.20076293	0.027155664	0.00034482609
0.20089343	0.027323338	0.00034693323
0.20102392	0.027156770	0.00034320956
0.20115441	0.026928034	0.00034213027
0.20128491	0.027315294	0.00034627000
0.20141540	0.026831095	0.00034096465
0.20154590	0.027235076	0.00034474192
0.20167639	0.027623143	0.00034505804
0.20180688	0.027039810	0.00034205139
0.20193738	0.027244848	0.00034495430
0.20206787	0.027183781	0.00034301012
0.20219837	0.027859518	0.00034633784
0.20232886	0.027784264	0.00034627228
0.20245935	0.028003465	0.00034664326
0.20258985	0.027231787	0.00034324599
0.20272034	0.027069320	0.00034258832
0.20285084	0.027162627	0.00034317010
0.20298133	0.026738672	0.00034041566
0.20311182	0.027625074	0.00034425620
0.20324232	0.027599044	0.00034501309
0.20337281	0.027398745	0.00034348482
0.20350331	0.026575711	0.00033731833
0.20363380	0.027372316	0.00034321341
0.20376429	0.027237998	0.00034092147
0.20389479	0.027939999	0.00034550743
0.20402528	0.028268501	0.00034676846
0.20415578	0.027072985	0.00033941004
0.20428627	0.026986498	0.00033984077
0.20441676	0.026856446	0.00033934682
0.20454726	0.027255202	0.00033985166
0.20467775	0.027361988	0.00034269582
0.20480825	0.027464560	0.00034103172
0.20493874	0.027340728	0.00034205466
0.20506923	0.026610669	0.00033758546
0.20519973	0.026935600	0.00033780555
0.20533022	0.027476704	0.00034208641
0.20546072	0.026948822	0.00033864813
0.20559121	0.026691626	0.00033713547
0.20572170	0.026705138	0.00033669171
0.20585220	0.027492849	0.00033999479
0.20598269	0.027721215	0.00034257828
0.20611319	0.026950321	0.00033840971
0.20624368	0.026933063	0.00033742205
0.20637417	0.027257239	0.00034024712
0.20650467	0.027137147	0.00033798678
0.20663516	0.027283417	0.00033967702
0.20676566	0.027497437	0.00034148038
0.20689615	0.027403980	0.00033879580
0.20702664	0.027156770	0.00033936449
0.20715714	0.026641529	0.00033503963
0.20728763	0.027084342	0.00033657851
0.20741813	0.026994592	0.00033789419
0.20754862	0.026930697	0.00033615038
0.20767911	0.027012068	0.00033767903
0.20780961	0.027415666	0.00033920914
0.20794010	0.027609762	0.00033942634
0.20807060	0.027682120	0.00034067952
0.20820109	0.027463989	0.00033902092
0.20833158	0.027325781	0.00033925266
0.20846208	0.027145219	0.00033936231
0.20859257	0.026900294	0.00033485902
0.20872306	0.027386879	0.00033884611
0.20885356	0.027272467	0.00033789531
0.20898405	0.027300575	0.00033875875
0.20911455	0.026988548	0.00033811634
0.20924504	0.027435527	0.00033902581
0.20937553	0.027768493	0.00033962237
0.20950603	0.027076461	0.00033821706
0.20963652	0.027567266	0.00033831086
0.20976702	0.027664264	0.00034027898
0.20989751	0.027664740	0.00033959986
0.21002800	0.027296589	0.00033730844
0.21015850	0.027203487	0.00033739336
0.21028899	0.027033251	0.00033419288
0.21041949	0.026907602	0.00033688562
0.21054998	0.027085669	0.00033704214
0.21068047	0.027108380	0.00033553542
0.21081097	0.027517104	0.00033829404
0.21094146	0.026969849	0.00033453014
0.21107196	0.027247316	0.00033790196
0.21120245	0.027310126	0.00033715313
0.21133294	0.026952315	0.00033349542
0.21146344	0.027562331	0.00033850814
0.21159393	0.027490841	0.00033688088
0.21172443	0.027811258	0.00033871861
0.21185492	0.026410678	0.00033211279
0.21198541	0.027263238	0.00033560866
0.21211591	0.027372414	0.00033645856
0.21224640	0.026921476	0.00033495609
0.21237690	0.027360874	0.00033473990
0.21250739	0.027559435	0.00033846494
0.21263788	0.027055656	0.00033353321
0.21276838	0.027438872	0.00033664853
0.21289887	0.026590614	0.00033174691
0.21302937	0.026928163	0.00033140778
0.21315986	0.027553775	0.00033688779
0.21329035	0.026633124	0.00033136940
0.21342085	0.027441278	0.00033543721
0.21355134	0.027901604	0.00033820662
0.21368184	0.027277571	0.00033402055
0.21381233	0.026981889	0.00033208780
0.21394282	0.027243193	0.00033625440
0.21407332	0.026909547	0.00033107420
0.21420381	0.026843094	0.00033330050
0.21433431	0.027235192	0.00033313436
0.21446480	0.027373759	0.00033337758
0.21459529	0.026564999	0.00033133175
0.21472579	0.027258942	0.00033341465
0.21485628	0.027442615	0.00033621810
0.21498678	0.026454659	0.00033007837
0.21511727	0.027047464	0.00033078902
0.21524776	0.027276865	0.00033359230
0.21537826	0.027317622	0.00033321767
0.21550875	0.027346589	0.00033418391
0.21563925	0.027507615	0.00033580290
0.21576974	0.027320158	0.00033340490
0.21590023	0.027040625	0.00033085835
0.21603073	0.027310735	0.00033386479
0.21616122	0.026282177	0.00032785565
0.21629172	0.027033344	0.00033290562
0.21642221	0.027639817	0.00033485474
0.21655270	0.027812507	0.00033508249
0.21668320	0.027060627	0.00033247031
0.21681369	0.026646165	0.00032804712
0.21694419	0.026549516	0.00032933801
0.21707468	0.027190530	0.00033234024
0.21720517	0.026423073	0.00032747374
0.21733567	0.026516725	0.00032767129
0.21746616	0.026993580	0.00032993685
0.21759665	0.027609636	0.00033431130
0.21772715	0.027292466	0.00033322300
0.21785764	0.026667129	0.00032734719
0.21798814	0.027767666	0.00033367249
0.21811863	0.027045557	0.00032995903
0.21824912	0.026762344	0.00032918841
0.21837962	0.027503328	0.00033367523
0.21851011	0.026818652	0.00032771245
0.21864061	0.026960485	0.00032959685
0.21877110	0.027099566	0.00033003517
0.21890159	0.027169642	0.00032965859
0.21903209	0.026928951	0.00032929259
0.21916258	0.026480310	0.00032667491
0.21929308	0.027667738	0.00033347200
0.21942357	0.027413929	0.00033137682
0.21955406	0.026695593	0.00032623495
0.21968456	0.027060530	0.00033033650
0.21981505	0.027285605	0.00032972529
0.21994555	0.027292327	0.00032980773
0.22007604	0.027016017	0.00032940997
0.22020653	0.027279975	0.00032951218
0.22033703	0.027070049	0.00032885703
0.22046752	0.027081812	0.00033053415
0.22059802	0.026835391	0.00032625087
0.22072851	0.026767259	0.00032700053
0.22085900	0.027337747	0.00032976063
0.22098950	0.026698818	0.00032597993
0.22111999	0.026922789	0.00032825585
0.22125049	0.026926258	0.00032688813
0.22138098	0.026719761	0.00032727445
0.22151147	0.026783313	0.00032697154
0.22164197	0.026859323	0.00032697076
0.22177246	0.027125368	0.00032902391
0.22190296	0.027025700	0.00032718055
0.22203345	0.027157639	0.00032888936
0.22216394	0.027463668	0.00033154799
0.22229444	0.026680893	0.00032421609
0.22242493	0.027213400	0.00032777840
0.22255543	0.027061853	0.00032706307
0.22268592	0.026467366	0.00032481232
0.22281641	0.027384614	0.00032986390
0.22294691	0.027066506	0.00032607243
0.22307740	0.027216062	0.00032735901
0.22320790	0.027475641	0.00032982228
0.22333839	0.027504153	0.00032890180
0.22346888	0.027008664	0.00032698611
0.22359938	0.026737205	0.00032505349
0.22372987	0.026472953	0.00032358655
0.22386037	0.026653961	0.00032525932
0.22399086	0.027222606	0.00032623551
0.22412135	0.027387547	0.00032780990
0.22425185	0.027133334	0.00032687561
0.22438234	0.026565818	0.00032318598
0.22451284	0.026844191	0.00032493021
0.22464333	0.027437527	0.00032717446
0.22477382	0.026558089	0.00032429957
0.22490432	0.026893847	0.00032479372
0.22503481	0.027134885	0.00032500449
0.22516531	0.027036713	0.00032584709
0.22529580	0.027439257	0.00032668248
0.22542629	0.026867130	0.00032483281
0.22555679	0.026842681	0.00032502941
0.22568728	0.026902397	0.00032370066
0.22581778	0.027091014	0.00032578017
0.22594827	0.026659686	0.00032380247
0.22607876	0.026208295	0.00031967909
0.22620926	0.026628347	0.00032342000
0.22633975	0.026419003	0.00032172674
0.22647025	0.026924145	0.00032484464
0.22660074	0.026980573	0.00032419243
0.22673123	0.027564560	0.00032684268
0.22686173	0.026665009	0.00032307180
0.22699222	0.026673628	0.00032180492
0.22712271	0.026776013	0.00032305220
0.22725321	0.026758989	0.00032317870
0.22738370	0.027213097	0.00032508225
0.22751420	0.027413143	0.00032652252
0.22764469	0.027079157	0.00032510635
0.22777518	0.027257936	0.00032395683
0.22790568	0.027207901	0.00032410662
0.22803617	0.027296923	0.00032531153
0.22816667	0.027056061	0.00032384370
0.22829716	0.026884178	0.00032376202
0.22842765	0.026678925	0.00032095457
0.22855815	0.027452934	0.00032553090
0.22868864	0.026568746	0.00032096802
0.22881914	0.027005175	0.00032224623
0.22894963	0.026964526	0.00032426213
0.22908012	0.027611849	0.00032595698
0.22921062	0.026467975	0.00031942290
0.22934111	0.026978695	0.00032330852
0.22947161	0.026878134	0.00032163326
0.22960210	0.027341185	0.00032468983
0.22973259	0.027106073	0.00032358717
0.22986309	0.026600562	0.00032025165
0.22999358	0.026818642	0.00032248139
0.23012408	0.027057677	0.00032113886
0.23025457	0.027119742	0.00032280378
0.23038506	0.027202255	0.00032336035
0.23051556	0.026636574	0.00031849973
0.23064605	0.026697039	0.00032066491
0.23077655	0.026901943	0.00032584338
0.23090704	0.027064613	0.00033088793
0.23103753	0.026993224	0.00033230825
0.23116803	0.026727232	0.00033101682
0.23129852	0.026948320	0.00033461831
0.23142902	0.027074834	0.00033765876
0.23155951	0.027033931	0.00033814289
0.23169000	0.026587119	0.00033664202
0.23182050	0.026625384	0.00033736744
0.23195099	0.026851746	0.00034111006
0.23208149	0.026651731	0.00034050719
0.23221198	0.027196663	0.00034269647
0.23234247	0.026866614	0.00034416075
0.23247297	0.026990314	0.00034435386
0.23260346	0.026782760	0.00034480095
0.23273396	0.027558509	0.00035114671
0.23286445	0.027181712	0.00034805730
0.23299494	0.027404992	0.00035111676
0.23312544	0.026948824	0.00035056991
0.23325593	0.026790919	0.00034924728
0.23338643	0.027216378	0.00035142540
0.23351692	0.026878865	0.00034851896
0.23364741	0.027186745	0.00034886046
0.23377791	0.026613342	0.00034884763
0.23390840	0.027183151	0.00034909757
0.23403890	0.026843604	0.00034760146
0.23416939	0.026415048	0.00034587419
0.23429988	0.027644128	0.00035294821
0.23443038	0.027289493	0.00035244487
0.23456087	0.026959544	0.00034911104
0.23469137	0.026722084	0.00034867855
0.23482186	0.026456259	0.00034868481
0.23495235	0.027017746	0.00035075515
0.23508285	0.026773312	0.00034988186
0.23521334	0.026885873	0.00034972074
0.23534384	0.026986359	0.00035143233
0.23547433	0.026736659	0.00035140790
0.23560482	0.026809010	0.00035033461
0.23573532	0.027432799	0.00035568618
0.23586581	0.027241151	0.00035474396
0.23599630	0.026745657	0.00035130971
0.23612680	0.027402791	0.00035612614
0.23625729	0.026845626	0.00035117808
0.23638779	0.027385871	0.00035651426
0.23651828	0.027023052	0.00035521787
0.23664877	0.026846967	0.00035236293
0.23677927	0.027186582	0.00035525464
0.23690976	0.026999158	0.00035355567
0.23704026	0.026989879	0.00035537657
0.23717075	0.027041257	0.00035442971
0.23730124	0.027013137	0.00035411329
0.23743174	0.026994153	0.00035642072
0.23756223	0.026874657	0.00035536916
0.23769273	0.026660735	0.00035306478
0.23782322	0.027656565	0.00036016546
0.23795371	0.027353115	0.00035727312
0.23808421	0.027493160	0.00035857476
0.23821470	0.026632347	0.00035541538
0.23834520	0.026707645	0.00035438852
0.23847569	0.027337367	0.00035916815
0.23860618	0.026733791	0.00035436435
0.23873668	0.026920385	0.00035766854
0.23886717	0.027345304	0.00036010804
0.23899767	0.026174617	0.00035044810
0.23912816	0.026535083	0.00035478791
0.23925865	0.026719630	0.00035690110
0.23938915	0.026551430	0.00035369120
0.23951964	0.026534178	0.00035492764
0.23965014	0.027395148	0.00035980176
0.23978063	0.026906199	0.00035732072
0.23991112	0.026539091	0.00035711720
0.24004162	0.026860014	0.00035639131
0.24017211	0.026871018	0.00035885163
0.24030261	0.027432997	0.00036101488
0.24043310	0.026613479	0.00035585132
0.24056359	0.026927489	0.00035882354
0.24069409	0.027052537	0.00035699876
0.24082458	0.026841613	0.00035904890
0.24095508	0.026551301	0.00035792382
0.24108557	0.026939583	0.00035653052
0.24121606	0.026940702	0.00036030067
0.24134656	0.026376525	0.00035619003
0.24147705	0.027072750	0.00035862029
0.24160755	0.027153475	0.00036127402
0.24173804	0.026607648	0.00035709991
0.24186853	0.026621184	0.00035927260
0.24199903	0.026627465	0.00035855846
0.24212952	0.027065370	0.00036010297
0.24226002	0.026993390	0.00036132812
0.24239051	0.026422320	0.00035767675
0.24252100	0.027638187	0.00036421952
0.24265150	0.026399199	0.00035810728
0.24278199	0.027338163	0.00036218805
0.24291249	0.026951640	0.00036160259
0.24304298	0.026975940	0.00036203768
0.24317347	0.026995489	0.00036207894
0.24330397	0.026281552	0.00035848606
0.24343446	0.027049965	0.00036256984
0.24356496	0.027027915	0.00036215401
0.24369545	0.026955178	0.00036320642
0.24382594	0.026820205	0.00036024174
0.24395644	0.027048473	0.00036304249
0.24408693	0.027436186	0.00036529989
0.24421743	0.026992566	0.00036194476
0.24434792	0.027067424	0.00036527396
0.24447841	0.027119346	0.00036255795
0.24460891	0.027152823	0.00036457552
0.24473940	0.026792166	0.00036307633
0.24486989	0.026285434	0.00035722093
0.24500039	0.027527245	0.00036650843
0.24513088	0.026466832	0.00035895115
0.24526138	0.026663254	0.00036294910
0.24539187	0.026927456	0.00036333893
0.24552236	0.026708472	0.00036032807
0.24565286	0.027196914	0.00036429915
0.24578335	0.026716861	0.00036163105
0.24591385	0.026288425	0.00035903051
0.24604434	0.026825712	0.00036434215
0.24617483	0.026998573	0.00036383338
0.24630533	0.026680931	0.00036210251
0.24643582	0.027059584	0.00036542327
0.24656632	0.027230658	0.00036449529
0.24669681	0.027025796	0.00036612848
0.24682730	0.027058677	0.00036325081
0.24695780	0.026806476	0.00036363610
0.24708829	0.026684666	0.00036200119
0.24721879	0.026951870	0.00036411493
0.24734928	0.026659578	0.00036439409
0.24747977	0.027007426	0.00036562615
0.24761027	0.027278851	0.00036599412
0.24774076	0.026220130	0.00035979220
0.24787126	0.027079771	0.00036545570
0.24800175	0.027289595	0.00036791715
0.24813224	0.026865248	0.00036640336
0.24826274	0.026795028	0.00036280825
0.24839323	0.027775872	0.00037051693
0.24852373	0.026656869	0.00036219704
0.24865422	0.026913701	0.00036465535
0.24878471	0.026652253	0.00036534023
0.24891521	0.026038318	0.00035893879
0.24904570	0.026487322	0.00036404340
0.24917620	0.027084704	0.00036755516
0.24930669	0.027008708	0.00036575351
0.24943718	0.026835293	0.00036635189
0.24956768	0.026513484	0.00036410469
0.24969817	0.026915832	0.00036542145
0.24982867	0.027692693	0.00037231486
0.24995916	0.026256546	0.00036326436
0.25008965	0.026587087	0.00036553000
0.25022015	0.026908850	0.00036700186
0.25035064	0.026536272	0.00036427242
0.25048114	0.026955226	0.00036768645
0.25061163	0.027835632	0.00037017110
0.25074212	0.026819576	0.00036653103
0.25087262	0.026486055	0.00036703477
0.25100311	0.027073460	0.00036541064
0.25113361	0.026381136	0.00036433784
0.25126410	0.026972125	0.00036731449
0.25139459	0.026805472	0.00036615758
0.25152509	0.026801137	0.00036801051
0.25165558	0.027203590	0.00036704352
0.25178608	0.027178346	0.00036994713
0.25191657	0.027662437	0.00037255214
0.25204706	0.026902872	0.00036561354
0.25217756	0.027011169	0.00037009321
0.25230805	0.026701946	0.00036567473
0.25243855	0.026763581	0.00036704765
0.25256904	0.027290748	0.00037165609
0.25269953	0.027333702	0.00036834715
0.25283003	0.026634674	0.00036645978
0.25296052	0.027197633	0.00036983345
0.25309102	0.027211108	0.00037027618
0.25322151	0.026654286	0.00036641316
0.25335200	0.027194366	0.00036919837
0.25348250	0.027176956	0.00037095698
0.25361299	0.026975026	0.00037022047
0.25374349	0.026871217	0.00036605126
0.25387398	0.026696959	0.00036785081
0.25400447	0.026568561	0.00036672073
0.25413497	0.026355370	0.00036417670
0.25426546	0.027317682	0.00037233337
0.25439595	0.026454846	0.00036453244
0.25452645	0.027320986	0.00037227830
0.25465694	0.027409982	0.00037234865
0.25478744	0.027230943	0.00037107590
0.25491793	0.026848964	0.00036902464
0.25504842	0.026095035	0.00036245993
0.25517892	0.026388264	0.00036674248
0.25530941	0.026729785	0.00038049072
0.25543991	0.026827162	0.00038103859
0.25557040	0.026512466	0.00038165825
0.25570089	0.026394566	0.00038563115
0.25583139	0.027036639	0.00039028277
0.25596188	0.026844598	0.00039306929
0.25609238	0.027244944	0.00039652988
0.25622287	0.026811773	0.00039601704
0.25635336	0.027207864	0.00040022313
0.25648386	0.026859534	0.00040072727
0.25661435	0.026735377	0.00040061383
0.25674485	0.026539385	0.00040207190
0.25687534	0.026892591	0.00040648156
0.25700583	0.026580965	0.00040582911
0.25713633	0.027221471	0.00040964539
0.25726682	0.027049634	0.00041170616
0.25739732	0.026858448	0.00041390314
0.25752781	0.027888963	0.00042142736
0.25765830	0.026468372	0.00041428393
0.25778880	0.026490763	0.00041461973
0.25791929	0.027156101	0.00042214640
0.25804979	0.026863151	0.00042131190
0.25818028	0.026037769	0.00041743506
0.25831077	0.026486656	0.00042218062
0.25844127	0.026556019	0.00042275987
0.25857176	0.027071470	0.00042834210
0.25870226	0.026481530	0.00042698867
0.25883275	0.026644194	0.00042908032
0.25896324	0.026496860	0.00043043593
0.25909374	0.026384205	0.00043016581
0.25922423	0.025850938	0.00042663560
0.25935473	0.027151913	0.00043620038
0.25948522	0.027005527	0.00044062903
0.25961571	0.027275810	0.00044077107
0.25974621	0.026616733	0.00043639591
0.25987670	0.026408677	0.00043584458
0.26000720	0.026672024	0.00043867611
0.26013769	0.026282789	0.00043816673
0.26026818	0.025973124	0.00043588572
0.26039868	0.026602116	0.00044161478
0.26052917	0.026348979	0.00044149544
0.26065967	0.026009008	0.00043577645
0.26079016	0.026818042	0.00044606767
0.26092065	0.025963891	0.00044035980
0.26105115	0.026723173	0.00044574504
0.26118164	0.027006496	0.00044944158
0.26131214	0.026534302	0.00044570334
0.26144263	0.026791308	0.00044813284
0.26157312	0.026014679	0.00044307095
0.26170362	0.027320182	0.00045563543
0.26183411	0.026617886	0.00044920991
0.26196461	0.026588843	0.00044873924
0.26209510	0.026371211	0.00044804007
0.26222559	0.027128269	0.00045665360
0.26235609	0.026923661	0.00045598880
0.26248658	0.026743554	0.00045483096
0.26261708	0.026938519	0.00045397104
0.26274757	0.027053658	0.00045931502
0.26287806	0.026714402	0.00045494481
0.26300856	0.027156812	0.00046068593
0.26313905	0.026848481	0.00045825713
0.26326954	0.026657379	0.00045607838
0.26340004	0.026735883	0.00045949724
0.26353053	0.026329998	0.00045755666
0.26366103	0.026493092	0.00045780325
0.26379152	0.025249350	0.00045036852
0.26392201	0.026286842	0.00045946898
0.26405251	0.027253032	0.00046359437
0.26418300	0.027030111	0.00046723840
0.26431350	0.027102305	0.00046476784
0.26444399	0.026611023	0.00046500300
0.26457448	0.026205434	0.00045891905
0.26470498	0.026634608	0.00046520241
0.26483547	0.026260013	0.00046472753
0.26496597	0.026205566	0.00046181807
0.26509646	0.026860910	0.00047056855
0.26522695	0.027107452	0.00047302175
0.26535745	0.026232035	0.00046336325
[truncated: 572 more rows]
