# Supplementary material for: Rationally seeded computational protein design of ɑ-helical barrels
Source: Nat Chem Biol. 2024 Jun 20;20(8):991–9. doi: 10.1038/s41589-024-01642-0 (PMC11288890; doi:10.1038/s41589-024-01642-0)
Supplement: Supplementary file 5 — PDB files used for making figure panels h–j. [file 41589_2024_1642_MOESM5_ESM.zip › KIA_RP_RSPD_NatChemBiol_data_Figure3/sc-CC-7-LI_panels_c-g/SAXS_panel_g/LI_SAXS_raw/b21-438120_00348.dat]

0.0045000000	1.0278775	0.0098129243
0.0046304940	0.93748182	0.0091116475
0.0047609879	0.81456114	0.0082701890
0.0048914819	0.76599270	0.0080497131
0.0050219759	0.68226065	0.0072044780
0.0051524699	0.63277494	0.0068694718
0.0052829638	0.56904256	0.0063494031
0.0054134578	0.53216884	0.0059569065
0.0055439518	0.50270223	0.0058945956
0.0056744457	0.45591175	0.0053287488
0.0058049397	0.42179072	0.0050700541
0.0059354337	0.39258016	0.0050141591
0.0060659277	0.37349357	0.0046476575
0.0061964216	0.34890222	0.0046112215
0.0063269156	0.32814560	0.0043787790
0.0064574096	0.30215009	0.0041075605
0.0065879035	0.29313642	0.0040760596
0.0067183975	0.28274927	0.0038791055
0.0068488915	0.25849317	0.0037443121
0.0069793855	0.24393373	0.0036637260
0.0071098794	0.23047192	0.0034227664
0.0072403734	0.22747629	0.0034080996
0.0073708674	0.21259159	0.0032799690
0.0075013613	0.19812730	0.0031113502
0.0076318553	0.19522836	0.0031086688
0.0077623493	0.18568885	0.0029371002
0.0078928433	0.18081315	0.0028923626
0.0080233372	0.17245536	0.0028075874
0.0081538312	0.16201829	0.0026784457
0.0082843252	0.15367415	0.0026136723
0.0084148191	0.14940310	0.0025473017
0.0085453131	0.14127425	0.0024354009
0.0086758071	0.14263523	0.0024425847
0.0088063011	0.13610702	0.0023431926
0.0089367950	0.12542478	0.0022614665
0.0090672890	0.12420847	0.0022344568
0.0091977830	0.12430659	0.0021855311
0.0093282769	0.12163143	0.0021842128
0.0094587709	0.10984759	0.0020139424
0.0095892649	0.10860414	0.0020156859
0.0097197588	0.10537573	0.0019825828
0.0098502528	0.097986987	0.0018871587
0.0099807468	0.099373680	0.0018850683
0.010111241	0.10044645	0.0018955534
0.010241735	0.092607304	0.0017675596
0.010372229	0.086163802	0.0017177879
0.010502723	0.086311567	0.0017038865
0.010633217	0.084900896	0.0016750594
0.010763711	0.084012568	0.0016495264
0.010894205	0.079814653	0.0015747099
0.011024699	0.077501311	0.0015581496
0.011155193	0.073820043	0.0015106261
0.011285687	0.071592932	0.0014622977
0.011416180	0.070676998	0.0014469140
0.011546674	0.068915631	0.0013940140
0.011677168	0.065373901	0.0013477006
0.011807662	0.062858336	0.0013030603
0.011938156	0.063212380	0.0012990059
0.012068650	0.065565273	0.0013221895
0.012199144	0.060619461	0.0012510136
0.012329638	0.059499407	0.0012094949
0.012460132	0.059438391	0.0012065097
0.012590626	0.058115363	0.0011710041
0.012721120	0.056265602	0.0011369628
0.012851614	0.054406287	0.0010960451
0.012982108	0.053298536	0.0010685369
0.013112602	0.051868796	0.0010572194
0.013243096	0.053561595	0.0010598428
0.013373590	0.050968224	0.0010341497
0.013504084	0.051041373	0.0010341434
0.013634578	0.050053689	0.0010050993
0.013765072	0.050767166	0.0010147327
0.013895566	0.048390345	0.00098407029
0.014026060	0.047282793	0.00095582661
0.014156554	0.046803684	0.00096302511
0.014287048	0.047761835	0.00095618242
0.014417542	0.044072431	0.00090990354
0.014548036	0.044885087	0.00092668930
0.014678530	0.045838373	0.00092025666
0.014809024	0.044544574	0.00091077515
0.014939518	0.046256498	0.00092162567
0.015070012	0.043820188	0.00088801342
0.015200506	0.042855369	0.00088195443
0.015331000	0.041411749	0.00085623164
0.015461494	0.042273033	0.00086108822
0.015591988	0.041698160	0.00085795502
0.015722482	0.041914546	0.00084643380
0.015852975	0.039767776	0.00082401248
0.015983469	0.040274312	0.00082761337
0.016113963	0.040524352	0.00082070592
0.016244457	0.038769094	0.00080994437
0.016374951	0.038906922	0.00080101869
0.016505445	0.040589301	0.00081733922
0.016635939	0.038983422	0.00079988926
0.016766433	0.038607004	0.00078249824
0.016896927	0.039666703	0.00079696898
0.017027421	0.039963889	0.00079402206
0.017157915	0.038751976	0.00077875372
0.017288409	0.037516223	0.00076892222
0.017418903	0.037509762	0.00075574691
0.017549397	0.036646235	0.00075346357
0.017679891	0.036228638	0.00074428600
0.017810385	0.036918765	0.00074535364
0.017940879	0.037332978	0.00075081871
0.018071373	0.035511473	0.00072584563
0.018201867	0.035869265	0.00072954758
0.018332361	0.036964638	0.00073863954
0.018462855	0.036240093	0.00072056710
0.018593349	0.035538350	0.00071706315
0.018723843	0.036115527	0.00071924274
0.018854337	0.035689324	0.00070573524
0.018984831	0.035691939	0.00071021807
0.019115325	0.035170601	0.00069874634
0.019245819	0.035224917	0.00070384406
0.019376313	0.035000329	0.00069455242
0.019506807	0.034793763	0.00068703328
0.019637301	0.035064574	0.00069603383
0.019767795	0.034600782	0.00068149824
0.019898289	0.033662646	0.00067355167
0.020028783	0.034903267	0.00068261760
0.020159277	0.034538122	0.00067415988
0.020289771	0.033785470	0.00066832526
0.020420264	0.034300251	0.00066733060
0.020550758	0.034032230	0.00066076314
0.020681252	0.034662454	0.00067336343
0.020811746	0.034821160	0.00066491929
0.020942240	0.034722420	0.00065953625
0.021072734	0.034610907	0.00066466423
0.021203228	0.033629971	0.00064370652
0.021333722	0.034700790	0.00066149240
0.021464216	0.033542351	0.00064451617
0.021594710	0.032276852	0.00062721199
0.021725204	0.032875932	0.00064215350
0.021855698	0.033045801	0.00062712775
0.021986192	0.033422987	0.00063656390
0.022116686	0.033540720	0.00063936166
0.022247180	0.032577134	0.00061875005
0.022377674	0.032787931	0.00062592191
0.022508168	0.033926441	0.00062950315
0.022638662	0.032155667	0.00060849722
0.022769156	0.032888671	0.00062434934
0.022899650	0.032491934	0.00060948691
0.023030144	0.032864397	0.00061791035
0.023160638	0.033781080	0.00062262558
0.023291132	0.032931229	0.00060883177
0.023421626	0.032184920	0.00060625912
0.023552120	0.032663156	0.00060629373
0.023682614	0.032600996	0.00059882906
0.023813108	0.032465405	0.00060579367
0.023943602	0.032982522	0.00060119727
0.024074096	0.033363091	0.00060343265
0.024204590	0.031538649	0.00058984044
0.024335084	0.032992987	0.00059677834
0.024465578	0.032951461	0.00059907983
0.024596072	0.032535429	0.00058861767
0.024726566	0.033316382	0.00059615834
0.024857060	0.030855476	0.00057542527
0.024987553	0.031928487	0.00057808707
0.025118047	0.032709636	0.00058850512
0.025248541	0.031934997	0.00057831534
0.025379035	0.031768330	0.00057148388
0.025509529	0.032377606	0.00058195932
0.025640023	0.031855655	0.00056935435
0.025770517	0.031488207	0.00056892769
0.025901011	0.032129693	0.00057345398
0.026031505	0.032188814	0.00056945087
0.026161999	0.031480522	0.00056471942
0.026292493	0.031476292	0.00056094536
0.026422987	0.031866643	0.00056368437
0.026553481	0.031280863	0.00056103073
0.026683975	0.031672919	0.00055767874
0.026814469	0.031811442	0.00055793777
0.026944963	0.032002955	0.00055937239
0.027075457	0.031681325	0.00055440140
0.027205951	0.031782392	0.00055838524
0.027336445	0.031783369	0.00055205905
0.027466939	0.031229354	0.00054508941
0.027597433	0.031713790	0.00055302628
0.027727927	0.031354717	0.00054333424
0.027858421	0.030885126	0.00054494869
0.027988915	0.031410573	0.00054276152
0.028119409	0.030714023	0.00053506870
0.028249903	0.030976601	0.00053883775
0.028380397	0.031982216	0.00054094260
0.028510891	0.030870252	0.00053682548
0.028641385	0.031694938	0.00054139168
0.028771879	0.031761511	0.00053574364
0.028902373	0.031536146	0.00053746649
0.029032867	0.030671323	0.00052695474
0.029163361	0.030788664	0.00052531676
0.029293855	0.031643999	0.00053742872
0.029424349	0.031569126	0.00052780336
0.029554842	0.030960238	0.00052463308
0.029685336	0.030540898	0.00052006480
0.029815830	0.031256602	0.00052258651
0.029946324	0.031566760	0.00052628951
0.030076818	0.031970699	0.00052964719
0.030207312	0.032779781	0.00053005812
0.030337806	0.031156576	0.00052073638
0.030468300	0.030527998	0.00051207322
0.030598794	0.032104295	0.00052468555
0.030729288	0.030369332	0.00051242195
0.030859782	0.031264782	0.00051389363
0.030990276	0.031194386	0.00051471308
0.031120770	0.031289945	0.00051116586
0.031251264	0.030866457	0.00050663574
0.031381758	0.030634841	0.00050823789
0.031512252	0.031153402	0.00050871632
0.031642746	0.031295837	0.00051071446
0.031773240	0.031119231	0.00050701731
0.031903734	0.031223419	0.00050355913
0.032034228	0.031093427	0.00050565254
0.032164722	0.030428355	0.00049873141
0.032295216	0.030435465	0.00049790330
0.032425710	0.030183936	0.00049665925
0.032556204	0.030724432	0.00049495229
0.032686698	0.031220856	0.00050107153
0.032817192	0.030685549	0.00049483026
0.032947686	0.030928096	0.00049594585
0.033078180	0.031665886	0.00050175499
0.033208674	0.031472507	0.00049685889
0.033339168	0.030254671	0.00048768254
0.033469662	0.030062857	0.00048692225
0.033600156	0.031128353	0.00049037582
0.033730650	0.030611651	0.00049093780
0.033861144	0.029514228	0.00047830311
0.033991637	0.030511284	0.00048179561
0.034122131	0.030661689	0.00048791592
0.034252625	0.031168155	0.00049321099
0.034383119	0.029679024	0.00048621575
0.034513613	0.031222780	0.00049971216
0.034644107	0.031152615	0.00049624951
0.034774601	0.030426834	0.00050260771
0.034905095	0.030750349	0.00050811815
0.035035589	0.030825599	0.00050955110
0.035166083	0.031156963	0.00051932153
0.035296577	0.030234867	0.00050898044
0.035427071	0.031249153	0.00052369310
0.035557565	0.030985593	0.00051795096
0.035688059	0.030028494	0.00051171086
0.035818553	0.030482390	0.00052236472
0.035949047	0.031169691	0.00052423223
0.036079541	0.029918760	0.00051531990
0.036210035	0.030163254	0.00051579337
0.036340529	0.030513400	0.00051937938
0.036471023	0.029909833	0.00051909451
0.036601517	0.029784311	0.00051657492
0.036732011	0.029550267	0.00051383811
0.036862505	0.030682246	0.00052702455
0.036992999	0.030578249	0.00052480011
0.037123493	0.029988471	0.00052045563
0.037253987	0.030546306	0.00052981808
0.037384481	0.029944416	0.00052105283
0.037514975	0.030460546	0.00053077822
0.037645469	0.029805285	0.00052337370
0.037775963	0.029176388	0.00051607865
0.037906457	0.030627390	0.00053601819
0.038036951	0.029991243	0.00052776661
0.038167445	0.030156827	0.00052995908
0.038297939	0.029381042	0.00052387815
0.038428433	0.029178369	0.00052094379
0.038558926	0.030462816	0.00053538092
0.038689420	0.030214262	0.00053270545
0.038819914	0.029625077	0.00052679996
0.038950408	0.030865022	0.00054129129
0.039080902	0.029632299	0.00052471237
0.039211396	0.029884423	0.00052617834
0.039341890	0.029794483	0.00051724096
0.039472384	0.030168370	0.00052057454
0.039602878	0.029697275	0.00051606269
0.039733372	0.030803891	0.00051999270
0.039863866	0.031002868	0.00051830252
0.039994360	0.030209588	0.00051545373
0.040124854	0.030221236	0.00051052937
0.040255348	0.030520333	0.00051399827
0.040385842	0.029815683	0.00050509975
0.040516336	0.029640650	0.00050427393
0.040646830	0.029946084	0.00050560942
0.040777324	0.031296702	0.00051528391
0.040907818	0.030204966	0.00050671582
0.041038312	0.029867996	0.00050611999
0.041168806	0.030183723	0.00050103918
0.041299300	0.030335023	0.00050914413
0.041429794	0.030058742	0.00050142230
0.041560288	0.030321805	0.00050215717
0.041690782	0.030980631	0.00050948249
0.041821276	0.029909747	0.00049697988
0.041951770	0.030617368	0.00050216074
0.042082264	0.030828005	0.00050268169
0.042212758	0.030389606	0.00049915964
0.042343252	0.029694655	0.00049808487
0.042473746	0.030032932	0.00049682414
0.042604240	0.030545415	0.00049711930
0.042734734	0.029569200	0.00049450573
0.042865228	0.030629030	0.00049823815
0.042995722	0.030587883	0.00049940892
0.043126215	0.030649769	0.00049870131
0.043256709	0.030468055	0.00049514622
0.043387203	0.029969602	0.00049246671
0.043517697	0.030211752	0.00049174120
0.043648191	0.030170631	0.00048896842
0.043778685	0.029668689	0.00049051259
0.043909179	0.030132364	0.00048849645
0.044039673	0.029398044	0.00048450187
0.044170167	0.030242944	0.00049113499
0.044300661	0.030759962	0.00049244418
0.044431155	0.030170212	0.00049177163
0.044561649	0.029725008	0.00048446044
0.044692143	0.030585668	0.00049013222
0.044822637	0.029566539	0.00048339977
0.044953131	0.031579632	0.00049647632
0.045083625	0.030356475	0.00049104789
0.045214119	0.029296194	0.00047885528
0.045344613	0.029619173	0.00048029433
0.045475107	0.030901285	0.00049047188
0.045605601	0.030270335	0.00048304309
0.045736095	0.029946238	0.00048151187
0.045866589	0.028934220	0.00047586621
0.045997083	0.029806432	0.00047758375
0.046127577	0.030456809	0.00048788225
0.046258071	0.030657836	0.00049303955
0.046388565	0.029840645	0.00048799861
0.046519059	0.028870719	0.00048816050
0.046649553	0.030262123	0.00049753876
0.046780047	0.029768962	0.00049570702
0.046910541	0.030545833	0.00050421842
0.047041035	0.030109158	0.00049976093
0.047171529	0.030252207	0.00050488804
0.047302023	0.030112467	0.00050395042
0.047432517	0.030739625	0.00050911623
0.047563011	0.029497870	0.00050202841
0.047693504	0.029719911	0.00050111154
0.047823998	0.030430993	0.00051038092
0.047954492	0.030112537	0.00050963878
0.048084986	0.030082460	0.00050783312
0.048215480	0.029912412	0.00051039290
0.048345974	0.029771686	0.00050667345
0.048476468	0.030185793	0.00050849244
0.048606962	0.029614348	0.00050897026
0.048737456	0.028768587	0.00050015874
0.048867950	0.030093041	0.00051500545
0.048998444	0.029710420	0.00050753746
0.049128938	0.030999920	0.00051996599
0.049259432	0.030199026	0.00051561705
0.049389926	0.029399338	0.00050924548
0.049520420	0.029765699	0.00051250630
0.049650914	0.030178410	0.00051845791
0.049781408	0.030130197	0.00051528627
0.049911902	0.029923780	0.00051471188
0.050042396	0.031363930	0.00052709840
0.050172890	0.029321461	0.00051158897
0.050303384	0.029823107	0.00051866852
0.050433878	0.029589252	0.00051311473
0.050564372	0.029783479	0.00051795568
0.050694866	0.030112551	0.00051518662
0.050825360	0.029143431	0.00051356303
0.050955854	0.029640500	0.00051797994
0.051086348	0.029517031	0.00051567710
0.051216842	0.030172153	0.00051987288
0.051347336	0.030609473	0.00052578592
0.051477830	0.030207414	0.00052092631
0.051608324	0.029322871	0.00051547030
0.051738818	0.030043590	0.00052446840
0.051869312	0.028741506	0.00051047911
0.051999806	0.029425256	0.00052025188
0.052130299	0.029923520	0.00052152337
0.052260793	0.030615798	0.00052793344
0.052391287	0.029703746	0.00052136502
0.052521781	0.029451873	0.00051947394
0.052652275	0.029428179	0.00052246511
0.052782769	0.030417144	0.00052538871
0.052913263	0.029467952	0.00052008931
0.053043757	0.030843357	0.00053083669
0.053174251	0.028949273	0.00051781399
0.053304745	0.029094868	0.00051825530
0.053435239	0.030512532	0.00053293430
0.053565733	0.029426742	0.00052111932
0.053696227	0.029732879	0.00052287993
0.053826721	0.030104108	0.00053057470
0.053957215	0.030417083	0.00052973506
0.054087709	0.029087638	0.00052282260
0.054218203	0.030123309	0.00052660642
0.054348697	0.030696266	0.00053271211
0.054479191	0.029507949	0.00052463866
0.054609685	0.030608040	0.00053383525
0.054740179	0.029097112	0.00052006049
0.054870673	0.030139816	0.00053098066
0.055001167	0.029239037	0.00052091046
0.055131661	0.030258440	0.00053103055
0.055262155	0.029491658	0.00052377456
0.055392649	0.030099580	0.00053296464
0.055523143	0.029504810	0.00052777743
0.055653637	0.029703047	0.00052805661
0.055784131	0.029693082	0.00052516210
0.055914625	0.029444322	0.00052601879
0.056045119	0.030654830	0.00053505158
0.056175613	0.030304442	0.00053289774
0.056306107	0.029385735	0.00052724030
0.056436601	0.029844551	0.00052873532
0.056567095	0.029960060	0.00053003005
0.056697588	0.029158203	0.00052619295
0.056828082	0.029847594	0.00053007951
0.056958576	0.029906199	0.00053180339
0.057089070	0.030136493	0.00053225615
0.057219564	0.029935703	0.00053204910
0.057350058	0.029189442	0.00052327300
0.057480552	0.029961472	0.00053460538
0.057611046	0.030524209	0.00053478264
0.057741540	0.029446194	0.00052660484
0.057872034	0.029776259	0.00052838555
0.058002528	0.029343363	0.00052317947
0.058133022	0.029416889	0.00052695480
0.058263516	0.030073906	0.00052924910
0.058394010	0.029260990	0.00052322692
0.058524504	0.029834215	0.00052818754
0.058654998	0.028580687	0.00051499856
0.058785492	0.029551582	0.00052460434
0.058915986	0.029590145	0.00052496161
0.059046480	0.029628370	0.00052020843
0.059176974	0.029651616	0.00052529674
0.059307468	0.029736014	0.00052034714
0.059437962	0.030161161	0.00052239676
0.059568456	0.029260768	0.00051816817
0.059698950	0.030134540	0.00052145461
0.059829444	0.030591018	0.00052566269
0.059959938	0.030022896	0.00052015229
0.060090432	0.030121249	0.00051886248
0.060220926	0.028474684	0.00050843620
0.060351420	0.029374477	0.00051432679
0.060481914	0.029792344	0.00051858430
0.060612408	0.030164762	0.00051962282
0.060742902	0.028589136	0.00050611693
0.060873396	0.029596637	0.00051586035
0.061003890	0.028948892	0.00051023765
0.061134384	0.029424317	0.00050960251
0.061264877	0.029921095	0.00051898829
0.061395371	0.029536426	0.00051127760
0.061525865	0.029974817	0.00051243110
0.061656359	0.029005977	0.00050963191
0.061786853	0.030341543	0.00051831221
0.061917347	0.030234840	0.00051803725
0.062047841	0.028920525	0.00050794471
0.062178335	0.030453266	0.00051484292
0.062308829	0.030017866	0.00051743099
0.062439323	0.028505198	0.00050082592
0.062569817	0.029477944	0.00051011637
0.062700311	0.029792020	0.00051514932
0.062830805	0.030768249	0.00051798846
0.062961299	0.029772542	0.00051197559
0.063091793	0.029045791	0.00050530997
0.063222287	0.029085314	0.00050548420
0.063352781	0.029750005	0.00051493808
0.063483275	0.030215081	0.00051445437
0.063613769	0.029479762	0.00050835762
0.063744263	0.030235018	0.00051357320
0.063874757	0.029317960	0.00050692902
0.064005251	0.029694393	0.00051249429
0.064135745	0.028826875	0.00050434825
0.064266239	0.029921795	0.00051047361
0.064396733	0.029793827	0.00050950458
0.064527227	0.029083611	0.00050197750
0.064657721	0.029685106	0.00051113564
0.064788215	0.029368050	0.00050633911
0.064918709	0.029282654	0.00050377470
0.065049203	0.029763168	0.00050962586
0.065179697	0.029376155	0.00050333648
0.065310191	0.028666899	0.00049906890
0.065440685	0.029413937	0.00050589158
0.065571179	0.030022005	0.00050842103
0.065701673	0.029616654	0.00050766752
0.065832166	0.029347698	0.00050287389
0.065962660	0.029002668	0.00050136843
0.066093154	0.029558265	0.00050871291
0.066223648	0.028767496	0.00049672306
0.066354142	0.030182026	0.00051023092
0.066484636	0.029224053	0.00049946531
0.066615130	0.029635719	0.00050493664
0.066745624	0.029568801	0.00050340956
0.066876118	0.028546251	0.00049428188
0.067006612	0.029930959	0.00050734738
0.067137106	0.029957336	0.00050689573
0.067267600	0.030000722	0.00050173954
0.067398094	0.029508601	0.00050405579
0.067528588	0.029475212	0.00050174153
0.067659082	0.029587697	0.00050157482
0.067789576	0.029789601	0.00050560497
0.067920070	0.029730510	0.00050243479
0.068050564	0.029643739	0.00050070894
0.068181058	0.029124829	0.00049644422
0.068311552	0.028949278	0.00049602229
0.068442046	0.028575654	0.00049471692
0.068572540	0.030092254	0.00050585327
0.068703034	0.028717414	0.00049047770
0.068833528	0.029773959	0.00050427434
0.068964022	0.029681712	0.00050054011
0.069094516	0.029722217	0.00050306131
0.069225010	0.028995081	0.00049404009
0.069355504	0.029691126	0.00049798761
0.069485998	0.029539397	0.00049902393
0.069616492	0.029580748	0.00050009078
0.069746986	0.029238494	0.00049646700
0.069877480	0.029087497	0.00049574742
0.070007974	0.029131243	0.00049380146
0.070138468	0.029334295	0.00049466920
0.070268961	0.029284926	0.00049293059
0.070399455	0.029418836	0.00049471528
0.070529949	0.030583136	0.00050657005
0.070660443	0.030359733	0.00050101236
0.070790937	0.029741512	0.00049712327
0.070921431	0.029683625	0.00049699894
0.071051925	0.029308505	0.00049272103
0.071182419	0.029221425	0.00049711722
0.071312913	0.029049721	0.00049037590
0.071443407	0.029422072	0.00049587125
0.071573901	0.029408819	0.00049150523
0.071704395	0.029271172	0.00049072501
0.071834889	0.028214888	0.00048494001
0.071965383	0.029002152	0.00048867257
0.072095877	0.029570849	0.00049484276
0.072226371	0.029277834	0.00049243722
0.072356865	0.028991314	0.00048640029
0.072487359	0.029472746	0.00049375018
0.072617853	0.029020219	0.00049052527
0.072748347	0.029597445	0.00048926790
0.072878841	0.029111223	0.00049099749
0.073009335	0.029513885	0.00048835686
0.073139829	0.028870774	0.00048530133
0.073270323	0.028215271	0.00048265076
0.073400817	0.029642958	0.00049098827
0.073531311	0.029006445	0.00048669336
0.073661805	0.028679317	0.00048454413
0.073792299	0.029113448	0.00048520889
0.073922793	0.028606388	0.00048427141
0.074053287	0.029027453	0.00048568895
0.074183781	0.028704042	0.00048307407
0.074314275	0.029269512	0.00049118399
0.074444769	0.028855183	0.00048195245
0.074575263	0.028612177	0.00048319978
0.074705757	0.029354728	0.00048753082
0.074836250	0.029446311	0.00048927631
0.074966744	0.029966106	0.00049454240
0.075097238	0.028154061	0.00047483386
0.075227732	0.028933074	0.00048432224
0.075358226	0.028937199	0.00048558051
0.075488720	0.028989667	0.00048149677
0.075619214	0.028888065	0.00048391878
0.075749708	0.028957658	0.00048274646
0.075880202	0.028753956	0.00048145040
0.076010696	0.029092890	0.00048263375
0.076141190	0.028627976	0.00047915616
0.076271684	0.029076962	0.00048572815
0.076402178	0.029443485	0.00048830173
0.076532672	0.029161948	0.00048184697
0.076663166	0.028987278	0.00048211480
0.076793660	0.029131027	0.00048160346
0.076924154	0.028875307	0.00048048015
0.077054648	0.030366301	0.00049113725
0.077185142	0.029401406	0.00048224108
0.077315636	0.029421179	0.00048242398
0.077446130	0.028774053	0.00047982552
0.077576624	0.029201391	0.00047935418
0.077707118	0.028282189	0.00047776310
0.077837612	0.028779487	0.00047562291
0.077968106	0.028042989	0.00047309504
0.078098600	0.029017862	0.00047801055
0.078229094	0.029304710	0.00047966738
0.078359588	0.029134697	0.00048140066
0.078490082	0.029332923	0.00048067626
0.078620576	0.029096750	0.00047741264
0.078751070	0.029059108	0.00047897083
0.078881564	0.028181258	0.00047017237
0.079012058	0.029990841	0.00048544560
0.079142552	0.029461805	0.00048041603
0.079273046	0.028435633	0.00047126979
0.079403539	0.028870579	0.00047608642
0.079534033	0.028733447	0.00047572077
0.079664527	0.028896177	0.00047585883
0.079795021	0.029146022	0.00047940714
0.079925515	0.028748488	0.00047266257
0.080056009	0.028540147	0.00047464836
0.080186503	0.028974836	0.00047643886
0.080316997	0.029270442	0.00047607198
0.080447491	0.028834153	0.00047428457
0.080577985	0.029605626	0.00047938095
0.080708479	0.029214001	0.00047559403
0.080838973	0.028235668	0.00046970603
0.080969467	0.028446102	0.00046880194
0.081099961	0.028420577	0.00047135110
0.081230455	0.028515295	0.00047229477
0.081360949	0.029023031	0.00047232055
0.081491443	0.028700411	0.00047294801
0.081621937	0.029119916	0.00047208619
0.081752431	0.028026286	0.00046625644
0.081882925	0.028148687	0.00046973682
0.082013419	0.028809301	0.00046960315
0.082143913	0.028754207	0.00047172008
0.082274407	0.029260359	0.00047305058
0.082404901	0.029458399	0.00047294147
0.082535395	0.029340878	0.00047639270
0.082665889	0.028950629	0.00046842626
0.082796383	0.028991013	0.00047249133
0.082926877	0.028986037	0.00047167803
0.083057371	0.029269987	0.00047161754
0.083187865	0.028991831	0.00047091149
0.083318359	0.028659366	0.00046692550
0.083448853	0.028995894	0.00046944654
0.083579347	0.028171677	0.00046336321
0.083709841	0.029054603	0.00046878691
0.083840335	0.028917232	0.00046893763
0.083970828	0.029287322	0.00047180936
0.084101322	0.027920202	0.00046092921
0.084231816	0.029006679	0.00046984007
0.084362310	0.029201466	0.00046867383
0.084492804	0.028404228	0.00046300740
0.084623298	0.029553587	0.00047428023
0.084753792	0.029574292	0.00047192348
0.084884286	0.028588345	0.00046556549
0.085014780	0.029976968	0.00047389840
0.085145274	0.028542991	0.00046400644
0.085275768	0.028737874	0.00046567956
0.085406262	0.028959548	0.00046492031
0.085536756	0.029313175	0.00046799949
0.085667250	0.029566706	0.00047252630
0.085797744	0.028895409	0.00046425583
0.085928238	0.028834088	0.00046481915
0.086058732	0.028893584	0.00046495008
0.086189226	0.029411602	0.00046792183
0.086319720	0.028492614	0.00046523272
0.086450214	0.029210139	0.00046411174
0.086580708	0.029641377	0.00047146934
0.086711202	0.029018250	0.00046311813
0.086841696	0.029557512	0.00046639971
0.086972190	0.028758217	0.00046346996
0.087102684	0.029591409	0.00046861500
0.087233178	0.029105357	0.00046521612
0.087363672	0.030009273	0.00047130238
0.087494166	0.028698898	0.00045882372
0.087624660	0.029199237	0.00046415557
0.087755154	0.028787839	0.00046361195
0.087885648	0.028364036	0.00045718026
0.088016142	0.029760844	0.00046727766
0.088146636	0.029126738	0.00046109375
0.088277130	0.028549885	0.00045825903
0.088407623	0.028569598	0.00046063823
0.088538117	0.028579873	0.00045743166
0.088668611	0.028776908	0.00046190984
0.088799105	0.028335636	0.00045714520
0.088929599	0.028685261	0.00045776579
0.089060093	0.027673528	0.00045215687
0.089190587	0.027884636	0.00045312267
0.089321081	0.028993751	0.00046104846
0.089451575	0.028938353	0.00046055539
0.089582069	0.028234501	0.00045267672
0.089712563	0.028272332	0.00045372899
0.089843057	0.028745880	0.00045917418
0.089973551	0.029155452	0.00045995368
0.090104045	0.029538807	0.00046407739
0.090234539	0.029513916	0.00045948173
0.090365033	0.028645383	0.00045835469
0.090495527	0.028809376	0.00045838214
0.090626021	0.028642460	0.00045587225
0.090756515	0.029500377	0.00046363810
0.090887009	0.028907651	0.00045879041
0.091017503	0.028978215	0.00045611689
0.091147997	0.028886531	0.00045830259
0.091278491	0.028311959	0.00045121015
0.091408985	0.028508587	0.00045465640
0.091539479	0.029076896	0.00045684072
0.091669973	0.028590622	0.00045260670
0.091800467	0.028398017	0.00046316153
0.091930961	0.027674009	0.00046212350
0.092061455	0.028900676	0.00047398794
0.092191949	0.028727983	0.00047769452
0.092322443	0.028938490	0.00047833059
0.092452937	0.029338746	0.00048535857
0.092583431	0.029200769	0.00048582492
0.092713925	0.028970831	0.00048559477
0.092844419	0.028993961	0.00049085548
0.092974912	0.028307159	0.00048242131
0.093105406	0.028463285	0.00047756637
0.093235900	0.028785608	0.00047724961
0.093366394	0.028328444	0.00046680086
0.093496888	0.027793138	0.00046705378
0.093627382	0.028313831	0.00046543143
0.093757876	0.029339009	0.00047142683
0.093888370	0.028242950	0.00046584844
0.094018864	0.028278178	0.00046022712
0.094149358	0.029582996	0.00047318386
0.094279852	0.029213641	0.00046874209
0.094410346	0.028235328	0.00045991433
0.094540840	0.028164953	0.00046113252
0.094671334	0.028483920	0.00045858866
0.094801828	0.029215194	0.00046591188
0.094932322	0.028325578	0.00046175012
0.095062816	0.028643978	0.00045850117
0.095193310	0.027877124	0.00045576101
0.095323804	0.029570065	0.00046570218
0.095454298	0.028795690	0.00045930687
0.095584792	0.027946977	0.00045614563
0.095715286	0.027975754	0.00045272439
0.095845780	0.028735055	0.00045813839
0.095976274	0.027985442	0.00045416859
0.096106768	0.028487300	0.00045362691
0.096237262	0.028789833	0.00046024375
0.096367756	0.029211466	0.00046127323
0.096498250	0.028435384	0.00045353643
0.096628744	0.029347843	0.00046311302
0.096759238	0.029060383	0.00045647192
0.096889732	0.028326673	0.00045359983
0.097020226	0.028718271	0.00045674194
0.097150720	0.028148980	0.00045033351
0.097281214	0.028571032	0.00045312610
0.097411708	0.028320005	0.00045162144
0.097542201	0.027913407	0.00044759947
0.097672695	0.028457319	0.00045494172
0.097803189	0.028686354	0.00045257488
0.097933683	0.028403856	0.00045212528
0.098064177	0.029481944	0.00045758942
0.098194671	0.027673176	0.00044497789
0.098325165	0.028559829	0.00044839802
0.098455659	0.029253331	0.00045163049
0.098586153	0.028365107	0.00044556664
0.098716647	0.028494044	0.00044653156
0.098847141	0.028324922	0.00044073399
0.098977635	0.028863619	0.00044532567
0.099108129	0.028727975	0.00044403329
0.099238623	0.028587810	0.00044291304
0.099369117	0.028600847	0.00044329205
0.099499611	0.028344995	0.00043951076
0.099630105	0.028922928	0.00044452468
0.099760599	0.028404944	0.00044217316
0.099891093	0.029221390	0.00044497671
0.10002159	0.028908987	0.00044669759
0.10015208	0.028996102	0.00044541877
0.10028257	0.028933833	0.00044264256
0.10041307	0.029062188	0.00044670619
0.10054356	0.028783098	0.00044420548
0.10067406	0.028830263	0.00044763340
0.10080455	0.028234887	0.00044178081
0.10093504	0.028958044	0.00044282832
0.10106554	0.029446290	0.00045076886
0.10119603	0.029220126	0.00044664816
0.10132653	0.028582385	0.00044347996
0.10145702	0.028513162	0.00044361374
0.10158751	0.028055836	0.00043694692
0.10171801	0.029192023	0.00044764049
0.10184850	0.028437703	0.00043983084
0.10197900	0.028381897	0.00044085163
0.10210949	0.027830350	0.00043733024
0.10223998	0.028591914	0.00043968826
0.10237048	0.028929019	0.00044358038
0.10250097	0.028348882	0.00044116980
0.10263147	0.028782038	0.00043919767
0.10276196	0.028718485	0.00044358384
0.10289245	0.028306379	0.00043758742
0.10302295	0.028411291	0.00043843750
0.10315344	0.028707943	0.00044395095
0.10328394	0.028479228	0.00043769079
0.10341443	0.028192113	0.00043678299
0.10354492	0.027746197	0.00043522200
0.10367542	0.029134168	0.00044065180
0.10380591	0.029429265	0.00044533464
0.10393641	0.028264446	0.00043557107
0.10406690	0.028819249	0.00043815362
0.10419739	0.028270381	0.00043762793
0.10432789	0.028462449	0.00043538022
0.10445838	0.028731620	0.00044004318
0.10458888	0.027917155	0.00043364389
0.10471937	0.028796434	0.00043795321
0.10484986	0.028446884	0.00043738707
0.10498036	0.028069265	0.00043220677
0.10511085	0.028594798	0.00043660131
0.10524135	0.028420791	0.00043662843
0.10537184	0.027989056	0.00043268124
0.10550233	0.027894332	0.00043282222
0.10563283	0.027789600	0.00042960789
0.10576332	0.028594097	0.00043635235
0.10589382	0.028177945	0.00043491912
0.10602431	0.027813247	0.00042794081
0.10615480	0.028639228	0.00043592623
0.10628530	0.028508675	0.00043697808
0.10641579	0.029023674	0.00043667776
0.10654629	0.028773979	0.00043694909
0.10667678	0.028135463	0.00043114094
0.10680727	0.028077927	0.00043152071
0.10693777	0.028771564	0.00043788414
0.10706826	0.028167522	0.00043137930
0.10719876	0.028610040	0.00043556782
0.10732925	0.028564607	0.00043425227
0.10745974	0.028091300	0.00042752782
0.10759024	0.029709943	0.00044131266
0.10772073	0.029023950	0.00043663517
0.10785123	0.028984981	0.00043852713
0.10798172	0.028110417	0.00043927568
0.10811221	0.028125102	0.00044200603
0.10824271	0.027660267	0.00044430757
0.10837320	0.028041056	0.00044837769
0.10850370	0.028497651	0.00045409149
0.10863419	0.028149929	0.00045637558
0.10876468	0.028869496	0.00045923916
0.10889518	0.028045731	0.00045476550
0.10902567	0.028617427	0.00046474790
0.10915616	0.028110968	0.00045805841
0.10928666	0.028713924	0.00046732112
0.10941715	0.027984605	0.00046124336
0.10954765	0.028187050	0.00046519568
0.10967814	0.027729541	0.00046387074
0.10980863	0.028584119	0.00047069136
0.10993913	0.029008304	0.00047674117
0.11006962	0.028888977	0.00047780099
0.11020012	0.028483029	0.00047137441
0.11033061	0.029459688	0.00048427729
0.11046110	0.028780130	0.00047936470
0.11059160	0.028186760	0.00047697191
0.11072209	0.027916250	0.00047948080
0.11085259	0.028490989	0.00047767377
0.11098308	0.028575854	0.00048270680
0.11111357	0.028286588	0.00048278340
0.11124407	0.028722887	0.00048339478
0.11137456	0.027917043	0.00048324234
0.11150506	0.028326475	0.00048599298
0.11163555	0.027545373	0.00048078510
0.11176604	0.028755517	0.00049172587
0.11189654	0.028014426	0.00048500867
0.11202703	0.028893218	0.00049401612
0.11215753	0.027978932	0.00048801834
0.11228802	0.028873164	0.00049655472
0.11241851	0.028628848	0.00049462803
0.11254901	0.028179649	0.00049235157
0.11267950	0.028163516	0.00049309232
0.11281000	0.027942435	0.00049176160
0.11294049	0.027009965	0.00046819818
0.11307098	0.027780148	0.00047360585
0.11320148	0.028730642	0.00047415800
0.11333197	0.028256445	0.00046961707
0.11346247	0.028095681	0.00046950428
0.11359296	0.027616785	0.00046130494
0.11372345	0.028065672	0.00046336538
0.11385395	0.028857259	0.00046927245
0.11398444	0.028576061	0.00046315463
0.11411494	0.028974818	0.00046762796
0.11424543	0.027096918	0.00045125347
0.11437592	0.027509461	0.00045213316
0.11450642	0.028847138	0.00046436114
0.11463691	0.028601636	0.00045563284
0.11476741	0.028867582	0.00045899669
0.11489790	0.028728068	0.00046097665
0.11502839	0.027773916	0.00044992530
0.11515889	0.027856008	0.00045022894
0.11528938	0.028351570	0.00045219961
0.11541988	0.028523002	0.00045399090
0.11555037	0.028573097	0.00045494103
0.11568086	0.028327469	0.00044851197
0.11581136	0.028502288	0.00045444518
0.11594185	0.028351715	0.00044914340
0.11607235	0.028055840	0.00044528089
0.11620284	0.028724733	0.00045300425
0.11633333	0.028829199	0.00045184248
0.11646383	0.028472920	0.00045012693
0.11659432	0.029221846	0.00045400907
0.11672482	0.028021512	0.00044187315
0.11685531	0.028040887	0.00044464929
0.11698580	0.028620351	0.00044748791
0.11711630	0.029132932	0.00045132626
0.11724679	0.029363486	0.00045278454
0.11737729	0.028261069	0.00044279375
0.11750778	0.028070225	0.00044126641
0.11763827	0.028913057	0.00044800541
0.11776877	0.027906287	0.00043643263
0.11789926	0.028442911	0.00044363428
0.11802975	0.027705179	0.00043636241
0.11816025	0.028849161	0.00044143976
0.11829074	0.028451844	0.00044208773
0.11842124	0.028398058	0.00043776177
0.11855173	0.028104615	0.00043798205
0.11868222	0.028586975	0.00043863243
0.11881272	0.028456054	0.00043578926
0.11894321	0.028410854	0.00043567587
0.11907371	0.028067931	0.00043296563
0.11920420	0.028271309	0.00043508853
0.11933469	0.029088745	0.00043978981
0.11946519	0.028282977	0.00042982443
0.11959568	0.029206654	0.00043969867
0.11972618	0.027757678	0.00042576679
0.11985667	0.027942344	0.00042819992
0.11998716	0.028636003	0.00043422617
0.12011766	0.027754110	0.00042439063
0.12024815	0.027639185	0.00042352738
0.12037865	0.026779159	0.00041979638
0.12050914	0.027186562	0.00041698967
0.12063963	0.028311902	0.00042823771
0.12077013	0.028109527	0.00042525427
0.12090062	0.027826075	0.00042242071
0.12103112	0.028039056	0.00042476205
0.12116161	0.027849131	0.00042051426
0.12129210	0.028201353	0.00042570599
0.12142260	0.028337587	0.00042455768
0.12155309	0.028856782	0.00042670820
0.12168359	0.027739993	0.00041969640
0.12181408	0.028049171	0.00041972225
0.12194457	0.028556810	0.00042236241
0.12207507	0.028659976	0.00042651323
0.12220556	0.027424684	0.00041533732
0.12233606	0.028700493	0.00042694225
0.12246655	0.028253837	0.00041901994
0.12259704	0.028132940	0.00041900044
0.12272754	0.028673568	0.00042394790
0.12285803	0.028613821	0.00042252721
0.12298853	0.027711889	0.00041637286
0.12311902	0.027263328	0.00041538406
0.12324951	0.027849275	0.00041419664
0.12338001	0.028386844	0.00042257046
0.12351050	0.028154809	0.00041871465
0.12364100	0.028030920	0.00041747149
0.12377149	0.027965786	0.00041930398
0.12390198	0.028263641	0.00041819332
0.12403248	0.028407311	0.00041937448
0.12416297	0.027409502	0.00041300923
0.12429347	0.027689834	0.00041290158
0.12442396	0.028383943	0.00042090872
0.12455445	0.028589373	0.00041924063
0.12468495	0.028161266	0.00041423317
0.12481544	0.028949116	0.00042278982
0.12494594	0.027819950	0.00041318438
0.12507643	0.028437234	0.00041853954
0.12520692	0.027787390	0.00041389982
0.12533742	0.027704802	0.00041175544
0.12546791	0.028826253	0.00042014173
0.12559841	0.027799279	0.00041162949
0.12572890	0.028185734	0.00041538378
0.12585939	0.028395991	0.00041893001
0.12598989	0.027792826	0.00041035981
0.12612038	0.028003750	0.00041400463
0.12625088	0.028674229	0.00041664319
0.12638137	0.028212681	0.00041478031
0.12651186	0.028139970	0.00041547187
0.12664236	0.026866499	0.00040391051
0.12677285	0.028201779	0.00041322002
0.12690335	0.028672471	0.00041932415
0.12703384	0.028336921	0.00041148422
0.12716433	0.027973514	0.00041479185
0.12729483	0.028176345	0.00041263117
0.12742532	0.027695008	0.00040966792
0.12755581	0.028079953	0.00041131330
0.12768631	0.028438943	0.00041297801
0.12781680	0.027744703	0.00041065786
0.12794730	0.027620453	0.00040890835
0.12807779	0.027945572	0.00040927967
0.12820828	0.027577847	0.00040873683
0.12833878	0.028305426	0.00041085874
0.12846927	0.028568392	0.00041527804
0.12859977	0.027924776	0.00041112203
0.12873026	0.027877577	0.00040761961
0.12886075	0.028581373	0.00041368275
0.12899125	0.028541115	0.00041416451
0.12912174	0.027969820	0.00040885783
0.12925224	0.028261898	0.00041172086
0.12938273	0.028279593	0.00041139871
0.12951322	0.028772550	0.00041289527
0.12964372	0.028389648	0.00041096770
0.12977421	0.027427536	0.00040436703
0.12990471	0.027645791	0.00040742339
0.13003520	0.028432983	0.00041115280
0.13016569	0.027786268	0.00040603942
0.13029619	0.027993146	0.00040782469
0.13042668	0.027620925	0.00040330483
0.13055718	0.028286729	0.00040883346
0.13068767	0.027417310	0.00040548814
0.13081816	0.027710627	0.00040328953
0.13094866	0.027437283	0.00040383501
0.13107915	0.027973101	0.00040442810
0.13120965	0.028461065	0.00040937398
0.13134014	0.027758435	0.00040628197
0.13147063	0.027824294	0.00040572665
0.13160113	0.027814398	0.00040574251
0.13173162	0.027630314	0.00040244515
0.13186212	0.027818379	0.00040299400
0.13199261	0.028372673	0.00040820127
0.13212310	0.028474209	0.00040649754
0.13225360	0.028446909	0.00040868040
0.13238409	0.028071247	0.00040645732
0.13251459	0.027928104	0.00040324079
0.13264508	0.028590255	0.00040811307
0.13277557	0.028531387	0.00040877962
0.13290607	0.028111196	0.00040614069
0.13303656	0.028553918	0.00040845106
0.13316706	0.027975167	0.00040296760
0.13329755	0.027462814	0.00040013265
0.13342804	0.028290542	0.00040752846
0.13355854	0.027515366	0.00039925891
0.13368903	0.028220018	0.00040547169
0.13381953	0.027946531	0.00040204898
0.13395002	0.027642239	0.00040119618
0.13408051	0.028626151	0.00040750223
0.13421101	0.028521199	0.00040544579
0.13434150	0.028443845	0.00040699602
0.13447200	0.027843189	0.00040286810
0.13460249	0.027780241	0.00039910544
0.13473298	0.028403919	0.00040578485
0.13486348	0.027977096	0.00040185344
0.13499397	0.027334101	0.00039855562
0.13512447	0.028002260	0.00040304673
0.13525496	0.028248452	0.00040182151
0.13538545	0.027598774	0.00039882349
0.13551595	0.027500212	0.00039823608
0.13564644	0.028187166	0.00040147044
0.13577694	0.027934470	0.00040218718
0.13590743	0.028295824	0.00040168175
0.13603792	0.027518857	0.00039671225
0.13616842	0.026979831	0.00039441364
0.13629891	0.028373142	0.00040078161
0.13642940	0.028750045	0.00040724944
0.13655990	0.028304609	0.00040096437
0.13669039	0.027624006	0.00039741502
0.13682089	0.028442196	0.00040210837
0.13695138	0.028095933	0.00039928154
0.13708187	0.027674545	0.00039722148
0.13721237	0.027011067	0.00039400992
0.13734286	0.028851657	0.00040381119
0.13747336	0.028050644	0.00040058052
0.13760385	0.027929140	0.00039576387
0.13773434	0.027483891	0.00039595143
0.13786484	0.027429337	0.00039556892
0.13799533	0.027895207	0.00039675910
0.13812583	0.028613954	0.00040124582
0.13825632	0.028340815	0.00039955724
0.13838681	0.027782177	0.00039644184
0.13851731	0.027474181	0.00039533612
0.13864780	0.027706472	0.00039574539
0.13877830	0.027779832	0.00039535299
0.13890879	0.027843268	0.00039650146
0.13903928	0.028089136	0.00039643743
0.13916978	0.027761874	0.00039623348
0.13930027	0.028510164	0.00040051576
0.13943077	0.027458000	0.00039279466
0.13956126	0.028051268	0.00039770909
0.13969175	0.028531249	0.00039956040
0.13982225	0.028444614	0.00039932870
0.13995274	0.027577060	0.00039491304
0.14008324	0.027302197	0.00039118689
0.14021373	0.028535037	0.00040152822
0.14034422	0.027756102	0.00039234033
0.14047472	0.027940282	0.00039603891
0.14060521	0.027618289	0.00039366394
0.14073571	0.027603802	0.00039218854
0.14086620	0.028024270	0.00039490853
0.14099669	0.027740338	0.00039300817
0.14112719	0.027985183	0.00039238767
0.14125768	0.028020244	0.00039571868
0.14138818	0.027758077	0.00039094663
0.14151867	0.027557848	0.00039230380
0.14164916	0.027685294	0.00039298005
0.14177966	0.027768123	0.00039096870
0.14191015	0.027959516	0.00039269979
0.14204065	0.027979037	0.00039284672
0.14217114	0.028536236	0.00039559715
0.14230163	0.028041103	0.00039494236
0.14243213	0.028592123	0.00039292556
0.14256262	0.027582790	0.00038813383
0.14269312	0.028377112	0.00039554383
0.14282361	0.027982769	0.00039035439
0.14295410	0.028557892	0.00039582822
0.14308460	0.027781048	0.00038902914
0.14321509	0.027641668	0.00038795467
0.14334559	0.027803357	0.00039061089
0.14347608	0.027981199	0.00039035745
0.14360657	0.028686675	0.00039606801
0.14373707	0.028877181	0.00039684519
0.14386756	0.028374386	0.00039155571
0.14399806	0.027675189	0.00038943045
0.14412855	0.028160332	0.00039009112
0.14425904	0.028488393	0.00039411586
0.14438954	0.028167859	0.00039254867
0.14452003	0.027591879	0.00038640128
0.14465053	0.028746483	0.00039313204
0.14478102	0.027352814	0.00038591670
0.14491151	0.027791308	0.00038685184
0.14504201	0.027962231	0.00039048604
0.14517250	0.027845369	0.00038836629
0.14530299	0.028023632	0.00038921491
0.14543349	0.027315244	0.00038548862
0.14556398	0.027692070	0.00038603412
0.14569448	0.027783900	0.00038926771
0.14582497	0.027905622	0.00038879602
0.14595546	0.027878277	0.00038980321
0.14608596	0.027912244	0.00038785817
0.14621645	0.027983326	0.00038738886
0.14634695	0.027850935	0.00038914833
0.14647744	0.027742654	0.00038805931
0.14660793	0.027763404	0.00038710111
0.14673843	0.027757128	0.00038753286
0.14686892	0.027477836	0.00038319897
0.14699942	0.027619329	0.00038626676
0.14712991	0.027979772	0.00038814831
0.14726040	0.028101975	0.00038867575
0.14739090	0.028152136	0.00038843819
0.14752139	0.027413989	0.00038365995
0.14765189	0.027559098	0.00038355228
0.14778238	0.027716231	0.00038727121
0.14791287	0.027384424	0.00038236926
0.14804337	0.028069024	0.00038785854
0.14817386	0.028388383	0.00038961256
0.14830436	0.028036590	0.00038562661
0.14843485	0.028056567	0.00038788335
0.14856534	0.028177243	0.00038709277
0.14869584	0.027600552	0.00038327268
0.14882633	0.027448127	0.00038468442
0.14895683	0.028029822	0.00038417876
0.14908732	0.027702567	0.00038388748
0.14921781	0.027795349	0.00038497556
0.14934831	0.027412788	0.00038157817
0.14947880	0.027716817	0.00038538387
0.14960930	0.028319649	0.00038554392
0.14973979	0.027930371	0.00038455402
0.14987028	0.028044442	0.00038770384
0.15000078	0.028334885	0.00038688832
0.15013127	0.027657555	0.00038198854
0.15026177	0.028145333	0.00038541468
0.15039226	0.027458538	0.00038041302
0.15052275	0.027529728	0.00038275933
0.15065325	0.028000553	0.00038430334
0.15078374	0.028293590	0.00038849668
0.15091424	0.027295423	0.00038182387
0.15104473	0.027522137	0.00038075229
0.15117522	0.027090379	0.00037955592
0.15130572	0.027011545	0.00037953745
0.15143621	0.028327854	0.00038576980
0.15156671	0.027760873	0.00038429963
0.15169720	0.027097383	0.00037649388
0.15182769	0.028052883	0.00038327232
0.15195819	0.028154535	0.00038527427
0.15208868	0.027901840	0.00038113252
0.15221918	0.027347205	0.00038059170
0.15234967	0.027459948	0.00037939321
0.15248016	0.028482298	0.00038558494
0.15261066	0.028348565	0.00038459729
0.15274115	0.027922215	0.00038130212
0.15287165	0.028507907	0.00038514738
0.15300214	0.027907151	0.00038140332
0.15313263	0.028404061	0.00038331541
0.15326313	0.027357470	0.00037768175
0.15339362	0.028411517	0.00038295135
0.15352412	0.027754734	0.00038052565
0.15365461	0.027639233	0.00038023886
0.15378510	0.027848191	0.00038039117
0.15391560	0.027084775	0.00037470095
0.15404609	0.027734744	0.00038076087
0.15417658	0.027972211	0.00038053710
0.15430708	0.027895124	0.00038177252
0.15443757	0.028259536	0.00038144055
0.15456807	0.027714822	0.00037961260
0.15469856	0.029002590	0.00038442508
0.15482905	0.027870808	0.00037993975
0.15495955	0.027775465	0.00037830422
0.15509004	0.027639201	0.00037813476
0.15522054	0.027716155	0.00037911043
0.15535103	0.028386915	0.00038216573
0.15548152	0.027854988	0.00037845050
0.15561202	0.027532550	0.00037625930
0.15574251	0.027179668	0.00037552837
0.15587301	0.027030881	0.00037509839
0.15600350	0.027845206	0.00037754588
0.15613399	0.027611396	0.00037618731
0.15626449	0.027823613	0.00037798937
0.15639498	0.027663278	0.00037814693
0.15652548	0.028065675	0.00038030637
0.15665597	0.027878921	0.00037886312
0.15678646	0.027228953	0.00037192419
0.15691696	0.028202822	0.00037804329
0.15704745	0.028558836	0.00038280102
0.15717795	0.027668294	0.00037529609
0.15730844	0.028318039	0.00038147113
0.15743893	0.027955382	0.00037598910
0.15756943	0.027916165	0.00037624571
0.15769992	0.027863601	0.00037709375
0.15783042	0.027454386	0.00037397202
0.15796091	0.027956242	0.00037623580
0.15809140	0.027798320	0.00037717737
0.15822190	0.027532416	0.00037152669
0.15835239	0.027891865	0.00037592875
0.15848289	0.027019864	0.00037072367
0.15861338	0.027862068	0.00037641553
0.15874387	0.028252416	0.00037857016
0.15887437	0.027706889	0.00037298967
0.15900486	0.027887785	0.00037503239
0.15913536	0.028265381	0.00037819337
0.15926585	0.028389880	0.00037689475
0.15939634	0.027493377	0.00037377888
0.15952684	0.027712827	0.00037551902
0.15965733	0.027611663	0.00037193343
0.15978783	0.027585167	0.00037371361
0.15991832	0.027845528	0.00037313325
0.16004881	0.027578243	0.00037348944
0.16017931	0.028555761	0.00037845280
0.16030980	0.028063711	0.00037431928
0.16044030	0.027686357	0.00037324408
0.16057079	0.027539428	0.00037102502
0.16070128	0.028504275	0.00037696818
0.16083178	0.028361253	0.00037920708
0.16096227	0.028003194	0.00037365092
0.16109277	0.028162491	0.00037566200
0.16122326	0.027547919	0.00037146498
0.16135375	0.028247904	0.00037537561
0.16148425	0.027276182	0.00037121942
0.16161474	0.028167838	0.00037502281
0.16174524	0.027368300	0.00036995803
0.16187573	0.027590580	0.00037333121
0.16200622	0.028309045	0.00037324299
0.16213672	0.027682601	0.00037223722
0.16226721	0.028311586	0.00037335402
0.16239771	0.027851534	0.00037180838
0.16252820	0.027400288	0.00037036899
0.16265869	0.027573663	0.00036941857
0.16278919	0.027749539	0.00037174903
0.16291968	0.028028388	0.00037392062
0.16305018	0.027779692	0.00037015716
0.16318067	0.027543837	0.00036811776
0.16331116	0.027811790	0.00037121835
0.16344166	0.027857038	0.00037073319
0.16357215	0.027537668	0.00037049369
0.16370264	0.027132191	0.00036578106
0.16383314	0.027740173	0.00037109711
0.16396363	0.027135395	0.00036647337
0.16409413	0.027527116	0.00036806060
0.16422462	0.027546193	0.00036882957
0.16435511	0.027240637	0.00036487008
0.16448561	0.027947552	0.00037104919
0.16461610	0.027613289	0.00037002025
0.16474660	0.028150998	0.00036913109
0.16487709	0.027515702	0.00036874565
0.16500758	0.027132376	0.00036439494
0.16513808	0.027718351	0.00036895346
0.16526857	0.027371258	0.00036717234
0.16539907	0.026993853	0.00036261362
0.16552956	0.027300755	0.00036668226
0.16566005	0.027834728	0.00037115924
0.16579055	0.028520378	0.00037157776
0.16592104	0.027103047	0.00036618419
0.16605154	0.027387886	0.00036422760
0.16618203	0.027741880	0.00036853398
0.16631252	0.028077382	0.00037165594
0.16644302	0.027766838	0.00036689190
0.16657351	0.027159134	0.00036500796
0.16670401	0.027770020	0.00036873846
0.16683450	0.027178646	0.00036302961
0.16696499	0.028052440	0.00036987325
0.16709549	0.027529824	0.00036609319
0.16722598	0.028092416	0.00037161504
0.16735648	0.027352375	0.00036647556
0.16748697	0.027842430	0.00036677269
0.16761746	0.027263268	0.00036489381
0.16774796	0.027337185	0.00036375108
0.16787845	0.027481781	0.00036537949
0.16800895	0.027287380	0.00036372606
0.16813944	0.027595366	0.00036378228
0.16826993	0.027525597	0.00036543150
0.16840043	0.026630557	0.00035954474
0.16853092	0.027643689	0.00036404370
0.16866142	0.027730103	0.00036682836
0.16879191	0.028007535	0.00036974763
0.16892240	0.027506005	0.00036106790
0.16905290	0.027194397	0.00036262445
0.16918339	0.027772602	0.00036517250
0.16931389	0.027644104	0.00036552900
0.16944438	0.027259814	0.00036265149
0.16957487	0.027760035	0.00036277568
0.16970537	0.028154346	0.00036833837
0.16983586	0.027798329	0.00036398170
0.16996636	0.027182851	0.00036195168
0.17009685	0.027802136	0.00036674473
0.17022734	0.027518707	0.00036254015
0.17035784	0.027374783	0.00036171892
0.17048833	0.027651012	0.00036274313
0.17061883	0.027506536	0.00036415161
0.17074932	0.027516110	0.00036284148
0.17087981	0.027369563	0.00036245883
0.17101031	0.027556486	0.00036115608
0.17114080	0.028039526	0.00036610764
0.17127130	0.027231461	0.00035968160
0.17140179	0.027846262	0.00036596172
0.17153228	0.027217776	0.00035994010
0.17166278	0.027582343	0.00036277730
0.17179327	0.027132069	0.00036034299
0.17192377	0.028123797	0.00036540926
0.17205426	0.028095397	0.00036546557
0.17218475	0.026877987	0.00035891551
0.17231525	0.027121113	0.00035889934
0.17244574	0.027324912	0.00035893409
0.17257623	0.027528998	0.00036081177
0.17270673	0.027365520	0.00036029710
0.17283722	0.028286095	0.00036836570
0.17296772	0.028105766	0.00036529821
0.17309821	0.027938997	0.00036331906
0.17322870	0.027907325	0.00036083061
0.17335920	0.027542302	0.00035971847
0.17348969	0.027319172	0.00036012571
0.17362019	0.027531205	0.00036125670
0.17375068	0.027935654	0.00036298583
0.17388117	0.027712231	0.00036161877
0.17401167	0.027260323	0.00035725971
0.17414216	0.027555549	0.00036075771
0.17427266	0.027734641	0.00036025225
0.17440315	0.028023625	0.00036398173
0.17453364	0.026780073	0.00035469878
0.17466414	0.027699384	0.00035838899
0.17479463	0.027460906	0.00035998325
0.17492513	0.027798177	0.00036203232
0.17505562	0.027175998	0.00035613045
0.17518611	0.027853404	0.00036117900
0.17531661	0.028242629	0.00036167307
0.17544710	0.027879189	0.00035999099
0.17557760	0.027841981	0.00036215099
0.17570809	0.027486366	0.00035678690
0.17583858	0.028395888	0.00036464498
0.17596908	0.027745715	0.00035899215
0.17609957	0.027848809	0.00035995557
0.17623007	0.028090353	0.00036275582
0.17636056	0.027878719	0.00036014477
0.17649105	0.026455069	0.00035216771
0.17662155	0.027615219	0.00035975174
0.17675204	0.027601336	0.00035535489
0.17688254	0.027185302	0.00035755358
0.17701303	0.026924386	0.00035208512
0.17714352	0.027347659	0.00035724615
0.17727402	0.026951749	0.00035460177
0.17740451	0.027176165	0.00035530246
0.17753501	0.027708592	0.00035736384
0.17766550	0.027739788	0.00036011316
0.17779599	0.027916060	0.00035849042
0.17792649	0.028122809	0.00036179623
0.17805698	0.027626181	0.00035706282
0.17818748	0.028139400	0.00036018780
0.17831797	0.027824130	0.00036036391
0.17844846	0.027576022	0.00035561448
0.17857896	0.027918931	0.00035985727
0.17870945	0.028124429	0.00036028313
0.17883995	0.028334264	0.00035989302
0.17897044	0.027868824	0.00035803816
0.17910093	0.028020064	0.00035731726
0.17923143	0.027689055	0.00035597787
0.17936192	0.027243037	0.00035450221
0.17949242	0.027686497	0.00035513809
0.17962291	0.027703140	0.00035634857
0.17975340	0.027507416	0.00035545496
0.17988390	0.028266010	0.00035963888
0.18001439	0.027514490	0.00035531724
0.18014489	0.027601160	0.00035531179
0.18027538	0.027784508	0.00035452571
0.18040587	0.027456282	0.00035565211
0.18053637	0.027322859	0.00035139899
0.18066686	0.026972877	0.00035311434
0.18079736	0.027840073	0.00035652492
0.18092785	0.027229361	0.00035215117
0.18105834	0.027645196	0.00035467144
0.18118884	0.026777669	0.00034859335
0.18131933	0.027499921	0.00035520700
0.18144982	0.026780541	0.00035001681
0.18158032	0.028424311	0.00036205744
0.18171081	0.027479562	0.00036232808
0.18184131	0.028003840	0.00036629262
0.18197180	0.028049708	0.00036986609
0.18210229	0.027492067	0.00036954370
0.18223279	0.027571824	0.00036876242
0.18236328	0.027874570	0.00037613575
0.18249378	0.027807843	0.00037318051
0.18262427	0.027521656	0.00037456485
0.18275476	0.027859233	0.00037865561
0.18288526	0.027736678	0.00037832862
0.18301575	0.027073250	0.00037583016
0.18314625	0.027114687	0.00037773465
0.18327674	0.026867094	0.00037498882
0.18340723	0.027545120	0.00038346203
0.18353773	0.027847994	0.00038308216
0.18366822	0.027472363	0.00038494063
0.18379872	0.027208337	0.00038381371
0.18392921	0.027842354	0.00038591484
0.18405970	0.027890485	0.00038968365
0.18419020	0.027146269	0.00038664569
0.18432069	0.027256661	0.00038572926
0.18445119	0.027079414	0.00038735575
0.18458168	0.027051224	0.00038435595
0.18471217	0.027275318	0.00038861235
0.18484267	0.027609904	0.00039399750
0.18497316	0.027654077	0.00039255751
0.18510366	0.027567428	0.00039476689
0.18523415	0.027140428	0.00039085143
0.18536464	0.027862008	0.00039623455
0.18549514	0.027314208	0.00039466209
0.18562563	0.027567652	0.00039546635
0.18575613	0.027336818	0.00039600857
0.18588662	0.027279787	0.00039747677
0.18601711	0.027198975	0.00039268870
0.18614761	0.027448838	0.00039866028
0.18627810	0.027738004	0.00040165193
0.18640860	0.027449197	0.00040100408
0.18653909	0.026930506	0.00039136298
0.18666958	0.026947793	0.00038421679
0.18680008	0.026802444	0.00038173275
0.18693057	0.027067002	0.00038371438
0.18706107	0.027283945	0.00038056066
0.18719156	0.028084826	0.00038832409
0.18732205	0.027428129	0.00037884049
0.18745255	0.026617342	0.00037325817
0.18758304	0.027146327	0.00037595593
0.18771354	0.027350696	0.00037472321
0.18784403	0.027192160	0.00037504970
0.18797452	0.027606688	0.00037644812
0.18810502	0.028606904	0.00037931670
0.18823551	0.026895598	0.00036955613
0.18836601	0.027511738	0.00037225891
0.18849650	0.027502260	0.00037146393
0.18862699	0.027455637	0.00037134218
0.18875749	0.027892558	0.00036919101
0.18888798	0.027201925	0.00036720906
0.18901848	0.027078268	0.00036442513
0.18914897	0.027583619	0.00036859151
0.18927946	0.026630379	0.00036302734
0.18940996	0.027629118	0.00036659051
0.18954045	0.027218029	0.00036268889
0.18967095	0.026920825	0.00036267009
0.18980144	0.027456606	0.00036177615
0.18993193	0.027706777	0.00036561187
0.19006243	0.026912569	0.00035762796
0.19019292	0.027305775	0.00035993344
0.19032342	0.027337177	0.00035936229
0.19045391	0.027055840	0.00035652218
0.19058440	0.027977467	0.00036411475
0.19071490	0.027057671	0.00035588787
0.19084539	0.026968677	0.00035393424
0.19097588	0.027665168	0.00035963718
0.19110638	0.027794939	0.00035795642
0.19123687	0.027701678	0.00035859778
0.19136737	0.027601385	0.00035912307
0.19149786	0.027196517	0.00035381175
0.19162835	0.027158953	0.00035497953
0.19175885	0.027759796	0.00035525703
0.19188934	0.027212821	0.00035346413
0.19201984	0.027313760	0.00035429175
0.19215033	0.026863871	0.00035061023
0.19228082	0.026970544	0.00035072492
0.19241132	0.027203543	0.00035163768
0.19254181	0.027423626	0.00035245587
0.19267231	0.027409580	0.00035493036
0.19280280	0.027872617	0.00035410315
0.19293329	0.027294992	0.00035303239
0.19306379	0.027538304	0.00035393294
0.19319428	0.027672987	0.00035172216
0.19332478	0.027825354	0.00035368002
0.19345527	0.027389347	0.00035238066
0.19358576	0.027362935	0.00035165002
0.19371626	0.027363456	0.00035210993
0.19384675	0.027940467	0.00035262171
0.19397725	0.028053346	0.00035616906
0.19410774	0.027551889	0.00035355188
0.19423823	0.027439389	0.00035041539
0.19436873	0.027498938	0.00035298064
0.19449922	0.028155668	0.00035394148
0.19462972	0.027838865	0.00035360609
0.19476021	0.027559040	0.00035297357
0.19489070	0.027233513	0.00034877365
0.19502120	0.027523872	0.00035098312
0.19515169	0.027660995	0.00035153602
0.19528219	0.027295298	0.00034822513
0.19541268	0.027773898	0.00035247575
0.19554317	0.027484556	0.00034943833
0.19567367	0.027946131	0.00035317833
0.19580416	0.027869277	0.00035308844
0.19593466	0.026975551	0.00034385813
0.19606515	0.027796318	0.00035117651
0.19619564	0.027576794	0.00034920237
0.19632614	0.027387014	0.00034828257
0.19645663	0.026806724	0.00034585415
0.19658713	0.027309827	0.00034617226
0.19671762	0.027339386	0.00034762791
0.19684811	0.027537280	0.00034909911
0.19697861	0.027330094	0.00034638579
0.19710910	0.027525071	0.00034954941
0.19723960	0.027155312	0.00034575333
0.19737009	0.027254027	0.00034620396
0.19750058	0.027516898	0.00034836567
0.19763108	0.027151296	0.00034402410
0.19776157	0.027888579	0.00035143069
0.19789207	0.027722772	0.00034886008
0.19802256	0.027035544	0.00034379910
0.19815305	0.027163538	0.00034540175
0.19828355	0.026651262	0.00034270693
0.19841404	0.027501004	0.00034794964
0.19854454	0.027444010	0.00034735237
0.19867503	0.027254389	0.00034444410
0.19880552	0.027661374	0.00034849359
0.19893602	0.027507521	0.00034508623
0.19906651	0.027628852	0.00034708593
0.19919701	0.027961364	0.00034993479
0.19932750	0.027827867	0.00034800050
0.19945799	0.027476156	0.00034634346
0.19958849	0.027633814	0.00034716311
0.19971898	0.027403482	0.00034445411
0.19984947	0.027720900	0.00034845072
0.19997997	0.027349679	0.00034627120
0.20011046	0.026565454	0.00034050289
0.20024096	0.026936026	0.00034317392
0.20037145	0.027664167	0.00034545561
0.20050194	0.026778494	0.00034224148
0.20063244	0.027731611	0.00034715349
0.20076293	0.027792268	0.00034773849
0.20089343	0.027473582	0.00034583822
0.20102392	0.027369600	0.00034379970
0.20115441	0.027429802	0.00034380246
0.20128491	0.027506471	0.00034614363
0.20141540	0.027649315	0.00034402201
0.20154590	0.027713439	0.00034575335
0.20167639	0.027198961	0.00034147021
0.20180688	0.027352349	0.00034267584
0.20193738	0.027233818	0.00034332606
0.20206787	0.027313594	0.00034280158
0.20219837	0.027794506	0.00034489638
0.20232886	0.027919313	0.00034633177
0.20245935	0.027220103	0.00034056314
0.20258985	0.026896767	0.00034029045
0.20272034	0.026764196	0.00033976068
0.20285084	0.027433213	0.00034325689
0.20298133	0.028140568	0.00034710111
0.20311182	0.027092187	0.00034015132
0.20324232	0.026642423	0.00033849339
0.20337281	0.027757215	0.00034471693
0.20350331	0.027550331	0.00034232679
0.20363380	0.027198304	0.00034099316
0.20376429	0.027721894	0.00034233621
0.20389479	0.027103634	0.00034009704
0.20402528	0.027232288	0.00034067912
0.20415578	0.027525573	0.00034099893
0.20428627	0.027221673	0.00034050353
0.20441676	0.027411039	0.00034060752
0.20454726	0.027557852	0.00034060457
0.20467775	0.026706680	0.00033808392
0.20480825	0.026603762	0.00033483683
0.20493874	0.027191610	0.00033999111
0.20506923	0.027744140	0.00034323884
0.20519973	0.027303391	0.00033893222
0.20533022	0.027220561	0.00033886728
0.20546072	0.026761022	0.00033660317
0.20559121	0.027251712	0.00033995365
0.20572170	0.027645456	0.00034133854
0.20585220	0.027008073	0.00033637920
0.20598269	0.027126525	0.00033885840
0.20611319	0.027250258	0.00033932387
0.20624368	0.027243809	0.00033753110
0.20637417	0.027385652	0.00034017749
0.20650467	0.026960920	0.00033568378
0.20663516	0.026762016	0.00033516786
0.20676566	0.027135657	0.00033861498
0.20689615	0.027037446	0.00033545802
0.20702664	0.027376807	0.00033901353
0.20715714	0.027112790	0.00033713686
0.20728763	0.027137402	0.00033632869
0.20741813	0.027248310	0.00033848295
0.20754862	0.026916189	0.00033470181
0.20767911	0.026836412	0.00033690856
0.20780961	0.027692550	0.00033991567
0.20794010	0.026926416	0.00033430326
0.20807060	0.027414397	0.00033704710
0.20820109	0.026858028	0.00033349518
0.20833158	0.026667710	0.00033421889
0.20846208	0.027062084	0.00033787700
0.20859257	0.026525972	0.00033200172
0.20872306	0.027100394	0.00033675663
0.20885356	0.026814949	0.00033456575
0.20898405	0.026910648	0.00033479701
0.20911455	0.027172276	0.00033743262
0.20924504	0.027105376	0.00033588568
0.20937553	0.027693044	0.00033930618
0.20950603	0.027316074	0.00033753164
0.20963652	0.027261834	0.00033535954
0.20976702	0.026941528	0.00033577703
0.20989751	0.026990199	0.00033513550
0.21002800	0.026515904	0.00033216354
0.21015850	0.027584823	0.00033882463
0.21028899	0.027359986	0.00033464084
0.21041949	0.027252684	0.00033770565
0.21054998	0.027446508	0.00033751608
0.21068047	0.027290918	0.00033519774
0.21081097	0.027159304	0.00033549908
0.21094146	0.027240863	0.00033515102
0.21107196	0.027632810	0.00033871187
0.21120245	0.027248933	0.00033576478
0.21133294	0.027130132	0.00033365754
0.21146344	0.026990648	0.00033428329
0.21159393	0.026925268	0.00033295584
0.21172443	0.027016513	0.00033341555
0.21185492	0.026904655	0.00033346364
0.21198541	0.027411634	0.00033546635
0.21211591	0.027409365	0.00033560747
0.21224640	0.027329124	0.00033598303
0.21237690	0.027121294	0.00033245034
0.21250739	0.027003946	0.00033351074
0.21263788	0.026908092	0.00033269639
0.21276838	0.027479691	0.00033607986
0.21289887	0.026370558	0.00032932255
0.21302937	0.026465716	0.00032800758
0.21315986	0.026646361	0.00033146685
0.21329035	0.027196939	0.00033354047
0.21342085	0.027299503	0.00033463305
0.21355134	0.027013795	0.00033172934
0.21368184	0.026782857	0.00033112709
0.21381233	0.027722181	0.00033498634
0.21394282	0.027225422	0.00033439695
0.21407332	0.027485044	0.00033306561
0.21420381	0.027262767	0.00033454133
0.21433431	0.027399518	0.00033348006
0.21446480	0.027835939	0.00033497308
0.21459529	0.027621204	0.00033558688
0.21472579	0.027489626	0.00033373413
0.21485628	0.026898590	0.00033219132
0.21498678	0.026907711	0.00033120534
0.21511727	0.026857394	0.00032855250
0.21524776	0.027069248	0.00033283810
0.21537826	0.026938519	0.00033038893
0.21550875	0.027467107	0.00033403446
0.21563925	0.026504504	0.00032940518
0.21576974	0.026828052	0.00032910162
0.21590023	0.026978654	0.00033017675
0.21603073	0.026880675	0.00033068684
0.21616122	0.026520136	0.00032780394
0.21629172	0.026725331	0.00033009242
0.21642221	0.027170015	0.00033065613
0.21655270	0.026937606	0.00032972035
0.21668320	0.027445115	0.00033358352
0.21681369	0.027324177	0.00033002460
0.21694419	0.026978644	0.00033062214
0.21707468	0.026677110	0.00032853600
0.21720517	0.027382955	0.00033216557
0.21733567	0.026998995	0.00032963060
0.21746616	0.027514906	0.00033142050
0.21759665	0.026860256	0.00032924364
0.21772715	0.026737140	0.00032960306
0.21785764	0.026863182	0.00032705077
0.21798814	0.026722002	0.00032806041
0.21811863	0.026836427	0.00032779760
0.21824912	0.027898584	0.00033478060
0.21837962	0.027120661	0.00032992401
0.21851011	0.026588192	0.00032536296
0.21864061	0.027068585	0.00033009352
0.21877110	0.027013322	0.00032866329
0.21890159	0.027305691	0.00032996877
0.21903209	0.027125438	0.00032967088
0.21916258	0.027235177	0.00032859076
0.21929308	0.027184936	0.00032991969
0.21942357	0.027249057	0.00032896538
0.21955406	0.026451096	0.00032362963
0.21968456	0.026947721	0.00032885288
0.21981505	0.026869091	0.00032703378
0.21994555	0.027975295	0.00033318700
0.22007604	0.027099368	0.00032936854
0.22020653	0.027234131	0.00032813612
0.22033703	0.026651158	0.00032520617
0.22046752	0.026621814	0.00032669026
0.22059802	0.026715540	0.00032464825
0.22072851	0.027181312	0.00032857046
0.22085900	0.027478413	0.00032931123
0.22098950	0.026717039	0.00032527493
0.22111999	0.027358619	0.00032948975
0.22125049	0.027014607	0.00032607771
0.22138098	0.026765374	0.00032652270
0.22151147	0.027022066	0.00032690250
0.22164197	0.026986340	0.00032600736
0.22177246	0.027053782	0.00032736300
0.22190296	0.026897268	0.00032544031
0.22203345	0.026352614	0.00032353094
0.22216394	0.026953173	0.00032743184
0.22229444	0.027505080	0.00032733941
0.22242493	0.026476360	0.00032332549
0.22255543	0.026282181	0.00032191480
0.22268592	0.027003909	0.00032671521
0.22281641	0.027660867	0.00032953609
0.22294691	0.027634911	0.00032780046
0.22307740	0.027162121	0.00032603403
0.22320790	0.026782915	0.00032480026
0.22333839	0.026965204	0.00032551298
0.22346888	0.026793045	0.00032442674
0.22359938	0.027028972	0.00032488336
0.22372987	0.026426682	0.00032219758
0.22386037	0.026839091	0.00032528712
0.22399086	0.026875580	0.00032298217
0.22412135	0.026698542	0.00032385266
0.22425185	0.026650382	0.00032270938
0.22438234	0.026368287	0.00032137931
0.22451284	0.026992617	0.00032538315
0.22464333	0.026999892	0.00032427036
0.22477382	0.026666160	0.00032361147
0.22490432	0.026980436	0.00032455246
0.22503481	0.027232767	0.00032449607
0.22516531	0.026877958	0.00032365409
0.22529580	0.027614566	0.00032616506
0.22542629	0.026784430	0.00032369338
0.22555679	0.027140840	0.00032612001
0.22568728	0.026841187	0.00032229997
0.22581778	0.026721857	0.00032295858
0.22594827	0.027280309	0.00032653670
0.22607876	0.026850140	0.00032159121
0.22620926	0.026846872	0.00032340015
0.22633975	0.026546515	0.00032090081
0.22647025	0.026549295	0.00032133851
0.22660074	0.027188506	0.00032443288
0.22673123	0.027113047	0.00032326883
0.22686173	0.026613114	0.00032117901
0.22699222	0.026621072	0.00032101959
0.22712271	0.026823512	0.00032144111
0.22725321	0.026844559	0.00032284450
0.22738370	0.026308637	0.00032005374
0.22751420	0.027312141	0.00032499883
0.22764469	0.027597455	0.00032686417
0.22777518	0.026884005	0.00032057750
0.22790568	0.027040940	0.00032274506
0.22803617	0.026413511	0.00031949221
0.22816667	0.026782650	0.00032039288
0.22829716	0.027211012	0.00032419004
0.22842765	0.027138461	0.00032236510
0.22855815	0.027147799	0.00032364970
0.22868864	0.027156703	0.00032322647
0.22881914	0.026201827	0.00031733653
0.22894963	0.027074782	0.00032397800
0.22908012	0.027520300	0.00032422120
0.22921062	0.026935451	0.00032066013
0.22934111	0.026519211	0.00032029577
0.22947161	0.026433089	0.00031839015
0.22960210	0.026675386	0.00031982509
0.22973259	0.027463678	0.00032445496
0.22986309	0.026595086	0.00031861090
0.22999358	0.026905560	0.00032163967
0.23012408	0.027458170	0.00032194773
0.23025457	0.027019775	0.00032214294
0.23038506	0.027201324	0.00032233512
0.23051556	0.026882379	0.00031938755
0.23064605	0.026521982	0.00031821415
0.23077655	0.026796705	0.00032450485
0.23090704	0.026986693	0.00032915156
0.23103753	0.026728564	0.00032954394
0.23116803	0.027139250	0.00033203492
0.23129852	0.027222971	0.00033532712
0.23142902	0.026810424	0.00033487482
0.23155951	0.026995797	0.00033685867
0.23169000	0.027368400	0.00033957132
0.23182050	0.027111526	0.00034015423
0.23195099	0.027256731	0.00034235176
0.23208149	0.026531357	0.00033870124
0.23221198	0.027197266	0.00034162992
0.23234247	0.026850712	0.00034243927
0.23247297	0.026560148	0.00034148478
0.23260346	0.026958732	0.00034414869
0.23273396	0.026717204	0.00034519955
0.23286445	0.027199965	0.00034739418
0.23299494	0.026836673	0.00034735474
0.23312544	0.027097947	0.00035012317
0.23325593	0.027226962	0.00034999500
0.23338643	0.026772398	0.00034728579
0.23351692	0.027000496	0.00034823430
0.23364741	0.026518744	0.00034396713
0.23377791	0.026612277	0.00034785046
0.23390840	0.026880088	0.00034639377
0.23403890	0.027037811	0.00034771625
0.23416939	0.027474164	0.00035080862
0.23429988	0.026099203	0.00034321961
0.23443038	0.026510697	0.00034742409
0.23456087	0.026868834	0.00034769328
0.23469137	0.027118178	0.00035014673
0.23482186	0.026983367	0.00035089564
0.23495235	0.027079973	0.00035047782
0.23508285	0.026557480	0.00034704236
0.23521334	0.026961662	0.00034890537
0.23534384	0.026298787	0.00034718842
0.23547433	0.026157602	0.00034752863
0.23560482	0.027235668	0.00035156570
0.23573532	0.027225843	0.00035245162
0.23586581	0.026818913	0.00035076002
0.23599630	0.027593302	0.00035528714
0.23612680	0.026640400	0.00035051660
0.23625729	0.026664020	0.00034967793
0.23638779	0.027125119	0.00035470975
0.23651828	0.026242983	0.00034898374
0.23664877	0.026935028	0.00035216839
0.23677927	0.026913745	0.00035295280
0.23690976	0.026936161	0.00035182305
0.23704026	0.027048194	0.00035481933
0.23717075	0.026403660	0.00034998149
0.23730124	0.026603851	0.00035063929
0.23743174	0.027670698	0.00035916187
0.23756223	0.027662911	0.00035811498
0.23769273	0.027333589	0.00035569315
0.23782322	0.027209094	0.00035627862
0.23795371	0.027244251	0.00035557864
0.23808421	0.026506587	0.00035210869
0.23821470	0.026401256	0.00035188551
0.23834520	0.026198793	0.00034990813
0.23847569	0.027016389	0.00035603320
0.23860618	0.027395045	0.00035764208
0.23873668	0.026482690	0.00035379638
0.23886717	0.026467530	0.00035383305
0.23899767	0.026690723	0.00035291849
0.23912816	0.027095374	0.00035765737
0.23925865	0.027165442	0.00035846629
0.23938915	0.026928806	0.00035548702
0.23951964	0.026267138	0.00035223515
0.23965014	0.026809946	0.00035607867
0.23978063	0.027185138	0.00035712765
0.23991112	0.026371408	0.00035511020
0.24004162	0.026636806	0.00035277762
0.24017211	0.027246763	0.00035906401
0.24030261	0.026557826	0.00035490436
0.24043310	0.026531854	0.00035356122
0.24056359	0.026734642	0.00035719222
0.24069409	0.027153275	0.00035651225
0.24082458	0.026842603	0.00035872057
0.24095508	0.026669446	0.00035770129
0.24108557	0.026864968	0.00035455717
0.24121606	0.027074834	0.00035975472
0.24134656	0.027329902	0.00036014794
0.24147705	0.026660315	0.00035525922
0.24160755	0.026479029	0.00035674328
0.24173804	0.026037114	0.00035237227
0.24186853	0.026939019	0.00035895938
0.24199903	0.027430675	0.00036249654
0.24212952	0.027375928	0.00036009720
0.24226002	0.026799919	0.00035885116
0.24239051	0.026674480	0.00035804612
0.24252100	0.026791386	0.00035866648
0.24265150	0.027015833	0.00036029735
0.24278199	0.027290184	0.00036038858
0.24291249	0.026521267	0.00035848840
0.24304298	0.027125518	0.00036161176
0.24317347	0.027037945	0.00036081674
0.24330397	0.027432319	0.00036398945
0.24343446	0.026670154	0.00035939337
0.24356496	0.026815518	0.00035996935
0.24369545	0.027499383	0.00036459136
0.24382594	0.027024837	0.00036020566
0.24395644	0.027588916	0.00036546395
0.24408693	0.026834258	0.00036024259
0.24421743	0.027258637	0.00036286447
0.24434792	0.027175364	0.00036521875
0.24447841	0.026860212	0.00035944709
0.24460891	0.026972036	0.00036138188
0.24473940	0.026678935	0.00036140176
0.24486989	0.026336712	0.00035656996
0.24500039	0.026828629	0.00036160399
0.24513088	0.027140122	0.00036143947
0.24526138	0.027378554	0.00036511315
0.24539187	0.026865044	0.00036281631
0.24552236	0.026800219	0.00036008217
0.24565286	0.026285394	0.00035786800
0.24578335	0.026852421	0.00036166951
0.24591385	0.027287487	0.00036370281
0.24604434	0.027271752	0.00036654492
0.24617483	0.026823169	0.00036169688
0.24630533	0.026563515	0.00035954832
0.24643582	0.026505816	0.00036071940
0.24656632	0.027040086	0.00036265784
0.24669681	0.026745263	0.00036344801
0.24682730	0.027355174	0.00036446115
0.24695780	0.026698041	0.00036186845
0.24708829	0.026487236	0.00036061350
0.24721879	0.026509282	0.00036017847
0.24734928	0.026957109	0.00036502605
0.24747977	0.026367278	0.00036003220
0.24761027	0.026173259	0.00035880365
0.24774076	0.026879061	0.00036231044
0.24787126	0.026908430	0.00036370851
0.24800175	0.026234482	0.00035976761
0.24813224	0.026766572	0.00036440497
0.24826274	0.026780207	0.00036095136
0.24839323	0.026200295	0.00036084483
0.24852373	0.026908726	0.00036368177
0.24865422	0.027187805	0.00036561455
0.24878471	0.027077498	0.00036678012
0.24891521	0.026694202	0.00036178801
0.24904570	0.027007405	0.00036588861
0.24917620	0.027323911	0.00036788391
0.24930669	0.026870890	0.00036431529
0.24943718	0.026626753	0.00036363100
0.24956768	0.026817343	0.00036496761
0.24969817	0.027630398	0.00036841071
0.24982867	0.026720305	0.00036472847
0.24995916	0.027238341	0.00036671434
0.25008965	0.027021067	0.00036670321
0.25022015	0.026647536	0.00036356184
0.25035064	0.026548917	0.00036347645
0.25048114	0.026682848	0.00036596703
0.25061163	0.026899730	0.00036287229
0.25074212	0.026601674	0.00036283920
0.25087262	0.026477179	0.00036583495
0.25100311	0.027006232	0.00036403311
0.25113361	0.027058967	0.00036681594
0.25126410	0.026566946	0.00036336780
0.25139459	0.026396643	0.00036287468
0.25152509	0.026572678	0.00036558706
0.25165558	0.026689992	0.00036287813
0.25178608	0.026430946	0.00036464667
0.25191657	0.027660848	0.00037139541
0.25204706	0.026875269	0.00036467948
0.25217756	0.026718454	0.00036702026
0.25230805	0.026642409	0.00036412041
0.25243855	0.026757146	0.00036612230
0.25256904	0.026646293	0.00036674353
0.25269953	0.026206279	0.00035981529
0.25283003	0.027112743	0.00036857006
0.25296052	0.026962429	0.00036715090
0.25309102	0.027130317	0.00036914250
0.25322151	0.026817771	0.00036654944
0.25335200	0.027300202	0.00036824786
0.25348250	0.026703318	0.00036684982
0.25361299	0.025915189	0.00036278433
0.25374349	0.027251489	0.00036772222
0.25387398	0.027227045	0.00037027449
0.25400447	0.027145796	0.00036910592
0.25413497	0.027402408	0.00036918842
0.25426546	0.026398982	0.00036611319
0.25439595	0.026700310	0.00036626113
0.25452645	0.026729799	0.00036765611
0.25465694	0.026480508	0.00036518027
0.25478744	0.026874283	0.00036653569
0.25491793	0.027101146	0.00036964244
0.25504842	0.026723249	0.00036537172
0.25517892	0.026415361	0.00036598386
0.25530941	0.027167525	0.00038164328
0.25543991	0.026686020	0.00037839445
0.25557040	0.026626063	0.00038161937
0.25570089	0.027298055	0.00038994409
0.25583139	0.026218032	0.00038451440
0.25596188	0.026571156	0.00039014439
0.25609238	0.025887629	0.00038704959
0.25622287	0.026099736	0.00039041587
0.25635336	0.027400127	0.00040146738
0.25648386	0.027216952	0.00040157432
0.25661435	0.026624144	0.00039917863
0.25674485	0.026999005	0.00040366139
0.25687534	0.026757665	0.00040443525
0.25700583	0.026862473	0.00040565340
0.25713633	0.027642836	0.00041218289
0.25726682	0.027130648	0.00041227790
0.25739732	0.027186352	0.00041343895
0.25752781	0.026865282	0.00041319952
0.25765830	0.026886200	0.00041525384
0.25778880	0.026823277	0.00041467839
0.25791929	0.027824889	0.00042577433
0.25804979	0.027610572	0.00042562882
0.25818028	0.026386400	0.00041837326
0.25831077	0.026400162	0.00042081552
0.25844127	0.026314789	0.00041996275
0.25857176	0.026982350	0.00042689846
0.25870226	0.026494529	0.00042592453
0.25883275	0.026941955	0.00043071838
0.25896324	0.026112597	0.00042538611
0.25909374	0.025859138	0.00042472499
0.25922423	0.026984316	0.00043442089
0.25935473	0.026537192	0.00043154874
0.25948522	0.027057441	0.00043978428
0.25961571	0.027072422	0.00043762199
0.25974621	0.027155583	0.00043915983
0.25987670	0.027559960	0.00044262489
0.26000720	0.026775045	0.00043813612
0.26013769	0.026946513	0.00044102179
0.26026818	0.026123503	0.00043540022
0.26039868	0.026526945	0.00044009571
0.26052917	0.026895994	0.00044263697
0.26065967	0.026982417	0.00044211239
0.26079016	0.026671773	0.00044425949
0.26092065	0.027375181	0.00044945136
0.26105115	0.026185635	0.00044101872
0.26118164	0.027288490	0.00045075376
0.26131214	0.026246664	0.00044177235
0.26144263	0.026659551	0.00044609357
0.26157312	0.026826794	0.00044720272
0.26170362	0.026479705	0.00044909879
0.26183411	0.026877979	0.00044979753
0.26196461	0.026545141	0.00044635044
0.26209510	0.026620681	0.00044814864
0.26222559	0.027252764	0.00045493835
0.26235609	0.027137870	0.00045469743
0.26248658	0.026819033	0.00045319186
0.26261708	0.027025262	0.00045291002
0.26274757	0.026318279	0.00045144550
0.26287806	0.026524171	0.00045185445
0.26300856	0.027091085	0.00045927396
0.26313905	0.026844638	0.00045748459
0.26326954	0.026764979	0.00045620773
0.26340004	0.025767146	0.00044976228
0.26353053	0.027458974	0.00046374163
0.26366103	0.026514691	0.00045661893
0.26379152	0.027651017	0.00046797588
0.26392201	0.026448707	0.00045810843
0.26405251	0.026223936	0.00045566137
0.26418300	0.026790120	0.00046327936
0.26431350	0.027282178	0.00046442647
0.26444399	0.026201459	0.00046102592
0.26457448	0.026729989	0.00046103552
0.26470498	0.026271577	0.00046129041
0.26483547	0.026616931	0.00046456513
0.26496597	0.027335501	0.00046716667
0.26509646	0.026203992	0.00046370014
0.26522695	0.027038899	0.00047204290
0.26535745	0.027306397	0.00047025517
[truncated: 572 more rows]
