# Supplementary material for: Rationally seeded computational protein design of ɑ-helical barrels
Source: Nat Chem Biol. 2024 Jun 20;20(8):991–9. doi: 10.1038/s41589-024-01642-0 (PMC11288890; doi:10.1038/s41589-024-01642-0)
Supplement: Supplementary file 5 — PDB files used for making figure panels h–j. [file 41589_2024_1642_MOESM5_ESM.zip › KIA_RP_RSPD_NatChemBiol_data_Figure3/sc-CC-7-LI_panels_c-g/SAXS_panel_g/LI_SAXS_raw/b21-438120_00189.dat]

0.0045000000	1.0359930	0.0098701821
0.0046304940	0.95080248	0.0091934730
0.0047609879	0.82632032	0.0083453928
0.0048914819	0.77483101	0.0081113017
0.0050219759	0.69644609	0.0072927292
0.0051524699	0.63509110	0.0068950226
0.0052829638	0.59067817	0.0064811930
0.0054134578	0.53484902	0.0059831603
0.0055439518	0.49461102	0.0058580015
0.0056744457	0.45957254	0.0053601984
0.0058049397	0.42326216	0.0050884766
0.0059354337	0.39991346	0.0050703264
0.0060659277	0.36788048	0.0046213077
0.0061964216	0.35034294	0.0046294541
0.0063269156	0.33308057	0.0044199093
0.0064574096	0.30704722	0.0041485292
0.0065879035	0.28974963	0.0040600936
0.0067183975	0.27676631	0.0038450892
0.0068488915	0.25990545	0.0037616136
0.0069793855	0.24546304	0.0036821297
0.0071098794	0.23246531	0.0034440251
0.0072403734	0.23038599	0.0034363011
0.0073708674	0.21303932	0.0032896187
0.0075013613	0.20172054	0.0031453629
0.0076318553	0.19532012	0.0031152683
0.0077623493	0.18708999	0.0029537252
0.0078928433	0.17903493	0.0028835374
0.0080233372	0.17035417	0.0027956983
0.0081538312	0.16396390	0.0026995657
0.0082843252	0.15670899	0.0026443361
0.0084148191	0.15471952	0.0025971205
0.0085453131	0.14678083	0.0024870964
0.0086758071	0.14212453	0.0024428102
0.0088063011	0.13253159	0.0023165751
0.0089367950	0.12966421	0.0023037085
0.0090672890	0.12734083	0.0022667267
0.0091977830	0.11798785	0.0021332784
0.0093282769	0.11965000	0.0021704379
0.0094587709	0.11615569	0.0020748705
0.0095892649	0.10807571	0.0020149215
0.0097197588	0.10592362	0.0019911299
0.0098502528	0.10069127	0.0019166254
0.0099807468	0.092103774	0.0018182312
0.010111241	0.095226552	0.0018487979
0.010241735	0.090044911	0.0017465525
0.010372229	0.088551927	0.0017453946
0.010502723	0.085084575	0.0016949253
0.010633217	0.083463530	0.0016642851
0.010763711	0.081014036	0.0016228794
0.010894205	0.079368076	0.0015729563
0.011024699	0.077322680	0.0015589757
0.011155193	0.074378016	0.0015185513
0.011285687	0.074288846	0.0014920563
0.011416180	0.070201346	0.0014444598
0.011546674	0.066996596	0.0013779348
0.011677168	0.065007384	0.0013464541
0.011807662	0.065317348	0.0013302398
0.011938156	0.062862237	0.0012981296
0.012068650	0.063596104	0.0013041401
0.012199144	0.061779478	0.0012650260
0.012329638	0.060561603	0.0012215363
0.012460132	0.059662986	0.0012103237
0.012590626	0.057483354	0.0011675473
0.012721120	0.056340289	0.0011391737
0.012851614	0.052464584	0.0010799567
0.012982108	0.053843430	0.0010760068
0.013112602	0.052150989	0.0010618704
0.013243096	0.052462396	0.0010502974
0.013373590	0.051601675	0.0010418714
0.013504084	0.049725501	0.0010220653
0.013634578	0.050970395	0.0010157564
0.013765072	0.049496059	0.0010046916
0.013895566	0.048573194	0.00098758628
0.014026060	0.049621426	0.00097900896
0.014156554	0.048705139	0.00098338921
0.014287048	0.047559841	0.00095597766
0.014417542	0.043789076	0.00090967948
0.014548036	0.044729593	0.00092763193
0.014678530	0.044185869	0.00090438661
0.014809024	0.042422310	0.00089233214
0.014939518	0.044412532	0.00090560676
0.015070012	0.045981036	0.00091073315
0.015200506	0.041570128	0.00087037585
0.015331000	0.040758001	0.00085057731
0.015461494	0.041767567	0.00085847229
0.015591988	0.041521579	0.00085705695
0.015722482	0.041613019	0.00084552432
0.015852975	0.042027050	0.00084904396
0.015983469	0.039714281	0.00082431211
0.016113963	0.040561541	0.00082297418
0.016244457	0.038427460	0.00080811140
0.016374951	0.040070453	0.00081549801
0.016505445	0.038742429	0.00080052748
0.016635939	0.039408249	0.00080556272
0.016766433	0.039225674	0.00078955499
0.016896927	0.038257026	0.00078334567
0.017027421	0.037745043	0.00077365614
0.017157915	0.038244650	0.00077516004
0.017288409	0.035943422	0.00075399428
0.017418903	0.036987503	0.00075136328
0.017549397	0.036049626	0.00074710696
0.017679891	0.037624748	0.00076038184
0.017810385	0.037132831	0.00074831866
0.017940879	0.037159641	0.00074903162
0.018071373	0.037375887	0.00074507465
0.018201867	0.036770234	0.00074010357
0.018332361	0.036124420	0.00073170219
0.018462855	0.036674971	0.00072648320
0.018593349	0.036663942	0.00073030579
0.018723843	0.036422458	0.00072377499
0.018854337	0.036073345	0.00071069736
0.018984831	0.036441858	0.00071686497
0.019115325	0.034602649	0.00069503055
0.019245819	0.036163820	0.00071397719
0.019376313	0.035610670	0.00070304009
0.019506807	0.036076470	0.00069930564
0.019637301	0.034775140	0.00069414174
0.019767795	0.035645513	0.00069121793
0.019898289	0.034255087	0.00068117392
0.020028783	0.033540073	0.00067256195
0.020159277	0.032900086	0.00066103244
0.020289771	0.034802486	0.00068109899
0.020420264	0.034865032	0.00067314567
0.020550758	0.033945420	0.00066083482
0.020681252	0.033503351	0.00066385815
0.020811746	0.034500111	0.00066458355
0.020942240	0.033429763	0.00064952183
0.021072734	0.034842719	0.00066753422
0.021203228	0.033109985	0.00064278526
0.021333722	0.033551052	0.00065093778
0.021464216	0.033202662	0.00064485219
0.021594710	0.034279263	0.00064644576
0.021725204	0.034246611	0.00065593959
0.021855698	0.032817664	0.00062883724
0.021986192	0.032328871	0.00062846492
0.022116686	0.032851277	0.00063444015
0.022247180	0.032792833	0.00062313415
0.022377674	0.033335430	0.00063246029
0.022508168	0.033418642	0.00062624891
0.022638662	0.032220165	0.00061154093
0.022769156	0.032334677	0.00062133930
0.022899650	0.033403320	0.00061859812
0.023030144	0.031107450	0.00060369088
0.023160638	0.033001166	0.00061793719
0.023291132	0.032365380	0.00060583574
0.023421626	0.032979822	0.00061421387
0.023552120	0.032355321	0.00060364210
0.023682614	0.032398462	0.00060060132
0.023813108	0.031853261	0.00060193619
0.023943602	0.032793185	0.00060074362
0.024074096	0.033262879	0.00060369679
0.024204590	0.032842409	0.00060303898
0.024335084	0.032491993	0.00059204674
0.024465578	0.032134003	0.00059154619
0.024596072	0.033433703	0.00059767688
0.024726566	0.032591244	0.00059107964
0.024857060	0.032385161	0.00058979301
0.024987553	0.033025614	0.00058750929
0.025118047	0.031874599	0.00058137293
0.025248541	0.032107154	0.00058022652
0.025379035	0.031928864	0.00057426823
0.025509529	0.031419704	0.00057475127
0.025640023	0.032046016	0.00057185548
0.025770517	0.032477019	0.00057899402
0.025901011	0.032029372	0.00057491456
0.026031505	0.032320364	0.00057134430
0.026161999	0.031231461	0.00056422935
0.026292493	0.032124923	0.00056630246
0.026422987	0.031166624	0.00055740625
0.026553481	0.030859559	0.00055670658
0.026683975	0.031484026	0.00055762240
0.026814469	0.032260340	0.00056420256
0.026944963	0.031873591	0.00055958481
0.027075457	0.031867746	0.00055665945
0.027205951	0.031161240	0.00055250196
0.027336445	0.032025918	0.00055542448
0.027466939	0.030832700	0.00054401953
0.027597433	0.031028310	0.00054820064
0.027727927	0.031270499	0.00054312573
0.027858421	0.032451217	0.00055775181
0.027988915	0.031760347	0.00054614381
0.028119409	0.030574380	0.00053475635
0.028249903	0.031507252	0.00054398858
0.028380397	0.031050653	0.00053412278
0.028510891	0.032039630	0.00054695747
0.028641385	0.031177497	0.00053915106
0.028771879	0.031295730	0.00053224625
0.028902373	0.031619357	0.00053897305
0.029032867	0.031959726	0.00053826139
0.029163361	0.030729407	0.00052642388
0.029293855	0.030913080	0.00053190375
0.029424349	0.030455942	0.00051960422
0.029554842	0.030229506	0.00051990114
0.029685336	0.031526229	0.00052944315
0.029815830	0.030793380	0.00051881737
0.029946324	0.031082167	0.00052375079
0.030076818	0.031392738	0.00052559487
0.030207312	0.031173206	0.00051849618
0.030337806	0.031334103	0.00052368041
0.030468300	0.030677017	0.00051531563
0.030598794	0.031569142	0.00052003632
0.030729288	0.030788420	0.00051574574
0.030859782	0.030509555	0.00051118727
0.030990276	0.030670852	0.00051180030
0.031120770	0.030326832	0.00050452426
0.031251264	0.031162797	0.00051057975
0.031381758	0.030791886	0.00051029197
0.031512252	0.030978105	0.00050810243
0.031642746	0.030858235	0.00050793019
0.031773240	0.030167786	0.00049996158
0.031903734	0.031213640	0.00050483077
0.032034228	0.031686374	0.00051024301
0.032164722	0.031511565	0.00050823223
0.032295216	0.030096276	0.00049493354
0.032425710	0.030937694	0.00050395740
0.032556204	0.030340707	0.00049269280
0.032686698	0.031780109	0.00050585782
0.032817192	0.030707781	0.00049583974
0.032947686	0.031145934	0.00049691014
0.033078180	0.030301694	0.00049331195
0.033208674	0.030538126	0.00049073119
0.033339168	0.030307485	0.00048825578
0.033469662	0.030808179	0.00049371575
0.033600156	0.031535009	0.00049562551
0.033730650	0.030588179	0.00049133562
0.033861144	0.030004791	0.00048374746
0.033991637	0.030522250	0.00048378834
0.034122131	0.030282488	0.00048672991
0.034252625	0.031392915	0.00049454355
0.034383119	0.030135034	0.00049197915
0.034513613	0.030374858	0.00049329456
0.034644107	0.030081963	0.00048846328
0.034774601	0.030240219	0.00050232929
0.034905095	0.030636502	0.00050691861
0.035035589	0.030131079	0.00050541535
0.035166083	0.029520176	0.00050774902
0.035296577	0.030256534	0.00051055696
0.035427071	0.030702964	0.00052069320
0.035557565	0.030176394	0.00051305679
0.035688059	0.031010703	0.00052058825
0.035818553	0.030580052	0.00052426536
0.035949047	0.030372329	0.00051987167
0.036079541	0.030118408	0.00051784668
0.036210035	0.030346454	0.00051897019
0.036340529	0.029557342	0.00051202311
0.036471023	0.029722711	0.00051955825
0.036601517	0.030229723	0.00052155166
0.036732011	0.030623274	0.00052349645
0.036862505	0.030638791	0.00052760596
0.036992999	0.030040546	0.00052210250
0.037123493	0.030747710	0.00052778973
0.037253987	0.030004564	0.00052607463
0.037384481	0.030880454	0.00052949323
0.037514975	0.029726071	0.00052560615
0.037645469	0.030547570	0.00053063832
0.037775963	0.030468049	0.00052731300
0.037906457	0.030276622	0.00053375011
0.038036951	0.030531391	0.00053340665
0.038167445	0.030143131	0.00053023978
0.038297939	0.030678315	0.00053612885
0.038428433	0.030216399	0.00053045237
0.038558926	0.031742621	0.00054717284
0.038689420	0.031266708	0.00054218300
0.038819914	0.030166929	0.00053107986
0.038950408	0.029609458	0.00053313754
0.039080902	0.030205210	0.00052785698
0.039211396	0.030566743	0.00053201904
0.039341890	0.030065350	0.00052068267
0.039472384	0.030414065	0.00052254160
0.039602878	0.030335076	0.00052184989
0.039733372	0.029925927	0.00051539905
0.039863866	0.030006766	0.00051193516
0.039994360	0.030858609	0.00052191281
0.040124854	0.030453698	0.00051350182
0.040255348	0.030533680	0.00051545034
0.040385842	0.030497293	0.00051140762
0.040516336	0.030597707	0.00051250173
0.040646830	0.030209954	0.00050965658
0.040777324	0.030765685	0.00051197977
0.040907818	0.029681413	0.00050197969
0.041038312	0.029327276	0.00050233417
0.041168806	0.030314079	0.00050313054
0.041299300	0.029965790	0.00050737793
0.041429794	0.030703669	0.00050688900
0.041560288	0.029857648	0.00049948637
0.041690782	0.030122821	0.00050353885
0.041821276	0.030678778	0.00050473997
0.041951770	0.029930693	0.00050000214
0.042082264	0.030285072	0.00049897486
0.042212758	0.030384151	0.00049982505
0.042343252	0.029668489	0.00049817483
0.042473746	0.030466951	0.00050030841
0.042604240	0.030035265	0.00049426300
0.042734734	0.029899292	0.00049795300
0.042865228	0.029598163	0.00049097245
0.042995722	0.030064640	0.00049701653
0.043126215	0.030431607	0.00049735426
0.043256709	0.030504380	0.00049607925
0.043387203	0.030652986	0.00049849597
0.043517697	0.029958087	0.00049017516
0.043648191	0.030036081	0.00049013953
0.043778685	0.029003147	0.00048664180
0.043909179	0.030014155	0.00048869203
0.044039673	0.029914967	0.00048982697
0.044170167	0.029663564	0.00048797501
0.044300661	0.030112960	0.00048807332
0.044431155	0.030675786	0.00049598491
0.044561649	0.030269641	0.00049080456
0.044692143	0.029684286	0.00048481404
0.044822637	0.030187426	0.00048816122
0.044953131	0.030318743	0.00048864226
0.045083625	0.030152721	0.00048940256
0.045214119	0.030163464	0.00048700181
0.045344613	0.029814373	0.00048145483
0.045475107	0.029241013	0.00047890977
0.045605601	0.030422545	0.00048492736
0.045736095	0.030082091	0.00048333133
0.045866589	0.029891259	0.00048415274
0.045997083	0.029108407	0.00047484206
0.046127577	0.029805105	0.00048435363
0.046258071	0.028408876	0.00047742434
0.046388565	0.030148920	0.00049108963
0.046519059	0.030212822	0.00050043119
0.046649553	0.029984363	0.00049652543
0.046780047	0.030479077	0.00050247158
0.046910541	0.029857157	0.00049949796
0.047041035	0.030563332	0.00050413115
0.047171529	0.029904419	0.00050274895
0.047302023	0.030968911	0.00051260727
0.047432517	0.029544697	0.00050021492
0.047563011	0.029567558	0.00050330168
0.047693504	0.029790892	0.00050361562
0.047823998	0.029698413	0.00050580763
0.047954492	0.030919043	0.00051732158
0.048084986	0.029759114	0.00050690365
0.048215480	0.028896921	0.00050419630
0.048345974	0.030701196	0.00051462011
0.048476468	0.030375435	0.00051075916
0.048606962	0.030281960	0.00051495475
0.048737456	0.030950883	0.00051874571
0.048867950	0.030094683	0.00051551189
0.048998444	0.029712041	0.00050973955
0.049128938	0.029555197	0.00051008498
0.049259432	0.029744604	0.00051346307
0.049389926	0.030069499	0.00051463141
0.049520420	0.030180583	0.00051834625
0.049650914	0.029411748	0.00051387428
0.049781408	0.029570615	0.00051201887
0.049911902	0.029553361	0.00051121776
0.050042396	0.029723744	0.00051463752
0.050172890	0.030088249	0.00051922599
0.050303384	0.030130014	0.00052264531
0.050433878	0.028952877	0.00050795111
0.050564372	0.030107237	0.00052169744
0.050694866	0.029723286	0.00051560365
0.050825360	0.029740228	0.00051966369
0.050955854	0.030150379	0.00052413031
0.051086348	0.030844005	0.00052683521
0.051216842	0.029157924	0.00051411260
0.051347336	0.029186668	0.00051555909
0.051477830	0.028979196	0.00051158431
0.051608324	0.029770969	0.00052181526
0.051738818	0.029915570	0.00052485151
0.051869312	0.029132607	0.00051589435
0.051999806	0.030695784	0.00052947739
0.052130299	0.030472548	0.00052590784
0.052260793	0.029732666	0.00052191352
0.052391287	0.029824952	0.00052394931
0.052521781	0.028846912	0.00051602840
0.052652275	0.030815826	0.00053427026
0.052782769	0.030300573	0.00052632057
0.052913263	0.028942125	0.00051678269
0.053043757	0.029061841	0.00051750296
0.053174251	0.029872123	0.00052648567
0.053304745	0.030384162	0.00052894301
0.053435239	0.030135448	0.00053081351
0.053565733	0.029925052	0.00052679395
0.053696227	0.029935043	0.00052531657
0.053826721	0.029335521	0.00052428073
0.053957215	0.029953555	0.00052749480
0.054087709	0.029453267	0.00052527473
0.054218203	0.030228123	0.00052844268
0.054348697	0.030179561	0.00052803734
0.054479191	0.030949636	0.00053692347
0.054609685	0.030247644	0.00053192786
0.054740179	0.028925523	0.00052265721
0.054870673	0.030904222	0.00053831547
0.055001167	0.030037541	0.00052787058
0.055131661	0.029175414	0.00052434615
0.055262155	0.030575626	0.00053393926
0.055392649	0.029245825	0.00052819069
0.055523143	0.029293278	0.00052824209
0.055653637	0.029038368	0.00052315085
0.055784131	0.029859903	0.00052910805
0.055914625	0.028251389	0.00051800661
0.056045119	0.029862135	0.00053036705
0.056175613	0.030437320	0.00053491136
0.056306107	0.029956367	0.00053201905
0.056436601	0.029700572	0.00052771450
0.056567095	0.030082444	0.00053274468
0.056697588	0.029388750	0.00052850577
0.056828082	0.030487295	0.00053838899
0.056958576	0.031044475	0.00054198132
0.057089070	0.029623799	0.00052883669
0.057219564	0.029037917	0.00052659886
0.057350058	0.030406597	0.00053323480
0.057480552	0.030710000	0.00054293225
0.057611046	0.029381269	0.00052769026
0.057741540	0.029243412	0.00052616807
0.057872034	0.030183153	0.00053411865
0.058002528	0.029945448	0.00052915897
0.058133022	0.030551659	0.00053811106
0.058263516	0.030461313	0.00053429695
0.058394010	0.029371557	0.00052504516
0.058524504	0.030522324	0.00053394580
0.058654998	0.030776612	0.00053320389
0.058785492	0.029246475	0.00052267492
0.058915986	0.030312394	0.00053258621
0.059046480	0.029446483	0.00051920480
0.059176974	0.029718176	0.00052712469
0.059307468	0.030230364	0.00052404797
0.059437962	0.029284820	0.00051527145
0.059568456	0.029776146	0.00052461874
0.059698950	0.029991388	0.00052304970
0.059829444	0.029287472	0.00051824674
0.059959938	0.030224899	0.00052414162
0.060090432	0.029893674	0.00051920217
0.060220926	0.030097805	0.00052252495
0.060351420	0.029248394	0.00051462487
0.060481914	0.030213671	0.00052300469
0.060612408	0.030384030	0.00052328082
0.060742902	0.030131587	0.00051790064
0.060873396	0.029866402	0.00051907173
0.061003890	0.029592664	0.00051649284
0.061134384	0.029275886	0.00051013539
0.061264877	0.030104783	0.00052184626
0.061395371	0.028808611	0.00050667436
0.061525865	0.028849463	0.00050573657
0.061656359	0.028688946	0.00050679330
0.061786853	0.028519019	0.00050622960
0.061917347	0.028375304	0.00050579245
0.062047841	0.030190304	0.00051839823
0.062178335	0.030004472	0.00051288958
0.062308829	0.029808893	0.00051667471
0.062439323	0.029687289	0.00051088132
0.062569817	0.029287134	0.00050919697
0.062700311	0.030450202	0.00052092547
0.062830805	0.029630579	0.00051157916
0.062961299	0.029274792	0.00050863618
0.063091793	0.029508475	0.00051100353
0.063222287	0.029383739	0.00050790051
0.063352781	0.029740709	0.00051534625
0.063483275	0.030012431	0.00051390756
0.063613769	0.028736167	0.00050291938
0.063744263	0.029502189	0.00050951427
0.063874757	0.030223881	0.00051399026
0.064005251	0.029332793	0.00051008465
0.064135745	0.029443295	0.00051040219
0.064266239	0.029983865	0.00051099092
0.064396733	0.029071651	0.00050557981
0.064527227	0.029558957	0.00050936336
0.064657721	0.029968918	0.00051335406
0.064788215	0.030244489	0.00051398433
0.064918709	0.029469451	0.00050596133
0.065049203	0.028411392	0.00050222155
0.065179697	0.028924456	0.00050025780
0.065310191	0.029907305	0.00050971182
0.065440685	0.030391966	0.00051486613
0.065571179	0.029358194	0.00050450467
0.065701673	0.028890305	0.00050185953
0.065832166	0.028181072	0.00049438127
0.065962660	0.028833873	0.00050028457
0.066093154	0.029209294	0.00050626975
0.066223648	0.028792644	0.00049922967
0.066354142	0.030600216	0.00051438387
0.066484636	0.029067499	0.00049982302
0.066615130	0.029621723	0.00050573005
0.066745624	0.029420175	0.00050391393
0.066876118	0.029020410	0.00049949070
0.067006612	0.029589864	0.00050647852
0.067137106	0.029333634	0.00050340765
0.067267600	0.029251334	0.00049627579
0.067398094	0.029343358	0.00050254339
0.067528588	0.029811359	0.00050446239
0.067659082	0.028894341	0.00049651108
0.067789576	0.029264341	0.00050144223
0.067920070	0.029223018	0.00049895523
0.068050564	0.029216999	0.00049882786
0.068181058	0.028673306	0.00049357572
0.068311552	0.029298684	0.00050009298
0.068442046	0.029166829	0.00050041506
0.068572540	0.030280667	0.00050762899
0.068703034	0.030319879	0.00050390428
0.068833528	0.029403619	0.00050164121
0.068964022	0.029383032	0.00049824840
0.069094516	0.030025720	0.00050666989
0.069225010	0.030124992	0.00050477092
0.069355504	0.029516353	0.00049872491
0.069485998	0.028532729	0.00049288143
0.069616492	0.030096895	0.00050515864
0.069746986	0.029152058	0.00049671925
0.069877480	0.029378964	0.00049926028
0.070007974	0.029648921	0.00049880811
0.070138468	0.028507655	0.00048980076
0.070268961	0.029071128	0.00049319493
0.070399455	0.029432244	0.00049705212
0.070529949	0.029447034	0.00049885816
0.070660443	0.029346969	0.00049372918
0.070790937	0.028552362	0.00048861657
0.070921431	0.029225143	0.00049580358
0.071051925	0.028910770	0.00048968520
0.071182419	0.029578881	0.00050001379
0.071312913	0.029167589	0.00049249535
0.071443407	0.029157443	0.00049586414
0.071573901	0.029399814	0.00049212587
0.071704395	0.029494136	0.00049466704
0.071834889	0.029202508	0.00049264218
0.071965383	0.029224576	0.00049269932
0.072095877	0.029682587	0.00049539748
0.072226371	0.029412712	0.00049515629
0.072356865	0.029499612	0.00049161347
0.072487359	0.030422920	0.00050148753
0.072617853	0.028588338	0.00048831525
0.072748347	0.028894138	0.00048450437
0.072878841	0.029382533	0.00049436835
0.073009335	0.028818736	0.00048429746
0.073139829	0.028908291	0.00048661549
0.073270323	0.029225862	0.00049300512
0.073400817	0.029874594	0.00049464694
0.073531311	0.028208164	0.00048166835
0.073661805	0.029204434	0.00049038632
0.073792299	0.029050071	0.00048390770
0.073922793	0.028706500	0.00048701759
0.074053287	0.029382987	0.00048971243
0.074183781	0.029551082	0.00049078191
0.074314275	0.028977974	0.00049034307
0.074444769	0.028674417	0.00048040140
0.074575263	0.028261274	0.00048035431
0.074705757	0.028815788	0.00048563680
0.074836250	0.028883471	0.00048552236
0.074966744	0.029321168	0.00049086298
0.075097238	0.028992661	0.00048181930
0.075227732	0.029160619	0.00048666310
0.075358226	0.028832264	0.00048527854
0.075488720	0.028763568	0.00048154809
0.075619214	0.028808724	0.00048243422
0.075749708	0.029365122	0.00048716612
0.075880202	0.028964429	0.00048396730
0.076010696	0.028623618	0.00048103099
0.076141190	0.029859388	0.00048887148
0.076271684	0.029721650	0.00048977873
0.076402178	0.028961589	0.00048482214
0.076532672	0.028513434	0.00047780786
0.076663166	0.029159384	0.00048526212
0.076793660	0.030026776	0.00048988908
0.076924154	0.029342248	0.00048517286
0.077054648	0.028763802	0.00048098230
0.077185142	0.028686924	0.00047700172
0.077315636	0.029230210	0.00048213524
0.077446130	0.029302271	0.00048432498
0.077576624	0.028835618	0.00047704210
0.077707118	0.028373403	0.00047828919
0.077837612	0.029087358	0.00047956528
0.077968106	0.029740386	0.00048734629
0.078098600	0.028935528	0.00047803134
0.078229094	0.028535885	0.00047555091
0.078359588	0.029569729	0.00048507420
0.078490082	0.029682141	0.00048408313
0.078620576	0.029329317	0.00048086834
0.078751070	0.028235938	0.00047374251
0.078881564	0.028913647	0.00047661698
0.079012058	0.029895699	0.00048648406
0.079142552	0.028647057	0.00047593459
0.079273046	0.029454757	0.00048007523
0.079403539	0.029170879	0.00047929101
0.079534033	0.029201493	0.00047965736
0.079664527	0.029096960	0.00047790081
0.079795021	0.029332741	0.00048030360
0.079925515	0.027956043	0.00046781602
0.080056009	0.029347283	0.00048106734
0.080186503	0.028271953	0.00047230727
0.080316997	0.029035031	0.00047442479
0.080447491	0.028433062	0.00047351353
0.080577985	0.028815816	0.00047464521
0.080708479	0.029732198	0.00048036851
0.080838973	0.029516035	0.00047997779
0.080969467	0.028463444	0.00046973316
0.081099961	0.028558276	0.00047307148
0.081230455	0.028759706	0.00047426175
0.081360949	0.029349548	0.00047545961
0.081491443	0.029089588	0.00047679208
0.081621937	0.028728950	0.00047073276
0.081752431	0.029736512	0.00047909962
0.081882925	0.029082064	0.00047715519
0.082013419	0.029171568	0.00047349405
0.082143913	0.028915583	0.00047398154
0.082274407	0.029594958	0.00047548358
0.082404901	0.029361840	0.00047333330
0.082535395	0.028878550	0.00047401116
0.082665889	0.029467545	0.00047455460
0.082796383	0.028486181	0.00046820132
0.082926877	0.028774025	0.00047227785
0.083057371	0.029336217	0.00047305292
0.083187865	0.029220709	0.00047310257
0.083318359	0.028552643	0.00046669165
0.083448853	0.029053524	0.00047098672
0.083579347	0.029072498	0.00047193707
0.083709841	0.029142261	0.00047073168
0.083840335	0.027819530	0.00046147503
0.083970828	0.028982783	0.00047108989
0.084101322	0.029012160	0.00046993461
0.084231816	0.029561148	0.00047394096
0.084362310	0.028614257	0.00046601168
0.084492804	0.028879164	0.00046829082
0.084623298	0.028631289	0.00046922372
0.084753792	0.028866309	0.00046658546
0.084884286	0.028711131	0.00046726640
0.085014780	0.028922756	0.00046855177
0.085145274	0.028819508	0.00046575975
0.085275768	0.029081885	0.00046888431
0.085406262	0.030016797	0.00047379887
0.085536756	0.029108813	0.00046879511
0.085667250	0.029448879	0.00047483172
0.085797744	0.029164279	0.00046708286
0.085928238	0.028738239	0.00046559985
0.086058732	0.028755187	0.00046391518
0.086189226	0.028780485	0.00046379021
0.086319720	0.029940110	0.00047572882
0.086450214	0.029068557	0.00046469598
0.086580708	0.028745287	0.00046437234
0.086711202	0.028666010	0.00046126876
0.086841696	0.029221743	0.00046581984
0.086972190	0.029142705	0.00046573057
0.087102684	0.028591261	0.00046331440
0.087233178	0.028736276	0.00046312213
0.087363672	0.029302459	0.00046719995
0.087494166	0.028857415	0.00046122363
0.087624660	0.029728691	0.00047075960
0.087755154	0.028787601	0.00046399972
0.087885648	0.028120247	0.00045576684
0.088016142	0.029398777	0.00046661247
0.088146636	0.029564421	0.00046535000
0.088277130	0.029209979	0.00046499489
0.088407623	0.028532935	0.00046096316
0.088538117	0.029007567	0.00046118927
0.088668611	0.028280559	0.00045836514
0.088799105	0.028858660	0.00046161048
0.088929599	0.029707849	0.00046503639
0.089060093	0.029229513	0.00046543428
0.089190587	0.028653204	0.00045845421
0.089321081	0.027810938	0.00045355499
0.089451575	0.028446417	0.00045918177
0.089582069	0.029078875	0.00045967913
0.089712563	0.029400302	0.00046272752
0.089843057	0.028024155	0.00045599153
0.089973551	0.029195015	0.00045996086
0.090104045	0.029035981	0.00046159279
0.090234539	0.028723034	0.00045577470
0.090365033	0.028175267	0.00045697341
0.090495527	0.029279892	0.00046294703
0.090626021	0.029415200	0.00046296922
0.090756515	0.029071901	0.00046092182
0.090887009	0.029470161	0.00046275153
0.091017503	0.028422331	0.00045380457
0.091147997	0.029243569	0.00046204716
0.091278491	0.029090088	0.00045801234
0.091408985	0.028785763	0.00045795551
0.091539479	0.028457448	0.00045322739
0.091669973	0.028971310	0.00045640995
0.091800467	0.028901331	0.00046808199
0.091930961	0.028189062	0.00046644427
0.092061455	0.028510753	0.00047082469
0.092191949	0.028836536	0.00047837763
0.092322443	0.027767790	0.00047132625
0.092452937	0.028438427	0.00047969391
0.092583431	0.028150038	0.00047946845
0.092713925	0.028596818	0.00048309283
0.092844419	0.028506606	0.00048646390
0.092974912	0.028566412	0.00048609802
0.093105406	0.028601935	0.00047937091
0.093235900	0.028639564	0.00047705742
0.093366394	0.028525639	0.00046946726
0.093496888	0.029139938	0.00047746652
0.093627382	0.029172653	0.00047243861
0.093757876	0.028744084	0.00046881378
0.093888370	0.028192628	0.00046677081
0.094018864	0.029173504	0.00046787028
0.094149358	0.029072744	0.00047085544
0.094279852	0.028274645	0.00046243223
0.094410346	0.027993819	0.00045856417
0.094540840	0.029208874	0.00046891986
0.094671334	0.028497783	0.00046071689
0.094801828	0.028229508	0.00046137711
0.094932322	0.028227796	0.00046239692
0.095062816	0.027941786	0.00045551551
0.095193310	0.028126627	0.00045788051
0.095323804	0.028461803	0.00045867570
0.095454298	0.029254380	0.00046357897
0.095584792	0.028204723	0.00045884264
0.095715286	0.028870589	0.00045913748
0.095845780	0.027923093	0.00045317692
0.095976274	0.028227973	0.00045815282
0.096106768	0.028181438	0.00045187580
0.096237262	0.028454796	0.00045858730
0.096367756	0.029043541	0.00046119797
0.096498250	0.028613220	0.00045579402
0.096628744	0.028972879	0.00046188833
0.096759238	0.028256006	0.00045172071
0.096889732	0.028497335	0.00045553330
0.097020226	0.029308414	0.00046217309
0.097150720	0.028857714	0.00045651701
0.097281214	0.028496991	0.00045316540
0.097411708	0.028469016	0.00045289539
0.097542201	0.028591123	0.00045392777
0.097672695	0.028897739	0.00045852449
0.097803189	0.028905658	0.00045412630
0.097933683	0.028111691	0.00045133740
0.098064177	0.028580065	0.00045287640
0.098194671	0.028431093	0.00044893024
0.098325165	0.028585466	0.00045009235
0.098455659	0.027471409	0.00044128484
0.098586153	0.028731437	0.00044891099
0.098716647	0.028049976	0.00044437229
0.098847141	0.028825358	0.00044535423
0.098977635	0.028992841	0.00044811797
0.099108129	0.029739340	0.00045179042
0.099238623	0.028602317	0.00044493776
0.099369117	0.028355312	0.00044200612
0.099499611	0.029008944	0.00044577929
0.099630105	0.028232064	0.00044074033
0.099760599	0.027884016	0.00043929160
0.099891093	0.028796096	0.00044227876
0.10002159	0.029166482	0.00045010404
0.10015208	0.028525554	0.00044365775
0.10028257	0.028561202	0.00044200368
0.10041307	0.028489069	0.00044402385
0.10054356	0.028046016	0.00043866270
0.10067406	0.028472550	0.00044559382
0.10080455	0.028234197	0.00044289115
0.10093504	0.028802915	0.00044287492
0.10106554	0.029591252	0.00045207049
0.10119603	0.028798344	0.00044471841
0.10132653	0.027946315	0.00044002859
0.10145702	0.028479382	0.00044477975
0.10158751	0.028274153	0.00043829938
0.10171801	0.029081507	0.00044753462
0.10184850	0.028326903	0.00043995440
0.10197900	0.027943958	0.00043734280
0.10210949	0.029256560	0.00044821493
0.10223998	0.028198758	0.00043788729
0.10237048	0.028409652	0.00043991324
0.10250097	0.028469361	0.00044349126
0.10263147	0.028930022	0.00044148700
0.10276196	0.028265567	0.00044122857
0.10289245	0.028170039	0.00043706985
0.10302295	0.029124306	0.00044391819
0.10315344	0.028029123	0.00043959396
0.10328394	0.029187981	0.00044220213
0.10341443	0.029178255	0.00044458205
0.10354492	0.028519042	0.00044080393
0.10367542	0.028595680	0.00043772819
0.10380591	0.028215694	0.00043724132
0.10393641	0.028580580	0.00043907266
0.10406690	0.029357676	0.00044378776
0.10419739	0.028317852	0.00044007288
0.10432789	0.028134955	0.00043480080
0.10445838	0.028223494	0.00043695443
0.10458888	0.028400975	0.00043689237
0.10471937	0.028827194	0.00043975241
0.10484986	0.028978610	0.00044112090
0.10498036	0.029157813	0.00044048206
0.10511085	0.029130668	0.00044187935
0.10524135	0.028261199	0.00043697021
0.10537184	0.028450120	0.00043613802
0.10550233	0.028175957	0.00043563270
0.10563283	0.029147861	0.00044066051
0.10576332	0.028824885	0.00043776290
0.10589382	0.028206411	0.00043525377
0.10602431	0.029200177	0.00043840782
0.10615480	0.029335314	0.00044193884
0.10628530	0.028648977	0.00043901623
0.10641579	0.028716512	0.00043668287
0.10654629	0.028663310	0.00043664964
0.10667678	0.027619032	0.00042846283
0.10680727	0.029320372	0.00044051093
0.10693777	0.028666975	0.00043734699
0.10706826	0.028209756	0.00043305692
0.10719876	0.028556918	0.00043587983
0.10732925	0.028215686	0.00043303418
0.10745974	0.029571233	0.00043815455
0.10759024	0.028110938	0.00043080410
0.10772073	0.028710372	0.00043413686
0.10785123	0.027619071	0.00042968947
0.10798172	0.028243356	0.00044103673
0.10811221	0.028507692	0.00044556605
0.10824271	0.029018008	0.00045471541
0.10837320	0.028021543	0.00044861216
0.10850370	0.028358492	0.00045411276
0.10863419	0.028184526	0.00045759377
0.10876468	0.029214240	0.00046290635
0.10889518	0.028849206	0.00046155296
0.10902567	0.028078887	0.00046202583
0.10915616	0.028355473	0.00046174360
0.10928666	0.029083158	0.00047303363
0.10941715	0.027563840	0.00046024629
0.10954765	0.027958326	0.00046403257
0.10967814	0.029616925	0.00047950777
0.10980863	0.028154765	0.00046900188
0.10993913	0.029148453	0.00047744516
0.11006962	0.027716196	0.00046961680
0.11020012	0.028119215	0.00046984460
0.11033061	0.028512118	0.00047812274
0.11046110	0.027972019	0.00047543290
0.11059160	0.028121034	0.00047685013
0.11072209	0.027757756	0.00047829177
0.11085259	0.028661277	0.00048164687
0.11098308	0.028794886	0.00048543898
0.11111357	0.027830748	0.00048146364
0.11124407	0.029292469	0.00049027385
0.11137456	0.028616504	0.00049015981
0.11150506	0.028198053	0.00048586599
0.11163555	0.028413209	0.00048858357
0.11176604	0.028691825	0.00049283281
0.11189654	0.027770406	0.00048336117
0.11202703	0.028614706	0.00049244059
0.11215753	0.028690320	0.00049545141
0.11228802	0.028466359	0.00049375540
0.11241851	0.028220742	0.00049404692
0.11254901	0.027547939	0.00048891542
0.11267950	0.029181599	0.00050078660
0.11281000	0.028357711	0.00049489547
0.11294049	0.028623497	0.00048220336
0.11307098	0.028128486	0.00047662543
0.11320148	0.029022068	0.00047704618
0.11333197	0.027541975	0.00046496939
0.11346247	0.028010464	0.00047034483
0.11359296	0.027855853	0.00046419577
0.11372345	0.029214015	0.00047232963
0.11385395	0.029220259	0.00047423282
0.11398444	0.027796078	0.00045697472
0.11411494	0.027457055	0.00045657249
0.11424543	0.028654983	0.00046290728
0.11437592	0.028357374	0.00045961015
0.11450642	0.028374984	0.00046145053
0.11463691	0.028589439	0.00045592955
0.11476741	0.028890911	0.00046156157
0.11489790	0.028303809	0.00045855435
0.11502839	0.028508135	0.00045520869
0.11515889	0.028401824	0.00045632201
0.11528938	0.028521863	0.00045526269
0.11541988	0.028370947	0.00045364556
0.11555037	0.027763609	0.00044984716
0.11568086	0.028635679	0.00045228622
0.11581136	0.028349833	0.00045279017
0.11594185	0.027973555	0.00044698622
0.11607235	0.027864831	0.00044568059
0.11620284	0.028493569	0.00045227838
0.11633333	0.029034663	0.00045433527
0.11646383	0.027927637	0.00044742904
0.11659432	0.028055148	0.00044781303
0.11672482	0.027978501	0.00044328458
0.11685531	0.028524239	0.00044948302
0.11698580	0.029512869	0.00045468598
0.11711630	0.028677241	0.00044927242
0.11724679	0.028811248	0.00045067392
0.11737729	0.027623827	0.00043960241
0.11750778	0.028445728	0.00044538547
0.11763827	0.028099673	0.00044387817
0.11776877	0.029171984	0.00044647992
0.11789926	0.027929579	0.00044125314
0.11802975	0.029195364	0.00044832353
0.11816025	0.028145520	0.00043905023
0.11829074	0.028259430	0.00043978635
0.11842124	0.028144287	0.00043656221
0.11855173	0.028356673	0.00044063575
0.11868222	0.028165060	0.00043682507
0.11881272	0.029018931	0.00044076066
0.11894321	0.028061812	0.00043556893
0.11907371	0.028686716	0.00043701799
0.11920420	0.028299941	0.00043784922
0.11933469	0.027824301	0.00043143701
0.11946519	0.028434267	0.00043070131
0.11959568	0.027550774	0.00042889803
0.11972618	0.027830801	0.00042836593
0.11985667	0.027671231	0.00042720185
0.11998716	0.028309561	0.00043266822
0.12011766	0.028023417	0.00042810163
0.12024815	0.028472396	0.00043020378
0.12037865	0.028119805	0.00042940787
0.12050914	0.028292663	0.00042578915
0.12063963	0.028526218	0.00043082854
0.12077013	0.028334716	0.00042782456
0.12090062	0.027620181	0.00042223347
0.12103112	0.028513036	0.00042850631
0.12116161	0.028435377	0.00042488705
0.12129210	0.027941490	0.00042236648
0.12142260	0.027975219	0.00042233977
0.12155309	0.028429302	0.00042587185
0.12168359	0.028694003	0.00042659681
0.12181408	0.027709801	0.00041882731
0.12194457	0.028090933	0.00042073832
0.12207507	0.027585508	0.00041916729
0.12220556	0.028517970	0.00042204768
0.12233606	0.028185745	0.00042377601
0.12246655	0.027659291	0.00041671820
0.12259704	0.028154424	0.00041988490
0.12272754	0.027991943	0.00042147665
0.12285803	0.028089487	0.00041969726
0.12298853	0.028191440	0.00042034431
0.12311902	0.027999485	0.00042235599
0.12324951	0.028218003	0.00041795551
0.12338001	0.027908737	0.00041980581
0.12351050	0.028841285	0.00042427420
0.12364100	0.028572599	0.00042179342
0.12377149	0.028418094	0.00042119580
0.12390198	0.028310269	0.00041973039
0.12403248	0.027723743	0.00041451354
0.12416297	0.028201201	0.00041972323
0.12429347	0.027459806	0.00041221536
0.12442396	0.028503345	0.00042249918
0.12455445	0.028421926	0.00041843178
0.12468495	0.027934766	0.00041392427
0.12481544	0.028165139	0.00041946504
0.12494594	0.028276367	0.00041717470
0.12507643	0.028777876	0.00042173477
0.12520692	0.028520865	0.00041949710
0.12533742	0.027442249	0.00040998738
0.12546791	0.028362675	0.00041817247
0.12559841	0.027774011	0.00041156838
0.12572890	0.028286311	0.00041573018
0.12585939	0.028413032	0.00041930586
0.12598989	0.028244074	0.00041370396
0.12612038	0.027406230	0.00041084012
0.12625088	0.027827482	0.00041219006
0.12638137	0.028550053	0.00041752326
0.12651186	0.028980979	0.00042205888
0.12664236	0.028186117	0.00041331166
0.12677285	0.028208272	0.00041427987
0.12690335	0.027873391	0.00041528261
0.12703384	0.028240284	0.00041188922
0.12716433	0.028312163	0.00041777066
0.12729483	0.028798430	0.00041671075
0.12742532	0.027870259	0.00041104751
0.12755581	0.028057085	0.00041178396
0.12768631	0.028487931	0.00041391944
0.12781680	0.028228043	0.00041584221
0.12794730	0.028535075	0.00041571108
0.12807779	0.028563623	0.00041419669
0.12820828	0.028238978	0.00041374294
0.12833878	0.028319398	0.00041212450
0.12846927	0.027959286	0.00041238973
0.12859977	0.028118365	0.00041384339
0.12873026	0.028458974	0.00041244172
0.12886075	0.028380257	0.00041327518
0.12899125	0.028374277	0.00041329866
0.12912174	0.027616397	0.00040718062
0.12925224	0.028491169	0.00041459146
0.12938273	0.027566605	0.00040767987
0.12951322	0.027337467	0.00040482512
0.12964372	0.028032708	0.00040957164
0.12977421	0.027946217	0.00040801796
0.12990471	0.028133817	0.00041044673
0.13003520	0.028001594	0.00040841385
0.13016569	0.028075820	0.00040928397
0.13029619	0.028133526	0.00040981236
0.13042668	0.028063687	0.00040750148
0.13055718	0.028485243	0.00040969843
0.13068767	0.028267082	0.00041237036
0.13081816	0.027775427	0.00040509432
0.13094866	0.027500769	0.00040385380
0.13107915	0.027879862	0.00040444137
0.13120965	0.028069619	0.00040778677
0.13134014	0.028399157	0.00041110066
0.13147063	0.027499484	0.00040454748
0.13160113	0.028045935	0.00040820723
0.13173162	0.028053182	0.00040628084
0.13186212	0.028037005	0.00040586820
0.13199261	0.028651689	0.00041189922
0.13212310	0.028105533	0.00040546491
0.13225360	0.028159242	0.00040842181
0.13238409	0.027669155	0.00040506615
0.13251459	0.027497132	0.00040136205
0.13264508	0.027949488	0.00040511319
0.13277557	0.028519771	0.00040977216
0.13290607	0.028394419	0.00040903254
0.13303656	0.027826671	0.00040440632
0.13316706	0.028187645	0.00040464637
0.13329755	0.028426274	0.00040780952
0.13342804	0.027615599	0.00040438399
0.13355854	0.028086221	0.00040359987
0.13368903	0.028247034	0.00040775801
0.13381953	0.027550999	0.00040029462
0.13395002	0.028564759	0.00040832445
0.13408051	0.028288168	0.00040614681
0.13421101	0.028466082	0.00040569673
0.13434150	0.028681928	0.00040991283
0.13447200	0.028021961	0.00040466743
0.13460249	0.028507849	0.00040410836
0.13473298	0.027824636	0.00040341132
0.13486348	0.028049226	0.00040243871
0.13499397	0.027870312	0.00040211080
0.13512447	0.027690568	0.00040200447
0.13525496	0.027888440	0.00040080575
0.13538545	0.027982663	0.00040239517
0.13551595	0.028257113	0.00040334797
0.13564644	0.028143206	0.00040310303
0.13577694	0.028404763	0.00040526381
0.13590743	0.028031357	0.00040075358
0.13603792	0.028330976	0.00040256845
0.13616842	0.028393988	0.00040478256
0.13629891	0.028039481	0.00039941702
0.13642940	0.027447389	0.00039986763
0.13655990	0.027585324	0.00039709107
0.13669039	0.027461928	0.00039760129
0.13682089	0.028345071	0.00040290746
0.13695138	0.027871281	0.00039862269
0.13708187	0.028727456	0.00040518810
0.13721237	0.028136059	0.00040212474
0.13734286	0.028230898	0.00040074288
0.13747336	0.028361634	0.00040270445
0.13760385	0.028001847	0.00039804974
0.13773434	0.028478026	0.00040366911
0.13786484	0.028674878	0.00040495587
0.13799533	0.028434093	0.00040142093
0.13812583	0.028442369	0.00040047768
0.13825632	0.028168466	0.00039911607
0.13838681	0.027569821	0.00039480567
0.13851731	0.028216656	0.00040047974
0.13864780	0.028365631	0.00040116646
0.13877830	0.028962132	0.00040460845
0.13890879	0.028025334	0.00039924716
0.13903928	0.028004876	0.00039681835
0.13916978	0.027230573	0.00039331979
0.13930027	0.028316825	0.00040083486
0.13943077	0.027272606	0.00039250088
0.13956126	0.027668670	0.00039716832
0.13969175	0.028028905	0.00039798742
0.13982225	0.028148185	0.00039807807
0.13995274	0.028070291	0.00039946083
0.14008324	0.028142386	0.00039664631
0.14021373	0.028171868	0.00039979518
0.14034422	0.028220651	0.00039557512
0.14047472	0.027659431	0.00039488126
0.14060521	0.028044687	0.00039729443
0.14073571	0.027859488	0.00039441227
0.14086620	0.028124763	0.00039647434
0.14099669	0.027812673	0.00039427022
0.14112719	0.027759504	0.00039132290
0.14125768	0.027724708	0.00039554366
0.14138818	0.027996792	0.00039326274
0.14151867	0.028235340	0.00039763096
0.14164916	0.028419153	0.00039810341
0.14177966	0.027547578	0.00039073759
0.14191015	0.028225232	0.00039393080
0.14204065	0.027907856	0.00039279776
0.14217114	0.027252126	0.00038953519
0.14230163	0.027742338	0.00039400324
0.14243213	0.027924910	0.00039040565
0.14256262	0.027957106	0.00039161093
0.14269312	0.027238887	0.00039056187
0.14282361	0.027566395	0.00038872934
0.14295410	0.027923801	0.00039314219
0.14308460	0.027351382	0.00038750980
0.14321509	0.027814899	0.00039053328
0.14334559	0.027535095	0.00039056052
0.14347608	0.027753129	0.00038982122
0.14360657	0.028088738	0.00039260311
0.14373707	0.027998490	0.00039159656
0.14386756	0.027826311	0.00038864052
0.14399806	0.027875135	0.00039093787
0.14412855	0.028151408	0.00039008845
0.14425904	0.028022739	0.00039213526
0.14438954	0.027672488	0.00039070675
0.14452003	0.027638526	0.00038662166
0.14465053	0.028134910	0.00039141821
0.14478102	0.027793703	0.00038963015
0.14491151	0.028319785	0.00039097908
0.14504201	0.027924497	0.00039185359
0.14517250	0.027266555	0.00038493811
0.14530299	0.028040072	0.00039096896
0.14543349	0.028215568	0.00039195398
0.14556398	0.027312063	0.00038460864
0.14569448	0.027445870	0.00038773728
0.14582497	0.027879461	0.00038966109
0.14595546	0.028248917	0.00039353610
0.14608596	0.027474998	0.00038513942
0.14621645	0.027849565	0.00038794535
0.14634695	0.027445775	0.00038738033
0.14647744	0.027594564	0.00038827630
0.14660793	0.027967598	0.00038909055
0.14673843	0.028348890	0.00039145545
0.14686892	0.028238987	0.00038835505
0.14699942	0.027933006	0.00038885466
0.14712991	0.028075050	0.00038866849
0.14726040	0.027607210	0.00038648760
0.14739090	0.027982438	0.00038844184
0.14752139	0.028381077	0.00039030913
0.14765189	0.027481750	0.00038363737
0.14778238	0.027385026	0.00038627858
0.14791287	0.027581148	0.00038426833
0.14804337	0.028070812	0.00038862527
0.14817386	0.028651423	0.00039146373
0.14830436	0.028559875	0.00038957899
0.14843485	0.028053244	0.00038865213
0.14856534	0.027751327	0.00038551820
0.14869584	0.028407803	0.00038900264
0.14882633	0.027870030	0.00038807090
0.14895683	0.028223131	0.00038682789
0.14908732	0.028023844	0.00038637196
0.14921781	0.027719139	0.00038549234
0.14934831	0.027743182	0.00038523361
0.14947880	0.027686113	0.00038571616
0.14960930	0.027716886	0.00038337925
0.14973979	0.028616564	0.00038948011
0.14987028	0.027885234	0.00038753285
0.15000078	0.028616506	0.00038940079
0.15013127	0.027433639	0.00038229706
0.15026177	0.027397909	0.00038222778
0.15039226	0.026708006	0.00037671037
0.15052275	0.027613096	0.00038368468
0.15065325	0.027506495	0.00038250501
0.15078374	0.027877252	0.00038654280
0.15091424	0.027533199	0.00038448908
0.15104473	0.028314873	0.00038601962
0.15117522	0.028111313	0.00038576405
0.15130572	0.027252920	0.00038198346
0.15143621	0.028149321	0.00038507246
0.15156671	0.027788552	0.00038482319
0.15169720	0.027873186	0.00038260209
0.15182769	0.027753283	0.00038085933
0.15195819	0.027718426	0.00038281588
0.15208868	0.027434867	0.00037903510
0.15221918	0.027594099	0.00038244245
0.15234967	0.028354285	0.00038608445
0.15248016	0.027779435	0.00038146596
0.15261066	0.027978035	0.00038339954
0.15274115	0.028047985	0.00038371379
0.15287165	0.027621008	0.00038008665
0.15300214	0.027850504	0.00038146803
0.15313263	0.027624190	0.00037941015
0.15326313	0.027677507	0.00038024563
0.15339362	0.027945983	0.00038086732
0.15352412	0.027996077	0.00038259837
0.15365461	0.027789302	0.00038150723
0.15378510	0.027609875	0.00038008654
0.15391560	0.027511905	0.00037721051
0.15404609	0.028011393	0.00038243350
0.15417658	0.027727059	0.00037966618
0.15430708	0.027868881	0.00038180757
0.15443757	0.028621600	0.00038428623
0.15456807	0.027844718	0.00038044794
0.15469856	0.027586520	0.00037737721
0.15482905	0.027588822	0.00037887957
0.15495955	0.027444552	0.00037777876
0.15509004	0.028118892	0.00038153708
0.15522054	0.028232970	0.00038361656
0.15535103	0.028134567	0.00038067222
0.15548152	0.026757597	0.00037306745
0.15561202	0.027791623	0.00037870615
0.15574251	0.028240967	0.00038248636
0.15587301	0.028451813	0.00038408615
0.15600350	0.027508420	0.00037616355
0.15613399	0.027855029	0.00037872142
0.15626449	0.028063308	0.00037971212
0.15639498	0.028259007	0.00038218122
0.15652548	0.027075490	0.00037508892
0.15665597	0.027438890	0.00037685604
0.15678646	0.027924187	0.00037783841
0.15691696	0.028526396	0.00038094322
0.15704745	0.027993352	0.00038011338
0.15717795	0.027669046	0.00037664934
0.15730844	0.027858132	0.00037914825
0.15743893	0.027804885	0.00037676643
0.15756943	0.028878701	0.00038267702
0.15769992	0.028348979	0.00037999636
0.15783042	0.027592816	0.00037597346
0.15796091	0.027742267	0.00037563539
0.15809140	0.028145868	0.00037911980
0.15822190	0.028201952	0.00037638766
0.15835239	0.028209060	0.00037930518
0.15848289	0.027408391	0.00037489951
0.15861338	0.027794801	0.00037674277
0.15874387	0.028309808	0.00037974405
0.15887437	0.028201921	0.00037690237
0.15900486	0.028027420	0.00037651311
0.15913536	0.027856774	0.00037630743
0.15926585	0.027743133	0.00037435733
0.15939634	0.027902261	0.00037699290
0.15952684	0.027985090	0.00037799945
0.15965733	0.028026540	0.00037484931
0.15978783	0.027325843	0.00037299634
0.15991832	0.028183952	0.00037649181
0.16004881	0.028561493	0.00037985339
0.16017931	0.027779373	0.00037466332
0.16030980	0.027601796	0.00037207836
0.16044030	0.027483972	0.00037198284
0.16057079	0.027721126	0.00037362623
0.16070128	0.027307677	0.00037147512
0.16083178	0.028093575	0.00037887840
0.16096227	0.027563717	0.00037166370
0.16109277	0.028054675	0.00037610578
0.16122326	0.028112394	0.00037575472
0.16135375	0.028548653	0.00037807176
0.16148425	0.027844382	0.00037595261
0.16161474	0.028079849	0.00037584319
0.16174524	0.027321676	0.00036990226
0.16187573	0.028238543	0.00037703976
0.16200622	0.027738756	0.00037171677
0.16213672	0.027796941	0.00037383406
0.16226721	0.027660609	0.00037016173
0.16239771	0.028163577	0.00037438898
0.16252820	0.027397388	0.00037050717
0.16265869	0.028090240	0.00037267010
0.16278919	0.028551359	0.00037671510
0.16291968	0.028066363	0.00037498833
0.16305018	0.028349406	0.00037447899
0.16318067	0.027256355	0.00036709423
0.16331116	0.027816011	0.00037206337
0.16344166	0.027498334	0.00036914026
0.16357215	0.027424565	0.00037041918
0.16370264	0.027935484	0.00037033710
0.16383314	0.027950667	0.00037259225
0.16396363	0.027578824	0.00036976455
0.16409413	0.027597691	0.00036880221
0.16422462	0.027927356	0.00037163830
0.16435511	0.027737924	0.00036971489
0.16448561	0.027957410	0.00037242048
0.16461610	0.027611910	0.00037079617
0.16474660	0.027492765	0.00036614118
0.16487709	0.027854348	0.00037125276
0.16500758	0.028644906	0.00037415298
0.16513808	0.028443607	0.00037450756
0.16526857	0.028152482	0.00037188295
0.16539907	0.027642672	0.00036653895
0.16552956	0.027480062	0.00036865197
0.16566005	0.028131799	0.00037339473
0.16579055	0.027472263	0.00036699591
0.16592104	0.027879619	0.00037208034
0.16605154	0.028045334	0.00036899403
0.16618203	0.027737652	0.00036892241
0.16631252	0.028212152	0.00037351921
0.16644302	0.028702700	0.00037279862
0.16657351	0.027977427	0.00037010819
0.16670401	0.027722526	0.00036961036
0.16683450	0.027426757	0.00036527585
0.16696499	0.027818042	0.00036818771
0.16709549	0.027549241	0.00036633238
0.16722598	0.028212881	0.00037280557
0.16735648	0.028753412	0.00037603094
0.16748697	0.027384743	0.00036488680
0.16761746	0.027352096	0.00036630315
0.16774796	0.027487526	0.00036597315
0.16787845	0.027449086	0.00036627628
0.16800895	0.026832743	0.00036138116
0.16813944	0.027662357	0.00036539469
0.16826993	0.028027997	0.00036818717
0.16840043	0.027892595	0.00036836155
0.16853092	0.028120041	0.00036780661
0.16866142	0.027825460	0.00036818432
0.16879191	0.027331648	0.00036642786
0.16892240	0.027393482	0.00036131859
0.16905290	0.027231671	0.00036387444
0.16918339	0.027770449	0.00036510030
0.16931389	0.027940966	0.00036867658
0.16944438	0.027531551	0.00036543725
0.16957487	0.027933845	0.00036475462
0.16970537	0.028101568	0.00036881034
0.16983586	0.027708597	0.00036479743
0.16996636	0.027764585	0.00036601801
0.17009685	0.027527851	0.00036582958
0.17022734	0.027419140	0.00036220058
0.17035784	0.027944894	0.00036522559
0.17048833	0.027450540	0.00036290983
0.17061883	0.027647816	0.00036540836
0.17074932	0.027406585	0.00036281996
0.17087981	0.027519546	0.00036451312
0.17101031	0.027523111	0.00036133088
0.17114080	0.026552773	0.00035746705
0.17127130	0.027719673	0.00036295882
0.17140179	0.028054177	0.00036761138
0.17153228	0.028094368	0.00036558989
0.17166278	0.028005387	0.00036564010
0.17179327	0.027840627	0.00036494442
0.17192377	0.027247871	0.00036065157
0.17205426	0.027928610	0.00036523864
0.17218475	0.027313317	0.00036161130
0.17231525	0.028274892	0.00036548274
0.17244574	0.027487700	0.00036127866
0.17257623	0.027724505	0.00036260818
0.17270673	0.028024640	0.00036476544
0.17283722	0.027794739	0.00036717881
0.17296772	0.027843062	0.00036470150
0.17309821	0.027487727	0.00036183519
0.17322870	0.027786246	0.00036137137
0.17335920	0.027669199	0.00036099112
0.17348969	0.027178789	0.00035990500
0.17362019	0.027235988	0.00036058340
0.17375068	0.027927038	0.00036349774
0.17388117	0.028040907	0.00036430650
0.17401167	0.028205696	0.00036287390
0.17414216	0.027856131	0.00036301326
0.17427266	0.027662321	0.00036118548
0.17440315	0.027607411	0.00036166417
0.17453364	0.026790435	0.00035537224
0.17466414	0.026601055	0.00035345266
0.17479463	0.027811191	0.00036232267
0.17492513	0.027573596	0.00036166596
0.17505562	0.027554183	0.00035901343
0.17518611	0.028036074	0.00036342944
0.17531661	0.027253611	0.00035682571
0.17544710	0.027290666	0.00035734021
0.17557760	0.027364003	0.00035949997
0.17570809	0.028192555	0.00036161600
0.17583858	0.027165029	0.00035900320
0.17596908	0.027760264	0.00036065960
0.17609957	0.027072322	0.00035518672
0.17623007	0.028064737	0.00036239334
0.17636056	0.027280061	0.00035711292
0.17649105	0.028031315	0.00036195931
0.17662155	0.027406069	0.00035956434
0.17675204	0.027572410	0.00035575656
0.17688254	0.027756002	0.00036159782
0.17701303	0.027754505	0.00035829741
0.17714352	0.027938772	0.00036100552
0.17727402	0.026990359	0.00035579837
0.17740451	0.027867476	0.00036010972
0.17753501	0.027491803	0.00035640015
0.17766550	0.027332824	0.00035819613
0.17779599	0.027722731	0.00035754372
0.17792649	0.026907965	0.00035576685
0.17805698	0.027319614	0.00035539306
0.17818748	0.027896074	0.00035984963
0.17831797	0.027829746	0.00036033689
0.17844846	0.027235273	0.00035417422
0.17857896	0.027920916	0.00036146928
0.17870945	0.027071945	0.00035431973
0.17883995	0.026773528	0.00035184447
0.17897044	0.027272542	0.00035553643
0.17910093	0.027557292	0.00035615489
0.17923143	0.027424227	0.00035509804
0.17936192	0.027668486	0.00035828607
0.17949242	0.026910472	0.00035197426
0.17962291	0.027634963	0.00035604366
0.17975340	0.027851726	0.00035779628
0.17988390	0.027138251	0.00035362946
0.18001439	0.027627356	0.00035674311
0.18014489	0.027350598	0.00035424649
0.18027538	0.027088124	0.00035203106
0.18040587	0.026896522	0.00035319864
0.18053637	0.027408543	0.00035335445
0.18066686	0.028151357	0.00036022829
0.18079736	0.028316283	0.00035898785
0.18092785	0.027257077	0.00035301130
0.18105834	0.028023183	0.00035748466
0.18118884	0.027541174	0.00035338472
0.18131933	0.027346558	0.00035436270
0.18144982	0.027328878	0.00035422838
0.18158032	0.027084227	0.00035566945
0.18171081	0.027787307	0.00036517048
0.18184131	0.027536371	0.00036450203
0.18197180	0.027895085	0.00036880626
0.18210229	0.027504124	0.00037116038
0.18223279	0.028021778	0.00037291812
0.18236328	0.027376227	0.00037312899
0.18249378	0.027469547	0.00037230225
0.18262427	0.027348899	0.00037409165
0.18275476	0.027403208	0.00037796596
0.18288526	0.028242587	0.00038272535
0.18301575	0.027458313	0.00037880151
0.18314625	0.027395133	0.00037991151
0.18327674	0.026943368	0.00037610083
0.18340723	0.027286420	0.00038274167
0.18353773	0.027502280	0.00038209777
0.18366822	0.027753509	0.00038744985
0.18379872	0.027227386	0.00038448072
0.18392921	0.027718481	0.00038667270
0.18405970	0.027236090	0.00038596173
0.18419020	0.027531631	0.00039026457
0.18432069	0.027834739	0.00038962600
0.18445119	0.027885315	0.00039460020
0.18458168	0.027529102	0.00038855583
0.18471217	0.027421327	0.00039008078
0.18484267	0.027697904	0.00039466148
0.18497316	0.027181167	0.00039006708
0.18510366	0.026730049	0.00039108248
0.18523415	0.027313771	0.00039255498
0.18536464	0.027162592	0.00039322336
0.18549514	0.027428478	0.00039588311
0.18562563	0.027181321	0.00039450458
0.18575613	0.027384545	0.00039707745
0.18588662	0.027725856	0.00040217514
0.18601711	0.027872709	0.00039790163
0.18614761	0.027372805	0.00040008781
0.18627810	0.027775209	0.00040222377
0.18640860	0.026654761	0.00039633039
0.18653909	0.026950035	0.00039268876
0.18666958	0.026538345	0.00038264139
0.18680008	0.026787960	0.00038230711
0.18693057	0.027542179	0.00038730689
0.18706107	0.027717690	0.00038499150
0.18719156	0.027665328	0.00038574044
0.18732205	0.027470769	0.00038037390
0.18745255	0.027158408	0.00037685165
0.18758304	0.027087458	0.00037605898
0.18771354	0.027285127	0.00037538375
0.18784403	0.027564365	0.00037762254
0.18797452	0.026738513	0.00037172913
0.18810502	0.028157141	0.00037740199
0.18823551	0.027223104	0.00037212070
0.18836601	0.026963048	0.00036909853
0.18849650	0.027747003	0.00037312043
0.18862699	0.027111103	0.00037015670
0.18875749	0.027498924	0.00036783300
0.18888798	0.027616629	0.00037009295
0.18901848	0.026952458	0.00036434816
0.18914897	0.027302236	0.00036737168
0.18927946	0.027226112	0.00036715632
0.18940996	0.028011607	0.00036918120
0.18954045	0.027409550	0.00036399952
0.18967095	0.027121326	0.00036413164
0.18980144	0.027787550	0.00036500325
0.18993193	0.027572765	0.00036555794
0.19006243	0.027216546	0.00035965576
0.19019292	0.027390512	0.00036105809
0.19032342	0.027810920	0.00036306096
0.19045391	0.027799067	0.00036171783
0.19058440	0.027857819	0.00036389552
0.19071490	0.027228130	0.00035859068
0.19084539	0.027300414	0.00035749406
0.19097588	0.027189658	0.00035719319
0.19110638	0.026934198	0.00035389923
0.19123687	0.027878343	0.00036014958
0.19136737	0.027343869	0.00035806041
0.19149786	0.027129778	0.00035399828
0.19162835	0.027248147	0.00035527895
0.19175885	0.027745742	0.00035556382
0.19188934	0.027940690	0.00035802513
0.19201984	0.026821334	0.00035174798
0.19215033	0.027433268	0.00035419761
0.19228082	0.027597320	0.00035548704
0.19241132	0.027125848	0.00035178401
0.19254181	0.027588548	0.00035395020
0.19267231	0.027562027	0.00035585564
0.19280280	0.027346954	0.00035283876
0.19293329	0.027191069	0.00035269191
0.19306379	0.027946462	0.00035671624
0.19319428	0.027347062	0.00035162905
0.19332478	0.027612212	0.00035219401
0.19345527	0.027212078	0.00035240394
0.19358576	0.027812230	0.00035500966
0.19371626	0.027189942	0.00035187912
0.19384675	0.027415504	0.00035032591
0.19397725	0.027214699	0.00035215601
0.19410774	0.027282386	0.00035240214
0.19423823	0.027335299	0.00035043194
0.19436873	0.027545815	0.00035360759
0.19449922	0.027043232	0.00034872488
0.19462972	0.027024070	0.00034965395
0.19476021	0.027243639	0.00035143883
0.19489070	0.027366638	0.00034993178
0.19502120	0.027375564	0.00035080213
0.19515169	0.027371156	0.00035080930
0.19528219	0.026947522	0.00034660034
0.19541268	0.027405218	0.00035142487
0.19554317	0.028002237	0.00035318726
0.19567367	0.027132995	0.00034879842
0.19580416	0.028283096	0.00035670600
0.19593466	0.027472990	0.00034826128
0.19606515	0.027323932	0.00034900959
0.19619564	0.027121872	0.00034736766
0.19632614	0.027734917	0.00035075379
0.19645663	0.027551047	0.00035065739
0.19658713	0.027698706	0.00034922875
0.19671762	0.027489896	0.00034952150
0.19684811	0.026868028	0.00034612560
0.19697861	0.027467375	0.00034787653
0.19710910	0.026656314	0.00034568368
0.19723960	0.026818071	0.00034516299
0.19737009	0.027527378	0.00034842448
0.19750058	0.026858742	0.00034583373
0.19763108	0.026848188	0.00034322305
0.19776157	0.026791027	0.00034588981
0.19789207	0.027605213	0.00034989110
0.19802256	0.027065964	0.00034393523
0.19815305	0.027517382	0.00034803763
0.19828355	0.027550027	0.00034759756
0.19841404	0.027621989	0.00034973333
0.19854454	0.027701275	0.00034955095
0.19867503	0.027340494	0.00034626028
0.19880552	0.027591134	0.00034931665
0.19893602	0.027312845	0.00034536732
0.19906651	0.027555555	0.00034790900
0.19919701	0.027211214	0.00034603140
0.19932750	0.027468313	0.00034669999
0.19945799	0.026675578	0.00034307538
0.19958849	0.027125209	0.00034494354
0.19971898	0.027322447	0.00034473620
0.19984947	0.027113799	0.00034522074
0.19997997	0.027440288	0.00034747592
0.20011046	0.027353686	0.00034629274
0.20024096	0.027341082	0.00034501104
0.20037145	0.027192534	0.00034309704
0.20050194	0.026761565	0.00034267892
0.20063244	0.027512181	0.00034650090
0.20076293	0.026886361	0.00034338977
0.20089343	0.027484313	0.00034729967
0.20102392	0.028051881	0.00034745273
0.20115441	0.027725436	0.00034648686
0.20128491	0.027193090	0.00034449842
0.20141540	0.026773122	0.00034033562
0.20154590	0.027528692	0.00034589153
0.20167639	0.027160298	0.00034276050
0.20180688	0.027568022	0.00034492525
0.20193738	0.027370199	0.00034431839
0.20206787	0.027054355	0.00034255505
0.20219837	0.026619660	0.00033906851
0.20232886	0.026523927	0.00033872639
0.20245935	0.026772692	0.00033984117
0.20258985	0.026948480	0.00034157628
0.20272034	0.027560049	0.00034457821
0.20285084	0.026941773	0.00034094117
0.20298133	0.027171027	0.00034231724
0.20311182	0.027706107	0.00034429077
0.20324232	0.026979612	0.00034108742
0.20337281	0.027232072	0.00034227538
0.20350331	0.027106943	0.00034064862
0.20363380	0.027408609	0.00034280599
0.20376429	0.027486696	0.00034147502
0.20389479	0.026904127	0.00034010200
0.20402528	0.027660510	0.00034347556
0.20415578	0.027252498	0.00034017043
0.20428627	0.027654689	0.00034365375
0.20441676	0.027420513	0.00034061919
0.20454726	0.027821147	0.00034315588
0.20467775	0.027303190	0.00034203980
0.20480825	0.026740992	0.00033704096
0.20493874	0.026771366	0.00033803048
0.20506923	0.027034484	0.00033978814
0.20519973	0.027117728	0.00033845722
0.20533022	0.027286489	0.00034069178
0.20546072	0.026903115	0.00033852039
0.20559121	0.027710899	0.00034329535
0.20572170	0.027366146	0.00034070131
0.20585220	0.026931957	0.00033670197
0.20598269	0.026885957	0.00033836878
0.20611319	0.027190094	0.00033957902
0.20624368	0.027021535	0.00033787846
0.20637417	0.027243730	0.00033959616
0.20650467	0.027402699	0.00033959027
0.20663516	0.027322512	0.00034007421
0.20676566	0.027193218	0.00033915595
0.20689615	0.026760317	0.00033490747
0.20702664	0.026696496	0.00033605196
0.20715714	0.026968490	0.00033673852
0.20728763	0.027110959	0.00033697334
0.20741813	0.027298422	0.00033949431
0.20754862	0.026856835	0.00033490318
0.20767911	0.027701549	0.00034078238
0.20780961	0.027869872	0.00034122398
0.20794010	0.026589888	0.00033353681
0.20807060	0.026928026	0.00033619042
0.20820109	0.026107992	0.00033095049
0.20833158	0.026760367	0.00033631406
0.20846208	0.027502369	0.00034107998
0.20859257	0.027544073	0.00033854122
0.20872306	0.027631888	0.00034070895
0.20885356	0.027524073	0.00033861657
0.20898405	0.027584919	0.00033950378
0.20911455	0.027153422	0.00033831983
0.20924504	0.026752790	0.00033481441
0.20937553	0.026914327	0.00033558112
0.20950603	0.026884755	0.00033669502
0.20963652	0.027324933	0.00033598724
0.20976702	0.027027161	0.00033673053
0.20989751	0.027513494	0.00033833459
0.21002800	0.026973334	0.00033527387
0.21015850	0.027197629	0.00033655608
0.21028899	0.027023098	0.00033390887
0.21041949	0.027481110	0.00033946446
0.21054998	0.027096005	0.00033632641
0.21068047	0.026774718	0.00033300647
0.21081097	0.026644436	0.00033348049
0.21094146	0.027799460	0.00033878360
0.21107196	0.027305908	0.00033812272
0.21120245	0.027672223	0.00033912013
0.21133294	0.027725689	0.00033815975
0.21146344	0.027000864	0.00033461992
0.21159393	0.027166078	0.00033508673
0.21172443	0.026851635	0.00033363013
0.21185492	0.026874229	0.00033467581
0.21198541	0.027694140	0.00033762485
0.21211591	0.027051535	0.00033494453
0.21224640	0.027756727	0.00033879413
0.21237690	0.027685128	0.00033621321
0.21250739	0.027712060	0.00033819659
0.21263788	0.027152216	0.00033343741
0.21276838	0.026679345	0.00033201669
0.21289887	0.027056843	0.00033380682
0.21302937	0.027210993	0.00033216054
0.21315986	0.027518979	0.00033671632
0.21329035	0.027094089	0.00033313878
0.21342085	0.027422463	0.00033521951
0.21355134	0.027297511	0.00033450122
0.21368184	0.027251036	0.00033420032
0.21381233	0.027077399	0.00033217424
0.21394282	0.027630707	0.00033749512
0.21407332	0.027463495	0.00033446192
0.21420381	0.027262471	0.00033498160
0.21433431	0.026969163	0.00033203602
0.21446480	0.026584528	0.00032883896
0.21459529	0.026776880	0.00033204280
0.21472579	0.027122419	0.00033275655
0.21485628	0.026857728	0.00033257608
0.21498678	0.026973883	0.00033290120
0.21511727	0.027261743	0.00033123089
0.21524776	0.026821060	0.00033118212
0.21537826	0.026895458	0.00033117487
0.21550875	0.027335514	0.00033320167
0.21563925	0.027421500	0.00033483831
0.21576974	0.026624166	0.00032904442
0.21590023	0.026440743	0.00032735766
0.21603073	0.026766703	0.00033042921
0.21616122	0.027292104	0.00033181236
0.21629172	0.027250883	0.00033343197
0.21642221	0.026721993	0.00033013145
0.21655270	0.027695082	0.00033440030
0.21668320	0.026755540	0.00033092920
0.21681369	0.027079851	0.00032980518
0.21694419	0.027923180	0.00033651322
0.21707468	0.026933870	0.00033012295
0.21720517	0.027120924	0.00033057449
0.21733567	0.026871838	0.00032936789
0.21746616	0.027518019	0.00033244659
0.21759665	0.027094452	0.00033131636
0.21772715	0.027328562	0.00033355881
0.21785764	0.026933875	0.00032806056
0.21798814	0.027013374	0.00032957502
0.21811863	0.027173654	0.00033012455
0.21824912	0.026903595	0.00032941128
0.21837962	0.026876720	0.00033009384
0.21851011	0.027230269	0.00032958304
0.21864061	0.027353248	0.00033199912
0.21877110	0.028088631	0.00033497509
0.21890159	0.027532245	0.00033222387
0.21903209	0.027092396	0.00032982714
0.21916258	0.026569841	0.00032670850
0.21929308	0.027392252	0.00033175491
0.21942357	0.027244139	0.00033014098
0.21955406	0.027379572	0.00032911020
0.21968456	0.027099976	0.00033048276
0.21981505	0.027650066	0.00033159684
0.21994555	0.026888195	0.00032791915
0.22007604	0.027039667	0.00032932654
0.22020653	0.027076795	0.00032812856
0.22033703	0.026874578	0.00032733477
0.22046752	0.026726278	0.00032792470
0.22059802	0.027154830	0.00032726898
0.22072851	0.027811526	0.00033202967
0.22085900	0.027107678	0.00032777448
0.22098950	0.027357259	0.00032938097
0.22111999	0.027057975	0.00032801522
0.22125049	0.026526447	0.00032392532
0.22138098	0.026405547	0.00032515747
0.22151147	0.027476037	0.00032960553
0.22164197	0.027656464	0.00033064276
0.22177246	0.027125349	0.00032893502
0.22190296	0.027135992	0.00032720228
0.22203345	0.027376100	0.00033013944
0.22216394	0.027028057	0.00032830776
0.22229444	0.026646959	0.00032355624
0.22242493	0.026972839	0.00032695593
0.22255543	0.026700623	0.00032471305
0.22268592	0.026701210	0.00032538350
0.22281641	0.027040641	0.00032755451
0.22294691	0.026994120	0.00032580501
0.22307740	0.027776966	0.00032991648
0.22320790	0.026906982	0.00032602756
0.22333839	0.027283147	0.00032762119
0.22346888	0.027218084	0.00032851425
0.22359938	0.026703217	0.00032436959
0.22372987	0.026787902	0.00032463276
0.22386037	0.026852802	0.00032624895
0.22399086	0.027371976	0.00032600767
0.22412135	0.027386551	0.00032795468
0.22425185	0.027774886	0.00032952020
0.22438234	0.026905721	0.00032494737
0.22451284	0.026916283	0.00032568571
0.22464333	0.027079389	0.00032497563
0.22477382	0.026554726	0.00032352772
0.22490432	0.026750040	0.00032393478
0.22503481	0.027432896	0.00032623699
0.22516531	0.027652213	0.00032870121
0.22529580	0.027227747	0.00032530839
0.22542629	0.027349249	0.00032703026
0.22555679	0.027277431	0.00032687138
0.22568728	0.027043379	0.00032351783
0.22581778	0.027011166	0.00032533667
0.22594827	0.027564314	0.00032824700
0.22607876	0.027601213	0.00032637056
0.22620926	0.026560598	0.00032252017
0.22633975	0.027345207	0.00032510884
0.22647025	0.026968525	0.00032474914
0.22660074	0.026555871	0.00032174500
0.22673123	0.027062475	0.00032416823
0.22686173	0.026593495	0.00032265502
0.22699222	0.027020146	0.00032331081
0.22712271	0.027036946	0.00032358441
0.22725321	0.027159643	0.00032521123
0.22738370	0.026793102	0.00032269548
0.22751420	0.026920901	0.00032396101
0.22764469	0.027059518	0.00032498925
0.22777518	0.026993003	0.00032259912
0.22790568	0.026666007	0.00032159718
0.22803617	0.027239455	0.00032424700
0.22816667	0.026909859	0.00032205388
0.22829716	0.027055625	0.00032422947
0.22842765	0.026829947	0.00032098750
0.22855815	0.026897540	0.00032231489
0.22868864	0.026839486	0.00032212078
0.22881914	0.026833584	0.00032123132
0.22894963	0.027263185	0.00032518064
0.22908012	0.027316818	0.00032384000
0.22921062	0.026201103	0.00031780624
0.22934111	0.026529839	0.00032105077
0.22947161	0.026998979	0.00032219349
0.22960210	0.027035498	0.00032220700
0.22973259	0.027263781	0.00032335659
0.22986309	0.026909468	0.00032072775
0.22999358	0.026843748	0.00032165561
0.23012408	0.027202500	0.00032205934
0.23025457	0.026921957	0.00032202228
0.23038506	0.027182017	0.00032327801
0.23051556	0.027328824	0.00032191420
0.23064605	0.027202309	0.00032279673
0.23077655	0.026511810	0.00032321330
0.23090704	0.026789408	0.00032888319
0.23103753	0.026660600	0.00032980753
0.23116803	0.026599099	0.00033005526
0.23129852	0.026267779	0.00033045228
0.23142902	0.027497646	0.00033925882
0.23155951	0.026902739	0.00033749599
0.23169000	0.026755017	0.00033783862
0.23182050	0.026942366	0.00033890055
0.23195099	0.026860307	0.00034098898
0.23208149	0.026811355	0.00034157061
0.23221198	0.027237743	0.00034254343
0.23234247	0.026571490	0.00034240339
0.23247297	0.026838556	0.00034366525
0.23260346	0.026788377	0.00034416358
0.23273396	0.026650141	0.00034529664
0.23286445	0.026985619	0.00034648778
0.23299494	0.026912073	0.00034791211
0.23312544	0.026466023	0.00034651910
0.23325593	0.027504279	0.00035256034
0.23338643	0.027008801	0.00034963384
0.23351692	0.027280570	0.00035049303
0.23364741	0.027127701	0.00034874881
0.23377791	0.027203702	0.00035086610
0.23390840	0.026826268	0.00034700537
0.23403890	0.026880305	0.00034773982
0.23416939	0.027000179	0.00034928198
0.23429988	0.027488591	0.00035189365
0.23443038	0.026571350	0.00034890272
0.23456087	0.026431041	0.00034595846
0.23469137	0.027606632	0.00035365253
0.23482186	0.026649248	0.00034984481
0.23495235	0.026897415	0.00034947384
0.23508285	0.027967292	0.00035595147
0.23521334	0.027251785	0.00035229707
0.23534384	0.026318781	0.00034805359
0.23547433	0.027312557	0.00035430264
0.23560482	0.026737202	0.00034929938
0.23573532	0.027063090	0.00035292366
0.23586581	0.027066461	0.00035292073
0.23599630	0.026926342	0.00035152515
0.23612680	0.027146772	0.00035434611
0.23625729	0.027276934	0.00035357232
0.23638779	0.027003997	0.00035328666
0.23651828	0.026896718	0.00035334402
0.23664877	0.027218887	0.00035466881
0.23677927	0.027211919	0.00035496121
0.23690976	0.026712989	0.00035092914
0.23704026	0.026899256	0.00035383719
0.23717075	0.026789663	0.00035326282
0.23730124	0.026815794	0.00035311917
0.23743174	0.027047777	0.00035656137
0.23756223	0.027632098	0.00035941154
0.23769273	0.026988045	0.00035471635
0.23782322	0.026035186	0.00035026458
0.23795371	0.027099853	0.00035555972
0.23808421	0.027735488	0.00036012406
0.23821470	0.026723219	0.00035513119
0.23834520	0.025987237	0.00034940887
0.23847569	0.026923246	0.00035694565
0.23860618	0.026611510	0.00035385016
0.23873668	0.026737866	0.00035557250
0.23886717	0.027276069	0.00035987488
0.23899767	0.027129002	0.00035635985
0.23912816	0.027115575	0.00035953102
0.23925865	0.026578395	0.00035562178
0.23938915	0.027233899	0.00035725917
0.23951964	0.027157656	0.00035830126
0.23965014	0.026592289	0.00035532678
0.23978063	0.026819653	0.00035552519
0.23991112	0.027267628	0.00036126697
0.24004162	0.027086225	0.00035670827
0.24017211	0.027230147	0.00036077270
0.24030261	0.026007755	0.00035275359
0.24043310	0.027101256	0.00035780815
0.24056359	0.027149529	0.00036055654
0.24069409	0.026811808	0.00035515243
0.24082458	0.026846943	0.00035930354
0.24095508	0.027057325	0.00036134492
0.24108557	0.027166098	0.00035693637
0.24121606	0.027126264	0.00036043222
0.24134656	0.027359438	0.00036130314
0.24147705	0.026944349	0.00035827588
0.24160755	0.027033268	0.00036030377
0.24173804	0.026557928	0.00035684891
0.24186853	0.026357587	0.00035706362
0.24199903	0.026856300	0.00035975331
0.24212952	0.027051660	0.00035990384
0.24226002	0.026970818	0.00036041646
0.24239051	0.026701270	0.00035874370
0.24252100	0.027355330	0.00036274698
0.24265150	0.026843245	0.00036072872
0.24278199	0.027162603	0.00036063047
0.24291249	0.026933907	0.00036159114
0.24304298	0.026744045	0.00035932040
0.24317347	0.026884686	0.00036029944
0.24330397	0.027171508	0.00036338745
0.24343446	0.026663680	0.00035927159
0.24356496	0.027019348	0.00036192986
0.24369545	0.027382955	0.00036500689
0.24382594	0.026723734	0.00035963075
0.24395644	0.026030165	0.00035764567
0.24408693	0.026359966	0.00035932486
0.24421743	0.026867543	0.00036042778
0.24434792	0.027278050	0.00036666033
0.24447841	0.027571089	0.00036480145
0.24460891	0.027341177	0.00036447011
0.24473940	0.027468462	0.00036621670
0.24486989	0.026575782	0.00035918469
0.24500039	0.027320567	0.00036561438
0.24513088	0.026818319	0.00035988647
0.24526138	0.027194015	0.00036484698
0.24539187	0.027079584	0.00036412635
0.24552236	0.027121110	0.00036261890
0.24565286	0.027291780	0.00036440936
0.24578335	0.026916240	0.00036309710
0.24591385	0.027174404	0.00036380431
0.24604434	0.026575676	0.00036247793
0.24617483	0.026288734	0.00035900895
0.24630533	0.026109077	0.00035857172
0.24643582	0.027227030	0.00036588011
0.24656632	0.026612266	0.00036053674
0.24669681	0.027104048	0.00036687599
0.24682730	0.027313083	0.00036478364
0.24695780	0.026140205	0.00035991285
0.24708829	0.026951920	0.00036466055
0.24721879	0.026939126	0.00036349737
0.24734928	0.027580070	0.00036944920
0.24747977	0.026328963	0.00036186191
0.24761027	0.026858823	0.00036288373
0.24774076	0.026739137	0.00036290803
0.24787126	0.026687315	0.00036310237
0.24800175	0.026928964	0.00036493867
0.24813224	0.026766851	0.00036631758
0.24826274	0.027130911	0.00036356711
0.24839323	0.027102474	0.00036653654
0.24852373	0.026592669	0.00036270277
0.24865422	0.027024705	0.00036471714
0.24878471	0.026265317	0.00036344801
0.24891521	0.027643375	0.00036834392
0.24904570	0.026715940	0.00036570016
0.24917620	0.026645580	0.00036447987
0.24930669	0.026753331	0.00036426232
0.24943718	0.026242461	0.00036247024
0.24956768	0.027316159	0.00036831338
0.24969817	0.027027819	0.00036620638
0.24982867	0.026503060	0.00036537573
0.24995916	0.026795778	0.00036466296
0.25008965	0.027195216	0.00036843339
0.25022015	0.026293081	0.00036215751
0.25035064	0.027056131	0.00036647926
0.25048114	0.026904669	0.00036779597
0.25061163	0.027172060	0.00036556792
0.25074212	0.026059921	0.00036116982
0.25087262	0.027432676	0.00037185226
0.25100311	0.026975302	0.00036460536
0.25113361	0.026510038	0.00036525189
0.25126410	0.026345923	0.00036227184
0.25139459	0.026721663	0.00036544226
0.25152509	0.026726530	0.00036761115
0.25165558	0.027043183	0.00036583281
0.25178608	0.027103148	0.00036906479
0.25191657	0.027078967	0.00036924058
0.25204706	0.027010303	0.00036618245
0.25217756	0.026323208	0.00036488931
0.25230805	0.026819901	0.00036562240
0.25243855	0.026978996	0.00036883626
0.25256904	0.027020107	0.00037015919
0.25269953	0.025914394	0.00035906081
0.25283003	0.027089083	0.00036929445
0.25296052	0.027287141	0.00037022171
0.25309102	0.027126170	0.00036917093
0.25322151	0.027132249	0.00037019168
0.25335200	0.026190352	0.00036283839
0.25348250	0.026726215	0.00036826828
0.25361299	0.026831810	0.00036943187
0.25374349	0.027152549	0.00036798292
0.25387398	0.026817581	0.00036842441
0.25400447	0.026698635	0.00036758263
0.25413497	0.026532375	0.00036486652
0.25426546	0.026273796	0.00036570289
0.25439595	0.026458277	0.00036509816
0.25452645	0.026099185	0.00036430923
0.25465694	0.026162359	0.00036436012
0.25478744	0.026640576	0.00036676391
0.25491793	0.027066923	0.00037055758
0.25504842	0.026621196	0.00036566754
0.25517892	0.026598555	0.00036864150
0.25530941	0.026622248	0.00037881834
0.25543991	0.027067402	0.00038152593
0.25557040	0.027022872	0.00038408247
0.25570089	0.026527730	0.00038512810
0.25583139	0.026827795	0.00038935558
0.25596188	0.026782436	0.00039255923
0.25609238	0.026820278	0.00039338479
0.25622287	0.027480441	0.00040027347
0.25635336	0.026700095	0.00039738428
0.25648386	0.026147222	0.00039552105
0.25661435	0.027494263	0.00040628721
0.25674485	0.026383541	0.00039998878
0.25687534	0.026475497	0.00040286840
0.25700583	0.026179137	0.00040286569
0.25713633	0.026662898	0.00040642539
0.25726682	0.027275424	0.00041264511
0.25739732	0.026904468	0.00041293045
0.25752781	0.026818932	0.00041466932
0.25765830	0.027279251	0.00041852622
0.25778880	0.026794050	0.00041680228
0.25791929	0.026157595	0.00041515283
0.25804979	0.027511257	0.00042624061
0.25818028	0.026799511	0.00042238248
0.25831077	0.027139950	0.00042747103
0.25844127	0.027833302	0.00043058264
0.25857176	0.026901525	0.00042671777
0.25870226	0.026871189	0.00042854682
0.25883275	0.027269455	0.00043402434
0.25896324	0.027688616	0.00043871107
0.25909374	0.026883160	0.00043272857
0.25922423	0.027025367	0.00043590481
0.25935473	0.026854693	0.00043593650
0.25948522	0.026421908	0.00043591896
0.25961571	0.026989670	0.00043831216
0.25974621	0.026880561	0.00043732979
0.25987670	0.027062405	0.00044067616
0.26000720	0.026869289	0.00043984625
0.26013769	0.026985479	0.00044224732
0.26026818	0.026452539	0.00043843650
0.26039868	0.025932375	0.00043507392
0.26052917	0.026898576	0.00044414052
0.26065967	0.026839488	0.00044112756
0.26079016	0.026979266	0.00044713289
0.26092065	0.026155816	0.00044222194
0.26105115	0.027214123	0.00044956135
0.26118164	0.027305421	0.00045171540
0.26131214	0.027048779	0.00044805855
0.26144263	0.026904469	0.00044934334
0.26157312	0.027439365	0.00045257298
0.26170362	0.026762415	0.00045073655
0.26183411	0.026703497	0.00044880091
0.26196461	0.026899696	0.00045009347
0.26209510	0.026757826	0.00045191656
0.26222559	0.026239633	0.00045033261
0.26235609	0.026626524	0.00045268475
0.26248658	0.027660960	0.00046011914
0.26261708	0.027112722	0.00045355657
0.26274757	0.026806111	0.00045658528
0.26287806	0.026169979	0.00045061581
0.26300856	0.026584476	0.00045620258
0.26313905	0.026034564	0.00045292961
0.26326954	0.026664450	0.00045548860
0.26340004	0.026766320	0.00045934346
0.26353053	0.026384186	0.00045684390
0.26366103	0.027092311	0.00046109267
0.26379152	0.026469531	0.00046023051
0.26392201	0.025859271	0.00045347970
0.26405251	0.026574447	0.00045757346
0.26418300	0.026813921	0.00046451395
0.26431350	0.027668300	0.00046730968
0.26444399	0.027252871	0.00046937134
0.26457448	0.026261103	0.00045904598
0.26470498	0.027362292	0.00047047589
0.26483547	0.026176253	0.00046221192
0.26496597	0.027727047	0.00047344037
0.26509646	0.026681355	0.00046771599
0.26522695	0.026345143	0.00046743278
0.26535745	0.026618390	0.00046765680
[truncated: 572 more rows]
