# Supplementary material for: Rationally seeded computational protein design of ɑ-helical barrels
Source: Nat Chem Biol. 2024 Jun 20;20(8):991–9. doi: 10.1038/s41589-024-01642-0 (PMC11288890; doi:10.1038/s41589-024-01642-0)
Supplement: Supplementary file 5 — PDB files used for making figure panels h–j. [file 41589_2024_1642_MOESM5_ESM.zip › KIA_RP_RSPD_NatChemBiol_data_Figure3/sc-CC-7-LI_panels_c-g/SAXS_panel_g/LI_SAXS_raw/b21-438120_00162.dat]

0.0045000000	1.0369875	0.0098617695
0.0046304940	0.94774023	0.0091664350
0.0047609879	0.84118541	0.0084089115
0.0048914819	0.77530961	0.0081030029
0.0050219759	0.68819512	0.0072397485
0.0051524699	0.63623799	0.0068920566
0.0052829638	0.57726170	0.0063986333
0.0054134578	0.54123580	0.0060107636
0.0055439518	0.50851775	0.0059318751
0.0056744457	0.45928480	0.0053513852
0.0058049397	0.43903584	0.0051755248
0.0059354337	0.39955444	0.0050613019
0.0060659277	0.36493292	0.0045966284
0.0061964216	0.34605499	0.0045949099
0.0063269156	0.33997402	0.0044594668
0.0064574096	0.30656551	0.0041397543
0.0065879035	0.29141837	0.0040663468
0.0067183975	0.27773464	0.0038466812
0.0068488915	0.25725909	0.0037374312
0.0069793855	0.24558104	0.0036781107
0.0071098794	0.23291532	0.0034427668
0.0072403734	0.22496784	0.0033911324
0.0073708674	0.21480278	0.0032988075
0.0075013613	0.20054783	0.0031320309
0.0076318553	0.19727807	0.0031266749
0.0077623493	0.19073136	0.0029783602
0.0078928433	0.17939222	0.0028825699
0.0080233372	0.16825352	0.0027747084
0.0081538312	0.15652366	0.0026340932
0.0082843252	0.16145421	0.0026804995
0.0084148191	0.14848156	0.0025408391
0.0085453131	0.14622210	0.0024790529
0.0086758071	0.14530567	0.0024667085
0.0088063011	0.13613658	0.0023447442
0.0089367950	0.13123770	0.0023145584
0.0090672890	0.12571422	0.0022492042
0.0091977830	0.11955879	0.0021445738
0.0093282769	0.11764312	0.0021492929
0.0094587709	0.10623582	0.0019816529
0.0095892649	0.10936109	0.0020238178
0.0097197588	0.10590304	0.0019882855
0.0098502528	0.10115075	0.0019184331
0.0099807468	0.10027129	0.0018946109
0.010111241	0.096727254	0.0018615164
0.010241735	0.093621752	0.0017785189
0.010372229	0.091470423	0.0017708745
0.010502723	0.086743882	0.0017090939
0.010633217	0.084035451	0.0016677508
0.010763711	0.080571477	0.0016162857
0.010894205	0.080773574	0.0015847097
0.011024699	0.078621627	0.0015705485
0.011155193	0.074953110	0.0015223810
0.011285687	0.074121010	0.0014877859
0.011416180	0.070755262	0.0014479100
0.011546674	0.067015907	0.0013762958
0.011677168	0.064945640	0.0013445980
0.011807662	0.061793131	0.0012924152
0.011938156	0.062321126	0.0012899856
0.012068650	0.061215844	0.0012769939
0.012199144	0.061331366	0.0012590205
0.012329638	0.060793443	0.0012227346
0.012460132	0.058305810	0.0011956513
0.012590626	0.058156124	0.0011727756
0.012721120	0.054425092	0.0011181902
0.012851614	0.054091207	0.0010945901
0.012982108	0.053143440	0.0010675751
0.013112602	0.052334593	0.0010614408
0.013243096	0.050961845	0.0010344475
0.013373590	0.052615913	0.0010508451
0.013504084	0.052832505	0.0010524434
0.013634578	0.049202073	0.00099790058
0.013765072	0.049546719	0.0010028372
0.013895566	0.048463874	0.00098536184
0.014026060	0.048008346	0.00096266687
0.014156554	0.047745173	0.00097296990
0.014287048	0.046136345	0.00094095229
0.014417542	0.046046864	0.00093046202
0.014548036	0.047242561	0.00095267047
0.014678530	0.045999486	0.00092182632
0.014809024	0.045801149	0.00092511704
0.014939518	0.044147913	0.00090078251
0.015070012	0.043940422	0.00088953888
0.015200506	0.044039443	0.00089392232
0.015331000	0.041018437	0.00085321050
0.015461494	0.040277178	0.00084200815
0.015591988	0.042533617	0.00086621655
0.015722482	0.042198795	0.00084958200
0.015852975	0.040744770	0.00083549578
0.015983469	0.041147612	0.00083728667
0.016113963	0.039412938	0.00081074964
0.016244457	0.040557894	0.00082871698
0.016374951	0.039751243	0.00081069351
0.016505445	0.038933659	0.00080190581
0.016635939	0.039384782	0.00080407855
0.016766433	0.038099637	0.00077814383
0.016896927	0.037488610	0.00077608490
0.017027421	0.037143710	0.00076634012
0.017157915	0.037801341	0.00076981701
0.017288409	0.036920403	0.00076093267
0.017418903	0.037521197	0.00075478524
0.017549397	0.036992284	0.00075568832
0.017679891	0.037131217	0.00075518175
0.017810385	0.037271982	0.00074839912
0.017940879	0.036717319	0.00074509578
0.018071373	0.035872523	0.00072987962
0.018201867	0.037200886	0.00074308113
0.018332361	0.036261666	0.00073135675
0.018462855	0.036605670	0.00072496425
0.018593349	0.036007559	0.00072298684
0.018723843	0.036878063	0.00072614603
0.018854337	0.036225846	0.00071175772
0.018984831	0.035982405	0.00071346050
0.019115325	0.035689241	0.00070473697
0.019245819	0.034765101	0.00070011317
0.019376313	0.034957347	0.00069532153
0.019506807	0.035686744	0.00069462769
0.019637301	0.034641872	0.00069016187
0.019767795	0.034335245	0.00067711731
0.019898289	0.034641187	0.00068245857
0.020028783	0.034836352	0.00068286370
0.020159277	0.034913571	0.00067789053
0.020289771	0.034814220	0.00067978720
0.020420264	0.034478650	0.00066794759
0.020550758	0.033564427	0.00065567511
0.020681252	0.034006048	0.00066831310
0.020811746	0.033706088	0.00065577938
0.020942240	0.032785119	0.00064247519
0.021072734	0.032356918	0.00064690489
0.021203228	0.034056849	0.00064866161
0.021333722	0.034019874	0.00065463234
0.021464216	0.034314007	0.00065353789
0.021594710	0.033280180	0.00063670780
0.021725204	0.033835458	0.00064977920
0.021855698	0.034173796	0.00063858845
0.021986192	0.032851417	0.00063233387
0.022116686	0.032991296	0.00063456091
0.022247180	0.032901820	0.00062179744
0.022377674	0.032953329	0.00062727404
0.022508168	0.033029855	0.00062244918
0.022638662	0.032430065	0.00061329604
0.022769156	0.033170016	0.00062797188
0.022899650	0.033359370	0.00061746325
0.023030144	0.032111445	0.00061253552
0.023160638	0.032472084	0.00061170590
0.023291132	0.032834447	0.00060991040
0.023421626	0.031795280	0.00060403438
0.023552120	0.031673680	0.00059777808
0.023682614	0.032463841	0.00059851340
0.023813108	0.031490893	0.00059848300
0.023943602	0.033029842	0.00060263735
0.024074096	0.031605374	0.00058939280
0.024204590	0.032169709	0.00059593970
0.024335084	0.033124707	0.00059790706
0.024465578	0.033404303	0.00060097716
0.024596072	0.032675953	0.00058963996
0.024726566	0.032630254	0.00059025120
0.024857060	0.031962420	0.00058558481
0.024987553	0.033009485	0.00058782598
0.025118047	0.032517228	0.00058575575
0.025248541	0.032370888	0.00058213508
0.025379035	0.032389097	0.00057717233
0.025509529	0.032208246	0.00058052188
0.025640023	0.031242740	0.00056446234
0.025770517	0.032279629	0.00057604175
0.025901011	0.030969125	0.00056513146
0.026031505	0.030305040	0.00055352856
0.026161999	0.030890431	0.00055974714
0.026292493	0.031012213	0.00055599995
0.026422987	0.031142129	0.00055677564
0.026553481	0.031892701	0.00056496510
0.026683975	0.032717800	0.00056553863
0.026814469	0.031229597	0.00055521692
0.026944963	0.031423932	0.00055436693
0.027075457	0.031127130	0.00054986444
0.027205951	0.031846389	0.00055974512
0.027336445	0.032645264	0.00055957356
0.027466939	0.031133281	0.00054593237
0.027597433	0.030435486	0.00054297277
0.027727927	0.031049447	0.00054191411
0.027858421	0.030262268	0.00054052240
0.027988915	0.031537544	0.00054484640
0.028119409	0.031321827	0.00054028703
0.028249903	0.030818403	0.00053771822
0.028380397	0.031317890	0.00053654001
0.028510891	0.031351797	0.00054059012
0.028641385	0.031539383	0.00054115413
0.028771879	0.030858361	0.00052868505
0.028902373	0.031597959	0.00053791229
0.029032867	0.031493737	0.00053389704
0.029163361	0.031549545	0.00053162635
0.029293855	0.030554023	0.00052845555
0.029424349	0.031889741	0.00053128699
0.029554842	0.031064251	0.00052658638
0.029685336	0.031346894	0.00052753499
0.029815830	0.031862471	0.00052614424
0.029946324	0.031834017	0.00052792498
0.030076818	0.030818779	0.00052108012
0.030207312	0.031426995	0.00052073569
0.030337806	0.030756566	0.00051817065
0.030468300	0.030586985	0.00051408133
0.030598794	0.031770518	0.00052277920
0.030729288	0.030512567	0.00051409675
0.030859782	0.030967578	0.00051231797
0.030990276	0.031079389	0.00051347162
0.031120770	0.031447147	0.00051316478
0.031251264	0.030892490	0.00050745840
0.031381758	0.031673488	0.00051699914
0.031512252	0.030238138	0.00050244074
0.031642746	0.030702741	0.00050677524
0.031773240	0.030862912	0.00050506613
0.031903734	0.030772201	0.00050089834
0.032034228	0.030798335	0.00050384623
0.032164722	0.030645604	0.00050081210
0.032295216	0.030214860	0.00049661404
0.032425710	0.031565138	0.00050633542
0.032556204	0.031389358	0.00049891681
0.032686698	0.030760308	0.00049816686
0.032817192	0.029893902	0.00048878232
0.032947686	0.030559532	0.00049212482
0.033078180	0.030407989	0.00049279998
0.033208674	0.031039617	0.00049325454
0.033339168	0.030065804	0.00048586851
0.033469662	0.030972063	0.00049347972
0.033600156	0.030442164	0.00048585222
0.033730650	0.030445100	0.00049014934
0.033861144	0.030091275	0.00048293380
0.033991637	0.030730867	0.00048290135
0.034122131	0.030566510	0.00048703662
0.034252625	0.030608188	0.00048926620
0.034383119	0.030265284	0.00049147400
0.034513613	0.030309687	0.00049391053
0.034644107	0.030435708	0.00049157773
0.034774601	0.030493044	0.00050427943
0.034905095	0.030153472	0.00050250590
0.035035589	0.030884494	0.00051051581
0.035166083	0.030019236	0.00051164264
0.035296577	0.030528558	0.00051250834
0.035427071	0.030509406	0.00051852290
0.035557565	0.030291022	0.00051302332
0.035688059	0.030376039	0.00051347335
0.035818553	0.030804445	0.00052389098
0.035949047	0.030291501	0.00051655418
0.036079541	0.029606424	0.00051328135
0.036210035	0.030912952	0.00052281486
0.036340529	0.029392514	0.00051044235
0.036471023	0.029696437	0.00051757689
0.036601517	0.030778295	0.00052476538
0.036732011	0.030724820	0.00052449878
0.036862505	0.029470970	0.00051730727
0.036992999	0.030550481	0.00052545500
0.037123493	0.029227455	0.00051479182
0.037253987	0.030005519	0.00052521208
0.037384481	0.030718852	0.00052608954
0.037514975	0.030800752	0.00053289289
0.037645469	0.030717470	0.00053142670
0.037775963	0.030670460	0.00052806919
0.037906457	0.030040963	0.00053052875
0.038036951	0.029997282	0.00052819574
0.038167445	0.030453931	0.00053287870
0.038297939	0.030915198	0.00053493439
0.038428433	0.030916147	0.00053630195
0.038558926	0.029888093	0.00053151521
0.038689420	0.030119279	0.00053226848
0.038819914	0.029256483	0.00052405893
0.038950408	0.030266134	0.00053908440
0.039080902	0.030909046	0.00053449364
0.039211396	0.029629066	0.00052366693
0.039341890	0.030037961	0.00052040670
0.039472384	0.030061670	0.00051960379
0.039602878	0.030507705	0.00052294823
0.039733372	0.029415107	0.00050974170
0.039863866	0.030070994	0.00051120551
0.039994360	0.030982983	0.00052328981
0.040124854	0.029926121	0.00050865841
0.040255348	0.030376144	0.00051232897
0.040385842	0.030658127	0.00051229431
0.040516336	0.030240907	0.00051004683
0.040646830	0.030371730	0.00051001229
0.040777324	0.031223434	0.00051404766
0.040907818	0.030073221	0.00050410663
0.041038312	0.030544553	0.00051038841
0.041168806	0.031176422	0.00050859409
0.041299300	0.029561558	0.00050307785
0.041429794	0.030336612	0.00050507967
0.041560288	0.029688766	0.00049848868
0.041690782	0.030238747	0.00050219882
0.041821276	0.029765164	0.00049700539
0.041951770	0.030319863	0.00050076349
0.042082264	0.030076152	0.00049700026
0.042212758	0.030359276	0.00049913605
0.042343252	0.029727537	0.00049810750
0.042473746	0.029730521	0.00049402407
0.042604240	0.029892154	0.00049218790
0.042734734	0.029206713	0.00049268210
0.042865228	0.030473669	0.00049610163
0.042995722	0.029968703	0.00049524581
0.043126215	0.029176884	0.00048778371
0.043256709	0.030383904	0.00049407195
0.043387203	0.029418369	0.00048875556
0.043517697	0.030073492	0.00049030169
0.043648191	0.030320239	0.00049042845
0.043778685	0.030057676	0.00049518368
0.043909179	0.030458901	0.00049146559
0.044039673	0.030481413	0.00049229158
0.044170167	0.030462989	0.00049210877
0.044300661	0.030478779	0.00048998232
0.044431155	0.030984681	0.00049730944
0.044561649	0.029496147	0.00048285319
0.044692143	0.029359411	0.00048168882
0.044822637	0.029614667	0.00048417966
0.044953131	0.029939807	0.00048451354
0.045083625	0.029359787	0.00048445963
0.045214119	0.030456659	0.00048743694
0.045344613	0.029833191	0.00048041098
0.045475107	0.030387837	0.00048621930
0.045605601	0.030069936	0.00048281204
0.045736095	0.030401962	0.00048610311
0.045866589	0.030885665	0.00049049334
0.045997083	0.030782681	0.00048509442
0.046127577	0.029748729	0.00048294357
0.046258071	0.029002686	0.00048109080
0.046388565	0.030357284	0.00049275489
0.046519059	0.029658209	0.00049539681
0.046649553	0.030024282	0.00049584677
0.046780047	0.030277147	0.00050029220
0.046910541	0.030547255	0.00050256196
0.047041035	0.029285673	0.00049327795
0.047171529	0.030598439	0.00050758660
0.047302023	0.029709632	0.00050100583
0.047432517	0.029137118	0.00049705022
0.047563011	0.031138716	0.00051513723
0.047693504	0.029711612	0.00050146330
0.047823998	0.029820245	0.00050681661
0.047954492	0.030626127	0.00051401506
0.048084986	0.030048717	0.00050721951
0.048215480	0.030312180	0.00051535015
0.048345974	0.031173920	0.00051817660
0.048476468	0.030671502	0.00051317305
0.048606962	0.030388959	0.00051513916
0.048737456	0.028622454	0.00050035378
0.048867950	0.030014595	0.00051385236
0.048998444	0.029412273	0.00050603908
0.049128938	0.030666219	0.00051786109
0.049259432	0.028935194	0.00050564213
0.049389926	0.029612036	0.00051089079
0.049520420	0.030625921	0.00052054547
0.049650914	0.030272704	0.00052143075
0.049781408	0.029784687	0.00051311868
0.049911902	0.030043024	0.00051470595
0.050042396	0.028854465	0.00050824881
0.050172890	0.029414993	0.00051319448
0.050303384	0.029477537	0.00051654859
0.050433878	0.030055849	0.00051718834
0.050564372	0.029983228	0.00051934575
0.050694866	0.029877740	0.00051481322
0.050825360	0.029811108	0.00052000598
0.050955854	0.029593958	0.00051862850
0.051086348	0.030015274	0.00052056454
0.051216842	0.029713273	0.00051851463
0.051347336	0.029593998	0.00051855423
0.051477830	0.029295837	0.00051269297
0.051608324	0.028638278	0.00051092826
0.051738818	0.030103625	0.00052406272
0.051869312	0.030402178	0.00052370538
0.051999806	0.029991496	0.00052302573
0.052130299	0.030160744	0.00052368198
0.052260793	0.030827586	0.00053060942
0.052391287	0.029843958	0.00052370167
0.052521781	0.029198749	0.00051759030
0.052652275	0.029280192	0.00052077888
0.052782769	0.030237697	0.00052446901
0.052913263	0.028963558	0.00051633915
0.053043757	0.030270319	0.00052576809
0.053174251	0.030315462	0.00053054994
0.053304745	0.030464921	0.00052776455
0.053435239	0.029818810	0.00052846279
0.053565733	0.029629924	0.00052277697
0.053696227	0.030616767	0.00052932741
0.053826721	0.030763417	0.00053448324
0.053957215	0.029783697	0.00052616825
0.054087709	0.031242126	0.00053909653
0.054218203	0.030264496	0.00052780185
0.054348697	0.031388312	0.00053747590
0.054479191	0.030558326	0.00053395049
0.054609685	0.029500622	0.00052641072
0.054740179	0.030207190	0.00053008409
0.054870673	0.029716298	0.00052889149
0.055001167	0.029506164	0.00052219026
0.055131661	0.030355757	0.00053161859
0.055262155	0.029279564	0.00052325643
0.055392649	0.029820462	0.00053022055
0.055523143	0.030338280	0.00053513346
0.055653637	0.030018530	0.00053028931
0.055784131	0.030207171	0.00053065979
0.055914625	0.029898288	0.00052985756
0.056045119	0.029444018	0.00052530049
0.056175613	0.030741040	0.00053834139
0.056306107	0.029564954	0.00052822205
0.056436601	0.030618366	0.00053544759
0.056567095	0.029974930	0.00053077482
0.056697588	0.030095479	0.00053456942
0.056828082	0.030507577	0.00053640187
0.056958576	0.030206467	0.00053382494
0.057089070	0.030298521	0.00053395382
0.057219564	0.029950353	0.00053303968
0.057350058	0.030042857	0.00052875502
0.057480552	0.029910788	0.00053389795
0.057611046	0.029431320	0.00052564784
0.057741540	0.028962922	0.00052420150
0.057872034	0.030919394	0.00053905921
0.058002528	0.029339567	0.00052336581
0.058133022	0.029679394	0.00052873954
0.058263516	0.029506521	0.00052472952
0.058394010	0.029703281	0.00052680718
0.058524504	0.029402711	0.00052436066
0.058654998	0.030676679	0.00053277726
0.058785492	0.030126474	0.00052782167
0.058915986	0.028859621	0.00051945886
0.059046480	0.030931104	0.00052949486
0.059176974	0.029784245	0.00052666040
0.059307468	0.028838663	0.00051341017
0.059437962	0.030512025	0.00052460837
0.059568456	0.029391861	0.00051928478
0.059698950	0.029602205	0.00051729610
0.059829444	0.030120671	0.00052288836
0.059959938	0.029791174	0.00051952844
0.060090432	0.029499828	0.00051316297
0.060220926	0.029628786	0.00051888066
0.060351420	0.029459549	0.00051504524
0.060481914	0.029385433	0.00051661767
0.060612408	0.029541873	0.00051546636
0.060742902	0.029999378	0.00051535676
0.060873396	0.029375644	0.00051301000
0.061003890	0.029181901	0.00051177313
0.061134384	0.029715824	0.00051329648
0.061264877	0.029223423	0.00051499186
0.061395371	0.029439671	0.00051104269
0.061525865	0.029639128	0.00051077013
0.061656359	0.029836991	0.00051607428
0.061786853	0.030357814	0.00051968117
0.061917347	0.029893778	0.00051677899
0.062047841	0.030179060	0.00051636891
0.062178335	0.028646522	0.00050112892
0.062308829	0.030111939	0.00051727448
0.062439323	0.029462557	0.00051002626
0.062569817	0.029484752	0.00051140675
0.062700311	0.029652261	0.00051419858
0.062830805	0.029774434	0.00051179713
0.062961299	0.029685500	0.00051117871
0.063091793	0.029781938	0.00051180835
0.063222287	0.030296922	0.00051555298
0.063352781	0.029834971	0.00051521655
0.063483275	0.029667822	0.00051040108
0.063613769	0.028804654	0.00050346202
0.063744263	0.030558639	0.00051675554
0.063874757	0.030962054	0.00051910621
0.064005251	0.028807963	0.00050442853
0.064135745	0.028567120	0.00050183648
0.064266239	0.029514165	0.00050687456
0.064396733	0.028561027	0.00049977773
0.064527227	0.029242960	0.00050581094
0.064657721	0.029743656	0.00051141521
0.064788215	0.029417535	0.00050661582
0.064918709	0.029601987	0.00050693785
0.065049203	0.028848184	0.00050400584
0.065179697	0.029995015	0.00050687858
0.065310191	0.030088918	0.00050926233
0.065440685	0.028709074	0.00050189162
0.065571179	0.029044139	0.00050189056
0.065701673	0.029565002	0.00050597962
0.065832166	0.029153872	0.00050182311
0.065962660	0.028109305	0.00049467882
0.066093154	0.029123053	0.00050563875
0.066223648	0.029915993	0.00050551365
0.066354142	0.029591927	0.00050695923
0.066484636	0.029680782	0.00050346826
0.066615130	0.030749067	0.00051355117
0.066745624	0.029735564	0.00050494059
0.066876118	0.029084326	0.00049899102
0.067006612	0.029200740	0.00050254686
0.067137106	0.029138648	0.00049949127
0.067267600	0.029263632	0.00049664817
0.067398094	0.029616552	0.00050496041
0.067528588	0.029399916	0.00050133554
0.067659082	0.029653575	0.00050226670
0.067789576	0.029964879	0.00050761607
0.067920070	0.028494097	0.00049275699
0.068050564	0.028800321	0.00049488374
0.068181058	0.028234596	0.00049039822
0.068311552	0.029460092	0.00050033067
0.068442046	0.028640533	0.00049616997
0.068572540	0.029645422	0.00050247346
0.068703034	0.029058608	0.00049337780
0.068833528	0.028818900	0.00049726567
0.068964022	0.029567072	0.00049867621
0.069094516	0.030401800	0.00050864314
0.069225010	0.028584026	0.00049171918
0.069355504	0.028006799	0.00048611181
0.069485998	0.029932942	0.00050185986
0.069616492	0.029992109	0.00050428468
0.069746986	0.029319970	0.00049654499
0.069877480	0.029769921	0.00050091572
0.070007974	0.030545658	0.00050401502
0.070138468	0.028887089	0.00049186861
0.070268961	0.028840057	0.00049001620
0.070399455	0.029548907	0.00049699270
0.070529949	0.028555610	0.00049173524
0.070660443	0.029058536	0.00049175028
0.070790937	0.029352574	0.00049455601
0.070921431	0.029131108	0.00049401603
0.071051925	0.029260463	0.00049241205
0.071182419	0.029270208	0.00049726094
0.071312913	0.028791070	0.00049032035
0.071443407	0.028468756	0.00049002682
0.071573901	0.029401448	0.00049153060
0.071704395	0.029471675	0.00049322074
0.071834889	0.029729376	0.00049580746
0.071965383	0.028953884	0.00048921370
0.072095877	0.029176658	0.00049217109
0.072226371	0.028874954	0.00049000774
0.072356865	0.029564275	0.00049159376
0.072487359	0.029497338	0.00049410053
0.072617853	0.029810102	0.00049679136
0.072748347	0.029811758	0.00049127019
0.072878841	0.029473263	0.00049364293
0.073009335	0.029404593	0.00048902488
0.073139829	0.029513477	0.00049137515
0.073270323	0.029840363	0.00049602299
0.073400817	0.030423444	0.00049773511
0.073531311	0.028959137	0.00048606558
0.073661805	0.028902909	0.00048724903
0.073792299	0.028509009	0.00048108127
0.073922793	0.029704630	0.00049200672
0.074053287	0.029850549	0.00049268154
0.074183781	0.029733819	0.00049273329
0.074314275	0.029526521	0.00049401244
0.074444769	0.028738716	0.00048153668
0.074575263	0.028193957	0.00047894592
0.074705757	0.029063168	0.00048653224
0.074836250	0.029083440	0.00048616437
0.074966744	0.029259056	0.00048975076
0.075097238	0.029117494	0.00048285503
0.075227732	0.030442844	0.00049469799
0.075358226	0.028613063	0.00048424592
0.075488720	0.028943921	0.00048102310
0.075619214	0.028810390	0.00048159648
0.075749708	0.029091415	0.00048385045
0.075880202	0.029027957	0.00048293213
0.076010696	0.029460774	0.00048587222
0.076141190	0.029344273	0.00048414496
0.076271684	0.029485673	0.00048790817
0.076402178	0.028829303	0.00048456016
0.076532672	0.028646028	0.00047778575
0.076663166	0.029331413	0.00048516379
0.076793660	0.029574472	0.00048611526
0.076924154	0.028682292	0.00047869164
0.077054648	0.028951941	0.00048215958
0.077185142	0.028710619	0.00047747174
0.077315636	0.029260594	0.00048283456
0.077446130	0.030006808	0.00048890325
0.077576624	0.029708573	0.00048347740
0.077707118	0.029187815	0.00048443205
0.077837612	0.029353669	0.00047987218
0.077968106	0.029072816	0.00048084153
0.078098600	0.028866183	0.00047651306
0.078229094	0.028909994	0.00047434670
0.078359588	0.029529617	0.00048402938
0.078490082	0.029564804	0.00048163614
0.078620576	0.028769731	0.00047696241
0.078751070	0.029398886	0.00048306450
0.078881564	0.028539808	0.00047339393
0.079012058	0.029592826	0.00048378191
0.079142552	0.029013542	0.00047705560
0.079273046	0.029096019	0.00047651392
0.079403539	0.029650094	0.00048267918
0.079534033	0.029581463	0.00048092838
0.079664527	0.029072815	0.00047705438
0.079795021	0.028185318	0.00047172286
0.079925515	0.028334760	0.00047022381
0.080056009	0.027943294	0.00047107702
0.080186503	0.028953417	0.00047702768
0.080316997	0.028342597	0.00046801967
0.080447491	0.029071076	0.00047747318
0.080577985	0.029298346	0.00047704733
0.080708479	0.029118309	0.00047421045
0.080838973	0.028848434	0.00047373039
0.080969467	0.028649921	0.00047099252
0.081099961	0.028663644	0.00047332311
0.081230455	0.028887617	0.00047469367
0.081360949	0.028577877	0.00046930162
0.081491443	0.028543015	0.00047268498
0.081621937	0.028898599	0.00047113563
0.081752431	0.028868617	0.00047283850
0.081882925	0.028830627	0.00047329132
0.082013419	0.029168268	0.00047293549
0.082143913	0.028470543	0.00047032663
0.082274407	0.028421351	0.00046714697
0.082404901	0.029461403	0.00047415940
0.082535395	0.029448588	0.00047680158
0.082665889	0.028435844	0.00046561430
0.082796383	0.028896084	0.00047153665
0.082926877	0.028026253	0.00046454108
0.083057371	0.028926255	0.00046838041
0.083187865	0.029224767	0.00047295617
0.083318359	0.029319644	0.00047180881
0.083448853	0.028487843	0.00046704476
0.083579347	0.029957685	0.00047721668
0.083709841	0.029741486	0.00047458058
0.083840335	0.029517899	0.00047350551
0.083970828	0.028876075	0.00046966161
0.084101322	0.029001030	0.00046799341
0.084231816	0.029652556	0.00047475742
0.084362310	0.029658542	0.00047232555
0.084492804	0.028575000	0.00046386797
0.084623298	0.028436393	0.00046656154
0.084753792	0.028205524	0.00046068302
0.084884286	0.028244585	0.00046357473
0.085014780	0.029424313	0.00047107672
0.085145274	0.028450265	0.00046307863
0.085275768	0.028813721	0.00046700289
0.085406262	0.028969801	0.00046549194
0.085536756	0.029499124	0.00047186940
0.085667250	0.027982111	0.00046184876
0.085797744	0.028840537	0.00046330180
0.085928238	0.028902492	0.00046596242
0.086058732	0.029252381	0.00046750002
0.086189226	0.029277246	0.00046776483
0.086319720	0.028883929	0.00046788423
0.086450214	0.028696836	0.00046067039
0.086580708	0.028727074	0.00046422405
0.086711202	0.029107966	0.00046502568
0.086841696	0.028503371	0.00045947814
0.086972190	0.029173737	0.00046578681
0.087102684	0.028188995	0.00045945885
0.087233178	0.027725952	0.00045583670
0.087363672	0.028551237	0.00046257027
0.087494166	0.029115942	0.00046242423
0.087624660	0.029073017	0.00046411031
0.087755154	0.029551807	0.00046851938
0.087885648	0.028759763	0.00045968904
0.088016142	0.029005035	0.00046232233
0.088146636	0.027837780	0.00045271960
0.088277130	0.028674482	0.00046015828
0.088407623	0.028175750	0.00045786608
0.088538117	0.028951628	0.00046007107
0.088668611	0.028794405	0.00046219805
0.088799105	0.029418438	0.00046480569
0.088929599	0.029056286	0.00046109821
0.089060093	0.028936743	0.00046164420
0.089190587	0.028448932	0.00045684679
0.089321081	0.028847828	0.00046029377
0.089451575	0.029627194	0.00046710555
0.089582069	0.029204689	0.00045995265
0.089712563	0.029378640	0.00046236235
0.089843057	0.028570678	0.00045957176
0.089973551	0.029145487	0.00046013983
0.090104045	0.027889859	0.00045297051
0.090234539	0.028290781	0.00045079834
0.090365033	0.028477710	0.00045686863
0.090495527	0.028317920	0.00045511369
0.090626021	0.028554320	0.00045675812
0.090756515	0.028796135	0.00045849224
0.090887009	0.029490624	0.00046281554
0.091017503	0.028549269	0.00045378128
0.091147997	0.028720736	0.00045766680
0.091278491	0.029479832	0.00045981669
0.091408985	0.028279612	0.00045335875
0.091539479	0.030200160	0.00046561449
0.091669973	0.028761732	0.00045396544
0.091800467	0.029687469	0.00047139760
0.091930961	0.028850950	0.00047059079
0.092061455	0.028804458	0.00047313210
0.092191949	0.029229878	0.00048144139
0.092322443	0.028347596	0.00047489139
0.092452937	0.029042889	0.00048293111
0.092583431	0.028500505	0.00048161903
0.092713925	0.028639288	0.00048336101
0.092844419	0.028873214	0.00048935331
0.092974912	0.028506378	0.00048460665
0.093105406	0.027952046	0.00047316560
0.093235900	0.028124386	0.00047203356
0.093366394	0.028142526	0.00046593419
0.093496888	0.027793522	0.00046639655
0.093627382	0.028894567	0.00047042039
0.093757876	0.029001019	0.00047066750
0.093888370	0.028803760	0.00046969212
0.094018864	0.028993929	0.00046617048
0.094149358	0.027968793	0.00046163649
0.094279852	0.028572660	0.00046392292
0.094410346	0.028505345	0.00046104846
0.094540840	0.028575986	0.00046412157
0.094671334	0.028853561	0.00046268936
0.094801828	0.029138953	0.00046637162
0.094932322	0.029254270	0.00046923203
0.095062816	0.029326604	0.00046405279
0.095193310	0.028217124	0.00045880727
0.095323804	0.027899360	0.00045442142
0.095454298	0.029190770	0.00046300295
0.095584792	0.029148488	0.00046447281
0.095715286	0.028240713	0.00045405686
0.095845780	0.028297153	0.00045493102
0.095976274	0.028648273	0.00046080953
0.096106768	0.028099450	0.00045018513
0.096237262	0.027886454	0.00045462831
0.096367756	0.027927165	0.00045219653
0.096498250	0.028586216	0.00045436417
0.096628744	0.028339951	0.00045728471
0.096759238	0.028723686	0.00045330554
0.096889732	0.028386244	0.00045426630
0.097020226	0.028389813	0.00045495024
0.097150720	0.027383785	0.00044505834
0.097281214	0.028693428	0.00045464744
0.097411708	0.028721378	0.00045512999
0.097542201	0.028591595	0.00045298719
0.097672695	0.028227466	0.00045341409
0.097803189	0.028082090	0.00044771714
0.097933683	0.028749859	0.00045445735
0.098064177	0.028919315	0.00045362935
0.098194671	0.028890440	0.00045197114
0.098325165	0.028283725	0.00044623015
0.098455659	0.029088124	0.00045171966
0.098586153	0.028423723	0.00044683719
0.098716647	0.028872061	0.00044959960
0.098847141	0.029220808	0.00044719553
0.098977635	0.029069812	0.00044757805
0.099108129	0.028839823	0.00044432480
0.099238623	0.028939236	0.00044450313
0.099369117	0.028406279	0.00044248400
0.099499611	0.028892076	0.00044375648
0.099630105	0.028323187	0.00044107400
0.099760599	0.028583046	0.00044431593
0.099891093	0.028752444	0.00044233299
0.10002159	0.028752809	0.00044607970
0.10015208	0.028742251	0.00044457106
0.10028257	0.028445686	0.00043949761
0.10041307	0.028920752	0.00044560262
0.10054356	0.028369926	0.00044041031
0.10067406	0.028713797	0.00044696003
0.10080455	0.028788237	0.00044549977
0.10093504	0.028976918	0.00044361302
0.10106554	0.028497611	0.00044481524
0.10119603	0.028582376	0.00044169503
0.10132653	0.027430698	0.00043481602
0.10145702	0.028786698	0.00044744911
0.10158751	0.028007842	0.00043752999
0.10171801	0.028703796	0.00044479426
0.10184850	0.028271308	0.00043893229
0.10197900	0.028990212	0.00044397202
0.10210949	0.028779449	0.00044448913
0.10223998	0.027932979	0.00043602805
0.10237048	0.028815852	0.00044279452
0.10250097	0.028413584	0.00044180903
0.10263147	0.028572653	0.00043944220
0.10276196	0.028210344	0.00044096221
0.10289245	0.028796793	0.00044051960
0.10302295	0.027963453	0.00043616431
0.10315344	0.028733079	0.00044434291
0.10328394	0.028171893	0.00043520936
0.10341443	0.028138223	0.00043667815
0.10354492	0.028476127	0.00043987820
0.10367542	0.028183218	0.00043420880
0.10380591	0.028699342	0.00044075918
0.10393641	0.028830734	0.00043994074
0.10406690	0.028825199	0.00043926266
0.10419739	0.028709473	0.00044126093
0.10432789	0.028338545	0.00043485088
0.10445838	0.028436281	0.00043652777
0.10458888	0.028728741	0.00043887511
0.10471937	0.028886705	0.00043896575
0.10484986	0.028868945	0.00043946516
0.10498036	0.029073771	0.00043935713
0.10511085	0.028994960	0.00043932613
0.10524135	0.028134034	0.00043391599
0.10537184	0.028380851	0.00043488192
0.10550233	0.027957768	0.00043246950
0.10563283	0.028206946	0.00043359220
0.10576332	0.028690189	0.00043750022
0.10589382	0.028442549	0.00043612419
0.10602431	0.029039371	0.00043780144
0.10615480	0.028612955	0.00043621867
0.10628530	0.028384286	0.00043664071
0.10641579	0.028729631	0.00043448637
0.10654629	0.028496932	0.00043491662
0.10667678	0.028044962	0.00043123825
0.10680727	0.027705632	0.00042847275
0.10693777	0.028036278	0.00043235519
0.10706826	0.028672534	0.00043511990
0.10719876	0.028037113	0.00043190332
0.10732925	0.028512810	0.00043425920
0.10745974	0.028349710	0.00042925686
0.10759024	0.028400483	0.00043269010
0.10772073	0.027930430	0.00042904287
0.10785123	0.028171606	0.00043419482
0.10798172	0.028414700	0.00044257920
0.10811221	0.028492320	0.00044376988
0.10824271	0.028664567	0.00045218904
0.10837320	0.028725593	0.00045358692
0.10850370	0.028599546	0.00045464873
0.10863419	0.028675003	0.00046012167
0.10876468	0.028602337	0.00045875365
0.10889518	0.028284763	0.00045662271
0.10902567	0.028172730	0.00046102936
0.10915616	0.028512292	0.00046165751
0.10928666	0.028448530	0.00046659804
0.10941715	0.029176747	0.00047148373
0.10954765	0.028322279	0.00046547369
0.10967814	0.028784777	0.00047262140
0.10980863	0.028970544	0.00047488622
0.10993913	0.028408450	0.00047324349
0.11006962	0.028997987	0.00047975414
0.11020012	0.029045426	0.00047698763
0.11033061	0.028762380	0.00048006404
0.11046110	0.028215301	0.00047517976
0.11059160	0.028530291	0.00047852039
0.11072209	0.027923228	0.00048100522
0.11085259	0.028663082	0.00048042855
0.11098308	0.029010977	0.00048588924
0.11111357	0.029231909	0.00049214827
0.11124407	0.028921180	0.00048632689
0.11137456	0.029741365	0.00049713712
0.11150506	0.028017743	0.00048450533
0.11163555	0.027972942	0.00048288386
0.11176604	0.027354948	0.00048306569
0.11189654	0.028313242	0.00048676485
0.11202703	0.027995591	0.00048711741
0.11215753	0.027819596	0.00048827837
0.11228802	0.028058646	0.00049054968
0.11241851	0.028668855	0.00049531502
0.11254901	0.028378178	0.00049473938
0.11267950	0.027118632	0.00048474836
0.11281000	0.027163643	0.00048474602
0.11294049	0.027848558	0.00047511713
0.11307098	0.027411598	0.00047049606
0.11320148	0.028207725	0.00047046736
0.11333197	0.028333237	0.00047117581
0.11346247	0.028500901	0.00047391462
0.11359296	0.028431106	0.00046893900
0.11372345	0.028401181	0.00046518402
0.11385395	0.027466356	0.00046096781
0.11398444	0.027997948	0.00045875478
0.11411494	0.028478170	0.00046310777
0.11424543	0.027591501	0.00045558607
0.11437592	0.029052710	0.00046434839
0.11450642	0.028016912	0.00045759167
0.11463691	0.028795596	0.00045711867
0.11476741	0.028022941	0.00045355265
0.11489790	0.028106409	0.00045643110
0.11502839	0.028827160	0.00045776042
0.11515889	0.027908115	0.00045250683
0.11528938	0.028284972	0.00045167105
0.11541988	0.027658098	0.00044846350
0.11555037	0.027612299	0.00044820809
0.11568086	0.028607902	0.00045219538
0.11581136	0.027503013	0.00044759291
0.11594185	0.027781568	0.00044606471
0.11607235	0.029065162	0.00045358405
0.11620284	0.027588025	0.00044391694
0.11633333	0.027987794	0.00044607935
0.11646383	0.027070568	0.00044131871
0.11659432	0.028345389	0.00044900301
0.11672482	0.028282038	0.00044498107
0.11685531	0.028331990	0.00044765957
0.11698580	0.028393549	0.00044679398
0.11711630	0.027934680	0.00044299370
0.11724679	0.028734574	0.00044937111
0.11737729	0.027894355	0.00044065848
0.11750778	0.029122441	0.00044864838
0.11763827	0.027747486	0.00044036404
0.11776877	0.028856306	0.00044273144
0.11789926	0.029174322	0.00044924604
0.11802975	0.028612776	0.00044256675
0.11816025	0.028821803	0.00044153542
0.11829074	0.028376995	0.00044107718
0.11842124	0.027794391	0.00043510493
0.11855173	0.028942449	0.00044406546
0.11868222	0.027874782	0.00043345817
0.11881272	0.028026937	0.00043317354
0.11894321	0.028754439	0.00044001905
0.11907371	0.028442078	0.00043662336
0.11920420	0.028952503	0.00044096697
0.11933469	0.028539055	0.00043564746
0.11946519	0.029130690	0.00043543559
0.11959568	0.027580319	0.00042910725
0.11972618	0.029251964	0.00043647465
0.11985667	0.028635526	0.00043347124
0.11998716	0.027819858	0.00042858738
0.12011766	0.027879457	0.00042705552
0.12024815	0.028196119	0.00042713303
0.12037865	0.027835776	0.00042718465
0.12050914	0.027852916	0.00042226815
0.12063963	0.028519572	0.00043028145
0.12077013	0.027834641	0.00042269113
0.12090062	0.028241548	0.00042524846
0.12103112	0.027939459	0.00042327102
0.12116161	0.028279749	0.00042393483
0.12129210	0.028127283	0.00042455385
0.12142260	0.028590743	0.00042574155
0.12155309	0.028267539	0.00042402542
0.12168359	0.029440022	0.00043174483
0.12181408	0.028719110	0.00042387141
0.12194457	0.028046616	0.00041953031
0.12207507	0.028642562	0.00042632199
0.12220556	0.028139309	0.00041895992
0.12233606	0.027956891	0.00042170638
0.12246655	0.028628814	0.00042194681
0.12259704	0.028266815	0.00041929030
0.12272754	0.028436589	0.00042300879
0.12285803	0.028081451	0.00041897563
0.12298853	0.028743503	0.00042229316
0.12311902	0.027452914	0.00041809746
0.12324951	0.028124991	0.00041645797
0.12338001	0.028710184	0.00042404256
0.12351050	0.028252278	0.00041948145
0.12364100	0.028061959	0.00041745401
0.12377149	0.028075601	0.00041946146
0.12390198	0.027772848	0.00041463721
0.12403248	0.027823262	0.00041427331
0.12416297	0.028433178	0.00042136765
0.12429347	0.027988701	0.00041588623
0.12442396	0.028330551	0.00042032813
0.12455445	0.028949529	0.00042212029
0.12468495	0.028328817	0.00041672137
0.12481544	0.028282831	0.00041886822
0.12494594	0.028581170	0.00041826234
0.12507643	0.028432944	0.00041789824
0.12520692	0.027752495	0.00041491679
0.12533742	0.028373485	0.00041654858
0.12546791	0.028037393	0.00041582792
0.12559841	0.027369280	0.00040902522
0.12572890	0.027714549	0.00041132472
0.12585939	0.027419242	0.00041299057
0.12598989	0.028209879	0.00041359802
0.12612038	0.028433048	0.00041743661
0.12625088	0.028212064	0.00041394273
0.12638137	0.027984262	0.00041393758
0.12651186	0.027557550	0.00041207469
0.12664236	0.027579607	0.00040855422
0.12677285	0.028867062	0.00041802894
0.12690335	0.028495831	0.00041835041
0.12703384	0.027822644	0.00040906689
0.12716433	0.027200277	0.00040926859
0.12729483	0.028125734	0.00041114082
0.12742532	0.028089483	0.00041167181
0.12755581	0.027818711	0.00040977149
0.12768631	0.028190513	0.00041244702
0.12781680	0.028023158	0.00041271737
0.12794730	0.028359588	0.00041497679
0.12807779	0.028603767	0.00041448024
0.12820828	0.027678547	0.00040931473
0.12833878	0.027983213	0.00040902041
0.12846927	0.028295210	0.00041312617
0.12859977	0.027780023	0.00041036744
0.12873026	0.028279016	0.00041089561
0.12886075	0.028246562	0.00041168252
0.12899125	0.028275452	0.00041191020
0.12912174	0.027670417	0.00040803642
0.12925224	0.027792944	0.00040854882
0.12938273	0.027928172	0.00040935630
0.12951322	0.028164312	0.00041040555
0.12964372	0.027958106	0.00040885047
0.12977421	0.028653729	0.00041189712
0.12990471	0.028163277	0.00041082901
0.13003520	0.027459024	0.00040568418
0.13016569	0.028317467	0.00040952999
0.13029619	0.028162194	0.00040928803
0.13042668	0.028452341	0.00040978451
0.13055718	0.028249513	0.00040760893
0.13068767	0.027651159	0.00040743324
0.13081816	0.028150694	0.00040640976
0.13094866	0.027616542	0.00040456595
0.13107915	0.028707013	0.00040968901
0.13120965	0.028069282	0.00040762574
0.13134014	0.027208795	0.00040285716
0.13147063	0.028455431	0.00041018013
0.13160113	0.028200571	0.00040780625
0.13173162	0.028568383	0.00040899254
0.13186212	0.028098242	0.00040522320
0.13199261	0.028244164	0.00040789419
0.13212310	0.028375679	0.00040698696
0.13225360	0.028472698	0.00040961110
0.13238409	0.028352889	0.00040873621
0.13251459	0.027773162	0.00040215200
0.13264508	0.028474816	0.00040864332
0.13277557	0.028897615	0.00041123190
0.13290607	0.027988573	0.00040619146
0.13303656	0.028245570	0.00040669901
0.13316706	0.027574591	0.00039958026
0.13329755	0.028435237	0.00040648949
0.13342804	0.027786850	0.00040302660
0.13355854	0.029010084	0.00040904109
0.13368903	0.028370376	0.00040809426
0.13381953	0.028230185	0.00040429227
0.13395002	0.027847281	0.00040203440
0.13408051	0.028303006	0.00040600471
0.13421101	0.028115835	0.00040349093
0.13434150	0.028345085	0.00040689530
0.13447200	0.027862733	0.00040248414
0.13460249	0.027251013	0.00039591471
0.13473298	0.027643941	0.00040033595
0.13486348	0.028828724	0.00040684346
0.13499397	0.027953152	0.00040229322
0.13512447	0.028297733	0.00040533289
0.13525496	0.027808681	0.00039873909
0.13538545	0.027908194	0.00040101416
0.13551595	0.028053891	0.00040169651
0.13564644	0.028468492	0.00040448170
0.13577694	0.028250821	0.00040499813
0.13590743	0.028470894	0.00040224054
0.13603792	0.028470767	0.00040278411
0.13616842	0.028674842	0.00040581248
0.13629891	0.027794478	0.00039759502
0.13642940	0.028424412	0.00040493630
0.13655990	0.028500760	0.00040193432
0.13669039	0.028042147	0.00039985322
0.13682089	0.028666715	0.00040440049
0.13695138	0.028248022	0.00040066816
0.13708187	0.028120022	0.00040087946
0.13721237	0.028066727	0.00040055603
0.13734286	0.028434864	0.00040094820
0.13747336	0.028258528	0.00040163275
0.13760385	0.028069201	0.00039882377
0.13773434	0.027916920	0.00039822716
0.13786484	0.027271744	0.00039515707
0.13799533	0.028840001	0.00040329660
0.13812583	0.028120534	0.00039877469
0.13825632	0.028716467	0.00040201031
0.13838681	0.028107605	0.00039819161
0.13851731	0.028234912	0.00040046943
0.13864780	0.028120413	0.00039949901
0.13877830	0.027390626	0.00039360512
0.13890879	0.028361391	0.00040084840
0.13903928	0.027680777	0.00039445857
0.13916978	0.027803556	0.00039652137
0.13930027	0.028181415	0.00039838648
0.13943077	0.027891047	0.00039611760
0.13956126	0.028432743	0.00040047678
0.13969175	0.028606309	0.00040048227
0.13982225	0.028160376	0.00039772716
0.13995274	0.027700497	0.00039633108
0.14008324	0.028024254	0.00039555382
0.14021373	0.028031352	0.00039873123
0.14034422	0.027877854	0.00039288424
0.14047472	0.027862659	0.00039454050
0.14060521	0.027926504	0.00039638669
0.14073571	0.028788273	0.00039955945
0.14086620	0.027780568	0.00039380136
0.14099669	0.027668460	0.00039273870
0.14112719	0.027754937	0.00039220667
0.14125768	0.027737487	0.00039397132
0.14138818	0.027959659	0.00039301477
0.14151867	0.027766388	0.00039388511
0.14164916	0.028305652	0.00039697024
0.14177966	0.028762041	0.00039746801
0.14191015	0.027197591	0.00038824224
0.14204065	0.027935169	0.00039233573
0.14217114	0.028254020	0.00039363486
0.14230163	0.027926842	0.00039387502
0.14243213	0.027692802	0.00038794304
0.14256262	0.027718969	0.00038949587
0.14269312	0.028146187	0.00039460399
0.14282361	0.028671232	0.00039438065
0.14295410	0.028248784	0.00039361109
0.14308460	0.028656513	0.00039521423
0.14321509	0.028664342	0.00039450205
0.14334559	0.028169240	0.00039317192
0.14347608	0.028059743	0.00039139661
0.14360657	0.027770341	0.00038990691
0.14373707	0.027479060	0.00038893484
0.14386756	0.028029363	0.00038940050
0.14399806	0.027040007	0.00038496029
0.14412855	0.027862126	0.00038834707
0.14425904	0.027106383	0.00038553377
0.14438954	0.027131428	0.00038657766
0.14452003	0.028583577	0.00039302218
0.14465053	0.027593418	0.00038683983
0.14478102	0.028435086	0.00039291228
0.14491151	0.028077571	0.00038840176
0.14504201	0.027797216	0.00039059536
0.14517250	0.027939177	0.00038897339
0.14530299	0.027556124	0.00038727096
0.14543349	0.027914092	0.00039016567
0.14556398	0.028653062	0.00039208240
0.14569448	0.028551061	0.00039351389
0.14582497	0.027784266	0.00038876595
0.14595546	0.027268836	0.00038670259
0.14608596	0.027714152	0.00038587341
0.14621645	0.028694549	0.00039207039
0.14634695	0.028270116	0.00039099052
0.14647744	0.027473832	0.00038620754
0.14660793	0.028518577	0.00039192058
0.14673843	0.028508407	0.00039173820
0.14686892	0.028230943	0.00038821486
0.14699942	0.027576848	0.00038591891
0.14712991	0.028667135	0.00039229665
0.14726040	0.028247752	0.00038931552
0.14739090	0.028079408	0.00038824319
0.14752139	0.028160286	0.00038902836
0.14765189	0.028013673	0.00038696034
0.14778238	0.027914545	0.00038907769
0.14791287	0.028008923	0.00038681634
0.14804337	0.027460523	0.00038450933
0.14817386	0.027684467	0.00038527073
0.14830436	0.028067636	0.00038612202
0.14843485	0.028082443	0.00038789600
0.14856534	0.027837281	0.00038501027
0.14869584	0.027976505	0.00038635438
0.14882633	0.028061178	0.00038871274
0.14895683	0.028107005	0.00038651324
0.14908732	0.028437890	0.00038848889
0.14921781	0.027443958	0.00038342445
0.14934831	0.028527913	0.00038919790
0.14947880	0.028069611	0.00038755559
0.14960930	0.027688959	0.00038252853
0.14973979	0.027346314	0.00038079554
0.14987028	0.027717682	0.00038489794
0.15000078	0.027521419	0.00038217205
0.15013127	0.028005495	0.00038463120
0.15026177	0.028735618	0.00038974290
0.15039226	0.027907298	0.00038372806
0.15052275	0.027446902	0.00038273292
0.15065325	0.027924179	0.00038469491
0.15078374	0.027586055	0.00038405712
0.15091424	0.027924737	0.00038616905
0.15104473	0.028544812	0.00038750591
0.15117522	0.027939260	0.00038439688
0.15130572	0.027839064	0.00038425430
0.15143621	0.027230143	0.00037879186
0.15156671	0.028073996	0.00038592237
0.15169720	0.027910104	0.00038171753
0.15182769	0.028174965	0.00038356345
0.15195819	0.027466011	0.00038159235
0.15208868	0.027498261	0.00037964335
0.15221918	0.028272345	0.00038622738
0.15234967	0.027975570	0.00038266118
0.15248016	0.027983371	0.00038245811
0.15261066	0.028040411	0.00038338540
0.15274115	0.028129957	0.00038299265
0.15287165	0.028028305	0.00038274007
0.15300214	0.028109825	0.00038302701
0.15313263	0.027671335	0.00037893445
0.15326313	0.028257137	0.00038287868
0.15339362	0.027415523	0.00037736571
0.15352412	0.028450868	0.00038453218
0.15365461	0.028281690	0.00038490166
0.15378510	0.028196466	0.00038406527
0.15391560	0.028370588	0.00038249139
0.15404609	0.028072953	0.00038294502
0.15417658	0.027548297	0.00037786308
0.15430708	0.027208926	0.00037725918
0.15443757	0.027926398	0.00037937478
0.15456807	0.028423334	0.00038372974
0.15469856	0.027990470	0.00037905688
0.15482905	0.027896655	0.00037999642
0.15495955	0.027736269	0.00037839338
0.15509004	0.028153842	0.00038146939
0.15522054	0.027205542	0.00037627298
0.15535103	0.028662433	0.00038391618
0.15548152	0.027900764	0.00037877149
0.15561202	0.028081779	0.00038048750
0.15574251	0.028005636	0.00038015260
0.15587301	0.028181054	0.00038185421
0.15600350	0.027261855	0.00037411473
0.15613399	0.028222497	0.00038050594
0.15626449	0.028172533	0.00038010163
0.15639498	0.028023838	0.00038044230
0.15652548	0.028396292	0.00038219756
0.15665597	0.027899813	0.00037944675
0.15678646	0.028066490	0.00037770018
0.15691696	0.027191262	0.00037337734
0.15704745	0.027819359	0.00037851381
0.15717795	0.027289783	0.00037370129
0.15730844	0.027962543	0.00037898397
0.15743893	0.028089500	0.00037762162
0.15756943	0.027853741	0.00037592482
0.15769992	0.027859993	0.00037632170
0.15783042	0.027949375	0.00037837754
0.15796091	0.027506606	0.00037334966
0.15809140	0.028006797	0.00037830414
0.15822190	0.027801144	0.00037418759
0.15835239	0.027976789	0.00037746554
0.15848289	0.027754102	0.00037558490
0.15861338	0.028035507	0.00037763341
0.15874387	0.027747073	0.00037571357
0.15887437	0.027591583	0.00037254558
0.15900486	0.027464744	0.00037290095
0.15913536	0.027665146	0.00037399457
0.15926585	0.028338839	0.00037706247
0.15939634	0.027862350	0.00037563736
0.15952684	0.028279218	0.00037910195
0.15965733	0.027748704	0.00037243962
0.15978783	0.028291897	0.00037859289
0.15991832	0.027774606	0.00037332637
0.16004881	0.027848772	0.00037559931
0.16017931	0.027661593	0.00037338023
0.16030980	0.027910813	0.00037423305
0.16044030	0.027624674	0.00037248610
0.16057079	0.028349063	0.00037700569
0.16070128	0.027909692	0.00037434555
0.16083178	0.027807293	0.00037629798
0.16096227	0.028505851	0.00037684082
0.16109277	0.027756641	0.00037371932
0.16122326	0.027563924	0.00037153066
0.16135375	0.027993780	0.00037385597
0.16148425	0.028175581	0.00037723455
0.16161474	0.028092381	0.00037481163
0.16174524	0.028475049	0.00037657550
0.16187573	0.027875165	0.00037489224
0.16200622	0.027118824	0.00036686959
0.16213672	0.028077456	0.00037460592
0.16226721	0.028151560	0.00037238693
0.16239771	0.028520317	0.00037517525
0.16252820	0.028318446	0.00037607845
0.16265869	0.028111134	0.00037238533
0.16278919	0.028122996	0.00037440791
0.16291968	0.028025549	0.00037464738
0.16305018	0.027237042	0.00036793899
0.16318067	0.027917231	0.00037030587
0.16331116	0.027636594	0.00037054716
0.16344166	0.027954672	0.00037108240
0.16357215	0.028054262	0.00037317650
0.16370264	0.027333396	0.00036677207
0.16383314	0.026769663	0.00036486982
0.16396363	0.027515008	0.00036940179
0.16409413	0.027524247	0.00036840656
0.16422462	0.027200304	0.00036649200
0.16435511	0.028047936	0.00037076543
0.16448561	0.027491501	0.00036881181
0.16461610	0.028568842	0.00037584699
0.16474660	0.028017418	0.00036962977
0.16487709	0.027560501	0.00036859733
0.16500758	0.027039728	0.00036421807
0.16513808	0.027496737	0.00036804050
0.16526857	0.027739564	0.00036951591
0.16539907	0.028034550	0.00036890399
0.16552956	0.027914819	0.00036968756
0.16566005	0.027176567	0.00036754377
0.16579055	0.027879097	0.00036912129
0.16592104	0.027614683	0.00036986259
0.16605154	0.028026883	0.00036881535
0.16618203	0.027886092	0.00036924501
0.16631252	0.027593684	0.00036875525
0.16644302	0.027497931	0.00036574308
0.16657351	0.027997511	0.00037024140
0.16670401	0.028033553	0.00037143235
0.16683450	0.028158428	0.00036836631
0.16696499	0.027593126	0.00036729869
0.16709549	0.027902528	0.00036793490
0.16722598	0.027642902	0.00036921599
0.16735648	0.028112741	0.00037141714
0.16748697	0.027948113	0.00036804212
0.16761746	0.028213303	0.00037028914
0.16774796	0.026771594	0.00036148428
0.16787845	0.027953611	0.00036863631
0.16800895	0.028018766	0.00036774139
0.16813944	0.028044216	0.00036734468
0.16826993	0.027700986	0.00036631367
0.16840043	0.027332619	0.00036401085
0.16853092	0.028318751	0.00036802711
0.16866142	0.027394237	0.00036521421
0.16879191	0.028095250	0.00037033798
0.16892240	0.027890144	0.00036437440
0.16905290	0.027905590	0.00036746475
0.16918339	0.027538650	0.00036427672
0.16931389	0.027978936	0.00036802295
0.16944438	0.027874318	0.00036694442
0.16957487	0.027909910	0.00036363960
0.16970537	0.028068803	0.00036788811
0.16983586	0.027916988	0.00036502994
0.16996636	0.027839123	0.00036554456
0.17009685	0.027562020	0.00036500548
0.17022734	0.027604546	0.00036311752
0.17035784	0.027538734	0.00036276396
0.17048833	0.027156293	0.00036012063
0.17061883	0.027420609	0.00036333405
0.17074932	0.027884489	0.00036518465
0.17087981	0.027729597	0.00036514133
0.17101031	0.027861271	0.00036331443
0.17114080	0.028158310	0.00036692006
0.17127130	0.028048493	0.00036444185
0.17140179	0.027672256	0.00036524123
0.17153228	0.028120657	0.00036551280
0.17166278	0.026949292	0.00035900340
0.17179327	0.027429721	0.00036244933
0.17192377	0.028200930	0.00036555363
0.17205426	0.027226791	0.00036053651
0.17218475	0.027767688	0.00036503777
0.17231525	0.027613585	0.00036165207
0.17244574	0.027971792	0.00036325815
0.17257623	0.027851455	0.00036190208
0.17270673	0.027579042	0.00036145146
0.17283722	0.027767384	0.00036599394
0.17296772	0.028026511	0.00036480514
0.17309821	0.027570627	0.00036125150
0.17322870	0.027188148	0.00035710884
0.17335920	0.027258645	0.00035832788
0.17348969	0.027748250	0.00036261687
0.17362019	0.027456424	0.00036113508
0.17375068	0.027319804	0.00035916704
0.17388117	0.027865997	0.00036207660
0.17401167	0.028193869	0.00036244334
0.17414216	0.027649856	0.00036127216
0.17427266	0.028580649	0.00036531405
0.17440315	0.027575051	0.00036107748
0.17453364	0.027955675	0.00036127749
0.17466414	0.027936763	0.00036007796
0.17479463	0.027254556	0.00035876761
0.17492513	0.027678285	0.00036200155
0.17505562	0.028106956	0.00036189063
0.17518611	0.028270330	0.00036442070
0.17531661	0.027914127	0.00036045004
0.17544710	0.027622468	0.00035878920
0.17557760	0.027972779	0.00036215314
0.17570809	0.028449272	0.00036251564
0.17583858	0.027493571	0.00036004139
0.17596908	0.027245134	0.00035701259
0.17609957	0.027327797	0.00035757839
0.17623007	0.027428165	0.00035926364
0.17636056	0.028040115	0.00036096472
0.17649105	0.027105724	0.00035647495
0.17662155	0.028071746	0.00036253674
0.17675204	0.027233299	0.00035339727
0.17688254	0.027691199	0.00036069246
0.17701303	0.027965874	0.00035897986
0.17714352	0.026990561	0.00035539374
0.17727402	0.027436542	0.00035778411
0.17740451	0.027560284	0.00035822757
0.17753501	0.027098007	0.00035374593
0.17766550	0.027341391	0.00035789908
0.17779599	0.027849116	0.00035808714
0.17792649	0.026401686	0.00035319855
0.17805698	0.028026539	0.00035859463
0.17818748	0.028121381	0.00035989308
0.17831797	0.027746661	0.00035966104
0.17844846	0.026758969	0.00035119091
0.17857896	0.027492021	0.00035753321
0.17870945	0.028079717	0.00036043359
0.17883995	0.027233138	0.00035371333
0.17897044	0.027347039	0.00035512203
0.17910093	0.027736509	0.00035669619
0.17923143	0.027999399	0.00035799978
0.17936192	0.027594854	0.00035780700
0.17949242	0.028458633	0.00036059080
0.17962291	0.027928316	0.00035633213
0.17975340	0.027369177	0.00035571008
0.17988390	0.027734819	0.00035664305
0.18001439	0.027238755	0.00035435170
0.18014489	0.027848496	0.00035702329
0.18027538	0.027349784	0.00035284751
0.18040587	0.027286830	0.00035426875
0.18053637	0.027821549	0.00035501497
0.18066686	0.027884868	0.00035882739
0.18079736	0.027320267	0.00035309351
0.18092785	0.027951916	0.00035700922
0.18105834	0.028239005	0.00035807751
0.18118884	0.027341018	0.00035209117
0.18131933	0.027379958	0.00035394535
0.18144982	0.026849934	0.00035029311
0.18158032	0.027505318	0.00035754496
0.18171081	0.027191075	0.00036193335
0.18184131	0.027300394	0.00036263931
0.18197180	0.027319914	0.00036566297
0.18210229	0.027589992	0.00037111289
0.18223279	0.027305402	0.00036801940
0.18236328	0.027528535	0.00037313262
0.18249378	0.027454755	0.00037159752
0.18262427	0.027497915	0.00037452585
0.18275476	0.027640172	0.00037815114
0.18288526	0.026902318	0.00037389716
0.18301575	0.027480922	0.00037853111
0.18314625	0.027591038	0.00038069534
0.18327674	0.027531371	0.00037843183
0.18340723	0.027131104	0.00038140803
0.18353773	0.027659072	0.00038268822
0.18366822	0.027206272	0.00038311327
0.18379872	0.027327224	0.00038523067
0.18392921	0.027717410	0.00038620258
0.18405970	0.028100285	0.00039057627
0.18419020	0.028347035	0.00039457295
0.18432069	0.027792253	0.00038933733
0.18445119	0.026814791	0.00038607915
0.18458168	0.027265871	0.00038572120
0.18471217	0.027578576	0.00039128354
0.18484267	0.027624193	0.00039391052
0.18497316	0.027507096	0.00039066361
0.18510366	0.027930986	0.00039734771
0.18523415	0.027132466	0.00039109575
0.18536464	0.027625342	0.00039524304
0.18549514	0.027272756	0.00039490660
0.18562563	0.027163951	0.00039368501
0.18575613	0.027827087	0.00039938035
0.18588662	0.027472621	0.00039973047
0.18601711	0.027535715	0.00039502546
0.18614761	0.027703325	0.00040098467
0.18627810	0.027386633	0.00039973418
0.18640860	0.026685876	0.00039693913
0.18653909	0.027348522	0.00039320536
0.18666958	0.027243214	0.00038712808
0.18680008	0.027073523	0.00038359403
0.18693057	0.027620790	0.00038684402
0.18706107	0.027788200	0.00038417432
0.18719156	0.027726652	0.00038534360
0.18732205	0.028274753	0.00038407522
0.18745255	0.027454755	0.00037841800
0.18758304	0.027996559	0.00038135088
0.18771354	0.027911161	0.00037797435
0.18784403	0.027082925	0.00037341454
0.18797452	0.027815403	0.00037718971
0.18810502	0.027535596	0.00037312441
0.18823551	0.027493468	0.00037412331
0.18836601	0.027425622	0.00037149795
0.18849650	0.027276032	0.00037000994
0.18862699	0.027296515	0.00037054443
0.18875749	0.027757545	0.00036899144
0.18888798	0.027165044	0.00036783370
0.18901848	0.027174614	0.00036578199
0.18914897	0.028250391	0.00037125321
0.18927946	0.027680682	0.00036848063
0.18940996	0.028106293	0.00036957653
0.18954045	0.027615884	0.00036457920
0.18967095	0.027518265	0.00036536773
0.18980144	0.027292787	0.00036223579
0.18993193	0.027653433	0.00036545072
0.19006243	0.027387130	0.00036083159
0.19019292	0.028223455	0.00036600826
0.19032342	0.027586388	0.00036065548
0.19045391	0.028083269	0.00036265910
0.19058440	0.027595615	0.00036214360
0.19071490	0.028035610	0.00036260657
0.19084539	0.027434509	0.00035795631
0.19097588	0.028513841	0.00036423760
0.19110638	0.027460059	0.00035598668
0.19123687	0.027328484	0.00035685697
0.19136737	0.028015350	0.00036197406
0.19149786	0.027591435	0.00035612608
0.19162835	0.027876566	0.00035866653
0.19175885	0.026841483	0.00035092369
0.19188934	0.027163375	0.00035269362
0.19201984	0.027122346	0.00035332390
0.19215033	0.028038216	0.00035707469
0.19228082	0.027189561	0.00035191149
0.19241132	0.027334646	0.00035273818
0.19254181	0.027541329	0.00035233238
0.19267231	0.027364596	0.00035404992
0.19280280	0.027400913	0.00035206256
0.19293329	0.026758413	0.00035004777
0.19306379	0.027353417	0.00035336933
0.19319428	0.026771213	0.00034800140
0.19332478	0.027669183	0.00035241225
0.19345527	0.026973401	0.00035040242
0.19358576	0.027131223	0.00035073697
0.19371626	0.027310466	0.00035239078
0.19384675	0.027002271	0.00034798364
0.19397725	0.027339466	0.00035206526
0.19410774	0.027485956	0.00035432324
0.19423823	0.027806509	0.00035276367
0.19436873	0.026982476	0.00035062510
0.19449922	0.027613540	0.00035133165
0.19462972	0.027513113	0.00035206937
0.19476021	0.026931418	0.00034881936
0.19489070	0.027052691	0.00034740327
0.19502120	0.027389484	0.00035177333
0.19515169	0.027795355	0.00035261467
0.19528219	0.027659597	0.00035034290
0.19541268	0.027639975	0.00035214682
0.19554317	0.027704157	0.00035122264
0.19567367	0.027225029	0.00034953093
0.19580416	0.027345429	0.00035022346
0.19593466	0.027624677	0.00034834301
0.19606515	0.027388740	0.00034821342
0.19619564	0.027534410	0.00034964169
0.19632614	0.027100872	0.00034693291
0.19645663	0.027434686	0.00034903489
0.19658713	0.027539941	0.00034796171
0.19671762	0.027309743	0.00034814441
0.19684811	0.027053609	0.00034690214
0.19697861	0.027695314	0.00034824371
0.19710910	0.027744435	0.00035096188
0.19723960	0.027474996	0.00034830422
0.19737009	0.027543327	0.00034835299
0.19750058	0.027666936	0.00034956093
0.19763108	0.026873680	0.00034295775
0.19776157	0.026989670	0.00034685347
0.19789207	0.027126683	0.00034624021
0.19802256	0.027642059	0.00034750875
0.19815305	0.027270052	0.00034627926
0.19828355	0.027023704	0.00034475418
0.19841404	0.027208008	0.00034666700
0.19854454	0.026976645	0.00034475747
0.19867503	0.027213022	0.00034433718
0.19880552	0.027130853	0.00034573133
0.19893602	0.027462477	0.00034546836
0.19906651	0.027199510	0.00034482123
0.19919701	0.027431801	0.00034773914
0.19932750	0.026792705	0.00034216464
0.19945799	0.026979717	0.00034319924
0.19958849	0.027571652	0.00034711245
0.19971898	0.027132587	0.00034392059
0.19984947	0.028161510	0.00035067472
0.19997997	0.027003156	0.00034447603
0.20011046	0.027200926	0.00034454959
0.20024096	0.027406952	0.00034560257
0.20037145	0.027061872	0.00034220932
0.20050194	0.027523368	0.00034642233
0.20063244	0.027506155	0.00034601227
0.20076293	0.027440755	0.00034504287
0.20089343	0.027157989	0.00034485561
0.20102392	0.027669878	0.00034438083
0.20115441	0.027780691	0.00034634108
0.20128491	0.027028232	0.00034383874
0.20141540	0.027319377	0.00034302879
0.20154590	0.027216944	0.00034352173
0.20167639	0.027469715	0.00034380650
0.20180688	0.028133586	0.00034741799
0.20193738	0.026984366	0.00034236081
0.20206787	0.027202571	0.00034240056
0.20219837	0.027315527	0.00034313261
0.20232886	0.026544817	0.00033894900
0.20245935	0.027134708	0.00034084037
0.20258985	0.027225274	0.00034223008
0.20272034	0.026963940	0.00034056681
0.20285084	0.027264369	0.00034220533
0.20298133	0.027616581	0.00034411031
0.20311182	0.027599459	0.00034273303
0.20324232	0.027524434	0.00034346146
0.20337281	0.027291886	0.00034181476
0.20350331	0.027728637	0.00034258289
0.20363380	0.027162423	0.00034089692
0.20376429	0.026841666	0.00033706966
0.20389479	0.027154272	0.00034029869
0.20402528	0.027664933	0.00034307812
0.20415578	0.027740006	0.00034284189
0.20428627	0.027749848	0.00034377564
0.20441676	0.027678062	0.00034169200
0.20454726	0.026672554	0.00033581672
0.20467775	0.026489115	0.00033649766
0.20480825	0.026808119	0.00033675865
0.20493874	0.026815119	0.00033780569
0.20506923	0.027442548	0.00034170323
0.20519973	0.027305225	0.00033850611
0.20533022	0.027553535	0.00034184891
0.20546072	0.026950026	0.00033860728
0.20559121	0.027682072	0.00034252785
0.20572170	0.027594632	0.00034174078
0.20585220	0.027667992	0.00034029287
0.20598269	0.027796069	0.00034205859
0.20611319	0.027430929	0.00034008901
0.20624368	0.027229379	0.00033817232
0.20637417	0.028031928	0.00034359436
0.20650467	0.027176418	0.00033733738
0.20663516	0.027752550	0.00034115055
0.20676566	0.026762012	0.00033677542
0.20689615	0.027582494	0.00033892564
0.20702664	0.027216767	0.00033834819
0.20715714	0.026969338	0.00033576968
0.20728763	0.027505136	0.00033904483
0.20741813	0.026958180	0.00033708242
0.20754862	0.027941912	0.00034025434
0.20767911	0.027388785	0.00033890815
0.20780961	0.027336604	0.00033744439
0.20794010	0.026795827	0.00033438501
0.20807060	0.026413057	0.00033291376
0.20820109	0.027180201	0.00033594882
0.20833158	0.027105727	0.00033721860
0.20846208	0.026880839	0.00033634357
0.20859257	0.027706624	0.00033832585
0.20872306	0.027094068	0.00033725039
0.20885356	0.026676036	0.00033377944
0.20898405	0.027431078	0.00033807447
0.20911455	0.027275089	0.00033821675
0.20924504	0.027613282	0.00033888524
0.20937553	0.027391330	0.00033731311
0.20950603	0.027160540	0.00033691437
0.20963652	0.027558733	0.00033756667
0.20976702	0.027334205	0.00033831774
0.20989751	0.027172155	0.00033572133
0.21002800	0.026997629	0.00033476483
0.21015850	0.027269875	0.00033743477
0.21028899	0.027592030	0.00033650283
0.21041949	0.026762228	0.00033415423
0.21054998	0.027649282	0.00033819884
0.21068047	0.027165724	0.00033507166
0.21081097	0.027273359	0.00033627507
0.21094146	0.026804618	0.00033336015
0.21107196	0.027490538	0.00033822789
0.21120245	0.027039501	0.00033504361
0.21133294	0.026949999	0.00033287157
0.21146344	0.027227468	0.00033498454
0.21159393	0.026915456	0.00033327742
0.21172443	0.027066299	0.00033399759
0.21185492	0.027297726	0.00033642457
0.21198541	0.026946287	0.00033322884
0.21211591	0.027233433	0.00033471205
0.21224640	0.027650912	0.00033798691
0.21237690	0.027957529	0.00033711249
0.21250739	0.027491173	0.00033645157
0.21263788	0.027308847	0.00033453447
0.21276838	0.027251903	0.00033520672
0.21289887	0.027004605	0.00033273066
0.21302937	0.027353098	0.00033233110
0.21315986	0.028013232	0.00033924957
0.21329035	0.027420295	0.00033490972
0.21342085	0.027807746	0.00033730175
0.21355134	0.026795601	0.00033097393
0.21368184	0.026560643	0.00032999526
0.21381233	0.027216686	0.00033283560
0.21394282	0.027128578	0.00033436712
0.21407332	0.027413859	0.00033276946
0.21420381	0.027336549	0.00033481798
0.21433431	0.027077492	0.00033143002
0.21446480	0.027476855	0.00033297824
0.21459529	0.026725333	0.00033092442
0.21472579	0.027206849	0.00033196337
0.21485628	0.027121822	0.00033356526
0.21498678	0.027220770	0.00033331803
0.21511727	0.027196938	0.00033073505
0.21524776	0.027448764	0.00033450032
0.21537826	0.026780934	0.00032978543
0.21550875	0.027450572	0.00033371698
0.21563925	0.027356396	0.00033345986
0.21576974	0.027197337	0.00033149440
0.21590023	0.027541618	0.00033323403
0.21603073	0.026914350	0.00033112223
0.21616122	0.027425917	0.00033275818
0.21629172	0.027237173	0.00033212834
0.21642221	0.027153359	0.00033198343
0.21655270	0.027352795	0.00033216747
0.21668320	0.026731337	0.00033035049
0.21681369	0.027146445	0.00033007558
0.21694419	0.026875626	0.00033080357
0.21707468	0.026698873	0.00032837067
0.21720517	0.027219379	0.00033099220
0.21733567	0.026990152	0.00032960881
0.21746616	0.026922508	0.00032922889
0.21759665	0.026960066	0.00032986096
0.21772715	0.028108802	0.00033749122
0.21785764	0.027269376	0.00032981521
0.21798814	0.027449157	0.00033185824
0.21811863	0.027286409	0.00032971976
0.21824912	0.027243069	0.00033142867
0.21837962	0.027104108	0.00033063137
0.21851011	0.026881972	0.00032664563
0.21864061	0.027059858	0.00032991471
0.21877110	0.027501596	0.00033136366
0.21890159	0.027378226	0.00033040129
0.21903209	0.027248170	0.00033014891
0.21916258	0.026824769	0.00032676112
0.21929308	0.027473898	0.00033193054
0.21942357	0.027179321	0.00032964337
0.21955406	0.027215318	0.00032737178
0.21968456	0.026660315	0.00032762187
0.21981505	0.027492257	0.00033047054
0.21994555	0.027000841	0.00032740652
0.22007604	0.027521998	0.00033127990
0.22020653	0.026924582	0.00032701039
0.22033703	0.026948395	0.00032706799
0.22046752	0.027056563	0.00032959297
0.22059802	0.027010526	0.00032653014
0.22072851	0.027288214	0.00032942709
0.22085900	0.027138596	0.00032754779
0.22098950	0.027036519	0.00032703955
0.22111999	0.027354376	0.00032989926
0.22125049	0.027249606	0.00032758558
0.22138098	0.027423320	0.00032981222
0.22151147	0.026975700	0.00032679733
0.22164197	0.027366095	0.00032800386
0.22177246	0.027263381	0.00032886023
0.22190296	0.026919457	0.00032611044
0.22203345	0.027352951	0.00032917205
0.22216394	0.026291541	0.00032449128
0.22229444	0.026730316	0.00032335262
0.22242493	0.026691963	0.00032484241
0.22255543	0.027614724	0.00032897311
0.22268592	0.027087126	0.00032760862
0.22281641	0.027238785	0.00032809741
0.22294691	0.027329739	0.00032670721
0.22307740	0.027305720	0.00032657049
0.22320790	0.027063406	0.00032677726
0.22333839	0.027274805	0.00032716454
0.22346888	0.027757330	0.00033066585
0.22359938	0.027277942	0.00032657784
0.22372987	0.026833725	0.00032480307
0.22386037	0.027058966	0.00032713183
0.22399086	0.027606665	0.00032714547
0.22412135	0.026584549	0.00032335174
0.22425185	0.026751481	0.00032361555
0.22438234	0.026559341	0.00032294393
0.22451284	0.026655446	0.00032435577
0.22464333	0.027044767	0.00032443504
0.22477382	0.027330580	0.00032725939
0.22490432	0.026697685	0.00032348962
0.22503481	0.026789272	0.00032238399
0.22516531	0.026719265	0.00032363960
0.22529580	0.027375910	0.00032553982
0.22542629	0.026784016	0.00032326592
0.22555679	0.027593318	0.00032824104
0.22568728	0.027738193	0.00032677438
0.22581778	0.027799566	0.00032844801
0.22594827	0.027062411	0.00032494716
0.22607876	0.027363926	0.00032531028
0.22620926	0.026516193	0.00032155231
0.22633975	0.026721176	0.00032138569
0.22647025	0.027009012	0.00032371194
0.22660074	0.026941712	0.00032418803
0.22673123	0.027009067	0.00032324125
0.22686173	0.027369233	0.00032530862
0.22699222	0.027458031	0.00032533607
0.22712271	0.027494085	0.00032555011
0.22725321	0.027311660	0.00032535669
0.22738370	0.027463761	0.00032587163
0.22751420	0.027488082	0.00032610851
0.22764469	0.026657888	0.00032223594
0.22777518	0.026910078	0.00032169813
0.22790568	0.027189843	0.00032387143
0.22803617	0.026821574	0.00032227326
0.22816667	0.027019811	0.00032213587
0.22829716	0.026819408	0.00032248237
0.22842765	0.027109418	0.00032244720
0.22855815	0.026640749	0.00032043107
0.22868864	0.026742122	0.00032092145
0.22881914	0.027064738	0.00032205066
0.22894963	0.027283968	0.00032487351
0.22908012	0.027380822	0.00032367478
0.22921062	0.027087042	0.00032192577
0.22934111	0.026898487	0.00032280394
0.22947161	0.026657857	0.00031976555
0.22960210	0.026952466	0.00032139201
0.22973259	0.026485776	0.00031851645
0.22986309	0.027124735	0.00032156133
0.22999358	0.026779722	0.00032129146
0.23012408	0.027141081	0.00032132720
0.23025457	0.027060772	0.00032127141
0.23038506	0.027323693	0.00032321904
0.23051556	0.027084122	0.00032091152
0.23064605	0.026739293	0.00031982161
0.23077655	0.026762191	0.00032418329
0.23090704	0.026834399	0.00032878572
0.23103753	0.026515191	0.00032857947
0.23116803	0.026516516	0.00032952905
0.23129852	0.026723505	0.00033249480
0.23142902	0.027001314	0.00033551199
0.23155951	0.027212130	0.00033842302
0.23169000	0.027529430	0.00034163674
0.23182050	0.026488969	0.00033637504
0.23195099	0.027178995	0.00034200120
0.23208149	0.026714990	0.00034007437
0.23221198	0.026792507	0.00034042466
0.23234247	0.027007000	0.00034388099
0.23247297	0.026712169	0.00034241151
0.23260346	0.026492253	0.00034135505
0.23273396	0.026617889	0.00034515417
0.23286445	0.026832597	0.00034551284
0.23299494	0.026766965	0.00034687851
0.23312544	0.027428746	0.00035178266
0.23325593	0.027422385	0.00035199848
0.23338643	0.027032646	0.00034911033
0.23351692	0.027207970	0.00034964077
0.23364741	0.026754509	0.00034600857
0.23377791	0.027000175	0.00034995967
0.23390840	0.027077743	0.00034773794
0.23403890	0.027028903	0.00034796746
0.23416939	0.026612032	0.00034665074
0.23429988	0.026700252	0.00034718970
0.23443038	0.027069978	0.00035077408
0.23456087	0.027466836	0.00035085123
0.23469137	0.026649513	0.00034815161
0.23482186	0.026846308	0.00035007343
0.23495235	0.026537338	0.00034722565
0.23508285	0.027351256	0.00035157517
0.23521334	0.027257853	0.00035057193
0.23534384	0.027823313	0.00035585056
0.23547433	0.026797306	0.00035091241
0.23560482	0.027033796	0.00035091880
0.23573532	0.028006601	0.00035748024
0.23586581	0.027423054	0.00035449660
0.23599630	0.026642500	0.00034989225
0.23612680	0.027052296	0.00035365477
0.23625729	0.027274797	0.00035290620
0.23638779	0.026664507	0.00035124368
0.23651828	0.027641401	0.00035750435
0.23664877	0.027359052	0.00035450054
0.23677927	0.027282013	0.00035471618
0.23690976	0.026877197	0.00035123197
0.23704026	0.027337567	0.00035636494
0.23717075	0.026936934	0.00035342217
0.23730124	0.026411070	0.00034896724
0.23743174	0.026133084	0.00035055094
0.23756223	0.027072632	0.00035559157
0.23769273	0.026871459	0.00035385731
0.23782322	0.026789286	0.00035396682
0.23795371	0.027112952	0.00035557658
0.23808421	0.027026760	0.00035504912
0.23821470	0.026566172	0.00035340561
0.23834520	0.026429797	0.00035155876
0.23847569	0.026960272	0.00035605334
0.23860618	0.027041715	0.00035649840
0.23873668	0.026475616	0.00035407124
0.23886717	0.027112302	0.00035810554
0.23899767	0.026854889	0.00035359410
0.23912816	0.026282975	0.00035303809
0.23925865	0.027140859	0.00035906557
0.23938915	0.026643162	0.00035295816
0.23951964	0.027461821	0.00035895587
0.23965014	0.026498799	0.00035338908
0.23978063	0.026439994	0.00035388278
0.23991112	0.027020558	0.00035907434
0.24004162	0.026779237	0.00035463867
0.24017211	0.026332081	0.00035474872
0.24030261	0.026660327	0.00035606011
0.24043310	0.026615747	0.00035444796
0.24056359	0.026695195	0.00035749885
0.24069409	0.026785648	0.00035501361
0.24082458	0.026549564	0.00035721832
0.24095508	0.026601992	0.00035747143
0.24108557	0.027170722	0.00035710615
0.24121606	0.027104816	0.00035970972
0.24134656	0.026813237	0.00035739857
0.24147705	0.026383635	0.00035456450
0.24160755	0.026928971	0.00035970147
0.24173804	0.027169581	0.00035912543
0.24186853	0.027654891	0.00036431538
0.24199903	0.026451351	0.00035750814
0.24212952	0.026585203	0.00035579644
0.24226002	0.026787928	0.00035897994
0.24239051	0.027248340	0.00036183996
0.24252100	0.026987185	0.00035956742
0.24265150	0.027045749	0.00036132334
0.24278199	0.027025893	0.00035978848
0.24291249	0.026680854	0.00035939727
0.24304298	0.026617178	0.00035836417
0.24317347	0.026799244	0.00035945998
0.24330397	0.026833566	0.00036058807
0.24343446	0.026829907	0.00035952072
0.24356496	0.027449310	0.00036347053
0.24369545	0.026627447	0.00036017169
0.24382594	0.027216546	0.00036116698
0.24395644	0.027179054	0.00036388332
0.24408693	0.026747274	0.00036009731
0.24421743	0.027316715	0.00036249204
0.24434792	0.026793253	0.00036334436
0.24447841	0.027089450	0.00036181362
0.24460891	0.026571743	0.00035975202
0.24473940	0.027564731	0.00036654272
0.24486989	0.027071069	0.00036077341
0.24500039	0.027285405	0.00036418811
0.24513088	0.026616725	0.00035847647
0.24526138	0.027164024	0.00036451525
0.24539187	0.026833731	0.00036209265
0.24552236	0.027552258	0.00036523944
0.24565286	0.027242587	0.00036431509
0.24578335	0.026708510	0.00036097336
0.24591385	0.026591169	0.00035991785
0.24604434	0.027254510	0.00036599893
0.24617483	0.026514686	0.00036032615
0.24630533	0.026030216	0.00035700207
0.24643582	0.027362617	0.00036683125
0.24656632	0.026747265	0.00036118626
0.24669681	0.026308401	0.00036116288
0.24682730	0.027371428	0.00036402348
0.24695780	0.026084819	0.00035914169
0.24708829	0.026426840	0.00036095104
0.24721879	0.027266688	0.00036450253
0.24734928	0.027563889	0.00036880519
0.24747977	0.027074890	0.00036508420
0.24761027	0.027301670	0.00036501152
0.24774076	0.026299623	0.00036005800
0.24787126	0.027099193	0.00036524830
0.24800175	0.026235032	0.00036025995
0.24813224	0.026609395	0.00036370611
0.24826274	0.026734738	0.00036125954
0.24839323	0.026362815	0.00036102407
0.24852373	0.026474556	0.00036037178
0.24865422	0.026432006	0.00036043477
0.24878471	0.027558713	0.00036981264
0.24891521	0.027829768	0.00036957663
0.24904570	0.026707063	0.00036453847
0.24917620	0.026211223	0.00036209160
0.24930669	0.027052654	0.00036524423
0.24943718	0.027599525	0.00037003051
0.24956768	0.026278671	0.00036154314
0.24969817	0.026717681	0.00036376845
0.24982867	0.026403679	0.00036300476
0.24995916	0.026566986	0.00036303442
0.25008965	0.026658181	0.00036447448
0.25022015	0.027436788	0.00036910344
0.25035064	0.027265810	0.00036761817
0.25048114	0.027026147	0.00036805370
0.25061163	0.026745101	0.00036281218
0.25074212	0.027281254	0.00036777367
0.25087262	0.027296653	0.00037006979
0.25100311	0.026931933	0.00036446699
0.25113361	0.026781047	0.00036538996
0.25126410	0.026773386	0.00036499515
0.25139459	0.026793961	0.00036450108
0.25152509	0.026359825	0.00036470657
0.25165558	0.027531533	0.00036833432
0.25178608	0.026556962	0.00036639410
0.25191657	0.026814066	0.00036667675
0.25204706	0.027076763	0.00036611035
0.25217756	0.027553441	0.00037185271
0.25230805	0.026705431	0.00036424044
0.25243855	0.026907198	0.00036687573
0.25256904	0.026690393	0.00036760050
0.25269953	0.027195706	0.00036625038
0.25283003	0.026552601	0.00036505702
0.25296052	0.027470580	0.00037103371
0.25309102	0.027097500	0.00036872786
0.25322151	0.026929600	0.00036784477
0.25335200	0.026336685	0.00036238193
0.25348250	0.026178586	0.00036531971
0.25361299	0.026502812	0.00036671363
0.25374349	0.026931655	0.00036662761
0.25387398	0.026663483	0.00036792702
0.25400447	0.026292798	0.00036438224
0.25413497	0.026913612	0.00036664720
0.25426546	0.027398729	0.00037234516
0.25439595	0.027452435	0.00037006825
0.25452645	0.026944247	0.00036902633
0.25465694	0.026926927	0.00036824511
0.25478744	0.027189945	0.00036974658
0.25491793	0.026576366	0.00036667633
0.25504842	0.026362324	0.00036293746
0.25517892	0.026200026	0.00036462150
0.25530941	0.027528467	0.00038360169
0.25543991	0.027456519	0.00038363751
0.25557040	0.025816792	0.00037624365
0.25570089	0.027274508	0.00039041292
0.25583139	0.027032743	0.00038994159
0.25596188	0.026523171	0.00039073292
0.25609238	0.025910746	0.00038727935
0.25622287	0.027160547	0.00039695650
0.25635336	0.027123538	0.00039977613
0.25648386	0.026255349	0.00039575767
0.25661435	0.026694020	0.00040024510
0.25674485	0.026412229	0.00040015263
0.25687534	0.025587601	0.00039659817
0.25700583	0.026815130	0.00040679473
0.25713633	0.026556287	0.00040503878
0.25726682	0.026757284	0.00040845224
0.25739732	0.025627308	0.00040364865
0.25752781	0.027478771	0.00041810562
0.25765830	0.026445932	0.00041238790
0.25778880	0.026338246	0.00041351314
0.25791929	0.026339616	0.00041447789
0.25804979	0.026498688	0.00041798684
0.25818028	0.026600611	0.00042000078
0.25831077	0.026809814	0.00042334880
0.25844127	0.026543357	0.00042111629
0.25857176	0.026172370	0.00042147888
0.25870226	0.027055790	0.00042871604
0.25883275	0.026362706	0.00042659661
0.25896324	0.026888222	0.00043099283
0.25909374	0.026764757	0.00043162891
0.25922423	0.026609187	0.00043269618
0.25935473	0.026519185	0.00043234477
0.25948522	0.026523512	0.00043546532
0.25961571	0.027109236	0.00043858625
0.25974621	0.026391312	0.00043319936
0.25987670	0.026624812	0.00043651635
0.26000720	0.026113673	0.00043275776
0.26013769	0.026669882	0.00043936221
0.26026818	0.026869412	0.00044069154
0.26039868	0.026367331	0.00043824158
0.26052917	0.026954001	0.00044424925
0.26065967	0.026614543	0.00043901183
0.26079016	0.026352968	0.00044287257
0.26092065	0.027255738	0.00044796677
0.26105115	0.026678166	0.00044523488
0.26118164	0.026487829	0.00044437888
0.26131214	0.026647724	0.00044479999
0.26144263	0.025941317	0.00044117204
0.26157312	0.027258629	0.00045068261
0.26170362	0.026472593	0.00044870949
0.26183411	0.026581719	0.00044684367
0.26196461	0.026110859	0.00044443011
0.26209510	0.026613702	0.00044876338
0.26222559	0.026663713	0.00045340916
0.26235609	0.025877020	0.00044614551
0.26248658	0.026878275	0.00045459466
0.26261708	0.026170650	0.00044765879
0.26274757	0.027397743	0.00046045965
0.26287806	0.026954743	0.00045606145
0.26300856	0.026423749	0.00045480312
0.26313905	0.027310125	0.00046136807
0.26326954	0.026824413	0.00045683438
0.26340004	0.026596834	0.00045555768
0.26353053	0.027307381	0.00046332520
0.26366103	0.027201607	0.00046221977
0.26379152	0.027223584	0.00046474708
0.26392201	0.026500914	0.00046071059
0.26405251	0.027316771	0.00046276327
0.26418300	0.026742564	0.00046295586
0.26431350	0.026709685	0.00046003259
0.26444399	0.026892269	0.00046669561
0.26457448	0.026690462	0.00046199318
0.26470498	0.026269526	0.00046121013
0.26483547	0.026685523	0.00046645934
0.26496597	0.026557696	0.00046275267
0.26509646	0.026948384	0.00046891582
0.26522695	0.026600493	0.00046848102
0.26535745	0.026125666	0.00046094925
[truncated: 572 more rows]
