# Supplementary material for: Rationally seeded computational protein design of ɑ-helical barrels
Source: Nat Chem Biol. 2024 Jun 20;20(8):991–9. doi: 10.1038/s41589-024-01642-0 (PMC11288890; doi:10.1038/s41589-024-01642-0)
Supplement: Supplementary file 5 — PDB files used for making figure panels h–j. [file 41589_2024_1642_MOESM5_ESM.zip › KIA_RP_RSPD_NatChemBiol_data_Figure3/sc-CC-7-LI_panels_c-g/SAXS_panel_g/LI_SAXS_raw/b21-438120_00176.dat]

0.0045000000	1.0503601	0.0099320669
0.0046304940	0.95323379	0.0091993672
0.0047609879	0.82232370	0.0083198932
0.0048914819	0.75832670	0.0080193472
0.0050219759	0.67969709	0.0071999225
0.0051524699	0.62957373	0.0068606421
0.0052829638	0.56762568	0.0063494235
0.0054134578	0.53844728	0.0059994358
0.0055439518	0.48781527	0.0058139202
0.0056744457	0.46186052	0.0053701081
0.0058049397	0.42535124	0.0050977754
0.0059354337	0.41089737	0.0051362171
0.0060659277	0.36602133	0.0046066848
0.0061964216	0.34464331	0.0045887226
0.0063269156	0.32750240	0.0043799559
0.0064574096	0.30122686	0.0041064090
0.0065879035	0.28671078	0.0040361788
0.0067183975	0.27203965	0.0038096905
0.0068488915	0.25495338	0.0037232368
0.0069793855	0.24752308	0.0036951976
0.0071098794	0.24042518	0.0035002654
0.0072403734	0.22174936	0.0033691330
0.0073708674	0.21408753	0.0032956049
0.0075013613	0.20268866	0.0031508971
0.0076318553	0.19487333	0.0031097248
0.0077623493	0.18522209	0.0029370747
0.0078928433	0.17769414	0.0028708932
0.0080233372	0.17270366	0.0028131214
0.0081538312	0.16477644	0.0027045258
0.0082843252	0.15584131	0.0026353286
0.0084148191	0.15156213	0.0025688496
0.0085453131	0.14655215	0.0024835781
0.0086758071	0.14165033	0.0024371809
0.0088063011	0.13899542	0.0023708863
0.0089367950	0.12749639	0.0022829174
0.0090672890	0.12476110	0.0022422225
0.0091977830	0.11934020	0.0021441051
0.0093282769	0.11560508	0.0021320787
0.0094587709	0.11152910	0.0020318360
0.0095892649	0.11161377	0.0020459797
0.0097197588	0.10664874	0.0019966633
0.0098502528	0.10278506	0.0019348686
0.0099807468	0.098905408	0.0018829734
0.010111241	0.098260148	0.0018771635
0.010241735	0.093211096	0.0017755300
0.010372229	0.087272069	0.0017309619
0.010502723	0.085448505	0.0016974663
0.010633217	0.082197848	0.0016502398
0.010763711	0.079937000	0.0016110307
0.010894205	0.078551100	0.0015638448
0.011024699	0.075309472	0.0015375685
0.011155193	0.072859105	0.0015026484
0.011285687	0.070964665	0.0014580050
0.011416180	0.069845067	0.0014401805
0.011546674	0.066374328	0.0013709471
0.011677168	0.062557262	0.0013205843
0.011807662	0.061798082	0.0012933677
0.011938156	0.063905348	0.0013074621
0.012068650	0.062074762	0.0012873701
0.012199144	0.062630719	0.0012731477
0.012329638	0.060337033	0.0012182465
0.012460132	0.060321878	0.0012159589
0.012590626	0.057882793	0.0011706017
0.012721120	0.057003306	0.0011446531
0.012851614	0.056311150	0.0011164404
0.012982108	0.053603452	0.0010729264
0.013112602	0.053634321	0.0010765604
0.013243096	0.052374739	0.0010495907
0.013373590	0.050194211	0.0010269389
0.013504084	0.051169109	0.0010354633
0.013634578	0.048947693	0.00099500123
0.013765072	0.049798408	0.0010077143
0.013895566	0.046733959	0.00096857972
0.014026060	0.045802467	0.00094024070
0.014156554	0.047197984	0.00096766553
0.014287048	0.045493980	0.00093429393
0.014417542	0.046073598	0.00093119441
0.014548036	0.046410748	0.00094361792
0.014678530	0.042564163	0.00088789623
0.014809024	0.044451463	0.00091286501
0.014939518	0.043971166	0.00090036043
0.015070012	0.043373324	0.00088569881
0.015200506	0.042655485	0.00088064752
0.015331000	0.043028236	0.00087249840
0.015461494	0.042536173	0.00086465833
0.015591988	0.041943026	0.00086135659
0.015722482	0.040862631	0.00083687579
0.015852975	0.040224016	0.00083008179
0.015983469	0.039799283	0.00082517819
0.016113963	0.039219747	0.00080884074
0.016244457	0.038950171	0.00081457745
0.016374951	0.038922417	0.00080235526
0.016505445	0.039642905	0.00080917697
0.016635939	0.038966854	0.00080122780
0.016766433	0.038656404	0.00078366662
0.016896927	0.038764671	0.00078894124
0.017027421	0.037618688	0.00077267266
0.017157915	0.037201102	0.00076412000
0.017288409	0.037843618	0.00077131794
0.017418903	0.038673718	0.00076672814
0.017549397	0.036539114	0.00075209035
0.017679891	0.037773895	0.00076032164
0.017810385	0.036787751	0.00074573315
0.017940879	0.038069370	0.00075787808
0.018071373	0.037225864	0.00074196286
0.018201867	0.036194250	0.00073535184
0.018332361	0.037027932	0.00074048806
0.018462855	0.037223471	0.00072969868
0.018593349	0.035756425	0.00072071686
0.018723843	0.036007288	0.00071908602
0.018854337	0.037036700	0.00071928945
0.018984831	0.035697498	0.00071103673
0.019115325	0.035437039	0.00070197244
0.019245819	0.034744177	0.00069888856
0.019376313	0.034842360	0.00069441706
0.019506807	0.034493124	0.00068471836
0.019637301	0.034649373	0.00069152468
0.019767795	0.035785411	0.00069387947
0.019898289	0.035764801	0.00069491790
0.020028783	0.035162398	0.00068674562
0.020159277	0.035260942	0.00068119175
0.020289771	0.034653748	0.00067822361
0.020420264	0.033670247	0.00066113846
0.020550758	0.033636516	0.00065805074
0.020681252	0.033550952	0.00066201195
0.020811746	0.033087547	0.00065078413
0.020942240	0.033041028	0.00064443925
0.021072734	0.034659687	0.00066573051
0.021203228	0.034640815	0.00065458169
0.021333722	0.033036452	0.00064618354
0.021464216	0.034888966	0.00065845502
0.021594710	0.033386374	0.00063804389
0.021725204	0.033685408	0.00065091824
0.021855698	0.034139162	0.00063753179
0.021986192	0.032789656	0.00063174769
0.022116686	0.033876394	0.00064286453
0.022247180	0.033144206	0.00062469978
0.022377674	0.032176626	0.00062162849
0.022508168	0.033260671	0.00062587916
0.022638662	0.031905922	0.00060789083
0.022769156	0.033076093	0.00062721810
0.022899650	0.033203336	0.00061606753
0.023030144	0.032637339	0.00061786580
0.023160638	0.032959214	0.00061611075
0.023291132	0.033047001	0.00061116519
0.023421626	0.032937897	0.00061281851
0.023552120	0.033020994	0.00060871336
0.023682614	0.032519930	0.00059944565
0.023813108	0.031768291	0.00060086242
0.023943602	0.031637795	0.00059035449
0.024074096	0.031670946	0.00059109656
0.024204590	0.032409916	0.00059913451
0.024335084	0.033202647	0.00059920854
0.024465578	0.031708293	0.00058924458
0.024596072	0.032773815	0.00059148083
0.024726566	0.032686225	0.00059098070
0.024857060	0.031206529	0.00057935969
0.024987553	0.032460081	0.00058279778
0.025118047	0.033582404	0.00059627727
0.025248541	0.031778380	0.00057747775
0.025379035	0.030958116	0.00056663488
0.025509529	0.031595537	0.00057585692
0.025640023	0.031815544	0.00057069186
0.025770517	0.032556951	0.00057852262
0.025901011	0.032220166	0.00057612146
0.026031505	0.033111524	0.00057745813
0.026161999	0.031152024	0.00056289887
0.026292493	0.032084085	0.00056693848
0.026422987	0.032521916	0.00056862010
0.026553481	0.032907021	0.00057241410
0.026683975	0.032387805	0.00056419377
0.026814469	0.031977950	0.00056091517
0.026944963	0.031804230	0.00055829427
0.027075457	0.032388780	0.00056041475
0.027205951	0.030717825	0.00054986980
0.027336445	0.031524243	0.00055175904
0.027466939	0.031223399	0.00054653346
0.027597433	0.031433592	0.00055035812
0.027727927	0.031479194	0.00054313727
0.027858421	0.030464239	0.00054266143
0.027988915	0.031276854	0.00054357137
0.028119409	0.032022159	0.00054647085
0.028249903	0.031522276	0.00054383961
0.028380397	0.030822526	0.00053215628
0.028510891	0.031258355	0.00053979730
0.028641385	0.031392422	0.00053969226
0.028771879	0.031796676	0.00053671851
0.028902373	0.031058528	0.00053370280
0.029032867	0.031431175	0.00053412569
0.029163361	0.030927097	0.00052757959
0.029293855	0.030909547	0.00053220486
0.029424349	0.031128030	0.00052549054
0.029554842	0.031081361	0.00052695899
0.029685336	0.029922271	0.00051729649
0.029815830	0.031881264	0.00052763797
0.029946324	0.031404517	0.00052626830
0.030076818	0.031611304	0.00052774742
0.030207312	0.031504517	0.00052146145
0.030337806	0.031123637	0.00052092291
0.030468300	0.030974239	0.00051616841
0.030598794	0.030797732	0.00051486657
0.030729288	0.030757724	0.00051633412
0.030859782	0.030470770	0.00050959038
0.030990276	0.031422202	0.00051700621
0.031120770	0.031548246	0.00051420553
0.031251264	0.030845806	0.00050927769
0.031381758	0.030662026	0.00050797242
0.031512252	0.030133961	0.00050143075
0.031642746	0.030239365	0.00050306256
0.031773240	0.031229464	0.00050867216
0.031903734	0.030846989	0.00050127936
0.032034228	0.031839254	0.00051213032
0.032164722	0.030752249	0.00050265495
0.032295216	0.030670796	0.00049959324
0.032425710	0.030802531	0.00050147601
0.032556204	0.030582930	0.00049391752
0.032686698	0.030425420	0.00049580999
0.032817192	0.029982364	0.00049020873
0.032947686	0.030540066	0.00049329887
0.033078180	0.030177376	0.00049157226
0.033208674	0.031105913	0.00049447886
0.033339168	0.031075208	0.00049441939
0.033469662	0.030661297	0.00049122367
0.033600156	0.031943112	0.00049761158
0.033730650	0.030387168	0.00049034650
0.033861144	0.030284637	0.00048473161
0.033991637	0.030416470	0.00048133573
0.034122131	0.030380912	0.00048694366
0.034252625	0.030574525	0.00048965079
0.034383119	0.031158229	0.00049934775
0.034513613	0.031269547	0.00050108552
0.034644107	0.030633271	0.00049250727
0.034774601	0.029933136	0.00049950642
0.034905095	0.030778073	0.00050740332
0.035035589	0.031249873	0.00051435779
0.035166083	0.030171656	0.00051341380
0.035296577	0.030587917	0.00051218910
0.035427071	0.030207292	0.00051738370
0.035557565	0.029807033	0.00050937320
0.035688059	0.030554475	0.00051594498
0.035818553	0.030331213	0.00052220840
0.035949047	0.030264739	0.00051799225
0.036079541	0.029898499	0.00051450581
0.036210035	0.030178246	0.00051708420
0.036340529	0.030641537	0.00052024999
0.036471023	0.029843623	0.00051919729
0.036601517	0.029736369	0.00051735017
0.036732011	0.029903529	0.00051755859
0.036862505	0.030361057	0.00052515105
0.036992999	0.031025065	0.00052906009
0.037123493	0.030611416	0.00052637752
0.037253987	0.030002385	0.00052594408
0.037384481	0.030107726	0.00052198293
0.037514975	0.029399433	0.00052190251
0.037645469	0.029529511	0.00052167537
0.037775963	0.030340602	0.00052552064
0.037906457	0.031370922	0.00054153666
0.038036951	0.030601416	0.00053265136
0.038167445	0.030951681	0.00053687472
0.038297939	0.030110738	0.00053108642
0.038428433	0.030977405	0.00053789388
0.038558926	0.030040531	0.00053425381
0.038689420	0.029931579	0.00053126559
0.038819914	0.028749134	0.00052079848
0.038950408	0.030802423	0.00054152360
0.039080902	0.030022387	0.00052695408
0.039211396	0.030446647	0.00053080575
0.039341890	0.030510164	0.00052393659
0.039472384	0.029349443	0.00051453233
0.039602878	0.029272923	0.00051304593
0.039733372	0.030328301	0.00051871265
0.039863866	0.030469371	0.00051535395
0.039994360	0.030466126	0.00051853634
0.040124854	0.029309752	0.00050395847
0.040255348	0.029315131	0.00050568920
0.040385842	0.030851268	0.00051362045
0.040516336	0.030817854	0.00051463925
0.040646830	0.030681657	0.00051202223
0.040777324	0.030244394	0.00050780248
0.040907818	0.029982797	0.00050528331
0.041038312	0.029775372	0.00050607366
0.041168806	0.030446499	0.00050426829
0.041299300	0.029986019	0.00050652741
0.041429794	0.029905370	0.00050148236
0.041560288	0.029437076	0.00049612052
0.041690782	0.030902709	0.00050865618
0.041821276	0.030097840	0.00049907647
0.041951770	0.029957400	0.00049825004
0.042082264	0.030246573	0.00049905196
0.042212758	0.030946190	0.00050271076
0.042343252	0.030988343	0.00050779578
0.042473746	0.029195726	0.00048989871
0.042604240	0.030487413	0.00049672920
0.042734734	0.030572074	0.00050221531
0.042865228	0.030026493	0.00049313873
0.042995722	0.030823935	0.00050167402
0.043126215	0.029328732	0.00048897975
0.043256709	0.029072574	0.00048521646
0.043387203	0.030163232	0.00049369916
0.043517697	0.029544831	0.00048648508
0.043648191	0.028973921	0.00048127203
0.043778685	0.029822189	0.00049269716
0.043909179	0.029651518	0.00048537289
0.044039673	0.030282261	0.00049143472
0.044170167	0.029361200	0.00048436169
0.044300661	0.028835043	0.00047830638
0.044431155	0.030949650	0.00049744946
0.044561649	0.030022990	0.00048701736
0.044692143	0.030069743	0.00048724495
0.044822637	0.031089042	0.00049545197
0.044953131	0.030035142	0.00048512838
0.045083625	0.030222995	0.00049080767
0.045214119	0.029796926	0.00048331896
0.045344613	0.030388940	0.00048539897
0.045475107	0.030521594	0.00048862175
0.045605601	0.030081620	0.00048330777
0.045736095	0.029635810	0.00047939351
0.045866589	0.030097335	0.00048551838
0.045997083	0.029955990	0.00048036093
0.046127577	0.029928037	0.00048609630
0.046258071	0.030056421	0.00049075763
0.046388565	0.029759109	0.00048790872
0.046519059	0.030085880	0.00049758670
0.046649553	0.028851334	0.00048745011
0.046780047	0.030335476	0.00050131400
0.046910541	0.029567735	0.00049648303
0.047041035	0.030694464	0.00050524405
0.047171529	0.030608120	0.00050836083
0.047302023	0.029487318	0.00050021274
0.047432517	0.029787140	0.00050235431
0.047563011	0.030205848	0.00050837764
0.047693504	0.029604463	0.00050114382
0.047823998	0.029601992	0.00050523416
0.047954492	0.029310440	0.00050375839
0.048084986	0.030300434	0.00051020988
0.048215480	0.029987271	0.00051309311
0.048345974	0.030182677	0.00050988813
0.048476468	0.029296798	0.00050253787
0.048606962	0.029927540	0.00051309377
0.048737456	0.029977910	0.00051002846
0.048867950	0.030805469	0.00052008512
0.048998444	0.030107782	0.00051199279
0.049128938	0.030177573	0.00051581326
0.049259432	0.030610126	0.00051976330
0.049389926	0.029326880	0.00050885498
0.049520420	0.029546793	0.00051241019
0.049650914	0.030741621	0.00052339061
0.049781408	0.030076260	0.00051571150
0.049911902	0.029170881	0.00050903651
0.050042396	0.029703349	0.00051486517
0.050172890	0.030041265	0.00051782966
0.050303384	0.029562705	0.00051734365
0.050433878	0.029732812	0.00051403182
0.050564372	0.030183228	0.00052088596
0.050694866	0.030361156	0.00051995099
0.050825360	0.030082429	0.00052140520
0.050955854	0.030474102	0.00052547121
0.051086348	0.030127477	0.00052099311
0.051216842	0.029781095	0.00051946111
0.051347336	0.029255531	0.00051437338
0.051477830	0.029827364	0.00051757800
0.051608324	0.030132047	0.00052167944
0.051738818	0.029841803	0.00052235363
0.051869312	0.029977257	0.00052026830
0.051999806	0.029988762	0.00052390612
0.052130299	0.028985428	0.00051575834
0.052260793	0.029454389	0.00051980224
0.052391287	0.030324387	0.00052801343
0.052521781	0.030240917	0.00052672762
0.052652275	0.029519909	0.00052416267
0.052782769	0.029701811	0.00052020732
0.052913263	0.030007769	0.00052553446
0.053043757	0.030437692	0.00052794157
0.053174251	0.030294525	0.00053036833
0.053304745	0.028906934	0.00051713485
0.053435239	0.029741983	0.00052692217
0.053565733	0.029014857	0.00051760411
0.053696227	0.030184028	0.00052747834
0.053826721	0.030551920	0.00053298757
0.053957215	0.028940561	0.00051809002
0.054087709	0.029680340	0.00052784802
0.054218203	0.029235864	0.00052027675
0.054348697	0.029825250	0.00052682501
0.054479191	0.029436207	0.00052437502
0.054609685	0.029688029	0.00052825333
0.054740179	0.030439765	0.00053175198
0.054870673	0.029510649	0.00052669568
0.055001167	0.029384542	0.00052283987
0.055131661	0.029311768	0.00052526843
0.055262155	0.029411146	0.00052508536
0.055392649	0.029438709	0.00052743897
0.055523143	0.030057954	0.00053269897
0.055653637	0.029476140	0.00052669532
0.055784131	0.028330847	0.00051608933
0.055914625	0.030416942	0.00053478180
0.056045119	0.030639893	0.00053701668
0.056175613	0.030187653	0.00053289096
0.056306107	0.029422555	0.00052632282
0.056436601	0.029516287	0.00052847390
0.056567095	0.029668422	0.00052770779
0.056697588	0.030155919	0.00053435512
0.056828082	0.029202162	0.00052705749
0.056958576	0.029944143	0.00053281494
0.057089070	0.029402090	0.00052712117
0.057219564	0.030010620	0.00053434484
0.057350058	0.030395351	0.00053341825
0.057480552	0.029812510	0.00053284768
0.057611046	0.029839253	0.00052988544
0.057741540	0.030765257	0.00053908849
0.057872034	0.029703775	0.00052970789
0.058002528	0.029480392	0.00052464612
0.058133022	0.029251047	0.00052642377
0.058263516	0.029693469	0.00052703929
0.058394010	0.029772043	0.00052895889
0.058524504	0.030200762	0.00053240826
0.058654998	0.029238979	0.00052100102
0.058785492	0.028575885	0.00051657068
0.058915986	0.029900783	0.00052784636
0.059046480	0.029613589	0.00052021972
0.059176974	0.030170983	0.00052942497
0.059307468	0.030094341	0.00052277986
0.059437962	0.029680302	0.00051906749
0.059568456	0.029738294	0.00052387481
0.059698950	0.030192252	0.00052418148
0.059829444	0.029241383	0.00051698115
0.059959938	0.028523700	0.00051015546
0.060090432	0.029479745	0.00051521505
0.060220926	0.029670080	0.00051869834
0.060351420	0.029588302	0.00051501700
0.060481914	0.029373526	0.00051583511
0.060612408	0.030555712	0.00052378971
0.060742902	0.029416055	0.00051182138
0.060873396	0.029845961	0.00051870803
0.061003890	0.030377477	0.00052195851
0.061134384	0.029930096	0.00051539060
0.061264877	0.029731461	0.00051961429
0.061395371	0.029515273	0.00051043957
0.061525865	0.029886611	0.00051450302
0.061656359	0.029504659	0.00051231143
0.061786853	0.029228887	0.00051224173
0.061917347	0.029717380	0.00051506774
0.062047841	0.029546465	0.00051097586
0.062178335	0.029471442	0.00050788411
0.062308829	0.029997263	0.00051799542
0.062439323	0.028559367	0.00050317882
0.062569817	0.029413744	0.00051044698
0.062700311	0.029070827	0.00050877636
0.062830805	0.028932432	0.00050542703
0.062961299	0.029271914	0.00050813463
0.063091793	0.030442439	0.00051775857
0.063222287	0.029902675	0.00051314085
0.063352781	0.030067568	0.00051739371
0.063483275	0.029623652	0.00051025318
0.063613769	0.029442531	0.00050783826
0.063744263	0.029028868	0.00050504939
0.063874757	0.029434026	0.00050819766
0.064005251	0.029536407	0.00051066982
0.064135745	0.029105193	0.00050728621
0.064266239	0.029436467	0.00050701292
0.064396733	0.029460049	0.00050772427
0.064527227	0.030064616	0.00051217389
0.064657721	0.029630827	0.00051040364
0.064788215	0.030112603	0.00051220522
0.064918709	0.028950329	0.00050241298
0.065049203	0.028837078	0.00050383809
0.065179697	0.028417968	0.00049594708
0.065310191	0.029270213	0.00050393339
0.065440685	0.029266859	0.00050530746
0.065571179	0.028249290	0.00049624640
0.065701673	0.029403251	0.00050534223
0.065832166	0.030075879	0.00050768389
0.065962660	0.030398001	0.00051248287
0.066093154	0.029402200	0.00050705976
0.066223648	0.029966033	0.00050676814
0.066354142	0.029143784	0.00050308737
0.066484636	0.029097209	0.00050016031
0.066615130	0.028971752	0.00049962508
0.066745624	0.029659576	0.00050571390
0.066876118	0.029390917	0.00050058488
0.067006612	0.029081832	0.00050261589
0.067137106	0.029103991	0.00050053689
0.067267600	0.029460336	0.00049848997
0.067398094	0.029515445	0.00050350931
0.067528588	0.029174834	0.00049906504
0.067659082	0.028617199	0.00049546396
0.067789576	0.028950542	0.00050108528
0.067920070	0.029747136	0.00050145550
0.068050564	0.028774237	0.00049612625
0.068181058	0.028587369	0.00049294828
0.068311552	0.028277791	0.00049173678
0.068442046	0.029246238	0.00050088586
0.068572540	0.028617321	0.00049456363
0.068703034	0.028960502	0.00049325747
0.068833528	0.030264189	0.00050921500
0.068964022	0.030117070	0.00050380182
0.069094516	0.030078875	0.00050595769
0.069225010	0.028640300	0.00049219871
0.069355504	0.029650792	0.00049883078
0.069485998	0.029424441	0.00049817889
0.069616492	0.028912995	0.00049596127
0.069746986	0.029352639	0.00049723703
0.069877480	0.029366343	0.00049842121
0.070007974	0.028455114	0.00048870332
0.070138468	0.029415849	0.00049577348
0.070268961	0.029552639	0.00049522549
0.070399455	0.028613788	0.00049024831
0.070529949	0.029376704	0.00049863111
0.070660443	0.029325865	0.00049416512
0.070790937	0.030043422	0.00050087739
0.070921431	0.028715773	0.00049060072
0.071051925	0.029204513	0.00049303244
0.071182419	0.028957363	0.00049557125
0.071312913	0.028669405	0.00048913424
0.071443407	0.029291722	0.00049610680
0.071573901	0.029618392	0.00049299489
0.071704395	0.028895563	0.00048959674
0.071834889	0.029302615	0.00049406448
0.071965383	0.029356464	0.00049273094
0.072095877	0.030403117	0.00050130046
0.072226371	0.029665927	0.00049544836
0.072356865	0.029653269	0.00049343736
0.072487359	0.029006806	0.00049031016
0.072617853	0.028164522	0.00048400614
0.072748347	0.029315837	0.00048870594
0.072878841	0.029014917	0.00049209442
0.073009335	0.029145432	0.00048721591
0.073139829	0.028792116	0.00048508739
0.073270323	0.028713114	0.00048860280
0.073400817	0.029892371	0.00049376123
0.073531311	0.029214251	0.00048940018
0.073661805	0.029911700	0.00049542061
0.073792299	0.029202050	0.00048705960
0.073922793	0.029865588	0.00049398019
0.074053287	0.029195144	0.00048709767
0.074183781	0.029529380	0.00048996547
0.074314275	0.029623900	0.00049424425
0.074444769	0.029083845	0.00048410751
0.074575263	0.029608556	0.00049043315
0.074705757	0.028684176	0.00048392029
0.074836250	0.028807151	0.00048555161
0.074966744	0.028502778	0.00048397869
0.075097238	0.029119177	0.00048265102
0.075227732	0.028808701	0.00048419260
0.075358226	0.028890726	0.00048440233
0.075488720	0.029405226	0.00048540108
0.075619214	0.029227059	0.00048626998
0.075749708	0.028677630	0.00048096581
0.075880202	0.029631634	0.00048694676
0.076010696	0.029134430	0.00048453573
0.076141190	0.029229364	0.00048325245
0.076271684	0.029848821	0.00049073029
0.076402178	0.030212249	0.00049434302
0.076532672	0.029064824	0.00048125492
0.076663166	0.029083257	0.00048382612
0.076793660	0.029328235	0.00048405726
0.076924154	0.029926474	0.00048871120
0.077054648	0.029397669	0.00048603063
0.077185142	0.029074280	0.00047993459
0.077315636	0.029270425	0.00048245390
0.077446130	0.029544327	0.00048445538
0.077576624	0.029052055	0.00047883711
0.077707118	0.030533966	0.00049421742
0.077837612	0.029279847	0.00048035833
0.077968106	0.029012543	0.00048107455
0.078098600	0.028691668	0.00047612824
0.078229094	0.029416241	0.00048098912
0.078359588	0.028944896	0.00048012478
0.078490082	0.029367932	0.00048255192
0.078620576	0.029843124	0.00048487035
0.078751070	0.029409057	0.00048300166
0.078881564	0.029623970	0.00048099056
0.079012058	0.028354015	0.00047541170
0.079142552	0.029260361	0.00047961245
0.079273046	0.029121395	0.00047711771
0.079403539	0.029882384	0.00048425643
0.079534033	0.029301868	0.00047977786
0.079664527	0.028823650	0.00047790170
0.079795021	0.028607048	0.00047515886
0.079925515	0.028775060	0.00047342284
0.080056009	0.028626921	0.00047577432
0.080186503	0.028725876	0.00047683326
0.080316997	0.028975584	0.00047370257
0.080447491	0.029689415	0.00047976794
0.080577985	0.028355405	0.00047058627
0.080708479	0.029287112	0.00047714206
0.080838973	0.029758325	0.00048055921
0.080969467	0.028937436	0.00047355461
0.081099961	0.029490615	0.00047855199
0.081230455	0.028776224	0.00047481065
0.081360949	0.028647579	0.00046900533
0.081491443	0.029234472	0.00047763079
0.081621937	0.029581132	0.00047714069
0.081752431	0.028457503	0.00047037998
0.081882925	0.028560126	0.00047304143
0.082013419	0.029104709	0.00047236458
0.082143913	0.029066887	0.00047421505
0.082274407	0.028490796	0.00046797637
0.082404901	0.029635926	0.00047539881
0.082535395	0.028834306	0.00047340858
0.082665889	0.028867680	0.00046936526
0.082796383	0.028397589	0.00046778572
0.082926877	0.029357304	0.00047462439
0.083057371	0.029077355	0.00047071652
0.083187865	0.028751545	0.00046937919
0.083318359	0.028464512	0.00046562758
0.083448853	0.029564913	0.00047451352
0.083579347	0.028590665	0.00046782489
0.083709841	0.028331728	0.00046426763
0.083840335	0.028642021	0.00046654947
0.083970828	0.028383163	0.00046456825
0.084101322	0.028953222	0.00046801084
0.084231816	0.029034842	0.00046967521
0.084362310	0.028629215	0.00046611204
0.084492804	0.028629512	0.00046550002
0.084623298	0.028438880	0.00046697547
0.084753792	0.029268198	0.00046896410
0.084884286	0.028998973	0.00046968996
0.085014780	0.028526656	0.00046518987
0.085145274	0.028585127	0.00046487930
0.085275768	0.029140434	0.00046892190
0.085406262	0.029599992	0.00047095019
0.085536756	0.028713169	0.00046584769
0.085667250	0.029034278	0.00047063937
0.085797744	0.028714002	0.00046383424
0.085928238	0.029592927	0.00047189989
0.086058732	0.028682271	0.00046435164
0.086189226	0.029187231	0.00046728778
0.086319720	0.028483043	0.00046465521
0.086450214	0.028808727	0.00046276680
0.086580708	0.028905731	0.00046618594
0.086711202	0.028413334	0.00045915741
0.086841696	0.028413356	0.00046023143
0.086972190	0.029098409	0.00046654864
0.087102684	0.028787187	0.00046295310
0.087233178	0.029344929	0.00046722470
0.087363672	0.029410194	0.00046778711
0.087494166	0.028134864	0.00045640711
0.087624660	0.029185707	0.00046598830
0.087755154	0.029005054	0.00046607399
0.087885648	0.027912817	0.00045569307
0.088016142	0.028183789	0.00045651797
0.088146636	0.028225125	0.00045529951
0.088277130	0.028972296	0.00046257748
0.088407623	0.029038288	0.00046438127
0.088538117	0.029013265	0.00046125835
0.088668611	0.029208637	0.00046434940
0.088799105	0.028599936	0.00045963060
0.088929599	0.028473937	0.00045611931
0.089060093	0.029744915	0.00046870396
0.089190587	0.028680879	0.00046008177
0.089321081	0.029351555	0.00046357552
0.089451575	0.029647038	0.00046595023
0.089582069	0.028817377	0.00045640590
0.089712563	0.028222689	0.00045392623
0.089843057	0.028224449	0.00045692441
0.089973551	0.028114282	0.00045173572
0.090104045	0.029013341	0.00046161307
0.090234539	0.028421034	0.00045245266
0.090365033	0.028381908	0.00045756095
0.090495527	0.029037285	0.00046072839
0.090626021	0.028700020	0.00045657662
0.090756515	0.028509874	0.00045682266
0.090887009	0.029086098	0.00045955768
0.091017503	0.028756941	0.00045500559
0.091147997	0.028541487	0.00045600628
0.091278491	0.028529440	0.00045363083
0.091408985	0.027592716	0.00044825901
0.091539479	0.028400261	0.00045324686
0.091669973	0.028564421	0.00045298665
0.091800467	0.029333339	0.00046983342
0.091930961	0.028503559	0.00046763688
0.092061455	0.029207143	0.00047541419
0.092191949	0.028591519	0.00047708346
0.092322443	0.028410208	0.00047511655
0.092452937	0.029192967	0.00048461696
0.092583431	0.027877601	0.00047553371
0.092713925	0.028940427	0.00048584368
0.092844419	0.028526761	0.00048551142
0.092974912	0.028185879	0.00048236822
0.093105406	0.028371463	0.00047642625
0.093235900	0.027824263	0.00046985205
0.093366394	0.028699465	0.00047084744
0.093496888	0.029719191	0.00048169108
0.093627382	0.029261953	0.00047306641
0.093757876	0.027831997	0.00046128789
0.093888370	0.028858842	0.00047099855
0.094018864	0.028764557	0.00046539444
0.094149358	0.028200064	0.00046381550
0.094279852	0.028399941	0.00046393314
0.094410346	0.028863851	0.00046367632
0.094540840	0.028718221	0.00046586085
0.094671334	0.028850553	0.00046238126
0.094801828	0.029012824	0.00046516107
0.094932322	0.028308800	0.00046180911
0.095062816	0.028121150	0.00045538733
0.095193310	0.028673999	0.00046248238
0.095323804	0.028769654	0.00046055310
0.095454298	0.028197406	0.00045651860
0.095584792	0.028877975	0.00046331561
0.095715286	0.028784187	0.00045932275
0.095845780	0.028507637	0.00045728996
0.095976274	0.028069859	0.00045689203
0.096106768	0.028061617	0.00044988782
0.096237262	0.028490117	0.00045794853
0.096367756	0.028978112	0.00046138296
0.096498250	0.028281588	0.00045249233
0.096628744	0.028714836	0.00045897722
0.096759238	0.027314032	0.00044463922
0.096889732	0.028404625	0.00045413166
0.097020226	0.028761846	0.00045783034
0.097150720	0.027596835	0.00044721318
0.097281214	0.028831294	0.00045587115
0.097411708	0.028817337	0.00045651437
0.097542201	0.029237806	0.00045793499
0.097672695	0.029073217	0.00046104521
0.097803189	0.028820451	0.00045259695
0.097933683	0.027844964	0.00044831132
0.098064177	0.028134777	0.00044851390
0.098194671	0.028236973	0.00044646150
0.098325165	0.028775110	0.00045030191
0.098455659	0.029326540	0.00045414682
0.098586153	0.028020620	0.00044470409
0.098716647	0.028347661	0.00044604374
0.098847141	0.028841990	0.00044438909
0.098977635	0.028264799	0.00044208156
0.099108129	0.028432524	0.00044222882
0.099238623	0.028552615	0.00044352004
0.099369117	0.029685254	0.00045089808
0.099499611	0.028879378	0.00044388148
0.099630105	0.028935375	0.00044469073
0.099760599	0.028849837	0.00044553564
0.099891093	0.029254888	0.00044657907
0.10002159	0.029136136	0.00044912860
0.10015208	0.028582525	0.00044224219
0.10028257	0.029177683	0.00044526642
0.10041307	0.028599965	0.00044411433
0.10054356	0.028017015	0.00043931530
0.10067406	0.029294174	0.00045047866
0.10080455	0.028064251	0.00044120948
0.10093504	0.028931434	0.00044447677
0.10106554	0.028840202	0.00044797041
0.10119603	0.028157134	0.00044000926
0.10132653	0.029463991	0.00045039907
0.10145702	0.028470101	0.00044467300
0.10158751	0.028858395	0.00044347231
0.10171801	0.028890828	0.00044546431
0.10184850	0.028687217	0.00044216673
0.10197900	0.028758371	0.00044473953
0.10210949	0.029505898	0.00044972333
0.10223998	0.029598720	0.00044820557
0.10237048	0.028333882	0.00043915512
0.10250097	0.027992863	0.00044015554
0.10263147	0.028677771	0.00043971543
0.10276196	0.029431180	0.00045002281
0.10289245	0.028337814	0.00043863337
0.10302295	0.028705939	0.00044027176
0.10315344	0.028293350	0.00044140545
0.10328394	0.029020359	0.00044192919
0.10341443	0.028000429	0.00043556331
0.10354492	0.028238385	0.00043905264
0.10367542	0.028501031	0.00043654745
0.10380591	0.029035555	0.00044308812
0.10393641	0.029132251	0.00044321033
0.10406690	0.028605384	0.00043790157
0.10419739	0.028749485	0.00044177773
0.10432789	0.029221082	0.00044188010
0.10445838	0.028187616	0.00043644815
0.10458888	0.028540767	0.00043755113
0.10471937	0.029212792	0.00044263884
0.10484986	0.028296449	0.00043649066
0.10498036	0.028320265	0.00043434510
0.10511085	0.028601621	0.00043567847
0.10524135	0.028329329	0.00043583284
0.10537184	0.028949457	0.00043896303
0.10550233	0.029130943	0.00044186229
0.10563283	0.028459170	0.00043510633
0.10576332	0.028678560	0.00043753952
0.10589382	0.028378311	0.00043581416
0.10602431	0.028337326	0.00043234155
0.10615480	0.028497988	0.00043592040
0.10628530	0.028749211	0.00043932647
0.10641579	0.028750458	0.00043655078
0.10654629	0.029200441	0.00044087785
0.10667678	0.028731649	0.00043525307
0.10680727	0.029796050	0.00044418246
0.10693777	0.028688634	0.00043679103
0.10706826	0.028552198	0.00043449801
0.10719876	0.028874869	0.00043718011
0.10732925	0.028835311	0.00043803436
0.10745974	0.027990887	0.00042761725
0.10759024	0.028452868	0.00043362399
0.10772073	0.027924524	0.00043040396
0.10785123	0.028120388	0.00043282611
0.10798172	0.028761194	0.00044404886
0.10811221	0.028303182	0.00044346990
0.10824271	0.028172055	0.00044873519
0.10837320	0.027839726	0.00044847435
0.10850370	0.028554882	0.00045560918
0.10863419	0.028808152	0.00046126447
0.10876468	0.028128695	0.00045449507
0.10889518	0.027965105	0.00045465750
0.10902567	0.028733080	0.00046608436
0.10915616	0.028239469	0.00046023913
0.10928666	0.027759048	0.00046272457
0.10941715	0.028358293	0.00046517699
0.10954765	0.029187606	0.00047354504
0.10967814	0.028372267	0.00047026439
0.10980863	0.028330623	0.00046889335
0.10993913	0.028387045	0.00047224400
0.11006962	0.028537075	0.00047675610
0.11020012	0.028751761	0.00047346852
0.11033061	0.028584737	0.00047991485
0.11046110	0.027703656	0.00047088056
0.11059160	0.027373771	0.00047218306
0.11072209	0.029663842	0.00049352213
0.11085259	0.028226080	0.00047739880
0.11098308	0.028354239	0.00048118340
0.11111357	0.028325263	0.00048611789
0.11124407	0.027945296	0.00047871604
0.11137456	0.028945809	0.00049236137
0.11150506	0.028575761	0.00048875882
0.11163555	0.027533161	0.00048027755
0.11176604	0.028253718	0.00048891943
0.11189654	0.027670093	0.00048295187
0.11202703	0.027589746	0.00048570485
0.11215753	0.027924658	0.00048888868
0.11228802	0.029036838	0.00049869840
0.11241851	0.027735772	0.00048799226
0.11254901	0.028585287	0.00049712607
0.11267950	0.029253095	0.00050237722
0.11281000	0.028956977	0.00049869996
0.11294049	0.027769437	0.00047519430
0.11307098	0.028374988	0.00047885224
0.11320148	0.028140503	0.00047013874
0.11333197	0.028220838	0.00046999537
0.11346247	0.028403004	0.00047290940
0.11359296	0.028111951	0.00046606960
0.11372345	0.028195393	0.00046470350
0.11385395	0.028220787	0.00046598980
0.11398444	0.028567615	0.00046254642
0.11411494	0.027907499	0.00046006537
0.11424543	0.027971604	0.00045962507
0.11437592	0.027628803	0.00045389567
0.11450642	0.028135767	0.00045960583
0.11463691	0.029068902	0.00046014900
0.11476741	0.027862165	0.00045323054
0.11489790	0.027800414	0.00045428696
0.11502839	0.028521325	0.00045523287
0.11515889	0.028010882	0.00045291516
0.11528938	0.028254300	0.00045224624
0.11541988	0.028489181	0.00045545119
0.11555037	0.028397912	0.00045318379
0.11568086	0.027996530	0.00044776238
0.11581136	0.027976725	0.00045041173
0.11594185	0.028034929	0.00044759773
0.11607235	0.027994978	0.00044666171
0.11620284	0.027668019	0.00044523607
0.11633333	0.028426200	0.00044929433
0.11646383	0.028460938	0.00045210565
0.11659432	0.028191848	0.00044835836
0.11672482	0.028693217	0.00044723875
0.11685531	0.028583920	0.00044969557
0.11698580	0.029066634	0.00045144336
0.11711630	0.028974372	0.00045019654
0.11724679	0.028132759	0.00044593814
0.11737729	0.028446636	0.00044559490
0.11750778	0.028443204	0.00044400460
0.11763827	0.028294318	0.00044465807
0.11776877	0.028426392	0.00043977383
0.11789926	0.028884755	0.00044723953
0.11802975	0.028393204	0.00044123197
0.11816025	0.027654442	0.00043545303
0.11829074	0.028855872	0.00044499003
0.11842124	0.029039559	0.00044251554
0.11855173	0.028413328	0.00044092166
0.11868222	0.028371018	0.00043783277
0.11881272	0.027780141	0.00043358261
0.11894321	0.028254047	0.00043535625
0.11907371	0.028079837	0.00043477456
0.11920420	0.028342061	0.00043724419
0.11933469	0.027620591	0.00043093720
0.11946519	0.028924129	0.00043456622
0.11959568	0.028211049	0.00043239760
0.11972618	0.028245884	0.00043058806
0.11985667	0.028516022	0.00043370053
0.11998716	0.027979922	0.00042923219
0.12011766	0.027987793	0.00042741743
0.12024815	0.028524045	0.00042915264
0.12037865	0.028617300	0.00043269747
0.12050914	0.027786577	0.00042127013
0.12063963	0.027947650	0.00042717377
0.12077013	0.028167366	0.00042650196
0.12090062	0.028262271	0.00042584114
0.12103112	0.028159065	0.00042564274
0.12116161	0.028066643	0.00042219605
0.12129210	0.028433201	0.00042749195
0.12142260	0.027563344	0.00041990388
0.12155309	0.028953635	0.00042875041
0.12168359	0.027686501	0.00041872207
0.12181408	0.028070623	0.00042094908
0.12194457	0.028012549	0.00042024769
0.12207507	0.027119772	0.00041641331
0.12220556	0.028136081	0.00041993804
0.12233606	0.028303976	0.00042301293
0.12246655	0.028698905	0.00042266429
0.12259704	0.028112582	0.00041891436
0.12272754	0.028194885	0.00042267013
0.12285803	0.027385688	0.00041620516
0.12298853	0.027738975	0.00041610266
0.12311902	0.028197179	0.00042293448
0.12324951	0.028433331	0.00041875038
0.12338001	0.028835456	0.00042515726
0.12351050	0.029064122	0.00042476500
0.12364100	0.028058758	0.00041794841
0.12377149	0.028132951	0.00041951881
0.12390198	0.027787518	0.00041582347
0.12403248	0.028203134	0.00041683131
0.12416297	0.028129180	0.00041927636
0.12429347	0.028111267	0.00041710687
0.12442396	0.028436775	0.00042104511
0.12455445	0.027757791	0.00041428906
0.12468495	0.027489583	0.00041091776
0.12481544	0.028744250	0.00042290363
0.12494594	0.027960932	0.00041421842
0.12507643	0.027809724	0.00041557333
0.12520692	0.027444457	0.00041247387
0.12533742	0.027874703	0.00041375970
0.12546791	0.028344488	0.00041772582
0.12559841	0.028277033	0.00041477434
0.12572890	0.027853794	0.00041283249
0.12585939	0.028346865	0.00041920380
0.12598989	0.028841139	0.00041653139
0.12612038	0.027663082	0.00041290066
0.12625088	0.028463357	0.00041560555
0.12638137	0.028472393	0.00041690873
0.12651186	0.028091085	0.00041574198
0.12664236	0.028974967	0.00041776993
0.12677285	0.029071908	0.00041923035
0.12690335	0.028231470	0.00041689196
0.12703384	0.027599839	0.00040765249
0.12716433	0.027781041	0.00041467298
0.12729483	0.028305378	0.00041300103
0.12742532	0.027875962	0.00041161692
0.12755581	0.028911359	0.00041705435
0.12768631	0.027967009	0.00041124274
0.12781680	0.027837764	0.00041253215
0.12794730	0.027906542	0.00041097887
0.12807779	0.027777054	0.00040956130
0.12820828	0.028361162	0.00041284350
0.12833878	0.028184728	0.00041135498
0.12846927	0.027624372	0.00041018885
0.12859977	0.029173321	0.00041910056
0.12873026	0.027953142	0.00040851630
0.12886075	0.028647076	0.00041439065
0.12899125	0.028163100	0.00041202975
0.12912174	0.027755415	0.00040872877
0.12925224	0.028262727	0.00041172239
0.12938273	0.028408437	0.00041234650
0.12951322	0.028267087	0.00041044979
0.12964372	0.028559216	0.00041264782
0.12977421	0.028238849	0.00041009381
0.12990471	0.028005186	0.00040939043
0.13003520	0.028047009	0.00040973748
0.13016569	0.027527481	0.00040615798
0.13029619	0.027832798	0.00040778897
0.13042668	0.028302965	0.00040915448
0.13055718	0.028145897	0.00040741494
0.13068767	0.028894862	0.00041671442
0.13081816	0.028195622	0.00040793097
0.13094866	0.027878657	0.00040674967
0.13107915	0.027662764	0.00040340833
0.13120965	0.027988111	0.00040759053
0.13134014	0.027868184	0.00040738002
0.13147063	0.028414935	0.00040939289
0.13160113	0.028165257	0.00040780950
0.13173162	0.027847132	0.00040325237
0.13186212	0.028755247	0.00040980616
0.13199261	0.027963230	0.00040629447
0.13212310	0.028262335	0.00040637229
0.13225360	0.027751669	0.00040508585
0.13238409	0.028033152	0.00040647576
0.13251459	0.028798906	0.00040948849
0.13264508	0.028372864	0.00040756233
0.13277557	0.028767500	0.00040996004
0.13290607	0.028392539	0.00040867174
0.13303656	0.028250892	0.00040635574
0.13316706	0.027562511	0.00039994032
0.13329755	0.027373380	0.00040017838
0.13342804	0.028327144	0.00040834951
0.13355854	0.028713438	0.00040787381
0.13368903	0.028273603	0.00040720005
0.13381953	0.027988353	0.00040368236
0.13395002	0.027846649	0.00040287065
0.13408051	0.027705100	0.00040240211
0.13421101	0.028845012	0.00040781307
0.13434150	0.028883660	0.00041123383
0.13447200	0.028641916	0.00040871098
0.13460249	0.027827556	0.00040056626
0.13473298	0.028514349	0.00040691685
0.13486348	0.028779456	0.00040721866
0.13499397	0.028126877	0.00040363584
0.13512447	0.027942739	0.00040425179
0.13525496	0.028263652	0.00040309461
0.13538545	0.027070253	0.00039617732
0.13551595	0.027964788	0.00040159930
0.13564644	0.028886646	0.00040721932
0.13577694	0.028049213	0.00040385528
0.13590743	0.028388781	0.00040268700
0.13603792	0.028090526	0.00040064951
0.13616842	0.028402507	0.00040438337
0.13629891	0.028201977	0.00040068988
0.13642940	0.027708939	0.00039994640
0.13655990	0.028810043	0.00040436989
0.13669039	0.027604431	0.00039802365
0.13682089	0.028093656	0.00040083847
0.13695138	0.028138713	0.00040050798
0.13708187	0.028973415	0.00040671474
0.13721237	0.027733839	0.00039957421
0.13734286	0.028529295	0.00040154440
0.13747336	0.028098710	0.00040131607
0.13760385	0.027873357	0.00039682957
0.13773434	0.027884033	0.00039924081
0.13786484	0.028079276	0.00040147476
0.13799533	0.028940478	0.00040426747
0.13812583	0.027310716	0.00039399801
0.13825632	0.028296824	0.00039902168
0.13838681	0.028813428	0.00040317743
0.13851731	0.028631679	0.00040365778
0.13864780	0.028225399	0.00039919074
0.13877830	0.028750539	0.00040194760
0.13890879	0.028121295	0.00039870194
0.13903928	0.027849749	0.00039582948
0.13916978	0.028351717	0.00040117095
0.13930027	0.027777864	0.00039676313
0.13943077	0.027090823	0.00039215337
0.13956126	0.028592993	0.00040256867
0.13969175	0.028330608	0.00039874558
0.13982225	0.028123305	0.00039820686
0.13995274	0.027487377	0.00039559868
0.14008324	0.028090373	0.00039595716
0.14021373	0.028032132	0.00039767276
0.14034422	0.028538628	0.00039666969
0.14047472	0.027575349	0.00039340412
0.14060521	0.027681956	0.00039543900
0.14073571	0.027770076	0.00039435473
0.14086620	0.027468646	0.00039283454
0.14099669	0.028923665	0.00040119859
0.14112719	0.028049880	0.00039369559
0.14125768	0.028610459	0.00039962074
0.14138818	0.027806159	0.00039258083
0.14151867	0.027167628	0.00039049299
0.14164916	0.026936516	0.00038829793
0.14177966	0.028349180	0.00039562476
0.14191015	0.027869624	0.00039151270
0.14204065	0.027465482	0.00039017372
0.14217114	0.028383946	0.00039504618
0.14230163	0.028186731	0.00039618743
0.14243213	0.027383768	0.00038737525
0.14256262	0.027831650	0.00039043300
0.14269312	0.028367707	0.00039613481
0.14282361	0.027694633	0.00038894911
0.14295410	0.027968274	0.00039202663
0.14308460	0.028114911	0.00039246739
0.14321509	0.028022617	0.00039178693
0.14334559	0.028336333	0.00039433190
0.14347608	0.028093558	0.00039190639
0.14360657	0.027888605	0.00039095436
0.14373707	0.027575702	0.00038944078
0.14386756	0.028686237	0.00039347725
0.14399806	0.027702115	0.00038957931
0.14412855	0.028366934	0.00039096221
0.14425904	0.027313813	0.00038777818
0.14438954	0.027626672	0.00039049997
0.14452003	0.027676624	0.00038747423
0.14465053	0.027474369	0.00038598892
0.14478102	0.028069138	0.00039066471
0.14491151	0.028356883	0.00039121445
0.14504201	0.028345152	0.00039411341
0.14517250	0.027846739	0.00038948005
0.14530299	0.028535193	0.00039353647
0.14543349	0.027726294	0.00038921261
0.14556398	0.027964352	0.00038815341
0.14569448	0.028269548	0.00039254569
0.14582497	0.027896595	0.00038980448
0.14595546	0.027995739	0.00039099426
0.14608596	0.027419224	0.00038563720
0.14621645	0.028162554	0.00038797522
0.14634695	0.027931145	0.00038962637
0.14647744	0.028112044	0.00039147868
0.14660793	0.027300547	0.00038457987
0.14673843	0.027570392	0.00038617357
0.14686892	0.027856754	0.00038565052
0.14699942	0.027662318	0.00038628005
0.14712991	0.027340333	0.00038493605
0.14726040	0.027739124	0.00038712370
0.14739090	0.027567097	0.00038539330
0.14752139	0.027550134	0.00038546127
0.14765189	0.028068252	0.00038770722
0.14778238	0.028310147	0.00039099466
0.14791287	0.028192830	0.00038773537
0.14804337	0.027540451	0.00038497480
0.14817386	0.028132725	0.00038823964
0.14830436	0.028050149	0.00038645466
0.14843485	0.028449182	0.00039051940
0.14856534	0.027612804	0.00038391913
0.14869584	0.028185850	0.00038723709
0.14882633	0.028168012	0.00038928936
0.14895683	0.027499258	0.00038190975
0.14908732	0.027910961	0.00038577766
0.14921781	0.027399461	0.00038266798
0.14934831	0.027718212	0.00038439930
0.14947880	0.028602963	0.00039142888
0.14960930	0.028053936	0.00038458626
0.14973979	0.027830913	0.00038469572
0.14987028	0.028348309	0.00038884752
0.15000078	0.027436718	0.00038129383
0.15013127	0.027573018	0.00038291021
0.15026177	0.028046259	0.00038549045
0.15039226	0.028058591	0.00038463629
0.15052275	0.028186597	0.00038771726
0.15065325	0.027829964	0.00038403814
0.15078374	0.027965993	0.00038695188
0.15091424	0.028289476	0.00038829482
0.15104473	0.027524775	0.00038119470
0.15117522	0.027347806	0.00038167754
0.15130572	0.027723273	0.00038375333
0.15143621	0.027369955	0.00037925140
0.15156671	0.027696671	0.00038347330
0.15169720	0.027488833	0.00038013644
0.15182769	0.027596477	0.00038037518
0.15195819	0.028403893	0.00038681300
0.15208868	0.027577059	0.00038010513
0.15221918	0.027907222	0.00038394191
0.15234967	0.027893087	0.00038208985
0.15248016	0.027627762	0.00038084665
0.15261066	0.027556776	0.00038088901
0.15274115	0.028022448	0.00038299218
0.15287165	0.027778485	0.00038243487
0.15300214	0.028245126	0.00038386101
0.15313263	0.028042178	0.00038215820
0.15326313	0.028351874	0.00038380839
0.15339362	0.028256766	0.00038305579
0.15352412	0.028273459	0.00038417372
0.15365461	0.027667893	0.00038051720
0.15378510	0.027004612	0.00037508291
0.15391560	0.027856198	0.00037939878
0.15404609	0.028313997	0.00038371124
0.15417658	0.028092272	0.00038155511
0.15430708	0.028116643	0.00038352891
0.15443757	0.028175284	0.00038144631
0.15456807	0.027683623	0.00037903171
0.15469856	0.027471780	0.00037617311
0.15482905	0.027910417	0.00038132099
0.15495955	0.026989362	0.00037513577
0.15509004	0.028203075	0.00038164137
0.15522054	0.027494412	0.00037776556
0.15535103	0.027649860	0.00037821976
0.15548152	0.027815053	0.00037874234
0.15561202	0.028585436	0.00038388802
0.15574251	0.029037133	0.00038693401
0.15587301	0.028175258	0.00038153279
0.15600350	0.027924811	0.00037917261
0.15613399	0.027213441	0.00037476471
0.15626449	0.027957950	0.00037945800
0.15639498	0.027847643	0.00037988568
0.15652548	0.027705975	0.00037879190
0.15665597	0.027998662	0.00038040251
0.15678646	0.027375975	0.00037438367
0.15691696	0.028071450	0.00037796370
0.15704745	0.028465909	0.00038249585
0.15717795	0.027865883	0.00037743161
0.15730844	0.028299509	0.00038042102
0.15743893	0.028541871	0.00038044477
0.15756943	0.028389413	0.00037948997
0.15769992	0.027612883	0.00037616837
0.15783042	0.027874494	0.00037841972
0.15796091	0.028320856	0.00037874064
0.15809140	0.028040888	0.00037889587
0.15822190	0.027538024	0.00037162816
0.15835239	0.026766262	0.00037003301
0.15848289	0.027940749	0.00037762526
0.15861338	0.027976108	0.00037726117
0.15874387	0.028303400	0.00037919722
0.15887437	0.028117340	0.00037607613
0.15900486	0.028016230	0.00037644720
0.15913536	0.027654678	0.00037490065
0.15926585	0.028528948	0.00037821262
0.15939634	0.027822574	0.00037609672
0.15952684	0.027998730	0.00037774342
0.15965733	0.028252600	0.00037628119
0.15978783	0.027453027	0.00037361926
0.15991832	0.027803612	0.00037356317
0.16004881	0.027554073	0.00037374895
0.16017931	0.028227117	0.00037697621
0.16030980	0.027775179	0.00037352957
0.16044030	0.028188795	0.00037641867
0.16057079	0.027550195	0.00037157453
0.16070128	0.028006917	0.00037461510
0.16083178	0.027890382	0.00037685463
0.16096227	0.027962427	0.00037293921
0.16109277	0.027863404	0.00037493456
0.16122326	0.027902418	0.00037412049
0.16135375	0.027751838	0.00037368692
0.16148425	0.027774757	0.00037528359
0.16161474	0.027471329	0.00037173799
0.16174524	0.027630146	0.00037223594
0.16187573	0.027483515	0.00037394565
0.16200622	0.027976932	0.00037170886
0.16213672	0.027601133	0.00037186749
0.16226721	0.027812299	0.00037139475
0.16239771	0.028185413	0.00037360441
0.16252820	0.027894060	0.00037283321
0.16265869	0.027398425	0.00036801337
0.16278919	0.027195415	0.00036889829
0.16291968	0.027739910	0.00037306650
0.16305018	0.027906635	0.00037163844
0.16318067	0.027817838	0.00037011597
0.16331116	0.027684707	0.00037128060
0.16344166	0.028227709	0.00037316228
0.16357215	0.027847563	0.00037220181
0.16370264	0.027171526	0.00036617064
0.16383314	0.027161968	0.00036770142
0.16396363	0.026997109	0.00036601098
0.16409413	0.027982465	0.00037137992
0.16422462	0.027949108	0.00037113521
0.16435511	0.027636230	0.00036854294
0.16448561	0.027233386	0.00036817899
0.16461610	0.027888764	0.00037175260
0.16474660	0.027924480	0.00036858085
0.16487709	0.028129845	0.00037321018
0.16500758	0.027715363	0.00036850218
0.16513808	0.027787719	0.00036963095
0.16526857	0.028259709	0.00037223532
0.16539907	0.027635780	0.00036710088
0.16552956	0.027331052	0.00036720020
0.16566005	0.027401303	0.00036895931
0.16579055	0.027786020	0.00036767847
0.16592104	0.027061045	0.00036594967
0.16605154	0.027606463	0.00036649121
0.16618203	0.027801836	0.00036894000
0.16631252	0.027465079	0.00036939257
0.16644302	0.026982999	0.00036190546
0.16657351	0.027051963	0.00036432593
0.16670401	0.027487480	0.00036818899
0.16683450	0.027466848	0.00036523238
0.16696499	0.027678801	0.00036784091
0.16709549	0.027401553	0.00036589681
0.16722598	0.027548001	0.00036902360
0.16735648	0.027264164	0.00036634836
0.16748697	0.028001120	0.00036828699
0.16761746	0.027322049	0.00036602043
0.16774796	0.027523059	0.00036620180
0.16787845	0.028053700	0.00036980838
0.16800895	0.027056086	0.00036210367
0.16813944	0.027664426	0.00036487083
0.16826993	0.027575758	0.00036547773
0.16840043	0.027333296	0.00036397766
0.16853092	0.027819655	0.00036563336
0.16866142	0.027785381	0.00036807749
0.16879191	0.027457780	0.00036697009
0.16892240	0.027689833	0.00036363347
0.16905290	0.027253111	0.00036374199
0.16918339	0.027232900	0.00036153892
0.16931389	0.027127431	0.00036301083
0.16944438	0.027679114	0.00036647058
0.16957487	0.027572549	0.00036138956
0.16970537	0.027420653	0.00036443381
0.16983586	0.027816950	0.00036509830
0.16996636	0.027678197	0.00036493251
0.17009685	0.027572370	0.00036578343
0.17022734	0.027804728	0.00036429810
0.17035784	0.027447906	0.00036271224
0.17048833	0.027531011	0.00036280084
0.17061883	0.027817795	0.00036628135
0.17074932	0.027765750	0.00036469341
0.17087981	0.027219484	0.00036220343
0.17101031	0.027987075	0.00036410865
0.17114080	0.027813757	0.00036477404
0.17127130	0.027853941	0.00036425902
0.17140179	0.027128076	0.00036237731
0.17153228	0.027952859	0.00036492227
0.17166278	0.027785197	0.00036467927
0.17179327	0.027176869	0.00036177625
0.17192377	0.027190206	0.00036048740
0.17205426	0.027407969	0.00036186585
0.17218475	0.026750802	0.00035868009
0.17231525	0.027010172	0.00035897860
0.17244574	0.026803258	0.00035679623
0.17257623	0.026734458	0.00035607396
0.17270673	0.027700043	0.00036247798
0.17283722	0.026998554	0.00036162647
0.17296772	0.027826090	0.00036432523
0.17309821	0.028367417	0.00036714553
0.17322870	0.027588029	0.00035863564
0.17335920	0.027323992	0.00035960852
0.17348969	0.027350816	0.00036108533
0.17362019	0.027233448	0.00035997917
0.17375068	0.027731896	0.00036240474
0.17388117	0.027042081	0.00035865195
0.17401167	0.027450668	0.00035823946
0.17414216	0.027191023	0.00035848016
0.17427266	0.028121552	0.00036251839
0.17440315	0.027787296	0.00036259190
0.17453364	0.027246239	0.00035823797
0.17466414	0.027327717	0.00035759114
0.17479463	0.027620818	0.00036134468
0.17492513	0.027982050	0.00036311110
0.17505562	0.027992769	0.00036118594
0.17518611	0.027863979	0.00036208289
0.17531661	0.027516195	0.00035835843
0.17544710	0.027368471	0.00035739623
0.17557760	0.027392922	0.00035941762
0.17570809	0.027721256	0.00035858018
0.17583858	0.027522767	0.00036065858
0.17596908	0.027215473	0.00035705495
0.17609957	0.028277931	0.00036228001
0.17623007	0.027448241	0.00035896220
0.17636056	0.027934968	0.00036048299
0.17649105	0.028081350	0.00036133042
0.17662155	0.027602651	0.00035988049
0.17675204	0.027803463	0.00035751188
0.17688254	0.027707104	0.00036068174
0.17701303	0.027580872	0.00035731277
0.17714352	0.027745381	0.00036023609
0.17727402	0.027217670	0.00035634670
0.17740451	0.027522407	0.00035746149
0.17753501	0.027474693	0.00035600295
0.17766550	0.028112271	0.00036285162
0.17779599	0.028097279	0.00036051752
0.17792649	0.027553878	0.00036002780
0.17805698	0.028003143	0.00035948217
0.17818748	0.027242781	0.00035518468
0.17831797	0.027559435	0.00035865730
0.17844846	0.028111635	0.00035948318
0.17857896	0.027903401	0.00035986072
0.17870945	0.026863268	0.00035302198
0.17883995	0.027151483	0.00035317982
0.17897044	0.027255725	0.00035589692
0.17910093	0.027708611	0.00035686248
0.17923143	0.027967293	0.00035827816
0.17936192	0.028049357	0.00036000521
0.17949242	0.027791143	0.00035654770
0.17962291	0.027316530	0.00035385099
0.17975340	0.027762972	0.00035723081
0.17988390	0.027467442	0.00035526245
0.18001439	0.027854426	0.00035728592
0.18014489	0.028082232	0.00035897261
0.18027538	0.027761693	0.00035582080
0.18040587	0.027956392	0.00035880946
0.18053637	0.026759941	0.00034973227
0.18066686	0.027428519	0.00035643547
0.18079736	0.027353932	0.00035372318
0.18092785	0.027500658	0.00035402553
0.18105834	0.027842158	0.00035637711
0.18118884	0.026967342	0.00035048016
0.18131933	0.027276354	0.00035477073
0.18144982	0.027024423	0.00035158852
0.18158032	0.027004901	0.00035513219
0.18171081	0.027071606	0.00035994678
0.18184131	0.028069268	0.00036774000
0.18197180	0.027305934	0.00036556048
0.18210229	0.027329184	0.00037002805
0.18223279	0.027612049	0.00037002738
0.18236328	0.027429656	0.00037349188
0.18249378	0.026772848	0.00036763425
0.18262427	0.027161127	0.00037230974
0.18275476	0.027478487	0.00037775086
0.18288526	0.027675900	0.00037887856
0.18301575	0.027695726	0.00037949451
0.18314625	0.026720360	0.00037587667
0.18327674	0.026974675	0.00037616396
0.18340723	0.027805567	0.00038556989
0.18353773	0.028142871	0.00038601363
0.18366822	0.028286033	0.00039023934
0.18379872	0.027496020	0.00038580300
0.18392921	0.027932831	0.00038747419
0.18405970	0.027628302	0.00038912764
0.18419020	0.027198219	0.00038834521
0.18432069	0.027699187	0.00038952335
0.18445119	0.028053699	0.00039387950
0.18458168	0.027420127	0.00038773796
0.18471217	0.027252432	0.00038962179
0.18484267	0.027820331	0.00039558153
0.18497316	0.027346024	0.00039109670
0.18510366	0.027286521	0.00039363444
0.18523415	0.027387818	0.00039299782
0.18536464	0.027472494	0.00039401522
0.18549514	0.027250015	0.00039453032
0.18562563	0.027515550	0.00039603552
0.18575613	0.026889094	0.00039392312
0.18588662	0.027173973	0.00039779823
0.18601711	0.027623439	0.00039652487
0.18614761	0.027046283	0.00039593941
0.18627810	0.027447309	0.00039981645
0.18640860	0.027324863	0.00040056184
0.18653909	0.027753472	0.00039637122
0.18666958	0.027430115	0.00038883355
0.18680008	0.027048194	0.00038470337
0.18693057	0.027160967	0.00038360025
0.18706107	0.027677294	0.00038464054
0.18719156	0.028061556	0.00038801002
0.18732205	0.026577843	0.00037466391
0.18745255	0.027634606	0.00038005714
0.18758304	0.027924727	0.00038135014
0.18771354	0.027458839	0.00037543155
0.18784403	0.026791754	0.00037210399
0.18797452	0.026972113	0.00037270887
0.18810502	0.027398032	0.00037249201
0.18823551	0.027634773	0.00037429149
0.18836601	0.026792572	0.00036769743
0.18849650	0.027309198	0.00037128660
0.18862699	0.027349158	0.00037201696
0.18875749	0.027354795	0.00036708932
0.18888798	0.027432950	0.00036862686
0.18901848	0.027967203	0.00037066366
0.18914897	0.027462467	0.00036795061
0.18927946	0.027134446	0.00036551637
0.18940996	0.027533504	0.00036654192
0.18954045	0.027402673	0.00036380563
0.18967095	0.027885455	0.00036762195
0.18980144	0.027585519	0.00036336085
0.18993193	0.027967772	0.00036721181
0.19006243	0.027645694	0.00036226681
0.19019292	0.027047187	0.00035903762
0.19032342	0.027469537	0.00036060893
0.19045391	0.027087228	0.00035675053
0.19058440	0.027303349	0.00036072321
0.19071490	0.028033804	0.00036294145
0.19084539	0.027198197	0.00035576075
0.19097588	0.027544317	0.00035928514
0.19110638	0.027042854	0.00035423830
0.19123687	0.027290179	0.00035647738
0.19136737	0.027715628	0.00036013513
0.19149786	0.028035295	0.00035953231
0.19162835	0.027334219	0.00035555886
0.19175885	0.026896492	0.00035047501
0.19188934	0.027458016	0.00035514988
0.19201984	0.027604085	0.00035576056
0.19215033	0.027252917	0.00035253664
0.19228082	0.027504973	0.00035383069
0.19241132	0.027214468	0.00035221598
0.19254181	0.027872697	0.00035533467
0.19267231	0.028148267	0.00035991826
0.19280280	0.027513498	0.00035312316
0.19293329	0.027499699	0.00035429860
0.19306379	0.027246285	0.00035224295
0.19319428	0.027429555	0.00035147731
0.19332478	0.026876035	0.00034844243
0.19345527	0.027843450	0.00035542947
0.19358576	0.027540736	0.00035261142
0.19371626	0.027550461	0.00035383628
0.19384675	0.027285761	0.00034825501
0.19397725	0.027680351	0.00035438090
0.19410774	0.027704247	0.00035432793
0.19423823	0.027408627	0.00035057338
0.19436873	0.026971887	0.00034996374
0.19449922	0.026948422	0.00034817456
0.19462972	0.027046326	0.00034988757
0.19476021	0.027767677	0.00035415289
0.19489070	0.027465513	0.00035094674
0.19502120	0.027549307	0.00035245110
0.19515169	0.027223830	0.00035006916
0.19528219	0.027573767	0.00035062139
0.19541268	0.027361701	0.00035079029
0.19554317	0.027178786	0.00034832309
0.19567367	0.027483708	0.00035103348
0.19580416	0.027457316	0.00035239904
0.19593466	0.027085534	0.00034545056
0.19606515	0.027599057	0.00035129172
0.19619564	0.027525534	0.00034989176
0.19632614	0.027554052	0.00034983639
0.19645663	0.027136730	0.00034856331
0.19658713	0.027084334	0.00034528355
0.19671762	0.027214944	0.00034791763
0.19684811	0.027425986	0.00034941999
0.19697861	0.027818831	0.00034927144
0.19710910	0.027224259	0.00034836146
0.19723960	0.027462110	0.00034837220
0.19737009	0.027824183	0.00035002952
0.19750058	0.027577210	0.00034991750
0.19763108	0.026940679	0.00034348760
0.19776157	0.027404869	0.00034976658
0.19789207	0.027040666	0.00034609121
0.19802256	0.026766046	0.00034238448
0.19815305	0.027580204	0.00034837461
0.19828355	0.027481088	0.00034684489
0.19841404	0.027075455	0.00034562952
0.19854454	0.027393405	0.00034770006
0.19867503	0.027309952	0.00034520321
0.19880552	0.027292121	0.00034684076
0.19893602	0.026832871	0.00034202590
0.19906651	0.027106429	0.00034527596
0.19919701	0.026683353	0.00034446474
0.19932750	0.027572629	0.00034695262
0.19945799	0.027481606	0.00034669675
0.19958849	0.027141395	0.00034509966
0.19971898	0.027266766	0.00034414498
0.19984947	0.027303617	0.00034612971
0.19997997	0.027269735	0.00034630829
0.20011046	0.027209334	0.00034518420
0.20024096	0.027209569	0.00034446971
0.20037145	0.027182985	0.00034268626
0.20050194	0.027515384	0.00034677721
0.20063244	0.026947344	0.00034310949
0.20076293	0.027117213	0.00034449786
0.20089343	0.027398668	0.00034678095
0.20102392	0.027654372	0.00034493603
0.20115441	0.028023657	0.00034782428
0.20128491	0.027701608	0.00034718861
0.20141540	0.026797189	0.00034028281
0.20154590	0.027150131	0.00034366864
0.20167639	0.027370896	0.00034358305
0.20180688	0.026922241	0.00034045461
0.20193738	0.026612424	0.00033974201
0.20206787	0.027053249	0.00034209428
0.20219837	0.026668823	0.00033891710
0.20232886	0.027722700	0.00034537107
0.20245935	0.027151866	0.00034119032
0.20258985	0.027354622	0.00034321037
0.20272034	0.027005675	0.00034174933
0.20285084	0.027518492	0.00034479295
0.20298133	0.027476678	0.00034386489
0.20311182	0.027040504	0.00033993060
0.20324232	0.027799012	0.00034521110
0.20337281	0.027338202	0.00034301632
0.20350331	0.027150597	0.00034038942
0.20363380	0.027142451	0.00034149697
0.20376429	0.027729912	0.00034343663
0.20389479	0.027737364	0.00034430955
0.20402528	0.027358019	0.00034138310
0.20415578	0.027127797	0.00033961466
0.20428627	0.027223851	0.00034110675
0.20441676	0.026915744	0.00033794559
0.20454726	0.027092868	0.00033842695
0.20467775	0.027326228	0.00034172948
0.20480825	0.027607142	0.00034116517
0.20493874	0.027378931	0.00034158557
0.20506923	0.026572848	0.00033723575
0.20519973	0.027087318	0.00033763607
0.20533022	0.027018215	0.00033850202
0.20546072	0.027715986	0.00034254317
0.20559121	0.027262664	0.00034021513
0.20572170	0.027225343	0.00033941206
0.20585220	0.027075664	0.00033688136
0.20598269	0.026762043	0.00033722400
0.20611319	0.027436575	0.00033973384
0.20624368	0.026865384	0.00033654403
0.20637417	0.026968091	0.00033842570
0.20650467	0.027024351	0.00033674219
0.20663516	0.027068536	0.00033781698
0.20676566	0.027015731	0.00033778822
0.20689615	0.028064226	0.00034249411
0.20702664	0.027477766	0.00033964408
0.20715714	0.027027126	0.00033640750
0.20728763	0.027507240	0.00033892019
0.20741813	0.027694093	0.00034078432
0.20754862	0.027707400	0.00033894407
0.20767911	0.027573018	0.00034025243
0.20780961	0.027669099	0.00033988227
0.20794010	0.026901440	0.00033473064
0.20807060	0.026974509	0.00033566602
0.20820109	0.027787717	0.00033989099
0.20833158	0.027119205	0.00033807696
0.20846208	0.027817207	0.00034229368
0.20859257	0.027368951	0.00033737545
0.20872306	0.027184387	0.00033776881
0.20885356	0.027987570	0.00034134914
0.20898405	0.027376685	0.00033775429
0.20911455	0.027203866	0.00033779286
0.20924504	0.027788498	0.00034038061
0.20937553	0.027084632	0.00033623238
0.20950603	0.027679675	0.00034016021
0.20963652	0.026963320	0.00033454043
0.20976702	0.027283483	0.00033804273
0.20989751	0.026901458	0.00033504084
0.21002800	0.027139484	0.00033673806
0.21015850	0.026821103	0.00033472900
0.21028899	0.026877828	0.00033251836
0.21041949	0.027126893	0.00033729404
0.21054998	0.027467021	0.00033793181
0.21068047	0.026768615	0.00033279854
0.21081097	0.026882878	0.00033461780
0.21094146	0.026750161	0.00033356210
0.21107196	0.027460412	0.00033893846
0.21120245	0.027453092	0.00033717470
0.21133294	0.027587196	0.00033702876
0.21146344	0.027325190	0.00033580627
0.21159393	0.027163290	0.00033456664
0.21172443	0.027056268	0.00033387072
0.21185492	0.027163873	0.00033603851
0.21198541	0.027178428	0.00033487265
0.21211591	0.026886054	0.00033321890
0.21224640	0.027593472	0.00033883576
0.21237690	0.027220673	0.00033346842
0.21250739	0.027660903	0.00033757881
0.21263788	0.027540549	0.00033525702
0.21276838	0.026311268	0.00032963209
0.21289887	0.026436553	0.00033052625
0.21302937	0.027051417	0.00033141624
0.21315986	0.027515788	0.00033626480
0.21329035	0.027075443	0.00033273872
0.21342085	0.026750682	0.00033124526
0.21355134	0.027247035	0.00033391301
0.21368184	0.027531673	0.00033526121
0.21381233	0.026972431	0.00033168252
0.21394282	0.027019349	0.00033436114
0.21407332	0.028313124	0.00033834267
0.21420381	0.026783343	0.00033273848
0.21433431	0.027424961	0.00033334766
0.21446480	0.026788909	0.00032978748
0.21459529	0.027204742	0.00033377563
0.21472579	0.026593935	0.00032910320
0.21485628	0.027274270	0.00033449773
0.21498678	0.027487210	0.00033480403
0.21511727	0.026874194	0.00032903212
0.21524776	0.026511661	0.00032963687
0.21537826	0.027463398	0.00033392786
0.21550875	0.027492748	0.00033434282
0.21563925	0.027426052	0.00033471442
0.21576974	0.027336866	0.00033280673
0.21590023	0.026851342	0.00033010737
0.21603073	0.026446954	0.00032859026
0.21616122	0.026886852	0.00033035592
0.21629172	0.026913926	0.00033077874
0.21642221	0.026516397	0.00032827814
0.21655270	0.026759449	0.00032937128
0.21668320	0.027317693	0.00033370459
0.21681369	0.027230564	0.00033053562
0.21694419	0.026521676	0.00032866460
0.21707468	0.026728296	0.00032940422
0.21720517	0.027459250	0.00033290626
0.21733567	0.027241135	0.00033097885
0.21746616	0.027076254	0.00033057428
0.21759665	0.027289991	0.00033222418
0.21772715	0.027317330	0.00033341117
0.21785764	0.026803470	0.00032737245
0.21798814	0.026660812	0.00032801020
0.21811863	0.027428687	0.00033123862
0.21824912	0.026589789	0.00032766047
0.21837962	0.026593759	0.00032795075
0.21851011	0.026957801	0.00032793220
0.21864061	0.026508494	0.00032676325
0.21877110	0.027609353	0.00033198238
0.21890159	0.027289313	0.00032998675
0.21903209	0.027692247	0.00033302088
0.21916258	0.026597447	0.00032559329
0.21929308	0.026854466	0.00032906654
0.21942357	0.027805952	0.00033298351
0.21955406	0.026929123	0.00032685077
0.21968456	0.026840820	0.00032892379
0.21981505	0.027384889	0.00032939526
0.21994555	0.026976987	0.00032835793
0.22007604	0.026986021	0.00032865934
0.22020653	0.026878018	0.00032672919
0.22033703	0.027185111	0.00032794903
0.22046752	0.026502914	0.00032641127
0.22059802	0.026839349	0.00032515052
0.22072851	0.027033987	0.00032795297
0.22085900	0.026970017	0.00032662059
0.22098950	0.026917591	0.00032626789
0.22111999	0.026466351	0.00032560867
0.22125049	0.026933891	0.00032569691
0.22138098	0.027469214	0.00033009358
0.22151147	0.026379218	0.00032389167
0.22164197	0.026939628	0.00032671227
0.22177246	0.027362618	0.00032954092
0.22190296	0.026705965	0.00032478844
0.22203345	0.027050312	0.00032753395
0.22216394	0.027093717	0.00032834143
0.22229444	0.027272477	0.00032607531
0.22242493	0.026542620	0.00032433580
0.22255543	0.027288953	0.00032781062
0.22268592	0.027563421	0.00033023010
0.22281641	0.027646280	0.00033003115
0.22294691	0.026200427	0.00032139653
0.22307740	0.026767799	0.00032499960
0.22320790	0.027443648	0.00032891037
0.22333839	0.026620061	0.00032399179
0.22346888	0.027328057	0.00032822896
0.22359938	0.026718434	0.00032406759
0.22372987	0.027018663	0.00032534375
0.22386037	0.027123337	0.00032743276
0.22399086	0.026969129	0.00032446496
0.22412135	0.027049089	0.00032624622
0.22425185	0.027381137	0.00032686596
0.22438234	0.026475739	0.00032202922
0.22451284	0.027082905	0.00032630749
0.22464333	0.026730009	0.00032280347
0.22477382	0.027198374	0.00032699363
0.22490432	0.026384112	0.00032162651
0.22503481	0.026811669	0.00032268205
0.22516531	0.026813120	0.00032435429
0.22529580	0.027005906	0.00032387905
0.22542629	0.027017094	0.00032550628
0.22555679	0.026653560	0.00032384549
0.22568728	0.026912087	0.00032291300
0.22581778	0.027089687	0.00032503197
0.22594827	0.027171653	0.00032635672
0.22607876	0.026950894	0.00032349382
0.22620926	0.026436606	0.00032112140
0.22633975	0.026780797	0.00032254609
0.22647025	0.027211528	0.00032470408
0.22660074	0.026675745	0.00032231764
0.22673123	0.026051469	0.00031808450
0.22686173	0.027208584	0.00032522172
0.22699222	0.026702600	0.00032158559
0.22712271	0.026524984	0.00032127203
0.22725321	0.026851844	0.00032341421
0.22738370	0.026452884	0.00032100674
0.22751420	0.027036319	0.00032395985
0.22764469	0.027021369	0.00032459779
0.22777518	0.026703244	0.00032026906
0.22790568	0.027067663	0.00032363841
0.22803617	0.027420532	0.00032487955
0.22816667	0.027228155	0.00032313921
0.22829716	0.027099716	0.00032424837
0.22842765	0.026832826	0.00032087801
0.22855815	0.027104458	0.00032295069
0.22868864	0.026701471	0.00032109013
0.22881914	0.026677539	0.00031994939
0.22894963	0.026764936	0.00032252151
0.22908012	0.027123002	0.00032247467
0.22921062	0.027002860	0.00032175978
0.22934111	0.026965798	0.00032299582
0.22947161	0.027385749	0.00032402339
0.22960210	0.027075126	0.00032271067
0.22973259	0.027388163	0.00032351688
0.22986309	0.026816332	0.00032103914
0.22999358	0.026950630	0.00032235919
0.23012408	0.026955470	0.00032081458
0.23025457	0.027571759	0.00032516396
0.23038506	0.027191803	0.00032248624
0.23051556	0.027305076	0.00032146321
0.23064605	0.026754419	0.00031996957
0.23077655	0.026493232	0.00032251444
0.23090704	0.027096927	0.00033018070
0.23103753	0.026771909	0.00033057837
0.23116803	0.026781872	0.00033130153
0.23129852	0.026561370	0.00033135450
0.23142902	0.026695915	0.00033444915
0.23155951	0.026730544	0.00033613711
0.23169000	0.026966452	0.00033817703
0.23182050	0.026867016	0.00033856954
0.23195099	0.026975797	0.00034060623
0.23208149	0.026514259	0.00033954888
0.23221198	0.027273624	0.00034210798
0.23234247	0.026786951	0.00034298422
0.23247297	0.026952623	0.00034361984
0.23260346	0.026970974	0.00034493149
0.23273396	0.026904541	0.00034699836
0.23286445	0.027541958	0.00034994272
0.23299494	0.027310746	0.00035031645
0.23312544	0.026938763	0.00034939410
0.23325593	0.026907473	0.00034870166
0.23338643	0.027105179	0.00035030211
0.23351692	0.027410702	0.00035093303
0.23364741	0.026524827	0.00034509669
0.23377791	0.026871473	0.00034990026
0.23390840	0.027162902	0.00034915528
0.23403890	0.027010384	0.00034813058
0.23416939	0.027187136	0.00034986182
0.23429988	0.026832956	0.00034805270
0.23443038	0.027090164	0.00035150928
0.23456087	0.027509461	0.00035241269
0.23469137	0.027037103	0.00035074956
0.23482186	0.026901322	0.00035092000
0.23495235	0.026574323	0.00034737880
0.23508285	0.026422744	0.00034697480
0.23521334	0.027068487	0.00035127828
0.23534384	0.027439271	0.00035446345
0.23547433	0.027605791	0.00035623102
0.23560482	0.027321364	0.00035209089
0.23573532	0.026940257	0.00035180881
0.23586581	0.027337376	0.00035427290
0.23599630	0.028069612	0.00035888927
0.23612680	0.027352707	0.00035554449
0.23625729	0.027092333	0.00035243388
0.23638779	0.027831734	0.00035908693
0.23651828	0.026875926	0.00035317740
0.23664877	0.026545594	0.00035014023
0.23677927	0.026722438	0.00035197631
0.23690976	0.026438960	0.00034926847
0.23704026	0.027286087	0.00035548164
0.23717075	0.026800275	0.00035284201
0.23730124	0.026514645	0.00035018984
0.23743174	0.026629808	0.00035395706
0.23756223	0.026961678	0.00035494513
0.23769273	0.027760600	0.00035902617
0.23782322	0.026574307	0.00035270901
0.23795371	0.026521939	0.00035159667
0.23808421	0.026757800	0.00035431226
0.23821470	0.026363162	0.00035308580
0.23834520	0.026817244	0.00035427999
0.23847569	0.027415012	0.00035861954
0.23860618	0.026753962	0.00035432411
0.23873668	0.026471510	0.00035377344
0.23886717	0.026844211	0.00035659383
0.23899767	0.027161915	0.00035556631
0.23912816	0.026597759	0.00035587491
0.23925865	0.026617595	0.00035499389
0.23938915	0.026693834	0.00035290225
0.23951964	0.027123133	0.00035775931
0.23965014	0.027277511	0.00035939819
0.23978063	0.027398449	0.00035905615
0.23991112	0.027104204	0.00035945715
0.24004162	0.026350618	0.00035247230
0.24017211	0.027457336	0.00036168738
0.24030261	0.026862170	0.00035778678
0.24043310	0.027212374	0.00035764272
0.24056359	0.026391273	0.00035570442
0.24069409	0.027008528	0.00035657259
0.24082458	0.026314144	0.00035526420
0.24095508	0.026972056	0.00036038144
0.24108557	0.026927669	0.00035587741
0.24121606	0.027174927	0.00036086205
0.24134656	0.026625088	0.00035718575
0.24147705	0.027015358	0.00035776190
0.24160755	0.027072961	0.00036088615
0.24173804	0.027005674	0.00035898214
0.24186853	0.026769701	0.00035925844
0.24199903	0.026938112	0.00035971485
0.24212952	0.027288270	0.00036044275
0.24226002	0.026514635	0.00035768195
0.24239051	0.027221645	0.00036107592
0.24252100	0.026918510	0.00035891016
0.24265150	0.027153186	0.00036164764
0.24278199	0.027275533	0.00036170167
0.24291249	0.026699411	0.00036028968
0.24304298	0.026407950	0.00035792944
0.24317347	0.027151993	0.00036142224
0.24330397	0.026660962	0.00035994287
0.24343446	0.026317753	0.00035739154
0.24356496	0.027012921	0.00036161950
0.24369545	0.026931438	0.00036197810
0.24382594	0.026865657	0.00035893489
0.24395644	0.026316116	0.00035882043
0.24408693	0.027050996	0.00036322550
0.24421743	0.026991670	0.00036171135
0.24434792	0.027067824	0.00036536340
0.24447841	0.027517457	0.00036404138
0.24460891	0.027011444	0.00036216523
0.24473940	0.026882328	0.00036294889
0.24486989	0.026017013	0.00035516037
0.24500039	0.027013261	0.00036272213
0.24513088	0.026909974	0.00036033305
0.24526138	0.026876535	0.00036251744
0.24539187	0.026654769	0.00036131377
0.24552236	0.026932626	0.00036119442
0.24565286	0.027543410	0.00036545640
0.24578335	0.027314393	0.00036491237
0.24591385	0.026675168	0.00036069444
0.24604434	0.026741420	0.00036329289
0.24617483	0.026885594	0.00036238846
0.24630533	0.026944613	0.00036246131
0.24643582	0.026879917	0.00036430898
0.24656632	0.026152170	0.00035686487
0.24669681	0.026411800	0.00036251334
0.24682730	0.026552001	0.00035940424
0.24695780	0.026684395	0.00036286667
0.24708829	0.026255594	0.00035987292
0.24721879	0.026378072	0.00035936012
0.24734928	0.026551881	0.00036312532
0.24747977	0.027088871	0.00036611739
0.24761027	0.026767977	0.00036309945
0.24774076	0.027788106	0.00036944419
0.24787126	0.026686576	0.00036347655
0.24800175	0.027213435	0.00036654855
0.24813224	0.027011041	0.00036717030
0.24826274	0.026884842	0.00036264803
0.24839323	0.026662168	0.00036410354
0.24852373	0.027246303	0.00036569992
0.24865422	0.027118357	0.00036539329
0.24878471	0.027126034	0.00036766661
0.24891521	0.027731295	0.00036866647
0.24904570	0.026380026	0.00036280570
0.24917620	0.026664385	0.00036363833
0.24930669	0.027114141	0.00036535091
0.24943718	0.026468028	0.00036349890
0.24956768	0.026367908	0.00036226811
0.24969817	0.026463896	0.00036198764
0.24982867	0.026671609	0.00036605320
0.24995916	0.027081900	0.00036663679
0.25008965	0.027079096	0.00036771480
0.25022015	0.026896051	0.00036500525
0.25035064	0.027514171	0.00036943211
0.25048114	0.027126652	0.00036824956
0.25061163	0.026829729	0.00036319440
0.25074212	0.026749627	0.00036412504
0.25087262	0.026504607	0.00036588206
0.25100311	0.026846148	0.00036395647
0.25113361	0.027242303	0.00036899395
0.25126410	0.026647805	0.00036399350
0.25139459	0.026840879	0.00036579302
0.25152509	0.027177786	0.00036989115
0.25165558	0.027108662	0.00036558429
0.25178608	0.026676324	0.00036607240
0.25191657	0.027015578	0.00036810700
0.25204706	0.026550809	0.00036340087
0.25217756	0.026702724	0.00036726451
0.25230805	0.026953639	0.00036669712
0.25243855	0.026703519	0.00036551399
0.25256904	0.026639912	0.00036730622
0.25269953	0.026495636	0.00036262739
0.25283003	0.026415218	0.00036595075
0.25296052	0.026202607	0.00036413784
0.25309102	0.026839897	0.00036765089
0.25322151	0.027271927	0.00036968943
0.25335200	0.027012776	0.00036775818
0.25348250	0.026122559	0.00036384692
0.25361299	0.027415810	0.00037196745
0.25374349	0.027382107	0.00036932973
0.25387398	0.027665551	0.00037333825
0.25400447	0.027121416	0.00036983820
0.25413497	0.027331393	0.00036920349
0.25426546	0.026948541	0.00036997439
0.25439595	0.027114442	0.00036894788
0.25452645	0.027006156	0.00036931584
0.25465694	0.026561349	0.00036606195
0.25478744	0.026747436	0.00036732480
0.25491793	0.026813214	0.00036802725
0.25504842	0.027007383	0.00036771511
0.25517892	0.027035002	0.00037119114
0.25530941	0.027437412	0.00038406656
0.25543991	0.026545258	0.00037852437
0.25557040	0.027257930	0.00038569811
0.25570089	0.026833260	0.00038726817
0.25583139	0.026658041	0.00038814069
0.25596188	0.026914494	0.00039256813
0.25609238	0.026452677	0.00039126928
0.25622287	0.026316686	0.00039179563
0.25635336	0.027366246	0.00040178731
0.25648386	0.026825818	0.00039953907
0.25661435	0.027153052	0.00040304601
0.25674485	0.026029584	0.00039803337
0.25687534	0.026677403	0.00040407649
0.25700583	0.026692172	0.00040545284
0.25713633	0.027265719	0.00041050620
0.25726682	0.027264868	0.00041308971
0.25739732	0.027077570	0.00041398002
0.25752781	0.026711000	0.00041400503
0.25765830	0.026786265	0.00041490864
0.25778880	0.026331482	0.00041250308
0.25791929	0.027050381	0.00041961989
0.25804979	0.027571622	0.00042593594
0.25818028	0.026522702	0.00041961482
0.25831077	0.026659933	0.00042364370
0.25844127	0.027288989	0.00042679005
0.25857176	0.026965122	0.00042687291
0.25870226	0.026942248	0.00042870874
0.25883275	0.027692239	0.00043564718
0.25896324	0.026311473	0.00042765099
0.25909374	0.026346196	0.00042883793
0.25922423	0.027234356	0.00043707899
0.25935473	0.026203601	0.00043001786
0.25948522	0.027001202	0.00043921455
0.25961571	0.026421456	0.00043339856
0.25974621	0.026448666	0.00043450713
0.25987670	0.027090168	0.00043968214
0.26000720	0.026703656	0.00043803177
0.26013769	0.027055799	0.00044113405
0.26026818	0.026593180	0.00043799010
0.26039868	0.026901741	0.00044258687
0.26052917	0.027606297	0.00045050024
0.26065967	0.026686576	0.00044062221
0.26079016	0.026439529	0.00044234561
0.26092065	0.026986652	0.00044659723
0.26105115	0.027508024	0.00045136878
0.26118164	0.026589299	0.00044511381
0.26131214	0.026498606	0.00044351480
0.26144263	0.026560670	0.00044494383
0.26157312	0.026541576	0.00044589319
0.26170362	0.026815956	0.00045128580
0.26183411	0.026502686	0.00044817167
0.26196461	0.026655104	0.00044870092
0.26209510	0.026417144	0.00044766533
0.26222559	0.026663964	0.00045217692
0.26235609	0.026570515	0.00045162626
0.26248658	0.027640590	0.00046048565
0.26261708	0.026719555	0.00044959575
0.26274757	0.027003279	0.00045667551
0.26287806	0.026471511	0.00045274081
0.26300856	0.026843520	0.00045839842
0.26313905	0.026279840	0.00045435155
0.26326954	0.027190019	0.00045904963
0.26340004	0.026929078	0.00045938345
0.26353053	0.026904997	0.00046054031
0.26366103	0.026588615	0.00045788679
0.26379152	0.026420593	0.00045837220
0.26392201	0.025711649	0.00045425798
0.26405251	0.026685239	0.00045977066
0.26418300	0.027305687	0.00046739088
0.26431350	0.026808029	0.00046137006
0.26444399	0.026298218	0.00046368976
0.26457448	0.027096850	0.00046506028
0.26470498	0.026462073	0.00046362639
0.26483547	0.025798270	0.00045895752
0.26496597	0.026952626	0.00046554827
0.26509646	0.026875731	0.00046864461
0.26522695	0.027225803	0.00047362465
0.26535745	0.026654964	0.00046502659
[truncated: 572 more rows]
