# Supplementary material for: Rationally seeded computational protein design of ɑ-helical barrels
Source: Nat Chem Biol. 2024 Jun 20;20(8):991–9. doi: 10.1038/s41589-024-01642-0 (PMC11288890; doi:10.1038/s41589-024-01642-0)
Supplement: Supplementary file 5 — PDB files used for making figure panels h–j. [file 41589_2024_1642_MOESM5_ESM.zip › KIA_RP_RSPD_NatChemBiol_data_Figure3/sc-CC-7-LI_panels_c-g/SAXS_panel_g/LI_SAXS_raw/b21-438120_00016.dat]

0.0045000000	1.0316903	0.0098565136
0.0046304940	0.93903985	0.0091427823
0.0047609879	0.84072099	0.0084236521
0.0048914819	0.76468493	0.0080636234
0.0050219759	0.68563854	0.0072409551
0.0051524699	0.62180696	0.0068272748
0.0052829638	0.58024824	0.0064281844
0.0054134578	0.53036525	0.0059621717
0.0055439518	0.49432650	0.0058603890
0.0056744457	0.46522038	0.0053967848
0.0058049397	0.42299343	0.0050903985
0.0059354337	0.39931113	0.0050700300
0.0060659277	0.36176509	0.0045859230
0.0061964216	0.35340326	0.0046528631
0.0063269156	0.32267840	0.0043533699
0.0064574096	0.30887764	0.0041637699
0.0065879035	0.29169097	0.0040765053
0.0067183975	0.27704439	0.0038496957
0.0068488915	0.26004899	0.0037652688
0.0069793855	0.25183352	0.0037321983
0.0071098794	0.23396393	0.0034575112
0.0072403734	0.22300775	0.0033831798
0.0073708674	0.21399700	0.0032992971
0.0075013613	0.20121539	0.0031436067
0.0076318553	0.19698505	0.0031306932
0.0077623493	0.18739699	0.0029582034
0.0078928433	0.18100478	0.0029013735
0.0080233372	0.16907503	0.0027871193
0.0081538312	0.15871747	0.0026578720
0.0082843252	0.15942927	0.0026690434
0.0084148191	0.15454188	0.0025974342
0.0085453131	0.14529702	0.0024762142
0.0086758071	0.13908481	0.0024182264
0.0088063011	0.13016141	0.0022973635
0.0089367950	0.13054138	0.0023130951
0.0090672890	0.12836650	0.0022774198
0.0091977830	0.12228481	0.0021732870
0.0093282769	0.11417851	0.0021217055
0.0094587709	0.11086145	0.0020284436
0.0095892649	0.10739877	0.0020096490
0.0097197588	0.10224794	0.0019576380
0.0098502528	0.10408163	0.0019496276
0.0099807468	0.10060684	0.0019016301
0.010111241	0.098018888	0.0018770127
0.010241735	0.096443786	0.0018084623
0.010372229	0.089225908	0.0017525624
0.010502723	0.085879168	0.0017040054
0.010633217	0.084509794	0.0016755157
0.010763711	0.080540764	0.0016195847
0.010894205	0.077012359	0.0015511429
0.011024699	0.075289911	0.0015397385
0.011155193	0.073705327	0.0015130385
0.011285687	0.074422190	0.0014938313
0.011416180	0.069971769	0.0014431002
0.011546674	0.064850648	0.0013560672
0.011677168	0.064483436	0.0013428211
0.011807662	0.064811385	0.0013271087
0.011938156	0.060590425	0.0012753748
0.012068650	0.062561213	0.0012941233
0.012199144	0.059224046	0.0012394941
0.012329638	0.058204245	0.0011983692
0.012460132	0.059033857	0.0012067721
0.012590626	0.060192768	0.0011948082
0.012721120	0.057845831	0.0011546089
0.012851614	0.057458820	0.0011294683
0.012982108	0.055982203	0.0010974790
0.013112602	0.053798886	0.0010779194
0.013243096	0.052283117	0.0010496556
0.013373590	0.052156988	0.0010490240
0.013504084	0.051284538	0.0010388597
0.013634578	0.049725813	0.0010037933
0.013765072	0.049056252	0.0010009326
0.013895566	0.048280325	0.00098672768
0.014026060	0.047295744	0.00095727311
0.014156554	0.046688591	0.00096515528
0.014287048	0.046055714	0.00094127581
0.014417542	0.045145228	0.00092171227
0.014548036	0.045940825	0.00094049653
0.014678530	0.044302747	0.00090639772
0.014809024	0.043786729	0.00090613396
0.014939518	0.044419191	0.00090705294
0.015070012	0.044784982	0.00090055959
0.015200506	0.042135181	0.00087628037
0.015331000	0.041661340	0.00086030126
0.015461494	0.041895798	0.00086020270
0.015591988	0.041491294	0.00085770717
0.015722482	0.041039796	0.00083893345
0.015852975	0.042153650	0.00085107778
0.015983469	0.040228024	0.00083016151
0.016113963	0.040153580	0.00081859319
0.016244457	0.040385587	0.00082832002
0.016374951	0.039009763	0.00080449427
0.016505445	0.038779913	0.00080197746
0.016635939	0.038498571	0.00079651517
0.016766433	0.038112416	0.00078082741
0.016896927	0.038868015	0.00079184669
0.017027421	0.039274885	0.00078863587
0.017157915	0.037674371	0.00077074158
0.017288409	0.036648992	0.00076018848
0.017418903	0.037023853	0.00075164950
0.017549397	0.037848030	0.00076677532
0.017679891	0.037479595	0.00075870678
0.017810385	0.036602087	0.00074338396
0.017940879	0.037166364	0.00075112187
0.018071373	0.037060804	0.00074249042
0.018201867	0.035642166	0.00072901424
0.018332361	0.035676730	0.00072772668
0.018462855	0.036640753	0.00072638329
0.018593349	0.036729340	0.00073174628
0.018723843	0.034438945	0.00070668785
0.018854337	0.034279931	0.00069516006
0.018984831	0.036086621	0.00071485359
0.019115325	0.034967301	0.00069898411
0.019245819	0.033849017	0.00069353304
0.019376313	0.034606960	0.00069371073
0.019506807	0.035845157	0.00069745021
0.019637301	0.035027967	0.00069697573
0.019767795	0.035164522	0.00068746090
0.019898289	0.034009902	0.00067677568
0.020028783	0.035653614	0.00069251663
0.020159277	0.035446100	0.00068437191
0.020289771	0.035387881	0.00068530821
0.020420264	0.034759736	0.00067286260
0.020550758	0.034779339	0.00066877251
0.020681252	0.034402602	0.00067140166
0.020811746	0.032659549	0.00064629458
0.020942240	0.032273608	0.00063813760
0.021072734	0.034069185	0.00066148836
0.021203228	0.034158557	0.00065175618
0.021333722	0.032726034	0.00064526805
0.021464216	0.033457815	0.00064808483
0.021594710	0.032983624	0.00063443850
0.021725204	0.032860697	0.00064452964
0.021855698	0.034088776	0.00063879685
0.021986192	0.032984904	0.00063501631
0.022116686	0.032776790	0.00063372914
0.022247180	0.033510760	0.00062829279
0.022377674	0.031791078	0.00061814097
0.022508168	0.033569354	0.00062968078
0.022638662	0.032367748	0.00061366759
0.022769156	0.032719270	0.00062572033
0.022899650	0.033179038	0.00061832773
0.023030144	0.032081117	0.00061244484
0.023160638	0.033410610	0.00062129461
0.023291132	0.031507335	0.00060029346
0.023421626	0.032171691	0.00060918939
0.023552120	0.032311751	0.00060377157
0.023682614	0.032052128	0.00059640391
0.023813108	0.032209754	0.00060431833
0.023943602	0.032838810	0.00060294556
0.024074096	0.032251725	0.00059561175
0.024204590	0.031875994	0.00059488724
0.024335084	0.032303578	0.00059106075
0.024465578	0.032553880	0.00059623590
0.024596072	0.032042805	0.00058614948
0.024726566	0.032889096	0.00059414196
0.024857060	0.031933892	0.00058692016
0.024987553	0.032176068	0.00058217173
0.025118047	0.031793733	0.00058227531
0.025248541	0.032151826	0.00058158254
0.025379035	0.032439606	0.00057907409
0.025509529	0.031226464	0.00057416617
0.025640023	0.031650045	0.00056861027
0.025770517	0.032279124	0.00057820502
0.025901011	0.032316155	0.00057765735
0.026031505	0.031580537	0.00056659275
0.026161999	0.032121528	0.00057182097
0.026292493	0.033043847	0.00057494764
0.026422987	0.031835947	0.00056516465
0.026553481	0.030912317	0.00055722146
0.026683975	0.031344361	0.00055639080
0.026814469	0.031075747	0.00055443862
0.026944963	0.031821538	0.00056011456
0.027075457	0.031912084	0.00055776059
0.027205951	0.031908313	0.00056036363
0.027336445	0.031759204	0.00055282779
0.027466939	0.031156711	0.00054606432
0.027597433	0.031024042	0.00054822501
0.027727927	0.032264313	0.00055033833
0.027858421	0.031327704	0.00055011517
0.027988915	0.031323210	0.00054557042
0.028119409	0.031485678	0.00054379118
0.028249903	0.030962037	0.00054053041
0.028380397	0.031400108	0.00053683428
0.028510891	0.031561693	0.00054309628
0.028641385	0.030746865	0.00053526411
0.028771879	0.030014952	0.00052326402
0.028902373	0.031474342	0.00053949774
0.029032867	0.031675078	0.00053658279
0.029163361	0.030886458	0.00052869374
0.029293855	0.031207109	0.00053587812
0.029424349	0.032175767	0.00053379971
0.029554842	0.031601798	0.00053139918
0.029685336	0.030481168	0.00052239319
0.029815830	0.030528032	0.00051734809
0.029946324	0.030745307	0.00052126814
0.030076818	0.031557358	0.00052724698
0.030207312	0.031774469	0.00052496554
0.030337806	0.032096272	0.00052871721
0.030468300	0.029986471	0.00050910381
0.030598794	0.030593288	0.00051354914
0.030729288	0.030695809	0.00051590796
0.030859782	0.030643626	0.00051115254
0.030990276	0.031205675	0.00051697320
0.031120770	0.031254995	0.00051151407
0.031251264	0.030322729	0.00050437292
0.031381758	0.030073988	0.00050487710
0.031512252	0.030483266	0.00050375756
0.031642746	0.030737454	0.00050896612
0.031773240	0.030063779	0.00050118240
0.031903734	0.030961209	0.00050452031
0.032034228	0.031351179	0.00050839750
0.032164722	0.031323029	0.00050672669
0.032295216	0.030688727	0.00050028919
0.032425710	0.031212953	0.00050618091
0.032556204	0.030727026	0.00049659090
0.032686698	0.030190892	0.00049462037
0.032817192	0.030226527	0.00049238586
0.032947686	0.031033710	0.00049760150
0.033078180	0.030797447	0.00049603694
0.033208674	0.030010885	0.00048632144
0.033339168	0.030626818	0.00049261884
0.033469662	0.030935905	0.00049386065
0.033600156	0.031144731	0.00049303130
0.033730650	0.031133895	0.00049590109
0.033861144	0.030243912	0.00048483670
0.033991637	0.029676728	0.00047576304
0.034122131	0.030545801	0.00048764574
0.034252625	0.030648382	0.00049059819
0.034383119	0.030513478	0.00049446294
0.034513613	0.031164178	0.00050106564
0.034644107	0.029781589	0.00048765650
0.034774601	0.030755708	0.00050665735
0.034905095	0.030440539	0.00050541900
0.035035589	0.028714487	0.00049514448
0.035166083	0.031087925	0.00052103275
0.035296577	0.029733955	0.00050673192
0.035427071	0.030382850	0.00051876301
0.035557565	0.029307828	0.00050638806
0.035688059	0.031079435	0.00052082395
0.035818553	0.030657686	0.00052565391
0.035949047	0.030552913	0.00051994850
0.036079541	0.030793350	0.00052347440
0.036210035	0.029556822	0.00051139061
0.036340529	0.029797462	0.00051513879
0.036471023	0.030798338	0.00052818156
0.036601517	0.029675294	0.00051731828
0.036732011	0.030718391	0.00052524654
0.036862505	0.030220311	0.00052475600
0.036992999	0.029658024	0.00051885297
0.037123493	0.030055062	0.00052344915
0.037253987	0.029370200	0.00052239158
0.037384481	0.029532308	0.00051900606
0.037514975	0.029930340	0.00052781384
0.037645469	0.029995564	0.00052708382
0.037775963	0.030065681	0.00052390977
0.037906457	0.030181350	0.00053213293
0.038036951	0.029746320	0.00052682172
0.038167445	0.029345074	0.00052426251
0.038297939	0.030209286	0.00053179617
0.038428433	0.030868709	0.00053601032
0.038558926	0.029250506	0.00052810685
0.038689420	0.029578430	0.00052980684
0.038819914	0.030474534	0.00053496472
0.038950408	0.031024755	0.00054601631
0.039080902	0.030763121	0.00053352729
0.039211396	0.030591170	0.00053229779
0.039341890	0.030529861	0.00052548095
0.039472384	0.030764110	0.00052636186
0.039602878	0.030193071	0.00052102757
0.039733372	0.030028174	0.00051676940
0.039863866	0.030048515	0.00051172838
0.039994360	0.031057045	0.00052313850
0.040124854	0.030047721	0.00051100543
0.040255348	0.029827289	0.00051024083
0.040385842	0.030422425	0.00051109004
0.040516336	0.029844318	0.00050549682
0.040646830	0.030293909	0.00051043454
0.040777324	0.029666509	0.00050339202
0.040907818	0.029855400	0.00050479436
0.041038312	0.028948536	0.00049959218
0.041168806	0.030209331	0.00050356601
0.041299300	0.031018313	0.00051551546
0.041429794	0.030296161	0.00050388429
0.041560288	0.029874702	0.00050044766
0.041690782	0.029204907	0.00049657352
0.041821276	0.029805009	0.00049810139
0.041951770	0.030386252	0.00050253619
0.042082264	0.030359420	0.00050090052
0.042212758	0.029904462	0.00049735401
0.042343252	0.029791275	0.00049993220
0.042473746	0.029971696	0.00049629103
0.042604240	0.030743142	0.00049899942
0.042734734	0.030783156	0.00050530952
0.042865228	0.028950425	0.00048626948
0.042995722	0.030226415	0.00049841414
0.043126215	0.030569501	0.00049919073
0.043256709	0.029947090	0.00049179313
0.043387203	0.029958178	0.00049374344
0.043517697	0.030705092	0.00049713570
0.043648191	0.031112357	0.00049645905
0.043778685	0.030394360	0.00049827410
0.043909179	0.030032675	0.00048802128
0.044039673	0.029847172	0.00048938646
0.044170167	0.031000422	0.00049699703
0.044300661	0.029838331	0.00048612352
0.044431155	0.029597011	0.00048912600
0.044561649	0.030025723	0.00048868273
0.044692143	0.030157621	0.00048951759
0.044822637	0.029750453	0.00048590146
0.044953131	0.030829317	0.00049178602
0.045083625	0.030303567	0.00049205465
0.045214119	0.029914626	0.00048436569
0.045344613	0.029567758	0.00047907494
0.045475107	0.030793897	0.00049176632
0.045605601	0.030055745	0.00048388498
0.045736095	0.029714817	0.00048061183
0.045866589	0.029802838	0.00048331608
0.045997083	0.029216554	0.00047467027
0.046127577	0.029662288	0.00048350562
0.046258071	0.030105287	0.00049181762
0.046388565	0.030057729	0.00049083660
0.046519059	0.030392050	0.00050190660
0.046649553	0.030426749	0.00049934264
0.046780047	0.030335475	0.00050108661
0.046910541	0.029971900	0.00049992834
0.047041035	0.029558877	0.00049607966
0.047171529	0.030499664	0.00050857616
0.047302023	0.029185819	0.00049854215
0.047432517	0.029717919	0.00050193072
0.047563011	0.029750925	0.00050559655
0.047693504	0.030337132	0.00050790195
0.047823998	0.029336368	0.00050217077
0.047954492	0.030310674	0.00051276498
0.048084986	0.029893093	0.00050844541
0.048215480	0.030769239	0.00052048075
0.048345974	0.030668000	0.00051436887
0.048476468	0.029147840	0.00050176784
0.048606962	0.029502208	0.00050959461
0.048737456	0.030236542	0.00051400143
0.048867950	0.030102024	0.00051644562
0.048998444	0.030239184	0.00051498239
0.049128938	0.029553350	0.00051166140
0.049259432	0.029716979	0.00051251052
0.049389926	0.030585055	0.00052071764
0.049520420	0.029885133	0.00051617486
0.049650914	0.029426473	0.00051429282
0.049781408	0.029214052	0.00050944049
0.049911902	0.029974893	0.00051556648
0.050042396	0.028701437	0.00050710140
0.050172890	0.029464446	0.00051535421
0.050303384	0.029005015	0.00051387911
0.050433878	0.030256384	0.00051892434
0.050564372	0.029655600	0.00051771903
0.050694866	0.030858993	0.00052479834
0.050825360	0.029737301	0.00051993387
0.050955854	0.029298068	0.00051650340
0.051086348	0.030639965	0.00052623950
0.051216842	0.028554148	0.00050904484
0.051347336	0.029209567	0.00051528845
0.051477830	0.029370947	0.00051500110
0.051608324	0.029501288	0.00051882369
0.051738818	0.030548453	0.00052877866
0.051869312	0.030967730	0.00052916686
0.051999806	0.030613465	0.00052885859
0.052130299	0.029606178	0.00052027049
0.052260793	0.030336651	0.00052787796
0.052391287	0.031536671	0.00053803256
0.052521781	0.030285675	0.00052767504
0.052652275	0.029943093	0.00052735524
0.052782769	0.030503227	0.00052720367
0.052913263	0.030617988	0.00053082944
0.053043757	0.029819521	0.00052454394
0.053174251	0.030511053	0.00053170523
0.053304745	0.030489543	0.00053044559
0.053435239	0.029163854	0.00052277460
0.053565733	0.030570709	0.00053144109
0.053696227	0.029392088	0.00052203412
0.053826721	0.030004852	0.00052957350
0.053957215	0.029397859	0.00052355541
0.054087709	0.030363069	0.00053452314
0.054218203	0.030270180	0.00052933172
0.054348697	0.030637900	0.00053386018
0.054479191	0.029852253	0.00052916585
0.054609685	0.030262225	0.00053251013
0.054740179	0.029202223	0.00052259366
0.054870673	0.029424172	0.00052658331
0.055001167	0.028973342	0.00051911375
0.055131661	0.029563815	0.00052786040
0.055262155	0.030053860	0.00052938813
0.055392649	0.030089265	0.00053293446
0.055523143	0.030849718	0.00053984537
0.055653637	0.029417427	0.00052651069
0.055784131	0.029263307	0.00052535492
0.055914625	0.029210419	0.00052625548
0.056045119	0.028810094	0.00052163881
0.056175613	0.030258934	0.00053526065
0.056306107	0.030513508	0.00053672035
0.056436601	0.029888813	0.00053178883
0.056567095	0.028947999	0.00052269114
0.056697588	0.030319761	0.00053706182
0.056828082	0.028928245	0.00052512789
0.056958576	0.030023972	0.00053407522
0.057089070	0.030117142	0.00053269824
0.057219564	0.030248509	0.00053681477
0.057350058	0.030696231	0.00053632869
0.057480552	0.029770362	0.00053508676
0.057611046	0.029449740	0.00052794399
0.057741540	0.030061062	0.00053375638
0.057872034	0.029082837	0.00052501318
0.058002528	0.029841366	0.00052840551
0.058133022	0.029125867	0.00052726140
0.058263516	0.029790906	0.00052876029
0.058394010	0.029906287	0.00052997464
0.058524504	0.029769118	0.00052950123
0.058654998	0.029832848	0.00052582883
0.058785492	0.029976703	0.00052864450
0.058915986	0.029579053	0.00052744172
0.059046480	0.030040287	0.00052335657
0.059176974	0.029832396	0.00052762225
0.059307468	0.029009219	0.00051664641
0.059437962	0.029352128	0.00051795981
0.059568456	0.029691457	0.00052387915
0.059698950	0.029873365	0.00052136578
0.059829444	0.029541387	0.00052040989
0.059959938	0.029796941	0.00052156409
0.060090432	0.030250835	0.00052117924
0.060220926	0.028923799	0.00051329736
0.060351420	0.028647208	0.00050945625
0.060481914	0.029840520	0.00052021909
0.060612408	0.030435090	0.00052290283
0.060742902	0.028763207	0.00050828907
0.060873396	0.030382406	0.00052341984
0.061003890	0.030476006	0.00052415816
0.061134384	0.029160633	0.00051069813
0.061264877	0.028590711	0.00051123206
0.061395371	0.030347889	0.00051944665
0.061525865	0.028725945	0.00050416439
0.061656359	0.030184922	0.00052007498
0.061786853	0.030385480	0.00052004963
0.061917347	0.029962772	0.00051784596
0.062047841	0.030449121	0.00051962633
0.062178335	0.030491094	0.00051651635
0.062308829	0.029065060	0.00051177117
0.062439323	0.028747395	0.00050525389
0.062569817	0.029794775	0.00051406679
0.062700311	0.028549924	0.00050598764
0.062830805	0.029336384	0.00050961274
0.062961299	0.028764673	0.00050584116
0.063091793	0.029342649	0.00050945879
0.063222287	0.029416040	0.00051084630
0.063352781	0.029094340	0.00051067477
0.063483275	0.029513984	0.00050959754
0.063613769	0.030325830	0.00051555861
0.063744263	0.029500395	0.00050957526
0.063874757	0.029880652	0.00051220697
0.064005251	0.029779055	0.00051203122
0.064135745	0.030138892	0.00051667080
0.064266239	0.028961750	0.00050342506
0.064396733	0.029436230	0.00050829116
0.064527227	0.028297952	0.00049930830
0.064657721	0.029168392	0.00050785271
0.064788215	0.029162320	0.00050574252
0.064918709	0.029205435	0.00050517540
0.065049203	0.030380233	0.00051747565
0.065179697	0.029242236	0.00050257492
0.065310191	0.029339785	0.00050513517
0.065440685	0.028859772	0.00050292384
0.065571179	0.028815289	0.00050265001
0.065701673	0.030244752	0.00051261418
0.065832166	0.029482745	0.00050554643
0.065962660	0.030369220	0.00051197083
0.066093154	0.029352445	0.00050877026
0.066223648	0.029393293	0.00050243856
0.066354142	0.029500666	0.00050669376
0.066484636	0.029734548	0.00050503051
0.066615130	0.029822731	0.00050754979
0.066745624	0.029982544	0.00050915021
0.066876118	0.029227515	0.00050164240
0.067006612	0.029294125	0.00050353334
0.067137106	0.028854545	0.00049899077
0.067267600	0.030337000	0.00050647941
0.067398094	0.029921648	0.00050777671
0.067528588	0.030061247	0.00050715512
0.067659082	0.029907062	0.00050560744
0.067789576	0.028641134	0.00049854028
0.067920070	0.029122986	0.00049834549
0.068050564	0.029016947	0.00049876279
0.068181058	0.028911678	0.00049757227
0.068311552	0.029505207	0.00050202174
0.068442046	0.029466030	0.00050298280
0.068572540	0.029009475	0.00049873022
0.068703034	0.029626310	0.00049921264
0.068833528	0.028719253	0.00049747343
0.068964022	0.029267577	0.00049751480
0.069094516	0.029293332	0.00050160589
0.069225010	0.029392339	0.00049864355
0.069355504	0.029820152	0.00050237954
0.069485998	0.028539491	0.00049198490
0.069616492	0.029287579	0.00049940759
0.069746986	0.029274781	0.00049754605
0.069877480	0.029692551	0.00050193169
0.070007974	0.029657518	0.00049910171
0.070138468	0.030816736	0.00050783796
0.070268961	0.029014103	0.00049314583
0.070399455	0.029073474	0.00049310966
0.070529949	0.029562219	0.00050131864
0.070660443	0.029347187	0.00049581532
0.070790937	0.029382239	0.00049616451
0.070921431	0.029371929	0.00049535119
0.071051925	0.028352899	0.00048675640
0.071182419	0.030329200	0.00050758822
0.071312913	0.030368061	0.00050184222
0.071443407	0.029255277	0.00049709289
0.071573901	0.029994086	0.00049696939
0.071704395	0.029269958	0.00049123080
0.071834889	0.028692755	0.00048932758
0.071965383	0.029249095	0.00049279035
0.072095877	0.030079762	0.00049937255
0.072226371	0.028733279	0.00048999746
0.072356865	0.028853850	0.00048715328
0.072487359	0.028849912	0.00048962289
0.072617853	0.029987889	0.00049900697
0.072748347	0.028530161	0.00048420662
0.072878841	0.028769201	0.00048935730
0.073009335	0.028724200	0.00048412993
0.073139829	0.028534393	0.00048422427
0.073270323	0.029371596	0.00049329393
0.073400817	0.028286982	0.00048373990
0.073531311	0.029156559	0.00048927710
0.073661805	0.029204939	0.00048968947
0.073792299	0.028719557	0.00048329390
0.073922793	0.028426769	0.00048388244
0.074053287	0.028963251	0.00048813790
0.074183781	0.028669678	0.00048368176
0.074314275	0.029880062	0.00049739100
0.074444769	0.029796687	0.00049019041
0.074575263	0.028799877	0.00048498870
0.074705757	0.029546325	0.00049146560
0.074836250	0.028153313	0.00048130872
0.074966744	0.029106224	0.00048920149
0.075097238	0.029118803	0.00048299383
0.075227732	0.029027562	0.00048567584
0.075358226	0.028784959	0.00048601869
0.075488720	0.028756689	0.00048088589
0.075619214	0.029218461	0.00048667743
0.075749708	0.029358853	0.00048740115
0.075880202	0.029530232	0.00048767760
0.076010696	0.029102368	0.00048532139
0.076141190	0.029361965	0.00048491838
0.076271684	0.028573742	0.00048113911
0.076402178	0.029191957	0.00048845901
0.076532672	0.029452416	0.00048533237
0.076663166	0.028761328	0.00048232573
0.076793660	0.029266206	0.00048371966
0.076924154	0.029679084	0.00048672138
0.077054648	0.028835088	0.00048196853
0.077185142	0.028355969	0.00047490791
0.077315636	0.029053655	0.00048105764
0.077446130	0.029887582	0.00048922277
0.077576624	0.029191025	0.00048079061
0.077707118	0.028828295	0.00048285099
0.077837612	0.029051135	0.00047998749
0.077968106	0.029929468	0.00048944635
0.078098600	0.029168036	0.00048097639
0.078229094	0.027832668	0.00046951373
0.078359588	0.028944586	0.00047996875
0.078490082	0.028830195	0.00047785760
0.078620576	0.028303374	0.00047376915
0.078751070	0.028792547	0.00047828152
0.078881564	0.029634153	0.00048239397
0.079012058	0.028731142	0.00047843161
0.079142552	0.029231068	0.00048052449
0.079273046	0.028864284	0.00047541620
0.079403539	0.029073603	0.00047959105
0.079534033	0.029134896	0.00047953023
0.079664527	0.029221523	0.00048021101
0.079795021	0.030247856	0.00048753087
0.079925515	0.029192989	0.00047764327
0.080056009	0.028372343	0.00047523936
0.080186503	0.028457104	0.00047489069
0.080316997	0.029173350	0.00047603933
0.080447491	0.029303550	0.00047917083
0.080577985	0.029303581	0.00047705871
0.080708479	0.028624064	0.00047300403
0.080838973	0.028586524	0.00047274536
0.080969467	0.029157510	0.00047553162
0.081099961	0.029751339	0.00048240059
0.081230455	0.028031828	0.00046873483
0.081360949	0.028372015	0.00046852359
0.081491443	0.028195529	0.00046989952
0.081621937	0.029038489	0.00047316854
0.081752431	0.029823140	0.00048018104
0.081882925	0.028605873	0.00047448505
0.082013419	0.029167374	0.00047303545
0.082143913	0.028639027	0.00047217750
0.082274407	0.028417186	0.00046874699
0.082404901	0.029045845	0.00047177119
0.082535395	0.029341672	0.00047742656
0.082665889	0.028558809	0.00046727068
0.082796383	0.028773409	0.00047226219
0.082926877	0.029106094	0.00047388247
0.083057371	0.029443682	0.00047475183
0.083187865	0.028880474	0.00047210966
0.083318359	0.029245739	0.00047395862
0.083448853	0.028462439	0.00046758695
0.083579347	0.027782197	0.00046212775
0.083709841	0.028237376	0.00046444936
0.083840335	0.029652671	0.00047641153
0.083970828	0.029171601	0.00047273756
0.084101322	0.028455404	0.00046606289
0.084231816	0.028963753	0.00047057603
0.084362310	0.028654069	0.00046613841
0.084492804	0.029096041	0.00046900015
0.084623298	0.028745614	0.00046946307
0.084753792	0.029126348	0.00046878414
0.084884286	0.028884116	0.00046879129
0.085014780	0.028514471	0.00046532757
0.085145274	0.028411657	0.00046385717
0.085275768	0.028113048	0.00046413050
0.085406262	0.028788171	0.00046509677
0.085536756	0.028364072	0.00046390796
0.085667250	0.029549172	0.00047474014
0.085797744	0.029132171	0.00046603536
0.085928238	0.029034582	0.00046808508
0.086058732	0.029531663	0.00047053100
0.086189226	0.028113678	0.00046012789
0.086319720	0.028492630	0.00046630203
0.086450214	0.028618805	0.00046164259
0.086580708	0.027168623	0.00045371885
0.086711202	0.028033777	0.00045810686
0.086841696	0.028742051	0.00046366023
0.086972190	0.029408577	0.00046976470
0.087102684	0.027939645	0.00045913913
0.087233178	0.028202041	0.00045976201
0.087363672	0.028943457	0.00046535898
0.087494166	0.029391847	0.00046485551
0.087624660	0.029126024	0.00046458942
0.087755154	0.029118769	0.00046788289
0.087885648	0.029106146	0.00046394713
0.088016142	0.029295686	0.00046570598
0.088146636	0.029013586	0.00046199598
0.088277130	0.028755089	0.00046152547
0.088407623	0.028282997	0.00046046727
0.088538117	0.028279575	0.00045526336
0.088668611	0.029603896	0.00046787277
0.088799105	0.029049625	0.00046336712
0.088929599	0.028478880	0.00045562520
0.089060093	0.029047128	0.00046413392
0.089190587	0.029971333	0.00046871077
0.089321081	0.029093749	0.00046315861
0.089451575	0.029317494	0.00046581565
0.089582069	0.027867040	0.00045075710
0.089712563	0.028887321	0.00046058795
0.089843057	0.029518271	0.00046708355
0.089973551	0.029164932	0.00046027511
0.090104045	0.028418154	0.00045834268
0.090234539	0.028748987	0.00045549402
0.090365033	0.029051034	0.00046332711
0.090495527	0.029008179	0.00046124658
0.090626021	0.029010143	0.00046046797
0.090756515	0.029404042	0.00046347820
0.090887009	0.029851594	0.00046653266
0.091017503	0.029205335	0.00045965613
0.091147997	0.028114020	0.00045390951
0.091278491	0.029032550	0.00045806146
0.091408985	0.029080346	0.00046022487
0.091539479	0.029192262	0.00045947336
0.091669973	0.029578688	0.00046088933
0.091800467	0.028493576	0.00046399201
0.091930961	0.029416606	0.00047586015
0.092061455	0.028414106	0.00047068843
0.092191949	0.028528465	0.00047735301
0.092322443	0.028725326	0.00047819464
0.092452937	0.028077669	0.00047720842
0.092583431	0.028782410	0.00048389933
0.092713925	0.028525488	0.00048239572
0.092844419	0.028950148	0.00049034475
0.092974912	0.028212862	0.00048352095
0.093105406	0.028517166	0.00047927971
0.093235900	0.027991229	0.00047268841
0.093366394	0.028091370	0.00046691922
0.093496888	0.028989759	0.00047678998
0.093627382	0.028497632	0.00046831497
0.093757876	0.028873352	0.00047058473
0.093888370	0.028950754	0.00047166009
0.094018864	0.028636537	0.00046428114
0.094149358	0.028994546	0.00047045977
0.094279852	0.028997400	0.00046800549
0.094410346	0.028316073	0.00045966161
0.094540840	0.028325381	0.00046404093
0.094671334	0.027945160	0.00045629818
0.094801828	0.028363279	0.00046052993
0.094932322	0.028303694	0.00046280845
0.095062816	0.029122584	0.00046499649
0.095193310	0.028851497	0.00046253402
0.095323804	0.028098962	0.00045734194
0.095454298	0.028072368	0.00045572066
0.095584792	0.028381811	0.00046125322
0.095715286	0.028860923	0.00045994161
0.095845780	0.029248206	0.00046349360
0.095976274	0.028714217	0.00046195125
0.096106768	0.028318903	0.00045272216
0.096237262	0.028143134	0.00045698192
0.096367756	0.028133540	0.00045504506
0.096498250	0.028822199	0.00045718952
0.096628744	0.029113359	0.00046324982
0.096759238	0.027924943	0.00044969642
0.096889732	0.027977713	0.00045263769
0.097020226	0.028611560	0.00045839290
0.097150720	0.027859786	0.00044993880
0.097281214	0.028073997	0.00045151632
0.097411708	0.028971269	0.00045676425
0.097542201	0.027946052	0.00044948150
0.097672695	0.027590345	0.00044975351
0.097803189	0.028418324	0.00045039304
0.097933683	0.027715663	0.00044818957
0.098064177	0.028216732	0.00044917225
0.098194671	0.028002338	0.00044637848
0.098325165	0.028989147	0.00045233695
0.098455659	0.028754781	0.00045044858
0.098586153	0.029304089	0.00045289479
0.098716647	0.028314097	0.00044697270
0.098847141	0.029119196	0.00044851589
0.098977635	0.028434349	0.00044504387
0.099108129	0.029090946	0.00044818628
0.099238623	0.028822714	0.00044530569
0.099369117	0.028775587	0.00044538578
0.099499611	0.028704112	0.00044208446
0.099630105	0.029593433	0.00045134244
0.099760599	0.028973599	0.00044692391
0.099891093	0.028882521	0.00044408097
0.10002159	0.028707681	0.00044799394
0.10015208	0.029206258	0.00044871863
0.10028257	0.029215800	0.00044674709
0.10041307	0.029460666	0.00045001802
0.10054356	0.028378492	0.00044285322
0.10067406	0.028640842	0.00044780421
0.10080455	0.028522141	0.00044462617
0.10093504	0.028525087	0.00044200504
0.10106554	0.028525677	0.00044509052
0.10119603	0.027406150	0.00043541098
0.10132653	0.028025473	0.00044074305
0.10145702	0.027925141	0.00044067000
0.10158751	0.028386260	0.00044060094
0.10171801	0.028458583	0.00044337264
0.10184850	0.028498775	0.00044101432
0.10197900	0.027922916	0.00043896225
0.10210949	0.027867478	0.00043878038
0.10223998	0.028436106	0.00044072858
0.10237048	0.028853418	0.00044419847
0.10250097	0.028850115	0.00044566720
0.10263147	0.028623284	0.00043991441
0.10276196	0.027856459	0.00043863715
0.10289245	0.028202648	0.00043802455
0.10302295	0.027714496	0.00043584763
0.10315344	0.029023545	0.00044759690
0.10328394	0.028718219	0.00044073375
0.10341443	0.028870460	0.00044213273
0.10354492	0.029022336	0.00044493100
0.10367542	0.027524859	0.00043076571
0.10380591	0.028763158	0.00044304203
0.10393641	0.029177161	0.00044357033
0.10406690	0.028525234	0.00043810058
0.10419739	0.028839337	0.00044344748
0.10432789	0.028921855	0.00044052210
0.10445838	0.028335029	0.00043800602
0.10458888	0.028917329	0.00044143235
0.10471937	0.028509065	0.00043765844
0.10484986	0.027731377	0.00043304265
0.10498036	0.028771182	0.00043804495
0.10511085	0.028184544	0.00043427640
0.10524135	0.028509187	0.00043762676
0.10537184	0.027810453	0.00043144258
0.10550233	0.028123657	0.00043663032
0.10563283	0.028515632	0.00043525791
0.10576332	0.027829938	0.00043168621
0.10589382	0.028766432	0.00043968296
0.10602431	0.028521978	0.00043444333
0.10615480	0.028748627	0.00043775224
0.10628530	0.028068996	0.00043549214
0.10641579	0.028229885	0.00043216798
0.10654629	0.028405948	0.00043587033
0.10667678	0.028666808	0.00043617659
0.10680727	0.029136151	0.00043877515
0.10693777	0.028240819	0.00043420851
0.10706826	0.029136206	0.00043896434
0.10719876	0.029494331	0.00044331271
0.10732925	0.028841305	0.00043782924
0.10745974	0.028249357	0.00043044122
0.10759024	0.029196209	0.00043864731
0.10772073	0.028975080	0.00043724743
0.10785123	0.028435123	0.00043567005
0.10798172	0.027841154	0.00043829407
0.10811221	0.027697009	0.00043913792
0.10824271	0.028586902	0.00045174423
0.10837320	0.028563106	0.00045430529
0.10850370	0.028277887	0.00045436053
0.10863419	0.027806887	0.00045511991
0.10876468	0.028589840	0.00046022900
0.10889518	0.027182770	0.00045031941
0.10902567	0.027970778	0.00046085093
0.10915616	0.027782713	0.00045718727
0.10928666	0.028146370	0.00046599281
0.10941715	0.028678950	0.00046871693
0.10954765	0.027295989	0.00045974171
0.10967814	0.028652131	0.00047291140
0.10980863	0.028625941	0.00047373393
0.10993913	0.027377118	0.00046528483
0.11006962	0.028203289	0.00047470022
0.11020012	0.028691351	0.00047375269
0.11033061	0.028294493	0.00047738929
0.11046110	0.028065402	0.00047539447
0.11059160	0.028230716	0.00047911976
0.11072209	0.028557372	0.00048534538
0.11085259	0.029108818	0.00048466869
0.11098308	0.028263016	0.00048174634
0.11111357	0.028030471	0.00048273799
0.11124407	0.027717309	0.00047794171
0.11137456	0.028028927	0.00048540141
0.11150506	0.028529984	0.00049046632
0.11163555	0.028265605	0.00048722955
0.11176604	0.028731745	0.00049221661
0.11189654	0.028819392	0.00049286838
0.11202703	0.027613737	0.00048762976
0.11215753	0.029220429	0.00049988316
0.11228802	0.028006006	0.00049063620
0.11241851	0.028209974	0.00049353817
0.11254901	0.027838273	0.00049225477
0.11267950	0.028242264	0.00049472337
0.11281000	0.028296585	0.00049359543
0.11294049	0.028955000	0.00048396696
0.11307098	0.028497803	0.00048025753
0.11320148	0.028001885	0.00046996972
0.11333197	0.027846807	0.00046754253
0.11346247	0.027857789	0.00047025002
0.11359296	0.028149423	0.00046857244
0.11372345	0.028509130	0.00046814400
0.11385395	0.028296021	0.00046693264
0.11398444	0.028111714	0.00045917500
0.11411494	0.028004018	0.00046223376
0.11424543	0.027674461	0.00045609983
0.11437592	0.028064110	0.00045774205
0.11450642	0.028429012	0.00046260762
0.11463691	0.028289151	0.00045507734
0.11476741	0.028358639	0.00045763893
0.11489790	0.028184565	0.00045714996
0.11502839	0.028172542	0.00045418942
0.11515889	0.029017709	0.00046158721
0.11528938	0.027837668	0.00044951352
0.11541988	0.028150226	0.00045209427
0.11555037	0.028127327	0.00045274021
0.11568086	0.028557429	0.00045243579
0.11581136	0.027889366	0.00045007302
0.11594185	0.028678943	0.00045365101
0.11607235	0.028920414	0.00045347938
0.11620284	0.028824792	0.00045306724
0.11633333	0.028515791	0.00044969774
0.11646383	0.028529857	0.00045245643
0.11659432	0.028522783	0.00045162179
0.11672482	0.028315630	0.00044462505
0.11685531	0.027780598	0.00044424852
0.11698580	0.027962513	0.00044432545
0.11711630	0.027549887	0.00044137604
0.11724679	0.027810659	0.00044381235
0.11737729	0.028481833	0.00044575480
0.11750778	0.028094079	0.00044355005
0.11763827	0.028179530	0.00044475525
0.11776877	0.028203410	0.00044054619
0.11789926	0.028049525	0.00044212533
0.11802975	0.028328822	0.00044180443
0.11816025	0.028336850	0.00043971086
0.11829074	0.028292073	0.00044105521
0.11842124	0.028354373	0.00043825574
0.11855173	0.028781203	0.00044388821
0.11868222	0.028767676	0.00044075639
0.11881272	0.028030081	0.00043459208
0.11894321	0.028897394	0.00044122771
0.11907371	0.027901225	0.00043355319
0.11920420	0.027569332	0.00043190293
0.11933469	0.027687734	0.00043120732
0.11946519	0.027882874	0.00042871832
0.11959568	0.028370174	0.00043460626
0.11972618	0.028028559	0.00042957470
0.11985667	0.028815818	0.00043565504
0.11998716	0.028201732	0.00043218141
0.12011766	0.028626061	0.00043293335
0.12024815	0.027599777	0.00042413575
0.12037865	0.028553561	0.00043249486
0.12050914	0.028387848	0.00042701263
0.12063963	0.027939961	0.00042691026
0.12077013	0.028819347	0.00043171117
0.12090062	0.028057292	0.00042474389
0.12103112	0.027853099	0.00042434775
0.12116161	0.028771361	0.00042860380
0.12129210	0.028844840	0.00042998306
0.12142260	0.028812071	0.00042858883
0.12155309	0.027801907	0.00042219536
0.12168359	0.028210146	0.00042406789
0.12181408	0.027461218	0.00041704513
0.12194457	0.028441757	0.00042353492
0.12207507	0.028900830	0.00043013838
0.12220556	0.027937490	0.00041894521
0.12233606	0.028416505	0.00042530920
0.12246655	0.028115511	0.00041957544
0.12259704	0.027756767	0.00041699681
0.12272754	0.028227124	0.00042304202
0.12285803	0.028359979	0.00042344588
0.12298853	0.027958225	0.00041874656
0.12311902	0.027798375	0.00042042768
0.12324951	0.028904926	0.00042200261
0.12338001	0.028039158	0.00042118734
0.12351050	0.027846691	0.00041817604
0.12364100	0.028733565	0.00042359600
0.12377149	0.028664686	0.00042388679
0.12390198	0.028584649	0.00042190933
0.12403248	0.029274333	0.00042558209
0.12416297	0.027920073	0.00041716597
0.12429347	0.027683526	0.00041339573
0.12442396	0.027861669	0.00041944134
0.12455445	0.027999706	0.00041669014
0.12468495	0.028955894	0.00042178902
0.12481544	0.028839013	0.00042407414
0.12494594	0.028256084	0.00041715900
0.12507643	0.028314964	0.00041899781
0.12520692	0.028015109	0.00041634396
0.12533742	0.028121027	0.00041532891
0.12546791	0.027852726	0.00041580573
0.12559841	0.028239719	0.00041617608
0.12572890	0.028307862	0.00041715372
0.12585939	0.028814095	0.00042320518
0.12598989	0.027754490	0.00041130977
0.12612038	0.028112862	0.00041614719
0.12625088	0.028232238	0.00041453308
0.12638137	0.027837257	0.00041265233
0.12651186	0.027214946	0.00041149479
0.12664236	0.027832418	0.00041146996
0.12677285	0.028029413	0.00041212512
0.12690335	0.027959997	0.00041633280
0.12703384	0.028040609	0.00041114241
0.12716433	0.028471181	0.00041950481
0.12729483	0.027729551	0.00041134941
0.12742532	0.028085787	0.00041317659
0.12755581	0.027462110	0.00040891597
0.12768631	0.028621253	0.00041503265
0.12781680	0.028012657	0.00041409804
0.12794730	0.027663441	0.00041106658
0.12807779	0.027792790	0.00040978273
0.12820828	0.027268539	0.00040731386
0.12833878	0.028341341	0.00041298501
0.12846927	0.028227728	0.00041476309
0.12859977	0.029051188	0.00041910577
0.12873026	0.029045054	0.00041708718
0.12886075	0.028314614	0.00041327281
0.12899125	0.027974819	0.00041200742
0.12912174	0.027515149	0.00040645765
0.12925224	0.028635938	0.00041582507
0.12938273	0.027814572	0.00040920097
0.12951322	0.028469827	0.00041264228
0.12964372	0.028071710	0.00040985324
0.12977421	0.027494436	0.00040502251
0.12990471	0.028341730	0.00041196432
0.13003520	0.027889704	0.00040984539
0.13016569	0.028317022	0.00041086946
0.13029619	0.028161118	0.00040956893
0.13042668	0.028234832	0.00040992349
0.13055718	0.027624512	0.00040498381
0.13068767	0.028183821	0.00041277902
0.13081816	0.027266011	0.00040194511
0.13094866	0.028763627	0.00041170597
0.13107915	0.028630136	0.00041044701
0.13120965	0.027890420	0.00040714059
0.13134014	0.028034793	0.00040907684
0.13147063	0.028180694	0.00040839162
0.13160113	0.028487814	0.00041196326
0.13173162	0.028069434	0.00040664678
0.13186212	0.027973712	0.00040571699
0.13199261	0.027068585	0.00040160469
0.13212310	0.027383817	0.00040087531
0.13225360	0.028427816	0.00040999401
0.13238409	0.028456661	0.00040963961
0.13251459	0.028366710	0.00040678474
0.13264508	0.027488481	0.00040232209
0.13277557	0.027733704	0.00040449160
0.13290607	0.028090865	0.00040711990
0.13303656	0.027962103	0.00040536840
0.13316706	0.027686636	0.00040144062
0.13329755	0.027469010	0.00040188428
0.13342804	0.028168355	0.00040751926
0.13355854	0.028480174	0.00040666592
0.13368903	0.028713449	0.00040998987
0.13381953	0.029094819	0.00041165137
0.13395002	0.028265519	0.00040611188
0.13408051	0.027422674	0.00040093028
0.13421101	0.028516937	0.00040684481
0.13434150	0.027379851	0.00040156373
0.13447200	0.028270612	0.00040665426
0.13460249	0.028380503	0.00040421084
0.13473298	0.027457572	0.00039986322
0.13486348	0.028284438	0.00040439955
0.13499397	0.028218752	0.00040518158
0.13512447	0.027972034	0.00040434392
0.13525496	0.027765877	0.00040043664
0.13538545	0.027775203	0.00040104389
0.13551595	0.028201417	0.00040433427
0.13564644	0.027908909	0.00040110974
0.13577694	0.027949796	0.00040289943
0.13590743	0.028231330	0.00040272902
0.13603792	0.027683432	0.00039880380
0.13616842	0.027851962	0.00040178185
0.13629891	0.028343384	0.00040206119
0.13642940	0.027911797	0.00040281248
0.13655990	0.027557512	0.00039618711
0.13669039	0.028728664	0.00040481234
0.13682089	0.028257149	0.00040144906
0.13695138	0.027600867	0.00039741695
0.13708187	0.028489747	0.00040415245
0.13721237	0.028041594	0.00040075546
0.13734286	0.028407543	0.00040205208
0.13747336	0.027624350	0.00039873568
0.13760385	0.027542230	0.00039512421
0.13773434	0.027100072	0.00039366255
0.13786484	0.027754469	0.00039951013
0.13799533	0.028550579	0.00040257985
0.13812583	0.027746002	0.00039756003
0.13825632	0.027993672	0.00039797296
0.13838681	0.027695842	0.00039622717
0.13851731	0.027456478	0.00039627136
0.13864780	0.027668444	0.00039722324
0.13877830	0.027759310	0.00039618974
0.13890879	0.027723486	0.00039718618
0.13903928	0.028136448	0.00039796744
0.13916978	0.028119741	0.00039956947
0.13930027	0.028449410	0.00040094315
0.13943077	0.028364949	0.00040015863
0.13956126	0.027822612	0.00039817657
0.13969175	0.027609650	0.00039535471
0.13982225	0.027843000	0.00039728063
0.13995274	0.027895357	0.00039763879
0.14008324	0.027834224	0.00039608442
0.14021373	0.028172674	0.00039986280
0.14034422	0.027491194	0.00039076376
0.14047472	0.027283699	0.00039267922
0.14060521	0.027389539	0.00039396088
0.14073571	0.028011943	0.00039503523
0.14086620	0.029164531	0.00040345831
0.14099669	0.028464024	0.00039926091
0.14112719	0.027910539	0.00039307203
0.14125768	0.027844762	0.00039572133
0.14138818	0.028984564	0.00040082533
0.14151867	0.028068794	0.00039652286
0.14164916	0.028355483	0.00039843519
0.14177966	0.027500417	0.00039003895
0.14191015	0.028109555	0.00039328300
0.14204065	0.028225829	0.00039593653
0.14217114	0.028240654	0.00039440360
0.14230163	0.028445604	0.00039768444
0.14243213	0.027858139	0.00038976992
0.14256262	0.027476282	0.00038873424
0.14269312	0.027964887	0.00039368296
0.14282361	0.027610029	0.00038887592
0.14295410	0.028379606	0.00039690597
0.14308460	0.028030838	0.00039129386
0.14321509	0.027991356	0.00039100485
0.14334559	0.028529368	0.00039653567
0.14347608	0.028550471	0.00039520143
0.14360657	0.027728955	0.00039065955
0.14373707	0.028159762	0.00039318581
0.14386756	0.028201002	0.00039094753
0.14399806	0.027866166	0.00039083405
0.14412855	0.028195825	0.00039196933
0.14425904	0.027620522	0.00038946550
0.14438954	0.028196305	0.00039342518
0.14452003	0.028017894	0.00038970903
0.14465053	0.028116148	0.00039079451
0.14478102	0.028434439	0.00039383659
0.14491151	0.029123529	0.00039746321
0.14504201	0.027612344	0.00039037535
0.14517250	0.027741827	0.00038895117
0.14530299	0.027757669	0.00038913008
0.14543349	0.027995800	0.00039085839
0.14556398	0.028289390	0.00039065486
0.14569448	0.027853749	0.00039024725
0.14582497	0.027317291	0.00038637429
0.14595546	0.027756886	0.00039048528
0.14608596	0.027001107	0.00038219008
0.14621645	0.027200099	0.00038362665
0.14634695	0.028047761	0.00039034515
0.14647744	0.027975928	0.00039102997
0.14660793	0.028215826	0.00039089488
0.14673843	0.027166822	0.00038481786
0.14686892	0.027811809	0.00038591369
0.14699942	0.028186716	0.00039006502
0.14712991	0.028040884	0.00038920926
0.14726040	0.028430561	0.00039142249
0.14739090	0.028057884	0.00038866739
0.14752139	0.028175739	0.00038960056
0.14765189	0.028246929	0.00038936452
0.14778238	0.028054270	0.00039016267
0.14791287	0.027790718	0.00038630372
0.14804337	0.028595420	0.00039251370
0.14817386	0.027469384	0.00038550604
0.14830436	0.027650247	0.00038496909
0.14843485	0.027737732	0.00038677560
0.14856534	0.027370682	0.00038330360
0.14869584	0.027681279	0.00038490833
0.14882633	0.027564059	0.00038603966
0.14895683	0.028216066	0.00038729766
0.14908732	0.027892412	0.00038549385
0.14921781	0.028711828	0.00039156145
0.14934831	0.027983099	0.00038639074
0.14947880	0.027682903	0.00038720267
0.14960930	0.027525347	0.00038224042
0.14973979	0.028270452	0.00038763861
0.14987028	0.027356490	0.00038438689
0.15000078	0.027823467	0.00038530591
0.15013127	0.027965128	0.00038523562
0.15026177	0.027992268	0.00038662106
0.15039226	0.027621132	0.00038279327
0.15052275	0.028189341	0.00038864768
0.15065325	0.027786070	0.00038413669
0.15078374	0.027858972	0.00038728914
0.15091424	0.027535208	0.00038415004
0.15104473	0.027965993	0.00038438996
0.15117522	0.028145286	0.00038650580
0.15130572	0.027662845	0.00038474169
0.15143621	0.027259083	0.00037995373
0.15156671	0.027883920	0.00038563434
0.15169720	0.027217336	0.00037874788
0.15182769	0.027086184	0.00037809709
0.15195819	0.027664740	0.00038297147
0.15208868	0.027924496	0.00038266814
0.15221918	0.027226886	0.00038017668
0.15234967	0.027165623	0.00037844160
0.15248016	0.027518802	0.00038044427
0.15261066	0.027447056	0.00037948998
0.15274115	0.027873959	0.00038246896
0.15287165	0.027705172	0.00038163180
0.15300214	0.027468225	0.00037888754
0.15313263	0.027778726	0.00038050768
0.15326313	0.028038940	0.00038194296
0.15339362	0.028150932	0.00038292137
0.15352412	0.027898371	0.00038199231
0.15365461	0.028569233	0.00038686565
0.15378510	0.028548819	0.00038519420
0.15391560	0.027985501	0.00038083779
0.15404609	0.027893461	0.00038186024
0.15417658	0.027364109	0.00037713418
0.15430708	0.027420894	0.00037977498
0.15443757	0.027984735	0.00038061938
0.15456807	0.028029656	0.00038274097
0.15469856	0.027724757	0.00037885751
0.15482905	0.028347479	0.00038478488
0.15495955	0.027889107	0.00038046054
0.15509004	0.027902488	0.00038091636
0.15522054	0.027758942	0.00038050709
0.15535103	0.028438794	0.00038345915
0.15548152	0.027349511	0.00037585230
0.15561202	0.028035624	0.00038078411
0.15574251	0.027425870	0.00037790650
0.15587301	0.028134879	0.00038248401
0.15600350	0.027571559	0.00037704786
0.15613399	0.028023314	0.00038013081
0.15626449	0.027468541	0.00037777610
0.15639498	0.027359731	0.00037757696
0.15652548	0.027584345	0.00037887441
0.15665597	0.027246587	0.00037534596
0.15678646	0.027967982	0.00037781479
0.15691696	0.028017878	0.00037864937
0.15704745	0.027218105	0.00037582672
0.15717795	0.027435318	0.00037489318
0.15730844	0.027812235	0.00037839998
0.15743893	0.028159246	0.00037870660
0.15756943	0.027488474	0.00037535168
0.15769992	0.027429454	0.00037532033
0.15783042	0.027864444	0.00037793282
0.15796091	0.027899040	0.00037725216
0.15809140	0.027511005	0.00037558189
0.15822190	0.027772537	0.00037485073
0.15835239	0.028425877	0.00038037697
0.15848289	0.027367400	0.00037427937
0.15861338	0.028356770	0.00038022695
0.15874387	0.028388741	0.00038085027
0.15887437	0.028104350	0.00037682539
0.15900486	0.027654754	0.00037553704
0.15913536	0.028677098	0.00038157801
0.15926585	0.028059404	0.00037579494
0.15939634	0.027596252	0.00037516385
0.15952684	0.027856247	0.00037736562
0.15965733	0.028216163	0.00037662669
0.15978783	0.027919798	0.00037728713
0.15991832	0.028427504	0.00037770561
0.16004881	0.028306170	0.00037920388
0.16017931	0.027862055	0.00037483356
0.16030980	0.027713115	0.00037319805
0.16044030	0.028342021	0.00037761141
0.16057079	0.027764554	0.00037364089
0.16070128	0.028023098	0.00037555055
0.16083178	0.027214005	0.00037328020
0.16096227	0.027515085	0.00037189836
0.16109277	0.026889413	0.00036955648
0.16122326	0.028001068	0.00037461527
0.16135375	0.027869535	0.00037436820
0.16148425	0.027819384	0.00037526051
0.16161474	0.027622443	0.00037352270
0.16174524	0.027635951	0.00037234610
0.16187573	0.027649981	0.00037458947
0.16200622	0.028325682	0.00037480442
0.16213672	0.028591355	0.00037911839
0.16226721	0.027257138	0.00036896070
0.16239771	0.027913798	0.00037239586
0.16252820	0.026655511	0.00036675972
0.16265869	0.027519486	0.00037014870
0.16278919	0.027461786	0.00037178216
0.16291968	0.027891609	0.00037475476
0.16305018	0.027453269	0.00036915356
0.16318067	0.027442512	0.00036856783
0.16331116	0.027349662	0.00036936920
0.16344166	0.027239625	0.00036825477
0.16357215	0.027462722	0.00037074564
0.16370264	0.028150981	0.00037314963
0.16383314	0.027643233	0.00037090278
0.16396363	0.027689315	0.00037115202
0.16409413	0.027243815	0.00036751393
0.16422462	0.027286910	0.00036751447
0.16435511	0.027857400	0.00037059596
0.16448561	0.028518842	0.00037594601
0.16461610	0.027376037	0.00036953043
0.16474660	0.027975293	0.00036968433
0.16487709	0.027461469	0.00036978420
0.16500758	0.028101968	0.00037103073
0.16513808	0.027455511	0.00036814226
0.16526857	0.027737563	0.00037089421
0.16539907	0.027298770	0.00036510106
0.16552956	0.027370553	0.00036753079
0.16566005	0.027565630	0.00037112635
0.16579055	0.027562454	0.00036811336
0.16592104	0.027176280	0.00036714387
0.16605154	0.027454407	0.00036614273
0.16618203	0.027348917	0.00036680230
0.16631252	0.027681877	0.00037059373
0.16644302	0.027727193	0.00036695831
0.16657351	0.027461056	0.00036735713
0.16670401	0.028219013	0.00037300262
0.16683450	0.027474310	0.00036539176
0.16696499	0.027085051	0.00036488073
0.16709549	0.028034733	0.00036990942
0.16722598	0.027898564	0.00037090094
0.16735648	0.028022292	0.00037140431
0.16748697	0.027075243	0.00036248437
0.16761746	0.027754848	0.00036925092
0.16774796	0.027813134	0.00036805341
0.16787845	0.027972900	0.00036914194
0.16800895	0.027926105	0.00036830977
0.16813944	0.027448849	0.00036420292
0.16826993	0.027395825	0.00036557938
0.16840043	0.028269055	0.00036970780
0.16853092	0.027945027	0.00036731676
0.16866142	0.027033675	0.00036432236
0.16879191	0.027469305	0.00036773424
0.16892240	0.027477715	0.00036281927
0.16905290	0.027620850	0.00036567289
0.16918339	0.027464037	0.00036435730
0.16931389	0.027406522	0.00036597533
0.16944438	0.027156825	0.00036413526
0.16957487	0.028018718	0.00036534902
0.16970537	0.027418751	0.00036450217
0.16983586	0.028206892	0.00036774675
0.16996636	0.027649528	0.00036522310
0.17009685	0.027753739	0.00036786630
0.17022734	0.026980133	0.00036083588
0.17035784	0.027271225	0.00036087219
0.17048833	0.027428582	0.00036294317
0.17061883	0.027761073	0.00036633451
0.17074932	0.027584147	0.00036424512
0.17087981	0.027385307	0.00036334860
0.17101031	0.027763353	0.00036340213
0.17114080	0.027540177	0.00036332880
0.17127130	0.027556128	0.00036171806
0.17140179	0.027401397	0.00036439424
0.17153228	0.027649192	0.00036347456
0.17166278	0.027229996	0.00036129272
0.17179327	0.028060036	0.00036694663
0.17192377	0.028075402	0.00036605007
0.17205426	0.027101157	0.00036057582
0.17218475	0.028103340	0.00036769505
0.17231525	0.027275262	0.00036075671
0.17244574	0.027865317	0.00036421484
0.17257623	0.027094309	0.00035904504
0.17270673	0.028077429	0.00036556236
0.17283722	0.027795968	0.00036637671
0.17296772	0.027521619	0.00036304218
0.17309821	0.027544404	0.00036251441
0.17322870	0.027561764	0.00036016369
0.17335920	0.027593409	0.00036184007
0.17348969	0.027718313	0.00036356623
0.17362019	0.027480676	0.00036164026
0.17375068	0.027225014	0.00035952283
0.17388117	0.027613067	0.00036164127
0.17401167	0.026984166	0.00035672381
0.17414216	0.027309264	0.00035961051
0.17427266	0.027723547	0.00036174518
0.17440315	0.028095273	0.00036546276
0.17453364	0.027100579	0.00035760601
0.17466414	0.027089252	0.00035655173
0.17479463	0.027452161	0.00036089199
0.17492513	0.027465258	0.00036141397
0.17505562	0.027895535	0.00036110244
0.17518611	0.027272415	0.00035907339
0.17531661	0.027431510	0.00035874588
0.17544710	0.028172363	0.00036345385
0.17557760	0.027570886	0.00036080875
0.17570809	0.027552092	0.00035832248
0.17583858	0.027692182	0.00036199583
0.17596908	0.028083702	0.00036274246
0.17609957	0.027952389	0.00036106044
0.17623007	0.027644259	0.00036055126
0.17636056	0.027679545	0.00035997196
0.17649105	0.027907563	0.00036161610
0.17662155	0.028367802	0.00036483350
0.17675204	0.028064355	0.00035868558
0.17688254	0.027853766	0.00036215808
0.17701303	0.027940789	0.00035977125
0.17714352	0.027647484	0.00036048786
0.17727402	0.028108847	0.00036269465
0.17740451	0.027775762	0.00035940163
0.17753501	0.028102385	0.00036049112
0.17766550	0.028273387	0.00036384722
0.17779599	0.027265565	0.00035527288
0.17792649	0.027322738	0.00035900690
0.17805698	0.028520637	0.00036251625
0.17818748	0.027988754	0.00036021046
0.17831797	0.027170848	0.00035692140
0.17844846	0.027228609	0.00035511452
0.17857896	0.027441488	0.00035793777
0.17870945	0.026863200	0.00035342399
0.17883995	0.027557003	0.00035545601
0.17897044	0.027377611	0.00035698598
0.17910093	0.027818071	0.00035850459
0.17923143	0.027997277	0.00036000679
0.17936192	0.027464765	0.00035678825
0.17949242	0.027976019	0.00035881419
0.17962291	0.027686727	0.00035722901
0.17975340	0.027761210	0.00035785018
0.17988390	0.027291632	0.00035479100
0.18001439	0.027554401	0.00035679458
0.18014489	0.027952771	0.00035869410
0.18027538	0.027862159	0.00035641500
0.18040587	0.027357573	0.00035573622
0.18053637	0.027706023	0.00035518140
0.18066686	0.027327184	0.00035632031
0.18079736	0.027656850	0.00035549259
0.18092785	0.027782095	0.00035736417
0.18105834	0.028110768	0.00035806380
0.18118884	0.027922095	0.00035545390
0.18131933	0.027198044	0.00035385346
0.18144982	0.026923568	0.00035193993
0.18158032	0.027414511	0.00035792371
0.18171081	0.026517275	0.00035742854
0.18184131	0.027635358	0.00036512851
0.18197180	0.027544805	0.00036785335
0.18210229	0.027029389	0.00036873484
0.18223279	0.027094148	0.00036766383
0.18236328	0.027856641	0.00037616084
0.18249378	0.027297969	0.00037166916
0.18262427	0.027416644	0.00037471018
0.18275476	0.027215501	0.00037689144
0.18288526	0.027187357	0.00037625483
0.18301575	0.027385277	0.00037895766
0.18314625	0.027626763	0.00038122320
0.18327674	0.027693805	0.00038040665
0.18340723	0.027033754	0.00038101878
0.18353773	0.027689357	0.00038431174
0.18366822	0.027729446	0.00038707377
0.18379872	0.027946769	0.00038902764
0.18392921	0.027710124	0.00038675413
0.18405970	0.027242283	0.00038671535
0.18419020	0.026811229	0.00038577131
0.18432069	0.027699026	0.00038941540
0.18445119	0.027708981	0.00039305741
0.18458168	0.027313082	0.00038707101
0.18471217	0.027072423	0.00038862086
0.18484267	0.027671037	0.00039532331
0.18497316	0.027078486	0.00039012357
0.18510366	0.026685013	0.00039047396
0.18523415	0.027264527	0.00039215452
0.18536464	0.027693740	0.00039665972
0.18549514	0.026979328	0.00039395083
0.18562563	0.027357111	0.00039466778
0.18575613	0.027188930	0.00039646007
0.18588662	0.027004302	0.00039758494
0.18601711	0.026910919	0.00039230156
0.18614761	0.027495265	0.00040020986
0.18627810	0.027114275	0.00039821361
0.18640860	0.027357862	0.00040207321
0.18653909	0.027574932	0.00039560379
0.18666958	0.027631238	0.00039056260
0.18680008	0.027320531	0.00038594483
0.18693057	0.027401678	0.00038634510
0.18706107	0.027176812	0.00038151421
0.18719156	0.027594380	0.00038599580
0.18732205	0.027564985	0.00038097114
0.18745255	0.027277316	0.00037809054
0.18758304	0.027468693	0.00037931732
0.18771354	0.027556917	0.00037676103
0.18784403	0.028022453	0.00038035348
0.18797452	0.027650186	0.00037676176
0.18810502	0.027848396	0.00037521697
0.18823551	0.028018229	0.00037715308
0.18836601	0.027517553	0.00037287992
0.18849650	0.027620276	0.00037316461
0.18862699	0.028075904	0.00037618658
0.18875749	0.027346813	0.00036702028
0.18888798	0.027582970	0.00036992183
0.18901848	0.027127977	0.00036590895
0.18914897	0.027578585	0.00036803723
0.18927946	0.027573864	0.00036924003
0.18940996	0.026507161	0.00036109825
0.18954045	0.027363562	0.00036363605
0.18967095	0.027168481	0.00036369396
0.18980144	0.027477978	0.00036347051
0.18993193	0.027578319	0.00036564623
0.19006243	0.027102488	0.00035918383
0.19019292	0.027391686	0.00036164886
0.19032342	0.027107690	0.00035889196
0.19045391	0.027296012	0.00035885847
0.19058440	0.027454434	0.00036238797
0.19071490	0.027439073	0.00035983968
0.19084539	0.027749060	0.00035977893
0.19097588	0.027563293	0.00036030013
0.19110638	0.027105993	0.00035515445
0.19123687	0.028034278	0.00036166246
0.19136737	0.027816690	0.00036069738
0.19149786	0.027323865	0.00035541831
0.19162835	0.027263644	0.00035591443
0.19175885	0.027369653	0.00035356271
0.19188934	0.026954135	0.00035292834
0.19201984	0.026889810	0.00035246230
0.19215033	0.027338831	0.00035344883
0.19228082	0.027335377	0.00035347943
0.19241132	0.027489799	0.00035411660
0.19254181	0.026456262	0.00034762450
0.19267231	0.027800603	0.00035779235
0.19280280	0.027591235	0.00035422766
0.19293329	0.027180372	0.00035249310
0.19306379	0.027115905	0.00035246432
0.19319428	0.027210933	0.00035087757
0.19332478	0.028087241	0.00035580519
0.19345527	0.027781494	0.00035578084
0.19358576	0.027223929	0.00035262585
0.19371626	0.026849242	0.00035066017
0.19384675	0.027367152	0.00035025307
0.19397725	0.027424157	0.00035428900
0.19410774	0.027205905	0.00035313940
0.19423823	0.026796822	0.00034763805
0.19436873	0.027601713	0.00035456254
0.19449922	0.027842602	0.00035307771
0.19462972	0.027458993	0.00035274415
0.19476021	0.027968615	0.00035598583
0.19489070	0.027672753	0.00035198855
0.19502120	0.027335241	0.00035156021
0.19515169	0.027062066	0.00034973929
0.19528219	0.027083924	0.00034780114
0.19541268	0.026986465	0.00034943020
0.19554317	0.027566361	0.00035114063
0.19567367	0.027114330	0.00034984939
0.19580416	0.027735025	0.00035368664
0.19593466	0.026932030	0.00034545397
0.19606515	0.027474140	0.00035101027
0.19619564	0.027026091	0.00034787762
0.19632614	0.027756329	0.00035042718
0.19645663	0.027865965	0.00035326637
0.19658713	0.027335874	0.00034770169
0.19671762	0.027283200	0.00034855388
0.19684811	0.027705603	0.00035127478
0.19697861	0.027369361	0.00034737065
0.19710910	0.027404594	0.00034982165
0.19723960	0.027783349	0.00035058124
0.19737009	0.027518761	0.00034810017
0.19750058	0.027161942	0.00034853726
0.19763108	0.027685380	0.00034853858
0.19776157	0.027525253	0.00035014444
0.19789207	0.027515185	0.00034909394
0.19802256	0.027585350	0.00034735641
0.19815305	0.027082408	0.00034682257
0.19828355	0.026657410	0.00034361389
0.19841404	0.026882698	0.00034557478
0.19854454	0.027526236	0.00034899318
0.19867503	0.026947508	0.00034431308
0.19880552	0.027642327	0.00034904661
0.19893602	0.027262400	0.00034453746
0.19906651	0.027437134	0.00034736108
0.19919701	0.027735131	0.00034975037
0.19932750	0.027866120	0.00034908445
0.19945799	0.027377124	0.00034614952
0.19958849	0.027624414	0.00034785369
0.19971898	0.027100006	0.00034429444
0.19984947	0.027304274	0.00034627345
0.19997997	0.027376442	0.00034717948
0.20011046	0.028621456	0.00035353193
0.20024096	0.026961539	0.00034414954
0.20037145	0.027786431	0.00034656316
0.20050194	0.027702793	0.00034849626
0.20063244	0.026972802	0.00034394667
0.20076293	0.027138889	0.00034526170
0.20089343	0.027281052	0.00034612725
0.20102392	0.028307764	0.00034898422
0.20115441	0.027149633	0.00034289231
0.20128491	0.027441984	0.00034714029
0.20141540	0.027293067	0.00034293637
0.20154590	0.027335938	0.00034450800
0.20167639	0.027198086	0.00034270612
0.20180688	0.027348102	0.00034404598
0.20193738	0.027244861	0.00034441531
0.20206787	0.027221324	0.00034331059
0.20219837	0.027580484	0.00034492872
0.20232886	0.026673553	0.00034050548
0.20245935	0.027294683	0.00034292681
0.20258985	0.027110947	0.00034220369
0.20272034	0.027648383	0.00034535925
0.20285084	0.027937742	0.00034726592
0.20298133	0.027146434	0.00034284398
0.20311182	0.027476132	0.00034372871
0.20324232	0.027324635	0.00034317575
0.20337281	0.027693330	0.00034518081
0.20350331	0.027272445	0.00034112257
0.20363380	0.027235519	0.00034203145
0.20376429	0.027315764	0.00034128535
0.20389479	0.027165210	0.00034198253
0.20402528	0.026874252	0.00033972506
0.20415578	0.027052358	0.00033970277
0.20428627	0.027089793	0.00034058995
0.20441676	0.027438179	0.00034111770
0.20454726	0.027810813	0.00034275732
0.20467775	0.027117849	0.00034209096
0.20480825	0.028031957	0.00034421328
0.20493874	0.027163257	0.00034117791
0.20506923	0.027549938	0.00034311642
0.20519973	0.027391733	0.00034136754
0.20533022	0.028125696	0.00034539548
0.20546072	0.027067740	0.00033990888
0.20559121	0.026822832	0.00033797830
0.20572170	0.027768085	0.00034247115
0.20585220	0.027760142	0.00034162747
0.20598269	0.027369156	0.00034046470
0.20611319	0.026888953	0.00033847830
0.20624368	0.027034706	0.00033780936
0.20637417	0.027756738	0.00034343100
0.20650467	0.027477293	0.00033967625
0.20663516	0.027555930	0.00034100936
0.20676566	0.027100036	0.00033903502
0.20689615	0.027173329	0.00033823350
0.20702664	0.027449356	0.00033984470
0.20715714	0.027261206	0.00033861520
0.20728763	0.026640096	0.00033433786
0.20741813	0.027128785	0.00033832967
0.20754862	0.027583693	0.00033941684
0.20767911	0.027186835	0.00033835879
0.20780961	0.027657948	0.00034006793
0.20794010	0.027524781	0.00033929821
0.20807060	0.026528476	0.00033404600
0.20820109	0.026984957	0.00033579972
0.20833158	0.027203685	0.00033824774
0.20846208	0.026879951	0.00033729136
0.20859257	0.027000403	0.00033545327
0.20872306	0.027216322	0.00033791638
0.20885356	0.026848923	0.00033557174
0.20898405	0.027102409	0.00033674761
0.20911455	0.027138466	0.00033862050
0.20924504	0.026870656	0.00033620035
0.20937553	0.027643360	0.00033951807
0.20950603	0.027258738	0.00033838058
0.20963652	0.026603535	0.00033232216
0.20976702	0.027416938	0.00033916141
0.20989751	0.026880760	0.00033501967
0.21002800	0.026902336	0.00033545150
0.21015850	0.027142695	0.00033666205
0.21028899	0.026889903	0.00033321550
0.21041949	0.027049275	0.00033748844
0.21054998	0.026859992	0.00033558952
0.21068047	0.026911999	0.00033462002
0.21081097	0.027412287	0.00033776083
0.21094146	0.027621996	0.00033781156
0.21107196	0.027138033	0.00033733963
0.21120245	0.027418019	0.00033724033
0.21133294	0.026963946	0.00033410554
0.21146344	0.027062404	0.00033520457
0.21159393	0.027327221	0.00033593018
0.21172443	0.027112438	0.00033480835
0.21185492	0.026903603	0.00033475772
0.21198541	0.027625165	0.00033767230
0.21211591	0.027435704	0.00033670881
0.21224640	0.027242004	0.00033650565
0.21237690	0.027111603	0.00033302573
0.21250739	0.027966233	0.00033974816
0.21263788	0.027197918	0.00033415984
0.21276838	0.027095393	0.00033512392
0.21289887	0.026808698	0.00033271221
0.21302937	0.026402955	0.00032835335
0.21315986	0.026871921	0.00033384872
0.21329035	0.027060511	0.00033400154
0.21342085	0.026655401	0.00033153565
0.21355134	0.027347353	0.00033489659
0.21368184	0.027194116	0.00033433855
0.21381233	0.027445169	0.00033474209
0.21394282	0.027418119	0.00033634001
0.21407332	0.027505630	0.00033465127
0.21420381	0.027555062	0.00033733037
0.21433431	0.027018479	0.00033224227
0.21446480	0.026934710	0.00033119927
0.21459529	0.027225808	0.00033457180
0.21472579	0.027852033	0.00033672573
0.21485628	0.027636346	0.00033695525
0.21498678	0.027876504	0.00033748142
0.21511727	0.027323002	0.00033196511
0.21524776	0.026822886	0.00033145529
0.21537826	0.026654533	0.00032954357
0.21550875	0.026733207	0.00033029494
0.21563925	0.026969653	0.00033296753
0.21576974	0.026484852	0.00032910578
0.21590023	0.026790089	0.00033064134
0.21603073	0.027031561	0.00033170248
0.21616122	0.027416118	0.00033388132
0.21629172	0.027178571	0.00033315244
0.21642221	0.027052498	0.00033165324
0.21655270	0.027080921	0.00033103473
0.21668320	0.026969732	0.00033190258
0.21681369	0.026773338	0.00032778672
0.21694419	0.027381205	0.00033413570
0.21707468	0.027478911	0.00033413689
0.21720517	0.026636900	0.00032873650
0.21733567	0.026940344	0.00033037617
0.21746616	0.027365967	0.00033209228
0.21759665	0.027300210	0.00033276575
0.21772715	0.026600509	0.00032976795
0.21785764	0.027596168	0.00033214215
0.21798814	0.026634610	0.00032791646
0.21811863	0.027439868	0.00033230212
0.21824912	0.027447217	0.00033243350
0.21837962	0.026824465	0.00032995507
0.21851011	0.027291234	0.00032997434
0.21864061	0.027247529	0.00033189282
0.21877110	0.026843729	0.00032861653
0.21890159	0.027045472	0.00032964780
0.21903209	0.026784953	0.00032807032
0.21916258	0.027349198	0.00033064947
0.21929308	0.027081229	0.00033039959
0.21942357	0.026811331	0.00032813707
0.21955406	0.026951210	0.00032729810
0.21968456	0.027397948	0.00033239847
0.21981505	0.027315666	0.00033004963
0.21994555	0.027534398	0.00033154752
0.22007604	0.026945882	0.00032887761
0.22020653	0.026922846	0.00032753297
0.22033703	0.027580160	0.00033154774
0.22046752	0.026945607	0.00033020530
0.22059802	0.026610157	0.00032508250
0.22072851	0.027399096	0.00033065329
0.22085900	0.026401894	0.00032440460
0.22098950	0.026920413	0.00032693587
0.22111999	0.026833604	0.00032761166
0.22125049	0.026750205	0.00032553944
0.22138098	0.026349964	0.00032444896
0.22151147	0.027204041	0.00032854964
0.22164197	0.026709792	0.00032568615
0.22177246	0.026614301	0.00032588648
0.22190296	0.026956388	0.00032676872
0.22203345	0.026780756	0.00032653943
0.22216394	0.027748378	0.00033348228
0.22229444	0.027292291	0.00032716282
0.22242493	0.027300473	0.00032834407
0.22255543	0.027312245	0.00032870655
0.22268592	0.026956305	0.00032700073
0.22281641	0.027219594	0.00032825480
0.22294691	0.027115015	0.00032667586
0.22307740	0.026827761	0.00032520086
0.22320790	0.026650590	0.00032493879
0.22333839	0.027658920	0.00032939179
0.22346888	0.027652681	0.00033009737
0.22359938	0.026482522	0.00032329012
0.22372987	0.027196901	0.00032702604
0.22386037	0.026970352	0.00032759428
0.22399086	0.027097511	0.00032591785
0.22412135	0.027049130	0.00032682995
0.22425185	0.026848833	0.00032486444
0.22438234	0.026867568	0.00032520188
0.22451284	0.027060118	0.00032622736
0.22464333	0.027831365	0.00032942064
0.22477382	0.026542344	0.00032348862
0.22490432	0.027422618	0.00032763204
0.22503481	0.026950552	0.00032397542
0.22516531	0.027024626	0.00032618639
0.22529580	0.026863891	0.00032424289
0.22542629	0.027549601	0.00032781136
0.22555679	0.026020240	0.00032035132
0.22568728	0.027264136	0.00032510848
0.22581778	0.027433487	0.00032777034
0.22594827	0.026198563	0.00032074072
0.22607876	0.026929278	0.00032321227
0.22620926	0.027095125	0.00032566336
0.22633975	0.027069105	0.00032459311
0.22647025	0.027163845	0.00032537455
0.22660074	0.027058700	0.00032557037
0.22673123	0.027014167	0.00032453318
0.22686173	0.026498866	0.00032242471
0.22699222	0.026549613	0.00032096759
0.22712271	0.026951106	0.00032329950
0.22725321	0.027006005	0.00032447186
0.22738370	0.027668946	0.00032777349
0.22751420	0.027618530	0.00032782011
0.22764469	0.026649621	0.00032260403
0.22777518	0.027227293	0.00032372967
0.22790568	0.026303718	0.00031989597
0.22803617	0.026740383	0.00032218314
0.22816667	0.027140763	0.00032427825
0.22829716	0.026980848	0.00032437768
0.22842765	0.027252949	0.00032356622
0.22855815	0.026968437	0.00032295614
0.22868864	0.027178188	0.00032404603
0.22881914	0.027015405	0.00032270067
0.22894963	0.026817547	0.00032320747
0.22908012	0.027265793	0.00032477820
0.22921062	0.027445329	0.00032433605
0.22934111	0.027071325	0.00032379219
0.22947161	0.026940249	0.00032206731
0.22960210	0.027321660	0.00032427199
0.22973259	0.027075498	0.00032270032
0.22986309	0.026994915	0.00032221259
0.22999358	0.026855053	0.00032268279
0.23012408	0.027523145	0.00032323852
0.23025457	0.026510832	0.00031938687
0.23038506	0.026441808	0.00031842672
0.23051556	0.026492460	0.00031833832
0.23064605	0.026363231	0.00031891794
0.23077655	0.026855771	0.00032492606
0.23090704	0.026943436	0.00033016756
0.23103753	0.026823607	0.00033092205
0.23116803	0.027011208	0.00033323905
0.23129852	0.026876072	0.00033434825
0.23142902	0.026807548	0.00033565799
0.23155951	0.027045976	0.00033833287
0.23169000	0.027095767	0.00033959916
0.23182050	0.027338374	0.00034111898
0.23195099	0.026651790	0.00033965286
0.23208149	0.027275624	0.00034411430
0.23221198	0.027321384	0.00034266694
0.23234247	0.027146389	0.00034574563
0.23247297	0.027274939	0.00034701152
0.23260346	0.026936392	0.00034548366
0.23273396	0.027368852	0.00034923157
0.23286445	0.027220570	0.00034837359
0.23299494	0.027075387	0.00034917935
0.23312544	0.027185660	0.00035117219
0.23325593	0.027110216	0.00035031242
0.23338643	0.027111909	0.00035061055
0.23351692	0.027566402	0.00035251294
0.23364741	0.026919348	0.00034717300
0.23377791	0.026995776	0.00035042105
0.23390840	0.026971651	0.00034802541
0.23403890	0.027247078	0.00035026728
0.23416939	0.026820224	0.00034822239
0.23429988	0.027487668	0.00035200679
0.23443038	0.027100821	0.00035197972
0.23456087	0.027473914	0.00035224994
0.23469137	0.026612854	0.00034876512
0.23482186	0.027317094	0.00035342798
0.23495235	0.026991894	0.00035092200
0.23508285	0.027041380	0.00035089984
0.23521334	0.026693493	0.00034911825
0.23534384	0.026810259	0.00035065765
0.23547433	0.026790659	0.00035129998
0.23560482	0.026602969	0.00034873422
0.23573532	0.027264776	0.00035399813
0.23586581	0.026358745	0.00034870163
0.23599630	0.027128029	0.00035363347
0.23612680	0.027095251	0.00035450192
0.23625729	0.026890438	0.00035162661
0.23638779	0.026428005	0.00035133184
0.23651828	0.026866961	0.00035355209
0.23664877	0.026976585	0.00035340382
0.23677927	0.026829451	0.00035322613
0.23690976	0.026817019	0.00035282814
0.23704026	0.026667224	0.00035270353
0.23717075	0.027010560	0.00035440577
0.23730124	0.027736752	0.00035778210
0.23743174	0.027013012	0.00035636871
0.23756223	0.026965791	0.00035612070
0.23769273	0.027088517	0.00035586327
0.23782322	0.026848446	0.00035531896
0.23795371	0.027137557	0.00035608289
0.23808421	0.027453069	0.00035852166
0.23821470	0.027160012	0.00035764903
0.23834520	0.026942821	0.00035508148
0.23847569	0.027160751	0.00035764463
0.23860618	0.027541352	0.00035974996
0.23873668	0.026692837	0.00035586201
0.23886717	0.026920353	0.00035804227
0.23899767	0.026869399	0.00035451597
0.23912816	0.027290463	0.00035971177
0.23925865	0.027123073	0.00035863373
0.23938915	0.026869071	0.00035514263
0.23951964	0.026963195	0.00035738095
0.23965014	0.026392015	0.00035397318
0.23978063	0.026861519	0.00035648515
0.23991112	0.027139574	0.00036014989
0.24004162	0.027368843	0.00035872759
0.24017211	0.026848950	0.00035844570
0.24030261	0.026754896	0.00035718309
0.24043310	0.026577938	0.00035451180
0.24056359	0.026322966	0.00035665270
0.24069409	0.026213844	0.00035159986
0.24082458	0.026814852	0.00035959489
0.24095508	0.026932669	0.00036017988
0.24108557	0.026926767	0.00035627623
0.24121606	0.026580430	0.00035758998
0.24134656	0.027702075	0.00036380153
0.24147705	0.027284695	0.00036006323
0.24160755	0.026597500	0.00035870961
0.24173804	0.027086865	0.00035943955
0.24186853	0.027390269	0.00036344905
0.24199903	0.026572783	0.00035850868
0.24212952	0.026720860	0.00035819086
0.24226002	0.026706185	0.00036031868
0.24239051	0.026617998	0.00035768688
0.24252100	0.027064410	0.00036064174
0.24265150	0.026778030	0.00035975355
0.24278199	0.026645945	0.00035792578
0.24291249	0.026509094	0.00035870613
0.24304298	0.026986296	0.00036144617
0.24317347	0.026805827	0.00036035087
0.24330397	0.026624418	0.00035971752
0.24343446	0.027116372	0.00036263893
0.24356496	0.026669680	0.00036005302
0.24369545	0.027655782	0.00036671867
0.24382594	0.027471012	0.00036376137
0.24395644	0.026503879	0.00036033018
0.24408693	0.026546623	0.00035988585
0.24421743	0.027362364	0.00036381529
0.24434792	0.027068626	0.00036615205
0.24447841	0.026854813	0.00036052571
0.24460891	0.027355744	0.00036497720
0.24473940	0.026812281	0.00036287260
0.24486989	0.027376715	0.00036385317
0.24500039	0.026519821	0.00036090054
0.24513088	0.026243896	0.00035750149
0.24526138	0.027094746	0.00036532400
0.24539187	0.026617359	0.00036206207
0.24552236	0.026859367	0.00036094611
0.24565286	0.026534379	0.00035984317
0.24578335	0.027731200	0.00036863614
0.24591385	0.027772270	0.00036772961
0.24604434	0.027512918	0.00036921083
0.24617483	0.026829934	0.00036320149
0.24630533	0.026691570	0.00036107154
0.24643582	0.026529049	0.00036162141
0.24656632	0.026743227	0.00036054923
0.24669681	0.027127420	0.00036744859
0.24682730	0.026533511	0.00036063797
0.24695780	0.027462624	0.00036795781
0.24708829	0.027506258	0.00036780586
0.24721879	0.026990755	0.00036345275
0.24734928	0.027522695	0.00036918803
0.24747977	0.026865756	0.00036486147
0.24761027	0.026597714	0.00036227507
0.24774076	0.027131966	0.00036544888
0.24787126	0.027199800	0.00036627002
0.24800175	0.026561028	0.00036294804
0.24813224	0.026991667	0.00036711091
0.24826274	0.026126794	0.00035859878
0.24839323	0.026623136	0.00036400538
0.24852373	0.026430017	0.00036086682
0.24865422	0.026938711	0.00036500797
0.24878471	0.027097133	0.00036823694
0.24891521	0.026903536	0.00036362936
0.24904570	0.026628163	0.00036576725
0.24917620	0.025741533	0.00035954551
0.24930669	0.026046504	0.00036031405
0.24943718	0.026716475	0.00036573414
0.24956768	0.026888990	0.00036654282
0.24969817	0.026199597	0.00036153136
0.24982867	0.027491065	0.00037169916
0.24995916	0.026809102	0.00036526463
0.25008965	0.027156096	0.00036822420
0.25022015	0.027764169	0.00037078952
0.25035064	0.027218409	0.00036792717
0.25048114	0.026913022	0.00036821201
0.25061163	0.027532717	0.00036699903
0.25074212	0.026009783	0.00036144931
0.25087262	0.026521726	0.00036701888
0.25100311	0.026542010	0.00036243914
0.25113361	0.027179682	0.00036903053
0.25126410	0.027093544	0.00036720168
0.25139459	0.026595648	0.00036339213
0.25152509	0.027089687	0.00037100487
0.25165558	0.026451466	0.00036263104
0.25178608	0.026392880	0.00036534118
0.25191657	0.027005310	0.00036784835
0.25204706	0.026444370	0.00036358178
0.25217756	0.026627766	0.00036772768
0.25230805	0.026650474	0.00036483449
0.25243855	0.026745690	0.00036616916
0.25256904	0.026588831	0.00036776691
0.25269953	0.026781093	0.00036437676
0.25283003	0.026660493	0.00036782535
0.25296052	0.026980692	0.00036879584
0.25309102	0.027091086	0.00036872692
0.25322151	0.027121490	0.00036927574
0.25335200	0.026270173	0.00036359890
0.25348250	0.026807338	0.00036871602
0.25361299	0.026493384	0.00036700526
0.25374349	0.026550044	0.00036517805
0.25387398	0.026913528	0.00036929276
0.25400447	0.027135259	0.00037031180
0.25413497	0.027080888	0.00036842164
0.25426546	0.026413183	0.00036702924
0.25439595	0.027109341	0.00036834717
0.25452645	0.026980468	0.00037026820
0.25465694	0.027046080	0.00036893886
0.25478744	0.026531676	0.00036701627
0.25491793	0.026444925	0.00036702960
0.25504842	0.026198359	0.00036351083
0.25517892	0.026827115	0.00036915441
0.25530941	0.026233653	0.00037584905
0.25543991	0.026746088	0.00038056613
0.25557040	0.027108139	0.00038596390
0.25570089	0.026985785	0.00038848825
0.25583139	0.026511490	0.00038696356
0.25596188	0.027008452	0.00039404510
0.25609238	0.026891033	0.00039491651
0.25622287	0.026814801	0.00039653565
0.25635336	0.027450617	0.00040269672
0.25648386	0.027616820	0.00040590337
0.25661435	0.027063212	0.00040374653
0.25674485	0.026893395	0.00040376939
0.25687534	0.026931570	0.00040639962
0.25700583	0.026441813	0.00040469837
0.25713633	0.027225044	0.00041077811
0.25726682	0.027174327	0.00041246674
0.25739732	0.026238856	0.00040850362
0.25752781	0.026344169	0.00041119318
0.25765830	0.027205428	0.00041864822
0.25778880	0.026457721	0.00041407124
0.25791929	0.026951953	0.00042083338
0.25804979	0.026064675	0.00041555225
0.25818028	0.026452500	0.00042024567
0.25831077	0.026789273	0.00042432886
0.25844127	0.026832074	0.00042410829
0.25857176	0.026801677	0.00042666096
0.25870226	0.026005250	0.00042343178
0.25883275	0.026695838	0.00042982328
0.25896324	0.027124667	0.00043475868
0.25909374	0.026671859	0.00043113549
0.25922423	0.026920638	0.00043529942
0.25935473	0.027000821	0.00043675469
0.25948522	0.026962710	0.00043935583
0.25961571	0.026430124	0.00043412017
0.25974621	0.026292281	0.00043261656
0.25987670	0.026982322	0.00044112622
0.26000720	0.026566697	0.00043777230
0.26013769	0.027561527	0.00044627312
0.26026818	0.027020528	0.00044319925
0.26039868	0.027226467	0.00044554407
0.26052917	0.026149600	0.00043953651
0.26065967	0.026568545	0.00044034999
0.26079016	0.026816943	0.00044581641
0.26092065	0.026743546	0.00044554959
0.26105115	0.026851011	0.00044704403
0.26118164	0.026617034	0.00044641634
0.26131214	0.026799100	0.00044660737
0.26144263	0.026768642	0.00044869266
0.26157312	0.026951207	0.00045044130
0.26170362	0.026828916	0.00045201547
0.26183411	0.026115054	0.00044552287
0.26196461	0.026333346	0.00044688773
0.26209510	0.026655954	0.00045046791
0.26222559	0.025795029	0.00044650288
0.26235609	0.026959832	0.00045464377
0.26248658	0.026542520	0.00045202231
0.26261708	0.026680688	0.00045157048
0.26274757	0.026110431	0.00045106158
0.26287806	0.026698738	0.00045541647
0.26300856	0.026109512	0.00045272438
0.26313905	0.026832692	0.00045867504
0.26326954	0.026537003	0.00045403256
0.26340004	0.027213355	0.00046291540
0.26353053	0.026078261	0.00045576550
0.26366103	0.026720209	0.00045917019
0.26379152	0.026567680	0.00046042441
0.26392201	0.026355473	0.00045836620
0.26405251	0.026001067	0.00045534287
0.26418300	0.027076087	0.00046728794
0.26431350	0.026672673	0.00046202888
0.26444399	0.026751383	0.00046597630
0.26457448	0.026891458	0.00046393453
0.26470498	0.027885047	0.00047571311
0.26483547	0.026793955	0.00046868397
0.26496597	0.026345747	0.00046318983
0.26509646	0.026679011	0.00046790093
0.26522695	0.027266504	0.00047415100
0.26535745	0.027400647	0.00047151575
[truncated: 572 more rows]
