# Supplementary material for: Rationally seeded computational protein design of ɑ-helical barrels
Source: Nat Chem Biol. 2024 Jun 20;20(8):991–9. doi: 10.1038/s41589-024-01642-0 (PMC11288890; doi:10.1038/s41589-024-01642-0)
Supplement: Supplementary file 5 — PDB files used for making figure panels h–j. [file 41589_2024_1642_MOESM5_ESM.zip › KIA_RP_RSPD_NatChemBiol_data_Figure3/sc-CC-7-LI_panels_c-g/SAXS_panel_g/LI_SAXS_raw/b21-438120_00002.dat]

0.0045000000	1.0404619	0.0098903399
0.0046304940	0.92339439	0.0090589832
0.0047609879	0.82048958	0.0083149662
0.0048914819	0.76981860	0.0080841180
0.0050219759	0.67598173	0.0071839814
0.0051524699	0.64759702	0.0069617992
0.0052829638	0.58528464	0.0064508129
0.0054134578	0.51097396	0.0058474404
0.0055439518	0.49873154	0.0058816935
0.0056744457	0.46146981	0.0053706501
0.0058049397	0.41821344	0.0050574714
0.0059354337	0.39963113	0.0050679690
0.0060659277	0.36861069	0.0046253741
0.0061964216	0.34420966	0.0045882387
0.0063269156	0.32661445	0.0043763072
0.0064574096	0.30591376	0.0041404015
0.0065879035	0.29679464	0.0041086961
0.0067183975	0.27264538	0.0038159289
0.0068488915	0.26245989	0.0037796305
0.0069793855	0.24717521	0.0036945358
0.0071098794	0.23343353	0.0034508035
0.0072403734	0.22316048	0.0033816076
0.0073708674	0.21024925	0.0032676407
0.0075013613	0.19466357	0.0030895088
0.0076318553	0.19418353	0.0031058434
0.0077623493	0.18066087	0.0029022061
0.0078928433	0.17820552	0.0028765283
0.0080233372	0.17114170	0.0028018393
0.0081538312	0.16206085	0.0026835533
0.0082843252	0.16015357	0.0026729411
0.0084148191	0.15420544	0.0025925121
0.0085453131	0.14392509	0.0024625076
0.0086758071	0.13378124	0.0023697590
0.0088063011	0.13314965	0.0023217107
0.0089367950	0.13270420	0.0023302966
0.0090672890	0.12715096	0.0022647827
0.0091977830	0.11958104	0.0021473926
0.0093282769	0.11556886	0.0021328622
0.0094587709	0.10886695	0.0020084923
0.0095892649	0.10170658	0.0019540900
0.0097197588	0.10073588	0.0019415415
0.0098502528	0.099574899	0.0019054126
0.0099807468	0.097466038	0.0018702016
0.010111241	0.098434965	0.0018794747
0.010241735	0.092090008	0.0017657453
0.010372229	0.088188425	0.0017409378
0.010502723	0.087428460	0.0017179200
0.010633217	0.085302125	0.0016819937
0.010763711	0.083011048	0.0016425759
0.010894205	0.079163310	0.0015710592
0.011024699	0.075796974	0.0015436656
0.011155193	0.074144388	0.0015166284
0.011285687	0.072056923	0.0014690205
0.011416180	0.069502487	0.0014370941
0.011546674	0.066642022	0.0013735513
0.011677168	0.063096859	0.0013263724
0.011807662	0.063921375	0.0013158007
0.011938156	0.063490566	0.0013047212
0.012068650	0.060964891	0.0012764888
0.012199144	0.060964169	0.0012562580
0.012329638	0.059440010	0.0012117937
0.012460132	0.060213520	0.0012157518
0.012590626	0.057659690	0.0011692011
0.012721120	0.057361845	0.0011493052
0.012851614	0.054378323	0.0010979346
0.012982108	0.053852841	0.0010772637
0.013112602	0.052505583	0.0010655607
0.013243096	0.050834526	0.0010329319
0.013373590	0.050582668	0.0010318653
0.013504084	0.051285620	0.0010382415
0.013634578	0.049928490	0.0010054281
0.013765072	0.048753674	0.00099683746
0.013895566	0.049621935	0.00099683318
0.014026060	0.046004750	0.00094418440
0.014156554	0.047088932	0.00096908572
0.014287048	0.047568314	0.00095461560
0.014417542	0.045465975	0.00092498429
0.014548036	0.044681342	0.00092762133
0.014678530	0.045650969	0.00092094699
0.014809024	0.045075251	0.00091911770
0.014939518	0.044751206	0.00090818848
0.015070012	0.044263464	0.00089388331
0.015200506	0.041361880	0.00086886441
0.015331000	0.041277169	0.00085493300
0.015461494	0.041723215	0.00085810166
0.015591988	0.041441955	0.00085560142
0.015722482	0.042046477	0.00084807521
0.015852975	0.040028138	0.00082886185
0.015983469	0.040180093	0.00082986223
0.016113963	0.039691405	0.00081239358
0.016244457	0.039781945	0.00082217591
0.016374951	0.039061586	0.00080419964
0.016505445	0.039389427	0.00080753393
0.016635939	0.039040361	0.00080156971
0.016766433	0.038996308	0.00078796175
0.016896927	0.038964427	0.00079104966
0.017027421	0.038379920	0.00078029652
0.017157915	0.037753664	0.00077012763
0.017288409	0.036371712	0.00075704012
0.017418903	0.037944817	0.00076008171
0.017549397	0.037404215	0.00076293130
0.017679891	0.036721421	0.00075138405
0.017810385	0.037661259	0.00075362785
0.017940879	0.035175507	0.00073023220
0.018071373	0.036986368	0.00074071280
0.018201867	0.037674431	0.00074967913
0.018332361	0.036628104	0.00073474628
0.018462855	0.035943355	0.00071936199
0.018593349	0.036483373	0.00072886967
0.018723843	0.034511217	0.00070554802
0.018854337	0.036854111	0.00071777927
0.018984831	0.035762885	0.00071205674
0.019115325	0.036188632	0.00071005721
0.019245819	0.034377802	0.00069685836
0.019376313	0.035233971	0.00069955811
0.019506807	0.034475763	0.00068478282
0.019637301	0.034522419	0.00069024084
0.019767795	0.033836455	0.00067579416
0.019898289	0.034460053	0.00068205800
0.020028783	0.033955856	0.00067513819
0.020159277	0.035011897	0.00068054143
0.020289771	0.034206285	0.00067311784
0.020420264	0.034831635	0.00067372451
0.020550758	0.033595783	0.00065874083
0.020681252	0.034630867	0.00067353728
0.020811746	0.033599910	0.00065617913
0.020942240	0.033793638	0.00065149666
0.021072734	0.034292005	0.00066295110
0.021203228	0.033786107	0.00064806655
0.021333722	0.032909472	0.00064590465
0.021464216	0.034876467	0.00065823101
0.021594710	0.033457310	0.00063815150
0.021725204	0.033350584	0.00064914308
0.021855698	0.032904431	0.00062880653
0.021986192	0.033015437	0.00063376634
0.022116686	0.033815921	0.00064297905
0.022247180	0.032681338	0.00062019370
0.022377674	0.033504431	0.00063264694
0.022508168	0.033145259	0.00062386326
0.022638662	0.033147652	0.00061942695
0.022769156	0.032444355	0.00062109018
0.022899650	0.032179401	0.00060780378
0.023030144	0.033027066	0.00062180065
0.023160638	0.032211183	0.00061004595
0.023291132	0.032547364	0.00060865900
0.023421626	0.031783232	0.00060394957
0.023552120	0.033144066	0.00061135420
0.023682614	0.031967866	0.00059603533
0.023813108	0.031467673	0.00059942910
0.023943602	0.032222997	0.00059600745
0.024074096	0.032835297	0.00059989724
0.024204590	0.030705450	0.00058471279
0.024335084	0.032389301	0.00059210408
0.024465578	0.032169617	0.00059354012
0.024596072	0.032232051	0.00058604723
0.024726566	0.032426386	0.00058954532
0.024857060	0.032304110	0.00058871768
0.024987553	0.031702836	0.00057777027
0.025118047	0.032273750	0.00058589207
0.025248541	0.031976427	0.00058082700
0.025379035	0.032680793	0.00058105621
0.025509529	0.032605817	0.00058511345
0.025640023	0.031409062	0.00056681232
0.025770517	0.031984372	0.00057434231
0.025901011	0.031679611	0.00057061974
0.026031505	0.031093204	0.00056122705
0.026161999	0.031045476	0.00056287464
0.026292493	0.032000049	0.00056702441
0.026422987	0.031931071	0.00056518176
0.026553481	0.032098133	0.00056727904
0.026683975	0.032238596	0.00056338491
0.026814469	0.030745331	0.00055185414
0.026944963	0.031953076	0.00056053471
0.027075457	0.031717696	0.00055637170
0.027205951	0.031077269	0.00055321611
0.027336445	0.032197678	0.00055705416
0.027466939	0.030591915	0.00054196331
0.027597433	0.031220280	0.00054930433
0.027727927	0.030517375	0.00053663829
0.027858421	0.031324223	0.00054898602
0.027988915	0.030782897	0.00053957070
0.028119409	0.031955309	0.00054498292
0.028249903	0.031435876	0.00054378917
0.028380397	0.030585061	0.00053127017
0.028510891	0.030806073	0.00053857782
0.028641385	0.031598260	0.00054148331
0.028771879	0.031430704	0.00053397363
0.028902373	0.030273385	0.00052718787
0.029032867	0.030833610	0.00052882750
0.029163361	0.031951429	0.00053552172
0.029293855	0.030941962	0.00053366445
0.029424349	0.030379705	0.00052071849
0.029554842	0.031480928	0.00052996618
0.029685336	0.030292847	0.00052067966
0.029815830	0.030547169	0.00051729095
0.029946324	0.031118333	0.00052391759
0.030076818	0.031333962	0.00052576027
0.030207312	0.030474207	0.00051327144
0.030337806	0.030968382	0.00052125934
0.030468300	0.029929691	0.00050800400
0.030598794	0.030257857	0.00051064530
0.030729288	0.031888716	0.00052442163
0.030859782	0.031226209	0.00051444452
0.030990276	0.031147015	0.00051479385
0.031120770	0.030238142	0.00050387910
0.031251264	0.030600488	0.00050527827
0.031381758	0.030768482	0.00050997732
0.031512252	0.030360862	0.00050228630
0.031642746	0.029543722	0.00049892653
0.031773240	0.031124567	0.00050765826
0.031903734	0.030528074	0.00050015124
0.032034228	0.030954170	0.00050494904
0.032164722	0.030712498	0.00050235464
0.032295216	0.030750760	0.00050125798
0.032425710	0.031346483	0.00050757284
0.032556204	0.031216215	0.00049867122
0.032686698	0.030220979	0.00049388543
0.032817192	0.029951343	0.00049028781
0.032947686	0.030641981	0.00049418239
0.033078180	0.030739965	0.00049615928
0.033208674	0.031146221	0.00049493774
0.033339168	0.030984811	0.00049350328
0.033469662	0.030747367	0.00049204032
0.033600156	0.030136340	0.00048513615
0.033730650	0.030202639	0.00048921528
0.033861144	0.030649877	0.00048813164
0.033991637	0.030500518	0.00048218596
0.034122131	0.029948281	0.00048231238
0.034252625	0.030828154	0.00049129431
0.034383119	0.030667410	0.00049502384
0.034513613	0.029936248	0.00049143125
0.034644107	0.029290928	0.00048326484
0.034774601	0.030054168	0.00050036217
0.034905095	0.030917131	0.00051012240
0.035035589	0.029437622	0.00050067505
0.035166083	0.028968597	0.00050433946
0.035296577	0.030367563	0.00051293332
0.035427071	0.031187712	0.00052356890
0.035557565	0.030220616	0.00051350453
0.035688059	0.029717969	0.00050948948
0.035818553	0.030608238	0.00052495220
0.035949047	0.030702157	0.00052125821
0.036079541	0.030449319	0.00052025822
0.036210035	0.029569707	0.00051290582
0.036340529	0.031045107	0.00052336813
0.036471023	0.030457415	0.00052533176
0.036601517	0.030941091	0.00052633937
0.036732011	0.030371767	0.00052125987
0.036862505	0.029941386	0.00052203622
0.036992999	0.029813179	0.00051959256
0.037123493	0.030068510	0.00052260487
0.037253987	0.031122879	0.00053579867
0.037384481	0.030360457	0.00052417516
0.037514975	0.030415189	0.00053097576
0.037645469	0.030756567	0.00053318070
0.037775963	0.030914151	0.00053069894
0.037906457	0.029346203	0.00052446213
0.038036951	0.030896807	0.00053560087
0.038167445	0.029844682	0.00052972908
0.038297939	0.030114946	0.00053093843
0.038428433	0.030809827	0.00053499122
0.038558926	0.029877962	0.00053241329
0.038689420	0.030045739	0.00053277610
0.038819914	0.029885827	0.00052890941
0.038950408	0.030349434	0.00054024066
0.039080902	0.030234592	0.00052997747
0.039211396	0.029358107	0.00052292079
0.039341890	0.030463036	0.00052360108
0.039472384	0.030442370	0.00052330885
0.039602878	0.030013004	0.00051981845
0.039733372	0.030265015	0.00051803188
0.039863866	0.029430804	0.00050607636
0.039994360	0.030308325	0.00051771687
0.040124854	0.029517850	0.00050611037
0.040255348	0.029889630	0.00051047951
0.040385842	0.030080581	0.00050847986
0.040516336	0.029812911	0.00050572029
0.040646830	0.029859973	0.00050588486
0.040777324	0.030101346	0.00050642397
0.040907818	0.031107172	0.00051207675
0.041038312	0.029479881	0.00050354750
0.041168806	0.030005768	0.00050123240
0.041299300	0.030317724	0.00050863386
0.041429794	0.029013213	0.00049396060
0.041560288	0.029467946	0.00049744248
0.041690782	0.030222553	0.00050395886
0.041821276	0.029910781	0.00049959985
0.041951770	0.030053640	0.00050100538
0.042082264	0.029747659	0.00049456871
0.042212758	0.030545712	0.00050093362
0.042343252	0.029556058	0.00049653193
0.042473746	0.030187736	0.00049736533
0.042604240	0.030210629	0.00049497610
0.042734734	0.030458594	0.00050261193
0.042865228	0.029053941	0.00048689927
0.042995722	0.029706635	0.00049401084
0.043126215	0.029828542	0.00049341498
0.043256709	0.029804246	0.00049087347
0.043387203	0.029498181	0.00048963010
0.043517697	0.030201758	0.00049199790
0.043648191	0.030138075	0.00049052181
0.043778685	0.029639262	0.00049116784
0.043909179	0.030107976	0.00048882741
0.044039673	0.030704160	0.00049534183
0.044170167	0.028495893	0.00047742423
0.044300661	0.029566682	0.00048368414
0.044431155	0.029267404	0.00048682831
0.044561649	0.030432665	0.00049039110
0.044692143	0.030401674	0.00049048507
0.044822637	0.029517358	0.00048382843
0.044953131	0.029821323	0.00048497109
0.045083625	0.030029488	0.00048849124
0.045214119	0.030355362	0.00048707261
0.045344613	0.029906100	0.00048182293
0.045475107	0.029249718	0.00047825581
0.045605601	0.030491377	0.00048552640
0.045736095	0.030196385	0.00048363738
0.045866589	0.030029639	0.00048584759
0.045997083	0.030437667	0.00048378364
0.046127577	0.029307798	0.00048028466
0.046258071	0.030610734	0.00049485330
0.046388565	0.029712127	0.00048829520
0.046519059	0.029134465	0.00049121872
0.046649553	0.029937649	0.00049634981
0.046780047	0.030116987	0.00050060407
0.046910541	0.030727474	0.00050614068
0.047041035	0.030856302	0.00050635774
0.047171529	0.030268972	0.00050634645
0.047302023	0.029097495	0.00049677993
0.047432517	0.030420186	0.00050624853
0.047563011	0.030989286	0.00051484004
0.047693504	0.030527797	0.00050815849
0.047823998	0.029725324	0.00050652889
0.047954492	0.029535434	0.00050591080
0.048084986	0.030130555	0.00051074494
0.048215480	0.030565757	0.00051689237
0.048345974	0.029271185	0.00050371015
0.048476468	0.030158734	0.00050940087
0.048606962	0.030420489	0.00051724628
0.048737456	0.029992355	0.00051112857
0.048867950	0.030587832	0.00052091581
0.048998444	0.029424589	0.00050720441
0.049128938	0.030046205	0.00051471214
0.049259432	0.030556105	0.00051930956
0.049389926	0.030114364	0.00051659594
0.049520420	0.029655525	0.00051323842
0.049650914	0.029483624	0.00051412894
0.049781408	0.029736632	0.00051270416
0.049911902	0.029633063	0.00051292233
0.050042396	0.030474380	0.00052110683
0.050172890	0.029408178	0.00051355605
0.050303384	0.029646664	0.00051901310
0.050433878	0.029659619	0.00051457089
0.050564372	0.030012510	0.00052202576
0.050694866	0.029959429	0.00051490444
0.050825360	0.029185079	0.00051531227
0.050955854	0.029286172	0.00051567033
0.051086348	0.030044600	0.00052042325
0.051216842	0.029733015	0.00051851031
0.051347336	0.031239804	0.00053112331
0.051477830	0.029288488	0.00051417044
0.051608324	0.029924041	0.00052132093
0.051738818	0.029926762	0.00052442904
0.051869312	0.029973390	0.00052118770
0.051999806	0.029396091	0.00051927636
0.052130299	0.028944664	0.00051514856
0.052260793	0.029306958	0.00051843417
0.052391287	0.029916893	0.00052475183
0.052521781	0.029959342	0.00052476677
0.052652275	0.029605171	0.00052580405
0.052782769	0.030124650	0.00052469457
0.052913263	0.029841848	0.00052470659
0.053043757	0.030344296	0.00052659675
0.053174251	0.029811218	0.00052629025
0.053304745	0.030332357	0.00052989588
0.053435239	0.029919031	0.00052967585
0.053565733	0.029720338	0.00052374531
0.053696227	0.028877752	0.00051520166
0.053826721	0.030129248	0.00052895393
0.053957215	0.029431771	0.00052278906
0.054087709	0.029117967	0.00052197242
0.054218203	0.030140286	0.00052817078
0.054348697	0.029061318	0.00052059847
0.054479191	0.030459939	0.00053292515
0.054609685	0.030066970	0.00053188754
0.054740179	0.029736227	0.00052709574
0.054870673	0.029688159	0.00052796369
0.055001167	0.029578273	0.00052338818
0.055131661	0.030694949	0.00053619829
0.055262155	0.030559695	0.00053351028
0.055392649	0.029497218	0.00052831345
0.055523143	0.029295948	0.00052844616
0.055653637	0.029077559	0.00052223485
0.055784131	0.030126266	0.00053070940
0.055914625	0.030017268	0.00053250008
0.056045119	0.030075650	0.00053262436
0.056175613	0.030127487	0.00053234224
0.056306107	0.029490170	0.00052751555
0.056436601	0.028887173	0.00052255438
0.056567095	0.029745410	0.00052977291
0.056697588	0.029669143	0.00053178238
0.056828082	0.030046092	0.00053388672
0.056958576	0.029726211	0.00053129114
0.057089070	0.029368439	0.00052751311
0.057219564	0.029587752	0.00053079080
0.057350058	0.028497517	0.00051848059
0.057480552	0.029703663	0.00053283367
0.057611046	0.029852181	0.00053115596
0.057741540	0.030418900	0.00053688128
0.057872034	0.029238270	0.00052593857
0.058002528	0.028383603	0.00051566095
0.058133022	0.029281723	0.00052681450
0.058263516	0.028775757	0.00052020383
0.058394010	0.029410636	0.00052532455
0.058524504	0.029456306	0.00052627621
0.058654998	0.030381147	0.00053055096
0.058785492	0.028913832	0.00051909202
0.058915986	0.029595107	0.00052603922
0.059046480	0.030339024	0.00052674215
0.059176974	0.029429596	0.00052385848
0.059307468	0.029877220	0.00052181864
0.059437962	0.030286031	0.00052208744
0.059568456	0.029652561	0.00052272478
0.059698950	0.029302400	0.00051696813
0.059829444	0.029839577	0.00052228763
0.059959938	0.029403581	0.00051679394
0.060090432	0.030158284	0.00052033863
0.060220926	0.030286004	0.00052338395
0.060351420	0.028934593	0.00051044947
0.060481914	0.029466067	0.00051757974
0.060612408	0.030622843	0.00052463243
0.060742902	0.030072693	0.00051683552
0.060873396	0.029587786	0.00051635424
0.061003890	0.029971412	0.00051933982
0.061134384	0.028871346	0.00050744625
0.061264877	0.029180098	0.00051436065
0.061395371	0.028940593	0.00050840473
0.061525865	0.030072745	0.00051540142
0.061656359	0.029857680	0.00051733551
0.061786853	0.029606936	0.00051344043
0.061917347	0.029434207	0.00051516411
0.062047841	0.030322082	0.00051784805
0.062178335	0.029656096	0.00050999278
0.062308829	0.030002586	0.00051729312
0.062439323	0.029268174	0.00050873895
0.062569817	0.029746719	0.00051294719
0.062700311	0.029179241	0.00050953067
0.062830805	0.029881545	0.00051333525
0.062961299	0.029981470	0.00051336378
0.063091793	0.029441626	0.00051045403
0.063222287	0.029574209	0.00051038200
0.063352781	0.029734052	0.00051515758
0.063483275	0.029800253	0.00051200641
0.063613769	0.028635707	0.00050222519
0.063744263	0.030761637	0.00051830088
0.063874757	0.029148618	0.00050664372
0.064005251	0.029636284	0.00051164048
0.064135745	0.028688533	0.00050460414
0.064266239	0.029263411	0.00050583475
0.064396733	0.030197772	0.00051400313
0.064527227	0.029280439	0.00050533553
0.064657721	0.029627580	0.00051144297
0.064788215	0.029455415	0.00050906269
0.064918709	0.030452563	0.00051405667
0.065049203	0.029826140	0.00051179516
0.065179697	0.028825619	0.00049929931
0.065310191	0.028844797	0.00050098498
0.065440685	0.029306048	0.00050633669
0.065571179	0.029376961	0.00050516908
0.065701673	0.029662652	0.00050827472
0.065832166	0.030107420	0.00051036521
0.065962660	0.029679253	0.00050751393
0.066093154	0.028870131	0.00050406828
0.066223648	0.028502180	0.00049561037
0.066354142	0.029250366	0.00050460563
0.066484636	0.028652270	0.00049663854
0.066615130	0.030118893	0.00050839804
0.066745624	0.029757854	0.00050631387
0.066876118	0.029729690	0.00050523994
0.067006612	0.029616877	0.00050671415
0.067137106	0.029737295	0.00050641867
0.067267600	0.029860898	0.00050130644
0.067398094	0.029789543	0.00050688837
0.067528588	0.029788040	0.00050654230
0.067659082	0.029925215	0.00050513290
0.067789576	0.030424075	0.00051127205
0.067920070	0.030447601	0.00050853467
0.068050564	0.029475631	0.00050125701
0.068181058	0.029253106	0.00049766091
0.068311552	0.029052161	0.00049737231
0.068442046	0.029035363	0.00049891447
0.068572540	0.029585092	0.00050329110
0.068703034	0.030239635	0.00050372536
0.068833528	0.029496913	0.00050283939
0.068964022	0.029236801	0.00049813686
0.069094516	0.029088177	0.00049851592
0.069225010	0.028637428	0.00049298953
0.069355504	0.029140874	0.00049665540
0.069485998	0.029192231	0.00049775181
0.069616492	0.028052245	0.00048867317
0.069746986	0.029867403	0.00050173065
0.069877480	0.028720584	0.00049366320
0.070007974	0.030188347	0.00050274261
0.070138468	0.029617852	0.00049882995
0.070268961	0.029372783	0.00049514751
0.070399455	0.029246479	0.00049526956
0.070529949	0.028872380	0.00049697668
0.070660443	0.029324181	0.00049521485
0.070790937	0.028903812	0.00049174595
0.070921431	0.030375935	0.00050347099
0.071051925	0.028888159	0.00049050571
0.071182419	0.029457001	0.00049854417
0.071312913	0.028837138	0.00049004882
0.071443407	0.028783365	0.00049081678
0.071573901	0.028888800	0.00048822236
0.071704395	0.029375200	0.00049266508
0.071834889	0.029422233	0.00049478061
0.071965383	0.028678153	0.00048788720
0.072095877	0.028852284	0.00049059057
0.072226371	0.028994006	0.00049060668
0.072356865	0.029604634	0.00049292414
0.072487359	0.029682317	0.00049675000
0.072617853	0.029406185	0.00049385782
0.072748347	0.029291195	0.00048716667
0.072878841	0.029005027	0.00049049399
0.073009335	0.029310412	0.00048836733
0.073139829	0.029840036	0.00049321731
0.073270323	0.029412986	0.00049460919
0.073400817	0.028927059	0.00048669673
0.073531311	0.028910479	0.00048692809
0.073661805	0.028629002	0.00048454674
0.073792299	0.029469057	0.00048712450
0.073922793	0.029266576	0.00049062076
0.074053287	0.028670741	0.00048411490
0.074183781	0.030449619	0.00049749835
0.074314275	0.029944440	0.00049684908
0.074444769	0.029051700	0.00048366528
0.074575263	0.028571441	0.00048310620
0.074705757	0.028001155	0.00047934692
0.074836250	0.029106943	0.00048670708
0.074966744	0.029362478	0.00049003909
0.075097238	0.029523529	0.00048584853
0.075227732	0.028476456	0.00048142295
0.075358226	0.029405024	0.00049026861
0.075488720	0.029358025	0.00048427807
0.075619214	0.028221205	0.00047866903
0.075749708	0.028699863	0.00048191698
0.075880202	0.029576571	0.00048777181
0.076010696	0.028546782	0.00048003117
0.076141190	0.029135241	0.00048325611
0.076271684	0.028236717	0.00047926775
0.076402178	0.028654643	0.00048419740
0.076532672	0.028228405	0.00047569005
0.076663166	0.028683658	0.00048154777
0.076793660	0.029024571	0.00048300208
0.076924154	0.028690171	0.00047954629
0.077054648	0.029077323	0.00048258133
0.077185142	0.029228194	0.00048204535
0.077315636	0.028704720	0.00047984435
0.077446130	0.028464682	0.00047819965
0.077576624	0.028660257	0.00047631696
0.077707118	0.029431305	0.00048700109
0.077837612	0.028560178	0.00047441798
0.077968106	0.028445345	0.00047711785
0.078098600	0.028453042	0.00047433413
0.078229094	0.029225339	0.00047930271
0.078359588	0.029532169	0.00048403946
0.078490082	0.029760064	0.00048427998
0.078620576	0.028219413	0.00047232186
0.078751070	0.029146964	0.00048073487
0.078881564	0.029433731	0.00048052642
0.079012058	0.029788656	0.00048527129
0.079142552	0.028564126	0.00047385518
0.079273046	0.029926687	0.00048421614
0.079403539	0.029714909	0.00048258826
0.079534033	0.029577290	0.00048167903
0.079664527	0.028533363	0.00047332407
0.079795021	0.028866757	0.00047719541
0.079925515	0.028873370	0.00047476506
0.080056009	0.029317665	0.00048151160
0.080186503	0.028618082	0.00047511429
0.080316997	0.028712677	0.00047192786
0.080447491	0.028358199	0.00047230502
0.080577985	0.029218439	0.00047683114
0.080708479	0.029408429	0.00047811961
0.080838973	0.028336015	0.00047058438
0.080969467	0.028900188	0.00047274054
0.081099961	0.028976109	0.00047441938
0.081230455	0.028411690	0.00047208529
0.081360949	0.028251494	0.00046681107
0.081491443	0.029325815	0.00047801132
0.081621937	0.028849609	0.00047187267
0.081752431	0.028509938	0.00047123442
0.081882925	0.029037626	0.00047596157
0.082013419	0.028270862	0.00046588052
0.082143913	0.029165143	0.00047471236
0.082274407	0.029103034	0.00047355611
0.082404901	0.029466602	0.00047351829
0.082535395	0.028736359	0.00047258347
0.082665889	0.028431260	0.00046669342
0.082796383	0.029843120	0.00047864616
0.082926877	0.029589943	0.00047688337
0.083057371	0.028826899	0.00046795076
0.083187865	0.028602744	0.00046821194
0.083318359	0.028227506	0.00046517185
0.083448853	0.028512959	0.00046736282
0.083579347	0.027737386	0.00046162112
0.083709841	0.029246352	0.00047114598
0.083840335	0.030034221	0.00047742574
0.083970828	0.028924406	0.00046958235
0.084101322	0.029263265	0.00047069334
0.084231816	0.029428514	0.00047302241
0.084362310	0.028152710	0.00046259910
0.084492804	0.029063812	0.00046876264
0.084623298	0.028580258	0.00046805639
0.084753792	0.028772039	0.00046504401
0.084884286	0.029272895	0.00047174335
0.085014780	0.028593277	0.00046515666
0.085145274	0.028754404	0.00046623230
0.085275768	0.028582572	0.00046617548
0.085406262	0.028377273	0.00046233979
0.085536756	0.027966633	0.00045931889
0.085667250	0.028531701	0.00046721965
0.085797744	0.028802169	0.00046358288
0.085928238	0.030362549	0.00047734970
0.086058732	0.029687871	0.00047179841
0.086189226	0.028643086	0.00046374347
0.086319720	0.029300441	0.00047127447
0.086450214	0.028565448	0.00046084180
0.086580708	0.029191663	0.00046815833
0.086711202	0.028168946	0.00045793677
0.086841696	0.029547111	0.00046872417
0.086972190	0.028649974	0.00046381322
0.087102684	0.028047169	0.00045926158
0.087233178	0.028025930	0.00045781424
0.087363672	0.030065126	0.00047358934
0.087494166	0.028986843	0.00046217299
0.087624660	0.029411378	0.00046748292
0.087755154	0.028672165	0.00046344039
0.087885648	0.028851532	0.00046097936
0.088016142	0.028903405	0.00046278279
0.088146636	0.028681963	0.00045899180
0.088277130	0.029203440	0.00046361735
0.088407623	0.028367505	0.00045915581
0.088538117	0.029221263	0.00046223349
0.088668611	0.029138443	0.00046494793
0.088799105	0.028637100	0.00046100560
0.088929599	0.029091870	0.00046097443
0.089060093	0.028533342	0.00045941488
0.089190587	0.028425772	0.00045757463
0.089321081	0.029346643	0.00046417147
0.089451575	0.029534999	0.00046627415
0.089582069	0.028981053	0.00045850145
0.089712563	0.028386990	0.00045572770
0.089843057	0.028697754	0.00046091719
0.089973551	0.028849654	0.00045784895
0.090104045	0.028993765	0.00046171054
0.090234539	0.029087277	0.00045792134
0.090365033	0.028640108	0.00045926298
0.090495527	0.029081916	0.00046072088
0.090626021	0.029125908	0.00046005112
0.090756515	0.028930437	0.00045950296
0.090887009	0.029555615	0.00046432470
0.091017503	0.028885133	0.00045698742
0.091147997	0.029024596	0.00046009485
0.091278491	0.028622265	0.00045426789
0.091408985	0.027812244	0.00045028103
0.091539479	0.029159200	0.00045857151
0.091669973	0.029342262	0.00045966793
0.091800467	0.028308313	0.00046277923
0.091930961	0.028816995	0.00047049998
0.092061455	0.029464598	0.00047771115
0.092191949	0.028606053	0.00047670828
0.092322443	0.029056754	0.00047990671
0.092452937	0.029544892	0.00048815408
0.092583431	0.028870230	0.00048505106
0.092713925	0.028812294	0.00048596571
0.092844419	0.029322812	0.00049325965
0.092974912	0.027630454	0.00047786106
0.093105406	0.028688804	0.00047957864
0.093235900	0.028123639	0.00047356485
0.093366394	0.028399078	0.00046942226
0.093496888	0.028546938	0.00047302574
0.093627382	0.028578186	0.00046909706
0.093757876	0.029487844	0.00047310225
0.093888370	0.028096599	0.00046504647
0.094018864	0.028466265	0.00046238152
0.094149358	0.026867389	0.00045355272
0.094279852	0.028238969	0.00046215405
0.094410346	0.029104444	0.00046664898
0.094540840	0.028887466	0.00046663675
0.094671334	0.028195745	0.00045903050
0.094801828	0.028295760	0.00046058826
0.094932322	0.028162972	0.00046119305
0.095062816	0.028157811	0.00045631580
0.095193310	0.028725689	0.00046279908
0.095323804	0.028118214	0.00045626593
0.095454298	0.029354914	0.00046457348
0.095584792	0.028379494	0.00046153350
0.095715286	0.027790873	0.00045255076
0.095845780	0.028508996	0.00045849169
0.095976274	0.028430384	0.00045912345
0.096106768	0.028840794	0.00045674648
0.096237262	0.028770484	0.00046054676
0.096367756	0.028837276	0.00046109473
0.096498250	0.027628624	0.00044796459
0.096628744	0.028344920	0.00045684117
0.096759238	0.028765975	0.00045575043
0.096889732	0.028596975	0.00045641746
0.097020226	0.028367139	0.00045545698
0.097150720	0.027947902	0.00044981309
0.097281214	0.028504609	0.00045349616
0.097411708	0.028560622	0.00045387441
0.097542201	0.029170790	0.00045761813
0.097672695	0.028338938	0.00045463250
0.097803189	0.028635837	0.00045238203
0.097933683	0.029149453	0.00045852225
0.098064177	0.028157344	0.00044903787
0.098194671	0.028603501	0.00045119354
0.098325165	0.028764156	0.00045098259
0.098455659	0.028810859	0.00044915110
0.098586153	0.028240915	0.00044605720
0.098716647	0.028881331	0.00045013207
0.098847141	0.027545620	0.00043561837
0.098977635	0.027830927	0.00043911593
0.099108129	0.029090826	0.00044771307
0.099238623	0.028362178	0.00044217338
0.099369117	0.028188876	0.00044205819
0.099499611	0.028684325	0.00044256404
0.099630105	0.028879056	0.00044600485
0.099760599	0.028953595	0.00044705282
0.099891093	0.028340019	0.00044039637
0.10002159	0.028398614	0.00044467581
0.10015208	0.028672498	0.00044455925
0.10028257	0.028620815	0.00044160885
0.10041307	0.028703591	0.00044503339
0.10054356	0.028499187	0.00044248977
0.10067406	0.028182191	0.00044328215
0.10080455	0.028529815	0.00044477024
0.10093504	0.028988224	0.00044410685
0.10106554	0.028183215	0.00044253003
0.10119603	0.028412794	0.00044157400
0.10132653	0.028871617	0.00044535871
0.10145702	0.029685771	0.00045237209
0.10158751	0.028248010	0.00043899691
0.10171801	0.028151769	0.00044159459
0.10184850	0.028452809	0.00044045192
0.10197900	0.028429587	0.00044221860
0.10210949	0.029063237	0.00044617416
0.10223998	0.027618839	0.00043369909
0.10237048	0.028959052	0.00044515684
0.10250097	0.029411309	0.00044963479
0.10263147	0.027936551	0.00043465796
0.10276196	0.028760408	0.00044500982
0.10289245	0.028420125	0.00043988009
0.10302295	0.028525426	0.00044009412
0.10315344	0.028369715	0.00044136458
0.10328394	0.027914108	0.00043411561
0.10341443	0.027741030	0.00043453584
0.10354492	0.029068099	0.00044421335
0.10367542	0.028213189	0.00043468998
0.10380591	0.028393882	0.00043788777
0.10393641	0.028776929	0.00044174273
0.10406690	0.028895645	0.00043966264
0.10419739	0.029300504	0.00044615561
0.10432789	0.028323409	0.00043547835
0.10445838	0.028486099	0.00043833133
0.10458888	0.028492440	0.00043767001
0.10471937	0.028710192	0.00043912464
0.10484986	0.028410952	0.00043733802
0.10498036	0.028744163	0.00043795866
0.10511085	0.028890842	0.00043911046
0.10524135	0.028873355	0.00044078411
0.10537184	0.028902313	0.00043790188
0.10550233	0.027804234	0.00043293671
0.10563283	0.028262963	0.00043436385
0.10576332	0.028592380	0.00043671076
0.10589382	0.027719155	0.00043184342
0.10602431	0.028431120	0.00043298465
0.10615480	0.028237235	0.00043407728
0.10628530	0.028290801	0.00043600797
0.10641579	0.028787020	0.00043606696
0.10654629	0.028521416	0.00043574078
0.10667678	0.029121222	0.00043783184
0.10680727	0.028184132	0.00043238785
0.10693777	0.028634709	0.00043696247
0.10706826	0.028267628	0.00043329290
0.10719876	0.028782643	0.00043787600
0.10732925	0.028305866	0.00043389210
0.10745974	0.028520263	0.00043174654
0.10759024	0.027732993	0.00042903612
0.10772073	0.028126918	0.00043152266
0.10785123	0.028673928	0.00043717507
0.10798172	0.029045142	0.00044601712
0.10811221	0.027780355	0.00043967046
0.10824271	0.028838455	0.00045334700
0.10837320	0.028489160	0.00045164105
0.10850370	0.028316889	0.00045346326
0.10863419	0.028623098	0.00046035226
0.10876468	0.028572284	0.00045970850
0.10889518	0.028950585	0.00046217709
0.10902567	0.028403213	0.00046367190
0.10915616	0.028843925	0.00046558034
0.10928666	0.028086076	0.00046494302
0.10941715	0.027958023	0.00046353525
0.10954765	0.027445609	0.00046002629
0.10967814	0.028137710	0.00046851107
0.10980863	0.027913893	0.00046755177
0.10993913	0.028477877	0.00047341657
0.11006962	0.027532413	0.00047001925
0.11020012	0.028036898	0.00046961638
0.11033061	0.028669203	0.00047909197
0.11046110	0.028548377	0.00047880505
0.11059160	0.028153874	0.00047680764
0.11072209	0.028391348	0.00048456255
0.11085259	0.027817365	0.00047494188
0.11098308	0.028153984	0.00048031503
0.11111357	0.028298708	0.00048489899
0.11124407	0.028371968	0.00048322119
0.11137456	0.028219628	0.00048679840
0.11150506	0.027542349	0.00048050638
0.11163555	0.027756992	0.00048317709
0.11176604	0.028824891	0.00049388256
0.11189654	0.028016369	0.00048434724
0.11202703	0.028031022	0.00049011514
0.11215753	0.028808322	0.00049582644
0.11228802	0.028484944	0.00049413533
0.11241851	0.028397581	0.00049379598
0.11254901	0.028942344	0.00050053643
0.11267950	0.027653180	0.00048844470
0.11281000	0.028443413	0.00049662116
0.11294049	0.028640701	0.00048119515
0.11307098	0.027925970	0.00047528901
0.11320148	0.027309222	0.00046392586
0.11333197	0.028037566	0.00046858032
0.11346247	0.027858777	0.00046842984
0.11359296	0.028223738	0.00046715798
0.11372345	0.027986776	0.00046441606
0.11385395	0.027779916	0.00046245627
0.11398444	0.028961411	0.00046502843
0.11411494	0.028120802	0.00046189902
0.11424543	0.028248348	0.00046062467
0.11437592	0.028560446	0.00046114989
0.11450642	0.028906082	0.00046538848
0.11463691	0.027904006	0.00045224627
0.11476741	0.027562746	0.00045060152
0.11489790	0.028311870	0.00045748993
0.11502839	0.028162447	0.00045362212
0.11515889	0.028267591	0.00045522314
0.11528938	0.027350722	0.00044520891
0.11541988	0.028238220	0.00045256479
0.11555037	0.028145462	0.00045393331
0.11568086	0.027512672	0.00044478479
0.11581136	0.027914679	0.00045126750
0.11594185	0.028119779	0.00044903106
0.11607235	0.027948371	0.00044643628
0.11620284	0.029097135	0.00045582784
0.11633333	0.028352609	0.00044854885
0.11646383	0.028608831	0.00045161990
0.11659432	0.028110984	0.00044765959
0.11672482	0.027951939	0.00044116627
0.11685531	0.028147402	0.00044733557
0.11698580	0.028858448	0.00044975079
0.11711630	0.028950237	0.00045102922
0.11724679	0.027840993	0.00044367610
0.11737729	0.028145110	0.00044313076
0.11750778	0.028217125	0.00044283464
0.11763827	0.027042086	0.00043561811
0.11776877	0.028641801	0.00044272309
0.11789926	0.027646724	0.00043856753
0.11802975	0.028116641	0.00044018600
0.11816025	0.027914634	0.00043755813
0.11829074	0.028799509	0.00044570582
0.11842124	0.028636818	0.00043936657
0.11855173	0.027521756	0.00043486547
0.11868222	0.027812085	0.00043422200
0.11881272	0.028069417	0.00043471892
0.11894321	0.028616120	0.00043930869
0.11907371	0.027810801	0.00043304840
0.11920420	0.028788728	0.00043900982
0.11933469	0.028129179	0.00043376835
0.11946519	0.028021879	0.00042891919
0.11959568	0.028653094	0.00043681502
0.11972618	0.029082107	0.00043615627
0.11985667	0.028309746	0.00043118891
0.11998716	0.028967829	0.00043689249
0.12011766	0.028586212	0.00043117005
0.12024815	0.027706007	0.00042507898
0.12037865	0.028463023	0.00043226464
0.12050914	0.027784755	0.00042153003
0.12063963	0.028021146	0.00042724884
0.12077013	0.029223613	0.00043423092
0.12090062	0.027383882	0.00041988802
0.12103112	0.027758283	0.00042370921
0.12116161	0.027602838	0.00041984134
0.12129210	0.028196022	0.00042581782
0.12142260	0.027721936	0.00042120527
0.12155309	0.028139326	0.00042371811
0.12168359	0.028890601	0.00042729926
0.12181408	0.028185453	0.00042108141
0.12194457	0.028310445	0.00042289583
0.12207507	0.027807210	0.00042110507
0.12220556	0.027874219	0.00041848966
0.12233606	0.028290476	0.00042448876
0.12246655	0.027272303	0.00041345595
0.12259704	0.027978518	0.00041825858
0.12272754	0.027985677	0.00042053638
0.12285803	0.028162238	0.00042092269
0.12298853	0.028475262	0.00042090173
0.12311902	0.027341783	0.00041767493
0.12324951	0.027978186	0.00041627190
0.12338001	0.028323130	0.00042262378
0.12351050	0.028200498	0.00041881075
0.12364100	0.027543604	0.00041557695
0.12377149	0.028758292	0.00042555497
0.12390198	0.027738454	0.00041534569
0.12403248	0.027951163	0.00041683822
0.12416297	0.027253449	0.00041298056
0.12429347	0.028463380	0.00041899514
0.12442396	0.028211509	0.00042021573
0.12455445	0.028271869	0.00041790944
0.12468495	0.027524355	0.00041147749
0.12481544	0.028110555	0.00041871930
0.12494594	0.028180745	0.00041669881
0.12507643	0.028520364	0.00042019712
0.12520692	0.027413397	0.00041216860
0.12533742	0.028087514	0.00041482813
0.12546791	0.027795877	0.00041384862
0.12559841	0.028176405	0.00041512484
0.12572890	0.028552528	0.00041833117
0.12585939	0.028184087	0.00041795836
0.12598989	0.028677775	0.00041750444
0.12612038	0.028270129	0.00041645774
0.12625088	0.028457841	0.00041599964
0.12638137	0.027490653	0.00041011369
0.12651186	0.027678642	0.00041334066
0.12664236	0.027664573	0.00040997097
0.12677285	0.028596267	0.00041660516
0.12690335	0.028708717	0.00042056036
0.12703384	0.028687847	0.00041515468
0.12716433	0.028174448	0.00041763445
0.12729483	0.027462222	0.00040846566
0.12742532	0.028305186	0.00041447660
0.12755581	0.028144581	0.00041252534
0.12768631	0.028089874	0.00041121717
0.12781680	0.027931998	0.00041385273
0.12794730	0.028393675	0.00041532775
0.12807779	0.028487365	0.00041324361
0.12820828	0.028045103	0.00041248605
0.12833878	0.028307249	0.00041170438
0.12846927	0.028064675	0.00041229741
0.12859977	0.027800954	0.00041212353
0.12873026	0.027819937	0.00040902708
0.12886075	0.027843278	0.00040967038
0.12899125	0.028391298	0.00041357779
0.12912174	0.027116346	0.00040451057
0.12925224	0.027750076	0.00040917350
0.12938273	0.027618566	0.00040700782
0.12951322	0.027782245	0.00040773699
0.12964372	0.028148261	0.00041087484
0.12977421	0.027576880	0.00040592687
0.12990471	0.027883488	0.00040916023
0.13003520	0.028505069	0.00041216650
0.13016569	0.028513527	0.00041198605
0.13029619	0.028352108	0.00041008563
0.13042668	0.028091810	0.00040696612
0.13055718	0.028060902	0.00040715840
0.13068767	0.027555547	0.00040826260
0.13081816	0.028544377	0.00041006564
0.13094866	0.028091574	0.00040834785
0.13107915	0.027674727	0.00040367142
0.13120965	0.027925714	0.00040692857
0.13134014	0.028139344	0.00040922867
0.13147063	0.028524973	0.00040986229
0.13160113	0.028229269	0.00040807540
0.13173162	0.027921820	0.00040511411
0.13186212	0.028121517	0.00040561863
0.13199261	0.027425719	0.00040344295
0.13212310	0.028036887	0.00040596821
0.13225360	0.028273177	0.00040969296
0.13238409	0.028947354	0.00041254874
0.13251459	0.027372408	0.00040023810
0.13264508	0.028204118	0.00040640991
0.13277557	0.027404691	0.00040155136
0.13290607	0.027765843	0.00040505784
0.13303656	0.027757963	0.00040363698
0.13316706	0.028383594	0.00040591892
0.13329755	0.028923168	0.00041037593
0.13342804	0.028242739	0.00040778107
0.13355854	0.028361127	0.00040589313
0.13368903	0.028650079	0.00040968382
0.13381953	0.028468059	0.00040652950
0.13395002	0.028473756	0.00040753101
0.13408051	0.028197143	0.00040585957
0.13421101	0.027847612	0.00040260153
0.13434150	0.028312167	0.00040697999
0.13447200	0.028643665	0.00040906136
0.13460249	0.028662650	0.00040535376
0.13473298	0.028212276	0.00040445763
0.13486348	0.028529823	0.00040548883
0.13499397	0.027330064	0.00039985354
0.13512447	0.027306445	0.00039929354
0.13525496	0.027671095	0.00039874728
0.13538545	0.027758357	0.00040141061
0.13551595	0.028183830	0.00040283282
0.13564644	0.027518451	0.00039871479
0.13577694	0.027220281	0.00039788338
0.13590743	0.027603902	0.00039889697
0.13603792	0.028197419	0.00040095524
0.13616842	0.027176203	0.00039648407
0.13629891	0.027779759	0.00039803319
0.13642940	0.029031393	0.00040927168
0.13655990	0.027634219	0.00039627581
0.13669039	0.027833179	0.00039979164
0.13682089	0.027349137	0.00039616120
0.13695138	0.027501225	0.00039616281
0.13708187	0.028072307	0.00040113175
0.13721237	0.028468807	0.00040440980
0.13734286	0.027275530	0.00039364390
0.13747336	0.026987097	0.00039316783
0.13760385	0.028411300	0.00040069553
0.13773434	0.027918804	0.00039992707
0.13786484	0.028419071	0.00040288803
0.13799533	0.027632278	0.00039574313
0.13812583	0.028595015	0.00040214882
0.13825632	0.027784182	0.00039683985
0.13838681	0.027711341	0.00039547461
0.13851731	0.027527787	0.00039609145
0.13864780	0.028578823	0.00040220170
0.13877830	0.027720003	0.00039664502
0.13890879	0.027678771	0.00039745610
0.13903928	0.027596141	0.00039422388
0.13916978	0.028162118	0.00039941459
0.13930027	0.028370687	0.00040063302
0.13943077	0.028253746	0.00039943874
0.13956126	0.027678942	0.00039749645
0.13969175	0.027989951	0.00039704002
0.13982225	0.028109141	0.00039828814
0.13995274	0.028020183	0.00039854401
0.14008324	0.028054815	0.00039644646
0.14021373	0.027574217	0.00039635388
0.14034422	0.027683001	0.00039197497
0.14047472	0.027337638	0.00039185701
0.14060521	0.027831041	0.00039649262
0.14073571	0.028134324	0.00039690877
0.14086620	0.029009488	0.00040150234
0.14099669	0.028201594	0.00039670120
0.14112719	0.027961720	0.00039370966
0.14125768	0.027691385	0.00039441248
0.14138818	0.027300128	0.00038852116
0.14151867	0.028196572	0.00039702666
0.14164916	0.027772839	0.00039527062
0.14177966	0.028149531	0.00039402271
0.14191015	0.028634996	0.00039665042
0.14204065	0.027590757	0.00039095044
0.14217114	0.027907181	0.00039170441
0.14230163	0.028523810	0.00039825078
0.14243213	0.028018839	0.00039088765
0.14256262	0.027792006	0.00039048365
0.14269312	0.028011023	0.00039440149
0.14282361	0.027402044	0.00038670610
0.14295410	0.028451244	0.00039601414
0.14308460	0.028197318	0.00039287897
0.14321509	0.027602369	0.00038915371
0.14334559	0.028440697	0.00039596790
0.14347608	0.028022373	0.00039174476
0.14360657	0.027960329	0.00039222782
0.14373707	0.028124962	0.00039301816
0.14386756	0.028197446	0.00039182717
0.14399806	0.027725869	0.00039081446
0.14412855	0.027851600	0.00038890785
0.14425904	0.028589639	0.00039587242
0.14438954	0.028214721	0.00039351173
0.14452003	0.027915103	0.00038848099
0.14465053	0.028617394	0.00039463421
0.14478102	0.027386751	0.00038718053
0.14491151	0.027748954	0.00038649879
0.14504201	0.028396116	0.00039434803
0.14517250	0.028081105	0.00039056222
0.14530299	0.028317869	0.00039240068
0.14543349	0.028193419	0.00039239899
0.14556398	0.028316702	0.00039044213
0.14569448	0.028067191	0.00039111347
0.14582497	0.027631119	0.00038797075
0.14595546	0.027977355	0.00039126047
0.14608596	0.028074049	0.00038881678
0.14621645	0.027817304	0.00038666908
0.14634695	0.027618494	0.00038768642
0.14647744	0.027456688	0.00038697215
0.14660793	0.028671865	0.00039329502
0.14673843	0.027641178	0.00038664941
0.14686892	0.027575490	0.00038348006
0.14699942	0.027858741	0.00038820398
0.14712991	0.028251539	0.00038970274
0.14726040	0.027392050	0.00038445358
0.14739090	0.027184592	0.00038258552
0.14752139	0.027724644	0.00038632084
0.14765189	0.028756065	0.00039221220
0.14778238	0.028129794	0.00039112281
0.14791287	0.027637127	0.00038519346
0.14804337	0.027538058	0.00038548427
0.14817386	0.027861139	0.00038663072
0.14830436	0.027945633	0.00038558889
0.14843485	0.027630527	0.00038495700
0.14856534	0.027703774	0.00038536261
0.14869584	0.027636631	0.00038439173
0.14882633	0.027295355	0.00038435711
0.14895683	0.028093461	0.00038564687
0.14908732	0.027728837	0.00038473391
0.14921781	0.028080507	0.00038765960
0.14934831	0.028144111	0.00038635231
0.14947880	0.027987181	0.00038815352
0.14960930	0.027414583	0.00038076927
0.14973979	0.027921748	0.00038492778
0.14987028	0.028024547	0.00038880380
0.15000078	0.027973636	0.00038485562
0.15013127	0.027714804	0.00038358635
0.15026177	0.027602601	0.00038379922
0.15039226	0.028267019	0.00038646360
0.15052275	0.028474309	0.00038898144
0.15065325	0.028100065	0.00038566913
0.15078374	0.027653472	0.00038499571
0.15091424	0.027371720	0.00038283095
0.15104473	0.027359816	0.00038029686
0.15117522	0.027171265	0.00037924269
0.15130572	0.027943208	0.00038543508
0.15143621	0.027521018	0.00038098188
0.15156671	0.027524992	0.00038294274
0.15169720	0.027872009	0.00038198015
0.15182769	0.027802828	0.00038134720
0.15195819	0.027829905	0.00038372079
0.15208868	0.028507440	0.00038682112
0.15221918	0.027746827	0.00038417360
0.15234967	0.027866605	0.00038165068
0.15248016	0.028097339	0.00038412796
0.15261066	0.028220704	0.00038509386
0.15274115	0.027829001	0.00038218776
0.15287165	0.027812690	0.00038249961
0.15300214	0.028051911	0.00038336142
0.15313263	0.028802355	0.00038721142
0.15326313	0.028099504	0.00038219107
0.15339362	0.027552862	0.00037768691
0.15352412	0.028414280	0.00038470937
0.15365461	0.028386290	0.00038490888
0.15378510	0.029053330	0.00038859858
0.15391560	0.027640627	0.00037818337
0.15404609	0.028242625	0.00038411363
0.15417658	0.027204720	0.00037612555
0.15430708	0.028070195	0.00038286167
0.15443757	0.026798594	0.00037318912
0.15456807	0.028704190	0.00038532553
0.15469856	0.028477591	0.00038320641
0.15482905	0.028704056	0.00038600299
0.15495955	0.027774000	0.00037974779
0.15509004	0.028382719	0.00038276138
0.15522054	0.027995532	0.00038128625
0.15535103	0.028722494	0.00038417353
0.15548152	0.028417970	0.00038273335
0.15561202	0.027375395	0.00037676797
0.15574251	0.028084114	0.00038147786
0.15587301	0.028500590	0.00038373828
0.15600350	0.028093122	0.00037937534
0.15613399	0.028236757	0.00038172761
0.15626449	0.027872670	0.00037949630
0.15639498	0.027526069	0.00037770000
0.15652548	0.027339673	0.00037670415
0.15665597	0.027988006	0.00038168752
0.15678646	0.028362096	0.00038035607
0.15691696	0.027528911	0.00037474426
0.15704745	0.028675293	0.00038399958
0.15717795	0.028384320	0.00038120540
0.15730844	0.027399465	0.00037545972
0.15743893	0.027483495	0.00037435727
0.15756943	0.028163111	0.00037825662
0.15769992	0.027977431	0.00037865910
0.15783042	0.027928499	0.00037826537
0.15796091	0.028434128	0.00037948825
0.15809140	0.028035658	0.00037890572
0.15822190	0.028059169	0.00037690263
0.15835239	0.027547784	0.00037468472
0.15848289	0.028044111	0.00037889085
0.15861338	0.027911799	0.00037804256
0.15874387	0.027711244	0.00037569290
0.15887437	0.027654135	0.00037406088
0.15900486	0.028485963	0.00037924833
0.15913536	0.027246905	0.00037245943
0.15926585	0.028150326	0.00037607043
0.15939634	0.027802569	0.00037600897
0.15952684	0.028382816	0.00037986872
0.15965733	0.028170652	0.00037520471
0.15978783	0.027864942	0.00037603755
0.15991832	0.028371938	0.00037731533
0.16004881	0.027504413	0.00037401202
0.16017931	0.027270053	0.00037195887
0.16030980	0.027852839	0.00037429905
0.16044030	0.028267076	0.00037678193
0.16057079	0.028204892	0.00037583516
0.16070128	0.028196857	0.00037626850
0.16083178	0.028289460	0.00038068252
0.16096227	0.027808421	0.00037267510
0.16109277	0.028325861	0.00037702851
0.16122326	0.027597371	0.00037243864
0.16135375	0.027485141	0.00037187221
0.16148425	0.027510181	0.00037334184
0.16161474	0.027534154	0.00037222301
0.16174524	0.027625249	0.00037243774
0.16187573	0.027943289	0.00037596794
0.16200622	0.027881415	0.00037219162
0.16213672	0.027041065	0.00036922145
0.16226721	0.027409815	0.00036933223
0.16239771	0.027657211	0.00037098594
0.16252820	0.028034561	0.00037472561
0.16265869	0.027772334	0.00037141278
0.16278919	0.027886871	0.00037325845
0.16291968	0.027288719	0.00037013438
0.16305018	0.027341928	0.00036858928
0.16318067	0.027560567	0.00036939518
0.16331116	0.027732949	0.00037064475
0.16344166	0.027425229	0.00036840644
0.16357215	0.027654834	0.00037202946
0.16370264	0.027972125	0.00037126511
0.16383314	0.027742714	0.00037120647
0.16396363	0.026958218	0.00036633192
0.16409413	0.027147336	0.00036664129
0.16422462	0.027777822	0.00036989377
0.16435511	0.027427702	0.00036696703
0.16448561	0.027807567	0.00037079585
0.16461610	0.027860359	0.00037294789
0.16474660	0.027585703	0.00036724343
0.16487709	0.028197650	0.00037338672
0.16500758	0.027734967	0.00036782550
0.16513808	0.027611658	0.00036952588
0.16526857	0.027812129	0.00037051117
0.16539907	0.028074785	0.00037004571
0.16552956	0.027764162	0.00036924454
0.16566005	0.027655465	0.00037086906
0.16579055	0.027810442	0.00036827556
0.16592104	0.027940301	0.00037175127
0.16605154	0.027480527	0.00036579314
0.16618203	0.027475460	0.00036703814
0.16631252	0.028177167	0.00037285433
0.16644302	0.027659004	0.00036633637
0.16657351	0.027620518	0.00036762068
0.16670401	0.027611551	0.00036977304
0.16683450	0.027716068	0.00036738566
0.16696499	0.027769274	0.00036852990
0.16709549	0.027557172	0.00036561670
0.16722598	0.027882188	0.00037036416
0.16735648	0.027154938	0.00036596194
0.16748697	0.027251990	0.00036417154
0.16761746	0.027450004	0.00036710541
0.16774796	0.027570735	0.00036694771
0.16787845	0.027259361	0.00036504282
0.16800895	0.027225037	0.00036477802
0.16813944	0.027255486	0.00036292832
0.16826993	0.027646850	0.00036601102
0.16840043	0.027773982	0.00036684772
0.16853092	0.027342233	0.00036308376
0.16866142	0.027842787	0.00036864416
0.16879191	0.027112383	0.00036428848
0.16892240	0.028018162	0.00036526489
0.16905290	0.027950406	0.00036839247
0.16918339	0.028057516	0.00036800464
0.16931389	0.027498378	0.00036601706
0.16944438	0.027956498	0.00036766206
0.16957487	0.028304247	0.00036680743
0.16970537	0.027968913	0.00036837118
0.16983586	0.028444216	0.00036893499
0.16996636	0.027511939	0.00036386243
0.17009685	0.027301627	0.00036484750
0.17022734	0.027625757	0.00036409308
0.17035784	0.027675328	0.00036403175
0.17048833	0.027074837	0.00036020183
0.17061883	0.027450287	0.00036455073
0.17074932	0.027618540	0.00036427878
0.17087981	0.027727534	0.00036541146
0.17101031	0.026705876	0.00035654019
0.17114080	0.027180991	0.00036158911
0.17127130	0.028029905	0.00036466986
0.17140179	0.027151858	0.00036290740
0.17153228	0.028046638	0.00036553705
0.17166278	0.027079826	0.00036020675
0.17179327	0.027686389	0.00036430530
0.17192377	0.027896422	0.00036505233
0.17205426	0.027663347	0.00036398330
0.17218475	0.027617722	0.00036369247
0.17231525	0.027465348	0.00036090521
0.17244574	0.027655538	0.00036221210
0.17257623	0.027462198	0.00036128454
0.17270673	0.027090850	0.00035985333
0.17283722	0.027419374	0.00036450016
0.17296772	0.027597096	0.00036307182
0.17309821	0.028001483	0.00036504546
0.17322870	0.027322537	0.00035823939
0.17335920	0.027338954	0.00035943549
0.17348969	0.028592689	0.00036800661
0.17362019	0.028298900	0.00036652498
0.17375068	0.027802072	0.00036169129
0.17388117	0.028363643	0.00036548406
0.17401167	0.028212965	0.00036287742
0.17414216	0.027758539	0.00036215506
0.17427266	0.027969423	0.00036267125
0.17440315	0.027953802	0.00036366462
0.17453364	0.027238488	0.00035841239
0.17466414	0.027023036	0.00035569152
0.17479463	0.027599578	0.00036183878
0.17492513	0.026976988	0.00035832584
0.17505562	0.027326764	0.00035819387
0.17518611	0.027874987	0.00036217650
0.17531661	0.027581117	0.00035901740
0.17544710	0.028198998	0.00036166334
0.17557760	0.027840717	0.00036252345
0.17570809	0.027628990	0.00035842133
0.17583858	0.027081326	0.00035810869
0.17596908	0.027749536	0.00035992853
0.17609957	0.027826348	0.00035986030
0.17623007	0.027254448	0.00035864893
0.17636056	0.027580758	0.00035922139
0.17649105	0.027591733	0.00035922257
0.17662155	0.027527122	0.00036005737
0.17675204	0.027406407	0.00035465019
0.17688254	0.028172236	0.00036370765
0.17701303	0.027520444	0.00035679355
0.17714352	0.027530643	0.00035905564
0.17727402	0.027639058	0.00036002027
0.17740451	0.027313178	0.00035735667
0.17753501	0.027079413	0.00035483517
0.17766550	0.027607444	0.00036045566
0.17779599	0.027823539	0.00035807497
0.17792649	0.028340766	0.00036497788
0.17805698	0.028010181	0.00035958194
0.17818748	0.027244460	0.00035595238
0.17831797	0.027018480	0.00035657525
0.17844846	0.026926680	0.00035218968
0.17857896	0.026870791	0.00035437374
0.17870945	0.028117030	0.00036037187
0.17883995	0.027747592	0.00035684451
0.17897044	0.027637257	0.00035722132
0.17910093	0.026955951	0.00035242758
0.17923143	0.027355784	0.00035485115
0.17936192	0.027438379	0.00035691584
0.17949242	0.027063725	0.00035200671
0.17962291	0.027256552	0.00035366730
0.17975340	0.027649678	0.00035757775
0.17988390	0.027189895	0.00035424657
0.18001439	0.027621172	0.00035730078
0.18014489	0.027606124	0.00035651939
0.18027538	0.027297765	0.00035362764
0.18040587	0.027362420	0.00035574795
0.18053637	0.027424351	0.00035272975
0.18066686	0.027600197	0.00035756312
0.18079736	0.027621074	0.00035576977
0.18092785	0.027533919	0.00035478264
0.18105834	0.027478802	0.00035398625
0.18118884	0.026399228	0.00034712823
0.18131933	0.027393654	0.00035475492
0.18144982	0.027203254	0.00035317969
0.18158032	0.027864667	0.00035979680
0.18171081	0.027651355	0.00036458859
0.18184131	0.026985008	0.00036073736
0.18197180	0.027036116	0.00036526861
0.18210229	0.027391667	0.00036972214
0.18223279	0.027837858	0.00037165802
0.18236328	0.027242522	0.00037194666
0.18249378	0.027419557	0.00037234638
0.18262427	0.027085853	0.00037233976
0.18275476	0.027341959	0.00037661698
0.18288526	0.027203658	0.00037571484
0.18301575	0.027204804	0.00037753727
0.18314625	0.027063606	0.00037784765
0.18327674	0.027719812	0.00038029601
0.18340723	0.027207771	0.00038293653
0.18353773	0.026666169	0.00037727644
0.18366822	0.027585642	0.00038581563
0.18379872	0.027268396	0.00038460838
0.18392921	0.027472839	0.00038539286
0.18405970	0.027905205	0.00038960715
0.18419020	0.027488127	0.00038988538
0.18432069	0.027775733	0.00038950303
0.18445119	0.027567635	0.00039194556
0.18458168	0.027999024	0.00039126802
0.18471217	0.027399088	0.00039025190
0.18484267	0.027713470	0.00039502314
0.18497316	0.027477208	0.00039228670
0.18510366	0.027851478	0.00039760377
0.18523415	0.028973555	0.00040293772
0.18536464	0.027479413	0.00039488379
0.18549514	0.027886749	0.00039910148
0.18562563	0.026938307	0.00039325996
0.18575613	0.027828425	0.00039931424
0.18588662	0.027489168	0.00040011546
0.18601711	0.027076087	0.00039270584
0.18614761	0.027478997	0.00040007710
0.18627810	0.027031114	0.00039737177
0.18640860	0.027416035	0.00040138447
0.18653909	0.027590746	0.00039614285
0.18666958	0.027134082	0.00038602318
0.18680008	0.027465848	0.00038625489
0.18693057	0.027688292	0.00038807372
0.18706107	0.027003848	0.00038016269
0.18719156	0.027128429	0.00038283598
0.18732205	0.027261329	0.00037868925
0.18745255	0.027395303	0.00037995025
0.18758304	0.026536639	0.00037312183
0.18771354	0.026896557	0.00037193196
0.18784403	0.027613071	0.00037730721
0.18797452	0.027174019	0.00037408772
0.18810502	0.027412087	0.00037355603
0.18823551	0.027246466	0.00037229644
0.18836601	0.027638729	0.00037326441
0.18849650	0.027944697	0.00037451878
0.18862699	0.027538598	0.00037298018
0.18875749	0.027278947	0.00036624342
0.18888798	0.026799645	0.00036566112
0.18901848	0.027074719	0.00036522605
0.18914897	0.027496027	0.00036824422
0.18927946	0.027096268	0.00036580681
0.18940996	0.026949777	0.00036291008
0.18954045	0.027496734	0.00036457552
0.18967095	0.027402114	0.00036580752
0.18980144	0.026807848	0.00035883489
0.18993193	0.027959666	0.00036717969
0.19006243	0.027532199	0.00036150894
0.19019292	0.027412037	0.00036226984
0.19032342	0.027690385	0.00036231672
0.19045391	0.027547412	0.00036020598
0.19058440	0.028035513	0.00036578471
0.19071490	0.027372082	0.00035882743
0.19084539	0.027388918	0.00035769789
0.19097588	0.027795202	0.00036017520
0.19110638	0.026753833	0.00035277367
0.19123687	0.027260319	0.00035614169
0.19136737	0.027129753	0.00035634884
0.19149786	0.026945318	0.00035304693
0.19162835	0.028146088	0.00036073882
0.19175885	0.026959934	0.00035164341
0.19188934	0.027677384	0.00035670818
0.19201984	0.027028645	0.00035343383
0.19215033	0.028067020	0.00035775686
0.19228082	0.027260419	0.00035321221
0.19241132	0.027573093	0.00035373715
0.19254181	0.027424784	0.00035237869
0.19267231	0.027538088	0.00035652402
0.19280280	0.028011102	0.00035641318
0.19293329	0.026872258	0.00035048835
0.19306379	0.027244014	0.00035258482
0.19319428	0.026906198	0.00034830968
0.19332478	0.027667058	0.00035440123
0.19345527	0.026565639	0.00034834416
0.19358576	0.027609016	0.00035317116
0.19371626	0.027188250	0.00035237624
0.19384675	0.027763427	0.00035234377
0.19397725	0.027072433	0.00035150124
0.19410774	0.027487212	0.00035396376
0.19423823	0.026589149	0.00034613173
0.19436873	0.027772107	0.00035531957
0.19449922	0.027469290	0.00035038306
0.19462972	0.026861091	0.00034884108
0.19476021	0.027359878	0.00035247219
0.19489070	0.027563375	0.00035059816
0.19502120	0.027760863	0.00035386460
0.19515169	0.027417021	0.00035078429
0.19528219	0.026791219	0.00034609692
0.19541268	0.027429493	0.00035190976
0.19554317	0.027392607	0.00035033578
0.19567367	0.027911137	0.00035408908
0.19580416	0.027555619	0.00035226000
0.19593466	0.027670929	0.00034914254
0.19606515	0.027567687	0.00035062944
0.19619564	0.026840600	0.00034651704
0.19632614	0.027488632	0.00034952034
0.19645663	0.027014175	0.00034794042
0.19658713	0.027521985	0.00034826461
0.19671762	0.027226323	0.00034873142
0.19684811	0.026814767	0.00034575478
0.19697861	0.027278463	0.00034668013
0.19710910	0.027502401	0.00035010474
0.19723960	0.027461023	0.00034771680
0.19737009	0.027116681	0.00034562907
0.19750058	0.026694344	0.00034464157
0.19763108	0.027547773	0.00034707748
0.19776157	0.026849458	0.00034631884
0.19789207	0.027231446	0.00034706006
0.19802256	0.026739270	0.00034180751
0.19815305	0.027268589	0.00034709943
0.19828355	0.027204336	0.00034583118
0.19841404	0.026933197	0.00034530742
0.19854454	0.027652427	0.00034874333
0.19867503	0.027465160	0.00034636268
0.19880552	0.027146019	0.00034636659
0.19893602	0.027369805	0.00034539241
0.19906651	0.027270213	0.00034607778
0.19919701	0.026787958	0.00034461572
0.19932750	0.027238311	0.00034569475
0.19945799	0.026973823	0.00034440102
0.19958849	0.027524910	0.00034708680
0.19971898	0.027538620	0.00034572917
0.19984947	0.026883208	0.00034342333
0.19997997	0.027739723	0.00034910501
0.20011046	0.027904471	0.00034905698
0.20024096	0.027221259	0.00034519078
0.20037145	0.027299150	0.00034411061
0.20050194	0.026755574	0.00034231655
0.20063244	0.026697765	0.00034196978
0.20076293	0.027566775	0.00034650084
0.20089343	0.026987479	0.00034427208
0.20102392	0.027387762	0.00034318275
0.20115441	0.027180952	0.00034312668
0.20128491	0.027583155	0.00034706689
0.20141540	0.026779592	0.00034048762
0.20154590	0.027048582	0.00034287660
0.20167639	0.027237398	0.00034291084
0.20180688	0.027707417	0.00034557459
0.20193738	0.028050162	0.00034825969
0.20206787	0.027414830	0.00034381810
0.20219837	0.027644016	0.00034532334
0.20232886	0.027830968	0.00034673684
0.20245935	0.027598117	0.00034389454
0.20258985	0.026963242	0.00034127180
0.20272034	0.026850996	0.00034084131
0.20285084	0.027514066	0.00034402424
0.20298133	0.026878386	0.00034072537
0.20311182	0.027468935	0.00034285194
0.20324232	0.027570958	0.00034467553
0.20337281	0.027283992	0.00034280043
0.20350331	0.026730476	0.00033782597
0.20363380	0.027654707	0.00034442126
0.20376429	0.027435499	0.00034066106
0.20389479	0.027117259	0.00034170626
0.20402528	0.027082046	0.00034017513
0.20415578	0.026885790	0.00033888244
0.20428627	0.027677381	0.00034377496
0.20441676	0.027790699	0.00034279562
0.20454726	0.027158003	0.00033951819
0.20467775	0.027181466	0.00034108964
0.20480825	0.027526006	0.00034108456
0.20493874	0.027333535	0.00034216679
0.20506923	0.026831025	0.00033849005
0.20519973	0.026932703	0.00033786777
0.20533022	0.026738876	0.00033778754
0.20546072	0.027585292	0.00034214304
0.20559121	0.027434526	0.00034121094
0.20572170	0.027437574	0.00034060059
0.20585220	0.027302430	0.00033873789
0.20598269	0.026802358	0.00033765173
0.20611319	0.027424573	0.00034082260
0.20624368	0.026690341	0.00033554588
0.20637417	0.027585206	0.00034251113
0.20650467	0.027437020	0.00033944193
0.20663516	0.027527742	0.00034108950
0.20676566	0.026602594	0.00033623462
0.20689615	0.027073023	0.00033686768
0.20702664	0.026848861	0.00033698101
0.20715714	0.027197015	0.00033765758
0.20728763	0.026955785	0.00033552128
0.20741813	0.027402050	0.00034019613
0.20754862	0.027241307	0.00033750370
0.20767911	0.027155169	0.00033803271
0.20780961	0.026939152	0.00033662697
0.20794010	0.027279388	0.00033726886
0.20807060	0.027087635	0.00033843790
0.20820109	0.027330956	0.00033710486
0.20833158	0.027176025	0.00033745872
0.20846208	0.026840668	0.00033696881
0.20859257	0.026916781	0.00033512790
0.20872306	0.026755570	0.00033557021
0.20885356	0.026926345	0.00033493379
0.20898405	0.027828690	0.00034059884
0.20911455	0.026948893	0.00033678615
0.20924504	0.027177552	0.00033681487
0.20937553	0.027052820	0.00033586605
0.20950603	0.026522459	0.00033410251
0.20963652	0.026939721	0.00033398660
0.20976702	0.026580593	0.00033473328
0.20989751	0.027306757	0.00033730601
0.21002800	0.026987361	0.00033486235
0.21015850	0.026978100	0.00033580526
0.21028899	0.027207394	0.00033493927
0.21041949	0.027143203	0.00033774470
0.21054998	0.027194425	0.00033687492
0.21068047	0.027659550	0.00033865842
0.21081097	0.027239792	0.00033621377
0.21094146	0.027505514	0.00033755067
0.21107196	0.027219194	0.00033763840
0.21120245	0.027381802	0.00033745707
0.21133294	0.026618336	0.00033159477
0.21146344	0.027278052	0.00033613476
0.21159393	0.027299034	0.00033529423
0.21172443	0.026582706	0.00033179047
0.21185492	0.027640564	0.00033904643
0.21198541	0.027175128	0.00033510595
0.21211591	0.027025597	0.00033432603
0.21224640	0.027466283	0.00033743841
0.21237690	0.026862874	0.00033145863
0.21250739	0.027147753	0.00033564429
0.21263788	0.027169874	0.00033415990
0.21276838	0.026956115	0.00033368161
0.21289887	0.026828864	0.00033210465
0.21302937	0.027154074	0.00033238527
0.21315986	0.027616251	0.00033753296
0.21329035	0.027451727	0.00033533228
0.21342085	0.027293559	0.00033423073
0.21355134	0.027540114	0.00033577512
0.21368184	0.026846480	0.00033157713
0.21381233	0.027118419	0.00033249363
0.21394282	0.027139183	0.00033468815
0.21407332	0.027151744	0.00033300700
0.21420381	0.027268286	0.00033497729
0.21433431	0.027677433	0.00033526304
0.21446480	0.026883449	0.00033008705
0.21459529	0.027367640	0.00033473278
0.21472579	0.027057475	0.00033212597
0.21485628	0.027322660	0.00033484852
0.21498678	0.027208418	0.00033364349
0.21511727	0.026914023	0.00032942293
0.21524776	0.026822930	0.00033101435
0.21537826	0.027100795	0.00033167859
0.21550875	0.027729452	0.00033483130
0.21563925	0.027304895	0.00033406520
0.21576974	0.027029041	0.00033096581
0.21590023	0.027335879	0.00033267916
0.21603073	0.027031061	0.00033153811
0.21616122	0.026911144	0.00033054097
0.21629172	0.026745635	0.00033026146
0.21642221	0.026614489	0.00032857601
0.21655270	0.027138695	0.00033169644
0.21668320	0.027248185	0.00033271361
0.21681369	0.026699266	0.00032775873
0.21694419	0.026812007	0.00033012725
0.21707468	0.027867275	0.00033505234
0.21720517	0.027375311	0.00033246085
0.21733567	0.027219218	0.00033125766
0.21746616	0.027376122	0.00033164735
0.21759665	0.026842554	0.00032956011
0.21772715	0.027318522	0.00033288390
0.21785764	0.027259005	0.00032994783
0.21798814	0.027310343	0.00033205626
0.21811863	0.027573403	0.00033156346
0.21824912	0.027150260	0.00033116797
0.21837962	0.027100301	0.00033057014
0.21851011	0.027516039	0.00033131701
0.21864061	0.027238497	0.00033101666
0.21877110	0.026360258	0.00032582938
0.21890159	0.027360332	0.00033078230
0.21903209	0.027086331	0.00032961690
0.21916258	0.027024739	0.00032861608
0.21929308	0.027389993	0.00033147707
0.21942357	0.026872093	0.00032835430
0.21955406	0.026842846	0.00032576533
0.21968456	0.026438474	0.00032688468
0.21981505	0.027141122	0.00032871173
0.21994555	0.026685984	0.00032662472
0.22007604	0.027160950	0.00032959180
0.22020653	0.026695761	0.00032588349
0.22033703	0.026937574	0.00032762063
0.22046752	0.027161378	0.00033035314
0.22059802	0.026468417	0.00032366676
0.22072851	0.026812117	0.00032750600
0.22085900	0.026623324	0.00032471654
0.22098950	0.026685807	0.00032524184
0.22111999	0.026732619	0.00032649452
0.22125049	0.027498943	0.00032904757
0.22138098	0.026649269	0.00032590034
0.22151147	0.026338054	0.00032407347
0.22164197	0.027070811	0.00032709933
0.22177246	0.026828084	0.00032655435
0.22190296	0.028055061	0.00033262148
0.22203345	0.026607246	0.00032592262
0.22216394	0.027079771	0.00032906905
0.22229444	0.027044588	0.00032589382
0.22242493	0.027408880	0.00032887608
0.22255543	0.026819991	0.00032550581
0.22268592	0.027054071	0.00032758731
0.22281641	0.026912553	0.00032688110
0.22294691	0.026617445	0.00032321945
0.22307740	0.026549305	0.00032412188
0.22320790	0.027441950	0.00032925530
0.22333839	0.027917471	0.00033118848
0.22346888	0.027029182	0.00032744554
0.22359938	0.026492808	0.00032294625
0.22372987	0.026675868	0.00032440540
0.22386037	0.027292839	0.00032846272
0.22399086	0.026651532	0.00032281917
0.22412135	0.027274383	0.00032737786
0.22425185	0.026692217	0.00032427448
0.22438234	0.027054402	0.00032555320
0.22451284	0.027194761	0.00032717789
0.22464333	0.026686727	0.00032233445
0.22477382	0.026685163	0.00032434148
0.22490432	0.027106530	0.00032625259
0.22503481	0.026903344	0.00032330159
0.22516531	0.027022599	0.00032541909
0.22529580	0.027225400	0.00032555943
0.22542629	0.027045427	0.00032504041
0.22555679	0.027176804	0.00032657943
0.22568728	0.027063444	0.00032357452
0.22581778	0.026801761	0.00032393128
0.22594827	0.026891140	0.00032456209
0.22607876	0.026445397	0.00032030752
0.22620926	0.027081530	0.00032485483
0.22633975	0.026883558	0.00032264678
0.22647025	0.026793691	0.00032324318
0.22660074	0.027915309	0.00032913186
0.22673123	0.027142239	0.00032456789
0.22686173	0.027342251	0.00032636294
0.22699222	0.026573934	0.00032127384
0.22712271	0.027299821	0.00032488900
0.22725321	0.027082363	0.00032466299
0.22738370	0.026880544	0.00032301270
0.22751420	0.026484207	0.00032108345
0.22764469	0.027474001	0.00032701422
0.22777518	0.027213026	0.00032341993
0.22790568	0.027323371	0.00032494086
0.22803617	0.026842448	0.00032265302
0.22816667	0.026186945	0.00031844863
0.22829716	0.026465926	0.00032133789
0.22842765	0.026868371	0.00032213072
0.22855815	0.026976925	0.00032202873
0.22868864	0.026640325	0.00032121215
0.22881914	0.026801685	0.00032126589
0.22894963	0.027156033	0.00032489237
0.22908012	0.026632935	0.00032044585
0.22921062	0.026716776	0.00032086303
0.22934111	0.027135876	0.00032385092
0.22947161	0.027218493	0.00032324422
0.22960210	0.027140556	0.00032285796
0.22973259	0.027287298	0.00032370797
0.22986309	0.026748594	0.00032012561
0.22999358	0.026752304	0.00032124017
0.23012408	0.027841762	0.00032516596
0.23025457	0.026934437	0.00032226918
0.23038506	0.026654385	0.00031988669
0.23051556	0.026633128	0.00031860704
0.23064605	0.026398286	0.00031866060
0.23077655	0.026592929	0.00032351756
0.23090704	0.026732898	0.00032807408
0.23103753	0.026906053	0.00033129792
0.23116803	0.027085903	0.00033291168
0.23129852	0.026896591	0.00033416679
0.23142902	0.026828948	0.00033577343
0.23155951	0.026681380	0.00033639150
0.23169000	0.026273999	0.00033459542
0.23182050	0.026594847	0.00033809950
0.23195099	0.027416013	0.00034382032
0.23208149	0.027369544	0.00034411803
0.23221198	0.027219191	0.00034251708
0.23234247	0.026476736	0.00034219612
0.23247297	0.026663017	0.00034303892
0.23260346	0.026948229	0.00034487399
0.23273396	0.027049049	0.00034824237
0.23286445	0.026872466	0.00034534876
0.23299494	0.027339387	0.00035036240
0.23312544	0.026180421	0.00034542027
0.23325593	0.026613055	0.00034707398
0.23338643	0.027177220	0.00035023520
0.23351692	0.027152896	0.00034984928
0.23364741	0.026871619	0.00034720219
0.23377791	0.026956616	0.00035029461
0.23390840	0.027148234	0.00034906826
0.23403890	0.026740154	0.00034698818
0.23416939	0.027206961	0.00034995930
0.23429988	0.027052278	0.00034914845
0.23443038	0.027311744	0.00035239789
0.23456087	0.026920840	0.00034835950
0.23469137	0.026416448	0.00034690234
0.23482186	0.027211379	0.00035343456
0.23495235	0.026987795	0.00035065727
0.23508285	0.027045928	0.00035030650
0.23521334	0.027035598	0.00035017271
0.23534384	0.026780243	0.00035050827
0.23547433	0.027080184	0.00035344458
0.23560482	0.027095475	0.00035125588
0.23573532	0.027552761	0.00035544462
0.23586581	0.026630731	0.00035002218
0.23599630	0.026991216	0.00035281271
0.23612680	0.026917829	0.00035263667
0.23625729	0.027478293	0.00035451144
0.23638779	0.027038195	0.00035402739
0.23651828	0.027091908	0.00035428216
0.23664877	0.026644473	0.00035036679
0.23677927	0.027116540	0.00035476941
0.23690976	0.027196556	0.00035436128
0.23704026	0.027328153	0.00035661628
0.23717075	0.026528797	0.00035176566
0.23730124	0.026734045	0.00035244918
0.23743174	0.027019134	0.00035593728
0.23756223	0.026096903	0.00035099706
0.23769273	0.026663407	0.00035255845
0.23782322	0.026796121	0.00035457378
0.23795371	0.027102779	0.00035502489
0.23808421	0.027228230	0.00035788646
0.23821470	0.026726305	0.00035548562
0.23834520	0.026746374	0.00035373688
0.23847569	0.027203187	0.00035784592
0.23860618	0.027465257	0.00035931219
0.23873668	0.026827661	0.00035674881
0.23886717	0.027224262	0.00035988138
0.23899767	0.027127427	0.00035568332
0.23912816	0.026557182	0.00035525243
0.23925865	0.026659208	0.00035621602
0.23938915	0.026663099	0.00035419548
0.23951964	0.026756033	0.00035541144
0.23965014	0.026955338	0.00035679199
0.23978063	0.026513700	0.00035416493
0.23991112	0.027068180	0.00035906769
0.24004162	0.026790341	0.00035547652
0.24017211	0.027251639	0.00036080915
0.24030261	0.027123891	0.00035854237
0.24043310	0.026576055	0.00035566419
0.24056359	0.027005012	0.00035961823
0.24069409	0.027195412	0.00035800866
0.24082458	0.026771602	0.00035847891
0.24095508	0.026685523	0.00035846466
0.24108557	0.026425227	0.00035323493
0.24121606	0.026583799	0.00035719285
0.24134656	0.026943268	0.00035901185
0.24147705	0.026974969	0.00035863488
0.24160755	0.026804809	0.00035908893
0.24173804	0.026937592	0.00035883044
0.24186853	0.026755954	0.00035924473
0.24199903	0.026868860	0.00035985254
0.24212952	0.027280103	0.00036046902
0.24226002	0.026714161	0.00035907826
0.24239051	0.027222448	0.00036074400
0.24252100	0.026766324	0.00035889918
0.24265150	0.027405073	0.00036301290
0.24278199	0.027018134	0.00035918973
0.24291249	0.027021119	0.00036160037
0.24304298	0.027189353	0.00036271792
0.24317347	0.027031889	0.00036129443
0.24330397	0.026277819	0.00035727910
0.24343446	0.026214814	0.00035688435
0.24356496	0.026999326	0.00036127870
0.24369545	0.027081543	0.00036311473
0.24382594	0.027463773	0.00036329287
0.24395644	0.027729235	0.00036739376
0.24408693	0.027406919	0.00036558827
0.24421743	0.026992015	0.00036091920
0.24434792	0.026796988	0.00036361247
0.24447841	0.027341682	0.00036332347
0.24460891	0.026889784	0.00036169570
0.24473940	0.027122748	0.00036415503
0.24486989	0.026569833	0.00035916452
0.24500039	0.026707568	0.00036136115
0.24513088	0.026900897	0.00036173389
0.24526138	0.026541271	0.00036163685
0.24539187	0.027073522	0.00036401438
0.24552236	0.026316164	0.00035869451
0.24565286	0.027172901	0.00036405499
0.24578335	0.026397416	0.00035973914
0.24591385	0.026374228	0.00035901844
0.24604434	0.026512660	0.00036264633
0.24617483	0.026607736	0.00036025414
0.24630533	0.026342970	0.00035941485
0.24643582	0.026912845	0.00036438288
0.24656632	0.026981442	0.00036270605
0.24669681	0.026983462	0.00036632801
0.24682730	0.027260058	0.00036430955
0.24695780	0.026731331	0.00036358694
0.24708829	0.026638177	0.00036279190
0.24721879	0.027512251	0.00036606016
0.24734928	0.026488912	0.00036338042
0.24747977	0.027069722	0.00036597642
0.24761027	0.026744018	0.00036286417
0.24774076	0.026302354	0.00035941348
0.24787126	0.026985077	0.00036385772
0.24800175	0.026718181	0.00036407934
0.24813224	0.027111396	0.00036793156
0.24826274	0.027214266	0.00036476335
0.24839323	0.026513278	0.00036307234
0.24852373	0.026477560	0.00036109657
0.24865422	0.027222732	0.00036679112
0.24878471	0.027707868	0.00037077887
0.24891521	0.027731948	0.00036960016
0.24904570	0.026748342	0.00036552384
0.24917620	0.026332807	0.00036265981
0.24930669	0.027661619	0.00036909756
0.24943718	0.026807782	0.00036583765
0.24956768	0.026979681	0.00036566962
0.24969817	0.026257632	0.00036211539
0.24982867	0.026868290	0.00036738697
0.24995916	0.026320959	0.00036253549
0.25008965	0.027073879	0.00036734791
0.25022015	0.026756610	0.00036504252
0.25035064	0.026748561	0.00036445412
0.25048114	0.027730912	0.00037292970
0.25061163	0.026374367	0.00036056547
0.25074212	0.026197847	0.00036140681
0.25087262	0.026590715	0.00036684555
0.25100311	0.026537185	0.00036253924
0.25113361	0.026677712	0.00036625118
0.25126410	0.026786060	0.00036604429
0.25139459	0.026624632	0.00036413277
0.25152509	0.026535966	0.00036653245
0.25165558	0.027094251	0.00036615337
0.25178608	0.026301820	0.00036500969
0.25191657	0.027043909	0.00036861977
0.25204706	0.027831551	0.00037112556
0.25217756	0.027076048	0.00036960688
0.25230805	0.026866700	0.00036629620
0.25243855	0.026185883	0.00036288997
0.25256904	0.027087202	0.00037030114
0.25269953	0.026709300	0.00036372660
0.25283003	0.026656286	0.00036703993
0.25296052	0.026985605	0.00036861484
0.25309102	0.026921363	0.00036787681
0.25322151	0.026462672	0.00036574188
0.25335200	0.026569484	0.00036476268
0.25348250	0.027261266	0.00037149408
0.25361299	0.027098642	0.00037114432
0.25374349	0.027218567	0.00036827712
0.25387398	0.027411619	0.00037254986
0.25400447	0.026965033	0.00036910614
0.25413497	0.027123943	0.00036848962
0.25426546	0.026830135	0.00036936075
0.25439595	0.026558588	0.00036488864
0.25452645	0.027229532	0.00037105138
0.25465694	0.026438487	0.00036634907
0.25478744	0.026440306	0.00036603772
0.25491793	0.027704822	0.00037383204
0.25504842	0.027156531	0.00036898803
0.25517892	0.026313092	0.00036597281
0.25530941	0.027284805	0.00038240312
0.25543991	0.026458825	0.00037867205
0.25557040	0.026731267	0.00038290259
0.25570089	0.026613432	0.00038632273
0.25583139	0.026240596	0.00038553672
0.25596188	0.026405085	0.00038924886
0.25609238	0.027164824	0.00039588605
0.25622287	0.026394882	0.00039377479
0.25635336	0.027138545	0.00040119844
0.25648386	0.026612591	0.00039892463
0.25661435	0.027268296	0.00040450403
0.25674485	0.027316570	0.00040660441
0.25687534	0.027212370	0.00040770942
0.25700583	0.026553719	0.00040570387
0.25713633	0.026162510	0.00040313436
0.25726682	0.027027889	0.00041197836
0.25739732	0.026520024	0.00041021277
0.25752781	0.027681437	0.00042025744
0.25765830	0.027260745	0.00041857030
0.25778880	0.026558032	0.00041415060
0.25791929	0.027444507	0.00042307860
0.25804979	0.026754323	0.00042093617
0.25818028	0.027688761	0.00042820174
0.25831077	0.027230827	0.00042810785
0.25844127	0.027582012	0.00042874378
0.25857176	0.026869397	0.00042652240
0.25870226	0.026575523	0.00042601649
0.25883275	0.026812059	0.00043000155
0.25896324	0.026867050	0.00043132183
0.25909374	0.026461067	0.00043033546
0.25922423	0.026701284	0.00043253797
0.25935473	0.026753666	0.00043562751
0.25948522	0.026388420	0.00043598491
0.25961571	0.027285121	0.00044040499
0.25974621	0.025666390	0.00042852339
0.25987670	0.027699394	0.00044446695
0.26000720	0.026890983	0.00044040202
0.26013769	0.027349499	0.00044549860
0.26026818	0.026956012	0.00044138260
0.26039868	0.025996737	0.00043599401
0.26052917	0.026376207	0.00044064797
0.26065967	0.026504706	0.00043925001
0.26079016	0.027393682	0.00044986396
0.26092065	0.027315198	0.00045070865
0.26105115	0.026578944	0.00044442970
0.26118164	0.026128928	0.00044145398
0.26131214	0.026590937	0.00044542544
0.26144263	0.026429958	0.00044546876
0.26157312	0.026209489	0.00044344909
0.26170362	0.026573812	0.00044956878
0.26183411	0.026929926	0.00045116231
0.26196461	0.027285859	0.00045291365
0.26209510	0.027226937	0.00045405650
0.26222559	0.026462844	0.00045144309
0.26235609	0.026383937	0.00045016057
0.26248658	0.027151281	0.00045684708
0.26261708	0.027348480	0.00045522798
0.26274757	0.026785176	0.00045593305
0.26287806	0.026707810	0.00045602191
0.26300856	0.026120016	0.00045305541
0.26313905	0.027354273	0.00046286338
0.26326954	0.027793521	0.00046459954
0.26340004	0.026260277	0.00045452907
0.26353053	0.025960181	0.00045375864
0.26366103	0.026896833	0.00046098946
0.26379152	0.027366644	0.00046569426
0.26392201	0.027109398	0.00046424291
0.26405251	0.026880800	0.00046075679
0.26418300	0.026281514	0.00046104276
0.26431350	0.026339036	0.00045886822
0.26444399	0.027348234	0.00047224248
0.26457448	0.026501607	0.00046074806
0.26470498	0.026138603	0.00046062124
0.26483547	0.027064439	0.00046865039
0.26496597	0.027027625	0.00046701180
0.26509646	0.028022943	0.00047805283
0.26522695	0.027111120	0.00047291782
0.26535745	0.026878712	0.00046768328
[truncated: 572 more rows]
