# Supplementary material for: Rationally seeded computational protein design of ɑ-helical barrels
Source: Nat Chem Biol. 2024 Jun 20;20(8):991–9. doi: 10.1038/s41589-024-01642-0 (PMC11288890; doi:10.1038/s41589-024-01642-0)
Supplement: Supplementary file 5 — PDB files used for making figure panels h–j. [file 41589_2024_1642_MOESM5_ESM.zip › KIA_RP_RSPD_NatChemBiol_data_Figure3/sc-CC-7-LI_panels_c-g/SAXS_panel_g/LI_SAXS_raw/b21-438120_00599.dat]

0.0045000000	1.0262424	0.0098282666
0.0046304940	0.92287281	0.0090617191
0.0047609879	0.84515544	0.0084439582
0.0048914819	0.78117317	0.0081482798
0.0050219759	0.68754997	0.0072494270
0.0051524699	0.63089617	0.0068754613
0.0052829638	0.58169828	0.0064347785
0.0054134578	0.52302770	0.0059194669
0.0055439518	0.50000932	0.0058926663
0.0056744457	0.45906841	0.0053597896
0.0058049397	0.41760042	0.0050567180
0.0059354337	0.39559438	0.0050452557
0.0060659277	0.37188909	0.0046486137
0.0061964216	0.34834738	0.0046184323
0.0063269156	0.33715272	0.0044489473
0.0064574096	0.30458844	0.0041338384
0.0065879035	0.30010294	0.0041339474
0.0067183975	0.28424644	0.0038985449
0.0068488915	0.25802595	0.0037497593
0.0069793855	0.25138968	0.0037280778
0.0071098794	0.23309369	0.0034503067
0.0072403734	0.22244675	0.0033781695
0.0073708674	0.21176627	0.0032813253
0.0075013613	0.20367854	0.0031620851
0.0076318553	0.19828991	0.0031403459
0.0077623493	0.18301930	0.0029227958
0.0078928433	0.17776314	0.0028746354
0.0080233372	0.16624433	0.0027630742
0.0081538312	0.15931414	0.0026622704
0.0082843252	0.15551726	0.0026355072
0.0084148191	0.15019670	0.0025600884
0.0085453131	0.14181560	0.0024458238
0.0086758071	0.14036773	0.0024288128
0.0088063011	0.13703421	0.0023567114
0.0089367950	0.13191715	0.0023247343
0.0090672890	0.12778432	0.0022717437
0.0091977830	0.12346580	0.0021832701
0.0093282769	0.11471881	0.0021262462
0.0094587709	0.11044111	0.0020241438
0.0095892649	0.10896724	0.0020238198
0.0097197588	0.10287677	0.0019632114
0.0098502528	0.10009290	0.0019118277
0.0099807468	0.10077761	0.0019028197
0.010111241	0.097975250	0.0018761770
0.010241735	0.094841623	0.0017929787
0.010372229	0.090493699	0.0017645764
0.010502723	0.091282034	0.0017563983
0.010633217	0.082944765	0.0016598914
0.010763711	0.084442295	0.0016576443
0.010894205	0.080940868	0.0015892158
0.011024699	0.078559872	0.0015724558
0.011155193	0.074913836	0.0015247316
0.011285687	0.073579830	0.0014856273
0.011416180	0.067026426	0.0014120999
0.011546674	0.064708452	0.0013539822
0.011677168	0.064650130	0.0013439638
0.011807662	0.061826778	0.0012956710
0.011938156	0.061742562	0.0012868615
0.012068650	0.062640301	0.0012943757
0.012199144	0.066600625	0.0013134911
0.012329638	0.062788226	0.0012446126
0.012460132	0.058860302	0.0012027335
0.012590626	0.061042059	0.0012026967
0.012721120	0.056853726	0.0011451152
0.012851614	0.055571977	0.0011103290
0.012982108	0.056129192	0.0010999331
0.013112602	0.055824120	0.0010979721
0.013243096	0.049822309	0.0010244880
0.013373590	0.051734517	0.0010449714
0.013504084	0.054491781	0.0010705223
0.013634578	0.052495335	0.0010328895
0.013765072	0.048647995	0.00099572127
0.013895566	0.048539056	0.00098872268
0.014026060	0.048259176	0.00096768974
0.014156554	0.046687647	0.00096370483
0.014287048	0.046839151	0.00094861334
0.014417542	0.044468422	0.00091651293
0.014548036	0.047815378	0.00095860331
0.014678530	0.044929087	0.00091292530
0.014809024	0.045202533	0.00091981505
0.014939518	0.045666921	0.00091884923
0.015070012	0.041598385	0.00086812074
0.015200506	0.043474433	0.00089018463
0.015331000	0.043423454	0.00087833631
0.015461494	0.042928455	0.00087011310
0.015591988	0.041560838	0.00085786730
0.015722482	0.040970377	0.00083786636
0.015852975	0.040057931	0.00082930725
0.015983469	0.040328929	0.00083152607
0.016113963	0.040202017	0.00081940353
0.016244457	0.038446945	0.00080992755
0.016374951	0.041175051	0.00082512933
0.016505445	0.039895004	0.00081180278
0.016635939	0.040327887	0.00081652517
0.016766433	0.038663331	0.00078445495
0.016896927	0.038516203	0.00078731569
0.017027421	0.038833250	0.00078483356
0.017157915	0.038093847	0.00077448381
0.017288409	0.038972924	0.00078397325
0.017418903	0.038019408	0.00076142033
0.017549397	0.038306369	0.00077025660
0.017679891	0.038389232	0.00076818796
0.017810385	0.037093306	0.00074828216
0.017940879	0.036805144	0.00074764014
0.018071373	0.036897537	0.00074027086
0.018201867	0.037777431	0.00075026667
0.018332361	0.036934448	0.00074025224
0.018462855	0.037164080	0.00072993816
0.018593349	0.036411001	0.00072759366
0.018723843	0.036698614	0.00072682752
0.018854337	0.036301429	0.00071419731
0.018984831	0.035902655	0.00071343858
0.019115325	0.035639489	0.00070487388
0.019245819	0.035739107	0.00070976476
0.019376313	0.035986153	0.00070609161
0.019506807	0.034475889	0.00068532183
0.019637301	0.035598183	0.00070091505
0.019767795	0.035493594	0.00069161735
0.019898289	0.035325280	0.00069097376
0.020028783	0.036445583	0.00069876491
0.020159277	0.035781759	0.00068703285
0.020289771	0.035372127	0.00068537829
0.020420264	0.034001206	0.00066569498
0.020550758	0.034269222	0.00066570176
0.020681252	0.034064461	0.00066749030
0.020811746	0.034620825	0.00066604469
0.020942240	0.034378460	0.00065718497
0.021072734	0.034357394	0.00066672898
0.021203228	0.033691201	0.00064698063
0.021333722	0.035001765	0.00066426997
0.021464216	0.033578068	0.00064814574
0.021594710	0.033628318	0.00064125566
0.021725204	0.034340756	0.00065597850
0.021855698	0.034226713	0.00064078957
0.021986192	0.033437287	0.00063777683
0.022116686	0.033038520	0.00063594851
0.022247180	0.033310461	0.00062619352
0.022377674	0.034909861	0.00064671596
0.022508168	0.033230324	0.00062641344
0.022638662	0.033323367	0.00062235260
0.022769156	0.033137801	0.00062904601
0.022899650	0.033141714	0.00061630116
0.023030144	0.034133441	0.00062999999
0.023160638	0.033327604	0.00061997900
0.023291132	0.033788998	0.00061867481
0.023421626	0.033157021	0.00061704774
0.023552120	0.033835863	0.00061695352
0.023682614	0.033331110	0.00060615823
0.023813108	0.033499279	0.00061686604
0.023943602	0.033149290	0.00060384511
0.024074096	0.032927628	0.00060127638
0.024204590	0.031992339	0.00059611306
0.024335084	0.031864618	0.00058783429
0.024465578	0.033846534	0.00060694514
0.024596072	0.033087768	0.00059353534
0.024726566	0.034010232	0.00060339192
0.024857060	0.032542447	0.00059119934
0.024987553	0.033170012	0.00058950303
0.025118047	0.032332358	0.00058648460
0.025248541	0.032312732	0.00058278378
0.025379035	0.032009717	0.00057463255
0.025509529	0.033200033	0.00059057550
0.025640023	0.032126357	0.00057283348
0.025770517	0.032993672	0.00058306775
0.025901011	0.031999128	0.00057395299
0.026031505	0.032748110	0.00057669178
0.026161999	0.032644837	0.00057459310
0.026292493	0.032911315	0.00057334815
0.026422987	0.033894344	0.00058068108
0.026553481	0.031625118	0.00056231329
0.026683975	0.031523447	0.00055773221
0.026814469	0.031971514	0.00056149348
0.026944963	0.032154255	0.00056317217
0.027075457	0.032174503	0.00055914196
0.027205951	0.032867311	0.00056711535
0.027336445	0.033112168	0.00056396646
0.027466939	0.032678908	0.00055900222
0.027597433	0.033096546	0.00056518903
0.027727927	0.031862618	0.00054839000
0.027858421	0.031869567	0.00055340954
0.027988915	0.031142727	0.00054249465
0.028119409	0.032239485	0.00054928329
0.028249903	0.031481843	0.00054442520
0.028380397	0.031305098	0.00053719922
0.028510891	0.031171966	0.00054068493
0.028641385	0.032801493	0.00055085183
0.028771879	0.031742872	0.00053629332
0.028902373	0.031460330	0.00053828112
0.029032867	0.031323117	0.00053294321
0.029163361	0.031602122	0.00053275218
0.029293855	0.031408280	0.00053586437
0.029424349	0.032439445	0.00053596137
0.029554842	0.032033859	0.00053453738
0.029685336	0.031956583	0.00053215675
0.029815830	0.033047328	0.00053746178
0.029946324	0.031560570	0.00052701211
0.030076818	0.032147752	0.00053201107
0.030207312	0.031751874	0.00052377864
0.030337806	0.031628799	0.00052598570
0.030468300	0.030798688	0.00051525223
0.030598794	0.031657959	0.00052229736
0.030729288	0.031536775	0.00052182040
0.030859782	0.031587431	0.00051873403
0.030990276	0.031125080	0.00051681031
0.031120770	0.031552671	0.00051521635
0.031251264	0.032574041	0.00052116558
0.031381758	0.032226087	0.00052110219
0.031512252	0.031292540	0.00051040666
0.031642746	0.032556559	0.00052064110
0.031773240	0.032076993	0.00051582392
0.031903734	0.031906540	0.00051008950
0.032034228	0.032522954	0.00051762189
0.032164722	0.031693539	0.00050877582
0.032295216	0.030802678	0.00050108311
0.032425710	0.031335123	0.00050671469
0.032556204	0.031080750	0.00049876464
0.032686698	0.031336909	0.00050300775
0.032817192	0.030799352	0.00049686230
0.032947686	0.031672945	0.00050125351
0.033078180	0.032089192	0.00050606284
0.033208674	0.031644387	0.00049843618
0.033339168	0.031290398	0.00049665088
0.033469662	0.031138047	0.00049550438
0.033600156	0.031450625	0.00049398656
0.033730650	0.031027185	0.00049555953
0.033861144	0.031095476	0.00049134629
0.033991637	0.031640089	0.00049063721
0.034122131	0.030494084	0.00048790535
0.034252625	0.030527649	0.00048876638
0.034383119	0.031446415	0.00050094492
0.034513613	0.030600084	0.00049563436
0.034644107	0.031408737	0.00050022948
0.034774601	0.031402872	0.00051172735
0.034905095	0.030649022	0.00050793074
0.035035589	0.031153567	0.00051450021
0.035166083	0.030332399	0.00051455334
0.035296577	0.031270778	0.00051909999
0.035427071	0.031258730	0.00052553088
0.035557565	0.031149096	0.00051956481
0.035688059	0.029906180	0.00051150822
0.035818553	0.032353791	0.00053778440
0.035949047	0.031438034	0.00052713581
0.036079541	0.031230370	0.00052653355
0.036210035	0.030046018	0.00051699999
0.036340529	0.030899806	0.00052376612
0.036471023	0.032489974	0.00054102017
0.036601517	0.031494591	0.00053153066
0.036732011	0.031885666	0.00053375809
0.036862505	0.030206857	0.00052429767
0.036992999	0.030793502	0.00052779920
0.037123493	0.030307381	0.00052486263
0.037253987	0.031321475	0.00053687924
0.037384481	0.031166494	0.00053110272
0.037514975	0.029907968	0.00052773396
0.037645469	0.032107076	0.00054373501
0.037775963	0.031332630	0.00053339861
0.037906457	0.030662319	0.00053566504
0.038036951	0.029960325	0.00052916985
0.038167445	0.031522327	0.00054261357
0.038297939	0.030469846	0.00053437689
0.038428433	0.030791236	0.00053530735
0.038558926	0.031569081	0.00054581132
0.038689420	0.031719815	0.00054565567
0.038819914	0.029856692	0.00053000273
0.038950408	0.031347307	0.00054745020
0.039080902	0.030921311	0.00053436294
0.039211396	0.031681237	0.00054045466
0.039341890	0.031607708	0.00053307984
0.039472384	0.030337362	0.00052214891
0.039602878	0.030872305	0.00052674020
0.039733372	0.030594676	0.00052094348
0.039863866	0.030502975	0.00051600726
0.039994360	0.030844611	0.00052190647
0.040124854	0.031446432	0.00052199299
0.040255348	0.030111725	0.00051241974
0.040385842	0.030760623	0.00051366928
0.040516336	0.030810883	0.00051428353
0.040646830	0.030322327	0.00051020730
0.040777324	0.031644630	0.00051785409
0.040907818	0.030579871	0.00050890892
0.041038312	0.030403398	0.00051058356
0.041168806	0.030962813	0.00050873516
0.041299300	0.030311432	0.00050902333
0.041429794	0.030937257	0.00050967225
0.041560288	0.030718081	0.00050611200
0.041690782	0.030889299	0.00050859669
0.041821276	0.030197070	0.00049978988
0.041951770	0.030599870	0.00050368625
0.042082264	0.029911241	0.00049769225
0.042212758	0.030822238	0.00050248207
0.042343252	0.030413494	0.00050400815
0.042473746	0.031506401	0.00050849457
0.042604240	0.031371468	0.00050435107
0.042734734	0.031336108	0.00050889755
0.042865228	0.029539082	0.00049111786
0.042995722	0.030165002	0.00049806400
0.043126215	0.030293234	0.00049750627
0.043256709	0.029878544	0.00049176399
0.043387203	0.030523447	0.00049783286
0.043517697	0.030691422	0.00049648199
0.043648191	0.030670901	0.00049422414
0.043778685	0.031214812	0.00050359476
0.043909179	0.031312372	0.00049790052
0.044039673	0.030927559	0.00049794749
0.044170167	0.031134845	0.00049891508
0.044300661	0.030897669	0.00049362763
0.044431155	0.029513284	0.00048746074
0.044561649	0.030352352	0.00049029532
0.044692143	0.030529770	0.00049111930
0.044822637	0.030671563	0.00049305689
0.044953131	0.030124831	0.00048668953
0.045083625	0.030943147	0.00049563077
0.045214119	0.030865126	0.00049188352
0.045344613	0.031676463	0.00049530878
0.045475107	0.030421391	0.00048803735
0.045605601	0.030625490	0.00048744921
0.045736095	0.030602783	0.00048733174
0.045866589	0.029965387	0.00048521303
0.045997083	0.029504073	0.00047635869
0.046127577	0.031498792	0.00049645785
0.046258071	0.030287184	0.00049228097
0.046388565	0.030388785	0.00049410298
0.046519059	0.030120391	0.00049927792
0.046649553	0.030261017	0.00049796213
0.046780047	0.031195010	0.00050747373
0.046910541	0.030820322	0.00050797027
0.047041035	0.030640905	0.00050486858
0.047171529	0.030923843	0.00051209355
0.047302023	0.029255421	0.00049927759
0.047432517	0.030530049	0.00050764643
0.047563011	0.031226236	0.00051666186
0.047693504	0.031051526	0.00051230427
0.047823998	0.030314471	0.00051114012
0.047954492	0.030635412	0.00051601250
0.048084986	0.029593773	0.00050584646
0.048215480	0.030721311	0.00051862777
0.048345974	0.030283392	0.00051220075
0.048476468	0.030387344	0.00051207068
0.048606962	0.029985408	0.00051416139
0.048737456	0.030478272	0.00051581069
0.048867950	0.030278456	0.00051736829
0.048998444	0.031401356	0.00052349082
0.049128938	0.030321861	0.00051610106
0.049259432	0.031152292	0.00052411823
0.049389926	0.030717796	0.00052034339
0.049520420	0.030624245	0.00052085069
0.049650914	0.029779949	0.00051650317
0.049781408	0.031076343	0.00052559640
0.049911902	0.030670186	0.00052031269
0.050042396	0.030239869	0.00051974744
0.050172890	0.029503858	0.00051512478
0.050303384	0.030697520	0.00052818977
0.050433878	0.030007798	0.00051744918
0.050564372	0.030646628	0.00052574508
0.050694866	0.030037878	0.00051660203
0.050825360	0.029936630	0.00052113440
0.050955854	0.030187736	0.00052328048
0.051086348	0.029956318	0.00052050961
0.051216842	0.030800047	0.00052744697
0.051347336	0.030055026	0.00052148195
0.051477830	0.030736629	0.00052603471
0.051608324	0.031442778	0.00053396675
0.051738818	0.030257263	0.00052748023
0.051869312	0.029531281	0.00051796739
0.051999806	0.030305264	0.00052688685
0.052130299	0.030278722	0.00052527392
0.052260793	0.029635808	0.00052087948
0.052391287	0.030454523	0.00052880463
0.052521781	0.030505193	0.00053032523
0.052652275	0.029558245	0.00052493517
0.052782769	0.029963810	0.00052280732
0.052913263	0.029742009	0.00052409004
0.053043757	0.030774097	0.00053244210
0.053174251	0.030180825	0.00052899871
0.053304745	0.030178599	0.00052783025
0.053435239	0.029844504	0.00052911597
0.053565733	0.029791144	0.00052459013
0.053696227	0.030107185	0.00052688808
0.053826721	0.030100753	0.00053004201
0.053957215	0.029782841	0.00052620782
0.054087709	0.029919904	0.00053043937
0.054218203	0.030337870	0.00052948021
0.054348697	0.030895671	0.00053446545
0.054479191	0.030741792	0.00053634682
0.054609685	0.031082632	0.00054010333
0.054740179	0.030070989	0.00053028969
0.054870673	0.030410700	0.00053325445
0.055001167	0.030401216	0.00053154590
0.055131661	0.029962350	0.00053047317
0.055262155	0.030040481	0.00053079226
0.055392649	0.030822924	0.00053999259
0.055523143	0.030909887	0.00054023727
0.055653637	0.030575381	0.00053589016
0.055784131	0.029997482	0.00052937310
0.055914625	0.030346557	0.00053407321
0.056045119	0.030744643	0.00053828699
0.056175613	0.030659154	0.00053699327
0.056306107	0.030674734	0.00053742730
0.056436601	0.030692380	0.00053604982
0.056567095	0.030285417	0.00053419696
0.056697588	0.030723321	0.00054025192
0.056828082	0.029849911	0.00053186168
0.056958576	0.030306459	0.00053718943
0.057089070	0.030343530	0.00053707397
0.057219564	0.030021532	0.00053367709
0.057350058	0.029748628	0.00052853010
0.057480552	0.030243396	0.00053892085
0.057611046	0.030898348	0.00053919514
0.057741540	0.029973716	0.00053255659
0.057872034	0.029686831	0.00053048417
0.058002528	0.030019286	0.00052942446
0.058133022	0.030552854	0.00053671826
0.058263516	0.029914657	0.00052931362
0.058394010	0.030971680	0.00053865565
0.058524504	0.029637024	0.00052760499
0.058654998	0.030145265	0.00052877760
0.058785492	0.029591536	0.00052473878
0.058915986	0.029620602	0.00052618051
0.059046480	0.029911048	0.00052327540
0.059176974	0.031084720	0.00053719932
0.059307468	0.030365649	0.00052672452
0.059437962	0.030020541	0.00052269808
0.059568456	0.030506636	0.00053049125
0.059698950	0.029469738	0.00051764880
0.059829444	0.030043159	0.00052372689
0.059959938	0.028897256	0.00051366427
0.060090432	0.030053367	0.00051969308
0.060220926	0.031350475	0.00053293104
0.060351420	0.029838543	0.00051869799
0.060481914	0.029491701	0.00051810987
0.060612408	0.029604796	0.00051710679
0.060742902	0.030325409	0.00051970326
0.060873396	0.031036328	0.00052810223
0.061003890	0.029532957	0.00051631147
0.061134384	0.029650047	0.00051274394
0.061264877	0.029355615	0.00051692979
0.061395371	0.029251626	0.00050936776
0.061525865	0.030417866	0.00051901220
0.061656359	0.029735731	0.00051573627
0.061786853	0.029841552	0.00051668159
0.061917347	0.030185462	0.00052033953
0.062047841	0.030496245	0.00052047895
0.062178335	0.028929699	0.00050417557
0.062308829	0.030168504	0.00052009668
0.062439323	0.029766978	0.00051230431
0.062569817	0.029332109	0.00051077631
0.062700311	0.030149584	0.00051802016
0.062830805	0.029976672	0.00051494126
0.062961299	0.030179997	0.00051705111
0.063091793	0.030535856	0.00051883621
0.063222287	0.029334326	0.00050903153
0.063352781	0.030247427	0.00051963614
0.063483275	0.029543699	0.00050980313
0.063613769	0.029584902	0.00051147744
0.063744263	0.030180978	0.00051493400
0.063874757	0.029002993	0.00050484827
0.064005251	0.030205558	0.00051679095
0.064135745	0.029806914	0.00051240603
0.064266239	0.029765515	0.00051048270
0.064396733	0.030207514	0.00051573314
0.064527227	0.028889342	0.00050204969
0.064657721	0.029284261	0.00050922316
0.064788215	0.029106771	0.00050436911
0.064918709	0.029759852	0.00050933469
0.065049203	0.029655323	0.00051181997
0.065179697	0.029767230	0.00050704189
0.065310191	0.030358401	0.00051354665
0.065440685	0.029876260	0.00051091045
0.065571179	0.030130114	0.00051117455
0.065701673	0.030129584	0.00051105244
0.065832166	0.030319300	0.00051262155
0.065962660	0.030254374	0.00051125502
0.066093154	0.030142026	0.00051453018
0.066223648	0.029505657	0.00050402216
0.066354142	0.030375456	0.00051417529
0.066484636	0.029412322	0.00050376848
0.066615130	0.029851487	0.00050871490
0.066745624	0.029674968	0.00050627832
0.066876118	0.030306089	0.00050952362
0.067006612	0.029247408	0.00050323875
0.067137106	0.029688258	0.00050548447
0.067267600	0.029616193	0.00050067836
0.067398094	0.029799203	0.00050692554
0.067528588	0.029539567	0.00050321754
0.067659082	0.029278924	0.00050147443
0.067789576	0.030064842	0.00050820365
0.067920070	0.029573266	0.00050106850
0.068050564	0.029078696	0.00049916163
0.068181058	0.029097197	0.00049790001
0.068311552	0.030312216	0.00050825316
0.068442046	0.029486267	0.00050317363
0.068572540	0.029885566	0.00050483783
0.068703034	0.030471117	0.00050563681
0.068833528	0.030048046	0.00050672691
0.068964022	0.029238099	0.00049810877
0.069094516	0.029213725	0.00049993059
0.069225010	0.028753287	0.00049528122
0.069355504	0.029232405	0.00049750713
0.069485998	0.029786046	0.00050165331
0.069616492	0.030059270	0.00050543381
0.069746986	0.029951612	0.00050204886
0.069877480	0.029398481	0.00050102777
0.070007974	0.029995183	0.00050067800
0.070138468	0.029350583	0.00049593498
0.070268961	0.029366543	0.00049406167
0.070399455	0.030087923	0.00050178018
0.070529949	0.029507846	0.00050062071
0.070660443	0.029520860	0.00049685657
0.070790937	0.030631209	0.00050534560
0.070921431	0.028110408	0.00048637980
0.071051925	0.030036816	0.00049866282
0.071182419	0.030332183	0.00050548412
0.071312913	0.028473598	0.00048880996
0.071443407	0.029700185	0.00049902024
0.071573901	0.029267287	0.00049226494
0.071704395	0.028750835	0.00048857465
0.071834889	0.029060223	0.00049191191
0.071965383	0.030430041	0.00050186434
0.072095877	0.029751074	0.00049678769
0.072226371	0.029578057	0.00049648211
0.072356865	0.029256097	0.00049006702
0.072487359	0.029442549	0.00049424176
0.072617853	0.029327315	0.00049357422
0.072748347	0.029452199	0.00048921378
0.072878841	0.029523338	0.00049555965
0.073009335	0.029716747	0.00049117625
0.073139829	0.028219199	0.00048177792
0.073270323	0.030109853	0.00049964893
0.073400817	0.028785275	0.00048641520
0.073531311	0.029741436	0.00049287732
0.073661805	0.029264135	0.00049202849
0.073792299	0.029511413	0.00048820439
0.073922793	0.028781572	0.00048747807
0.074053287	0.029037676	0.00048688630
0.074183781	0.028887441	0.00048620342
0.074314275	0.029826507	0.00049638682
0.074444769	0.029101359	0.00048416751
0.074575263	0.028771212	0.00048425472
0.074705757	0.029501441	0.00049054177
0.074836250	0.029387070	0.00049017740
0.074966744	0.028813677	0.00048715328
0.075097238	0.029316356	0.00048460121
0.075227732	0.029061972	0.00048629214
0.075358226	0.029534741	0.00049161279
0.075488720	0.028939211	0.00048206671
0.075619214	0.029354822	0.00048753946
0.075749708	0.028953249	0.00048286371
0.075880202	0.028874216	0.00048289994
0.076010696	0.029379287	0.00048643205
0.076141190	0.029450392	0.00048708619
0.076271684	0.029907199	0.00049181948
0.076402178	0.029495607	0.00048971535
0.076532672	0.029733774	0.00048567302
0.076663166	0.029226100	0.00048654051
0.076793660	0.029159741	0.00048325347
0.076924154	0.029603581	0.00048625540
0.077054648	0.029267593	0.00048465954
0.077185142	0.029687144	0.00048593456
0.077315636	0.029754137	0.00048736474
0.077446130	0.030364146	0.00049110239
0.077576624	0.029301013	0.00048106807
0.077707118	0.029175850	0.00048574186
0.077837612	0.029774122	0.00048385965
0.077968106	0.028501926	0.00047937929
0.078098600	0.028540127	0.00047557270
0.078229094	0.028608799	0.00047532288
0.078359588	0.029256949	0.00048255940
0.078490082	0.028363240	0.00047472117
0.078620576	0.030170177	0.00048697474
0.078751070	0.029065288	0.00048111147
0.078881564	0.029407035	0.00048151293
0.079012058	0.029012026	0.00048002616
0.079142552	0.028842679	0.00047736911
0.079273046	0.029064359	0.00047763218
0.079403539	0.029275016	0.00048065955
0.079534033	0.029604228	0.00048218164
0.079664527	0.029552323	0.00048121180
0.079795021	0.029314479	0.00048130748
0.079925515	0.029475582	0.00047953161
0.080056009	0.029113509	0.00047986060
0.080186503	0.029012096	0.00047887568
0.080316997	0.028339686	0.00046880617
0.080447491	0.029404801	0.00048016821
0.080577985	0.030041380	0.00048319737
0.080708479	0.028475257	0.00047206775
0.080838973	0.028535901	0.00047198752
0.080969467	0.030009240	0.00048087802
0.081099961	0.029609160	0.00048099141
0.081230455	0.029721636	0.00048195438
0.081360949	0.027880366	0.00046495356
0.081491443	0.027803254	0.00046784478
0.081621937	0.028801021	0.00047070202
0.081752431	0.029078564	0.00047538613
0.081882925	0.029382962	0.00047851119
0.082013419	0.029236450	0.00047376556
0.082143913	0.029048471	0.00047496851
0.082274407	0.028225138	0.00046788196
0.082404901	0.028304676	0.00046561007
0.082535395	0.028671830	0.00047313621
0.082665889	0.029643736	0.00047581319
0.082796383	0.028663105	0.00047097842
0.082926877	0.028621598	0.00046957345
0.083057371	0.030281810	0.00047947955
0.083187865	0.029412570	0.00047525320
0.083318359	0.029707686	0.00047612492
0.083448853	0.029623107	0.00047568267
0.083579347	0.029293193	0.00047337587
0.083709841	0.029036923	0.00046961244
0.083840335	0.029298531	0.00047226096
0.083970828	0.028824652	0.00046866489
0.084101322	0.029091171	0.00046899173
0.084231816	0.028876644	0.00047019085
0.084362310	0.028986742	0.00046778213
0.084492804	0.029200833	0.00046965697
0.084623298	0.028837056	0.00047108168
0.084753792	0.029369790	0.00046989078
0.084884286	0.029011623	0.00046957159
0.085014780	0.028920705	0.00046807248
0.085145274	0.029155043	0.00046839077
0.085275768	0.029632217	0.00047341158
0.085406262	0.030592516	0.00047877344
0.085536756	0.030148625	0.00047652086
0.085667250	0.028127775	0.00046393360
0.085797744	0.029744014	0.00047084330
0.085928238	0.029190046	0.00046816302
0.086058732	0.029737171	0.00047218151
0.086189226	0.029477813	0.00047002116
0.086319720	0.029636827	0.00047389258
0.086450214	0.029722925	0.00046908125
0.086580708	0.028421493	0.00046342906
0.086711202	0.028801472	0.00046339715
0.086841696	0.028924299	0.00046384774
0.086972190	0.029162995	0.00046764061
0.087102684	0.028589196	0.00046352419
0.087233178	0.028785242	0.00046418587
0.087363672	0.028894245	0.00046486802
0.087494166	0.028934822	0.00046215920
0.087624660	0.029055193	0.00046578870
0.087755154	0.029578657	0.00047049499
0.087885648	0.029494671	0.00046644818
0.088016142	0.029131517	0.00046444051
0.088146636	0.027945581	0.00045441273
0.088277130	0.029180169	0.00046493607
0.088407623	0.028892847	0.00046383354
0.088538117	0.028451876	0.00045677989
0.088668611	0.028559656	0.00046122829
0.088799105	0.029790427	0.00046825067
0.088929599	0.029608254	0.00046509758
0.089060093	0.029343454	0.00046637371
0.089190587	0.029993679	0.00046877390
0.089321081	0.029295204	0.00046482427
0.089451575	0.029075165	0.00046373014
0.089582069	0.028578952	0.00045443613
0.089712563	0.028718305	0.00045912270
0.089843057	0.028817298	0.00046062117
0.089973551	0.028918732	0.00045849339
0.090104045	0.028791680	0.00046119829
0.090234539	0.029051278	0.00045711821
0.090365033	0.029252510	0.00046422246
0.090495527	0.029016558	0.00046038511
0.090626021	0.028296709	0.00045589087
0.090756515	0.029163390	0.00046174111
0.090887009	0.028831643	0.00045844499
0.091017503	0.028610449	0.00045536835
0.091147997	0.029576053	0.00046411115
0.091278491	0.028858676	0.00045673317
0.091408985	0.029201676	0.00046061675
0.091539479	0.028491374	0.00045338431
0.091669973	0.029754460	0.00046296385
0.091800467	0.028642381	0.00046552487
0.091930961	0.028895522	0.00047152394
0.092061455	0.028666395	0.00047327178
0.092191949	0.028848332	0.00047964125
0.092322443	0.027987005	0.00047309594
0.092452937	0.028943922	0.00048321471
0.092583431	0.028216183	0.00047946574
0.092713925	0.028607989	0.00048484946
0.092844419	0.029502440	0.00049515488
0.092974912	0.028777947	0.00048794468
0.093105406	0.029422714	0.00048534533
0.093235900	0.029153566	0.00048137097
0.093366394	0.028522531	0.00046991114
0.093496888	0.028946351	0.00047663872
0.093627382	0.028566905	0.00046917265
0.093757876	0.029143079	0.00047207684
0.093888370	0.028848043	0.00047257777
0.094018864	0.028484945	0.00046349874
0.094149358	0.028818569	0.00046925619
0.094279852	0.028205890	0.00046211119
0.094410346	0.028789956	0.00046453525
0.094540840	0.028847942	0.00046741256
0.094671334	0.028806293	0.00046295741
0.094801828	0.029011828	0.00046545689
0.094932322	0.029103804	0.00046841791
0.095062816	0.028427642	0.00045865080
0.095193310	0.028506759	0.00046080552
0.095323804	0.028438431	0.00045888454
0.095454298	0.028681676	0.00045987048
0.095584792	0.028782530	0.00046292611
0.095715286	0.028883654	0.00046001212
0.095845780	0.028656624	0.00045913908
0.095976274	0.028614962	0.00046090140
0.096106768	0.028874526	0.00045641892
0.096237262	0.028789804	0.00046125241
0.096367756	0.028442439	0.00045875157
0.096498250	0.027977990	0.00045124712
0.096628744	0.029250584	0.00046480757
0.096759238	0.029009174	0.00045793795
0.096889732	0.028467670	0.00045717040
0.097020226	0.028761880	0.00045862739
0.097150720	0.029635168	0.00046229576
0.097281214	0.028643048	0.00045472887
0.097411708	0.029063470	0.00045774217
0.097542201	0.028471467	0.00045209620
0.097672695	0.029173194	0.00046255775
0.097803189	0.029148078	0.00045666893
0.097933683	0.028713523	0.00045615478
0.098064177	0.028864120	0.00045399606
0.098194671	0.027962335	0.00044681655
0.098325165	0.028543862	0.00044968071
0.098455659	0.028762495	0.00044957243
0.098586153	0.028540166	0.00044954279
0.098716647	0.028219676	0.00044531469
0.098847141	0.027751367	0.00043780990
0.098977635	0.029100959	0.00044833994
0.099108129	0.028736609	0.00044487534
0.099238623	0.028796510	0.00044575976
0.099369117	0.029223568	0.00044877938
0.099499611	0.029520754	0.00044944520
0.099630105	0.028085227	0.00043938645
0.099760599	0.028445575	0.00044350743
0.099891093	0.028293726	0.00043941803
0.10002159	0.028526265	0.00044447991
0.10015208	0.027938492	0.00043893155
0.10028257	0.027973619	0.00043705871
0.10041307	0.028576321	0.00044403927
0.10054356	0.029572491	0.00045022168
0.10067406	0.029433658	0.00045269490
0.10080455	0.028059364	0.00044096244
0.10093504	0.029181009	0.00044600406
0.10106554	0.029686685	0.00045310085
0.10119603	0.028692399	0.00044409180
0.10132653	0.028361901	0.00044380492
0.10145702	0.029214583	0.00044997824
0.10158751	0.029286127	0.00044553743
0.10171801	0.028995140	0.00044765723
0.10184850	0.028631729	0.00044205896
0.10197900	0.028382981	0.00044193486
0.10210949	0.028970343	0.00044639639
0.10223998	0.028423447	0.00043944305
0.10237048	0.029582453	0.00044867014
0.10250097	0.028014878	0.00044001634
0.10263147	0.028394588	0.00043668902
0.10276196	0.028626795	0.00044462527
0.10289245	0.028670568	0.00044118082
0.10302295	0.027636263	0.00043510506
0.10315344	0.028429610	0.00044288897
0.10328394	0.028319555	0.00043702800
0.10341443	0.028785332	0.00044139829
0.10354492	0.028618828	0.00044246058
0.10367542	0.028505863	0.00043742005
0.10380591	0.029100001	0.00044514835
0.10393641	0.029196911	0.00044400097
0.10406690	0.028506020	0.00043712963
0.10419739	0.028569060	0.00044073620
0.10432789	0.028031570	0.00043404564
0.10445838	0.028677019	0.00044104939
0.10458888	0.029224382	0.00044292334
0.10471937	0.027825794	0.00043244492
0.10484986	0.028248195	0.00043633608
0.10498036	0.028881300	0.00043861407
0.10511085	0.028983028	0.00043938460
0.10524135	0.028894090	0.00044057705
0.10537184	0.029071907	0.00044031732
0.10550233	0.028764428	0.00044013625
0.10563283	0.029026698	0.00044012819
0.10576332	0.028942665	0.00043879661
0.10589382	0.028239587	0.00043556811
0.10602431	0.028958346	0.00043727214
0.10615480	0.028334924	0.00043520991
0.10628530	0.028447804	0.00043807415
0.10641579	0.028833528	0.00043690718
0.10654629	0.028354549	0.00043500549
0.10667678	0.028294183	0.00043375084
0.10680727	0.027780121	0.00042934952
0.10693777	0.028791129	0.00043771269
0.10706826	0.028358525	0.00043375208
0.10719876	0.028700113	0.00043738894
0.10732925	0.028667448	0.00043606752
0.10745974	0.028167076	0.00042973597
0.10759024	0.030094185	0.00044423365
0.10772073	0.028897991	0.00043662833
0.10785123	0.028325303	0.00043436671
0.10798172	0.028684617	0.00044538591
0.10811221	0.028898918	0.00044822644
0.10824271	0.028109837	0.00044876896
0.10837320	0.029199263	0.00045656199
0.10850370	0.028173527	0.00045278459
0.10863419	0.027966921	0.00045531418
0.10876468	0.028748660	0.00045919038
0.10889518	0.029128396	0.00046483996
0.10902567	0.028421723	0.00046578497
0.10915616	0.028571692	0.00046298327
0.10928666	0.027902683	0.00046459010
0.10941715	0.028361854	0.00046721290
0.10954765	0.028775164	0.00046959060
0.10967814	0.029402991	0.00047829089
0.10980863	0.027469275	0.00046391139
0.10993913	0.027762298	0.00046914067
0.11006962	0.028484467	0.00047637404
0.11020012	0.028229523	0.00047176464
0.11033061	0.028227344	0.00047736765
0.11046110	0.028192900	0.00047645405
0.11059160	0.028476743	0.00047961115
0.11072209	0.028616721	0.00048493103
0.11085259	0.029080186	0.00048381873
0.11098308	0.028583912	0.00048440359
0.11111357	0.028726086	0.00048839145
0.11124407	0.028070975	0.00047984455
0.11137456	0.028268923	0.00048723165
0.11150506	0.028574171	0.00049112287
0.11163555	0.029708776	0.00049848912
0.11176604	0.029285775	0.00049657112
0.11189654	0.028260890	0.00048648425
0.11202703	0.028542684	0.00049249111
0.11215753	0.028609486	0.00049529366
0.11228802	0.028534918	0.00049597369
0.11241851	0.028289100	0.00049374076
0.11254901	0.028455614	0.00049723796
0.11267950	0.028187832	0.00049194533
0.11281000	0.028066161	0.00049323340
0.11294049	0.028295975	0.00047910861
0.11307098	0.027911484	0.00047610437
0.11320148	0.027730117	0.00046783739
0.11333197	0.028245418	0.00046943700
0.11346247	0.028626957	0.00047457802
0.11359296	0.028032014	0.00046572040
0.11372345	0.028183453	0.00046543674
0.11385395	0.028462859	0.00046917352
0.11398444	0.028448891	0.00046340129
0.11411494	0.027608307	0.00045984789
0.11424543	0.028303243	0.00046145106
0.11437592	0.028398646	0.00046072593
0.11450642	0.028510882	0.00046240166
0.11463691	0.028156170	0.00045371568
0.11476741	0.027974075	0.00045474306
0.11489790	0.028200845	0.00045728732
0.11502839	0.028471395	0.00045530920
0.11515889	0.028919441	0.00046061358
0.11528938	0.028134367	0.00045215995
0.11541988	0.028770317	0.00045711108
0.11555037	0.027818116	0.00044966255
0.11568086	0.028003122	0.00044794972
0.11581136	0.027736193	0.00044893582
0.11594185	0.028541268	0.00045195988
0.11607235	0.028416643	0.00044925204
0.11620284	0.028444177	0.00045164107
0.11633333	0.028786056	0.00045313853
0.11646383	0.028294691	0.00045054191
0.11659432	0.027874378	0.00044599391
0.11672482	0.027835597	0.00044189001
0.11685531	0.029018247	0.00045309462
0.11698580	0.028844411	0.00045038033
0.11711630	0.028274506	0.00044590267
0.11724679	0.028947985	0.00045182619
0.11737729	0.028401450	0.00044617318
0.11750778	0.027946726	0.00044047231
0.11763827	0.028173775	0.00044486830
0.11776877	0.028038220	0.00043824479
0.11789926	0.028584135	0.00044619198
0.11802975	0.028376216	0.00044180903
0.11816025	0.028734251	0.00044239135
0.11829074	0.028186080	0.00044126248
0.11842124	0.027993474	0.00043643114
0.11855173	0.028456483	0.00044120212
0.11868222	0.028230982	0.00043679651
0.11881272	0.028225960	0.00043595733
0.11894321	0.028049188	0.00043446397
0.11907371	0.028785299	0.00043935652
0.11920420	0.028020147	0.00043362795
0.11933469	0.027915499	0.00043247824
0.11946519	0.027603697	0.00042588336
0.11959568	0.028538206	0.00043551346
0.11972618	0.028423032	0.00043182475
0.11985667	0.028278950	0.00043202423
0.11998716	0.028624234	0.00043449276
0.12011766	0.028341111	0.00042948723
0.12024815	0.028857759	0.00043285464
0.12037865	0.028057322	0.00043009631
0.12050914	0.026961718	0.00041675357
0.12063963	0.028730147	0.00043303820
0.12077013	0.028254956	0.00042841251
0.12090062	0.027970081	0.00042437211
0.12103112	0.028028010	0.00042576420
0.12116161	0.029110395	0.00042961197
0.12129210	0.027526539	0.00042033651
0.12142260	0.028224248	0.00042449873
0.12155309	0.028141374	0.00042344955
0.12168359	0.028025124	0.00042230991
0.12181408	0.028432149	0.00042329526
0.12194457	0.028349667	0.00042325818
0.12207507	0.028499501	0.00042581503
0.12220556	0.028441621	0.00042200937
0.12233606	0.028360621	0.00042570267
0.12246655	0.028290590	0.00042013020
0.12259704	0.028308395	0.00042076290
0.12272754	0.028643629	0.00042529013
0.12285803	0.028006479	0.00042009409
0.12298853	0.027812645	0.00041711402
0.12311902	0.027939819	0.00042127520
0.12324951	0.028388544	0.00041920867
0.12338001	0.028240293	0.00042254544
0.12351050	0.027670990	0.00041645547
0.12364100	0.028133152	0.00042005718
0.12377149	0.027988432	0.00041987675
0.12390198	0.029535563	0.00042765762
0.12403248	0.028709540	0.00042105828
0.12416297	0.028759554	0.00042375380
0.12429347	0.028359093	0.00041922923
0.12442396	0.027873587	0.00041921051
0.12455445	0.028472776	0.00042002675
0.12468495	0.028151593	0.00041619154
0.12481544	0.028681168	0.00042280747
0.12494594	0.028094509	0.00041556537
0.12507643	0.027763721	0.00041472898
0.12520692	0.028266247	0.00041852377
0.12533742	0.028570955	0.00041839116
0.12546791	0.027995525	0.00041523465
0.12559841	0.027936635	0.00041417007
0.12572890	0.027547838	0.00041106111
0.12585939	0.028211028	0.00041935645
0.12598989	0.028112185	0.00041388677
0.12612038	0.028142109	0.00041656049
0.12625088	0.027653151	0.00041063384
0.12638137	0.027972932	0.00041513889
0.12651186	0.028380623	0.00041859049
0.12664236	0.027820027	0.00041065971
0.12677285	0.028011043	0.00041311983
0.12690335	0.027786211	0.00041472927
0.12703384	0.028063081	0.00041149584
0.12716433	0.028362847	0.00041829386
0.12729483	0.028086690	0.00041296095
0.12742532	0.027914278	0.00041257255
0.12755581	0.027749145	0.00041066688
0.12768631	0.028151992	0.00041194768
0.12781680	0.028313930	0.00041598274
0.12794730	0.028520916	0.00041523167
0.12807779	0.027506460	0.00040689554
0.12820828	0.027678888	0.00041024978
0.12833878	0.027828463	0.00040905451
0.12846927	0.028062201	0.00041223428
0.12859977	0.028086181	0.00041298207
0.12873026	0.028311550	0.00041270897
0.12886075	0.028599740	0.00041415996
0.12899125	0.027903866	0.00041049231
0.12912174	0.028416173	0.00041255799
0.12925224	0.028068590	0.00041147829
0.12938273	0.028483131	0.00041412145
0.12951322	0.027727927	0.00040768019
0.12964372	0.027821078	0.00040810320
0.12977421	0.028249597	0.00041039607
0.12990471	0.028707222	0.00041456547
0.13003520	0.027680111	0.00040777033
0.13016569	0.027992681	0.00040922328
0.13029619	0.029066469	0.00041564762
0.13042668	0.028417453	0.00041046428
0.13055718	0.027852968	0.00040646412
0.13068767	0.028760607	0.00041535044
0.13081816	0.028320974	0.00040811891
0.13094866	0.028066963	0.00040805733
0.13107915	0.028071213	0.00040582200
0.13120965	0.029077859	0.00041426359
0.13134014	0.028731664	0.00041374632
0.13147063	0.027645984	0.00040460460
0.13160113	0.028687976	0.00041214133
0.13173162	0.028176474	0.00040746096
0.13186212	0.027921492	0.00040462018
0.13199261	0.027922113	0.00040731729
0.13212310	0.028739356	0.00041046460
0.13225360	0.028231725	0.00040868739
0.13238409	0.027895344	0.00040544914
0.13251459	0.028122320	0.00040577765
0.13264508	0.027339969	0.00040138062
0.13277557	0.028301969	0.00040782248
0.13290607	0.028615580	0.00041029589
0.13303656	0.027921221	0.00040546716
0.13316706	0.028090550	0.00040452090
0.13329755	0.028753194	0.00040968416
0.13342804	0.027281836	0.00040209725
0.13355854	0.027549733	0.00040051376
0.13368903	0.028626665	0.00041083393
0.13381953	0.028366091	0.00040684886
0.13395002	0.027507505	0.00040134861
0.13408051	0.027580049	0.00040182677
0.13421101	0.027582210	0.00040059461
0.13434150	0.027720060	0.00040343213
0.13447200	0.027629315	0.00040286604
0.13460249	0.028189804	0.00040211039
0.13473298	0.028352306	0.00040587002
0.13486348	0.028305463	0.00040460763
0.13499397	0.028166795	0.00040445342
0.13512447	0.028140294	0.00040534579
0.13525496	0.028059416	0.00040103047
0.13538545	0.028031510	0.00040254221
0.13551595	0.028160930	0.00040299434
0.13564644	0.028420834	0.00040467773
0.13577694	0.027718302	0.00040118962
0.13590743	0.027941346	0.00040067178
0.13603792	0.027732020	0.00039931798
0.13616842	0.027990470	0.00040261291
0.13629891	0.027746058	0.00039868958
0.13642940	0.028493570	0.00040609129
0.13655990	0.028471505	0.00040293545
0.13669039	0.027976863	0.00040087586
0.13682089	0.027746428	0.00039858930
0.13695138	0.028024566	0.00039934295
0.13708187	0.028210611	0.00040202271
0.13721237	0.028229437	0.00040208161
0.13734286	0.027631474	0.00039685019
0.13747336	0.028593641	0.00040517798
0.13760385	0.027299959	0.00039350286
0.13773434	0.029202355	0.00040789933
0.13786484	0.028296955	0.00040244235
0.13799533	0.027730504	0.00039783953
0.13812583	0.028145372	0.00039931218
0.13825632	0.027383414	0.00039498822
0.13838681	0.028132581	0.00039895560
0.13851731	0.028044943	0.00039937830
0.13864780	0.028024288	0.00039905658
0.13877830	0.028004222	0.00039850237
0.13890879	0.027722134	0.00039670501
0.13903928	0.027791771	0.00039595996
0.13916978	0.027618639	0.00039636183
0.13930027	0.027877872	0.00039843570
0.13943077	0.028281332	0.00039923425
0.13956126	0.028321261	0.00040090955
0.13969175	0.027679153	0.00039536677
0.13982225	0.027999970	0.00039766711
0.13995274	0.028266850	0.00040040233
0.14008324	0.028608372	0.00040037926
0.14021373	0.027853150	0.00039700673
0.14034422	0.028833022	0.00039965070
0.14047472	0.028306629	0.00039869363
0.14060521	0.028022033	0.00039733216
0.14073571	0.028334989	0.00039829314
0.14086620	0.027978349	0.00039625953
0.14099669	0.027036913	0.00038985111
0.14112719	0.028529486	0.00039699266
0.14125768	0.028820562	0.00040135333
0.14138818	0.027707131	0.00039195345
0.14151867	0.027401182	0.00039244427
0.14164916	0.028266844	0.00039866474
0.14177966	0.028161093	0.00039379609
0.14191015	0.027498891	0.00039041411
0.14204065	0.028229360	0.00039528710
0.14217114	0.027918469	0.00039248940
0.14230163	0.027687547	0.00039326454
0.14243213	0.028157187	0.00039234045
0.14256262	0.028158470	0.00039251848
0.14269312	0.028054531	0.00039522823
0.14282361	0.027893352	0.00038970516
0.14295410	0.028479178	0.00039608107
0.14308460	0.028346864	0.00039405158
0.14321509	0.029043395	0.00039804825
0.14334559	0.028335168	0.00039473817
0.14347608	0.027466467	0.00038885396
0.14360657	0.027349819	0.00038794456
0.14373707	0.028583123	0.00039641135
0.14386756	0.027668966	0.00038787385
0.14399806	0.028023470	0.00039227666
0.14412855	0.028146541	0.00039073925
0.14425904	0.028421169	0.00039497971
0.14438954	0.028007837	0.00039274387
0.14452003	0.027030316	0.00038349145
0.14465053	0.028577199	0.00039407835
0.14478102	0.028136718	0.00039220738
0.14491151	0.027420340	0.00038524871
0.14504201	0.027865845	0.00039197185
0.14517250	0.027971747	0.00039069967
0.14530299	0.028482659	0.00039391732
0.14543349	0.027502505	0.00038849867
0.14556398	0.027447426	0.00038588998
0.14569448	0.027741048	0.00039003780
0.14582497	0.027916359	0.00039017187
0.14595546	0.027856059	0.00039150202
0.14608596	0.027720357	0.00038723365
0.14621645	0.028329291	0.00039061338
0.14634695	0.027713998	0.00038867550
0.14647744	0.027726138	0.00038917984
0.14660793	0.028480485	0.00039142045
0.14673843	0.027306693	0.00038546664
0.14686892	0.028053280	0.00038782361
0.14699942	0.027629435	0.00038607297
0.14712991	0.027913380	0.00038826234
0.14726040	0.028464980	0.00039208647
0.14739090	0.028118387	0.00038863428
0.14752139	0.028335017	0.00039046994
0.14765189	0.028177262	0.00038801275
0.14778238	0.027226918	0.00038467304
0.14791287	0.028478378	0.00039052859
0.14804337	0.028055604	0.00038895771
0.14817386	0.027498734	0.00038491359
0.14830436	0.028473418	0.00038977678
0.14843485	0.029476460	0.00039706997
0.14856534	0.027948298	0.00038622938
0.14869584	0.027937987	0.00038699148
0.14882633	0.027917266	0.00038889371
0.14895683	0.028455643	0.00038866113
0.14908732	0.027508331	0.00038411014
0.14921781	0.028237746	0.00038863181
0.14934831	0.028336979	0.00038913725
0.14947880	0.028040771	0.00038874739
0.14960930	0.027686870	0.00038241196
0.14973979	0.027661231	0.00038348558
0.14987028	0.027313085	0.00038351013
0.15000078	0.027507892	0.00038286502
0.15013127	0.027557171	0.00038255509
0.15026177	0.027269372	0.00038092302
0.15039226	0.027793167	0.00038337584
0.15052275	0.027970026	0.00038654399
0.15065325	0.027599217	0.00038365690
0.15078374	0.027566548	0.00038506211
0.15091424	0.027890958	0.00038628103
0.15104473	0.027708426	0.00038309731
0.15117522	0.028030026	0.00038595794
0.15130572	0.028084344	0.00038757558
0.15143621	0.027537894	0.00038159821
0.15156671	0.028732025	0.00039025460
0.15169720	0.027483961	0.00037891834
0.15182769	0.028241332	0.00038444846
0.15195819	0.027765124	0.00038348590
0.15208868	0.027476017	0.00037925793
0.15221918	0.028246288	0.00038762412
0.15234967	0.028015868	0.00038320660
0.15248016	0.027121205	0.00037752699
0.15261066	0.027506043	0.00038075051
0.15274115	0.028104926	0.00038384225
0.15287165	0.027708076	0.00038169855
0.15300214	0.028023877	0.00038344122
0.15313263	0.027392979	0.00037808922
0.15326313	0.027471677	0.00037896425
0.15339362	0.027590118	0.00037949790
0.15352412	0.027218145	0.00037815128
0.15365461	0.028292618	0.00038529223
0.15378510	0.027544956	0.00038007604
0.15391560	0.027948035	0.00037938470
0.15404609	0.027648322	0.00038091830
0.15417658	0.028355299	0.00038325667
0.15430708	0.028239867	0.00038478092
0.15443757	0.027526364	0.00037763530
0.15456807	0.027750107	0.00038004006
0.15469856	0.027203380	0.00037515379
0.15482905	0.028269408	0.00038309478
0.15495955	0.027846603	0.00037996038
0.15509004	0.027950163	0.00038104310
0.15522054	0.027550406	0.00037913830
0.15535103	0.028111176	0.00038063838
0.15548152	0.027826840	0.00037889220
0.15561202	0.027928030	0.00038015344
0.15574251	0.028162174	0.00038225429
0.15587301	0.028127372	0.00038158822
0.15600350	0.027927139	0.00037913532
0.15613399	0.028548646	0.00038324319
0.15626449	0.027835433	0.00037944863
0.15639498	0.027563281	0.00037757556
0.15652548	0.027371650	0.00037800907
0.15665597	0.027880512	0.00038006079
0.15678646	0.028167988	0.00037932359
0.15691696	0.027689461	0.00037605845
0.15704745	0.028564040	0.00038373479
0.15717795	0.027744681	0.00037684312
0.15730844	0.027451422	0.00037616242
0.15743893	0.027910058	0.00037725155
0.15756943	0.027540329	0.00037515218
0.15769992	0.027777930	0.00037664697
0.15783042	0.027554421	0.00037665570
0.15796091	0.028560899	0.00038088727
0.15809140	0.028316141	0.00038051155
0.15822190	0.027843127	0.00037496971
0.15835239	0.027175721	0.00037278288
0.15848289	0.027844585	0.00037801122
0.15861338	0.027974052	0.00037822729
0.15874387	0.028336575	0.00038000674
0.15887437	0.028526500	0.00037955940
0.15900486	0.028313542	0.00037915434
0.15913536	0.027632533	0.00037457448
0.15926585	0.027564856	0.00037325313
0.15939634	0.027987730	0.00037734935
0.15952684	0.027177960	0.00037314458
0.15965733	0.027790771	0.00037350240
0.15978783	0.028458139	0.00038088375
0.15991832	0.026873259	0.00036859927
0.16004881	0.027256399	0.00037396520
0.16017931	0.027898553	0.00037610006
0.16030980	0.028283849	0.00037618310
0.16044030	0.027851394	0.00037443725
0.16057079	0.028471010	0.00037786999
0.16070128	0.027669624	0.00037335493
0.16083178	0.028608883	0.00038173479
0.16096227	0.027469025	0.00037123037
0.16109277	0.027983730	0.00037582995
0.16122326	0.027202787	0.00036932359
0.16135375	0.027327949	0.00037103886
0.16148425	0.027689381	0.00037547744
0.16161474	0.027785294	0.00037443264
0.16174524	0.027497690	0.00037126484
0.16187573	0.026593352	0.00036755435
0.16200622	0.028043836	0.00037271998
0.16213672	0.027823223	0.00037453647
0.16226721	0.027581124	0.00037026271
0.16239771	0.027593282	0.00037098285
0.16252820	0.028101248	0.00037560118
0.16265869	0.027334444	0.00036939191
0.16278919	0.027454405	0.00037098453
0.16291968	0.028374606	0.00037722369
0.16305018	0.028050102	0.00037320354
0.16318067	0.027067043	0.00036694360
0.16331116	0.027332678	0.00036926735
0.16344166	0.027050354	0.00036568548
0.16357215	0.028015638	0.00037362165
0.16370264	0.027623110	0.00036994944
0.16383314	0.027491497	0.00037020729
0.16396363	0.027532812	0.00036970832
0.16409413	0.027685947	0.00037048018
0.16422462	0.028015924	0.00037183600
0.16435511	0.027592943	0.00036880943
0.16448561	0.027710714	0.00037011454
0.16461610	0.027993954	0.00037335312
0.16474660	0.027447895	0.00036612179
0.16487709	0.027463624	0.00036905958
0.16500758	0.027402731	0.00036669925
0.16513808	0.028088281	0.00037217268
0.16526857	0.027457661	0.00036949558
0.16539907	0.027527256	0.00036706752
0.16552956	0.027315494	0.00036721270
0.16566005	0.027817463	0.00037207829
0.16579055	0.027332956	0.00036643116
0.16592104	0.027949051	0.00037215530
0.16605154	0.028208122	0.00037005963
0.16618203	0.027075714	0.00036583949
0.16631252	0.027707824	0.00037086095
0.16644302	0.028020286	0.00036904552
0.16657351	0.026955454	0.00036488793
0.16670401	0.027586632	0.00036860556
0.16683450	0.027429213	0.00036580205
0.16696499	0.027645591	0.00036847507
0.16709549	0.027650567	0.00036710109
0.16722598	0.027102906	0.00036631054
0.16735648	0.027343709	0.00036762361
0.16748697	0.027537406	0.00036604574
0.16761746	0.027401629	0.00036668005
0.16774796	0.028139785	0.00037035239
0.16787845	0.027616420	0.00036749993
0.16800895	0.028345279	0.00037047001
0.16813944	0.027968383	0.00036725401
0.16826993	0.027538445	0.00036571765
0.16840043	0.027722091	0.00036634829
0.16853092	0.028039607	0.00036715323
0.16866142	0.027648953	0.00036783757
0.16879191	0.027537693	0.00036772345
0.16892240	0.027732853	0.00036438226
0.16905290	0.027697508	0.00036631878
0.16918339	0.028253459	0.00036917131
0.16931389	0.027441293	0.00036578224
0.16944438	0.027562274	0.00036659418
0.16957487	0.028640868	0.00036901735
0.16970537	0.027612714	0.00036617325
0.16983586	0.027716228	0.00036455179
0.16996636	0.027683770	0.00036488238
0.17009685	0.027914826	0.00036785189
0.17022734	0.028084076	0.00036648416
0.17035784	0.027925067	0.00036504394
0.17048833	0.027800237	0.00036439938
0.17061883	0.028430868	0.00037020322
0.17074932	0.027204862	0.00036203212
0.17087981	0.027881147	0.00036684692
0.17101031	0.027420679	0.00036030237
0.17114080	0.027954275	0.00036605335
0.17127130	0.027741291	0.00036289559
0.17140179	0.028038652	0.00036834439
0.17153228	0.027521633	0.00036337123
0.17166278	0.027957867	0.00036566423
0.17179327	0.027885473	0.00036520141
0.17192377	0.027905972	0.00036562500
0.17205426	0.028098566	0.00036678439
0.17218475	0.027422662	0.00036322983
0.17231525	0.027309071	0.00036185290
0.17244574	0.027807071	0.00036289642
0.17257623	0.027599625	0.00036153319
0.17270673	0.027586837	0.00036202967
0.17283722	0.027329812	0.00036396568
0.17296772	0.027887851	0.00036525053
0.17309821	0.027799310	0.00036369735
0.17322870	0.027490540	0.00035937442
0.17335920	0.027937540	0.00036317686
0.17348969	0.027705973	0.00036279226
0.17362019	0.027849693	0.00036363251
0.17375068	0.027843732	0.00036271975
0.17388117	0.026960278	0.00035740417
0.17401167	0.027633991	0.00036083299
0.17414216	0.027406862	0.00036046716
0.17427266	0.027497552	0.00035963581
0.17440315	0.027555583	0.00036162860
0.17453364	0.027511275	0.00035978054
0.17466414	0.027487589	0.00035844157
0.17479463	0.027535899	0.00036122300
0.17492513	0.027636326	0.00036250063
0.17505562	0.027620921	0.00035915378
0.17518611	0.027146308	0.00035804400
0.17531661	0.027301947	0.00035719161
0.17544710	0.026860970	0.00035462277
0.17557760	0.027330590	0.00035943508
0.17570809	0.027661305	0.00035850191
0.17583858	0.027638712	0.00036122774
0.17596908	0.026955040	0.00035564371
0.17609957	0.026944823	0.00035472324
0.17623007	0.027290873	0.00035872266
0.17636056	0.027834355	0.00036128309
0.17649105	0.027628524	0.00035935871
0.17662155	0.027750323	0.00036139532
0.17675204	0.027998521	0.00035891143
0.17688254	0.027741315	0.00036119610
0.17701303	0.027024839	0.00035397582
0.17714352	0.027797921	0.00035998691
0.17727402	0.028521281	0.00036520107
0.17740451	0.028006264	0.00036081479
0.17753501	0.028004956	0.00035972033
0.17766550	0.027476534	0.00035990784
0.17779599	0.027048077	0.00035418756
0.17792649	0.027174248	0.00035743445
0.17805698	0.027573473	0.00035721521
0.17818748	0.027240430	0.00035605785
0.17831797	0.027674940	0.00036036481
0.17844846	0.027033887	0.00035316370
0.17857896	0.027816678	0.00036018088
0.17870945	0.027576708	0.00035730250
0.17883995	0.027731208	0.00035709633
0.17897044	0.027839553	0.00035861679
0.17910093	0.027796792	0.00035798613
0.17923143	0.026924411	0.00035282717
0.17936192	0.026735175	0.00035320278
0.17949242	0.027936987	0.00035755864
0.17962291	0.027789748	0.00035698728
0.17975340	0.028020636	0.00035896507
0.17988390	0.027706210	0.00035699313
0.18001439	0.027640116	0.00035699708
0.18014489	0.027558494	0.00035685353
0.18027538	0.027854163	0.00035592904
0.18040587	0.027376595	0.00035535428
0.18053637	0.027834287	0.00035586511
0.18066686	0.026827649	0.00035388100
0.18079736	0.026941598	0.00035207405
0.18092785	0.027415633	0.00035478369
0.18105834	0.027833301	0.00035673107
0.18118884	0.027944787	0.00035654126
0.18131933	0.027634373	0.00035699677
0.18144982	0.027913067	0.00035743163
0.18158032	0.027955752	0.00036010520
0.18171081	0.027326518	0.00036256037
0.18184131	0.028210878	0.00036861526
0.18197180	0.027523056	0.00036833140
0.18210229	0.027244717	0.00036986997
0.18223279	0.027235907	0.00036897474
0.18236328	0.027210522	0.00037218722
0.18249378	0.027656454	0.00037421462
0.18262427	0.027275825	0.00037369309
0.18275476	0.027775242	0.00038077634
0.18288526	0.026894217	0.00037424119
0.18301575	0.026983918	0.00037601390
0.18314625	0.027161433	0.00037859768
0.18327674	0.027610718	0.00038033805
0.18340723	0.027659782	0.00038572866
0.18353773	0.027512896	0.00038208053
0.18366822	0.026719933	0.00038086627
0.18379872	0.027792848	0.00038910151
0.18392921	0.028020885	0.00038875358
0.18405970	0.027129811	0.00038542314
0.18419020	0.027691178	0.00039187287
0.18432069	0.027459494	0.00038830851
0.18445119	0.027594502	0.00039262487
0.18458168	0.027904668	0.00039122413
0.18471217	0.027259186	0.00038967237
0.18484267	0.027315504	0.00039303864
0.18497316	0.027325698	0.00039133156
0.18510366	0.026947097	0.00039129883
0.18523415	0.028233475	0.00039881709
0.18536464	0.026963623	0.00039256404
0.18549514	0.028356643	0.00040323201
0.18562563	0.027256669	0.00039449208
0.18575613	0.027299193	0.00039679070
0.18588662	0.027346849	0.00040014830
0.18601711	0.027442962	0.00039496595
0.18614761	0.027078201	0.00039805113
0.18627810	0.027350331	0.00040034657
0.18640860	0.027761045	0.00040386301
0.18653909	0.027436449	0.00039405465
0.18666958	0.027229787	0.00038735603
0.18680008	0.026960759	0.00038364594
0.18693057	0.027841589	0.00038870541
0.18706107	0.027459476	0.00038347724
0.18719156	0.026462142	0.00037833151
0.18732205	0.027578154	0.00038137900
0.18745255	0.028243272	0.00038402329
0.18758304	0.027658461	0.00038052480
0.18771354	0.027455138	0.00037583739
0.18784403	0.027310727	0.00037642540
0.18797452	0.027295196	0.00037455819
0.18810502	0.027664564	0.00037469793
0.18823551	0.027337314	0.00037305580
0.18836601	0.027368800	0.00037220343
0.18849650	0.027539931	0.00037207894
0.18862699	0.027117229	0.00036973546
0.18875749	0.026996880	0.00036497057
0.18888798	0.027421790	0.00036972595
0.18901848	0.027006485	0.00036521974
0.18914897	0.027890337	0.00037082428
0.18927946	0.027085074	0.00036586247
0.18940996	0.027217189	0.00036495433
0.18954045	0.027837211	0.00036696962
0.18967095	0.027829645	0.00036900901
0.18980144	0.027943773	0.00036626104
0.18993193	0.026652483	0.00036028186
0.19006243	0.028070592	0.00036490348
0.19019292	0.027734830	0.00036389525
0.19032342	0.027374864	0.00036091613
0.19045391	0.027870854	0.00036203123
0.19058440	0.027658581	0.00036345324
0.19071490	0.026662091	0.00035486536
0.19084539	0.026915746	0.00035500624
0.19097588	0.027238045	0.00035839306
0.19110638	0.027080499	0.00035533469
0.19123687	0.027017480	0.00035513325
0.19136737	0.027677553	0.00036059364
0.19149786	0.027918925	0.00035894453
0.19162835	0.026821361	0.00035354823
0.19175885	0.027657324	0.00035527113
0.19188934	0.027612139	0.00035566147
0.19201984	0.027447341	0.00035607794
0.19215033	0.027503389	0.00035511017
0.19228082	0.027407088	0.00035406599
0.19241132	0.027332154	0.00035327264
0.19254181	0.027421799	0.00035295413
0.19267231	0.027725961	0.00035746709
0.19280280	0.027399127	0.00035344461
0.19293329	0.027340250	0.00035420768
0.19306379	0.027659674	0.00035566096
0.19319428	0.027708062	0.00035400096
0.19332478	0.027747424	0.00035419789
0.19345527	0.027316846	0.00035292840
0.19358576	0.027330140	0.00035235986
0.19371626	0.026753697	0.00035006199
0.19384675	0.027484654	0.00035073708
0.19397725	0.026866612	0.00035053566
0.19410774	0.026824228	0.00035031253
0.19423823	0.026849883	0.00034802310
0.19436873	0.026368692	0.00034723204
0.19449922	0.027531701	0.00035159225
0.19462972	0.027040893	0.00035017497
0.19476021	0.027238777	0.00035182551
0.19489070	0.027608577	0.00035132728
0.19502120	0.027488534	0.00035148462
0.19515169	0.027219189	0.00034990637
0.19528219	0.027587684	0.00035042550
0.19541268	0.027383287	0.00035183780
0.19554317	0.027416016	0.00035010801
0.19567367	0.027254080	0.00035036558
0.19580416	0.027940145	0.00035382336
0.19593466	0.027558561	0.00034851258
0.19606515	0.027927730	0.00035310029
0.19619564	0.026906434	0.00034638770
0.19632614	0.027151665	0.00034781699
0.19645663	0.027063050	0.00034850804
0.19658713	0.027208468	0.00034696988
0.19671762	0.027649043	0.00035058950
0.19684811	0.026945035	0.00034698620
0.19697861	0.027016754	0.00034530728
0.19710910	0.027745677	0.00035117555
0.19723960	0.027629923	0.00034982505
0.19737009	0.027621618	0.00034904044
0.19750058	0.027496991	0.00034888259
0.19763108	0.027495392	0.00034668435
0.19776157	0.027237783	0.00034818749
0.19789207	0.027152035	0.00034757138
0.19802256	0.027661770	0.00034815107
0.19815305	0.027198202	0.00034672055
0.19828355	0.027805522	0.00035009883
0.19841404	0.027947096	0.00035113075
0.19854454	0.028030616	0.00035195946
0.19867503	0.027062226	0.00034400424
0.19880552	0.027122304	0.00034637778
0.19893602	0.027793332	0.00034781495
0.19906651	0.027365632	0.00034692224
0.19919701	0.027837851	0.00035032126
0.19932750	0.026682396	0.00034267227
0.19945799	0.027741420	0.00034862307
0.19958849	0.027472469	0.00034731234
0.19971898	0.026970368	0.00034288362
0.19984947	0.026999475	0.00034471325
0.19997997	0.027113556	0.00034593061
0.20011046	0.027320413	0.00034504665
0.20024096	0.026953752	0.00034342743
0.20037145	0.027088694	0.00034375184
0.20050194	0.027044434	0.00034442935
0.20063244	0.027491833	0.00034639291
0.20076293	0.026911782	0.00034340400
0.20089343	0.027628878	0.00034793746
0.20102392	0.027061312	0.00034224137
0.20115441	0.027041462	0.00034253592
0.20128491	0.027547907	0.00034708835
0.20141540	0.027035516	0.00034167158
0.20154590	0.027794071	0.00034690544
0.20167639	0.027302567	0.00034353910
0.20180688	0.027306780	0.00034341352
0.20193738	0.027320688	0.00034484749
0.20206787	0.027905593	0.00034723800
0.20219837	0.027347760	0.00034354360
0.20232886	0.027254252	0.00034330867
0.20245935	0.027108599	0.00034111907
0.20258985	0.026707468	0.00033966059
0.20272034	0.028027485	0.00034735852
0.20285084	0.027229671	0.00034298787
0.20298133	0.027417084	0.00034402561
0.20311182	0.027191366	0.00034113523
0.20324232	0.027121416	0.00034196527
0.20337281	0.027266118	0.00034300070
0.20350331	0.027416877	0.00034290707
0.20363380	0.026962586	0.00034107617
0.20376429	0.027529083	0.00034243653
0.20389479	0.026660477	0.00033928895
0.20402528	0.026858165	0.00033957382
0.20415578	0.027397241	0.00034138069
0.20428627	0.027214050	0.00034186385
0.20441676	0.027774061	0.00034285432
0.20454726	0.028006767	0.00034333455
0.20467775	0.027560502	0.00034350931
0.20480825	0.027235716	0.00033942783
0.20493874	0.027427333	0.00034264138
0.20506923	0.027496498	0.00034264221
0.20519973	0.026943844	0.00033740407
0.20533022	0.027184968	0.00034029590
0.20546072	0.027207434	0.00034128878
0.20559121	0.027901031	0.00034440112
0.20572170	0.026325436	0.00033529487
0.20585220	0.027500542	0.00034005321
0.20598269	0.027614516	0.00034214969
0.20611319	0.027423992	0.00034051237
0.20624368	0.027633030	0.00034143808
0.20637417	0.027592907	0.00034198184
0.20650467	0.027501513	0.00034003198
0.20663516	0.027580284	0.00034063888
0.20676566	0.027390813	0.00034068320
0.20689615	0.027557038	0.00033938315
0.20702664	0.027144472	0.00033786452
0.20715714	0.027475808	0.00033887590
0.20728763	0.027632846	0.00033988802
0.20741813	0.027438169	0.00034054541
0.20754862	0.027434382	0.00033905021
0.20767911	0.027182864	0.00033852578
0.20780961	0.026982786	0.00033619568
0.20794010	0.027166406	0.00033670256
0.20807060	0.026617782	0.00033468028
0.20820109	0.026888515	0.00033483056
0.20833158	0.028506706	0.00034511472
0.20846208	0.027059578	0.00033773216
0.20859257	0.027534008	0.00033883756
0.20872306	0.027512147	0.00033989790
0.20885356	0.026804738	0.00033467139
0.20898405	0.027251788	0.00033763661
0.20911455	0.027150713	0.00033868827
0.20924504	0.026983636	0.00033641302
0.20937553	0.026887527	0.00033462164
0.20950603	0.027165536	0.00033803558
0.20963652	0.026903312	0.00033389956
0.20976702	0.027137685	0.00033763129
0.20989751	0.026756337	0.00033421961
0.21002800	0.026625193	0.00033378227
0.21015850	0.026993527	0.00033598037
0.21028899	0.027187603	0.00033453098
0.21041949	0.027393678	0.00033879412
0.21054998	0.027101507	0.00033642795
0.21068047	0.026972008	0.00033471008
0.21081097	0.027022815	0.00033591241
0.21094146	0.027473671	0.00033728172
0.21107196	0.027008942	0.00033622246
0.21120245	0.027133278	0.00033630302
0.21133294	0.027051440	0.00033476215
0.21146344	0.027134228	0.00033505535
0.21159393	0.027378689	0.00033608669
0.21172443	0.027164180	0.00033586913
0.21185492	0.026891626	0.00033448874
0.21198541	0.026609920	0.00033200958
0.21211591	0.027180628	0.00033497742
0.21224640	0.026849123	0.00033472815
0.21237690	0.026910081	0.00033205749
0.21250739	0.028065534	0.00034072078
0.21263788	0.026904604	0.00033297626
0.21276838	0.027242808	0.00033601708
0.21289887	0.027582336	0.00033700740
0.21302937	0.027592936	0.00033429010
0.21315986	0.027377721	0.00033613926
0.21329035	0.027202822	0.00033427487
0.21342085	0.026988473	0.00033344514
0.21355134	0.027109888	0.00033392981
0.21368184	0.027012171	0.00033320796
0.21381233	0.027326895	0.00033417779
0.21394282	0.027071354	0.00033477174
0.21407332	0.026767707	0.00033026659
0.21420381	0.027260407	0.00033501514
0.21433431	0.026747113	0.00033102330
0.21446480	0.027008809	0.00033107495
0.21459529	0.027011899	0.00033339140
0.21472579	0.027069476	0.00033265371
0.21485628	0.026922744	0.00033281979
0.21498678	0.027504786	0.00033522175
0.21511727	0.027462414	0.00033229497
0.21524776	0.027142041	0.00033315490
0.21537826	0.027230458	0.00033259789
0.21550875	0.027557696	0.00033522293
0.21563925	0.027471125	0.00033524798
0.21576974	0.026868707	0.00033051826
0.21590023	0.027270221	0.00033247248
0.21603073	0.027156821	0.00033225023
0.21616122	0.026942620	0.00033097375
0.21629172	0.027622919	0.00033518231
0.21642221	0.027658120	0.00033471704
0.21655270	0.026764150	0.00032961653
0.21668320	0.026808353	0.00033051827
0.21681369	0.026514021	0.00032697882
0.21694419	0.027267024	0.00033345668
0.21707468	0.026885186	0.00033022761
0.21720517	0.027372302	0.00033218918
0.21733567	0.027009998	0.00033045788
0.21746616	0.027346018	0.00033246631
0.21759665	0.026721589	0.00032971420
0.21772715	0.027417230	0.00033452016
0.21785764	0.027071142	0.00032909413
0.21798814	0.026906677	0.00032956549
0.21811863	0.027605653	0.00033280722
0.21824912	0.026711079	0.00032903290
0.21837962	0.027128102	0.00033152958
0.21851011	0.026875377	0.00032809735
0.21864061	0.026652781	0.00032836262
0.21877110	0.026974808	0.00032885670
0.21890159	0.026844333	0.00032857316
0.21903209	0.027044364	0.00032988859
0.21916258	0.027194762	0.00032926992
0.21929308	0.026968356	0.00032966012
0.21942357	0.026656701	0.00032740095
0.21955406	0.027115010	0.00032819985
0.21968456	0.027047942	0.00033072686
0.21981505	0.026285291	0.00032437440
0.21994555	0.026905915	0.00032752797
0.22007604	0.026957065	0.00032873119
0.22020653	0.027244133	0.00032841646
0.22033703	0.026508464	0.00032602136
0.22046752	0.027011084	0.00032958060
0.22059802	0.026876089	0.00032589442
0.22072851	0.026997638	0.00032899706
0.22085900	0.026995401	0.00032703158
0.22098950	0.027302733	0.00032904722
0.22111999	0.026525095	0.00032553492
0.22125049	0.027264295	0.00032790742
0.22138098	0.027080318	0.00032889903
0.22151147	0.027123021	0.00032847031
0.22164197	0.026789503	0.00032585425
0.22177246	0.026721368	0.00032671117
0.22190296	0.027333172	0.00032791065
0.22203345	0.027045118	0.00032826093
0.22216394	0.026737466	0.00032741731
0.22229444	0.027185733	0.00032627498
0.22242493	0.026841908	0.00032679766
0.22255543	0.027189806	0.00032719295
0.22268592	0.026676771	0.00032620651
0.22281641	0.027031846	0.00032750832
0.22294691	0.027027216	0.00032538686
0.22307740	0.026432246	0.00032341021
0.22320790	0.027191791	0.00032753731
0.22333839	0.027521405	0.00032911396
0.22346888	0.027056982	0.00032705149
0.22359938	0.026823220	0.00032514053
0.22372987	0.026957306	0.00032619810
0.22386037	0.027019414	0.00032747068
0.22399086	0.026682704	0.00032326249
0.22412135	0.027048462	0.00032639830
0.22425185	0.026897383	0.00032445549
0.22438234	0.026882050	0.00032474963
0.22451284	0.026888563	0.00032590515
0.22464333	0.026582659	0.00032218593
0.22477382	0.026246068	0.00032214117
0.22490432	0.026514497	0.00032311525
0.22503481	0.027488778	0.00032633085
0.22516531	0.027527048	0.00032859857
0.22529580	0.026566711	0.00032229005
0.22542629	0.026846922	0.00032476384
0.22555679	0.027011755	0.00032658869
0.22568728	0.027281884	0.00032526423
0.22581778	0.026999001	0.00032540409
0.22594827	0.027307417	0.00032718986
0.22607876	0.027474095	0.00032676463
0.22620926	0.027569111	0.00032810302
0.22633975	0.026548659	0.00032237459
0.22647025	0.026734899	0.00032294506
0.22660074	0.027159317	0.00032497006
0.22673123	0.027103006	0.00032397973
0.22686173	0.026644953	0.00032313506
0.22699222	0.027094243	0.00032406871
0.22712271	0.027548640	0.00032694133
0.22725321	0.027057762	0.00032450096
0.22738370	0.027222564	0.00032520392
0.22751420	0.027032589	0.00032474383
0.22764469	0.026735497	0.00032359784
0.22777518	0.026914636	0.00032196484
0.22790568	0.026530789	0.00032094849
0.22803617	0.027041571	0.00032350313
0.22816667	0.026600610	0.00032096107
0.22829716	0.027156120	0.00032468730
0.22842765	0.026744113	0.00032131239
0.22855815	0.026562363	0.00032053522
0.22868864	0.027259060	0.00032454159
0.22881914	0.026521969	0.00031911624
0.22894963	0.027330179	0.00032587608
0.22908012	0.026634422	0.00032060630
0.22921062	0.026777649	0.00032057595
0.22934111	0.026935988	0.00032328128
0.22947161	0.026861619	0.00032171100
0.22960210	0.026938696	0.00032214908
0.22973259	0.026911464	0.00032240753
0.22986309	0.027104708	0.00032215375
0.22999358	0.026683184	0.00032084092
0.23012408	0.026706930	0.00031832520
0.23025457	0.026321159	0.00031885732
0.23038506	0.026763328	0.00032079566
0.23051556	0.027284891	0.00032186263
0.23064605	0.027020915	0.00032214799
0.23077655	0.026733924	0.00032413969
0.23090704	0.026098951	0.00032549574
0.23103753	0.027157774	0.00033203501
0.23116803	0.026422968	0.00032956483
0.23129852	0.026160732	0.00033023314
0.23142902	0.026613605	0.00033504503
0.23155951	0.026558014	0.00033562840
0.23169000	0.026612219	0.00033618888
0.23182050	0.026535333	0.00033703819
0.23195099	0.026956521	0.00034136222
0.23208149	0.026769759	0.00034115029
0.23221198	0.027296750	0.00034259004
0.23234247	0.027604253	0.00034799517
0.23247297	0.027309472	0.00034657141
0.23260346	0.027154305	0.00034598535
0.23273396	0.027162618	0.00034936895
0.23286445	0.026788079	0.00034540660
0.23299494	0.026737948	0.00034710416
0.23312544	0.026254793	0.00034585195
0.23325593	0.027578300	0.00035297466
0.23338643	0.026619500	0.00034816173
0.23351692	0.026502213	0.00034695228
0.23364741	0.027114510	0.00034881169
0.23377791	0.027242584	0.00035256512
0.23390840	0.027197269	0.00034870119
0.23403890	0.027148309	0.00034925270
0.23416939	0.026960480	0.00034839316
0.23429988	0.026431399	0.00034610211
0.23443038	0.026873382	0.00035036483
0.23456087	0.026852197	0.00034884845
0.23469137	0.026789790	0.00035023714
0.23482186	0.027565063	0.00035475324
0.23495235	0.027212386	0.00035153306
0.23508285	0.026853997	0.00034942626
0.23521334	0.026374873	0.00034686560
0.23534384	0.027473688	0.00035538729
0.23547433	0.027382797	0.00035549884
0.23560482	0.027149135	0.00035130971
0.23573532	0.027319107	0.00035409017
0.23586581	0.026568749	0.00035017893
0.23599630	0.026880817	0.00035188549
0.23612680	0.026985013	0.00035378165
0.23625729	0.026825434	0.00035071908
0.23638779	0.026998194	0.00035336559
0.23651828	0.026792327	0.00035328125
0.23664877	0.027191280	0.00035469788
0.23677927	0.026790689	0.00035332340
0.23690976	0.026560021	0.00035086509
0.23704026	0.027162603	0.00035584620
0.23717075	0.026550872	0.00035194941
0.23730124	0.027153410	0.00035511003
0.23743174	0.027077873	0.00035595155
0.23756223	0.027283428	0.00035719164
0.23769273	0.026591264	0.00035265618
0.23782322	0.026944869	0.00035596366
0.23795371	0.027436073	0.00035791136
0.23808421	0.026749402	0.00035437900
0.23821470	0.025954156	0.00035038819
0.23834520	0.026511862	0.00035257118
0.23847569	0.026585145	0.00035490530
0.23860618	0.026894884	0.00035614922
0.23873668	0.027233477	0.00035920355
0.23886717	0.027077661	0.00035849656
0.23899767	0.027037568	0.00035530116
0.23912816	0.026469424	0.00035555048
0.23925865	0.026864119	0.00035765683
0.23938915	0.026870678	0.00035521496
0.23951964	0.026678084	0.00035530270
0.23965014	0.026503409	0.00035358034
0.23978063	0.026603861	0.00035460836
0.23991112	0.026749569	0.00035791842
0.24004162	0.027071032	0.00035707433
0.24017211	0.026933666	0.00035846351
0.24030261	0.027040996	0.00035796486
0.24043310	0.026967311	0.00035733302
0.24056359	0.027110518	0.00036003884
0.24069409	0.026669341	0.00035537247
0.24082458	0.027501678	0.00036272631
0.24095508	0.026855788	0.00035924292
0.24108557	0.027241735	0.00035810978
0.24121606	0.026212127	0.00035577803
0.24134656	0.026956330	0.00035969803
0.24147705	0.026978999	0.00035896645
0.24160755	0.026919661	0.00035998747
0.24173804	0.027603342	0.00036264433
0.24186853	0.027331553	0.00036337659
0.24199903	0.027062980	0.00036156061
0.24212952	0.027233753	0.00036156527
0.24226002	0.026582778	0.00035814443
0.24239051	0.026930217	0.00036006639
0.24252100	0.026542899	0.00035812301
0.24265150	0.027241413	0.00036310874
0.24278199	0.027095918	0.00036035048
0.24291249	0.026268586	0.00035708522
0.24304298	0.026909070	0.00036059397
0.24317347	0.026933348	0.00036037038
0.24330397	0.027098980	0.00036228477
0.24343446	0.026847586	0.00036042820
0.24356496	0.026056187	0.00035588164
0.24369545	0.026362420	0.00035942773
0.24382594	0.026350039	0.00035751115
0.24395644	0.026863552	0.00036249504
0.24408693	0.026370835	0.00035871751
0.24421743	0.026342397	0.00035786056
0.24434792	0.026828330	0.00036400669
0.24447841	0.026563487	0.00035934101
0.24460891	0.027324795	0.00036487507
0.24473940	0.026658693	0.00036181870
0.24486989	0.027476277	0.00036416778
0.24500039	0.027035538	0.00036367974
0.24513088	0.027077058	0.00036188616
0.24526138	0.026378562	0.00036042161
0.24539187	0.027015623	0.00036386043
0.24552236	0.027137398	0.00036299189
0.24565286	0.027468121	0.00036608624
0.24578335	0.027130093	0.00036420263
0.24591385	0.027223619	0.00036469483
0.24604434	0.027100729	0.00036611711
0.24617483	0.027048975	0.00036349859
0.24630533	0.026980886	0.00036296082
0.24643582	0.026336913	0.00035993085
0.24656632	0.027266511	0.00036419087
0.24669681	0.026436982	0.00036250046
0.24682730	0.027268458	0.00036476588
0.24695780	0.026952334	0.00036478403
0.24708829	0.026584022	0.00036169785
0.24721879	0.026497902	0.00036052776
0.24734928	0.027051057	0.00036640822
0.24747977	0.026853795	0.00036479226
0.24761027	0.026491160	0.00036136985
0.24774076	0.027172023	0.00036553209
0.24787126	0.026104365	0.00036001305
0.24800175	0.027045005	0.00036568792
0.24813224	0.026950806	0.00036719933
0.24826274	0.026779586	0.00036262722
0.24839323	0.027003681	0.00036650841
0.24852373	0.026636818	0.00036270351
0.24865422	0.026793676	0.00036419514
0.24878471	0.026771920	0.00036623974
0.24891521	0.027033867	0.00036461100
0.24904570	0.026966965	0.00036689591
0.24917620	0.026637176	0.00036479291
0.24930669	0.027555717	0.00036943699
0.24943718	0.026762248	0.00036595014
0.24956768	0.026512715	0.00036443029
0.24969817	0.026795176	0.00036477072
0.24982867	0.026436427	0.00036431751
0.24995916	0.026921694	0.00036551018
0.25008965	0.027153622	0.00036787183
0.25022015	0.026399465	0.00036259507
0.25035064	0.026866094	0.00036629338
0.25048114	0.026431133	0.00036494242
0.25061163	0.027292665	0.00036701979
0.25074212	0.026799404	0.00036619249
0.25087262	0.027405097	0.00037102553
0.25100311	0.026668050	0.00036296328
0.25113361	0.026926178	0.00036766359
0.25126410	0.026841398	0.00036587425
0.25139459	0.026598201	0.00036370531
0.25152509	0.027213792	0.00037058452
0.25165558	0.026787580	0.00036418858
0.25178608	0.026754952	0.00036717388
0.25191657	0.026548158	0.00036564152
0.25204706	0.026753370	0.00036480486
0.25217756	0.026761992	0.00036798303
0.25230805	0.026850066	0.00036656714
0.25243855	0.027115693	0.00036905836
0.25256904	0.026318253	0.00036675938
0.25269953	0.027117502	0.00036673767
0.25283003	0.027211795	0.00037002601
0.25296052	0.026643815	0.00036687360
0.25309102	0.027234317	0.00037107814
0.25322151	0.026425741	0.00036497990
0.25335200	0.026528290	0.00036369244
0.25348250	0.026917400	0.00036984186
0.25361299	0.026974247	0.00036916941
0.25374349	0.026052212	0.00036189372
0.25387398	0.026921083	0.00036983853
0.25400447	0.026991701	0.00036979442
0.25413497	0.027049534	0.00036803636
0.25426546	0.026709784	0.00036940384
0.25439595	0.026947403	0.00036824666
0.25452645	0.026797585	0.00036887774
0.25465694	0.026342855	0.00036593684
0.25478744	0.026539317	0.00036630445
0.25491793	0.027024137	0.00037000643
0.25504842	0.026559271	0.00036556524
0.25517892	0.026987001	0.00037081450
0.25530941	0.026154525	0.00037625452
0.25543991	0.026364967	0.00037761407
0.25557040	0.026789004	0.00038335044
0.25570089	0.026142646	0.00038287665
0.25583139	0.026999989	0.00039093593
0.25596188	0.026541401	0.00039183173
0.25609238	0.026828925	0.00039407187
0.25622287	0.026403240	0.00039331015
0.25635336	0.026668295	0.00039690007
0.25648386	0.027173025	0.00040248716
0.25661435	0.025829199	0.00039491402
0.25674485	0.026869746	0.00040304022
0.25687534	0.027061231	0.00040835693
0.25700583	0.027679830	0.00041163535
0.25713633	0.026598650	0.00040606583
0.25726682	0.027391854	0.00041360950
0.25739732	0.026373832	0.00040900706
0.25752781	0.027467140	0.00041930031
0.25765830	0.026820890	0.00041680127
0.25778880	0.027055898	0.00041784585
0.25791929	0.026977836	0.00041926973
0.25804979	0.026174101	0.00041609927
0.25818028	0.026965696	0.00042292723
0.25831077	0.027430925	0.00042934070
0.25844127	0.026820128	0.00042441086
0.25857176	0.026436904	0.00042406155
0.25870226	0.027318400	0.00043177807
0.25883275	0.026903218	0.00043152876
0.25896324	0.026664283	0.00043094412
0.25909374	0.027627485	0.00043867805
0.25922423	0.026319264	0.00042995939
0.25935473	0.026703420	0.00043374865
0.25948522	0.026930002	0.00043796553
0.25961571	0.026706484	0.00043695308
0.25974621	0.026170615	0.00043329688
0.25987670	0.026201904	0.00043584673
0.26000720	0.026984852	0.00044097166
0.26013769	0.026731378	0.00044000812
0.26026818	0.025653184	0.00043212668
0.26039868	0.026645332	0.00044100296
0.26052917	0.026378731	0.00044093596
0.26065967	0.026612743	0.00044059944
0.26079016	0.026298441	0.00044246540
0.26092065	0.026101817	0.00044148130
0.26105115	0.026309433	0.00044212002
0.26118164	0.026238563	0.00044342943
0.26131214	0.026205619	0.00044281449
0.26144263	0.026410359	0.00044493778
0.26157312	0.026600487	0.00044560257
0.26170362	0.026370875	0.00044836838
0.26183411	0.026110698	0.00044550258
0.26196461	0.027346857	0.00045443337
0.26209510	0.026702630	0.00045157370
0.26222559	0.026848920	0.00045299935
0.26235609	0.026155682	0.00044953031
0.26248658	0.026849457	0.00045424697
0.26261708	0.026228609	0.00044897807
0.26274757	0.026009093	0.00045092274
0.26287806	0.026202179	0.00045110349
0.26300856	0.026353749	0.00045564069
0.26313905	0.026127041	0.00045273037
0.26326954	0.025979432	0.00045098892
0.26340004	0.026579236	0.00045865010
0.26353053	0.026949492	0.00046187613
0.26366103	0.026427652	0.00045733311
0.26379152	0.026425601	0.00045919785
0.26392201	0.026704088	0.00046046576
0.26405251	0.026264028	0.00045806958
0.26418300	0.026265752	0.00046034407
0.26431350	0.026722052	0.00046093372
0.26444399	0.026942636	0.00046805733
0.26457448	0.026532604	0.00046167324
0.26470498	0.026934950	0.00046786382
0.26483547	0.026931208	0.00046926422
0.26496597	0.027207400	0.00046944008
0.26509646	0.027479771	0.00047469419
0.26522695	0.026808225	0.00047165779
0.26535745	0.025984917	0.00046128532
[truncated: 572 more rows]
