# Supplementary material for: Rationally seeded computational protein design of ɑ-helical barrels
Source: Nat Chem Biol. 2024 Jun 20;20(8):991–9. doi: 10.1038/s41589-024-01642-0 (PMC11288890; doi:10.1038/s41589-024-01642-0)
Supplement: Supplementary file 5 — PDB files used for making figure panels h–j. [file 41589_2024_1642_MOESM5_ESM.zip › KIA_RP_RSPD_NatChemBiol_data_Figure3/sc-CC-7-LI_panels_c-g/SAXS_panel_g/LI_SAXS_raw/b21-438120_00572.dat]

0.0045000000	1.0034275	0.0097091242
0.0046304940	0.91276322	0.0090033436
0.0047609879	0.81996536	0.0083092269
0.0048914819	0.77077471	0.0080861369
0.0050219759	0.67471755	0.0071745991
0.0051524699	0.63776865	0.0069062067
0.0052829638	0.58257716	0.0064334884
0.0054134578	0.52089254	0.0059017310
0.0055439518	0.49441086	0.0058539888
0.0056744457	0.46624917	0.0053963879
0.0058049397	0.41943119	0.0050629510
0.0059354337	0.39849989	0.0050589142
0.0060659277	0.36503153	0.0046011566
0.0061964216	0.34884360	0.0046173073
0.0063269156	0.33105982	0.0044043544
0.0064574096	0.30473496	0.0041308842
0.0065879035	0.29117506	0.0040681035
0.0067183975	0.27287015	0.0038160858
0.0068488915	0.26047042	0.0037638820
0.0069793855	0.24456394	0.0036736057
0.0071098794	0.23687964	0.0034748926
0.0072403734	0.22524799	0.0033961272
0.0073708674	0.20826645	0.0032509900
0.0075013613	0.19770404	0.0031123884
0.0076318553	0.19681933	0.0031256917
0.0077623493	0.18439368	0.0029309481
0.0078928433	0.17839815	0.0028770153
0.0080233372	0.16954804	0.0027877293
0.0081538312	0.16447169	0.0027024376
0.0082843252	0.16123841	0.0026809842
0.0084148191	0.15160856	0.0025696367
0.0085453131	0.14731278	0.0024903963
0.0086758071	0.13942864	0.0024183630
0.0088063011	0.13135188	0.0023051285
0.0089367950	0.13101109	0.0023145246
0.0090672890	0.12621017	0.0022555518
0.0091977830	0.12080251	0.0021575317
0.0093282769	0.11780384	0.0021525885
0.0094587709	0.11552519	0.0020685642
0.0095892649	0.11040994	0.0020352278
0.0097197588	0.10701795	0.0020004228
0.0098502528	0.10296228	0.0019368326
0.0099807468	0.099509459	0.0018890040
0.010111241	0.095995260	0.0018553490
0.010241735	0.094998893	0.0017927511
0.010372229	0.092209795	0.0017795283
0.010502723	0.092220911	0.0017637221
0.010633217	0.079936297	0.0016276288
0.010763711	0.081552926	0.0016274820
0.010894205	0.081128937	0.0015898468
0.011024699	0.078284300	0.0015685114
0.011155193	0.076939000	0.0015437279
0.011285687	0.076161564	0.0015097044
0.011416180	0.072122139	0.0014642749
0.011546674	0.066931930	0.0013760238
0.011677168	0.066727759	0.0013640649
0.011807662	0.068583327	0.0013627021
0.011938156	0.064673839	0.0013160420
0.012068650	0.064121769	0.0013091511
0.012199144	0.063269948	0.0012798114
0.012329638	0.062471530	0.0012407738
0.012460132	0.060487352	0.0012178109
0.012590626	0.058964007	0.0011809342
0.012721120	0.057250415	0.0011468446
0.012851614	0.059159198	0.0011448956
0.012982108	0.056772724	0.0011036841
0.013112602	0.055480735	0.0010937594
0.013243096	0.052181054	0.0010471855
0.013373590	0.051530895	0.0010414995
0.013504084	0.053257299	0.0010571391
0.013634578	0.051486539	0.0010207842
0.013765072	0.049285892	0.0010020784
0.013895566	0.050424210	0.0010048703
0.014026060	0.049111127	0.00097388016
0.014156554	0.047846169	0.00097442324
0.014287048	0.047743195	0.00095715458
0.014417542	0.047230075	0.00094177675
0.014548036	0.047170059	0.00095103387
0.014678530	0.044161643	0.00090407702
0.014809024	0.046511592	0.00093227611
0.014939518	0.044919702	0.00090955002
0.015070012	0.046654975	0.00091709138
0.015200506	0.044529995	0.00089871915
0.015331000	0.044660311	0.00088806468
0.015461494	0.044035717	0.00087999701
0.015591988	0.045346783	0.00089466354
0.015722482	0.043087378	0.00085864879
0.015852975	0.041833559	0.00084566775
0.015983469	0.040336649	0.00082890069
0.016113963	0.042342506	0.00084013239
0.016244457	0.039685182	0.00082139413
0.016374951	0.041047313	0.00082257632
0.016505445	0.040867143	0.00082094402
0.016635939	0.039745321	0.00080857707
0.016766433	0.041344796	0.00080804214
0.016896927	0.039921243	0.00079968253
0.017027421	0.040452480	0.00079887309
0.017157915	0.039482882	0.00078649581
0.017288409	0.039583690	0.00078895760
0.017418903	0.038776024	0.00076829549
0.017549397	0.039548995	0.00078072017
0.017679891	0.038164384	0.00076417056
0.017810385	0.037126786	0.00074759637
0.017940879	0.039786155	0.00077474837
0.018071373	0.035743090	0.00072921052
0.018201867	0.037720022	0.00074854563
0.018332361	0.038091280	0.00074888404
0.018462855	0.039049137	0.00074853842
0.018593349	0.036944317	0.00073171547
0.018723843	0.036401493	0.00072391151
0.018854337	0.036425739	0.00071484327
0.018984831	0.037007178	0.00072308358
0.019115325	0.036903155	0.00071521918
0.019245819	0.037239292	0.00072427678
0.019376313	0.036517903	0.00071105736
0.019506807	0.035332851	0.00069090789
0.019637301	0.037284304	0.00071603380
0.019767795	0.036352178	0.00069723874
0.019898289	0.036638945	0.00070094156
0.020028783	0.035397877	0.00068974803
0.020159277	0.034882003	0.00067755035
0.020289771	0.034625167	0.00067792793
0.020420264	0.035777606	0.00068083222
0.020550758	0.036317808	0.00068321803
0.020681252	0.034785623	0.00067365456
0.020811746	0.036087153	0.00067723518
0.020942240	0.035549779	0.00066840789
0.021072734	0.035603931	0.00067554578
0.021203228	0.035968695	0.00066760689
0.021333722	0.036140031	0.00067465569
0.021464216	0.034862867	0.00065934132
0.021594710	0.034078655	0.00064337844
0.021725204	0.034756041	0.00065935339
0.021855698	0.034137866	0.00063924217
0.021986192	0.035154492	0.00065230115
0.022116686	0.034270488	0.00064651794
0.022247180	0.034958365	0.00064105346
0.022377674	0.035137108	0.00064655100
0.022508168	0.034634043	0.00063789658
0.022638662	0.034034298	0.00062760600
0.022769156	0.035352727	0.00064700983
0.022899650	0.034046379	0.00062340923
0.023030144	0.034400600	0.00063316768
0.023160638	0.034000666	0.00062622380
0.023291132	0.033846849	0.00061919449
0.023421626	0.034652002	0.00062739377
0.023552120	0.033097394	0.00061080096
0.023682614	0.033397647	0.00060771763
0.023813108	0.033946983	0.00062049238
0.023943602	0.034232502	0.00061327522
0.024074096	0.033316891	0.00060455339
0.024204590	0.034146154	0.00061360459
0.024335084	0.033965008	0.00060433392
0.024465578	0.034327311	0.00061058137
0.024596072	0.034029475	0.00060203402
0.024726566	0.033200066	0.00059571030
0.024857060	0.033354756	0.00059866088
0.024987553	0.033229920	0.00059025652
0.025118047	0.033134658	0.00059235803
0.025248541	0.033269504	0.00059069839
0.025379035	0.033435300	0.00058649702
0.025509529	0.032263017	0.00058377547
0.025640023	0.033033974	0.00057910976
0.025770517	0.033627903	0.00058736837
0.025901011	0.033901449	0.00058934394
0.026031505	0.033181133	0.00057958725
0.026161999	0.032721635	0.00057718602
0.026292493	0.032711294	0.00057074133
0.026422987	0.032990488	0.00057304689
0.026553481	0.032476118	0.00057015238
0.026683975	0.032359194	0.00056395537
0.026814469	0.032847322	0.00056835486
0.026944963	0.031890913	0.00055937548
0.027075457	0.032903297	0.00056541641
0.027205951	0.033102706	0.00056945392
0.027336445	0.033622987	0.00056790181
0.027466939	0.032279985	0.00055463603
0.027597433	0.032673692	0.00056140379
0.027727927	0.032970775	0.00055487612
0.027858421	0.032466907	0.00055784773
0.027988915	0.033816685	0.00056330360
0.028119409	0.031986353	0.00054663828
0.028249903	0.032514438	0.00055208312
0.028380397	0.031937283	0.00054141946
0.028510891	0.032740332	0.00055198800
0.028641385	0.032284171	0.00054716154
0.028771879	0.032728600	0.00054357787
0.028902373	0.032657363	0.00054655254
0.029032867	0.032763040	0.00054414723
0.029163361	0.032480331	0.00053970575
0.029293855	0.033011887	0.00054835583
0.029424349	0.032256127	0.00053388309
0.029554842	0.032138597	0.00053465881
0.029685336	0.032269289	0.00053341136
0.029815830	0.032198497	0.00052973095
0.029946324	0.032818941	0.00053669992
0.030076818	0.032275990	0.00053295027
0.030207312	0.031294911	0.00051909287
0.030337806	0.032089016	0.00052933382
0.030468300	0.032698975	0.00052910735
0.030598794	0.032421518	0.00052709949
0.030729288	0.032101545	0.00052613827
0.030859782	0.031119956	0.00051493541
0.030990276	0.033354188	0.00053136509
0.031120770	0.032269929	0.00052057604
0.031251264	0.032071187	0.00051779681
0.031381758	0.031562360	0.00051570553
0.031512252	0.032916010	0.00052250340
0.031642746	0.033008899	0.00052354696
0.031773240	0.031983396	0.00051375733
0.031903734	0.031454742	0.00050730007
0.032034228	0.031840958	0.00051146418
0.032164722	0.031649027	0.00050711196
0.032295216	0.031508097	0.00050723521
0.032425710	0.031666747	0.00050864137
0.032556204	0.032293172	0.00050732092
0.032686698	0.032245396	0.00050879168
0.032817192	0.031349128	0.00050000908
0.032947686	0.031309860	0.00049866928
0.033078180	0.031364751	0.00050031364
0.033208674	0.032106284	0.00050120637
0.033339168	0.031522542	0.00049712896
0.033469662	0.031848261	0.00049997865
0.033600156	0.032879951	0.00050490494
0.033730650	0.031809729	0.00050036785
0.033861144	0.031702583	0.00049506460
0.033991637	0.033262154	0.00050171926
0.034122131	0.031554392	0.00049575217
0.034252625	0.031660360	0.00049724125
0.034383119	0.031300504	0.00050023244
0.034513613	0.031710618	0.00050350558
0.034644107	0.032116981	0.00050341801
0.034774601	0.031375499	0.00051237081
0.034905095	0.030664386	0.00050828827
0.035035589	0.031838173	0.00051822174
0.035166083	0.031329595	0.00052265414
0.035296577	0.032119166	0.00052529125
0.035427071	0.032129860	0.00053239885
0.035557565	0.031352819	0.00052189811
0.035688059	0.030870156	0.00051827289
0.035818553	0.031311893	0.00052964813
0.035949047	0.031179645	0.00052414629
0.036079541	0.031058287	0.00052460190
0.036210035	0.031112481	0.00052477307
0.036340529	0.030625030	0.00052005135
0.036471023	0.030796414	0.00052649562
0.036601517	0.031425719	0.00052979372
0.036732011	0.030619909	0.00052328260
0.036862505	0.031812354	0.00053615035
0.036992999	0.031166858	0.00052936913
0.037123493	0.031204216	0.00052986737
0.037253987	0.032107081	0.00054357246
0.037384481	0.032026331	0.00053719073
0.037514975	0.031042745	0.00053540038
0.037645469	0.032629907	0.00054581305
0.037775963	0.031148580	0.00053119568
0.037906457	0.030905347	0.00053698025
0.038036951	0.030737807	0.00053481907
0.038167445	0.031389283	0.00054058102
0.038297939	0.031560325	0.00054193559
0.038428433	0.031713861	0.00054218648
0.038558926	0.030419123	0.00053664690
0.038689420	0.030685133	0.00053696175
0.038819914	0.030841454	0.00053674822
0.038950408	0.030774558	0.00054152894
0.039080902	0.030401788	0.00053066101
0.039211396	0.031196381	0.00053661958
0.039341890	0.030712785	0.00052593464
0.039472384	0.030954861	0.00052782683
0.039602878	0.030865880	0.00052558900
0.039733372	0.031434653	0.00052757114
0.039863866	0.031777660	0.00052520798
0.039994360	0.031414890	0.00052573616
0.040124854	0.031031945	0.00051825516
0.040255348	0.031217360	0.00052148995
0.040385842	0.032565917	0.00052653858
0.040516336	0.030718632	0.00051302950
0.040646830	0.031092575	0.00051585459
0.040777324	0.030528089	0.00050945346
0.040907818	0.031911470	0.00051807853
0.041038312	0.030529526	0.00051118780
0.041168806	0.030235959	0.00050304054
0.041299300	0.030603612	0.00051139032
0.041429794	0.030322866	0.00050356016
0.041560288	0.030740876	0.00050750332
0.041690782	0.030453856	0.00050537763
0.041821276	0.031401641	0.00050877648
0.041951770	0.031723603	0.00051106688
0.042082264	0.032264327	0.00051530108
0.042212758	0.031220045	0.00050534746
0.042343252	0.030225331	0.00050258576
0.042473746	0.031118025	0.00050492849
0.042604240	0.032126412	0.00050968940
0.042734734	0.030912707	0.00050515529
0.042865228	0.031457687	0.00050324742
0.042995722	0.030586074	0.00049966713
0.043126215	0.031188703	0.00050293387
0.043256709	0.030844950	0.00049865491
0.043387203	0.031018948	0.00050102172
0.043517697	0.031086307	0.00049854738
0.043648191	0.031039141	0.00049680809
0.043778685	0.031091805	0.00050257091
0.043909179	0.030958930	0.00049568655
0.044039673	0.031133620	0.00049754710
0.044170167	0.030771742	0.00049594973
0.044300661	0.030753966	0.00049274553
0.044431155	0.031890176	0.00050523190
0.044561649	0.031011667	0.00049455841
0.044692143	0.031048748	0.00049421380
0.044822637	0.030559063	0.00049060454
0.044953131	0.030549935	0.00049044928
0.045083625	0.031078075	0.00049638586
0.045214119	0.030981806	0.00049195271
0.045344613	0.031033596	0.00048994612
0.045475107	0.031110020	0.00049255769
0.045605601	0.030793787	0.00048815998
0.045736095	0.030317607	0.00048469530
0.045866589	0.031434113	0.00049463369
0.045997083	0.030677553	0.00048476073
0.046127577	0.030749219	0.00049110870
0.046258071	0.031250789	0.00049816106
0.046388565	0.030830819	0.00049606020
0.046519059	0.030336631	0.00050027219
0.046649553	0.030882784	0.00050219257
0.046780047	0.031764786	0.00051257344
0.046910541	0.031264578	0.00050894487
0.047041035	0.030614801	0.00050422999
0.047171529	0.030699936	0.00050871702
0.047302023	0.030955507	0.00051111622
0.047432517	0.030891899	0.00051074606
0.047563011	0.030857799	0.00051425509
0.047693504	0.031570157	0.00051630076
0.047823998	0.031656673	0.00052127178
0.047954492	0.030863880	0.00051627067
0.048084986	0.030931024	0.00051449321
0.048215480	0.029953753	0.00051204073
0.048345974	0.031109126	0.00051714444
0.048476468	0.030891457	0.00051595921
0.048606962	0.030628542	0.00051742698
0.048737456	0.031116281	0.00051935653
0.048867950	0.030995767	0.00052252063
0.048998444	0.030805736	0.00051741630
0.049128938	0.031609997	0.00052640741
0.049259432	0.031101430	0.00052226759
0.049389926	0.031131763	0.00052289229
0.049520420	0.030160084	0.00051676566
0.049650914	0.030420008	0.00052093538
0.049781408	0.029973344	0.00051529231
0.049911902	0.030283873	0.00051774118
0.050042396	0.031165020	0.00052614058
0.050172890	0.031037879	0.00052668601
0.050303384	0.030559546	0.00052511180
0.050433878	0.030524146	0.00052220692
0.050564372	0.031590438	0.00053292735
0.050694866	0.031184958	0.00052692254
0.050825360	0.031170136	0.00053099404
0.050955854	0.031163597	0.00053050816
0.051086348	0.031588549	0.00053457329
0.051216842	0.029596490	0.00051722707
0.051347336	0.028681501	0.00051072578
0.051477830	0.030283524	0.00052091722
0.051608324	0.031036916	0.00053028491
0.051738818	0.030199505	0.00052632157
0.051869312	0.031221178	0.00053115320
0.051999806	0.030844343	0.00053046482
0.052130299	0.030594239	0.00052765097
0.052260793	0.030220713	0.00052557959
0.052391287	0.031130990	0.00053399320
0.052521781	0.029999737	0.00052453018
0.052652275	0.031174978	0.00053719153
0.052782769	0.030600459	0.00052799015
0.052913263	0.031254221	0.00053569230
0.053043757	0.030464907	0.00052840622
0.053174251	0.031062305	0.00053557852
0.053304745	0.030750572	0.00053216971
0.053435239	0.031427214	0.00054114371
0.053565733	0.031245273	0.00053671100
0.053696227	0.030076631	0.00052557601
0.053826721	0.030388618	0.00053284098
0.053957215	0.030782471	0.00053344443
0.054087709	0.030839055	0.00053723128
0.054218203	0.030910039	0.00053304902
0.054348697	0.030123341	0.00052791394
0.054479191	0.031520500	0.00054170754
0.054609685	0.030373931	0.00053384870
0.054740179	0.031628586	0.00054195698
0.054870673	0.030361802	0.00053404377
0.055001167	0.030243697	0.00053014563
0.055131661	0.030206489	0.00053181755
0.055262155	0.030400829	0.00053172089
0.055392649	0.030938986	0.00054053173
0.055523143	0.030306889	0.00053485270
0.055653637	0.030790955	0.00053743326
0.055784131	0.030649617	0.00053458797
0.055914625	0.030169345	0.00053265870
0.056045119	0.030667617	0.00053631990
0.056175613	0.030215253	0.00053273826
0.056306107	0.030928401	0.00053906734
0.056436601	0.030432252	0.00053345570
0.056567095	0.031061912	0.00053952432
0.056697588	0.031016183	0.00054151670
0.056828082	0.030587162	0.00053747275
0.056958576	0.030709994	0.00053948881
0.057089070	0.030819518	0.00053880804
0.057219564	0.030121734	0.00053402651
0.057350058	0.030962128	0.00053716961
0.057480552	0.030288336	0.00053716274
0.057611046	0.031059581	0.00053949399
0.057741540	0.029436653	0.00052760051
0.057872034	0.030567592	0.00053573579
0.058002528	0.029625739	0.00052567166
0.058133022	0.031277623	0.00054246395
0.058263516	0.030213108	0.00053190941
0.058394010	0.030602337	0.00053491071
0.058524504	0.029124243	0.00052374449
0.058654998	0.029807793	0.00052521279
0.058785492	0.030440198	0.00053065270
0.058915986	0.030146602	0.00053113705
0.059046480	0.031268365	0.00053270282
0.059176974	0.029753105	0.00052724282
0.059307468	0.031053172	0.00052982309
0.059437962	0.030979087	0.00052919968
0.059568456	0.030807887	0.00053168587
0.059698950	0.030343169	0.00052464102
0.059829444	0.029649089	0.00051941202
0.059959938	0.030930049	0.00052928554
0.060090432	0.030608161	0.00052325177
0.060220926	0.030529171	0.00052583620
0.060351420	0.031097412	0.00052735380
0.060481914	0.029549973	0.00051809619
0.060612408	0.030328407	0.00052181956
0.060742902	0.029807211	0.00051513609
0.060873396	0.030424859	0.00052343726
0.061003890	0.031008173	0.00052679202
0.061134384	0.030872977	0.00052246120
0.061264877	0.031178208	0.00053007290
0.061395371	0.030094917	0.00051620107
0.061525865	0.030359800	0.00051630803
0.061656359	0.029409317	0.00051305862
0.061786853	0.030661115	0.00052164889
0.061917347	0.030529196	0.00052285242
0.062047841	0.030567812	0.00052056504
0.062178335	0.030590043	0.00051783929
0.062308829	0.030433003	0.00052070716
0.062439323	0.030182426	0.00051577712
0.062569817	0.029948933	0.00051473965
0.062700311	0.030844764	0.00052200253
0.062830805	0.031094948	0.00052227081
0.062961299	0.030371402	0.00051584975
0.063091793	0.031139747	0.00052310325
0.063222287	0.029971763	0.00051308385
0.063352781	0.029095355	0.00051072997
0.063483275	0.029290549	0.00050811036
0.063613769	0.029853009	0.00051207075
0.063744263	0.030713182	0.00051777544
0.063874757	0.031501580	0.00052445967
0.064005251	0.030036017	0.00051551716
0.064135745	0.031167910	0.00052292208
0.064266239	0.030880402	0.00051876257
0.064396733	0.030864665	0.00051895189
0.064527227	0.029666277	0.00050894254
0.064657721	0.030042878	0.00051450429
0.064788215	0.029815937	0.00050981939
0.064918709	0.028959198	0.00050221136
0.065049203	0.029735586	0.00051163024
0.065179697	0.029651674	0.00050516898
0.065310191	0.030283569	0.00051180136
0.065440685	0.030082439	0.00051134695
0.065571179	0.030232963	0.00051110553
0.065701673	0.030317383	0.00051287492
0.065832166	0.030143870	0.00050881031
0.065962660	0.030457881	0.00051250132
0.066093154	0.029786199	0.00051056923
0.066223648	0.029908435	0.00050712954
0.066354142	0.031195260	0.00051933424
0.066484636	0.030423067	0.00051007736
0.066615130	0.030507691	0.00051257366
0.066745624	0.030021063	0.00050788274
0.066876118	0.030015366	0.00050705263
0.067006612	0.030115893	0.00050953563
0.067137106	0.029949485	0.00050749322
0.067267600	0.029321604	0.00049810187
0.067398094	0.029256388	0.00050191849
0.067528588	0.029874070	0.00050596165
0.067659082	0.030060583	0.00050584704
0.067789576	0.030845882	0.00051377431
0.067920070	0.030474561	0.00050788920
0.068050564	0.030207300	0.00050694037
0.068181058	0.029264416	0.00049893176
0.068311552	0.029477116	0.00050043066
0.068442046	0.029097062	0.00049930813
0.068572540	0.029364131	0.00050099992
0.068703034	0.028765480	0.00049307145
0.068833528	0.029741180	0.00050507532
0.068964022	0.029133033	0.00049457597
0.069094516	0.029656244	0.00050344840
0.069225010	0.029035447	0.00049508709
0.069355504	0.029643494	0.00049958832
0.069485998	0.030558877	0.00050745628
0.069616492	0.030150290	0.00050460369
0.069746986	0.030435439	0.00050549606
0.069877480	0.030224529	0.00050668794
0.070007974	0.029726177	0.00049852626
0.070138468	0.029701763	0.00049839351
0.070268961	0.029569797	0.00049603958
0.070399455	0.028826013	0.00049147780
0.070529949	0.029788812	0.00050270339
0.070660443	0.029569853	0.00049670199
0.070790937	0.030223288	0.00050274153
0.070921431	0.030092796	0.00050177752
0.071051925	0.028882864	0.00048861412
0.071182419	0.030011027	0.00050209877
0.071312913	0.030078112	0.00049974489
0.071443407	0.030141357	0.00050252814
0.071573901	0.029427444	0.00049204132
0.071704395	0.029257203	0.00049105764
0.071834889	0.030038326	0.00049900813
0.071965383	0.029856628	0.00049570195
0.072095877	0.030638366	0.00050404422
0.072226371	0.029949561	0.00049861693
0.072356865	0.030315675	0.00049826054
0.072487359	0.029571672	0.00049553072
0.072617853	0.029230957	0.00049335945
0.072748347	0.030186616	0.00049489233
0.072878841	0.029410576	0.00049448238
0.073009335	0.029185965	0.00048749325
0.073139829	0.028467244	0.00048321541
0.073270323	0.028520325	0.00048702004
0.073400817	0.029734214	0.00049307641
0.073531311	0.029398238	0.00049019623
0.073661805	0.029800764	0.00049447163
0.073792299	0.029777895	0.00048962045
0.073922793	0.030416901	0.00049784831
0.074053287	0.029386317	0.00048885467
0.074183781	0.030054140	0.00049439950
0.074314275	0.029697256	0.00049419976
0.074444769	0.029632670	0.00048759492
0.074575263	0.029222304	0.00048802827
0.074705757	0.029413455	0.00048909295
0.074836250	0.029513202	0.00049033110
0.074966744	0.029356650	0.00049025954
0.075097238	0.029703968	0.00048729363
0.075227732	0.029321440	0.00048689416
0.075358226	0.029232577	0.00048964836
0.075488720	0.029133505	0.00048360470
0.075619214	0.029385097	0.00048711462
0.075749708	0.029383792	0.00048707421
0.075880202	0.029562463	0.00048778682
0.076010696	0.029980044	0.00049057759
0.076141190	0.030453985	0.00049359419
0.076271684	0.029300094	0.00048766296
0.076402178	0.029739542	0.00049120119
0.076532672	0.029692483	0.00048486930
0.076663166	0.029326593	0.00048573747
0.076793660	0.029640307	0.00048700393
0.076924154	0.028979754	0.00048151671
0.077054648	0.030069515	0.00049134287
0.077185142	0.030231716	0.00048909373
0.077315636	0.029999188	0.00048797132
0.077446130	0.029227423	0.00048273587
0.077576624	0.029904859	0.00048545274
0.077707118	0.029284367	0.00048575962
0.077837612	0.028799141	0.00047787894
0.077968106	0.029525546	0.00048483318
0.078098600	0.029506004	0.00048168091
0.078229094	0.029799660	0.00048349694
0.078359588	0.029749877	0.00048663583
0.078490082	0.028754667	0.00047827800
0.078620576	0.029262725	0.00048003799
0.078751070	0.029703082	0.00048468238
0.078881564	0.030853141	0.00049142186
0.079012058	0.029774280	0.00048619809
0.079142552	0.029559878	0.00048206916
0.079273046	0.029562946	0.00048003206
0.079403539	0.029838053	0.00048422398
0.079534033	0.029517152	0.00048241232
0.079664527	0.028588461	0.00047389429
0.079795021	0.030069557	0.00048590189
0.079925515	0.029472268	0.00047843684
0.080056009	0.030631745	0.00049079617
0.080186503	0.029844863	0.00048411569
0.080316997	0.029690849	0.00047847303
0.080447491	0.029569222	0.00048075785
0.080577985	0.028886410	0.00047442870
0.080708479	0.029024476	0.00047471719
0.080838973	0.029994386	0.00048284451
0.080969467	0.029996984	0.00048136620
0.081099961	0.029189287	0.00047707986
0.081230455	0.029687655	0.00048145279
0.081360949	0.029029875	0.00047294019
0.081491443	0.029008451	0.00047530548
0.081621937	0.029739603	0.00047787114
0.081752431	0.029978702	0.00048176191
0.081882925	0.029152533	0.00047723670
0.082013419	0.029188086	0.00047262663
0.082143913	0.029873420	0.00048040944
0.082274407	0.029685762	0.00047689574
0.082404901	0.029348333	0.00047264371
0.082535395	0.029159602	0.00047475098
0.082665889	0.028943145	0.00046980074
0.082796383	0.030023090	0.00047981166
0.082926877	0.029881759	0.00047828320
0.083057371	0.029189694	0.00047178717
0.083187865	0.029781123	0.00047796032
0.083318359	0.029406539	0.00047290128
0.083448853	0.028795708	0.00046901181
0.083579347	0.028428837	0.00046608362
0.083709841	0.028694111	0.00046680060
0.083840335	0.028835736	0.00046984775
0.083970828	0.028406674	0.00046530054
0.084101322	0.029498973	0.00047269590
0.084231816	0.029273362	0.00047214901
0.084362310	0.029767661	0.00047307188
0.084492804	0.029989769	0.00047521852
0.084623298	0.028952932	0.00047041728
0.084753792	0.029452653	0.00047104132
0.084884286	0.029885320	0.00047564196
0.085014780	0.028550067	0.00046434843
0.085145274	0.029223932	0.00046973006
0.085275768	0.029450705	0.00047187866
0.085406262	0.029048201	0.00046690891
0.085536756	0.028868395	0.00046696716
0.085667250	0.028140661	0.00046363853
0.085797744	0.029774253	0.00047078293
0.085928238	0.029784677	0.00047255323
0.086058732	0.029505815	0.00047043722
0.086189226	0.028723626	0.00046391254
0.086319720	0.029381678	0.00047115466
0.086450214	0.029076459	0.00046369005
0.086580708	0.028943779	0.00046575736
0.086711202	0.029640539	0.00046859815
0.086841696	0.028854665	0.00046346731
0.086972190	0.029498903	0.00046949996
0.087102684	0.028948482	0.00046593221
0.087233178	0.029121872	0.00046680496
0.087363672	0.028469263	0.00046159452
0.087494166	0.030173131	0.00046999712
0.087624660	0.028819247	0.00046276465
0.087755154	0.028846944	0.00046536794
0.087885648	0.029409745	0.00046511762
0.088016142	0.028616209	0.00046048308
0.088146636	0.029044924	0.00046151254
0.088277130	0.029110137	0.00046310733
0.088407623	0.028548738	0.00046198899
0.088538117	0.028745347	0.00045866201
0.088668611	0.029080853	0.00046443592
0.088799105	0.028816476	0.00046222118
0.088929599	0.028985338	0.00046008817
0.089060093	0.029423827	0.00046603660
0.089190587	0.028696791	0.00045851011
0.089321081	0.028939684	0.00046173819
0.089451575	0.029784844	0.00046806380
0.089582069	0.028805149	0.00045578978
0.089712563	0.029322334	0.00046228088
0.089843057	0.028912464	0.00046256972
0.089973551	0.028828260	0.00045870412
0.090104045	0.029100746	0.00046241604
0.090234539	0.029324287	0.00045912685
0.090365033	0.029203802	0.00046311660
0.090495527	0.029046182	0.00046054274
0.090626021	0.029238497	0.00046149674
0.090756515	0.029533582	0.00046412746
0.090887009	0.029625682	0.00046495049
0.091017503	0.029241566	0.00045990712
0.091147997	0.030135176	0.00046875821
0.091278491	0.028866447	0.00045596830
0.091408985	0.028765032	0.00045707828
0.091539479	0.028226809	0.00045181326
0.091669973	0.028684923	0.00045350208
0.091800467	0.029364306	0.00046992026
0.091930961	0.028676327	0.00046991453
0.092061455	0.029457859	0.00047849156
0.092191949	0.028515366	0.00047672991
0.092322443	0.028819505	0.00047756666
0.092452937	0.028739881	0.00048050885
0.092583431	0.029077655	0.00048552567
0.092713925	0.029036395	0.00048663717
0.092844419	0.028084219	0.00048365026
0.092974912	0.028955230	0.00048832807
0.093105406	0.028947137	0.00047978914
0.093235900	0.029375625	0.00048224470
0.093366394	0.028993464	0.00047236511
0.093496888	0.028518159	0.00047292001
0.093627382	0.028460317	0.00046863121
0.093757876	0.028345231	0.00046552984
0.093888370	0.028591259	0.00046965969
0.094018864	0.029305805	0.00046838507
0.094149358	0.029392390	0.00047254852
0.094279852	0.029119774	0.00046954432
0.094410346	0.029322018	0.00046709071
0.094540840	0.028866045	0.00046652031
0.094671334	0.029853798	0.00047003959
0.094801828	0.028811411	0.00046400203
0.094932322	0.028302858	0.00046085106
0.095062816	0.029025390	0.00046262785
0.095193310	0.028653978	0.00046167026
0.095323804	0.028219246	0.00045716608
0.095454298	0.029518619	0.00046483149
0.095584792	0.028582826	0.00046215579
0.095715286	0.028643856	0.00045748302
0.095845780	0.028851439	0.00046053057
0.095976274	0.029624788	0.00046699665
0.096106768	0.028882423	0.00045715907
0.096237262	0.029471454	0.00046644205
0.096367756	0.028594889	0.00045903986
0.096498250	0.028634827	0.00045502816
0.096628744	0.029051986	0.00046282069
0.096759238	0.029776467	0.00046177181
0.096889732	0.029331481	0.00046178532
0.097020226	0.028374408	0.00045401778
0.097150720	0.029053781	0.00045720229
0.097281214	0.028623337	0.00045402243
0.097411708	0.027910050	0.00044865920
0.097542201	0.028242822	0.00044983066
0.097672695	0.029131656	0.00046167476
0.097803189	0.029016260	0.00045484925
0.097933683	0.028707725	0.00045442173
0.098064177	0.028601013	0.00045233301
0.098194671	0.028671610	0.00045038755
0.098325165	0.028825027	0.00045111648
0.098455659	0.028939653	0.00045094085
0.098586153	0.029173811	0.00045244500
0.098716647	0.028376761	0.00044654351
0.098847141	0.028171357	0.00044066518
0.098977635	0.028340585	0.00044374278
0.099108129	0.028641667	0.00044437781
0.099238623	0.028768232	0.00044510898
0.099369117	0.028774524	0.00044388750
0.099499611	0.028967699	0.00044451111
0.099630105	0.029317285	0.00044899731
0.099760599	0.029472974	0.00044955672
0.099891093	0.028774909	0.00044342992
0.10002159	0.028640124	0.00044597520
0.10015208	0.029797019	0.00045106963
0.10028257	0.029635140	0.00044880849
0.10041307	0.028702373	0.00044475368
0.10054356	0.028930509	0.00044560265
0.10067406	0.028661277	0.00044639261
0.10080455	0.028682982	0.00044519838
0.10093504	0.028669396	0.00044229942
0.10106554	0.028714387	0.00044582591
0.10119603	0.028331911	0.00044034472
0.10132653	0.028401516	0.00044280583
0.10145702	0.029522374	0.00045173571
0.10158751	0.029223623	0.00044537204
0.10171801	0.029728632	0.00045088498
0.10184850	0.029145311	0.00044584147
0.10197900	0.028700760	0.00044423072
0.10210949	0.027561940	0.00043622274
0.10223998	0.029107078	0.00044416040
0.10237048	0.029268142	0.00044585728
0.10250097	0.028682123	0.00044481870
0.10263147	0.028020339	0.00043526774
0.10276196	0.029133042	0.00044842404
0.10289245	0.028602699	0.00044073049
0.10302295	0.028681850	0.00044070120
0.10315344	0.028628632	0.00044344844
0.10328394	0.028611470	0.00043804596
0.10341443	0.028500855	0.00043854994
0.10354492	0.028947431	0.00044437547
0.10367542	0.029002204	0.00044003334
0.10380591	0.028353073	0.00043924428
0.10393641	0.028232761	0.00043640362
0.10406690	0.028237047	0.00043571346
0.10419739	0.028231223	0.00043732179
0.10432789	0.028535935	0.00043747010
0.10445838	0.029454663	0.00044525298
0.10458888	0.028784112	0.00044034532
0.10471937	0.028506957	0.00043653180
0.10484986	0.028363802	0.00043662439
0.10498036	0.027864004	0.00043202389
0.10511085	0.029070171	0.00044054944
0.10524135	0.028676296	0.00043862783
0.10537184	0.028784073	0.00043743436
0.10550233	0.028683437	0.00043910246
0.10563283	0.028287182	0.00043413770
0.10576332	0.028519547	0.00043552705
0.10589382	0.028822130	0.00043912877
0.10602431	0.028294784	0.00043332637
0.10615480	0.028732605	0.00043748443
0.10628530	0.028946788	0.00044104906
0.10641579	0.028611915	0.00043423388
0.10654629	0.028480926	0.00043579927
0.10667678	0.027791203	0.00042967994
0.10680727	0.028631444	0.00043571742
0.10693777	0.028813660	0.00043811623
0.10706826	0.029709028	0.00044223130
0.10719876	0.028001033	0.00043196561
0.10732925	0.028259163	0.00043314125
0.10745974	0.029232780	0.00043599187
0.10759024	0.028749723	0.00043488963
0.10772073	0.028573747	0.00043414347
0.10785123	0.029583618	0.00044302610
0.10798172	0.028556450	0.00044363309
0.10811221	0.028567703	0.00044498320
0.10824271	0.028761732	0.00045242953
0.10837320	0.028851044	0.00045478498
0.10850370	0.029000470	0.00045981538
0.10863419	0.029813634	0.00046919542
0.10876468	0.029107565	0.00046190893
0.10889518	0.028023959	0.00045672175
0.10902567	0.028029760	0.00046169663
0.10915616	0.028640759	0.00046312801
0.10928666	0.028682967	0.00046863418
0.10941715	0.029063377	0.00047042243
0.10954765	0.029226318	0.00047316364
0.10967814	0.028743173	0.00047240161
0.10980863	0.028316619	0.00046946343
0.10993913	0.028510149	0.00047386414
0.11006962	0.028052053	0.00047314302
0.11020012	0.027947739	0.00046889907
0.11033061	0.027652305	0.00047147787
0.11046110	0.028255519	0.00047617766
0.11059160	0.028649199	0.00048105389
0.11072209	0.028514144	0.00048545466
0.11085259	0.029228027	0.00048441291
0.11098308	0.028846340	0.00048555281
0.11111357	0.028679282	0.00048626683
0.11124407	0.028684470	0.00048390662
0.11137456	0.028857132	0.00049042828
0.11150506	0.028649408	0.00048924489
0.11163555	0.028856580	0.00049093852
0.11176604	0.028737923	0.00049378869
0.11189654	0.028117526	0.00048657517
0.11202703	0.027688847	0.00048620297
0.11215753	0.028065834	0.00048995078
0.11228802	0.028455509	0.00049488730
0.11241851	0.029757498	0.00050459433
0.11254901	0.028577284	0.00049657172
0.11267950	0.027958551	0.00049036594
0.11281000	0.027452333	0.00048922859
0.11294049	0.027455495	0.00047233758
0.11307098	0.028046435	0.00047745546
0.11320148	0.028841816	0.00047536839
0.11333197	0.027956001	0.00046798629
0.11346247	0.028327580	0.00047336329
0.11359296	0.027866350	0.00046272193
0.11372345	0.029342010	0.00047392091
0.11385395	0.028296593	0.00046619229
0.11398444	0.029536184	0.00046870543
0.11411494	0.028261781	0.00046354523
0.11424543	0.028103787	0.00046028309
0.11437592	0.028676371	0.00046069491
0.11450642	0.028550804	0.00046180420
0.11463691	0.029056604	0.00046001857
0.11476741	0.028727383	0.00046034172
0.11489790	0.028542638	0.00046008406
0.11502839	0.028077990	0.00045290031
0.11515889	0.027451550	0.00044959246
0.11528938	0.027358486	0.00044609263
0.11541988	0.027964714	0.00045042976
0.11555037	0.027645154	0.00044919167
0.11568086	0.027901155	0.00044789957
0.11581136	0.028645593	0.00045615495
0.11594185	0.029040868	0.00045517283
0.11607235	0.028521117	0.00045104175
0.11620284	0.029054780	0.00045517377
0.11633333	0.027752967	0.00044540208
0.11646383	0.029274551	0.00045743099
0.11659432	0.028524629	0.00045061179
0.11672482	0.028526212	0.00044625030
0.11685531	0.028722925	0.00045014665
0.11698580	0.028346437	0.00044708667
0.11711630	0.029078589	0.00045208176
0.11724679	0.027724722	0.00044187138
0.11737729	0.027840429	0.00044094208
0.11750778	0.029212341	0.00044991487
0.11763827	0.027943778	0.00044282778
0.11776877	0.029183568	0.00044634394
0.11789926	0.028003741	0.00044113640
0.11802975	0.029167184	0.00044610754
0.11816025	0.028818011	0.00044263089
0.11829074	0.028571738	0.00044272944
0.11842124	0.028641817	0.00044001946
0.11855173	0.027772917	0.00043605481
0.11868222	0.028765339	0.00044035022
0.11881272	0.028282557	0.00043551319
0.11894321	0.028699118	0.00043845103
0.11907371	0.028114376	0.00043292155
0.11920420	0.028812950	0.00044013096
0.11933469	0.028296141	0.00043513693
0.11946519	0.028311730	0.00043037898
0.11959568	0.028548128	0.00043568274
0.11972618	0.028590902	0.00043277238
0.11985667	0.028212211	0.00043082195
0.11998716	0.028001266	0.00042988572
0.12011766	0.028956749	0.00043348297
0.12024815	0.028564166	0.00042960519
0.12037865	0.028422866	0.00043091599
0.12050914	0.028636615	0.00042780148
0.12063963	0.028492376	0.00043055133
0.12077013	0.028739016	0.00043042256
0.12090062	0.028836473	0.00042971798
0.12103112	0.028716090	0.00042899892
0.12116161	0.028364805	0.00042434278
0.12129210	0.028745938	0.00042910579
0.12142260	0.028651704	0.00042798083
0.12155309	0.028592851	0.00042612938
0.12168359	0.027983922	0.00042159341
0.12181408	0.028761853	0.00042472343
0.12194457	0.028216274	0.00042152490
0.12207507	0.027848133	0.00042101777
0.12220556	0.028029454	0.00041866296
0.12233606	0.027807174	0.00042138777
0.12246655	0.028689578	0.00042231895
0.12259704	0.027963823	0.00041856157
0.12272754	0.028325881	0.00042293239
0.12285803	0.028360070	0.00042192483
0.12298853	0.028025310	0.00041876417
0.12311902	0.028433037	0.00042466557
0.12324951	0.028142904	0.00041742349
0.12338001	0.028807740	0.00042524389
0.12351050	0.028384836	0.00042119097
0.12364100	0.028671994	0.00042342021
0.12377149	0.028208400	0.00042056989
0.12390198	0.027585637	0.00041420975
0.12403248	0.028044169	0.00041674413
0.12416297	0.028198101	0.00041970818
0.12429347	0.028979596	0.00042241368
0.12442396	0.028348383	0.00042069285
0.12455445	0.028771411	0.00042088661
0.12468495	0.028371052	0.00041764121
0.12481544	0.027999254	0.00041797400
0.12494594	0.028891504	0.00042103763
0.12507643	0.027985500	0.00041595808
0.12520692	0.028810261	0.00042083762
0.12533742	0.028261963	0.00041620660
0.12546791	0.027948042	0.00041474165
0.12559841	0.027859636	0.00041274365
0.12572890	0.028626086	0.00041844004
0.12585939	0.028505834	0.00042006410
0.12598989	0.027671588	0.00040912551
0.12612038	0.027766834	0.00041358482
0.12625088	0.027594474	0.00041014612
0.12638137	0.027884065	0.00041320631
0.12651186	0.029245400	0.00042413542
0.12664236	0.028527498	0.00041547460
0.12677285	0.028086951	0.00041279227
0.12690335	0.028347473	0.00041829719
0.12703384	0.027968808	0.00041029851
0.12716433	0.027807454	0.00041372559
0.12729483	0.028524780	0.00041498953
0.12742532	0.028413509	0.00041462779
0.12755581	0.027977294	0.00041230264
0.12768631	0.027934686	0.00041045523
0.12781680	0.027704491	0.00041130278
0.12794730	0.027956152	0.00041181558
0.12807779	0.028297526	0.00041174697
0.12820828	0.027983309	0.00041176387
0.12833878	0.027845011	0.00040876874
0.12846927	0.027996889	0.00041211719
0.12859977	0.027311076	0.00040711224
0.12873026	0.027747107	0.00040686771
0.12886075	0.028387824	0.00041320507
0.12899125	0.028364405	0.00041376574
0.12912174	0.027897455	0.00040951304
0.12925224	0.028352961	0.00041295992
0.12938273	0.027557424	0.00040745203
0.12951322	0.027854067	0.00040718888
0.12964372	0.027907100	0.00040880655
0.12977421	0.028115046	0.00040908603
0.12990471	0.027700244	0.00040815541
0.13003520	0.028582332	0.00041255174
0.13016569	0.028129386	0.00040913242
0.13029619	0.027910468	0.00040742529
0.13042668	0.028030870	0.00040702749
0.13055718	0.028125913	0.00040737909
0.13068767	0.027989372	0.00041077683
0.13081816	0.027708749	0.00040470331
0.13094866	0.028443566	0.00041065701
0.13107915	0.028261802	0.00040635873
0.13120965	0.028861913	0.00041224015
0.13134014	0.028187550	0.00040912772
0.13147063	0.028108650	0.00040771223
0.13160113	0.027909775	0.00040765151
0.13173162	0.028111325	0.00040652438
0.13186212	0.027346549	0.00040097168
0.13199261	0.028555377	0.00041038646
0.13212310	0.029126318	0.00041237417
0.13225360	0.028034798	0.00040802759
0.13238409	0.028013220	0.00040640019
0.13251459	0.028345091	0.00040657193
0.13264508	0.028398559	0.00040725368
0.13277557	0.028628597	0.00041012500
0.13290607	0.027773775	0.00040471727
0.13303656	0.028832799	0.00041128616
0.13316706	0.027453059	0.00039931371
0.13329755	0.027472173	0.00040101816
0.13342804	0.027993741	0.00040503831
0.13355854	0.027884901	0.00040230857
0.13368903	0.027918653	0.00040506000
0.13381953	0.028649458	0.00040797694
0.13395002	0.027516996	0.00040022542
0.13408051	0.028497828	0.00040821856
0.13421101	0.028096310	0.00040351433
0.13434150	0.028024543	0.00040612387
0.13447200	0.028187124	0.00040597292
0.13460249	0.027725004	0.00039891448
0.13473298	0.028151998	0.00040454861
0.13486348	0.028022152	0.00040282732
0.13499397	0.028478131	0.00040633001
0.13512447	0.028131668	0.00040461128
0.13525496	0.028733061	0.00040577027
0.13538545	0.027413747	0.00039826273
0.13551595	0.027945478	0.00040114151
0.13564644	0.027659504	0.00039911873
0.13577694	0.028567949	0.00040669265
0.13590743	0.027395150	0.00039613159
0.13603792	0.027911215	0.00039974195
0.13616842	0.027250884	0.00039705313
0.13629891	0.028315224	0.00040164365
0.13642940	0.027868493	0.00040108484
0.13655990	0.027938400	0.00039895329
0.13669039	0.028344943	0.00040324999
0.13682089	0.028168555	0.00040103739
0.13695138	0.027921495	0.00039789493
0.13708187	0.027658115	0.00039853018
0.13721237	0.028142225	0.00040169821
0.13734286	0.027156633	0.00039304630
0.13747336	0.027874844	0.00039960317
0.13760385	0.028597939	0.00040110664
0.13773434	0.027599785	0.00039725606
0.13786484	0.027401188	0.00039752988
0.13799533	0.027348661	0.00039411760
0.13812583	0.028108083	0.00039926489
0.13825632	0.027834739	0.00039680995
0.13838681	0.027401094	0.00039324873
0.13851731	0.027991407	0.00039926053
0.13864780	0.028431488	0.00040100434
0.13877830	0.028639153	0.00040199651
0.13890879	0.026939778	0.00039205420
0.13903928	0.027407202	0.00039306836
0.13916978	0.028437113	0.00040035762
0.13930027	0.028103558	0.00039887655
0.13943077	0.028521663	0.00040077655
0.13956126	0.028124601	0.00039946712
0.13969175	0.028067161	0.00039715602
0.13982225	0.027717495	0.00039574508
0.13995274	0.028223838	0.00039948801
0.14008324	0.028207261	0.00039707630
0.14021373	0.028478429	0.00040094282
0.14034422	0.028445474	0.00039657371
0.14047472	0.027877416	0.00039607079
0.14060521	0.027952182	0.00039698586
0.14073571	0.028021640	0.00039587820
0.14086620	0.028054447	0.00039609165
0.14099669	0.028510628	0.00039971446
0.14112719	0.027957007	0.00039316390
0.14125768	0.027990588	0.00039612686
0.14138818	0.027862810	0.00039262828
0.14151867	0.028245914	0.00039687944
0.14164916	0.028651848	0.00039959772
0.14177966	0.028464474	0.00039578188
0.14191015	0.027904815	0.00039239370
0.14204065	0.027281098	0.00038900510
0.14217114	0.027028687	0.00038648755
0.14230163	0.028330144	0.00039711469
0.14243213	0.027887419	0.00038910247
0.14256262	0.027528021	0.00038839645
0.14269312	0.028210140	0.00039502026
0.14282361	0.027218393	0.00038591614
0.14295410	0.027384881	0.00038938100
0.14308460	0.028684091	0.00039553293
0.14321509	0.028158065	0.00039194261
0.14334559	0.027758933	0.00039141842
0.14347608	0.027387570	0.00038785891
0.14360657	0.027939595	0.00039200878
0.14373707	0.027982076	0.00039197338
0.14386756	0.028019417	0.00038914745
0.14399806	0.028033496	0.00039127728
0.14412855	0.028009015	0.00038946551
0.14425904	0.027523704	0.00038941660
0.14438954	0.028193798	0.00039303991
0.14452003	0.027957193	0.00038843968
0.14465053	0.027488039	0.00038735528
0.14478102	0.027682574	0.00038946797
0.14491151	0.027482901	0.00038589422
0.14504201	0.027648174	0.00039057546
0.14517250	0.027876298	0.00038959939
0.14530299	0.027981467	0.00038984805
0.14543349	0.027987930	0.00039061561
0.14556398	0.028295704	0.00039036096
0.14569448	0.028567999	0.00039411264
0.14582497	0.027789441	0.00038935602
0.14595546	0.027490135	0.00038819350
0.14608596	0.026916713	0.00038218068
0.14621645	0.028254406	0.00039024923
0.14634695	0.028360245	0.00039281786
0.14647744	0.028347011	0.00039244684
0.14660793	0.027768324	0.00038723978
0.14673843	0.027212725	0.00038405476
0.14686892	0.028341000	0.00038873750
0.14699942	0.027215974	0.00038434175
0.14712991	0.027901841	0.00038759143
0.14726040	0.027173354	0.00038349392
0.14739090	0.027690029	0.00038565185
0.14752139	0.027631329	0.00038512382
0.14765189	0.028631136	0.00039133893
0.14778238	0.028507718	0.00039276525
0.14791287	0.027984096	0.00038788869
0.14804337	0.027580142	0.00038628858
0.14817386	0.028328089	0.00038981091
0.14830436	0.027796223	0.00038509660
0.14843485	0.027953344	0.00038695074
0.14856534	0.028070517	0.00038780242
0.14869584	0.027760724	0.00038528504
0.14882633	0.027358493	0.00038481378
0.14895683	0.027959640	0.00038594227
0.14908732	0.027512493	0.00038233691
0.14921781	0.027837235	0.00038623052
0.14934831	0.028210788	0.00038757416
0.14947880	0.027831122	0.00038741157
0.14960930	0.027843173	0.00038358631
0.14973979	0.028039649	0.00038505321
0.14987028	0.027411588	0.00038369336
0.15000078	0.028209341	0.00038668496
0.15013127	0.027678873	0.00038309614
0.15026177	0.028270658	0.00038714601
0.15039226	0.027964977	0.00038448251
0.15052275	0.028793704	0.00039142261
0.15065325	0.027899955	0.00038483814
0.15078374	0.027995264	0.00038700122
0.15091424	0.028142943	0.00038820702
0.15104473	0.028180508	0.00038588272
0.15117522	0.027914997	0.00038566440
0.15130572	0.028757533	0.00039052713
0.15143621	0.028310650	0.00038614860
0.15156671	0.028245168	0.00038770595
0.15169720	0.028058733	0.00038330235
0.15182769	0.027837928	0.00038200582
0.15195819	0.027819494	0.00038398128
0.15208868	0.028288936	0.00038384156
0.15221918	0.028105292	0.00038634127
0.15234967	0.028605376	0.00038674049
0.15248016	0.028152413	0.00038377639
0.15261066	0.027971336	0.00038319764
0.15274115	0.028101883	0.00038317637
0.15287165	0.027781926	0.00038167763
0.15300214	0.027884350	0.00038200597
0.15313263	0.027496805	0.00037901048
0.15326313	0.027313526	0.00037773806
0.15339362	0.027788476	0.00037937190
0.15352412	0.027903411	0.00038199554
0.15365461	0.027813131	0.00038241584
0.15378510	0.027532752	0.00037854380
0.15391560	0.027235755	0.00037548840
0.15404609	0.027676336	0.00037995636
0.15417658	0.027489991	0.00037731141
0.15430708	0.027917859	0.00038264465
0.15443757	0.027653843	0.00037837123
0.15456807	0.028265461	0.00038362475
0.15469856	0.027559893	0.00037714454
0.15482905	0.027883793	0.00038041036
0.15495955	0.027383026	0.00037645044
0.15509004	0.028181725	0.00038103769
0.15522054	0.028281028	0.00038248917
0.15535103	0.027468720	0.00037645541
0.15548152	0.028297189	0.00038121278
0.15561202	0.028054587	0.00038057739
0.15574251	0.027326232	0.00037721718
0.15587301	0.027848248	0.00038016729
0.15600350	0.028181443	0.00038026106
0.15613399	0.027828143	0.00037780050
0.15626449	0.028240356	0.00038061776
0.15639498	0.028562219	0.00038410394
0.15652548	0.028279554	0.00038219373
0.15665597	0.027382413	0.00037635953
0.15678646	0.028232573	0.00037853525
0.15691696	0.027301555	0.00037384997
0.15704745	0.028155699	0.00038033459
0.15717795	0.027973178	0.00037780548
0.15730844	0.028119392	0.00037988841
0.15743893	0.027231836	0.00037271785
0.15756943	0.027635382	0.00037511447
0.15769992	0.028366000	0.00037991775
0.15783042	0.027571133	0.00037564318
0.15796091	0.027784263	0.00037597949
0.15809140	0.028360975	0.00038094209
0.15822190	0.027595164	0.00037301599
0.15835239	0.027507672	0.00037556922
0.15848289	0.026918170	0.00037163434
0.15861338	0.027639919	0.00037473209
0.15874387	0.027493433	0.00037544670
0.15887437	0.027716495	0.00037337007
0.15900486	0.028039481	0.00037602258
0.15913536	0.027182565	0.00037211861
0.15926585	0.027891314	0.00037484760
0.15939634	0.027521482	0.00037489354
0.15952684	0.028169770	0.00037824381
0.15965733	0.027926775	0.00037495782
0.15978783	0.027471255	0.00037376595
0.15991832	0.027773300	0.00037279392
0.16004881	0.027881412	0.00037591802
0.16017931	0.027938033	0.00037490584
0.16030980	0.027967976	0.00037540235
0.16044030	0.028109802	0.00037584098
0.16057079	0.027010856	0.00036844988
0.16070128	0.027709185	0.00037295929
0.16083178	0.027844726	0.00037587359
0.16096227	0.027059840	0.00036841441
0.16109277	0.027385519	0.00037169081
0.16122326	0.027547858	0.00037146901
0.16135375	0.027963855	0.00037455441
0.16148425	0.027763701	0.00037492025
0.16161474	0.027843940	0.00037327594
0.16174524	0.028122141	0.00037397898
0.16187573	0.028314051	0.00037829350
0.16200622	0.027251316	0.00036827586
0.16213672	0.027332327	0.00037137665
0.16226721	0.028132336	0.00037311254
0.16239771	0.027463733	0.00037046166
0.16252820	0.028100771	0.00037438535
0.16265869	0.026779255	0.00036493286
0.16278919	0.027875862	0.00037329496
0.16291968	0.027215159	0.00037017747
0.16305018	0.027575340	0.00036940293
0.16318067	0.027325457	0.00036720502
0.16331116	0.027899532	0.00037219952
0.16344166	0.027333215	0.00036825728
0.16357215	0.027595758	0.00037087724
0.16370264	0.027613242	0.00036964231
0.16383314	0.027525395	0.00037015439
0.16396363	0.027413100	0.00036878428
0.16409413	0.027909905	0.00037106427
0.16422462	0.027938580	0.00037140227
0.16435511	0.027791844	0.00036905290
0.16448561	0.027461730	0.00036888134
0.16461610	0.027455637	0.00036937907
0.16474660	0.028079208	0.00036986782
0.16487709	0.027927939	0.00037181912
0.16500758	0.027794760	0.00036855446
0.16513808	0.027739009	0.00036986718
0.16526857	0.027400478	0.00036866690
0.16539907	0.027860880	0.00036814831
0.16552956	0.027268105	0.00036607969
0.16566005	0.027356978	0.00036857411
0.16579055	0.027342053	0.00036658108
0.16592104	0.027322500	0.00036786491
0.16605154	0.028402846	0.00037042363
0.16618203	0.028075621	0.00037066072
0.16631252	0.027506917	0.00036947489
0.16644302	0.027563453	0.00036600463
0.16657351	0.027931483	0.00036999342
0.16670401	0.027581559	0.00036857838
0.16683450	0.027536184	0.00036579482
0.16696499	0.027965949	0.00036943602
0.16709549	0.027832579	0.00036751204
0.16722598	0.027847212	0.00037027366
0.16735648	0.027747400	0.00037043900
0.16748697	0.028150286	0.00036920371
0.16761746	0.028223479	0.00037100910
0.16774796	0.027930975	0.00036847835
0.16787845	0.027963517	0.00036878355
0.16800895	0.027284449	0.00036450752
0.16813944	0.028096562	0.00036808715
0.16826993	0.028441092	0.00037032680
0.16840043	0.028020066	0.00036874875
0.16853092	0.028306533	0.00036909149
0.16866142	0.027808018	0.00036825045
0.16879191	0.027291068	0.00036579869
0.16892240	0.027808742	0.00036397761
0.16905290	0.028065192	0.00036933329
0.16918339	0.027590133	0.00036471823
0.16931389	0.028148411	0.00036948257
0.16944438	0.027074187	0.00036258360
0.16957487	0.027544277	0.00036199531
0.16970537	0.027026856	0.00036304243
0.16983586	0.027301950	0.00036270374
0.16996636	0.027858587	0.00036587129
0.17009685	0.027061484	0.00036262033
0.17022734	0.027494351	0.00036264700
0.17035784	0.027880992	0.00036498984
0.17048833	0.027428660	0.00036261831
0.17061883	0.027784348	0.00036642325
0.17074932	0.028288939	0.00036820749
0.17087981	0.027604630	0.00036472539
0.17101031	0.027725492	0.00036231554
0.17114080	0.027743645	0.00036456317
0.17127130	0.027193409	0.00035929214
0.17140179	0.027378885	0.00036299793
0.17153228	0.027565721	0.00036223952
0.17166278	0.028038365	0.00036525801
0.17179327	0.027402418	0.00036212311
0.17192377	0.026521337	0.00035722742
0.17205426	0.027388636	0.00036197673
0.17218475	0.027481463	0.00036413030
0.17231525	0.027821066	0.00036290522
0.17244574	0.027511496	0.00036095894
0.17257623	0.027615488	0.00036162351
0.17270673	0.027359822	0.00036049280
0.17283722	0.028127441	0.00036801115
0.17296772	0.027590452	0.00036271483
0.17309821	0.028679547	0.00036889468
0.17322870	0.027469746	0.00035928762
0.17335920	0.027441820	0.00036015211
0.17348969	0.027203067	0.00035979212
0.17362019	0.027801115	0.00036311205
0.17375068	0.028109960	0.00036429156
0.17388117	0.028191925	0.00036501317
0.17401167	0.028069883	0.00036209988
0.17414216	0.027464091	0.00036041548
0.17427266	0.027068480	0.00035682106
0.17440315	0.027621943	0.00036172044
0.17453364	0.027585798	0.00036035273
0.17466414	0.027606165	0.00035880354
0.17479463	0.027392119	0.00036007160
0.17492513	0.026943262	0.00035838130
0.17505562	0.027175653	0.00035661768
0.17518611	0.027990813	0.00036256515
0.17531661	0.027493092	0.00035781659
0.17544710	0.027453379	0.00035824175
0.17557760	0.027533314	0.00036070713
0.17570809	0.027895904	0.00036020482
0.17583858	0.027731957	0.00036215134
0.17596908	0.027341078	0.00035722130
0.17609957	0.027787737	0.00036007056
0.17623007	0.027193387	0.00035815295
0.17636056	0.027799255	0.00036000107
0.17649105	0.027228493	0.00035728048
0.17662155	0.027375077	0.00035930331
0.17675204	0.027199754	0.00035363665
0.17688254	0.027443249	0.00035950508
0.17701303	0.027477715	0.00035680836
0.17714352	0.027343281	0.00035711153
0.17727402	0.027370397	0.00035782402
0.17740451	0.028168273	0.00036132705
0.17753501	0.027264531	0.00035488058
0.17766550	0.028102785	0.00036276532
0.17779599	0.027375170	0.00035561112
0.17792649	0.027190408	0.00035830562
0.17805698	0.027587776	0.00035725871
0.17818748	0.027389958	0.00035712340
0.17831797	0.027631150	0.00035993234
0.17844846	0.027409019	0.00035539258
0.17857896	0.027511795	0.00035802830
0.17870945	0.028105120	0.00036016011
0.17883995	0.027399096	0.00035428712
0.17897044	0.027156930	0.00035480025
0.17910093	0.027490748	0.00035581112
0.17923143	0.027517824	0.00035589621
0.17936192	0.027055561	0.00035470878
0.17949242	0.026924287	0.00035213444
0.17962291	0.027249625	0.00035357145
0.17975340	0.027228946	0.00035470180
0.17988390	0.027107620	0.00035348308
0.18001439	0.027520674	0.00035567726
0.18014489	0.027328630	0.00035409872
0.18027538	0.027405091	0.00035372117
0.18040587	0.027262052	0.00035484331
0.18053637	0.027430326	0.00035301338
0.18066686	0.027245025	0.00035612550
0.18079736	0.027485865	0.00035410659
0.18092785	0.028061297	0.00035840676
0.18105834	0.027969689	0.00035722118
0.18118884	0.027891443	0.00035575272
0.18131933	0.026859287	0.00035173896
0.18144982	0.027961511	0.00035705079
0.18158032	0.027134431	0.00035543965
0.18171081	0.027816044	0.00036531710
0.18184131	0.027235066	0.00036316645
0.18197180	0.027394775	0.00036640713
0.18210229	0.027941088	0.00037290230
0.18223279	0.027505363	0.00036951835
0.18236328	0.028183339	0.00037722447
0.18249378	0.027511177	0.00037283362
0.18262427	0.026804095	0.00037114530
0.18275476	0.027717215	0.00037925715
0.18288526	0.027574182	0.00037816623
0.18301575	0.027830323	0.00038114943
0.18314625	0.028181571	0.00038420860
0.18327674	0.027532789	0.00037961202
0.18340723	0.027674291	0.00038513157
0.18353773	0.027567883	0.00038169463
0.18366822	0.027096213	0.00038245359
0.18379872	0.027713644	0.00038744205
0.18392921	0.027941389	0.00038818575
0.18405970	0.027420649	0.00038663264
0.18419020	0.026881395	0.00038589568
0.18432069	0.027412350	0.00038634544
0.18445119	0.027396955	0.00039069814
0.18458168	0.027951832	0.00039062040
0.18471217	0.027207150	0.00038833642
0.18484267	0.027399297	0.00039304132
0.18497316	0.028136111	0.00039461912
0.18510366	0.026840969	0.00039093457
0.18523415	0.027341808	0.00039387032
0.18536464	0.027251220	0.00039227240
0.18549514	0.027186544	0.00039445780
0.18562563	0.027193627	0.00039343094
0.18575613	0.027829996	0.00040032905
0.18588662	0.027642921	0.00040080406
0.18601711	0.028048740	0.00039925429
0.18614761	0.027279042	0.00039855755
0.18627810	0.027056096	0.00039755550
0.18640860	0.027304840	0.00040040275
0.18653909	0.027520995	0.00039505265
0.18666958	0.027417237	0.00038804182
0.18680008	0.027487535	0.00038682665
0.18693057	0.027048606	0.00038303555
0.18706107	0.026457360	0.00037731244
0.18719156	0.027461854	0.00038470118
0.18732205	0.026850068	0.00037687178
0.18745255	0.027653189	0.00038034179
0.18758304	0.026471598	0.00037202660
0.18771354	0.027531776	0.00037666008
0.18784403	0.027777045	0.00037801484
0.18797452	0.027629730	0.00037636509
0.18810502	0.027279318	0.00037164274
0.18823551	0.027343997	0.00037282809
0.18836601	0.027243568	0.00037088698
0.18849650	0.026614129	0.00036709809
0.18862699	0.028287304	0.00037678217
0.18875749	0.027833236	0.00036977138
0.18888798	0.027403003	0.00036849040
0.18901848	0.026940688	0.00036427509
0.18914897	0.027951241	0.00037014697
0.18927946	0.027594585	0.00036892335
0.18940996	0.027278246	0.00036510888
0.18954045	0.026431935	0.00035901553
0.18967095	0.026714519	0.00036076297
0.18980144	0.027246556	0.00036169683
0.18993193	0.027120638	0.00036262155
0.19006243	0.026965222	0.00035892679
0.19019292	0.027235107	0.00036091538
0.19032342	0.027043899	0.00035804739
0.19045391	0.027536068	0.00035962356
0.19058440	0.026829256	0.00035760117
0.19071490	0.026661174	0.00035535171
0.19084539	0.027652244	0.00035898874
0.19097588	0.027905880	0.00036147078
0.19110638	0.027426353	0.00035701145
0.19123687	0.027824464	0.00035938052
0.19136737	0.027570499	0.00035891127
0.19149786	0.027763133	0.00035728794
0.19162835	0.026962463	0.00035355280
0.19175885	0.026741887	0.00035005709
0.19188934	0.027107708	0.00035323787
0.19201984	0.027781291	0.00035752811
0.19215033	0.027397970	0.00035391068
0.19228082	0.027676436	0.00035563561
0.19241132	0.027293172	0.00035311900
0.19254181	0.027942475	0.00035520121
0.19267231	0.027677473	0.00035697797
0.19280280	0.027268028	0.00035151828
0.19293329	0.027292461	0.00035317519
0.19306379	0.027747770	0.00035539138
0.19319428	0.027046981	0.00034921522
0.19332478	0.027420038	0.00035188103
0.19345527	0.027238404	0.00035200923
0.19358576	0.027190484	0.00035174164
0.19371626	0.027681854	0.00035478810
0.19384675	0.027186256	0.00034902905
0.19397725	0.027030410	0.00035135028
0.19410774	0.027282400	0.00035241782
0.19423823	0.027122962	0.00034867528
0.19436873	0.026888113	0.00034976905
0.19449922	0.027781399	0.00035240557
0.19462972	0.027002342	0.00034926214
0.19476021	0.027330857	0.00035074654
0.19489070	0.027253963	0.00034956741
0.19502120	0.027223108	0.00034992419
0.19515169	0.027617492	0.00035223120
0.19528219	0.027350540	0.00034893991
0.19541268	0.027122646	0.00034968735
0.19554317	0.027359375	0.00034986402
0.19567367	0.027375233	0.00035092743
0.19580416	0.027678439	0.00035309457
0.19593466	0.027302017	0.00034641726
0.19606515	0.026961774	0.00034718129
0.19619564	0.027430844	0.00034999896
0.19632614	0.027344016	0.00034802418
0.19645663	0.027804700	0.00035174870
0.19658713	0.027135230	0.00034628134
0.19671762	0.027501946	0.00034949980
0.19684811	0.027859295	0.00035120949
0.19697861	0.027861331	0.00034914603
0.19710910	0.027894818	0.00035192669
0.19723960	0.027577180	0.00034881826
0.19737009	0.027509319	0.00034834816
0.19750058	0.026751545	0.00034465155
0.19763108	0.027683559	0.00034699995
0.19776157	0.028160081	0.00035320133
0.19789207	0.027651177	0.00034934456
0.19802256	0.027798674	0.00034827834
0.19815305	0.026937858	0.00034469666
0.19828355	0.026615882	0.00034251660
0.19841404	0.026691541	0.00034386421
0.19854454	0.027167412	0.00034558030
0.19867503	0.027094883	0.00034458765
0.19880552	0.027526177	0.00034877157
0.19893602	0.027122613	0.00034398340
0.19906651	0.027562772	0.00034698158
0.19919701	0.027248753	0.00034648159
0.19932750	0.026525948	0.00034147085
0.19945799	0.027359141	0.00034623710
0.19958849	0.028024010	0.00035018224
0.19971898	0.027032041	0.00034292126
0.19984947	0.027151124	0.00034571783
0.19997997	0.027642815	0.00034817522
0.20011046	0.027689848	0.00034767528
0.20024096	0.027302068	0.00034488346
0.20037145	0.026669928	0.00034055077
0.20050194	0.027060237	0.00034418493
0.20063244	0.027468799	0.00034652408
0.20076293	0.027470587	0.00034629504
0.20089343	0.027702944	0.00034794146
0.20102392	0.027325849	0.00034353344
0.20115441	0.027419311	0.00034385958
0.20128491	0.027844855	0.00034874730
0.20141540	0.027477921	0.00034376255
0.20154590	0.027703294	0.00034669951
0.20167639	0.026880570	0.00034103977
0.20180688	0.027117507	0.00034220322
0.20193738	0.027293617	0.00034388443
0.20206787	0.027465255	0.00034424315
0.20219837	0.027208375	0.00034235964
0.20232886	0.026798213	0.00034049481
0.20245935	0.027705785	0.00034440927
0.20258985	0.027541711	0.00034404425
0.20272034	0.027113693	0.00034281268
0.20285084	0.027497821	0.00034407069
0.20298133	0.027601295	0.00034472045
0.20311182	0.026780898	0.00033843246
0.20324232	0.027384696	0.00034299501
0.20337281	0.027098123	0.00034114173
0.20350331	0.027747003	0.00034373176
0.20363380	0.027221009	0.00034205111
0.20376429	0.027259666	0.00033969452
0.20389479	0.027043436	0.00034007508
0.20402528	0.026979684	0.00033877575
0.20415578	0.027218004	0.00033986676
0.20428627	0.028106260	0.00034618188
0.20441676	0.027684255	0.00034244386
0.20454726	0.026840228	0.00033762097
0.20467775	0.026843609	0.00033888318
0.20480825	0.027195948	0.00033865737
0.20493874	0.027325608	0.00034159115
0.20506923	0.027078254	0.00033970885
0.20519973	0.027473582	0.00034003030
0.20533022	0.026903515	0.00033843199
0.20546072	0.027175964	0.00033950404
0.20559121	0.027242383	0.00033999965
0.20572170	0.026805418	0.00033683501
0.20585220	0.026833144	0.00033647426
0.20598269	0.026933450	0.00033782049
0.20611319	0.027286080	0.00033956916
0.20624368	0.027365032	0.00033901509
0.20637417	0.027397221	0.00034071704
0.20650467	0.027129652	0.00033735439
0.20663516	0.027340815	0.00033981879
0.20676566	0.027187394	0.00033929606
0.20689615	0.027254504	0.00033772637
0.20702664	0.026877635	0.00033631539
0.20715714	0.027544594	0.00033919332
0.20728763	0.027539828	0.00033928699
0.20741813	0.027406098	0.00034008940
0.20754862	0.027715890	0.00034009628
0.20767911	0.027074155	0.00033819628
0.20780961	0.026995822	0.00033603853
0.20794010	0.026736953	0.00033427854
0.20807060	0.026817260	0.00033562323
0.20820109	0.027114065	0.00033599337
0.20833158	0.027520489	0.00033958509
0.20846208	0.026885863	0.00033711201
0.20859257	0.027325281	0.00033683679
0.20872306	0.027059260	0.00033692707
0.20885356	0.027059187	0.00033605962
0.20898405	0.027066828	0.00033602759
0.20911455	0.027544057	0.00033966096
0.20924504	0.027245899	0.00033685347
0.20937553	0.026920440	0.00033561699
0.20950603	0.026996356	0.00033675907
0.20963652	0.027477997	0.00033712820
0.20976702	0.027404918	0.00033913359
0.20989751	0.027775556	0.00033921812
0.21002800	0.027344290	0.00033686510
0.21015850	0.026740788	0.00033451704
0.21028899	0.027417047	0.00033555770
0.21041949	0.026443887	0.00033374446
0.21054998	0.027479453	0.00033853587
0.21068047	0.027710892	0.00033817178
0.21081097	0.026762928	0.00033412053
0.21094146	0.027497097	0.00033765474
0.21107196	0.027605747	0.00033973518
0.21120245	0.027293494	0.00033642293
0.21133294	0.027424838	0.00033577195
0.21146344	0.027449163	0.00033673597
0.21159393	0.026588088	0.00033126179
0.21172443	0.027478547	0.00033680775
0.21185492	0.027068226	0.00033566542
0.21198541	0.027019917	0.00033403178
0.21211591	0.027196296	0.00033495140
0.21224640	0.028141964	0.00034056452
0.21237690	0.027552043	0.00033584249
0.21250739	0.026757157	0.00033242524
0.21263788	0.027149726	0.00033344378
0.21276838	0.027353956	0.00033610670
0.21289887	0.026860449	0.00033235416
0.21302937	0.027966124	0.00033599981
0.21315986	0.027253906	0.00033476674
0.21329035	0.027135093	0.00033326237
0.21342085	0.027297063	0.00033494270
0.21355134	0.026947680	0.00033202927
0.21368184	0.027035509	0.00033299219
0.21381233	0.027168878	0.00033259385
0.21394282	0.027759071	0.00033854915
0.21407332	0.027910714	0.00033631101
0.21420381	0.026954308	0.00033364433
0.21433431	0.027049022	0.00033222519
0.21446480	0.026937723	0.00033055835
0.21459529	0.027106452	0.00033350401
0.21472579	0.027076630	0.00033167106
0.21485628	0.027258899	0.00033476376
0.21498678	0.026908438	0.00033183187
0.21511727	0.026180303	0.00032547795
0.21524776	0.027385287	0.00033409772
0.21537826	0.027287989	0.00033263048
0.21550875	0.027336564	0.00033251070
0.21563925	0.027115128	0.00033323500
0.21576974	0.027841788	0.00033567527
0.21590023	0.026984298	0.00033048445
0.21603073	0.027457350	0.00033366665
0.21616122	0.027238448	0.00033135428
0.21629172	0.027024283	0.00033167160
0.21642221	0.026969328	0.00033105677
0.21655270	0.026498606	0.00032764441
0.21668320	0.026714022	0.00033023710
0.21681369	0.026779780	0.00032812869
0.21694419	0.026713820	0.00033030040
0.21707468	0.026907873	0.00033017214
0.21720517	0.027234590	0.00033114519
0.21733567	0.027396944	0.00033151208
0.21746616	0.026801652	0.00032839690
0.21759665	0.027150182	0.00033166193
0.21772715	0.027651006	0.00033519026
0.21785764	0.026827074	0.00032754056
0.21798814	0.026463237	0.00032758210
0.21811863	0.027247842	0.00033082198
0.21824912	0.026376512	0.00032679259
0.21837962	0.025785301	0.00032385285
0.21851011	0.026747324	0.00032735859
0.21864061	0.026749218	0.00032837717
0.21877110	0.026676384	0.00032729786
0.21890159	0.026954864	0.00032891716
0.21903209	0.026977263	0.00032939520
0.21916258	0.026782122	0.00032682150
0.21929308	0.027036850	0.00032987189
0.21942357	0.026455696	0.00032534458
0.21955406	0.027089950	0.00032755113
0.21968456	0.026570011	0.00032730832
0.21981505	0.026825702	0.00032732423
0.21994555	0.026600847	0.00032660880
0.22007604	0.027075261	0.00032930225
0.22020653	0.026966545	0.00032707520
0.22033703	0.026982728	0.00032746734
0.22046752	0.026700481	0.00032696877
0.22059802	0.026885552	0.00032569332
0.22072851	0.027353852	0.00032994245
0.22085900	0.026859753	0.00032681013
0.22098950	0.027174196	0.00032768480
0.22111999	0.027531593	0.00033086247
0.22125049	0.027003012	0.00032652885
0.22138098	0.026679397	0.00032606543
0.22151147	0.026918408	0.00032650459
0.22164197	0.027233589	0.00032840702
0.22177246	0.027118311	0.00032841674
0.22190296	0.027094582	0.00032724047
0.22203345	0.026641135	0.00032574849
0.22216394	0.026582528	0.00032574844
0.22229444	0.026998150	0.00032512825
0.22242493	0.027080091	0.00032739425
0.22255543	0.026800102	0.00032482123
0.22268592	0.027487945	0.00032964779
0.22281641	0.027010730	0.00032639408
0.22294691	0.027455576	0.00032819972
0.22307740	0.027056496	0.00032598188
0.22320790	0.027143691	0.00032779753
0.22333839	0.027874048	0.00033113781
0.22346888	0.027724612	0.00033059351
0.22359938	0.027157878	0.00032706757
0.22372987	0.026875573	0.00032575130
0.22386037	0.026788787	0.00032531008
0.22399086	0.026545363	0.00032207625
0.22412135	0.027220099	0.00032669704
0.22425185	0.027472559	0.00032805346
0.22438234	0.027204012	0.00032614106
0.22451284	0.026977486	0.00032614324
0.22464333	0.026861969	0.00032398966
0.22477382	0.027146138	0.00032722522
0.22490432	0.026746858	0.00032362210
0.22503481	0.026689128	0.00032178488
0.22516531	0.027161133	0.00032638105
0.22529580	0.027167754	0.00032510231
0.22542629	0.027138339	0.00032530104
0.22555679	0.027296438	0.00032673067
0.22568728	0.026901690	0.00032266744
0.22581778	0.026891017	0.00032493550
0.22594827	0.027097134	0.00032534723
0.22607876	0.026809958	0.00032232221
0.22620926	0.027027603	0.00032528852
0.22633975	0.026867354	0.00032210514
0.22647025	0.027084928	0.00032473867
0.22660074	0.027347361	0.00032592691
0.22673123	0.026801449	0.00032245713
0.22686173	0.027663407	0.00032788596
0.22699222	0.026945609	0.00032325673
0.22712271	0.026869021	0.00032318589
0.22725321	0.026706543	0.00032297106
0.22738370	0.026826997	0.00032298918
0.22751420	0.027242938	0.00032487913
0.22764469	0.027138457	0.00032517381
0.22777518	0.026952136	0.00032224519
0.22790568	0.027139261	0.00032330895
0.22803617	0.027082956	0.00032374172
0.22816667	0.027266191	0.00032430199
0.22829716	0.027362239	0.00032572371
0.22842765	0.026781853	0.00032114685
0.22855815	0.026908684	0.00032198241
0.22868864	0.027054843	0.00032341128
0.22881914	0.026242183	0.00031827109
0.22894963	0.026616066	0.00032192596
0.22908012	0.026446645	0.00031952311
0.22921062	0.026711748	0.00032036935
0.22934111	0.026988975	0.00032378258
0.22947161	0.027316547	0.00032365900
0.22960210	0.026872468	0.00032142761
0.22973259	0.026823095	0.00032143031
0.22986309	0.026754549	0.00031978213
0.22999358	0.027018276	0.00032267151
0.23012408	0.027194564	0.00032172762
0.23025457	0.026995832	0.00032200897
0.23038506	0.026749201	0.00032043919
0.23051556	0.027287785	0.00032262527
0.23064605	0.026862284	0.00032074805
0.23077655	0.026599684	0.00032318915
0.23090704	0.026522822	0.00032720941
0.23103753	0.027113784	0.00033221393
0.23116803	0.027400644	0.00033399152
0.23129852	0.026872658	0.00033363298
0.23142902	0.027289444	0.00033859462
0.23155951	0.027059469	0.00033726799
0.23169000	0.027297986	0.00034047625
0.23182050	0.027504269	0.00034202544
0.23195099	0.026717963	0.00033951613
0.23208149	0.026697778	0.00034016598
0.23221198	0.025925349	0.00033563630
0.23234247	0.027902292	0.00034889538
0.23247297	0.026871943	0.00034375121
0.23260346	0.027378678	0.00034759207
0.23273396	0.026899872	0.00034641020
0.23286445	0.026784037	0.00034506610
0.23299494	0.027041982	0.00034851908
0.23312544	0.027117318	0.00035059061
0.23325593	0.026959284	0.00034899890
0.23338643	0.027056825	0.00035008403
0.23351692	0.026495006	0.00034639866
0.23364741	0.027312574	0.00034934281
0.23377791	0.026967276	0.00035019912
0.23390840	0.027447205	0.00034995370
0.23403890	0.026465228	0.00034513670
0.23416939	0.026900335	0.00034875585
0.23429988	0.027149447	0.00034999546
0.23443038	0.027388005	0.00035270998
0.23456087	0.027192003	0.00035042566
0.23469137	0.026821908	0.00034956856
0.23482186	0.026069052	0.00034588693
0.23495235	0.026792638	0.00034941098
0.23508285	0.027774038	0.00035455664
0.23521334	0.026936826	0.00035018626
0.23534384	0.027218580	0.00035212756
0.23547433	0.026492656	0.00034982782
0.23560482	0.027540233	0.00035367001
0.23573532	0.026740637	0.00035077523
0.23586581	0.026371963	0.00034883714
0.23599630	0.027086330	0.00035263450
0.23612680	0.027089391	0.00035392001
0.23625729	0.027581423	0.00035515362
0.23638779	0.026817083	0.00035314357
0.23651828	0.026727779	0.00035300296
0.23664877	0.027063950	0.00035310216
0.23677927	0.027667446	0.00035733001
0.23690976	0.026985163	0.00035289566
0.23704026	0.026752322	0.00035267130
0.23717075	0.026741465	0.00035221404
0.23730124	0.027577980	0.00035666235
0.23743174	0.027238348	0.00035690301
0.23756223	0.026848250	0.00035456725
0.23769273	0.027145837	0.00035530888
0.23782322	0.027335122	0.00035716594
0.23795371	0.027136595	0.00035544376
0.23808421	0.027077231	0.00035576729
0.23821470	0.026575105	0.00035478841
0.23834520	0.026330858	0.00035161077
0.23847569	0.026847365	0.00035527170
0.23860618	0.026504439	0.00035292985
0.23873668	0.027828669	0.00036235022
0.23886717	0.027496346	0.00036149438
0.23899767	0.026932019	0.00035430945
0.23912816	0.027349395	0.00036031173
0.23925865	0.027009051	0.00035790614
0.23938915	0.026850984	0.00035505383
0.23951964	0.027272279	0.00035930788
0.23965014	0.026803336	0.00035649835
0.23978063	0.027016290	0.00035660178
0.23991112	0.026877907	0.00035824074
0.24004162	0.026820251	0.00035558743
0.24017211	0.027203864	0.00035989698
0.24030261	0.026774303	0.00035640131
0.24043310	0.026902181	0.00035688306
0.24056359	0.026219520	0.00035554438
0.24069409	0.026455461	0.00035304360
0.24082458	0.026700943	0.00035779597
0.24095508	0.027160744	0.00036055122
0.24108557	0.026591459	0.00035343827
0.24121606	0.027164770	0.00036058796
0.24134656	0.026554980	0.00035649344
0.24147705	0.027783575	0.00036327694
0.24160755	0.027775766	0.00036515931
0.24173804	0.027302941	0.00036026219
0.24186853	0.027075074	0.00036095487
0.24199903	0.027326807	0.00036262576
0.24212952	0.026970413	0.00035802667
0.24226002	0.026518121	0.00035743067
0.24239051	0.026227287	0.00035573651
0.24252100	0.027051568	0.00036086051
0.24265150	0.026701062	0.00035944897
0.24278199	0.026550973	0.00035669651
0.24291249	0.026665664	0.00036006872
0.24304298	0.027369101	0.00036337208
0.24317347	0.027503643	0.00036367013
0.24330397	0.026981896	0.00036180407
0.24343446	0.027308783	0.00036298331
0.24356496	0.027239974	0.00036325451
0.24369545	0.026991208	0.00036251281
0.24382594	0.027559164	0.00036355461
0.24395644	0.026788805	0.00036177263
0.24408693	0.026283088	0.00035824642
0.24421743	0.026892834	0.00036065156
0.24434792	0.026482863	0.00036141593
0.24447841	0.027181989	0.00036254806
0.24460891	0.026715285	0.00036051594
0.24473940	0.027248729	0.00036476891
0.24486989	0.026517599	0.00035859717
0.24500039	0.026697166	0.00036149078
0.24513088	0.026643353	0.00035956928
0.24526138	0.026931936	0.00036333332
0.24539187	0.026865248	0.00036264737
0.24552236	0.027234982	0.00036280990
0.24565286	0.027133970	0.00036372442
0.24578335	0.026777434	0.00036216739
0.24591385	0.026533091	0.00036040758
0.24604434	0.026749613	0.00036359058
0.24617483	0.027030276	0.00036417498
0.24630533	0.027286374	0.00036424202
0.24643582	0.027593866	0.00036800410
0.24656632	0.027134805	0.00036349566
0.24669681	0.027387811	0.00036871728
0.24682730	0.026958585	0.00036204200
0.24695780	0.025996613	0.00035856666
0.24708829	0.027318535	0.00036632997
0.24721879	0.026616703	0.00036106788
0.24734928	0.026617329	0.00036370728
0.24747977	0.026531656	0.00036247962
0.24761027	0.026856531	0.00036256428
0.24774076	0.027087040	0.00036468094
0.24787126	0.026851250	0.00036337134
0.24800175	0.026812566	0.00036402711
0.24813224	0.026035662	0.00036118285
0.24826274	0.026262845	0.00035874283
0.24839323	0.026679889	0.00036440295
0.24852373	0.027117121	0.00036495022
0.24865422	0.027202545	0.00036578204
0.24878471	0.026970856	0.00036787355
0.24891521	0.026082696	0.00035923431
0.24904570	0.027241503	0.00036776142
0.24917620	0.027458168	0.00036922845
0.24930669	0.026594275	0.00036288268
0.24943718	0.026586454	0.00036487347
0.24956768	0.026696536	0.00036395481
0.24969817	0.026648580	0.00036329162
0.24982867	0.026973601	0.00036743039
0.24995916	0.027133221	0.00036693601
0.25008965	0.026262055	0.00036202261
0.25022015	0.027373358	0.00036789867
0.25035064	0.026977409	0.00036612552
0.25048114	0.025921337	0.00036215377
0.25061163	0.026605852	0.00036166546
0.25074212	0.026757822	0.00036533659
0.25087262	0.027241099	0.00036999877
0.25100311	0.026778459	0.00036317031
0.25113361	0.026378435	0.00036253710
0.25126410	0.026603252	0.00036426269
0.25139459	0.026983180	0.00036690637
0.25152509	0.026739563	0.00036725632
0.25165558	0.026750715	0.00036399097
0.25178608	0.027740829	0.00037361119
0.25191657	0.027134925	0.00036828310
0.25204706	0.026931668	0.00036579779
0.25217756	0.026492203	0.00036547543
0.25230805	0.026381503	0.00036340659
0.25243855	0.026702050	0.00036562598
0.25256904	0.028051374	0.00037626196
0.25269953	0.026513279	0.00036248829
0.25283003	0.026704359	0.00036631935
0.25296052	0.026786533	0.00036706762
0.25309102	0.026857807	0.00036827351
0.25322151	0.026989913	0.00036827956
0.25335200	0.026448796	0.00036366647
0.25348250	0.026680936	0.00036720287
0.25361299	0.026835123	0.00036785308
0.25374349	0.026794946	0.00036580359
0.25387398	0.026699075	0.00036777815
0.25400447	0.026911016	0.00036918451
0.25413497	0.026251569	0.00036295270
0.25426546	0.026903059	0.00037002325
0.25439595	0.026857361	0.00036725853
0.25452645	0.026132466	0.00036405543
0.25465694	0.028022087	0.00037515232
0.25478744	0.027294432	0.00037040716
0.25491793	0.026582562	0.00036658749
0.25504842	0.027001170	0.00036763750
0.25517892	0.026710083	0.00036874177
0.25530941	0.026524053	0.00037816916
0.25543991	0.027498019	0.00038362337
0.25557040	0.026922811	0.00038382089
0.25570089	0.027277797	0.00039022268
0.25583139	0.026970159	0.00038954738
0.25596188	0.026590429	0.00039104454
0.25609238	0.026755470	0.00039437931
0.25622287	0.026038245	0.00039001875
0.25635336	0.026623081	0.00039659224
0.25648386	0.026788097	0.00040048569
0.25661435	0.026704732	0.00040063395
0.25674485	0.026777660	0.00040311418
0.25687534	0.026267326	0.00040153000
0.25700583	0.026498389	0.00040444452
0.25713633	0.026226444	0.00040208711
0.25726682	0.025644789	0.00040120147
0.25739732	0.026848004	0.00041253187
0.25752781	0.027002318	0.00041522819
0.25765830	0.026075823	0.00041127340
0.25778880	0.026761977	0.00041575073
0.25791929	0.026327694	0.00041594717
0.25804979	0.027135024	0.00042268509
0.25818028	0.026843933	0.00042231332
0.25831077	0.026351623	0.00042125586
0.25844127	0.026356506	0.00041966106
0.25857176	0.026203833	0.00042133847
0.25870226	0.026799206	0.00042828476
0.25883275	0.026639647	0.00042840135
0.25896324	0.026907232	0.00043203556
0.25909374	0.027427216	0.00043701822
0.25922423	0.026701769	0.00043300985
0.25935473	0.026788082	0.00043562133
0.25948522	0.027181685	0.00044101996
0.25961571	0.027011549	0.00043746063
0.25974621	0.026957507	0.00043776837
0.25987670	0.026663179	0.00043774968
0.26000720	0.026358817	0.00043619323
0.26013769	0.026743143	0.00044060681
0.26026818	0.026657110	0.00043945396
0.26039868	0.026573433	0.00043988181
0.26052917	0.026773661	0.00044359922
0.26065967	0.026631842	0.00044053544
0.26079016	0.026867773	0.00044658778
0.26092065	0.027216366	0.00044963737
0.26105115	0.026880688	0.00044736290
0.26118164	0.025901479	0.00043989956
0.26131214	0.026671542	0.00044647744
0.26144263	0.027238609	0.00045259210
0.26157312	0.026542516	0.00044504270
0.26170362	0.026780378	0.00045112893
0.26183411	0.027316363	0.00045327445
0.26196461	0.027272883	0.00045123752
0.26209510	0.027476988	0.00045512850
0.26222559	0.026620444	0.00045201398
0.26235609	0.026918555	0.00045429554
0.26248658	0.026842597	0.00045337985
0.26261708	0.026090669	0.00044632252
0.26274757	0.026339994	0.00045148240
0.26287806	0.027380137	0.00045967734
0.26300856	0.026603881	0.00045668965
0.26313905	0.027356566	0.00046300972
0.26326954	0.026138771	0.00044969488
0.26340004	0.026619350	0.00045777457
0.26353053	0.026191604	0.00045608677
0.26366103	0.027202438	0.00046164199
0.26379152	0.026459276	0.00045781062
0.26392201	0.026806158	0.00046225474
0.26405251	0.026906536	0.00046148344
0.26418300	0.026873130	0.00046522462
0.26431350	0.027053149	0.00046478995
0.26444399	0.027203168	0.00047001956
0.26457448	0.026889726	0.00046386478
0.26470498	0.027023917	0.00046794661
0.26483547	0.026323395	0.00046355777
0.26496597	0.027661369	0.00047285530
0.26509646	0.027159577	0.00047057054
0.26522695	0.027353418	0.00047430329
0.26535745	0.026428352	0.00046503739
[truncated: 572 more rows]
