# Supplementary material for: Rationally seeded computational protein design of ɑ-helical barrels
Source: Nat Chem Biol. 2024 Jun 20;20(8):991–9. doi: 10.1038/s41589-024-01642-0 (PMC11288890; doi:10.1038/s41589-024-01642-0)
Supplement: Supplementary file 5 — PDB files used for making figure panels h–j. [file 41589_2024_1642_MOESM5_ESM.zip › KIA_RP_RSPD_NatChemBiol_data_Figure3/sc-CC-7-LI_panels_c-g/SAXS_panel_g/LI_SAXS_raw/b21-438120_00214.dat]

0.0045000000	1.0359304	0.0098799035
0.0046304940	0.93572086	0.0091295271
0.0047609879	0.83011031	0.0083730010
0.0048914819	0.77095955	0.0080992262
0.0050219759	0.67536404	0.0071887929
0.0051524699	0.61642870	0.0067998570
0.0052829638	0.57933649	0.0064251846
0.0054134578	0.53224682	0.0059746470
0.0055439518	0.50131651	0.0059035638
0.0056744457	0.45749916	0.0053535227
0.0058049397	0.42436718	0.0051002871
0.0059354337	0.40343129	0.0050977481
0.0060659277	0.36286890	0.0045943816
0.0061964216	0.34566040	0.0046030806
0.0063269156	0.33264056	0.0044214731
0.0064574096	0.30739014	0.0041550591
0.0065879035	0.29028123	0.0040679420
0.0067183975	0.27861321	0.0038618139
0.0068488915	0.26157903	0.0037775361
0.0069793855	0.24645981	0.0036933440
0.0071098794	0.23375559	0.0034570758
0.0072403734	0.22494784	0.0033989499
0.0073708674	0.21169062	0.0032825183
0.0075013613	0.20340807	0.0031616986
0.0076318553	0.19342665	0.0031032788
0.0077623493	0.18915223	0.0029729748
0.0078928433	0.18247005	0.0029140243
0.0080233372	0.16449379	0.0027499788
0.0081538312	0.16296087	0.0026940281
0.0082843252	0.15801099	0.0026579941
0.0084148191	0.15110228	0.0025691871
0.0085453131	0.14678342	0.0024896432
0.0086758071	0.13896336	0.0024179428
0.0088063011	0.13320656	0.0023248245
0.0089367950	0.12779496	0.0022893649
0.0090672890	0.12675046	0.0022637621
0.0091977830	0.12356110	0.0021852969
0.0093282769	0.11362028	0.0021171888
0.0094587709	0.11067235	0.0020277007
0.0095892649	0.11175709	0.0020506751
0.0097197588	0.10403852	0.0019753359
0.0098502528	0.098447420	0.0018967301
0.0099807468	0.099592142	0.0018926207
0.010111241	0.096858672	0.0018664671
0.010241735	0.090499295	0.0017524018
0.010372229	0.089765182	0.0017584123
0.010502723	0.086543046	0.0017111257
0.010633217	0.084031967	0.0016716366
0.010763711	0.084240725	0.0016572030
0.010894205	0.079123226	0.0015724328
0.011024699	0.077007318	0.0015580096
0.011155193	0.075958180	0.0015367834
0.011285687	0.069459106	0.0014436227
0.011416180	0.070254648	0.0014464754
0.011546674	0.068153725	0.0013906027
0.011677168	0.065782174	0.0013569807
0.011807662	0.064065568	0.0013193275
0.011938156	0.061058389	0.0012801315
0.012068650	0.060834774	0.0012762851
0.012199144	0.063148779	0.0012802457
0.012329638	0.060758666	0.0012250125
0.012460132	0.057769266	0.0011919422
0.012590626	0.057955684	0.0011725575
0.012721120	0.058182241	0.0011585569
0.012851614	0.055587904	0.0011113122
0.012982108	0.053823735	0.0010771190
0.013112602	0.052602430	0.0010670908
0.013243096	0.051348882	0.0010405913
0.013373590	0.051580284	0.0010433519
0.013504084	0.049784520	0.0010239263
0.013634578	0.050425894	0.0010111496
0.013765072	0.049922364	0.0010094054
0.013895566	0.049593607	0.00099867985
0.014026060	0.047364626	0.00095983234
0.014156554	0.048982850	0.00098878445
0.014287048	0.046832480	0.00095002907
0.014417542	0.045737588	0.00092935148
0.014548036	0.045759408	0.00093777539
0.014678530	0.044700646	0.00091110915
0.014809024	0.043105622	0.00089958043
0.014939518	0.044006235	0.00090296335
0.015070012	0.043354646	0.00088588529
0.015200506	0.043702863	0.00089299199
0.015331000	0.042217454	0.00086572244
0.015461494	0.041940119	0.00086075256
0.015591988	0.041923126	0.00086330616
0.015722482	0.042602166	0.00085528421
0.015852975	0.041584102	0.00084597564
0.015983469	0.040372682	0.00082999673
0.016113963	0.040444786	0.00082247213
0.016244457	0.039247635	0.00081848847
0.016374951	0.038229691	0.00079624352
0.016505445	0.039133277	0.00080517627
0.016635939	0.040666083	0.00081986253
0.016766433	0.039510650	0.00079289063
0.016896927	0.038829076	0.00079058583
0.017027421	0.039001191	0.00078694313
0.017157915	0.038478314	0.00077845542
0.017288409	0.037718864	0.00077276452
0.017418903	0.036745090	0.00075045603
0.017549397	0.037304447	0.00076048356
0.017679891	0.038111637	0.00076616114
0.017810385	0.036416281	0.00074340873
0.017940879	0.036004958	0.00073983157
0.018071373	0.036731869	0.00073873988
0.018201867	0.036549935	0.00073852037
0.018332361	0.035934015	0.00073040052
0.018462855	0.035498428	0.00071436681
0.018593349	0.037083925	0.00073433374
0.018723843	0.036040954	0.00072062094
0.018854337	0.037214657	0.00072233421
0.018984831	0.036137702	0.00071572183
0.019115325	0.036449276	0.00071352158
0.019245819	0.035374161	0.00070725411
0.019376313	0.034916517	0.00069792239
0.019506807	0.034929115	0.00068959672
0.019637301	0.035623165	0.00070141035
0.019767795	0.034470253	0.00068185529
0.019898289	0.033538816	0.00067471493
0.020028783	0.035464282	0.00069079996
0.020159277	0.034439356	0.00067481892
0.020289771	0.034126183	0.00067438163
0.020420264	0.033640512	0.00066220794
0.020550758	0.033684264	0.00065998260
0.020681252	0.034967527	0.00067703411
0.020811746	0.035225316	0.00067092016
0.020942240	0.034204846	0.00065789795
0.021072734	0.033394971	0.00065498000
0.021203228	0.032492170	0.00063696475
0.021333722	0.034279630	0.00065783053
0.021464216	0.033036421	0.00064428651
0.021594710	0.033076718	0.00063541102
0.021725204	0.033203224	0.00064636274
0.021855698	0.032872540	0.00062790452
0.021986192	0.032754218	0.00063349653
0.022116686	0.032918012	0.00063470424
0.022247180	0.032917443	0.00062547637
0.022377674	0.033120171	0.00063066650
0.022508168	0.033382246	0.00062677182
0.022638662	0.032696899	0.00061618171
0.022769156	0.032927674	0.00062874648
0.022899650	0.033301845	0.00061872298
0.023030144	0.032032663	0.00061445090
0.023160638	0.031783672	0.00060749961
0.023291132	0.032866221	0.00061156028
0.023421626	0.032630781	0.00061206266
0.023552120	0.031667586	0.00059854303
0.023682614	0.031822389	0.00059479851
0.023813108	0.031516345	0.00059891388
0.023943602	0.031753265	0.00059419130
0.024074096	0.032650237	0.00059911391
0.024204590	0.033377389	0.00060817641
0.024335084	0.033748108	0.00060437443
0.024465578	0.032467430	0.00059526569
0.024596072	0.031874310	0.00058426467
0.024726566	0.033394402	0.00059823871
0.024857060	0.030559475	0.00057567788
0.024987553	0.031084276	0.00057327397
0.025118047	0.031438177	0.00058086729
0.025248541	0.032151741	0.00058195431
0.025379035	0.031527107	0.00057202720
0.025509529	0.032545353	0.00058434558
0.025640023	0.031479914	0.00056809092
0.025770517	0.032036252	0.00057652940
0.025901011	0.032054042	0.00057484186
0.026031505	0.032684234	0.00057517398
0.026161999	0.031723467	0.00056879121
0.026292493	0.031394029	0.00056120423
0.026422987	0.031181002	0.00055948098
0.026553481	0.031934642	0.00056583342
0.026683975	0.032147057	0.00056308281
0.026814469	0.031560593	0.00055976054
0.026944963	0.030954435	0.00055295138
0.027075457	0.032027975	0.00055925964
0.027205951	0.031562156	0.00055881023
0.027336445	0.032279747	0.00055687283
0.027466939	0.032470575	0.00055779904
0.027597433	0.030977419	0.00054857545
0.027727927	0.031103218	0.00054305318
0.027858421	0.030819609	0.00054592413
0.027988915	0.030407752	0.00053896047
0.028119409	0.031075722	0.00054004542
0.028249903	0.031414690	0.00054478235
0.028380397	0.032195319	0.00054356682
0.028510891	0.031930434	0.00054745415
0.028641385	0.032198580	0.00054743665
0.028771879	0.031119174	0.00053273390
0.028902373	0.031521479	0.00053999283
0.029032867	0.031508411	0.00053581804
0.029163361	0.031046964	0.00052903169
0.029293855	0.031612798	0.00053786897
0.029424349	0.032196334	0.00053385764
0.029554842	0.031166628	0.00052891910
0.029685336	0.030622690	0.00052330825
0.029815830	0.031095792	0.00052219516
0.029946324	0.030557498	0.00052088457
0.030076818	0.031283625	0.00052637875
0.030207312	0.031151949	0.00051858466
0.030337806	0.031611754	0.00052634757
0.030468300	0.031380265	0.00051938375
0.030598794	0.030781510	0.00051725709
0.030729288	0.031410043	0.00052142411
0.030859782	0.031204967	0.00051506580
0.030990276	0.030474405	0.00051045705
0.031120770	0.031668989	0.00051564465
0.031251264	0.031250657	0.00051102735
0.031381758	0.031739775	0.00051804595
0.031512252	0.031253087	0.00051122070
0.031642746	0.030994640	0.00050988393
0.031773240	0.031422002	0.00051119234
0.031903734	0.029980839	0.00049569276
0.032034228	0.030886722	0.00050524993
0.032164722	0.030693579	0.00050336014
0.032295216	0.031083615	0.00050409892
0.032425710	0.030792215	0.00050185667
0.032556204	0.030965783	0.00049807775
0.032686698	0.030265463	0.00049455849
0.032817192	0.030864069	0.00049746290
0.032947686	0.030921239	0.00049572501
0.033078180	0.031317971	0.00050083711
0.033208674	0.030607866	0.00049118463
0.033339168	0.030014670	0.00048821540
0.033469662	0.030739530	0.00049363339
0.033600156	0.030112862	0.00048437523
0.033730650	0.030317245	0.00049031885
0.033861144	0.030840556	0.00048935070
0.033991637	0.031428009	0.00048940690
0.034122131	0.030954548	0.00049134754
0.034252625	0.028738303	0.00047593200
0.034383119	0.029287858	0.00048608868
0.034513613	0.031018854	0.00050014947
0.034644107	0.029372568	0.00048416736
0.034774601	0.030040288	0.00050109166
0.034905095	0.029373317	0.00049831720
0.035035589	0.030225458	0.00050644206
0.035166083	0.031030988	0.00052066683
0.035296577	0.030469799	0.00051325965
0.035427071	0.030065141	0.00051635226
0.035557565	0.030033329	0.00051204983
0.035688059	0.031116371	0.00052150615
0.035818553	0.030607064	0.00052408229
0.035949047	0.029750603	0.00051376715
0.036079541	0.030656842	0.00052222542
0.036210035	0.028934084	0.00050825319
0.036340529	0.029790537	0.00051495890
0.036471023	0.030269598	0.00052390970
0.036601517	0.029931256	0.00051995079
0.036732011	0.030536609	0.00052309587
0.036862505	0.029733860	0.00052102732
0.036992999	0.031065741	0.00053036721
0.037123493	0.030863369	0.00052886190
0.037253987	0.030218865	0.00052906931
0.037384481	0.031590421	0.00053514218
0.037514975	0.029922303	0.00052815123
0.037645469	0.030059805	0.00052765175
0.037775963	0.030182809	0.00052439577
0.037906457	0.029430732	0.00052636389
0.038036951	0.030274921	0.00053200566
0.038167445	0.030569814	0.00053554187
0.038297939	0.029807993	0.00052906357
0.038428433	0.030241324	0.00053199860
0.038558926	0.030556679	0.00053905295
0.038689420	0.030758740	0.00054022627
0.038819914	0.030035734	0.00053034017
0.038950408	0.029707022	0.00053299087
0.039080902	0.030239400	0.00052939428
0.039211396	0.029496784	0.00052456966
0.039341890	0.030126426	0.00052188919
0.039472384	0.030898148	0.00052757934
0.039602878	0.031011129	0.00052716554
0.039733372	0.030766495	0.00052294611
0.039863866	0.030178422	0.00051255088
0.039994360	0.030731118	0.00052017924
0.040124854	0.030456309	0.00051440569
0.040255348	0.030374308	0.00051579501
0.040385842	0.029821465	0.00050630590
0.040516336	0.030031073	0.00050852248
0.040646830	0.030430734	0.00051117412
0.040777324	0.030002429	0.00050749782
0.040907818	0.030322601	0.00050756511
0.041038312	0.030763837	0.00051395711
0.041168806	0.030008113	0.00050129959
0.041299300	0.028856359	0.00049925486
0.041429794	0.030192660	0.00050227315
0.041560288	0.030302184	0.00050435162
0.041690782	0.029428797	0.00049878593
0.041821276	0.029726676	0.00049762634
0.041951770	0.030316342	0.00050338178
0.042082264	0.029838938	0.00049771063
0.042212758	0.029899472	0.00049741239
0.042343252	0.030723795	0.00050685691
0.042473746	0.030512783	0.00050119612
0.042604240	0.030540622	0.00049698024
0.042734734	0.030162627	0.00050113155
0.042865228	0.029769221	0.00049235253
0.042995722	0.029709635	0.00049473714
0.043126215	0.031210544	0.00050475699
0.043256709	0.030108365	0.00049450896
0.043387203	0.030381998	0.00049698138
0.043517697	0.029948367	0.00049117092
0.043648191	0.029427754	0.00048561562
0.043778685	0.029229043	0.00049060337
0.043909179	0.029811581	0.00048697795
0.044039673	0.029678560	0.00048794768
0.044170167	0.030340792	0.00049349817
0.044300661	0.030212758	0.00048955266
0.044431155	0.030228024	0.00049357325
0.044561649	0.030060387	0.00048838287
0.044692143	0.029999342	0.00048708530
0.044822637	0.030758951	0.00049377337
0.044953131	0.030249715	0.00048794401
0.045083625	0.030346287	0.00049255370
0.045214119	0.030217081	0.00048708905
0.045344613	0.029692868	0.00048058023
0.045475107	0.029415048	0.00048036921
0.045605601	0.030605647	0.00048809581
0.045736095	0.029612511	0.00048079952
0.045866589	0.030502963	0.00048964199
0.045997083	0.030024965	0.00048059768
0.046127577	0.029696615	0.00048393670
0.046258071	0.028521330	0.00048100787
0.046388565	0.030061270	0.00049127538
0.046519059	0.030225746	0.00050014565
0.046649553	0.030157533	0.00049811528
0.046780047	0.029132903	0.00049257840
0.046910541	0.029942226	0.00050018169
0.047041035	0.029049887	0.00049293008
0.047171529	0.030370326	0.00050728654
0.047302023	0.030213237	0.00050654496
0.047432517	0.030381395	0.00050664995
0.047563011	0.030565258	0.00051334598
0.047693504	0.030811955	0.00051058217
0.047823998	0.030322133	0.00051107245
0.047954492	0.029940660	0.00051092351
0.048084986	0.029785883	0.00050716491
0.048215480	0.029743764	0.00051207399
0.048345974	0.030476606	0.00051365864
0.048476468	0.029906994	0.00050853486
0.048606962	0.030531945	0.00051699548
0.048737456	0.030392119	0.00051461190
0.048867950	0.029153792	0.00050862558
0.048998444	0.030582591	0.00051679146
0.049128938	0.029692628	0.00051227724
0.049259432	0.030538717	0.00051954973
0.049389926	0.028923981	0.00050644747
0.049520420	0.029938868	0.00051643225
0.049650914	0.029279271	0.00051239151
0.049781408	0.030400651	0.00051958212
0.049911902	0.030686157	0.00052302809
0.050042396	0.029766677	0.00051597806
0.050172890	0.029956556	0.00051858014
0.050303384	0.030085070	0.00052198590
0.050433878	0.029953178	0.00051801056
0.050564372	0.029736287	0.00051947411
0.050694866	0.030122611	0.00051803805
0.050825360	0.029667644	0.00051996392
0.050955854	0.030760930	0.00052862140
0.051086348	0.030015294	0.00052032639
0.051216842	0.029331976	0.00051689547
0.051347336	0.030628076	0.00052728402
0.051477830	0.029706213	0.00051817208
0.051608324	0.029938178	0.00052310218
0.051738818	0.029196455	0.00051891901
0.051869312	0.030226770	0.00052288744
0.051999806	0.030070058	0.00052442184
0.052130299	0.030614687	0.00052983407
0.052260793	0.029873491	0.00052266828
0.052391287	0.030271913	0.00052739192
0.052521781	0.029641158	0.00052311189
0.052652275	0.030089230	0.00052987096
0.052782769	0.030576258	0.00052859590
0.052913263	0.029549463	0.00052241896
0.053043757	0.029102935	0.00051824372
0.053174251	0.029298829	0.00052184919
0.053304745	0.029859520	0.00052608770
0.053435239	0.030406809	0.00053377186
0.053565733	0.029615981	0.00052415105
0.053696227	0.029248882	0.00052081500
0.053826721	0.030498000	0.00053397271
0.053957215	0.030829520	0.00053443094
0.054087709	0.029586310	0.00052927718
0.054218203	0.029458938	0.00052176295
0.054348697	0.029751798	0.00052646795
0.054479191	0.029533548	0.00052610906
0.054609685	0.029501826	0.00052737385
0.054740179	0.029129887	0.00052403511
0.054870673	0.029140013	0.00052555846
0.055001167	0.030497698	0.00053297242
0.055131661	0.029454491	0.00052692582
0.055262155	0.030127717	0.00053058704
0.055392649	0.030256225	0.00053495096
0.055523143	0.029583982	0.00052939595
0.055653637	0.028978294	0.00052228987
0.055784131	0.029546554	0.00052505719
0.055914625	0.028557263	0.00052044404
0.056045119	0.030345800	0.00053469637
0.056175613	0.030296682	0.00053433623
0.056306107	0.029925115	0.00053262219
0.056436601	0.030330581	0.00053418730
0.056567095	0.029582616	0.00052825363
0.056697588	0.030227806	0.00053692437
0.056828082	0.029372833	0.00052774466
0.056958576	0.029311984	0.00052845250
0.057089070	0.029333125	0.00052749239
0.057219564	0.030128447	0.00053603129
0.057350058	0.030523363	0.00053392478
0.057480552	0.029115339	0.00053041277
0.057611046	0.030812229	0.00053844471
0.057741540	0.029904424	0.00053281290
0.057872034	0.029414842	0.00052768887
0.058002528	0.029978935	0.00052984205
0.058133022	0.029902205	0.00053211067
0.058263516	0.029755084	0.00052901927
0.058394010	0.029733223	0.00052801853
0.058524504	0.030291480	0.00053220542
0.058654998	0.030811961	0.00053520745
0.058785492	0.030104809	0.00052944965
0.058915986	0.028666748	0.00051837768
0.059046480	0.028703288	0.00051332756
0.059176974	0.029331914	0.00052393134
0.059307468	0.029455034	0.00051972818
0.059437962	0.030248030	0.00052371502
0.059568456	0.029214662	0.00052024648
0.059698950	0.029661563	0.00052026092
0.059829444	0.029364743	0.00051792873
0.059959938	0.030348416	0.00052565598
0.060090432	0.029208830	0.00051325928
0.060220926	0.029137663	0.00051577070
0.060351420	0.030785959	0.00052732324
0.060481914	0.029965668	0.00052137654
0.060612408	0.030164418	0.00052146138
0.060742902	0.029617863	0.00051535776
0.060873396	0.029988616	0.00052064606
0.061003890	0.029740561	0.00051769092
0.061134384	0.029482772	0.00051264059
0.061264877	0.029343231	0.00051665820
0.061395371	0.029612875	0.00051337401
0.061525865	0.029140781	0.00050859303
0.061656359	0.029951206	0.00051828226
0.061786853	0.029673723	0.00051452501
0.061917347	0.028257921	0.00050454821
0.062047841	0.029514001	0.00051193058
0.062178335	0.029697311	0.00051157316
0.062308829	0.029205876	0.00051351058
0.062439323	0.028636583	0.00050418115
0.062569817	0.029744607	0.00051475906
0.062700311	0.030138903	0.00051785556
0.062830805	0.028262172	0.00050151765
0.062961299	0.028438559	0.00050263514
0.063091793	0.030292966	0.00051724599
0.063222287	0.029228765	0.00050849748
0.063352781	0.029496232	0.00051314999
0.063483275	0.030356544	0.00051637918
0.063613769	0.030627935	0.00051879660
0.063744263	0.029004830	0.00050621152
0.063874757	0.030216741	0.00051496314
0.064005251	0.029072992	0.00050966093
0.064135745	0.029184202	0.00050910967
0.064266239	0.029474197	0.00050776198
0.064396733	0.029779385	0.00051083135
0.064527227	0.028307524	0.00049868306
0.064657721	0.028808655	0.00050533161
0.064788215	0.028925287	0.00050405246
0.064918709	0.028410203	0.00049891454
0.065049203	0.029670336	0.00051136847
0.065179697	0.029286175	0.00050338883
0.065310191	0.029604041	0.00050758036
0.065440685	0.029005962	0.00050403733
0.065571179	0.030171268	0.00051130881
0.065701673	0.028567192	0.00050015182
0.065832166	0.029173141	0.00050340997
0.065962660	0.029002337	0.00050222650
0.066093154	0.029131861	0.00050664962
0.066223648	0.029303242	0.00050255055
0.066354142	0.028410531	0.00049788916
0.066484636	0.029352271	0.00050278826
0.066615130	0.028646776	0.00049957898
0.066745624	0.029766072	0.00050794425
0.066876118	0.028478756	0.00049498326
0.067006612	0.029304423	0.00050364370
0.067137106	0.029477132	0.00050422087
0.067267600	0.029450723	0.00049959595
0.067398094	0.030621437	0.00051411126
0.067528588	0.030188907	0.00050843824
0.067659082	0.029302371	0.00050105293
0.067789576	0.029306971	0.00050365580
0.067920070	0.030508003	0.00050860427
0.068050564	0.028910916	0.00049742031
0.068181058	0.030312121	0.00050661634
0.068311552	0.030021664	0.00050534580
0.068442046	0.029134252	0.00049962164
0.068572540	0.029144463	0.00049877170
0.068703034	0.028671798	0.00049224484
0.068833528	0.029930492	0.00050713947
0.068964022	0.029697957	0.00050142831
0.069094516	0.029628584	0.00050440860
0.069225010	0.029114295	0.00049643520
0.069355504	0.029757058	0.00050249923
0.069485998	0.029801882	0.00050307547
0.069616492	0.029637071	0.00050197955
0.069746986	0.029046847	0.00049657262
0.069877480	0.029322875	0.00049993266
0.070007974	0.029733656	0.00049955433
0.070138468	0.028875973	0.00049289855
0.070268961	0.028593746	0.00048996796
0.070399455	0.028871664	0.00049254635
0.070529949	0.029325324	0.00049919007
0.070660443	0.029374074	0.00049593249
0.070790937	0.028895653	0.00049332682
0.070921431	0.029537740	0.00049888822
0.071051925	0.029066550	0.00049287452
0.071182419	0.029548204	0.00050116541
0.071312913	0.029397283	0.00049575988
0.071443407	0.029789711	0.00050036586
0.071573901	0.029331139	0.00049260294
0.071704395	0.029055452	0.00048936908
0.071834889	0.029399514	0.00049437324
0.071965383	0.029518151	0.00049613825
0.072095877	0.029006394	0.00049249588
0.072226371	0.029764028	0.00049682275
0.072356865	0.029455653	0.00049241766
0.072487359	0.030379658	0.00050205113
0.072617853	0.029083763	0.00049304653
0.072748347	0.029333480	0.00048961611
0.072878841	0.029005801	0.00049153400
0.073009335	0.029130867	0.00048792694
0.073139829	0.028688104	0.00048518866
0.073270323	0.029212444	0.00049287989
0.073400817	0.029479779	0.00049144660
0.073531311	0.029358738	0.00049062932
0.073661805	0.028701614	0.00048756154
0.073792299	0.029867215	0.00049166024
0.073922793	0.028732828	0.00048643187
0.074053287	0.029569824	0.00049147880
0.074183781	0.028393564	0.00048261513
0.074314275	0.029157727	0.00049107472
0.074444769	0.028928875	0.00048335658
0.074575263	0.030166417	0.00049384099
0.074705757	0.028620205	0.00048421993
0.074836250	0.029013667	0.00048767551
0.074966744	0.028684998	0.00048741945
0.075097238	0.029184249	0.00048317650
0.075227732	0.029496261	0.00048975740
0.075358226	0.028803359	0.00048593911
0.075488720	0.028892393	0.00048284317
0.075619214	0.029599159	0.00048965211
0.075749708	0.028764604	0.00048300409
0.075880202	0.029360748	0.00048666215
0.076010696	0.029097442	0.00048512470
0.076141190	0.028849239	0.00048175359
0.076271684	0.029813551	0.00049216380
0.076402178	0.029281939	0.00048838563
0.076532672	0.029688456	0.00048595231
0.076663166	0.029061867	0.00048263404
0.076793660	0.028988713	0.00048170103
0.076924154	0.029986462	0.00048995541
0.077054648	0.029361917	0.00048594128
0.077185142	0.029294127	0.00048276143
0.077315636	0.028660790	0.00047954642
0.077446130	0.028630087	0.00047788567
0.077576624	0.029248159	0.00048195869
0.077707118	0.028893781	0.00048392292
0.077837612	0.029215514	0.00048047820
0.077968106	0.029302955	0.00048472954
0.078098600	0.029325188	0.00048128385
0.078229094	0.028524879	0.00047472635
0.078359588	0.029257681	0.00048345602
0.078490082	0.029064372	0.00047952694
0.078620576	0.029396576	0.00048221222
0.078751070	0.029050464	0.00048113741
0.078881564	0.029477181	0.00048233862
0.079012058	0.029716593	0.00048630442
0.079142552	0.028321799	0.00047362200
0.079273046	0.030275866	0.00048673932
0.079403539	0.029620997	0.00048367688
0.079534033	0.029069216	0.00047897914
0.079664527	0.029729706	0.00048397520
0.079795021	0.029169775	0.00047962447
0.079925515	0.029446860	0.00048023170
0.080056009	0.029091193	0.00048025775
0.080186503	0.029619528	0.00048441264
0.080316997	0.028792521	0.00047323258
0.080447491	0.029131580	0.00047905219
0.080577985	0.028380840	0.00047079747
0.080708479	0.029724490	0.00048086824
0.080838973	0.029386308	0.00047867314
0.080969467	0.028686868	0.00047122879
0.081099961	0.028882029	0.00047518638
0.081230455	0.029244163	0.00047916701
0.081360949	0.029671417	0.00047771995
0.081491443	0.028502454	0.00047271320
0.081621937	0.028892210	0.00047168902
0.081752431	0.029155396	0.00047542287
0.081882925	0.028593748	0.00047277537
0.082013419	0.029208423	0.00047392662
0.082143913	0.028242229	0.00046866626
0.082274407	0.028195895	0.00046611262
0.082404901	0.028469287	0.00046706405
0.082535395	0.029012789	0.00047605507
0.082665889	0.028636461	0.00046857041
0.082796383	0.029662687	0.00047778331
0.082926877	0.028630171	0.00046954515
0.083057371	0.028580702	0.00046759933
0.083187865	0.028450542	0.00046843429
0.083318359	0.029383304	0.00047461061
0.083448853	0.029424783	0.00047480396
0.083579347	0.029235704	0.00047295429
0.083709841	0.029571007	0.00047474694
0.083840335	0.028951909	0.00047043862
0.083970828	0.029056518	0.00047163745
0.084101322	0.029985792	0.00047646074
0.084231816	0.028915402	0.00047064233
0.084362310	0.028554664	0.00046597192
0.084492804	0.028230592	0.00046389114
0.084623298	0.028167689	0.00046506808
0.084753792	0.028594923	0.00046511113
0.084884286	0.028887788	0.00046961537
0.085014780	0.027899947	0.00046030475
0.085145274	0.028804572	0.00046751506
0.085275768	0.028521727	0.00046495345
0.085406262	0.029522537	0.00047131999
0.085536756	0.028815463	0.00046709965
0.085667250	0.029211909	0.00047277830
0.085797744	0.028845320	0.00046593607
0.085928238	0.028723326	0.00046602727
0.086058732	0.028930344	0.00046674343
0.086189226	0.028707699	0.00046530407
0.086319720	0.028496089	0.00046642514
0.086450214	0.028420697	0.00046075344
0.086580708	0.028993998	0.00046812832
0.086711202	0.028883340	0.00046435061
0.086841696	0.028181889	0.00045845709
0.086972190	0.028918252	0.00046593929
0.087102684	0.029617914	0.00047077835
0.087233178	0.029594705	0.00047062805
0.087363672	0.028329188	0.00046120468
0.087494166	0.028127549	0.00045639908
0.087624660	0.029260497	0.00046640646
0.087755154	0.029210208	0.00046778532
0.087885648	0.028672593	0.00046073530
0.088016142	0.029206347	0.00046561369
0.088146636	0.028204274	0.00045607981
0.088277130	0.028112341	0.00045613858
0.088407623	0.028540179	0.00046195640
0.088538117	0.028817332	0.00046058828
0.088668611	0.028641166	0.00046110766
0.088799105	0.029089754	0.00046433111
0.088929599	0.028333757	0.00045530771
0.089060093	0.028849701	0.00046230506
0.089190587	0.028925782	0.00046127122
0.089321081	0.028854779	0.00046162863
0.089451575	0.029780940	0.00046908407
0.089582069	0.029426581	0.00046158027
0.089712563	0.029040793	0.00046088237
0.089843057	0.029529968	0.00046710685
0.089973551	0.029218949	0.00046138368
0.090104045	0.028923144	0.00046153210
0.090234539	0.029622534	0.00046119704
0.090365033	0.029649136	0.00046730747
0.090495527	0.028621698	0.00045835797
0.090626021	0.028497415	0.00045687995
0.090756515	0.028867555	0.00045971341
0.090887009	0.029388090	0.00046314817
0.091017503	0.028557270	0.00045407606
0.091147997	0.029224910	0.00046260487
0.091278491	0.029786668	0.00046256408
0.091408985	0.029452678	0.00046236310
0.091539479	0.028325530	0.00045284149
0.091669973	0.028700912	0.00045453860
0.091800467	0.028746939	0.00046689813
0.091930961	0.028762344	0.00047073038
0.092061455	0.028227666	0.00046976849
0.092191949	0.028748007	0.00047872372
0.092322443	0.028565971	0.00047843792
0.092452937	0.029305213	0.00048672679
0.092583431	0.027811498	0.00047749994
0.092713925	0.029210854	0.00048900063
0.092844419	0.029017150	0.00049138998
0.092974912	0.029130430	0.00049031935
0.093105406	0.029252091	0.00048374388
0.093235900	0.029022712	0.00048064930
0.093366394	0.028365277	0.00046915434
0.093496888	0.028993022	0.00047807092
0.093627382	0.028157815	0.00046563670
0.093757876	0.028646142	0.00046870319
0.093888370	0.028399766	0.00046789906
0.094018864	0.028340276	0.00046232618
0.094149358	0.028916616	0.00046994107
0.094279852	0.027670291	0.00045862138
0.094410346	0.029373626	0.00046798398
0.094540840	0.029370957	0.00047136029
0.094671334	0.028794181	0.00046227471
0.094801828	0.029399708	0.00046924293
0.094932322	0.029208675	0.00047018466
0.095062816	0.029306488	0.00046595923
0.095193310	0.029072181	0.00046519079
0.095323804	0.028023440	0.00045633298
0.095454298	0.029263724	0.00046385899
0.095584792	0.028066007	0.00045885680
0.095715286	0.028544559	0.00045752621
0.095845780	0.028866476	0.00046080372
0.095976274	0.029389028	0.00046644913
0.096106768	0.028259755	0.00045273929
0.096237262	0.028247200	0.00045648572
0.096367756	0.028487598	0.00045802296
0.096498250	0.027747374	0.00044875343
0.096628744	0.027886218	0.00045450082
0.096759238	0.028572135	0.00045317817
0.096889732	0.028732323	0.00045826905
0.097020226	0.028133050	0.00045410584
0.097150720	0.028460132	0.00045387689
0.097281214	0.028730237	0.00045533027
0.097411708	0.028702205	0.00045527663
0.097542201	0.028516342	0.00045431206
0.097672695	0.028743528	0.00045758846
0.097803189	0.029165809	0.00045663640
0.097933683	0.028702537	0.00045691959
0.098064177	0.027977457	0.00044843598
0.098194671	0.029164202	0.00045451588
0.098325165	0.028526735	0.00044953896
0.098455659	0.027780512	0.00044308126
0.098586153	0.028796637	0.00045065266
0.098716647	0.028571085	0.00044892187
0.098847141	0.027728023	0.00043797920
0.098977635	0.028492921	0.00044527745
0.099108129	0.028962117	0.00044742019
0.099238623	0.028700580	0.00044488601
0.099369117	0.028994543	0.00044767170
0.099499611	0.029074516	0.00044574546
0.099630105	0.028449771	0.00044244360
0.099760599	0.028416161	0.00044333147
0.099891093	0.029378138	0.00044717278
0.10002159	0.028361385	0.00044547423
0.10015208	0.028122478	0.00044067588
0.10028257	0.028169359	0.00043903077
0.10041307	0.028788467	0.00044608774
0.10054356	0.028223116	0.00044021194
0.10067406	0.028781132	0.00044814169
0.10080455	0.029313734	0.00045121862
0.10093504	0.029126514	0.00044550318
0.10106554	0.029901217	0.00045514797
0.10119603	0.029163479	0.00044706534
0.10132653	0.028392670	0.00044428640
0.10145702	0.027179928	0.00043512205
0.10158751	0.028808196	0.00044355793
0.10171801	0.028865673	0.00044703797
0.10184850	0.027821132	0.00043734730
0.10197900	0.028746877	0.00044456598
0.10210949	0.029215709	0.00044837844
0.10223998	0.028104057	0.00043822913
0.10237048	0.027784360	0.00043599247
0.10250097	0.028112205	0.00044023937
0.10263147	0.027993018	0.00043534280
0.10276196	0.027961331	0.00044080405
0.10289245	0.028497413	0.00044087237
0.10302295	0.028688723	0.00044162915
0.10315344	0.028259887	0.00044144989
0.10328394	0.028952641	0.00044300368
0.10341443	0.028389016	0.00043858485
0.10354492	0.028285374	0.00044090317
0.10367542	0.028803245	0.00043852110
0.10380591	0.028662666	0.00044179762
0.10393641	0.028435436	0.00043854623
0.10406690	0.028882572	0.00043959156
0.10419739	0.028329120	0.00043987622
0.10432789	0.028556466	0.00043767141
0.10445838	0.028741000	0.00044167468
0.10458888	0.028452134	0.00043748703
0.10471937	0.030091500	0.00044862295
0.10484986	0.029096338	0.00044308013
0.10498036	0.028433347	0.00043674299
0.10511085	0.028442886	0.00043663635
0.10524135	0.027972783	0.00043400003
0.10537184	0.027640507	0.00043074668
0.10550233	0.028841414	0.00044041957
0.10563283	0.028999931	0.00044027270
0.10576332	0.029122949	0.00044032070
0.10589382	0.028758765	0.00044059044
0.10602431	0.028835631	0.00043628368
0.10615480	0.027964324	0.00043259345
0.10628530	0.028308918	0.00043577052
0.10641579	0.028806977	0.00043676712
0.10654629	0.027809846	0.00043132948
0.10667678	0.028550038	0.00043564870
0.10680727	0.028652995	0.00043645582
0.10693777	0.029042581	0.00043981209
0.10706826	0.028910373	0.00043759301
0.10719876	0.029028515	0.00043943433
0.10732925	0.028524463	0.00043525310
0.10745974	0.028318165	0.00043076308
0.10759024	0.028489157	0.00043458365
0.10772073	0.028351013	0.00043392582
0.10785123	0.027577913	0.00043022043
0.10798172	0.028113309	0.00044025666
0.10811221	0.028660147	0.00044672647
0.10824271	0.027987698	0.00044941652
0.10837320	0.028776936	0.00045443468
0.10850370	0.029299466	0.00046178981
0.10863419	0.028378423	0.00045925594
0.10876468	0.029345143	0.00046511443
0.10889518	0.028280947	0.00045814838
0.10902567	0.028504102	0.00046460115
0.10915616	0.028930870	0.00046606035
0.10928666	0.028604780	0.00046932805
0.10941715	0.029262014	0.00047253510
0.10954765	0.028627229	0.00046932896
0.10967814	0.028344989	0.00047121202
0.10980863	0.028689743	0.00047391542
0.10993913	0.029008766	0.00047786428
0.11006962	0.028848114	0.00047852040
0.11020012	0.029105897	0.00047765453
0.11033061	0.027977104	0.00047526732
0.11046110	0.028449274	0.00047779633
0.11059160	0.028476258	0.00048045180
0.11072209	0.028727923	0.00048836014
0.11085259	0.028656742	0.00048128459
0.11098308	0.029203119	0.00048843421
0.11111357	0.028652533	0.00048765890
0.11124407	0.028882024	0.00048738004
0.11137456	0.029457339	0.00049533336
0.11150506	0.028605171	0.00049037507
0.11163555	0.027770757	0.00048433547
0.11176604	0.027927739	0.00048811755
0.11189654	0.028030649	0.00048619239
0.11202703	0.027598327	0.00048710067
0.11215753	0.027925551	0.00048895290
0.11228802	0.028957761	0.00049881676
0.11241851	0.028394887	0.00049462844
0.11254901	0.028452864	0.00049706722
0.11267950	0.027707179	0.00049105073
0.11281000	0.027685645	0.00048918854
0.11294049	0.028026920	0.00047767842
0.11307098	0.028099096	0.00047733446
0.11320148	0.028225925	0.00047070376
0.11333197	0.027719837	0.00046715837
0.11346247	0.028420221	0.00047348009
0.11359296	0.029119829	0.00047376426
0.11372345	0.028214030	0.00046659816
0.11385395	0.028254232	0.00046723111
0.11398444	0.028815240	0.00046499200
0.11411494	0.028774482	0.00046791174
0.11424543	0.028946575	0.00046636360
0.11437592	0.027705692	0.00045551165
0.11450642	0.028374392	0.00046233064
0.11463691	0.028817657	0.00045937892
0.11476741	0.028362446	0.00045860276
0.11489790	0.028916844	0.00046410733
0.11502839	0.027708782	0.00045126549
0.11515889	0.028003827	0.00045379885
0.11528938	0.028460252	0.00045450407
0.11541988	0.028111926	0.00045216429
0.11555037	0.028025088	0.00045258784
0.11568086	0.028109964	0.00044892029
0.11581136	0.028386287	0.00045409275
0.11594185	0.029079350	0.00045653815
0.11607235	0.028059867	0.00044787141
0.11620284	0.028996048	0.00045521586
0.11633333	0.028907103	0.00045289296
0.11646383	0.027685109	0.00044595489
0.11659432	0.028409586	0.00045042567
0.11672482	0.027892923	0.00044231744
0.11685531	0.028369038	0.00044960821
0.11698580	0.028950884	0.00045149012
0.11711630	0.028387146	0.00044784726
0.11724679	0.028061368	0.00044652023
0.11737729	0.028696591	0.00044799222
0.11750778	0.028112037	0.00044311449
0.11763827	0.028788957	0.00044829843
0.11776877	0.028799420	0.00044466571
0.11789926	0.028250019	0.00044457283
0.11802975	0.028820825	0.00044564989
0.11816025	0.028090149	0.00043914441
0.11829074	0.028624048	0.00044385650
0.11842124	0.028122520	0.00043838784
0.11855173	0.027703422	0.00043700944
0.11868222	0.027861712	0.00043475690
0.11881272	0.028914925	0.00044040366
0.11894321	0.028053486	0.00043635596
0.11907371	0.028231223	0.00043572724
0.11920420	0.027848133	0.00043375452
0.11933469	0.028069209	0.00043309362
0.11946519	0.028714573	0.00043461014
0.11959568	0.029053609	0.00043946494
0.11972618	0.028008282	0.00042951924
0.11985667	0.027714648	0.00042912016
0.11998716	0.027739395	0.00042893356
0.12011766	0.028834477	0.00043413616
0.12024815	0.028429511	0.00042946586
0.12037865	0.027597340	0.00042554023
0.12050914	0.028027413	0.00042384625
0.12063963	0.027502297	0.00042417413
0.12077013	0.027400900	0.00042179634
0.12090062	0.028798301	0.00042947165
0.12103112	0.027345863	0.00042092258
0.12116161	0.027980253	0.00042255425
0.12129210	0.028906841	0.00043075270
0.12142260	0.028861436	0.00042975514
0.12155309	0.027764064	0.00042251043
0.12168359	0.028314503	0.00042424935
0.12181408	0.028469108	0.00042353396
0.12194457	0.028135765	0.00042221372
0.12207507	0.028227956	0.00042403648
0.12220556	0.028600239	0.00042399766
0.12233606	0.028471766	0.00042620937
0.12246655	0.028078961	0.00041953759
0.12259704	0.028169121	0.00042034349
0.12272754	0.028312666	0.00042353475
0.12285803	0.028183111	0.00042125562
0.12298853	0.027945806	0.00041778622
0.12311902	0.027834623	0.00042168726
0.12324951	0.028203317	0.00041820227
0.12338001	0.028405351	0.00042406159
0.12351050	0.028597130	0.00042245436
0.12364100	0.027957479	0.00041906730
0.12377149	0.027647081	0.00041820668
0.12390198	0.028403955	0.00041997757
0.12403248	0.027696008	0.00041396470
0.12416297	0.028312926	0.00042092366
0.12429347	0.027743139	0.00041530373
0.12442396	0.027812519	0.00041904679
0.12455445	0.027783574	0.00041578897
0.12468495	0.027902160	0.00041510721
0.12481544	0.027762668	0.00041712809
0.12494594	0.028226416	0.00041725507
0.12507643	0.028093409	0.00041608575
0.12520692	0.028230939	0.00041846238
0.12533742	0.028073715	0.00041584861
0.12546791	0.028007971	0.00041650042
0.12559841	0.027955073	0.00041478930
0.12572890	0.027850889	0.00041360126
0.12585939	0.027711048	0.00041602749
0.12598989	0.027648747	0.00040980464
0.12612038	0.028435434	0.00042008060
0.12625088	0.028179393	0.00041505040
0.12638137	0.028127791	0.00041533543
0.12651186	0.028046320	0.00041711678
0.12664236	0.028178826	0.00041377695
0.12677285	0.028070925	0.00041373624
0.12690335	0.028306881	0.00041869811
0.12703384	0.027644450	0.00040779287
0.12716433	0.027807072	0.00041569970
0.12729483	0.027835345	0.00041152860
0.12742532	0.027938666	0.00041272551
0.12755581	0.027914357	0.00041161572
0.12768631	0.028340731	0.00041422193
0.12781680	0.027716478	0.00041283435
0.12794730	0.027810558	0.00041183394
0.12807779	0.028277372	0.00041256958
0.12820828	0.027767659	0.00041077887
0.12833878	0.027474316	0.00040738116
0.12846927	0.027291681	0.00040871211
0.12859977	0.027957801	0.00041187831
0.12873026	0.027696537	0.00040841971
0.12886075	0.028215829	0.00041246189
0.12899125	0.028508048	0.00041484154
0.12912174	0.028499411	0.00041362093
0.12925224	0.028508137	0.00041576240
0.12938273	0.028123669	0.00041169487
0.12951322	0.027352444	0.00040407216
0.12964372	0.027322146	0.00040584761
0.12977421	0.028118512	0.00040970279
0.12990471	0.027591162	0.00040792747
0.13003520	0.027414056	0.00040626776
0.13016569	0.028092400	0.00040872863
0.13029619	0.028167561	0.00041003443
0.13042668	0.027821846	0.00040683008
0.13055718	0.029099740	0.00041416431
0.13068767	0.028534791	0.00041526732
0.13081816	0.028248872	0.00040884115
0.13094866	0.028523131	0.00041172805
0.13107915	0.028289620	0.00040781633
0.13120965	0.028046180	0.00040829170
0.13134014	0.028000753	0.00040941975
0.13147063	0.028221685	0.00040824874
0.13160113	0.028241119	0.00040964410
0.13173162	0.028697105	0.00041091693
0.13186212	0.028463618	0.00040883425
0.13199261	0.028199163	0.00040876745
0.13212310	0.028600094	0.00040941468
0.13225360	0.028652575	0.00041145836
0.13238409	0.027805461	0.00040520294
0.13251459	0.028000040	0.00040444029
0.13264508	0.028569005	0.00040934443
0.13277557	0.027249969	0.00040140689
0.13290607	0.028680953	0.00041145764
0.13303656	0.028008440	0.00040610660
0.13316706	0.027862001	0.00040276144
0.13329755	0.027900285	0.00040472859
0.13342804	0.028460847	0.00041013862
0.13355854	0.028289827	0.00040575305
0.13368903	0.027825743	0.00040563507
0.13381953	0.027962422	0.00040505658
0.13395002	0.028690627	0.00040915394
0.13408051	0.028062687	0.00040448562
0.13421101	0.027831635	0.00040280256
0.13434150	0.028319133	0.00040762015
0.13447200	0.026718035	0.00039740050
0.13460249	0.027953001	0.00040119536
0.13473298	0.028044702	0.00040430949
0.13486348	0.028089379	0.00040360714
0.13499397	0.028760737	0.00040801583
0.13512447	0.027927727	0.00040361376
0.13525496	0.027945094	0.00040208283
0.13538545	0.027882612	0.00040208190
0.13551595	0.027179251	0.00039722063
0.13564644	0.027669875	0.00040000419
0.13577694	0.028181327	0.00040561968
0.13590743	0.027538421	0.00039801802
0.13603792	0.028832013	0.00040668669
0.13616842	0.027528458	0.00039855844
0.13629891	0.028090919	0.00040091354
0.13642940	0.027486311	0.00039973567
0.13655990	0.027420583	0.00039532455
0.13669039	0.027617840	0.00039945606
0.13682089	0.027831940	0.00039959838
0.13695138	0.028369884	0.00040209817
0.13708187	0.028035604	0.00040138318
0.13721237	0.028276776	0.00040348038
0.13734286	0.028150792	0.00040031288
0.13747336	0.028274903	0.00040279623
0.13760385	0.027883295	0.00039685639
0.13773434	0.027771227	0.00039937123
0.13786484	0.028310991	0.00040253421
0.13799533	0.028134469	0.00039933239
0.13812583	0.028346271	0.00040091475
0.13825632	0.027973134	0.00039822735
0.13838681	0.027724510	0.00039704861
0.13851731	0.028086402	0.00040087593
0.13864780	0.028973346	0.00040606329
0.13877830	0.027552383	0.00039568483
0.13890879	0.027807219	0.00039751620
0.13903928	0.028383375	0.00039904176
0.13916978	0.028192672	0.00039956041
0.13930027	0.028116550	0.00039958389
0.13943077	0.028470548	0.00040123456
0.13956126	0.027939414	0.00039918987
0.13969175	0.028156808	0.00039834731
0.13982225	0.027729534	0.00039651743
0.13995274	0.027325716	0.00039446902
0.14008324	0.028232137	0.00039778579
0.14021373	0.028454096	0.00040135838
0.14034422	0.028482386	0.00039750857
0.14047472	0.027977396	0.00039793208
0.14060521	0.028550147	0.00040128233
0.14073571	0.027959422	0.00039676990
0.14086620	0.028095299	0.00039569129
0.14099669	0.027955976	0.00039659546
0.14112719	0.028003370	0.00039361497
0.14125768	0.027851690	0.00039556369
0.14138818	0.028193130	0.00039526453
0.14151867	0.027799473	0.00039451166
0.14164916	0.028009426	0.00039690735
0.14177966	0.028555201	0.00039711303
0.14191015	0.027935052	0.00039280737
0.14204065	0.027787285	0.00039238424
0.14217114	0.027906007	0.00039291522
0.14230163	0.028155573	0.00039709279
0.14243213	0.028589359	0.00039422099
0.14256262	0.028120032	0.00039269341
0.14269312	0.028192553	0.00039620514
0.14282361	0.027469142	0.00038750636
0.14295410	0.028242626	0.00039557161
0.14308460	0.027979801	0.00039193900
0.14321509	0.027882007	0.00039107515
0.14334559	0.027612406	0.00039106192
0.14347608	0.027544048	0.00038942062
0.14360657	0.028922747	0.00039826559
0.14373707	0.028188406	0.00039383283
0.14386756	0.028171752	0.00039084459
0.14399806	0.027921143	0.00039180398
0.14412855	0.028145560	0.00039137474
0.14425904	0.028329664	0.00039426169
0.14438954	0.028331732	0.00039497665
0.14452003	0.027096378	0.00038362041
0.14465053	0.027765391	0.00038908810
0.14478102	0.027728617	0.00038927547
0.14491151	0.028173011	0.00039079145
0.14504201	0.028029118	0.00039275779
0.14517250	0.028534613	0.00039434418
0.14530299	0.027485427	0.00038776914
0.14543349	0.027304890	0.00038682820
0.14556398	0.027738295	0.00038782323
0.14569448	0.027993102	0.00039085414
0.14582497	0.028031045	0.00039137799
0.14595546	0.027849063	0.00039189069
0.14608596	0.028299478	0.00039182804
0.14621645	0.027582681	0.00038659202
0.14634695	0.027158815	0.00038604876
0.14647744	0.027888214	0.00038981666
0.14660793	0.027825435	0.00038840133
0.14673843	0.028018284	0.00039045755
0.14686892	0.028747559	0.00039176170
0.14699942	0.027591245	0.00038674072
0.14712991	0.028451350	0.00039194707
0.14726040	0.027940815	0.00038815671
0.14739090	0.027736550	0.00038719581
0.14752139	0.027922706	0.00038722738
0.14765189	0.027563556	0.00038455713
0.14778238	0.027188039	0.00038555761
0.14791287	0.028197812	0.00038835893
0.14804337	0.028216650	0.00039008002
0.14817386	0.028350626	0.00038976665
0.14830436	0.027291030	0.00038184441
0.14843485	0.027703291	0.00038617797
0.14856534	0.028247943	0.00038837900
0.14869584	0.027957939	0.00038699565
0.14882633	0.027539865	0.00038639250
0.14895683	0.027368689	0.00038237543
0.14908732	0.027930912	0.00038650103
0.14921781	0.027645730	0.00038533335
0.14934831	0.028460697	0.00038973061
0.14947880	0.027549229	0.00038593538
0.14960930	0.027860174	0.00038330525
0.14973979	0.028684995	0.00039040716
0.14987028	0.028363901	0.00039055064
0.15000078	0.027532592	0.00038365997
0.15013127	0.028713175	0.00039038920
0.15026177	0.028185387	0.00038727991
0.15039226	0.028115496	0.00038624850
0.15052275	0.027043049	0.00038191344
0.15065325	0.027433936	0.00038204053
0.15078374	0.027824868	0.00038579433
0.15091424	0.028097638	0.00038774308
0.15104473	0.027666917	0.00038262604
0.15117522	0.027664493	0.00038414612
0.15130572	0.027587466	0.00038519586
0.15143621	0.027792605	0.00038371718
0.15156671	0.028273149	0.00038828683
0.15169720	0.028432088	0.00038502078
0.15182769	0.028607272	0.00038693887
0.15195819	0.028179867	0.00038622409
0.15208868	0.028236743	0.00038546107
0.15221918	0.027809418	0.00038445711
0.15234967	0.028066575	0.00038452873
0.15248016	0.027353663	0.00037854960
0.15261066	0.028228355	0.00038545843
0.15274115	0.027343585	0.00037933252
0.15287165	0.027895769	0.00038278873
0.15300214	0.028237011	0.00038543130
0.15313263	0.027963171	0.00038202197
0.15326313	0.027789270	0.00038125217
0.15339362	0.027635158	0.00037977611
0.15352412	0.027495840	0.00038025170
0.15365461	0.028170901	0.00038450385
0.15378510	0.027914019	0.00038193377
0.15391560	0.027793102	0.00037963124
0.15404609	0.027982197	0.00038210434
0.15417658	0.028079701	0.00038195933
0.15430708	0.028392273	0.00038573263
0.15443757	0.028027702	0.00038096175
0.15456807	0.028118197	0.00038301886
0.15469856	0.027972293	0.00038103698
0.15482905	0.028259757	0.00038324537
0.15495955	0.027731230	0.00037957671
0.15509004	0.027905283	0.00038086299
0.15522054	0.028164432	0.00038347119
0.15535103	0.027516081	0.00037788301
0.15548152	0.028082046	0.00038091487
0.15561202	0.028023477	0.00038106047
0.15574251	0.028021740	0.00038157692
0.15587301	0.028097593	0.00038193611
0.15600350	0.027977343	0.00037954665
0.15613399	0.028484902	0.00038255623
0.15626449	0.027625927	0.00037795161
0.15639498	0.027603229	0.00037908472
0.15652548	0.027827689	0.00038040843
0.15665597	0.027028364	0.00037535157
0.15678646	0.027728654	0.00037688966
0.15691696	0.028001193	0.00037776169
0.15704745	0.027700341	0.00037831887
0.15717795	0.027665822	0.00037673143
0.15730844	0.028193772	0.00038138615
0.15743893	0.027678752	0.00037565594
0.15756943	0.027955184	0.00037843460
0.15769992	0.027357954	0.00037467976
0.15783042	0.028353994	0.00038103252
0.15796091	0.027537488	0.00037471783
0.15809140	0.027345100	0.00037519978
0.15822190	0.027746326	0.00037448549
0.15835239	0.028068939	0.00037879167
0.15848289	0.027325512	0.00037507397
0.15861338	0.028666351	0.00038280390
0.15874387	0.028021073	0.00037858162
0.15887437	0.027706739	0.00037452193
0.15900486	0.027976471	0.00037711859
0.15913536	0.027874014	0.00037665460
0.15926585	0.027643506	0.00037353087
0.15939634	0.028210336	0.00037939539
0.15952684	0.027365457	0.00037488509
0.15965733	0.027276366	0.00037028630
0.15978783	0.027440429	0.00037427244
0.15991832	0.027379510	0.00037181453
0.16004881	0.027896152	0.00037669222
0.16017931	0.027693836	0.00037484946
0.16030980	0.027847571	0.00037463849
0.16044030	0.028550573	0.00037908128
0.16057079	0.027821198	0.00037391134
0.16070128	0.027743533	0.00037423690
0.16083178	0.027784924	0.00037735721
0.16096227	0.028093578	0.00037429741
0.16109277	0.027599392	0.00037360296
0.16122326	0.028043247	0.00037545186
0.16135375	0.027202073	0.00037061378
0.16148425	0.027714515	0.00037604485
0.16161474	0.027966424	0.00037528160
0.16174524	0.028327740	0.00037697720
0.16187573	0.028271367	0.00037802880
0.16200622	0.027790293	0.00037169367
0.16213672	0.027589950	0.00037277806
0.16226721	0.027510101	0.00037078906
0.16239771	0.027690686	0.00037166663
0.16252820	0.027903889	0.00037394044
0.16265869	0.027546686	0.00037079025
0.16278919	0.027906129	0.00037325068
0.16291968	0.027928887	0.00037499431
0.16305018	0.027763674	0.00037134984
0.16318067	0.027388282	0.00036871030
0.16331116	0.027569294	0.00037041921
0.16344166	0.027793838	0.00037051067
0.16357215	0.027581822	0.00037173819
0.16370264	0.027366468	0.00036818806
0.16383314	0.027843801	0.00037219947
0.16396363	0.027519383	0.00036970269
0.16409413	0.027457492	0.00036911711
0.16422462	0.027744745	0.00037122231
0.16435511	0.028056123	0.00037132152
0.16448561	0.027515321	0.00037026758
0.16461610	0.027624665	0.00037070601
0.16474660	0.027671578	0.00036819338
0.16487709	0.027642188	0.00037036273
0.16500758	0.027441943	0.00036651490
0.16513808	0.027554371	0.00036952465
0.16526857	0.027492233	0.00036921552
0.16539907	0.028086157	0.00037057954
0.16552956	0.028313224	0.00037307658
0.16566005	0.027506337	0.00036989838
0.16579055	0.027669895	0.00036840934
0.16592104	0.028669275	0.00037684711
0.16605154	0.028074081	0.00036971370
0.16618203	0.027889021	0.00036973291
0.16631252	0.027225461	0.00036825505
0.16644302	0.027457966	0.00036571342
0.16657351	0.027250651	0.00036667043
0.16670401	0.027721567	0.00037011507
0.16683450	0.027811491	0.00036770405
0.16696499	0.027955087	0.00037008963
0.16709549	0.027699405	0.00036771057
0.16722598	0.027916397	0.00037095322
0.16735648	0.027668685	0.00036946827
0.16748697	0.027680088	0.00036713554
0.16761746	0.027677803	0.00036869583
0.16774796	0.028533285	0.00037210027
0.16787845	0.028070984	0.00037001006
0.16800895	0.027709132	0.00036728624
0.16813944	0.028334934	0.00037013501
0.16826993	0.027605893	0.00036719725
0.16840043	0.027634851	0.00036599443
0.16853092	0.028107293	0.00036710853
0.16866142	0.027735611	0.00036841824
0.16879191	0.027790691	0.00037019805
0.16892240	0.028399789	0.00036785887
0.16905290	0.028294668	0.00037050041
0.16918339	0.027672891	0.00036610965
0.16931389	0.027532195	0.00036626965
0.16944438	0.027996078	0.00036894009
0.16957487	0.027995195	0.00036494429
0.16970537	0.027417514	0.00036458432
0.16983586	0.027881056	0.00036665915
0.16996636	0.028077294	0.00036779631
0.17009685	0.027818408	0.00036756263
0.17022734	0.028160900	0.00036717449
0.17035784	0.027057162	0.00036062766
0.17048833	0.027862808	0.00036555783
0.17061883	0.027530919	0.00036552274
0.17074932	0.027894773	0.00036699133
0.17087981	0.028331326	0.00036984407
0.17101031	0.027790286	0.00036351840
0.17114080	0.027757273	0.00036527388
0.17127130	0.027261188	0.00036036986
0.17140179	0.028288908	0.00037022432
0.17153228	0.027837620	0.00036435047
0.17166278	0.027631690	0.00036379937
0.17179327	0.027975989	0.00036641958
0.17192377	0.027529633	0.00036306404
0.17205426	0.027989981	0.00036633272
0.17218475	0.027958727	0.00036622547
0.17231525	0.028079322	0.00036518363
0.17244574	0.027396689	0.00036131382
0.17257623	0.027730406	0.00036270821
0.17270673	0.028215029	0.00036675010
0.17283722	0.027406294	0.00036475160
0.17296772	0.028297002	0.00036788799
0.17309821	0.028096927	0.00036595609
0.17322870	0.027724656	0.00036093679
0.17335920	0.027647642	0.00036175337
0.17348969	0.027362963	0.00036131194
0.17362019	0.027626997	0.00036201748
0.17375068	0.027745805	0.00036259383
0.17388117	0.027539119	0.00036114715
0.17401167	0.027600438	0.00036048254
0.17414216	0.027784532	0.00036282762
0.17427266	0.028169038	0.00036337540
0.17440315	0.027883774	0.00036419595
0.17453364	0.027959791	0.00036260632
0.17466414	0.027702516	0.00036016287
0.17479463	0.027478858	0.00036112268
0.17492513	0.028161743	0.00036555165
0.17505562	0.027008265	0.00035674138
0.17518611	0.027317229	0.00035991100
0.17531661	0.027765330	0.00036025254
0.17544710	0.028352905	0.00036332170
0.17557760	0.027898955	0.00036305429
0.17570809	0.028011108	0.00036159398
0.17583858	0.027719037	0.00036257397
0.17596908	0.027866418	0.00036150549
0.17609957	0.028506673	0.00036425981
0.17623007	0.027898668	0.00036295824
0.17636056	0.027615842	0.00035960548
0.17649105	0.026884929	0.00035545651
0.17662155	0.027334267	0.00035876705
0.17675204	0.027361436	0.00035517158
0.17688254	0.027548330	0.00036104299
0.17701303	0.028361641	0.00036258171
0.17714352	0.027597273	0.00035966635
0.17727402	0.027144752	0.00035755372
0.17740451	0.027446829	0.00035768136
0.17753501	0.027959277	0.00036047174
0.17766550	0.027642491	0.00036012678
0.17779599	0.027457283	0.00035620153
0.17792649	0.028591211	0.00036631000
0.17805698	0.027827187	0.00035900063
0.17818748	0.027710184	0.00035895424
0.17831797	0.027881747	0.00036143859
0.17844846	0.027500150	0.00035615175
0.17857896	0.027143357	0.00035594528
0.17870945	0.027871126	0.00035981893
0.17883995	0.026979035	0.00035250318
0.17897044	0.027475711	0.00035651185
0.17910093	0.027875917	0.00035809792
0.17923143	0.027239081	0.00035461526
0.17936192	0.026759693	0.00035341501
0.17949242	0.027151380	0.00035363579
0.17962291	0.027358008	0.00035493778
0.17975340	0.027310620	0.00035601730
0.17988390	0.028025513	0.00035950730
0.18001439	0.027429338	0.00035601899
0.18014489	0.027477274	0.00035643792
0.18027538	0.026949020	0.00035211098
0.18040587	0.027285819	0.00035531979
0.18053637	0.027380650	0.00035368957
0.18066686	0.027801217	0.00035934677
0.18079736	0.028227754	0.00035947199
0.18092785	0.028163193	0.00035893525
0.18105834	0.028031483	0.00035755560
0.18118884	0.027443292	0.00035366590
0.18131933	0.028099942	0.00035892857
0.18144982	0.027770340	0.00035680049
0.18158032	0.028121214	0.00036131107
0.18171081	0.027551200	0.00036443601
0.18184131	0.028035990	0.00036815710
0.18197180	0.026959410	0.00036408573
0.18210229	0.027405029	0.00037077760
0.18223279	0.028059454	0.00037373765
0.18236328	0.027436758	0.00037343391
0.18249378	0.028164906	0.00037665109
0.18262427	0.027538162	0.00037615770
0.18275476	0.027745115	0.00037929932
0.18288526	0.027486078	0.00037743273
0.18301575	0.027711417	0.00038044677
0.18314625	0.027053316	0.00037900843
0.18327674	0.027473705	0.00037940360
0.18340723	0.027674211	0.00038590262
0.18353773	0.027886773	0.00038558444
0.18366822	0.027511982	0.00038587273
0.18379872	0.027151555	0.00038497596
0.18392921	0.027420040	0.00038541578
0.18405970	0.027249123	0.00038587750
0.18419020	0.027635677	0.00039098426
0.18432069	0.027468128	0.00038800938
0.18445119	0.027823564	0.00039312451
0.18458168	0.027622138	0.00038930906
0.18471217	0.027880473	0.00039374974
0.18484267	0.026870661	0.00038978151
0.18497316	0.027960957	0.00039554416
0.18510366	0.026817261	0.00039160812
0.18523415	0.028094957	0.00039812964
0.18536464	0.027047729	0.00039287508
0.18549514	0.026520034	0.00039087830
0.18562563	0.027567883	0.00039707643
0.18575613	0.026939035	0.00039463697
0.18588662	0.027303273	0.00039927274
0.18601711	0.027599262	0.00039661716
0.18614761	0.027332724	0.00039895972
0.18627810	0.027865504	0.00040375190
0.18640860	0.028246849	0.00040805550
0.18653909	0.027120140	0.00039321798
0.18666958	0.027387408	0.00038942523
0.18680008	0.027100731	0.00038427924
0.18693057	0.027582341	0.00038734360
0.18706107	0.027199361	0.00038189846
0.18719156	0.027601589	0.00038652405
0.18732205	0.027985010	0.00038348796
0.18745255	0.027523054	0.00038101005
0.18758304	0.027471085	0.00037945878
0.18771354	0.027240990	0.00037518975
0.18784403	0.026830349	0.00037400354
0.18797452	0.027493850	0.00037641205
0.18810502	0.026836477	0.00037013595
0.18823551	0.027391574	0.00037349294
0.18836601	0.027671794	0.00037362860
0.18849650	0.027983405	0.00037460594
0.18862699	0.027332183	0.00037270389
0.18875749	0.027792903	0.00037066643
0.18888798	0.027264010	0.00036906357
0.18901848	0.027764422	0.00036931912
0.18914897	0.026990386	0.00036566807
0.18927946	0.027863398	0.00037024513
0.18940996	0.027719013	0.00036802687
0.18954045	0.027170610	0.00036302607
0.18967095	0.028368865	0.00037150811
0.18980144	0.027295761	0.00036263297
0.18993193	0.027281717	0.00036443426
0.19006243	0.027267228	0.00036112170
0.19019292	0.027538550	0.00036358633
0.19032342	0.026927962	0.00035762704
0.19045391	0.027272463	0.00035931893
0.19058440	0.027587199	0.00036361398
0.19071490	0.027465727	0.00036078992
0.19084539	0.027360388	0.00035767910
0.19097588	0.027562749	0.00036030161
0.19110638	0.027598224	0.00035766166
0.19123687	0.027375916	0.00035794026
0.19136737	0.027626007	0.00036018747
0.19149786	0.027171481	0.00035505518
0.19162835	0.026688980	0.00035236502
0.19175885	0.027868322	0.00035593042
0.19188934	0.027557699	0.00035579787
0.19201984	0.027223237	0.00035431510
0.19215033	0.027046696	0.00035192808
0.19228082	0.027304235	0.00035276534
0.19241132	0.027260352	0.00035360088
0.19254181	0.027934156	0.00035650970
0.19267231	0.027591303	0.00035663413
0.19280280	0.027788892	0.00035510616
0.19293329	0.027215404	0.00035321533
0.19306379	0.027349633	0.00035464726
0.19319428	0.027511547	0.00035325819
0.19332478	0.027379956	0.00035182609
0.19345527	0.027368461	0.00035331130
0.19358576	0.027359791	0.00035268756
0.19371626	0.027742865	0.00035566146
0.19384675	0.027826055	0.00035350961
0.19397725	0.027221556	0.00035256915
0.19410774	0.027082356	0.00035212782
0.19423823	0.027577337	0.00035237394
0.19436873	0.026814909	0.00034990817
0.19449922	0.027509600	0.00035154712
0.19462972	0.027786743	0.00035507242
0.19476021	0.027259571	0.00035196212
0.19489070	0.026963681	0.00034796390
0.19502120	0.027448612	0.00035240554
0.19515169	0.026623410	0.00034690516
0.19528219	0.027462701	0.00034996011
0.19541268	0.027487014	0.00035186949
0.19554317	0.027501913	0.00035072731
0.19567367	0.026962306	0.00034977664
0.19580416	0.026938546	0.00034970960
0.19593466	0.027477663	0.00034821338
0.19606515	0.027353531	0.00034998503
0.19619564	0.027254543	0.00034913890
0.19632614	0.027408849	0.00034938529
0.19645663	0.027684855	0.00035192811
0.19658713	0.027754974	0.00035014680
0.19671762	0.027683339	0.00035096985
0.19684811	0.028072007	0.00035349709
0.19697861	0.027812846	0.00035047820
0.19710910	0.027396233	0.00034980603
0.19723960	0.027570039	0.00034910486
0.19737009	0.027455262	0.00034766841
0.19750058	0.027205047	0.00034764994
0.19763108	0.027652262	0.00034801503
0.19776157	0.027349127	0.00034912305
0.19789207	0.027404256	0.00034887024
0.19802256	0.027416934	0.00034659972
0.19815305	0.027654342	0.00034897943
0.19828355	0.028141949	0.00035150963
0.19841404	0.027596858	0.00034918939
0.19854454	0.027060831	0.00034627411
0.19867503	0.027514430	0.00034711825
0.19880552	0.027322575	0.00034801392
0.19893602	0.027541120	0.00034658176
0.19906651	0.026912023	0.00034441447
0.19919701	0.026775857	0.00034454888
0.19932750	0.027287055	0.00034598287
0.19945799	0.027360746	0.00034624133
0.19958849	0.027599709	0.00034758589
0.19971898	0.027298083	0.00034469399
0.19984947	0.027746307	0.00034921549
0.19997997	0.026832451	0.00034407816
0.20011046	0.027197827	0.00034555038
0.20024096	0.027236236	0.00034555727
0.20037145	0.027486239	0.00034554594
0.20050194	0.027399251	0.00034676655
0.20063244	0.027428837	0.00034602356
0.20076293	0.027704933	0.00034838362
0.20089343	0.026866056	0.00034429254
0.20102392	0.027366085	0.00034398221
0.20115441	0.027204627	0.00034372265
0.20128491	0.026703448	0.00034302064
0.20141540	0.027360479	0.00034388739
0.20154590	0.027260930	0.00034470259
0.20167639	0.027252988	0.00034264639
0.20180688	0.027040448	0.00034282445
0.20193738	0.027325170	0.00034476298
0.20206787	0.027597733	0.00034552799
0.20219837	0.027173400	0.00034295712
0.20232886	0.027446747	0.00034492300
0.20245935	0.027146301	0.00034151431
0.20258985	0.027111604	0.00034257463
0.20272034	0.027541004	0.00034512720
0.20285084	0.027179983	0.00034300529
0.20298133	0.027317795	0.00034374424
0.20311182	0.027072050	0.00034160539
0.20324232	0.027745414	0.00034592814
0.20337281	0.027407839	0.00034362392
0.20350331	0.027166133	0.00034086676
0.20363380	0.027758533	0.00034492444
0.20376429	0.027468660	0.00034231635
0.20389479	0.027584573	0.00034490079
0.20402528	0.027365960	0.00034243742
0.20415578	0.027414643	0.00034138067
0.20428627	0.027516507	0.00034348168
0.20441676	0.026754668	0.00033859187
0.20454726	0.027566867	0.00034163289
0.20467775	0.027023448	0.00034110678
0.20480825	0.027673916	0.00034219576
0.20493874	0.027011438	0.00034014684
0.20506923	0.027291378	0.00034174852
0.20519973	0.027282877	0.00033975666
0.20533022	0.027987436	0.00034554289
0.20546072	0.028074507	0.00034502208
0.20559121	0.027516926	0.00034207906
0.20572170	0.027798108	0.00034305614
0.20585220	0.027197659	0.00033848212
0.20598269	0.027468500	0.00034176215
0.20611319	0.026558781	0.00033614572
0.20624368	0.027174192	0.00033898118
0.20637417	0.027049075	0.00033944588
0.20650467	0.027129936	0.00033797738
0.20663516	0.027553177	0.00034139750
0.20676566	0.027637665	0.00034262403
0.20689615	0.027874004	0.00034114387
0.20702664	0.027263444	0.00033920877
0.20715714	0.027692067	0.00034074153
0.20728763	0.027897085	0.00034188296
0.20741813	0.027602364	0.00034113384
0.20754862	0.027137336	0.00033722878
0.20767911	0.027167577	0.00033903970
0.20780961	0.027206274	0.00033799233
0.20794010	0.027437621	0.00033843761
0.20807060	0.027573887	0.00034060011
0.20820109	0.027722641	0.00033982534
0.20833158	0.027241391	0.00033851274
0.20846208	0.027615370	0.00034213811
0.20859257	0.026985532	0.00033516273
0.20872306	0.027213438	0.00033822969
0.20885356	0.026954819	0.00033631874
0.20898405	0.027180341	0.00033771299
0.20911455	0.026928500	0.00033637230
0.20924504	0.027025015	0.00033656040
0.20937553	0.027375368	0.00033830262
0.20950603	0.027263990	0.00033857257
0.20963652	0.027708398	0.00033903704
0.20976702	0.027487121	0.00033964400
0.20989751	0.027589489	0.00033859248
0.21002800	0.027365980	0.00033801915
0.21015850	0.027168117	0.00033726392
0.21028899	0.027149534	0.00033487034
0.21041949	0.026847600	0.00033694865
0.21054998	0.027336325	0.00033708183
0.21068047	0.026360670	0.00033158664
0.21081097	0.026935615	0.00033538757
0.21094146	0.026914718	0.00033512019
0.21107196	0.027539102	0.00033962722
0.21120245	0.027150678	0.00033709794
0.21133294	0.027511085	0.00033732073
0.21146344	0.027319594	0.00033637066
0.21159393	0.026918673	0.00033430068
0.21172443	0.027349362	0.00033639941
0.21185492	0.027410123	0.00033805510
0.21198541	0.026826050	0.00033346648
0.21211591	0.027325701	0.00033595611
0.21224640	0.027275467	0.00033681636
0.21237690	0.027085470	0.00033387048
0.21250739	0.027624519	0.00033827068
0.21263788	0.027072566	0.00033423237
0.21276838	0.027443989	0.00033711487
0.21289887	0.027215075	0.00033556793
0.21302937	0.026749003	0.00032949667
0.21315986	0.027000738	0.00033434753
0.21329035	0.027244221	0.00033482513
0.21342085	0.027025691	0.00033439631
0.21355134	0.027297569	0.00033459636
0.21368184	0.027231269	0.00033420159
0.21381233	0.027517764	0.00033488681
0.21394282	0.026606316	0.00033251573
0.21407332	0.026942040	0.00033146334
0.21420381	0.027146643	0.00033537860
0.21433431	0.026827268	0.00033128903
0.21446480	0.027543459	0.00033429257
0.21459529	0.027211524	0.00033391758
0.21472579	0.026756617	0.00033072998
0.21485628	0.026741731	0.00033204567
0.21498678	0.027024726	0.00033360088
0.21511727	0.026974735	0.00032977608
0.21524776	0.027112299	0.00033358637
0.21537826	0.026969708	0.00033149964
0.21550875	0.027308494	0.00033327634
0.21563925	0.026721967	0.00033176958
0.21576974	0.027340991	0.00033337721
0.21590023	0.026635197	0.00032974214
0.21603073	0.026773954	0.00033035441
0.21616122	0.027046206	0.00033188705
0.21629172	0.026876872	0.00033163871
0.21642221	0.027101099	0.00033225729
0.21655270	0.027641840	0.00033482848
0.21668320	0.027289975	0.00033371945
0.21681369	0.026542786	0.00032662368
0.21694419	0.026813584	0.00033059218
0.21707468	0.027461315	0.00033334464
0.21720517	0.027176018	0.00033190988
0.21733567	0.026868043	0.00032966956
0.21746616	0.027445651	0.00033205441
0.21759665	0.026668451	0.00032939932
0.21772715	0.026350197	0.00032859430
0.21785764	0.027405402	0.00033179380
0.21798814	0.027461502	0.00033323777
0.21811863	0.027108768	0.00033052288
0.21824912	0.027418007	0.00033296531
0.21837962	0.026822111	0.00032961263
0.21851011	0.027123927	0.00032982613
0.21864061	0.027148296	0.00033130733
0.21877110	0.026926676	0.00032928170
0.21890159	0.026823232	0.00032824829
0.21903209	0.026968933	0.00032988152
0.21916258	0.027355134	0.00033065927
0.21929308	0.027067485	0.00033024598
0.21942357	0.027071698	0.00032893644
0.21955406	0.027404585	0.00033024447
0.21968456	0.027259978	0.00033129096
0.21981505	0.027148495	0.00032970014
0.21994555	0.027409342	0.00033101929
0.22007604	0.027013383	0.00032958738
0.22020653	0.027089616	0.00032796662
0.22033703	0.027532465	0.00033115828
0.22046752	0.026761181	0.00032824744
0.22059802	0.026768111	0.00032613677
0.22072851	0.026571657	0.00032665368
0.22085900	0.026648866	0.00032583291
0.22098950	0.027309360	0.00032931503
0.22111999	0.026384223	0.00032570557
0.22125049	0.027759392	0.00033097969
0.22138098	0.027294457	0.00033024434
0.22151147	0.027413049	0.00032994141
0.22164197	0.027158623	0.00032823773
0.22177246	0.027226534	0.00032971506
0.22190296	0.026767568	0.00032577309
0.22203345	0.027174336	0.00032904337
0.22216394	0.027229628	0.00032978877
0.22229444	0.027540343	0.00032859203
0.22242493	0.027188056	0.00032850954
0.22255543	0.027268794	0.00032790170
0.22268592	0.027486224	0.00033070299
0.22281641	0.026954151	0.00032688187
0.22294691	0.027109604	0.00032611458
0.22307740	0.027700328	0.00033023673
0.22320790	0.027461851	0.00032977705
0.22333839	0.026484003	0.00032335014
0.22346888	0.026563390	0.00032477004
0.22359938	0.026905441	0.00032544904
0.22372987	0.027510341	0.00032905703
0.22386037	0.026941740	0.00032729109
0.22399086	0.027781776	0.00032952602
0.22412135	0.027719263	0.00032988979
0.22425185	0.027229408	0.00032722507
0.22438234	0.027013323	0.00032554158
0.22451284	0.027218088	0.00032776162
0.22464333	0.026961353	0.00032443848
0.22477382	0.026692202	0.00032478473
0.22490432	0.026550831	0.00032324435
0.22503481	0.027106421	0.00032478830
0.22516531	0.026530676	0.00032354866
0.22529580	0.027046369	0.00032486318
0.22542629	0.027106436	0.00032605813
0.22555679	0.026726541	0.00032496059
0.22568728	0.026817833	0.00032313794
0.22581778	0.026631984	0.00032268140
0.22594827	0.026660982	0.00032368968
0.22607876	0.027227067	0.00032499448
0.22620926	0.027093585	0.00032587153
0.22633975	0.027071439	0.00032432596
0.22647025	0.027756412	0.00032886522
0.22660074	0.026872984	0.00032406024
0.22673123	0.027199727	0.00032493438
0.22686173	0.026918471	0.00032477456
0.22699222	0.026656311	0.00032204197
0.22712271	0.026579007	0.00032185583
0.22725321	0.026940640	0.00032444022
0.22738370	0.027409429	0.00032639616
0.22751420	0.026784166	0.00032333633
0.22764469	0.026836005	0.00032399263
0.22777518	0.027159268	0.00032400049
0.22790568	0.026581982	0.00032079699
0.22803617	0.026944043	0.00032312243
0.22816667	0.027426157	0.00032565801
0.22829716	0.026949348	0.00032410817
0.22842765	0.027470751	0.00032544861
0.22855815	0.026926129	0.00032247609
0.22868864	0.027277465	0.00032433865
0.22881914	0.026650836	0.00032040748
0.22894963	0.026860946	0.00032354456
0.22908012	0.026819222	0.00032181161
0.22921062	0.026843773	0.00032171501
0.22934111	0.026871711	0.00032298306
0.22947161	0.027420720	0.00032452405
0.22960210	0.026756335	0.00032125711
0.22973259	0.027029721	0.00032258661
0.22986309	0.027060209	0.00032165534
0.22999358	0.026991353	0.00032323228
0.23012408	0.026908632	0.00032065632
0.23025457	0.026824551	0.00032145867
0.23038506	0.026458711	0.00031919052
0.23051556	0.026869667	0.00031985435
0.23064605	0.026717008	0.00032064312
0.23077655	0.026963982	0.00032522227
0.23090704	0.026984026	0.00033076858
0.23103753	0.026482457	0.00032960854
0.23116803	0.026151362	0.00032921189
0.23129852	0.026849243	0.00033348378
0.23142902	0.026792292	0.00033579933
0.23155951	0.027124346	0.00033818159
0.23169000	0.026665717	0.00033770286
0.23182050	0.026885761	0.00033908792
0.23195099	0.027194280	0.00034305318
0.23208149	0.026987290	0.00034295580
0.23221198	0.026989310	0.00034202642
0.23234247	0.026362689	0.00034147202
0.23247297	0.026289884	0.00034067573
0.23260346	0.026996231	0.00034578331
0.23273396	0.027036679	0.00034766374
0.23286445	0.027044733	0.00034774888
0.23299494	0.026945026	0.00034856475
0.23312544	0.027115442	0.00035126016
0.23325593	0.027057628	0.00035040013
0.23338643	0.026539093	0.00034653247
0.23351692	0.026831217	0.00034800948
0.23364741	0.027454982	0.00035057707
0.23377791	0.027254573	0.00035302958
0.23390840	0.027404106	0.00035060346
0.23403890	0.026557622	0.00034625344
0.23416939	0.026741599	0.00034787347
0.23429988	0.026529752	0.00034680585
0.23443038	0.026911337	0.00035110355
0.23456087	0.027025150	0.00034928130
0.23469137	0.026792484	0.00034943059
0.23482186	0.026791660	0.00035066662
0.23495235	0.026811520	0.00035029392
0.23508285	0.027058666	0.00035139826
0.23521334	0.026662302	0.00034884531
0.23534384	0.026703666	0.00034985073
0.23547433	0.026830017	0.00035132763
0.23560482	0.026527605	0.00034815228
0.23573532	0.026838591	0.00035151962
0.23586581	0.026908344	0.00035168153
0.23599630	0.027185343	0.00035363648
0.23612680	0.026603289	0.00035190421
0.23625729	0.026500605	0.00034931109
0.23638779	0.027081261	0.00035493917
0.23651828	0.027130614	0.00035510963
0.23664877	0.027438831	0.00035614073
0.23677927	0.026945038	0.00035367842
0.23690976	0.027757478	0.00035806178
0.23704026	0.026967381	0.00035498291
0.23717075	0.027265344	0.00035559376
0.23730124	0.027383827	0.00035622382
0.23743174	0.027166110	0.00035702741
0.23756223	0.027543574	0.00035920420
0.23769273	0.026660589	0.00035326786
0.23782322	0.027100677	0.00035712319
0.23795371	0.026916071	0.00035465391
0.23808421	0.026832712	0.00035574292
0.23821470	0.026818401	0.00035582360
0.23834520	0.026748079	0.00035361576
0.23847569	0.027068927	0.00035668568
0.23860618	0.026924063	0.00035616048
0.23873668	0.027491586	0.00036098522
0.23886717	0.026772665	0.00035747971
0.23899767	0.026918132	0.00035597220
0.23912816	0.026676564	0.00035640634
0.23925865	0.026426430	0.00035607957
0.23938915	0.027117166	0.00035738310
0.23951964	0.026602222	0.00035542537
0.23965014	0.026901997	0.00035748022
0.23978063	0.027161096	0.00035903200
0.23991112	0.027226130	0.00036135343
0.24004162	0.026510374	0.00035375436
0.24017211	0.027096525	0.00035991603
0.24030261	0.026666435	0.00035723455
0.24043310	0.027179131	0.00035946341
0.24056359	0.027412810	0.00036247122
0.24069409	0.026307790	0.00035351988
0.24082458	0.027485188	0.00036329710
0.24095508	0.026829242	0.00035921334
0.24108557	0.026543934	0.00035490627
0.24121606	0.027292597	0.00036223329
0.24134656	0.027211840	0.00036088679
0.24147705	0.026820010	0.00035800393
0.24160755	0.026595926	0.00035794615
0.24173804	0.026414037	0.00035626902
0.24186853	0.026583449	0.00035899936
0.24199903	0.027283132	0.00036341566
0.24212952	0.027387726	0.00036201620
0.24226002	0.026430207	0.00035765685
0.24239051	0.027038223	0.00036042724
0.24252100	0.025523850	0.00035279965
0.24265150	0.026743834	0.00035992305
0.24278199	0.026570510	0.00035707868
0.24291249	0.027119453	0.00036268705
0.24304298	0.026271452	0.00035738326
0.24317347	0.027441882	0.00036351210
0.24330397	0.027203295	0.00036394498
0.24343446	0.027063616	0.00036272028
0.24356496	0.027195625	0.00036308558
0.24369545	0.026827895	0.00036189685
0.24382594	0.026429712	0.00035780862
0.24395644	0.027000964	0.00036371171
0.24408693	0.027365565	0.00036472828
0.24421743	0.026207500	0.00035733420
0.24434792	0.026614662	0.00036356114
0.24447841	0.027408021	0.00036485835
0.24460891	0.026969232	0.00036333249
0.24473940	0.027401365	0.00036604621
0.24486989	0.026699688	0.00035991435
0.24500039	0.026447185	0.00036122357
0.24513088	0.027195216	0.00036315163
0.24526138	0.026899181	0.00036371623
0.24539187	0.026558869	0.00036121621
0.24552236	0.026604961	0.00036014342
0.24565286	0.026706749	0.00036219192
0.24578335	0.026772881	0.00036273311
0.24591385	0.026758669	0.00036234656
0.24604434	0.026224521	0.00036139583
0.24617483	0.027087759	0.00036450443
0.24630533	0.027099674	0.00036384298
0.24643582	0.027182579	0.00036613060
0.24656632	0.026675727	0.00036175792
0.24669681	0.027034766	0.00036687395
0.24682730	0.027222815	0.00036452543
0.24695780	0.026900849	0.00036431429
0.24708829	0.027196458	0.00036617063
0.24721879	0.026871151	0.00036258113
0.24734928	0.026979806	0.00036671188
0.24747977	0.027040222	0.00036618207
0.24761027	0.027335314	0.00036697403
0.24774076	0.027220481	0.00036617466
0.24787126	0.026280139	0.00036131275
0.24800175	0.026635277	0.00036352481
0.24813224	0.026570965	0.00036494171
0.24826274	0.026827508	0.00036317385
0.24839323	0.026553924	0.00036404898
0.24852373	0.026841712	0.00036424798
0.24865422	0.026451727	0.00036278612
0.24878471	0.027355601	0.00036982707
0.24891521	0.025970981	0.00035918352
0.24904570	0.027568461	0.00037027237
0.24917620	0.026036660	0.00036182281
0.24930669	0.026678819	0.00036490868
0.24943718	0.026776850	0.00036590468
0.24956768	0.027227690	0.00036824956
0.24969817	0.026503542	0.00036337388
0.24982867	0.026610042	0.00036528827
0.24995916	0.026955695	0.00036640899
0.25008965	0.027178268	0.00036836526
0.25022015	0.026408903	0.00036317889
0.25035064	0.026684185	0.00036474044
0.25048114	0.027264853	0.00037051617
0.25061163	0.026528879	0.00036203404
0.25074212	0.026117663	0.00036206282
0.25087262	0.026986754	0.00037011654
0.25100311	0.026530424	0.00036182686
0.25113361	0.026824891	0.00036714100
0.25126410	0.026620560	0.00036532369
0.25139459	0.027309064	0.00036982024
0.25152509	0.027184897	0.00037021914
0.25165558	0.026544708	0.00036330166
0.25178608	0.026983243	0.00036978259
0.25191657	0.026543055	0.00036632652
0.25204706	0.026351039	0.00036308735
0.25217756	0.026649662	0.00036822096
0.25230805	0.026782975	0.00036633355
0.25243855	0.027125753	0.00036936365
0.25256904	0.026840412	0.00036936245
0.25269953	0.026607137	0.00036288456
0.25283003	0.026726137	0.00036735384
0.25296052	0.027138705	0.00036954201
0.25309102	0.026209648	0.00036471635
0.25322151	0.026934958	0.00036823431
0.25335200	0.026831998	0.00036609424
0.25348250	0.026814703	0.00036869289
0.25361299	0.026393124	0.00036688257
0.25374349	0.026461038	0.00036394793
0.25387398	0.027140975	0.00037078820
0.25400447	0.027284224	0.00037147725
0.25413497	0.026948484	0.00036745310
0.25426546	0.026483966	0.00036677323
0.25439595	0.027087953	0.00036877323
0.25452645	0.027246969	0.00037195261
0.25465694	0.026785620	0.00036856318
0.25478744	0.026514556	0.00036666953
0.25491793	0.026432492	0.00036648225
0.25504842	0.026936845	0.00036765694
0.25517892	0.026824604	0.00036994578
0.25530941	0.026759433	0.00038051068
0.25543991	0.026544540	0.00037902608
0.25557040	0.026325165	0.00038075348
0.25570089	0.026732897	0.00038779683
0.25583139	0.026468553	0.00038713436
0.25596188	0.026475759	0.00039162696
0.25609238	0.027136874	0.00039623002
0.25622287	0.026961537	0.00039702909
0.25635336	0.026919943	0.00039962220
0.25648386	0.027139150	0.00040275912
0.25661435	0.026790632	0.00040171018
0.25674485	0.026326082	0.00040041757
0.25687534	0.026931060	0.00040674524
0.25700583	0.026601704	0.00040626973
0.25713633	0.027791714	0.00041372020
0.25726682	0.027094908	0.00041246433
0.25739732	0.027258873	0.00041525889
0.25752781	0.026342488	0.00041178010
0.25765830	0.025998693	0.00041124146
0.25778880	0.027558791	0.00042148899
0.25791929	0.027000783	0.00042114981
0.25804979	0.026840183	0.00042125873
0.25818028	0.026648863	0.00042095364
0.25831077	0.027065521	0.00042706385
0.25844127	0.026435564	0.00042235653
0.25857176	0.026602950	0.00042507559
0.25870226	0.026714647	0.00042880872
0.25883275	0.026959012	0.00043250872
0.25896324	0.027021434	0.00043431403
0.25909374	0.027031936	0.00043605256
0.25922423	0.026449547	0.00043165299
0.25935473	0.027222145	0.00043814411
0.25948522	0.026800310	0.00043909346
0.25961571	0.027332936	0.00044102432
0.25974621	0.026315968	0.00043420324
0.25987670	0.026479814	0.00043626455
0.26000720	0.027583431	0.00044525528
0.26013769	0.027166263	0.00044297993
0.26026818	0.027219637	0.00044430897
0.26039868	0.027061026	0.00044621697
0.26052917	0.026471152	0.00044209693
0.26065967	0.026592539	0.00044096600
0.26079016	0.026676952	0.00044552924
0.26092065	0.026438223	0.00044410389
0.26105115	0.027591825	0.00045184003
0.26118164	0.026101511	0.00044227418
0.26131214	0.026931229	0.00044948623
0.26144263	0.026157285	0.00044383609
0.26157312	0.025965596	0.00044251281
0.26170362	0.026465374	0.00044897422
0.26183411	0.026080794	0.00044521301
0.26196461	0.027980688	0.00045858047
0.26209510	0.026760902	0.00045188551
0.26222559	0.027011364	0.00045590364
0.26235609	0.026361929	0.00045154112
0.26248658	0.027108636	0.00045757685
0.26261708	0.025801697	0.00044415301
0.26274757	0.026673462	0.00045554974
0.26287806	0.026155960	0.00045153120
0.26300856	0.026186469	0.00045370228
0.26313905	0.026366743	0.00045479033
0.26326954	0.026808428	0.00045629115
0.26340004	0.027025722	0.00046146522
0.26353053	0.026567306	0.00045967011
0.26366103	0.025977923	0.00045422550
0.26379152	0.026914478	0.00046237576
0.26392201	0.026763760	0.00046230525
0.26405251	0.027040683	0.00046280472
0.26418300	0.026449422	0.00046325376
0.26431350	0.026705054	0.00046111537
0.26444399	0.027042269	0.00046915243
0.26457448	0.026561390	0.00046094844
0.26470498	0.027112799	0.00047032704
0.26483547	0.027054748	0.00047003628
0.26496597	0.026588977	0.00046506107
0.26509646	0.026964606	0.00047098972
0.26522695	0.026103571	0.00046579494
0.26535745	0.026013109	0.00046291850
[truncated: 572 more rows]
