# Supplementary material for: Rationally seeded computational protein design of ɑ-helical barrels
Source: Nat Chem Biol. 2024 Jun 20;20(8):991–9. doi: 10.1038/s41589-024-01642-0 (PMC11288890; doi:10.1038/s41589-024-01642-0)
Supplement: Supplementary file 5 — PDB files used for making figure panels h–j. [file 41589_2024_1642_MOESM5_ESM.zip › KIA_RP_RSPD_NatChemBiol_data_Figure3/sc-CC-7-LI_panels_c-g/SAXS_panel_g/LI_SAXS_raw/b21-438120_00200.dat]

0.0045000000	1.0390625	0.0098895565
0.0046304940	0.92618208	0.0090780354
0.0047609879	0.83605961	0.0083984746
0.0048914819	0.76665348	0.0080722730
0.0050219759	0.67747282	0.0071961714
0.0051524699	0.63607797	0.0069037029
0.0052829638	0.57950235	0.0064226806
0.0054134578	0.52632016	0.0059381241
0.0055439518	0.49404611	0.0058574765
0.0056744457	0.45820079	0.0053547718
0.0058049397	0.43058950	0.0051348056
0.0059354337	0.40461018	0.0051024710
0.0060659277	0.37805549	0.0046870385
0.0061964216	0.34529218	0.0045981771
0.0063269156	0.33428227	0.0044300090
0.0064574096	0.31267319	0.0041883804
0.0065879035	0.28558711	0.0040327670
0.0067183975	0.27831641	0.0038577000
0.0068488915	0.25192735	0.0037052147
0.0069793855	0.24437276	0.0036757135
0.0071098794	0.23697956	0.0034789797
0.0072403734	0.22270738	0.0033801791
0.0073708674	0.21329554	0.0032931824
0.0075013613	0.20186590	0.0031480123
0.0076318553	0.20003430	0.0031541579
0.0077623493	0.18955754	0.0029745726
0.0078928433	0.17706912	0.0028690449
0.0080233372	0.16762514	0.0027745511
0.0081538312	0.16505624	0.0027098484
0.0082843252	0.15953990	0.0026693995
0.0084148191	0.14906491	0.0025504481
0.0085453131	0.14253533	0.0024520450
0.0086758071	0.14074857	0.0024321279
0.0088063011	0.12978161	0.0022935199
0.0089367950	0.13249315	0.0023298256
0.0090672890	0.12932142	0.0022853872
0.0091977830	0.12180795	0.0021685824
0.0093282769	0.11483916	0.0021277458
0.0094587709	0.11229809	0.0020411089
0.0095892649	0.10881890	0.0020224604
0.0097197588	0.10527643	0.0019859943
0.0098502528	0.098379051	0.0018950612
0.0099807468	0.098444123	0.0018806783
0.010111241	0.096468063	0.0018617074
0.010241735	0.090741857	0.0017538138
0.010372229	0.091630864	0.0017756452
0.010502723	0.088275853	0.0017275811
0.010633217	0.085635909	0.0016862821
0.010763711	0.083825576	0.0016515952
0.010894205	0.077728384	0.0015573735
0.011024699	0.076862360	0.0015553955
0.011155193	0.076932407	0.0015451515
0.011285687	0.074570264	0.0014955984
0.011416180	0.071161136	0.0014546936
0.011546674	0.067854469	0.0013870974
0.011677168	0.066605380	0.0013638452
0.011807662	0.064756611	0.0013257106
0.011938156	0.063110426	0.0013010380
0.012068650	0.062587988	0.0012938473
0.012199144	0.060881292	0.0012553511
0.012329638	0.060151591	0.0012184817
0.012460132	0.060162330	0.0012157103
0.012590626	0.056165415	0.0011537047
0.012721120	0.056394600	0.0011398075
0.012851614	0.055905378	0.0011134405
0.012982108	0.052670441	0.0010649711
0.013112602	0.053430796	0.0010739991
0.013243096	0.051399249	0.0010409685
0.013373590	0.050558712	0.0010320222
0.013504084	0.052479198	0.0010506310
0.013634578	0.049906892	0.0010062160
0.013765072	0.049218362	0.0010015385
0.013895566	0.048459887	0.00098590031
0.014026060	0.047738859	0.00096113895
0.014156554	0.046490089	0.00096290523
0.014287048	0.047088860	0.00095056016
0.014417542	0.044806985	0.00091902331
0.014548036	0.045174690	0.00093187434
0.014678530	0.045575992	0.00091907997
0.014809024	0.045427055	0.00092228418
0.014939518	0.044308386	0.00090517588
0.015070012	0.042948607	0.00088145935
0.015200506	0.041954237	0.00087346997
0.015331000	0.042366418	0.00086695414
0.015461494	0.043700222	0.00087803242
0.015591988	0.042072104	0.00086364324
0.015722482	0.039777634	0.00082740791
0.015852975	0.041114191	0.00083835988
0.015983469	0.041263231	0.00084050153
0.016113963	0.041446144	0.00083173644
0.016244457	0.039728121	0.00082229018
0.016374951	0.039764445	0.00081148584
0.016505445	0.039649572	0.00081115399
0.016635939	0.038302396	0.00079550425
0.016766433	0.038664045	0.00078542051
0.016896927	0.037959391	0.00078102049
0.017027421	0.038299844	0.00077900916
0.017157915	0.036567653	0.00076106056
0.017288409	0.038552391	0.00077947263
0.017418903	0.037340371	0.00075451075
0.017549397	0.037893195	0.00076660139
0.017679891	0.037569903	0.00076005364
0.017810385	0.037646296	0.00075422787
0.017940879	0.037255407	0.00075199690
0.018071373	0.036325812	0.00073444163
0.018201867	0.037026692	0.00074286551
0.018332361	0.038194116	0.00075161440
0.018462855	0.034537529	0.00070693314
0.018593349	0.035433794	0.00071859836
0.018723843	0.036542883	0.00072530944
0.018854337	0.036149686	0.00071259586
0.018984831	0.035161746	0.00070531038
0.019115325	0.033081650	0.00067960407
0.019245819	0.034738497	0.00070114262
0.019376313	0.035166450	0.00069851835
0.019506807	0.034396130	0.00068441695
0.019637301	0.034944901	0.00069561183
0.019767795	0.035083222	0.00068742332
0.019898289	0.034461079	0.00068351619
0.020028783	0.035042440	0.00068687963
0.020159277	0.034545851	0.00067560642
0.020289771	0.034940766	0.00068162987
0.020420264	0.034001834	0.00066546067
0.020550758	0.033749846	0.00066001112
0.020681252	0.033716433	0.00066562639
0.020811746	0.034709560	0.00066605700
0.020942240	0.033102583	0.00064528675
0.021072734	0.034016724	0.00066132690
0.021203228	0.034339508	0.00065296636
0.021333722	0.033209970	0.00064918295
0.021464216	0.033308388	0.00064559075
0.021594710	0.033964630	0.00064428631
0.021725204	0.033909034	0.00065272580
0.021855698	0.034097785	0.00063841562
0.021986192	0.033605574	0.00064059357
0.022116686	0.032570575	0.00063243249
0.022247180	0.033508046	0.00062887914
0.022377674	0.032731544	0.00062657226
0.022508168	0.033728650	0.00062909271
0.022638662	0.032410997	0.00061446643
0.022769156	0.033384230	0.00063090637
0.022899650	0.032522105	0.00061144453
0.023030144	0.034157034	0.00063042996
0.023160638	0.032328941	0.00061193081
0.023291132	0.032675189	0.00060978964
0.023421626	0.032899291	0.00061388184
0.023552120	0.033172377	0.00060987485
0.023682614	0.032897012	0.00060265198
0.023813108	0.032329742	0.00060631786
0.023943602	0.031101739	0.00058859123
0.024074096	0.033143947	0.00060475983
0.024204590	0.032928460	0.00060459973
0.024335084	0.031843977	0.00058726986
0.024465578	0.032497130	0.00059627034
0.024596072	0.031630603	0.00058279361
0.024726566	0.032580595	0.00058996463
0.024857060	0.031308038	0.00058056038
0.024987553	0.032275512	0.00058319527
0.025118047	0.033177784	0.00059469213
0.025248541	0.031519669	0.00057545659
0.025379035	0.031635385	0.00057285356
0.025509529	0.031511780	0.00057558176
0.025640023	0.032197010	0.00057415403
0.025770517	0.031182076	0.00056730830
0.025901011	0.031434781	0.00056933478
0.026031505	0.032152923	0.00057051410
0.026161999	0.031610025	0.00056696283
0.026292493	0.031723873	0.00056394975
0.026422987	0.032399172	0.00056796072
0.026553481	0.031959534	0.00056497475
0.026683975	0.032373421	0.00056438451
0.026814469	0.031294729	0.00055723508
0.026944963	0.030805830	0.00055303431
0.027075457	0.031965239	0.00055809352
0.027205951	0.031037105	0.00055253067
0.027336445	0.031821079	0.00055411805
0.027466939	0.031312012	0.00054775664
0.027597433	0.032366934	0.00055984353
0.027727927	0.030913305	0.00054082594
0.027858421	0.031587536	0.00055133108
0.027988915	0.032161057	0.00055127046
0.028119409	0.032194376	0.00054830379
0.028249903	0.031657225	0.00054614268
0.028380397	0.031494753	0.00053849028
0.028510891	0.031630692	0.00054464024
0.028641385	0.031553797	0.00054319760
0.028771879	0.030961644	0.00053030918
0.028902373	0.031496897	0.00053746345
0.029032867	0.031563758	0.00053650119
0.029163361	0.030838124	0.00052671144
0.029293855	0.032018219	0.00054168701
0.029424349	0.031354076	0.00052752579
0.029554842	0.030442351	0.00052289616
0.029685336	0.030642315	0.00052260572
0.029815830	0.030660477	0.00051854140
0.029946324	0.030965334	0.00052340161
0.030076818	0.031258934	0.00052454020
0.030207312	0.030045703	0.00051088565
0.030337806	0.030988074	0.00052040551
0.030468300	0.031153078	0.00051684326
0.030598794	0.031346845	0.00051965068
0.030729288	0.030936566	0.00051714368
0.030859782	0.031612992	0.00051840944
0.030990276	0.030291858	0.00050854804
0.031120770	0.031094059	0.00051057200
0.031251264	0.030939370	0.00050844903
0.031381758	0.030895957	0.00050991378
0.031512252	0.030934644	0.00050780858
0.031642746	0.030028846	0.00050352407
0.031773240	0.031039948	0.00050813210
0.031903734	0.031115845	0.00050411496
0.032034228	0.032475157	0.00051744288
0.032164722	0.031654077	0.00050846989
0.032295216	0.030771343	0.00050134622
0.032425710	0.029951008	0.00049534416
0.032556204	0.031651982	0.00050304374
0.032686698	0.030603940	0.00049785776
0.032817192	0.030588856	0.00049557842
0.032947686	0.030297434	0.00049195171
0.033078180	0.030659229	0.00049533203
0.033208674	0.031821974	0.00049986919
0.033339168	0.030575270	0.00049023888
0.033469662	0.030891858	0.00049395097
0.033600156	0.030202599	0.00048505573
0.033730650	0.030161148	0.00048894013
0.033861144	0.030496590	0.00048688199
0.033991637	0.030939537	0.00048591773
0.034122131	0.031409487	0.00049406976
0.034252625	0.030413475	0.00048823642
0.034383119	0.030461344	0.00049425194
0.034513613	0.030624231	0.00049601735
0.034644107	0.031152756	0.00049653971
0.034774601	0.029779839	0.00049995907
0.034905095	0.029654525	0.00050015823
0.035035589	0.030508031	0.00050806802
0.035166083	0.030239181	0.00051399755
0.035296577	0.030403643	0.00051229745
0.035427071	0.029350935	0.00051115525
0.035557565	0.030256521	0.00051460698
0.035688059	0.030691060	0.00051829303
0.035818553	0.030548155	0.00052308327
0.035949047	0.030937395	0.00052266397
0.036079541	0.029930741	0.00051733022
0.036210035	0.029942636	0.00051642879
0.036340529	0.030978212	0.00052391858
0.036471023	0.030148991	0.00052335160
0.036601517	0.030758649	0.00052623475
0.036732011	0.030005447	0.00051864315
0.036862505	0.030278324	0.00052468183
0.036992999	0.030882433	0.00052913863
0.037123493	0.030803921	0.00052874378
0.037253987	0.030402937	0.00053072874
0.037384481	0.031051932	0.00053111253
0.037514975	0.030442279	0.00053091337
0.037645469	0.030027784	0.00052708966
0.037775963	0.030355158	0.00052669678
0.037906457	0.030891782	0.00053856227
0.038036951	0.030260850	0.00053081663
0.038167445	0.030400351	0.00053372435
0.038297939	0.029958916	0.00052960381
0.038428433	0.030272841	0.00053330038
0.038558926	0.030061500	0.00053496963
0.038689420	0.030422121	0.00053610431
0.038819914	0.030452374	0.00053520653
0.038950408	0.030376149	0.00053886114
0.039080902	0.030207187	0.00053068426
0.039211396	0.029999122	0.00052751337
0.039341890	0.030437615	0.00052451868
0.039472384	0.029924863	0.00051948917
0.039602878	0.029627789	0.00051665532
0.039733372	0.030309628	0.00051843067
0.039863866	0.030358931	0.00051587656
0.039994360	0.029895301	0.00051457799
0.040124854	0.030821286	0.00051649467
0.040255348	0.029423271	0.00050753430
0.040385842	0.030895190	0.00051490620
0.040516336	0.029798083	0.00050625188
0.040646830	0.030138502	0.00050835474
0.040777324	0.030078785	0.00050811986
0.040907818	0.029552522	0.00050177932
0.041038312	0.030697516	0.00051299838
0.041168806	0.030865477	0.00050782779
0.041299300	0.029084482	0.00050060697
0.041429794	0.030455065	0.00050539440
0.041560288	0.029396890	0.00049736473
0.041690782	0.030233860	0.00050435768
0.041821276	0.030465150	0.00050405447
0.041951770	0.029050944	0.00049273142
0.042082264	0.030185476	0.00049990971
0.042212758	0.030493709	0.00050062872
0.042343252	0.030047425	0.00050177356
0.042473746	0.030440173	0.00049995492
0.042604240	0.029509382	0.00049021072
0.042734734	0.029531448	0.00049520134
0.042865228	0.029072629	0.00048689907
0.042995722	0.029390239	0.00049213740
0.043126215	0.030460943	0.00049783371
0.043256709	0.029934311	0.00049328895
0.043387203	0.030349633	0.00049702111
0.043517697	0.029352446	0.00048769970
0.043648191	0.030858062	0.00049539380
0.043778685	0.029682419	0.00049328853
0.043909179	0.030252151	0.00048989797
0.044039673	0.029850060	0.00048948942
0.044170167	0.029122657	0.00048488121
0.044300661	0.029779298	0.00048671201
0.044431155	0.030093916	0.00049204939
0.044561649	0.029850637	0.00048657578
0.044692143	0.030137041	0.00048784807
0.044822637	0.031158621	0.00049668090
0.044953131	0.031199924	0.00049497977
0.045083625	0.030492780	0.00049362351
0.045214119	0.030636211	0.00049040337
0.045344613	0.029365685	0.00047791012
0.045475107	0.030918170	0.00049149718
0.045605601	0.029944467	0.00048290713
0.045736095	0.030383726	0.00048492216
0.045866589	0.029935363	0.00048437824
0.045997083	0.029887795	0.00047932082
0.046127577	0.029772434	0.00048427345
0.046258071	0.030108064	0.00049098664
0.046388565	0.029583035	0.00048774587
0.046519059	0.029144880	0.00049133903
0.046649553	0.029893119	0.00049525827
0.046780047	0.030508459	0.00050243598
0.046910541	0.030552601	0.00050569747
0.047041035	0.029911332	0.00049917512
0.047171529	0.030131481	0.00050519553
0.047302023	0.029726767	0.00050180831
0.047432517	0.029507148	0.00050015259
0.047563011	0.029838583	0.00050676275
0.047693504	0.029207502	0.00049980733
0.047823998	0.030088235	0.00050983653
0.047954492	0.030204724	0.00051296452
0.048084986	0.030460782	0.00051369900
0.048215480	0.030251209	0.00051608944
0.048345974	0.030621189	0.00051421849
0.048476468	0.030345875	0.00051270072
0.048606962	0.030362498	0.00051644474
0.048737456	0.030682991	0.00051596049
0.048867950	0.030546514	0.00051917369
0.048998444	0.029800318	0.00051087064
0.049128938	0.030700378	0.00051974346
0.049259432	0.030152665	0.00051648330
0.049389926	0.029418343	0.00051151760
0.049520420	0.030339406	0.00051862964
0.049650914	0.029579751	0.00051488776
0.049781408	0.030083077	0.00051794829
0.049911902	0.029849755	0.00051607058
0.050042396	0.030257857	0.00052041418
0.050172890	0.030134764	0.00052053704
0.050303384	0.029390282	0.00051638885
0.050433878	0.029660025	0.00051555011
0.050564372	0.029722228	0.00051824734
0.050694866	0.031114955	0.00052622412
0.050825360	0.030256041	0.00052481912
0.050955854	0.029949337	0.00052006202
0.051086348	0.029568966	0.00051759935
0.051216842	0.029759518	0.00051905138
0.051347336	0.029144001	0.00051484040
0.051477830	0.029990722	0.00052044336
0.051608324	0.030554877	0.00052705750
0.051738818	0.030705556	0.00052953820
0.051869312	0.030945679	0.00052975237
0.051999806	0.029395310	0.00051951000
0.052130299	0.030991735	0.00053106480
0.052260793	0.029823815	0.00052226409
0.052391287	0.029781897	0.00052437758
0.052521781	0.029582697	0.00052101544
0.052652275	0.029776269	0.00052611671
0.052782769	0.029919800	0.00052304484
0.052913263	0.030254587	0.00052671063
0.053043757	0.029699256	0.00052247876
0.053174251	0.029457608	0.00052364322
0.053304745	0.029566381	0.00052405727
0.053435239	0.029534740	0.00052652173
0.053565733	0.030269299	0.00052899308
0.053696227	0.029891979	0.00052582298
0.053826721	0.030447301	0.00053309295
0.053957215	0.029891958	0.00052637307
0.054087709	0.029307970	0.00052355118
0.054218203	0.031321453	0.00053764527
0.054348697	0.029882954	0.00052699547
0.054479191	0.030040147	0.00052901865
0.054609685	0.028966396	0.00052313304
0.054740179	0.029617017	0.00052489573
0.054870673	0.029769288	0.00052938596
0.055001167	0.030492394	0.00053255887
0.055131661	0.030356310	0.00053315862
0.055262155	0.028712752	0.00051865613
0.055392649	0.029753618	0.00053158807
0.055523143	0.029487801	0.00053020193
0.055653637	0.029972112	0.00053127237
0.055784131	0.028986560	0.00052108297
0.055914625	0.028876188	0.00052280765
0.056045119	0.030442076	0.00053499495
0.056175613	0.029915062	0.00053019238
0.056306107	0.028743143	0.00052177259
0.056436601	0.029150957	0.00052566521
0.056567095	0.029936912	0.00053024323
0.056697588	0.029565371	0.00053063651
0.056828082	0.030192827	0.00053516138
0.056958576	0.029780020	0.00053192238
0.057089070	0.030150406	0.00053318934
0.057219564	0.030179902	0.00053505776
0.057350058	0.029327983	0.00052495867
0.057480552	0.029383583	0.00053182479
0.057611046	0.030558764	0.00053606103
0.057741540	0.029253112	0.00052756721
0.057872034	0.030184624	0.00053391938
0.058002528	0.029682949	0.00052589914
0.058133022	0.030322653	0.00053513835
0.058263516	0.029303204	0.00052505012
0.058394010	0.029573564	0.00052682190
0.058524504	0.030359770	0.00053281615
0.058654998	0.030073443	0.00052762511
0.058785492	0.029292806	0.00052270695
0.058915986	0.029958583	0.00052965620
0.059046480	0.029020313	0.00051779111
0.059176974	0.029528298	0.00052723987
0.059307468	0.029583713	0.00052160556
0.059437962	0.029003281	0.00051340870
0.059568456	0.030056976	0.00052666624
0.059698950	0.029159789	0.00051613583
0.059829444	0.029724101	0.00052154976
0.059959938	0.029819683	0.00052156755
0.060090432	0.029326670	0.00051390905
0.060220926	0.030180047	0.00052445616
0.060351420	0.030533435	0.00052367282
0.060481914	0.029836616	0.00052097081
0.060612408	0.029745861	0.00051786158
0.060742902	0.029786454	0.00051605750
0.060873396	0.029666852	0.00051808550
0.061003890	0.029489658	0.00051609757
0.061134384	0.030421527	0.00052045131
0.061264877	0.029214767	0.00051656154
0.061395371	0.029312802	0.00051172861
0.061525865	0.029695205	0.00051240978
0.061656359	0.028847330	0.00050847827
0.061786853	0.029737760	0.00051485876
0.061917347	0.029923761	0.00051821520
0.062047841	0.029239834	0.00051035555
0.062178335	0.029768295	0.00051102820
0.062308829	0.029863794	0.00051776082
0.062439323	0.029242724	0.00050905267
0.062569817	0.029911699	0.00051616795
0.062700311	0.030046115	0.00051621323
0.062830805	0.029452818	0.00051055464
0.062961299	0.029698767	0.00051303679
0.063091793	0.029933274	0.00051460732
0.063222287	0.029223361	0.00050795579
0.063352781	0.029395195	0.00051289871
0.063483275	0.029381396	0.00050894724
0.063613769	0.029611123	0.00051041181
0.063744263	0.030275746	0.00051480105
0.063874757	0.029585482	0.00051069930
0.064005251	0.029326578	0.00050897193
0.064135745	0.029988273	0.00051537267
0.064266239	0.028940885	0.00050471804
0.064396733	0.028647791	0.00050260785
0.064527227	0.029043002	0.00050564976
0.064657721	0.029817409	0.00051327416
0.064788215	0.029660680	0.00051052004
0.064918709	0.029091343	0.00050417799
0.065049203	0.029535876	0.00051039211
0.065179697	0.028868273	0.00049982184
0.065310191	0.029868483	0.00050978251
0.065440685	0.029408923	0.00050715237
0.065571179	0.029733213	0.00050837835
0.065701673	0.029935206	0.00051035862
0.065832166	0.029226192	0.00050308477
0.065962660	0.029418975	0.00050558475
0.066093154	0.029092289	0.00050531691
0.066223648	0.029180028	0.00050222415
0.066354142	0.029682578	0.00050760587
0.066484636	0.029212437	0.00050079251
0.066615130	0.028960933	0.00050130749
0.066745624	0.028759190	0.00049947175
0.066876118	0.028440086	0.00049389393
0.067006612	0.029879381	0.00050850240
0.067137106	0.029286474	0.00050256661
0.067267600	0.029057468	0.00049532233
0.067398094	0.029657051	0.00050582168
0.067528588	0.029340123	0.00050073697
0.067659082	0.030126941	0.00050750445
0.067789576	0.029695776	0.00050730967
0.067920070	0.030086701	0.00050549682
0.068050564	0.029270053	0.00049882601
0.068181058	0.028833210	0.00049522578
0.068311552	0.028730447	0.00049533763
0.068442046	0.030178951	0.00050909081
0.068572540	0.028714602	0.00049580975
0.068703034	0.029245949	0.00049611423
0.068833528	0.029723617	0.00050412599
0.068964022	0.029575850	0.00050015084
0.069094516	0.029180982	0.00050000907
0.069225010	0.029709259	0.00050209226
0.069355504	0.029093428	0.00049561739
0.069485998	0.027885324	0.00048776379
0.069616492	0.028391211	0.00049203523
0.069746986	0.029475822	0.00049929641
0.069877480	0.028572977	0.00049397354
0.070007974	0.029522464	0.00049815414
0.070138468	0.029130808	0.00049439778
0.070268961	0.030179004	0.00050135545
0.070399455	0.029362768	0.00049599207
0.070529949	0.029862822	0.00050279661
0.070660443	0.028668889	0.00049072478
0.070790937	0.029296419	0.00049461418
0.070921431	0.029963230	0.00050102180
0.071051925	0.028825535	0.00049049004
0.071182419	0.029112840	0.00049756870
0.071312913	0.028733569	0.00049103283
0.071443407	0.029095598	0.00049546564
0.071573901	0.028826927	0.00048774954
0.071704395	0.029643068	0.00049436127
0.071834889	0.029295382	0.00049305071
0.071965383	0.029890081	0.00049796792
0.072095877	0.030236705	0.00050079359
0.072226371	0.029125539	0.00049185541
0.072356865	0.029959116	0.00049518555
0.072487359	0.030105099	0.00049845289
0.072617853	0.029732379	0.00049807176
0.072748347	0.029009130	0.00048542410
0.072878841	0.029790300	0.00049714455
0.073009335	0.029353152	0.00048894757
0.073139829	0.028856554	0.00048610787
0.073270323	0.029488327	0.00049420730
0.073400817	0.029616013	0.00049241357
0.073531311	0.028769452	0.00048508916
0.073661805	0.028735216	0.00048757039
0.073792299	0.029425181	0.00048904127
0.073922793	0.028901929	0.00048683212
0.074053287	0.028871509	0.00048611813
0.074183781	0.029229798	0.00048906335
0.074314275	0.028136456	0.00048477042
0.074444769	0.028772619	0.00048220476
0.074575263	0.029460935	0.00048961197
0.074705757	0.028764238	0.00048422421
0.074836250	0.029085958	0.00048715601
0.074966744	0.028910070	0.00048748965
0.075097238	0.029652171	0.00048623827
0.075227732	0.029449062	0.00048821696
0.075358226	0.029662389	0.00049232735
0.075488720	0.029346027	0.00048585963
0.075619214	0.029143100	0.00048519760
0.075749708	0.029189309	0.00048605323
0.075880202	0.029588191	0.00048809954
0.076010696	0.029348492	0.00048618860
0.076141190	0.028966854	0.00048244231
0.076271684	0.029655831	0.00048999797
0.076402178	0.028411618	0.00048159509
0.076532672	0.028362685	0.00047738872
0.076663166	0.028709909	0.00048078307
0.076793660	0.028934473	0.00048250906
0.076924154	0.029253737	0.00048357627
0.077054648	0.028541509	0.00047947660
0.077185142	0.028668240	0.00047733661
0.077315636	0.027978866	0.00047271723
0.077446130	0.029050588	0.00048247900
0.077576624	0.029678201	0.00048486936
0.077707118	0.028627961	0.00048137147
0.077837612	0.029567691	0.00048289599
0.077968106	0.029380527	0.00048340194
0.078098600	0.028986482	0.00047880077
0.078229094	0.028310755	0.00047155593
0.078359588	0.029373653	0.00048362352
0.078490082	0.028733224	0.00047740555
0.078620576	0.028797594	0.00047783483
0.078751070	0.029351389	0.00048217158
0.078881564	0.029079045	0.00047903018
0.079012058	0.029538096	0.00048406198
0.079142552	0.028352915	0.00047423258
0.079273046	0.029133338	0.00047709585
0.079403539	0.028739656	0.00047588920
0.079534033	0.029214332	0.00047932561
0.079664527	0.028964562	0.00047762875
0.079795021	0.028985381	0.00047843844
0.079925515	0.029673190	0.00048037830
0.080056009	0.029067895	0.00047974615
0.080186503	0.029680030	0.00048432207
0.080316997	0.028626322	0.00047188827
0.080447491	0.028658590	0.00047488790
0.080577985	0.029055959	0.00047625160
0.080708479	0.028899102	0.00047443098
0.080838973	0.030029570	0.00048359877
0.080969467	0.029881966	0.00048029866
0.081099961	0.028881600	0.00047510413
0.081230455	0.028377049	0.00047197364
0.081360949	0.029325447	0.00047515219
0.081491443	0.028502469	0.00047300291
0.081621937	0.029228187	0.00047397237
0.081752431	0.028905698	0.00047293746
0.081882925	0.029155667	0.00047773591
0.082013419	0.029393657	0.00047524048
0.082143913	0.029380738	0.00047730518
0.082274407	0.028584460	0.00046938099
0.082404901	0.029055744	0.00046963372
0.082535395	0.029314053	0.00047692417
0.082665889	0.028872954	0.00047000629
0.082796383	0.029466097	0.00047621255
0.082926877	0.029131097	0.00047344364
0.083057371	0.029172040	0.00047153767
0.083187865	0.029189156	0.00047291094
0.083318359	0.028921556	0.00046961103
0.083448853	0.029185501	0.00047260913
0.083579347	0.028543185	0.00046763361
0.083709841	0.028454200	0.00046665193
0.083840335	0.028935891	0.00046987903
0.083970828	0.028825184	0.00046978867
0.084101322	0.028222199	0.00046270636
0.084231816	0.028558052	0.00046779201
0.084362310	0.028649191	0.00046553355
0.084492804	0.029687080	0.00047374154
0.084623298	0.028554648	0.00046843500
0.084753792	0.029831877	0.00047399353
0.084884286	0.028317700	0.00046520112
0.085014780	0.028252412	0.00046280043
0.085145274	0.028641762	0.00046667079
0.085275768	0.028918456	0.00046806361
0.085406262	0.029024018	0.00046672772
0.085536756	0.029180887	0.00046953362
0.085667250	0.029032551	0.00047052657
0.085797744	0.028821858	0.00046492910
0.085928238	0.028224155	0.00046217956
0.086058732	0.028673577	0.00046373275
0.086189226	0.028633413	0.00046383712
0.086319720	0.028767855	0.00046697596
0.086450214	0.029305544	0.00046637021
0.086580708	0.029189786	0.00046831514
0.086711202	0.028274653	0.00045882219
0.086841696	0.028773130	0.00046323712
0.086972190	0.029032755	0.00046555634
0.087102684	0.029135329	0.00046717193
0.087233178	0.028219068	0.00045979548
0.087363672	0.029003761	0.00046674644
0.087494166	0.029708685	0.00046746244
0.087624660	0.028390276	0.00046060154
0.087755154	0.028706231	0.00046484566
0.087885648	0.029158250	0.00046352742
0.088016142	0.029103268	0.00046417023
0.088146636	0.029101012	0.00046218388
0.088277130	0.029604242	0.00046814779
0.088407623	0.027966940	0.00045764553
0.088538117	0.028573294	0.00045805972
0.088668611	0.029353321	0.00046577947
0.088799105	0.028872123	0.00046172077
0.088929599	0.028154608	0.00045421378
0.089060093	0.028466553	0.00045979200
0.089190587	0.028887830	0.00046044799
0.089321081	0.029367216	0.00046450307
0.089451575	0.028581315	0.00045889782
0.089582069	0.029465557	0.00046269459
0.089712563	0.029719665	0.00046469397
0.089843057	0.029949908	0.00046907825
0.089973551	0.029131284	0.00046051273
0.090104045	0.029371489	0.00046474186
0.090234539	0.029177853	0.00045851887
0.090365033	0.028038044	0.00045618387
0.090495527	0.028860936	0.00045995567
0.090626021	0.029125133	0.00046070641
0.090756515	0.028381673	0.00045701588
0.090887009	0.029158284	0.00046124044
0.091017503	0.028982549	0.00045763778
0.091147997	0.029059081	0.00046058695
0.091278491	0.028082446	0.00045113191
0.091408985	0.028615627	0.00045648619
0.091539479	0.028161987	0.00045137772
0.091669973	0.028782303	0.00045470104
0.091800467	0.028995258	0.00046813053
0.091930961	0.028208766	0.00046725238
0.092061455	0.028084048	0.00046804536
0.092191949	0.028562697	0.00047721199
0.092322443	0.029276523	0.00048282703
0.092452937	0.028756149	0.00048239484
0.092583431	0.029568639	0.00048979261
0.092713925	0.027600952	0.00047647784
0.092844419	0.028396825	0.00048639702
0.092974912	0.029019168	0.00048999412
0.093105406	0.028434960	0.00047736568
0.093235900	0.027963826	0.00047172747
0.093366394	0.027327391	0.00046184802
0.093496888	0.028062313	0.00047044628
0.093627382	0.028887830	0.00047048115
0.093757876	0.028518952	0.00046784941
0.093888370	0.029043195	0.00047377064
0.094018864	0.028748549	0.00046517492
0.094149358	0.028359538	0.00046550316
0.094279852	0.028669173	0.00046537741
0.094410346	0.029429470	0.00046816166
0.094540840	0.028577219	0.00046488460
0.094671334	0.028583013	0.00046042574
0.094801828	0.029361123	0.00046750255
0.094932322	0.028643065	0.00046498052
0.095062816	0.028700963	0.00046056546
0.095193310	0.027497157	0.00045272195
0.095323804	0.028726292	0.00046074465
0.095454298	0.028389166	0.00045781936
0.095584792	0.027448700	0.00045450810
0.095715286	0.027994678	0.00045342361
0.095845780	0.029150011	0.00046362607
0.095976274	0.028017383	0.00045763099
0.096106768	0.029015366	0.00045820303
0.096237262	0.028417738	0.00045874966
0.096367756	0.028200107	0.00045535537
0.096498250	0.028866266	0.00045726591
0.096628744	0.029387010	0.00046618965
0.096759238	0.028674418	0.00045425560
0.096889732	0.028857395	0.00045914616
0.097020226	0.029450100	0.00046397472
0.097150720	0.028955643	0.00045706465
0.097281214	0.028160112	0.00045154115
0.097411708	0.028846798	0.00045581601
0.097542201	0.028849198	0.00045656154
0.097672695	0.028698729	0.00045841861
0.097803189	0.029169432	0.00045609719
0.097933683	0.028763162	0.00045589340
0.098064177	0.028732661	0.00045373862
0.098194671	0.027990388	0.00044640037
0.098325165	0.028482620	0.00044858780
0.098455659	0.029016053	0.00045201863
0.098586153	0.028834223	0.00045094826
0.098716647	0.028697465	0.00044859911
0.098847141	0.028539452	0.00044332853
0.098977635	0.028240625	0.00044358112
0.099108129	0.028603261	0.00044407706
0.099238623	0.027961279	0.00043981137
0.099369117	0.027828350	0.00043878824
0.099499611	0.028552518	0.00044214484
0.099630105	0.028452836	0.00044282818
0.099760599	0.028104908	0.00044057941
0.099891093	0.027950004	0.00043812769
0.10002159	0.028088334	0.00044181850
0.10015208	0.028800005	0.00044523754
0.10028257	0.028112916	0.00043781557
0.10041307	0.028389196	0.00044267984
0.10054356	0.029953033	0.00045244559
0.10067406	0.029508667	0.00045300685
0.10080455	0.028899597	0.00044711912
0.10093504	0.028267970	0.00043838082
0.10106554	0.028095280	0.00044218198
0.10119603	0.029179024	0.00044787796
0.10132653	0.028691205	0.00044619065
0.10145702	0.028493345	0.00044551503
0.10158751	0.028116260	0.00043797378
0.10171801	0.028332573	0.00044232215
0.10184850	0.028811002	0.00044315633
0.10197900	0.028496640	0.00044349362
0.10210949	0.029551899	0.00045058138
0.10223998	0.027968502	0.00043711483
0.10237048	0.028748369	0.00044287100
0.10250097	0.028724138	0.00044557736
0.10263147	0.028388569	0.00043752987
0.10276196	0.028279434	0.00044195784
0.10289245	0.028026063	0.00043630126
0.10302295	0.029073306	0.00044439498
0.10315344	0.029011160	0.00044765505
0.10328394	0.029085309	0.00044253176
0.10341443	0.027911972	0.00043505211
0.10354492	0.028467091	0.00044142747
0.10367542	0.027974045	0.00043350840
0.10380591	0.028493590	0.00044024083
0.10393641	0.028627776	0.00044061640
0.10406690	0.028825747	0.00043965447
0.10419739	0.028437565	0.00043935804
0.10432789	0.028740527	0.00043821850
0.10445838	0.028362339	0.00043826213
0.10458888	0.027768900	0.00043378991
0.10471937	0.028503410	0.00043761700
0.10484986	0.028888952	0.00044077217
0.10498036	0.028538927	0.00043613379
0.10511085	0.028613726	0.00043752039
0.10524135	0.029200973	0.00044303731
0.10537184	0.028134832	0.00043353094
0.10550233	0.028294580	0.00043663953
0.10563283	0.028425869	0.00043545643
0.10576332	0.028943200	0.00043837570
0.10589382	0.028337713	0.00043615900
0.10602431	0.027893934	0.00042992407
0.10615480	0.027837540	0.00043179383
0.10628530	0.028272239	0.00043628233
0.10641579	0.028859737	0.00043663225
0.10654629	0.028736155	0.00043759524
0.10667678	0.028236870	0.00043285346
0.10680727	0.028648176	0.00043485277
0.10693777	0.028455219	0.00043618794
0.10706826	0.027864228	0.00043031902
0.10719876	0.028732921	0.00043796829
0.10732925	0.029073748	0.00043915642
0.10745974	0.028300672	0.00043011752
0.10759024	0.028535793	0.00043421550
0.10772073	0.028519802	0.00043488710
0.10785123	0.028481285	0.00043591747
0.10798172	0.028411000	0.00044191740
0.10811221	0.028339542	0.00044471831
0.10824271	0.028200453	0.00044995304
0.10837320	0.028411373	0.00045158513
0.10850370	0.028174048	0.00045345284
0.10863419	0.028491873	0.00045994642
0.10876468	0.027991505	0.00045472640
0.10889518	0.028106866	0.00045749049
0.10902567	0.028157445	0.00046165155
0.10915616	0.028448373	0.00046201644
0.10928666	0.029327441	0.00047331346
0.10941715	0.028985891	0.00047051187
0.10954765	0.027679550	0.00046171833
0.10967814	0.027520921	0.00046355124
0.10980863	0.028765241	0.00047371355
0.10993913	0.028481144	0.00047428696
0.11006962	0.029057012	0.00048069069
0.11020012	0.028100654	0.00046998948
0.11033061	0.028921482	0.00048111518
0.11046110	0.028442301	0.00047747741
0.11059160	0.027646616	0.00047349928
0.11072209	0.028264938	0.00048301917
0.11085259	0.028085507	0.00047692463
0.11098308	0.028354177	0.00048173711
0.11111357	0.028871457	0.00048893048
0.11124407	0.027753222	0.00047925933
0.11137456	0.028147278	0.00048710450
0.11150506	0.028534064	0.00048863768
0.11163555	0.027798104	0.00048327237
0.11176604	0.028054073	0.00048773595
0.11189654	0.029116585	0.00049326359
0.11202703	0.028089096	0.00048958475
0.11215753	0.027422429	0.00048730108
0.11228802	0.028069017	0.00049205088
0.11241851	0.027497780	0.00048744809
0.11254901	0.028103482	0.00049383254
0.11267950	0.028380907	0.00049578623
0.11281000	0.028142083	0.00049281541
0.11294049	0.027902506	0.00047781974
0.11307098	0.027794129	0.00047513946
0.11320148	0.028744978	0.00047573649
0.11333197	0.028740682	0.00047447844
0.11346247	0.027462771	0.00046597198
0.11359296	0.028129919	0.00046711269
0.11372345	0.028303208	0.00046746928
0.11385395	0.028530674	0.00046989651
0.11398444	0.028274567	0.00046134361
0.11411494	0.028817531	0.00046840006
0.11424543	0.028464045	0.00046191943
0.11437592	0.028623299	0.00046265913
0.11450642	0.028111478	0.00045954269
0.11463691	0.028326651	0.00045471774
0.11476741	0.027838689	0.00045407592
0.11489790	0.027538313	0.00045353195
0.11502839	0.028018974	0.00045266975
0.11515889	0.028791948	0.00045853059
0.11528938	0.028148936	0.00045200456
0.11541988	0.028250682	0.00045282978
0.11555037	0.027938720	0.00045188491
0.11568086	0.027871711	0.00044747340
0.11581136	0.028658682	0.00045535284
0.11594185	0.027917248	0.00044741711
0.11607235	0.028603850	0.00045275824
0.11620284	0.029235797	0.00045652767
0.11633333	0.028289673	0.00044860423
0.11646383	0.029046045	0.00045604138
0.11659432	0.028441512	0.00045042313
0.11672482	0.028933569	0.00044931344
0.11685531	0.027466536	0.00044219595
0.11698580	0.028551375	0.00044831407
0.11711630	0.027851995	0.00044397522
0.11724679	0.028380499	0.00044787831
0.11737729	0.027941585	0.00044174169
0.11750778	0.027839364	0.00044259110
0.11763827	0.028303317	0.00044648025
0.11776877	0.028470103	0.00044085799
0.11789926	0.028456329	0.00044533029
0.11802975	0.028516757	0.00044257118
0.11816025	0.027524548	0.00043361256
0.11829074	0.029227337	0.00044822572
0.11842124	0.028953410	0.00044253117
0.11855173	0.028709194	0.00044300341
0.11868222	0.028513098	0.00043934986
0.11881272	0.028467399	0.00043703381
0.11894321	0.028695803	0.00043954003
0.11907371	0.028545461	0.00043724627
0.11920420	0.028444627	0.00043710491
0.11933469	0.028123665	0.00043520386
0.11946519	0.028309238	0.00043167762
0.11959568	0.028519376	0.00043647639
0.11972618	0.028359970	0.00043201995
0.11985667	0.028848258	0.00043532842
0.11998716	0.028388036	0.00043355766
0.12011766	0.028246677	0.00042982162
0.12024815	0.027600576	0.00042451407
0.12037865	0.028369594	0.00043104438
0.12050914	0.028778710	0.00042907573
0.12063963	0.028029159	0.00042682168
0.12077013	0.028324424	0.00042837457
0.12090062	0.028593274	0.00042851680
0.12103112	0.028958858	0.00043150204
0.12116161	0.028086248	0.00042354597
0.12129210	0.028639818	0.00042813289
0.12142260	0.028583376	0.00042724434
0.12155309	0.028308560	0.00042440113
0.12168359	0.028278181	0.00042397642
0.12181408	0.028298327	0.00042215628
0.12194457	0.027696426	0.00041807453
0.12207507	0.027846415	0.00042156030
0.12220556	0.028223361	0.00042122876
0.12233606	0.028138802	0.00042400464
0.12246655	0.028006688	0.00041786552
0.12259704	0.028302853	0.00042068326
0.12272754	0.027516291	0.00041817058
0.12285803	0.028475707	0.00042348398
0.12298853	0.027613456	0.00041619884
0.12311902	0.028746366	0.00042752719
0.12324951	0.028742733	0.00042165213
0.12338001	0.027929538	0.00041927862
0.12351050	0.027949728	0.00041747214
0.12364100	0.028527446	0.00042220002
0.12377149	0.028037647	0.00041895687
0.12390198	0.028343582	0.00042048023
0.12403248	0.028764048	0.00042217514
0.12416297	0.027938369	0.00041764404
0.12429347	0.028228018	0.00041756935
0.12442396	0.027703842	0.00041784891
0.12455445	0.028419353	0.00041952091
0.12468495	0.028402037	0.00041785495
0.12481544	0.028609193	0.00042134491
0.12494594	0.027922191	0.00041600020
0.12507643	0.027883934	0.00041603014
0.12520692	0.027895312	0.00041603690
0.12533742	0.028980579	0.00042024318
0.12546791	0.027369265	0.00041231441
0.12559841	0.027385760	0.00040978348
0.12572890	0.028200870	0.00041579256
0.12585939	0.028753615	0.00042255267
0.12598989	0.027995226	0.00041234932
0.12612038	0.027474413	0.00041231672
0.12625088	0.028178881	0.00041380952
0.12638137	0.028346586	0.00041632788
0.12651186	0.028536595	0.00041936605
0.12664236	0.028342250	0.00041366856
0.12677285	0.028147082	0.00041392505
0.12690335	0.027942091	0.00041538218
0.12703384	0.028255856	0.00041216278
0.12716433	0.029170508	0.00042369323
0.12729483	0.028591594	0.00041512857
0.12742532	0.028056134	0.00041346189
0.12755581	0.027802469	0.00040979315
0.12768631	0.027678426	0.00040936933
0.12781680	0.028261175	0.00041577977
0.12794730	0.029115028	0.00041970708
0.12807779	0.027716812	0.00040852810
0.12820828	0.028917549	0.00041823718
0.12833878	0.028055843	0.00041124837
0.12846927	0.027797977	0.00041186390
0.12859977	0.028856601	0.00041739882
0.12873026	0.027969213	0.00041046029
0.12886075	0.028174096	0.00041239457
0.12899125	0.028208581	0.00041249585
0.12912174	0.027945510	0.00041022135
0.12925224	0.027742181	0.00040974283
0.12938273	0.028239212	0.00041195582
0.12951322	0.028006245	0.00040969575
0.12964372	0.027740277	0.00040844127
0.12977421	0.028053938	0.00040885939
0.12990471	0.029080052	0.00041697411
0.13003520	0.028254765	0.00041114561
0.13016569	0.028530085	0.00041142382
0.13029619	0.028870725	0.00041404859
0.13042668	0.028664841	0.00041183463
0.13055718	0.028008256	0.00040744058
0.13068767	0.027955896	0.00041057614
0.13081816	0.028093236	0.00040752759
0.13094866	0.028372063	0.00041008321
0.13107915	0.028225347	0.00040674573
0.13120965	0.027740733	0.00040668330
0.13134014	0.028063200	0.00040886160
0.13147063	0.027847331	0.00040562803
0.13160113	0.027796844	0.00040653021
0.13173162	0.028746227	0.00041134659
0.13186212	0.028092438	0.00040653741
0.13199261	0.028725168	0.00041217671
0.13212310	0.028268835	0.00040668822
0.13225360	0.028043076	0.00040716439
0.13238409	0.028741708	0.00041137485
0.13251459	0.028122839	0.00040515468
0.13264508	0.027754982	0.00040375069
0.13277557	0.027625100	0.00040459940
0.13290607	0.027610230	0.00040412712
0.13303656	0.027330319	0.00040142681
0.13316706	0.028029194	0.00040401966
0.13329755	0.028561242	0.00040835965
0.13342804	0.028464803	0.00041002018
0.13355854	0.027837400	0.00040269202
0.13368903	0.028359651	0.00040846853
0.13381953	0.028197532	0.00040529184
0.13395002	0.027050582	0.00039756372
0.13408051	0.028451108	0.00040751970
0.13421101	0.028178677	0.00040452803
0.13434150	0.028260546	0.00040710657
0.13447200	0.028371832	0.00040762359
0.13460249	0.028028951	0.00040200230
0.13473298	0.028775334	0.00040887670
0.13486348	0.028580529	0.00040701319
0.13499397	0.028870795	0.00040982853
0.13512447	0.028129519	0.00040452631
0.13525496	0.027792962	0.00039984046
0.13538545	0.028821268	0.00040742359
0.13551595	0.027753638	0.00040047705
0.13564644	0.027751965	0.00040066685
0.13577694	0.028213091	0.00040417413
0.13590743	0.028335800	0.00040396945
0.13603792	0.027760221	0.00039878744
0.13616842	0.028097183	0.00040316312
0.13629891	0.028259579	0.00040143507
0.13642940	0.027950338	0.00040236733
0.13655990	0.027694619	0.00039816160
0.13669039	0.027732890	0.00039930126
0.13682089	0.027547681	0.00039694073
0.13695138	0.027511824	0.00039667189
0.13708187	0.027639360	0.00039821788
0.13721237	0.028018498	0.00040127957
0.13734286	0.027961526	0.00039905578
0.13747336	0.028100592	0.00040098891
0.13760385	0.028297190	0.00040068536
0.13773434	0.028317288	0.00040326132
0.13786484	0.028264186	0.00040252628
0.13799533	0.028263777	0.00040022820
0.13812583	0.028502725	0.00040165236
0.13825632	0.027904944	0.00039814325
0.13838681	0.027607351	0.00039537595
0.13851731	0.028155680	0.00039995560
0.13864780	0.027651142	0.00039587321
0.13877830	0.028015688	0.00039911081
0.13890879	0.028266659	0.00040072615
0.13903928	0.027579921	0.00039409082
0.13916978	0.028420660	0.00040214375
0.13930027	0.027790719	0.00039640343
0.13943077	0.028593124	0.00040088154
0.13956126	0.028508618	0.00040170702
0.13969175	0.028192250	0.00039866954
0.13982225	0.027672677	0.00039518967
0.13995274	0.028009598	0.00039867814
0.14008324	0.027502299	0.00039323069
0.14021373	0.027628906	0.00039618056
0.14034422	0.027173180	0.00038911579
0.14047472	0.028813805	0.00040233203
0.14060521	0.027902352	0.00039685088
0.14073571	0.028156928	0.00039730664
0.14086620	0.028103216	0.00039652495
0.14099669	0.027747354	0.00039435250
0.14112719	0.027829070	0.00039232092
0.14125768	0.027892607	0.00039581325
0.14138818	0.027991632	0.00039338648
0.14151867	0.028251731	0.00039642760
0.14164916	0.028435689	0.00039959543
0.14177966	0.027878555	0.00039315095
0.14191015	0.027889271	0.00039365897
0.14204065	0.028423053	0.00039700242
0.14217114	0.027246367	0.00038793237
0.14230163	0.028573904	0.00039934543
0.14243213	0.028057408	0.00039117401
0.14256262	0.027692501	0.00038990396
0.14269312	0.028221628	0.00039673037
0.14282361	0.028321461	0.00039341314
0.14295410	0.027833167	0.00039166674
0.14308460	0.027875815	0.00039037247
0.14321509	0.028853271	0.00039678522
0.14334559	0.028196895	0.00039449271
0.14347608	0.027334387	0.00038679417
0.14360657	0.028131763	0.00039377178
0.14373707	0.027977637	0.00039233436
0.14386756	0.027653735	0.00038777452
0.14399806	0.027933828	0.00039131473
0.14412855	0.027475394	0.00038706477
0.14425904	0.027608735	0.00039013242
0.14438954	0.027560561	0.00039042885
0.14452003	0.027324401	0.00038525042
0.14465053	0.027562168	0.00038774642
0.14478102	0.028226982	0.00039264072
0.14491151	0.027614468	0.00038685184
0.14504201	0.027696249	0.00039024498
0.14517250	0.027487713	0.00038735557
0.14530299	0.028077637	0.00039106223
0.14543349	0.027973285	0.00039051290
0.14556398	0.028126046	0.00038926684
0.14569448	0.028586213	0.00039462660
0.14582497	0.028006454	0.00039014349
0.14595546	0.028308016	0.00039362893
0.14608596	0.027287322	0.00038402155
0.14621645	0.027527240	0.00038632083
0.14634695	0.027840917	0.00039007192
0.14647744	0.027779392	0.00038997248
0.14660793	0.027743487	0.00038791705
0.14673843	0.027904592	0.00038905470
0.14686892	0.027924280	0.00038724208
0.14699942	0.026901877	0.00038172071
0.14712991	0.027202847	0.00038366607
0.14726040	0.028120279	0.00038992453
0.14739090	0.027957273	0.00038720483
0.14752139	0.028002304	0.00038814426
0.14765189	0.027897510	0.00038621064
0.14778238	0.027758406	0.00038903826
0.14791287	0.028043321	0.00038752912
0.14804337	0.027560339	0.00038671775
0.14817386	0.028148912	0.00038823980
0.14830436	0.028081983	0.00038666662
0.14843485	0.028007324	0.00038836295
0.14856534	0.027617692	0.00038495224
0.14869584	0.027964373	0.00038689486
0.14882633	0.027098053	0.00038328764
0.14895683	0.027884987	0.00038603648
0.14908732	0.027627567	0.00038474108
0.14921781	0.027709578	0.00038544598
0.14934831	0.027651252	0.00038501767
0.14947880	0.027671090	0.00038605278
0.14960930	0.027620936	0.00038200893
0.14973979	0.027944635	0.00038620800
0.14987028	0.027360430	0.00038390548
0.15000078	0.028176455	0.00038664703
0.15013127	0.028641495	0.00038997333
0.15026177	0.028474548	0.00038847396
0.15039226	0.028531022	0.00038743064
0.15052275	0.027665561	0.00038443702
0.15065325	0.028333598	0.00038776089
0.15078374	0.028267123	0.00038861448
0.15091424	0.027969223	0.00038736471
0.15104473	0.027234015	0.00038006316
0.15117522	0.027516881	0.00038284201
0.15130572	0.027867952	0.00038596214
0.15143621	0.028395947	0.00038729814
0.15156671	0.028134819	0.00038691362
0.15169720	0.028214279	0.00038471079
0.15182769	0.027734363	0.00038193517
0.15195819	0.027263602	0.00038064246
0.15208868	0.027948072	0.00038284076
0.15221918	0.027800322	0.00038391037
0.15234967	0.027889569	0.00038250797
0.15248016	0.027674383	0.00038146319
0.15261066	0.028193198	0.00038424073
0.15274115	0.028201784	0.00038505306
0.15287165	0.028252093	0.00038533841
0.15300214	0.028146086	0.00038388387
0.15313263	0.028236128	0.00038357809
0.15326313	0.027941235	0.00038097959
0.15339362	0.027927652	0.00038159935
0.15352412	0.027800459	0.00038226478
0.15365461	0.027790716	0.00038241418
0.15378510	0.027980366	0.00038249759
0.15391560	0.027368374	0.00037578105
0.15404609	0.028458314	0.00038576618
0.15417658	0.028335755	0.00038293524
0.15430708	0.027596719	0.00038103129
0.15443757	0.027882607	0.00037996176
0.15456807	0.027266861	0.00037850720
0.15469856	0.027483357	0.00037757612
0.15482905	0.027595279	0.00037957886
0.15495955	0.027481037	0.00037787683
0.15509004	0.028065868	0.00038160922
0.15522054	0.027716915	0.00037934547
0.15535103	0.028536645	0.00038332812
0.15548152	0.028361823	0.00038165487
0.15561202	0.027082530	0.00037498345
0.15574251	0.027323741	0.00037771184
0.15587301	0.028343720	0.00038366926
0.15600350	0.028777714	0.00038374209
0.15613399	0.028061154	0.00037944613
0.15626449	0.027716222	0.00037840488
0.15639498	0.027879866	0.00037997485
0.15652548	0.027632700	0.00037930888
0.15665597	0.028301721	0.00038260019
0.15678646	0.027881932	0.00037784745
0.15691696	0.027867694	0.00037758525
0.15704745	0.027630889	0.00037712345
0.15717795	0.027977723	0.00037804978
0.15730844	0.027860099	0.00037895840
0.15743893	0.028221185	0.00037953903
0.15756943	0.027550699	0.00037399100
0.15769992	0.027966203	0.00037820635
0.15783042	0.027455722	0.00037568151
0.15796091	0.027906822	0.00037754060
0.15809140	0.027831179	0.00037896756
0.15822190	0.028058349	0.00037621289
0.15835239	0.027940431	0.00037703665
0.15848289	0.028082374	0.00037872858
0.15861338	0.028048590	0.00037833084
0.15874387	0.027101828	0.00037294523
0.15887437	0.027755367	0.00037466450
0.15900486	0.027652751	0.00037492904
0.15913536	0.027190836	0.00037312846
0.15926585	0.027292682	0.00037157286
0.15939634	0.027131464	0.00037292904
0.15952684	0.027178463	0.00037272742
0.15965733	0.028476110	0.00037824759
0.15978783	0.027598069	0.00037522964
0.15991832	0.028245163	0.00037710569
0.16004881	0.028092552	0.00037754103
0.16017931	0.027713237	0.00037476934
0.16030980	0.028357257	0.00037775581
0.16044030	0.027359256	0.00037150981
0.16057079	0.028534677	0.00037815780
0.16070128	0.027348616	0.00037109853
0.16083178	0.028288512	0.00037975742
0.16096227	0.028223049	0.00037548651
0.16109277	0.027350678	0.00037202571
0.16122326	0.028202555	0.00037646088
0.16135375	0.027911047	0.00037436589
0.16148425	0.027939836	0.00037647455
0.16161474	0.027902575	0.00037447117
0.16174524	0.027885769	0.00037350915
0.16187573	0.028001003	0.00037670191
0.16200622	0.027602029	0.00037023784
0.16213672	0.028467060	0.00037845485
0.16226721	0.027922562	0.00037253555
0.16239771	0.027588978	0.00037077101
0.16252820	0.027138084	0.00036921660
0.16265869	0.027238952	0.00036824314
0.16278919	0.027164231	0.00036883408
0.16291968	0.027248285	0.00037070144
0.16305018	0.027882767	0.00037135704
0.16318067	0.027335208	0.00036788307
0.16331116	0.028314005	0.00037483496
0.16344166	0.028037133	0.00037273886
0.16357215	0.027344734	0.00036932606
0.16370264	0.027313457	0.00036776489
0.16383314	0.027799716	0.00037192730
0.16396363	0.028441646	0.00037477211
0.16409413	0.028174199	0.00037270222
0.16422462	0.027978187	0.00037162758
0.16435511	0.027132135	0.00036663269
0.16448561	0.027883733	0.00037176177
0.16461610	0.027561567	0.00037062337
0.16474660	0.027963355	0.00036958697
0.16487709	0.027746970	0.00037096073
0.16500758	0.027730030	0.00036960011
0.16513808	0.027873799	0.00037162714
0.16526857	0.028208288	0.00037288479
0.16539907	0.027381491	0.00036573749
0.16552956	0.027215957	0.00036666286
0.16566005	0.027352183	0.00036919218
0.16579055	0.027616807	0.00036744074
0.16592104	0.027762918	0.00037055855
0.16605154	0.027635354	0.00036670979
0.16618203	0.028395616	0.00037316146
0.16631252	0.027426086	0.00036935284
0.16644302	0.027790547	0.00036743328
0.16657351	0.028066070	0.00037052572
0.16670401	0.028016254	0.00037159142
0.16683450	0.027021232	0.00036275266
0.16696499	0.027589314	0.00036781274
0.16709549	0.027985131	0.00036903244
0.16722598	0.028001282	0.00037233886
0.16735648	0.028005577	0.00037155060
0.16748697	0.028045007	0.00036911124
0.16761746	0.027714599	0.00036888075
0.16774796	0.028107343	0.00037041910
0.16787845	0.026594256	0.00036116677
0.16800895	0.027069725	0.00036300504
0.16813944	0.027786980	0.00036634134
0.16826993	0.027543645	0.00036584476
0.16840043	0.028106988	0.00036925261
0.16853092	0.027649257	0.00036529767
0.16866142	0.027314576	0.00036593426
0.16879191	0.027623561	0.00036828023
0.16892240	0.027498258	0.00036160814
0.16905290	0.027360924	0.00036518687
0.16918339	0.027862471	0.00036616487
0.16931389	0.027648482	0.00036669270
0.16944438	0.028135151	0.00036905437
0.16957487	0.028117133	0.00036551149
0.16970537	0.027303964	0.00036461770
0.16983586	0.027744591	0.00036473580
0.16996636	0.027558592	0.00036471091
0.17009685	0.027770022	0.00036684176
0.17022734	0.027440941	0.00036266801
0.17035784	0.026912714	0.00035964922
0.17048833	0.027204129	0.00036160714
0.17061883	0.027006319	0.00036170932
0.17074932	0.027809309	0.00036571623
0.17087981	0.027438874	0.00036402999
0.17101031	0.027572582	0.00036188282
0.17114080	0.028232856	0.00036769928
0.17127130	0.027539777	0.00036235000
0.17140179	0.027627997	0.00036636034
0.17153228	0.027840237	0.00036495367
0.17166278	0.027708630	0.00036405873
0.17179327	0.028353687	0.00036848154
0.17192377	0.027841868	0.00036458142
0.17205426	0.028075932	0.00036620608
0.17218475	0.028105268	0.00036703987
0.17231525	0.027626648	0.00036287936
0.17244574	0.027592128	0.00036235259
0.17257623	0.027311680	0.00035979610
0.17270673	0.028037865	0.00036450881
0.17283722	0.027620368	0.00036583171
0.17296772	0.027906829	0.00036461509
0.17309821	0.028527640	0.00036857222
0.17322870	0.028212110	0.00036327991
0.17335920	0.028024878	0.00036358580
0.17348969	0.027660476	0.00036323630
0.17362019	0.027400048	0.00036113555
0.17375068	0.027940245	0.00036335963
0.17388117	0.027807161	0.00036324869
0.17401167	0.028146755	0.00036342167
0.17414216	0.028207684	0.00036514315
0.17427266	0.027748084	0.00036181935
0.17440315	0.027482743	0.00036119918
0.17453364	0.028280040	0.00036406950
0.17466414	0.027988700	0.00036189299
0.17479463	0.027239384	0.00035940417
0.17492513	0.027632254	0.00036198561
0.17505562	0.027087990	0.00035676257
0.17518611	0.027488709	0.00036022055
0.17531661	0.027401750	0.00035862120
0.17544710	0.027583063	0.00035887687
0.17557760	0.027344777	0.00035964418
0.17570809	0.027706810	0.00035904457
0.17583858	0.027982084	0.00036394335
0.17596908	0.027552039	0.00035978904
0.17609957	0.027458651	0.00035797304
0.17623007	0.027132204	0.00035734289
0.17636056	0.027500598	0.00035873926
0.17649105	0.027403085	0.00035774215
0.17662155	0.026991349	0.00035670733
0.17675204	0.027950144	0.00035811896
0.17688254	0.027478053	0.00035927941
0.17701303	0.028094365	0.00036047902
0.17714352	0.027911455	0.00036163621
0.17727402	0.027821083	0.00036041967
0.17740451	0.027898838	0.00036045687
0.17753501	0.027084770	0.00035460952
0.17766550	0.027164236	0.00035730690
0.17779599	0.027584280	0.00035738687
0.17792649	0.027833670	0.00036160534
0.17805698	0.027717061	0.00035806030
0.17818748	0.027424903	0.00035668589
0.17831797	0.027815821	0.00036116712
0.17844846	0.028285895	0.00036067291
0.17857896	0.027497351	0.00035832346
0.17870945	0.026892041	0.00035313122
0.17883995	0.027625162	0.00035624626
0.17897044	0.026972302	0.00035387769
0.17910093	0.028344270	0.00036096323
0.17923143	0.027116497	0.00035398522
0.17936192	0.027901404	0.00035997423
0.17949242	0.027423670	0.00035525303
0.17962291	0.027821317	0.00035779243
0.17975340	0.027183504	0.00035426778
0.17988390	0.028146794	0.00035967412
0.18001439	0.027475835	0.00035583490
0.18014489	0.027487964	0.00035589208
0.18027538	0.027832640	0.00035653543
0.18040587	0.027065085	0.00035432502
0.18053637	0.027768894	0.00035557319
0.18066686	0.027932570	0.00035918668
0.18079736	0.027622943	0.00035567077
0.18092785	0.028009256	0.00035748580
0.18105834	0.027577689	0.00035484674
0.18118884	0.027176972	0.00035205937
0.18131933	0.027430641	0.00035509314
0.18144982	0.027466009	0.00035479133
0.18158032	0.027506305	0.00035802554
0.18171081	0.027776983	0.00036449082
0.18184131	0.027917482	0.00036675742
0.18197180	0.027860317	0.00036934456
0.18210229	0.027990208	0.00037406060
0.18223279	0.027683460	0.00037098012
0.18236328	0.027662986	0.00037542221
0.18249378	0.027803272	0.00037450743
0.18262427	0.026944898	0.00037156577
0.18275476	0.027625264	0.00037896168
0.18288526	0.027150663	0.00037616124
0.18301575	0.027095609	0.00037744479
0.18314625	0.027365548	0.00037990279
0.18327674	0.028045891	0.00038225444
0.18340723	0.027499477	0.00038451294
0.18353773	0.027851936	0.00038449003
0.18366822	0.027346931	0.00038521409
0.18379872	0.027746200	0.00038847307
0.18392921	0.027171954	0.00038337936
0.18405970	0.028075674	0.00039146195
0.18419020	0.027259091	0.00038807678
0.18432069	0.027253933	0.00038611660
0.18445119	0.028154116	0.00039541939
0.18458168	0.028095843	0.00039201919
0.18471217	0.027345665	0.00039082639
0.18484267	0.027076299	0.00039138109
0.18497316	0.027720513	0.00039375437
0.18510366	0.026405136	0.00038795409
0.18523415	0.027040320	0.00039016397
0.18536464	0.028164110	0.00039965820
0.18549514	0.026702123	0.00039245777
0.18562563	0.027593681	0.00039680685
0.18575613	0.027255199	0.00039672005
0.18588662	0.026998407	0.00039673719
0.18601711	0.028031465	0.00039915619
0.18614761	0.027545382	0.00040059190
0.18627810	0.027615885	0.00040150413
0.18640860	0.027642068	0.00040375020
0.18653909	0.027200998	0.00039287574
0.18666958	0.027294262	0.00038849868
0.18680008	0.027377342	0.00038635497
0.18693057	0.027547701	0.00038725227
0.18706107	0.027480669	0.00038261161
0.18719156	0.027217962	0.00038339701
0.18732205	0.027807638	0.00038294425
0.18745255	0.027083229	0.00037775925
0.18758304	0.027517572	0.00037942442
0.18771354	0.026893702	0.00037253985
0.18784403	0.027640884	0.00037834940
0.18797452	0.026406703	0.00037002677
0.18810502	0.027939375	0.00037566408
0.18823551	0.027160876	0.00037234969
0.18836601	0.026872036	0.00036919693
0.18849650	0.026840507	0.00036796754
0.18862699	0.027434753	0.00037233881
0.18875749	0.026830875	0.00036382835
0.18888798	0.026648958	0.00036511742
0.18901848	0.027977466	0.00037042558
0.18914897	0.027819373	0.00036988079
0.18927946	0.027533506	0.00036883629
0.18940996	0.028038611	0.00036929608
0.18954045	0.027351885	0.00036405081
0.18967095	0.027406422	0.00036527244
0.18980144	0.027619410	0.00036452879
0.18993193	0.027397890	0.00036494931
0.19006243	0.027242783	0.00036053149
0.19019292	0.027389227	0.00036167123
0.19032342	0.027306702	0.00035987613
0.19045391	0.027370822	0.00035988675
0.19058440	0.028059616	0.00036526316
0.19071490	0.027463782	0.00036011797
0.19084539	0.027403416	0.00035766805
0.19097588	0.028304503	0.00036437769
0.19110638	0.026740865	0.00035299426
0.19123687	0.027891706	0.00035999001
0.19136737	0.028040223	0.00036165017
0.19149786	0.027718517	0.00035814493
0.19162835	0.026915953	0.00035355476
0.19175885	0.027177175	0.00035222686
0.19188934	0.027652584	0.00035707685
0.19201984	0.027590227	0.00035716698
0.19215033	0.027649701	0.00035552878
0.19228082	0.027094138	0.00035238955
0.19241132	0.027583821	0.00035473260
0.19254181	0.026672871	0.00034877276
0.19267231	0.027459616	0.00035553164
0.19280280	0.026737340	0.00034923509
0.19293329	0.027508328	0.00035454347
0.19306379	0.027827822	0.00035643276
0.19319428	0.027334251	0.00035110575
0.19332478	0.027093298	0.00035063745
0.19345527	0.027800378	0.00035549345
0.19358576	0.028036263	0.00035575706
0.19371626	0.027664916	0.00035536430
0.19384675	0.027502454	0.00035135575
0.19397725	0.027759893	0.00035571818
0.19410774	0.027669458	0.00035561117
0.19423823	0.027552293	0.00035202523
0.19436873	0.027207900	0.00035181738
0.19449922	0.027969161	0.00035409182
0.19462972	0.028250312	0.00035744907
0.19476021	0.027125547	0.00035139664
0.19489070	0.027669586	0.00035218317
0.19502120	0.027071024	0.00034995037
0.19515169	0.027232706	0.00035023534
0.19528219	0.027252906	0.00034892599
0.19541268	0.027209817	0.00034974115
0.19554317	0.027835062	0.00035331701
0.19567367	0.026942260	0.00034913466
0.19580416	0.026670631	0.00034757265
0.19593466	0.027869823	0.00035035996
0.19606515	0.027790223	0.00035205151
0.19619564	0.027479510	0.00034993413
0.19632614	0.027662933	0.00035035653
0.19645663	0.026692047	0.00034615055
0.19658713	0.027776625	0.00034993000
0.19671762	0.027293035	0.00034859045
0.19684811	0.027745384	0.00035186144
0.19697861	0.027110871	0.00034623013
0.19710910	0.027311039	0.00034908794
0.19723960	0.026587453	0.00034363978
0.19737009	0.026952785	0.00034546145
0.19750058	0.027321782	0.00034836217
0.19763108	0.027161719	0.00034544980
0.19776157	0.027431801	0.00034922805
0.19789207	0.026895775	0.00034609941
0.19802256	0.027738311	0.00034815751
0.19815305	0.027782569	0.00035019314
0.19828355	0.027113434	0.00034626813
0.19841404	0.027417962	0.00034800575
0.19854454	0.027113130	0.00034651082
0.19867503	0.027751227	0.00034833989
0.19880552	0.027242270	0.00034725024
0.19893602	0.027309705	0.00034539251
0.19906651	0.026887589	0.00034383900
0.19919701	0.027267278	0.00034720300
0.19932750	0.027173414	0.00034520015
0.19945799	0.027263916	0.00034633782
0.19958849	0.027295239	0.00034698344
0.19971898	0.027541945	0.00034603804
0.19984947	0.027581029	0.00034799160
0.19997997	0.027046070	0.00034517936
0.20011046	0.027042134	0.00034461323
0.20024096	0.027249385	0.00034480272
0.20037145	0.027950097	0.00034774876
0.20050194	0.027467181	0.00034750201
0.20063244	0.027837945	0.00034803642
0.20076293	0.027570014	0.00034691252
0.20089343	0.027489633	0.00034729895
0.20102392	0.027316090	0.00034396958
0.20115441	0.027388708	0.00034470086
0.20128491	0.027480906	0.00034647871
0.20141540	0.027231508	0.00034281526
0.20154590	0.026904351	0.00034240963
0.20167639	0.027740287	0.00034583418
0.20180688	0.027407219	0.00034405038
0.20193738	0.027706529	0.00034635130
0.20206787	0.027005374	0.00034219993
0.20219837	0.027252598	0.00034259178
0.20232886	0.027271449	0.00034356855
0.20245935	0.026914458	0.00033994183
0.20258985	0.027399187	0.00034392809
0.20272034	0.026849586	0.00034134787
0.20285084	0.026534528	0.00033876929
0.20298133	0.027213851	0.00034249583
0.20311182	0.027365302	0.00034256312
0.20324232	0.027969218	0.00034613326
0.20337281	0.027254175	0.00034232889
0.20350331	0.027199000	0.00034052858
0.20363380	0.027521969	0.00034381008
0.20376429	0.027226213	0.00034017761
0.20389479	0.027252975	0.00034201204
0.20402528	0.027167808	0.00034110271
0.20415578	0.026729009	0.00033769380
0.20428627	0.027293041	0.00034199493
0.20441676	0.026660642	0.00033683989
0.20454726	0.026843038	0.00033800151
0.20467775	0.027490735	0.00034339126
0.20480825	0.027460738	0.00034053692
0.20493874	0.026891980	0.00033880799
0.20506923	0.027307599	0.00034048936
0.20519973	0.027681371	0.00034207119
0.20533022	0.027037611	0.00033993020
0.20546072	0.027540141	0.00034198437
0.20559121	0.027282696	0.00034055759
0.20572170	0.027151418	0.00033921301
0.20585220	0.028364384	0.00034461846
0.20598269	0.027153073	0.00033963121
0.20611319	0.026852985	0.00033801355
0.20624368	0.027572504	0.00034049744
0.20637417	0.027081669	0.00033893595
0.20650467	0.027319755	0.00033931380
0.20663516	0.027462788	0.00034059656
0.20676566	0.026920678	0.00033812343
0.20689615	0.027408107	0.00033922115
0.20702664	0.027258789	0.00033913986
0.20715714	0.027241475	0.00033820420
0.20728763	0.026854668	0.00033567754
0.20741813	0.027556683	0.00034064893
0.20754862	0.027205156	0.00033771235
0.20767911	0.027179300	0.00033877616
0.20780961	0.027431928	0.00033903255
0.20794010	0.027110562	0.00033610689
0.20807060	0.027144087	0.00033755811
0.20820109	0.026836745	0.00033488502
0.20833158	0.027037830	0.00033744488
0.20846208	0.027443273	0.00034114096
0.20859257	0.027927695	0.00034088036
0.20872306	0.026969695	0.00033692048
0.20885356	0.027586868	0.00033951723
0.20898405	0.026525779	0.00033358977
0.20911455	0.026867375	0.00033660064
0.20924504	0.027560495	0.00033928018
0.20937553	0.027004579	0.00033571221
0.20950603	0.026975527	0.00033723891
0.20963652	0.027247398	0.00033616871
0.20976702	0.027445701	0.00033935457
0.20989751	0.027732802	0.00033965954
0.21002800	0.027232366	0.00033682141
0.21015850	0.026719851	0.00033475048
0.21028899	0.027263540	0.00033505506
0.21041949	0.027244313	0.00033867929
0.21054998	0.027170407	0.00033696304
0.21068047	0.027520435	0.00033766620
0.21081097	0.027215966	0.00033687633
0.21094146	0.027282136	0.00033590884
0.21107196	0.027493626	0.00033900139
0.21120245	0.028027550	0.00034069879
0.21133294	0.027430038	0.00033658510
0.21146344	0.027018905	0.00033475194
0.21159393	0.027661578	0.00033780641
0.21172443	0.027045031	0.00033487930
0.21185492	0.026824010	0.00033418283
0.21198541	0.027080054	0.00033460582
0.21211591	0.027332424	0.00033625885
0.21224640	0.026989899	0.00033533367
0.21237690	0.027400004	0.00033491320
0.21250739	0.026952510	0.00033478453
0.21263788	0.027245723	0.00033422853
0.21276838	0.027526390	0.00033774559
0.21289887	0.026261630	0.00032962245
0.21302937	0.027350746	0.00033335527
0.21315986	0.027545507	0.00033760524
0.21329035	0.027563503	0.00033677894
0.21342085	0.027357706	0.00033565977
0.21355134	0.027264537	0.00033440348
0.21368184	0.027135114	0.00033370536
0.21381233	0.027433457	0.00033432244
0.21394282	0.027215239	0.00033551160
0.21407332	0.027336986	0.00033363333
0.21420381	0.026938743	0.00033334083
0.21433431	0.027564928	0.00033524712
0.21446480	0.027866311	0.00033587976
0.21459529	0.026814563	0.00033193869
0.21472579	0.027168212	0.00033312368
0.21485628	0.027026259	0.00033350919
0.21498678	0.027063062	0.00033296468
0.21511727	0.026689482	0.00032834541
0.21524776	0.027430287	0.00033534574
0.21537826	0.026835174	0.00033103056
0.21550875	0.027809520	0.00033587247
0.21563925	0.027471633	0.00033504469
0.21576974	0.027292279	0.00033304511
0.21590023	0.027048122	0.00033128381
0.21603073	0.026243318	0.00032747478
0.21616122	0.027392691	0.00033314300
0.21629172	0.026985966	0.00033212566
0.21642221	0.027361521	0.00033312134
0.21655270	0.026811524	0.00032983091
0.21668320	0.027512482	0.00033454383
0.21681369	0.027221926	0.00033100462
0.21694419	0.026800712	0.00033070566
0.21707468	0.026745186	0.00032958737
0.21720517	0.027477893	0.00033265100
0.21733567	0.027236006	0.00033212950
0.21746616	0.027463008	0.00033233639
0.21759665	0.027800343	0.00033554758
0.21772715	0.027362760	0.00033411121
0.21785764	0.027626800	0.00033229129
0.21798814	0.026837164	0.00032970925
0.21811863	0.027451377	0.00033166405
0.21824912	0.026991804	0.00033064640
0.21837962	0.027113019	0.00033119213
0.21851011	0.027045049	0.00032841866
0.21864061	0.026750378	0.00032887370
0.21877110	0.027052622	0.00032990628
0.21890159	0.027114975	0.00032966530
0.21903209	0.026893688	0.00032932486
0.21916258	0.026979948	0.00032851187
0.21929308	0.027085183	0.00033034964
0.21942357	0.026946443	0.00032822371
0.21955406	0.027490045	0.00032971553
0.21968456	0.027087271	0.00033077855
0.21981505	0.027073466	0.00032854103
0.21994555	0.026933373	0.00032852889
0.22007604	0.026996195	0.00032919095
0.22020653	0.027041604	0.00032770682
0.22033703	0.027307370	0.00032977947
0.22046752	0.026655199	0.00032771467
0.22059802	0.027230475	0.00032842324
0.22072851	0.027456778	0.00033129776
0.22085900	0.027068686	0.00032773242
0.22098950	0.027364490	0.00032938718
0.22111999	0.026868372	0.00032767565
0.22125049	0.027047534	0.00032707057
0.22138098	0.027061593	0.00032874774
0.22151147	0.026679439	0.00032603563
0.22164197	0.026393052	0.00032350470
0.22177246	0.027815133	0.00033214444
0.22190296	0.026681877	0.00032497928
0.22203345	0.027076316	0.00032822212
0.22216394	0.027092667	0.00032912145
0.22229444	0.026982311	0.00032531802
0.22242493	0.027120939	0.00032731560
0.22255543	0.026897490	0.00032620302
0.22268592	0.027047994	0.00032733009
0.22281641	0.026749804	0.00032664525
0.22294691	0.026539263	0.00032284941
0.22307740	0.027807541	0.00033054012
0.22320790	0.027016835	0.00032685414
0.22333839	0.027115952	0.00032668363
0.22346888	0.026794381	0.00032621179
0.22359938	0.026668314	0.00032430597
0.22372987	0.027465870	0.00032842211
0.22386037	0.027229843	0.00032812117
0.22399086	0.026702017	0.00032302732
0.22412135	0.026518144	0.00032363992
0.22425185	0.026489477	0.00032276024
0.22438234	0.026323439	0.00032219673
0.22451284	0.027025784	0.00032703779
0.22464333	0.027120525	0.00032565770
0.22477382	0.027646116	0.00032962939
0.22490432	0.026983743	0.00032525915
0.22503481	0.027062573	0.00032426953
0.22516531	0.027171972	0.00032657343
0.22529580	0.026555944	0.00032236155
0.22542629	0.027009650	0.00032533911
0.22555679	0.026781348	0.00032479093
0.22568728	0.027390726	0.00032546326
0.22581778	0.026980649	0.00032516976
0.22594827	0.026560896	0.00032257355
0.22607876	0.026495502	0.00032020869
0.22620926	0.027196599	0.00032652595
0.22633975	0.027393997	0.00032585140
0.22647025	0.027576625	0.00032804230
0.22660074	0.027099731	0.00032575632
0.22673123	0.027417317	0.00032602548
0.22686173	0.027220608	0.00032620962
0.22699222	0.026418776	0.00032117822
0.22712271	0.026790024	0.00032305334
0.22725321	0.027298380	0.00032567604
0.22738370	0.026833899	0.00032289816
0.22751420	0.027486764	0.00032667049
0.22764469	0.027326197	0.00032640845
0.22777518	0.026707352	0.00032115735
0.22790568	0.027355834	0.00032556218
0.22803617	0.027250804	0.00032488047
0.22816667	0.026857704	0.00032206388
0.22829716	0.026223932	0.00032043057
0.22842765	0.027456314	0.00032484823
0.22855815	0.027399334	0.00032476053
0.22868864	0.027114526	0.00032371555
0.22881914	0.026426175	0.00031903618
0.22894963	0.027169563	0.00032484646
0.22908012	0.026642330	0.00032001126
0.22921062	0.026726298	0.00032036790
0.22934111	0.026858029	0.00032304970
0.22947161	0.026999092	0.00032210012
0.22960210	0.026271739	0.00031895945
0.22973259	0.026986099	0.00032168815
0.22986309	0.026677018	0.00032010183
0.22999358	0.027051856	0.00032342294
0.23012408	0.026806544	0.00031930335
0.23025457	0.027503766	0.00032536455
0.23038506	0.026093524	0.00031770862
0.23051556	0.026804320	0.00031915465
0.23064605	0.026862378	0.00032102674
0.23077655	0.026901152	0.00032544991
0.23090704	0.026931940	0.00032995789
0.23103753	0.027174009	0.00033271600
0.23116803	0.026928640	0.00033262888
0.23129852	0.026201181	0.00032999733
0.23142902	0.026666678	0.00033473369
0.23155951	0.027262231	0.00033892162
0.23169000	0.026719309	0.00033719359
0.23182050	0.027994016	0.00034505441
0.23195099	0.026836211	0.00034116512
0.23208149	0.027255617	0.00034399290
0.23221198	0.026827544	0.00034037005
0.23234247	0.026838435	0.00034315162
0.23247297	0.026830482	0.00034433659
0.23260346	0.026209625	0.00034111113
0.23273396	0.027046688	0.00034796206
0.23286445	0.027397697	0.00034949081
0.23299494	0.026721088	0.00034640490
0.23312544	0.027230936	0.00035154000
0.23325593	0.026845470	0.00034926392
0.23338643	0.026523923	0.00034772974
0.23351692	0.026941734	0.00034866993
0.23364741	0.026925124	0.00034790926
0.23377791	0.026400789	0.00034729184
0.23390840	0.026873731	0.00034709796
0.23403890	0.026693948	0.00034677866
0.23416939	0.026869659	0.00034856239
0.23429988	0.027088769	0.00035040140
0.23443038	0.026689269	0.00034979183
0.23456087	0.026443460	0.00034618248
0.23469137	0.026891265	0.00035027113
0.23482186	0.026974756	0.00035112452
0.23495235	0.026940891	0.00035041542
0.23508285	0.027301630	0.00035279865
0.23521334	0.026318394	0.00034648429
0.23534384	0.027116643	0.00035131317
0.23547433	0.027019081	0.00035294338
0.23560482	0.026617980	0.00034902819
0.23573532	0.026597293	0.00034968812
0.23586581	0.026662372	0.00035083070
0.23599630	0.026269064	0.00034866084
0.23612680	0.027070302	0.00035384448
0.23625729	0.026923157	0.00035114297
0.23638779	0.027150899	0.00035543608
0.23651828	0.026824159	0.00035300404
0.23664877	0.027640756	0.00035687051
0.23677927	0.026858229	0.00035347125
0.23690976	0.027166489	0.00035433434
0.23704026	0.026525663	0.00035246728
0.23717075	0.027249729	0.00035569419
0.23730124	0.026971012	0.00035351588
0.23743174	0.026101435	0.00035109761
0.23756223	0.026873002	0.00035533804
0.23769273	0.026991598	0.00035480239
0.23782322	0.026990524	0.00035619931
0.23795371	0.027504102	0.00035817265
0.23808421	0.026894514	0.00035524899
0.23821470	0.026871536	0.00035605267
0.23834520	0.027143062	0.00035629969
0.23847569	0.026576547	0.00035491185
0.23860618	0.026709646	0.00035468342
0.23873668	0.026832138	0.00035626662
0.23886717	0.026199653	0.00035306008
0.23899767	0.026961511	0.00035453634
0.23912816	0.026917781	0.00035795732
0.23925865	0.026869188	0.00035778031
0.23938915	0.026672162	0.00035452976
0.23951964	0.027092798	0.00035801061
0.23965014	0.027060340	0.00035817550
0.23978063	0.026577052	0.00035481919
0.23991112	0.026966682	0.00035928744
0.24004162	0.026699757	0.00035511829
0.24017211	0.026860509	0.00035867697
0.24030261	0.027247814	0.00036083739
0.24043310	0.026922217	0.00035725236
0.24056359	0.027004756	0.00036037142
0.24069409	0.027146081	0.00035734183
0.24082458	0.026965377	0.00036012595
0.24095508	0.026726499	0.00035927946
0.24108557	0.026511116	0.00035444093
0.24121606	0.027110748	0.00036089847
0.24134656	0.026357173	0.00035616773
0.24147705	0.026685943	0.00035759314
0.24160755	0.026279975	0.00035663074
0.24173804	0.026776564	0.00035787235
0.24186853	0.026950572	0.00036087307
0.24199903	0.026975159	0.00036084942
0.24212952	0.026700251	0.00035824512
0.24226002	0.027577645	0.00036430745
0.24239051	0.026657566	0.00035852203
0.24252100	0.027492857	0.00036365747
0.24265150	0.026715344	0.00035929797
0.24278199	0.027581356	0.00036345141
0.24291249	0.026749831	0.00035997812
0.24304298	0.027477850	0.00036416318
0.24317347	0.027133734	0.00036175356
0.24330397	0.026533544	0.00035913789
0.24343446	0.026838747	0.00035998124
0.24356496	0.027413835	0.00036356732
0.24369545	0.027268574	0.00036406064
0.24382594	0.027009289	0.00036018662
0.24395644	0.026849941	0.00036152448
0.24408693	0.026985045	0.00036258854
0.24421743	0.026034943	0.00035588468
0.24434792	0.026367572	0.00036186399
0.24447841	0.026750228	0.00036004081
0.24460891	0.027128208	0.00036352138
0.24473940	0.026947214	0.00036422058
0.24486989	0.027150844	0.00036217459
0.24500039	0.026786401	0.00036234195
0.24513088	0.026979536	0.00036210351
0.24526138	0.026908332	0.00036348241
0.24539187	0.026898271	0.00036331708
0.24552236	0.025818891	0.00035572358
0.24565286	0.026913516	0.00036348430
0.24578335	0.026937477	0.00036344713
0.24591385	0.027652218	0.00036766299
0.24604434	0.026629863	0.00036338925
0.24617483	0.026710060	0.00036129776
0.24630533	0.027136694	0.00036342492
0.24643582	0.027239041	0.00036614057
0.24656632	0.026774068	0.00036170785
0.24669681	0.026509130	0.00036329327
0.24682730	0.027522584	0.00036616087
0.24695780	0.026772578	0.00036330738
0.24708829	0.026603472	0.00036173559
0.24721879	0.026545533	0.00036115030
0.24734928	0.026443818	0.00036356029
0.24747977	0.026959042	0.00036492327
0.24761027	0.027045729	0.00036462012
0.24774076	0.026930802	0.00036390662
0.24787126	0.026342423	0.00036114672
0.24800175	0.027236201	0.00036715231
0.24813224	0.026898421	0.00036720611
0.24826274	0.026803642	0.00036251143
0.24839323	0.026181086	0.00036157714
0.24852373	0.026927156	0.00036429405
0.24865422	0.027069764	0.00036506873
0.24878471	0.027591438	0.00037090664
0.24891521	0.026920517	0.00036458687
0.24904570	0.026804141	0.00036564272
0.24917620	0.026296898	0.00036274157
0.24930669	0.027446573	0.00036777895
0.24943718	0.026608961	0.00036456591
0.24956768	0.027246621	0.00036845022
0.24969817	0.026848268	0.00036530983
0.24982867	0.027030515	0.00036795009
0.24995916	0.026112753	0.00036128750
0.25008965	0.027024315	0.00036715535
0.25022015	0.027536517	0.00037028985
0.25035064	0.026857007	0.00036592388
0.25048114	0.026925760	0.00036805489
0.25061163	0.027492493	0.00036794590
0.25074212	0.027097355	0.00036717223
0.25087262	0.026860702	0.00036882488
0.25100311	0.026678051	0.00036281430
0.25113361	0.027399836	0.00037013482
0.25126410	0.027115595	0.00036739032
0.25139459	0.027068871	0.00036705093
0.25152509	0.026888463	0.00036854353
0.25165558	0.026602213	0.00036272684
0.25178608	0.026886529	0.00036759768
0.25191657	0.026301886	0.00036397981
0.25204706	0.026782591	0.00036578422
0.25217756	0.027220214	0.00037148495
0.25230805	0.026624684	0.00036433030
0.25243855	0.027009838	0.00036827275
0.25256904	0.026894813	0.00036913043
0.25269953	0.027280244	0.00036767457
0.25283003	0.026542307	0.00036644829
0.25296052	0.026828563	0.00036691243
0.25309102	0.025798344	0.00036199320
0.25322151	0.026731707	0.00036761826
0.25335200	0.026731142	0.00036554551
0.25348250	0.026644620	0.00036826780
0.25361299	0.026516224	0.00036736716
0.25374349	0.026683078	0.00036537096
0.25387398	0.025993586	0.00036412508
0.25400447	0.026870461	0.00036887030
0.25413497	0.026861886	0.00036744192
0.25426546	0.027336796	0.00037279997
0.25439595	0.026894721	0.00036780891
0.25452645	0.026744376	0.00036775206
0.25465694	0.026761954	0.00036746199
0.25478744	0.026403632	0.00036589126
0.25491793	0.026961141	0.00036930338
0.25504842	0.026564600	0.00036605202
0.25517892	0.027090599	0.00037127607
0.25530941	0.026798377	0.00038024695
0.25543991	0.027072694	0.00038153949
0.25557040	0.026826559	0.00038379598
0.25570089	0.026229482	0.00038459159
0.25583139	0.025651823	0.00038210606
0.25596188	0.026552991	0.00039227097
0.25609238	0.026389320	0.00039087666
0.25622287	0.026127927	0.00039166269
0.25635336	0.026001356	0.00039311784
0.25648386	0.027144760	0.00040212433
0.25661435	0.027213823	0.00040490180
0.25674485	0.026122872	0.00039960728
0.25687534	0.026406584	0.00040278136
0.25700583	0.026168665	0.00040325406
0.25713633	0.025949073	0.00040215664
0.25726682	0.026123356	0.00040581866
0.25739732	0.026655417	0.00041115451
0.25752781	0.026998960	0.00041616714
0.25765830	0.026604133	0.00041467741
0.25778880	0.027162208	0.00041914952
0.25791929	0.026100733	0.00041521716
0.25804979	0.027365786	0.00042488838
0.25818028	0.025973849	0.00041609573
0.25831077	0.026823139	0.00042469045
0.25844127	0.026820624	0.00042422222
0.25857176	0.026639952	0.00042592791
0.25870226	0.026949820	0.00042835191
0.25883275	0.026983450	0.00043148558
0.25896324	0.026985958	0.00043405772
0.25909374	0.027043454	0.00043491389
0.25922423	0.027031095	0.00043685065
0.25935473	0.027077633	0.00043614508
0.25948522	0.027054730	0.00044008931
0.25961571	0.026803020	0.00043776820
0.25974621	0.027057672	0.00043899048
0.25987670	0.026950039	0.00044061179
0.26000720	0.027387599	0.00044429406
0.26013769	0.026885663	0.00044305985
0.26026818	0.027183655	0.00044367068
0.26039868	0.027151623	0.00044518770
0.26052917	0.026407544	0.00043991930
0.26065967	0.026347103	0.00043736738
0.26079016	0.026013535	0.00043976165
0.26092065	0.026488789	0.00044466881
0.26105115	0.026775139	0.00044650922
0.26118164	0.027209534	0.00044997401
0.26131214	0.027275888	0.00044986764
0.26144263	0.026381983	0.00044488748
0.26157312	0.026773946	0.00044741385
0.26170362	0.026568819	0.00045170419
0.26183411	0.025783973	0.00044277284
0.26196461	0.027536417	0.00045600971
0.26209510	0.027098291	0.00045436030
0.26222559	0.027330324	0.00045793512
0.26235609	0.026230198	0.00044984332
0.26248658	0.025871436	0.00044656901
0.26261708	0.026302462	0.00044898636
0.26274757	0.026181526	0.00045124085
0.26287806	0.026396536	0.00045246560
0.26300856	0.026722985	0.00045781903
0.26313905	0.026504545	0.00045642849
0.26326954	0.027063967	0.00045879961
0.26340004	0.026450773	0.00045721359
0.26353053	0.026356345	0.00045671392
0.26366103	0.026337114	0.00045734156
0.26379152	0.027054370	0.00046384907
0.26392201	0.027233612	0.00046517375
0.26405251	0.026333148	0.00045725204
0.26418300	0.027087784	0.00046766690
0.26431350	0.027013508	0.00046265614
0.26444399	0.026716524	0.00046643246
0.26457448	0.026463717	0.00046007010
0.26470498	0.026029004	0.00046030708
0.26483547	0.026256450	0.00046265749
0.26496597	0.027379463	0.00047061316
0.26509646	0.027464499	0.00047411250
0.26522695	0.027055695	0.00047368074
0.26535745	0.026471545	0.00046428303
[truncated: 572 more rows]
