# Supplementary material for: Rationally seeded computational protein design of ɑ-helical barrels
Source: Nat Chem Biol. 2024 Jun 20;20(8):991–9. doi: 10.1038/s41589-024-01642-0 (PMC11288890; doi:10.1038/s41589-024-01642-0)
Supplement: Supplementary file 5 — PDB files used for making figure panels h–j. [file 41589_2024_1642_MOESM5_ESM.zip › KIA_RP_RSPD_NatChemBiol_data_Figure3/sc-CC-7-LI_panels_c-g/SAXS_panel_g/LI_SAXS_raw/b21-438120_00566.dat]

0.0045000000	1.0219379	0.0097960323
0.0046304940	0.93507108	0.0091106207
0.0047609879	0.82068536	0.0083109775
0.0048914819	0.76754008	0.0080673108
0.0050219759	0.69171984	0.0072627760
0.0051524699	0.63060054	0.0068657194
0.0052829638	0.57286653	0.0063781895
0.0054134578	0.51918447	0.0058907024
0.0055439518	0.49820360	0.0058750588
0.0056744457	0.45885703	0.0053522171
0.0058049397	0.40769438	0.0049904719
0.0059354337	0.39010135	0.0050041790
0.0060659277	0.37425616	0.0046578682
0.0061964216	0.34373638	0.0045823372
0.0063269156	0.32932743	0.0043918133
0.0064574096	0.29955850	0.0040947142
0.0065879035	0.28899701	0.0040519351
0.0067183975	0.27402589	0.0038232862
0.0068488915	0.25703534	0.0037381275
0.0069793855	0.24820297	0.0036999914
0.0071098794	0.22882312	0.0034145099
0.0072403734	0.22642474	0.0034042098
0.0073708674	0.21557713	0.0033068022
0.0075013613	0.20295210	0.0031527075
0.0076318553	0.20059961	0.0031548463
0.0077623493	0.18705695	0.0029513651
0.0078928433	0.18003267	0.0028895058
0.0080233372	0.17272356	0.0028130724
0.0081538312	0.16128980	0.0026755584
0.0082843252	0.16138763	0.0026816125
0.0084148191	0.15402078	0.0025894076
0.0085453131	0.14909718	0.0025048623
0.0086758071	0.13961659	0.0024194402
0.0088063011	0.13529499	0.0023389383
0.0089367950	0.13009302	0.0023058745
0.0090672890	0.13026231	0.0022909516
0.0091977830	0.12051629	0.0021544825
0.0093282769	0.11664925	0.0021415251
0.0094587709	0.11347392	0.0020493210
0.0095892649	0.11178452	0.0020473905
0.0097197588	0.10577309	0.0019883004
0.0098502528	0.10134936	0.0019215090
0.0099807468	0.10129204	0.0019054136
0.010111241	0.096704160	0.0018617621
0.010241735	0.090018400	0.0017447261
0.010372229	0.090520030	0.0017630797
0.010502723	0.089582721	0.0017382418
0.010633217	0.081655499	0.0016449968
0.010763711	0.082327301	0.0016348174
0.010894205	0.080687238	0.0015854584
0.011024699	0.078248581	0.0015674815
0.011155193	0.076129901	0.0015352390
0.011285687	0.072748050	0.0014748583
0.011416180	0.068914931	0.0014301519
0.011546674	0.070208303	0.0014089646
0.011677168	0.067532769	0.0013713828
0.011807662	0.066901807	0.0013453206
0.011938156	0.062826375	0.0012962849
0.012068650	0.062012105	0.0012871770
0.012199144	0.062647145	0.0012724327
0.012329638	0.061311722	0.0012294316
0.012460132	0.060214877	0.0012147897
0.012590626	0.057637888	0.0011670840
0.012721120	0.056650443	0.0011417158
0.012851614	0.057076393	0.0011241248
0.012982108	0.054538689	0.0010821496
0.013112602	0.052679421	0.0010653719
0.013243096	0.054777685	0.0010724230
0.013373590	0.052828084	0.0010527781
0.013504084	0.051266056	0.0010367871
0.013634578	0.050514512	0.0010108941
0.013765072	0.050034413	0.0010106229
0.013895566	0.049402764	0.00099503855
0.014026060	0.051303392	0.00099566064
0.014156554	0.050199718	0.00099802129
0.014287048	0.048294296	0.00096241830
0.014417542	0.047770085	0.00094709889
0.014548036	0.046174630	0.00094096066
0.014678530	0.046645975	0.00092865022
0.014809024	0.047085447	0.00093740082
0.014939518	0.047959682	0.00093929629
0.015070012	0.045018202	0.00090125364
0.015200506	0.043209069	0.00088642495
0.015331000	0.042546887	0.00086845790
0.015461494	0.044260350	0.00088150407
0.015591988	0.044254844	0.00088262647
0.015722482	0.042897624	0.00085656984
0.015852975	0.041848439	0.00084528189
0.015983469	0.041960777	0.00084412238
0.016113963	0.042273569	0.00083795558
0.016244457	0.041263842	0.00083652933
0.016374951	0.040668396	0.00081909803
0.016505445	0.040406448	0.00081614761
0.016635939	0.040411856	0.00081426834
0.016766433	0.039657786	0.00079297459
0.016896927	0.039219703	0.00079217720
0.017027421	0.040543727	0.00079973800
0.017157915	0.039853453	0.00078996917
0.017288409	0.039627887	0.00078829034
0.017418903	0.037552784	0.00075587402
0.017549397	0.039821506	0.00078320571
0.017679891	0.038995354	0.00077278372
0.017810385	0.038926620	0.00076485394
0.017940879	0.037869304	0.00075702660
0.018071373	0.037410626	0.00074343932
0.018201867	0.038378963	0.00075410064
0.018332361	0.036642660	0.00073560821
0.018462855	0.035815309	0.00071682248
0.018593349	0.036769650	0.00073264685
0.018723843	0.038810543	0.00074536128
0.018854337	0.037183193	0.00072170103
0.018984831	0.037967394	0.00073172897
0.019115325	0.036653033	0.00071423402
0.019245819	0.037041946	0.00072034821
0.019376313	0.036801325	0.00071321549
0.019506807	0.038284297	0.00071886412
0.019637301	0.036125624	0.00070517663
0.019767795	0.036229773	0.00069654393
0.019898289	0.037352282	0.00070849906
0.020028783	0.036835045	0.00070222723
0.020159277	0.035723130	0.00068626900
0.020289771	0.034609368	0.00067787028
0.020420264	0.035007202	0.00067400926
0.020550758	0.035681243	0.00067571822
0.020681252	0.035001636	0.00067691152
0.020811746	0.034790071	0.00066671978
0.020942240	0.035348101	0.00066466201
0.021072734	0.036470442	0.00068215002
0.021203228	0.035306141	0.00066137356
0.021333722	0.035664081	0.00066941340
0.021464216	0.035030817	0.00066063428
0.021594710	0.033572730	0.00063839647
0.021725204	0.034197945	0.00065314994
0.021855698	0.035931805	0.00065495608
0.021986192	0.035449094	0.00065604141
0.022116686	0.033991168	0.00064488777
0.022247180	0.035716857	0.00064781161
0.022377674	0.034416069	0.00064056955
0.022508168	0.034433486	0.00063404052
0.022638662	0.034622181	0.00063287398
0.022769156	0.035138076	0.00064608172
0.022899650	0.035144581	0.00063339842
0.023030144	0.034957604	0.00063752591
0.023160638	0.034075779	0.00062624552
0.023291132	0.034120467	0.00062090588
0.023421626	0.034075916	0.00062258611
0.023552120	0.033998791	0.00061816339
0.023682614	0.034325659	0.00061350575
0.023813108	0.034009318	0.00062060772
0.023943602	0.033935796	0.00061051168
0.024074096	0.033893480	0.00060847794
0.024204590	0.034163131	0.00061361258
0.024335084	0.033833027	0.00060359391
0.024465578	0.032975525	0.00059906026
0.024596072	0.033752383	0.00059948113
0.024726566	0.032471488	0.00058930649
0.024857060	0.033076275	0.00059466984
0.024987553	0.033296870	0.00058909369
0.025118047	0.034160053	0.00060107097
0.025248541	0.033840439	0.00059471127
0.025379035	0.033581787	0.00058727439
0.025509529	0.033583842	0.00059132491
0.025640023	0.033058839	0.00057996389
0.025770517	0.033228761	0.00058448831
0.025901011	0.032678283	0.00057857900
0.026031505	0.033116462	0.00057728650
0.026161999	0.032478264	0.00057443794
0.026292493	0.032696369	0.00057123723
0.026422987	0.032282960	0.00056685917
0.026553481	0.033597543	0.00057833182
0.026683975	0.032161474	0.00056262787
0.026814469	0.032803373	0.00056899708
0.026944963	0.032501199	0.00056503877
0.027075457	0.032916832	0.00056539873
0.027205951	0.032164764	0.00056184091
0.027336445	0.032366054	0.00055781638
0.027466939	0.032741806	0.00055838464
0.027597433	0.033330502	0.00056591262
0.027727927	0.034059776	0.00056543002
0.027858421	0.032320518	0.00055656260
0.027988915	0.032665932	0.00055343158
0.028119409	0.033613206	0.00055887850
0.028249903	0.032903438	0.00055388816
0.028380397	0.033467648	0.00055275158
0.028510891	0.032871652	0.00055377696
0.028641385	0.031996740	0.00054517169
0.028771879	0.033077053	0.00054614187
0.028902373	0.032453985	0.00054497449
0.029032867	0.032659391	0.00054353719
0.029163361	0.032956483	0.00054329304
0.029293855	0.032022385	0.00054076590
0.029424349	0.032033399	0.00053244164
0.029554842	0.032577734	0.00053937967
0.029685336	0.031933149	0.00053231808
0.029815830	0.032166732	0.00052935159
0.029946324	0.032097579	0.00053110251
0.030076818	0.032183732	0.00053187060
0.030207312	0.032511290	0.00052788382
0.030337806	0.032492364	0.00053135676
0.030468300	0.032028525	0.00052369893
0.030598794	0.031936087	0.00052322682
0.030729288	0.031968714	0.00052467723
0.030859782	0.032293506	0.00052386735
0.030990276	0.032124526	0.00052245388
0.031120770	0.032656043	0.00052213589
0.031251264	0.031893416	0.00051537049
0.031381758	0.032694108	0.00052384389
0.031512252	0.032827841	0.00052213848
0.031642746	0.031761263	0.00051438284
0.031773240	0.032292292	0.00051523943
0.031903734	0.032094235	0.00051199747
0.032034228	0.032035655	0.00051255909
0.032164722	0.031866312	0.00050995736
0.032295216	0.031716515	0.00050769013
0.032425710	0.032394897	0.00051364947
0.032556204	0.033027104	0.00051322898
0.032686698	0.032081175	0.00050721849
0.032817192	0.031116463	0.00049917211
0.032947686	0.032598587	0.00050753117
0.033078180	0.032333065	0.00050744971
0.033208674	0.033189506	0.00051024558
0.033339168	0.031654030	0.00049891461
0.033469662	0.032018361	0.00050146473
0.033600156	0.032629493	0.00050226833
0.033730650	0.032173453	0.00050340516
0.033861144	0.031657838	0.00049460704
0.033991637	0.031208107	0.00048686843
0.034122131	0.031935480	0.00049686657
0.034252625	0.031806166	0.00049789232
0.034383119	0.032456821	0.00050833917
0.034513613	0.031460898	0.00050137841
0.034644107	0.031264672	0.00049844369
0.034774601	0.031369322	0.00051233102
0.034905095	0.032299412	0.00051913013
0.035035589	0.031964129	0.00051897312
0.035166083	0.032080747	0.00052730814
0.035296577	0.031659081	0.00052160990
0.035427071	0.031701699	0.00052816654
0.035557565	0.031754323	0.00052379526
0.035688059	0.031349359	0.00052331555
0.035818553	0.031673737	0.00053214541
0.035949047	0.032010290	0.00053067296
0.036079541	0.031191121	0.00052486142
0.036210035	0.032074697	0.00053097073
0.036340529	0.031732657	0.00052861787
0.036471023	0.031646243	0.00053293151
0.036601517	0.032373578	0.00053744013
0.036732011	0.030824115	0.00052478828
0.036862505	0.031143490	0.00052996365
0.036992999	0.031831402	0.00053526006
0.037123493	0.031119293	0.00053050930
0.037253987	0.031705884	0.00053944350
0.037384481	0.030624514	0.00052525951
0.037514975	0.030947354	0.00053477543
0.037645469	0.031941340	0.00054177970
0.037775963	0.031152107	0.00053184168
0.037906457	0.030991720	0.00053789978
0.038036951	0.031612487	0.00054130145
0.038167445	0.031930350	0.00054529761
0.038297939	0.031062985	0.00053691563
0.038428433	0.032280697	0.00054626042
0.038558926	0.030995995	0.00054114625
0.038689420	0.031892833	0.00054753387
0.038819914	0.032179219	0.00054849885
0.038950408	0.031841795	0.00055161714
0.039080902	0.033014256	0.00055009439
0.039211396	0.031281424	0.00053736092
0.039341890	0.030707552	0.00052620778
0.039472384	0.031186229	0.00052816848
0.039602878	0.031516593	0.00053056658
0.039733372	0.031057668	0.00052300069
0.039863866	0.031423719	0.00052290666
0.039994360	0.030590775	0.00051903079
0.040124854	0.030967172	0.00051616088
0.040255348	0.031398295	0.00052214923
0.040385842	0.030128110	0.00050787096
0.040516336	0.031205915	0.00051645780
0.040646830	0.030944610	0.00051460134
0.040777324	0.032002047	0.00052089175
0.040907818	0.031590924	0.00051638734
0.041038312	0.032883545	0.00053005467
0.041168806	0.032501238	0.00051895640
0.041299300	0.031714267	0.00052004031
0.041429794	0.031411029	0.00051173294
0.041560288	0.031459410	0.00051098046
0.041690782	0.031339825	0.00051185894
0.041821276	0.031993870	0.00051385415
0.041951770	0.031490612	0.00051025637
0.042082264	0.031261881	0.00050686274
0.042212758	0.030693310	0.00050218863
0.042343252	0.031780231	0.00051283349
0.042473746	0.031816006	0.00051024995
0.042604240	0.031494980	0.00050433777
0.042734734	0.030906678	0.00050505394
0.042865228	0.031048515	0.00050078160
0.042995722	0.031146243	0.00050419069
0.043126215	0.031674725	0.00050663988
0.043256709	0.032042707	0.00050704920
0.043387203	0.031447608	0.00050353243
0.043517697	0.031369090	0.00050070408
0.043648191	0.031490353	0.00050032287
0.043778685	0.030578411	0.00049763234
0.043909179	0.031748164	0.00050043338
0.044039673	0.031119415	0.00049823522
0.044170167	0.031512635	0.00050046614
0.044300661	0.031040173	0.00049366253
0.044431155	0.031226538	0.00049939954
0.044561649	0.031282746	0.00049643209
0.044692143	0.030996115	0.00049482628
0.044822637	0.031122896	0.00049561718
0.044953131	0.031339977	0.00049510466
0.045083625	0.032320412	0.00050540947
0.045214119	0.033188368	0.00050826740
0.045344613	0.031919098	0.00049707851
0.045475107	0.031491853	0.00049655603
0.045605601	0.031233046	0.00049073681
0.045736095	0.031421938	0.00049311572
0.045866589	0.030741042	0.00049039219
0.045997083	0.031188232	0.00048852331
0.046127577	0.030436566	0.00048776938
0.046258071	0.030644220	0.00049401488
0.046388565	0.031347806	0.00049993755
0.046519059	0.031682808	0.00050966474
0.046649553	0.030517095	0.00049877308
0.046780047	0.031209965	0.00050781311
0.046910541	0.029985052	0.00049957882
0.047041035	0.030495619	0.00050256829
0.047171529	0.030990810	0.00051121495
0.047302023	0.030727141	0.00050868537
0.047432517	0.031207167	0.00051309624
0.047563011	0.031052292	0.00051442652
0.047693504	0.030672785	0.00050902367
0.047823998	0.031441113	0.00051839919
0.047954492	0.030824490	0.00051520702
0.048084986	0.031135109	0.00051699027
0.048215480	0.030605990	0.00051747199
0.048345974	0.031347258	0.00051882093
0.048476468	0.030013601	0.00050775316
0.048606962	0.030938982	0.00051993164
0.048737456	0.030745661	0.00051675580
0.048867950	0.031050491	0.00052284945
0.048998444	0.030944660	0.00051892309
0.049128938	0.031124254	0.00052252588
0.049259432	0.030846387	0.00052025452
0.049389926	0.030808358	0.00052095723
0.049520420	0.031423270	0.00052645100
0.049650914	0.031085303	0.00052692167
0.049781408	0.031356349	0.00052626393
0.049911902	0.030968395	0.00052307659
0.050042396	0.030898672	0.00052539723
0.050172890	0.032194094	0.00053478423
0.050303384	0.031806214	0.00053535382
0.050433878	0.030770841	0.00052348464
0.050564372	0.030881756	0.00052685277
0.050694866	0.030538480	0.00052001725
0.050825360	0.030652258	0.00052639430
0.050955854	0.031378936	0.00053114743
0.051086348	0.030386808	0.00052395022
0.051216842	0.032408377	0.00053943148
0.051347336	0.030540205	0.00052546726
0.051477830	0.031250953	0.00052923321
0.051608324	0.032237073	0.00053944578
0.051738818	0.030998658	0.00053211466
0.051869312	0.030774972	0.00052635358
0.051999806	0.031453643	0.00053506169
0.052130299	0.030749084	0.00052815800
0.052260793	0.029752752	0.00052094355
0.052391287	0.030212384	0.00052664164
0.052521781	0.030334724	0.00052717952
0.052652275	0.030564116	0.00053305130
0.052782769	0.030586496	0.00052744955
0.052913263	0.031060730	0.00053402112
0.053043757	0.031497033	0.00053620051
0.053174251	0.029549879	0.00052379708
0.053304745	0.030314015	0.00052796178
0.053435239	0.031194350	0.00054020664
0.053565733	0.030430912	0.00052895634
0.053696227	0.031183988	0.00053572189
0.053826721	0.030156752	0.00053019124
0.053957215	0.030858682	0.00053373549
0.054087709	0.030487551	0.00053278784
0.054218203	0.030410094	0.00052876442
0.054348697	0.030976060	0.00053526036
0.054479191	0.030832871	0.00053646913
0.054609685	0.030149809	0.00053235067
0.054740179	0.030271958	0.00053027815
0.054870673	0.030375396	0.00053356482
0.055001167	0.030889820	0.00053496882
0.055131661	0.029864128	0.00052882528
0.055262155	0.030777232	0.00053325774
0.055392649	0.031716163	0.00054574187
0.055523143	0.030753862	0.00053730271
0.055653637	0.030457454	0.00053392148
0.055784131	0.031290162	0.00053919377
0.055914625	0.030770064	0.00053729093
0.056045119	0.030726936	0.00053677968
0.056175613	0.030045553	0.00053225818
0.056306107	0.031336515	0.00054279395
0.056436601	0.030537403	0.00053431187
0.056567095	0.030305452	0.00053411448
0.056697588	0.030613697	0.00053778365
0.056828082	0.030785519	0.00053889039
0.056958576	0.030686758	0.00053884810
0.057089070	0.030234984	0.00053374610
0.057219564	0.030654398	0.00053969530
0.057350058	0.030217234	0.00053224194
0.057480552	0.030778314	0.00054111616
0.057611046	0.030944523	0.00053854543
0.057741540	0.030262567	0.00053425156
0.057872034	0.030489340	0.00053549135
0.058002528	0.030947496	0.00053638838
0.058133022	0.030867380	0.00053915814
0.058263516	0.031137925	0.00053903462
0.058394010	0.030798133	0.00053606487
0.058524504	0.030488069	0.00053404431
0.058654998	0.029622702	0.00052481794
0.058785492	0.030218219	0.00052886508
0.058915986	0.029732531	0.00052706091
0.059046480	0.030195994	0.00052445576
0.059176974	0.030602466	0.00053415575
0.059307468	0.030994649	0.00053113926
0.059437962	0.030691238	0.00052770397
0.059568456	0.030641118	0.00053091156
0.059698950	0.031152384	0.00053144886
0.059829444	0.030937542	0.00052972039
0.059959938	0.029801689	0.00052077547
0.060090432	0.031258526	0.00052810152
0.060220926	0.030444440	0.00052611759
0.060351420	0.029917054	0.00051895520
0.060481914	0.030646420	0.00052581532
0.060612408	0.031488601	0.00053142280
0.060742902	0.029758886	0.00051482786
0.060873396	0.031471112	0.00053062832
0.061003890	0.030871553	0.00052596999
0.061134384	0.030115719	0.00051610968
0.061264877	0.029515420	0.00051826322
0.061395371	0.030081186	0.00051603790
0.061525865	0.029607269	0.00051075567
0.061656359	0.030517481	0.00052043317
0.061786853	0.030395563	0.00052039968
0.061917347	0.030567593	0.00052305027
0.062047841	0.029135570	0.00050847803
0.062178335	0.030448117	0.00051640640
0.062308829	0.030027566	0.00051674693
0.062439323	0.031430330	0.00052558897
0.062569817	0.029857670	0.00051529882
0.062700311	0.029792911	0.00051374728
0.062830805	0.029965832	0.00051336570
0.062961299	0.029851156	0.00051303629
0.063091793	0.030094038	0.00051489013
0.063222287	0.030984929	0.00052085409
0.063352781	0.030740192	0.00052174046
0.063483275	0.030961649	0.00051926734
0.063613769	0.030718774	0.00051757274
0.063744263	0.030229239	0.00051371653
0.063874757	0.029976025	0.00051183768
0.064005251	0.030512647	0.00051957245
0.064135745	0.031024848	0.00052204791
0.064266239	0.029941256	0.00051040591
0.064396733	0.030229658	0.00051275306
0.064527227	0.030153459	0.00051223768
0.064657721	0.029977750	0.00051398382
0.064788215	0.029904250	0.00051085915
0.064918709	0.030111935	0.00051051310
0.065049203	0.029961436	0.00051296703
0.065179697	0.031458030	0.00052044066
0.065310191	0.030109460	0.00051038389
0.065440685	0.030416672	0.00051399436
0.065571179	0.031189353	0.00051909545
0.065701673	0.030109079	0.00051096468
0.065832166	0.030381900	0.00051023746
0.065962660	0.029618441	0.00050620575
0.066093154	0.029534086	0.00050784176
0.066223648	0.030670735	0.00051270160
0.066354142	0.029923999	0.00050850022
0.066484636	0.029917640	0.00050629260
0.066615130	0.030736983	0.00051302574
0.066745624	0.029822859	0.00050640251
0.066876118	0.030583582	0.00051001549
0.067006612	0.030202940	0.00050985687
0.067137106	0.030930893	0.00051417561
0.067267600	0.030284619	0.00050499033
0.067398094	0.029938105	0.00050745741
0.067528588	0.030924508	0.00051245019
0.067659082	0.030966922	0.00051256638
0.067789576	0.030220032	0.00050962726
0.067920070	0.029750925	0.00050226244
0.068050564	0.029605869	0.00050079357
0.068181058	0.029935539	0.00050466870
0.068311552	0.030587665	0.00050853114
0.068442046	0.030315021	0.00050849061
0.068572540	0.030179615	0.00050663647
0.068703034	0.030284944	0.00050318820
0.068833528	0.030899756	0.00051258813
0.068964022	0.030342293	0.00050592664
0.069094516	0.030007954	0.00050581366
0.069225010	0.030410860	0.00050592543
0.069355504	0.029466221	0.00049734274
0.069485998	0.029773099	0.00050134212
0.069616492	0.030869963	0.00050919754
0.069746986	0.029725125	0.00050059373
0.069877480	0.030490925	0.00050833054
0.070007974	0.030144057	0.00050148030
0.070138468	0.029810317	0.00049916276
0.070268961	0.029799300	0.00049779413
0.070399455	0.029504304	0.00049721160
0.070529949	0.029479194	0.00049970777
0.070660443	0.029661659	0.00049647535
0.070790937	0.029819593	0.00049941689
0.070921431	0.030429106	0.00050346074
0.071051925	0.030255946	0.00050041309
0.071182419	0.030326251	0.00050522670
0.071312913	0.030671014	0.00050518190
0.071443407	0.030992355	0.00050881522
0.071573901	0.030293718	0.00049853310
0.071704395	0.029468251	0.00049266213
0.071834889	0.030121474	0.00049819237
0.071965383	0.029295722	0.00049259126
0.072095877	0.029535555	0.00049462774
0.072226371	0.029540409	0.00049484773
0.072356865	0.030262024	0.00049720478
0.072487359	0.030081689	0.00049856796
0.072617853	0.029831028	0.00049622902
0.072748347	0.028378910	0.00048252326
0.072878841	0.030113964	0.00049915406
0.073009335	0.029875508	0.00049268051
0.073139829	0.029319874	0.00048948011
0.073270323	0.028974777	0.00049111555
0.073400817	0.030875388	0.00050063948
0.073531311	0.029368919	0.00048880950
0.073661805	0.028994870	0.00048818301
0.073792299	0.030480477	0.00049524700
0.073922793	0.029964709	0.00049409892
0.074053287	0.030077732	0.00049437367
0.074183781	0.030064218	0.00049468272
0.074314275	0.029531111	0.00049358238
0.074444769	0.029924178	0.00048950153
0.074575263	0.029762171	0.00049150452
0.074705757	0.029510828	0.00049046856
0.074836250	0.030545095	0.00049816690
0.074966744	0.029566398	0.00049191152
0.075097238	0.030616053	0.00049422360
0.075227732	0.030118676	0.00049293150
0.075358226	0.029330187	0.00048897560
0.075488720	0.028761666	0.00048067422
0.075619214	0.029732463	0.00048928682
0.075749708	0.030529536	0.00049485007
0.075880202	0.029556796	0.00048775242
0.076010696	0.030302451	0.00049221893
0.076141190	0.028983514	0.00048129276
0.076271684	0.029349555	0.00048680732
0.076402178	0.029528536	0.00048951402
0.076532672	0.030390178	0.00049290188
0.076663166	0.029789659	0.00048852216
0.076793660	0.029976338	0.00048980926
0.076924154	0.029059746	0.00048298654
0.077054648	0.029744013	0.00048789168
0.077185142	0.029378107	0.00048269948
0.077315636	0.030147960	0.00048915773
0.077446130	0.029989819	0.00048901922
0.077576624	0.029760852	0.00048456425
0.077707118	0.029224109	0.00048471946
0.077837612	0.029673135	0.00048332108
0.077968106	0.029775644	0.00048640671
0.078098600	0.029860623	0.00048383692
0.078229094	0.029503477	0.00048158359
0.078359588	0.029666771	0.00048530816
0.078490082	0.029256023	0.00048039748
0.078620576	0.029601406	0.00048304272
0.078751070	0.029389246	0.00048176158
0.078881564	0.029261286	0.00047861762
0.079012058	0.029961155	0.00048731991
0.079142552	0.029576961	0.00048178859
0.079273046	0.030034994	0.00048310048
0.079403539	0.029885538	0.00048490608
0.079534033	0.030183422	0.00048628784
0.079664527	0.029680628	0.00048254852
0.079795021	0.029252818	0.00048035219
0.079925515	0.029889815	0.00048339119
0.080056009	0.029420683	0.00048154679
0.080186503	0.030229200	0.00048733206
0.080316997	0.029947710	0.00048049094
0.080447491	0.029935819	0.00048335621
0.080577985	0.030106547	0.00048353718
0.080708479	0.029410919	0.00047760660
0.080838973	0.029217005	0.00047684406
0.080969467	0.029870775	0.00047974107
0.081099961	0.030250394	0.00048365695
0.081230455	0.030068348	0.00048498095
0.081360949	0.029315308	0.00047449028
0.081491443	0.029184627	0.00047761922
0.081621937	0.030689274	0.00048449113
0.081752431	0.028746566	0.00047234981
0.081882925	0.029010431	0.00047484793
0.082013419	0.028728216	0.00046958848
0.082143913	0.030363721	0.00048429600
0.082274407	0.030432851	0.00048201468
0.082404901	0.029646306	0.00047561645
0.082535395	0.029590646	0.00047917337
0.082665889	0.029381276	0.00047295513
0.082796383	0.029942055	0.00047859960
0.082926877	0.029308097	0.00047378886
0.083057371	0.028733302	0.00046698186
0.083187865	0.030028196	0.00047820640
0.083318359	0.029393121	0.00047280146
0.083448853	0.030345793	0.00047933391
0.083579347	0.029794772	0.00047700424
0.083709841	0.029262888	0.00047259492
0.083840335	0.029983468	0.00047691136
0.083970828	0.029822653	0.00047701626
0.084101322	0.029154711	0.00047047440
0.084231816	0.029422890	0.00047338327
0.084362310	0.028874215	0.00046598442
0.084492804	0.029131792	0.00046963813
0.084623298	0.029259127	0.00047411741
0.084753792	0.029958128	0.00047500557
0.084884286	0.029208360	0.00047060166
0.085014780	0.029218938	0.00046920546
0.085145274	0.029144693	0.00046808593
0.085275768	0.029650314	0.00047331962
0.085406262	0.030127033	0.00047441223
0.085536756	0.029543123	0.00047183230
0.085667250	0.029111259	0.00047097525
0.085797744	0.029296789	0.00046788106
0.085928238	0.029880647	0.00047329667
0.086058732	0.029739576	0.00047207418
0.086189226	0.028608786	0.00046261778
0.086319720	0.029103627	0.00046979077
0.086450214	0.029336355	0.00046609122
0.086580708	0.029856993	0.00047257833
0.086711202	0.028942372	0.00046297511
0.086841696	0.029345973	0.00046632879
0.086972190	0.029659399	0.00046917377
0.087102684	0.028993332	0.00046492728
0.087233178	0.028949125	0.00046529533
0.087363672	0.030000131	0.00047291114
0.087494166	0.028937845	0.00046106650
0.087624660	0.029462750	0.00046803696
0.087755154	0.029029732	0.00046628654
0.087885648	0.029732489	0.00046704619
0.088016142	0.028954947	0.00046273016
0.088146636	0.028597832	0.00045766916
0.088277130	0.029770029	0.00046697740
0.088407623	0.029293872	0.00046671954
0.088538117	0.030051785	0.00046833643
0.088668611	0.029427243	0.00046622594
0.088799105	0.028309188	0.00045743636
0.088929599	0.029934547	0.00046642007
0.089060093	0.029008600	0.00046288603
0.089190587	0.028918693	0.00046116876
0.089321081	0.028955000	0.00046202292
0.089451575	0.029228009	0.00046395712
0.089582069	0.028406148	0.00045374150
0.089712563	0.028884084	0.00045951270
0.089843057	0.028463245	0.00045858605
0.089973551	0.029477847	0.00046211251
0.090104045	0.028752145	0.00045949900
0.090234539	0.029129285	0.00045774625
0.090365033	0.029454289	0.00046433080
0.090495527	0.029464881	0.00046342666
0.090626021	0.028865136	0.00045727160
0.090756515	0.028867415	0.00045928159
0.090887009	0.029244399	0.00046214805
0.091017503	0.029228224	0.00045841856
0.091147997	0.029951688	0.00046731504
0.091278491	0.029551395	0.00045959381
0.091408985	0.028639099	0.00045686972
0.091539479	0.029355372	0.00045973222
0.091669973	0.028930139	0.00045506575
0.091800467	0.028984753	0.00046690023
0.091930961	0.029565025	0.00047615960
0.092061455	0.029678524	0.00048094866
0.092191949	0.029034749	0.00047974977
0.092322443	0.028644651	0.00047796941
0.092452937	0.029384274	0.00048587013
0.092583431	0.028938192	0.00048440601
0.092713925	0.029157696	0.00048699431
0.092844419	0.028989666	0.00049115216
0.092974912	0.028950022	0.00048738287
0.093105406	0.029648156	0.00048624727
0.093235900	0.028791632	0.00047762591
0.093366394	0.029040251	0.00047274521
0.093496888	0.028451894	0.00047209168
0.093627382	0.028759530	0.00046888898
0.093757876	0.029237388	0.00047183635
0.093888370	0.029086005	0.00047234670
0.094018864	0.028913337	0.00046521038
0.094149358	0.028646907	0.00046715284
0.094279852	0.029260374	0.00046921565
0.094410346	0.028569766	0.00046224653
0.094540840	0.028626146	0.00046446841
0.094671334	0.028983073	0.00046365647
0.094801828	0.029689830	0.00047031497
0.094932322	0.029151863	0.00046936103
0.095062816	0.028876074	0.00046130625
0.095193310	0.028842449	0.00046347620
0.095323804	0.028041545	0.00045571956
0.095454298	0.029020290	0.00046182062
0.095584792	0.029394539	0.00046830290
0.095715286	0.028900553	0.00046013090
0.095845780	0.028660129	0.00045871817
0.095976274	0.028834865	0.00046222187
0.096106768	0.028988221	0.00045619954
0.096237262	0.028671697	0.00045966189
0.096367756	0.028845499	0.00046081814
0.096498250	0.028966178	0.00045769010
0.096628744	0.029352662	0.00046469557
0.096759238	0.029177518	0.00045653623
0.096889732	0.028612147	0.00045761671
0.097020226	0.028432188	0.00045507649
0.097150720	0.028739768	0.00045495519
0.097281214	0.028589306	0.00045343827
0.097411708	0.028729132	0.00045467618
0.097542201	0.029073140	0.00045669813
0.097672695	0.028793019	0.00045825511
0.097803189	0.029272977	0.00045648226
0.097933683	0.028645635	0.00045513009
0.098064177	0.028740432	0.00045207349
0.098194671	0.029661199	0.00045781764
0.098325165	0.028873497	0.00045143019
0.098455659	0.029308496	0.00045361720
0.098586153	0.029848311	0.00045738794
0.098716647	0.028071332	0.00044478221
0.098847141	0.029543456	0.00044948105
0.098977635	0.028609454	0.00044531295
0.099108129	0.029055991	0.00044677786
0.099238623	0.028601692	0.00044385463
0.099369117	0.028954603	0.00044508334
0.099499611	0.028894904	0.00044401231
0.099630105	0.029190714	0.00044706032
0.099760599	0.029306022	0.00044845855
0.099891093	0.028583463	0.00044085948
0.10002159	0.029986404	0.00045522091
0.10015208	0.028931136	0.00044502426
0.10028257	0.029153527	0.00044407543
0.10041307	0.029357869	0.00044974918
0.10054356	0.029323002	0.00044767760
0.10067406	0.029296532	0.00045122044
0.10080455	0.029681853	0.00045195537
0.10093504	0.028900676	0.00044445915
0.10106554	0.027961041	0.00044133363
0.10119603	0.028611275	0.00044353956
0.10132653	0.029104797	0.00044848699
0.10145702	0.028660985	0.00044684152
0.10158751	0.028570407	0.00044119206
0.10171801	0.029053545	0.00044694860
0.10184850	0.028801792	0.00044165619
0.10197900	0.028488491	0.00044283520
0.10210949	0.029075072	0.00044603813
0.10223998	0.029205747	0.00044610154
0.10237048	0.028778992	0.00044285235
0.10250097	0.028669036	0.00044421528
0.10263147	0.028542897	0.00043843595
0.10276196	0.029159794	0.00044717469
0.10289245	0.028425491	0.00044057833
0.10302295	0.027873321	0.00043526940
0.10315344	0.028935371	0.00044539404
0.10328394	0.028794161	0.00043973806
0.10341443	0.028933587	0.00044254467
0.10354492	0.029495604	0.00044803494
0.10367542	0.029060213	0.00043997559
0.10380591	0.028800845	0.00044209180
0.10393641	0.028742469	0.00043942088
0.10406690	0.029043008	0.00044057642
0.10419739	0.028804440	0.00044136769
0.10432789	0.028873048	0.00043894981
0.10445838	0.027777211	0.00043322401
0.10458888	0.028588595	0.00043767940
0.10471937	0.028454979	0.00043739484
0.10484986	0.028650663	0.00043831898
0.10498036	0.028580652	0.00043557308
0.10511085	0.028299575	0.00043575735
0.10524135	0.028325079	0.00043552480
0.10537184	0.028500003	0.00043570930
0.10550233	0.028826769	0.00044001368
0.10563283	0.028467802	0.00043518450
0.10576332	0.029235486	0.00044069621
0.10589382	0.028464933	0.00043753414
0.10602431	0.028461075	0.00043383734
0.10615480	0.028648535	0.00043642749
0.10628530	0.028816467	0.00043926056
0.10641579	0.028131391	0.00043147728
0.10654629	0.028384164	0.00043416831
0.10667678	0.029015830	0.00043707253
0.10680727	0.029285116	0.00043937075
0.10693777	0.030259256	0.00044807335
0.10706826	0.028964625	0.00043712078
0.10719876	0.028014016	0.00043148025
0.10732925	0.028773156	0.00043617387
0.10745974	0.028214273	0.00042974413
0.10759024	0.028576601	0.00043398388
0.10772073	0.028445442	0.00043418157
0.10785123	0.028180789	0.00043362872
0.10798172	0.027889703	0.00043833389
0.10811221	0.028339314	0.00044381175
0.10824271	0.028409820	0.00044914707
0.10837320	0.028267108	0.00045136865
0.10850370	0.028388619	0.00045428701
0.10863419	0.028997336	0.00046280736
0.10876468	0.029137070	0.00046180829
0.10889518	0.028844112	0.00046223754
0.10902567	0.028332510	0.00046340726
0.10915616	0.028896598	0.00046593062
0.10928666	0.029205487	0.00047200983
0.10941715	0.029368534	0.00047282443
0.10954765	0.028885667	0.00047077812
0.10967814	0.028594290	0.00047176417
0.10980863	0.029301319	0.00047715559
0.10993913	0.028428528	0.00047364792
0.11006962	0.028887525	0.00047824144
0.11020012	0.027957766	0.00046862361
0.11033061	0.028549349	0.00047750660
0.11046110	0.028746960	0.00048049226
0.11059160	0.028675215	0.00048019845
0.11072209	0.027894046	0.00047927915
0.11085259	0.028847260	0.00048254819
0.11098308	0.028476724	0.00048221848
0.11111357	0.029011378	0.00049046634
0.11124407	0.028568190	0.00048375095
0.11137456	0.028543338	0.00048932836
0.11150506	0.028279597	0.00048679866
0.11163555	0.028429626	0.00048842867
0.11176604	0.028331433	0.00048939533
0.11189654	0.028185947	0.00048655672
0.11202703	0.028038640	0.00048994385
0.11215753	0.028450709	0.00049398368
0.11228802	0.028151701	0.00049094876
0.11241851	0.028529882	0.00049404512
0.11254901	0.028614504	0.00049669845
0.11267950	0.028856162	0.00049923730
0.11281000	0.028802186	0.00049771363
0.11294049	0.027953936	0.00047577288
0.11307098	0.028057156	0.00047523741
0.11320148	0.028113456	0.00046902025
0.11333197	0.028360876	0.00047017018
0.11346247	0.028582207	0.00047468861
0.11359296	0.028279623	0.00046749547
0.11372345	0.027819443	0.00046230835
0.11385395	0.028276223	0.00046538225
0.11398444	0.028694153	0.00046310480
0.11411494	0.028226828	0.00046327538
0.11424543	0.027691222	0.00045684688
0.11437592	0.027826613	0.00045508677
0.11450642	0.028378186	0.00046039491
0.11463691	0.027884721	0.00045087524
0.11476741	0.027957886	0.00045282533
0.11489790	0.027839382	0.00045529872
0.11502839	0.028524106	0.00045614918
0.11515889	0.028361463	0.00045583926
0.11528938	0.028278094	0.00045217839
0.11541988	0.028463869	0.00045435582
0.11555037	0.028175184	0.00045207333
0.11568086	0.028546497	0.00045121831
0.11581136	0.028506140	0.00045372491
0.11594185	0.029816825	0.00046119031
0.11607235	0.028880578	0.00045294168
0.11620284	0.028439231	0.00045062642
0.11633333	0.027650797	0.00044455950
0.11646383	0.027867143	0.00044754620
0.11659432	0.028084215	0.00044685774
0.11672482	0.028580779	0.00044640493
0.11685531	0.028600187	0.00044931474
0.11698580	0.028803457	0.00044962510
0.11711630	0.028125973	0.00044422303
0.11724679	0.027848617	0.00044361789
0.11737729	0.027976321	0.00044141318
0.11750778	0.028714716	0.00044602234
0.11763827	0.028533953	0.00044649694
0.11776877	0.028038134	0.00043826004
0.11789926	0.028273973	0.00044339961
0.11802975	0.027544193	0.00043510690
0.11816025	0.028237474	0.00043857520
0.11829074	0.027899808	0.00043855579
0.11842124	0.028904088	0.00044162273
0.11855173	0.027482178	0.00043459694
0.11868222	0.028236099	0.00043718170
0.11881272	0.028964701	0.00044037392
0.11894321	0.028399554	0.00043655504
0.11907371	0.027466411	0.00042941106
0.11920420	0.028656649	0.00043872544
0.11933469	0.028548648	0.00043638128
0.11946519	0.028406533	0.00043064903
0.11959568	0.028161757	0.00043285952
0.11972618	0.028419267	0.00043099055
0.11985667	0.028460738	0.00043283795
0.11998716	0.028996968	0.00043594900
0.12011766	0.028343572	0.00043000495
0.12024815	0.028381746	0.00042789417
0.12037865	0.027400699	0.00042440640
0.12050914	0.028196793	0.00042468897
0.12063963	0.028309143	0.00042943019
0.12077013	0.028525809	0.00042931640
0.12090062	0.028512719	0.00042717969
0.12103112	0.028615783	0.00042921016
0.12116161	0.027982377	0.00042181816
0.12129210	0.028447540	0.00042697765
0.12142260	0.028570782	0.00042653862
0.12155309	0.027927044	0.00042208915
0.12168359	0.027817533	0.00042081822
0.12181408	0.028736545	0.00042501020
0.12194457	0.028264353	0.00042168514
0.12207507	0.028788905	0.00042742795
0.12220556	0.027343682	0.00041414538
0.12233606	0.027985493	0.00042178096
0.12246655	0.028169367	0.00042030916
0.12259704	0.027739313	0.00041705620
0.12272754	0.028184539	0.00042234117
0.12285803	0.028875450	0.00042478175
0.12298853	0.028604167	0.00042148004
0.12311902	0.027769410	0.00041960625
0.12324951	0.028381225	0.00041928501
0.12338001	0.028593661	0.00042404558
0.12351050	0.028208967	0.00041969955
0.12364100	0.028695174	0.00042309754
0.12377149	0.027715787	0.00041689846
0.12390198	0.028125834	0.00041723465
0.12403248	0.028898939	0.00042172133
0.12416297	0.028450451	0.00042042505
0.12429347	0.028172692	0.00041700159
0.12442396	0.027904745	0.00041817536
0.12455445	0.028662601	0.00042022677
0.12468495	0.028180015	0.00041588597
0.12481544	0.028372249	0.00041956230
0.12494594	0.028824811	0.00042046735
0.12507643	0.028528006	0.00041943904
0.12520692	0.028002176	0.00041577656
0.12533742	0.028462000	0.00041668891
0.12546791	0.028238999	0.00041651531
0.12559841	0.027781861	0.00041225841
0.12572890	0.027494541	0.00041051600
0.12585939	0.028042181	0.00041680873
0.12598989	0.028461775	0.00041485795
0.12612038	0.027885108	0.00041420942
0.12625088	0.027664305	0.00041101444
0.12638137	0.028527208	0.00041634335
0.12651186	0.028695251	0.00041887670
0.12664236	0.028216238	0.00041284859
0.12677285	0.027909547	0.00041214308
0.12690335	0.028471651	0.00041891304
0.12703384	0.027938610	0.00041044064
0.12716433	0.027890199	0.00041452495
0.12729483	0.028090496	0.00041219226
0.12742532	0.027472268	0.00040839788
0.12755581	0.028339184	0.00041311116
0.12768631	0.028021203	0.00041122250
0.12781680	0.028193835	0.00041415794
0.12794730	0.028089973	0.00041250361
0.12807779	0.028784712	0.00041507711
0.12820828	0.028567652	0.00041526473
0.12833878	0.028447448	0.00041153884
0.12846927	0.028541684	0.00041621348
0.12859977	0.028060818	0.00041250596
0.12873026	0.028482303	0.00041230419
0.12886075	0.028246741	0.00041202983
0.12899125	0.028287267	0.00041312376
0.12912174	0.027902136	0.00040879104
0.12925224	0.029132100	0.00041815995
0.12938273	0.028619006	0.00041375387
0.12951322	0.028638144	0.00041330224
0.12964372	0.028514370	0.00041319579
0.12977421	0.028027386	0.00040760076
0.12990471	0.027507703	0.00040722554
0.13003520	0.027608881	0.00040664163
0.13016569	0.028076236	0.00040878349
0.13029619	0.028784655	0.00041270050
0.13042668	0.027972261	0.00040655948
0.13055718	0.028210298	0.00040843619
0.13068767	0.027557477	0.00040827201
0.13081816	0.027946595	0.00040543898
0.13094866	0.028161131	0.00040842259
0.13107915	0.027965112	0.00040486251
0.13120965	0.027674633	0.00040539073
0.13134014	0.028186196	0.00040898151
0.13147063	0.027242875	0.00040198026
0.13160113	0.028338939	0.00040980288
0.13173162	0.028564156	0.00040887063
0.13186212	0.028342876	0.00040754384
0.13199261	0.027255626	0.00040360859
0.13212310	0.028410964	0.00040733567
0.13225360	0.028428040	0.00040908246
0.13238409	0.028296919	0.00040868804
0.13251459	0.027954320	0.00040340170
0.13264508	0.028209997	0.00040663407
0.13277557	0.027990865	0.00040530968
0.13290607	0.027738296	0.00040421104
0.13303656	0.028082132	0.00040494587
0.13316706	0.028495506	0.00040609249
0.13329755	0.028024419	0.00040440034
0.13342804	0.028693314	0.00041031155
0.13355854	0.027344168	0.00039897413
0.13368903	0.027962702	0.00040483535
0.13381953	0.027877322	0.00040244516
0.13395002	0.028321348	0.00040602803
0.13408051	0.028405873	0.00040670510
0.13421101	0.028066664	0.00040340821
0.13434150	0.028125163	0.00040554233
0.13447200	0.027677004	0.00040246927
0.13460249	0.027690148	0.00039950461
0.13473298	0.028571890	0.00040650631
0.13486348	0.028462122	0.00040515753
0.13499397	0.028392149	0.00040563981
0.13512447	0.028423063	0.00040646212
0.13525496	0.027038702	0.00039555489
0.13538545	0.028428716	0.00040487702
0.13551595	0.027971738	0.00040138430
0.13564644	0.028242338	0.00040337560
0.13577694	0.027568716	0.00040016262
0.13590743	0.028489691	0.00040346278
0.13603792	0.028555890	0.00040313357
0.13616842	0.027946594	0.00040123504
0.13629891	0.028351832	0.00040138495
0.13642940	0.028001179	0.00040242018
0.13655990	0.028371186	0.00040156861
0.13669039	0.028647980	0.00040481565
0.13682089	0.028023179	0.00040020734
0.13695138	0.028839230	0.00040429010
0.13708187	0.027833787	0.00039934797
0.13721237	0.027413243	0.00039769731
0.13734286	0.027971610	0.00039784088
0.13747336	0.027989375	0.00040079789
0.13760385	0.027978445	0.00039699566
0.13773434	0.027835675	0.00039853112
0.13786484	0.027737409	0.00039946339
0.13799533	0.027697816	0.00039674759
0.13812583	0.027947388	0.00039701052
0.13825632	0.028352764	0.00040098264
0.13838681	0.028240900	0.00039973356
0.13851731	0.027956643	0.00039805454
0.13864780	0.027623630	0.00039599384
0.13877830	0.028331196	0.00039972959
0.13890879	0.027908761	0.00039849132
0.13903928	0.028307309	0.00039833414
0.13916978	0.026901611	0.00039038627
0.13930027	0.027904884	0.00039741848
0.13943077	0.027686022	0.00039514824
0.13956126	0.028199480	0.00039999924
0.13969175	0.027771471	0.00039589237
0.13982225	0.028206293	0.00039825902
0.13995274	0.028353219	0.00039997991
0.14008324	0.027577469	0.00039303952
0.14021373	0.028897475	0.00040351172
0.14034422	0.028298481	0.00039515845
0.14047472	0.027185334	0.00039168953
0.14060521	0.027983032	0.00039672985
0.14073571	0.027798303	0.00039411072
0.14086620	0.028370659	0.00039763395
0.14099669	0.027746117	0.00039333855
0.14112719	0.028045672	0.00039334687
0.14125768	0.027289882	0.00039136208
0.14138818	0.028079954	0.00039361237
0.14151867	0.027703690	0.00039311527
0.14164916	0.028140427	0.00039657700
0.14177966	0.027993279	0.00039185211
0.14191015	0.027167474	0.00038788428
0.14204065	0.028216148	0.00039478826
0.14217114	0.027410443	0.00038898163
0.14230163	0.027821464	0.00039392276
0.14243213	0.028733106	0.00039493977
0.14256262	0.027647670	0.00038807513
0.14269312	0.027838102	0.00039363729
0.14282361	0.027521955	0.00038760493
0.14295410	0.027425692	0.00038923984
0.14308460	0.028401420	0.00039354613
0.14321509	0.027896893	0.00039030030
0.14334559	0.028044500	0.00039358877
0.14347608	0.027803635	0.00039041617
0.14360657	0.027619259	0.00038916511
0.14373707	0.028213258	0.00039304873
0.14386756	0.027928110	0.00038882897
0.14399806	0.027740286	0.00039048987
0.14412855	0.026760799	0.00038229095
0.14425904	0.028025323	0.00039125496
0.14438954	0.027282165	0.00038789777
0.14452003	0.028106569	0.00039005484
0.14465053	0.027701222	0.00038817368
0.14478102	0.027654144	0.00038825582
0.14491151	0.027976751	0.00038811306
0.14504201	0.027253720	0.00038699645
0.14517250	0.027464251	0.00038600370
0.14530299	0.027847851	0.00038871253
0.14543349	0.028201828	0.00039228343
0.14556398	0.027450181	0.00038406209
0.14569448	0.028244241	0.00039195643
0.14582497	0.028323465	0.00039172621
0.14595546	0.027562366	0.00038891970
0.14608596	0.027910156	0.00038782640
0.14621645	0.027872378	0.00038680051
0.14634695	0.027884920	0.00038960335
0.14647744	0.027265959	0.00038597116
0.14660793	0.028016564	0.00038836238
0.14673843	0.027644673	0.00038710531
0.14686892	0.027671680	0.00038517677
0.14699942	0.028274768	0.00039093015
0.14712991	0.027899542	0.00038695787
0.14726040	0.028402897	0.00039147258
0.14739090	0.027979084	0.00038726156
0.14752139	0.028403079	0.00038999670
0.14765189	0.028592183	0.00039092040
0.14778238	0.027566390	0.00038662004
0.14791287	0.027417798	0.00038365251
0.14804337	0.028129842	0.00038908448
0.14817386	0.027858885	0.00038655044
0.14830436	0.028241455	0.00038773032
0.14843485	0.028564495	0.00039132523
0.14856534	0.028331266	0.00038738485
0.14869584	0.028217751	0.00038796947
0.14882633	0.028023149	0.00038867291
0.14895683	0.027715873	0.00038353955
0.14908732	0.027963421	0.00038609775
0.14921781	0.027664236	0.00038473610
0.14934831	0.027842740	0.00038478947
0.14947880	0.028182539	0.00038859493
0.14960930	0.028049727	0.00038442713
0.14973979	0.027903706	0.00038477489
0.14987028	0.027430234	0.00038425566
0.15000078	0.027868365	0.00038470232
0.15013127	0.027927584	0.00038429039
0.15026177	0.027569547	0.00038323639
0.15039226	0.027426069	0.00038110247
0.15052275	0.028316447	0.00038827600
0.15065325	0.027462287	0.00038148078
0.15078374	0.027284092	0.00038296550
0.15091424	0.027902579	0.00038668382
0.15104473	0.027938397	0.00038341196
0.15117522	0.027804897	0.00038408945
0.15130572	0.027806701	0.00038490457
0.15143621	0.027447324	0.00038083220
0.15156671	0.028422483	0.00038831245
0.15169720	0.028430190	0.00038512397
0.15182769	0.028245440	0.00038430727
0.15195819	0.028200317	0.00038624814
0.15208868	0.027952296	0.00038209599
0.15221918	0.028287021	0.00038670764
0.15234967	0.027701660	0.00038149586
0.15248016	0.028190151	0.00038370132
0.15261066	0.028486285	0.00038673555
0.15274115	0.028048594	0.00038236634
0.15287165	0.027718576	0.00038123415
0.15300214	0.027795751	0.00038159705
0.15313263	0.027821520	0.00038000623
0.15326313	0.027658302	0.00037930503
0.15339362	0.028127071	0.00038187892
0.15352412	0.028021906	0.00038202134
0.15365461	0.028316858	0.00038411444
0.15378510	0.027797662	0.00038071811
0.15391560	0.028485700	0.00038303201
0.15404609	0.027996823	0.00038248992
0.15417658	0.027422393	0.00037674052
0.15430708	0.028360178	0.00038490205
0.15443757	0.027891146	0.00037971494
0.15456807	0.027739795	0.00038097016
0.15469856	0.028488298	0.00038255319
0.15482905	0.027408980	0.00037750674
0.15495955	0.027315500	0.00037647816
0.15509004	0.027529346	0.00037687769
0.15522054	0.027876696	0.00038033339
0.15535103	0.028333987	0.00038150299
0.15548152	0.027746099	0.00037793068
0.15561202	0.026868176	0.00037312198
0.15574251	0.027779852	0.00037963419
0.15587301	0.027755425	0.00037887046
0.15600350	0.027682577	0.00037706669
0.15613399	0.028515924	0.00038175568
0.15626449	0.027456092	0.00037651784
0.15639498	0.028008634	0.00037986166
0.15652548	0.027916754	0.00037962462
0.15665597	0.027669699	0.00037879991
0.15678646	0.027938726	0.00037704380
0.15691696	0.027722493	0.00037604109
0.15704745	0.027843989	0.00037950785
0.15717795	0.027970286	0.00037869600
0.15730844	0.028022143	0.00037981248
0.15743893	0.027652245	0.00037542639
0.15756943	0.027799841	0.00037597426
0.15769992	0.028141099	0.00037843045
0.15783042	0.027845569	0.00037765033
0.15796091	0.028375529	0.00037947880
0.15809140	0.027992202	0.00037806456
0.15822190	0.027485211	0.00037240059
0.15835239	0.027608250	0.00037530118
0.15848289	0.027635740	0.00037595492
0.15861338	0.028144213	0.00037810299
0.15874387	0.027712566	0.00037572835
0.15887437	0.027737955	0.00037377176
0.15900486	0.027621070	0.00037323669
0.15913536	0.028052469	0.00037673055
0.15926585	0.027796006	0.00037369907
0.15939634	0.027857698	0.00037607238
0.15952684	0.027910875	0.00037765469
0.15965733	0.028224135	0.00037638071
0.15978783	0.027488156	0.00037356321
0.15991832	0.028071127	0.00037523611
0.16004881	0.028300231	0.00037852028
0.16017931	0.028271668	0.00037751907
0.16030980	0.027218403	0.00036958390
0.16044030	0.027459514	0.00037177282
0.16057079	0.027778640	0.00037293793
0.16070128	0.027040456	0.00036947989
0.16083178	0.027812320	0.00037637941
0.16096227	0.027871495	0.00037288325
0.16109277	0.028005083	0.00037563424
0.16122326	0.027806286	0.00037350048
0.16135375	0.027282710	0.00037035167
0.16148425	0.027335452	0.00037157831
0.16161474	0.027554574	0.00037244205
0.16174524	0.027635666	0.00037218008
0.16187573	0.027450044	0.00037315294
0.16200622	0.027838435	0.00037159118
0.16213672	0.027543509	0.00037225648
0.16226721	0.027578187	0.00036966674
0.16239771	0.027600080	0.00037066616
0.16252820	0.027624165	0.00037152297
0.16265869	0.027542754	0.00036960576
0.16278919	0.027945307	0.00037384390
0.16291968	0.027672756	0.00037260115
0.16305018	0.027902448	0.00037210593
0.16318067	0.028228508	0.00037308938
0.16331116	0.027867616	0.00037175130
0.16344166	0.027454480	0.00036805826
0.16357215	0.027853023	0.00037195872
0.16370264	0.027729173	0.00036962695
0.16383314	0.027968505	0.00037221732
0.16396363	0.027472510	0.00036958134
0.16409413	0.027243628	0.00036669904
0.16422462	0.028293152	0.00037300627
0.16435511	0.027807631	0.00036903704
0.16448561	0.027506564	0.00036920852
0.16461610	0.027874982	0.00037225395
0.16474660	0.027463122	0.00036616725
0.16487709	0.027589989	0.00036979861
0.16500758	0.027843500	0.00036914301
0.16513808	0.027464199	0.00036778846
0.16526857	0.027902752	0.00037095660
0.16539907	0.027754023	0.00036680424
0.16552956	0.027659627	0.00036883300
0.16566005	0.027354077	0.00036784486
0.16579055	0.028168168	0.00037065970
0.16592104	0.027849549	0.00037127540
0.16605154	0.027433556	0.00036475311
0.16618203	0.027726643	0.00036855025
0.16631252	0.028005023	0.00037185699
0.16644302	0.026866440	0.00036169929
0.16657351	0.027904540	0.00037030882
0.16670401	0.028296726	0.00037298766
0.16683450	0.027814032	0.00036688592
0.16696499	0.027396107	0.00036599363
0.16709549	0.027791717	0.00036686424
0.16722598	0.027377109	0.00036770480
0.16735648	0.027549620	0.00036749088
0.16748697	0.027416089	0.00036460906
0.16761746	0.028007511	0.00036957446
0.16774796	0.027514231	0.00036575488
0.16787845	0.027781502	0.00036729365
0.16800895	0.027618341	0.00036569145
0.16813944	0.028060474	0.00036756588
0.16826993	0.027969446	0.00036763416
0.16840043	0.027890369	0.00036709416
0.16853092	0.028200775	0.00036787018
0.16866142	0.027832973	0.00036790192
0.16879191	0.027359041	0.00036630452
0.16892240	0.028311136	0.00036659141
0.16905290	0.027711424	0.00036604915
0.16918339	0.027307859	0.00036255963
0.16931389	0.027615406	0.00036638880
0.16944438	0.026869939	0.00036129823
0.16957487	0.027816156	0.00036345531
0.16970537	0.027276301	0.00036401914
0.16983586	0.027294123	0.00036224237
0.16996636	0.027367536	0.00036336736
0.17009685	0.027568233	0.00036560893
0.17022734	0.027615774	0.00036362774
0.17035784	0.028311210	0.00036697602
0.17048833	0.027605318	0.00036262902
0.17061883	0.027767009	0.00036595933
0.17074932	0.027854277	0.00036508023
0.17087981	0.027261898	0.00036250712
0.17101031	0.027319232	0.00036014914
0.17114080	0.027351870	0.00036157017
0.17127130	0.028152078	0.00036578519
0.17140179	0.027664714	0.00036569540
0.17153228	0.028463763	0.00036732301
0.17166278	0.028187062	0.00036634291
0.17179327	0.027200509	0.00036133827
0.17192377	0.027163103	0.00036031564
0.17205426	0.028341649	0.00036722710
0.17218475	0.027978122	0.00036634082
0.17231525	0.027886305	0.00036378099
0.17244574	0.027718459	0.00036258680
0.17257623	0.026849209	0.00035666460
0.17270673	0.027604163	0.00036207523
0.17283722	0.027685234	0.00036597322
0.17296772	0.028065966	0.00036554891
0.17309821	0.027310801	0.00036076533
0.17322870	0.027357681	0.00035872450
0.17335920	0.027953542	0.00036340633
0.17348969	0.027750625	0.00036361860
0.17362019	0.027563886	0.00036103199
0.17375068	0.027618283	0.00036082613
0.17388117	0.027699825	0.00036206685
0.17401167	0.027437505	0.00035815716
0.17414216	0.027798296	0.00036243997
0.17427266	0.027523240	0.00035975868
0.17440315	0.027252617	0.00035914664
0.17453364	0.027600421	0.00035993126
0.17466414	0.027993997	0.00036125489
0.17479463	0.027270212	0.00035909801
0.17492513	0.026770964	0.00035628730
0.17505562	0.027528557	0.00035884349
0.17518611	0.027891633	0.00036271347
0.17531661	0.027313944	0.00035719953
0.17544710	0.028052749	0.00036173426
0.17557760	0.027652691	0.00036114486
0.17570809	0.028170445	0.00036051580
0.17583858	0.027623531	0.00036092156
0.17596908	0.028031879	0.00036149890
0.17609957	0.027177600	0.00035533567
0.17623007	0.028097446	0.00036250350
0.17636056	0.028232706	0.00036231149
0.17649105	0.027468528	0.00035842402
0.17662155	0.027929710	0.00036176627
0.17675204	0.027697300	0.00035696280
0.17688254	0.027185729	0.00035761840
0.17701303	0.028080969	0.00036036679
0.17714352	0.027425515	0.00035817165
0.17727402	0.027691651	0.00036006965
0.17740451	0.027065099	0.00035489236
0.17753501	0.027845109	0.00035900829
0.17766550	0.027719108	0.00036067678
0.17779599	0.027113279	0.00035452695
0.17792649	0.028184425	0.00036307203
0.17805698	0.026986395	0.00035280754
0.17818748	0.027708712	0.00035810936
0.17831797	0.027894095	0.00036027822
0.17844846	0.027569796	0.00035592442
0.17857896	0.027207127	0.00035630955
0.17870945	0.027886786	0.00035905199
0.17883995	0.027541620	0.00035531460
0.17897044	0.028072710	0.00035996067
0.17910093	0.027881905	0.00035777288
0.17923143	0.027149673	0.00035417528
0.17936192	0.026985069	0.00035389740
0.17949242	0.027274364	0.00035377232
0.17962291	0.027856821	0.00035674776
0.17975340	0.027149847	0.00035442849
0.17988390	0.027631834	0.00035612147
0.18001439	0.027254853	0.00035295127
0.18014489	0.027550919	0.00035576173
0.18027538	0.027093598	0.00035213523
0.18040587	0.027471950	0.00035621122
0.18053637	0.027891212	0.00035542939
0.18066686	0.028017677	0.00035949505
0.18079736	0.027482145	0.00035424717
0.18092785	0.027271331	0.00035355903
0.18105834	0.027705817	0.00035577856
0.18118884	0.027024616	0.00035075590
0.18131933	0.027617760	0.00035568415
0.18144982	0.027661395	0.00035546119
0.18158032	0.026094087	0.00034967500
0.18171081	0.027058289	0.00036016045
0.18184131	0.027348304	0.00036270225
0.18197180	0.027387008	0.00036611767
0.18210229	0.027136868	0.00036871133
0.18223279	0.027406493	0.00036860182
0.18236328	0.027415738	0.00037285652
0.18249378	0.026725043	0.00036828678
0.18262427	0.027773921	0.00037674099
0.18275476	0.027434329	0.00037706372
0.18288526	0.027201122	0.00037609897
0.18301575	0.027772244	0.00038080865
0.18314625	0.028123009	0.00038389897
0.18327674	0.026763899	0.00037526162
0.18340723	0.026900903	0.00037934905
0.18353773	0.026803099	0.00037755356
0.18366822	0.027740112	0.00038693432
0.18379872	0.028077384	0.00038962205
0.18392921	0.027372354	0.00038443953
0.18405970	0.027650500	0.00038889084
0.18419020	0.027748251	0.00039087373
0.18432069	0.027626505	0.00038753384
0.18445119	0.027539986	0.00039107189
0.18458168	0.027172972	0.00038620084
0.18471217	0.027553902	0.00039070505
0.18484267	0.027598758	0.00039380072
0.18497316	0.027562855	0.00039303785
0.18510366	0.027938386	0.00039675125
0.18523415	0.027438084	0.00039323973
0.18536464	0.027211454	0.00039350074
0.18549514	0.027555162	0.00039659122
0.18562563	0.027252762	0.00039405927
0.18575613	0.027567591	0.00039775375
0.18588662	0.027299037	0.00039801588
0.18601711	0.027844065	0.00039763863
0.18614761	0.027737773	0.00040065957
0.18627810	0.027566961	0.00040082391
0.18640860	0.026951794	0.00039872782
0.18653909	0.027710988	0.00039528959
0.18666958	0.027080316	0.00038644020
0.18680008	0.027259564	0.00038536273
0.18693057	0.027440104	0.00038575952
0.18706107	0.026744513	0.00037766920
0.18719156	0.027423340	0.00038410402
0.18732205	0.026939341	0.00037693916
0.18745255	0.027792248	0.00038077292
0.18758304	0.027764359	0.00038009284
0.18771354	0.027469603	0.00037576842
0.18784403	0.027525194	0.00037659177
0.18797452	0.026864019	0.00037192762
0.18810502	0.027535630	0.00037381202
0.18823551	0.027645337	0.00037535796
0.18836601	0.026345967	0.00036489754
0.18849650	0.027348742	0.00036948496
0.18862699	0.027525084	0.00037262886
0.18875749	0.027455100	0.00036718762
0.18888798	0.027543840	0.00036978442
0.18901848	0.026956870	0.00036420165
0.18914897	0.027581948	0.00036835583
0.18927946	0.027643794	0.00036844846
0.18940996	0.027651747	0.00036709089
0.18954045	0.027291372	0.00036333284
0.18967095	0.026918390	0.00036261169
0.18980144	0.027511929	0.00036309975
0.18993193	0.027108263	0.00036233554
0.19006243	0.027200824	0.00035961383
0.19019292	0.027452874	0.00036186531
0.19032342	0.027497384	0.00036084394
0.19045391	0.027873052	0.00036126085
0.19058440	0.026812421	0.00035726093
0.19071490	0.027984184	0.00036237513
0.19084539	0.027027612	0.00035545109
0.19097588	0.028300413	0.00036350947
0.19110638	0.027788881	0.00035807541
0.19123687	0.027272606	0.00035648053
0.19136737	0.027377271	0.00035809309
0.19149786	0.026721516	0.00035163812
0.19162835	0.027459750	0.00035615130
0.19175885	0.027020034	0.00035149772
0.19188934	0.027188299	0.00035332635
0.19201984	0.027595505	0.00035595634
0.19215033	0.027694012	0.00035517429
0.19228082	0.027443589	0.00035421599
0.19241132	0.027645575	0.00035486887
0.19254181	0.027168960	0.00035084151
0.19267231	0.027593852	0.00035637341
0.19280280	0.027461239	0.00035298883
0.19293329	0.027266810	0.00035271238
0.19306379	0.027506257	0.00035435575
0.19319428	0.027286489	0.00035010762
0.19332478	0.027220311	0.00035045165
0.19345527	0.027585192	0.00035402356
0.19358576	0.027597816	0.00035318153
0.19371626	0.028516330	0.00035953571
0.19384675	0.027216978	0.00034966855
0.19397725	0.026728503	0.00034926623
0.19410774	0.027177779	0.00035132606
0.19423823	0.026803691	0.00034703879
0.19436873	0.027795800	0.00035502924
0.19449922	0.027949992	0.00035364336
0.19462972	0.027534263	0.00035261469
0.19476021	0.027850790	0.00035447603
0.19489070	0.027836453	0.00035205739
0.19502120	0.027914411	0.00035456027
0.19515169	0.027185126	0.00034953478
0.19528219	0.026583316	0.00034453681
0.19541268	0.027891296	0.00035370428
0.19554317	0.027226363	0.00034829743
0.19567367	0.027431982	0.00035066052
0.19580416	0.027570351	0.00035146340
0.19593466	0.027794923	0.00034998921
0.19606515	0.027625037	0.00035065867
0.19619564	0.026817049	0.00034519488
0.19632614	0.026646431	0.00034450224
0.19645663	0.027149897	0.00034861758
0.19658713	0.027242070	0.00034698652
0.19671762	0.027549389	0.00034926147
0.19684811	0.027366101	0.00034891950
0.19697861	0.027326457	0.00034701883
0.19710910	0.027297542	0.00034820309
0.19723960	0.027125372	0.00034614659
0.19737009	0.027615856	0.00034850079
0.19750058	0.027380671	0.00034800518
0.19763108	0.027742668	0.00034819963
0.19776157	0.026615673	0.00034438436
0.19789207	0.027301297	0.00034753713
0.19802256	0.027280331	0.00034540551
0.19815305	0.027278452	0.00034634470
0.19828355	0.027078502	0.00034463586
0.19841404	0.026952079	0.00034499920
0.19854454	0.027227429	0.00034730847
0.19867503	0.027175225	0.00034409516
0.19880552	0.027611515	0.00034905389
0.19893602	0.027005240	0.00034297892
0.19906651	0.027237557	0.00034532754
0.19919701	0.027257579	0.00034661046
0.19932750	0.027939729	0.00034950715
0.19945799	0.027650510	0.00034767077
0.19958849	0.028023888	0.00034979324
0.19971898	0.027744421	0.00034673517
0.19984947	0.026982182	0.00034441842
0.19997997	0.027676832	0.00034842919
0.20011046	0.027281103	0.00034544099
0.20024096	0.026923674	0.00034284775
0.20037145	0.027191414	0.00034339496
0.20050194	0.027216387	0.00034485215
0.20063244	0.027069440	0.00034359869
0.20076293	0.026789267	0.00034230794
0.20089343	0.027065011	0.00034411928
0.20102392	0.027745870	0.00034548547
0.20115441	0.026860832	0.00034147181
0.20128491	0.027566962	0.00034711099
0.20141540	0.027004792	0.00034129285
0.20154590	0.027007813	0.00034269653
0.20167639	0.027516335	0.00034428414
0.20180688	0.027474844	0.00034383337
0.20193738	0.027573655	0.00034532384
0.20206787	0.027194795	0.00034312909
0.20219837	0.027698052	0.00034523416
0.20232886	0.027056593	0.00034150874
0.20245935	0.027061031	0.00034056324
0.20258985	0.027279898	0.00034341022
0.20272034	0.027579042	0.00034423897
0.20285084	0.027427095	0.00034348661
0.20298133	0.027066046	0.00034130184
0.20311182	0.027930384	0.00034463963
0.20324232	0.026974421	0.00034143342
0.20337281	0.027710752	0.00034493229
0.20350331	0.027105418	0.00034033835
0.20363380	0.026915357	0.00034009426
0.20376429	0.027496715	0.00034113690
0.20389479	0.027691902	0.00034351388
0.20402528	0.027399147	0.00034200001
0.20415578	0.027524832	0.00034131056
0.20428627	0.027273340	0.00034155317
0.20441676	0.027553141	0.00034148202
0.20454726	0.026962467	0.00033795871
0.20467775	0.027623187	0.00034383674
0.20480825	0.027297567	0.00033950575
0.20493874	0.028024548	0.00034512978
0.20506923	0.027957278	0.00034487895
0.20519973	0.026880140	0.00033648375
0.20533022	0.027079719	0.00033986202
0.20546072	0.027106283	0.00033979282
0.20559121	0.027597925	0.00034114552
0.20572170	0.027274258	0.00033916517
0.20585220	0.027423391	0.00033908049
0.20598269	0.026880377	0.00033783871
0.20611319	0.027188107	0.00033875390
0.20624368	0.027056206	0.00033815452
0.20637417	0.026931372	0.00033849814
0.20650467	0.026911197	0.00033620638
0.20663516	0.027730227	0.00034138172
0.20676566	0.026897360	0.00033783623
0.20689615	0.027125218	0.00033680188
0.20702664	0.027137066	0.00033743139
0.20715714	0.027394689	0.00033867742
0.20728763	0.026641754	0.00033366603
0.20741813	0.027357058	0.00033896325
0.20754862	0.027361476	0.00033791385
0.20767911	0.027585107	0.00034049149
0.20780961	0.026745605	0.00033457570
0.20794010	0.027318994	0.00033751044
0.20807060	0.027285197	0.00033810487
0.20820109	0.027346359	0.00033684449
0.20833158	0.027536278	0.00033933351
0.20846208	0.027174541	0.00033857407
0.20859257	0.028153329	0.00034180665
0.20872306	0.026788207	0.00033490012
0.20885356	0.026982529	0.00033564164
0.20898405	0.026845097	0.00033459263
0.20911455	0.027701387	0.00034034840
0.20924504	0.026710752	0.00033426608
0.20937553	0.026864052	0.00033438384
0.20950603	0.026988082	0.00033582725
0.20963652	0.026524833	0.00033215495
0.20976702	0.026899948	0.00033642158
0.20989751	0.027137828	0.00033625817
0.21002800	0.027668501	0.00033880427
0.21015850	0.027219315	0.00033691923
0.21028899	0.026913403	0.00033249207
0.21041949	0.027442057	0.00033857235
0.21054998	0.026973208	0.00033620806
0.21068047	0.027203494	0.00033560692
0.21081097	0.027335300	0.00033731166
0.21094146	0.027400731	0.00033631852
0.21107196	0.026784074	0.00033523424
0.21120245	0.027552932	0.00033747959
0.21133294	0.027249534	0.00033512516
0.21146344	0.027157730	0.00033540108
0.21159393	0.027397280	0.00033564403
0.21172443	0.027330729	0.00033549998
0.21185492	0.027539516	0.00033757726
0.21198541	0.027448317	0.00033555143
0.21211591	0.026806553	0.00033241041
0.21224640	0.027697290	0.00033833631
0.21237690	0.026905520	0.00033117878
0.21250739	0.027083391	0.00033431893
0.21263788	0.027374415	0.00033471732
0.21276838	0.026899970	0.00033368528
0.21289887	0.027172762	0.00033443516
0.21302937	0.028156433	0.00033704769
0.21315986	0.027094455	0.00033451961
0.21329035	0.027434649	0.00033530293
0.21342085	0.026746669	0.00033171479
0.21355134	0.027420386	0.00033453750
0.21368184	0.027665455	0.00033641304
0.21381233	0.027763877	0.00033545401
0.21394282	0.027607336	0.00033755383
0.21407332	0.027217063	0.00033309132
0.21420381	0.027176115	0.00033464674
0.21433431	0.027538448	0.00033506801
0.21446480	0.026976182	0.00033098360
0.21459529	0.026880931	0.00033194667
0.21472579	0.026770269	0.00032996323
0.21485628	0.027618022	0.00033626457
0.21498678	0.027329461	0.00033405780
0.21511727	0.027017501	0.00032955348
0.21524776	0.027459302	0.00033445424
0.21537826	0.027095708	0.00033160418
0.21550875	0.026779568	0.00033027463
0.21563925	0.027386472	0.00033464099
0.21576974	0.026848169	0.00033036151
0.21590023	0.027260289	0.00033184654
0.21603073	0.026873462	0.00033081720
0.21616122	0.027148019	0.00033138673
0.21629172	0.027353478	0.00033413626
0.21642221	0.027760428	0.00033483541
0.21655270	0.027246502	0.00033239777
0.21668320	0.027093988	0.00033189844
0.21681369	0.026871685	0.00032768410
0.21694419	0.026568572	0.00032954608
0.21707468	0.027475712	0.00033260652
0.21720517	0.027128977	0.00033081186
0.21733567	0.027605536	0.00033337519
0.21746616	0.026316851	0.00032574631
0.21759665	0.026787026	0.00032884228
0.21772715	0.027152611	0.00033310784
0.21785764	0.026799449	0.00032673531
0.21798814	0.027685058	0.00033355978
0.21811863	0.027362804	0.00033123392
0.21824912	0.027133279	0.00033070303
0.21837962	0.027110604	0.00033042584
0.21851011	0.027406374	0.00032958375
0.21864061	0.028139737	0.00033569057
0.21877110	0.027686199	0.00033255928
0.21890159	0.027508521	0.00033110326
0.21903209	0.027363260	0.00033071774
0.21916258	0.027080600	0.00032867053
0.21929308	0.026951014	0.00032899442
0.21942357	0.026393608	0.00032569647
0.21955406	0.026692510	0.00032508471
0.21968456	0.027270643	0.00033137438
0.21981505	0.026974457	0.00032771336
0.21994555	0.026892251	0.00032738552
0.22007604	0.026696774	0.00032709229
0.22020653	0.026308378	0.00032349034
0.22033703	0.027177203	0.00032832441
0.22046752	0.026970408	0.00032939130
0.22059802	0.026990966	0.00032569961
0.22072851	0.027141434	0.00032907389
0.22085900	0.027141769	0.00032791054
0.22098950	0.027051042	0.00032724570
0.22111999	0.026420114	0.00032533300
0.22125049	0.026652262	0.00032455836
0.22138098	0.026893542	0.00032738065
0.22151147	0.026986329	0.00032693612
0.22164197	0.026676663	0.00032472682
0.22177246	0.026803612	0.00032623065
0.22190296	0.026648721	0.00032447243
0.22203345	0.026797421	0.00032589229
0.22216394	0.026824256	0.00032702794
0.22229444	0.026820065	0.00032377662
0.22242493	0.027151478	0.00032731128
0.22255543	0.027201396	0.00032747588
0.22268592	0.026747149	0.00032534589
0.22281641	0.027333600	0.00032905700
0.22294691	0.027220180	0.00032637106
0.22307740	0.027354829	0.00032756870
0.22320790	0.026408313	0.00032344475
0.22333839	0.026737187	0.00032400951
0.22346888	0.027027246	0.00032654422
0.22359938	0.026404365	0.00032264816
0.22372987	0.026579622	0.00032355296
0.22386037	0.026704215	0.00032527311
0.22399086	0.026638393	0.00032241073
0.22412135	0.026973163	0.00032523090
0.22425185	0.026705524	0.00032360042
0.22438234	0.027342350	0.00032734013
0.22451284	0.027385737	0.00032810132
0.22464333	0.027168370	0.00032490336
0.22477382	0.026823479	0.00032476967
0.22490432	0.027756673	0.00032929189
0.22503481	0.027162393	0.00032429332
0.22516531	0.026707204	0.00032419582
0.22529580	0.027372511	0.00032585859
0.22542629	0.027163594	0.00032560976
0.22555679	0.026936561	0.00032491803
0.22568728	0.026762701	0.00032213238
0.22581778	0.026713246	0.00032334654
0.22594827	0.027020785	0.00032513343
0.22607876	0.026816366	0.00032226140
0.22620926	0.026440157	0.00032173265
0.22633975	0.026422490	0.00032068128
0.22647025	0.027087555	0.00032472020
0.22660074	0.027229980	0.00032595050
0.22673123	0.027419073	0.00032561143
0.22686173	0.026986985	0.00032413320
0.22699222	0.027268630	0.00032516482
0.22712271	0.027513351	0.00032580544
0.22725321	0.026780443	0.00032286709
0.22738370	0.027206731	0.00032505727
0.22751420	0.027204324	0.00032516145
0.22764469	0.026814797	0.00032346385
0.22777518	0.026776970	0.00032105428
0.22790568	0.026572281	0.00032103230
0.22803617	0.026765683	0.00032188026
0.22816667	0.026738058	0.00032086780
0.22829716	0.026826600	0.00032275359
0.22842765	0.026843592	0.00032106421
0.22855815	0.027048467	0.00032273179
0.22868864	0.026337590	0.00031878311
0.22881914	0.026758508	0.00032115754
0.22894963	0.026858111	0.00032255977
0.22908012	0.026837792	0.00032132091
0.22921062	0.027098558	0.00032266466
0.22934111	0.027006477	0.00032344164
0.22947161	0.026739018	0.00032014187
0.22960210	0.027178341	0.00032302255
0.22973259	0.026740593	0.00032040987
0.22986309	0.027401509	0.00032359967
0.22999358	0.026887225	0.00032201173
0.23012408	0.027152857	0.00032080826
0.23025457	0.027353203	0.00032357718
0.23038506	0.027051027	0.00032201426
0.23051556	0.027392568	0.00032226989
0.23064605	0.026990236	0.00032172502
0.23077655	0.027116803	0.00032610188
0.23090704	0.026452506	0.00032706011
0.23103753	0.026685494	0.00032996934
0.23116803	0.027203086	0.00033360686
0.23129852	0.026924188	0.00033376663
0.23142902	0.027289098	0.00033771773
0.23155951	0.027306839	0.00033903818
0.23169000	0.026905144	0.00033790357
0.23182050	0.027109548	0.00034011131
0.23195099	0.027108894	0.00034151737
0.23208149	0.027211544	0.00034312247
0.23221198	0.026328203	0.00033673663
0.23234247	0.027653029	0.00034801925
0.23247297	0.027007844	0.00034429773
0.23260346	0.027128330	0.00034584612
0.23273396	0.026762840	0.00034507423
0.23286445	0.026189820	0.00034200271
0.23299494	0.026748310	0.00034609409
0.23312544	0.026886709	0.00034890514
0.23325593	0.026960046	0.00034951852
0.23338643	0.026852798	0.00034900108
0.23351692	0.027137727	0.00034916115
0.23364741	0.027429271	0.00035003172
0.23377791	0.027064384	0.00035074996
0.23390840	0.026326950	0.00034333441
0.23403890	0.026422901	0.00034427469
0.23416939	0.026289391	0.00034485147
0.23429988	0.026863648	0.00034835208
0.23443038	0.026893159	0.00035036063
0.23456087	0.027305548	0.00035091142
0.23469137	0.027173205	0.00035107964
0.23482186	0.026558595	0.00034834936
0.23495235	0.026898581	0.00034979957
0.23508285	0.026383794	0.00034653664
0.23521334	0.026732186	0.00034813776
0.23534384	0.027144508	0.00035232484
0.23547433	0.026959132	0.00035207452
0.23560482	0.026804409	0.00034971074
0.23573532	0.027042316	0.00035242213
0.23586581	0.026912966	0.00035094423
0.23599630	0.027392645	0.00035433057
0.23612680	0.027548943	0.00035649331
0.23625729	0.026594472	0.00034897199
0.23638779	0.027260378	0.00035520735
0.23651828	0.027894606	0.00035922818
0.23664877	0.026838736	0.00035174099
0.23677927	0.027043937	0.00035358625
0.23690976	0.026248299	0.00034845139
0.23704026	0.026775942	0.00035251038
0.23717075	0.026724797	0.00035256286
0.23730124	0.027053608	0.00035376692
0.23743174	0.026684470	0.00035350104
0.23756223	0.026840505	0.00035403306
0.23769273	0.026671814	0.00035167961
0.23782322	0.027385719	0.00035748585
0.23795371	0.027110741	0.00035599041
0.23808421	0.027127996	0.00035660389
0.23821470	0.027129016	0.00035698937
0.23834520	0.027096364	0.00035559275
0.23847569	0.026952992	0.00035612111
0.23860618	0.026921682	0.00035550830
0.23873668	0.027547195	0.00036089336
0.23886717	0.027470105	0.00036008750
0.23899767	0.026430036	0.00035091297
0.23912816	0.027017773	0.00035713349
0.23925865	0.026349061	0.00035397225
0.23938915	0.027073368	0.00035586578
0.23951964	0.026941963	0.00035646404
0.23965014	0.026718304	0.00035572510
0.23978063	0.026422940	0.00035365344
0.23991112	0.026750695	0.00035730893
0.24004162	0.027002503	0.00035680391
0.24017211	0.027154712	0.00035990861
0.24030261	0.027448177	0.00036151443
0.24043310	0.027212840	0.00035816713
0.24056359	0.026981892	0.00036007367
0.24069409	0.027212620	0.00035775168
0.24082458	0.026942675	0.00035941613
0.24095508	0.026921768	0.00035940639
0.24108557	0.027331357	0.00035835292
0.24121606	0.027115427	0.00036018662
0.24134656	0.026326582	0.00035472259
0.24147705	0.026270015	0.00035332044
0.24160755	0.026999480	0.00036041627
0.24173804	0.026795293	0.00035743158
0.24186853	0.026491855	0.00035664682
0.24199903	0.026998994	0.00036037769
0.24212952	0.026705518	0.00035668263
0.24226002	0.027229166	0.00036216598
0.24239051	0.026238413	0.00035575413
0.24252100	0.027011502	0.00036090296
0.24265150	0.027693024	0.00036522100
0.24278199	0.026750801	0.00035775227
0.24291249	0.026918915	0.00036149740
0.24304298	0.026701393	0.00035920076
0.24317347	0.027495731	0.00036394765
0.24330397	0.027072237	0.00036230061
0.24343446	0.026174109	0.00035609183
0.24356496	0.026636653	0.00035895138
0.24369545	0.026524797	0.00035924958
0.24382594	0.027352207	0.00036197130
0.24395644	0.026748436	0.00036054100
0.24408693	0.026916072	0.00036145273
0.24421743	0.026540775	0.00035801438
0.24434792	0.026129221	0.00035975283
0.24447841	0.027304296	0.00036226353
0.24460891	0.027058887	0.00036253431
0.24473940	0.026887716	0.00036264978
0.24486989	0.027285893	0.00036253383
0.24500039	0.026511125	0.00036037744
0.24513088	0.027054949	0.00036139074
0.24526138	0.027211945	0.00036563779
0.24539187	0.027375001	0.00036433806
0.24552236	0.026867924	0.00035987190
0.24565286	0.027069965	0.00036270931
0.24578335	0.027080046	0.00036340230
0.24591385	0.026628927	0.00036064033
0.24604434	0.027074654	0.00036556021
0.24617483	0.027107297	0.00036382649
0.24630533	0.027250448	0.00036474125
0.24643582	0.026620239	0.00036141288
0.24656632	0.026981917	0.00036154439
0.24669681	0.026631835	0.00036292864
0.24682730	0.026730752	0.00036038740
0.24695780	0.026836556	0.00036352136
0.24708829	0.027112209	0.00036500088
0.24721879	0.026581044	0.00036022837
0.24734928	0.026710211	0.00036401120
0.24747977	0.026837804	0.00036417768
0.24761027	0.026707268	0.00036212159
0.24774076	0.026753151	0.00036270064
0.24787126	0.027104449	0.00036576391
0.24800175	0.026576797	0.00036264673
0.24813224	0.027160464	0.00036702121
0.24826274	0.027134667	0.00036365868
0.24839323	0.026677264	0.00036470568
0.24852373	0.026815593	0.00036361146
0.24865422	0.026630782	0.00036243622
0.24878471	0.027035451	0.00036783131
0.24891521	0.027268091	0.00036586689
0.24904570	0.026356899	0.00036237122
0.24917620	0.027661106	0.00037054788
0.24930669	0.026448968	0.00036209292
0.24943718	0.026770886	0.00036495898
0.24956768	0.026579148	0.00036353720
0.24969817	0.026583949	0.00036431448
0.24982867	0.026725382	0.00036587158
0.24995916	0.026772034	0.00036458337
0.25008965	0.026854404	0.00036568337
0.25022015	0.026753274	0.00036451121
0.25035064	0.027390538	0.00036885048
0.25048114	0.026958261	0.00036762292
0.25061163	0.026764154	0.00036249118
0.25074212	0.027205094	0.00036714067
0.25087262	0.026830675	0.00036708072
0.25100311	0.026742529	0.00036390186
0.25113361	0.027055182	0.00036783648
0.25126410	0.026950388	0.00036576284
0.25139459	0.026774629	0.00036523669
0.25152509	0.026373197	0.00036483764
0.25165558	0.027755942	0.00036974114
0.25178608	0.026425310	0.00036540811
0.25191657	0.026717082	0.00036608407
0.25204706	0.026885946	0.00036453735
0.25217756	0.026533551	0.00036598633
0.25230805	0.026403027	0.00036311419
0.25243855	0.027128749	0.00036910069
0.25256904	0.027356727	0.00037206374
0.25269953	0.026601149	0.00036260423
0.25283003	0.027074805	0.00036937350
0.25296052	0.027388645	0.00037032799
0.25309102	0.026337206	0.00036481148
0.25322151	0.026924388	0.00036798437
0.25335200	0.027369223	0.00036933306
0.25348250	0.026702840	0.00036758379
0.25361299	0.026856942	0.00036881059
0.25374349	0.026873932	0.00036588871
0.25387398	0.027096186	0.00037044113
0.25400447	0.026534387	0.00036680300
0.25413497	0.026485045	0.00036355246
0.25426546	0.026612452	0.00036804488
0.25439595	0.026975328	0.00036731268
0.25452645	0.026237435	0.00036483335
0.25465694	0.026678763	0.00036681148
0.25478744	0.026782237	0.00036778209
0.25491793	0.026614286	0.00036742318
0.25504842	0.026453031	0.00036418942
0.25517892	0.026301174	0.00036609195
0.25530941	0.026527479	0.00037732266
0.25543991	0.026951119	0.00038073642
0.25557040	0.026720384	0.00038226167
0.25570089	0.027055368	0.00038855533
0.25583139	0.026605215	0.00038736129
0.25596188	0.026484185	0.00039035613
0.25609238	0.026815511	0.00039408181
0.25622287	0.027250473	0.00039875692
0.25635336	0.026741826	0.00039775706
0.25648386	0.026810313	0.00039927290
0.25661435	0.027304974	0.00040591549
0.25674485	0.026625644	0.00040086187
0.25687534	0.026202347	0.00040026550
0.25700583	0.026498173	0.00040473930
0.25713633	0.027642410	0.00041182223
0.25726682	0.027477802	0.00041381889
0.25739732	0.026518748	0.00041040128
0.25752781	0.026750058	0.00041261491
0.25765830	0.027073290	0.00041655291
0.25778880	0.026333740	0.00041379445
0.25791929	0.026605418	0.00041766147
0.25804979	0.026754060	0.00042048013
0.25818028	0.026416531	0.00041848095
0.25831077	0.026339600	0.00042071708
0.25844127	0.026183451	0.00041907377
0.25857176	0.026185358	0.00042154961
0.25870226	0.026523974	0.00042652115
0.25883275	0.026766695	0.00042871863
0.25896324	0.026928331	0.00043132218
0.25909374	0.027327564	0.00043522167
0.25922423	0.027399234	0.00043795311
0.25935473	0.026416588	0.00043229817
0.25948522	0.026886986	0.00043774303
0.25961571	0.026588588	0.00043473642
0.25974621	0.026609249	0.00043530672
0.25987670	0.026181392	0.00043487109
0.26000720	0.026422896	0.00043648799
0.26013769	0.027037792	0.00044244406
0.26026818	0.026031618	0.00043469571
0.26039868	0.026778565	0.00044168727
0.26052917	0.026923935	0.00044424026
0.26065967	0.027066845	0.00044342762
0.26079016	0.027076166	0.00044813977
0.26092065	0.026375691	0.00044263133
0.26105115	0.026047304	0.00044061210
0.26118164	0.026198042	0.00044302001
0.26131214	0.026773974	0.00044661846
0.26144263	0.027110999	0.00044945490
0.26157312	0.026933034	0.00044779310
0.26170362	0.026965145	0.00045286660
0.26183411	0.026433424	0.00044757570
0.26196461	0.026694629	0.00044822289
0.26209510	0.026186865	0.00044658489
0.26222559	0.026165441	0.00044811500
0.26235609	0.026647772	0.00045192076
0.26248658	0.027340628	0.00045791523
0.26261708	0.026400814	0.00045006425
0.26274757	0.026999227	0.00045800585
0.26287806	0.026951066	0.00045608289
0.26300856	0.026576727	0.00045462539
0.26313905	0.026915305	0.00045862238
0.26326954	0.027133731	0.00045801013
0.26340004	0.027189899	0.00046149124
0.26353053	0.027402079	0.00046520435
0.26366103	0.026630032	0.00045706696
0.26379152	0.026554215	0.00045874940
0.26392201	0.027574111	0.00046683067
0.26405251	0.026171499	0.00045552765
0.26418300	0.026768084	0.00046359600
0.26431350	0.027117192	0.00046344614
0.26444399	0.026699639	0.00046519046
0.26457448	0.026992810	0.00046518124
0.26470498	0.026684173	0.00046447359
0.26483547	0.026616875	0.00046513052
0.26496597	0.027283106	0.00046916941
0.26509646	0.027060604	0.00047107971
0.26522695	0.026983280	0.00047201706
0.26535745	0.026119040	0.00046065983
[truncated: 572 more rows]
