# Supplementary material for: Rationally seeded computational protein design of ɑ-helical barrels
Source: Nat Chem Biol. 2024 Jun 20;20(8):991–9. doi: 10.1038/s41589-024-01642-0 (PMC11288890; doi:10.1038/s41589-024-01642-0)
Supplement: Supplementary file 5 — PDB files used for making figure panels h–j. [file 41589_2024_1642_MOESM5_ESM.zip › KIA_RP_RSPD_NatChemBiol_data_Figure3/sc-CC-7-LI_panels_c-g/SAXS_panel_g/LI_SAXS_raw/b21-438120_00228.dat]

0.0045000000	1.0355385	0.0098829106
0.0046304940	0.94065713	0.0091580945
0.0047609879	0.83760856	0.0084148835
0.0048914819	0.78347423	0.0081687275
0.0050219759	0.68843939	0.0072616311
0.0051524699	0.63303021	0.0068942161
0.0052829638	0.57427353	0.0064002051
0.0054134578	0.53505494	0.0059933442
0.0055439518	0.49589642	0.0058744615
0.0056744457	0.45795092	0.0053588091
0.0058049397	0.41625737	0.0050538113
0.0059354337	0.39660805	0.0050569500
0.0060659277	0.37114625	0.0046487806
0.0061964216	0.34551085	0.0046043564
0.0063269156	0.32873338	0.0043975988
0.0064574096	0.31095445	0.0041811423
0.0065879035	0.28725818	0.0040487019
0.0067183975	0.26961884	0.0038008430
0.0068488915	0.25817871	0.0037547557
0.0069793855	0.24853143	0.0037106644
0.0071098794	0.23378171	0.0034589754
0.0072403734	0.21956642	0.0033597049
0.0073708674	0.21465094	0.0033070218
0.0075013613	0.19962431	0.0031337000
0.0076318553	0.19775414	0.0031393501
0.0077623493	0.18419393	0.0029351984
0.0078928433	0.17393929	0.0028464957
0.0080233372	0.17293966	0.0028210852
0.0081538312	0.16343385	0.0026992667
0.0082843252	0.15762995	0.0026560977
0.0084148191	0.15120776	0.0025713523
0.0085453131	0.14726651	0.0024949677
0.0086758071	0.14040609	0.0024316617
0.0088063011	0.13804940	0.0023678760
0.0089367950	0.13851283	0.0023846106
0.0090672890	0.12695657	0.0022667202
0.0091977830	0.12043339	0.0021585263
0.0093282769	0.12099871	0.0021859306
0.0094587709	0.11037271	0.0020256135
0.0095892649	0.11171678	0.0020513173
0.0097197588	0.10549277	0.0019900753
0.0098502528	0.099422536	0.0019073921
0.0099807468	0.097638352	0.0018748892
0.010111241	0.096738302	0.0018662277
0.010241735	0.091845420	0.0017662581
0.010372229	0.088371199	0.0017455667
0.010502723	0.086357578	0.0017101349
0.010633217	0.083249839	0.0016643312
0.010763711	0.079987065	0.0016153234
0.010894205	0.080796016	0.0015894384
0.011024699	0.079038030	0.0015785522
0.011155193	0.075224652	0.0015297907
0.011285687	0.074062762	0.0014914317
0.011416180	0.068476526	0.0014296982
0.011546674	0.067113816	0.0013803468
0.011677168	0.065986993	0.0013586086
0.011807662	0.065351626	0.0013328741
0.011938156	0.064206840	0.0013139045
0.012068650	0.062154000	0.0012909583
0.012199144	0.061680789	0.0012667248
0.012329638	0.059040050	0.0012084263
0.012460132	0.057654136	0.0011923583
0.012590626	0.058250185	0.0011773073
0.012721120	0.054919616	0.0011271577
0.012851614	0.056109075	0.0011172741
0.012982108	0.055405765	0.0010929193
0.013112602	0.052762449	0.0010694559
0.013243096	0.051757552	0.0010458669
0.013373590	0.049525540	0.0010233680
0.013504084	0.051536139	0.0010426708
0.013634578	0.051570341	0.0010244561
0.013765072	0.049584442	0.0010079327
0.013895566	0.049321657	0.00099623938
0.014026060	0.046502243	0.00095099398
0.014156554	0.045492063	0.00095396463
0.014287048	0.047454160	0.00095598349
0.014417542	0.045989573	0.00093349369
0.014548036	0.043119232	0.00091145803
0.014678530	0.045096233	0.00091556590
0.014809024	0.044941359	0.00091906869
0.014939518	0.044325806	0.00090684913
0.015070012	0.045146337	0.00090400499
0.015200506	0.045052411	0.00090703583
0.015331000	0.041799804	0.00086206338
0.015461494	0.041647929	0.00085891477
0.015591988	0.040941429	0.00085310594
0.015722482	0.041584962	0.00084635588
0.015852975	0.041130440	0.00083990941
0.015983469	0.040752721	0.00083585004
0.016113963	0.041049549	0.00082846380
0.016244457	0.039944822	0.00082363393
0.016374951	0.038399001	0.00079906302
0.016505445	0.038826576	0.00080294579
0.016635939	0.040084020	0.00081361773
0.016766433	0.037937328	0.00077905705
0.016896927	0.039314353	0.00079538076
0.017027421	0.038110936	0.00077918012
0.017157915	0.037236076	0.00076645037
0.017288409	0.037130750	0.00076574686
0.017418903	0.037523057	0.00075742362
0.017549397	0.037494888	0.00076107952
0.017679891	0.037890580	0.00076374079
0.017810385	0.036482156	0.00074354125
0.017940879	0.037301930	0.00075159447
0.018071373	0.037503503	0.00074515151
0.018201867	0.037220893	0.00074468482
0.018332361	0.034869289	0.00072089578
0.018462855	0.036316157	0.00072421764
0.018593349	0.036313576	0.00072981394
0.018723843	0.035221648	0.00071483008
0.018854337	0.035751907	0.00070986338
0.018984831	0.034869462	0.00070494949
0.019115325	0.036664456	0.00071528939
0.019245819	0.034712336	0.00070120010
0.019376313	0.034512567	0.00069199717
0.019506807	0.035487255	0.00069470341
0.019637301	0.035153227	0.00069810993
0.019767795	0.035819626	0.00069432373
0.019898289	0.034065247	0.00067984093
0.020028783	0.034888846	0.00068521379
0.020159277	0.034838575	0.00067850085
0.020289771	0.036442454	0.00069501885
0.020420264	0.034610895	0.00067138497
0.020550758	0.035712872	0.00067812879
0.020681252	0.033889236	0.00066661755
0.020811746	0.034024231	0.00066023856
0.020942240	0.034002665	0.00065431857
0.021072734	0.033060607	0.00065427938
0.021203228	0.031740537	0.00063037969
0.021333722	0.033727245	0.00065373767
0.021464216	0.034324830	0.00065622268
0.021594710	0.032496688	0.00062976743
0.021725204	0.033570228	0.00065136749
0.021855698	0.033105641	0.00063018453
0.021986192	0.032018501	0.00062658227
0.022116686	0.032986634	0.00063590105
0.022247180	0.034192247	0.00063602669
0.022377674	0.033235493	0.00063162015
0.022508168	0.034076323	0.00063389678
0.022638662	0.033426769	0.00062332839
0.022769156	0.032350249	0.00062089396
0.022899650	0.032306438	0.00061071797
0.023030144	0.032374928	0.00061613274
0.023160638	0.032998450	0.00062053463
0.023291132	0.033323030	0.00061582012
0.023421626	0.032831833	0.00061380324
0.023552120	0.033240543	0.00061343861
0.023682614	0.031842923	0.00059518662
0.023813108	0.032943372	0.00061216468
0.023943602	0.033337473	0.00060616803
0.024074096	0.033514671	0.00060609893
0.024204590	0.033159634	0.00060613626
0.024335084	0.032494420	0.00059297732
0.024465578	0.031586885	0.00058826021
0.024596072	0.032546843	0.00058945006
0.024726566	0.031214342	0.00058084868
0.024857060	0.032176251	0.00059091242
0.024987553	0.032465554	0.00058293680
0.025118047	0.032430751	0.00058872200
0.025248541	0.032369402	0.00058435737
0.025379035	0.031588701	0.00057313198
0.025509529	0.031194727	0.00057426671
0.025640023	0.032052564	0.00057288116
0.025770517	0.032189625	0.00057754437
0.025901011	0.031276981	0.00056871067
0.026031505	0.032238895	0.00057289748
0.026161999	0.032682595	0.00057656181
0.026292493	0.032202292	0.00056903481
0.026422987	0.031721213	0.00056310964
0.026553481	0.031316817	0.00056106896
0.026683975	0.031337336	0.00055704438
0.026814469	0.031543274	0.00055854852
0.026944963	0.030830511	0.00055257019
0.027075457	0.030969919	0.00054993208
0.027205951	0.031950582	0.00056144161
0.027336445	0.031801439	0.00055396917
0.027466939	0.031573455	0.00055000453
0.027597433	0.030969997	0.00055034918
0.027727927	0.031013794	0.00054217362
0.027858421	0.031916766	0.00055471768
0.027988915	0.031476168	0.00054590741
0.028119409	0.031216325	0.00054143165
0.028249903	0.032127910	0.00054997594
0.028380397	0.031108365	0.00053604010
0.028510891	0.031209053	0.00054180600
0.028641385	0.031856028	0.00054484961
0.028771879	0.031942227	0.00053747903
0.028902373	0.031480485	0.00053864334
0.029032867	0.031450429	0.00053531015
0.029163361	0.031623615	0.00053392944
0.029293855	0.030961567	0.00053426572
0.029424349	0.031775436	0.00053118422
0.029554842	0.031197404	0.00052725991
0.029685336	0.031263719	0.00052881564
0.029815830	0.030792080	0.00051939466
0.029946324	0.031124146	0.00052504786
0.030076818	0.031366433	0.00052682747
0.030207312	0.031174244	0.00051992465
0.030337806	0.030486240	0.00051744692
0.030468300	0.030854105	0.00051707911
0.030598794	0.030972296	0.00051763021
0.030729288	0.031059493	0.00051862243
0.030859782	0.031260809	0.00051658593
0.030990276	0.030771861	0.00051368625
0.031120770	0.031626310	0.00051504080
0.031251264	0.031281516	0.00051244975
0.031381758	0.031290740	0.00051437364
0.031512252	0.031047195	0.00051022551
0.031642746	0.030549701	0.00050721646
0.031773240	0.029771528	0.00049936211
0.031903734	0.030715253	0.00050241326
0.032034228	0.031580022	0.00051095394
0.032164722	0.030442974	0.00050032896
0.032295216	0.031457981	0.00050541887
0.032425710	0.031303849	0.00050662385
0.032556204	0.030205198	0.00049324905
0.032686698	0.030753771	0.00049931890
0.032817192	0.031192212	0.00050041257
0.032947686	0.030702476	0.00049425368
0.033078180	0.029993734	0.00049225341
0.033208674	0.030784611	0.00049239483
0.033339168	0.030206251	0.00048942707
0.033469662	0.030182614	0.00048944632
0.033600156	0.030234146	0.00048635176
0.033730650	0.030874420	0.00049513219
0.033861144	0.029768474	0.00048258023
0.033991637	0.030494867	0.00048305749
0.034122131	0.030465640	0.00048843930
0.034252625	0.029993078	0.00048501841
0.034383119	0.030469069	0.00049483317
0.034513613	0.031033731	0.00050014741
0.034644107	0.031590720	0.00050187170
0.034774601	0.030560489	0.00050576670
0.034905095	0.030597203	0.00050844996
0.035035589	0.029624467	0.00050401163
0.035166083	0.030301320	0.00051462852
0.035296577	0.029892084	0.00050881859
0.035427071	0.029722754	0.00051337372
0.035557565	0.029568613	0.00050892809
0.035688059	0.029592305	0.00051014259
0.035818553	0.031313820	0.00053161622
0.035949047	0.030732524	0.00052194523
0.036079541	0.030157278	0.00051846606
0.036210035	0.030195109	0.00051770832
0.036340529	0.031241189	0.00052563852
0.036471023	0.030237508	0.00052367904
0.036601517	0.030373761	0.00052320099
0.036732011	0.030461572	0.00052317196
0.036862505	0.029878686	0.00052290137
0.036992999	0.030538595	0.00052703739
0.037123493	0.030494471	0.00052774493
0.037253987	0.030348029	0.00053105226
0.037384481	0.029447241	0.00051901665
0.037514975	0.030604554	0.00053300748
0.037645469	0.030721052	0.00053353975
0.037775963	0.030586819	0.00052800467
0.037906457	0.029735034	0.00052959259
0.038036951	0.029302854	0.00052452491
0.038167445	0.031048117	0.00053894926
0.038297939	0.030395735	0.00053415352
0.038428433	0.031210889	0.00053989727
0.038558926	0.030698111	0.00053990377
0.038689420	0.029903361	0.00053211082
0.038819914	0.030322283	0.00053441959
0.038950408	0.030335578	0.00053988727
0.039080902	0.030169541	0.00052952919
0.039211396	0.030903847	0.00053616128
0.039341890	0.029441740	0.00051686520
0.039472384	0.030717301	0.00052626138
0.039602878	0.030057693	0.00052091305
0.039733372	0.030241821	0.00051804611
0.039863866	0.030080366	0.00051270286
0.039994360	0.030164406	0.00051838702
0.040124854	0.030613480	0.00051616698
0.040255348	0.029892875	0.00051128435
0.040385842	0.029741814	0.00050694481
0.040516336	0.029918060	0.00050784721
0.040646830	0.030830310	0.00051435983
0.040777324	0.030942117	0.00051413690
0.040907818	0.029845837	0.00050493302
0.041038312	0.029760457	0.00050685685
0.041168806	0.030127679	0.00050232715
0.041299300	0.028868119	0.00049799349
0.041429794	0.030255271	0.00050390442
0.041560288	0.031084277	0.00051011825
0.041690782	0.031084818	0.00050984992
0.041821276	0.029902251	0.00050016692
0.041951770	0.029362646	0.00049554752
0.042082264	0.029529630	0.00049499229
0.042212758	0.028883372	0.00048859124
0.042343252	0.029986709	0.00050094537
0.042473746	0.030277672	0.00050091781
0.042604240	0.030237194	0.00049632840
0.042734734	0.030524999	0.00050339419
0.042865228	0.030274506	0.00049665331
0.042995722	0.029378548	0.00049243272
0.043126215	0.030435803	0.00049847401
0.043256709	0.029521581	0.00048973153
0.043387203	0.030419942	0.00049778905
0.043517697	0.030723660	0.00049713972
0.043648191	0.029822978	0.00048839966
0.043778685	0.030738310	0.00050047923
0.043909179	0.030966071	0.00049639254
0.044039673	0.029731351	0.00048905642
0.044170167	0.030300395	0.00049231252
0.044300661	0.029948750	0.00048807983
0.044431155	0.029456652	0.00048821876
0.044561649	0.030632095	0.00049283499
0.044692143	0.030338064	0.00048988775
0.044822637	0.030255406	0.00048988042
0.044953131	0.030433406	0.00048963541
0.045083625	0.030119157	0.00049057178
0.045214119	0.029702689	0.00048388062
0.045344613	0.030580289	0.00048736670
0.045475107	0.030063729	0.00048508442
0.045605601	0.029945291	0.00048294643
0.045736095	0.029740406	0.00048109477
0.045866589	0.029828356	0.00048452663
0.045997083	0.029753465	0.00047965629
0.046127577	0.029633647	0.00048374249
0.046258071	0.029653272	0.00048799351
0.046388565	0.029824246	0.00049006833
0.046519059	0.029794847	0.00049697179
0.046649553	0.029898362	0.00049685981
0.046780047	0.029161671	0.00049359684
0.046910541	0.029442256	0.00049668291
0.047041035	0.030932057	0.00050702450
0.047171529	0.029969928	0.00050453933
0.047302023	0.029183653	0.00049818600
0.047432517	0.030891096	0.00051231682
0.047563011	0.030008839	0.00050794238
0.047693504	0.030212437	0.00050608816
0.047823998	0.030293155	0.00051171558
0.047954492	0.029504191	0.00050712817
0.048084986	0.029604557	0.00050661486
0.048215480	0.029292923	0.00050890829
0.048345974	0.029231011	0.00050350550
0.048476468	0.028774106	0.00049946886
0.048606962	0.029567368	0.00051092786
0.048737456	0.030098219	0.00051278743
0.048867950	0.029710028	0.00051395102
0.048998444	0.029759115	0.00051028069
0.049128938	0.029541189	0.00051126373
0.049259432	0.029583895	0.00051247126
0.049389926	0.029849761	0.00051532022
0.049520420	0.029942432	0.00051541440
0.049650914	0.030235270	0.00052081542
0.049781408	0.029330871	0.00051188360
0.049911902	0.030179548	0.00051705855
0.050042396	0.030328767	0.00052119103
0.050172890	0.030328284	0.00052359491
0.050303384	0.029548078	0.00051813139
0.050433878	0.030776828	0.00052479858
0.050564372	0.030083433	0.00052178220
0.050694866	0.029230213	0.00051082992
0.050825360	0.030122957	0.00052296861
0.050955854	0.029744826	0.00052158328
0.051086348	0.030442470	0.00052442400
0.051216842	0.029396304	0.00051710366
0.051347336	0.029602971	0.00051954433
0.051477830	0.030113951	0.00052136431
0.051608324	0.030243736	0.00052580914
0.051738818	0.029772642	0.00052429143
0.051869312	0.030416003	0.00052549679
0.051999806	0.030430714	0.00052775195
0.052130299	0.029690053	0.00052165174
0.052260793	0.029786706	0.00052394850
0.052391287	0.030688561	0.00053165383
0.052521781	0.030406800	0.00052982907
0.052652275	0.030454909	0.00053310761
0.052782769	0.030338522	0.00052670041
0.052913263	0.029947700	0.00052664035
0.053043757	0.028799407	0.00051649644
0.053174251	0.029409352	0.00052315059
0.053304745	0.029527809	0.00052373484
0.053435239	0.029174730	0.00052338566
0.053565733	0.028958952	0.00051810024
0.053696227	0.029313798	0.00052039444
0.053826721	0.029816462	0.00052957145
0.053957215	0.029835528	0.00052589420
0.054087709	0.030155989	0.00053264313
0.054218203	0.029704917	0.00052570708
0.054348697	0.030044085	0.00052831181
0.054479191	0.030165845	0.00053262034
0.054609685	0.030137004	0.00053250652
0.054740179	0.029823626	0.00052943370
0.054870673	0.028994179	0.00052463062
0.055001167	0.030246325	0.00053047647
0.055131661	0.029575254	0.00052632951
0.055262155	0.029747223	0.00052686893
0.055392649	0.029435836	0.00052930240
0.055523143	0.030585182	0.00053865973
0.055653637	0.030519595	0.00053543386
0.055784131	0.029785746	0.00052897543
0.055914625	0.030004142	0.00053223891
0.056045119	0.029952345	0.00053093296
0.056175613	0.030547692	0.00053755443
0.056306107	0.029189434	0.00052649004
0.056436601	0.029606347	0.00052906889
0.056567095	0.030845271	0.00053971824
0.056697588	0.029607551	0.00053253736
0.056828082	0.029735633	0.00053183410
0.056958576	0.029618866	0.00053164491
0.057089070	0.029528448	0.00052987034
0.057219564	0.029739593	0.00053340647
0.057350058	0.029874537	0.00053057883
0.057480552	0.029190944	0.00052986034
0.057611046	0.029423966	0.00052783932
0.057741540	0.029813514	0.00053309758
0.057872034	0.029914473	0.00053182428
0.058002528	0.029716573	0.00052839962
0.058133022	0.030190721	0.00053512002
0.058263516	0.029967530	0.00052898761
0.058394010	0.029936633	0.00053162690
0.058524504	0.029936648	0.00053036290
0.058654998	0.029718208	0.00052598181
0.058785492	0.028853182	0.00052006262
0.058915986	0.029270784	0.00052481077
0.059046480	0.028972774	0.00051631227
0.059176974	0.029096283	0.00052238112
0.059307468	0.030000916	0.00052404271
0.059437962	0.028477543	0.00051093522
0.059568456	0.030705234	0.00053296778
0.059698950	0.030713142	0.00052755881
0.059829444	0.030247795	0.00052684478
0.059959938	0.029481244	0.00051923152
0.060090432	0.028482586	0.00050818398
0.060220926	0.029522015	0.00051857085
0.060351420	0.030173434	0.00052104041
0.060481914	0.030172221	0.00052353890
0.060612408	0.029208558	0.00051495556
0.060742902	0.029463995	0.00051431673
0.060873396	0.029349397	0.00051593276
0.061003890	0.030358650	0.00052294821
0.061134384	0.029616045	0.00051263266
0.061264877	0.030195727	0.00052409640
0.061395371	0.029676837	0.00051541809
0.061525865	0.030308386	0.00051793713
0.061656359	0.029849785	0.00051776396
0.061786853	0.029633320	0.00051481193
0.061917347	0.029450896	0.00051408197
0.062047841	0.029100128	0.00051073989
0.062178335	0.030523574	0.00051792432
0.062308829	0.030064999	0.00052007469
0.062439323	0.030052844	0.00051466785
0.062569817	0.029973165	0.00051701108
0.062700311	0.029994931	0.00051669018
0.062830805	0.030073285	0.00051586512
0.062961299	0.028828724	0.00050490098
0.063091793	0.029088206	0.00050823849
0.063222287	0.029137297	0.00050870924
0.063352781	0.028897530	0.00050971887
0.063483275	0.029622133	0.00051158163
0.063613769	0.029937819	0.00051296824
0.063744263	0.029531237	0.00050997141
0.063874757	0.029560521	0.00051016549
0.064005251	0.029628780	0.00051228182
0.064135745	0.029445965	0.00051150769
0.064266239	0.029793135	0.00051111481
0.064396733	0.028715203	0.00050262511
0.064527227	0.029239075	0.00050640192
0.064657721	0.029766776	0.00051411274
0.064788215	0.029380394	0.00050885898
0.064918709	0.029210529	0.00050500016
0.065049203	0.028815000	0.00050498188
0.065179697	0.029112921	0.00050311076
0.065310191	0.030133234	0.00051209364
0.065440685	0.028719196	0.00050316490
0.065571179	0.028963868	0.00050318265
0.065701673	0.029308801	0.00050694518
0.065832166	0.029817347	0.00050937762
0.065962660	0.028802518	0.00050129626
0.066093154	0.028407654	0.00050046513
0.066223648	0.029575216	0.00050451067
0.066354142	0.028938548	0.00050247038
0.066484636	0.029607200	0.00050474364
0.066615130	0.029913382	0.00050872458
0.066745624	0.028413939	0.00049765436
0.066876118	0.029208277	0.00050072120
0.067006612	0.029012776	0.00050258569
0.067137106	0.029909399	0.00050701977
0.067267600	0.029611668	0.00050185184
0.067398094	0.030037632	0.00050888118
0.067528588	0.030786518	0.00051208152
0.067659082	0.028948326	0.00049905380
0.067789576	0.029436923	0.00050478521
0.067920070	0.029883266	0.00050415602
0.068050564	0.030070107	0.00050658104
0.068181058	0.029406030	0.00050003134
0.068311552	0.028532141	0.00049447761
0.068442046	0.029605898	0.00050421693
0.068572540	0.028831888	0.00049801310
0.068703034	0.029125904	0.00049585078
0.068833528	0.029275342	0.00050135195
0.068964022	0.028639398	0.00049373715
0.069094516	0.029741220	0.00050442454
0.069225010	0.029481437	0.00050034075
0.069355504	0.028906500	0.00049588631
0.069485998	0.029295221	0.00049868570
0.069616492	0.030320254	0.00050803511
0.069746986	0.029289501	0.00049855953
0.069877480	0.028937958	0.00049719839
0.070007974	0.029231535	0.00049500839
0.070138468	0.028904487	0.00049372392
0.070268961	0.029671508	0.00049855013
0.070399455	0.029349569	0.00049600282
0.070529949	0.029197351	0.00049865801
0.070660443	0.028719666	0.00049079000
0.070790937	0.029013937	0.00049394876
0.070921431	0.029918505	0.00050198477
0.071051925	0.029168112	0.00049375957
0.071182419	0.029296557	0.00049906983
0.071312913	0.028800739	0.00049190770
0.071443407	0.029163582	0.00049553616
0.071573901	0.029601088	0.00049491804
0.071704395	0.029341738	0.00049249091
0.071834889	0.028934016	0.00049193085
0.071965383	0.029126927	0.00049345985
0.072095877	0.029197063	0.00049364740
0.072226371	0.028836787	0.00049072788
0.072356865	0.029132778	0.00048925561
0.072487359	0.030328759	0.00050091640
0.072617853	0.029039519	0.00049146490
0.072748347	0.029243376	0.00048887667
0.072878841	0.029495564	0.00049513534
0.073009335	0.029223092	0.00048789314
0.073139829	0.028812154	0.00048730269
0.073270323	0.028447922	0.00048715039
0.073400817	0.029812857	0.00049497914
0.073531311	0.029459621	0.00049221692
0.073661805	0.028665647	0.00048837388
0.073792299	0.028560763	0.00048272305
0.073922793	0.027776612	0.00047928559
0.074053287	0.029010383	0.00048659719
0.074183781	0.029696113	0.00049232896
0.074314275	0.028613760	0.00048810539
0.074444769	0.028501790	0.00048031317
0.074575263	0.029172202	0.00048759054
0.074705757	0.029546712	0.00049110876
0.074836250	0.029551413	0.00049164441
0.074966744	0.029954072	0.00049584734
0.075097238	0.029056806	0.00048308532
0.075227732	0.028750692	0.00048350265
0.075358226	0.028505434	0.00048413391
0.075488720	0.028670390	0.00048160481
0.075619214	0.029210864	0.00048651365
0.075749708	0.029595436	0.00048927067
0.075880202	0.029154057	0.00048517497
0.076010696	0.029408801	0.00048794615
0.076141190	0.029409746	0.00048734309
0.076271684	0.029346002	0.00048801732
0.076402178	0.030262763	0.00049519840
0.076532672	0.029282916	0.00048351025
0.076663166	0.029749574	0.00048912481
0.076793660	0.028986128	0.00048293364
0.076924154	0.028307333	0.00047754639
0.077054648	0.028443575	0.00047963190
0.077185142	0.028688456	0.00047950555
0.077315636	0.029240805	0.00048302951
0.077446130	0.028876529	0.00048183519
0.077576624	0.028745571	0.00047804903
0.077707118	0.030076379	0.00049285210
0.077837612	0.028545325	0.00047663909
0.077968106	0.028233988	0.00047771540
0.078098600	0.029400361	0.00048200533
0.078229094	0.029366217	0.00048079707
0.078359588	0.028099278	0.00047349256
0.078490082	0.028213801	0.00047395149
0.078620576	0.028987449	0.00047937175
0.078751070	0.029458107	0.00048476904
0.078881564	0.028909119	0.00047695203
0.079012058	0.028522334	0.00047720352
0.079142552	0.029662468	0.00048368812
0.079273046	0.029033179	0.00047771172
0.079403539	0.029097901	0.00047963586
0.079534033	0.028737362	0.00047717588
0.079664527	0.029942808	0.00048620433
0.079795021	0.028468807	0.00047484555
0.079925515	0.029217710	0.00047775695
0.080056009	0.027909801	0.00047256808
0.080186503	0.028864702	0.00047696608
0.080316997	0.028971848	0.00047513971
0.080447491	0.028702210	0.00047561865
0.080577985	0.028028864	0.00046892785
0.080708479	0.028541873	0.00047189285
0.080838973	0.028959627	0.00047648991
0.080969467	0.028180223	0.00046885710
0.081099961	0.028948550	0.00047644427
0.081230455	0.029059813	0.00047842956
0.081360949	0.029228205	0.00047488644
0.081491443	0.028743684	0.00047440236
0.081621937	0.028133219	0.00046670241
0.081752431	0.030400508	0.00048509806
0.081882925	0.029032934	0.00047787001
0.082013419	0.029192411	0.00047368726
0.082143913	0.028458987	0.00047082924
0.082274407	0.028478410	0.00046974872
0.082404901	0.029390968	0.00047423733
0.082535395	0.029729838	0.00048118595
0.082665889	0.029073491	0.00047173378
0.082796383	0.028331753	0.00046823068
0.082926877	0.028740945	0.00047114445
0.083057371	0.028557003	0.00046700197
0.083187865	0.028164451	0.00046566346
0.083318359	0.028624024	0.00046869185
0.083448853	0.028851070	0.00047023589
0.083579347	0.029160323	0.00047347987
0.083709841	0.028668034	0.00046778640
0.083840335	0.029990582	0.00047914793
0.083970828	0.029910692	0.00047757735
0.084101322	0.029528067	0.00047308610
0.084231816	0.028512622	0.00046680248
0.084362310	0.028089418	0.00046257861
0.084492804	0.028324837	0.00046429065
0.084623298	0.028941614	0.00047176353
0.084753792	0.029070970	0.00046845537
0.084884286	0.029686230	0.00047523891
0.085014780	0.028325199	0.00046416063
0.085145274	0.029664171	0.00047309325
0.085275768	0.028512995	0.00046617243
0.085406262	0.028242669	0.00046257029
0.085536756	0.029064436	0.00046865744
0.085667250	0.029322453	0.00047318687
0.085797744	0.028116649	0.00046067891
0.085928238	0.029617394	0.00047347341
0.086058732	0.028944304	0.00046651877
0.086189226	0.029006108	0.00046627797
0.086319720	0.028790051	0.00046834319
0.086450214	0.028167162	0.00045786156
0.086580708	0.028648946	0.00046560223
0.086711202	0.028361711	0.00046084650
0.086841696	0.028455838	0.00046113103
0.086972190	0.029660285	0.00047109206
0.087102684	0.028903613	0.00046619820
0.087233178	0.029449200	0.00046906317
0.087363672	0.029077922	0.00046702510
0.087494166	0.029059393	0.00046389497
0.087624660	0.027615090	0.00045507166
0.087755154	0.029005781	0.00046625699
0.087885648	0.029124774	0.00046447994
0.088016142	0.029264033	0.00046685388
0.088146636	0.029932338	0.00046795692
0.088277130	0.029708236	0.00046894431
0.088407623	0.029097808	0.00046677157
0.088538117	0.028795907	0.00046054720
0.088668611	0.028445468	0.00046009033
0.088799105	0.028737234	0.00046188605
0.088929599	0.029122313	0.00046082879
0.089060093	0.028589912	0.00046124385
0.089190587	0.028918582	0.00046156047
0.089321081	0.028897595	0.00046219545
0.089451575	0.028719025	0.00046241198
0.089582069	0.029061017	0.00045955749
0.089712563	0.028870315	0.00045897374
0.089843057	0.028798071	0.00046230159
0.089973551	0.029113247	0.00046102412
0.090104045	0.028872876	0.00046165424
0.090234539	0.029076431	0.00045849572
0.090365033	0.028998045	0.00046230936
0.090495527	0.028856229	0.00046112032
0.090626021	0.028341199	0.00045617532
0.090756515	0.028774919	0.00046005700
0.090887009	0.029559187	0.00046501845
0.091017503	0.028704897	0.00045615027
0.091147997	0.029438469	0.00046415021
0.091278491	0.029002660	0.00045827069
0.091408985	0.028589448	0.00045643639
0.091539479	0.028135451	0.00045175801
0.091669973	0.028063087	0.00044971536
0.091800467	0.028973928	0.00046799547
0.091930961	0.028850632	0.00047089779
0.092061455	0.028862370	0.00047443503
0.092191949	0.029954421	0.00048856839
0.092322443	0.029901297	0.00048818883
0.092452937	0.028343504	0.00047908299
0.092583431	0.028076630	0.00047980628
0.092713925	0.028063114	0.00047963609
0.092844419	0.028673629	0.00048974125
0.092974912	0.029440577	0.00049362671
0.093105406	0.028680540	0.00048081904
0.093235900	0.028300108	0.00047554348
0.093366394	0.029244784	0.00047568443
0.093496888	0.028631945	0.00047443788
0.093627382	0.028670935	0.00046955220
0.093757876	0.029576094	0.00047586452
0.093888370	0.028570324	0.00046938103
0.094018864	0.028946757	0.00046647580
0.094149358	0.028633213	0.00046828934
0.094279852	0.028315897	0.00046435452
0.094410346	0.028980619	0.00046515712
0.094540840	0.029062029	0.00046889993
0.094671334	0.028562169	0.00046216530
0.094801828	0.028125487	0.00045949469
0.094932322	0.029178822	0.00046875798
0.095062816	0.029213137	0.00046497480
0.095193310	0.028081454	0.00045858029
0.095323804	0.028490198	0.00045955423
0.095454298	0.029858419	0.00046855092
0.095584792	0.027991985	0.00045867712
0.095715286	0.028394478	0.00045681075
0.095845780	0.027871452	0.00045454592
0.095976274	0.027396190	0.00045238966
0.096106768	0.028259541	0.00045367679
0.096237262	0.028878218	0.00046243181
0.096367756	0.028315316	0.00045752446
0.096498250	0.028156024	0.00045333875
0.096628744	0.028924239	0.00046278451
0.096759238	0.028341364	0.00045292308
0.096889732	0.028803241	0.00045833778
0.097020226	0.028444996	0.00045693515
0.097150720	0.028523363	0.00045448800
0.097281214	0.028681374	0.00045577989
0.097411708	0.028407574	0.00045388356
0.097542201	0.028691493	0.00045502994
0.097672695	0.029226578	0.00046368013
0.097803189	0.028673152	0.00045299732
0.097933683	0.028801178	0.00045769482
0.098064177	0.027921549	0.00044904069
0.098194671	0.028330731	0.00044949314
0.098325165	0.028795613	0.00045192325
0.098455659	0.028890658	0.00045175368
0.098586153	0.028763509	0.00044969520
0.098716647	0.028804261	0.00045086884
0.098847141	0.028537905	0.00044454150
0.098977635	0.028581711	0.00044642989
0.099108129	0.028836439	0.00044680589
0.099238623	0.028574824	0.00044426568
0.099369117	0.028862566	0.00044656206
0.099499611	0.028311981	0.00044095290
0.099630105	0.028069891	0.00044075441
0.099760599	0.028538074	0.00044442701
0.099891093	0.028810116	0.00044524861
0.10002159	0.028544856	0.00044647730
0.10015208	0.028825746	0.00044459573
0.10028257	0.028395840	0.00044001278
0.10041307	0.029293707	0.00044974867
0.10054356	0.028344509	0.00044211268
0.10067406	0.029033408	0.00045052903
0.10080455	0.029234976	0.00044930035
0.10093504	0.027928034	0.00043727350
0.10106554	0.029504899	0.00045378868
0.10119603	0.028538370	0.00044300712
0.10132653	0.028138315	0.00044222764
0.10145702	0.028585694	0.00044627698
0.10158751	0.029148068	0.00044636287
0.10171801	0.028538453	0.00044434767
0.10184850	0.028206829	0.00043963491
0.10197900	0.028975323	0.00044714838
0.10210949	0.028675729	0.00044506363
0.10223998	0.028502225	0.00044099956
0.10237048	0.028276432	0.00044024252
0.10250097	0.028521864	0.00044387128
0.10263147	0.027876393	0.00043552591
0.10276196	0.028639223	0.00044494154
0.10289245	0.028261733	0.00043834057
0.10302295	0.028611401	0.00044078117
0.10315344	0.028066951	0.00044056628
0.10328394	0.029236831	0.00044455366
0.10341443	0.027416263	0.00043235144
0.10354492	0.028923620	0.00044516102
0.10367542	0.028870719	0.00044025373
0.10380591	0.027659681	0.00043541187
0.10393641	0.027872985	0.00043429578
0.10406690	0.028774011	0.00043973503
0.10419739	0.028853194	0.00044397206
0.10432789	0.028441383	0.00043732836
0.10445838	0.028124504	0.00043847198
0.10458888	0.028977472	0.00044292454
0.10471937	0.029077377	0.00044228540
0.10484986	0.029354195	0.00044568646
0.10498036	0.028578122	0.00043746259
0.10511085	0.028301928	0.00043605079
0.10524135	0.028320447	0.00043770586
0.10537184	0.028140810	0.00043369636
0.10550233	0.028752058	0.00044051410
0.10563283	0.028743465	0.00043774420
0.10576332	0.028069614	0.00043432637
0.10589382	0.028043848	0.00043613019
0.10602431	0.028362679	0.00043358048
0.10615480	0.028536226	0.00043692984
0.10628530	0.028493718	0.00043878784
0.10641579	0.028642458	0.00043549171
0.10654629	0.028620453	0.00043753809
0.10667678	0.029557025	0.00044268508
0.10680727	0.028443029	0.00043522265
0.10693777	0.028539626	0.00043756485
0.10706826	0.028926042	0.00043840362
0.10719876	0.028591436	0.00043772265
0.10732925	0.028881785	0.00043763846
0.10745974	0.028422327	0.00043240241
0.10759024	0.027765142	0.00042908225
0.10772073	0.028346847	0.00043373472
0.10785123	0.027786885	0.00043196393
0.10798172	0.028308576	0.00044216605
0.10811221	0.027850236	0.00044099379
0.10824271	0.028501471	0.00045221280
0.10837320	0.028092210	0.00045029316
0.10850370	0.028712969	0.00045718427
0.10863419	0.028356053	0.00045976580
0.10876468	0.028643527	0.00045952884
0.10889518	0.028655071	0.00046187856
0.10902567	0.028620698	0.00046593526
0.10915616	0.027930126	0.00045874516
0.10928666	0.028550833	0.00046901837
0.10941715	0.029766942	0.00047719383
0.10954765	0.027953120	0.00046579410
0.10967814	0.028532080	0.00047228539
0.10980863	0.028885083	0.00047517236
0.10993913	0.028585616	0.00047556993
0.11006962	0.027923858	0.00047198981
0.11020012	0.029393951	0.00048012940
0.11033061	0.028918438	0.00048324102
0.11046110	0.028352671	0.00047801408
0.11059160	0.027750543	0.00047427731
0.11072209	0.028483491	0.00048567148
0.11085259	0.028543695	0.00047957905
0.11098308	0.028277183	0.00048101920
0.11111357	0.027672925	0.00048048865
0.11124407	0.028097285	0.00048143404
0.11137456	0.027886832	0.00048660212
0.11150506	0.027542156	0.00048289061
0.11163555	0.028319752	0.00048781824
0.11176604	0.027938853	0.00048748878
0.11189654	0.028033844	0.00048728796
0.11202703	0.028039260	0.00048919351
0.11215753	0.028627197	0.00049611127
0.11228802	0.027826233	0.00049058341
0.11241851	0.028581620	0.00049680477
0.11254901	0.027748953	0.00049154591
0.11267950	0.028791572	0.00049892542
0.11281000	0.028258680	0.00049525330
0.11294049	0.028220412	0.00048049144
0.11307098	0.028654418	0.00048200481
0.11320148	0.027672978	0.00046824646
0.11333197	0.027998902	0.00047003921
0.11346247	0.028663279	0.00047717097
0.11359296	0.028360378	0.00046710847
0.11372345	0.028615262	0.00046920303
0.11385395	0.028349560	0.00046805239
0.11398444	0.028894796	0.00046573733
0.11411494	0.028404086	0.00046451494
0.11424543	0.027712195	0.00045695869
0.11437592	0.029066091	0.00046558688
0.11450642	0.028205677	0.00046123582
0.11463691	0.029165443	0.00046158137
0.11476741	0.028562472	0.00045933530
0.11489790	0.027797116	0.00045589622
0.11502839	0.028714816	0.00045795867
0.11515889	0.028109879	0.00045502909
0.11528938	0.028593946	0.00045593209
0.11541988	0.028090380	0.00045277518
0.11555037	0.027422760	0.00044802992
0.11568086	0.028082059	0.00044995574
0.11581136	0.029063143	0.00045830068
0.11594185	0.027786867	0.00044714859
0.11607235	0.029203041	0.00045622086
0.11620284	0.027898183	0.00044768987
0.11633333	0.028257901	0.00044968564
0.11646383	0.028576284	0.00045190585
0.11659432	0.028313004	0.00045087045
0.11672482	0.027479224	0.00043941104
0.11685531	0.028851294	0.00045272811
0.11698580	0.029232598	0.00045348669
0.11711630	0.028011786	0.00044441447
0.11724679	0.027951923	0.00044453457
0.11737729	0.027754766	0.00044134776
0.11750778	0.027410122	0.00043806374
0.11763827	0.028313847	0.00044542703
0.11776877	0.028335756	0.00044221415
0.11789926	0.028474195	0.00044680966
0.11802975	0.028541951	0.00044428514
0.11816025	0.028422724	0.00044191956
0.11829074	0.028826126	0.00044534971
0.11842124	0.028578305	0.00044113668
0.11855173	0.028528786	0.00044326574
0.11868222	0.028840739	0.00044132731
0.11881272	0.028160515	0.00043612978
0.11894321	0.028113886	0.00043551212
0.11907371	0.028278630	0.00043596314
0.11920420	0.027692627	0.00043245763
0.11933469	0.028896723	0.00043971891
0.11946519	0.028908410	0.00043541160
0.11959568	0.028060733	0.00043358148
0.11972618	0.027507079	0.00042600647
0.11985667	0.028324777	0.00043353532
0.11998716	0.028798985	0.00043708963
0.12011766	0.028444279	0.00043140502
0.12024815	0.027953464	0.00042631887
0.12037865	0.028332260	0.00043160066
0.12050914	0.029235440	0.00043206169
0.12063963	0.027662447	0.00042553652
0.12077013	0.028414032	0.00042916294
0.12090062	0.028352532	0.00042748912
0.12103112	0.028793127	0.00043161852
0.12116161	0.027346035	0.00041865280
0.12129210	0.027857706	0.00042281722
0.12142260	0.028592548	0.00042731460
0.12155309	0.028341990	0.00042450784
0.12168359	0.028225192	0.00042525097
0.12181408	0.028123947	0.00042173832
0.12194457	0.027300274	0.00041660074
0.12207507	0.027471118	0.00041957001
0.12220556	0.028256998	0.00042191859
0.12233606	0.028642226	0.00042739267
0.12246655	0.028464464	0.00042209171
0.12259704	0.027947783	0.00041877913
0.12272754	0.027351711	0.00041767716
0.12285803	0.027893758	0.00041977027
0.12298853	0.027991594	0.00041872602
0.12311902	0.027831281	0.00042047948
0.12324951	0.028471432	0.00041977716
0.12338001	0.027846262	0.00041969481
0.12351050	0.028504152	0.00042265429
0.12364100	0.029150626	0.00042666714
0.12377149	0.027857373	0.00041915258
0.12390198	0.028745835	0.00042289747
0.12403248	0.028558723	0.00042017282
0.12416297	0.028449864	0.00042207816
0.12429347	0.028501811	0.00041919951
0.12442396	0.028504145	0.00042285458
0.12455445	0.028483759	0.00042012543
0.12468495	0.027864122	0.00041504622
0.12481544	0.028407640	0.00042190676
0.12494594	0.028278177	0.00041698337
0.12507643	0.027917244	0.00041658297
0.12520692	0.028234802	0.00041848820
0.12533742	0.028422256	0.00041795171
0.12546791	0.028627803	0.00042105337
0.12559841	0.027834149	0.00041387910
0.12572890	0.028454980	0.00041757880
0.12585939	0.028414370	0.00042052923
0.12598989	0.028188132	0.00041374132
0.12612038	0.028654824	0.00042002766
0.12625088	0.028644816	0.00041831221
0.12638137	0.028137761	0.00041443024
0.12651186	0.028139917	0.00041671120
0.12664236	0.028658944	0.00041738040
0.12677285	0.028535563	0.00041733121
0.12690335	0.028119268	0.00041662321
0.12703384	0.028354784	0.00041354576
0.12716433	0.028349763	0.00041886135
0.12729483	0.028350622	0.00041448439
0.12742532	0.027954452	0.00041321735
0.12755581	0.028212403	0.00041344626
0.12768631	0.027911252	0.00041196771
0.12781680	0.028188745	0.00041506873
0.12794730	0.028750838	0.00041812976
0.12807779	0.028655753	0.00041561215
0.12820828	0.028071442	0.00041236003
0.12833878	0.027705463	0.00040857423
0.12846927	0.027613394	0.00040966750
0.12859977	0.027390600	0.00040903348
0.12873026	0.027892756	0.00040977573
0.12886075	0.028097442	0.00041183177
0.12899125	0.027457591	0.00040727167
0.12912174	0.028236099	0.00041271421
0.12925224	0.027898639	0.00040975047
0.12938273	0.027865668	0.00041032305
0.12951322	0.028371169	0.00041139698
0.12964372	0.027774000	0.00040919781
0.12977421	0.028423809	0.00041193738
0.12990471	0.028422826	0.00041366276
0.13003520	0.027958335	0.00040973006
0.13016569	0.028097000	0.00040982689
0.13029619	0.028611885	0.00041376869
0.13042668	0.028574172	0.00041187819
0.13055718	0.028467900	0.00041053443
0.13068767	0.028522039	0.00041431808
0.13081816	0.028774255	0.00041219055
0.13094866	0.028228813	0.00040955169
0.13107915	0.027793050	0.00040582336
0.13120965	0.028775721	0.00041260360
0.13134014	0.028276902	0.00041071947
0.13147063	0.028238052	0.00040978298
0.13160113	0.028257478	0.00041004861
0.13173162	0.028297640	0.00040814641
0.13186212	0.027347501	0.00040116036
0.13199261	0.027549193	0.00040483382
0.13212310	0.028162002	0.00040680904
0.13225360	0.027417141	0.00040434545
0.13238409	0.027924549	0.00040661258
0.13251459	0.027784118	0.00040360932
0.13264508	0.028466349	0.00040848252
0.13277557	0.028343539	0.00040838933
0.13290607	0.028314114	0.00041026818
0.13303656	0.027899337	0.00040674719
0.13316706	0.027883877	0.00040292267
0.13329755	0.027343523	0.00040073540
0.13342804	0.027779160	0.00040572675
0.13355854	0.027945382	0.00040403198
0.13368903	0.027579422	0.00040338255
0.13381953	0.028910609	0.00041014949
0.13395002	0.027609811	0.00040245936
0.13408051	0.027371002	0.00040078291
0.13421101	0.028016864	0.00040351506
0.13434150	0.027880057	0.00040650925
0.13447200	0.028662842	0.00040952456
0.13460249	0.027372814	0.00039738871
0.13473298	0.027908691	0.00040411777
0.13486348	0.027510757	0.00039957305
0.13499397	0.027176269	0.00039884554
0.13512447	0.027768559	0.00040373479
0.13525496	0.028089729	0.00040325091
0.13538545	0.027809184	0.00040181398
0.13551595	0.027984206	0.00040239176
0.13564644	0.027372992	0.00039832588
0.13577694	0.028119102	0.00040449595
0.13590743	0.027615652	0.00039910872
0.13603792	0.027878306	0.00040010746
0.13616842	0.028238931	0.00040368089
0.13629891	0.027687508	0.00039871241
0.13642940	0.028417835	0.00040681697
0.13655990	0.028381367	0.00040248369
0.13669039	0.028497015	0.00040455253
0.13682089	0.027326971	0.00039740823
0.13695138	0.028569336	0.00040355762
0.13708187	0.027462528	0.00039756014
0.13721237	0.027797265	0.00040004974
0.13734286	0.028431757	0.00040263113
0.13747336	0.028402854	0.00040369154
0.13760385	0.028091925	0.00039857275
0.13773434	0.028453127	0.00040325171
0.13786484	0.028416786	0.00040377473
0.13799533	0.028101711	0.00039953723
0.13812583	0.027587616	0.00039714165
0.13825632	0.028011747	0.00039839321
0.13838681	0.028201888	0.00040046021
0.13851731	0.028158315	0.00040089160
0.13864780	0.027548279	0.00039672492
0.13877830	0.027733175	0.00039649314
0.13890879	0.027570372	0.00039607575
0.13903928	0.028023999	0.00039775521
0.13916978	0.028215010	0.00039999280
0.13930027	0.028029013	0.00039963916
0.13943077	0.027584822	0.00039633975
0.13956126	0.027620100	0.00039718664
0.13969175	0.027370438	0.00039448721
0.13982225	0.027855461	0.00039815303
0.13995274	0.027204311	0.00039409287
0.14008324	0.028722046	0.00040091474
0.14021373	0.028009779	0.00039877689
0.14034422	0.026992104	0.00038846277
0.14047472	0.027764824	0.00039678832
0.14060521	0.028304601	0.00039999611
0.14073571	0.027585744	0.00039411427
0.14086620	0.028513113	0.00039903514
0.14099669	0.028238817	0.00039839602
0.14112719	0.027103446	0.00038889961
0.14125768	0.027808461	0.00039610380
0.14138818	0.027684040	0.00039221525
0.14151867	0.027919156	0.00039598055
0.14164916	0.027634456	0.00039502012
0.14177966	0.028171318	0.00039450372
0.14191015	0.027877010	0.00039374119
0.14204065	0.028341661	0.00039687234
0.14217114	0.028013801	0.00039417527
0.14230163	0.027620466	0.00039396842
0.14243213	0.027750070	0.00038929168
0.14256262	0.027791902	0.00039099395
0.14269312	0.028042702	0.00039568151
0.14282361	0.027538585	0.00038842967
0.14295410	0.028639959	0.00039686620
0.14308460	0.027338437	0.00038842649
0.14321509	0.027840547	0.00039056094
0.14334559	0.027575481	0.00039206893
0.14347608	0.028054860	0.00039312394
0.14360657	0.028338722	0.00039519172
0.14373707	0.027284045	0.00038860342
0.14386756	0.027353005	0.00038600132
0.14399806	0.028225066	0.00039395127
0.14412855	0.027752697	0.00038864351
0.14425904	0.027516386	0.00039002660
0.14438954	0.027286003	0.00038885349
0.14452003	0.027716765	0.00038839405
0.14465053	0.027824444	0.00038886507
0.14478102	0.027814186	0.00038987524
0.14491151	0.028426311	0.00039279073
0.14504201	0.028291180	0.00039483813
0.14517250	0.027813360	0.00039065509
0.14530299	0.027971726	0.00039097631
0.14543349	0.027882514	0.00039009554
0.14556398	0.028006126	0.00038922534
0.14569448	0.028258791	0.00039348667
0.14582497	0.027599351	0.00038854883
0.14595546	0.027365652	0.00038916057
0.14608596	0.028243676	0.00039099065
0.14621645	0.028288807	0.00039076084
0.14634695	0.027787295	0.00038983881
0.14647744	0.027915753	0.00039073810
0.14660793	0.027889601	0.00038882018
0.14673843	0.027762393	0.00038840154
0.14686892	0.028142595	0.00038887039
0.14699942	0.028447780	0.00039252878
0.14712991	0.027625480	0.00038644832
0.14726040	0.027475709	0.00038573693
0.14739090	0.028584214	0.00039251209
0.14752139	0.027564182	0.00038517913
0.14765189	0.027673988	0.00038591939
0.14778238	0.028431812	0.00039373370
0.14791287	0.028090555	0.00038842975
0.14804337	0.028573971	0.00039322200
0.14817386	0.028284876	0.00038980377
0.14830436	0.028057001	0.00038715087
0.14843485	0.027855983	0.00038733460
0.14856534	0.027907743	0.00038709964
0.14869584	0.027959624	0.00038741248
0.14882633	0.027818192	0.00038755177
0.14895683	0.027596813	0.00038420902
0.14908732	0.028139538	0.00038736650
0.14921781	0.028213193	0.00038804973
0.14934831	0.027749436	0.00038542756
0.14947880	0.027027830	0.00038290962
0.14960930	0.028399855	0.00038722259
0.14973979	0.026857855	0.00037955093
0.14987028	0.027500098	0.00038525959
0.15000078	0.028430034	0.00038891025
0.15013127	0.027217980	0.00038161665
0.15026177	0.028115202	0.00038783391
0.15039226	0.027460842	0.00038228157
0.15052275	0.027587736	0.00038494831
0.15065325	0.027800432	0.00038472744
0.15078374	0.027852344	0.00038732727
0.15091424	0.027881267	0.00038743027
0.15104473	0.027965448	0.00038443695
0.15117522	0.028469035	0.00038860333
0.15130572	0.027961444	0.00038734342
0.15143621	0.027615452	0.00038249205
0.15156671	0.027779555	0.00038519053
0.15169720	0.027810110	0.00038264735
0.15182769	0.028101561	0.00038430465
0.15195819	0.027971560	0.00038530825
0.15208868	0.027842917	0.00038204285
0.15221918	0.027374045	0.00038235479
0.15234967	0.027768971	0.00038228151
0.15248016	0.027329865	0.00037916178
0.15261066	0.027588559	0.00038130161
0.15274115	0.027167352	0.00037844724
0.15287165	0.028004753	0.00038407841
0.15300214	0.027314771	0.00037994601
0.15313263	0.028764372	0.00038622413
0.15326313	0.027493261	0.00037961546
0.15339362	0.027682609	0.00038085223
0.15352412	0.028055302	0.00038298320
0.15365461	0.028493673	0.00038686065
0.15378510	0.027855438	0.00038207576
0.15391560	0.028316716	0.00038316576
0.15404609	0.027442027	0.00038076429
0.15417658	0.027715302	0.00038011562
0.15430708	0.027170953	0.00037872810
0.15443757	0.028256205	0.00038275647
0.15456807	0.027797546	0.00038089500
0.15469856	0.027224778	0.00037559888
0.15482905	0.028035410	0.00038266056
0.15495955	0.028065144	0.00038187400
0.15509004	0.028178744	0.00038216281
0.15522054	0.027834359	0.00038112630
0.15535103	0.028139404	0.00038136181
0.15548152	0.028470158	0.00038309366
0.15561202	0.027780269	0.00037938618
0.15574251	0.028175260	0.00038271594
0.15587301	0.028125338	0.00038280918
0.15600350	0.027601483	0.00037733278
0.15613399	0.027325403	0.00037647451
0.15626449	0.026773423	0.00037270195
0.15639498	0.028007540	0.00038112058
0.15652548	0.027302884	0.00037719231
0.15665597	0.027566947	0.00037849388
0.15678646	0.027300531	0.00037462097
0.15691696	0.027761714	0.00037661082
0.15704745	0.027917816	0.00038004511
0.15717795	0.027613819	0.00037671218
0.15730844	0.027134247	0.00037485751
0.15743893	0.027799953	0.00037735521
0.15756943	0.028348383	0.00037977357
0.15769992	0.027701844	0.00037655007
0.15783042	0.027616523	0.00037691263
0.15796091	0.027480838	0.00037499057
0.15809140	0.027461456	0.00037606205
0.15822190	0.027475450	0.00037322526
0.15835239	0.027810107	0.00037700300
0.15848289	0.028100454	0.00037902163
0.15861338	0.027913380	0.00037781616
0.15874387	0.027499155	0.00037573964
0.15887437	0.027592173	0.00037370797
0.15900486	0.027336514	0.00037296382
0.15913536	0.028280649	0.00037923823
0.15926585	0.027880615	0.00037507586
0.15939634	0.027976682	0.00037829268
0.15952684	0.027466620	0.00037492962
0.15965733	0.027678052	0.00037329460
0.15978783	0.027280269	0.00037324585
0.15991832	0.027616092	0.00037396399
0.16004881	0.027795631	0.00037629125
0.16017931	0.027706482	0.00037483542
0.16030980	0.027767951	0.00037472384
0.16044030	0.027654978	0.00037416157
0.16057079	0.027999546	0.00037570183
0.16070128	0.027980834	0.00037657323
0.16083178	0.027327549	0.00037437825
0.16096227	0.028082598	0.00037463575
0.16109277	0.028075938	0.00037629244
0.16122326	0.028138990	0.00037579118
0.16135375	0.028124079	0.00037633198
0.16148425	0.027619109	0.00037452132
0.16161474	0.027774651	0.00037451153
0.16174524	0.028093565	0.00037465429
0.16187573	0.027596715	0.00037442623
0.16200622	0.027196244	0.00036851913
0.16213672	0.027421847	0.00037225026
0.16226721	0.027532455	0.00037021834
0.16239771	0.027737324	0.00037234624
0.16252820	0.027897475	0.00037336486
0.16265869	0.027660462	0.00037090700
0.16278919	0.028249238	0.00037600863
0.16291968	0.027742315	0.00037397366
0.16305018	0.028704163	0.00037754205
0.16318067	0.028545658	0.00037594075
0.16331116	0.027938583	0.00037303180
0.16344166	0.027845272	0.00037149662
0.16357215	0.028209255	0.00037530259
0.16370264	0.027426962	0.00036889267
0.16383314	0.027731578	0.00037169374
0.16396363	0.027691032	0.00037141272
0.16409413	0.027407940	0.00036836139
0.16422462	0.027566102	0.00036985478
0.16435511	0.027297499	0.00036723152
0.16448561	0.027686542	0.00037119265
0.16461610	0.027844740	0.00037313238
0.16474660	0.027821988	0.00036895199
0.16487709	0.028048979	0.00037302439
0.16500758	0.027644637	0.00036874450
0.16513808	0.027830537	0.00037115772
0.16526857	0.027959844	0.00037214506
0.16539907	0.028156444	0.00037118646
0.16552956	0.027567851	0.00036948820
0.16566005	0.027456508	0.00037054494
0.16579055	0.027716146	0.00036846938
0.16592104	0.026908782	0.00036541998
0.16605154	0.027390783	0.00036589117
0.16618203	0.027968875	0.00037140960
0.16631252	0.027750893	0.00037122776
0.16644302	0.027824111	0.00036836895
0.16657351	0.027577052	0.00036823121
0.16670401	0.027232948	0.00036779060
0.16683450	0.027942462	0.00036860803
0.16696499	0.027299840	0.00036645763
0.16709549	0.027524028	0.00036686389
0.16722598	0.027532390	0.00036952645
0.16735648	0.027800898	0.00037023241
0.16748697	0.027166353	0.00036456494
0.16761746	0.027406260	0.00036744034
0.16774796	0.027301604	0.00036522408
0.16787845	0.027409223	0.00036592296
0.16800895	0.027388613	0.00036532725
0.16813944	0.027867451	0.00036786704
0.16826993	0.027247661	0.00036493492
0.16840043	0.027878213	0.00036767843
0.16853092	0.027920561	0.00036661214
0.16866142	0.027436876	0.00036683850
0.16879191	0.027219383	0.00036655044
0.16892240	0.027924318	0.00036522544
0.16905290	0.027323318	0.00036458147
0.16918339	0.027457355	0.00036486057
0.16931389	0.028336034	0.00037101652
0.16944438	0.028202368	0.00037049938
0.16957487	0.028018230	0.00036539185
0.16970537	0.027641794	0.00036654173
0.16983586	0.028183022	0.00036819832
0.16996636	0.028193649	0.00036824814
0.17009685	0.027235222	0.00036494492
0.17022734	0.027738616	0.00036539260
0.17035784	0.028010775	0.00036650475
0.17048833	0.027361990	0.00036282411
0.17061883	0.027511285	0.00036567393
0.17074932	0.027768694	0.00036608315
0.17087981	0.027532622	0.00036531584
0.17101031	0.027725783	0.00036349963
0.17114080	0.027979728	0.00036645941
0.17127130	0.027288107	0.00036063767
0.17140179	0.027052698	0.00036242567
0.17153228	0.027758860	0.00036494423
0.17166278	0.027691417	0.00036527756
0.17179327	0.027414309	0.00036285661
0.17192377	0.027455064	0.00036209571
0.17205426	0.027516477	0.00036353947
0.17218475	0.027539967	0.00036427983
0.17231525	0.027913653	0.00036458590
0.17244574	0.027442117	0.00036181643
0.17257623	0.027945899	0.00036419521
0.17270673	0.027805266	0.00036461822
0.17283722	0.027681814	0.00036673331
0.17296772	0.027367520	0.00036186374
0.17309821	0.027547685	0.00036292826
0.17322870	0.027865641	0.00036220657
0.17335920	0.027917626	0.00036421783
0.17348969	0.027855626	0.00036447875
0.17362019	0.026922415	0.00035911541
0.17375068	0.027443387	0.00036069011
0.17388117	0.027350844	0.00036077632
0.17401167	0.027986553	0.00036263537
0.17414216	0.027669907	0.00036202759
0.17427266	0.027846101	0.00036224795
0.17440315	0.027525437	0.00036164978
0.17453364	0.027149235	0.00035804309
0.17466414	0.027445160	0.00035884346
0.17479463	0.027904364	0.00036382084
0.17492513	0.027588015	0.00036194385
0.17505562	0.027574002	0.00035975589
0.17518611	0.027801006	0.00036269091
0.17531661	0.027738473	0.00036043806
0.17544710	0.027364070	0.00035881835
0.17557760	0.027771128	0.00036197330
0.17570809	0.027772762	0.00036045972
0.17583858	0.027544850	0.00036220854
0.17596908	0.027979972	0.00036177746
0.17609957	0.027415809	0.00035811219
0.17623007	0.027434045	0.00036015906
0.17636056	0.028589143	0.00036577634
0.17649105	0.028464671	0.00036443388
0.17662155	0.027949134	0.00036360405
0.17675204	0.027998671	0.00035885487
0.17688254	0.028163410	0.00036423294
0.17701303	0.027309460	0.00035668651
0.17714352	0.027225875	0.00035773418
0.17727402	0.028054927	0.00036291751
0.17740451	0.027739838	0.00035950656
0.17753501	0.028121245	0.00036063308
0.17766550	0.027724299	0.00036159698
0.17779599	0.028115141	0.00036068250
0.17792649	0.028205065	0.00036426040
0.17805698	0.027617203	0.00035803998
0.17818748	0.027508236	0.00035837912
0.17831797	0.027124317	0.00035755981
0.17844846	0.027375566	0.00035541230
0.17857896	0.027531285	0.00035937178
0.17870945	0.027503750	0.00035843683
0.17883995	0.028491655	0.00036228960
0.17897044	0.027677649	0.00035913666
0.17910093	0.027462300	0.00035622890
0.17923143	0.027587437	0.00035703718
0.17936192	0.028201351	0.00036188719
0.17949242	0.027422320	0.00035517962
0.17962291	0.027433925	0.00035587187
0.17975340	0.027194717	0.00035482728
0.17988390	0.027153418	0.00035455787
0.18001439	0.027951818	0.00035887690
0.18014489	0.027775803	0.00035739965
0.18027538	0.028207818	0.00035890219
0.18040587	0.026973307	0.00035378663
0.18053637	0.027099488	0.00035217227
0.18066686	0.027797306	0.00035903125
0.18079736	0.027786030	0.00035722672
0.18092785	0.027534573	0.00035546398
0.18105834	0.027753835	0.00035656577
0.18118884	0.027857546	0.00035624972
0.18131933	0.027326838	0.00035504312
0.18144982	0.026674307	0.00035088674
0.18158032	0.027499703	0.00035842109
0.18171081	0.027755042	0.00036565370
0.18184131	0.027558781	0.00036503482
0.18197180	0.026957515	0.00036475502
0.18210229	0.026913407	0.00036764499
0.18223279	0.027899304	0.00037168003
0.18236328	0.027926586	0.00037741561
0.18249378	0.027454791	0.00037333099
0.18262427	0.027956950	0.00037848177
0.18275476	0.027677005	0.00037947416
0.18288526	0.027030443	0.00037596009
0.18301575	0.027206999	0.00037747367
0.18314625	0.027069828	0.00037821503
0.18327674	0.027207087	0.00037845892
0.18340723	0.027618366	0.00038582872
0.18353773	0.027122779	0.00038069309
0.18366822	0.027455443	0.00038561550
0.18379872	0.027682447	0.00038753218
0.18392921	0.027468004	0.00038537202
0.18405970	0.027360706	0.00038785047
0.18419020	0.028032235	0.00039410507
0.18432069	0.027876468	0.00039119736
0.18445119	0.027506268	0.00039218302
0.18458168	0.027532660	0.00038889767
0.18471217	0.026734177	0.00038693738
0.18484267	0.027514078	0.00039525096
0.18497316	0.027869490	0.00039582374
0.18510366	0.027892453	0.00039851611
0.18523415	0.027068577	0.00039275470
0.18536464	0.027854111	0.00039749486
0.18549514	0.027711016	0.00039874135
0.18562563	0.027114181	0.00039434260
0.18575613	0.027478418	0.00039831599
0.18588662	0.026630905	0.00039546681
0.18601711	0.027560436	0.00039670318
0.18614761	0.027032930	0.00039823928
0.18627810	0.027570917	0.00040105725
0.18640860	0.027014666	0.00040037970
0.18653909	0.027757273	0.00039697179
0.18666958	0.027024496	0.00038650157
0.18680008	0.027607765	0.00038840593
0.18693057	0.027435734	0.00038661507
0.18706107	0.027231402	0.00038248625
0.18719156	0.027273893	0.00038475182
0.18732205	0.026865421	0.00037637768
0.18745255	0.027458821	0.00037996357
0.18758304	0.027290736	0.00037790718
0.18771354	0.027213075	0.00037503090
0.18784403	0.027457444	0.00037687370
0.18797452	0.027242305	0.00037457519
0.18810502	0.027069124	0.00037102127
0.18823551	0.027044306	0.00037174704
0.18836601	0.027464629	0.00037310312
0.18849650	0.026476787	0.00036633543
0.18862699	0.026953525	0.00036992141
0.18875749	0.027524791	0.00036934432
0.18888798	0.027584538	0.00037114854
0.18901848	0.026924237	0.00036557316
0.18914897	0.027628240	0.00036956275
0.18927946	0.027981638	0.00037140966
0.18940996	0.027878757	0.00036887532
0.18954045	0.028021321	0.00036850436
0.18967095	0.027948681	0.00036899077
0.18980144	0.027169242	0.00036242455
0.18993193	0.027134956	0.00036352317
0.19006243	0.027746059	0.00036350209
0.19019292	0.027015445	0.00036025428
0.19032342	0.027376577	0.00036020696
0.19045391	0.026688383	0.00035613007
0.19058440	0.027342263	0.00036139121
0.19071490	0.027095988	0.00035851501
0.19084539	0.026447220	0.00035233746
0.19097588	0.027303612	0.00035899232
0.19110638	0.027468513	0.00035736822
0.19123687	0.027678241	0.00035985354
0.19136737	0.027503588	0.00035937119
0.19149786	0.027802321	0.00035910394
0.19162835	0.027334951	0.00035719980
0.19175885	0.026870681	0.00035139825
0.19188934	0.027527109	0.00035598264
0.19201984	0.027691507	0.00035815077
0.19215033	0.027520569	0.00035557094
0.19228082	0.027180782	0.00035383348
0.19241132	0.027375579	0.00035367454
0.19254181	0.027289815	0.00035294903
0.19267231	0.027114935	0.00035466971
0.19280280	0.027517468	0.00035423199
0.19293329	0.027896270	0.00035754567
0.19306379	0.027465051	0.00035480474
0.19319428	0.027351167	0.00035209748
0.19332478	0.027380754	0.00035195622
0.19345527	0.027259081	0.00035242624
0.19358576	0.027610786	0.00035458944
0.19371626	0.027435201	0.00035395944
0.19384675	0.027987818	0.00035441505
0.19397725	0.027433529	0.00035445483
0.19410774	0.027069421	0.00035283378
0.19423823	0.027122640	0.00034928481
0.19436873	0.027211007	0.00035281484
0.19449922	0.027276657	0.00034977835
0.19462972	0.027591143	0.00035291195
0.19476021	0.027233888	0.00035195499
0.19489070	0.027449311	0.00035106902
0.19502120	0.027951317	0.00035471799
0.19515169	0.027632056	0.00035296811
0.19528219	0.027011698	0.00034826059
0.19541268	0.027243939	0.00035159620
0.19554317	0.027165878	0.00034891037
0.19567367	0.026810714	0.00034771231
0.19580416	0.027043597	0.00035010918
0.19593466	0.027329905	0.00034769481
0.19606515	0.027588003	0.00035136888
0.19619564	0.026789664	0.00034721313
0.19632614	0.026855282	0.00034646209
0.19645663	0.027889668	0.00035347037
0.19658713	0.027427403	0.00034900203
0.19671762	0.028171229	0.00035331465
0.19684811	0.027750689	0.00035166166
0.19697861	0.026731643	0.00034441683
0.19710910	0.027703908	0.00035171826
0.19723960	0.028308290	0.00035367664
0.19737009	0.027140606	0.00034661919
0.19750058	0.027231910	0.00034876087
0.19763108	0.027242967	0.00034592602
0.19776157	0.027544190	0.00035105822
0.19789207	0.026419312	0.00034358786
0.19802256	0.027016518	0.00034455853
0.19815305	0.027634674	0.00034932403
0.19828355	0.027377783	0.00034750177
0.19841404	0.026909324	0.00034616360
0.19854454	0.027250138	0.00034782864
0.19867503	0.027461180	0.00034676426
0.19880552	0.027208468	0.00034728024
0.19893602	0.027564097	0.00034707785
0.19906651	0.027626066	0.00034854691
0.19919701	0.027464240	0.00034846645
0.19932750	0.027364848	0.00034689434
0.19945799	0.027896436	0.00035009093
0.19958849	0.027470064	0.00034754128
0.19971898	0.026588685	0.00034129383
0.19984947	0.026804707	0.00034448548
0.19997997	0.026918557	0.00034486507
0.20011046	0.027182357	0.00034545106
0.20024096	0.027702519	0.00034834105
0.20037145	0.027006665	0.00034257569
0.20050194	0.027769030	0.00034903773
0.20063244	0.027515049	0.00034669981
0.20076293	0.027246427	0.00034613311
0.20089343	0.026756786	0.00034324492
0.20102392	0.027677147	0.00034641842
0.20115441	0.027114276	0.00034299078
0.20128491	0.027106115	0.00034504728
0.20141540	0.026703955	0.00034039548
0.20154590	0.026648258	0.00034184663
0.20167639	0.027225656	0.00034339058
0.20180688	0.027004562	0.00034224855
0.20193738	0.027247227	0.00034438807
0.20206787	0.027507983	0.00034490864
0.20219837	0.027450311	0.00034483574
0.20232886	0.026955317	0.00034231344
0.20245935	0.027322501	0.00034265662
0.20258985	0.027263552	0.00034372430
0.20272034	0.027476403	0.00034501413
0.20285084	0.027657626	0.00034582159
0.20298133	0.027573928	0.00034446186
0.20311182	0.027433949	0.00034309244
0.20324232	0.027031982	0.00034178855
0.20337281	0.027443218	0.00034371190
0.20350331	0.027135154	0.00034085343
0.20363380	0.027512150	0.00034374146
0.20376429	0.026953510	0.00033931350
0.20389479	0.026889988	0.00034057404
0.20402528	0.026794072	0.00033866972
0.20415578	0.026993603	0.00033923577
0.20428627	0.027862414	0.00034543674
0.20441676	0.027408962	0.00034150025
0.20454726	0.027430349	0.00034113622
0.20467775	0.027621790	0.00034459524
0.20480825	0.026514982	0.00033537568
0.20493874	0.027244635	0.00034185790
0.20506923	0.026802576	0.00033923751
0.20519973	0.027232291	0.00033933250
0.20533022	0.027097287	0.00034085243
0.20546072	0.027411797	0.00034155166
0.20559121	0.026747385	0.00033815444
0.20572170	0.027325967	0.00034040304
0.20585220	0.026944270	0.00033698563
0.20598269	0.027417791	0.00034173153
0.20611319	0.027681295	0.00034278408
0.20624368	0.027820805	0.00034316497
0.20637417	0.026932200	0.00033893799
0.20650467	0.027181077	0.00033840849
0.20663516	0.026907593	0.00033779539
0.20676566	0.027849498	0.00034389279
0.20689615	0.026885677	0.00033655249
0.20702664	0.026846388	0.00033701792
0.20715714	0.027512490	0.00034028072
0.20728763	0.027366705	0.00033830550
0.20741813	0.027601078	0.00034088590
0.20754862	0.027168171	0.00033748929
0.20767911	0.027255524	0.00033925216
0.20780961	0.027131886	0.00033769520
0.20794010	0.027476813	0.00033874780
0.20807060	0.027483577	0.00033960885
0.20820109	0.026621967	0.00033392464
0.20833158	0.027341506	0.00033952987
0.20846208	0.027050326	0.00033845708
0.20859257	0.026702619	0.00033414206
0.20872306	0.026704355	0.00033575215
0.20885356	0.026500994	0.00033353769
0.20898405	0.026503442	0.00033400602
0.20911455	0.027137934	0.00033792804
0.20924504	0.026821492	0.00033531547
0.20937553	0.026766071	0.00033475871
0.20950603	0.026360770	0.00033412694
0.20963652	0.026618803	0.00033274256
0.20976702	0.027295317	0.00033930175
0.20989751	0.027914552	0.00034071424
0.21002800	0.027662746	0.00033954844
0.21015850	0.027530286	0.00033974183
0.21028899	0.027200213	0.00033484669
0.21041949	0.027434242	0.00033973914
0.21054998	0.027181890	0.00033753510
0.21068047	0.027380610	0.00033745696
0.21081097	0.027360372	0.00033823875
0.21094146	0.027286080	0.00033726696
0.21107196	0.027453087	0.00033940916
0.21120245	0.026920453	0.00033459863
0.21133294	0.027805457	0.00033850066
0.21146344	0.027202495	0.00033510542
0.21159393	0.026909385	0.00033413203
0.21172443	0.026972717	0.00033492426
0.21185492	0.027212360	0.00033655003
0.21198541	0.027462734	0.00033666631
0.21211591	0.027125276	0.00033522120
0.21224640	0.027567473	0.00033927128
0.21237690	0.027642199	0.00033690401
0.21250739	0.026763932	0.00033379953
0.21263788	0.027063580	0.00033345416
0.21276838	0.027359222	0.00033692704
0.21289887	0.027309537	0.00033568747
0.21302937	0.026904861	0.00033089326
0.21315986	0.027689914	0.00033806348
0.21329035	0.026858646	0.00033315509
0.21342085	0.027235137	0.00033517421
0.21355134	0.027815645	0.00033742321
0.21368184	0.027511466	0.00033616656
0.21381233	0.027013561	0.00033247946
0.21394282	0.027279146	0.00033629579
0.21407332	0.027188765	0.00033292958
0.21420381	0.027065840	0.00033442979
0.21433431	0.027133322	0.00033303907
0.21446480	0.027100102	0.00033166870
0.21459529	0.027341480	0.00033535072
0.21472579	0.027180728	0.00033343644
0.21485628	0.027439127	0.00033593525
0.21498678	0.027874388	0.00033779897
0.21511727	0.026904006	0.00032971092
0.21524776	0.026819137	0.00033110063
0.21537826	0.026894245	0.00033140851
0.21550875	0.026760971	0.00033111312
0.21563925	0.026890843	0.00033259213
0.21576974	0.026861611	0.00033031844
0.21590023	0.026692805	0.00032981247
0.21603073	0.027264230	0.00033303193
0.21616122	0.026904466	0.00033112747
0.21629172	0.027376579	0.00033464837
0.21642221	0.027398160	0.00033403566
0.21655270	0.027132820	0.00033240432
0.21668320	0.027387825	0.00033446675
0.21681369	0.026832401	0.00032936959
0.21694419	0.027307837	0.00033350006
0.21707468	0.027899056	0.00033598046
0.21720517	0.026574945	0.00032836944
0.21733567	0.026727043	0.00032921219
0.21746616	0.027017532	0.00033025770
0.21759665	0.027348551	0.00033374380
0.21772715	0.026549357	0.00032971809
0.21785764	0.027420874	0.00033194164
0.21798814	0.027504210	0.00033349852
0.21811863	0.027267375	0.00033114452
0.21824912	0.027175974	0.00033192213
0.21837962	0.026922775	0.00033037669
0.21851011	0.027512874	0.00033131875
0.21864061	0.027147859	0.00033110875
0.21877110	0.026515536	0.00032732265
0.21890159	0.027182295	0.00033072731
0.21903209	0.026882920	0.00032917761
0.21916258	0.027540112	0.00033165783
0.21929308	0.027393404	0.00033207583
0.21942357	0.027442378	0.00033122849
0.21955406	0.028469476	0.00033556833
0.21968456	0.027104024	0.00033148111
0.21981505	0.027260010	0.00033033999
0.21994555	0.026845921	0.00032779838
0.22007604	0.026877468	0.00032875249
0.22020653	0.027258397	0.00032923171
0.22033703	0.026728824	0.00032681055
0.22046752	0.027086498	0.00033060595
0.22059802	0.027324563	0.00032854540
0.22072851	0.026628792	0.00032743208
0.22085900	0.026606084	0.00032565729
0.22098950	0.026922024	0.00032726560
0.22111999	0.027074103	0.00032918717
0.22125049	0.026449982	0.00032440958
0.22138098	0.026473757	0.00032568424
0.22151147	0.027098699	0.00032769509
0.22164197	0.027001858	0.00032724586
0.22177246	0.027872291	0.00033315977
0.22190296	0.026507535	0.00032439028
0.22203345	0.026378291	0.00032491640
0.22216394	0.027040164	0.00032952610
0.22229444	0.027344273	0.00032789180
0.22242493	0.026775214	0.00032626776
0.22255543	0.027120430	0.00032745035
0.22268592	0.026770382	0.00032638893
0.22281641	0.027080243	0.00032834346
0.22294691	0.027064284	0.00032689935
0.22307740	0.027172062	0.00032768056
0.22320790	0.027416347	0.00032977060
0.22333839	0.027281927	0.00032786231
0.22346888	0.027178039	0.00032901893
0.22359938	0.027361189	0.00032802094
0.22372987	0.027602095	0.00032940388
0.22386037	0.027021890	0.00032772589
0.22399086	0.026828551	0.00032384491
0.22412135	0.026804397	0.00032537148
0.22425185	0.026805371	0.00032523862
0.22438234	0.026748512	0.00032520273
0.22451284	0.026578968	0.00032444519
0.22464333	0.026686729	0.00032342441
0.22477382	0.026832579	0.00032550508
0.22490432	0.027747560	0.00033030084
0.22503481	0.026968153	0.00032461100
0.22516531	0.027148206	0.00032709080
0.22529580	0.026445044	0.00032144396
0.22542629	0.026611483	0.00032383021
0.22555679	0.026953969	0.00032634131
0.22568728	0.026526121	0.00032167584
0.22581778	0.027353452	0.00032723678
0.22594827	0.026985977	0.00032585679
0.22607876	0.027325102	0.00032593983
0.22620926	0.026957987	0.00032529619
0.22633975	0.027581398	0.00032714353
0.22647025	0.027166654	0.00032594749
0.22660074	0.027098970	0.00032557862
0.22673123	0.026560240	0.00032178991
0.22686173	0.027770016	0.00032943121
0.22699222	0.026184907	0.00031943592
0.22712271	0.026758889	0.00032210827
0.22725321	0.026595047	0.00032305878
0.22738370	0.026529070	0.00032223360
0.22751420	0.027137481	0.00032624029
0.22764469	0.026429299	0.00032249161
0.22777518	0.027148906	0.00032338136
0.22790568	0.027068089	0.00032380132
0.22803617	0.027172341	0.00032451799
0.22816667	0.026775013	0.00032192865
0.22829716	0.026807055	0.00032362386
0.22842765	0.026847853	0.00032204288
0.22855815	0.026848409	0.00032268702
0.22868864	0.027043542	0.00032305089
0.22881914	0.027163271	0.00032375790
0.22894963	0.027281715	0.00032609814
0.22908012	0.027235850	0.00032415880
0.22921062	0.027007581	0.00032282280
0.22934111	0.026797167	0.00032299840
0.22947161	0.026739252	0.00032107343
0.22960210	0.027265797	0.00032399103
0.22973259	0.026803825	0.00032112699
0.22986309	0.026513603	0.00031996953
0.22999358	0.026984467	0.00032307896
0.23012408	0.026810128	0.00032050885
0.23025457	0.027686537	0.00032651915
0.23038506	0.026996945	0.00032312719
0.23051556	0.026995556	0.00032122582
0.23064605	0.027002818	0.00032260313
0.23077655	0.026941244	0.00032620711
0.23090704	0.025732060	0.00032364504
0.23103753	0.026745080	0.00033122617
0.23116803	0.027090757	0.00033319507
0.23129852	0.027075993	0.00033549043
0.23142902	0.027005187	0.00033717999
0.23155951	0.026339979	0.00033540913
0.23169000	0.026786541	0.00033791147
0.23182050	0.026800863	0.00033919680
0.23195099	0.026828742	0.00034117738
0.23208149	0.027479336	0.00034597240
0.23221198	0.026895168	0.00034142537
0.23234247	0.026672972	0.00034301823
0.23247297	0.026949397	0.00034512277
0.23260346	0.026630387	0.00034422643
0.23273396	0.026665831	0.00034631279
0.23286445	0.027337940	0.00034944317
0.23299494	0.027110752	0.00034985564
0.23312544	0.027067687	0.00035078608
0.23325593	0.026012695	0.00034510964
0.23338643	0.026840973	0.00034940462
0.23351692	0.026282750	0.00034429919
0.23364741	0.027053969	0.00034921376
0.23377791	0.026723196	0.00034969505
0.23390840	0.026664860	0.00034665063
0.23403890	0.026983212	0.00034895234
0.23416939	0.027081743	0.00035033712
0.23429988	0.027122639	0.00035022735
0.23443038	0.027180159	0.00035227727
0.23456087	0.027034386	0.00035000703
0.23469137	0.026832139	0.00035035618
0.23482186	0.027145059	0.00035334081
0.23495235	0.026754469	0.00034853916
0.23508285	0.026321055	0.00034738450
0.23521334	0.026662284	0.00034880305
0.23534384	0.027176789	0.00035300638
0.23547433	0.026990037	0.00035299586
0.23560482	0.027121772	0.00035159732
0.23573532	0.026740759	0.00035158643
0.23586581	0.027997025	0.00035869766
0.23599630	0.027105490	0.00035432052
0.23612680	0.027251139	0.00035586637
0.23625729	0.026672915	0.00035044039
0.23638779	0.027435471	0.00035757615
0.23651828	0.027404127	0.00035695732
0.23664877	0.026837853	0.00035237777
0.23677927	0.026702914	0.00035257981
0.23690976	0.027173200	0.00035469734
0.23704026	0.027677745	0.00035907211
0.23717075	0.026067614	0.00034889296
0.23730124	0.026405087	0.00035072759
0.23743174	0.026245714	0.00035164389
0.23756223	0.026860349	0.00035529107
0.23769273	0.027240642	0.00035715239
0.23782322	0.026928337	0.00035586841
0.23795371	0.026825371	0.00035503277
0.23808421	0.026216145	0.00035276709
0.23821470	0.027554440	0.00036053368
0.23834520	0.027009237	0.00035531535
0.23847569	0.027113872	0.00035793706
0.23860618	0.027372817	0.00035884545
0.23873668	0.027019973	0.00035889976
0.23886717	0.026317682	0.00035414194
0.23899767	0.026682982	0.00035446150
0.23912816	0.026863188	0.00035790272
0.23925865	0.027341301	0.00036020926
0.23938915	0.026382517	0.00035270495
0.23951964	0.026455164	0.00035419394
0.23965014	0.027047392	0.00035862041
0.23978063	0.027406770	0.00035976232
0.23991112	0.027188358	0.00036112009
0.24004162	0.027204396	0.00035793005
0.24017211	0.027141733	0.00036150958
0.24030261	0.026476836	0.00035578242
0.24043310	0.027626280	0.00036129452
0.24056359	0.026680618	0.00035849085
0.24069409	0.027424569	0.00035905551
0.24082458	0.027976046	0.00036621900
0.24095508	0.026753551	0.00035914782
0.24108557	0.027102549	0.00035853479
0.24121606	0.026725745	0.00035913199
0.24134656	0.026642445	0.00035794568
0.24147705	0.027094689	0.00036038549
0.24160755	0.027198607	0.00036225818
0.24173804	0.027255292	0.00036105400
0.24186853	0.026777524	0.00036022970
0.24199903	0.026974694	0.00036234022
0.24212952	0.026750505	0.00035818015
0.24226002	0.026693770	0.00035952075
0.24239051	0.026754098	0.00035958810
0.24252100	0.027085247	0.00036134785
0.24265150	0.026574123	0.00035994544
0.24278199	0.026855912	0.00035984992
0.24291249	0.026945114	0.00036183805
0.24304298	0.026918188	0.00036137179
0.24317347	0.026392952	0.00035791885
0.24330397	0.026269368	0.00035862244
0.24343446	0.027160499	0.00036310858
0.24356496	0.027353334	0.00036425447
0.24369545	0.026572253	0.00036047979
0.24382594	0.027236794	0.00036325441
0.24395644	0.027183120	0.00036455841
0.24408693	0.026298761	0.00035875554
0.24421743	0.026527926	0.00035933329
0.24434792	0.026374105	0.00036198089
0.24447841	0.026865853	0.00036171475
0.24460891	0.026850092	0.00036238176
0.24473940	0.026903228	0.00036386325
0.24486989	0.026142820	0.00035744882
0.24500039	0.026105157	0.00035848660
0.24513088	0.027095782	0.00036251583
0.24526138	0.026954156	0.00036416776
0.24539187	0.027010230	0.00036427813
0.24552236	0.027423327	0.00036467942
0.24565286	0.026417283	0.00036002778
0.24578335	0.026983392	0.00036342858
0.24591385	0.026398542	0.00036052279
0.24604434	0.027037644	0.00036578882
0.24617483	0.026849976	0.00036314793
0.24630533	0.026918930	0.00036291759
0.24643582	0.026871799	0.00036432627
0.24656632	0.026890243	0.00036242060
0.24669681	0.026769449	0.00036488864
0.24682730	0.027324997	0.00036512811
0.24695780	0.026870373	0.00036455010
0.24708829	0.026966847	0.00036514493
0.24721879	0.027086640	0.00036431993
0.24734928	0.027346905	0.00036838710
0.24747977	0.026852220	0.00036523713
0.24761027	0.026721669	0.00036301972
0.24774076	0.026905403	0.00036431404
0.24787126	0.026634618	0.00036329558
0.24800175	0.027072418	0.00036619696
0.24813224	0.026688734	0.00036603195
0.24826274	0.027269535	0.00036561191
0.24839323	0.027145986	0.00036729965
0.24852373	0.027696690	0.00036896512
0.24865422	0.027268230	0.00036680912
0.24878471	0.026112933	0.00036297621
0.24891521	0.026728658	0.00036406598
0.24904570	0.026344178	0.00036334604
0.24917620	0.027231065	0.00036863681
0.24930669	0.026375528	0.00036228897
0.24943718	0.027313738	0.00036929251
0.24956768	0.027249773	0.00036889476
0.24969817	0.026788446	0.00036584095
0.24982867	0.027018357	0.00036813490
0.24995916	0.026425581	0.00036295133
0.25008965	0.027142477	0.00036879195
0.25022015	0.026646422	0.00036471077
0.25035064	0.026475263	0.00036402557
0.25048114	0.026539334	0.00036660015
0.25061163	0.026840409	0.00036413471
0.25074212	0.027393416	0.00036896179
0.25087262	0.026633138	0.00036819755
0.25100311	0.026999629	0.00036542747
0.25113361	0.026754618	0.00036705742
0.25126410	0.026608354	0.00036476527
0.25139459	0.026985075	0.00036692437
0.25152509	0.026373557	0.00036616881
0.25165558	0.026800144	0.00036481871
0.25178608	0.026669345	0.00036748465
0.25191657	0.026215331	0.00036405040
0.25204706	0.026496999	0.00036373075
0.25217756	0.026573508	0.00036699855
0.25230805	0.027310263	0.00036899652
0.25243855	0.027031430	0.00036934735
0.25256904	0.026994107	0.00037095497
0.25269953	0.026599939	0.00036387178
0.25283003	0.027107672	0.00036986653
0.25296052	0.027189797	0.00037067197
0.25309102	0.027101131	0.00037038195
0.25322151	0.026976132	0.00036965321
0.25335200	0.027157833	0.00036858051
0.25348250	0.027144362	0.00037102787
0.25361299	0.026810220	0.00036883530
0.25374349	0.027302082	0.00036994403
0.25387398	0.026678354	0.00036869375
0.25400447	0.027281889	0.00037181204
0.25413497	0.027052443	0.00036917947
0.25426546	0.027618589	0.00037491594
0.25439595	0.026572116	0.00036623313
0.25452645	0.026461774	0.00036678263
0.25465694	0.026997419	0.00037040735
0.25478744	0.026024153	0.00036319368
0.25491793	0.026717991	0.00036941440
0.25504842	0.026585248	0.00036574517
0.25517892	0.026373893	0.00036755586
0.25530941	0.027082207	0.00038219708
0.25543991	0.026768769	0.00038054377
0.25557040	0.026234445	0.00038109253
0.25570089	0.026472665	0.00038663210
0.25583139	0.026527385	0.00038816745
0.25596188	0.026207190	0.00038932265
0.25609238	0.026449130	0.00039207747
0.25622287	0.026886637	0.00039645944
0.25635336	0.026500655	0.00039702407
0.25648386	0.027010286	0.00040133894
0.25661435	0.027089842	0.00040419531
0.25674485	0.026708977	0.00040323970
0.25687534	0.026999054	0.00040723280
0.25700583	0.027713367	0.00041429556
0.25713633	0.026588063	0.00040624897
0.25726682	0.026691737	0.00041001989
0.25739732	0.026250938	0.00040953478
0.25752781	0.026677482	0.00041325078
0.25765830	0.027871697	0.00042300386
0.25778880	0.027005968	0.00041885155
0.25791929	0.027432351	0.00042393271
0.25804979	0.026387950	0.00041861993
0.25818028	0.026591777	0.00042151580
0.25831077	0.026768022	0.00042620493
0.25844127	0.026597535	0.00042302104
0.25857176	0.026858386	0.00042790666
0.25870226	0.026542895	0.00042704178
0.25883275	0.026020196	0.00042487374
0.25896324	0.026209987	0.00042770564
0.25909374	0.027051897	0.00043502682
0.25922423	0.026652169	0.00043319770
0.25935473	0.026268551	0.00043191956
0.25948522	0.026653876	0.00043789168
0.25961571	0.026885596	0.00043737314
0.25974621	0.026693180	0.00043751417
0.25987670	0.025645784	0.00043142942
0.26000720	0.026380593	0.00043793363
0.26013769	0.026394528	0.00043930382
0.26026818	0.026182418	0.00043741437
0.26039868	0.027010314	0.00044370785
0.26052917	0.027412704	0.00044796216
0.26065967	0.026478441	0.00043972459
0.26079016	0.026846284	0.00044642741
0.26092065	0.026564737	0.00044679300
0.26105115	0.027002285	0.00044828813
0.26118164	0.026595517	0.00044720083
0.26131214	0.026137649	0.00044338256
0.26144263	0.027209903	0.00045151210
0.26157312	0.026323439	0.00044500552
0.26170362	0.027070437	0.00045363977
0.26183411	0.026791453	0.00045145211
0.26196461	0.027235976	0.00045426671
0.26209510	0.026472010	0.00044982835
0.26222559	0.026467176	0.00045144959
0.26235609	0.027396890	0.00045821492
0.26248658	0.026815989	0.00045573400
0.26261708	0.027319609	0.00045664624
0.26274757	0.027246684	0.00045931064
0.26287806	0.027108312	0.00045829445
0.26300856	0.027343469	0.00046203296
0.26313905	0.026355000	0.00045561549
0.26326954	0.026864866	0.00045882590
0.26340004	0.026322701	0.00045726951
0.26353053	0.026097819	0.00045688925
0.26366103	0.026824500	0.00046060783
0.26379152	0.026534137	0.00045995777
0.26392201	0.025645440	0.00045459001
0.26405251	0.025798840	0.00045345140
0.26418300	0.026203716	0.00046110239
0.26431350	0.026961602	0.00046252627
0.26444399	0.026332934	0.00046257813
0.26457448	0.027352341	0.00046871674
0.26470498	0.027076930	0.00046857228
0.26483547	0.027325370	0.00047292824
0.26496597	0.026732446	0.00046722239
0.26509646	0.026042506	0.00046343172
0.26522695	0.026209180	0.00046809660
0.26535745	0.027382378	0.00047221769
[truncated: 572 more rows]
