# Supplementary material for: Rationally seeded computational protein design of ɑ-helical barrels
Source: Nat Chem Biol. 2024 Jun 20;20(8):991–9. doi: 10.1038/s41589-024-01642-0 (PMC11288890; doi:10.1038/s41589-024-01642-0)
Supplement: Supplementary file 5 — PDB files used for making figure panels h–j. [file 41589_2024_1642_MOESM5_ESM.zip › KIA_RP_RSPD_NatChemBiol_data_Figure3/sc-CC-7-LI_panels_c-g/SAXS_panel_g/LI_SAXS_raw/b21-438120_00229.dat]

0.0045000000	1.0277859	0.0098462102
0.0046304940	0.93822990	0.0091466092
0.0047609879	0.80554340	0.0082525482
0.0048914819	0.75763867	0.0080332107
0.0050219759	0.68128975	0.0072240924
0.0051524699	0.64126170	0.0069391515
0.0052829638	0.57602799	0.0064102110
0.0054134578	0.52381519	0.0059302788
0.0055439518	0.49836887	0.0058893053
0.0056744457	0.45691865	0.0053529637
0.0058049397	0.42260854	0.0050924084
0.0059354337	0.39902324	0.0050725114
0.0060659277	0.36785442	0.0046282897
0.0061964216	0.34651819	0.0046112338
0.0063269156	0.33140514	0.0044155963
0.0064574096	0.30085702	0.0041128482
0.0065879035	0.28984745	0.0040670581
0.0067183975	0.27660479	0.0038499110
0.0068488915	0.26666238	0.0038160881
0.0069793855	0.24705383	0.0036997541
0.0071098794	0.23446434	0.0034641497
0.0072403734	0.21834874	0.0033504995
0.0073708674	0.20957145	0.0032677797
0.0075013613	0.19880272	0.0031273602
0.0076318553	0.19991191	0.0031565475
0.0077623493	0.18794969	0.0029650816
0.0078928433	0.17944929	0.0028913363
0.0080233372	0.17023711	0.0027990591
0.0081538312	0.16349051	0.0026998342
0.0082843252	0.15804442	0.0026596857
0.0084148191	0.15200607	0.0025782264
0.0085453131	0.14757330	0.0024976574
0.0086758071	0.14024800	0.0024303821
0.0088063011	0.13383536	0.0023315416
0.0089367950	0.13055819	0.0023152110
0.0090672890	0.12417326	0.0022418183
0.0091977830	0.11773398	0.0021342773
0.0093282769	0.11792717	0.0021580871
0.0094587709	0.10960013	0.0020185863
0.0095892649	0.10829719	0.0020197531
0.0097197588	0.10076993	0.0019450900
0.0098502528	0.099905447	0.0019117378
0.0099807468	0.099265790	0.0018912053
0.010111241	0.093108943	0.0018313067
0.010241735	0.090323600	0.0017522874
0.010372229	0.085998460	0.0017223821
0.010502723	0.087786423	0.0017249533
0.010633217	0.084520468	0.0016773763
0.010763711	0.079536430	0.0016108281
0.010894205	0.077174651	0.0015537819
0.011024699	0.078570930	0.0015742547
0.011155193	0.075168010	0.0015295875
0.011285687	0.075269665	0.0015035901
0.011416180	0.069912010	0.0014434036
0.011546674	0.066721286	0.0013772333
0.011677168	0.063530111	0.0013340058
0.011807662	0.062340002	0.0013024285
0.011938156	0.060881497	0.0012789552
0.012068650	0.061033307	0.0012798852
0.012199144	0.061451885	0.0012628284
0.012329638	0.058550316	0.0012039618
0.012460132	0.058199557	0.0011967518
0.012590626	0.057803639	0.0011721220
0.012721120	0.057598378	0.0011533509
0.012851614	0.055225001	0.0011089403
0.012982108	0.054311567	0.0010823405
0.013112602	0.052528563	0.0010671292
0.013243096	0.053572392	0.0010633936
0.013373590	0.052603715	0.0010543897
0.013504084	0.050131636	0.0010282408
0.013634578	0.050945692	0.0010180932
0.013765072	0.049119331	0.0010022211
0.013895566	0.048583114	0.00099003342
0.014026060	0.048865784	0.00097381134
0.014156554	0.047404323	0.00097230268
0.014287048	0.048167421	0.00096333917
0.014417542	0.047892108	0.00095063858
0.014548036	0.046632827	0.00094716064
0.014678530	0.044674097	0.00091057423
0.014809024	0.046046813	0.00092970606
0.014939518	0.042267262	0.00088478597
0.015070012	0.041940150	0.00087278328
0.015200506	0.043458918	0.00089117306
0.015331000	0.041679214	0.00086140259
0.015461494	0.042054873	0.00086256030
0.015591988	0.042461568	0.00086889108
0.015722482	0.041998105	0.00085003228
0.015852975	0.040741081	0.00083632506
0.015983469	0.039531019	0.00082230180
0.016113963	0.041218719	0.00083068761
0.016244457	0.040572484	0.00083144534
0.016374951	0.039076131	0.00080586297
0.016505445	0.040309601	0.00081669843
0.016635939	0.039874101	0.00081186324
0.016766433	0.039505161	0.00079294470
0.016896927	0.038854326	0.00079190778
0.017027421	0.036996000	0.00076705634
0.017157915	0.037254440	0.00076793690
0.017288409	0.038227953	0.00077752479
0.017418903	0.037117117	0.00075429656
0.017549397	0.038081399	0.00076838702
0.017679891	0.037375959	0.00076030225
0.017810385	0.037307593	0.00075256991
0.017940879	0.036028156	0.00074076908
0.018071373	0.036844398	0.00074215212
0.018201867	0.037282705	0.00074590989
0.018332361	0.036823047	0.00073980826
0.018462855	0.035365328	0.00071498342
0.018593349	0.035912744	0.00072444126
0.018723843	0.036164704	0.00072265128
0.018854337	0.035601810	0.00070787602
0.018984831	0.036218124	0.00071703011
0.019115325	0.034571898	0.00069568103
0.019245819	0.034826390	0.00070222058
0.019376313	0.035282423	0.00069973721
0.019506807	0.035234747	0.00069319581
0.019637301	0.035155824	0.00069829498
0.019767795	0.034719435	0.00068490292
0.019898289	0.036441173	0.00070176645
0.020028783	0.034334010	0.00068113938
0.020159277	0.033823699	0.00066908147
0.020289771	0.035841663	0.00068960103
0.020420264	0.034806035	0.00067474064
0.020550758	0.035232524	0.00067279786
0.020681252	0.033891740	0.00066704348
0.020811746	0.033749284	0.00065702723
0.020942240	0.032750786	0.00064355215
0.021072734	0.033633102	0.00065872742
0.021203228	0.034633052	0.00065573023
0.021333722	0.033492730	0.00065295243
0.021464216	0.033379300	0.00064883705
0.021594710	0.032282829	0.00062878175
0.021725204	0.034241191	0.00065680414
0.021855698	0.032694973	0.00062690648
0.021986192	0.033161040	0.00063711488
0.022116686	0.032338921	0.00063010879
0.022247180	0.034310884	0.00063660334
0.022377674	0.033474013	0.00063452754
0.022508168	0.033742460	0.00063021857
0.022638662	0.033383492	0.00062253459
0.022769156	0.032903971	0.00062799118
0.022899650	0.031947201	0.00060719809
0.023030144	0.032423343	0.00061746599
0.023160638	0.031225667	0.00060204516
0.023291132	0.032554896	0.00060955514
0.023421626	0.032170144	0.00060772914
0.023552120	0.032621842	0.00060743762
0.023682614	0.031681910	0.00059393390
0.023813108	0.032018856	0.00060297234
0.023943602	0.031298272	0.00058984431
0.024074096	0.032511957	0.00059906767
0.024204590	0.032050140	0.00059679610
0.024335084	0.032794664	0.00059625598
0.024465578	0.032673688	0.00059705722
0.024596072	0.032717406	0.00059220437
0.024726566	0.031385272	0.00058060471
0.024857060	0.030528442	0.00057405164
0.024987553	0.032003977	0.00058087903
0.025118047	0.032098677	0.00058578909
0.025248541	0.032278831	0.00058266356
0.025379035	0.032657270	0.00058147968
0.025509529	0.031702706	0.00057920246
0.025640023	0.031282644	0.00056807446
0.025770517	0.032202148	0.00057812143
0.025901011	0.031754446	0.00057287089
0.026031505	0.031912894	0.00056938571
0.026161999	0.032685009	0.00057660440
0.026292493	0.032637608	0.00057153837
0.026422987	0.031880313	0.00056544756
0.026553481	0.032135809	0.00056754390
0.026683975	0.031426706	0.00055674954
0.026814469	0.031826829	0.00056102556
0.026944963	0.031112823	0.00055421169
0.027075457	0.031517088	0.00055287277
0.027205951	0.030697614	0.00055092133
0.027336445	0.031567574	0.00055271944
0.027466939	0.031115855	0.00054642931
0.027597433	0.031789595	0.00055545363
0.027727927	0.030563228	0.00053897466
0.027858421	0.031456528	0.00055064659
0.027988915	0.031237420	0.00054500210
0.028119409	0.031172829	0.00054030811
0.028249903	0.031318960	0.00054426846
0.028380397	0.031390370	0.00053812596
0.028510891	0.030568583	0.00053676477
0.028641385	0.032625393	0.00055082516
0.028771879	0.031962393	0.00053965277
0.028902373	0.030734508	0.00053276586
0.029032867	0.030499369	0.00052803317
0.029163361	0.030991847	0.00052856701
0.029293855	0.030757309	0.00053211215
0.029424349	0.031351177	0.00052886389
0.029554842	0.031804592	0.00053410487
0.029685336	0.031196219	0.00052813429
0.029815830	0.030485640	0.00051886643
0.029946324	0.031481236	0.00052750544
0.030076818	0.031212988	0.00052551445
0.030207312	0.031210416	0.00052161505
0.030337806	0.031259702	0.00052376134
0.030468300	0.030299197	0.00051227074
0.030598794	0.029775786	0.00050800974
0.030729288	0.030544515	0.00051588045
0.030859782	0.032239309	0.00052358411
0.030990276	0.030556885	0.00051222705
0.031120770	0.031094518	0.00051277952
0.031251264	0.033037294	0.00052484940
0.031381758	0.031185373	0.00051354400
0.031512252	0.030845377	0.00050849656
0.031642746	0.030502760	0.00050685614
0.031773240	0.031154773	0.00050979677
0.031903734	0.031846901	0.00051011698
0.032034228	0.030547663	0.00050365003
0.032164722	0.030469304	0.00050197285
0.032295216	0.030732945	0.00050101283
0.032425710	0.031610961	0.00050862570
0.032556204	0.030497283	0.00049533400
0.032686698	0.031151263	0.00050216311
0.032817192	0.030168277	0.00049278788
0.032947686	0.031951321	0.00050359715
0.033078180	0.030277969	0.00049328606
0.033208674	0.031473266	0.00049831442
0.033339168	0.030586378	0.00049170612
0.033469662	0.029620713	0.00048507043
0.033600156	0.031418979	0.00049551751
0.033730650	0.031814943	0.00050192248
0.033861144	0.031025375	0.00049134339
0.033991637	0.029936511	0.00047996032
0.034122131	0.030276893	0.00048721912
0.034252625	0.030938156	0.00049238848
0.034383119	0.031129820	0.00049932031
0.034513613	0.031169935	0.00050179447
0.034644107	0.029294668	0.00048518196
0.034774601	0.030014939	0.00050235596
0.034905095	0.030780769	0.00051022093
0.035035589	0.029875688	0.00050466368
0.035166083	0.030243755	0.00051650692
0.035296577	0.030257313	0.00051220671
0.035427071	0.030581651	0.00052144380
0.035557565	0.030372082	0.00051640658
0.035688059	0.029850795	0.00051132354
0.035818553	0.029163369	0.00051385844
0.035949047	0.031219762	0.00052627649
0.036079541	0.030255057	0.00051959465
0.036210035	0.029667866	0.00051490118
0.036340529	0.030463493	0.00052050804
0.036471023	0.030230887	0.00052371773
0.036601517	0.031500717	0.00053129334
0.036732011	0.029087471	0.00051297531
0.036862505	0.030422728	0.00052587387
0.036992999	0.030452301	0.00052536274
0.037123493	0.030665361	0.00052860422
0.037253987	0.030296091	0.00052970784
0.037384481	0.029946453	0.00052276014
0.037514975	0.030588683	0.00053304686
0.037645469	0.030939873	0.00053457003
0.037775963	0.029466380	0.00051978479
0.037906457	0.030654763	0.00053673694
0.038036951	0.030288837	0.00053163463
0.038167445	0.029358415	0.00052595026
0.038297939	0.030169149	0.00053246496
0.038428433	0.029917587	0.00052911318
0.038558926	0.030273856	0.00053642919
0.038689420	0.029924024	0.00053174999
0.038819914	0.030526381	0.00053508877
0.038950408	0.030234820	0.00053887063
0.039080902	0.029655006	0.00052551742
0.039211396	0.030516290	0.00053320339
0.039341890	0.030140761	0.00052184707
0.039472384	0.029786005	0.00051857978
0.039602878	0.030332307	0.00052213586
0.039733372	0.030209362	0.00051822956
0.039863866	0.030440613	0.00051591957
0.039994360	0.030279132	0.00051828085
0.040124854	0.029785312	0.00050870876
0.040255348	0.029664924	0.00050968520
0.040385842	0.029970617	0.00050760709
0.040516336	0.031514899	0.00051974302
0.040646830	0.029648334	0.00050742519
0.040777324	0.030877604	0.00051410708
0.040907818	0.029839735	0.00050394430
0.041038312	0.030351016	0.00051126565
0.041168806	0.029892790	0.00050123184
0.041299300	0.030008325	0.00050729448
0.041429794	0.029970511	0.00050247184
0.041560288	0.029966410	0.00050103228
0.041690782	0.029772301	0.00050154189
0.041821276	0.030213173	0.00050277022
0.041951770	0.030657453	0.00050548754
0.042082264	0.029910942	0.00049863055
0.042212758	0.030816032	0.00050362537
0.042343252	0.029792971	0.00049998341
0.042473746	0.029660968	0.00049615964
0.042604240	0.029357742	0.00048867895
0.042734734	0.029675444	0.00049771225
0.042865228	0.030038780	0.00049472265
0.042995722	0.029556939	0.00049227364
0.043126215	0.029903631	0.00049505292
0.043256709	0.030662027	0.00049748903
0.043387203	0.029905885	0.00049375356
0.043517697	0.030364818	0.00049444195
0.043648191	0.029731685	0.00048824928
0.043778685	0.029825209	0.00049382578
0.043909179	0.029408689	0.00048445938
0.044039673	0.029490857	0.00048702051
0.044170167	0.030271362	0.00049414568
0.044300661	0.029572032	0.00048522815
0.044431155	0.029160312	0.00048489386
0.044561649	0.030773746	0.00049438989
0.044692143	0.029892079	0.00048747980
0.044822637	0.029963577	0.00048863146
0.044953131	0.029966467	0.00048755269
0.045083625	0.029412369	0.00048588335
0.045214119	0.030034512	0.00048561347
0.045344613	0.030088914	0.00048348203
0.045475107	0.030211306	0.00048590383
0.045605601	0.031101081	0.00049131765
0.045736095	0.029727424	0.00048238566
0.045866589	0.029439867	0.00048128133
0.045997083	0.030568824	0.00048515596
0.046127577	0.028728224	0.00047756267
0.046258071	0.029530202	0.00048821791
0.046388565	0.030038263	0.00049104541
0.046519059	0.030662020	0.00050425305
0.046649553	0.029611599	0.00049468721
0.046780047	0.029390655	0.00049522611
0.046910541	0.029216306	0.00049538146
0.047041035	0.030966862	0.00050777838
0.047171529	0.029839705	0.00050403317
0.047302023	0.030261860	0.00050613593
0.047432517	0.029975262	0.00050461828
0.047563011	0.029592024	0.00050555451
0.047693504	0.030280984	0.00050741366
0.047823998	0.030413241	0.00051203023
0.047954492	0.030523247	0.00051496377
0.048084986	0.030424470	0.00051237105
0.048215480	0.029312239	0.00050872908
0.048345974	0.029343006	0.00050502902
0.048476468	0.029062647	0.00050240968
0.048606962	0.029672463	0.00051089364
0.048737456	0.030424378	0.00051593337
0.048867950	0.029945701	0.00051645626
0.048998444	0.029129547	0.00050666323
0.049128938	0.030550532	0.00051935399
0.049259432	0.028912098	0.00050760531
0.049389926	0.029920988	0.00051412909
0.049520420	0.029372619	0.00051135571
0.049650914	0.030666094	0.00052451317
0.049781408	0.029844006	0.00051586213
0.049911902	0.029757414	0.00051411466
0.050042396	0.029807005	0.00051741095
0.050172890	0.030111183	0.00052120235
0.050303384	0.029018940	0.00051482954
0.050433878	0.030046058	0.00051856039
0.050564372	0.030271042	0.00052420486
0.050694866	0.029649977	0.00051470549
0.050825360	0.029690257	0.00052074280
0.050955854	0.029250353	0.00051730611
0.051086348	0.029649587	0.00051937801
0.051216842	0.030821980	0.00052872752
0.051347336	0.031272555	0.00053222174
0.051477830	0.030195383	0.00052177406
0.051608324	0.030361719	0.00052675176
0.051738818	0.030097896	0.00052647593
0.051869312	0.030515659	0.00052643015
0.051999806	0.030209322	0.00052650059
0.052130299	0.029674397	0.00052100279
0.052260793	0.030549284	0.00052953220
0.052391287	0.030223090	0.00052833469
0.052521781	0.030121661	0.00052650878
0.052652275	0.029594478	0.00052567042
0.052782769	0.029599437	0.00052118212
0.052913263	0.029382782	0.00052188765
0.053043757	0.030229487	0.00052689260
0.053174251	0.029882979	0.00052647830
0.053304745	0.030207284	0.00052958008
0.053435239	0.029414691	0.00052581622
0.053565733	0.029728691	0.00052548393
0.053696227	0.030009673	0.00052732737
0.053826721	0.030712860	0.00053586173
0.053957215	0.030218524	0.00053021375
0.054087709	0.030084928	0.00053213076
0.054218203	0.029869791	0.00052745213
0.054348697	0.030599359	0.00053430710
0.054479191	0.028714961	0.00051956242
0.054609685	0.029386209	0.00052697431
0.054740179	0.029689180	0.00052727387
0.054870673	0.029952143	0.00053210279
0.055001167	0.029013554	0.00052031399
0.055131661	0.030503453	0.00053641344
0.055262155	0.030259984	0.00053169767
0.055392649	0.029410283	0.00052837231
0.055523143	0.029883857	0.00053189497
0.055653637	0.029605002	0.00052804361
0.055784131	0.029550520	0.00052648635
0.055914625	0.029462798	0.00052827668
0.056045119	0.029080040	0.00052592092
0.056175613	0.030301201	0.00053522064
0.056306107	0.029523522	0.00052878458
0.056436601	0.030234001	0.00053388342
0.056567095	0.030083495	0.00053240767
0.056697588	0.030036981	0.00053580643
0.056828082	0.029524555	0.00053001099
0.056958576	0.030390071	0.00053778462
0.057089070	0.029770941	0.00053127804
0.057219564	0.029565032	0.00053027276
0.057350058	0.029940975	0.00053109385
0.057480552	0.029736664	0.00053640661
0.057611046	0.030273730	0.00053443011
0.057741540	0.029370982	0.00052917727
0.057872034	0.030045873	0.00053242364
0.058002528	0.029244290	0.00052416741
0.058133022	0.029314174	0.00052775325
0.058263516	0.029521204	0.00052648633
0.058394010	0.029792265	0.00052937228
0.058524504	0.030699241	0.00053716307
0.058654998	0.029756670	0.00052570803
0.058785492	0.029655083	0.00052641509
0.058915986	0.028486973	0.00051731581
0.059046480	0.030091395	0.00052508326
0.059176974	0.030394130	0.00053322491
0.059307468	0.029584319	0.00052035613
0.059437962	0.029189199	0.00051640941
0.059568456	0.028695227	0.00051695393
0.059698950	0.029675266	0.00051997782
0.059829444	0.029760690	0.00052159887
0.059959938	0.029661087	0.00052048419
0.060090432	0.029731553	0.00051716937
0.060220926	0.029453075	0.00051807549
0.060351420	0.028889718	0.00051100661
0.060481914	0.029997474	0.00052170485
0.060612408	0.029844392	0.00052000782
0.060742902	0.030399252	0.00052235016
0.060873396	0.029219549	0.00051491895
0.061003890	0.029649103	0.00051734560
0.061134384	0.030425529	0.00051989520
0.061264877	0.030127112	0.00052301173
0.061395371	0.029349166	0.00051060920
0.061525865	0.029137199	0.00050949827
0.061656359	0.030419685	0.00052161826
0.061786853	0.030376179	0.00052086151
0.061917347	0.029435550	0.00051479126
0.062047841	0.029015405	0.00050952018
0.062178335	0.029780251	0.00051118314
0.062308829	0.030110923	0.00052011311
0.062439323	0.029442927	0.00051093720
0.062569817	0.029715552	0.00051508703
0.062700311	0.030179580	0.00051782257
0.062830805	0.030394267	0.00051733989
0.062961299	0.029149856	0.00050802034
0.063091793	0.030014270	0.00051555830
0.063222287	0.029981828	0.00051437967
0.063352781	0.030155414	0.00051950928
0.063483275	0.029684446	0.00051255586
0.063613769	0.029974336	0.00051400880
0.063744263	0.029773737	0.00051188332
0.063874757	0.029622739	0.00051063550
0.064005251	0.030901238	0.00052427757
0.064135745	0.030776887	0.00052177596
0.064266239	0.029053649	0.00050276598
0.064396733	0.028631882	0.00050215366
0.064527227	0.029096308	0.00050593680
0.064657721	0.029209408	0.00050959006
0.064788215	0.028717106	0.00050314290
0.064918709	0.029976528	0.00051162658
0.065049203	0.030019632	0.00051421198
0.065179697	0.029637390	0.00050757174
0.065310191	0.030288002	0.00051388140
0.065440685	0.029045274	0.00050478833
0.065571179	0.028754144	0.00050136106
0.065701673	0.029421381	0.00050662677
0.065832166	0.030139918	0.00051150388
0.065962660	0.029633922	0.00050764944
0.066093154	0.029718997	0.00051164341
0.066223648	0.029510350	0.00050350267
0.066354142	0.029728822	0.00050889827
0.066484636	0.029584280	0.00050450335
0.066615130	0.028727730	0.00049989632
0.066745624	0.029831364	0.00050757532
0.066876118	0.028834658	0.00049901448
0.067006612	0.029588637	0.00050783586
0.067137106	0.029970407	0.00050990179
0.067267600	0.029292414	0.00049767528
0.067398094	0.030031439	0.00050982179
0.067528588	0.030446416	0.00051143807
0.067659082	0.029924638	0.00050530279
0.067789576	0.030289355	0.00051047641
0.067920070	0.029470973	0.00050049949
0.068050564	0.029706505	0.00050360774
0.068181058	0.029515894	0.00050095949
0.068311552	0.029530498	0.00050260164
0.068442046	0.029641512	0.00050453109
0.068572540	0.029183723	0.00050200135
0.068703034	0.029414668	0.00049865191
0.068833528	0.029745143	0.00050554421
0.068964022	0.029886080	0.00050324458
0.069094516	0.029001291	0.00049856957
0.069225010	0.029004878	0.00049655067
0.069355504	0.030323226	0.00050631625
0.069485998	0.029833515	0.00050279826
0.069616492	0.028658606	0.00049516298
0.069746986	0.029596186	0.00050218367
0.069877480	0.029527837	0.00050148918
0.070007974	0.029609848	0.00049961636
0.070138468	0.029936957	0.00050162022
0.070268961	0.029852703	0.00049832133
0.070399455	0.028714366	0.00049103361
0.070529949	0.029017785	0.00049622604
0.070660443	0.029193703	0.00049438764
0.070790937	0.029154796	0.00049546566
0.070921431	0.030272339	0.00050421483
0.071051925	0.029542687	0.00049578316
0.071182419	0.028357065	0.00049250119
0.071312913	0.029404111	0.00049608652
0.071443407	0.029714796	0.00049989039
0.071573901	0.029699676	0.00049423695
0.071704395	0.029947690	0.00049743731
0.071834889	0.030379312	0.00050215009
0.071965383	0.028943131	0.00049084023
0.072095877	0.029118201	0.00049275227
0.072226371	0.029836158	0.00049867001
0.072356865	0.028470954	0.00048475844
0.072487359	0.028381207	0.00048724238
0.072617853	0.029536232	0.00049609384
0.072748347	0.029126458	0.00048833239
0.072878841	0.028365081	0.00048643663
0.073009335	0.029510840	0.00049043784
0.073139829	0.029173265	0.00048935855
0.073270323	0.029324412	0.00049466350
0.073400817	0.029447072	0.00049131739
0.073531311	0.029629557	0.00049270682
0.073661805	0.028868744	0.00048821143
0.073792299	0.029179508	0.00048643434
0.073922793	0.029235643	0.00049042338
0.074053287	0.028336337	0.00048166603
0.074183781	0.029857632	0.00049474408
0.074314275	0.029148337	0.00049192683
0.074444769	0.028283909	0.00047912631
0.074575263	0.029626857	0.00049168080
0.074705757	0.029723788	0.00049281495
0.074836250	0.029672924	0.00049225960
0.074966744	0.029443938	0.00049270748
0.075097238	0.028613574	0.00048096788
0.075227732	0.029590814	0.00048995843
0.075358226	0.028507540	0.00048423512
0.075488720	0.029345865	0.00048657912
0.075619214	0.029669968	0.00048991852
0.075749708	0.029794310	0.00049044400
0.075880202	0.029116927	0.00048495631
0.076010696	0.028547330	0.00048175265
0.076141190	0.029380621	0.00048542818
0.076271684	0.029695299	0.00049154791
0.076402178	0.029178156	0.00048877526
0.076532672	0.029199655	0.00048404460
0.076663166	0.029281016	0.00048644775
0.076793660	0.029573497	0.00048779882
0.076924154	0.028629349	0.00048044166
0.077054648	0.029510529	0.00048689795
0.077185142	0.028953720	0.00047991557
0.077315636	0.029312906	0.00048375230
0.077446130	0.029533225	0.00048619878
0.077576624	0.028424167	0.00047453393
0.077707118	0.029387680	0.00048817598
0.077837612	0.029738191	0.00048477699
0.077968106	0.029193889	0.00048380479
0.078098600	0.028478167	0.00047603338
0.078229094	0.029099867	0.00047991363
0.078359588	0.028799813	0.00047846222
0.078490082	0.028701834	0.00047829754
0.078620576	0.028712840	0.00047749261
0.078751070	0.029622705	0.00048517488
0.078881564	0.029125639	0.00047901087
0.079012058	0.028834237	0.00048030827
0.079142552	0.029288477	0.00048054544
0.079273046	0.028730492	0.00047537060
0.079403539	0.028793168	0.00047807341
0.079534033	0.029107743	0.00048034606
0.079664527	0.028980287	0.00047821674
0.079795021	0.028801253	0.00047791584
0.079925515	0.028475510	0.00047257164
0.080056009	0.028721238	0.00047735666
0.080186503	0.028690020	0.00047656749
0.080316997	0.029155075	0.00047631166
0.080447491	0.030666824	0.00048919136
0.080577985	0.029323033	0.00047937906
0.080708479	0.030119658	0.00048340100
0.080838973	0.028901002	0.00047573751
0.080969467	0.029131762	0.00047460904
0.081099961	0.029133102	0.00047859649
0.081230455	0.029061960	0.00047779772
0.081360949	0.029507892	0.00047616377
0.081491443	0.028684922	0.00047468153
0.081621937	0.028412825	0.00047087721
0.081752431	0.028770797	0.00047400454
0.081882925	0.029149241	0.00047826879
0.082013419	0.029134758	0.00047407609
0.082143913	0.029246848	0.00047724606
0.082274407	0.029162189	0.00047471458
0.082404901	0.029058026	0.00047210418
0.082535395	0.029028452	0.00047493623
0.082665889	0.028057397	0.00046296300
0.082796383	0.028206081	0.00046729928
0.082926877	0.029950697	0.00047987541
0.083057371	0.029545700	0.00047509647
0.083187865	0.028914646	0.00047196514
0.083318359	0.029109563	0.00047225343
0.083448853	0.028428999	0.00046820505
0.083579347	0.028886938	0.00047116663
0.083709841	0.029084482	0.00047079536
0.083840335	0.028559264	0.00046699698
0.083970828	0.028611371	0.00046878721
0.084101322	0.028954264	0.00046936032
0.084231816	0.028484979	0.00046701466
0.084362310	0.029218393	0.00046930713
0.084492804	0.029875656	0.00047560856
0.084623298	0.028749749	0.00047043932
0.084753792	0.029513619	0.00047107152
0.084884286	0.028429812	0.00046566211
0.085014780	0.028621907	0.00046623561
0.085145274	0.028077487	0.00046219437
0.085275768	0.028861947	0.00046842109
0.085406262	0.029436856	0.00047040108
0.085536756	0.029397387	0.00047139381
0.085667250	0.028552137	0.00046953501
0.085797744	0.028693915	0.00046420910
0.085928238	0.029406808	0.00047117203
0.086058732	0.028741925	0.00046546563
0.086189226	0.028752768	0.00046585514
0.086319720	0.028843869	0.00046831957
0.086450214	0.028523074	0.00046112943
0.086580708	0.028709684	0.00046621284
0.086711202	0.028942955	0.00046450512
0.086841696	0.028508615	0.00046082404
0.086972190	0.028526653	0.00046312617
0.087102684	0.029204647	0.00046725745
0.087233178	0.029160138	0.00046694573
0.087363672	0.029356746	0.00046881558
0.087494166	0.028674053	0.00046058756
0.087624660	0.028820396	0.00046322974
0.087755154	0.029219341	0.00046856549
0.087885648	0.029378391	0.00046617819
0.088016142	0.029266195	0.00046638678
0.088146636	0.029348718	0.00046459823
0.088277130	0.028537840	0.00045972885
0.088407623	0.028773562	0.00046386658
0.088538117	0.028684011	0.00045903490
0.088668611	0.028881112	0.00046283961
0.088799105	0.028214207	0.00045871606
0.088929599	0.028776137	0.00045822365
0.089060093	0.028570401	0.00046172817
0.089190587	0.028713273	0.00046031799
0.089321081	0.028548779	0.00045939090
0.089451575	0.028986817	0.00046294755
0.089582069	0.029190016	0.00045942931
0.089712563	0.029327693	0.00046290436
0.089843057	0.028843280	0.00046283728
0.089973551	0.028980834	0.00046105818
0.090104045	0.028057995	0.00045558486
0.090234539	0.028355825	0.00045383435
0.090365033	0.028878428	0.00046195501
0.090495527	0.028979285	0.00046088000
0.090626021	0.028960222	0.00045923013
0.090756515	0.028563248	0.00045804428
0.090887009	0.028637800	0.00045755808
0.091017503	0.029416614	0.00046172280
0.091147997	0.029334078	0.00046336828
0.091278491	0.029131032	0.00045910864
0.091408985	0.029136903	0.00046160590
0.091539479	0.028700280	0.00045669343
0.091669973	0.028710336	0.00045539918
0.091800467	0.027100238	0.00045465834
0.091930961	0.029077357	0.00047324763
0.092061455	0.027999705	0.00046842796
0.092191949	0.029166058	0.00048266679
0.092322443	0.029052656	0.00048149980
0.092452937	0.029265552	0.00048743370
0.092583431	0.029108679	0.00048749891
0.092713925	0.029138502	0.00048796768
0.092844419	0.028700021	0.00049037858
0.092974912	0.028823666	0.00048925685
0.093105406	0.029228550	0.00048406891
0.093235900	0.028983807	0.00048022341
0.093366394	0.028387848	0.00046959185
0.093496888	0.028641703	0.00047416513
0.093627382	0.028941863	0.00047230984
0.093757876	0.029138592	0.00047262080
0.093888370	0.029300060	0.00047537149
0.094018864	0.028040809	0.00046119175
0.094149358	0.028471910	0.00046655333
0.094279852	0.028634514	0.00046654242
0.094410346	0.029332038	0.00046836767
0.094540840	0.028696833	0.00046622177
0.094671334	0.028976681	0.00046434632
0.094801828	0.028797442	0.00046429190
0.094932322	0.028982867	0.00046764276
0.095062816	0.028373583	0.00045918511
0.095193310	0.029189805	0.00046472929
0.095323804	0.028823442	0.00046323822
0.095454298	0.028836382	0.00046119187
0.095584792	0.028917013	0.00046602160
0.095715286	0.028097064	0.00045639901
0.095845780	0.028496263	0.00045789252
0.095976274	0.028698076	0.00046273718
0.096106768	0.029006836	0.00045815483
0.096237262	0.028456696	0.00045961415
0.096367756	0.028911530	0.00046151650
0.096498250	0.029104239	0.00045943458
0.096628744	0.028123662	0.00045734797
0.096759238	0.028077454	0.00045084207
0.096889732	0.029152848	0.00046159676
0.097020226	0.028333423	0.00045608438
0.097150720	0.029319406	0.00046056343
0.097281214	0.028142825	0.00045272032
0.097411708	0.028683518	0.00045581395
0.097542201	0.029456628	0.00046052258
0.097672695	0.028148823	0.00045381187
0.097803189	0.028842149	0.00045372394
0.097933683	0.028044029	0.00045175067
0.098064177	0.028438782	0.00045230001
0.098194671	0.029126170	0.00045416076
0.098325165	0.028742717	0.00045127578
0.098455659	0.028755730	0.00045111084
0.098586153	0.028690386	0.00044941615
0.098716647	0.028615075	0.00044908660
0.098847141	0.028540014	0.00044386938
0.098977635	0.028819718	0.00044732687
0.099108129	0.028060418	0.00044106123
0.099238623	0.028891851	0.00044686774
0.099369117	0.028255682	0.00044332362
0.099499611	0.028686451	0.00044288650
0.099630105	0.028974923	0.00044728541
0.099760599	0.028654155	0.00044481366
0.099891093	0.028420827	0.00044145970
0.10002159	0.028763281	0.00044743040
0.10015208	0.028252656	0.00044139708
0.10028257	0.028868146	0.00044386602
0.10041307	0.029369749	0.00045048335
0.10054356	0.027898991	0.00043885232
0.10067406	0.028730273	0.00044836081
0.10080455	0.029149619	0.00044892992
0.10093504	0.028202101	0.00043961456
0.10106554	0.028749967	0.00044784193
0.10119603	0.027793101	0.00043864596
0.10132653	0.028920391	0.00044820105
0.10145702	0.029148881	0.00044998083
0.10158751	0.029362271	0.00044781991
0.10171801	0.028030429	0.00044010163
0.10184850	0.027976713	0.00043816322
0.10197900	0.028817404	0.00044488791
0.10210949	0.028323139	0.00044282650
0.10223998	0.028206652	0.00043864439
0.10237048	0.028311712	0.00044142453
0.10250097	0.028986305	0.00044783117
0.10263147	0.028121102	0.00043654441
0.10276196	0.028842472	0.00044749267
0.10289245	0.028745328	0.00044237418
0.10302295	0.028646533	0.00044150567
0.10315344	0.028376886	0.00044288030
0.10328394	0.029055469	0.00044206703
0.10341443	0.028570594	0.00044047994
0.10354492	0.028069926	0.00043851985
0.10367542	0.028937910	0.00044091067
0.10380591	0.028388969	0.00043959003
0.10393641	0.028957762	0.00044252855
0.10406690	0.028802250	0.00044083222
0.10419739	0.028491492	0.00044079008
0.10432789	0.028717042	0.00043934461
0.10445838	0.028416140	0.00043954015
0.10458888	0.028901094	0.00044174745
0.10471937	0.028211772	0.00043601762
0.10484986	0.027968418	0.00043471708
0.10498036	0.028826614	0.00043807107
0.10511085	0.027803350	0.00043252983
0.10524135	0.028237624	0.00043710419
0.10537184	0.028440972	0.00043638268
0.10550233	0.028682165	0.00044005990
0.10563283	0.027883739	0.00043280850
0.10576332	0.027345919	0.00042817563
0.10589382	0.029154454	0.00044182866
0.10602431	0.028988388	0.00043877672
0.10615480	0.027844964	0.00043271310
0.10628530	0.027901071	0.00043456523
0.10641579	0.028393700	0.00043523876
0.10654629	0.028085328	0.00043401327
0.10667678	0.028309865	0.00043420501
0.10680727	0.029063362	0.00044004031
0.10693777	0.029553209	0.00044455494
0.10706826	0.028464504	0.00043496968
0.10719876	0.028393005	0.00043502184
0.10732925	0.028328831	0.00043470997
0.10745974	0.029529398	0.00043946476
0.10759024	0.028680122	0.00043537732
0.10772073	0.027885786	0.00043017453
0.10785123	0.028691219	0.00043776088
0.10798172	0.028458084	0.00044346612
0.10811221	0.028298471	0.00044540865
0.10824271	0.028975858	0.00045474586
0.10837320	0.029094156	0.00045759586
0.10850370	0.028318922	0.00045463844
0.10863419	0.028314952	0.00045957426
0.10876468	0.028194362	0.00045636960
0.10889518	0.028830299	0.00046270045
0.10902567	0.028622813	0.00046725062
0.10915616	0.028618448	0.00046420720
0.10928666	0.027895350	0.00046378529
0.10941715	0.027656588	0.00046197028
0.10954765	0.029143337	0.00047290720
0.10967814	0.028966064	0.00047510757
0.10980863	0.028272272	0.00046990180
0.10993913	0.028449882	0.00047455578
0.11006962	0.028460425	0.00047871503
0.11020012	0.028595242	0.00047419076
0.11033061	0.028108330	0.00047583587
0.11046110	0.027590949	0.00047158853
0.11059160	0.028561455	0.00047993489
0.11072209	0.027964028	0.00048178090
0.11085259	0.029095517	0.00048542975
0.11098308	0.028629381	0.00048394162
0.11111357	0.027812054	0.00048207782
0.11124407	0.027589043	0.00047729177
0.11137456	0.028215364	0.00048841437
0.11150506	0.028244604	0.00048859310
0.11163555	0.028892356	0.00049219205
0.11176604	0.028047939	0.00048849692
0.11189654	0.027570690	0.00048320565
0.11202703	0.028380574	0.00049167250
0.11215753	0.028729181	0.00049754199
0.11228802	0.028512728	0.00049472058
0.11241851	0.027923850	0.00049083691
0.11254901	0.027776246	0.00049187020
0.11267950	0.027451335	0.00048877175
0.11281000	0.027899741	0.00049193388
0.11294049	0.027614458	0.00047543910
0.11307098	0.028207669	0.00047900768
0.11320148	0.028248242	0.00047268865
0.11333197	0.027634844	0.00046721858
0.11346247	0.027421412	0.00046626898
0.11359296	0.028805402	0.00047128690
0.11372345	0.028027404	0.00046541880
0.11385395	0.028246759	0.00046754697
0.11398444	0.028524585	0.00046382217
0.11411494	0.027741454	0.00046148600
0.11424543	0.028553847	0.00046273007
0.11437592	0.028756690	0.00046307765
0.11450642	0.027748683	0.00045710694
0.11463691	0.028394053	0.00045612769
0.11476741	0.028156005	0.00045656441
0.11489790	0.027878616	0.00045718669
0.11502839	0.027950963	0.00045207840
0.11515889	0.028076317	0.00045444824
0.11528938	0.027483755	0.00044740742
0.11541988	0.028515109	0.00045494053
0.11555037	0.028536219	0.00045659410
0.11568086	0.028905225	0.00045475203
0.11581136	0.028176616	0.00045205082
0.11594185	0.027385577	0.00044387092
0.11607235	0.028006503	0.00044861441
0.11620284	0.028435718	0.00045175536
0.11633333	0.028508975	0.00045099346
0.11646383	0.028188246	0.00045032535
0.11659432	0.027948087	0.00044775559
0.11672482	0.028662513	0.00044770376
0.11685531	0.028701999	0.00045108427
0.11698580	0.028276914	0.00044665615
0.11711630	0.028608731	0.00044884373
0.11724679	0.027761959	0.00044462031
0.11737729	0.028448871	0.00044692536
0.11750778	0.028094579	0.00044291533
0.11763827	0.028554116	0.00044856783
0.11776877	0.027539787	0.00043605280
0.11789926	0.027636968	0.00044033565
0.11802975	0.028062980	0.00044068587
0.11816025	0.028033808	0.00043830974
0.11829074	0.028019299	0.00044104616
0.11842124	0.027783590	0.00043488244
0.11855173	0.028138511	0.00044024484
0.11868222	0.028836307	0.00044160380
0.11881272	0.029010867	0.00044096767
0.11894321	0.028671873	0.00043974688
0.11907371	0.028365352	0.00043643257
0.11920420	0.028622839	0.00043988477
0.11933469	0.028105504	0.00043569384
0.11946519	0.027892120	0.00042958919
0.11959568	0.028470169	0.00043568167
0.11972618	0.028879151	0.00043527816
0.11985667	0.027987434	0.00043124334
0.11998716	0.028589529	0.00043542581
0.12011766	0.028668419	0.00043292685
0.12024815	0.028894522	0.00043314282
0.12037865	0.028576636	0.00043416799
0.12050914	0.028318100	0.00042679054
0.12063963	0.027341485	0.00042467158
0.12077013	0.028321914	0.00042859672
0.12090062	0.028048866	0.00042583243
0.12103112	0.027581373	0.00042303852
0.12116161	0.027910976	0.00042291228
0.12129210	0.027978131	0.00042481722
0.12142260	0.027522748	0.00042114750
0.12155309	0.028010042	0.00042259684
0.12168359	0.027745814	0.00042082433
0.12181408	0.028376932	0.00042363003
0.12194457	0.028728941	0.00042628311
0.12207507	0.028177587	0.00042358608
0.12220556	0.027942388	0.00041983470
0.12233606	0.028458661	0.00042553795
0.12246655	0.027174838	0.00041425178
0.12259704	0.028600127	0.00042376346
0.12272754	0.027888153	0.00042045420
0.12285803	0.029097541	0.00042800893
0.12298853	0.027969404	0.00041880087
0.12311902	0.027642191	0.00042001298
0.12324951	0.028377423	0.00042015185
0.12338001	0.028105211	0.00042172653
0.12351050	0.028585055	0.00042198959
0.12364100	0.029085999	0.00042665547
0.12377149	0.028091237	0.00042073419
0.12390198	0.028156461	0.00041938226
0.12403248	0.028230268	0.00041822195
0.12416297	0.027907025	0.00041813882
0.12429347	0.028467949	0.00042012951
0.12442396	0.028658593	0.00042420091
0.12455445	0.027482671	0.00041436213
0.12468495	0.028027187	0.00041541943
0.12481544	0.028579276	0.00042297932
0.12494594	0.027927883	0.00041504206
0.12507643	0.029220808	0.00042477965
0.12520692	0.028579117	0.00042130913
0.12533742	0.028970978	0.00042088630
0.12546791	0.027965914	0.00041672787
0.12559841	0.027931270	0.00041412285
0.12572890	0.027719945	0.00041220112
0.12585939	0.027830998	0.00041738655
0.12598989	0.028331489	0.00041485910
0.12612038	0.028644983	0.00042022886
0.12625088	0.027960919	0.00041359264
0.12638137	0.028768995	0.00041856307
0.12651186	0.028417603	0.00041927540
0.12664236	0.027967886	0.00041325696
0.12677285	0.028094815	0.00041430164
0.12690335	0.028115357	0.00041725603
0.12703384	0.028637120	0.00041534453
0.12716433	0.027794646	0.00041406540
0.12729483	0.028205780	0.00041422323
0.12742532	0.028458165	0.00041652201
0.12755581	0.027861660	0.00041217847
0.12768631	0.028810716	0.00041767886
0.12781680	0.028647624	0.00041881325
0.12794730	0.028411366	0.00041591492
0.12807779	0.028564407	0.00041428609
0.12820828	0.028261692	0.00041464836
0.12833878	0.028162209	0.00041228878
0.12846927	0.026955116	0.00040573346
0.12859977	0.027416182	0.00040897889
0.12873026	0.028413113	0.00041277446
0.12886075	0.028216526	0.00041273386
0.12899125	0.028069313	0.00041216674
0.12912174	0.028313969	0.00041299163
0.12925224	0.028339481	0.00041360511
0.12938273	0.027698584	0.00040948199
0.12951322	0.027584474	0.00040657478
0.12964372	0.027822617	0.00040943496
0.12977421	0.028055840	0.00040883122
0.12990471	0.028028516	0.00041043567
0.13003520	0.027780235	0.00040876997
0.13016569	0.027896591	0.00040817968
0.13029619	0.028128035	0.00040985764
0.13042668	0.027247287	0.00040309563
0.13055718	0.028751486	0.00041296902
0.13068767	0.027787360	0.00040961786
0.13081816	0.028484728	0.00041019298
0.13094866	0.028507333	0.00041135959
0.13107915	0.028787174	0.00041047270
0.13120965	0.027909104	0.00040726474
0.13134014	0.028394581	0.00041083113
0.13147063	0.028010123	0.00040791268
0.13160113	0.027135408	0.00040333742
0.13173162	0.027586676	0.00040441227
0.13186212	0.027861898	0.00040524922
0.13199261	0.028108457	0.00040964464
0.13212310	0.028095834	0.00040640157
0.13225360	0.027895972	0.00040710006
0.13238409	0.028029704	0.00040692486
0.13251459	0.028222365	0.00040621478
0.13264508	0.027466963	0.00040304673
0.13277557	0.027643980	0.00040373154
0.13290607	0.028276114	0.00040893710
0.13303656	0.028226230	0.00040813223
0.13316706	0.027970491	0.00040393693
0.13329755	0.027952592	0.00040535673
0.13342804	0.028588373	0.00041077343
0.13355854	0.028235216	0.00040418000
0.13368903	0.028528413	0.00041033066
0.13381953	0.028398766	0.00040686098
0.13395002	0.028817288	0.00040993994
0.13408051	0.027967843	0.00040443913
0.13421101	0.028047105	0.00040511509
0.13434150	0.028189702	0.00040821179
0.13447200	0.027790820	0.00040440895
0.13460249	0.028077470	0.00040200815
0.13473298	0.027865590	0.00040316069
0.13486348	0.028029356	0.00040364520
0.13499397	0.027742258	0.00040209163
0.13512447	0.028030942	0.00040487365
0.13525496	0.027813116	0.00040061416
0.13538545	0.027962691	0.00040313357
0.13551595	0.027723149	0.00040117342
0.13564644	0.028241489	0.00040373188
0.13577694	0.028064891	0.00040456499
0.13590743	0.027584331	0.00039828526
0.13603792	0.028241078	0.00040194161
0.13616842	0.027406445	0.00040000239
0.13629891	0.027988064	0.00040008077
0.13642940	0.027891871	0.00040279327
0.13655990	0.028433191	0.00040243757
0.13669039	0.028126037	0.00040223810
0.13682089	0.028316317	0.00040312544
0.13695138	0.028554855	0.00040347373
0.13708187	0.027954101	0.00040134683
0.13721237	0.028546582	0.00040559895
0.13734286	0.027134904	0.00039402911
0.13747336	0.028193762	0.00040314715
0.13760385	0.028159859	0.00039958333
0.13773434	0.028688196	0.00040507041
0.13786484	0.027545913	0.00039844776
0.13799533	0.027360737	0.00039583417
0.13812583	0.028585412	0.00040277055
0.13825632	0.028162213	0.00040004941
0.13838681	0.027210604	0.00039358625
0.13851731	0.028464146	0.00040410379
0.13864780	0.028332274	0.00040135168
0.13877830	0.028492238	0.00040172468
0.13890879	0.027643997	0.00039725170
0.13903928	0.027464020	0.00039436394
0.13916978	0.027386371	0.00039534178
0.13930027	0.028261702	0.00040068580
0.13943077	0.028309229	0.00039964222
0.13956126	0.028057178	0.00040037171
0.13969175	0.027826027	0.00039723199
0.13982225	0.027709690	0.00039629585
0.13995274	0.027975793	0.00039933783
0.14008324	0.027968556	0.00039660930
0.14021373	0.028401894	0.00040103254
0.14034422	0.028480308	0.00039851300
0.14047472	0.027477523	0.00039485988
0.14060521	0.027540166	0.00039516252
0.14073571	0.027376278	0.00039189839
0.14086620	0.027881307	0.00039510954
0.14099669	0.028767704	0.00040170625
0.14112719	0.028183232	0.00039501661
0.14125768	0.028702890	0.00040085109
0.14138818	0.028142509	0.00039542894
0.14151867	0.028366135	0.00039923050
0.14164916	0.028126217	0.00039807311
0.14177966	0.028350018	0.00039609078
0.14191015	0.027450901	0.00039026287
0.14204065	0.028241586	0.00039668304
0.14217114	0.027732342	0.00039223937
0.14230163	0.028266653	0.00039799310
0.14243213	0.028476870	0.00039467488
0.14256262	0.027289287	0.00038794344
0.14269312	0.027861685	0.00039398490
0.14282361	0.026990441	0.00038542066
0.14295410	0.027662172	0.00039257362
0.14308460	0.028147555	0.00039246278
0.14321509	0.027630309	0.00038954269
0.14334559	0.027828952	0.00039355497
0.14347608	0.027860284	0.00039174943
0.14360657	0.027344625	0.00038881415
0.14373707	0.027909346	0.00039255560
0.14386756	0.027738901	0.00038831533
0.14399806	0.027679722	0.00039005327
0.14412855	0.028038710	0.00039009255
0.14425904	0.027246856	0.00038874479
0.14438954	0.027368152	0.00038976188
0.14452003	0.027640007	0.00038792500
0.14465053	0.027689398	0.00038942969
0.14478102	0.027387729	0.00038731138
0.14491151	0.027531666	0.00038753352
0.14504201	0.027552775	0.00039038577
0.14517250	0.027688741	0.00038896885
0.14530299	0.028016017	0.00039086268
0.14543349	0.027566861	0.00038922491
0.14556398	0.027987286	0.00038914878
0.14569448	0.027647202	0.00038944071
0.14582497	0.028467399	0.00039431186
0.14595546	0.028288446	0.00039461055
0.14608596	0.027539094	0.00038672132
0.14621645	0.027455279	0.00038559019
0.14634695	0.027008185	0.00038389090
0.14647744	0.028409363	0.00039389999
0.14660793	0.027991256	0.00038983691
0.14673843	0.027706678	0.00038811061
0.14686892	0.027329564	0.00038352510
0.14699942	0.027704516	0.00038757798
0.14712991	0.027585605	0.00038651238
0.14726040	0.027619268	0.00038658367
0.14739090	0.027797341	0.00038743066
0.14752139	0.028254982	0.00039015873
0.14765189	0.028227369	0.00038981881
0.14778238	0.027933408	0.00039008003
0.14791287	0.028544732	0.00039084940
0.14804337	0.027854358	0.00038831663
0.14817386	0.028719265	0.00039270985
0.14830436	0.027511227	0.00038461832
0.14843485	0.027382772	0.00038439433
0.14856534	0.027541684	0.00038503940
0.14869584	0.028371290	0.00038941354
0.14882633	0.027616187	0.00038733309
0.14895683	0.027433836	0.00038274656
0.14908732	0.028529599	0.00038987403
0.14921781	0.028043866	0.00038894647
0.14934831	0.028139293	0.00038811736
0.14947880	0.028309994	0.00039077178
0.14960930	0.028263657	0.00038609775
0.14973979	0.027607235	0.00038354789
0.14987028	0.027715972	0.00038659202
0.15000078	0.027706010	0.00038427428
0.15013127	0.028702472	0.00038992116
0.15026177	0.028029574	0.00038669420
0.15039226	0.028442955	0.00038778045
0.15052275	0.028537751	0.00039027270
0.15065325	0.027596770	0.00038303342
0.15078374	0.027984319	0.00038770432
0.15091424	0.027124950	0.00038287052
0.15104473	0.027522286	0.00038166224
0.15117522	0.027498250	0.00038310414
0.15130572	0.028274043	0.00038899364
0.15143621	0.027694222	0.00038228081
0.15156671	0.027678330	0.00038421396
0.15169720	0.027654718	0.00038142653
0.15182769	0.027544208	0.00038186880
0.15195819	0.027342180	0.00038100347
0.15208868	0.028190496	0.00038473104
0.15221918	0.027854365	0.00038517432
0.15234967	0.027354178	0.00037952829
0.15248016	0.026767868	0.00037645636
0.15261066	0.028431618	0.00038680903
0.15274115	0.028012844	0.00038389388
0.15287165	0.028006822	0.00038370182
0.15300214	0.028266982	0.00038500304
0.15313263	0.027547878	0.00037981105
0.15326313	0.027424532	0.00037913850
0.15339362	0.027316668	0.00037766443
0.15352412	0.028351434	0.00038615290
0.15365461	0.027982112	0.00038393635
0.15378510	0.028019664	0.00038331191
0.15391560	0.027291311	0.00037664778
0.15404609	0.027991617	0.00038250991
0.15417658	0.027812875	0.00038030990
0.15430708	0.027635155	0.00038106477
0.15443757	0.027540286	0.00037887902
0.15456807	0.027723851	0.00038088966
0.15469856	0.027506859	0.00037692286
0.15482905	0.027896209	0.00038155631
0.15495955	0.027790816	0.00038044456
0.15509004	0.027307546	0.00037744932
0.15522054	0.027559160	0.00037911555
0.15535103	0.027765729	0.00037831727
0.15548152	0.028497289	0.00038387334
0.15561202	0.028695355	0.00038514179
0.15574251	0.027477565	0.00037841551
0.15587301	0.027946338	0.00038078328
0.15600350	0.027822716	0.00037923034
0.15613399	0.028066000	0.00038090832
0.15626449	0.027930202	0.00038092013
0.15639498	0.027506833	0.00037855336
0.15652548	0.028073134	0.00038196903
0.15665597	0.027473624	0.00037812235
0.15678646	0.027951194	0.00037852235
0.15691696	0.027902287	0.00037783891
0.15704745	0.027479565	0.00037686492
0.15717795	0.027918295	0.00037930854
0.15730844	0.027679975	0.00037779442
0.15743893	0.028464076	0.00038092425
0.15756943	0.028306010	0.00037954444
0.15769992	0.027495926	0.00037517548
0.15783042	0.028448712	0.00038156649
0.15796091	0.027857723	0.00037708841
0.15809140	0.027676958	0.00037762670
0.15822190	0.027746436	0.00037481918
0.15835239	0.028162963	0.00037954765
0.15848289	0.027800352	0.00037723257
0.15861338	0.027732472	0.00037703419
0.15874387	0.028021105	0.00037853032
0.15887437	0.028328360	0.00037889167
0.15900486	0.028379254	0.00037869797
0.15913536	0.028100554	0.00037772893
0.15926585	0.027911953	0.00037561107
0.15939634	0.027376737	0.00037398351
0.15952684	0.027819607	0.00037684235
0.15965733	0.027923459	0.00037493686
0.15978783	0.027306925	0.00037402091
0.15991832	0.027681488	0.00037357859
0.16004881	0.027842019	0.00037683456
0.16017931	0.027968265	0.00037591875
0.16030980	0.028295894	0.00037689658
0.16044030	0.027911204	0.00037603644
0.16057079	0.027923738	0.00037563499
0.16070128	0.027665579	0.00037383808
0.16083178	0.027285041	0.00037398072
0.16096227	0.027740996	0.00037315951
0.16109277	0.028698278	0.00038098189
0.16122326	0.027737595	0.00037316874
0.16135375	0.027333117	0.00037132603
0.16148425	0.027542568	0.00037422685
0.16161474	0.027864464	0.00037539507
0.16174524	0.027988831	0.00037408387
0.16187573	0.028021309	0.00037766374
0.16200622	0.028007697	0.00037289837
0.16213672	0.027926929	0.00037572189
0.16226721	0.027601857	0.00037093301
0.16239771	0.028294161	0.00037508263
0.16252820	0.028336301	0.00037643906
0.16265869	0.027878957	0.00037193103
0.16278919	0.028076544	0.00037528345
0.16291968	0.027656750	0.00037304987
0.16305018	0.027475946	0.00036987529
0.16318067	0.027848443	0.00037161057
0.16331116	0.027637101	0.00037118781
0.16344166	0.027972075	0.00037211224
0.16357215	0.026947928	0.00036804900
0.16370264	0.027433771	0.00036870292
0.16383314	0.027222896	0.00036943463
0.16396363	0.027596754	0.00037053356
0.16409413	0.027764569	0.00037081162
0.16422462	0.028052127	0.00037275773
0.16435511	0.027347175	0.00036762955
0.16448561	0.027443683	0.00036969504
0.16461610	0.027731110	0.00037166256
0.16474660	0.027790902	0.00036970750
0.16487709	0.028103895	0.00037342296
0.16500758	0.028040616	0.00037020447
0.16513808	0.027583617	0.00037038137
0.16526857	0.028335373	0.00037435288
0.16539907	0.027647841	0.00036773420
0.16552956	0.027655819	0.00037010098
0.16566005	0.028074501	0.00037346684
0.16579055	0.027935888	0.00037013397
0.16592104	0.027471911	0.00036951562
0.16605154	0.027482279	0.00036603939
0.16618203	0.027828256	0.00037064448
0.16631252	0.027906354	0.00037205910
0.16644302	0.027934476	0.00036848644
0.16657351	0.027968933	0.00037116234
0.16670401	0.028620598	0.00037573930
0.16683450	0.027657505	0.00036722118
0.16696499	0.028098576	0.00037066452
0.16709549	0.027535491	0.00036673949
0.16722598	0.028257125	0.00037371430
0.16735648	0.027774343	0.00037062800
0.16748697	0.028245872	0.00037058474
0.16761746	0.027640759	0.00036875159
0.16774796	0.027898205	0.00036940367
0.16787845	0.027841024	0.00037001117
0.16800895	0.027315413	0.00036499106
0.16813944	0.027710576	0.00036637651
0.16826993	0.027597582	0.00036683457
0.16840043	0.028185617	0.00036950162
0.16853092	0.027605533	0.00036515353
0.16866142	0.027467264	0.00036622559
0.16879191	0.028171862	0.00037189894
0.16892240	0.027233419	0.00036028117
0.16905290	0.027658458	0.00036629502
0.16918339	0.027991850	0.00036786478
0.16931389	0.027726174	0.00036717174
0.16944438	0.027419297	0.00036626665
0.16957487	0.027430400	0.00036217866
0.16970537	0.027028694	0.00036327571
0.16983586	0.027612935	0.00036480118
0.16996636	0.027509966	0.00036486160
0.17009685	0.027725794	0.00036729244
0.17022734	0.027745306	0.00036453459
0.17035784	0.027521553	0.00036406198
0.17048833	0.028258532	0.00036802384
0.17061883	0.028239077	0.00036981443
0.17074932	0.027435541	0.00036349594
0.17087981	0.027156318	0.00036351693
0.17101031	0.027865758	0.00036410748
0.17114080	0.027540589	0.00036356151
0.17127130	0.027883687	0.00036396586
0.17140179	0.027298179	0.00036399165
0.17153228	0.027825588	0.00036429806
0.17166278	0.027846414	0.00036577469
0.17179327	0.027425615	0.00036300208
0.17192377	0.027466343	0.00036294868
0.17205426	0.027569556	0.00036424686
0.17218475	0.027593152	0.00036513673
0.17231525	0.027266405	0.00036090070
0.17244574	0.027963258	0.00036483449
0.17257623	0.028195738	0.00036546279
0.17270673	0.027604616	0.00036266084
0.17283722	0.026961875	0.00036220756
0.17296772	0.027207646	0.00036082469
0.17309821	0.027402000	0.00036157272
0.17322870	0.027667736	0.00036109117
0.17335920	0.027745677	0.00036335131
0.17348969	0.027650204	0.00036348363
0.17362019	0.027094724	0.00035987871
0.17375068	0.026735343	0.00035670916
0.17388117	0.028164372	0.00036560655
0.17401167	0.027507076	0.00035994897
0.17414216	0.026952425	0.00035861529
0.17427266	0.028053159	0.00036390369
0.17440315	0.027541253	0.00036161814
0.17453364	0.027789022	0.00036138681
0.17466414	0.027763556	0.00035986466
0.17479463	0.027723252	0.00036231718
0.17492513	0.027755373	0.00036351121
0.17505562	0.027607751	0.00036032398
0.17518611	0.027670577	0.00036136303
0.17531661	0.027889787	0.00036171119
0.17544710	0.027917481	0.00036037851
0.17557760	0.027896575	0.00036349711
0.17570809	0.026566429	0.00035339524
0.17583858	0.027377379	0.00036130708
0.17596908	0.028172239	0.00036321848
0.17609957	0.027729196	0.00035955725
0.17623007	0.027846245	0.00036202630
0.17636056	0.027780958	0.00036081163
0.17649105	0.027352739	0.00035881826
0.17662155	0.027522793	0.00036090747
0.17675204	0.028820361	0.00036387791
0.17688254	0.027650491	0.00036096616
0.17701303	0.027988326	0.00035979746
0.17714352	0.028781824	0.00036640512
0.17727402	0.027205277	0.00035807656
0.17740451	0.027557092	0.00035857127
0.17753501	0.027675427	0.00035795184
0.17766550	0.027490108	0.00036005072
0.17779599	0.028331956	0.00036330759
0.17792649	0.027606028	0.00036053919
0.17805698	0.027583398	0.00035787014
0.17818748	0.027663153	0.00035854661
0.17831797	0.027421271	0.00035956733
0.17844846	0.027614141	0.00035728327
0.17857896	0.027361772	0.00035820554
0.17870945	0.027734660	0.00035888445
0.17883995	0.027394766	0.00035519790
0.17897044	0.027554182	0.00035795837
0.17910093	0.027522261	0.00035650597
0.17923143	0.027723427	0.00035812284
0.17936192	0.027839490	0.00035981601
0.17949242	0.026940492	0.00035250507
0.17962291	0.027791628	0.00035775390
0.17975340	0.027495885	0.00035698207
0.17988390	0.027948348	0.00035864613
0.18001439	0.027712863	0.00035740159
0.18014489	0.027742259	0.00035770289
0.18027538	0.027503219	0.00035411359
0.18040587	0.027381783	0.00035636943
0.18053637	0.027634274	0.00035436602
0.18066686	0.027736627	0.00035886200
0.18079736	0.028226702	0.00035966257
0.18092785	0.027705162	0.00035651267
0.18105834	0.027587721	0.00035540938
0.18118884	0.027076437	0.00035165474
0.18131933	0.026883906	0.00035218608
0.18144982	0.027417901	0.00035493599
0.18158032	0.027740724	0.00035994765
0.18171081	0.027259686	0.00036354706
0.18184131	0.027663673	0.00036634685
0.18197180	0.027335000	0.00036645033
0.18210229	0.027288681	0.00037104449
0.18223279	0.027694224	0.00037133272
0.18236328	0.027889264	0.00037689728
0.18249378	0.027104934	0.00037030729
0.18262427	0.027874742	0.00037792496
0.18275476	0.028035972	0.00038199120
0.18288526	0.027288934	0.00037739795
0.18301575	0.028085248	0.00038296652
0.18314625	0.026826973	0.00037676094
0.18327674	0.027361047	0.00038014388
0.18340723	0.027438453	0.00038462954
0.18353773	0.027715905	0.00038390028
0.18366822	0.027331904	0.00038500463
0.18379872	0.027017586	0.00038377126
0.18392921	0.028530189	0.00039262190
0.18405970	0.027182779	0.00038570652
0.18419020	0.026979941	0.00038823950
0.18432069	0.027174283	0.00038664867
0.18445119	0.027018042	0.00038778386
0.18458168	0.027646149	0.00038961384
0.18471217	0.027360804	0.00039062054
0.18484267	0.027297729	0.00039426087
0.18497316	0.026956752	0.00038958578
0.18510366	0.027625453	0.00039683969
0.18523415	0.027103349	0.00039133783
0.18536464	0.028026392	0.00039956690
0.18549514	0.027968227	0.00040092550
0.18562563	0.026806601	0.00039270206
0.18575613	0.026917461	0.00039497717
0.18588662	0.027518379	0.00040065046
0.18601711	0.027601020	0.00039715269
0.18614761	0.027361735	0.00040037563
0.18627810	0.028087227	0.00040560029
0.18640860	0.027581172	0.00040352346
0.18653909	0.027341393	0.00039497744
0.18666958	0.026535004	0.00038289508
0.18680008	0.027103106	0.00038501286
0.18693057	0.028154261	0.00039199066
0.18706107	0.027523627	0.00038381123
0.18719156	0.027536921	0.00038548782
0.18732205	0.027667972	0.00038195981
0.18745255	0.027186597	0.00037849534
0.18758304	0.026771492	0.00037497566
0.18771354	0.027354624	0.00037555492
0.18784403	0.027644671	0.00037802989
0.18797452	0.026985511	0.00037304567
0.18810502	0.027483449	0.00037302399
0.18823551	0.028031419	0.00037801944
0.18836601	0.027256579	0.00037175281
0.18849650	0.027506524	0.00037198607
0.18862699	0.026574278	0.00036761670
0.18875749	0.026983344	0.00036559894
0.18888798	0.027769491	0.00037217341
0.18901848	0.027650869	0.00036903427
0.18914897	0.027754440	0.00037042208
0.18927946	0.026474686	0.00036280290
0.18940996	0.027923368	0.00036962900
0.18954045	0.027658235	0.00036644425
0.18967095	0.026865554	0.00036238277
0.18980144	0.027017766	0.00036137545
0.18993193	0.027878767	0.00036815917
0.19006243	0.027291558	0.00036150501
0.19019292	0.027276424	0.00036182107
0.19032342	0.026993244	0.00035841789
0.19045391	0.027242129	0.00035932435
0.19058440	0.027132061	0.00036079902
0.19071490	0.027800530	0.00036246704
0.19084539	0.027728463	0.00036024924
0.19097588	0.027473818	0.00035985240
0.19110638	0.027968376	0.00036030943
0.19123687	0.027734446	0.00036013476
0.19136737	0.027433034	0.00035916861
0.19149786	0.027495636	0.00035652875
0.19162835	0.027031630	0.00035467717
0.19175885	0.026757768	0.00035128525
0.19188934	0.028111652	0.00035905062
0.19201984	0.027448319	0.00035614551
0.19215033	0.027717421	0.00035669813
0.19228082	0.027373034	0.00035419136
0.19241132	0.026701993	0.00035007117
0.19254181	0.027625623	0.00035504567
0.19267231	0.027219451	0.00035511572
0.19280280	0.027954644	0.00035618888
0.19293329	0.027686210	0.00035554554
0.19306379	0.027502447	0.00035499616
0.19319428	0.027331378	0.00035128501
0.19332478	0.027470248	0.00035295905
0.19345527	0.027151082	0.00035212247
0.19358576	0.027402007	0.00035398951
0.19371626	0.026819967	0.00035075832
0.19384675	0.027595662	0.00035183716
0.19397725	0.027770512	0.00035598474
0.19410774	0.027719547	0.00035587697
0.19423823	0.027207142	0.00034984993
0.19436873	0.027274625	0.00035308779
0.19449922	0.027031551	0.00034832338
0.19462972	0.027667534	0.00035377710
0.19476021	0.027827699	0.00035540391
0.19489070	0.027481652	0.00035146866
0.19502120	0.027674110	0.00035342669
0.19515169	0.027921002	0.00035456988
0.19528219	0.027901084	0.00035268077
0.19541268	0.027690535	0.00035401831
0.19554317	0.027090053	0.00034853404
0.19567367	0.027238707	0.00035039067
0.19580416	0.027167638	0.00035054175
0.19593466	0.027442838	0.00034855686
0.19606515	0.027533849	0.00035102246
0.19619564	0.026830472	0.00034683653
0.19632614	0.027605692	0.00035020547
0.19645663	0.027315972	0.00034998008
0.19658713	0.026993159	0.00034560409
0.19671762	0.027398490	0.00034959768
0.19684811	0.026955494	0.00034754437
0.19697861	0.027607824	0.00034913556
0.19710910	0.027196480	0.00034919110
0.19723960	0.027140956	0.00034789668
0.19737009	0.027646755	0.00035007688
0.19750058	0.027551744	0.00034934151
0.19763108	0.027660416	0.00034807479
0.19776157	0.027460035	0.00034973266
0.19789207	0.027703517	0.00035068569
0.19802256	0.027170897	0.00034546680
0.19815305	0.027337755	0.00034783239
0.19828355	0.027017864	0.00034577522
0.19841404	0.026907031	0.00034536784
0.19854454	0.027085275	0.00034735395
0.19867503	0.027336221	0.00034676404
0.19880552	0.027219030	0.00034759529
0.19893602	0.027186435	0.00034483986
0.19906651	0.026821757	0.00034417876
0.19919701	0.028422954	0.00035407424
0.19932750	0.027938956	0.00034947288
0.19945799	0.027190542	0.00034570028
0.19958849	0.027056492	0.00034512640
0.19971898	0.027529044	0.00034692789
0.19984947	0.027367728	0.00034787667
0.19997997	0.027061068	0.00034612385
0.20011046	0.027887044	0.00034998539
0.20024096	0.027108814	0.00034483860
0.20037145	0.027037976	0.00034260100
0.20050194	0.027284463	0.00034623078
0.20063244	0.027094717	0.00034455772
0.20076293	0.026999151	0.00034450439
0.20089343	0.027323222	0.00034663819
0.20102392	0.027215505	0.00034338311
0.20115441	0.027313047	0.00034467278
0.20128491	0.027061605	0.00034473582
0.20141540	0.026897667	0.00034182128
0.20154590	0.027319323	0.00034578618
0.20167639	0.027206803	0.00034267996
0.20180688	0.027277791	0.00034356864
0.20193738	0.027727738	0.00034754519
0.20206787	0.027221667	0.00034407236
0.20219837	0.027664921	0.00034609336
0.20232886	0.027454969	0.00034556758
0.20245935	0.027673131	0.00034481142
0.20258985	0.027307295	0.00034405350
0.20272034	0.027737151	0.00034594682
0.20285084	0.027225530	0.00034326785
0.20298133	0.027125950	0.00034337671
0.20311182	0.027721508	0.00034448752
0.20324232	0.027625022	0.00034494190
0.20337281	0.026543016	0.00033920640
0.20350331	0.027058704	0.00034090362
0.20363380	0.027273558	0.00034291464
0.20376429	0.026433728	0.00033654150
0.20389479	0.026950057	0.00034095275
0.20402528	0.027795688	0.00034424134
0.20415578	0.027394404	0.00034137184
0.20428627	0.027562272	0.00034354708
0.20441676	0.027296073	0.00034063661
0.20454726	0.027592033	0.00034233836
0.20467775	0.027876537	0.00034519292
0.20480825	0.027028298	0.00033845514
0.20493874	0.027192947	0.00034143368
0.20506923	0.026928346	0.00033978912
0.20519973	0.027066995	0.00033879282
0.20533022	0.027473839	0.00034216732
0.20546072	0.027031590	0.00033941884
0.20559121	0.027447563	0.00034148026
0.20572170	0.027962758	0.00034412767
0.20585220	0.027998277	0.00034278674
0.20598269	0.026760233	0.00033800381
0.20611319	0.026938790	0.00033806551
0.20624368	0.027688293	0.00034207409
0.20637417	0.026597769	0.00033682098
0.20650467	0.027231793	0.00033891996
0.20663516	0.027411154	0.00034027262
0.20676566	0.026965687	0.00033886809
0.20689615	0.027434078	0.00033909893
0.20702664	0.027475688	0.00034088563
0.20715714	0.026938345	0.00033678004
0.20728763	0.026919927	0.00033699910
0.20741813	0.026824242	0.00033715889
0.20754862	0.026471436	0.00033249859
0.20767911	0.027061939	0.00033812509
0.20780961	0.027364765	0.00033951281
0.20794010	0.027119880	0.00033691903
0.20807060	0.027469394	0.00033963394
0.20820109	0.027715804	0.00034016218
0.20833158	0.027502168	0.00034033375
0.20846208	0.026950194	0.00033803804
0.20859257	0.027195100	0.00033705668
0.20872306	0.027372260	0.00033987670
0.20885356	0.027387191	0.00033879956
0.20898405	0.026877519	0.00033637343
0.20911455	0.027066796	0.00033787971
0.20924504	0.026892137	0.00033582638
0.20937553	0.027364147	0.00033830225
0.20950603	0.026943591	0.00033737048
0.20963652	0.026929056	0.00033435301
0.20976702	0.026831024	0.00033643142
0.20989751	0.027646947	0.00033890407
0.21002800	0.027471526	0.00033854556
0.21015850	0.027516158	0.00033986301
0.21028899	0.027186308	0.00033491869
0.21041949	0.027513394	0.00034090200
0.21054998	0.026937945	0.00033594277
0.21068047	0.027354577	0.00033676713
0.21081097	0.027189443	0.00033651361
0.21094146	0.026971351	0.00033492438
0.21107196	0.027151856	0.00033750204
0.21120245	0.027492781	0.00033814820
0.21133294	0.027600112	0.00033798483
0.21146344	0.027464662	0.00033746427
0.21159393	0.028334264	0.00034205016
0.21172443	0.026878786	0.00033482975
0.21185492	0.026808845	0.00033479800
0.21198541	0.027053948	0.00033500967
0.21211591	0.027302836	0.00033612330
0.21224640	0.027694022	0.00033943896
0.21237690	0.027952762	0.00033850400
0.21250739	0.027909820	0.00033985579
0.21263788	0.027188622	0.00033494008
0.21276838	0.027169459	0.00033583670
0.21289887	0.026365252	0.00033061123
0.21302937	0.027310903	0.00033258761
0.21315986	0.027947406	0.00034003833
0.21329035	0.027158113	0.00033376943
0.21342085	0.027058350	0.00033357012
0.21355134	0.026977980	0.00033333162
0.21368184	0.026484364	0.00033017237
0.21381233	0.027405261	0.00033464085
0.21394282	0.027285154	0.00033622589
0.21407332	0.027501323	0.00033432050
0.21420381	0.026936307	0.00033490545
0.21433431	0.026603724	0.00033025848
0.21446480	0.027153084	0.00033257297
0.21459529	0.027311779	0.00033551610
0.21472579	0.027371751	0.00033515408
0.21485628	0.027258505	0.00033553745
0.21498678	0.027587593	0.00033624444
0.21511727	0.027190322	0.00033120424
0.21524776	0.027125276	0.00033391707
0.21537826	0.026825545	0.00033122355
0.21550875	0.026703920	0.00033031819
0.21563925	0.027439077	0.00033566464
0.21576974	0.026981366	0.00033180912
0.21590023	0.027559686	0.00033470001
0.21603073	0.026476089	0.00032892454
0.21616122	0.027568538	0.00033451818
0.21629172	0.026854137	0.00033175644
0.21642221	0.027000581	0.00033168578
0.21655270	0.027126995	0.00033215213
0.21668320	0.026783198	0.00033099371
0.21681369	0.026787896	0.00032850431
0.21694419	0.026944255	0.00033122314
0.21707468	0.027130650	0.00033243553
0.21720517	0.026912337	0.00032978050
0.21733567	0.026518614	0.00032775762
0.21746616	0.027276338	0.00033220183
0.21759665	0.027342741	0.00033273358
0.21772715	0.027704354	0.00033616117
0.21785764	0.027048143	0.00032927996
0.21798814	0.027015128	0.00033048014
0.21811863	0.026757507	0.00032811247
0.21824912	0.027240388	0.00033217573
0.21837962	0.026752970	0.00032989318
0.21851011	0.026940797	0.00032891479
0.21864061	0.026593244	0.00032793779
0.21877110	0.027408514	0.00033208069
0.21890159	0.027559446	0.00033338672
0.21903209	0.026764486	0.00032881209
0.21916258	0.026983443	0.00032903081
0.21929308	0.027212791	0.00033157706
0.21942357	0.026741000	0.00032787633
0.21955406	0.026901314	0.00032693648
0.21968456	0.026856991	0.00032942086
0.21981505	0.026499611	0.00032573168
0.21994555	0.026917378	0.00032868487
0.22007604	0.027239498	0.00033068591
0.22020653	0.027252733	0.00032934554
0.22033703	0.026653864	0.00032706098
0.22046752	0.026708064	0.00032809099
0.22059802	0.027013885	0.00032708368
0.22072851	0.027125137	0.00032954518
0.22085900	0.026769287	0.00032687834
0.22098950	0.026824266	0.00032715485
0.22111999	0.026979609	0.00032846397
0.22125049	0.026883570	0.00032636164
0.22138098	0.027234803	0.00032992050
0.22151147	0.027334724	0.00032991261
0.22164197	0.027221873	0.00032940879
0.22177246	0.026847947	0.00032759327
0.22190296	0.026868555	0.00032710170
0.22203345	0.027753088	0.00033258711
0.22216394	0.026833520	0.00032837056
0.22229444	0.027017048	0.00032592273
0.22242493	0.027316330	0.00032950225
0.22255543	0.027000484	0.00032698634
0.22268592	0.026645967	0.00032555803
0.22281641	0.026848842	0.00032648978
0.22294691	0.027502653	0.00032863664
0.22307740	0.026922881	0.00032630947
0.22320790	0.026806782	0.00032632100
0.22333839	0.026793470	0.00032614038
0.22346888	0.026331745	0.00032331330
0.22359938	0.026960587	0.00032597156
0.22372987	0.026468052	0.00032341318
0.22386037	0.026637558	0.00032551043
0.22399086	0.026607983	0.00032356116
0.22412135	0.027114147	0.00032703301
0.22425185	0.026659559	0.00032435628
0.22438234	0.026523340	0.00032348136
0.22451284	0.026215558	0.00032252132
0.22464333	0.026590788	0.00032333868
0.22477382	0.026978996	0.00032657040
0.22490432	0.026715393	0.00032493735
0.22503481	0.026966395	0.00032402761
0.22516531	0.027218447	0.00032729064
0.22529580	0.026744113	0.00032348540
0.22542629	0.026496242	0.00032310289
0.22555679	0.026978720	0.00032603457
0.22568728	0.027377908	0.00032585521
0.22581778	0.027026754	0.00032588393
0.22594827	0.026946380	0.00032557365
0.22607876	0.027282180	0.00032533943
0.22620926	0.027009066	0.00032549548
0.22633975	0.026867907	0.00032378286
0.22647025	0.027089627	0.00032514494
0.22660074	0.026570319	0.00032276275
0.22673123	0.027018944	0.00032396239
0.22686173	0.026732310	0.00032376323
0.22699222	0.026916645	0.00032342486
0.22712271	0.026599723	0.00032230640
0.22725321	0.026284946	0.00032082138
0.22738370	0.026741028	0.00032325950
0.22751420	0.026992949	0.00032428958
0.22764469	0.027516228	0.00032829437
0.22777518	0.027396319	0.00032549327
0.22790568	0.026913052	0.00032382524
0.22803617	0.027420879	0.00032640673
0.22816667	0.027112402	0.00032416653
0.22829716	0.026899125	0.00032401762
0.22842765	0.026634384	0.00032084326
0.22855815	0.027394330	0.00032540927
0.22868864	0.026937462	0.00032255845
0.22881914	0.026875812	0.00032177643
0.22894963	0.026626608	0.00032314706
0.22908012	0.027196986	0.00032377785
0.22921062	0.027202555	0.00032439998
0.22934111	0.027188516	0.00032540016
0.22947161	0.026830265	0.00032229512
0.22960210	0.027189776	0.00032354584
0.22973259	0.027032407	0.00032292900
0.22986309	0.027174012	0.00032379782
0.22999358	0.027497046	0.00032654509
0.23012408	0.027268297	0.00032240607
0.23025457	0.026942149	0.00032233512
0.23038506	0.027303257	0.00032389607
0.23051556	0.026946028	0.00032091209
0.23064605	0.026233882	0.00031862088
0.23077655	0.026738169	0.00032492455
0.23090704	0.026552644	0.00032802997
0.23103753	0.026845594	0.00033211715
0.23116803	0.026705154	0.00033152534
0.23129852	0.026437188	0.00033248968
0.23142902	0.026905849	0.00033659533
0.23155951	0.026386766	0.00033439196
0.23169000	0.026932323	0.00033903363
0.23182050	0.027124823	0.00034097547
0.23195099	0.026525971	0.00033943581
0.23208149	0.026831440	0.00034170286
0.23221198	0.026759690	0.00034089113
0.23234247	0.026819200	0.00034390835
0.23247297	0.027189519	0.00034627282
0.23260346	0.026943820	0.00034546598
0.23273396	0.026892517	0.00034752262
0.23286445	0.026682253	0.00034505222
0.23299494	0.027147537	0.00035004353
0.23312544	0.027538824	0.00035356843
0.23325593	0.026845755	0.00034935081
0.23338643	0.026549758	0.00034825015
0.23351692	0.026955530	0.00034987354
0.23364741	0.027423576	0.00035094918
0.23377791	0.026487769	0.00034808673
0.23390840	0.026467663	0.00034529457
0.23403890	0.026841945	0.00034751694
0.23416939	0.027428011	0.00035217410
0.23429988	0.026871793	0.00034883959
0.23443038	0.026838590	0.00035095140
0.23456087	0.027664629	0.00035341519
0.23469137	0.027340093	0.00035343501
0.23482186	0.027412172	0.00035413954
0.23495235	0.026725671	0.00034953396
0.23508285	0.027592584	0.00035414967
0.23521334	0.027046301	0.00035128025
0.23534384	0.026882413	0.00035192212
0.23547433	0.027063250	0.00035304999
0.23560482	0.026533745	0.00034824355
0.23573532	0.027222345	0.00035429438
0.23586581	0.026808021	0.00035202675
0.23599630	0.027231981	0.00035437459
0.23612680	0.026336366	0.00035048481
0.23625729	0.026227573	0.00034802319
0.23638779	0.027450955	0.00035681377
0.23651828	0.027056228	0.00035520335
0.23664877	0.027138304	0.00035453722
0.23677927	0.026924367	0.00035382708
0.23690976	0.026893900	0.00035308977
0.23704026	0.027229931	0.00035578655
0.23717075	0.026737990	0.00035293339
0.23730124	0.026988198	0.00035407100
0.23743174	0.027226672	0.00035792330
0.23756223	0.026513883	0.00035367092
0.23769273	0.027566811	0.00035901839
0.23782322	0.027197322	0.00035755952
0.23795371	0.026890507	0.00035517361
0.23808421	0.026675506	0.00035467768
0.23821470	0.027210768	0.00035886342
0.23834520	0.026975115	0.00035651553
0.23847569	0.026920043	0.00035665743
0.23860618	0.027379379	0.00035941712
0.23873668	0.027021969	0.00035766970
0.23886717	0.027300880	0.00036043496
0.23899767	0.026689466	0.00035445896
0.23912816	0.027172020	0.00036017820
0.23925865	0.026532368	0.00035575015
0.23938915	0.026783338	0.00035453200
0.23951964	0.027127670	0.00035851171
0.23965014	0.026697446	0.00035645582
0.23978063	0.026743068	0.00035633392
0.23991112	0.027125704	0.00036058518
0.24004162	0.027497189	0.00035959633
0.24017211	0.026834657	0.00035858106
0.24030261	0.026713117	0.00035702292
0.24043310	0.027518666	0.00036062725
0.24056359	0.026900198	0.00035968140
0.24069409	0.027222055	0.00035833329
0.24082458	0.027101623	0.00036139882
0.24095508	0.027159648	0.00036243353
0.24108557	0.027368497	0.00035962821
0.24121606	0.027047840	0.00036142867
0.24134656	0.027444116	0.00036236240
0.24147705	0.027239183	0.00036096859
0.24160755	0.026972821	0.00036105994
0.24173804	0.026690788	0.00035786444
0.24186853	0.027110516	0.00036242184
0.24199903	0.026874203	0.00036131747
0.24212952	0.026443390	0.00035656898
0.24226002	0.027091545	0.00036171182
0.24239051	0.026491621	0.00035820529
0.24252100	0.026572051	0.00035823118
0.24265150	0.026506039	0.00035927468
0.24278199	0.026256220	0.00035565537
0.24291249	0.027073398	0.00036331297
0.24304298	0.026397365	0.00035840154
0.24317347	0.026539315	0.00035909537
0.24330397	0.026908757	0.00036191125
0.24343446	0.027447835	0.00036532795
0.24356496	0.026976782	0.00036211623
0.24369545	0.026216822	0.00035912358
0.24382594	0.026820392	0.00036092351
0.24395644	0.026600806	0.00036131216
0.24408693	0.026319484	0.00035890489
0.24421743	0.026917968	0.00036214749
0.24434792	0.026657208	0.00036304119
0.24447841	0.026256569	0.00035774688
0.24460891	0.027388177	0.00036468967
0.24473940	0.026976193	0.00036398241
0.24486989	0.027278640	0.00036381447
0.24500039	0.026579100	0.00036157616
0.24513088	0.025979819	0.00035587257
0.24526138	0.026880374	0.00036416387
0.24539187	0.027749180	0.00036805317
0.24552236	0.027097242	0.00036274320
0.24565286	0.026485236	0.00036076354
0.24578335	0.026806018	0.00036317947
0.24591385	0.027498942	0.00036708597
0.24604434	0.026447985	0.00036240817
0.24617483	0.027258235	0.00036574659
0.24630533	0.026652087	0.00036199320
0.24643582	0.027087786	0.00036621057
0.24656632	0.026991029	0.00036324041
0.24669681	0.026618228	0.00036478995
0.24682730	0.027218763	0.00036512475
0.24695780	0.027033982	0.00036535098
0.24708829	0.026569865	0.00036259905
0.24721879	0.026734325	0.00036210412
0.24734928	0.026476138	0.00036319634
0.24747977	0.027317043	0.00036759412
0.24761027	0.026362962	0.00036071261
0.24774076	0.026527409	0.00036210495
0.24787126	0.027312738	0.00036751062
0.24800175	0.026711323	0.00036359692
0.24813224	0.027394107	0.00036909006
0.24826274	0.026175966	0.00035808964
0.24839323	0.026994532	0.00036644921
0.24852373	0.027060670	0.00036609295
0.24865422	0.027017874	0.00036513252
0.24878471	0.026974252	0.00036728017
0.24891521	0.027329611	0.00036702927
0.24904570	0.026418332	0.00036401005
0.24917620	0.026218209	0.00036262177
0.24930669	0.026969907	0.00036523350
0.24943718	0.027257965	0.00036953953
0.24956768	0.027006793	0.00036751193
0.24969817	0.027188137	0.00036752724
0.24982867	0.027586199	0.00037148250
0.24995916	0.026427533	0.00036377063
0.25008965	0.026643413	0.00036594430
0.25022015	0.026773342	0.00036530718
0.25035064	0.026947797	0.00036679722
0.25048114	0.026696649	0.00036723745
0.25061163	0.026538014	0.00036216858
0.25074212	0.027313705	0.00036842479
0.25087262	0.027020274	0.00037038105
0.25100311	0.026372792	0.00036221090
0.25113361	0.026345326	0.00036484561
0.25126410	0.027000091	0.00036792082
0.25139459	0.026491848	0.00036381980
0.25152509	0.026955454	0.00036878111
0.25165558	0.026859433	0.00036497067
0.25178608	0.026622663	0.00036702842
0.25191657	0.027187021	0.00037038339
0.25204706	0.026887589	0.00036596587
0.25217756	0.027492877	0.00037288300
0.25230805	0.027076290	0.00036845765
0.25243855	0.027120632	0.00036940641
0.25256904	0.026501972	0.00036770975
0.25269953	0.026664070	0.00036449514
0.25283003	0.026749639	0.00036835476
0.25296052	0.027371595	0.00037174883
0.25309102	0.027088543	0.00037053699
0.25322151	0.027318266	0.00037168697
0.25335200	0.026474205	0.00036482509
0.25348250	0.026960533	0.00037031332
0.25361299	0.026880636	0.00036934808
0.25374349	0.027275165	0.00036924781
0.25387398	0.027238307	0.00037198766
0.25400447	0.027459583	0.00037273505
0.25413497	0.026372763	0.00036426741
0.25426546	0.026982966	0.00037120314
0.25439595	0.026845391	0.00036722024
0.25452645	0.026409910	0.00036661390
0.25465694	0.026404304	0.00036604077
0.25478744	0.026645048	0.00036728515
0.25491793	0.026719965	0.00036934440
0.25504842	0.026102309	0.00036361232
0.25517892	0.026985915	0.00037099149
0.25530941	0.026990617	0.00038137561
0.25543991	0.026666519	0.00038103545
0.25557040	0.026629000	0.00038344023
0.25570089	0.026361042	0.00038533446
0.25583139	0.026480297	0.00038773681
0.25596188	0.026920938	0.00039393124
0.25609238	0.027478311	0.00039943028
0.25622287	0.026832218	0.00039636834
0.25635336	0.026862765	0.00039992380
0.25648386	0.026378055	0.00039858430
0.25661435	0.026348965	0.00039834949
0.25674485	0.025961991	0.00039844384
0.25687534	0.027385510	0.00040902008
0.25700583	0.026218412	0.00040323138
0.25713633	0.027558241	0.00041333917
0.25726682	0.026233473	0.00040699810
0.25739732	0.027391910	0.00041619552
0.25752781	0.026370448	0.00041235612
0.25765830	0.026026288	0.00041181891
0.25778880	0.026240763	0.00041223538
0.25791929	0.027883603	0.00042758390
0.25804979	0.026964425	0.00042324915
0.25818028	0.026728475	0.00042237614
0.25831077	0.026387386	0.00042197245
0.25844127	0.026457152	0.00042146596
0.25857176	0.026906208	0.00042798837
0.25870226	0.026908122	0.00043027891
0.25883275	0.026235196	0.00042672731
0.25896324	0.026922710	0.00043348035
0.25909374	0.027444418	0.00043781168
0.25922423	0.026124586	0.00042997251
0.25935473	0.026393059	0.00043286293
0.25948522	0.026178613	0.00043402885
0.25961571	0.026358218	0.00043496742
0.25974621	0.027080840	0.00043889953
0.25987670	0.026313672	0.00043711315
0.26000720	0.026500693	0.00043862723
0.26013769	0.026389472	0.00043877738
0.26026818	0.026779450	0.00044090657
0.26039868	0.026470233	0.00044003946
0.26052917	0.026336023	0.00044119847
0.26065967	0.026410213	0.00043975707
0.26079016	0.026247667	0.00044150916
0.26092065	0.027075942	0.00044935176
0.26105115	0.027097522	0.00044958172
0.26118164	0.027267461	0.00045064416
0.26131214	0.026743963	0.00044765640
0.26144263	0.026199511	0.00044471893
0.26157312	0.026614277	0.00044801722
0.26170362	0.026933190	0.00045236911
0.26183411	0.026239638	0.00044663763
0.26196461	0.027310856	0.00045558410
0.26209510	0.027434655	0.00045703705
0.26222559	0.026424646	0.00045111752
0.26235609	0.027050214	0.00045559852
0.26248658	0.026713967	0.00045352203
0.26261708	0.027145168	0.00045567269
0.26274757	0.025952566	0.00045039804
0.26287806	0.026415370	0.00045293602
0.26300856	0.026350012	0.00045524700
0.26313905	0.027188158	0.00046273703
0.26326954	0.027496192	0.00046209018
0.26340004	0.026324645	0.00045774535
0.26353053	0.026931095	0.00046205037
0.26366103	0.026583227	0.00045900815
0.26379152	0.026881620	0.00046343935
0.26392201	0.026431046	0.00046030176
0.26405251	0.027642565	0.00046818674
0.26418300	0.027091084	0.00046575738
0.26431350	0.025912367	0.00045582889
0.26444399	0.026984834	0.00046821196
0.26457448	0.026597307	0.00046318032
0.26470498	0.025755525	0.00046002243
0.26483547	0.026957568	0.00046895355
0.26496597	0.026836012	0.00046712618
0.26509646	0.027230424	0.00047274755
0.26522695	0.027161199	0.00047408453
0.26535745	0.026708631	0.00046765409
[truncated: 572 more rows]
