# Supplementary material for: Rationally seeded computational protein design of ɑ-helical barrels
Source: Nat Chem Biol. 2024 Jun 20;20(8):991–9. doi: 10.1038/s41589-024-01642-0 (PMC11288890; doi:10.1038/s41589-024-01642-0)
Supplement: Supplementary file 5 — PDB files used for making figure panels h–j. [file 41589_2024_1642_MOESM5_ESM.zip › KIA_RP_RSPD_NatChemBiol_data_Figure3/sc-CC-7-LI_panels_c-g/SAXS_panel_g/LI_SAXS_raw/b21-438120_00201.dat]

0.0045000000	1.0247650	0.0098217776
0.0046304940	0.94202676	0.0091558211
0.0047609879	0.82686317	0.0083525793
0.0048914819	0.79937246	0.0082431437
0.0050219759	0.69978724	0.0073140944
0.0051524699	0.64206244	0.0069364544
0.0052829638	0.58141200	0.0064335801
0.0054134578	0.53360976	0.0059794074
0.0055439518	0.48923437	0.0058291776
0.0056744457	0.46362951	0.0053866726
0.0058049397	0.41863026	0.0050632525
0.0059354337	0.40085434	0.0050789908
0.0060659277	0.37013208	0.0046378970
0.0061964216	0.34416361	0.0045908889
0.0063269156	0.32627234	0.0043768339
0.0064574096	0.30613991	0.0041446013
0.0065879035	0.29843032	0.0041226579
0.0067183975	0.27486864	0.0038339251
0.0068488915	0.26061835	0.0037687749
0.0069793855	0.24572455	0.0036860526
0.0071098794	0.24047689	0.0035047344
0.0072403734	0.22175507	0.0033731153
0.0073708674	0.21001187	0.0032679004
0.0075013613	0.20350655	0.0031609390
0.0076318553	0.19592613	0.0031217590
0.0077623493	0.18518861	0.0029402426
0.0078928433	0.17978357	0.0028910987
0.0080233372	0.17315364	0.0028200769
0.0081538312	0.15924423	0.0026618457
0.0082843252	0.15692061	0.0026475301
0.0084148191	0.15488435	0.0025998874
0.0085453131	0.14529192	0.0024757677
0.0086758071	0.13630751	0.0023935709
0.0088063011	0.13761812	0.0023618685
0.0089367950	0.12861414	0.0022955832
0.0090672890	0.13022313	0.0022934571
0.0091977830	0.11985108	0.0021512015
0.0093282769	0.11768856	0.0021537205
0.0094587709	0.11798616	0.0020925979
0.0095892649	0.10706308	0.0020061792
0.0097197588	0.10783497	0.0020100840
0.0098502528	0.10328109	0.0019417992
0.0099807468	0.096621554	0.0018632821
0.010111241	0.096944952	0.0018667437
0.010241735	0.087496621	0.0017225879
0.010372229	0.087751547	0.0017377396
0.010502723	0.089366384	0.0017383034
0.010633217	0.085378915	0.0016838352
0.010763711	0.080514550	0.0016190575
0.010894205	0.079265392	0.0015733946
0.011024699	0.076492559	0.0015517295
0.011155193	0.076319464	0.0015393747
0.011285687	0.073348842	0.0014833843
0.011416180	0.069532631	0.0014383324
0.011546674	0.066359608	0.0013715229
0.011677168	0.064071597	0.0013374397
0.011807662	0.063271556	0.0013099392
0.011938156	0.063545637	0.0013055787
0.012068650	0.059733330	0.0012649216
0.012199144	0.063217336	0.0012800589
0.012329638	0.059368730	0.0012110998
0.012460132	0.059481065	0.0012103690
0.012590626	0.059439068	0.0011875920
0.012721120	0.057827003	0.0011544624
0.012851614	0.055999683	0.0011155361
0.012982108	0.053857810	0.0010769387
0.013112602	0.051041610	0.0010506715
0.013243096	0.051992896	0.0010474182
0.013373590	0.050311644	0.0010306279
0.013504084	0.050323880	0.0010295851
0.013634578	0.050822379	0.0010150255
0.013765072	0.050016616	0.0010108908
0.013895566	0.048745054	0.00098985373
0.014026060	0.046759089	0.00095266757
0.014156554	0.049134067	0.00098882727
0.014287048	0.046117298	0.00094194263
0.014417542	0.046237686	0.00093488087
0.014548036	0.047074498	0.00095046391
0.014678530	0.045395997	0.00091917306
0.014809024	0.046624773	0.00093454298
0.014939518	0.044276130	0.00090470811
0.015070012	0.043816695	0.00089068409
0.015200506	0.042411210	0.00087842510
0.015331000	0.041753574	0.00086200723
0.015461494	0.041479111	0.00085580609
0.015591988	0.042446074	0.00086838312
0.015722482	0.042816869	0.00085734719
0.015852975	0.042088851	0.00084909541
0.015983469	0.039026646	0.00081835233
0.016113963	0.039842068	0.00081529777
0.016244457	0.040675741	0.00082959193
0.016374951	0.038570331	0.00079986613
0.016505445	0.037798929	0.00079361125
0.016635939	0.040349059	0.00081498611
0.016766433	0.038841502	0.00078724087
0.016896927	0.038998742	0.00079190951
0.017027421	0.037926656	0.00077686707
0.017157915	0.037490705	0.00076812361
0.017288409	0.038540693	0.00077986383
0.017418903	0.037600969	0.00075790671
0.017549397	0.036501956	0.00075260182
0.017679891	0.037026961	0.00075449600
0.017810385	0.036709603	0.00074538782
0.017940879	0.035625531	0.00073698783
0.018071373	0.035316669	0.00072536557
0.018201867	0.037104120	0.00074469228
0.018332361	0.036924231	0.00073976160
0.018462855	0.035819272	0.00071846699
0.018593349	0.036587947	0.00072895880
0.018723843	0.035167200	0.00071272745
0.018854337	0.036153348	0.00071226376
0.018984831	0.036018902	0.00071352402
0.019115325	0.035685028	0.00070576320
0.019245819	0.034088343	0.00069428310
0.019376313	0.035771676	0.00070485101
0.019506807	0.034118199	0.00068251577
0.019637301	0.035016566	0.00069661564
0.019767795	0.034185074	0.00067835258
0.019898289	0.035449271	0.00069118462
0.020028783	0.033575806	0.00067353899
0.020159277	0.034249939	0.00067240645
0.020289771	0.036188108	0.00069279836
0.020420264	0.034914989	0.00067422816
0.020550758	0.033119043	0.00065358665
0.020681252	0.035308336	0.00068105037
0.020811746	0.034713075	0.00066683753
0.020942240	0.033638903	0.00065104023
0.021072734	0.034462647	0.00066440764
0.021203228	0.032888604	0.00063904434
0.021333722	0.034321274	0.00065872729
0.021464216	0.033520651	0.00064833982
0.021594710	0.034123941	0.00064524340
0.021725204	0.032738813	0.00064063765
0.021855698	0.032428570	0.00062430593
0.021986192	0.032866370	0.00063322571
0.022116686	0.033270770	0.00063681864
0.022247180	0.032132511	0.00061676268
0.022377674	0.032558169	0.00062541669
0.022508168	0.033604732	0.00062915643
0.022638662	0.032414280	0.00061421061
0.022769156	0.032837395	0.00062529753
0.022899650	0.033754688	0.00062151237
0.023030144	0.031967333	0.00061138349
0.023160638	0.031469115	0.00060414504
0.023291132	0.032009771	0.00060319511
0.023421626	0.033846229	0.00062160393
0.023552120	0.033197876	0.00061174206
0.023682614	0.033476398	0.00060866179
0.023813108	0.031697724	0.00060123601
0.023943602	0.030888130	0.00058625144
0.024074096	0.031906842	0.00059218483
0.024204590	0.031615394	0.00059359796
0.024335084	0.032048901	0.00058857521
0.024465578	0.031803908	0.00058984500
0.024596072	0.032630230	0.00059081996
0.024726566	0.031553159	0.00058181150
0.024857060	0.031870715	0.00058701397
0.024987553	0.032947612	0.00058777505
0.025118047	0.032857782	0.00059145020
0.025248541	0.032440302	0.00058467386
0.025379035	0.031263629	0.00056868339
0.025509529	0.032359491	0.00058214467
0.025640023	0.032290355	0.00057412493
0.025770517	0.032349618	0.00057846005
0.025901011	0.032023139	0.00057357822
0.026031505	0.031004198	0.00056159966
0.026161999	0.031214950	0.00056456712
0.026292493	0.032110050	0.00056707585
0.026422987	0.031630036	0.00056226687
0.026553481	0.031471792	0.00056272345
0.026683975	0.031836123	0.00056071485
0.026814469	0.032430198	0.00056422296
0.026944963	0.031348613	0.00055618795
0.027075457	0.032187896	0.00056042822
0.027205951	0.032668874	0.00056587186
0.027336445	0.032041179	0.00055513600
0.027466939	0.031315183	0.00054765192
0.027597433	0.032341759	0.00055957882
0.027727927	0.030861096	0.00054119518
0.027858421	0.030912377	0.00054661712
0.027988915	0.030026812	0.00053284610
0.028119409	0.031155465	0.00053960221
0.028249903	0.030694333	0.00053721194
0.028380397	0.029913141	0.00052713207
0.028510891	0.031349814	0.00054222301
0.028641385	0.031702794	0.00054401636
0.028771879	0.032501912	0.00054308605
0.028902373	0.031797003	0.00053954725
0.029032867	0.031833718	0.00053751255
0.029163361	0.031579539	0.00053201798
0.029293855	0.031492700	0.00053637796
0.029424349	0.031826437	0.00053213845
0.029554842	0.030716644	0.00052360733
0.029685336	0.031385646	0.00052800014
0.029815830	0.030175773	0.00051483775
0.029946324	0.031633437	0.00052877046
0.030076818	0.032151602	0.00053228500
0.030207312	0.030936012	0.00051711902
0.030337806	0.030871490	0.00051926249
0.030468300	0.030574897	0.00051517617
0.030598794	0.030692857	0.00051476279
0.030729288	0.030855072	0.00051678047
0.030859782	0.032007545	0.00052219289
0.030990276	0.031362295	0.00051693947
0.031120770	0.030523156	0.00050659075
0.031251264	0.030942504	0.00050889487
0.031381758	0.030303920	0.00050734590
0.031512252	0.030017059	0.00050121502
0.031642746	0.030621069	0.00050642596
0.031773240	0.030564757	0.00050317927
0.031903734	0.030919157	0.00050302408
0.032034228	0.030614929	0.00050288986
0.032164722	0.030479747	0.00049986724
0.032295216	0.031005787	0.00050253783
0.032425710	0.030634451	0.00050111716
0.032556204	0.031006292	0.00049913061
0.032686698	0.030977795	0.00050052583
0.032817192	0.031084490	0.00049894719
0.032947686	0.030868102	0.00049512500
0.033078180	0.030482520	0.00049433234
0.033208674	0.030639930	0.00049089212
0.033339168	0.030709208	0.00049209751
0.033469662	0.031033806	0.00049592365
0.033600156	0.030517841	0.00048772707
0.033730650	0.030705889	0.00049349993
0.033861144	0.031197855	0.00049257570
0.033991637	0.030606986	0.00048315339
0.034122131	0.030764592	0.00048986618
0.034252625	0.030217654	0.00048528027
0.034383119	0.030871248	0.00049714178
0.034513613	0.029251618	0.00048580844
0.034644107	0.030308396	0.00049028015
0.034774601	0.029986847	0.00050140592
0.034905095	0.029435468	0.00049885478
0.035035589	0.030643670	0.00050993962
0.035166083	0.031188646	0.00052274392
0.035296577	0.029842231	0.00050866458
0.035427071	0.030295236	0.00051794659
0.035557565	0.029664092	0.00050921656
0.035688059	0.030361648	0.00051581494
0.035818553	0.030761705	0.00052636009
0.035949047	0.031009669	0.00052414393
0.036079541	0.030471246	0.00051955681
0.036210035	0.030361460	0.00051952309
0.036340529	0.030220222	0.00051765158
0.036471023	0.030761802	0.00052734367
0.036601517	0.029332412	0.00051371860
0.036732011	0.029982239	0.00051928561
0.036862505	0.029687465	0.00052203246
0.036992999	0.030373011	0.00052482081
0.037123493	0.030337583	0.00052455169
0.037253987	0.029973447	0.00052717456
0.037384481	0.030151592	0.00052350398
0.037514975	0.031449652	0.00054021401
0.037645469	0.030300967	0.00052883236
0.037775963	0.029949188	0.00052313499
0.037906457	0.030125743	0.00053132888
0.038036951	0.029527545	0.00052413339
0.038167445	0.031243153	0.00053913613
0.038297939	0.029687908	0.00052800066
0.038428433	0.030294119	0.00053195349
0.038558926	0.029703660	0.00053189382
0.038689420	0.030121318	0.00053378095
0.038819914	0.030931611	0.00053760530
0.038950408	0.030061510	0.00053769911
0.039080902	0.029205953	0.00052132301
0.039211396	0.030825501	0.00053465683
0.039341890	0.030026957	0.00052138604
0.039472384	0.030138839	0.00052117487
0.039602878	0.029771095	0.00051618652
0.039733372	0.029438460	0.00051245114
0.039863866	0.030115299	0.00051205674
0.039994360	0.030606493	0.00052046649
0.040124854	0.030105594	0.00051027883
0.040255348	0.030812918	0.00051698035
0.040385842	0.029566568	0.00050387231
0.040516336	0.030203139	0.00050968660
0.040646830	0.029462616	0.00050410409
0.040777324	0.029831844	0.00050543110
0.040907818	0.029837392	0.00050312960
0.041038312	0.030792894	0.00051448833
0.041168806	0.030705407	0.00050702636
0.041299300	0.029488288	0.00050392068
0.041429794	0.029844403	0.00050065327
0.041560288	0.031423506	0.00051257764
0.041690782	0.030122109	0.00050327413
0.041821276	0.030492558	0.00050201488
0.041951770	0.029678614	0.00049677260
0.042082264	0.030454192	0.00050131955
0.042212758	0.030263998	0.00049887424
0.042343252	0.029406763	0.00049670461
0.042473746	0.030988748	0.00050468131
0.042604240	0.030154461	0.00049561438
0.042734734	0.030028299	0.00049999337
0.042865228	0.030500459	0.00049745172
0.042995722	0.030544323	0.00050068274
0.043126215	0.030280941	0.00049737479
0.043256709	0.030844535	0.00049823414
0.043387203	0.031105777	0.00050197749
0.043517697	0.029480769	0.00048737144
0.043648191	0.029959223	0.00048880992
0.043778685	0.029931679	0.00049499849
0.043909179	0.029264002	0.00048217505
0.044039673	0.029915586	0.00049009979
0.044170167	0.030561211	0.00049400918
0.044300661	0.029519914	0.00048424636
0.044431155	0.030112643	0.00049203677
0.044561649	0.029730010	0.00048551923
0.044692143	0.030217217	0.00048862841
0.044822637	0.030914645	0.00049462551
0.044953131	0.030028651	0.00048553579
0.045083625	0.029609452	0.00048775956
0.045214119	0.029300518	0.00048020274
0.045344613	0.029664241	0.00048065498
0.045475107	0.030005115	0.00048383758
0.045605601	0.029743003	0.00048075360
0.045736095	0.030341359	0.00048544419
0.045866589	0.030588233	0.00048970732
0.045997083	0.029492578	0.00047754027
0.046127577	0.029852211	0.00048444414
0.046258071	0.031197114	0.00049954033
0.046388565	0.030290647	0.00049310672
0.046519059	0.030236943	0.00050089937
0.046649553	0.029583727	0.00049277554
0.046780047	0.030446871	0.00050242182
0.046910541	0.029368593	0.00049591457
0.047041035	0.030660801	0.00050440729
0.047171529	0.030770596	0.00051135485
0.047302023	0.030795390	0.00051068741
0.047432517	0.030220031	0.00050595952
0.047563011	0.030176152	0.00050922372
0.047693504	0.030492710	0.00050867925
0.047823998	0.031158171	0.00051710344
0.047954492	0.030537599	0.00051482557
0.048084986	0.029656209	0.00050702507
0.048215480	0.028559692	0.00050277050
0.048345974	0.030303883	0.00051170665
0.048476468	0.030575935	0.00051309713
0.048606962	0.029492606	0.00050935685
0.048737456	0.029945957	0.00051185838
0.048867950	0.029574436	0.00051273117
0.048998444	0.030024860	0.00051149039
0.049128938	0.030102132	0.00051508939
0.049259432	0.029672813	0.00051270643
0.049389926	0.030230689	0.00051640143
0.049520420	0.028880712	0.00050649507
0.049650914	0.030097761	0.00051884633
0.049781408	0.029602119	0.00051263723
0.049911902	0.028763765	0.00050670149
0.050042396	0.030504961	0.00052090456
0.050172890	0.029875139	0.00051800618
0.050303384	0.030294675	0.00052364975
0.050433878	0.029906883	0.00051809707
0.050564372	0.029434506	0.00051619902
0.050694866	0.030171713	0.00051848456
0.050825360	0.030356544	0.00052524588
0.050955854	0.030492292	0.00052438999
0.051086348	0.029889370	0.00051930107
0.051216842	0.030124306	0.00052187133
0.051347336	0.029350530	0.00051785107
0.051477830	0.030889620	0.00052675713
0.051608324	0.029038515	0.00051445140
0.051738818	0.029222040	0.00051872804
0.051869312	0.029472956	0.00051833087
0.051999806	0.029558982	0.00052009924
0.052130299	0.030139843	0.00052488362
0.052260793	0.029808980	0.00052285078
0.052391287	0.029964448	0.00052596501
0.052521781	0.029200300	0.00051820836
0.052652275	0.030141784	0.00052920494
0.052782769	0.030760705	0.00052981366
0.052913263	0.029458088	0.00052261072
0.053043757	0.029693301	0.00052260854
0.053174251	0.029523928	0.00052517927
0.053304745	0.029749622	0.00052488462
0.053435239	0.029263896	0.00052371925
0.053565733	0.030146192	0.00052774009
0.053696227	0.029238665	0.00052039056
0.053826721	0.029530681	0.00052657429
0.053957215	0.029659734	0.00052510282
0.054087709	0.029740637	0.00052750077
0.054218203	0.028312122	0.00051395163
0.054348697	0.029849788	0.00052666036
0.054479191	0.031019091	0.00053842328
0.054609685	0.029693334	0.00052869550
0.054740179	0.028847242	0.00052028329
0.054870673	0.029561347	0.00052713056
0.055001167	0.029997042	0.00052851067
0.055131661	0.030377684	0.00053360501
0.055262155	0.030480818	0.00053404325
0.055392649	0.030014903	0.00053172193
0.055523143	0.030580986	0.00053824427
0.055653637	0.029947698	0.00052990615
0.055784131	0.030019302	0.00053061172
0.055914625	0.030129530	0.00053191687
0.056045119	0.029884763	0.00052989784
0.056175613	0.029522739	0.00052760901
0.056306107	0.029749038	0.00053067465
0.056436601	0.030237083	0.00053296131
0.056567095	0.030399286	0.00053465572
0.056697588	0.029179064	0.00052670890
0.056828082	0.029788708	0.00053176435
0.056958576	0.030827893	0.00054026895
0.057089070	0.028972779	0.00052488075
0.057219564	0.029709464	0.00053228557
0.057350058	0.030265002	0.00053278081
0.057480552	0.029377206	0.00053171417
0.057611046	0.030304419	0.00053295237
0.057741540	0.029792374	0.00053342239
0.057872034	0.029303601	0.00052734098
0.058002528	0.029576681	0.00052634640
0.058133022	0.029476419	0.00052910698
0.058263516	0.029799480	0.00052835131
0.058394010	0.029155996	0.00052369265
0.058524504	0.029686287	0.00052822233
0.058654998	0.029605979	0.00052487835
0.058785492	0.029576940	0.00052472324
0.058915986	0.029049543	0.00052187827
0.059046480	0.029656131	0.00052151299
0.059176974	0.028720841	0.00051913121
0.059307468	0.029204314	0.00051739616
0.059437962	0.029484197	0.00051718561
0.059568456	0.029519696	0.00052324387
0.059698950	0.029065149	0.00051534872
0.059829444	0.030179944	0.00052499235
0.059959938	0.030221639	0.00052380054
0.060090432	0.029767789	0.00051834987
0.060220926	0.029216038	0.00051641790
0.060351420	0.030360727	0.00052306156
0.060481914	0.029565880	0.00051674019
0.060612408	0.029906972	0.00051888133
0.060742902	0.029023630	0.00051013189
0.060873396	0.029617157	0.00051627349
0.061003890	0.030211764	0.00052156013
0.061134384	0.028917239	0.00050846973
0.061264877	0.028713972	0.00051114207
0.061395371	0.028925933	0.00050869163
0.061525865	0.029405449	0.00051021418
0.061656359	0.030131516	0.00051968647
0.061786853	0.029662507	0.00051498434
0.061917347	0.028807706	0.00050979165
0.062047841	0.029390180	0.00051217132
0.062178335	0.029129871	0.00050669601
0.062308829	0.029360898	0.00051397864
0.062439323	0.029865189	0.00051352029
0.062569817	0.029888798	0.00051477098
0.062700311	0.030369937	0.00051967564
0.062830805	0.030014653	0.00051514644
0.062961299	0.029168313	0.00050881444
0.063091793	0.029910454	0.00051415420
0.063222287	0.029440779	0.00050930926
0.063352781	0.030024776	0.00051889620
0.063483275	0.028630047	0.00050406679
0.063613769	0.029305998	0.00050686307
0.063744263	0.028891212	0.00050485229
0.063874757	0.029417299	0.00050852301
0.064005251	0.029838353	0.00051454545
0.064135745	0.029534939	0.00051167102
0.064266239	0.029981777	0.00051308950
0.064396733	0.030262294	0.00051367606
0.064527227	0.029165054	0.00050641615
0.064657721	0.029708742	0.00051260669
0.064788215	0.029391227	0.00050672370
0.064918709	0.029263689	0.00050508200
0.065049203	0.029101699	0.00050690478
0.065179697	0.028913235	0.00050072018
0.065310191	0.028966567	0.00050220104
0.065440685	0.029879838	0.00051104247
0.065571179	0.029702395	0.00050793722
0.065701673	0.029387280	0.00050609880
0.065832166	0.030272449	0.00051185381
0.065962660	0.029286836	0.00050394061
0.066093154	0.029957759	0.00051281723
0.066223648	0.029693205	0.00050539930
0.066354142	0.029347287	0.00050497311
0.066484636	0.028981539	0.00049902934
0.066615130	0.029207684	0.00050304729
0.066745624	0.028560323	0.00049817620
0.066876118	0.029026326	0.00049932789
0.067006612	0.029343530	0.00050386215
0.067137106	0.029742111	0.00050665579
0.067267600	0.030425831	0.00050598038
0.067398094	0.029080789	0.00050174613
0.067528588	0.028609726	0.00049527937
0.067659082	0.029432000	0.00050091459
0.067789576	0.029371131	0.00050324036
0.067920070	0.029626447	0.00050146985
0.068050564	0.029339396	0.00050142306
0.068181058	0.029662854	0.00050165182
0.068311552	0.028592507	0.00049462508
0.068442046	0.028947707	0.00049913996
0.068572540	0.029706337	0.00050359745
0.068703034	0.029616668	0.00049838056
0.068833528	0.029909971	0.00050500289
0.068964022	0.029274502	0.00049762487
0.069094516	0.029733165	0.00050488333
0.069225010	0.029959390	0.00050308814
0.069355504	0.028956844	0.00049478338
0.069485998	0.029386272	0.00049846164
0.069616492	0.029922427	0.00050339726
0.069746986	0.029881276	0.00050130217
0.069877480	0.028394122	0.00049243228
0.070007974	0.028848115	0.00049147542
0.070138468	0.030594527	0.00050563527
0.070268961	0.029759820	0.00049857098
0.070399455	0.028933533	0.00049254427
0.070529949	0.028761231	0.00049556493
0.070660443	0.028444433	0.00048848522
0.070790937	0.028704930	0.00049055855
0.070921431	0.030227408	0.00050253243
0.071051925	0.028440628	0.00048700028
0.071182419	0.029676341	0.00050142816
0.071312913	0.029085144	0.00049255307
0.071443407	0.029523819	0.00049793955
0.071573901	0.029126483	0.00049049271
0.071704395	0.028947098	0.00048896330
0.071834889	0.029532995	0.00049581493
0.071965383	0.028876500	0.00049057746
0.072095877	0.029568671	0.00049618885
0.072226371	0.029597781	0.00049627781
0.072356865	0.030018035	0.00049517135
0.072487359	0.029316891	0.00049383915
0.072617853	0.028974811	0.00049130690
0.072748347	0.028877386	0.00048560253
0.072878841	0.028743689	0.00048839781
0.073009335	0.029371959	0.00048912525
0.073139829	0.029575988	0.00049115078
0.073270323	0.029749867	0.00049702338
0.073400817	0.028852591	0.00048791253
0.073531311	0.029729054	0.00049242033
0.073661805	0.029773084	0.00049443630
0.073792299	0.029451831	0.00049048875
0.073922793	0.029655840	0.00049345724
0.074053287	0.028342515	0.00048193549
0.074183781	0.028851150	0.00048463415
0.074314275	0.029234283	0.00049185491
0.074444769	0.028971552	0.00048352671
0.074575263	0.029392616	0.00048985379
0.074705757	0.029108295	0.00048789888
0.074836250	0.029771667	0.00049267287
0.074966744	0.029072783	0.00048799703
0.075097238	0.028540083	0.00047917058
0.075227732	0.028031909	0.00047802395
0.075358226	0.028306855	0.00048227477
0.075488720	0.029942855	0.00049028705
0.075619214	0.028406983	0.00047980192
0.075749708	0.029969574	0.00049152548
0.075880202	0.028971764	0.00048410207
0.076010696	0.029758906	0.00048863095
0.076141190	0.029211854	0.00048469765
0.076271684	0.029469875	0.00048878100
0.076402178	0.028145314	0.00047916485
0.076532672	0.029334327	0.00048287866
0.076663166	0.029636763	0.00048804559
0.076793660	0.029926383	0.00048911091
0.076924154	0.028991933	0.00048293511
0.077054648	0.029208586	0.00048459160
0.077185142	0.028091850	0.00047374696
0.077315636	0.029509526	0.00048370699
0.077446130	0.029753428	0.00048794935
0.077576624	0.029289148	0.00048063412
0.077707118	0.029030470	0.00048332937
0.077837612	0.028942011	0.00047805171
0.077968106	0.028924993	0.00048194950
0.078098600	0.029050917	0.00047952756
0.078229094	0.029018018	0.00047826893
0.078359588	0.029190749	0.00048286571
0.078490082	0.028112607	0.00047258880
0.078620576	0.029437283	0.00048107487
0.078751070	0.028937550	0.00047999134
0.078881564	0.029418198	0.00048090330
0.079012058	0.029486983	0.00048460437
0.079142552	0.029842148	0.00048432330
0.079273046	0.029098262	0.00047714418
0.079403539	0.029646035	0.00048381678
0.079534033	0.029010565	0.00047900714
0.079664527	0.029288423	0.00048005471
0.079795021	0.028949982	0.00047867113
0.079925515	0.028554336	0.00047313593
0.080056009	0.029109303	0.00047985641
0.080186503	0.028823770	0.00047874865
0.080316997	0.029337046	0.00047725265
0.080447491	0.029004425	0.00047725366
0.080577985	0.029779496	0.00048086819
0.080708479	0.028902029	0.00047508094
0.080838973	0.028759144	0.00047410883
0.080969467	0.029336023	0.00047662432
0.081099961	0.028793503	0.00047406120
0.081230455	0.028379923	0.00047232729
0.081360949	0.028317867	0.00046777253
0.081491443	0.029994045	0.00048294734
0.081621937	0.029186234	0.00047396127
0.081752431	0.029149908	0.00047586141
0.081882925	0.029485221	0.00047844793
0.082013419	0.029001197	0.00047282261
0.082143913	0.028441203	0.00046979030
0.082274407	0.028064051	0.00046530305
0.082404901	0.028687092	0.00046844489
0.082535395	0.028441211	0.00047089845
0.082665889	0.029179991	0.00047238900
0.082796383	0.029019057	0.00047383314
0.082926877	0.029298732	0.00047490960
0.083057371	0.028893683	0.00046867114
0.083187865	0.028490307	0.00046857784
0.083318359	0.028909641	0.00047006895
0.083448853	0.029084477	0.00047096173
0.083579347	0.029868961	0.00047720916
0.083709841	0.029638487	0.00047446163
0.083840335	0.028805395	0.00046904885
0.083970828	0.028286278	0.00046506322
0.084101322	0.028527206	0.00046585290
0.084231816	0.029162149	0.00047252610
0.084362310	0.029320984	0.00047060168
0.084492804	0.028998251	0.00046959788
0.084623298	0.029056459	0.00047178498
0.084753792	0.029666381	0.00047205561
0.084884286	0.029000321	0.00047026674
0.085014780	0.028593396	0.00046546639
0.085145274	0.029077783	0.00046844686
0.085275768	0.028560512	0.00046619526
0.085406262	0.029282412	0.00046888156
0.085536756	0.028971090	0.00046849106
0.085667250	0.028583318	0.00046793958
0.085797744	0.029551391	0.00047011420
0.085928238	0.028490612	0.00046419404
0.086058732	0.028603587	0.00046320651
0.086189226	0.029066113	0.00046696264
0.086319720	0.029146616	0.00046963251
0.086450214	0.029431022	0.00046691822
0.086580708	0.029126927	0.00046813416
0.086711202	0.029744133	0.00047038359
0.086841696	0.028588202	0.00046260755
0.086972190	0.030074761	0.00047353043
0.087102684	0.029014597	0.00046642552
0.087233178	0.028461711	0.00046178982
0.087363672	0.029798715	0.00047196797
0.087494166	0.029067189	0.00046193710
0.087624660	0.029022503	0.00046449453
0.087755154	0.028738240	0.00046466497
0.087885648	0.028315120	0.00045810790
0.088016142	0.028717557	0.00046147517
0.088146636	0.028533573	0.00045758837
0.088277130	0.028551890	0.00046025677
0.088407623	0.028621242	0.00046207835
0.088538117	0.028953127	0.00046014423
0.088668611	0.029774537	0.00046949594
0.088799105	0.029219652	0.00046443866
0.088929599	0.029583423	0.00046509918
0.089060093	0.028188913	0.00045837357
0.089190587	0.028341068	0.00045654896
0.089321081	0.028705448	0.00046001889
0.089451575	0.028541216	0.00045950338
0.089582069	0.029377111	0.00046193905
0.089712563	0.028629460	0.00045703263
0.089843057	0.028964064	0.00046240078
0.089973551	0.028194193	0.00045444452
0.090104045	0.029095524	0.00046313507
0.090234539	0.029699018	0.00046202784
0.090365033	0.028748518	0.00046074317
0.090495527	0.029098121	0.00046060439
0.090626021	0.029213004	0.00046080742
0.090756515	0.029088649	0.00046058995
0.090887009	0.028693296	0.00045800627
0.091017503	0.029406174	0.00046020140
0.091147997	0.028381381	0.00045646786
0.091278491	0.028743157	0.00045662700
0.091408985	0.029289990	0.00046137626
0.091539479	0.028066557	0.00045115043
0.091669973	0.028218332	0.00045123298
0.091800467	0.028322793	0.00046314331
0.091930961	0.028450705	0.00046801588
0.092061455	0.029252764	0.00047694724
0.092191949	0.028503710	0.00047738567
0.092322443	0.028191060	0.00047397050
0.092452937	0.028609970	0.00047982013
0.092583431	0.029018155	0.00048574090
0.092713925	0.028286106	0.00048217343
0.092844419	0.028609651	0.00048845281
0.092974912	0.028909774	0.00048971519
0.093105406	0.028974844	0.00048063834
0.093235900	0.028159905	0.00047379734
0.093366394	0.028022061	0.00046610030
0.093496888	0.028774410	0.00047529061
0.093627382	0.029039792	0.00047258957
0.093757876	0.029629990	0.00047528603
0.093888370	0.028724234	0.00046995889
0.094018864	0.027311695	0.00045518238
0.094149358	0.029281631	0.00047199787
0.094279852	0.029105500	0.00046923530
0.094410346	0.028524714	0.00046185865
0.094540840	0.028411477	0.00046458468
0.094671334	0.028607570	0.00046069876
0.094801828	0.028564777	0.00046192581
0.094932322	0.029041386	0.00046784408
0.095062816	0.028387969	0.00045921113
0.095193310	0.027904035	0.00045603362
0.095323804	0.028140105	0.00045645873
0.095454298	0.028885256	0.00046169963
0.095584792	0.028749713	0.00046315194
0.095715286	0.027954812	0.00045324609
0.095845780	0.028260015	0.00045657502
0.095976274	0.029461590	0.00046672333
0.096106768	0.028913065	0.00045631180
0.096237262	0.028334624	0.00045862821
0.096367756	0.029131632	0.00046372964
0.096498250	0.028502776	0.00045464439
0.096628744	0.029032357	0.00046210373
0.096759238	0.028782111	0.00045526741
0.096889732	0.028697545	0.00045640286
0.097020226	0.028474622	0.00045626471
0.097150720	0.028622011	0.00045452228
0.097281214	0.028744583	0.00045580792
0.097411708	0.028632488	0.00045413542
0.097542201	0.028202424	0.00045144821
0.097672695	0.028850533	0.00045813597
0.097803189	0.029019724	0.00045476898
0.097933683	0.029271235	0.00045975639
0.098064177	0.028151967	0.00044967059
0.098194671	0.028984621	0.00045501619
0.098325165	0.028897343	0.00045198129
0.098455659	0.028533405	0.00044915788
0.098586153	0.027963291	0.00044359582
0.098716647	0.027848021	0.00044217237
0.098847141	0.028936168	0.00044607848
0.098977635	0.029232242	0.00044980399
0.099108129	0.028258037	0.00044265637
0.099238623	0.028171401	0.00044061766
0.099369117	0.028298694	0.00044192220
0.099499611	0.028323144	0.00044039331
0.099630105	0.028308867	0.00044156320
0.099760599	0.028663085	0.00044502154
0.099891093	0.028535462	0.00044111335
0.10002159	0.028334042	0.00044376463
0.10015208	0.028462494	0.00044287460
0.10028257	0.029364913	0.00044689502
0.10041307	0.028465800	0.00044419360
0.10054356	0.027949217	0.00043857293
0.10067406	0.028678911	0.00044765845
0.10080455	0.028405363	0.00044427830
0.10093504	0.028668081	0.00044215868
0.10106554	0.028590602	0.00044561002
0.10119603	0.027583697	0.00043603275
0.10132653	0.028727664	0.00044557943
0.10145702	0.028739097	0.00044683515
0.10158751	0.028753970	0.00044303160
0.10171801	0.028375635	0.00044338016
0.10184850	0.028926475	0.00044443583
0.10197900	0.028852275	0.00044483499
0.10210949	0.029040603	0.00044694918
0.10223998	0.028677715	0.00044152386
0.10237048	0.028473043	0.00044256892
0.10250097	0.029027959	0.00044757490
0.10263147	0.028685961	0.00043986862
0.10276196	0.029627163	0.00045047979
0.10289245	0.028285625	0.00043852472
0.10302295	0.027995447	0.00043635321
0.10315344	0.027838573	0.00043874246
0.10328394	0.028748118	0.00044034745
0.10341443	0.028223649	0.00043673067
0.10354492	0.028701707	0.00044305808
0.10367542	0.027944415	0.00043306588
0.10380591	0.028311734	0.00043875019
0.10393641	0.028146076	0.00043621054
0.10406690	0.028906846	0.00044075956
0.10419739	0.028625295	0.00044143121
0.10432789	0.029074943	0.00044095400
0.10445838	0.028805237	0.00044134660
0.10458888	0.028254925	0.00043550150
0.10471937	0.028115622	0.00043440404
0.10484986	0.028957214	0.00044188078
0.10498036	0.027778286	0.00043042868
0.10511085	0.028804806	0.00043910171
0.10524135	0.029288675	0.00044360935
0.10537184	0.028254087	0.00043357485
0.10550233	0.028081834	0.00043570508
0.10563283	0.028170069	0.00043372032
0.10576332	0.028325303	0.00043511665
0.10589382	0.029401321	0.00044423582
0.10602431	0.028307383	0.00043354299
0.10615480	0.028364185	0.00043540613
0.10628530	0.028529481	0.00043841782
0.10641579	0.027893295	0.00042987565
0.10654629	0.028377324	0.00043457777
0.10667678	0.028509659	0.00043480141
0.10680727	0.027918412	0.00043050573
0.10693777	0.028600456	0.00043709509
0.10706826	0.027950600	0.00043165635
0.10719876	0.028677726	0.00043786988
0.10732925	0.028258629	0.00043368690
0.10745974	0.029298535	0.00043664816
0.10759024	0.028532267	0.00043463849
0.10772073	0.028715281	0.00043578312
0.10785123	0.029157892	0.00044060550
0.10798172	0.028126328	0.00044074631
0.10811221	0.028585290	0.00044624479
0.10824271	0.028875642	0.00045366692
0.10837320	0.028484030	0.00045254635
0.10850370	0.029066476	0.00046004626
0.10863419	0.028250476	0.00045819395
0.10876468	0.028273140	0.00045656688
0.10889518	0.028858346	0.00046243704
0.10902567	0.028925362	0.00046769578
0.10915616	0.028400254	0.00046212068
0.10928666	0.027264679	0.00045850080
0.10941715	0.028320711	0.00046520037
0.10954765	0.028726408	0.00047017942
0.10967814	0.028219363	0.00046966336
0.10980863	0.028896956	0.00047479033
0.10993913	0.028713307	0.00047519619
0.11006962	0.028565186	0.00047712052
0.11020012	0.027753348	0.00046787485
0.11033061	0.028238518	0.00047583159
0.11046110	0.028530742	0.00047853828
0.11059160	0.028738778	0.00048107506
0.11072209	0.028203738	0.00048426135
0.11085259	0.028198071	0.00047703731
0.11098308	0.028071175	0.00047975290
0.11111357	0.028906571	0.00048851623
0.11124407	0.029076991	0.00048801435
0.11137456	0.028891350	0.00049290795
0.11150506	0.028667000	0.00049037405
0.11163555	0.029020971	0.00049307815
0.11176604	0.028960651	0.00049526959
0.11189654	0.028981063	0.00049223643
0.11202703	0.027992851	0.00048858878
0.11215753	0.028845470	0.00049653529
0.11228802	0.028554996	0.00049547323
0.11241851	0.028309160	0.00049344795
0.11254901	0.028820113	0.00049906688
0.11267950	0.027906532	0.00049150529
0.11281000	0.027692469	0.00048957808
0.11294049	0.028709156	0.00048265276
0.11307098	0.028056287	0.00047655036
0.11320148	0.027748692	0.00046801774
0.11333197	0.028005211	0.00046875210
0.11346247	0.028216563	0.00047221593
0.11359296	0.028260133	0.00046770039
0.11372345	0.028134659	0.00046614831
0.11385395	0.028473745	0.00046881248
0.11398444	0.027949556	0.00045983441
0.11411494	0.028702515	0.00046693732
0.11424543	0.028525217	0.00046414450
0.11437592	0.028524968	0.00046089455
0.11450642	0.028790640	0.00046462473
0.11463691	0.028506579	0.00045553524
0.11476741	0.028242106	0.00045676234
0.11489790	0.028427665	0.00045921261
0.11502839	0.027844862	0.00045315803
0.11515889	0.028809091	0.00045973415
0.11528938	0.029107276	0.00045936161
0.11541988	0.027845804	0.00044964488
0.11555037	0.028266534	0.00045490285
0.11568086	0.028395358	0.00045159496
0.11581136	0.028014024	0.00045124597
0.11594185	0.028405884	0.00045132086
0.11607235	0.027728561	0.00044572652
0.11620284	0.027378804	0.00044340845
0.11633333	0.027726549	0.00044491752
0.11646383	0.028499712	0.00045204189
0.11659432	0.028382196	0.00044999141
0.11672482	0.027927008	0.00044189100
0.11685531	0.028959901	0.00045247158
0.11698580	0.028328946	0.00044695355
0.11711630	0.028557669	0.00044731140
0.11724679	0.028287553	0.00044645713
0.11737729	0.028255886	0.00044390880
0.11750778	0.028334429	0.00044442996
0.11763827	0.028217897	0.00044455861
0.11776877	0.027729636	0.00043663582
0.11789926	0.028533517	0.00044644988
0.11802975	0.028839716	0.00044566943
0.11816025	0.027805123	0.00043627131
0.11829074	0.028162768	0.00044081068
0.11842124	0.028542305	0.00043998223
0.11855173	0.027444415	0.00043476815
0.11868222	0.027389493	0.00043206035
0.11881272	0.027825599	0.00043303300
0.11894321	0.027850214	0.00043431987
0.11907371	0.028165023	0.00043516167
0.11920420	0.028421416	0.00043836423
0.11933469	0.028554836	0.00043717895
0.11946519	0.027905560	0.00042900225
0.11959568	0.028289956	0.00043412921
0.11972618	0.027771420	0.00042674247
0.11985667	0.028295120	0.00043150833
0.11998716	0.028666054	0.00043506270
0.12011766	0.027926650	0.00042776197
0.12024815	0.028502730	0.00043011069
0.12037865	0.027717081	0.00042717262
0.12050914	0.028279404	0.00042610747
0.12063963	0.027918226	0.00042691171
0.12077013	0.027763129	0.00042473336
0.12090062	0.028645989	0.00042919316
0.12103112	0.028043856	0.00042668425
0.12116161	0.027965624	0.00042282342
0.12129210	0.028251033	0.00042555021
0.12142260	0.028944913	0.00042880615
0.12155309	0.027731124	0.00042006666
0.12168359	0.028743053	0.00042811626
0.12181408	0.028606558	0.00042457764
0.12194457	0.027803111	0.00041963228
0.12207507	0.027941736	0.00042200870
0.12220556	0.028299155	0.00042127142
0.12233606	0.027388078	0.00041875102
0.12246655	0.026908027	0.00041177121
0.12259704	0.027214006	0.00041336078
0.12272754	0.028083069	0.00042161382
0.12285803	0.027559338	0.00041740093
0.12298853	0.028965897	0.00042494991
0.12311902	0.027980086	0.00042155027
0.12324951	0.027684543	0.00041499402
0.12338001	0.028329133	0.00042171343
0.12351050	0.028974845	0.00042532885
0.12364100	0.028451572	0.00042159027
0.12377149	0.027218631	0.00041401634
0.12390198	0.027852529	0.00041666572
0.12403248	0.028605012	0.00042089506
0.12416297	0.028811339	0.00042320102
0.12429347	0.028218912	0.00041799711
0.12442396	0.028089773	0.00042049384
0.12455445	0.028500166	0.00042046188
0.12468495	0.027536043	0.00041252353
0.12481544	0.028497279	0.00042199371
0.12494594	0.028175361	0.00041744897
0.12507643	0.028359618	0.00041920343
0.12520692	0.028323560	0.00041844522
0.12533742	0.027963636	0.00041349663
0.12546791	0.027694412	0.00041433928
0.12559841	0.028449920	0.00041747481
0.12572890	0.027901163	0.00041396842
0.12585939	0.028304760	0.00041966613
0.12598989	0.027592718	0.00040903006
0.12612038	0.028408019	0.00041950590
0.12625088	0.028453224	0.00041661969
0.12638137	0.028035516	0.00041413091
0.12651186	0.028210621	0.00041804238
0.12664236	0.028110621	0.00041258743
0.12677285	0.027896542	0.00041287504
0.12690335	0.028034564	0.00041499416
0.12703384	0.027419696	0.00040773291
0.12716433	0.028808719	0.00042123970
0.12729483	0.027990340	0.00041134100
0.12742532	0.028111984	0.00041350377
0.12755581	0.028157399	0.00041226444
0.12768631	0.028131950	0.00041203859
0.12781680	0.027293090	0.00040940822
0.12794730	0.028618375	0.00041698329
0.12807779	0.027655494	0.00040807010
0.12820828	0.028157559	0.00041305964
0.12833878	0.027500188	0.00040665563
0.12846927	0.028918708	0.00041832704
0.12859977	0.028395185	0.00041453438
0.12873026	0.028227764	0.00041275840
0.12886075	0.028976834	0.00041765180
0.12899125	0.028556621	0.00041440030
0.12912174	0.027651636	0.00040802938
0.12925224	0.027493931	0.00040682044
0.12938273	0.028370128	0.00041207978
0.12951322	0.028518442	0.00041319775
0.12964372	0.026848523	0.00040299382
0.12977421	0.028079862	0.00040979565
0.12990471	0.028064889	0.00041076044
0.13003520	0.027973426	0.00040938343
0.13016569	0.028636899	0.00041243650
0.13029619	0.028163499	0.00040967980
0.13042668	0.027507944	0.00040481243
0.13055718	0.028160149	0.00040764313
0.13068767	0.027696122	0.00040966285
0.13081816	0.028307244	0.00040888535
0.13094866	0.027690995	0.00040607763
0.13107915	0.027767314	0.00040395159
0.13120965	0.028122490	0.00040862479
0.13134014	0.028377503	0.00041081047
0.13147063	0.028073963	0.00040765324
0.13160113	0.028075815	0.00040827746
0.13173162	0.029005319	0.00041237183
0.13186212	0.027975970	0.00040626088
0.13199261	0.027495482	0.00040432916
0.13212310	0.028373864	0.00040799475
0.13225360	0.027793664	0.00040647855
0.13238409	0.028173042	0.00040746682
0.13251459	0.028255716	0.00040555051
0.13264508	0.028791328	0.00041091647
0.13277557	0.027502653	0.00040303529
0.13290607	0.028333217	0.00040946831
0.13303656	0.028641163	0.00040999757
0.13316706	0.027835140	0.00040276620
0.13329755	0.028213099	0.00040714318
0.13342804	0.028176325	0.00040810702
0.13355854	0.027260215	0.00039901507
0.13368903	0.028743954	0.00041178925
0.13381953	0.028854245	0.00040934986
0.13395002	0.027883559	0.00040381319
0.13408051	0.027899948	0.00040449094
0.13421101	0.028164663	0.00040472528
0.13434150	0.027939391	0.00040599537
0.13447200	0.028040486	0.00040482121
0.13460249	0.028449178	0.00040461545
0.13473298	0.027792306	0.00040218714
0.13486348	0.028095920	0.00040399599
0.13499397	0.027911262	0.00040285387
0.13512447	0.028516427	0.00040755247
0.13525496	0.028841526	0.00040617627
0.13538545	0.027754966	0.00040048322
0.13551595	0.028359850	0.00040412543
0.13564644	0.028301503	0.00040434151
0.13577694	0.028979908	0.00040871770
0.13590743	0.027789320	0.00039910287
0.13603792	0.028195013	0.00040089889
0.13616842	0.028206235	0.00040351382
0.13629891	0.027776964	0.00039812623
0.13642940	0.028216666	0.00040423944
0.13655990	0.027587142	0.00039747587
0.13669039	0.028124699	0.00040127034
0.13682089	0.028104027	0.00040093645
0.13695138	0.028171429	0.00040083743
0.13708187	0.027092537	0.00039460403
0.13721237	0.027787594	0.00039926980
0.13734286	0.028304918	0.00040195875
0.13747336	0.028280922	0.00040290449
0.13760385	0.027861890	0.00039745618
0.13773434	0.027960341	0.00039986845
0.13786484	0.028561151	0.00040394152
0.13799533	0.027843684	0.00039830403
0.13812583	0.027605204	0.00039610111
0.13825632	0.028659217	0.00040347516
0.13838681	0.027807324	0.00039628750
0.13851731	0.029216751	0.00040643745
0.13864780	0.028005662	0.00039959596
0.13877830	0.028385317	0.00040098660
0.13890879	0.028313486	0.00040076673
0.13903928	0.028606515	0.00040088253
0.13916978	0.028379615	0.00040072028
0.13930027	0.027799014	0.00039735146
0.13943077	0.027443659	0.00039413176
0.13956126	0.027478321	0.00039549695
0.13969175	0.027513406	0.00039462355
0.13982225	0.028057964	0.00039812740
0.13995274	0.028303146	0.00040030000
0.14008324	0.027863139	0.00039524873
0.14021373	0.028136092	0.00039939413
0.14034422	0.027734821	0.00039259079
0.14047472	0.028506163	0.00040026465
0.14060521	0.028314986	0.00039940319
0.14073571	0.027185580	0.00039088069
0.14086620	0.027906000	0.00039464361
0.14099669	0.027820624	0.00039480189
0.14112719	0.027730215	0.00039111797
0.14125768	0.027781396	0.00039514502
0.14138818	0.028873313	0.00039922297
0.14151867	0.027621056	0.00039301384
0.14164916	0.027542567	0.00039402552
0.14177966	0.028052299	0.00039406050
0.14191015	0.027876073	0.00039181025
0.14204065	0.028001985	0.00039369200
0.14217114	0.027777666	0.00039228219
0.14230163	0.028863106	0.00040080816
0.14243213	0.027933543	0.00039174762
0.14256262	0.027636989	0.00038933030
0.14269312	0.027364640	0.00039049754
0.14282361	0.028160666	0.00039253097
0.14295410	0.028039052	0.00039366986
0.14308460	0.027830946	0.00039023216
0.14321509	0.028029915	0.00039137967
0.14334559	0.027890099	0.00039246827
0.14347608	0.028748037	0.00039713252
0.14360657	0.028432333	0.00039610170
0.14373707	0.028124014	0.00039320163
0.14386756	0.027604056	0.00038777828
0.14399806	0.027984394	0.00039103074
0.14412855	0.027703838	0.00038756615
0.14425904	0.028371433	0.00039441892
0.14438954	0.027904563	0.00039181278
0.14452003	0.028281417	0.00039095576
0.14465053	0.028438534	0.00039338706
0.14478102	0.027723002	0.00038997379
0.14491151	0.028470328	0.00039293216
0.14504201	0.028193490	0.00039317073
0.14517250	0.027274534	0.00038653440
0.14530299	0.027343045	0.00038660667
0.14543349	0.027743601	0.00038919152
0.14556398	0.028165413	0.00038996981
0.14569448	0.028230095	0.00039261304
0.14582497	0.028130497	0.00039163938
0.14595546	0.027466336	0.00038883744
0.14608596	0.028282642	0.00039015842
0.14621645	0.027978264	0.00038842860
0.14634695	0.027601434	0.00038768569
0.14647744	0.028140890	0.00039111617
0.14660793	0.028353116	0.00039160711
0.14673843	0.027640136	0.00038767972
0.14686892	0.027973739	0.00038714264
0.14699942	0.027617029	0.00038789187
0.14712991	0.027597764	0.00038661531
0.14726040	0.026935636	0.00038248889
0.14739090	0.027355224	0.00038410670
0.14752139	0.027505235	0.00038488639
0.14765189	0.028300024	0.00038954916
0.14778238	0.027771733	0.00038897107
0.14791287	0.027449765	0.00038387284
0.14804337	0.028549578	0.00039179539
0.14817386	0.028151763	0.00038890488
0.14830436	0.027682510	0.00038435958
0.14843485	0.028333315	0.00039014698
0.14856534	0.028018911	0.00038724479
0.14869584	0.027889590	0.00038665717
0.14882633	0.027936275	0.00038827373
0.14895683	0.027959860	0.00038562942
0.14908732	0.027780081	0.00038519543
0.14921781	0.027489483	0.00038496185
0.14934831	0.027659213	0.00038408727
0.14947880	0.027903335	0.00038781356
0.14960930	0.027909990	0.00038433198
0.14973979	0.028112074	0.00038676059
0.14987028	0.027347586	0.00038426177
0.15000078	0.027516326	0.00038270387
0.15013127	0.027745406	0.00038408099
0.15026177	0.026932824	0.00037943472
0.15039226	0.028088390	0.00038570618
0.15052275	0.028180165	0.00038821150
0.15065325	0.028562297	0.00038885162
0.15078374	0.028617462	0.00039103412
0.15091424	0.027391465	0.00038374500
0.15104473	0.028028392	0.00038494304
0.15117522	0.028053931	0.00038651657
0.15130572	0.027741647	0.00038506706
0.15143621	0.027837279	0.00038378886
0.15156671	0.027648094	0.00038426680
0.15169720	0.028369196	0.00038545024
0.15182769	0.027894510	0.00038315222
0.15195819	0.028193686	0.00038602176
0.15208868	0.027672003	0.00038156767
0.15221918	0.027910922	0.00038422360
0.15234967	0.028100394	0.00038378935
0.15248016	0.027682257	0.00038167029
0.15261066	0.027280432	0.00037919591
0.15274115	0.027804035	0.00038167133
0.15287165	0.028290514	0.00038467368
0.15300214	0.027626627	0.00038052529
0.15313263	0.028047230	0.00038285280
0.15326313	0.027580892	0.00038014911
0.15339362	0.028272568	0.00038325925
0.15352412	0.027833633	0.00038227001
0.15365461	0.028433046	0.00038607306
0.15378510	0.028043890	0.00038297071
0.15391560	0.028031415	0.00038097662
0.15404609	0.028132312	0.00038320856
0.15417658	0.028208171	0.00038271100
0.15430708	0.027690752	0.00038177715
0.15443757	0.028236192	0.00038279816
0.15456807	0.027823986	0.00038071986
0.15469856	0.028055130	0.00038053872
0.15482905	0.027759201	0.00038091743
0.15495955	0.028035503	0.00038198647
0.15509004	0.028173893	0.00038177932
0.15522054	0.027664384	0.00037935054
0.15535103	0.028154542	0.00038186418
0.15548152	0.028294758	0.00038202029
0.15561202	0.027550879	0.00037771862
0.15574251	0.028215788	0.00038286089
0.15587301	0.027960069	0.00038090693
0.15600350	0.027875797	0.00037944138
0.15613399	0.027989292	0.00037954992
0.15626449	0.027943536	0.00037988740
0.15639498	0.027907777	0.00038100579
0.15652548	0.028251848	0.00038287220
0.15665597	0.027989035	0.00038030426
0.15678646	0.028057708	0.00037875706
0.15691696	0.027885328	0.00037733290
0.15704745	0.028287828	0.00038166336
0.15717795	0.028054775	0.00037857340
0.15730844	0.028002310	0.00037997636
0.15743893	0.028332521	0.00037967353
0.15756943	0.027755653	0.00037636172
0.15769992	0.028191404	0.00038020858
0.15783042	0.027408894	0.00037607965
0.15796091	0.028268979	0.00037921165
0.15809140	0.027625912	0.00037696032
0.15822190	0.028441847	0.00037808221
0.15835239	0.027598100	0.00037584773
0.15848289	0.027724327	0.00037679376
0.15861338	0.027617137	0.00037575312
0.15874387	0.027326944	0.00037445319
0.15887437	0.027025514	0.00037005753
0.15900486	0.028674569	0.00038052662
0.15913536	0.027940505	0.00037702870
0.15926585	0.028128188	0.00037614579
0.15939634	0.027931987	0.00037755516
0.15952684	0.028113566	0.00037875570
0.15965733	0.027065488	0.00036967410
0.15978783	0.027881201	0.00037610465
0.15991832	0.027518478	0.00037177433
0.16004881	0.027839761	0.00037697070
0.16017931	0.028273593	0.00037830104
0.16030980	0.027563168	0.00037228451
0.16044030	0.026732735	0.00036807255
0.16057079	0.028080966	0.00037506372
0.16070128	0.028666825	0.00038048387
0.16083178	0.027486579	0.00037508095
0.16096227	0.027641390	0.00037215373
0.16109277	0.027689761	0.00037441844
0.16122326	0.027977400	0.00037468183
0.16135375	0.028054681	0.00037490720
0.16148425	0.028383789	0.00037965789
0.16161474	0.027559929	0.00037222626
0.16174524	0.028329501	0.00037648908
0.16187573	0.028445154	0.00037896725
0.16200622	0.027374023	0.00036914969
0.16213672	0.028343216	0.00037698373
0.16226721	0.027934995	0.00037275893
0.16239771	0.027668803	0.00037130830
0.16252820	0.027867301	0.00037373686
0.16265869	0.027198509	0.00036774822
0.16278919	0.027263885	0.00037039570
0.16291968	0.027571645	0.00037232674
0.16305018	0.028206942	0.00037371020
0.16318067	0.027495723	0.00036959341
0.16331116	0.026850299	0.00036540940
0.16344166	0.028154890	0.00037299181
0.16357215	0.027502091	0.00037115980
0.16370264	0.027602557	0.00036931605
0.16383314	0.027759255	0.00037146736
0.16396363	0.027877367	0.00037218131
0.16409413	0.027995326	0.00037224879
0.16422462	0.027010221	0.00036611651
0.16435511	0.027719912	0.00037013933
0.16448561	0.028188473	0.00037334050
0.16461610	0.027415232	0.00037006733
0.16474660	0.027266915	0.00036537222
0.16487709	0.027284728	0.00036863643
0.16500758	0.027387067	0.00036671257
0.16513808	0.027365343	0.00036854940
0.16526857	0.028254149	0.00037362599
0.16539907	0.027667403	0.00036777813
0.16552956	0.026889974	0.00036533564
0.16566005	0.027532645	0.00037013421
0.16579055	0.027562929	0.00036775101
0.16592104	0.028368813	0.00037422555
0.16605154	0.027595857	0.00036623469
0.16618203	0.027714991	0.00037029022
0.16631252	0.028409662	0.00037510899
0.16644302	0.028235123	0.00037010559
0.16657351	0.028083146	0.00037156424
0.16670401	0.027666230	0.00036901959
0.16683450	0.027756504	0.00036698923
0.16696499	0.027871342	0.00036979341
0.16709549	0.027620940	0.00036654149
0.16722598	0.027421395	0.00036840370
0.16735648	0.027608701	0.00036889730
0.16748697	0.027587662	0.00036660119
0.16761746	0.027935206	0.00037049469
0.16774796	0.027822919	0.00036796375
0.16787845	0.028218312	0.00037142195
0.16800895	0.027368059	0.00036431299
0.16813944	0.027668503	0.00036584346
0.16826993	0.027344681	0.00036422343
0.16840043	0.027219096	0.00036338051
0.16853092	0.027693941	0.00036527539
0.16866142	0.027822084	0.00036863694
0.16879191	0.027996292	0.00037105554
0.16892240	0.027791499	0.00036422170
0.16905290	0.027654001	0.00036561384
0.16918339	0.027851309	0.00036667631
0.16931389	0.027843893	0.00036796144
0.16944438	0.027645339	0.00036648795
0.16957487	0.027844024	0.00036363388
0.16970537	0.027550413	0.00036642692
0.16983586	0.027120682	0.00036269897
0.16996636	0.027775542	0.00036566777
0.17009685	0.027866599	0.00036753732
0.17022734	0.028050391	0.00036646954
0.17035784	0.027535249	0.00036317812
0.17048833	0.027396528	0.00036250057
0.17061883	0.028018389	0.00036767317
0.17074932	0.027779602	0.00036569424
0.17087981	0.027292488	0.00036337986
0.17101031	0.027345963	0.00036075425
0.17114080	0.027674894	0.00036436205
0.17127130	0.027593078	0.00036264845
0.17140179	0.027887804	0.00036702267
0.17153228	0.028216510	0.00036684958
0.17166278	0.026476426	0.00035715416
0.17179327	0.027184877	0.00036173437
0.17192377	0.027540021	0.00036233195
0.17205426	0.028273285	0.00036782093
0.17218475	0.027569806	0.00036445703
0.17231525	0.027964933	0.00036503412
0.17244574	0.027558246	0.00036154730
0.17257623	0.027561719	0.00036195323
0.17270673	0.027153370	0.00035990648
0.17283722	0.027337764	0.00036430983
0.17296772	0.027831180	0.00036473967
0.17309821	0.027272846	0.00036104693
0.17322870	0.027112855	0.00035712084
0.17335920	0.027716957	0.00036154905
0.17348969	0.027649474	0.00036277735
0.17362019	0.027526859	0.00036187264
0.17375068	0.027691624	0.00036175347
0.17388117	0.027462238	0.00036132082
0.17401167	0.027950124	0.00036241077
0.17414216	0.027067117	0.00035838616
0.17427266	0.027441743	0.00035970761
0.17440315	0.027939416	0.00036424901
0.17453364	0.026850801	0.00035589606
0.17466414	0.027626193	0.00035941965
0.17479463	0.027996203	0.00036397328
0.17492513	0.027612138	0.00036190621
0.17505562	0.027710131	0.00036007777
0.17518611	0.027486935	0.00036045892
0.17531661	0.027706963	0.00035982029
0.17544710	0.027455054	0.00035857297
0.17557760	0.027584717	0.00036109480
0.17570809	0.027885107	0.00036034744
0.17583858	0.027701457	0.00036233981
0.17596908	0.027703970	0.00036013754
0.17609957	0.027691103	0.00035930981
0.17623007	0.027266852	0.00035885210
0.17636056	0.027214255	0.00035726496
0.17649105	0.028025024	0.00036211938
0.17662155	0.028140251	0.00036391980
0.17675204	0.027539548	0.00035608008
0.17688254	0.027312549	0.00035879726
0.17701303	0.027354631	0.00035615970
0.17714352	0.028013750	0.00036133356
0.17727402	0.027471241	0.00035860832
0.17740451	0.027739733	0.00035880566
0.17753501	0.027436164	0.00035711569
0.17766550	0.027552366	0.00036032196
0.17779599	0.027261155	0.00035563399
0.17792649	0.027822855	0.00036066973
0.17805698	0.027822717	0.00035884960
0.17818748	0.028338645	0.00036190618
0.17831797	0.027904680	0.00036091971
0.17844846	0.027544905	0.00035611493
0.17857896	0.027238831	0.00035671342
0.17870945	0.027002254	0.00035455579
0.17883995	0.027787813	0.00035815898
0.17897044	0.027981565	0.00036024642
0.17910093	0.028026934	0.00035910462
0.17923143	0.027778732	0.00035814747
0.17936192	0.027478245	0.00035746047
0.17949242	0.027594789	0.00035581338
0.17962291	0.027269516	0.00035426232
0.17975340	0.027988343	0.00035886976
0.17988390	0.027838451	0.00035750608
0.18001439	0.027549886	0.00035609389
0.18014489	0.027437462	0.00035498513
0.18027538	0.027227178	0.00035268166
0.18040587	0.028106496	0.00035995269
0.18053637	0.027710188	0.00035520172
0.18066686	0.028060610	0.00036055661
0.18079736	0.027501938	0.00035501912
0.18092785	0.028003240	0.00035765900
0.18105834	0.027668810	0.00035526720
0.18118884	0.028154506	0.00035663802
0.18131933	0.027873029	0.00035767407
0.18144982	0.027211742	0.00035332951
0.18158032	0.026946579	0.00035479488
0.18171081	0.027167417	0.00036111685
0.18184131	0.027360411	0.00036351555
0.18197180	0.026634580	0.00036249541
0.18210229	0.027431827	0.00037038854
0.18223279	0.028008365	0.00037291279
0.18236328	0.027071301	0.00037155026
0.18249378	0.026216055	0.00036495902
0.18262427	0.027833183	0.00037761426
0.18275476	0.027296946	0.00037670195
0.18288526	0.027830993	0.00038012963
0.18301575	0.027674591	0.00038075162
0.18314625	0.027078142	0.00037888251
0.18327674	0.027892035	0.00038179157
0.18340723	0.027839491	0.00038709827
0.18353773	0.028152285	0.00038630415
0.18366822	0.027553336	0.00038564213
0.18379872	0.026706130	0.00038101767
0.18392921	0.026846358	0.00038132252
0.18405970	0.027523920	0.00038849715
0.18419020	0.027122978	0.00038789550
0.18432069	0.027594892	0.00038907339
0.18445119	0.026850467	0.00038748445
0.18458168	0.027558431	0.00038868119
0.18471217	0.026918513	0.00038741496
0.18484267	0.027656582	0.00039489405
0.18497316	0.027615280	0.00039375720
0.18510366	0.027295560	0.00039455537
0.18523415	0.027898886	0.00039703545
0.18536464	0.028342321	0.00040082406
0.18549514	0.027673597	0.00039850262
0.18562563	0.026752361	0.00039144120
0.18575613	0.027085512	0.00039527555
0.18588662	0.027440184	0.00040031495
0.18601711	0.027165961	0.00039344261
0.18614761	0.028194842	0.00040409032
0.18627810	0.027511524	0.00040118817
0.18640860	0.027257908	0.00040028734
0.18653909	0.026879964	0.00039137951
0.18666958	0.027643571	0.00039058106
0.18680008	0.028075416	0.00039060775
0.18693057	0.027277089	0.00038496475
0.18706107	0.027261061	0.00038174054
0.18719156	0.026981072	0.00038141317
0.18732205	0.027515302	0.00038118697
0.18745255	0.028195970	0.00038426989
0.18758304	0.027343590	0.00037811603
0.18771354	0.027259488	0.00037479503
0.18784403	0.027598727	0.00037828879
0.18797452	0.027303432	0.00037503088
0.18810502	0.028152848	0.00037770877
0.18823551	0.027571621	0.00037439350
0.18836601	0.027664618	0.00037365031
0.18849650	0.027023088	0.00036922285
0.18862699	0.027739954	0.00037381138
0.18875749	0.027437824	0.00036779432
0.18888798	0.027415467	0.00036945806
0.18901848	0.026952626	0.00036423950
0.18914897	0.027326558	0.00036708312
0.18927946	0.027698329	0.00036936589
0.18940996	0.027739473	0.00036773260
0.18954045	0.027359327	0.00036324739
0.18967095	0.027324441	0.00036488434
0.18980144	0.026828492	0.00036004637
0.18993193	0.027264786	0.00036444452
0.19006243	0.027526282	0.00036241371
0.19019292	0.027931995	0.00036478653
0.19032342	0.027382721	0.00036032002
0.19045391	0.027764971	0.00036161671
0.19058440	0.027473123	0.00036227002
0.19071490	0.027612250	0.00036070077
0.19084539	0.027460326	0.00035881202
0.19097588	0.026633425	0.00035453935
0.19110638	0.027643232	0.00035815686
0.19123687	0.028115237	0.00036165695
0.19136737	0.027182847	0.00035729633
0.19149786	0.027386418	0.00035611546
0.19162835	0.027519162	0.00035692560
0.19175885	0.026990290	0.00035212448
0.19188934	0.027464566	0.00035503909
0.19201984	0.027156943	0.00035425308
0.19215033	0.027882276	0.00035737234
0.19228082	0.027352971	0.00035416344
0.19241132	0.027383902	0.00035356220
0.19254181	0.027385636	0.00035294197
0.19267231	0.027142136	0.00035434136
0.19280280	0.028292866	0.00035848663
0.19293329	0.027043628	0.00035177068
0.19306379	0.027561511	0.00035460739
0.19319428	0.027149839	0.00035043908
0.19332478	0.027222618	0.00035099876
0.19345527	0.027284985	0.00035231439
0.19358576	0.027092339	0.00035131001
0.19371626	0.027346512	0.00035368014
0.19384675	0.026727034	0.00034684048
0.19397725	0.027815485	0.00035550942
0.19410774	0.027835065	0.00035567440
0.19423823	0.027000429	0.00034838832
0.19436873	0.027250180	0.00035283829
0.19449922	0.027171557	0.00034861345
0.19462972	0.026825893	0.00034879969
0.19476021	0.027592026	0.00035379332
0.19489070	0.027123522	0.00034784328
0.19502120	0.028506493	0.00035804791
0.19515169	0.027274508	0.00035000206
0.19528219	0.027767248	0.00035128389
0.19541268	0.027369167	0.00035166479
0.19554317	0.027492659	0.00035070791
0.19567367	0.027378816	0.00035081015
0.19580416	0.026790778	0.00034807023
0.19593466	0.028434612	0.00035356232
0.19606515	0.027879311	0.00035287902
0.19619564	0.027124933	0.00034835025
0.19632614	0.027884657	0.00035146841
0.19645663	0.027023089	0.00034710095
0.19658713	0.027224532	0.00034677508
0.19671762	0.027532070	0.00035007842
0.19684811	0.027034276	0.00034692114
0.19697861	0.027692404	0.00034980392
0.19710910	0.027912736	0.00035301035
0.19723960	0.027855529	0.00035096216
0.19737009	0.028174951	0.00035245109
0.19750058	0.026745911	0.00034529887
0.19763108	0.027384460	0.00034677748
0.19776157	0.027099120	0.00034793693
0.19789207	0.027583266	0.00034984527
0.19802256	0.027445418	0.00034680626
0.19815305	0.027576534	0.00034918966
0.19828355	0.027213919	0.00034572912
0.19841404	0.027215693	0.00034764754
0.19854454	0.027132957	0.00034730804
0.19867503	0.027086589	0.00034451194
0.19880552	0.026954871	0.00034541920
0.19893602	0.027544041	0.00034678478
0.19906651	0.027165611	0.00034546121
0.19919701	0.026566764	0.00034329184
0.19932750	0.027400308	0.00034681160
0.19945799	0.027368214	0.00034668281
0.19958849	0.027327630	0.00034588116
0.19971898	0.026721626	0.00034106824
0.19984947	0.027231761	0.00034592677
0.19997997	0.027210295	0.00034683225
0.20011046	0.027306788	0.00034588862
0.20024096	0.027231062	0.00034532712
0.20037145	0.027208966	0.00034371678
0.20050194	0.026608491	0.00034145480
0.20063244	0.027267510	0.00034533000
0.20076293	0.027222822	0.00034525234
0.20089343	0.027424650	0.00034723082
0.20102392	0.027631525	0.00034544129
0.20115441	0.026777304	0.00034112161
0.20128491	0.027006850	0.00034401242
0.20141540	0.027001316	0.00034173782
0.20154590	0.027830997	0.00034735342
0.20167639	0.027222549	0.00034294873
0.20180688	0.027443310	0.00034373225
0.20193738	0.027407737	0.00034532096
0.20206787	0.026682811	0.00034042563
0.20219837	0.027192960	0.00034270223
0.20232886	0.027541319	0.00034489362
0.20245935	0.026705955	0.00033934496
0.20258985	0.026952204	0.00034056805
0.20272034	0.027181296	0.00034280192
0.20285084	0.027574542	0.00034471968
0.20298133	0.026854828	0.00034045440
0.20311182	0.027702586	0.00034418715
0.20324232	0.027440357	0.00034386783
0.20337281	0.027136605	0.00034203653
0.20350331	0.027605599	0.00034317088
0.20363380	0.026812624	0.00034018607
0.20376429	0.027897292	0.00034392255
0.20389479	0.026841703	0.00034051469
0.20402528	0.027673489	0.00034381678
0.20415578	0.028118565	0.00034585533
0.20428627	0.027163602	0.00034113015
0.20441676	0.027494780	0.00034198912
0.20454726	0.026547516	0.00033540855
0.20467775	0.026546749	0.00033747654
0.20480825	0.026981775	0.00033846046
0.20493874	0.027360537	0.00034228545
0.20506923	0.027302128	0.00034146870
0.20519973	0.027146618	0.00033874437
0.20533022	0.027159470	0.00034060921
0.20546072	0.027973609	0.00034466504
0.20559121	0.027617459	0.00034219140
0.20572170	0.027109210	0.00033917350
0.20585220	0.027147117	0.00033854431
0.20598269	0.027339805	0.00034052574
0.20611319	0.027643657	0.00034189646
0.20624368	0.027388096	0.00034011829
0.20637417	0.027448813	0.00034133590
0.20650467	0.027691143	0.00034110852
0.20663516	0.027445222	0.00033999841
0.20676566	0.027168981	0.00033973924
0.20689615	0.026978675	0.00033657570
0.20702664	0.027172115	0.00033880857
0.20715714	0.027511493	0.00033971385
0.20728763	0.027119667	0.00033692183
0.20741813	0.026969379	0.00033731243
0.20754862	0.027030557	0.00033673483
0.20767911	0.027450457	0.00034015018
0.20780961	0.027434706	0.00033899460
0.20794010	0.028320849	0.00034324749
0.20807060	0.027118520	0.00033674301
0.20820109	0.026980195	0.00033556999
0.20833158	0.027243545	0.00033932960
0.20846208	0.026997588	0.00033855904
0.20859257	0.026847168	0.00033414170
0.20872306	0.026952165	0.00033736860
0.20885356	0.027025538	0.00033584949
0.20898405	0.026831209	0.00033552290
0.20911455	0.027656815	0.00034141268
0.20924504	0.027595534	0.00033902711
0.20937553	0.027083686	0.00033653928
0.20950603	0.027428234	0.00033938597
0.20963652	0.026686775	0.00033353293
0.20976702	0.027039768	0.00033682199
0.20989751	0.027325902	0.00033747813
0.21002800	0.026817235	0.00033476406
0.21015850	0.027174184	0.00033727640
0.21028899	0.027357626	0.00033544169
0.21041949	0.026967553	0.00033737859
0.21054998	0.027132920	0.00033651637
0.21068047	0.026803243	0.00033367306
0.21081097	0.027475616	0.00033760317
0.21094146	0.027060825	0.00033501223
0.21107196	0.027052530	0.00033691583
0.21120245	0.027485254	0.00033748781
0.21133294	0.026720327	0.00033273736
0.21146344	0.027053596	0.00033519068
0.21159393	0.027198997	0.00033513701
0.21172443	0.027366871	0.00033598039
0.21185492	0.026634392	0.00033388022
0.21198541	0.027313661	0.00033600993
0.21211591	0.027398901	0.00033664631
0.21224640	0.027088835	0.00033527181
0.21237690	0.026968567	0.00033256612
0.21250739	0.027234651	0.00033553147
0.21263788	0.027113804	0.00033409805
0.21276838	0.027541140	0.00033704941
0.21289887	0.026911077	0.00033336048
0.21302937	0.027177345	0.00033152194
0.21315986	0.027882892	0.00033888244
0.21329035	0.026885450	0.00033267046
0.21342085	0.027554776	0.00033609166
0.21355134	0.026717842	0.00033091464
0.21368184	0.026869249	0.00033277930
0.21381233	0.026886254	0.00033169170
0.21394282	0.026855514	0.00033367253
0.21407332	0.027669292	0.00033582799
0.21420381	0.027752938	0.00033820447
0.21433431	0.027159018	0.00033329455
0.21446480	0.026843756	0.00033081379
0.21459529	0.026473012	0.00033064895
0.21472579	0.027646475	0.00033569729
0.21485628	0.027639239	0.00033677564
0.21498678	0.027425153	0.00033509907
0.21511727	0.027391849	0.00033219834
0.21524776	0.026849634	0.00033120668
0.21537826	0.027167095	0.00033245297
0.21550875	0.026422112	0.00032887698
0.21563925	0.027205794	0.00033472916
0.21576974	0.027345974	0.00033344729
0.21590023	0.026957125	0.00033051065
0.21603073	0.027065917	0.00033187288
0.21616122	0.026965395	0.00033078241
0.21629172	0.027224820	0.00033316024
0.21642221	0.026992866	0.00033131468
0.21655270	0.026618886	0.00032893747
0.21668320	0.026909846	0.00033123510
0.21681369	0.026718231	0.00032772564
0.21694419	0.026905430	0.00033176139
0.21707468	0.026978178	0.00033079719
0.21720517	0.026900702	0.00033003269
0.21733567	0.027452630	0.00033286796
0.21746616	0.026992040	0.00032952231
0.21759665	0.027385095	0.00033265744
0.21772715	0.026851053	0.00033120099
0.21785764	0.026430490	0.00032552294
0.21798814	0.026835992	0.00032976558
0.21811863	0.027481248	0.00033181051
0.21824912	0.026897226	0.00032990004
0.21837962	0.026909251	0.00033021571
0.21851011	0.027043943	0.00032795635
0.21864061	0.026869626	0.00032853977
0.21877110	0.027206142	0.00033030192
0.21890159	0.027272106	0.00033035318
0.21903209	0.027144520	0.00033033780
0.21916258	0.026971145	0.00032777915
0.21929308	0.027200388	0.00033026928
0.21942357	0.026980028	0.00032920730
0.21955406	0.026992126	0.00032757087
0.21968456	0.026526934	0.00032698354
0.21981505	0.027160749	0.00032931502
0.21994555	0.027124842	0.00032905851
0.22007604	0.026689841	0.00032706348
0.22020653	0.027301033	0.00032917003
0.22033703	0.026987665	0.00032851447
0.22046752	0.027262263	0.00033107394
0.22059802	0.027153315	0.00032697601
0.22072851	0.026441967	0.00032508434
0.22085900	0.027504355	0.00032970791
0.22098950	0.027470635	0.00033004293
0.22111999	0.026081446	0.00032406650
0.22125049	0.027347613	0.00032856646
0.22138098	0.026795152	0.00032715787
0.22151147	0.026640026	0.00032591127
0.22164197	0.027330932	0.00032905239
0.22177246	0.027913861	0.00033262087
0.22190296	0.027126781	0.00032741775
0.22203345	0.026664583	0.00032613975
0.22216394	0.026767659	0.00032743382
0.22229444	0.027555336	0.00032834040
0.22242493	0.027203821	0.00032825938
0.22255543	0.026915427	0.00032636905
0.22268592	0.027142470	0.00032780924
0.22281641	0.027065632	0.00032768107
0.22294691	0.027083469	0.00032648170
0.22307740	0.026906387	0.00032637936
0.22320790	0.027202678	0.00032830870
0.22333839	0.027536084	0.00032882515
0.22346888	0.027788591	0.00033117766
0.22359938	0.027000802	0.00032575341
0.22372987	0.027165298	0.00032751282
0.22386037	0.027343303	0.00032897488
0.22399086	0.026588025	0.00032266502
0.22412135	0.027328513	0.00032790966
0.22425185	0.026465686	0.00032345688
0.22438234	0.026753035	0.00032390834
0.22451284	0.027104486	0.00032707091
0.22464333	0.026691073	0.00032334035
0.22477382	0.026950961	0.00032568881
0.22490432	0.027198194	0.00032700129
0.22503481	0.027020392	0.00032430237
0.22516531	0.027049878	0.00032594851
0.22529580	0.026941474	0.00032420255
0.22542629	0.026593559	0.00032372704
0.22555679	0.027143705	0.00032713202
0.22568728	0.027258998	0.00032538899
0.22581778	0.026953216	0.00032496213
0.22594827	0.027054107	0.00032559338
0.22607876	0.026569196	0.00032176412
0.22620926	0.026547444	0.00032257778
0.22633975	0.026794850	0.00032247822
0.22647025	0.027072374	0.00032537705
0.22660074	0.026696840	0.00032311539
0.22673123	0.027024055	0.00032373838
0.22686173	0.026569192	0.00032267039
0.22699222	0.026544707	0.00032108043
0.22712271	0.027159248	0.00032481311
0.22725321	0.027252366	0.00032620575
0.22738370	0.027046190	0.00032422934
0.22751420	0.027095823	0.00032473943
0.22764469	0.026633428	0.00032337444
0.22777518	0.027463341	0.00032525830
0.22790568	0.026560086	0.00032096524
0.22803617	0.027503323	0.00032591689
0.22816667	0.026972001	0.00032228970
0.22829716	0.027249279	0.00032517964
0.22842765	0.027207007	0.00032301447
0.22855815	0.026996840	0.00032285102
0.22868864	0.026693275	0.00032177686
0.22881914	0.026917726	0.00032159488
0.22894963	0.026613954	0.00032229721
0.22908012	0.026841575	0.00032154412
0.22921062	0.026440123	0.00031952151
0.22934111	0.027279223	0.00032504254
0.22947161	0.027235079	0.00032332205
0.22960210	0.026915963	0.00032191008
0.22973259	0.026877615	0.00032219030
0.22986309	0.027122721	0.00032234034
0.22999358	0.027274038	0.00032465100
0.23012408	0.026838631	0.00031986290
0.23025457	0.026965463	0.00032200299
0.23038506	0.027881343	0.00032697480
0.23051556	0.027152268	0.00032156578
0.23064605	0.026291769	0.00031765332
0.23077655	0.026399832	0.00032244599
0.23090704	0.026347185	0.00032632424
0.23103753	0.027141360	0.00033291241
0.23116803	0.026856372	0.00033198278
0.23129852	0.027183081	0.00033571784
0.23142902	0.026742191	0.00033491420
0.23155951	0.027326014	0.00033990673
0.23169000	0.026537500	0.00033562855
0.23182050	0.026608544	0.00033783292
0.23195099	0.026868093	0.00034109792
0.23208149	0.027270931	0.00034428214
0.23221198	0.026377131	0.00033798441
0.23234247	0.027023227	0.00034524382
0.23247297	0.026540381	0.00034287778
0.23260346	0.027063881	0.00034568604
0.23273396	0.027476388	0.00034994270
0.23286445	0.026576785	0.00034454106
0.23299494	0.026489489	0.00034622254
0.23312544	0.027071797	0.00035045746
0.23325593	0.027332766	0.00035150207
0.23338643	0.026989536	0.00035003358
0.23351692	0.027022713	0.00034940910
0.23364741	0.026867426	0.00034727463
0.23377791	0.026767619	0.00034923382
0.23390840	0.026491886	0.00034511026
0.23403890	0.026510356	0.00034559390
0.23416939	0.026933266	0.00034840775
0.23429988	0.026795668	0.00034859560
0.23443038	0.027074417	0.00035197498
0.23456087	0.026894599	0.00034935178
0.23469137	0.026718354	0.00034936974
0.23482186	0.026682050	0.00035005093
0.23495235	0.027356046	0.00035313221
0.23508285	0.027085188	0.00035105948
0.23521334	0.027486795	0.00035294459
0.23534384	0.026333576	0.00034831251
0.23547433	0.027452709	0.00035554142
0.23560482	0.026919488	0.00035030601
0.23573532	0.027193856	0.00035327186
0.23586581	0.027250533	0.00035385309
0.23599630	0.026719866	0.00035114358
0.23612680	0.026858815	0.00035314782
0.23625729	0.027213176	0.00035281574
0.23638779	0.027014859	0.00035434252
0.23651828	0.025953839	0.00034826664
0.23664877	0.026736626	0.00035174696
0.23677927	0.026637443	0.00035189240
0.23690976	0.027984719	0.00035959902
0.23704026	0.026492434	0.00035201663
0.23717075	0.027234580	0.00035575840
0.23730124	0.026804210	0.00035293186
0.23743174	0.026737344	0.00035501578
0.23756223	0.026762819	0.00035402274
0.23769273	0.026828089	0.00035395540
0.23782322	0.027097130	0.00035629263
0.23795371	0.027034184	0.00035525458
0.23808421	0.026720967	0.00035502614
0.23821470	0.026910574	0.00035698463
0.23834520	0.027244933	0.00035664897
0.23847569	0.026829214	0.00035613885
0.23860618	0.027260552	0.00035808851
0.23873668	0.027095166	0.00035872368
0.23886717	0.027419529	0.00036028734
0.23899767	0.027473170	0.00035841295
0.23912816	0.026614281	0.00035603339
0.23925865	0.026679869	0.00035676328
0.23938915	0.026769856	0.00035491176
0.23951964	0.026749565	0.00035584063
0.23965014	0.026470092	0.00035376975
0.23978063	0.026570643	0.00035503015
0.23991112	0.026918710	0.00035911682
0.24004162	0.027350866	0.00035869682
0.24017211	0.026191073	0.00035440365
0.24030261	0.027030478	0.00035830125
0.24043310	0.027098211	0.00035757937
0.24056359	0.027506517	0.00036356337
0.24069409	0.026717897	0.00035541503
0.24082458	0.027120837	0.00036096441
0.24095508	0.026284182	0.00035628283
0.24108557	0.027154165	0.00035812386
0.24121606	0.026562519	0.00035810271
0.24134656	0.026918039	0.00036003677
0.24147705	0.027147371	0.00035921453
0.24160755	0.026565645	0.00035829260
0.24173804	0.026871206	0.00035861627
0.24186853	0.027474408	0.00036380709
0.24199903	0.026815178	0.00036064633
0.24212952	0.026643104	0.00035673989
0.24226002	0.027180789	0.00036220428
0.24239051	0.026669526	0.00035804977
0.24252100	0.026939799	0.00035983930
0.24265150	0.026293954	0.00035733417
0.24278199	0.026507943	0.00035694368
0.24291249	0.026892582	0.00036143417
0.24304298	0.026875025	0.00036093792
0.24317347	0.027564195	0.00036452791
0.24330397	0.026947864	0.00036217716
0.24343446	0.027210243	0.00036309148
0.24356496	0.027272019	0.00036435128
0.24369545	0.026328032	0.00035937885
0.24382594	0.027262566	0.00036204114
0.24395644	0.027609803	0.00036672349
0.24408693	0.027053373	0.00036208001
0.24421743	0.026457541	0.00035908778
0.24434792	0.027036038	0.00036538353
0.24447841	0.026915923	0.00036037827
0.24460891	0.027553337	0.00036627428
0.24473940	0.026321883	0.00036013239
0.24486989	0.026613409	0.00035926568
0.24500039	0.026563006	0.00036136689
0.24513088	0.026954259	0.00036129673
0.24526138	0.026934689	0.00036431716
0.24539187	0.026768989	0.00036258844
0.24552236	0.026719646	0.00036031278
0.24565286	0.026817441	0.00036196506
0.24578335	0.026963759	0.00036333129
0.24591385	0.027965538	0.00036830173
0.24604434	0.026475421	0.00036255153
0.24617483	0.027613249	0.00036800852
0.24630533	0.026602867	0.00036027824
0.24643582	0.026904836	0.00036411119
0.24656632	0.026804951	0.00036174448
0.24669681	0.026464037	0.00036279563
0.24682730	0.027102626	0.00036332482
0.24695780	0.026908122	0.00036362280
0.24708829	0.028194099	0.00037227121
0.24721879	0.027203559	0.00036498250
0.24734928	0.026968152	0.00036610818
0.24747977	0.026471299	0.00036224743
0.24761027	0.027138456	0.00036508740
0.24774076	0.027227419	0.00036710920
0.24787126	0.027718419	0.00036912982
0.24800175	0.026995797	0.00036551410
0.24813224	0.027194437	0.00036828049
0.24826274	0.026424621	0.00035947200
0.24839323	0.026714974	0.00036508089
0.24852373	0.027081949	0.00036596977
0.24865422	0.026654324	0.00036299668
0.24878471	0.026760672	0.00036641035
0.24891521	0.027212639	0.00036542537
0.24904570	0.026148694	0.00036171365
0.24917620	0.027269175	0.00036826237
0.24930669	0.027172810	0.00036639188
0.24943718	0.026789483	0.00036640397
0.24956768	0.027019266	0.00036626668
0.24969817	0.026315402	0.00036236153
0.24982867	0.027457986	0.00037098212
0.24995916	0.026402801	0.00036331889
0.25008965	0.026714517	0.00036643622
0.25022015	0.026604064	0.00036478880
0.25035064	0.026663251	0.00036344226
0.25048114	0.025959488	0.00036230722
0.25061163	0.026446347	0.00036146694
0.25074212	0.026404364	0.00036330148
0.25087262	0.026970468	0.00036905474
0.25100311	0.026994532	0.00036446704
0.25113361	0.026504481	0.00036423545
0.25126410	0.026460432	0.00036351526
0.25139459	0.026798114	0.00036554828
0.25152509	0.026852276	0.00036780990
0.25165558	0.026633504	0.00036363922
0.25178608	0.026636771	0.00036708944
0.25191657	0.026406169	0.00036469147
0.25204706	0.027249761	0.00036810172
0.25217756	0.026322032	0.00036560255
0.25230805	0.026968635	0.00036742931
0.25243855	0.026002080	0.00036213352
0.25256904	0.026658296	0.00036878017
0.25269953	0.026810554	0.00036422690
0.25283003	0.027351008	0.00037127878
0.25296052	0.027141636	0.00036944043
0.25309102	0.027009467	0.00036828724
0.25322151	0.025924574	0.00036172309
0.25335200	0.026647114	0.00036589997
0.25348250	0.026744928	0.00036746341
0.25361299	0.027445803	0.00037258228
0.25374349	0.027109288	0.00036743065
0.25387398	0.026680073	0.00036774793
0.25400447	0.026683248	0.00036739369
0.25413497	0.026666788	0.00036611462
0.25426546	0.026673821	0.00036876641
0.25439595	0.026655692	0.00036577484
0.25452645	0.026878917	0.00036998663
0.25465694	0.027524084	0.00037243144
0.25478744	0.026377122	0.00036528123
0.25491793	0.026636592	0.00036726764
0.25504842	0.026557612	0.00036509625
0.25517892	0.026946043	0.00037007802
0.25530941	0.026723256	0.00037964770
0.25543991	0.027241861	0.00038316974
0.25557040	0.027157560	0.00038656421
0.25570089	0.027219892	0.00039094131
0.25583139	0.026693216	0.00038923880
0.25596188	0.026822069	0.00039270305
0.25609238	0.026798709	0.00039400091
0.25622287	0.026597793	0.00039536603
0.25635336	0.026608733	0.00039739834
0.25648386	0.026445518	0.00039815221
0.25661435	0.026538916	0.00040056987
0.25674485	0.026721138	0.00040274997
0.25687534	0.026964124	0.00040661026
0.25700583	0.026998655	0.00040748962
0.25713633	0.026649552	0.00040593923
0.25726682	0.026754525	0.00041002299
0.25739732	0.026633670	0.00041042336
0.25752781	0.027211391	0.00041780561
0.25765830	0.026017082	0.00040976486
0.25778880	0.026891069	0.00041682823
0.25791929	0.027511469	0.00042437644
0.25804979	0.027107359	0.00042335255
0.25818028	0.026706408	0.00042147288
0.25831077	0.026055705	0.00041927458
0.25844127	0.026500479	0.00042229505
0.25857176	0.026890976	0.00042672229
0.25870226	0.026253854	0.00042447271
0.25883275	0.026833343	0.00043035087
0.25896324	0.026239191	0.00042687178
0.25909374	0.026501909	0.00043062834
0.25922423	0.026593431	0.00043277763
0.25935473	0.026876508	0.00043587152
0.25948522	0.026843496	0.00043915859
0.25961571	0.027436943	0.00044139970
0.25974621	0.027108527	0.00043962639
0.25987670	0.027008156	0.00044071081
0.26000720	0.026266737	0.00043553615
0.26013769	0.026440946	0.00043922700
0.26026818	0.026648409	0.00044006994
0.26039868	0.026367494	0.00043858674
0.26052917	0.026424384	0.00044161392
0.26065967	0.027232300	0.00044447658
0.26079016	0.026194558	0.00044171225
0.26092065	0.026935263	0.00044787094
0.26105115	0.027293222	0.00044998337
0.26118164	0.026385496	0.00044511129
0.26131214	0.026495977	0.00044495817
0.26144263	0.026363005	0.00044633501
0.26157312	0.026509973	0.00044548105
0.26170362	0.026578824	0.00045050488
0.26183411	0.027059188	0.00045197816
0.26196461	0.027110155	0.00045197921
0.26209510	0.026471629	0.00045014283
0.26222559	0.026770743	0.00045401933
0.26235609	0.026514212	0.00045219820
0.26248658	0.026600605	0.00045333245
0.26261708	0.026716029	0.00045297132
0.26274757	0.027073932	0.00045890271
0.26287806	0.027547650	0.00046151630
0.26300856	0.026251539	0.00045363963
0.26313905	0.026122629	0.00045284738
0.26326954	0.026879782	0.00045713714
0.26340004	0.026703801	0.00045939458
0.26353053	0.026868992	0.00046149226
0.26366103	0.026863239	0.00045952199
0.26379152	0.026083943	0.00045610967
0.26392201	0.026760961	0.00046185954
0.26405251	0.026671401	0.00046116176
0.26418300	0.026834736	0.00046546082
0.26431350	0.025821648	0.00045400335
0.26444399	0.026805195	0.00046700311
0.26457448	0.026158021	0.00045849917
0.26470498	0.026461463	0.00046346087
0.26483547	0.027060074	0.00046932041
0.26496597	0.027000086	0.00046800408
0.26509646	0.026094311	0.00046427486
0.26522695	0.026524597	0.00046996143
0.26535745	0.026489910	0.00046439627
[truncated: 572 more rows]
