# Supplementary material for: Rationally seeded computational protein design of ɑ-helical barrels
Source: Nat Chem Biol. 2024 Jun 20;20(8):991–9. doi: 10.1038/s41589-024-01642-0 (PMC11288890; doi:10.1038/s41589-024-01642-0)
Supplement: Supplementary file 5 — PDB files used for making figure panels h–j. [file 41589_2024_1642_MOESM5_ESM.zip › KIA_RP_RSPD_NatChemBiol_data_Figure3/sc-CC-7-LI_panels_c-g/SAXS_panel_g/LI_SAXS_raw/b21-438120_00567.dat]

0.0045000000	1.0492563	0.0099265125
0.0046304940	0.94766555	0.0091721501
0.0047609879	0.80644410	0.0082388928
0.0048914819	0.76565315	0.0080577214
0.0050219759	0.69810681	0.0072965308
0.0051524699	0.63379248	0.0068833583
0.0052829638	0.57305593	0.0063795075
0.0054134578	0.52584473	0.0059286109
0.0055439518	0.49990768	0.0058853411
0.0056744457	0.46470139	0.0053864169
0.0058049397	0.41933556	0.0050614279
0.0059354337	0.39148177	0.0050132323
0.0060659277	0.36460526	0.0045976101
0.0061964216	0.34553647	0.0045945099
0.0063269156	0.32431740	0.0043584592
0.0064574096	0.30618843	0.0041399501
0.0065879035	0.29623648	0.0041025419
0.0067183975	0.28093043	0.0038713136
0.0068488915	0.25808960	0.0037459406
0.0069793855	0.24723060	0.0036928893
0.0071098794	0.23674017	0.0034732205
0.0072403734	0.22199035	0.0033708496
0.0073708674	0.21681242	0.0033164000
0.0075013613	0.20463417	0.0031658762
0.0076318553	0.19595185	0.0031182132
0.0077623493	0.18819010	0.0029604133
0.0078928433	0.18055774	0.0028938359
0.0080233372	0.17397495	0.0028233611
0.0081538312	0.15766338	0.0026454183
0.0082843252	0.16202483	0.0026870122
0.0084148191	0.15342400	0.0025844929
0.0085453131	0.14586891	0.0024776985
0.0086758071	0.14206009	0.0024406212
0.0088063011	0.13101973	0.0023017820
0.0089367950	0.13836044	0.0023781135
0.0090672890	0.12966866	0.0022858198
0.0091977830	0.12399297	0.0021854284
0.0093282769	0.11677685	0.0021427847
0.0094587709	0.11544502	0.0020671286
0.0095892649	0.11006867	0.0020317003
0.0097197588	0.10417455	0.0019733002
0.0098502528	0.10266887	0.0019337096
0.0099807468	0.10151549	0.0019079297
0.010111241	0.090797586	0.0018040838
0.010241735	0.085899939	0.0017047530
0.010372229	0.088261751	0.0017406903
0.010502723	0.086791489	0.0017110284
0.010633217	0.084080645	0.0016689765
0.010763711	0.084022346	0.0016519487
0.010894205	0.081970317	0.0015977677
0.011024699	0.078286439	0.0015676110
0.011155193	0.074990592	0.0015237710
0.011285687	0.073950186	0.0014870556
0.011416180	0.069721686	0.0014391663
0.011546674	0.065606659	0.0013629636
0.011677168	0.066340765	0.0013601378
0.011807662	0.066068629	0.0013377935
0.011938156	0.062403780	0.0012919731
0.012068650	0.065031402	0.0013173322
0.012199144	0.061516008	0.0012612192
0.012329638	0.059250762	0.0012079412
0.012460132	0.058995377	0.0012024853
0.012590626	0.059249087	0.0011837977
0.012721120	0.058881847	0.0011630730
0.012851614	0.057014790	0.0011231304
0.012982108	0.055829593	0.0010949071
0.013112602	0.053824397	0.0010777778
0.013243096	0.053692021	0.0010620097
0.013373590	0.054362915	0.0010686114
0.013504084	0.052463114	0.0010490495
0.013634578	0.050579238	0.0010119845
0.013765072	0.050890787	0.0010178106
0.013895566	0.051343980	0.0010139789
0.014026060	0.049728344	0.00098091809
0.014156554	0.049471399	0.00099120869
0.014287048	0.048202800	0.00096155005
0.014417542	0.048972129	0.00095857829
0.014548036	0.047610781	0.00095508027
0.014678530	0.046226244	0.00092451754
0.014809024	0.045378352	0.00092035058
0.014939518	0.044518035	0.00090606442
0.015070012	0.043496061	0.00088654832
0.015200506	0.044784338	0.00090182787
0.015331000	0.044397362	0.00088651212
0.015461494	0.044613645	0.00088572719
0.015591988	0.041834823	0.00085986485
0.015722482	0.043224375	0.00085900194
0.015852975	0.043567419	0.00086325015
0.015983469	0.042048919	0.00084690553
0.016113963	0.041698152	0.00083409813
0.016244457	0.043082676	0.00085398073
0.016374951	0.042259987	0.00083392375
0.016505445	0.039361885	0.00080829368
0.016635939	0.041181439	0.00082180827
0.016766433	0.039818449	0.00079600188
0.016896927	0.040621494	0.00080693118
0.017027421	0.040484385	0.00080041817
0.017157915	0.039701300	0.00078957555
0.017288409	0.039989183	0.00079203514
0.017418903	0.038384771	0.00076355959
0.017549397	0.039641274	0.00078177596
0.017679891	0.036922896	0.00075298912
0.017810385	0.038304340	0.00075792616
0.017940879	0.037139805	0.00074922349
0.018071373	0.036608335	0.00073625542
0.018201867	0.037220823	0.00074363087
0.018332361	0.036616478	0.00073610386
0.018462855	0.037575179	0.00073403842
0.018593349	0.037518761	0.00073788661
0.018723843	0.036799295	0.00072655530
0.018854337	0.037974229	0.00072769361
0.018984831	0.037188786	0.00072550445
0.019115325	0.036601168	0.00071350160
0.019245819	0.036670396	0.00071773065
0.019376313	0.036831650	0.00071301351
0.019506807	0.036723344	0.00070562526
0.019637301	0.036604345	0.00070993481
0.019767795	0.036484108	0.00069935934
0.019898289	0.035629642	0.00069245766
0.020028783	0.037009861	0.00070240957
0.020159277	0.035505312	0.00068411059
0.020289771	0.036649779	0.00069691118
0.020420264	0.035777020	0.00068021764
0.020550758	0.037152053	0.00068938006
0.020681252	0.036279998	0.00068863600
0.020811746	0.035558869	0.00067371392
0.020942240	0.036142372	0.00067192308
0.021072734	0.035451897	0.00067293384
0.021203228	0.035601676	0.00066355989
0.021333722	0.035604935	0.00066969908
0.021464216	0.035830491	0.00066747697
0.021594710	0.034675950	0.00064944726
0.021725204	0.033707788	0.00064923872
0.021855698	0.034806672	0.00064416880
0.021986192	0.033492425	0.00063800209
0.022116686	0.034041924	0.00064449537
0.022247180	0.034575389	0.00063704932
0.022377674	0.034947713	0.00064588196
0.022508168	0.034632650	0.00063682113
0.022638662	0.034260689	0.00062922855
0.022769156	0.034358513	0.00063945134
0.022899650	0.034674953	0.00062913983
0.023030144	0.033482806	0.00062353216
0.023160638	0.034078596	0.00062732116
0.023291132	0.033222674	0.00061253842
0.023421626	0.032666724	0.00061010715
0.023552120	0.033250673	0.00061167026
0.023682614	0.034306811	0.00061508749
0.023813108	0.033378363	0.00061364797
0.023943602	0.034068344	0.00061046642
0.024074096	0.034402036	0.00061355005
0.024204590	0.034828002	0.00061996529
0.024335084	0.034905438	0.00061213066
0.024465578	0.033630333	0.00060414321
0.024596072	0.033242463	0.00059494776
0.024726566	0.033859178	0.00060082522
0.024857060	0.034058426	0.00060387974
0.024987553	0.034757251	0.00060144425
0.025118047	0.032487512	0.00058690172
0.025248541	0.032670909	0.00058508014
0.025379035	0.032442162	0.00057846810
0.025509529	0.032024928	0.00057856143
0.025640023	0.032742040	0.00057734114
0.025770517	0.033888058	0.00059000905
0.025901011	0.032670919	0.00057845173
0.026031505	0.033733436	0.00058375864
0.026161999	0.032937868	0.00057722680
0.026292493	0.033208464	0.00057563525
0.026422987	0.033026930	0.00057216804
0.026553481	0.033032152	0.00057388244
0.026683975	0.033271581	0.00057077436
0.026814469	0.032950903	0.00056847052
0.026944963	0.032965343	0.00056753351
0.027075457	0.033385890	0.00056800261
0.027205951	0.032638494	0.00056549449
0.027336445	0.032528644	0.00055952551
0.027466939	0.033277172	0.00056279239
0.027597433	0.032330327	0.00056007626
0.027727927	0.032682422	0.00055344638
0.027858421	0.032069416	0.00055406337
0.027988915	0.032548629	0.00055347733
0.028119409	0.033068790	0.00055361679
0.028249903	0.032814369	0.00055317295
0.028380397	0.033380585	0.00055111604
0.028510891	0.031475655	0.00054215558
0.028641385	0.033299361	0.00055527945
0.028771879	0.032202269	0.00054032981
0.028902373	0.032402812	0.00054435394
0.029032867	0.033646743	0.00055034389
0.029163361	0.032599716	0.00053936157
0.029293855	0.032543584	0.00054405255
0.029424349	0.031862692	0.00053206221
0.029554842	0.032519334	0.00053786870
0.029685336	0.033195498	0.00054254335
0.029815830	0.031776665	0.00052580338
0.029946324	0.031936543	0.00053030733
0.030076818	0.032462079	0.00053435089
0.030207312	0.034056642	0.00054023512
0.030337806	0.032435333	0.00053235853
0.030468300	0.032997740	0.00053124186
0.030598794	0.031955537	0.00052340506
0.030729288	0.032123320	0.00052648346
0.030859782	0.033076999	0.00052928290
0.030990276	0.032792685	0.00052678396
0.031120770	0.033018709	0.00052467248
0.031251264	0.031594223	0.00051308383
0.031381758	0.031905161	0.00051807874
0.031512252	0.032342852	0.00051709576
0.031642746	0.031723071	0.00051384208
0.031773240	0.033257421	0.00052353109
0.031903734	0.033245199	0.00051974378
0.032034228	0.032826988	0.00051881808
0.032164722	0.032220560	0.00051280911
0.032295216	0.032308002	0.00051257308
0.032425710	0.033132251	0.00051924819
0.032556204	0.032538481	0.00050892737
0.032686698	0.031769049	0.00050493549
0.032817192	0.031805370	0.00050333918
0.032947686	0.031786831	0.00050161129
0.033078180	0.030721291	0.00049486914
0.033208674	0.030781339	0.00049253418
0.033339168	0.032416775	0.00050436156
0.033469662	0.031413209	0.00049658381
0.033600156	0.031758657	0.00049723005
0.033730650	0.031543090	0.00049976369
0.033861144	0.031304634	0.00049191746
0.033991637	0.031999512	0.00049267513
0.034122131	0.031763179	0.00049737314
0.034252625	0.031251683	0.00049340966
0.034383119	0.032959001	0.00051118913
0.034513613	0.031510553	0.00050086760
0.034644107	0.031701632	0.00050059267
0.034774601	0.031445176	0.00051114334
0.034905095	0.031219056	0.00051159728
0.035035589	0.030735373	0.00051072503
0.035166083	0.031913285	0.00052680269
0.035296577	0.031922254	0.00052280286
0.035427071	0.031962779	0.00052933316
0.035557565	0.031213804	0.00051900408
0.035688059	0.031692178	0.00052542825
0.035818553	0.031807574	0.00053355371
0.035949047	0.031564600	0.00052734449
0.036079541	0.031790418	0.00053007990
0.036210035	0.031152705	0.00052464816
0.036340529	0.031183062	0.00052534173
0.036471023	0.030987671	0.00052858283
0.036601517	0.031737652	0.00053168690
0.036732011	0.031472522	0.00052959968
0.036862505	0.031349460	0.00053162806
0.036992999	0.031507847	0.00053297626
0.037123493	0.030556334	0.00052656453
0.037253987	0.031807397	0.00054016184
0.037384481	0.031519525	0.00053297630
0.037514975	0.031211664	0.00053603687
0.037645469	0.032213474	0.00054286603
0.037775963	0.030480493	0.00052668189
0.037906457	0.031651986	0.00054365327
0.038036951	0.030817014	0.00053538792
0.038167445	0.031805512	0.00054404888
0.038297939	0.031420953	0.00054019800
0.038428433	0.031211493	0.00053854754
0.038558926	0.030786238	0.00053961408
0.038689420	0.031197297	0.00054028707
0.038819914	0.031049165	0.00053957180
0.038950408	0.030697804	0.00054172779
0.039080902	0.031302051	0.00053687431
0.039211396	0.030065504	0.00052784561
0.039341890	0.031535584	0.00053092009
0.039472384	0.031180038	0.00052879403
0.039602878	0.031370481	0.00053017758
0.039733372	0.031535163	0.00052709116
0.039863866	0.031332963	0.00052198491
0.039994360	0.031049921	0.00052370043
0.040124854	0.031990527	0.00052454650
0.040255348	0.031596085	0.00052405111
0.040385842	0.030640297	0.00051270146
0.040516336	0.031592857	0.00051993601
0.040646830	0.031047510	0.00051532274
0.040777324	0.030907389	0.00051284641
0.040907818	0.031510830	0.00051616506
0.041038312	0.032225191	0.00052392005
0.041168806	0.030761917	0.00050665964
0.041299300	0.031550265	0.00051827849
0.041429794	0.031601389	0.00051353024
0.041560288	0.031812041	0.00051496240
0.041690782	0.031358778	0.00051242400
0.041821276	0.030661979	0.00050328509
0.041951770	0.031137085	0.00050766000
0.042082264	0.031537517	0.00050880959
0.042212758	0.031480662	0.00050756507
0.042343252	0.031945431	0.00051454797
0.042473746	0.030330139	0.00049886908
0.042604240	0.031204987	0.00050295159
0.042734734	0.032023806	0.00051481735
0.042865228	0.031374860	0.00050287339
0.042995722	0.031380081	0.00050624628
0.043126215	0.031534403	0.00050655729
0.043256709	0.031840744	0.00050543965
0.043387203	0.031418575	0.00050431862
0.043517697	0.031473285	0.00050117224
0.043648191	0.031136140	0.00049746984
0.043778685	0.031413020	0.00050481478
0.043909179	0.030507023	0.00049266281
0.044039673	0.030568604	0.00049442110
0.044170167	0.030643493	0.00049386669
0.044300661	0.031081235	0.00049406341
0.044431155	0.031401181	0.00050090834
0.044561649	0.031000079	0.00049443373
0.044692143	0.031044841	0.00049414894
0.044822637	0.031510685	0.00049733187
0.044953131	0.031135813	0.00049413793
0.045083625	0.031314684	0.00049868004
0.045214119	0.031412879	0.00049466220
0.045344613	0.031951980	0.00049665942
0.045475107	0.031235494	0.00049360921
0.045605601	0.031371632	0.00049222930
0.045736095	0.030933409	0.00048885444
0.045866589	0.030392751	0.00048763755
0.045997083	0.030950938	0.00048718162
0.046127577	0.030561604	0.00048936993
0.046258071	0.031028669	0.00049699802
0.046388565	0.030342873	0.00049217055
0.046519059	0.031629091	0.00051008796
0.046649553	0.031662405	0.00050933016
0.046780047	0.030389889	0.00050140997
0.046910541	0.031423234	0.00051159189
0.047041035	0.030692396	0.00050378157
0.047171529	0.030919205	0.00051065913
0.047302023	0.030993385	0.00051072583
0.047432517	0.031226216	0.00051254363
0.047563011	0.031338542	0.00051777366
0.047693504	0.031624382	0.00051630574
0.047823998	0.030530235	0.00051251524
0.047954492	0.031156063	0.00051896590
0.048084986	0.029501066	0.00050427330
0.048215480	0.030693899	0.00051793717
0.048345974	0.031274145	0.00051906833
0.048476468	0.030695407	0.00051337433
0.048606962	0.030514642	0.00051659904
0.048737456	0.031410184	0.00052123940
0.048867950	0.030579557	0.00051933699
0.048998444	0.030632732	0.00051638423
0.049128938	0.031512485	0.00052474310
0.049259432	0.030530640	0.00051858789
0.049389926	0.030166685	0.00051523298
0.049520420	0.031106604	0.00052358745
0.049650914	0.030199648	0.00051928248
0.049781408	0.030393254	0.00051769112
0.049911902	0.030117357	0.00051654125
0.050042396	0.029336167	0.00051225428
0.050172890	0.030537129	0.00052270775
0.050303384	0.030733267	0.00052705826
0.050433878	0.030573558	0.00052193949
0.050564372	0.031587424	0.00053207533
0.050694866	0.031580404	0.00052878693
0.050825360	0.031777064	0.00053511797
0.050955854	0.031081313	0.00052942707
0.051086348	0.031075388	0.00052818466
0.051216842	0.030632937	0.00052550668
0.051347336	0.031275614	0.00053053115
0.051477830	0.030368589	0.00052197422
0.051608324	0.030360491	0.00052427375
0.051738818	0.030858276	0.00053065665
0.051869312	0.032029423	0.00053670597
0.051999806	0.030921879	0.00053168573
0.052130299	0.030822708	0.00052864986
0.052260793	0.030699256	0.00052906909
0.052391287	0.030331299	0.00052721784
0.052521781	0.030524995	0.00052911511
0.052652275	0.029978996	0.00052700441
0.052782769	0.030464535	0.00052756810
0.052913263	0.031618960	0.00053766272
0.053043757	0.030989992	0.00053287995
0.053174251	0.030897250	0.00053438830
0.053304745	0.030658166	0.00053052539
0.053435239	0.031670437	0.00054170739
0.053565733	0.031521299	0.00053809009
0.053696227	0.031321107	0.00053614144
0.053826721	0.031512777	0.00054124832
0.053957215	0.030581414	0.00053255710
0.054087709	0.030563036	0.00053392360
0.054218203	0.030439602	0.00052942019
0.054348697	0.030437036	0.00053025805
0.054479191	0.031299452	0.00053928379
0.054609685	0.031130560	0.00054018776
0.054740179	0.030854918	0.00053449356
0.054870673	0.031631454	0.00054509572
0.055001167	0.030539783	0.00053102608
0.055131661	0.030879797	0.00053661067
0.055262155	0.030616393	0.00053283815
0.055392649	0.031074655	0.00054095623
0.055523143	0.030037495	0.00053345987
0.055653637	0.031573582	0.00054240309
0.055784131	0.031056371	0.00053785705
0.055914625	0.030772607	0.00053702212
0.056045119	0.030537016	0.00053588445
0.056175613	0.030369062	0.00053435284
0.056306107	0.030999461	0.00054011547
0.056436601	0.031776176	0.00054638298
0.056567095	0.030188816	0.00053179474
0.056697588	0.030995347	0.00054099836
0.056828082	0.030843455	0.00054019856
0.056958576	0.030357220	0.00053596364
0.057089070	0.030403118	0.00053569040
0.057219564	0.030786599	0.00054021651
0.057350058	0.031014507	0.00053836583
0.057480552	0.030314341	0.00053833834
0.057611046	0.030341715	0.00053404084
0.057741540	0.030292742	0.00053381776
0.057872034	0.031033897	0.00054024302
0.058002528	0.030777454	0.00053412017
0.058133022	0.030418671	0.00053636395
0.058263516	0.030119798	0.00053077262
0.058394010	0.030344643	0.00053362071
0.058524504	0.030472348	0.00053401057
0.058654998	0.029489752	0.00052299515
0.058785492	0.030356439	0.00053045442
0.058915986	0.029789582	0.00052796762
0.059046480	0.030385230	0.00052638026
0.059176974	0.030768513	0.00053489463
0.059307468	0.030615734	0.00052791340
0.059437962	0.030455360	0.00052560092
0.059568456	0.030338203	0.00052867045
0.059698950	0.031084152	0.00053075533
0.059829444	0.030630078	0.00052724042
0.059959938	0.030732769	0.00052686564
0.060090432	0.029897370	0.00051791733
0.060220926	0.029561871	0.00051851233
0.060351420	0.030226439	0.00052069913
0.060481914	0.032111364	0.00053811345
0.060612408	0.029738772	0.00051808009
0.060742902	0.030091256	0.00051691588
0.060873396	0.030001669	0.00051941267
0.061003890	0.029474316	0.00051394329
0.061134384	0.030826872	0.00052255192
0.061264877	0.030893245	0.00052789069
0.061395371	0.030766410	0.00052126453
0.061525865	0.030631927	0.00051875328
0.061656359	0.029989599	0.00051697814
0.061786853	0.031144148	0.00052655266
0.061917347	0.029488609	0.00051407209
0.062047841	0.029544474	0.00051291404
0.062178335	0.029904587	0.00051241621
0.062308829	0.030012645	0.00051766805
0.062439323	0.029638969	0.00051127942
0.062569817	0.030455099	0.00051886406
0.062700311	0.030409444	0.00051922071
0.062830805	0.029934001	0.00051226053
0.062961299	0.030299969	0.00051679878
0.063091793	0.030087929	0.00051507619
0.063222287	0.030619508	0.00051737038
0.063352781	0.030143679	0.00051874109
0.063483275	0.030271554	0.00051577799
0.063613769	0.029628393	0.00050988155
0.063744263	0.030223193	0.00051482378
0.063874757	0.030149272	0.00051408286
0.064005251	0.030945325	0.00052266886
0.064135745	0.030735350	0.00051989577
0.064266239	0.031293236	0.00052154685
0.064396733	0.030385274	0.00051441566
0.064527227	0.030181414	0.00051122428
0.064657721	0.030417333	0.00051609427
0.064788215	0.029499019	0.00050742992
0.064918709	0.029658145	0.00050753984
0.065049203	0.029946810	0.00051186783
0.065179697	0.029053486	0.00050029175
0.065310191	0.029251367	0.00050361682
0.065440685	0.029986324	0.00051094445
0.065571179	0.029647944	0.00050784010
0.065701673	0.029468918	0.00050608585
0.065832166	0.030250116	0.00051083159
0.065962660	0.030480199	0.00051286367
0.066093154	0.030601445	0.00051652739
0.066223648	0.030664926	0.00051213256
0.066354142	0.030466449	0.00051334881
0.066484636	0.029870121	0.00050599157
0.066615130	0.030336933	0.00050983586
0.066745624	0.029145951	0.00050148904
0.066876118	0.029197722	0.00050075823
0.067006612	0.029550257	0.00050552153
0.067137106	0.029612151	0.00050495464
0.067267600	0.031165130	0.00051093056
0.067398094	0.030443079	0.00051176587
0.067528588	0.030278593	0.00050809048
0.067659082	0.030215140	0.00050667621
0.067789576	0.030323105	0.00050987609
0.067920070	0.029431504	0.00050006137
0.068050564	0.030965813	0.00051139427
0.068181058	0.029855540	0.00050356358
0.068311552	0.029796717	0.00050235600
0.068442046	0.029984733	0.00050648678
0.068572540	0.030223558	0.00050782982
0.068703034	0.029643381	0.00049791852
0.068833528	0.030062619	0.00050700411
0.068964022	0.029901692	0.00050142335
0.069094516	0.030085150	0.00050640014
0.069225010	0.029402608	0.00049958743
0.069355504	0.030009066	0.00050161184
0.069485998	0.029800196	0.00050171968
0.069616492	0.030303854	0.00050696713
0.069746986	0.029678419	0.00050036682
0.069877480	0.029059429	0.00049743273
0.070007974	0.030113984	0.00050138959
0.070138468	0.030000028	0.00050059614
0.070268961	0.029971875	0.00049961151
0.070399455	0.028790836	0.00049028278
0.070529949	0.030550700	0.00050747053
0.070660443	0.029664111	0.00049744064
0.070790937	0.029887048	0.00049840000
0.070921431	0.030366492	0.00050317317
0.071051925	0.029823190	0.00049674083
0.071182419	0.030254745	0.00050473280
0.071312913	0.030778707	0.00050347223
0.071443407	0.030138254	0.00050247286
0.071573901	0.029184507	0.00048977221
0.071704395	0.030296219	0.00049872863
0.071834889	0.029704230	0.00049646502
0.071965383	0.029298144	0.00049263199
0.072095877	0.029586394	0.00049585095
0.072226371	0.030027160	0.00049856133
0.072356865	0.030089310	0.00049545677
0.072487359	0.029608951	0.00049560745
0.072617853	0.029954572	0.00049928054
0.072748347	0.029566772	0.00048943936
0.072878841	0.030253383	0.00049926031
0.073009335	0.029009203	0.00048596520
0.073139829	0.030132394	0.00049534879
0.073270323	0.029049716	0.00049009676
0.073400817	0.029500102	0.00049237713
0.073531311	0.030039420	0.00049527734
0.073661805	0.029957706	0.00049583960
0.073792299	0.029656579	0.00048975382
0.073922793	0.029377406	0.00049046246
0.074053287	0.029478297	0.00048944157
0.074183781	0.029773253	0.00049230192
0.074314275	0.029131954	0.00049165890
0.074444769	0.029950118	0.00049047844
0.074575263	0.029551236	0.00049040010
0.074705757	0.029758619	0.00049082826
0.074836250	0.030555541	0.00049757816
0.074966744	0.029959374	0.00049465630
0.075097238	0.030361873	0.00049205572
0.075227732	0.028594251	0.00048133686
0.075358226	0.029903255	0.00049336406
0.075488720	0.028810814	0.00048229142
0.075619214	0.029436866	0.00048769009
0.075749708	0.030093426	0.00049171956
0.075880202	0.029191606	0.00048464687
0.076010696	0.029710895	0.00048864689
0.076141190	0.029102757	0.00048265446
0.076271684	0.029163475	0.00048513387
0.076402178	0.029420404	0.00048872554
0.076532672	0.029256154	0.00048221521
0.076663166	0.029596840	0.00048674830
0.076793660	0.029520472	0.00048607758
0.076924154	0.029233056	0.00048383791
0.077054648	0.030183003	0.00049072608
0.077185142	0.030050902	0.00048745154
0.077315636	0.029663032	0.00048588320
0.077446130	0.029627674	0.00048591136
0.077576624	0.029809326	0.00048515014
0.077707118	0.030555359	0.00049474019
0.077837612	0.030203324	0.00048697816
0.077968106	0.029173395	0.00048272595
0.078098600	0.029679036	0.00048357296
0.078229094	0.030277363	0.00048650454
0.078359588	0.029398801	0.00048238731
0.078490082	0.029726884	0.00048416655
0.078620576	0.029887034	0.00048405173
0.078751070	0.029668882	0.00048468482
0.078881564	0.028813963	0.00047579588
0.079012058	0.030318323	0.00049003668
0.079142552	0.029495330	0.00048201025
0.079273046	0.029612597	0.00048039223
0.079403539	0.030735841	0.00048878074
0.079534033	0.030300489	0.00048674773
0.079664527	0.029416284	0.00048096018
0.079795021	0.029760033	0.00048378951
0.079925515	0.029431008	0.00047849714
0.080056009	0.029522880	0.00048244189
0.080186503	0.029902594	0.00048453964
0.080316997	0.029574588	0.00047923717
0.080447491	0.028881559	0.00047580404
0.080577985	0.029518811	0.00047863801
0.080708479	0.029481228	0.00047758654
0.080838973	0.029544585	0.00047903700
0.080969467	0.029040515	0.00047346327
0.081099961	0.029034607	0.00047569942
0.081230455	0.029138229	0.00047689296
0.081360949	0.029489485	0.00047605476
0.081491443	0.029421930	0.00047933850
0.081621937	0.028630755	0.00046855804
0.081752431	0.029644056	0.00047851747
0.081882925	0.029732656	0.00048095378
0.082013419	0.029914053	0.00047891388
0.082143913	0.029990132	0.00048181786
0.082274407	0.029048213	0.00047185086
0.082404901	0.028870282	0.00046966659
0.082535395	0.029962159	0.00048163371
0.082665889	0.029642690	0.00047397716
0.082796383	0.029764953	0.00047817106
0.082926877	0.029489743	0.00047541422
0.083057371	0.029710520	0.00047512505
0.083187865	0.030045575	0.00047940448
0.083318359	0.029425169	0.00047382509
0.083448853	0.029540693	0.00047419221
0.083579347	0.029337562	0.00047345813
0.083709841	0.029464190	0.00047246176
0.083840335	0.029601416	0.00047436411
0.083970828	0.028336824	0.00046583339
0.084101322	0.028407240	0.00046374463
0.084231816	0.029736309	0.00047602095
0.084362310	0.029514556	0.00047078689
0.084492804	0.028980012	0.00046760636
0.084623298	0.029566122	0.00047526098
0.084753792	0.029025021	0.00046727761
0.084884286	0.029719365	0.00047374714
0.085014780	0.029126027	0.00046895769
0.085145274	0.029059221	0.00046737935
0.085275768	0.029557253	0.00047307358
0.085406262	0.029481499	0.00047046793
0.085536756	0.029406511	0.00047067792
0.085667250	0.028817870	0.00046874478
0.085797744	0.028472860	0.00046192994
0.085928238	0.029021174	0.00046760849
0.086058732	0.028316744	0.00046169350
0.086189226	0.029018117	0.00046555779
0.086319720	0.029142792	0.00047023208
0.086450214	0.029159053	0.00046490849
0.086580708	0.028925669	0.00046683904
0.086711202	0.029369998	0.00046692356
0.086841696	0.029175422	0.00046491708
0.086972190	0.029321160	0.00046764216
0.087102684	0.030164268	0.00047483108
0.087233178	0.030009836	0.00047272762
0.087363672	0.029241491	0.00046753087
0.087494166	0.028390151	0.00045721431
0.087624660	0.028656932	0.00046101292
0.087755154	0.029387776	0.00046818532
0.087885648	0.029870853	0.00046724908
0.088016142	0.029732792	0.00046836048
0.088146636	0.028749563	0.00045919674
0.088277130	0.029858434	0.00046882476
0.088407623	0.028906350	0.00046333820
0.088538117	0.029295108	0.00046193613
0.088668611	0.029861301	0.00046858945
0.088799105	0.028812871	0.00046099261
0.088929599	0.028953276	0.00045937140
0.089060093	0.030223677	0.00047162933
0.089190587	0.029519303	0.00046547589
0.089321081	0.029199834	0.00046244609
0.089451575	0.028751472	0.00046067960
0.089582069	0.029418826	0.00046093660
0.089712563	0.028808573	0.00045829396
0.089843057	0.029044632	0.00046245214
0.089973551	0.028732877	0.00045712102
0.090104045	0.029268250	0.00046400210
0.090234539	0.029026903	0.00045634258
0.090365033	0.028565393	0.00045947081
0.090495527	0.029276109	0.00046091502
0.090626021	0.028952239	0.00045883268
0.090756515	0.028855611	0.00045877124
0.090887009	0.028589029	0.00045685169
0.091017503	0.028971838	0.00045647792
0.091147997	0.029275156	0.00046153710
0.091278491	0.029414203	0.00045904815
0.091408985	0.029113889	0.00045956568
0.091539479	0.028783528	0.00045537554
0.091669973	0.028932531	0.00045633345
0.091800467	0.028423226	0.00046174084
0.091930961	0.029112814	0.00047386006
0.092061455	0.028691611	0.00047104288
0.092191949	0.029307226	0.00048349824
0.092322443	0.029540313	0.00048337547
0.092452937	0.029394531	0.00048672933
0.092583431	0.028759164	0.00048367485
0.092713925	0.028811832	0.00048458423
0.092844419	0.029104841	0.00049145692
0.092974912	0.028288039	0.00048299945
0.093105406	0.029231352	0.00048286659
0.093235900	0.028331334	0.00047435496
0.093366394	0.028885096	0.00047248654
0.093496888	0.028750962	0.00047445437
0.093627382	0.028524022	0.00046745229
0.093757876	0.029877872	0.00047634546
0.093888370	0.028737407	0.00047096682
0.094018864	0.029076128	0.00046678874
0.094149358	0.028368255	0.00046601937
0.094279852	0.028933009	0.00046724723
0.094410346	0.028999550	0.00046415417
0.094540840	0.029147835	0.00046840644
0.094671334	0.029237579	0.00046576027
0.094801828	0.029228342	0.00046687760
0.094932322	0.028883988	0.00046614859
0.095062816	0.028377099	0.00045704336
0.095193310	0.029406325	0.00046663436
0.095323804	0.028115532	0.00045558816
0.095454298	0.028117067	0.00045609780
0.095584792	0.028724088	0.00046249274
0.095715286	0.028867444	0.00045994981
0.095845780	0.028348935	0.00045636976
0.095976274	0.029261432	0.00046543602
0.096106768	0.029242588	0.00045816593
0.096237262	0.029131595	0.00046186267
0.096367756	0.028812251	0.00046008419
0.096498250	0.028603039	0.00045518393
0.096628744	0.028563058	0.00045816908
0.096759238	0.027939418	0.00044868708
0.096889732	0.028162668	0.00045300207
0.097020226	0.029141865	0.00046030621
0.097150720	0.029112874	0.00045836773
0.097281214	0.029437536	0.00045978994
0.097411708	0.028326050	0.00045104492
0.097542201	0.028782837	0.00045449723
0.097672695	0.028102216	0.00045235944
0.097803189	0.027925503	0.00044670464
0.097933683	0.029340931	0.00045939944
0.098064177	0.029117082	0.00045560376
0.098194671	0.029093592	0.00045433903
0.098325165	0.028389712	0.00044787010
0.098455659	0.029078942	0.00045278164
0.098586153	0.029680514	0.00045508752
0.098716647	0.029223265	0.00045234920
0.098847141	0.028507098	0.00044331012
0.098977635	0.028303155	0.00044250988
0.099108129	0.028677715	0.00044471354
0.099238623	0.028904239	0.00044499267
0.099369117	0.029063604	0.00044611638
0.099499611	0.029069419	0.00044444364
0.099630105	0.029319648	0.00044774148
0.099760599	0.028674351	0.00044440424
0.099891093	0.028262188	0.00043876347
0.10002159	0.028918812	0.00044788647
0.10015208	0.029612750	0.00045016291
0.10028257	0.028048248	0.00043700747
0.10041307	0.029025972	0.00044654417
0.10054356	0.029032771	0.00044637866
0.10067406	0.029420526	0.00045176290
0.10080455	0.029208446	0.00044875117
0.10093504	0.028671894	0.00044104746
0.10106554	0.028535406	0.00044448902
0.10119603	0.029105260	0.00044585888
0.10132653	0.028337349	0.00044264037
0.10145702	0.029349821	0.00045146660
0.10158751	0.028625546	0.00044147507
0.10171801	0.028842103	0.00044553454
0.10184850	0.028777754	0.00044292559
0.10197900	0.029493437	0.00044880472
0.10210949	0.028977530	0.00044607500
0.10223998	0.029293776	0.00044647855
0.10237048	0.029144856	0.00044549465
0.10250097	0.029405202	0.00044952964
0.10263147	0.028493023	0.00043769373
0.10276196	0.028194359	0.00044104223
0.10289245	0.029544203	0.00044654497
0.10302295	0.029696745	0.00044865434
0.10315344	0.028977741	0.00044592894
0.10328394	0.028196205	0.00043568883
0.10341443	0.028870424	0.00044117106
0.10354492	0.028837540	0.00044352142
0.10367542	0.028699900	0.00043786147
0.10380591	0.028915121	0.00044242222
0.10393641	0.028490061	0.00043877686
0.10406690	0.028219997	0.00043569610
0.10419739	0.029109774	0.00044375625
0.10432789	0.028667931	0.00043793119
0.10445838	0.028349511	0.00043774458
0.10458888	0.028004678	0.00043533390
0.10471937	0.029503127	0.00044370394
0.10484986	0.028522672	0.00043743354
0.10498036	0.028144070	0.00043397992
0.10511085	0.028800371	0.00043871643
0.10524135	0.028268893	0.00043536658
0.10537184	0.028799124	0.00043708050
0.10550233	0.028216459	0.00043641462
0.10563283	0.028876595	0.00043893427
0.10576332	0.028902428	0.00043827042
0.10589382	0.028791885	0.00043781104
0.10602431	0.028789858	0.00043514605
0.10615480	0.028083175	0.00043243989
0.10628530	0.028935972	0.00044040384
0.10641579	0.028569203	0.00043426056
0.10654629	0.028528282	0.00043511183
0.10667678	0.028434787	0.00043427822
0.10680727	0.028986199	0.00043729712
0.10693777	0.028880355	0.00043823787
0.10706826	0.028992665	0.00043814315
0.10719876	0.029252915	0.00043979950
0.10732925	0.028505644	0.00043478766
0.10745974	0.028393630	0.00043149683
0.10759024	0.028201325	0.00043184326
0.10772073	0.028710369	0.00043478383
0.10785123	0.029391613	0.00044186924
0.10798172	0.029139511	0.00044726455
0.10811221	0.029061808	0.00044856901
0.10824271	0.029642971	0.00045954912
0.10837320	0.028262484	0.00045011592
0.10850370	0.027919074	0.00045026655
0.10863419	0.028175470	0.00045647511
0.10876468	0.027912853	0.00045412859
0.10889518	0.029097835	0.00046416827
0.10902567	0.028283482	0.00046303865
0.10915616	0.029167916	0.00046647905
0.10928666	0.027749739	0.00046203501
0.10941715	0.027667653	0.00045986882
0.10954765	0.028910374	0.00047022888
0.10967814	0.028400528	0.00046938489
0.10980863	0.028525231	0.00047129236
0.10993913	0.028545242	0.00047307310
0.11006962	0.028535152	0.00047622465
0.11020012	0.028013233	0.00046896985
0.11033061	0.029010465	0.00048132917
0.11046110	0.028353596	0.00047707374
0.11059160	0.028740132	0.00048030178
0.11072209	0.029278388	0.00049193457
0.11085259	0.028638550	0.00048074795
0.11098308	0.027132363	0.00047106753
0.11111357	0.028443777	0.00048615143
0.11124407	0.028062489	0.00048032660
0.11137456	0.028951985	0.00049138851
0.11150506	0.028792761	0.00049027047
0.11163555	0.028496890	0.00048961340
0.11176604	0.027964952	0.00048661402
0.11189654	0.027790115	0.00048319270
0.11202703	0.028378702	0.00049157443
0.11215753	0.027947634	0.00048815305
0.11228802	0.029275869	0.00049997862
0.11241851	0.027833696	0.00048937458
0.11254901	0.028700643	0.00049681014
0.11267950	0.028532793	0.00049605422
0.11281000	0.029013538	0.00050034490
0.11294049	0.028750280	0.00048181455
0.11307098	0.027604753	0.00047190221
0.11320148	0.028229917	0.00046955251
0.11333197	0.028666976	0.00047271652
0.11346247	0.028798629	0.00047565031
0.11359296	0.027190744	0.00045891163
0.11372345	0.028557807	0.00046775501
0.11385395	0.028614233	0.00046869690
0.11398444	0.028812823	0.00046422553
0.11411494	0.028265928	0.00046325532
0.11424543	0.028027869	0.00045775111
0.11437592	0.027944326	0.00045672213
0.11450642	0.028112107	0.00045911655
0.11463691	0.029596847	0.00046309194
0.11476741	0.028638150	0.00045895073
0.11489790	0.028172447	0.00045692329
0.11502839	0.029020734	0.00045972517
0.11515889	0.028243171	0.00045532429
0.11528938	0.028799081	0.00045600187
0.11541988	0.027624648	0.00044735740
0.11555037	0.027733495	0.00044963185
0.11568086	0.028569640	0.00045210564
0.11581136	0.029224720	0.00045916326
0.11594185	0.028552299	0.00045220239
0.11607235	0.028620832	0.00045076767
0.11620284	0.028496970	0.00045082319
0.11633333	0.028541341	0.00045068653
0.11646383	0.028563062	0.00045180906
0.11659432	0.028445029	0.00045049617
0.11672482	0.027941052	0.00044134771
0.11685531	0.028438091	0.00044746692
0.11698580	0.027593391	0.00044148828
0.11711630	0.028563974	0.00044799921
0.11724679	0.028902413	0.00045048483
0.11737729	0.028512268	0.00044597431
0.11750778	0.029134157	0.00044969644
0.11763827	0.028319512	0.00044555624
0.11776877	0.028232464	0.00043889600
0.11789926	0.027979800	0.00044184605
0.11802975	0.028384639	0.00044220407
0.11816025	0.028754459	0.00044271142
0.11829074	0.028640935	0.00044416281
0.11842124	0.028008272	0.00043622428
0.11855173	0.028086976	0.00043879886
0.11868222	0.028937533	0.00044144461
0.11881272	0.028707243	0.00043911479
0.11894321	0.028245632	0.00043591085
0.11907371	0.029147395	0.00044060036
0.11920420	0.028470301	0.00043702097
0.11933469	0.028719336	0.00043804704
0.11946519	0.028123715	0.00042914338
0.11959568	0.028286398	0.00043375603
0.11972618	0.028548498	0.00043251763
0.11985667	0.028743641	0.00043460776
0.11998716	0.028820633	0.00043490894
0.12011766	0.027929064	0.00042631390
0.12024815	0.028365270	0.00042861890
0.12037865	0.028520156	0.00043210919
0.12050914	0.028533135	0.00042697012
0.12063963	0.028248429	0.00042904889
0.12077013	0.028152961	0.00042766359
0.12090062	0.028272791	0.00042599368
0.12103112	0.028113562	0.00042488401
0.12116161	0.028483537	0.00042445239
0.12129210	0.028710388	0.00042903512
0.12142260	0.028733528	0.00042755400
0.12155309	0.027812339	0.00042153960
0.12168359	0.027991901	0.00042116696
0.12181408	0.028519586	0.00042268079
0.12194457	0.028595868	0.00042444279
0.12207507	0.028508293	0.00042511054
0.12220556	0.027291372	0.00041515489
0.12233606	0.028640978	0.00042673800
0.12246655	0.028334712	0.00042043062
0.12259704	0.027911021	0.00041818638
0.12272754	0.028394800	0.00042326064
0.12285803	0.029254373	0.00042732727
0.12298853	0.028214082	0.00041934725
0.12311902	0.028624992	0.00042614600
0.12324951	0.027767577	0.00041404068
0.12338001	0.028742171	0.00042491050
0.12351050	0.028778542	0.00042331938
0.12364100	0.028081044	0.00041936008
0.12377149	0.028319325	0.00042163921
0.12390198	0.028717041	0.00042174493
0.12403248	0.027776391	0.00041495219
0.12416297	0.028290044	0.00041916142
0.12429347	0.028151149	0.00041690794
0.12442396	0.028028387	0.00041913299
0.12455445	0.028425747	0.00041911098
0.12468495	0.029102560	0.00042164352
0.12481544	0.028103327	0.00041920708
0.12494594	0.028214734	0.00041695564
0.12507643	0.027431665	0.00041214217
0.12520692	0.027669752	0.00041344113
0.12533742	0.027594806	0.00041144201
0.12546791	0.028003110	0.00041501422
0.12559841	0.028239636	0.00041512586
0.12572890	0.027751305	0.00041293193
0.12585939	0.028717520	0.00042183756
0.12598989	0.028387943	0.00041398066
0.12612038	0.028185037	0.00041701426
0.12625088	0.028820593	0.00041836265
0.12638137	0.028494111	0.00041616806
0.12651186	0.027731292	0.00041339656
0.12664236	0.027598639	0.00040830101
0.12677285	0.027953004	0.00041234480
0.12690335	0.028533624	0.00041822590
0.12703384	0.028080420	0.00041063915
0.12716433	0.028393568	0.00041793576
0.12729483	0.027864611	0.00041052008
0.12742532	0.028303007	0.00041422291
0.12755581	0.027732661	0.00040901814
0.12768631	0.027994322	0.00041104915
0.12781680	0.027457892	0.00040910780
0.12794730	0.027693574	0.00040956842
0.12807779	0.028228797	0.00041155204
0.12820828	0.028593432	0.00041546408
0.12833878	0.028124792	0.00041083564
0.12846927	0.027687076	0.00040995116
0.12859977	0.028004501	0.00041249839
0.12873026	0.029313745	0.00041848808
0.12886075	0.028767462	0.00041550738
0.12899125	0.028382990	0.00041303422
0.12912174	0.027811582	0.00040816517
0.12925224	0.028394788	0.00041346255
0.12938273	0.028592338	0.00041399175
0.12951322	0.028911904	0.00041422279
0.12964372	0.028029955	0.00040881812
0.12977421	0.028058487	0.00040905471
0.12990471	0.027898831	0.00040923940
0.13003520	0.027732671	0.00040671641
0.13016569	0.027865448	0.00040621229
0.13029619	0.027542937	0.00040551800
0.13042668	0.028054763	0.00040735892
0.13055718	0.027812288	0.00040561728
0.13068767	0.028095348	0.00041132432
0.13081816	0.029042039	0.00041244751
0.13094866	0.029040700	0.00041337649
0.13107915	0.027416817	0.00040109818
0.13120965	0.028095053	0.00040852790
0.13134014	0.028303605	0.00040990475
0.13147063	0.028098147	0.00040784125
0.13160113	0.028301106	0.00041015814
0.13173162	0.028231443	0.00040712580
0.13186212	0.027801100	0.00040329881
0.13199261	0.028538988	0.00041150689
0.13212310	0.027750826	0.00040293784
0.13225360	0.027715484	0.00040497780
0.13238409	0.028059773	0.00040720760
0.13251459	0.027843835	0.00040339563
0.13264508	0.028302971	0.00040639138
0.13277557	0.027845518	0.00040498495
0.13290607	0.028538879	0.00041047011
0.13303656	0.028129843	0.00040640757
0.13316706	0.028391233	0.00040503891
0.13329755	0.027772563	0.00040281342
0.13342804	0.028382228	0.00040947382
0.13355854	0.028262096	0.00040516808
0.13368903	0.028197867	0.00040570446
0.13381953	0.028413827	0.00040607625
0.13395002	0.028053243	0.00040449499
0.13408051	0.028165705	0.00040501458
0.13421101	0.028304575	0.00040519253
0.13434150	0.027662477	0.00040251156
0.13447200	0.028001407	0.00040459964
0.13460249	0.028419725	0.00040364383
0.13473298	0.027472648	0.00039960407
0.13486348	0.028397395	0.00040414856
0.13499397	0.027647716	0.00040110124
0.13512447	0.027980297	0.00040398888
0.13525496	0.027973192	0.00040042310
0.13538545	0.027660394	0.00039959958
0.13551595	0.028665181	0.00040614904
0.13564644	0.028678778	0.00040593482
0.13577694	0.027739111	0.00040148837
0.13590743	0.027335093	0.00039625434
0.13603792	0.028116258	0.00040107941
0.13616842	0.027742578	0.00039994863
0.13629891	0.028045978	0.00039907219
0.13642940	0.027595215	0.00039988034
0.13655990	0.027828945	0.00039758835
0.13669039	0.028057162	0.00040138017
0.13682089	0.027108799	0.00039444593
0.13695138	0.027872518	0.00039778437
0.13708187	0.028162854	0.00040125827
0.13721237	0.027926288	0.00039974011
0.13734286	0.027962962	0.00039776055
0.13747336	0.027637573	0.00039772569
0.13760385	0.028193851	0.00039867933
0.13773434	0.028522743	0.00040293963
0.13786484	0.028293279	0.00040209604
0.13799533	0.027617909	0.00039609869
0.13812583	0.028168782	0.00039941624
0.13825632	0.028273030	0.00039989427
0.13838681	0.028062923	0.00039834514
0.13851731	0.029119100	0.00040631800
0.13864780	0.028037095	0.00039852328
0.13877830	0.028076855	0.00039808036
0.13890879	0.027757560	0.00039678579
0.13903928	0.028043448	0.00039725421
0.13916978	0.027730887	0.00039587440
0.13930027	0.027683059	0.00039628419
0.13943077	0.027159825	0.00039224048
0.13956126	0.028108609	0.00039901666
0.13969175	0.028513676	0.00040042249
0.13982225	0.028323095	0.00039885106
0.13995274	0.028404810	0.00040083552
0.14008324	0.028218370	0.00039751784
0.14021373	0.027362987	0.00039310647
0.14034422	0.027636053	0.00039183145
0.14047472	0.027850693	0.00039543749
0.14060521	0.027909032	0.00039672520
0.14073571	0.028200143	0.00039661328
0.14086620	0.027736500	0.00039365899
0.14099669	0.028218814	0.00039714326
0.14112719	0.028154758	0.00039424777
0.14125768	0.027969295	0.00039557102
0.14138818	0.028050199	0.00039371751
0.14151867	0.028527058	0.00039878524
0.14164916	0.028337775	0.00039841852
0.14177966	0.028144789	0.00039325866
0.14191015	0.028160810	0.00039351176
0.14204065	0.027752723	0.00039194308
0.14217114	0.027705637	0.00039061468
0.14230163	0.028077050	0.00039605076
0.14243213	0.027919133	0.00039020312
0.14256262	0.028231725	0.00039301313
0.14269312	0.028108460	0.00039498183
0.14282361	0.028177312	0.00039222539
0.14295410	0.027683847	0.00039021995
0.14308460	0.027758828	0.00038997644
0.14321509	0.028073569	0.00039193866
0.14334559	0.028243881	0.00039351319
0.14347608	0.027864138	0.00039073518
0.14360657	0.027372270	0.00038803918
0.14373707	0.027271534	0.00038782214
0.14386756	0.027642476	0.00038670537
0.14399806	0.027308688	0.00038735473
0.14412855	0.028684378	0.00039275451
0.14425904	0.028393425	0.00039425666
0.14438954	0.027241871	0.00038807564
0.14452003	0.027486459	0.00038500430
0.14465053	0.028128751	0.00039078853
0.14478102	0.028846747	0.00039568319
0.14491151	0.028407182	0.00039150153
0.14504201	0.027293099	0.00038873270
0.14517250	0.027608399	0.00038817551
0.14530299	0.027519104	0.00038778458
0.14543349	0.028061821	0.00039100311
0.14556398	0.027665825	0.00038550155
0.14569448	0.027409133	0.00038700331
0.14582497	0.027043049	0.00038456714
0.14595546	0.027760703	0.00038970910
0.14608596	0.028282475	0.00038998832
0.14621645	0.028358239	0.00039048439
0.14634695	0.027855696	0.00038892623
0.14647744	0.027357669	0.00038636158
0.14660793	0.028144127	0.00038947982
0.14673843	0.027380317	0.00038586429
0.14686892	0.027741162	0.00038517394
0.14699942	0.027582066	0.00038614795
0.14712991	0.028115716	0.00038954775
0.14726040	0.028624430	0.00039285910
0.14739090	0.028179072	0.00038931455
0.14752139	0.028104126	0.00038867738
0.14765189	0.027025523	0.00038070156
0.14778238	0.027023170	0.00038361602
0.14791287	0.028035722	0.00038701826
0.14804337	0.028215476	0.00038953445
0.14817386	0.027275238	0.00038266753
0.14830436	0.027760110	0.00038440209
0.14843485	0.027402136	0.00038389450
0.14856534	0.027502544	0.00038340710
0.14869584	0.027724542	0.00038455257
0.14882633	0.027613939	0.00038618369
0.14895683	0.027682227	0.00038357126
0.14908732	0.027558865	0.00038368328
0.14921781	0.028447391	0.00038949976
0.14934831	0.027556758	0.00038333781
0.14947880	0.027914361	0.00038744147
0.14960930	0.027919460	0.00038364638
0.14973979	0.028485891	0.00038807765
0.14987028	0.027718094	0.00038579299
0.15000078	0.027614316	0.00038305652
0.15013127	0.027309798	0.00038137238
0.15026177	0.027510190	0.00038199252
0.15039226	0.028041374	0.00038505118
0.15052275	0.027834000	0.00038531696
0.15065325	0.028539791	0.00038774887
0.15078374	0.028202101	0.00038796212
0.15091424	0.027418774	0.00038303302
0.15104473	0.027380262	0.00038024852
0.15117522	0.028258179	0.00038674461
0.15130572	0.027597740	0.00038351984
0.15143621	0.027357925	0.00037960180
0.15156671	0.028435115	0.00038834455
0.15169720	0.027674070	0.00038071572
0.15182769	0.027457910	0.00037889763
0.15195819	0.027568881	0.00038196168
0.15208868	0.027990017	0.00038289695
0.15221918	0.027398437	0.00038144974
0.15234967	0.027865903	0.00038196353
0.15248016	0.028617418	0.00038619268
0.15261066	0.028275508	0.00038416209
0.15274115	0.027646210	0.00038085562
0.15287165	0.028389817	0.00038515282
0.15300214	0.028000401	0.00038233207
0.15313263	0.028110767	0.00038249703
0.15326313	0.028012824	0.00038199703
0.15339362	0.027296305	0.00037676477
0.15352412	0.027802128	0.00038115157
0.15365461	0.028005272	0.00038331105
0.15378510	0.028072410	0.00038185113
0.15391560	0.028033963	0.00038032375
0.15404609	0.027766947	0.00038048461
0.15417658	0.028120412	0.00038116806
0.15430708	0.027593918	0.00038022206
0.15443757	0.027558530	0.00037832894
0.15456807	0.027716951	0.00037983890
0.15469856	0.027743782	0.00037798874
0.15482905	0.027350969	0.00037820569
0.15495955	0.027693002	0.00037816778
0.15509004	0.027426691	0.00037634537
0.15522054	0.028144993	0.00038198377
0.15535103	0.028321365	0.00038205584
0.15548152	0.028022488	0.00037973194
0.15561202	0.028034116	0.00038089390
0.15574251	0.028458784	0.00038368053
0.15587301	0.027827828	0.00037943089
0.15600350	0.027769180	0.00037804252
0.15613399	0.027181797	0.00037450883
0.15626449	0.027632559	0.00037707487
0.15639498	0.027690595	0.00037830686
0.15652548	0.027214212	0.00037608487
0.15665597	0.028051740	0.00038073772
0.15678646	0.027265679	0.00037361119
0.15691696	0.027828217	0.00037668449
0.15704745	0.028254770	0.00038188570
0.15717795	0.027829453	0.00037705094
0.15730844	0.027423545	0.00037645235
0.15743893	0.028013617	0.00037741789
0.15756943	0.028535069	0.00038057865
0.15769992	0.028306104	0.00037939166
0.15783042	0.027719198	0.00037680508
0.15796091	0.027877002	0.00037651207
0.15809140	0.027198768	0.00037374190
0.15822190	0.028246968	0.00037748839
0.15835239	0.027561342	0.00037494520
0.15848289	0.027608433	0.00037572714
0.15861338	0.027324347	0.00037342552
0.15874387	0.026980329	0.00037097537
0.15887437	0.028173918	0.00037743727
0.15900486	0.028371119	0.00037825759
0.15913536	0.028123418	0.00037730345
0.15926585	0.028007204	0.00037495940
0.15939634	0.028090898	0.00037687273
0.15952684	0.027681885	0.00037556388
0.15965733	0.028032638	0.00037506822
0.15978783	0.028049755	0.00037699367
0.15991832	0.027457249	0.00037183248
0.16004881	0.028013218	0.00037705550
0.16017931	0.027639731	0.00037432085
0.16030980	0.028801051	0.00037943490
0.16044030	0.028060366	0.00037576357
0.16057079	0.027325432	0.00037056860
0.16070128	0.027912685	0.00037503103
0.16083178	0.027558490	0.00037430991
0.16096227	0.027454536	0.00036984992
0.16109277	0.028128958	0.00037569676
0.16122326	0.027842462	0.00037393872
0.16135375	0.028127782	0.00037519694
0.16148425	0.027230140	0.00037183414
0.16161474	0.027877224	0.00037427139
0.16174524	0.027531614	0.00037066986
0.16187573	0.027398504	0.00037215644
0.16200622	0.027442600	0.00036904343
0.16213672	0.028323779	0.00037727107
0.16226721	0.027863123	0.00037152420
0.16239771	0.027938566	0.00037224927
0.16252820	0.027510493	0.00037086195
0.16265869	0.027990387	0.00037223289
0.16278919	0.027411092	0.00037073716
0.16291968	0.028174173	0.00037558218
0.16305018	0.027282735	0.00036752484
0.16318067	0.027038661	0.00036579558
0.16331116	0.027663654	0.00037072839
0.16344166	0.027857997	0.00037046757
0.16357215	0.027315568	0.00036957789
0.16370264	0.027298235	0.00036645535
0.16383314	0.028599213	0.00037578563
0.16396363	0.027680961	0.00037023340
0.16409413	0.027145694	0.00036707054
0.16422462	0.028238242	0.00037291506
0.16435511	0.028118349	0.00037122683
0.16448561	0.027876962	0.00037106063
0.16461610	0.026859902	0.00036547958
0.16474660	0.027710492	0.00036810363
0.16487709	0.027994030	0.00037152629
0.16500758	0.027713496	0.00036747617
0.16513808	0.026932584	0.00036474809
0.16526857	0.027838323	0.00037086475
0.16539907	0.027572719	0.00036671372
0.16552956	0.027509821	0.00036825056
0.16566005	0.027777942	0.00037147650
0.16579055	0.027685204	0.00036780461
0.16592104	0.027885276	0.00037118327
0.16605154	0.027562408	0.00036556574
0.16618203	0.028065130	0.00037076420
0.16631252	0.027845060	0.00037148935
0.16644302	0.027867270	0.00036736672
0.16657351	0.027921046	0.00036997629
0.16670401	0.027889968	0.00037079768
0.16683450	0.028458103	0.00037104956
0.16696499	0.027346436	0.00036602388
0.16709549	0.027578084	0.00036584204
0.16722598	0.028060759	0.00037169622
0.16735648	0.028406366	0.00037314979
0.16748697	0.027334034	0.00036490991
0.16761746	0.027494975	0.00036678738
0.16774796	0.027192340	0.00036400071
0.16787845	0.028569023	0.00037261252
0.16800895	0.028051246	0.00036805057
0.16813944	0.027495023	0.00036383566
0.16826993	0.027002857	0.00036241300
0.16840043	0.027850583	0.00036760083
0.16853092	0.027896702	0.00036672706
0.16866142	0.027632922	0.00036739024
0.16879191	0.027867556	0.00036980148
0.16892240	0.027899537	0.00036410315
0.16905290	0.026700084	0.00035997891
0.16918339	0.027263616	0.00036193301
0.16931389	0.027819209	0.00036701801
0.16944438	0.027953413	0.00036769931
0.16957487	0.028428690	0.00036657080
0.16970537	0.027306606	0.00036422929
0.16983586	0.027699295	0.00036436801
0.16996636	0.027337287	0.00036304107
0.17009685	0.027780974	0.00036739970
0.17022734	0.027710456	0.00036403910
0.17035784	0.028059762	0.00036642574
0.17048833	0.027261524	0.00036115875
0.17061883	0.028426594	0.00037006380
0.17074932	0.027212310	0.00036200806
0.17087981	0.027343205	0.00036250726
0.17101031	0.027257409	0.00035982973
0.17114080	0.027455854	0.00036334003
0.17127130	0.027068725	0.00035880715
0.17140179	0.027830159	0.00036628968
0.17153228	0.028383326	0.00036712295
0.17166278	0.027520304	0.00036275201
0.17179327	0.027521540	0.00036351767
0.17192377	0.027128508	0.00036040427
0.17205426	0.027179740	0.00036128064
0.17218475	0.027661002	0.00036422967
0.17231525	0.026774533	0.00035704624
0.17244574	0.027931138	0.00036322198
0.17257623	0.027915801	0.00036272740
0.17270673	0.027707350	0.00036283062
0.17283722	0.027542831	0.00036454226
0.17296772	0.028068286	0.00036650611
0.17309821	0.027418763	0.00036146776
0.17322870	0.027477581	0.00035883974
0.17335920	0.027235530	0.00035851336
0.17348969	0.027376515	0.00036117770
0.17362019	0.027332437	0.00036027569
0.17375068	0.027351476	0.00035955661
0.17388117	0.027989681	0.00036373296
0.17401167	0.027846824	0.00036086090
0.17414216	0.026906303	0.00035723429
0.17427266	0.027806712	0.00036081607
0.17440315	0.027044479	0.00035841839
0.17453364	0.027511994	0.00035907417
0.17466414	0.027564353	0.00035804800
0.17479463	0.027030835	0.00035767784
0.17492513	0.027271517	0.00035932518
0.17505562	0.027255704	0.00035694066
0.17518611	0.026970660	0.00035711116
0.17531661	0.027757512	0.00035915391
0.17544710	0.028172057	0.00036145621
0.17557760	0.027500276	0.00035988270
0.17570809	0.027351292	0.00035723287
0.17583858	0.027817375	0.00036215965
0.17596908	0.027736632	0.00035947070
0.17609957	0.026878847	0.00035454056
0.17623007	0.027959112	0.00036205045
0.17636056	0.027378750	0.00035774377
0.17649105	0.027741314	0.00036006621
0.17662155	0.027033620	0.00035632040
0.17675204	0.027331504	0.00035475409
0.17688254	0.027800522	0.00036154116
0.17701303	0.027525463	0.00035664712
0.17714352	0.027811167	0.00036069155
0.17727402	0.027545097	0.00035919435
0.17740451	0.027785303	0.00035881492
0.17753501	0.028114960	0.00035978485
0.17766550	0.027395744	0.00035902961
0.17779599	0.027783610	0.00035803607
0.17792649	0.027851253	0.00036148504
0.17805698	0.027943264	0.00035882074
0.17818748	0.027840828	0.00035880986
0.17831797	0.027729249	0.00035979786
0.17844846	0.027478760	0.00035578739
0.17857896	0.026971170	0.00035446337
0.17870945	0.027509314	0.00035735411
0.17883995	0.028195064	0.00035935246
0.17897044	0.027369919	0.00035584496
0.17910093	0.028052802	0.00035873646
0.17923143	0.027836495	0.00035778486
0.17936192	0.027161757	0.00035437867
0.17949242	0.027303135	0.00035355306
0.17962291	0.027350100	0.00035426985
0.17975340	0.027067630	0.00035359261
0.17988390	0.027913520	0.00035736381
0.18001439	0.027048256	0.00035289652
0.18014489	0.027393725	0.00035507343
0.18027538	0.027196975	0.00035216434
0.18040587	0.027576504	0.00035690623
0.18053637	0.027227194	0.00035217282
0.18066686	0.028028916	0.00035993969
0.18079736	0.027771126	0.00035660284
0.18092785	0.027291250	0.00035405676
0.18105834	0.028214775	0.00035825453
0.18118884	0.027534972	0.00035331924
0.18131933	0.027770658	0.00035692515
0.18144982	0.027203873	0.00035320125
0.18158032	0.027438543	0.00035742759
0.18171081	0.027615898	0.00036350511
0.18184131	0.027266782	0.00036279196
0.18197180	0.027436592	0.00036685057
0.18210229	0.027476962	0.00037028632
0.18223279	0.027581413	0.00036972260
0.18236328	0.028163006	0.00037762465
0.18249378	0.027140837	0.00037049626
0.18262427	0.027317228	0.00037385163
0.18275476	0.028007150	0.00038059914
0.18288526	0.026857884	0.00037321934
0.18301575	0.027436688	0.00037846248
0.18314625	0.027287363	0.00037848413
0.18327674	0.026982943	0.00037634138
0.18340723	0.027565612	0.00038411693
0.18353773	0.028002803	0.00038537651
0.18366822	0.027909089	0.00038822633
0.18379872	0.027091609	0.00038346748
0.18392921	0.027208238	0.00038401400
0.18405970	0.026946713	0.00038389329
0.18419020	0.027484123	0.00038985146
0.18432069	0.027502269	0.00038770926
0.18445119	0.027547627	0.00039051532
0.18458168	0.026911023	0.00038383986
0.18471217	0.027910014	0.00039392410
0.18484267	0.027421671	0.00039364569
0.18497316	0.027392683	0.00039114460
0.18510366	0.027186280	0.00039246735
0.18523415	0.027962404	0.00039552166
0.18536464	0.027355840	0.00039395074
0.18549514	0.027761774	0.00039831211
0.18562563	0.027563230	0.00039600884
0.18575613	0.027081514	0.00039561291
0.18588662	0.026947533	0.00039658062
0.18601711	0.027654474	0.00039554936
0.18614761	0.026999583	0.00039579348
0.18627810	0.027057240	0.00039760605
0.18640860	0.028668452	0.00040932925
0.18653909	0.027565460	0.00039520852
0.18666958	0.027412312	0.00038837057
0.18680008	0.027209270	0.00038417465
0.18693057	0.027652177	0.00038721500
0.18706107	0.027355542	0.00038242821
0.18719156	0.027727044	0.00038634437
0.18732205	0.027860434	0.00038290562
0.18745255	0.027829940	0.00038093865
0.18758304	0.027580234	0.00037958963
0.18771354	0.027119606	0.00037356569
0.18784403	0.027761682	0.00037764352
0.18797452	0.027336969	0.00037481874
0.18810502	0.027259351	0.00037166456
0.18823551	0.027323972	0.00037220454
0.18836601	0.027612779	0.00037322877
0.18849650	0.027991133	0.00037432118
0.18862699	0.028033431	0.00037591771
0.18875749	0.027343459	0.00036709527
0.18888798	0.026515773	0.00036285624
0.18901848	0.026736022	0.00036271328
0.18914897	0.027955060	0.00037055805
0.18927946	0.027750673	0.00036967314
0.18940996	0.027046821	0.00036305514
0.18954045	0.027759708	0.00036565729
0.18967095	0.027362168	0.00036461380
0.18980144	0.028051337	0.00036624581
0.18993193	0.027040391	0.00036206390
0.19006243	0.028236101	0.00036597651
0.19019292	0.027897151	0.00036376489
0.19032342	0.027189082	0.00035878678
0.19045391	0.028052415	0.00036214544
0.19058440	0.027572503	0.00036195422
0.19071490	0.027341564	0.00035949048
0.19084539	0.027317877	0.00035676016
0.19097588	0.027872826	0.00036076847
0.19110638	0.027067822	0.00035398921
0.19123687	0.027670279	0.00035803585
0.19136737	0.027578263	0.00035886244
0.19149786	0.027619118	0.00035626434
0.19162835	0.027600605	0.00035755277
0.19175885	0.027413831	0.00035361301
0.19188934	0.027212681	0.00035346647
0.19201984	0.026918606	0.00035250912
0.19215033	0.027718342	0.00035531305
0.19228082	0.027282883	0.00035298334
0.19241132	0.027137899	0.00035194522
0.19254181	0.027092500	0.00035089776
0.19267231	0.027968874	0.00035802897
0.19280280	0.027883601	0.00035566602
0.19293329	0.027717829	0.00035591010
0.19306379	0.027636171	0.00035482209
0.19319428	0.027106357	0.00034962453
0.19332478	0.027936653	0.00035459472
0.19345527	0.027412231	0.00035304849
0.19358576	0.027294012	0.00035174612
0.19371626	0.027215001	0.00035222962
0.19384675	0.027029457	0.00034799108
0.19397725	0.027880327	0.00035568568
0.19410774	0.027952584	0.00035544425
0.19423823	0.027437041	0.00035012304
0.19436873	0.027333701	0.00035239975
0.19449922	0.027546571	0.00035102887
0.19462972	0.026596012	0.00034700725
0.19476021	0.027565047	0.00035305166
0.19489070	0.027269649	0.00034871793
0.19502120	0.027382366	0.00035122036
0.19515169	0.027299897	0.00034988501
0.19528219	0.027207371	0.00034783264
0.19541268	0.027277408	0.00035022940
0.19554317	0.027594532	0.00035047436
0.19567367	0.027291431	0.00035036891
0.19580416	0.026999828	0.00034912729
0.19593466	0.027079462	0.00034644406
0.19606515	0.027334695	0.00034952399
0.19619564	0.027755621	0.00035089493
0.19632614	0.027209613	0.00034773598
0.19645663	0.027302987	0.00034867304
0.19658713	0.027640340	0.00034850126
0.19671762	0.027495955	0.00034960569
0.19684811	0.027415557	0.00034934376
0.19697861	0.026131466	0.00034009616
0.19710910	0.027084873	0.00034767430
0.19723960	0.026756587	0.00034425221
0.19737009	0.026848250	0.00034422031
0.19750058	0.026865550	0.00034521198
0.19763108	0.027808268	0.00034876507
0.19776157	0.027737677	0.00035123984
0.19789207	0.027897016	0.00035059459
0.19802256	0.027649220	0.00034704975
0.19815305	0.027242439	0.00034694702
0.19828355	0.027318142	0.00034653640
0.19841404	0.027397508	0.00034814546
0.19854454	0.027327660	0.00034720654
0.19867503	0.026680194	0.00034197516
0.19880552	0.027354134	0.00034718293
0.19893602	0.026797461	0.00034215757
0.19906651	0.027256710	0.00034553697
0.19919701	0.027714800	0.00034905601
0.19932750	0.027043404	0.00034394064
0.19945799	0.027623252	0.00034716118
0.19958849	0.027359115	0.00034564419
0.19971898	0.027181140	0.00034335588
0.19984947	0.026954792	0.00034449887
0.19997997	0.027068645	0.00034545354
0.20011046	0.027342358	0.00034567512
0.20024096	0.027127813	0.00034416385
0.20037145	0.026880947	0.00034098481
0.20050194	0.027420849	0.00034580568
0.20063244	0.027727655	0.00034736312
0.20076293	0.027363572	0.00034547488
0.20089343	0.027658790	0.00034793975
0.20102392	0.026874795	0.00034042043
0.20115441	0.027463251	0.00034443795
0.20128491	0.027194579	0.00034475769
0.20141540	0.027305811	0.00034235380
0.20154590	0.027424812	0.00034481825
0.20167639	0.027369052	0.00034381098
0.20180688	0.027418954	0.00034366097
0.20193738	0.027972921	0.00034767056
0.20206787	0.027438351	0.00034401390
0.20219837	0.027198209	0.00034200520
0.20232886	0.027341950	0.00034366211
0.20245935	0.027278122	0.00034206685
0.20258985	0.027037042	0.00034154887
0.20272034	0.026700581	0.00033975085
0.20285084	0.026972207	0.00034139670
0.20298133	0.026840122	0.00034044660
0.20311182	0.026935686	0.00033940798
0.20324232	0.027606521	0.00034399186
0.20337281	0.027663370	0.00034419005
0.20350331	0.027333761	0.00034128382
0.20363380	0.027710612	0.00034421077
0.20376429	0.027294473	0.00034040415
0.20389479	0.026954854	0.00033992292
0.20402528	0.027421975	0.00034153345
0.20415578	0.027154622	0.00034001090
0.20428627	0.027271473	0.00034175541
0.20441676	0.027412412	0.00034033500
0.20454726	0.027217389	0.00033933552
0.20467775	0.028116278	0.00034655079
0.20480825	0.027348697	0.00033946052
0.20493874	0.027126222	0.00034044662
0.20506923	0.027495376	0.00034186035
0.20519973	0.026764546	0.00033631532
0.20533022	0.027086056	0.00033919777
0.20546072	0.026957126	0.00033913042
0.20559121	0.027555229	0.00034156554
0.20572170	0.027162351	0.00033897260
0.20585220	0.026726065	0.00033603236
0.20598269	0.027800303	0.00034263365
0.20611319	0.027035587	0.00033856150
0.20624368	0.027606514	0.00034121491
0.20637417	0.026704862	0.00033647465
0.20650467	0.026743698	0.00033518835
0.20663516	0.027245342	0.00033847662
0.20676566	0.026932248	0.00033776546
0.20689615	0.026494809	0.00033295074
0.20702664	0.027041978	0.00033748366
0.20715714	0.026867758	0.00033546183
0.20728763	0.027066620	0.00033632964
0.20741813	0.027148207	0.00033794429
0.20754862	0.027134534	0.00033676750
0.20767911	0.027108666	0.00033797253
0.20780961	0.026905085	0.00033576771
0.20794010	0.027200788	0.00033701246
0.20807060	0.027533613	0.00033964648
0.20820109	0.027144047	0.00033622693
0.20833158	0.027327966	0.00033882953
0.20846208	0.027193056	0.00033821101
0.20859257	0.026974833	0.00033496958
0.20872306	0.026887444	0.00033643705
0.20885356	0.026928483	0.00033521177
0.20898405	0.027165441	0.00033669764
0.20911455	0.026720617	0.00033548505
0.20924504	0.027432758	0.00033861914
0.20937553	0.027572014	0.00033847380
0.20950603	0.027439208	0.00033878830
0.20963652	0.027511576	0.00033728500
0.20976702	0.026898135	0.00033572204
0.20989751	0.027083971	0.00033604715
0.21002800	0.027261920	0.00033664379
0.21015850	0.026835386	0.00033475479
0.21028899	0.026701728	0.00033164546
0.21041949	0.027569605	0.00033949149
0.21054998	0.026895154	0.00033503561
0.21068047	0.027086034	0.00033499362
0.21081097	0.027289508	0.00033626835
0.21094146	0.026860126	0.00033435075
0.21107196	0.026782263	0.00033528613
0.21120245	0.027311287	0.00033639231
0.21133294	0.026858675	0.00033300541
0.21146344	0.027219746	0.00033502620
0.21159393	0.027268598	0.00033435578
0.21172443	0.027786615	0.00033846430
0.21185492	0.026790289	0.00033370153
0.21198541	0.027764285	0.00033787368
0.21211591	0.027599249	0.00033679970
0.21224640	0.027747566	0.00033848240
0.21237690	0.027096764	0.00033307370
0.21250739	0.027798409	0.00033851766
0.21263788	0.027641435	0.00033616474
0.21276838	0.026794792	0.00033338078
0.21289887	0.027083963	0.00033357147
0.21302937	0.026784020	0.00033001021
0.21315986	0.026993379	0.00033407494
0.21329035	0.027061771	0.00033341858
0.21342085	0.027429271	0.00033526125
0.21355134	0.026941554	0.00033218621
0.21368184	0.027234264	0.00033403205
0.21381233	0.026974532	0.00033140537
0.21394282	0.026636049	0.00033192116
0.21407332	0.026769245	0.00033018627
0.21420381	0.026527572	0.00033131694
0.21433431	0.027332944	0.00033330215
0.21446480	0.027525009	0.00033367121
0.21459529	0.027345022	0.00033473224
0.21472579	0.027129239	0.00033198723
0.21485628	0.027359400	0.00033475539
0.21498678	0.027107173	0.00033268892
0.21511727	0.027070145	0.00033040092
0.21524776	0.027013252	0.00033155613
0.21537826	0.026984567	0.00033130880
0.21550875	0.026887561	0.00033134584
0.21563925	0.027187754	0.00033380907
0.21576974	0.026787854	0.00033008815
0.21590023	0.027052141	0.00033079724
0.21603073	0.026930476	0.00033082139
0.21616122	0.026803133	0.00032982670
0.21629172	0.026468484	0.00032951927
0.21642221	0.026612119	0.00032864971
0.21655270	0.027268243	0.00033141831
0.21668320	0.027076618	0.00033229638
0.21681369	0.026781345	0.00032746145
0.21694419	0.026832993	0.00033020018
0.21707468	0.027431259	0.00033265681
0.21720517	0.027352556	0.00033168130
0.21733567	0.027503082	0.00033279288
0.21746616	0.026826503	0.00032845700
0.21759665	0.027229686	0.00033174415
0.21772715	0.026402622	0.00032819151
0.21785764	0.026940134	0.00032807272
0.21798814	0.027357505	0.00033211706
0.21811863	0.027222218	0.00032990866
0.21824912	0.027815076	0.00033451570
0.21837962	0.026926262	0.00033008716
0.21851011	0.027707852	0.00033199088
0.21864061	0.026661718	0.00032786536
0.21877110	0.027842762	0.00033363619
0.21890159	0.026964044	0.00032843335
0.21903209	0.027701984	0.00033308826
0.21916258	0.026756770	0.00032690202
0.21929308	0.027173758	0.00032970325
0.21942357	0.027049913	0.00032875470
0.21955406	0.026687090	0.00032515629
0.21968456	0.026343140	0.00032629034
0.21981505	0.027521051	0.00033062002
0.21994555	0.027224939	0.00032930126
0.22007604	0.027219317	0.00032992301
0.22020653	0.027097882	0.00032842406
0.22033703	0.026807968	0.00032635779
0.22046752	0.026899205	0.00032901018
0.22059802	0.027243767	0.00032742574
0.22072851	0.027147523	0.00032862900
0.22085900	0.027193699	0.00032820481
0.22098950	0.026866125	0.00032642472
0.22111999	0.026902634	0.00032762124
0.22125049	0.027319971	0.00032817432
0.22138098	0.026538996	0.00032524301
0.22151147	0.026858697	0.00032591293
0.22164197	0.027352885	0.00032848303
0.22177246	0.027521517	0.00033053952
0.22190296	0.027886877	0.00033129163
0.22203345	0.027224601	0.00032840574
0.22216394	0.026834167	0.00032786832
0.22229444	0.027387438	0.00032713997
0.22242493	0.027443037	0.00032870787
0.22255543	0.026953234	0.00032600508
0.22268592	0.027241258	0.00032828679
0.22281641	0.026996828	0.00032693858
0.22294691	0.026293105	0.00032179647
0.22307740	0.027455606	0.00032801186
0.22320790	0.027613048	0.00033011886
0.22333839	0.026875668	0.00032533814
0.22346888	0.027151218	0.00032780974
0.22359938	0.026848988	0.00032455286
0.22372987	0.026956318	0.00032591510
0.22386037	0.027132934	0.00032725564
0.22399086	0.026918492	0.00032361616
0.22412135	0.027013221	0.00032560956
0.22425185	0.026371951	0.00032188516
0.22438234	0.027171233	0.00032567042
0.22451284	0.027566092	0.00032932954
0.22464333	0.026720710	0.00032271639
0.22477382	0.027192757	0.00032646757
0.22490432	0.026608630	0.00032303915
0.22503481	0.026828535	0.00032242249
0.22516531	0.026826410	0.00032404685
0.22529580	0.027056506	0.00032470029
0.22542629	0.027173368	0.00032585416
0.22555679	0.026685753	0.00032375759
0.22568728	0.027584894	0.00032695293
0.22581778	0.026832067	0.00032383241
0.22594827	0.027595174	0.00032808848
0.22607876	0.026986362	0.00032269755
0.22620926	0.026622785	0.00032268025
0.22633975	0.027364550	0.00032529433
0.22647025	0.026909946	0.00032377290
0.22660074	0.026471617	0.00032155457
0.22673123	0.026690800	0.00032184062
0.22686173	0.027439287	0.00032638719
0.22699222	0.027282063	0.00032390839
0.22712271	0.026862712	0.00032343116
0.22725321	0.027160721	0.00032458173
0.22738370	0.027795123	0.00032781671
0.22751420	0.026944719	0.00032374357
0.22764469	0.026835767	0.00032333836
0.22777518	0.026990189	0.00032218859
0.22790568	0.027028615	0.00032316670
0.22803617	0.027299683	0.00032436772
0.22816667	0.027077907	0.00032303222
0.22829716	0.026750338	0.00032232564
0.22842765	0.026893889	0.00032134623
0.22855815	0.026501752	0.00031945947
0.22868864	0.026588361	0.00032010229
0.22881914	0.027665922	0.00032517568
0.22894963	0.027058466	0.00032373248
0.22908012	0.027309850	0.00032391397
0.22921062	0.027710427	0.00032557623
0.22934111	0.026777611	0.00032239280
0.22947161	0.026996083	0.00032186821
0.22960210	0.026958615	0.00032222203
0.22973259	0.026831564	0.00032148044
0.22986309	0.026689310	0.00031976870
0.22999358	0.026878316	0.00032178174
0.23012408	0.026946329	0.00032012317
0.23025457	0.026656696	0.00032012148
0.23038506	0.026916556	0.00032163792
0.23051556	0.027273925	0.00032183805
0.23064605	0.026608705	0.00031967126
0.23077655	0.027032088	0.00032595348
0.23090704	0.027471584	0.00033206926
0.23103753	0.027005550	0.00033109137
0.23116803	0.027177772	0.00033309957
0.23129852	0.027444766	0.00033663992
0.23142902	0.027170292	0.00033757685
0.23155951	0.026992540	0.00033728850
0.23169000	0.027013722	0.00033783246
0.23182050	0.026861096	0.00033882100
0.23195099	0.027393759	0.00034313507
0.23208149	0.026846435	0.00034111341
0.23221198	0.026948308	0.00034100226
0.23234247	0.027342730	0.00034609442
0.23247297	0.026942340	0.00034330967
0.23260346	0.026879953	0.00034433231
0.23273396	0.027156568	0.00034748141
0.23286445	0.026932379	0.00034565328
0.23299494	0.026620665	0.00034598735
0.23312544	0.026474248	0.00034712729
0.23325593	0.026343855	0.00034597509
0.23338643	0.026950866	0.00034941040
0.23351692	0.026957823	0.00034832716
0.23364741	0.026639293	0.00034504658
0.23377791	0.026572034	0.00034809264
0.23390840	0.026855019	0.00034670172
0.23403890	0.026610934	0.00034625083
0.23416939	0.026495476	0.00034659493
0.23429988	0.026392787	0.00034550323
0.23443038	0.026553325	0.00034829770
0.23456087	0.027585792	0.00035241571
0.23469137	0.027306860	0.00035236330
0.23482186	0.027422983	0.00035317751
0.23495235	0.026835150	0.00034958196
0.23508285	0.026998279	0.00035005257
0.23521334	0.026240367	0.00034557667
0.23534384	0.026640283	0.00034920221
0.23547433	0.026939204	0.00035218728
0.23560482	0.027052115	0.00035094641
0.23573532	0.026774857	0.00035100633
0.23586581	0.027034657	0.00035242056
0.23599630	0.026987681	0.00035241936
0.23612680	0.026705271	0.00035117261
0.23625729	0.027593164	0.00035507568
0.23638779	0.026829395	0.00035247438
0.23651828	0.026615066	0.00035165353
0.23664877	0.026534936	0.00034977940
0.23677927	0.026952525	0.00035282729
0.23690976	0.026895061	0.00035211897
0.23704026	0.026813985	0.00035273861
0.23717075	0.027731949	0.00035812155
0.23730124	0.026940126	0.00035273077
0.23743174	0.026785950	0.00035470904
0.23756223	0.026833713	0.00035434885
0.23769273	0.027283609	0.00035588249
0.23782322	0.027428531	0.00035751540
0.23795371	0.027377959	0.00035681212
0.23808421	0.026444881	0.00035212991
0.23821470	0.026483659	0.00035285863
0.23834520	0.026743522	0.00035345683
0.23847569	0.026982425	0.00035606395
0.23860618	0.027714857	0.00036013320
0.23873668	0.026674742	0.00035553468
0.23886717	0.026993048	0.00035805704
0.23899767	0.026567011	0.00035289231
0.23912816	0.026513894	0.00035473917
0.23925865	0.026793696	0.00035599425
0.23938915	0.027170371	0.00035732278
0.23951964	0.027243923	0.00035851267
0.23965014	0.026829724	0.00035587090
0.23978063	0.027133305	0.00035736350
0.23991112	0.026743710	0.00035719050
0.24004162	0.026841894	0.00035525303
0.24017211	0.026422116	0.00035507071
0.24030261	0.026544732	0.00035585677
0.24043310	0.027060432	0.00035747395
0.24056359	0.027643284	0.00036406444
0.24069409	0.026441051	0.00035244718
0.24082458	0.027466625	0.00036281046
0.24095508	0.026919369	0.00035934684
0.24108557	0.026350458	0.00035272473
0.24121606	0.026886722	0.00035994977
0.24134656	0.027309011	0.00036117155
0.24147705	0.027063876	0.00035870240
0.24160755	0.026881376	0.00035994055
0.24173804	0.026843363	0.00035754935
0.24186853	0.026832879	0.00035980352
0.24199903	0.026268455	0.00035587312
0.24212952	0.027405847	0.00036158714
0.24226002	0.027032072	0.00036029212
0.24239051	0.026739435	0.00035763768
0.24252100	0.027143120	0.00036128757
0.24265150	0.027393115	0.00036439209
0.24278199	0.026342916	0.00035593745
0.24291249	0.026800063	0.00036026541
0.24304298	0.026856962	0.00036040093
0.24317347	0.027335678	0.00036196286
0.24330397	0.026775826	0.00036094567
0.24343446	0.027135589	0.00036177027
0.24356496	0.026261956	0.00035686386
0.24369545	0.026353763	0.00035827122
0.24382594	0.027183214	0.00036137931
0.24395644	0.027501279	0.00036530100
0.24408693	0.027324947	0.00036404219
0.24421743	0.026785030	0.00035991524
0.24434792	0.026876230	0.00036391903
0.24447841	0.026451772	0.00035785828
0.24460891	0.027042396	0.00036295704
0.24473940	0.027304500	0.00036511920
0.24486989	0.027181301	0.00036178915
0.24500039	0.026851665	0.00036227123
0.24513088	0.026745166	0.00035949526
0.24526138	0.026860579	0.00036261564
0.24539187	0.027127995	0.00036412527
0.24552236	0.026907478	0.00036059682
0.24565286	0.026504287	0.00036030191
0.24578335	0.026363286	0.00035918439
0.24591385	0.026565419	0.00036018118
0.24604434	0.026411845	0.00036140006
0.24617483	0.026803827	0.00036236404
0.24630533	0.026806628	0.00036143176
0.24643582	0.027379969	0.00036698197
0.24656632	0.027466593	0.00036510663
0.24669681	0.026638803	0.00036320892
0.24682730	0.026578327	0.00036008197
0.24695780	0.026890833	0.00036348980
0.24708829	0.026442973	0.00036019028
0.24721879	0.026164644	0.00035773172
0.24734928	0.027046623	0.00036591490
0.24747977	0.026669007	0.00036243759
0.24761027	0.026761449	0.00036175062
0.24774076	0.026689160	0.00036186655
0.24787126	0.027116171	0.00036524080
0.24800175	0.026445814	0.00036148955
0.24813224	0.026606313	0.00036440951
0.24826274	0.027014671	0.00036286733
0.24839323	0.026975483	0.00036576558
0.24852373	0.026779884	0.00036351789
0.24865422	0.027216084	0.00036641285
0.24878471	0.027153046	0.00036720165
0.24891521	0.027483321	0.00036666156
0.24904570	0.026598706	0.00036530498
0.24917620	0.026667377	0.00036474718
0.24930669	0.027316846	0.00036662453
0.24943718	0.026523779	0.00036366409
0.24956768	0.026538303	0.00036347288
0.24969817	0.027196775	0.00036695866
0.24982867	0.026872038	0.00036647162
0.24995916	0.026697790	0.00036523924
0.25008965	0.026616789	0.00036423214
0.25022015	0.026879885	0.00036529414
0.25035064	0.026326730	0.00036231728
0.25048114	0.026602821	0.00036647591
0.25061163	0.026941558	0.00036458699
0.25074212	0.027197770	0.00036757640
0.25087262	0.026269829	0.00036404974
0.25100311	0.026711540	0.00036365370
0.25113361	0.027110406	0.00036862304
0.25126410	0.026856802	0.00036547922
0.25139459	0.027025752	0.00036698786
0.25152509	0.026351117	0.00036490006
0.25165558	0.026816795	0.00036407237
0.25178608	0.026761714	0.00036751896
0.25191657	0.026936521	0.00036757537
0.25204706	0.026940711	0.00036625342
0.25217756	0.026846673	0.00036884302
0.25230805	0.027162795	0.00036786179
0.25243855	0.026807832	0.00036707721
0.25256904	0.027052130	0.00036998448
0.25269953	0.026893758	0.00036465985
0.25283003	0.026859071	0.00036784462
0.25296052	0.026820064	0.00036744035
0.25309102	0.026625049	0.00036574010
0.25322151	0.027110446	0.00036950621
0.25335200	0.026866743	0.00036704152
0.25348250	0.026627148	0.00036777535
0.25361299	0.026606096	0.00036707097
0.25374349	0.027380262	0.00036952323
0.25387398	0.026752448	0.00036825382
0.25400447	0.026993270	0.00036914249
0.25413497	0.026395783	0.00036370993
0.25426546	0.026551167	0.00036706968
0.25439595	0.027430963	0.00037037065
0.25452645	0.027106626	0.00037041357
0.25465694	0.026821804	0.00036741997
0.25478744	0.026852383	0.00036733210
0.25491793	0.026343597	0.00036456644
0.25504842	0.027068323	0.00036788044
0.25517892	0.026783372	0.00036876667
0.25530941	0.026798852	0.00037894824
0.25543991	0.026564222	0.00037835660
0.25557040	0.026955009	0.00038407724
0.25570089	0.026422223	0.00038393354
0.25583139	0.026824440	0.00038932622
0.25596188	0.026873925	0.00039316588
0.25609238	0.026495359	0.00039124291
0.25622287	0.026663083	0.00039393660
0.25635336	0.027540837	0.00040328922
0.25648386	0.026330352	0.00039736200
0.25661435	0.027041439	0.00040314310
0.25674485	0.027385145	0.00040635991
0.25687534	0.026970038	0.00040550560
0.25700583	0.026874444	0.00040698785
0.25713633	0.026555806	0.00040553231
0.25726682	0.026485293	0.00040734648
0.25739732	0.026862359	0.00041269309
0.25752781	0.026407715	0.00041154667
0.25765830	0.026753495	0.00041515791
0.25778880	0.026292449	0.00041294247
0.25791929	0.027092652	0.00042086632
0.25804979	0.026680007	0.00042027469
0.25818028	0.026220702	0.00041724629
0.25831077	0.027129448	0.00042611698
0.25844127	0.026791138	0.00042417676
0.25857176	0.026187523	0.00042153406
0.25870226	0.027249488	0.00043114398
0.25883275	0.026808683	0.00042982897
0.25896324	0.026162830	0.00042720508
0.25909374	0.027095204	0.00043463777
0.25922423	0.027387981	0.00043887504
0.25935473	0.027408543	0.00044018223
0.25948522	0.027329903	0.00044230475
0.25961571	0.027466880	0.00044103072
0.25974621	0.026947434	0.00043824896
0.25987670	0.025865845	0.00043027555
0.26000720	0.026452759	0.00043652409
0.26013769	0.026663406	0.00043955775
0.26026818	0.026793524	0.00044055978
0.26039868	0.026192036	0.00043770193
0.26052917	0.026989749	0.00044539918
0.26065967	0.025944116	0.00043456741
0.26079016	0.027149588	0.00044812028
0.26092065	0.026749190	0.00044553832
0.26105115	0.026235118	0.00044140005
0.26118164	0.026831365	0.00044710183
0.26131214	0.026360720	0.00044475581
0.26144263	0.025428562	0.00043840043
0.26157312	0.026086793	0.00044260438
0.26170362	0.026223144	0.00044698812
0.26183411	0.026529918	0.00044731865
0.26196461	0.026189015	0.00044383533
0.26209510	0.027050559	0.00045231451
0.26222559	0.026352142	0.00045130211
0.26235609	0.026177248	0.00044911235
0.26248658	0.027187573	0.00045699653
0.26261708	0.027398508	0.00045483826
0.26274757	0.026740395	0.00045524145
0.26287806	0.025629064	0.00044550098
0.26300856	0.026774137	0.00045577751
0.26313905	0.026714406	0.00045699141
0.26326954	0.026345316	0.00045273339
0.26340004	0.026442906	0.00045515627
0.26353053	0.026295717	0.00045680076
0.26366103	0.025746762	0.00045181137
0.26379152	0.027802436	0.00046874158
0.26392201	0.027163317	0.00046416675
0.26405251	0.026850830	0.00045999144
0.26418300	0.026236747	0.00046039887
0.26431350	0.025744364	0.00045291314
0.26444399	0.027200800	0.00046887272
0.26457448	0.026779697	0.00046324477
0.26470498	0.026421309	0.00046352959
0.26483547	0.025804365	0.00046086144
0.26496597	0.027005272	0.00046720427
0.26509646	0.026873920	0.00046986752
0.26522695	0.027446530	0.00047492494
0.26535745	0.027059967	0.00046840474
[truncated: 572 more rows]
