# Supplementary material for: Rationally seeded computational protein design of ɑ-helical barrels
Source: Nat Chem Biol. 2024 Jun 20;20(8):991–9. doi: 10.1038/s41589-024-01642-0 (PMC11288890; doi:10.1038/s41589-024-01642-0)
Supplement: Supplementary file 5 — PDB files used for making figure panels h–j. [file 41589_2024_1642_MOESM5_ESM.zip › KIA_RP_RSPD_NatChemBiol_data_Figure3/sc-CC-7-LI_panels_c-g/SAXS_panel_g/LI_SAXS_raw/b21-438120_00573.dat]

0.0045000000	1.0401171	0.0098852764
0.0046304940	0.93385637	0.0091070023
0.0047609879	0.82985776	0.0083594046
0.0048914819	0.77946569	0.0081317967
0.0050219759	0.67543729	0.0071786007
0.0051524699	0.63256469	0.0068781415
0.0052829638	0.58452406	0.0064443874
0.0054134578	0.52673578	0.0059348862
0.0055439518	0.49498963	0.0058575578
0.0056744457	0.46683418	0.0053999047
0.0058049397	0.42971955	0.0051247958
0.0059354337	0.41438314	0.0051588737
0.0060659277	0.36841341	0.0046225347
0.0061964216	0.34342121	0.0045813936
0.0063269156	0.33084167	0.0044030109
0.0064574096	0.31830181	0.0042219402
0.0065879035	0.29937424	0.0041250837
0.0067183975	0.27090882	0.0038024397
0.0068488915	0.26902273	0.0038252685
0.0069793855	0.24518296	0.0036783421
0.0071098794	0.23046812	0.0034276274
0.0072403734	0.21773163	0.0033390651
0.0073708674	0.21365612	0.0032928678
0.0075013613	0.20182971	0.0031447723
0.0076318553	0.19762324	0.0031321455
0.0077623493	0.18826968	0.0029616651
0.0078928433	0.17423092	0.0028432842
0.0080233372	0.17171076	0.0028055216
0.0081538312	0.16265911	0.0026875709
0.0082843252	0.15901731	0.0026625198
0.0084148191	0.15213866	0.0025741882
0.0085453131	0.14580428	0.0024776732
0.0086758071	0.13767366	0.0024035199
0.0088063011	0.13135832	0.0023052415
0.0089367950	0.13052681	0.0023102995
0.0090672890	0.12734509	0.0022657260
0.0091977830	0.12096257	0.0021590135
0.0093282769	0.11729825	0.0021480171
0.0094587709	0.10871750	0.0020064181
0.0095892649	0.10816427	0.0020144733
0.0097197588	0.10762151	0.0020061050
0.0098502528	0.10114555	0.0019197162
0.0099807468	0.10098464	0.0019033388
0.010111241	0.096609604	0.0018616674
0.010241735	0.091281902	0.0017573720
0.010372229	0.091183989	0.0017699789
0.010502723	0.085647540	0.0016997441
0.010633217	0.084679624	0.0016752648
0.010763711	0.082466361	0.0016366111
0.010894205	0.080510014	0.0015838119
0.011024699	0.078696380	0.0015726695
0.011155193	0.076663994	0.0015410043
0.011285687	0.072575418	0.0014734797
0.011416180	0.072600576	0.0014682520
0.011546674	0.068971263	0.0013971411
0.011677168	0.067288284	0.0013698110
0.011807662	0.067341628	0.0013511615
0.011938156	0.061975448	0.0012875279
0.012068650	0.065832776	0.0013265065
0.012199144	0.064590701	0.0012920723
0.012329638	0.062622229	0.0012415664
0.012460132	0.060906817	0.0012225439
0.012590626	0.060384939	0.0011957977
0.012721120	0.059067504	0.0011667335
0.012851614	0.058188965	0.0011348676
0.012982108	0.055445669	0.0010913728
0.013112602	0.053330430	0.0010724140
0.013243096	0.051155881	0.0010366819
0.013373590	0.052057774	0.0010468168
0.013504084	0.054055460	0.0010648331
0.013634578	0.051125612	0.0010174338
0.013765072	0.050425107	0.0010129661
0.013895566	0.050686408	0.0010080922
0.014026060	0.048092343	0.00096338829
0.014156554	0.048799148	0.00098488062
0.014287048	0.046656502	0.00094588463
0.014417542	0.045453216	0.00092491270
0.014548036	0.049197593	0.00097102146
0.014678530	0.046337913	0.00092619217
0.014809024	0.045453357	0.00092318028
0.014939518	0.044298498	0.00090310339
0.015070012	0.045956865	0.00090954417
0.015200506	0.045345469	0.00090816325
0.015331000	0.044838476	0.00089019789
0.015461494	0.042411378	0.00086390414
0.015591988	0.043117576	0.00087199096
0.015722482	0.042238592	0.00085038761
0.015852975	0.041852603	0.00084639179
0.015983469	0.042337770	0.00084980061
0.016113963	0.040656756	0.00082355113
0.016244457	0.042226431	0.00084535726
0.016374951	0.041491597	0.00082765695
0.016505445	0.039738898	0.00080963030
0.016635939	0.040562766	0.00081712526
0.016766433	0.040591054	0.00080161331
0.016896927	0.040527375	0.00080727239
0.017027421	0.039607742	0.00079195767
0.017157915	0.038520636	0.00077772182
0.017288409	0.037498898	0.00076686319
0.017418903	0.038989002	0.00076966335
0.017549397	0.038954228	0.00077504073
0.017679891	0.037529645	0.00075817153
0.017810385	0.038484427	0.00076014720
0.017940879	0.038397018	0.00076123984
0.018071373	0.036990053	0.00074034477
0.018201867	0.037957174	0.00075074608
0.018332361	0.038706847	0.00075431794
0.018462855	0.037619416	0.00073421198
0.018593349	0.036946128	0.00073132890
0.018723843	0.037240625	0.00073183352
0.018854337	0.037188161	0.00072219831
0.018984831	0.038196073	0.00073409426
0.019115325	0.037152096	0.00071958956
0.019245819	0.035978001	0.00071156522
0.019376313	0.036683459	0.00071174670
0.019506807	0.035468325	0.00069352571
0.019637301	0.034906456	0.00069417200
0.019767795	0.036340727	0.00069764960
0.019898289	0.036800107	0.00070361284
0.020028783	0.035730080	0.00069231038
0.020159277	0.036312841	0.00069200317
0.020289771	0.036260207	0.00069339965
0.020420264	0.036252497	0.00068529424
0.020550758	0.035851193	0.00067854426
0.020681252	0.036578896	0.00069025216
0.020811746	0.035586466	0.00067376464
0.020942240	0.035081460	0.00066292386
0.021072734	0.035000052	0.00067025605
0.021203228	0.034482362	0.00065379111
0.021333722	0.034539090	0.00066070227
0.021464216	0.034533468	0.00065571424
0.021594710	0.034223923	0.00064518798
0.021725204	0.034387851	0.00065638166
0.021855698	0.034033735	0.00063710795
0.021986192	0.034690016	0.00064958923
0.022116686	0.034835776	0.00065043019
0.022247180	0.034266197	0.00063426855
0.022377674	0.034480492	0.00064100120
0.022508168	0.034370023	0.00063467658
0.022638662	0.035323137	0.00063829629
0.022769156	0.035062371	0.00064355116
0.022899650	0.033226393	0.00061710822
0.023030144	0.033382366	0.00062326927
0.023160638	0.032653574	0.00061424189
0.023291132	0.034171087	0.00062161799
0.023421626	0.033218672	0.00061671580
0.023552120	0.033452545	0.00061352247
0.023682614	0.034440639	0.00061486933
0.023813108	0.032391370	0.00060487218
0.023943602	0.032633340	0.00059931536
0.024074096	0.033792197	0.00060830946
0.024204590	0.034690719	0.00061803767
0.024335084	0.034114999	0.00060658821
0.024465578	0.032853168	0.00059735615
0.024596072	0.033287923	0.00059593528
0.024726566	0.033464116	0.00059767838
0.024857060	0.033377463	0.00059776246
0.024987553	0.033395858	0.00059099966
0.025118047	0.032116064	0.00058381799
0.025248541	0.033024225	0.00058758349
0.025379035	0.032759301	0.00058091800
0.025509529	0.032521564	0.00058335150
0.025640023	0.034014574	0.00058777546
0.025770517	0.033973123	0.00058999898
0.025901011	0.032996880	0.00058096950
0.026031505	0.032340307	0.00057211002
0.026161999	0.033389032	0.00058173020
0.026292493	0.033457710	0.00057779340
0.026422987	0.032611540	0.00056990927
0.026553481	0.032761914	0.00057085371
0.026683975	0.031522618	0.00055860888
0.026814469	0.031718875	0.00055861512
0.026944963	0.032863870	0.00056614195
0.027075457	0.032533587	0.00056303422
0.027205951	0.033008152	0.00056777376
0.027336445	0.032900008	0.00056189393
0.027466939	0.032833150	0.00055999514
0.027597433	0.033583993	0.00056848863
0.027727927	0.032033479	0.00054883863
0.027858421	0.032017156	0.00055429765
0.027988915	0.031740482	0.00054728210
0.028119409	0.032909422	0.00055264719
0.028249903	0.031166171	0.00054069025
0.028380397	0.032127571	0.00054338161
0.028510891	0.032394397	0.00055026974
0.028641385	0.032631348	0.00054982726
0.028771879	0.033155848	0.00054807041
0.028902373	0.032829577	0.00054842030
0.029032867	0.032631529	0.00054359469
0.029163361	0.032771393	0.00054058689
0.029293855	0.033407056	0.00055158285
0.029424349	0.031477280	0.00052853041
0.029554842	0.031528977	0.00053067770
0.029685336	0.031262678	0.00052709829
0.029815830	0.031935301	0.00052720320
0.029946324	0.031708720	0.00052814588
0.030076818	0.032415474	0.00053290671
0.030207312	0.032375924	0.00052754436
0.030337806	0.031373672	0.00052382673
0.030468300	0.032944424	0.00053080091
0.030598794	0.032162445	0.00052484019
0.030729288	0.032897040	0.00053249793
0.030859782	0.032118699	0.00052168897
0.030990276	0.031957675	0.00052152413
0.031120770	0.032541600	0.00052143726
0.031251264	0.031770803	0.00051401392
0.031381758	0.033486122	0.00053113885
0.031512252	0.031592136	0.00051204669
0.031642746	0.032585840	0.00052012173
0.031773240	0.032915466	0.00052086951
0.031903734	0.032772614	0.00051609348
0.032034228	0.030900528	0.00050492039
0.032164722	0.032306135	0.00051296365
0.032295216	0.032791363	0.00051636159
0.032425710	0.032043782	0.00051191821
0.032556204	0.031717367	0.00050276525
0.032686698	0.031443952	0.00050305880
0.032817192	0.032466431	0.00050758603
0.032947686	0.031691633	0.00050020082
0.033078180	0.031537945	0.00050197813
0.033208674	0.032046407	0.00050075986
0.033339168	0.032276856	0.00050316965
0.033469662	0.031041646	0.00049410339
0.033600156	0.031794883	0.00049639441
0.033730650	0.031401966	0.00049824220
0.033861144	0.031476922	0.00049369654
0.033991637	0.031841811	0.00049175763
0.034122131	0.031243956	0.00049273057
0.034252625	0.032486481	0.00050222295
0.034383119	0.031520661	0.00050208162
0.034513613	0.031790629	0.00050444628
0.034644107	0.030900239	0.00049512075
0.034774601	0.031295602	0.00050967074
0.034905095	0.031691916	0.00051587828
0.035035589	0.030955067	0.00051074026
0.035166083	0.031271566	0.00052143149
0.035296577	0.031969386	0.00052322666
0.035427071	0.031295397	0.00052497808
0.035557565	0.031345866	0.00052150920
0.035688059	0.031577939	0.00052378750
0.035818553	0.031637239	0.00053111814
0.035949047	0.030844779	0.00052196733
0.036079541	0.031760602	0.00052938576
0.036210035	0.031217749	0.00052558150
0.036340529	0.031662378	0.00052726244
0.036471023	0.030700909	0.00052681682
0.036601517	0.031698562	0.00053191172
0.036732011	0.030988134	0.00052541647
0.036862505	0.031583891	0.00053515381
0.036992999	0.032306112	0.00053864445
0.037123493	0.031541672	0.00053393363
0.037253987	0.030966415	0.00053429330
0.037384481	0.030091906	0.00052306566
0.037514975	0.031251951	0.00053785764
0.037645469	0.030879058	0.00053311453
0.037775963	0.031194480	0.00053233253
0.037906457	0.030934279	0.00053832687
0.038036951	0.031356278	0.00053936660
0.038167445	0.031964711	0.00054405019
0.038297939	0.031598338	0.00054326412
0.038428433	0.031942603	0.00054365806
0.038558926	0.032332292	0.00055202773
0.038689420	0.031743530	0.00054557045
0.038819914	0.031034878	0.00053894835
0.038950408	0.030449654	0.00054067145
0.039080902	0.031224989	0.00053649374
0.039211396	0.031802907	0.00054088343
0.039341890	0.030723076	0.00052574025
0.039472384	0.029798475	0.00051777081
0.039602878	0.031462512	0.00053069050
0.039733372	0.031911322	0.00052999615
0.039863866	0.029919841	0.00051047858
0.039994360	0.030882050	0.00052171947
0.040124854	0.030797150	0.00051573169
0.040255348	0.031949058	0.00052708383
0.040385842	0.031380505	0.00051725934
0.040516336	0.031480827	0.00051833912
0.040646830	0.030291024	0.00050891467
0.040777324	0.030255144	0.00050866327
0.040907818	0.031788924	0.00051869820
0.041038312	0.031393292	0.00051815735
0.041168806	0.030603907	0.00050608822
0.041299300	0.030355070	0.00050875973
0.041429794	0.031582083	0.00051374738
0.041560288	0.031222860	0.00050896357
0.041690782	0.031101942	0.00051034873
0.041821276	0.032333705	0.00051576682
0.041951770	0.031506532	0.00050980746
0.042082264	0.030980414	0.00050405479
0.042212758	0.031021283	0.00050359096
0.042343252	0.031357167	0.00051044377
0.042473746	0.030735260	0.00050247189
0.042604240	0.030759324	0.00049966916
0.042734734	0.030413260	0.00050206883
0.042865228	0.030787699	0.00049822398
0.042995722	0.030443970	0.00049918187
0.043126215	0.031396791	0.00050421185
0.043256709	0.031586525	0.00050436461
0.043387203	0.032048947	0.00050780869
0.043517697	0.031017461	0.00049857183
0.043648191	0.030877700	0.00049531504
0.043778685	0.030443240	0.00049750505
0.043909179	0.031632829	0.00049913312
0.044039673	0.031587398	0.00050146644
0.044170167	0.030664237	0.00049505631
0.044300661	0.030940330	0.00049361173
0.044431155	0.030819814	0.00049719550
0.044561649	0.031267710	0.00049668306
0.044692143	0.030280556	0.00048881396
0.044822637	0.031439226	0.00049831766
0.044953131	0.031608629	0.00049754197
0.045083625	0.030621747	0.00049416082
0.045214119	0.030922244	0.00049185833
0.045344613	0.032018438	0.00049675426
0.045475107	0.031302040	0.00049393549
0.045605601	0.031944262	0.00049717196
0.045736095	0.030848222	0.00048742274
0.045866589	0.030954964	0.00049164765
0.045997083	0.030304100	0.00048280838
0.046127577	0.030497918	0.00048885707
0.046258071	0.030862447	0.00049635144
0.046388565	0.031019856	0.00049829481
0.046519059	0.030225397	0.00049880436
0.046649553	0.030972242	0.00050405926
0.046780047	0.030781966	0.00050453372
0.046910541	0.030673735	0.00050389885
0.047041035	0.031110245	0.00050794704
0.047171529	0.031014721	0.00051087506
0.047302023	0.030973513	0.00051147361
0.047432517	0.030028398	0.00050421820
0.047563011	0.031602206	0.00051960419
0.047693504	0.030836903	0.00051141804
0.047823998	0.029704738	0.00050534419
0.047954492	0.030721912	0.00051519102
0.048084986	0.031495103	0.00051922419
0.048215480	0.031484159	0.00052459315
0.048345974	0.030790878	0.00051483679
0.048476468	0.031136289	0.00051700673
0.048606962	0.030595877	0.00051709974
0.048737456	0.030022527	0.00051183203
0.048867950	0.030420232	0.00051819846
0.048998444	0.030092974	0.00051309157
0.049128938	0.030556972	0.00051791626
0.049259432	0.031189018	0.00052406285
0.049389926	0.031511392	0.00052566440
0.049520420	0.030998904	0.00052373771
0.049650914	0.029863947	0.00051635153
0.049781408	0.030311222	0.00051834084
0.049911902	0.030871915	0.00052234487
0.050042396	0.031018674	0.00052559087
0.050172890	0.031083094	0.00052750862
0.050303384	0.031301918	0.00053161551
0.050433878	0.030934158	0.00052533357
0.050564372	0.031046843	0.00052821797
0.050694866	0.030259298	0.00051890728
0.050825360	0.029580371	0.00051918756
0.050955854	0.030113920	0.00052215777
0.051086348	0.029751009	0.00051812369
0.051216842	0.031042173	0.00052918404
0.051347336	0.029999124	0.00052103645
0.051477830	0.030670694	0.00052461711
0.051608324	0.030940888	0.00052956890
0.051738818	0.032095809	0.00054204929
0.051869312	0.030746430	0.00052735776
0.051999806	0.030863675	0.00053004170
0.052130299	0.031022409	0.00053192726
0.052260793	0.030231105	0.00052500086
0.052391287	0.030272452	0.00052774503
0.052521781	0.030582627	0.00052865821
0.052652275	0.031646822	0.00054078444
0.052782769	0.031331424	0.00053397745
0.052913263	0.029874978	0.00052480296
0.053043757	0.030681079	0.00052964205
0.053174251	0.030142749	0.00052778308
0.053304745	0.030599174	0.00053067350
0.053435239	0.031018815	0.00053701385
0.053565733	0.030572219	0.00052983487
0.053696227	0.031181807	0.00053456370
0.053826721	0.031226200	0.00053956720
0.053957215	0.030404711	0.00052932736
0.054087709	0.030293102	0.00053243208
0.054218203	0.030875548	0.00053375873
0.054348697	0.031172324	0.00053621573
0.054479191	0.029983718	0.00052982640
0.054609685	0.030594935	0.00053379652
0.054740179	0.030015058	0.00052821346
0.054870673	0.030939983	0.00053828944
0.055001167	0.030082377	0.00052893579
0.055131661	0.031221599	0.00053923989
0.055262155	0.029067451	0.00052077870
0.055392649	0.030599891	0.00053898821
0.055523143	0.030243830	0.00053559374
0.055653637	0.030271952	0.00053333213
0.055784131	0.030814835	0.00053453681
0.055914625	0.030427754	0.00053615101
0.056045119	0.030265700	0.00053312346
0.056175613	0.030372728	0.00053505110
0.056306107	0.029671783	0.00052914625
0.056436601	0.030846002	0.00053849266
0.056567095	0.031145953	0.00054064031
0.056697588	0.030296147	0.00053654246
0.056828082	0.030311590	0.00053471473
0.056958576	0.031422072	0.00054469926
0.057089070	0.030903881	0.00053993428
0.057219564	0.030873743	0.00054195201
0.057350058	0.031018482	0.00053929089
0.057480552	0.030467173	0.00053945503
0.057611046	0.030602299	0.00053615453
0.057741540	0.030416290	0.00053658883
0.057872034	0.030467990	0.00053560437
0.058002528	0.030944965	0.00053742851
0.058133022	0.030210414	0.00053421258
0.058263516	0.030251058	0.00053115357
0.058394010	0.030138484	0.00053048264
0.058524504	0.030731597	0.00053509283
0.058654998	0.029502222	0.00052383935
0.058785492	0.029690379	0.00052509083
0.058915986	0.031122067	0.00053859881
0.059046480	0.031003015	0.00053176243
0.059176974	0.030345293	0.00053218013
0.059307468	0.030522176	0.00052724097
0.059437962	0.030856930	0.00052715717
0.059568456	0.030413944	0.00052866485
0.059698950	0.031026459	0.00053001910
0.059829444	0.030279709	0.00052410297
0.059959938	0.031081976	0.00053049332
0.060090432	0.030338547	0.00052144714
0.060220926	0.030167629	0.00052302149
0.060351420	0.030318173	0.00052173122
0.060481914	0.030705981	0.00052608115
0.060612408	0.030268533	0.00052059203
0.060742902	0.030303746	0.00052047881
0.060873396	0.029944228	0.00051896643
0.061003890	0.029968160	0.00051898015
0.061134384	0.029828337	0.00051463051
0.061264877	0.029151069	0.00051544031
0.061395371	0.029344199	0.00051032812
0.061525865	0.029656612	0.00051224081
0.061656359	0.030019678	0.00051748927
0.061786853	0.029239276	0.00051080430
0.061917347	0.029789021	0.00051613664
0.062047841	0.029963635	0.00051625825
0.062178335	0.030318405	0.00051518472
0.062308829	0.030512845	0.00052124182
0.062439323	0.029677263	0.00051207195
0.062569817	0.030821654	0.00052201393
0.062700311	0.030136769	0.00051720143
0.062830805	0.030598792	0.00051854724
0.062961299	0.029548521	0.00051120834
0.063091793	0.030289855	0.00051787119
0.063222287	0.030007478	0.00051353737
0.063352781	0.030686247	0.00052128112
0.063483275	0.030250134	0.00051471798
0.063613769	0.030358454	0.00051500854
0.063744263	0.031193403	0.00052250725
0.063874757	0.029794712	0.00051109806
0.064005251	0.029882568	0.00051309397
0.064135745	0.029562412	0.00051029648
0.064266239	0.030117722	0.00051151034
0.064396733	0.029393929	0.00050654832
0.064527227	0.030194176	0.00051256697
0.064657721	0.029667082	0.00051094490
0.064788215	0.030191285	0.00051295064
0.064918709	0.029873563	0.00050894925
0.065049203	0.029583055	0.00051036634
0.065179697	0.029443357	0.00050372830
0.065310191	0.029120244	0.00050340537
0.065440685	0.029591431	0.00050755101
0.065571179	0.029736446	0.00050805483
0.065701673	0.029684407	0.00050728830
0.065832166	0.029775879	0.00050668284
0.065962660	0.030383521	0.00051308053
0.066093154	0.030085962	0.00051385597
0.066223648	0.030444156	0.00050989506
0.066354142	0.030141704	0.00050980649
0.066484636	0.030491243	0.00051037471
0.066615130	0.030257461	0.00051025846
0.066745624	0.030072880	0.00050936109
0.066876118	0.029251654	0.00050027907
0.067006612	0.030436694	0.00051218687
0.067137106	0.029482447	0.00050225009
0.067267600	0.030357394	0.00050637809
0.067398094	0.030137568	0.00050868090
0.067528588	0.029750776	0.00050393155
0.067659082	0.030161572	0.00050607573
0.067789576	0.030042461	0.00050815847
0.067920070	0.029774223	0.00050305874
0.068050564	0.029074296	0.00049850839
0.068181058	0.029232847	0.00049834187
0.068311552	0.029817585	0.00050345196
0.068442046	0.029980765	0.00050615375
0.068572540	0.030352440	0.00050899126
0.068703034	0.029615135	0.00049839608
0.068833528	0.029609562	0.00050379731
0.068964022	0.029881499	0.00050163537
0.069094516	0.029674308	0.00050367854
0.069225010	0.030039843	0.00050249593
0.069355504	0.030021755	0.00050189080
0.069485998	0.029607417	0.00050031573
0.069616492	0.030267198	0.00050630953
0.069746986	0.029535217	0.00049950332
0.069877480	0.030910342	0.00051078820
0.070007974	0.029914959	0.00049961400
0.070138468	0.029752087	0.00049934870
0.070268961	0.029522624	0.00049566658
0.070399455	0.029706411	0.00049912461
0.070529949	0.030744614	0.00050981377
0.070660443	0.030762583	0.00050602644
0.070790937	0.029322659	0.00049522128
0.070921431	0.030289742	0.00050272662
0.071051925	0.029916438	0.00049767000
0.071182419	0.029617597	0.00050036795
0.071312913	0.030743167	0.00050465930
0.071443407	0.029767376	0.00049909420
0.071573901	0.030341038	0.00049974687
0.071704395	0.030236865	0.00049764927
0.071834889	0.029870220	0.00049693746
0.071965383	0.031218938	0.00050678615
0.072095877	0.029800641	0.00049625747
0.072226371	0.030152910	0.00050098979
0.072356865	0.029313229	0.00049077512
0.072487359	0.028783431	0.00048929152
0.072617853	0.029393895	0.00049437391
0.072748347	0.030156469	0.00049346180
0.072878841	0.029645702	0.00049542493
0.073009335	0.029882710	0.00049261284
0.073139829	0.028611658	0.00048486936
0.073270323	0.029884509	0.00049728329
0.073400817	0.029257607	0.00048883347
0.073531311	0.029511072	0.00049170314
0.073661805	0.030058451	0.00049650142
0.073792299	0.029551010	0.00048844008
0.073922793	0.030043644	0.00049563307
0.074053287	0.029253061	0.00048797890
0.074183781	0.029531941	0.00049071727
0.074314275	0.029939773	0.00049643996
0.074444769	0.030189713	0.00049236766
0.074575263	0.029168389	0.00048734715
0.074705757	0.029240704	0.00048802623
0.074836250	0.029451262	0.00048965047
0.074966744	0.029453771	0.00049138454
0.075097238	0.029876638	0.00048874470
0.075227732	0.029629965	0.00048952139
0.075358226	0.029154721	0.00048896572
0.075488720	0.028994562	0.00048268438
0.075619214	0.029943666	0.00049041384
0.075749708	0.029471429	0.00048653049
0.075880202	0.029571738	0.00048686835
0.076010696	0.029551420	0.00048810239
0.076141190	0.029730719	0.00048848573
0.076271684	0.030747355	0.00049702953
0.076402178	0.028871842	0.00048450679
0.076532672	0.030390072	0.00049102344
0.076663166	0.030328294	0.00049337028
0.076793660	0.029890459	0.00048857560
0.076924154	0.029299820	0.00048497748
0.077054648	0.029876028	0.00049037580
0.077185142	0.029924854	0.00048686496
0.077315636	0.028855123	0.00048026108
0.077446130	0.029810949	0.00048747798
0.077576624	0.029307892	0.00048090825
0.077707118	0.029317083	0.00048590930
0.077837612	0.029068358	0.00047802486
0.077968106	0.028681592	0.00047855052
0.078098600	0.029845030	0.00048517467
0.078229094	0.029755273	0.00048273508
0.078359588	0.029836361	0.00048733446
0.078490082	0.028587059	0.00047588905
0.078620576	0.029088054	0.00047785827
0.078751070	0.029265441	0.00048120420
0.078881564	0.029665003	0.00048224807
0.079012058	0.029945446	0.00048720000
0.079142552	0.029484862	0.00048209280
0.079273046	0.029473311	0.00047969542
0.079403539	0.030045832	0.00048593290
0.079534033	0.029052476	0.00047830316
0.079664527	0.029611746	0.00048212950
0.079795021	0.030476570	0.00048844940
0.079925515	0.029163544	0.00047702276
0.080056009	0.030172597	0.00048696209
0.080186503	0.029762101	0.00048407887
0.080316997	0.030436304	0.00048395380
0.080447491	0.029509827	0.00047963706
0.080577985	0.029220915	0.00047758210
0.080708479	0.029704956	0.00047975042
0.080838973	0.029973161	0.00048185967
0.080969467	0.029548141	0.00047774864
0.081099961	0.029508667	0.00047926047
0.081230455	0.029309842	0.00047811861
0.081360949	0.029442189	0.00047596299
0.081491443	0.029434371	0.00047924152
0.081621937	0.029673825	0.00047660818
0.081752431	0.029415786	0.00047723889
0.081882925	0.028934133	0.00047593388
0.082013419	0.029033145	0.00047106343
0.082143913	0.030055489	0.00048155144
0.082274407	0.029381317	0.00047463762
0.082404901	0.029742882	0.00047597249
0.082535395	0.029145961	0.00047411606
0.082665889	0.029033397	0.00047046486
0.082796383	0.029552972	0.00047649543
0.082926877	0.029427505	0.00047614302
0.083057371	0.029796965	0.00047544078
0.083187865	0.028761764	0.00046984154
0.083318359	0.029274645	0.00047263431
0.083448853	0.029012079	0.00047026318
0.083579347	0.029980431	0.00047764868
0.083709841	0.029410327	0.00047243170
0.083840335	0.028829752	0.00046858778
0.083970828	0.028919190	0.00046896472
0.084101322	0.029250353	0.00047042486
0.084231816	0.029015532	0.00047013403
0.084362310	0.028947499	0.00046777570
0.084492804	0.028632342	0.00046607083
0.084623298	0.029801578	0.00047772178
0.084753792	0.029658843	0.00047219815
0.084884286	0.028537345	0.00046543846
0.085014780	0.028859577	0.00046674089
0.085145274	0.028522022	0.00046469813
0.085275768	0.029209593	0.00046977908
0.085406262	0.028401326	0.00046236400
0.085536756	0.029316440	0.00046979413
0.085667250	0.029177762	0.00047086477
0.085797744	0.029558160	0.00046923964
0.085928238	0.029077292	0.00046757785
0.086058732	0.030183833	0.00047454865
0.086189226	0.029386633	0.00046886518
0.086319720	0.029074210	0.00046927959
0.086450214	0.029264881	0.00046549417
0.086580708	0.028551088	0.00046314249
0.086711202	0.029728517	0.00046956319
0.086841696	0.028776765	0.00046242318
0.086972190	0.028100751	0.00045830041
0.087102684	0.029784925	0.00047163455
0.087233178	0.028543155	0.00046178765
0.087363672	0.028651955	0.00046207263
0.087494166	0.029081120	0.00046295756
0.087624660	0.029918041	0.00047115870
0.087755154	0.028180337	0.00046009266
0.087885648	0.029053387	0.00046337561
0.088016142	0.029271277	0.00046624028
0.088146636	0.029338092	0.00046241198
0.088277130	0.029763584	0.00046902300
0.088407623	0.028651277	0.00046184217
0.088538117	0.029066165	0.00046125848
0.088668611	0.029485300	0.00046768144
0.088799105	0.028416645	0.00045766761
0.088929599	0.028710627	0.00045699501
0.089060093	0.029360662	0.00046500783
0.089190587	0.029574533	0.00046540012
0.089321081	0.029290651	0.00046379515
0.089451575	0.028870903	0.00046109629
0.089582069	0.029318959	0.00046054349
0.089712563	0.029231670	0.00046203204
0.089843057	0.029543222	0.00046628153
0.089973551	0.030021799	0.00046700424
0.090104045	0.029459079	0.00046578718
0.090234539	0.029185945	0.00045797766
0.090365033	0.028620274	0.00045933285
0.090495527	0.028204516	0.00045403448
0.090626021	0.028590154	0.00045652042
0.090756515	0.028711655	0.00045902012
0.090887009	0.029259183	0.00046259821
0.091017503	0.028991086	0.00045731383
0.091147997	0.028487948	0.00045605859
0.091278491	0.028532596	0.00045287732
0.091408985	0.028180956	0.00045305498
0.091539479	0.029005887	0.00045852165
0.091669973	0.029091444	0.00045674008
0.091800467	0.029014060	0.00046811205
0.091930961	0.028729929	0.00046946408
0.092061455	0.029549971	0.00047964704
0.092191949	0.029350497	0.00048277776
0.092322443	0.029136784	0.00048105719
0.092452937	0.029289489	0.00048567397
0.092583431	0.029268470	0.00048695817
0.092713925	0.028633966	0.00048258524
0.092844419	0.029028499	0.00049027575
0.092974912	0.029373062	0.00049142818
0.093105406	0.028785444	0.00047981266
0.093235900	0.028999052	0.00047929746
0.093366394	0.028394422	0.00046855642
0.093496888	0.028664172	0.00047373873
0.093627382	0.028945122	0.00047071499
0.093757876	0.028316931	0.00046573014
0.093888370	0.029085767	0.00047323469
0.094018864	0.028337141	0.00046177335
0.094149358	0.029349440	0.00047181822
0.094279852	0.028835269	0.00046646634
0.094410346	0.028845120	0.00046468966
0.094540840	0.028574761	0.00046378050
0.094671334	0.028579765	0.00046198392
0.094801828	0.028798319	0.00046379804
0.094932322	0.028421175	0.00046255093
0.095062816	0.029076971	0.00046309422
0.095193310	0.027892008	0.00045615532
0.095323804	0.029202902	0.00046338699
0.095454298	0.029013559	0.00046188884
0.095584792	0.029156058	0.00046590439
0.095715286	0.028758904	0.00045926636
0.095845780	0.028040097	0.00045444254
0.095976274	0.028489813	0.00045942522
0.096106768	0.028701784	0.00045449248
0.096237262	0.028543155	0.00045811130
0.096367756	0.029073965	0.00046187721
0.096498250	0.028783913	0.00045684020
0.096628744	0.028582274	0.00045847397
0.096759238	0.028223144	0.00045179126
0.096889732	0.029219910	0.00046040149
0.097020226	0.028198893	0.00045492147
0.097150720	0.027529667	0.00044611154
0.097281214	0.028876509	0.00045699742
0.097411708	0.028624765	0.00045426047
0.097542201	0.029039033	0.00045671618
0.097672695	0.028446684	0.00045613260
0.097803189	0.028879173	0.00045376307
0.097933683	0.028625105	0.00045482148
0.098064177	0.028546944	0.00045150409
0.098194671	0.029188347	0.00045406349
0.098325165	0.028709983	0.00045046196
0.098455659	0.029603167	0.00045558835
0.098586153	0.030006483	0.00045873371
0.098716647	0.029099515	0.00045115679
0.098847141	0.029038771	0.00044549442
0.098977635	0.028644056	0.00044604351
0.099108129	0.028055110	0.00043929749
0.099238623	0.029523753	0.00045005613
0.099369117	0.028649286	0.00044475923
0.099499611	0.028088257	0.00043822222
0.099630105	0.029285413	0.00044773260
0.099760599	0.028986963	0.00044684301
0.099891093	0.029252071	0.00044526939
0.10002159	0.028143297	0.00044283502
0.10015208	0.028985733	0.00044634432
0.10028257	0.029148477	0.00044508267
0.10041307	0.028697091	0.00044502693
0.10054356	0.028679073	0.00044398205
0.10067406	0.028669439	0.00044574924
0.10080455	0.029126925	0.00044894092
0.10093504	0.029443902	0.00044786351
0.10106554	0.029510276	0.00045150571
0.10119603	0.028911531	0.00044431094
0.10132653	0.029139603	0.00044811357
0.10145702	0.028419623	0.00044437222
0.10158751	0.028353848	0.00043953610
0.10171801	0.028038677	0.00044027477
0.10184850	0.028591690	0.00044168180
0.10197900	0.029459411	0.00044855205
0.10210949	0.028863132	0.00044556610
0.10223998	0.028917435	0.00044251765
0.10237048	0.029388586	0.00044793322
0.10250097	0.027722518	0.00043808101
0.10263147	0.028857792	0.00044151755
0.10276196	0.028493418	0.00044414980
0.10289245	0.029307050	0.00044528225
0.10302295	0.028946345	0.00044268159
0.10315344	0.028883340	0.00044497059
0.10328394	0.028319106	0.00043753205
0.10341443	0.028797374	0.00044164986
0.10354492	0.028995105	0.00044434812
0.10367542	0.027668786	0.00043133341
0.10380591	0.028433482	0.00044030107
0.10393641	0.028567465	0.00043901104
0.10406690	0.027835304	0.00043247231
0.10419739	0.028990308	0.00044418829
0.10432789	0.027629121	0.00043065645
0.10445838	0.029338125	0.00044440561
0.10458888	0.028811591	0.00043954637
0.10471937	0.028293908	0.00043543936
0.10484986	0.028449962	0.00043839511
0.10498036	0.028336789	0.00043469140
0.10511085	0.027685692	0.00043041061
0.10524135	0.028859865	0.00043932425
0.10537184	0.029295362	0.00044039784
0.10550233	0.028032767	0.00043459807
0.10563283	0.028895259	0.00043855033
0.10576332	0.028804928	0.00043831321
0.10589382	0.029031375	0.00044135398
0.10602431	0.028353801	0.00043287427
0.10615480	0.028863097	0.00043802924
0.10628530	0.028323286	0.00043604628
0.10641579	0.028421110	0.00043406608
0.10654629	0.028759539	0.00043701108
0.10667678	0.028575093	0.00043408291
0.10680727	0.028818859	0.00043635206
0.10693777	0.029008809	0.00043970547
0.10706826	0.029120380	0.00043917234
0.10719876	0.029374820	0.00044088094
0.10732925	0.028311978	0.00043311478
0.10745974	0.029417639	0.00043820981
0.10759024	0.028866393	0.00043646379
0.10772073	0.028837834	0.00043623986
0.10785123	0.028815701	0.00043782805
0.10798172	0.028350958	0.00044179360
0.10811221	0.029606022	0.00045228078
0.10824271	0.028853071	0.00045350811
0.10837320	0.028615677	0.00045304435
0.10850370	0.028501616	0.00045489883
0.10863419	0.028911608	0.00046165123
0.10876468	0.028830745	0.00046038628
0.10889518	0.028851509	0.00046219213
0.10902567	0.028310124	0.00046399017
0.10915616	0.028147707	0.00045959811
0.10928666	0.028103839	0.00046539535
0.10941715	0.028412825	0.00046622617
0.10954765	0.028751414	0.00046989752
0.10967814	0.029031349	0.00047500947
0.10980863	0.028877562	0.00047439316
0.10993913	0.028267467	0.00047173402
0.11006962	0.028362047	0.00047536278
0.11020012	0.028769577	0.00047394134
0.11033061	0.028478215	0.00047825436
0.11046110	0.027961915	0.00047347241
0.11059160	0.029002576	0.00048348763
0.11072209	0.028635422	0.00048574152
0.11085259	0.029002633	0.00048399445
0.11098308	0.027603497	0.00047610647
0.11111357	0.028761003	0.00048887049
0.11124407	0.027804334	0.00047842500
0.11137456	0.028826031	0.00049199940
0.11150506	0.029023954	0.00049348707
0.11163555	0.028841760	0.00049129801
0.11176604	0.028977119	0.00049442519
0.11189654	0.027891287	0.00048408006
0.11202703	0.028423666	0.00049150600
0.11215753	0.028307597	0.00049311996
0.11228802	0.028165933	0.00049218090
0.11241851	0.028702376	0.00049666963
0.11254901	0.027933360	0.00049240591
0.11267950	0.028636776	0.00049703724
0.11281000	0.027779812	0.00049103596
0.11294049	0.027952338	0.00047555835
0.11307098	0.027624269	0.00047223205
0.11320148	0.028477837	0.00047276369
0.11333197	0.028367616	0.00047071451
0.11346247	0.028413099	0.00047320111
0.11359296	0.029116417	0.00047278466
0.11372345	0.028205414	0.00046653188
0.11385395	0.028223355	0.00046675237
0.11398444	0.028497780	0.00046208186
0.11411494	0.028402938	0.00046415128
0.11424543	0.028672359	0.00046271175
0.11437592	0.028959215	0.00046375932
0.11450642	0.029132828	0.00046568872
0.11463691	0.028789432	0.00045808210
0.11476741	0.028942973	0.00046069633
0.11489790	0.028803006	0.00046268615
0.11502839	0.028213582	0.00045402291
0.11515889	0.028460992	0.00045623543
0.11528938	0.028250319	0.00045332976
0.11541988	0.028120438	0.00045225136
0.11555037	0.027519594	0.00044854918
0.11568086	0.027562924	0.00044469284
0.11581136	0.028351957	0.00045368244
0.11594185	0.028363507	0.00045016111
0.11607235	0.027901411	0.00044559301
0.11620284	0.028017246	0.00044668501
0.11633333	0.028946063	0.00045281998
0.11646383	0.028665347	0.00045274518
0.11659432	0.028774320	0.00045216190
0.11672482	0.028527611	0.00044483557
0.11685531	0.027558907	0.00044253506
0.11698580	0.028231982	0.00044627695
0.11711630	0.028453467	0.00044611416
0.11724679	0.028238389	0.00044740217
0.11737729	0.028294562	0.00044416249
0.11750778	0.028177395	0.00044257913
0.11763827	0.027646921	0.00043972639
0.11776877	0.028390128	0.00044042853
0.11789926	0.027438810	0.00043769304
0.11802975	0.028556360	0.00044319121
0.11816025	0.028489380	0.00044008590
0.11829074	0.028253514	0.00044139709
0.11842124	0.028079146	0.00043621153
0.11855173	0.027906758	0.00043723176
0.11868222	0.028139254	0.00043691405
0.11881272	0.027900499	0.00043310328
0.11894321	0.028348771	0.00043687287
0.11907371	0.027726698	0.00043192185
0.11920420	0.027616476	0.00043105519
0.11933469	0.028090268	0.00043424148
0.11946519	0.029029505	0.00043559812
0.11959568	0.028433603	0.00043432159
0.11972618	0.028617691	0.00043321223
0.11985667	0.028845099	0.00043567967
0.11998716	0.028903066	0.00043602912
0.12011766	0.028029334	0.00042719567
0.12024815	0.029067709	0.00043286945
0.12037865	0.027922581	0.00042854418
0.12050914	0.028767968	0.00042840383
0.12063963	0.028506390	0.00043038757
0.12077013	0.028671608	0.00042962455
0.12090062	0.028011283	0.00042412959
0.12103112	0.029222298	0.00043311947
0.12116161	0.028064296	0.00042266057
0.12129210	0.028015168	0.00042316393
0.12142260	0.028412431	0.00042465189
0.12155309	0.029111795	0.00042983111
0.12168359	0.028495570	0.00042509597
0.12181408	0.028732787	0.00042574895
0.12194457	0.028571369	0.00042361381
0.12207507	0.028618821	0.00042728959
0.12220556	0.027951970	0.00041925435
0.12233606	0.028548291	0.00042598275
0.12246655	0.028328573	0.00042008763
0.12259704	0.028201264	0.00041989304
0.12272754	0.028082542	0.00042020060
0.12285803	0.027067332	0.00041292552
0.12298853	0.028485742	0.00042139019
0.12311902	0.028108940	0.00042259421
0.12324951	0.028527200	0.00041975290
0.12338001	0.027919718	0.00041906707
0.12351050	0.027661782	0.00041660048
0.12364100	0.028485953	0.00042175386
0.12377149	0.028884194	0.00042599746
0.12390198	0.029053808	0.00042414437
0.12403248	0.027758204	0.00041435001
0.12416297	0.028531172	0.00042167386
0.12429347	0.029004899	0.00042226559
0.12442396	0.028125209	0.00041957368
0.12455445	0.028449733	0.00041945892
0.12468495	0.029180199	0.00042311606
0.12481544	0.028308193	0.00041873343
0.12494594	0.028268305	0.00041581493
0.12507643	0.027508975	0.00041231644
0.12520692	0.028434933	0.00041898473
0.12533742	0.028612498	0.00041836700
0.12546791	0.028616718	0.00041931597
0.12559841	0.028582973	0.00041773966
0.12572890	0.028455783	0.00041724403
0.12585939	0.028549313	0.00042111579
0.12598989	0.028593422	0.00041564697
0.12612038	0.028595941	0.00041833655
0.12625088	0.027672400	0.00041105345
0.12638137	0.027849962	0.00041221044
0.12651186	0.027802694	0.00041425965
0.12664236	0.028956012	0.00041783650
0.12677285	0.028411791	0.00041494355
0.12690335	0.028599369	0.00041937937
0.12703384	0.027743394	0.00040825318
0.12716433	0.028930719	0.00042137887
0.12729483	0.028145674	0.00041173535
0.12742532	0.028285583	0.00041423127
0.12755581	0.028119232	0.00041248921
0.12768631	0.029040179	0.00041813614
0.12781680	0.028521249	0.00041617487
0.12794730	0.027675953	0.00040953159
0.12807779	0.027973103	0.00041044976
0.12820828	0.028201390	0.00041244997
0.12833878	0.027486394	0.00040692904
0.12846927	0.027957157	0.00041159321
0.12859977	0.027846227	0.00040961794
0.12873026	0.027475855	0.00040626706
0.12886075	0.027963843	0.00041087685
0.12899125	0.027612567	0.00040827002
0.12912174	0.027898823	0.00040940962
0.12925224	0.027928977	0.00041046486
0.12938273	0.028703185	0.00041518406
0.12951322	0.028219367	0.00041006706
0.12964372	0.028192538	0.00041148972
0.12977421	0.028905435	0.00041394202
0.12990471	0.028340290	0.00041134297
0.13003520	0.027848590	0.00040820384
0.13016569	0.028488018	0.00041097427
0.13029619	0.027600680	0.00040503420
0.13042668	0.028020784	0.00040724907
0.13055718	0.027892707	0.00040599042
0.13068767	0.028334368	0.00041310252
0.13081816	0.027824024	0.00040500362
0.13094866	0.028439225	0.00041035655
0.13107915	0.027615809	0.00040279184
0.13120965	0.028009519	0.00040741314
0.13134014	0.028281034	0.00040959297
0.13147063	0.027766385	0.00040595841
0.13160113	0.027842241	0.00040592905
0.13173162	0.028959266	0.00041182997
0.13186212	0.027920591	0.00040466291
0.13199261	0.028333633	0.00040860786
0.13212310	0.028125099	0.00040572661
0.13225360	0.027744368	0.00040551249
0.13238409	0.027563941	0.00040259897
0.13251459	0.027545287	0.00040151000
0.13264508	0.028144913	0.00040683964
0.13277557	0.028141376	0.00040753948
0.13290607	0.028237200	0.00040750150
0.13303656	0.027699007	0.00040379650
0.13316706	0.028481839	0.00040672427
0.13329755	0.028225058	0.00040547194
0.13342804	0.028052130	0.00040622023
0.13355854	0.027245593	0.00039866119
0.13368903	0.027675707	0.00040336282
0.13381953	0.027880165	0.00040276650
0.13395002	0.028138382	0.00040529366
0.13408051	0.028623356	0.00040804357
0.13421101	0.028310931	0.00040548037
0.13434150	0.028230154	0.00040685638
0.13447200	0.028273309	0.00040666145
0.13460249	0.027837447	0.00039943636
0.13473298	0.028057791	0.00040429484
0.13486348	0.027984380	0.00040238100
0.13499397	0.027367309	0.00039941866
0.13512447	0.028025949	0.00040380578
0.13525496	0.027379909	0.00039719292
0.13538545	0.027979372	0.00040194883
0.13551595	0.028091823	0.00040293983
0.13564644	0.028418082	0.00040373313
0.13577694	0.027890996	0.00040263507
0.13590743	0.028265959	0.00040191547
0.13603792	0.027896002	0.00039960868
0.13616842	0.028312184	0.00040418074
0.13629891	0.027694450	0.00039749070
0.13642940	0.028216764	0.00040359441
0.13655990	0.027692126	0.00039634537
0.13669039	0.027958103	0.00040047602
0.13682089	0.027418590	0.00039584830
0.13695138	0.027537265	0.00039665419
0.13708187	0.027980836	0.00040050916
0.13721237	0.028088062	0.00040164110
0.13734286	0.028150211	0.00039830618
0.13747336	0.028114232	0.00040111511
0.13760385	0.026926673	0.00039090269
0.13773434	0.028054159	0.00040006992
0.13786484	0.027945266	0.00039931985
0.13799533	0.027596695	0.00039592475
0.13812583	0.028832745	0.00040421686
0.13825632	0.028082441	0.00039848727
0.13838681	0.027544560	0.00039459540
0.13851731	0.028361322	0.00040113239
0.13864780	0.028531607	0.00040181087
0.13877830	0.028449329	0.00040104974
0.13890879	0.027506029	0.00039459728
0.13903928	0.027446590	0.00039320033
0.13916978	0.027731654	0.00039589014
0.13930027	0.027574448	0.00039497788
0.13943077	0.028441303	0.00040001712
0.13956126	0.027944982	0.00039767531
0.13969175	0.027627670	0.00039470645
0.13982225	0.028089675	0.00039801231
0.13995274	0.027902242	0.00039770327
0.14008324	0.027688869	0.00039390858
0.14021373	0.027981907	0.00039792697
0.14034422	0.027476114	0.00039067406
0.14047472	0.027960347	0.00039717115
0.14060521	0.028373456	0.00039980446
0.14073571	0.027580091	0.00039264158
0.14086620	0.027726643	0.00039330749
0.14099669	0.027846691	0.00039435441
0.14112719	0.027055806	0.00038707844
0.14125768	0.028154547	0.00039725687
0.14138818	0.027965792	0.00039330261
0.14151867	0.028376998	0.00039796440
0.14164916	0.028219688	0.00039851329
0.14177966	0.027874163	0.00039197772
0.14191015	0.027788908	0.00039194197
0.14204065	0.027946555	0.00039327754
0.14217114	0.027493567	0.00038997988
0.14230163	0.028277619	0.00039735367
0.14243213	0.027377693	0.00038654456
0.14256262	0.028010857	0.00039182413
0.14269312	0.028399243	0.00039660214
0.14282361	0.028220840	0.00039224971
0.14295410	0.027850217	0.00039260090
0.14308460	0.027997976	0.00039100069
0.14321509	0.028000860	0.00039081949
0.14334559	0.028815292	0.00039894488
0.14347608	0.028040021	0.00039172391
0.14360657	0.027182219	0.00038678652
0.14373707	0.028407922	0.00039367675
0.14386756	0.027413238	0.00038591045
0.14399806	0.028352486	0.00039361702
0.14412855	0.027963250	0.00038997731
0.14425904	0.028172078	0.00039252907
0.14438954	0.028147293	0.00039356305
0.14452003	0.028246364	0.00039098806
0.14465053	0.027736234	0.00038815678
0.14478102	0.028964326	0.00039634115
0.14491151	0.027750629	0.00038764125
0.14504201	0.028307473	0.00039411065
0.14517250	0.027882921	0.00038986666
0.14530299	0.028592648	0.00039353592
0.14543349	0.027741423	0.00038913657
0.14556398	0.027604633	0.00038548880
0.14569448	0.027447069	0.00038734618
0.14582497	0.027995921	0.00039079335
0.14595546	0.028689531	0.00039534946
0.14608596	0.027564524	0.00038587994
0.14621645	0.028266195	0.00038898361
0.14634695	0.027930559	0.00038987120
0.14647744	0.028443159	0.00039398134
0.14660793	0.028062053	0.00038876910
0.14673843	0.027841714	0.00038842955
0.14686892	0.027835628	0.00038616861
0.14699942	0.027687834	0.00038730050
0.14712991	0.027564008	0.00038630849
0.14726040	0.027952598	0.00038873659
0.14739090	0.028211804	0.00038888765
0.14752139	0.028126403	0.00038849427
0.14765189	0.028119672	0.00038846729
0.14778238	0.027984376	0.00038936969
0.14791287	0.028565155	0.00039055745
0.14804337	0.028133645	0.00038893252
0.14817386	0.027898907	0.00038702409
0.14830436	0.027483577	0.00038287271
0.14843485	0.027418924	0.00038402159
0.14856534	0.028190667	0.00038751188
0.14869584	0.027607163	0.00038405609
0.14882633	0.028370845	0.00039099372
0.14895683	0.027529576	0.00038290762
0.14908732	0.027616890	0.00038394925
0.14921781	0.028883647	0.00039270915
0.14934831	0.026826798	0.00037932753
0.14947880	0.027447371	0.00038525732
0.14960930	0.027176228	0.00037937530
0.14973979	0.027974284	0.00038472971
0.14987028	0.027885658	0.00038801327
0.15000078	0.027979909	0.00038493098
0.15013127	0.029223432	0.00039266970
0.15026177	0.027316283	0.00038087367
0.15039226	0.027501264	0.00038136364
0.15052275	0.028222413	0.00038785506
0.15065325	0.027173953	0.00038039972
0.15078374	0.028079451	0.00038798809
0.15091424	0.027745957	0.00038563197
0.15104473	0.027728248	0.00038207890
0.15117522	0.028229112	0.00038660230
0.15130572	0.027789830	0.00038509916
0.15143621	0.027614045	0.00038146728
0.15156671	0.028514000	0.00038871297
0.15169720	0.028120812	0.00038362144
0.15182769	0.028046973	0.00038353274
0.15195819	0.028321951	0.00038664632
0.15208868	0.028153679	0.00038335962
0.15221918	0.028260342	0.00038686923
0.15234967	0.027827054	0.00038202440
0.15248016	0.027278257	0.00037804627
0.15261066	0.027404115	0.00038011013
0.15274115	0.028477768	0.00038552747
0.15287165	0.027681889	0.00038183101
0.15300214	0.027926205	0.00038296218
0.15313263	0.028052145	0.00038162998
0.15326313	0.027903851	0.00038139519
0.15339362	0.027563905	0.00037842585
0.15352412	0.027657342	0.00038074389
0.15365461	0.027667596	0.00038092199
0.15378510	0.027801620	0.00038114460
0.15391560	0.028075769	0.00038104090
0.15404609	0.027470653	0.00037886606
0.15417658	0.027406210	0.00037663149
0.15430708	0.027443705	0.00037950722
0.15443757	0.027710209	0.00037918208
0.15456807	0.027839324	0.00038069789
0.15469856	0.027690757	0.00037798449
0.15482905	0.028106272	0.00038122475
0.15495955	0.027619621	0.00037865865
0.15509004	0.027713221	0.00037845729
0.15522054	0.027037246	0.00037481871
0.15535103	0.027904199	0.00037999593
0.15548152	0.026992335	0.00037395734
0.15561202	0.027146580	0.00037574371
0.15574251	0.028179992	0.00038233324
0.15587301	0.027428789	0.00037820027
0.15600350	0.027984354	0.00037898271
0.15613399	0.027630690	0.00037762280
0.15626449	0.027649222	0.00037772689
0.15639498	0.027607159	0.00037833429
0.15652548	0.027205715	0.00037521213
0.15665597	0.026593936	0.00037217177
0.15678646	0.027139121	0.00037262868
0.15691696	0.028263743	0.00037947615
0.15704745	0.028057408	0.00038054908
0.15717795	0.027974550	0.00037769491
0.15730844	0.027638843	0.00037729910
0.15743893	0.028232147	0.00037927331
0.15756943	0.027872948	0.00037693608
0.15769992	0.027385974	0.00037432553
0.15783042	0.027384344	0.00037526988
0.15796091	0.027539995	0.00037448653
0.15809140	0.028209083	0.00037880471
0.15822190	0.027469883	0.00037191974
0.15835239	0.027956843	0.00037758119
0.15848289	0.028133235	0.00037914246
0.15861338	0.028606650	0.00038110534
0.15874387	0.027790689	0.00037666163
0.15887437	0.028570937	0.00037853968
0.15900486	0.026999408	0.00037069456
0.15913536	0.027301598	0.00037291160
0.15926585	0.027537887	0.00037271736
0.15939634	0.027542490	0.00037455740
0.15952684	0.027526198	0.00037436547
0.15965733	0.027540321	0.00037126005
0.15978783	0.028429750	0.00037919176
0.15991832	0.028449370	0.00037777195
0.16004881	0.027549147	0.00037388179
0.16017931	0.027402482	0.00037243766
0.16030980	0.027838400	0.00037394550
0.16044030	0.027346812	0.00037129106
0.16057079	0.027855706	0.00037413289
0.16070128	0.027885588	0.00037506356
0.16083178	0.027368110	0.00037417628
0.16096227	0.027552925	0.00037144834
0.16109277	0.027678729	0.00037282142
0.16122326	0.027689618	0.00037199171
0.16135375	0.028115446	0.00037494873
0.16148425	0.027618312	0.00037346790
0.16161474	0.028287218	0.00037756563
0.16174524	0.028007467	0.00037384098
0.16187573	0.027434558	0.00037302071
0.16200622	0.028409174	0.00037415622
0.16213672	0.027980646	0.00037488281
0.16226721	0.027266219	0.00036779834
0.16239771	0.027479494	0.00036973126
0.16252820	0.028363160	0.00037540078
0.16265869	0.028433394	0.00037454125
0.16278919	0.027524230	0.00037117752
0.16291968	0.027614026	0.00037187423
0.16305018	0.027959635	0.00037223249
0.16318067	0.027975618	0.00037147493
0.16331116	0.027900900	0.00037240333
0.16344166	0.027807653	0.00037022349
0.16357215	0.028059956	0.00037379834
0.16370264	0.028014669	0.00037134412
0.16383314	0.026869289	0.00036616920
0.16396363	0.027433632	0.00036927001
0.16409413	0.028173776	0.00037310272
0.16422462	0.027429261	0.00036843392
0.16435511	0.027726750	0.00036931513
0.16448561	0.027596996	0.00036914738
0.16461610	0.028085915	0.00037333844
0.16474660	0.027510014	0.00036632201
0.16487709	0.026881421	0.00036544034
0.16500758	0.027474671	0.00036690140
0.16513808	0.028346013	0.00037303828
0.16526857	0.027788099	0.00037013171
0.16539907	0.028149535	0.00036993937
0.16552956	0.027588022	0.00036828350
0.16566005	0.027971821	0.00037212777
0.16579055	0.027762900	0.00036865386
0.16592104	0.027753760	0.00037041733
0.16605154	0.027921142	0.00036826788
0.16618203	0.027551175	0.00036803604
0.16631252	0.027909358	0.00037087879
0.16644302	0.027438167	0.00036521029
0.16657351	0.027535097	0.00036706079
0.16670401	0.028544220	0.00037432754
0.16683450	0.027739051	0.00036662238
0.16696499	0.027381617	0.00036553835
0.16709549	0.027547480	0.00036614735
0.16722598	0.027533958	0.00036921632
0.16735648	0.028076446	0.00037127814
0.16748697	0.028039191	0.00036841789
0.16761746	0.027374289	0.00036645532
0.16774796	0.026682134	0.00036141452
0.16787845	0.027682652	0.00036738900
0.16800895	0.027192134	0.00036386311
0.16813944	0.027390253	0.00036360221
0.16826993	0.027735405	0.00036620689
0.16840043	0.027445944	0.00036464773
0.16853092	0.027759876	0.00036540929
0.16866142	0.027884707	0.00036838885
0.16879191	0.026861672	0.00036388229
0.16892240	0.027695074	0.00036318023
0.16905290	0.027744126	0.00036650243
0.16918339	0.028065998	0.00036757319
0.16931389	0.028126348	0.00036899466
0.16944438	0.027969916	0.00036773555
0.16957487	0.027293168	0.00036067194
0.16970537	0.027790526	0.00036653802
0.16983586	0.027947300	0.00036566861
0.16996636	0.027655511	0.00036461842
0.17009685	0.027249968	0.00036324130
0.17022734	0.027606625	0.00036387028
0.17035784	0.027393033	0.00036192967
0.17048833	0.028136298	0.00036617408
0.17061883	0.027393968	0.00036361105
0.17074932	0.027687516	0.00036467566
0.17087981	0.027294288	0.00036322704
0.17101031	0.027305568	0.00035998188
0.17114080	0.026967887	0.00035958756
0.17127130	0.027895921	0.00036381165
0.17140179	0.027492154	0.00036448065
0.17153228	0.027258778	0.00036047022
0.17166278	0.027305739	0.00036113942
0.17179327	0.027163418	0.00036152094
0.17192377	0.027089302	0.00035973160
0.17205426	0.027713519	0.00036381932
0.17218475	0.027505968	0.00036361762
0.17231525	0.027804084	0.00036384929
0.17244574	0.028052761	0.00036418128
0.17257623	0.028014436	0.00036334092
0.17270673	0.027370340	0.00036129802
0.17283722	0.028016753	0.00036755494
0.17296772	0.027660911	0.00036337571
0.17309821	0.028041861	0.00036499541
0.17322870	0.028227012	0.00036375404
0.17335920	0.027853651	0.00036270215
0.17348969	0.027861091	0.00036386039
0.17362019	0.027564066	0.00036124360
0.17375068	0.027833008	0.00036267709
0.17388117	0.027531171	0.00036066341
0.17401167	0.027700235	0.00035979217
0.17414216	0.026995279	0.00035828787
0.17427266	0.027283063	0.00035882349
0.17440315	0.027582116	0.00036153555
0.17453364	0.027750495	0.00036034183
0.17466414	0.027256404	0.00035646985
0.17479463	0.027256632	0.00035855505
0.17492513	0.028088047	0.00036467715
0.17505562	0.026680643	0.00035431552
0.17518611	0.027769231	0.00036232588
0.17531661	0.027458399	0.00035797590
0.17544710	0.027513245	0.00035803300
0.17557760	0.027256996	0.00035940127
0.17570809	0.027475130	0.00035760959
0.17583858	0.027281589	0.00035931221
0.17596908	0.028023498	0.00036162540
0.17609957	0.027407072	0.00035687634
0.17623007	0.027585096	0.00036003532
0.17636056	0.027606744	0.00035942536
0.17649105	0.028501786	0.00036420635
0.17662155	0.027621540	0.00036075169
0.17675204	0.028225954	0.00035972433
0.17688254	0.027444595	0.00035989504
0.17701303	0.028278210	0.00036063188
0.17714352	0.027782316	0.00035974208
0.17727402	0.027692114	0.00035931790
0.17740451	0.027586060	0.00035834856
0.17753501	0.027368471	0.00035604565
0.17766550	0.027086060	0.00035672183
0.17779599	0.027438893	0.00035640930
0.17792649	0.027554600	0.00035981287
0.17805698	0.027017889	0.00035391567
0.17818748	0.027028532	0.00035440654
0.17831797	0.027438164	0.00035838604
0.17844846	0.027583733	0.00035640944
0.17857896	0.027499655	0.00035832806
0.17870945	0.027798077	0.00035848189
0.17883995	0.027378281	0.00035430449
0.17897044	0.027394886	0.00035633122
0.17910093	0.027607497	0.00035621590
0.17923143	0.027817135	0.00035738317
0.17936192	0.028139879	0.00036110504
0.17949242	0.027341207	0.00035397878
0.17962291	0.027901902	0.00035736735
0.17975340	0.027981860	0.00035849055
0.17988390	0.027415089	0.00035563790
0.18001439	0.027513133	0.00035575026
0.18014489	0.027232473	0.00035381092
0.18027538	0.027358045	0.00035280726
0.18040587	0.027036491	0.00035293111
0.18053637	0.027449214	0.00035322132
0.18066686	0.027893490	0.00035826188
0.18079736	0.027341591	0.00035368377
0.18092785	0.027439746	0.00035426157
0.18105834	0.027362803	0.00035376856
0.18118884	0.027989219	0.00035639036
0.18131933	0.027826717	0.00035644298
0.18144982	0.027423262	0.00035379325
0.18158032	0.027400742	0.00035707068
0.18171081	0.027414592	0.00036274395
0.18184131	0.027376100	0.00036354232
0.18197180	0.027301437	0.00036599671
0.18210229	0.028014886	0.00037395071
0.18223279	0.027132471	0.00036769416
0.18236328	0.027508053	0.00037365681
0.18249378	0.027356758	0.00037205667
0.18262427	0.027950898	0.00037748079
0.18275476	0.027598407	0.00037808409
0.18288526	0.027199846	0.00037545465
0.18301575	0.027059846	0.00037690462
0.18314625	0.027400517	0.00037949540
0.18327674	0.027433244	0.00037895967
0.18340723	0.027955252	0.00038664417
0.18353773	0.027231339	0.00038016523
0.18366822	0.027587382	0.00038586526
0.18379872	0.027275663	0.00038469773
0.18392921	0.027438208	0.00038414116
0.18405970	0.027269122	0.00038564413
0.18419020	0.027053296	0.00038683393
0.18432069	0.027803962	0.00038998288
0.18445119	0.027274882	0.00038975811
0.18458168	0.027472162	0.00038819982
0.18471217	0.027117307	0.00038802200
0.18484267	0.027574647	0.00039347411
0.18497316	0.027080784	0.00038914990
0.18510366	0.027383724	0.00039392624
0.18523415	0.026902481	0.00039079670
0.18536464	0.027750245	0.00039578346
0.18549514	0.026961357	0.00039346993
0.18562563	0.027481280	0.00039583177
0.18575613	0.026881996	0.00039351522
0.18588662	0.027138691	0.00039821709
0.18601711	0.028285969	0.00039972570
0.18614761	0.027633942	0.00040066565
0.18627810	0.027192514	0.00039833134
0.18640860	0.027016533	0.00039848445
0.18653909	0.027363509	0.00039454014
0.18666958	0.027168499	0.00038736714
0.18680008	0.027709677	0.00038791573
0.18693057	0.027438235	0.00038556197
0.18706107	0.027155481	0.00038105481
0.18719156	0.027634780	0.00038587773
0.18732205	0.027552253	0.00038012718
0.18745255	0.027452207	0.00037941745
0.18758304	0.027536450	0.00037938198
0.18771354	0.027304800	0.00037448101
0.18784403	0.027190134	0.00037539436
0.18797452	0.027596385	0.00037592625
0.18810502	0.027236655	0.00037217511
0.18823551	0.027919325	0.00037637992
0.18836601	0.027439545	0.00037192518
0.18849650	0.027338310	0.00037027613
0.18862699	0.028205933	0.00037598212
0.18875749	0.027150844	0.00036549661
0.18888798	0.027337226	0.00036797790
0.18901848	0.027155683	0.00036599101
0.18914897	0.027163070	0.00036607850
0.18927946	0.027020427	0.00036546063
0.18940996	0.026766296	0.00036143376
0.18954045	0.027253878	0.00036396480
0.18967095	0.027928262	0.00036841258
0.18980144	0.027692604	0.00036413882
0.18993193	0.027215492	0.00036306119
0.19006243	0.027972450	0.00036448533
0.19019292	0.027637181	0.00036318921
0.19032342	0.027049794	0.00035861843
0.19045391	0.026760757	0.00035560338
0.19058440	0.027129250	0.00035962054
0.19071490	0.027130483	0.00035780081
0.19084539	0.027491514	0.00035815836
0.19097588	0.027359427	0.00035838481
0.19110638	0.027405362	0.00035641362
0.19123687	0.026737968	0.00035355941
0.19136737	0.027187779	0.00035713258
0.19149786	0.027332206	0.00035546640
0.19162835	0.027795642	0.00035854174
0.19175885	0.027627889	0.00035510167
0.19188934	0.027357054	0.00035428093
0.19201984	0.026827847	0.00035187437
0.19215033	0.027946153	0.00035693745
0.19228082	0.027307639	0.00035307760
0.19241132	0.027606774	0.00035472123
0.19254181	0.027580768	0.00035349059
0.19267231	0.027510138	0.00035552959
0.19280280	0.027602078	0.00035457541
0.19293329	0.027201368	0.00035236876
0.19306379	0.027286792	0.00035330230
0.19319428	0.028008423	0.00035480841
0.19332478	0.027569489	0.00035241017
0.19345527	0.027230974	0.00035172623
0.19358576	0.026666878	0.00034803993
0.19371626	0.027204552	0.00035213221
0.19384675	0.027183274	0.00034875267
0.19397725	0.027475094	0.00035309078
0.19410774	0.027402305	0.00035390939
0.19423823	0.027375123	0.00035069798
0.19436873	0.027051601	0.00035074599
0.19449922	0.027035727	0.00034869960
0.19462972	0.027622237	0.00035338412
0.19476021	0.027209945	0.00035171355
0.19489070	0.027397636	0.00035011633
0.19502120	0.027015827	0.00034839957
0.19515169	0.027779042	0.00035325815
0.19528219	0.027308976	0.00034837625
0.19541268	0.027349719	0.00035131753
0.19554317	0.027524372	0.00035046382
0.19567367	0.028194884	0.00035513945
0.19580416	0.027328155	0.00035110471
0.19593466	0.027690005	0.00034903008
0.19606515	0.027479712	0.00035028080
0.19619564	0.027165774	0.00034784653
0.19632614	0.026989777	0.00034584589
0.19645663	0.026779882	0.00034617228
0.19658713	0.027681848	0.00034924671
0.19671762	0.027366100	0.00034862175
0.19684811	0.027122404	0.00034793294
0.19697861	0.027021719	0.00034500506
0.19710910	0.027122128	0.00034790106
0.19723960	0.027612664	0.00034880927
0.19737009	0.027357476	0.00034667179
0.19750058	0.026979575	0.00034583448
0.19763108	0.027169809	0.00034493013
0.19776157	0.027461825	0.00034936396
0.19789207	0.026588974	0.00034380819
0.19802256	0.027315202	0.00034555441
0.19815305	0.027185898	0.00034638923
0.19828355	0.027503579	0.00034764145
0.19841404	0.027293983	0.00034787494
0.19854454	0.027441497	0.00034831936
0.19867503	0.027205827	0.00034514571
0.19880552	0.027335890	0.00034792968
0.19893602	0.027228992	0.00034505088
0.19906651	0.027289370	0.00034560553
0.19919701	0.027156505	0.00034665521
0.19932750	0.026746726	0.00034271133
0.19945799	0.027643377	0.00034717962
0.19958849	0.027518519	0.00034661488
0.19971898	0.027096235	0.00034385885
0.19984947	0.027224422	0.00034589025
0.19997997	0.027105538	0.00034544344
0.20011046	0.026885935	0.00034321575
0.20024096	0.027488572	0.00034597699
0.20037145	0.027075851	0.00034265576
0.20050194	0.026968844	0.00034448551
0.20063244	0.027642623	0.00034692387
0.20076293	0.027556100	0.00034723130
0.20089343	0.027129419	0.00034517439
0.20102392	0.027156602	0.00034249049
0.20115441	0.027512392	0.00034430595
0.20128491	0.026506974	0.00034055643
0.20141540	0.027537390	0.00034382954
0.20154590	0.027390303	0.00034504043
0.20167639	0.027384780	0.00034385590
0.20180688	0.026807126	0.00034029655
0.20193738	0.027696290	0.00034650865
0.20206787	0.026962971	0.00034150641
0.20219837	0.027537687	0.00034430914
0.20232886	0.027245213	0.00034284729
0.20245935	0.027037510	0.00034063511
0.20258985	0.027626184	0.00034488852
0.20272034	0.027642859	0.00034441300
0.20285084	0.027474223	0.00034391167
0.20298133	0.027353639	0.00034343589
0.20311182	0.027392209	0.00034199416
0.20324232	0.027120718	0.00034163119
0.20337281	0.027136722	0.00034145993
0.20350331	0.026551568	0.00033729126
0.20363380	0.027077720	0.00034096798
0.20376429	0.026835433	0.00033770900
0.20389479	0.027168725	0.00034139460
0.20402528	0.026828781	0.00033961574
0.20415578	0.027571507	0.00034187573
0.20428627	0.027217034	0.00034077930
0.20441676	0.027346338	0.00034077322
0.20454726	0.027135117	0.00033930755
0.20467775	0.026873808	0.00033907558
0.20480825	0.027482497	0.00034065347
0.20493874	0.027540890	0.00034262219
0.20506923	0.027400147	0.00034183200
0.20519973	0.027344871	0.00033919579
0.20533022	0.027044216	0.00033941548
0.20546072	0.027365602	0.00034060480
0.20559121	0.027235538	0.00033991788
0.20572170	0.026929101	0.00033754230
0.20585220	0.027016512	0.00033690395
0.20598269	0.027228560	0.00033945951
0.20611319	0.027136659	0.00033845949
0.20624368	0.027577572	0.00034133502
0.20637417	0.027868488	0.00034353999
0.20650467	0.027511003	0.00033884529
0.20663516	0.026741050	0.00033617515
0.20676566	0.027678908	0.00034222614
0.20689615	0.027388874	0.00033807958
0.20702664	0.027507819	0.00034051491
0.20715714	0.027198387	0.00033778656
0.20728763	0.026772007	0.00033458684
0.20741813	0.026932239	0.00033730560
0.20754862	0.027089689	0.00033638112
0.20767911	0.027546290	0.00034034917
0.20780961	0.026997146	0.00033678067
0.20794010	0.027529645	0.00033892131
0.20807060	0.027024467	0.00033697241
0.20820109	0.027432417	0.00033820726
0.20833158	0.027140998	0.00033761419
0.20846208	0.027045868	0.00033847632
0.20859257	0.026549750	0.00033273409
0.20872306	0.027638925	0.00033998810
0.20885356	0.027185179	0.00033694116
0.20898405	0.026500123	0.00033286565
0.20911455	0.026226012	0.00033261190
0.20924504	0.027162753	0.00033706209
0.20937553	0.026761296	0.00033399925
0.20950603	0.026839893	0.00033575335
0.20963652	0.026294993	0.00033028296
0.20976702	0.027531460	0.00033963081
0.20989751	0.026854896	0.00033520787
0.21002800	0.027373702	0.00033714407
0.21015850	0.026931246	0.00033537960
0.21028899	0.026352407	0.00033005362
0.21041949	0.027415501	0.00033886413
0.21054998	0.027480800	0.00033817117
0.21068047	0.027305070	0.00033665344
0.21081097	0.027925987	0.00034067688
0.21094146	0.026520065	0.00033229181
0.21107196	0.027059388	0.00033632125
0.21120245	0.026434743	0.00033239574
0.21133294	0.027032904	0.00033376145
0.21146344	0.027127609	0.00033488326
0.21159393	0.026466329	0.00033099249
0.21172443	0.026743435	0.00033277726
0.21185492	0.026889596	0.00033389054
0.21198541	0.027021242	0.00033324409
0.21211591	0.027141994	0.00033440160
0.21224640	0.027287242	0.00033630176
0.21237690	0.027439146	0.00033449296
0.21250739	0.026818224	0.00033351390
0.21263788	0.027562198	0.00033619068
0.21276838	0.026408169	0.00033089988
0.21289887	0.027028093	0.00033307748
0.21302937	0.027170433	0.00033243073
0.21315986	0.026782171	0.00033260460
0.21329035	0.027918635	0.00033795221
0.21342085	0.026400063	0.00032972838
0.21355134	0.027162037	0.00033333205
0.21368184	0.027746462	0.00033644456
0.21381233	0.027542673	0.00033456854
0.21394282	0.027696825	0.00033744358
0.21407332	0.026976328	0.00033097495
0.21420381	0.026816683	0.00033257253
0.21433431	0.026540482	0.00032931172
0.21446480	0.026857019	0.00033052840
0.21459529	0.026961658	0.00033251342
0.21472579	0.027148555	0.00033233597
0.21485628	0.027576617	0.00033636483
0.21498678	0.027063460	0.00033212885
0.21511727	0.027283316	0.00033167690
0.21524776	0.027335484	0.00033446138
0.21537826	0.027332352	0.00033273876
0.21550875	0.027631860	0.00033512698
0.21563925	0.026741921	0.00033114583
0.21576974	0.027667203	0.00033413970
0.21590023	0.026958335	0.00033008663
0.21603073	0.026965355	0.00033188640
0.21616122	0.027395863	0.00033286046
0.21629172	0.027551903	0.00033442052
0.21642221	0.027064298	0.00033123392
0.21655270	0.027373357	0.00033263438
0.21668320	0.027209697	0.00033276088
0.21681369	0.027595215	0.00033170947
0.21694419	0.027415995	0.00033384826
0.21707468	0.027505184	0.00033304815
0.21720517	0.026998956	0.00033002020
0.21733567	0.027165441	0.00033121019
0.21746616	0.026934734	0.00032918956
0.21759665	0.026851261	0.00032942421
0.21772715	0.027597488	0.00033442667
0.21785764	0.027040030	0.00032911251
0.21798814	0.027435069	0.00033207600
0.21811863	0.027137169	0.00032982207
0.21824912	0.027671445	0.00033345996
0.21837962	0.027252639	0.00033180289
0.21851011	0.026821551	0.00032744211
0.21864061	0.027308801	0.00033087828
0.21877110	0.026600522	0.00032690428
0.21890159	0.026875294	0.00032841413
0.21903209	0.026754183	0.00032793115
0.21916258	0.027274663	0.00032957487
0.21929308	0.027138804	0.00033009234
0.21942357	0.027076749	0.00032914142
0.21955406	0.027114166	0.00032752277
0.21968456	0.027389072	0.00033167779
0.21981505	0.026570060	0.00032558315
0.21994555	0.026971198	0.00032773145
0.22007604	0.026667856	0.00032723494
0.22020653	0.026864630	0.00032682296
0.22033703	0.026765665	0.00032663064
0.22046752	0.026578064	0.00032780672
0.22059802	0.026480472	0.00032384377
0.22072851	0.027601393	0.00033156928
0.22085900	0.027335201	0.00032918852
0.22098950	0.027099107	0.00032756718
0.22111999	0.027090848	0.00032857040
0.22125049	0.026779871	0.00032530138
0.22138098	0.026991570	0.00032795061
0.22151147	0.027095499	0.00032719066
0.22164197	0.027406357	0.00032868816
0.22177246	0.027387658	0.00032923531
0.22190296	0.027114933	0.00032707955
0.22203345	0.026562009	0.00032486257
0.22216394	0.027034079	0.00032924621
0.22229444	0.027233170	0.00032608230
0.22242493	0.026940509	0.00032692265
0.22255543	0.027044341	0.00032698117
0.22268592	0.027435886	0.00032986254
0.22281641	0.027252145	0.00032842834
0.22294691	0.026973166	0.00032517722
0.22307740	0.027319379	0.00032771238
0.22320790	0.026977508	0.00032681724
0.22333839	0.027167264	0.00032648752
0.22346888	0.026466219	0.00032403825
0.22359938	0.026413930	0.00032254515
0.22372987	0.027705676	0.00032974365
0.22386037	0.027068212	0.00032688379
0.22399086	0.026978715	0.00032479765
0.22412135	0.027422009	0.00032789451
0.22425185	0.027198374	0.00032652435
0.22438234	0.027186493	0.00032617885
0.22451284	0.027031879	0.00032646749
0.22464333	0.027302131	0.00032627718
0.22477382	0.026587181	0.00032354151
0.22490432	0.027351881	0.00032705123
0.22503481	0.027127556	0.00032406985
0.22516531	0.028181906	0.00033133880
0.22529580	0.027457522	0.00032688298
0.22542629	0.027037994	0.00032542595
0.22555679	0.026791493	0.00032448893
0.22568728	0.026824705	0.00032270480
0.22581778	0.026527298	0.00032239177
0.22594827	0.027034445	0.00032468691
0.22607876	0.026095112	0.00031888813
0.22620926	0.026641564	0.00032250985
0.22633975	0.026614947	0.00032136369
0.22647025	0.026336567	0.00032107780
0.22660074	0.027296224	0.00032536041
0.22673123	0.026221068	0.00031965804
0.22686173	0.026512846	0.00032150661
0.22699222	0.026723273	0.00032174308
0.22712271	0.027217462	0.00032479270
0.22725321	0.027512982	0.00032687117
0.22738370	0.027156990	0.00032419051
0.22751420	0.027072125	0.00032444212
0.22764469	0.026381840	0.00032100652
0.22777518	0.027512673	0.00032499449
0.22790568	0.026503786	0.00032017832
0.22803617	0.026596916	0.00032072944
0.22816667	0.026543709	0.00032034258
0.22829716	0.026944845	0.00032391082
0.22842765	0.026809065	0.00032077876
0.22855815	0.027002770	0.00032268166
0.22868864	0.026462263	0.00031985018
0.22881914	0.026472638	0.00031929383
0.22894963	0.027477564	0.00032535595
0.22908012	0.027114137	0.00032331034
0.22921062	0.026409962	0.00031912457
0.22934111	0.026971653	0.00032328272
0.22947161	0.027495251	0.00032441224
0.22960210	0.027158772	0.00032318585
0.22973259	0.026894709	0.00032161638
0.22986309	0.027238512	0.00032290261
0.22999358	0.027093841	0.00032354022
0.23012408	0.027272847	0.00032161818
0.23025457	0.027407717	0.00032420527
0.23038506	0.026639622	0.00032009229
0.23051556	0.026402089	0.00031749899
0.23064605	0.026472294	0.00031856828
0.23077655	0.026937614	0.00032505871
0.23090704	0.026733799	0.00032798481
0.23103753	0.026812831	0.00033018283
0.23116803	0.026708665	0.00033104448
0.23129852	0.026742338	0.00033307655
0.23142902	0.026317842	0.00033298105
0.23155951	0.026882150	0.00033647713
0.23169000	0.026976037	0.00033864356
0.23182050	0.026843674	0.00033819041
0.23195099	0.027018648	0.00034184178
0.23208149	0.026193754	0.00033812560
0.23221198	0.026391300	0.00033739190
0.23234247	0.026880990	0.00034310612
0.23247297	0.027034204	0.00034517407
0.23260346	0.027813477	0.00034986171
0.23273396	0.027051837	0.00034768163
0.23286445	0.027598844	0.00034993616
0.23299494	0.026900405	0.00034783602
0.23312544	0.026952705	0.00034921808
0.23325593	0.027121811	0.00035031892
0.23338643	0.026665877	0.00034732278
0.23351692	0.026834723	0.00034769029
0.23364741	0.026827165	0.00034634621
0.23377791	0.026495695	0.00034719215
0.23390840	0.027142370	0.00034869320
0.23403890	0.026877296	0.00034717896
0.23416939	0.026571785	0.00034652410
0.23429988	0.027398274	0.00035124932
0.23443038	0.026406613	0.00034647845
0.23456087	0.026936959	0.00034952566
0.23469137	0.026897720	0.00034980536
0.23482186	0.026400391	0.00034724504
0.23495235	0.027021650	0.00035076991
0.23508285	0.026607153	0.00034839189
0.23521334	0.026540132	0.00034795658
0.23534384	0.026933528	0.00035115115
0.23547433	0.026932861	0.00035141454
0.23560482	0.027116180	0.00035150543
0.23573532	0.026472140	0.00034877894
0.23586581	0.027010676	0.00035231940
0.23599630	0.026582837	0.00034963619
0.23612680	0.026538394	0.00035038805
0.23625729	0.026837295	0.00035081633
0.23638779	0.027099898	0.00035474028
0.23651828	0.026157153	0.00034906752
0.23664877	0.027105209	0.00035264527
0.23677927	0.026745320	0.00035275087
0.23690976	0.026982038	0.00035316507
0.23704026	0.027067275	0.00035504299
0.23717075	0.027140455	0.00035480103
0.23730124	0.026982685	0.00035338519
0.23743174	0.026928193	0.00035531817
0.23756223	0.026849566	0.00035467056
0.23769273	0.027214431	0.00035566568
0.23782322	0.027507738	0.00035871583
0.23795371	0.026899795	0.00035449440
0.23808421	0.026803397	0.00035432336
0.23821470	0.027319424	0.00035851783
0.23834520	0.027114559	0.00035580093
0.23847569	0.027515476	0.00035969210
0.23860618	0.027034768	0.00035609016
0.23873668	0.026813640	0.00035647261
0.23886717	0.026698475	0.00035560793
0.23899767	0.027634542	0.00035815505
0.23912816	0.026908271	0.00035696447
0.23925865	0.026435395	0.00035365104
0.23938915	0.027068997	0.00035601706
0.23951964	0.026851087	0.00035655743
0.23965014	0.026872936	0.00035698058
0.23978063	0.026785996	0.00035563468
0.23991112	0.027205842	0.00036037854
0.24004162	0.027459636	0.00035870113
0.24017211	0.027182224	0.00035994396
0.24030261	0.026537651	0.00035512378
0.24043310	0.027531491	0.00035976123
0.24056359	0.026778793	0.00035776788
0.24069409	0.027407463	0.00035890464
0.24082458	0.026854678	0.00035921198
0.24095508	0.026972390	0.00035973686
0.24108557	0.026647154	0.00035429741
0.24121606	0.026791811	0.00035903307
0.24134656	0.026795694	0.00035808309
0.24147705	0.026191732	0.00035418026
0.24160755	0.026642706	0.00035806269
0.24173804	0.027244643	0.00035954898
0.24186853	0.027457171	0.00036341341
0.24199903	0.027170395	0.00036127563
0.24212952	0.026912002	0.00035872169
0.24226002	0.026268975	0.00035560808
0.24239051	0.026954063	0.00035957488
0.24252100	0.026553628	0.00035823328
0.24265150	0.026934930	0.00036012799
0.24278199	0.026939496	0.00035894097
0.24291249	0.027016382	0.00036147005
0.24304298	0.026742787	0.00035899118
0.24317347	0.026484226	0.00035738843
0.24330397	0.027281996	0.00036311452
0.24343446	0.026308471	0.00035736676
0.24356496	0.026840976	0.00036087841
0.24369545	0.026664668	0.00036052815
0.24382594	0.026620531	0.00035771637
0.24395644	0.026381790	0.00035989792
0.24408693	0.027266359	0.00036404599
0.24421743	0.026298058	0.00035646561
0.24434792	0.027262549	0.00036592445
0.24447841	0.027806089	0.00036550284
0.24460891	0.027606524	0.00036563926
0.24473940	0.027193510	0.00036493899
0.24486989	0.026588613	0.00035789125
0.24500039	0.026853616	0.00036272921
0.24513088	0.026956810	0.00036115296
0.24526138	0.027084195	0.00036393238
0.24539187	0.026019634	0.00035756257
0.24552236	0.027367037	0.00036429646
0.24565286	0.026698619	0.00036069885
0.24578335	0.026764643	0.00036178827
0.24591385	0.026492132	0.00035990491
0.24604434	0.026470537	0.00036233285
0.24617483	0.026636361	0.00036144694
0.24630533	0.026709921	0.00036198105
0.24643582	0.027031567	0.00036468462
0.24656632	0.026601941	0.00035956577
0.24669681	0.027021995	0.00036616747
0.24682730	0.027447445	0.00036502180
0.24695780	0.027006365	0.00036429019
0.24708829	0.027064416	0.00036454136
0.24721879	0.027229699	0.00036480663
0.24734928	0.026852676	0.00036500865
0.24747977	0.026262068	0.00036018469
0.24761027	0.026096828	0.00035930126
0.24774076	0.026913330	0.00036350022
0.24787126	0.026933190	0.00036391489
0.24800175	0.027232625	0.00036723418
0.24813224	0.026627160	0.00036367826
0.24826274	0.027030798	0.00036344710
0.24839323	0.026647762	0.00036407633
0.24852373	0.027132679	0.00036549159
0.24865422	0.026814981	0.00036299143
0.24878471	0.027481904	0.00036955349
0.24891521	0.027059341	0.00036460979
0.24904570	0.026518856	0.00036359911
0.24917620	0.026870275	0.00036565534
0.24930669	0.026728819	0.00036411518
0.24943718	0.026947506	0.00036586738
0.24956768	0.026697845	0.00036463245
0.24969817	0.026821698	0.00036462362
0.24982867	0.027095347	0.00036833139
0.24995916	0.026823814	0.00036470503
0.25008965	0.026239349	0.00036334193
0.25022015	0.026680640	0.00036422400
0.25035064	0.027227428	0.00036782633
0.25048114	0.026517362	0.00036509711
0.25061163	0.026555051	0.00036155909
0.25074212	0.026840542	0.00036607558
0.25087262	0.026931648	0.00036822815
0.25100311	0.026357483	0.00036107436
0.25113361	0.027223071	0.00036969091
0.25126410	0.026944842	0.00036579078
0.25139459	0.026850419	0.00036633016
0.25152509	0.027017554	0.00036785125
0.25165558	0.027004135	0.00036546666
0.25178608	0.026976553	0.00036917215
0.25191657	0.026556731	0.00036559993
0.25204706	0.026053700	0.00036021698
0.25217756	0.026930928	0.00036893495
0.25230805	0.027198265	0.00036792353
0.25243855	0.026645455	0.00036561207
0.25256904	0.026532433	0.00036737215
0.25269953	0.027186135	0.00036664379
0.25283003	0.027495547	0.00037190386
0.25296052	0.026124805	0.00036291442
0.25309102	0.026534586	0.00036634335
0.25322151	0.026410468	0.00036516801
0.25335200	0.026863676	0.00036640857
0.25348250	0.026117231	0.00036449732
0.25361299	0.026928944	0.00036925391
0.25374349	0.026772245	0.00036566383
0.25387398	0.027534010	0.00037299339
0.25400447	0.027199102	0.00037041636
0.25413497	0.027047375	0.00036858058
0.25426546	0.026445142	0.00036644410
0.25439595	0.026472638	0.00036476364
0.25452645	0.027166817	0.00037092246
0.25465694	0.026483338	0.00036632096
0.25478744	0.027019075	0.00036959741
0.25491793	0.027046999	0.00036931823
0.25504842	0.026649931	0.00036638447
0.25517892	0.027108315	0.00037116137
0.25530941	0.027048403	0.00038147098
0.25543991	0.027120459	0.00038160020
0.25557040	0.026702185	0.00038358499
0.25570089	0.026514197	0.00038447344
0.25583139	0.026944341	0.00038952866
0.25596188	0.027079147	0.00039488896
0.25609238	0.026278585	0.00039018204
0.25622287	0.027444026	0.00039947241
0.25635336	0.026436490	0.00039595721
0.25648386	0.025899302	0.00039407226
0.25661435	0.026838994	0.00040173634
0.25674485	0.027047054	0.00040401760
0.25687534	0.026374654	0.00040202476
0.25700583	0.026345240	0.00040411523
0.25713633	0.027061112	0.00040913926
0.25726682	0.026743785	0.00040987756
0.25739732	0.027221380	0.00041538291
0.25752781	0.027243701	0.00041706942
0.25765830	0.027570231	0.00042034015
0.25778880	0.027341048	0.00041923767
0.25791929	0.027444406	0.00042306730
0.25804979	0.026996477	0.00042261018
0.25818028	0.027113637	0.00042378186
0.25831077	0.027328232	0.00042742113
0.25844127	0.027298688	0.00042733067
0.25857176	0.027320368	0.00042955716
0.25870226	0.026859726	0.00042906288
0.25883275	0.027436799	0.00043448799
0.25896324	0.026354218	0.00042884438
0.25909374	0.026442742	0.00042888550
0.25922423	0.026777459	0.00043366417
0.25935473	0.026735138	0.00043405601
0.25948522	0.027148574	0.00044028776
0.25961571	0.026643115	0.00043619410
0.25974621	0.026753036	0.00043633636
0.25987670	0.026705945	0.00043815269
0.26000720	0.027287697	0.00044243177
0.26013769	0.026884003	0.00044101495
0.26026818	0.026065698	0.00043586477
0.26039868	0.026925327	0.00044279971
0.26052917	0.026407419	0.00044124956
0.26065967	0.026779945	0.00044033515
0.26079016	0.026904697	0.00044587096
0.26092065	0.026731925	0.00044549766
0.26105115	0.026560537	0.00044394953
0.26118164	0.026627452	0.00044642678
0.26131214	0.027339312	0.00045073490
0.26144263	0.026814996	0.00044794834
0.26157312	0.025939567	0.00044144557
0.26170362	0.026599205	0.00044985005
0.26183411	0.026642743	0.00044856588
0.26196461	0.026846019	0.00044927092
0.26209510	0.027390686	0.00045538520
0.26222559	0.027027906	0.00045486233
0.26235609	0.027666213	0.00046022877
0.26248658	0.027598620	0.00046094633
0.26261708	0.026758343	0.00045136235
0.26274757	0.026587535	0.00045427094
0.26287806	0.027388922	0.00045982036
0.26300856	0.026725368	0.00045732931
0.26313905	0.026131129	0.00045407663
0.26326954	0.026587784	0.00045482647
0.26340004	0.026446516	0.00045585202
0.26353053	0.026549926	0.00045875839
0.26366103	0.026174071	0.00045383764
0.26379152	0.026667057	0.00046006314
0.26392201	0.027167151	0.00046436302
0.26405251	0.026306520	0.00045607565
0.26418300	0.026534069	0.00046273240
0.26431350	0.026626495	0.00045918687
0.26444399	0.026198372	0.00046142203
0.26457448	0.026244736	0.00045856085
0.26470498	0.026510475	0.00046425002
0.26483547	0.026732212	0.00046655198
0.26496597	0.026479626	0.00046434581
0.26509646	0.026428533	0.00046549235
0.26522695	0.026901498	0.00047091481
0.26535745	0.026961840	0.00046663801
[truncated: 572 more rows]
