# Supplementary material for: Rationally seeded computational protein design of ɑ-helical barrels
Source: Nat Chem Biol. 2024 Jun 20;20(8):991–9. doi: 10.1038/s41589-024-01642-0 (PMC11288890; doi:10.1038/s41589-024-01642-0)
Supplement: Supplementary file 5 — PDB files used for making figure panels h–j. [file 41589_2024_1642_MOESM5_ESM.zip › KIA_RP_RSPD_NatChemBiol_data_Figure3/sc-CC-7-LI_panels_c-g/SAXS_panel_g/LI_SAXS_raw/b21-438120_00215.dat]

0.0045000000	1.0323041	0.0098632781
0.0046304940	0.94760967	0.0091879771
0.0047609879	0.83343488	0.0083903313
0.0048914819	0.77081091	0.0080990055
0.0050219759	0.69657986	0.0073013388
0.0051524699	0.62881724	0.0068683214
0.0052829638	0.58112708	0.0064355514
0.0054134578	0.52648478	0.0059426295
0.0055439518	0.50938189	0.0059512753
0.0056744457	0.46514358	0.0053984371
0.0058049397	0.42700077	0.0051164425
0.0059354337	0.39524083	0.0050460845
0.0060659277	0.36687525	0.0046199943
0.0061964216	0.35380069	0.0046572885
0.0063269156	0.32986520	0.0044032939
0.0064574096	0.31108388	0.0041802382
0.0065879035	0.29288706	0.0040864427
0.0067183975	0.27699215	0.0038508292
0.0068488915	0.25801426	0.0037519673
0.0069793855	0.24826525	0.0037071034
0.0071098794	0.23286750	0.0034507411
0.0072403734	0.22379756	0.0033904829
0.0073708674	0.22322476	0.0033709908
0.0075013613	0.20319045	0.0031602254
0.0076318553	0.19574397	0.0031220286
0.0077623493	0.18511256	0.0029412603
0.0078928433	0.18030777	0.0028969075
0.0080233372	0.16842485	0.0027828366
0.0081538312	0.16917491	0.0027451019
0.0082843252	0.15691490	0.0026489423
0.0084148191	0.14863286	0.0025482831
0.0085453131	0.14405854	0.0024665967
0.0086758071	0.14020283	0.0024288701
0.0088063011	0.12847710	0.0022833383
0.0089367950	0.12621293	0.0022753076
0.0090672890	0.12086429	0.0022107266
0.0091977830	0.11588597	0.0021164842
0.0093282769	0.11363599	0.0021174817
0.0094587709	0.11332485	0.0020516536
0.0095892649	0.10688015	0.0020055703
0.0097197588	0.10592842	0.0019933343
0.0098502528	0.10339505	0.0019439420
0.0099807468	0.099569947	0.0018925407
0.010111241	0.094785706	0.0018465137
0.010241735	0.089697309	0.0017447405
0.010372229	0.086780419	0.0017290504
0.010502723	0.085336886	0.0016992773
0.010633217	0.084675248	0.0016778070
0.010763711	0.079951793	0.0016142820
0.010894205	0.080571271	0.0015868604
0.011024699	0.075978464	0.0015470411
0.011155193	0.075160840	0.0015281771
0.011285687	0.073639838	0.0014865364
0.011416180	0.069698679	0.0014411503
0.011546674	0.065865518	0.0013671637
0.011677168	0.068837683	0.0013876192
0.011807662	0.065377639	0.0013328500
0.011938156	0.062810836	0.0012995625
0.012068650	0.063359361	0.0013028519
0.012199144	0.059296017	0.0012415404
0.012329638	0.060150021	0.0012194504
0.012460132	0.059472975	0.0012094596
0.012590626	0.059315002	0.0011865365
0.012721120	0.058397618	0.0011603190
0.012851614	0.054042644	0.0010958578
0.012982108	0.056692710	0.0011050553
0.013112602	0.052048191	0.0010615417
0.013243096	0.053859616	0.0010657408
0.013373590	0.050998330	0.0010383935
0.013504084	0.050484413	0.0010311491
0.013634578	0.051040494	0.0010189677
0.013765072	0.048503883	0.00099610725
0.013895566	0.048498235	0.00098810488
0.014026060	0.047738397	0.00096287911
0.014156554	0.049426678	0.00099310273
0.014287048	0.046858124	0.00094841939
0.014417542	0.043639882	0.00090796850
0.014548036	0.044462525	0.00092608230
0.014678530	0.045520017	0.00092018736
0.014809024	0.041954478	0.00088899488
0.014939518	0.043901970	0.00090046245
0.015070012	0.043576816	0.00088856802
0.015200506	0.041932271	0.00087358236
0.015331000	0.042435117	0.00086817819
0.015461494	0.040945955	0.00085098346
0.015591988	0.041770304	0.00086108396
0.015722482	0.041020499	0.00083975936
0.015852975	0.040601243	0.00083451009
0.015983469	0.039154683	0.00081819713
0.016113963	0.041429688	0.00083157982
0.016244457	0.040012148	0.00082604132
0.016374951	0.038727910	0.00080058017
0.016505445	0.039220846	0.00080646019
0.016635939	0.038184943	0.00079494903
0.016766433	0.039437146	0.00079205608
0.016896927	0.038467633	0.00078698715
0.017027421	0.037701124	0.00077373803
0.017157915	0.036876902	0.00076181785
0.017288409	0.038114600	0.00077492085
0.017418903	0.036886285	0.00075101681
0.017549397	0.038460665	0.00077135161
0.017679891	0.037782416	0.00076218357
0.017810385	0.037975613	0.00075764662
0.017940879	0.035694852	0.00073566209
0.018071373	0.036472444	0.00073723287
0.018201867	0.035507613	0.00072868578
0.018332361	0.036364039	0.00073460718
0.018462855	0.036043637	0.00072150487
0.018593349	0.035058947	0.00071643241
0.018723843	0.035519202	0.00071493274
0.018854337	0.034847614	0.00070052479
0.018984831	0.036072657	0.00071623196
0.019115325	0.034099317	0.00069175717
0.019245819	0.035351208	0.00070735195
0.019376313	0.035797461	0.00070403357
0.019506807	0.035309581	0.00069242667
0.019637301	0.034468679	0.00069135555
0.019767795	0.034594496	0.00068362723
0.019898289	0.035768140	0.00069476274
0.020028783	0.034594060	0.00068244623
0.020159277	0.034926312	0.00067967670
0.020289771	0.034026047	0.00067320016
0.020420264	0.032824239	0.00065518119
0.020550758	0.034082575	0.00066348515
0.020681252	0.035450729	0.00068155670
0.020811746	0.033617362	0.00065617948
0.020942240	0.033167284	0.00064701680
0.021072734	0.034374114	0.00066514080
0.021203228	0.033255246	0.00064394770
0.021333722	0.033910497	0.00065650359
0.021464216	0.034431025	0.00065520428
0.021594710	0.033393381	0.00063810088
0.021725204	0.034098306	0.00065526541
0.021855698	0.034009153	0.00063831401
0.021986192	0.033250370	0.00063731749
0.022116686	0.033403714	0.00063944758
0.022247180	0.032620386	0.00062232776
0.022377674	0.031945516	0.00061963239
0.022508168	0.031636980	0.00061277488
0.022638662	0.033958291	0.00062770651
0.022769156	0.033916680	0.00063600049
0.022899650	0.033204839	0.00061808717
0.023030144	0.032887738	0.00062127221
0.023160638	0.033027303	0.00061906938
0.023291132	0.031721518	0.00059961943
0.023421626	0.032961423	0.00061431277
0.023552120	0.032292551	0.00060393615
0.023682614	0.032142339	0.00059766062
0.023813108	0.033116266	0.00061408304
0.023943602	0.032560550	0.00059979441
0.024074096	0.032946314	0.00060220564
0.024204590	0.031682955	0.00059345399
0.024335084	0.031882346	0.00058788140
0.024465578	0.033126294	0.00060178857
0.024596072	0.032288228	0.00058857551
0.024726566	0.031714329	0.00058444872
0.024857060	0.031588833	0.00058432624
0.024987553	0.031047371	0.00057196355
0.025118047	0.031808015	0.00058254095
0.025248541	0.032259386	0.00058258347
0.025379035	0.031734374	0.00057309496
0.025509529	0.032395199	0.00058269585
0.025640023	0.031484269	0.00056816951
0.025770517	0.032182591	0.00057634181
0.025901011	0.030482823	0.00056218164
0.026031505	0.032012711	0.00056964202
0.026161999	0.032485416	0.00057460479
0.026292493	0.032872935	0.00057278561
0.026422987	0.031694304	0.00056305751
0.026553481	0.031791603	0.00056539917
0.026683975	0.031136804	0.00055430200
0.026814469	0.031497140	0.00055883107
0.026944963	0.031933111	0.00056104802
0.027075457	0.031994203	0.00055794917
0.027205951	0.031373573	0.00055596555
0.027336445	0.031094794	0.00054864814
0.027466939	0.031556049	0.00055057717
0.027597433	0.031817251	0.00055567201
0.027727927	0.030692015	0.00053903154
0.027858421	0.030738984	0.00054510276
0.027988915	0.031078928	0.00054284226
0.028119409	0.032178255	0.00054835379
0.028249903	0.030175538	0.00053432275
0.028380397	0.031424526	0.00053906373
0.028510891	0.031200927	0.00054095758
0.028641385	0.031299890	0.00053985877
0.028771879	0.030829945	0.00053057546
0.028902373	0.030174732	0.00052760509
0.029032867	0.031575083	0.00053537435
0.029163361	0.031517599	0.00053224152
0.029293855	0.031581283	0.00053921378
0.029424349	0.030061027	0.00051767163
0.029554842	0.030951981	0.00052703101
0.029685336	0.031150016	0.00052735912
0.029815830	0.029952046	0.00051305061
0.029946324	0.031357108	0.00052794008
0.030076818	0.031495443	0.00052808178
0.030207312	0.031105501	0.00051886332
0.030337806	0.031179511	0.00052257759
0.030468300	0.031747287	0.00052293619
0.030598794	0.030490562	0.00051263184
0.030729288	0.030855232	0.00051644815
0.030859782	0.030759150	0.00051304203
0.030990276	0.030478621	0.00051093701
0.031120770	0.030195608	0.00050541911
0.031251264	0.030657386	0.00050681879
0.031381758	0.030511142	0.00050810796
0.031512252	0.030074653	0.00050143649
0.031642746	0.030450057	0.00050599103
0.031773240	0.029965413	0.00049893851
0.031903734	0.031561459	0.00050744292
0.032034228	0.031262494	0.00050815149
0.032164722	0.031371445	0.00050781773
0.032295216	0.030704606	0.00050067823
0.032425710	0.031782154	0.00051023764
0.032556204	0.030343935	0.00049307916
0.032686698	0.030253856	0.00049431159
0.032817192	0.029921313	0.00049096295
0.032947686	0.030115989	0.00049094268
0.033078180	0.031400570	0.00050200581
0.033208674	0.030974237	0.00049450474
0.033339168	0.032114592	0.00050319256
0.033469662	0.030836431	0.00049376204
0.033600156	0.030551518	0.00048844374
0.033730650	0.030995421	0.00049580278
0.033861144	0.031270268	0.00049294366
0.033991637	0.030954412	0.00048650321
0.034122131	0.031844240	0.00049783489
0.034252625	0.031131724	0.00049324421
0.034383119	0.030239589	0.00049317116
0.034513613	0.030236155	0.00049380094
0.034644107	0.029726909	0.00048840804
0.034774601	0.031220735	0.00051078815
0.034905095	0.030447744	0.00050715052
0.035035589	0.030420388	0.00050834203
0.035166083	0.031291347	0.00052290294
0.035296577	0.029892031	0.00050845692
0.035427071	0.030648553	0.00052160822
0.035557565	0.030667700	0.00051684337
0.035688059	0.030036658	0.00051220511
0.035818553	0.030102133	0.00052091013
0.035949047	0.031069844	0.00052522140
0.036079541	0.030313944	0.00051955061
0.036210035	0.030221526	0.00051763248
0.036340529	0.030218935	0.00051843977
0.036471023	0.030061462	0.00052218669
0.036601517	0.030005626	0.00052061517
0.036732011	0.030733520	0.00052514397
0.036862505	0.030252686	0.00052486406
0.036992999	0.030203050	0.00052241214
0.037123493	0.030814434	0.00052886072
0.037253987	0.031107182	0.00053624745
0.037384481	0.030096189	0.00052475639
0.037514975	0.030488016	0.00053193877
0.037645469	0.029919729	0.00052664570
0.037775963	0.030391733	0.00052718109
0.037906457	0.030103985	0.00053238892
0.038036951	0.030770565	0.00053719179
0.038167445	0.030738517	0.00053686157
0.038297939	0.030763178	0.00053659141
0.038428433	0.029643879	0.00052791746
0.038558926	0.031172309	0.00054285526
0.038689420	0.030615495	0.00053698770
0.038819914	0.030589902	0.00053694801
0.038950408	0.030300490	0.00053942929
0.039080902	0.030171122	0.00052900245
0.039211396	0.029763537	0.00052479858
0.039341890	0.030394974	0.00052359554
0.039472384	0.030673645	0.00052574133
0.039602878	0.029926850	0.00051883983
0.039733372	0.030623440	0.00052150881
0.039863866	0.029722704	0.00051013968
0.039994360	0.029438518	0.00051068054
0.040124854	0.030562113	0.00051489461
0.040255348	0.029492789	0.00050821718
0.040385842	0.030965956	0.00051607184
0.040516336	0.030823421	0.00051416115
0.040646830	0.030199990	0.00051062468
0.040777324	0.030240158	0.00050914230
0.040907818	0.030525986	0.00050973426
0.041038312	0.028836689	0.00049991016
0.041168806	0.030698446	0.00050719131
0.041299300	0.030407038	0.00051053675
0.041429794	0.030245990	0.00050414303
0.041560288	0.030927207	0.00050798066
0.041690782	0.030418069	0.00050643155
0.041821276	0.030420692	0.00050296194
0.041951770	0.029979399	0.00049864556
0.042082264	0.029778592	0.00049581842
0.042212758	0.030602779	0.00050168270
0.042343252	0.030328344	0.00050356876
0.042473746	0.029561340	0.00049342003
0.042604240	0.030322645	0.00049679552
0.042734734	0.029947965	0.00049890192
0.042865228	0.030193351	0.00049566216
0.042995722	0.029841787	0.00049474086
0.043126215	0.030194820	0.00049709392
0.043256709	0.030665344	0.00049815835
0.043387203	0.030330650	0.00049673327
0.043517697	0.030132900	0.00049305121
0.043648191	0.030537173	0.00049323432
0.043778685	0.029885184	0.00049388289
0.043909179	0.029505609	0.00048457110
0.044039673	0.029643558	0.00048920462
0.044170167	0.029829476	0.00048872195
0.044300661	0.029482954	0.00048514998
0.044431155	0.031338836	0.00050168686
0.044561649	0.030551953	0.00049205213
0.044692143	0.029231400	0.00048241845
0.044822637	0.029410213	0.00048344385
0.044953131	0.029577663	0.00048400188
0.045083625	0.030778614	0.00049587067
0.045214119	0.029616223	0.00048340948
0.045344613	0.030675746	0.00048766208
0.045475107	0.030550328	0.00048887346
0.045605601	0.029972965	0.00048301310
0.045736095	0.030079130	0.00048455818
0.045866589	0.030361765	0.00048797220
0.045997083	0.029856105	0.00048072302
0.046127577	0.030661290	0.00049114933
0.046258071	0.029323076	0.00048626032
0.046388565	0.030339748	0.00049346416
0.046519059	0.030827580	0.00050521030
0.046649553	0.029464000	0.00049338449
0.046780047	0.029590174	0.00049675145
0.046910541	0.031094082	0.00050852657
0.047041035	0.030101698	0.00050069975
0.047171529	0.030432415	0.00050890446
0.047302023	0.030564743	0.00050816503
0.047432517	0.029055143	0.00049644094
0.047563011	0.030067112	0.00050882210
0.047693504	0.030302752	0.00050708105
0.047823998	0.029190982	0.00050291299
0.047954492	0.030562831	0.00051560224
0.048084986	0.028998298	0.00050175128
0.048215480	0.028788270	0.00050419964
0.048345974	0.029062716	0.00050208598
0.048476468	0.029229420	0.00050342594
0.048606962	0.029302384	0.00050789943
0.048737456	0.030251539	0.00051397795
0.048867950	0.030237744	0.00051691943
0.048998444	0.029401219	0.00050763124
0.049128938	0.030143950	0.00051551433
0.049259432	0.030378918	0.00051811347
0.049389926	0.030143371	0.00051783289
0.049520420	0.029908373	0.00051570465
0.049650914	0.029589175	0.00051550814
0.049781408	0.029150245	0.00050968979
0.049911902	0.030664445	0.00052181077
0.050042396	0.030032554	0.00051855133
0.050172890	0.029969465	0.00052027890
0.050303384	0.029744192	0.00052108265
0.050433878	0.029617294	0.00051521316
0.050564372	0.029634563	0.00051759589
0.050694866	0.029848631	0.00051584450
0.050825360	0.029361374	0.00051829393
0.050955854	0.030508217	0.00052608918
0.051086348	0.029004381	0.00051338957
0.051216842	0.029609871	0.00051802247
0.051347336	0.030109516	0.00052324655
0.051477830	0.030360978	0.00052321735
0.051608324	0.029550916	0.00051983639
0.051738818	0.029523250	0.00052138585
0.051869312	0.029142743	0.00051572540
0.051999806	0.029126858	0.00051882898
0.052130299	0.030378179	0.00052629432
0.052260793	0.029949123	0.00052441872
0.052391287	0.029611087	0.00052331457
0.052521781	0.028981291	0.00051784826
0.052652275	0.031136727	0.00053719460
0.052782769	0.029349059	0.00051832582
0.052913263	0.030479910	0.00053025161
0.053043757	0.029564561	0.00052318523
0.053174251	0.029556508	0.00052505607
0.053304745	0.030377919	0.00053039787
0.053435239	0.029661705	0.00052747283
0.053565733	0.030089236	0.00052793711
0.053696227	0.029009904	0.00051878307
0.053826721	0.029636196	0.00052731298
0.053957215	0.029456953	0.00052411912
0.054087709	0.028766668	0.00052169903
0.054218203	0.029715837	0.00052502824
0.054348697	0.030136354	0.00052949322
0.054479191	0.030121995	0.00053248175
0.054609685	0.030166487	0.00053355566
0.054740179	0.029252236	0.00052307924
0.054870673	0.030521361	0.00053595577
0.055001167	0.030320465	0.00053072485
0.055131661	0.030044806	0.00053112215
0.055262155	0.031124743	0.00053718711
0.055392649	0.029900278	0.00053134667
0.055523143	0.028986879	0.00052655287
0.055653637	0.029357863	0.00052628279
0.055784131	0.029833466	0.00052797522
0.055914625	0.029592105	0.00052867168
0.056045119	0.029963725	0.00053159754
0.056175613	0.029113506	0.00052569918
0.056306107	0.029726595	0.00052982073
0.056436601	0.029425009	0.00052734052
0.056567095	0.030405240	0.00053516668
0.056697588	0.030083518	0.00053619631
0.056828082	0.029654823	0.00053235115
0.056958576	0.030445359	0.00053696968
0.057089070	0.029743490	0.00053094877
0.057219564	0.029621420	0.00053230523
0.057350058	0.028739934	0.00051996456
0.057480552	0.029250450	0.00053007284
0.057611046	0.028911170	0.00052424966
0.057741540	0.028621872	0.00052364088
0.057872034	0.030165677	0.00053328916
0.058002528	0.029727829	0.00052779395
0.058133022	0.029167001	0.00052653717
0.058263516	0.030600579	0.00053498759
0.058394010	0.029398683	0.00052594566
0.058524504	0.029746504	0.00052832974
0.058654998	0.029249143	0.00052193227
0.058785492	0.029627738	0.00052538074
0.058915986	0.029328131	0.00052364961
0.059046480	0.029804863	0.00052292669
0.059176974	0.029864712	0.00052874032
0.059307468	0.029405693	0.00051926613
0.059437962	0.030225631	0.00052341256
0.059568456	0.030372666	0.00053022132
0.059698950	0.028848528	0.00051430934
0.059829444	0.028986584	0.00051609020
0.059959938	0.030405864	0.00052572869
0.060090432	0.028572468	0.00050775289
0.060220926	0.029363743	0.00051775017
0.060351420	0.029936645	0.00052037525
0.060481914	0.029686912	0.00051994765
0.060612408	0.030564273	0.00052603562
0.060742902	0.029953029	0.00051858559
0.060873396	0.028911231	0.00051188283
0.061003890	0.029209131	0.00051350228
0.061134384	0.029504196	0.00051293150
0.061264877	0.030240892	0.00052305352
0.061395371	0.028966526	0.00050807003
0.061525865	0.030006830	0.00051555566
0.061656359	0.029789561	0.00051798661
0.061786853	0.030043469	0.00051928776
0.061917347	0.029443418	0.00051535816
0.062047841	0.029535442	0.00051354390
0.062178335	0.028973653	0.00050493758
0.062308829	0.029122592	0.00051127505
0.062439323	0.030044577	0.00051488013
0.062569817	0.030155409	0.00051693473
0.062700311	0.030056279	0.00051574092
0.062830805	0.028808336	0.00050504604
0.062961299	0.029088522	0.00050842824
0.063091793	0.029563883	0.00051145806
0.063222287	0.029739488	0.00051196433
0.063352781	0.031146963	0.00052665224
0.063483275	0.030274930	0.00051559438
0.063613769	0.029655369	0.00051009210
0.063744263	0.029626234	0.00051040389
0.063874757	0.030186647	0.00051588897
0.064005251	0.029344646	0.00051002378
0.064135745	0.029041694	0.00050830371
0.064266239	0.029052410	0.00050467973
0.064396733	0.029032300	0.00050552507
0.064527227	0.028779891	0.00050288032
0.064657721	0.028958854	0.00050679008
0.064788215	0.029560039	0.00050828440
0.064918709	0.029041602	0.00050321626
0.065049203	0.028884952	0.00050520986
0.065179697	0.029088225	0.00050211995
0.065310191	0.029726670	0.00050842663
0.065440685	0.030066122	0.00051259802
0.065571179	0.030285509	0.00051305896
0.065701673	0.028952998	0.00050294859
0.065832166	0.029657286	0.00050692020
0.065962660	0.029259975	0.00050513383
0.066093154	0.029033300	0.00050686393
0.066223648	0.030035791	0.00050830741
0.066354142	0.029667542	0.00050842901
0.066484636	0.029155661	0.00050153532
0.066615130	0.029054745	0.00050289855
0.066745624	0.028356168	0.00049637663
0.066876118	0.029617331	0.00050383166
0.067006612	0.029595071	0.00050554378
0.067137106	0.029380505	0.00050345200
0.067267600	0.028598409	0.00049283312
0.067398094	0.028894365	0.00049926728
0.067528588	0.029700849	0.00050500608
0.067659082	0.029115097	0.00049953170
0.067789576	0.029369899	0.00050477760
0.067920070	0.029940740	0.00050468070
0.068050564	0.029006286	0.00049901240
0.068181058	0.028718976	0.00049499288
0.068311552	0.030523482	0.00050914526
0.068442046	0.029706020	0.00050413500
0.068572540	0.029614338	0.00050298510
0.068703034	0.030156595	0.00050393630
0.068833528	0.030009720	0.00050686643
0.068964022	0.029257399	0.00049749296
0.069094516	0.029391089	0.00050275578
0.069225010	0.029406949	0.00049991631
0.069355504	0.028692993	0.00049348583
0.069485998	0.030201550	0.00050523267
0.069616492	0.029070512	0.00049760145
0.069746986	0.028705510	0.00049397943
0.069877480	0.028516429	0.00049359965
0.070007974	0.029623393	0.00049841969
0.070138468	0.029337471	0.00049694478
0.070268961	0.029239890	0.00049433203
0.070399455	0.028989953	0.00049254683
0.070529949	0.029436663	0.00050000881
0.070660443	0.029109881	0.00049326239
0.070790937	0.029527371	0.00049755315
0.070921431	0.029100659	0.00049411810
0.071051925	0.028593341	0.00048854312
0.071182419	0.029263453	0.00049755265
0.071312913	0.029612403	0.00049728815
0.071443407	0.029409025	0.00049734469
0.071573901	0.029696369	0.00049592909
0.071704395	0.029180117	0.00049220459
0.071834889	0.029120075	0.00049231384
0.071965383	0.028464118	0.00048644710
0.072095877	0.030038398	0.00049825093
0.072226371	0.029209233	0.00049331333
0.072356865	0.029020149	0.00048838301
0.072487359	0.029025923	0.00049106915
0.072617853	0.028990584	0.00049224909
0.072748347	0.028568210	0.00048315313
0.072878841	0.028290428	0.00048497877
0.073009335	0.029689696	0.00049222401
0.073139829	0.029289824	0.00049020484
0.073270323	0.029200308	0.00049347870
0.073400817	0.029188140	0.00049001775
0.073531311	0.029522424	0.00049218779
0.073661805	0.028866220	0.00048875217
0.073792299	0.028591823	0.00048257217
0.073922793	0.028680817	0.00048630189
0.074053287	0.028341999	0.00048187777
0.074183781	0.029463990	0.00049036362
0.074314275	0.029145640	0.00049186963
0.074444769	0.029631473	0.00048906215
0.074575263	0.029670920	0.00049161144
0.074705757	0.028878319	0.00048740300
0.074836250	0.029764781	0.00049296031
0.074966744	0.029200841	0.00048977787
0.075097238	0.029141447	0.00048261239
0.075227732	0.028062842	0.00047861662
0.075358226	0.030135567	0.00049688289
0.075488720	0.029592593	0.00048613045
0.075619214	0.029296281	0.00048781851
0.075749708	0.030049807	0.00049282066
0.075880202	0.030063410	0.00049226782
0.076010696	0.029368165	0.00048633180
0.076141190	0.029103379	0.00048378207
0.076271684	0.028934889	0.00048434346
0.076402178	0.028961031	0.00048639111
0.076532672	0.029320145	0.00048328697
0.076663166	0.028548533	0.00048021215
0.076793660	0.028509381	0.00047885742
0.076924154	0.028766663	0.00048082094
0.077054648	0.028286463	0.00047871400
0.077185142	0.029939971	0.00048769512
0.077315636	0.029712897	0.00048629040
0.077446130	0.029015523	0.00048299759
0.077576624	0.029275292	0.00048214821
0.077707118	0.028505572	0.00047977618
0.077837612	0.028221777	0.00047331894
0.077968106	0.029198089	0.00048323344
0.078098600	0.029075279	0.00047962470
0.078229094	0.029755212	0.00048428696
0.078359588	0.029672664	0.00048618866
0.078490082	0.030016275	0.00048757578
0.078620576	0.028432910	0.00047401314
0.078751070	0.029742208	0.00048644902
0.078881564	0.029481259	0.00048094756
0.079012058	0.028250531	0.00047522647
0.079142552	0.028808933	0.00047678233
0.079273046	0.029259806	0.00047894328
0.079403539	0.029962353	0.00048568314
0.079534033	0.028666994	0.00047609286
0.079664527	0.029443136	0.00048161829
0.079795021	0.028199048	0.00047245189
0.079925515	0.029822770	0.00048215292
0.080056009	0.028094059	0.00047273211
0.080186503	0.029531460	0.00048319949
0.080316997	0.028773889	0.00047353812
0.080447491	0.029623873	0.00048184401
0.080577985	0.028468295	0.00047153565
0.080708479	0.029244226	0.00047800785
0.080838973	0.028388687	0.00047079468
0.080969467	0.028879047	0.00047219505
0.081099961	0.028893618	0.00047622176
0.081230455	0.028761245	0.00047492535
0.081360949	0.029001078	0.00047377294
0.081491443	0.028802942	0.00047521813
0.081621937	0.029795466	0.00047937084
0.081752431	0.028819751	0.00047314616
0.081882925	0.029685040	0.00048294289
0.082013419	0.028771774	0.00047151393
0.082143913	0.029461429	0.00047799950
0.082274407	0.029157750	0.00047386332
0.082404901	0.029060992	0.00047108169
0.082535395	0.028873192	0.00047467885
0.082665889	0.029977025	0.00047841649
0.082796383	0.028645610	0.00047101627
0.082926877	0.029106246	0.00047348066
0.083057371	0.029570334	0.00047436901
0.083187865	0.030263246	0.00048166901
0.083318359	0.028726060	0.00046900112
0.083448853	0.028856337	0.00046995465
0.083579347	0.028547815	0.00046790138
0.083709841	0.028880256	0.00046948917
0.083840335	0.028510667	0.00046733291
0.083970828	0.029498935	0.00047456170
0.084101322	0.028499665	0.00046502288
0.084231816	0.029238912	0.00047246359
0.084362310	0.028911826	0.00046835440
0.084492804	0.028698686	0.00046820679
0.084623298	0.029498535	0.00047663930
0.084753792	0.028569539	0.00046500195
0.084884286	0.029468732	0.00047431697
0.085014780	0.029552132	0.00047181186
0.085145274	0.028213277	0.00046276129
0.085275768	0.028651011	0.00046723354
0.085406262	0.029073602	0.00046888687
0.085536756	0.028400818	0.00046415251
0.085667250	0.028006348	0.00046355175
0.085797744	0.028449232	0.00046160823
0.085928238	0.028807932	0.00046672536
0.086058732	0.028394335	0.00046343047
0.086189226	0.029207579	0.00046821684
0.086319720	0.029031225	0.00047026650
0.086450214	0.028843062	0.00046250826
0.086580708	0.030059536	0.00047602616
0.086711202	0.029118781	0.00046587686
0.086841696	0.029328552	0.00046739064
0.086972190	0.028856784	0.00046662785
0.087102684	0.029185001	0.00046762138
0.087233178	0.029169620	0.00046793082
0.087363672	0.028711366	0.00046395644
0.087494166	0.029773157	0.00046736633
0.087624660	0.028591047	0.00046274593
0.087755154	0.029272517	0.00046869970
0.087885648	0.029329767	0.00046452981
0.088016142	0.028684399	0.00046147842
0.088146636	0.028686401	0.00045975851
0.088277130	0.028899632	0.00046266657
0.088407623	0.028551374	0.00046105320
0.088538117	0.029155954	0.00046180603
0.088668611	0.028818385	0.00046308854
0.088799105	0.029402827	0.00046678071
0.088929599	0.029935666	0.00046739647
0.089060093	0.028860893	0.00046287338
0.089190587	0.028872610	0.00046055940
0.089321081	0.028858770	0.00046108210
0.089451575	0.028845310	0.00046090453
0.089582069	0.028332282	0.00045324546
0.089712563	0.028504707	0.00045637647
0.089843057	0.029089284	0.00046368857
0.089973551	0.028911656	0.00045872700
0.090104045	0.029027388	0.00046281607
0.090234539	0.029325178	0.00045917838
0.090365033	0.028816020	0.00046008450
0.090495527	0.028341390	0.00045654462
0.090626021	0.027665374	0.00045058297
0.090756515	0.028223630	0.00045606840
0.090887009	0.029434743	0.00046261367
0.091017503	0.028764778	0.00045624953
0.091147997	0.028810179	0.00045818267
0.091278491	0.028746849	0.00045637858
0.091408985	0.028161872	0.00045307529
0.091539479	0.028898708	0.00045686730
0.091669973	0.028431635	0.00045330385
0.091800467	0.029074290	0.00046892500
0.091930961	0.028399825	0.00046889040
0.092061455	0.029194097	0.00047699210
0.092191949	0.029363728	0.00048389751
0.092322443	0.028693568	0.00047794215
0.092452937	0.027973814	0.00047622082
0.092583431	0.028424845	0.00048220108
0.092713925	0.029429360	0.00049035666
0.092844419	0.028528047	0.00048812237
0.092974912	0.028748892	0.00048761624
0.093105406	0.028469221	0.00047794085
0.093235900	0.027927874	0.00047286607
0.093366394	0.028790823	0.00047228981
0.093496888	0.027836541	0.00046853146
0.093627382	0.028892796	0.00047181535
0.093757876	0.029215959	0.00047306469
0.093888370	0.028231324	0.00046688234
0.094018864	0.028512476	0.00046308424
0.094149358	0.029440104	0.00047327572
0.094279852	0.028358065	0.00046436844
0.094410346	0.028861527	0.00046516037
0.094540840	0.028707072	0.00046567619
0.094671334	0.028704194	0.00046228215
0.094801828	0.028268943	0.00046083065
0.094932322	0.028897497	0.00046640571
0.095062816	0.028318670	0.00045915565
0.095193310	0.028173215	0.00045876039
0.095323804	0.028379726	0.00045978356
0.095454298	0.028738233	0.00046009932
0.095584792	0.029137213	0.00046581829
0.095715286	0.027757671	0.00045206508
0.095845780	0.028784651	0.00046070098
0.095976274	0.028729332	0.00046152166
0.096106768	0.027793071	0.00044941173
0.096237262	0.028624154	0.00045986233
0.096367756	0.028527296	0.00045830956
0.096498250	0.028625933	0.00045612901
0.096628744	0.028928345	0.00046283526
0.096759238	0.028736942	0.00045458779
0.096889732	0.027985300	0.00045221335
0.097020226	0.028115647	0.00045389124
0.097150720	0.028569362	0.00045491554
0.097281214	0.028046722	0.00045077702
0.097411708	0.027829276	0.00044968435
0.097542201	0.028674148	0.00045534269
0.097672695	0.028555854	0.00045677017
0.097803189	0.029044800	0.00045638245
0.097933683	0.027997098	0.00045122480
0.098064177	0.028071747	0.00044968295
0.098194671	0.027796667	0.00044528773
0.098325165	0.027932856	0.00044538044
0.098455659	0.028147235	0.00044640990
0.098586153	0.029415726	0.00045535476
0.098716647	0.029087012	0.00045296215
0.098847141	0.028386732	0.00044285551
0.098977635	0.027803295	0.00044083642
0.099108129	0.027438064	0.00043630089
0.099238623	0.028182406	0.00044008681
0.099369117	0.028236313	0.00044165131
0.099499611	0.028992173	0.00044456787
0.099630105	0.029683270	0.00045164399
0.099760599	0.029123394	0.00044882353
0.099891093	0.028971262	0.00044467336
0.10002159	0.029033919	0.00044895232
0.10015208	0.028547361	0.00044316182
0.10028257	0.028523932	0.00044122990
0.10041307	0.028329462	0.00044316243
0.10054356	0.029355033	0.00044898997
0.10067406	0.027524451	0.00043924854
0.10080455	0.028544321	0.00044527681
0.10093504	0.028918444	0.00044521957
0.10106554	0.028534353	0.00044610175
0.10119603	0.028320822	0.00044132399
0.10132653	0.028215214	0.00044246491
0.10145702	0.028473646	0.00044543785
0.10158751	0.028355371	0.00044034677
0.10171801	0.028105173	0.00044097244
0.10184850	0.028925254	0.00044532105
0.10197900	0.028677561	0.00044377794
0.10210949	0.028123175	0.00044095044
0.10223998	0.028689534	0.00044339236
0.10237048	0.028955440	0.00044518655
0.10250097	0.028209814	0.00044167216
0.10263147	0.029457997	0.00044486411
0.10276196	0.028507757	0.00044395815
0.10289245	0.028613384	0.00044142552
0.10302295	0.029174312	0.00044502825
0.10315344	0.028718477	0.00044484011
0.10328394	0.028779841	0.00044039543
0.10341443	0.029083688	0.00044398997
0.10354492	0.028421852	0.00044136251
0.10367542	0.029223218	0.00044203597
0.10380591	0.028541132	0.00044111757
0.10393641	0.028282029	0.00043723287
0.10406690	0.028064777	0.00043473881
0.10419739	0.029046817	0.00044487367
0.10432789	0.027753515	0.00043257454
0.10445838	0.028133521	0.00043686490
0.10458888	0.028429921	0.00043803561
0.10471937	0.028237906	0.00043595683
0.10484986	0.028099609	0.00043584040
0.10498036	0.029104487	0.00044081963
0.10511085	0.027888148	0.00043310647
0.10524135	0.028687979	0.00043990757
0.10537184	0.028427695	0.00043559557
0.10550233	0.029133204	0.00044232210
0.10563283	0.028550756	0.00043708528
0.10576332	0.027883950	0.00043279736
0.10589382	0.028169898	0.00043678171
0.10602431	0.028473504	0.00043482862
0.10615480	0.029263016	0.00044157097
0.10628530	0.028704616	0.00043899875
0.10641579	0.027981916	0.00043150017
0.10654629	0.028938916	0.00043959951
0.10667678	0.028566855	0.00043532876
0.10680727	0.028669826	0.00043618415
0.10693777	0.027712164	0.00043090973
0.10706826	0.028682748	0.00043609007
0.10719876	0.028528403	0.00043620368
0.10732925	0.028567100	0.00043621986
0.10745974	0.027884308	0.00042801048
0.10759024	0.027362623	0.00042678926
0.10772073	0.028316374	0.00043336679
0.10785123	0.028126488	0.00043329948
0.10798172	0.028311340	0.00044148652
0.10811221	0.027853627	0.00044108534
0.10824271	0.028539743	0.00045145606
0.10837320	0.028431634	0.00045202129
0.10850370	0.028328148	0.00045504332
0.10863419	0.028166568	0.00045779639
0.10876468	0.028282869	0.00045751869
0.10889518	0.028385747	0.00045860825
0.10902567	0.028544868	0.00046565650
0.10915616	0.028351360	0.00046199771
0.10928666	0.027936819	0.00046431895
0.10941715	0.028418847	0.00046689813
0.10954765	0.028041394	0.00046581795
0.10967814	0.029431392	0.00047851691
0.10980863	0.028860580	0.00047501156
0.10993913	0.028293580	0.00047232450
0.11006962	0.028287135	0.00047544746
0.11020012	0.028591736	0.00047381480
0.11033061	0.028238468	0.00047603703
0.11046110	0.028079440	0.00047544543
0.11059160	0.029021556	0.00048383750
0.11072209	0.028884215	0.00048888802
0.11085259	0.028370412	0.00047891523
0.11098308	0.028825573	0.00048655735
0.11111357	0.028326186	0.00048572610
0.11124407	0.028105316	0.00048181659
0.11137456	0.027903947	0.00048454542
0.11150506	0.028405707	0.00048875253
0.11163555	0.028108447	0.00048808412
0.11176604	0.028573141	0.00049184349
0.11189654	0.028637945	0.00049000565
0.11202703	0.029379462	0.00049976991
0.11215753	0.028885616	0.00049756976
0.11228802	0.028828340	0.00049853716
0.11241851	0.028682553	0.00049694422
0.11254901	0.028448393	0.00049727812
0.11267950	0.027945709	0.00049183343
0.11281000	0.027874015	0.00049076393
0.11294049	0.028220141	0.00047898058
0.11307098	0.028716653	0.00048268719
0.11320148	0.028038933	0.00047083080
0.11333197	0.028775311	0.00047468325
0.11346247	0.028401137	0.00047429075
0.11359296	0.028111310	0.00046737470
0.11372345	0.027844877	0.00046288981
0.11385395	0.027861404	0.00046440895
0.11398444	0.027768867	0.00045738513
0.11411494	0.028011037	0.00046276974
0.11424543	0.028527517	0.00046299340
0.11437592	0.028237945	0.00045935448
0.11450642	0.028756889	0.00046382518
0.11463691	0.028070083	0.00045327369
0.11476741	0.028423660	0.00045833063
0.11489790	0.028365229	0.00045994581
0.11502839	0.027960618	0.00045271636
0.11515889	0.028541791	0.00045786637
0.11528938	0.028091418	0.00045156430
0.11541988	0.028136928	0.00045217207
0.11555037	0.027618750	0.00044921157
0.11568086	0.027648069	0.00044731080
0.11581136	0.028975071	0.00045921126
0.11594185	0.028791566	0.00045395062
0.11607235	0.029330563	0.00045746043
0.11620284	0.027867570	0.00044725614
0.11633333	0.028558696	0.00045036561
0.11646383	0.028301464	0.00045044821
0.11659432	0.027756276	0.00044691452
0.11672482	0.028439389	0.00044595189
0.11685531	0.028077267	0.00044629255
0.11698580	0.028100460	0.00044613958
0.11711630	0.028199795	0.00044602986
0.11724679	0.027660989	0.00044304622
0.11737729	0.027866794	0.00044165014
0.11750778	0.028662719	0.00044630093
0.11763827	0.027970284	0.00044400934
0.11776877	0.027633992	0.00043595462
0.11789926	0.027794073	0.00044143437
0.11802975	0.028604521	0.00044345628
0.11816025	0.028689949	0.00044253647
0.11829074	0.028300716	0.00044114544
0.11842124	0.028705386	0.00044193941
0.11855173	0.028404919	0.00044104173
0.11868222	0.028455661	0.00043875390
0.11881272	0.028716831	0.00043891807
0.11894321	0.028769582	0.00043987555
0.11907371	0.028579856	0.00043714451
0.11920420	0.028537673	0.00043928504
0.11933469	0.028644818	0.00043804698
0.11946519	0.028476893	0.00043215095
0.11959568	0.027868966	0.00043065326
0.11972618	0.027197257	0.00042349716
0.11985667	0.028364734	0.00043255276
0.11998716	0.028870642	0.00043695368
0.12011766	0.029098329	0.00043668711
0.12024815	0.027810124	0.00042521205
0.12037865	0.028849675	0.00043591386
0.12050914	0.028285781	0.00042540190
0.12063963	0.027980672	0.00042719539
0.12077013	0.028383653	0.00042847732
0.12090062	0.028035470	0.00042553111
0.12103112	0.028162321	0.00042628508
0.12116161	0.028225153	0.00042446143
0.12129210	0.028294656	0.00042647422
0.12142260	0.028531152	0.00042668277
0.12155309	0.028311768	0.00042513716
0.12168359	0.028663766	0.00042734459
0.12181408	0.028026722	0.00042058140
0.12194457	0.027478987	0.00041781766
0.12207507	0.027812057	0.00042089268
0.12220556	0.028464246	0.00042274465
0.12233606	0.028723051	0.00042805862
0.12246655	0.028064669	0.00041915796
0.12259704	0.027942290	0.00041934800
0.12272754	0.028015865	0.00042185593
0.12285803	0.027961513	0.00042029883
0.12298853	0.028985743	0.00042541884
0.12311902	0.028590032	0.00042599829
0.12324951	0.027757104	0.00041462752
0.12338001	0.027865416	0.00042040603
0.12351050	0.028177187	0.00041994457
0.12364100	0.028373792	0.00042209907
0.12377149	0.028534614	0.00042373458
0.12390198	0.027159649	0.00041331606
0.12403248	0.028234260	0.00041912873
0.12416297	0.028105116	0.00041950155
0.12429347	0.027417582	0.00041284933
0.12442396	0.028467789	0.00042293429
0.12455445	0.028483603	0.00041998351
0.12468495	0.028191991	0.00041653031
0.12481544	0.027814903	0.00041661523
0.12494594	0.027800690	0.00041487397
0.12507643	0.028408889	0.00041945206
0.12520692	0.028354814	0.00041903579
0.12533742	0.028006365	0.00041459085
0.12546791	0.028848555	0.00042069620
0.12559841	0.028326977	0.00041599179
0.12572890	0.027646871	0.00041306114
0.12585939	0.028510871	0.00042116659
0.12598989	0.028434747	0.00041522690
0.12612038	0.028582729	0.00041899062
0.12625088	0.027740158	0.00041219622
0.12638137	0.027520898	0.00041165130
0.12651186	0.028594922	0.00041995667
0.12664236	0.028382268	0.00041470721
0.12677285	0.027862433	0.00041257216
0.12690335	0.027999689	0.00041678540
0.12703384	0.027729936	0.00040889073
0.12716433	0.028433462	0.00041931863
0.12729483	0.028103435	0.00041271494
0.12742532	0.028266827	0.00041463140
0.12755581	0.027636216	0.00040910743
0.12768631	0.028854469	0.00041725257
0.12781680	0.028561938	0.00041771284
0.12794730	0.028049771	0.00041235298
0.12807779	0.028228760	0.00041171769
0.12820828	0.028129880	0.00041247074
0.12833878	0.028578872	0.00041379830
0.12846927	0.028249679	0.00041496023
0.12859977	0.028067583	0.00041369660
0.12873026	0.028805823	0.00041578640
0.12886075	0.027985932	0.00041106707
0.12899125	0.028593990	0.00041531214
0.12912174	0.027309405	0.00040652348
0.12925224	0.028471166	0.00041409093
0.12938273	0.027865338	0.00040964354
0.12951322	0.028063167	0.00040949300
0.12964372	0.029006537	0.00041635016
0.12977421	0.027752674	0.00040693985
0.12990471	0.028427836	0.00041335288
0.13003520	0.027940424	0.00040917655
0.13016569	0.028656939	0.00041232485
0.13029619	0.028171457	0.00041017260
0.13042668	0.027911913	0.00040785958
0.13055718	0.028202702	0.00040869787
0.13068767	0.028603002	0.00041470797
0.13081816	0.027892836	0.00040641539
0.13094866	0.027664015	0.00040624060
0.13107915	0.028225177	0.00040683723
0.13120965	0.027860377	0.00040713273
0.13134014	0.028177851	0.00041004595
0.13147063	0.028271549	0.00040971741
0.13160113	0.027853374	0.00040710153
0.13173162	0.027954482	0.00040536362
0.13186212	0.027534752	0.00040299341
0.13199261	0.027640610	0.00040566951
0.13212310	0.028388128	0.00040785168
0.13225360	0.028593406	0.00041099466
0.13238409	0.028227019	0.00040831760
0.13251459	0.027879401	0.00040378290
0.13264508	0.028061305	0.00040726401
0.13277557	0.027966143	0.00040544755
0.13290607	0.028089822	0.00040779797
0.13303656	0.027961073	0.00040540386
0.13316706	0.027871487	0.00040262027
0.13329755	0.027671751	0.00040327374
0.13342804	0.029242605	0.00041404480
0.13355854	0.028248642	0.00040537824
0.13368903	0.028433716	0.00040971453
0.13381953	0.027988861	0.00040393187
0.13395002	0.028112223	0.00040512775
0.13408051	0.028145805	0.00040702817
0.13421101	0.029017579	0.00040999182
0.13434150	0.028391341	0.00040839086
0.13447200	0.029165930	0.00041289365
0.13460249	0.027878869	0.00040043778
0.13473298	0.028155745	0.00040507283
0.13486348	0.028626185	0.00040688535
0.13499397	0.027891350	0.00040310156
0.13512447	0.028547895	0.00040800221
0.13525496	0.028305352	0.00040317812
0.13538545	0.028956870	0.00040902938
0.13551595	0.029000804	0.00040849598
0.13564644	0.027321847	0.00039794879
0.13577694	0.027830942	0.00040203456
0.13590743	0.028081076	0.00040143110
0.13603792	0.028276025	0.00040252669
0.13616842	0.027577034	0.00039931998
0.13629891	0.028172125	0.00040123516
0.13642940	0.028545267	0.00040747809
0.13655990	0.028268968	0.00040100402
0.13669039	0.027182161	0.00039554063
0.13682089	0.028378873	0.00040305861
0.13695138	0.028069902	0.00040044193
0.13708187	0.028834259	0.00040610542
0.13721237	0.028163687	0.00040280476
0.13734286	0.028303158	0.00040059476
0.13747336	0.028400970	0.00040376926
0.13760385	0.027437536	0.00039482277
0.13773434	0.027819402	0.00039915728
0.13786484	0.028159361	0.00040270486
0.13799533	0.029111683	0.00040558588
0.13812583	0.028152323	0.00040014058
0.13825632	0.028015441	0.00039854732
0.13838681	0.027552885	0.00039589031
0.13851731	0.027659912	0.00039734645
0.13864780	0.028141098	0.00040037725
0.13877830	0.028011079	0.00039857564
0.13890879	0.028306218	0.00040086933
0.13903928	0.029183258	0.00040486412
0.13916978	0.027800831	0.00039775921
0.13930027	0.028038151	0.00039963916
0.13943077	0.027796522	0.00039687068
0.13956126	0.029131653	0.00040627201
0.13969175	0.027663878	0.00039547377
0.13982225	0.026896445	0.00039083419
0.13995274	0.028427727	0.00040119292
0.14008324	0.028284922	0.00039869253
0.14021373	0.028765390	0.00040365896
0.14034422	0.028217333	0.00039636053
0.14047472	0.028728524	0.00040174444
0.14060521	0.027979733	0.00039789346
0.14073571	0.027638198	0.00039422700
0.14086620	0.027292640	0.00039198915
0.14099669	0.027976121	0.00039627903
0.14112719	0.027889386	0.00039326825
0.14125768	0.027828362	0.00039573045
0.14138818	0.027628368	0.00039158867
0.14151867	0.027299184	0.00039206340
0.14164916	0.027670814	0.00039416053
0.14177966	0.027056601	0.00038758570
0.14191015	0.028355995	0.00039568992
0.14204065	0.028301502	0.00039602585
0.14217114	0.027920556	0.00039376836
0.14230163	0.028002636	0.00039633685
0.14243213	0.028048931	0.00039128855
0.14256262	0.028060233	0.00039285530
0.14269312	0.027653075	0.00039225889
0.14282361	0.028329159	0.00039406442
0.14295410	0.028669161	0.00039721462
0.14308460	0.026869629	0.00038441758
0.14321509	0.028097963	0.00039238522
0.14334559	0.027803291	0.00039257405
0.14347608	0.027850524	0.00039243138
0.14360657	0.027628105	0.00039063716
0.14373707	0.027553627	0.00038962112
0.14386756	0.028201918	0.00039142787
0.14399806	0.028275462	0.00039418973
0.14412855	0.027251066	0.00038556750
0.14425904	0.027562203	0.00038918705
0.14438954	0.028042101	0.00039416499
0.14452003	0.027934703	0.00038951728
0.14465053	0.027969427	0.00039056579
0.14478102	0.028002007	0.00039051144
0.14491151	0.028161190	0.00039066989
0.14504201	0.027431566	0.00038908045
0.14517250	0.028364544	0.00039287996
0.14530299	0.027942724	0.00039128476
0.14543349	0.027721313	0.00038962099
0.14556398	0.027757800	0.00038720828
0.14569448	0.027574139	0.00038843488
0.14582497	0.027697280	0.00038954330
0.14595546	0.027805058	0.00039111440
0.14608596	0.027759499	0.00038781318
0.14621645	0.028035227	0.00038882222
0.14634695	0.027663531	0.00038868625
0.14647744	0.028377886	0.00039254353
0.14660793	0.027996867	0.00038901947
0.14673843	0.028100859	0.00039072298
0.14686892	0.027522217	0.00038425827
0.14699942	0.027831052	0.00038800107
0.14712991	0.027633453	0.00038707734
0.14726040	0.027604275	0.00038629821
0.14739090	0.028027500	0.00038833858
0.14752139	0.027488668	0.00038495829
0.14765189	0.028523523	0.00039118891
0.14778238	0.028334003	0.00039188261
0.14791287	0.027184125	0.00038282067
0.14804337	0.027405443	0.00038502706
0.14817386	0.027319026	0.00038383562
0.14830436	0.027775021	0.00038457578
0.14843485	0.028098466	0.00038939065
0.14856534	0.028023930	0.00038781051
0.14869584	0.027562944	0.00038405658
0.14882633	0.028275524	0.00039094538
0.14895683	0.027161244	0.00038068922
0.14908732	0.027526479	0.00038409355
0.14921781	0.027680691	0.00038570098
0.14934831	0.027514091	0.00038444169
0.14947880	0.028064635	0.00038939798
0.14960930	0.027823089	0.00038438156
0.14973979	0.028302736	0.00038787169
0.14987028	0.027883216	0.00038770906
0.15000078	0.028189824	0.00038694190
0.15013127	0.028172015	0.00038666546
0.15026177	0.028328454	0.00038777907
0.15039226	0.028647424	0.00038975626
0.15052275	0.027802403	0.00038573439
0.15065325	0.027180824	0.00038067430
0.15078374	0.027647000	0.00038598740
0.15091424	0.027624084	0.00038525353
0.15104473	0.028146239	0.00038519819
0.15117522	0.028645454	0.00039037963
0.15130572	0.027648162	0.00038469354
0.15143621	0.028123526	0.00038553566
0.15156671	0.027786945	0.00038476002
0.15169720	0.027827113	0.00038292839
0.15182769	0.027208868	0.00037893654
0.15195819	0.027265677	0.00038110109
0.15208868	0.027702538	0.00038127968
0.15221918	0.028070177	0.00038605211
0.15234967	0.027349270	0.00037938235
0.15248016	0.027794029	0.00038151773
0.15261066	0.027875792	0.00038335314
0.15274115	0.027915941	0.00038286737
0.15287165	0.028647211	0.00038774192
0.15300214	0.027540351	0.00038080986
0.15313263	0.027583098	0.00038043479
0.15326313	0.027000324	0.00037605271
0.15339362	0.028454854	0.00038470546
0.15352412	0.028325291	0.00038506458
0.15365461	0.028322150	0.00038482548
0.15378510	0.027781177	0.00038134853
0.15391560	0.027591637	0.00037852624
0.15404609	0.028168420	0.00038389885
0.15417658	0.027867596	0.00038075522
0.15430708	0.027675639	0.00038111898
0.15443757	0.028106826	0.00038236598
0.15456807	0.027698287	0.00037973491
0.15469856	0.028046115	0.00038069641
0.15482905	0.027613406	0.00037946747
0.15495955	0.027860587	0.00038025952
0.15509004	0.027994385	0.00038065156
0.15522054	0.028294237	0.00038309410
0.15535103	0.027805197	0.00037945695
0.15548152	0.027530813	0.00037793560
0.15561202	0.027937137	0.00038009015
0.15574251	0.028553737	0.00038466695
0.15587301	0.027709506	0.00037993398
0.15600350	0.027702496	0.00037809527
0.15613399	0.027431854	0.00037628730
0.15626449	0.027869486	0.00037961725
0.15639498	0.027752718	0.00038046583
0.15652548	0.027144278	0.00037617056
0.15665597	0.027724077	0.00037936767
0.15678646	0.027663233	0.00037694179
0.15691696	0.027901271	0.00037716678
0.15704745	0.027254268	0.00037555381
0.15717795	0.028065920	0.00037902352
0.15730844	0.028097999	0.00038104803
0.15743893	0.028067610	0.00037858298
0.15756943	0.027810963	0.00037722947
0.15769992	0.027841595	0.00037775616
0.15783042	0.028442344	0.00038224845
0.15796091	0.027556081	0.00037509349
0.15809140	0.027487760	0.00037564482
0.15822190	0.027520542	0.00037370790
0.15835239	0.027623617	0.00037597094
0.15848289	0.027586649	0.00037636444
0.15861338	0.028645614	0.00038186735
0.15874387	0.028094207	0.00037873093
0.15887437	0.028101756	0.00037664260
0.15900486	0.027901868	0.00037595706
0.15913536	0.028035288	0.00037747680
0.15926585	0.027705833	0.00037437696
0.15939634	0.027371214	0.00037448334
0.15952684	0.027576660	0.00037509953
0.15965733	0.027795593	0.00037427537
0.15978783	0.027621475	0.00037461553
0.15991832	0.027928627	0.00037510323
0.16004881	0.028087028	0.00037777158
0.16017931	0.028094257	0.00037665565
0.16030980	0.027457367	0.00037279057
0.16044030	0.027753609	0.00037464078
0.16057079	0.027946617	0.00037475265
0.16070128	0.028478977	0.00037940188
0.16083178	0.027516910	0.00037542978
0.16096227	0.027343040	0.00037039237
0.16109277	0.027773991	0.00037479985
0.16122326	0.028391948	0.00037660145
0.16135375	0.028221741	0.00037751781
0.16148425	0.027742882	0.00037500701
0.16161474	0.028311275	0.00037753971
0.16174524	0.027667143	0.00037194050
0.16187573	0.028069104	0.00037734743
0.16200622	0.027875970	0.00037252342
0.16213672	0.027725514	0.00037346771
0.16226721	0.027711018	0.00037065334
0.16239771	0.028224693	0.00037433361
0.16252820	0.027592599	0.00037225962
0.16265869	0.028016640	0.00037298381
0.16278919	0.028365940	0.00037703370
0.16291968	0.027772274	0.00037394111
0.16305018	0.028122831	0.00037279530
0.16318067	0.027234150	0.00036751716
0.16331116	0.028198894	0.00037476139
0.16344166	0.027687432	0.00037053091
0.16357215	0.027648508	0.00037244957
0.16370264	0.027814560	0.00037074079
0.16383314	0.027900604	0.00037315248
0.16396363	0.028100599	0.00037386372
0.16409413	0.026580384	0.00036451336
0.16422462	0.027930509	0.00037161305
0.16435511	0.027636223	0.00036916851
0.16448561	0.027403984	0.00036935414
0.16461610	0.027652565	0.00037153839
0.16474660	0.028015968	0.00037000205
0.16487709	0.027967589	0.00037258432
0.16500758	0.027455223	0.00036812644
0.16513808	0.027232899	0.00036730888
0.16526857	0.027586924	0.00036908065
0.16539907	0.027542036	0.00036681757
0.16552956	0.027873568	0.00037126399
0.16566005	0.027361100	0.00036923032
0.16579055	0.027626441	0.00036754909
0.16592104	0.027829911	0.00037156159
0.16605154	0.027348728	0.00036570186
0.16618203	0.028149475	0.00037185432
0.16631252	0.027665086	0.00037082006
0.16644302	0.027819327	0.00036829694
0.16657351	0.028114136	0.00037227739
0.16670401	0.028226636	0.00037304842
0.16683450	0.027359349	0.00036652099
0.16696499	0.027333538	0.00036633065
0.16709549	0.027976454	0.00036944705
0.16722598	0.028044583	0.00037300209
0.16735648	0.027515310	0.00036875093
0.16748697	0.027669814	0.00036673467
0.16761746	0.027975512	0.00037072176
0.16774796	0.028051633	0.00036942422
0.16787845	0.027985217	0.00036954951
0.16800895	0.027276134	0.00036462425
0.16813944	0.027446843	0.00036478521
0.16826993	0.027722443	0.00036730811
0.16840043	0.028187786	0.00036990599
0.16853092	0.027444973	0.00036380402
0.16866142	0.027720558	0.00036807558
0.16879191	0.027832519	0.00037009702
0.16892240	0.026737527	0.00035825827
0.16905290	0.027595454	0.00036565692
0.16918339	0.027970705	0.00036714025
0.16931389	0.028189719	0.00037105961
0.16944438	0.028272388	0.00037072111
0.16957487	0.028556194	0.00036823307
0.16970537	0.028256378	0.00037005701
0.16983586	0.027531704	0.00036455369
0.16996636	0.027526546	0.00036458475
0.17009685	0.026921130	0.00036263633
0.17022734	0.027645543	0.00036428696
0.17035784	0.026894205	0.00036032067
0.17048833	0.027139665	0.00036100491
0.17061883	0.027684423	0.00036629094
0.17074932	0.027773046	0.00036577261
0.17087981	0.027159276	0.00036258163
0.17101031	0.027412885	0.00036188185
0.17114080	0.027338873	0.00036301876
0.17127130	0.027807408	0.00036406586
0.17140179	0.027862441	0.00036689124
0.17153228	0.027587612	0.00036261337
0.17166278	0.028218970	0.00036803926
0.17179327	0.027595049	0.00036352574
0.17192377	0.027473365	0.00036258456
0.17205426	0.027428227	0.00036337900
0.17218475	0.027372588	0.00036227688
0.17231525	0.027774954	0.00036360778
0.17244574	0.028079754	0.00036573850
0.17257623	0.027605885	0.00036209158
0.17270673	0.027183333	0.00036056812
0.17283722	0.027756693	0.00036690088
0.17296772	0.028032880	0.00036633920
0.17309821	0.026781787	0.00035869847
0.17322870	0.027406120	0.00035875255
0.17335920	0.027221414	0.00035930719
0.17348969	0.027749081	0.00036379063
0.17362019	0.027299690	0.00036086803
0.17375068	0.027726758	0.00036244176
0.17388117	0.027781118	0.00036293560
0.17401167	0.027890193	0.00036207182
0.17414216	0.028145517	0.00036526756
0.17427266	0.027617668	0.00036113851
0.17440315	0.028254815	0.00036600606
0.17453364	0.028277704	0.00036467862
0.17466414	0.027746986	0.00036038245
0.17479463	0.027706839	0.00036215653
0.17492513	0.027142518	0.00035994487
0.17505562	0.027079893	0.00035656099
0.17518611	0.027448804	0.00036013436
0.17531661	0.027931855	0.00036115155
0.17544710	0.027647906	0.00035908223
0.17557760	0.027797796	0.00036304710
0.17570809	0.027758212	0.00035939249
0.17583858	0.027466559	0.00036062555
0.17596908	0.028295566	0.00036395376
0.17609957	0.027956093	0.00036097542
0.17623007	0.027907081	0.00036243687
0.17636056	0.027859362	0.00036098923
0.17649105	0.027485872	0.00035937139
0.17662155	0.027674993	0.00036189474
0.17675204	0.027614442	0.00035711138
0.17688254	0.027820786	0.00036206770
0.17701303	0.027971474	0.00036055198
0.17714352	0.027252569	0.00035811786
0.17727402	0.027248085	0.00035783227
0.17740451	0.027693791	0.00035939912
0.17753501	0.027636483	0.00035764977
0.17766550	0.027687164	0.00036080522
0.17779599	0.027809708	0.00035926614
0.17792649	0.027553274	0.00036052267
0.17805698	0.027437095	0.00035689499
0.17818748	0.027413022	0.00035677640
0.17831797	0.027400519	0.00035860588
0.17844846	0.027927572	0.00035892587
0.17857896	0.027539502	0.00035835806
0.17870945	0.027628380	0.00035863762
0.17883995	0.027462856	0.00035567687
0.17897044	0.027282462	0.00035602640
0.17910093	0.027621545	0.00035656660
0.17923143	0.028157338	0.00036042481
0.17936192	0.028249252	0.00036247079
0.17949242	0.027762723	0.00035730865
0.17962291	0.027948117	0.00035907621
0.17975340	0.027827407	0.00035843395
0.17988390	0.027998235	0.00035861932
0.18001439	0.027566910	0.00035751726
0.18014489	0.027441067	0.00035543245
0.18027538	0.027464620	0.00035425458
0.18040587	0.027668925	0.00035726933
0.18053637	0.027019312	0.00035168098
0.18066686	0.028261691	0.00036131520
0.18079736	0.027886399	0.00035711576
0.18092785	0.028082889	0.00035868389
0.18105834	0.027907143	0.00035733164
0.18118884	0.027385547	0.00035357823
0.18131933	0.027299212	0.00035451904
0.18144982	0.027383746	0.00035491388
0.18158032	0.027368254	0.00035769174
0.18171081	0.026951244	0.00036079863
0.18184131	0.027904410	0.00036696157
0.18197180	0.026877663	0.00036391929
0.18210229	0.028295163	0.00037635458
0.18223279	0.026908268	0.00036706737
0.18236328	0.026815898	0.00036957870
0.18249378	0.027202010	0.00037099548
0.18262427	0.026908025	0.00037165064
0.18275476	0.027743931	0.00037948476
0.18288526	0.027565250	0.00037912002
0.18301575	0.027588743	0.00037975840
0.18314625	0.027225241	0.00037926636
0.18327674	0.027730522	0.00038137450
0.18340723	0.028394791	0.00039078346
0.18353773	0.027916308	0.00038491904
0.18366822	0.027531469	0.00038656278
0.18379872	0.026861513	0.00038262691
0.18392921	0.026912506	0.00038199281
0.18405970	0.027337496	0.00038734104
0.18419020	0.027596723	0.00039158636
0.18432069	0.027419025	0.00038766620
0.18445119	0.027892002	0.00039395182
0.18458168	0.027567631	0.00038874863
0.18471217	0.027007397	0.00038773051
0.18484267	0.027981644	0.00039806725
0.18497316	0.027229336	0.00039072646
0.18510366	0.027122699	0.00039277492
0.18523415	0.028087929	0.00039732369
0.18536464	0.028209017	0.00039961290
0.18549514	0.027194276	0.00039487990
0.18562563	0.027350769	0.00039613151
0.18575613	0.027432832	0.00039754926
0.18588662	0.027222525	0.00039912913
0.18601711	0.027449026	0.00039564047
0.18614761	0.026599050	0.00039357718
0.18627810	0.027609637	0.00040151180
0.18640860	0.028000094	0.00040651837
0.18653909	0.027316182	0.00039468971
0.18666958	0.027631377	0.00039028283
0.18680008	0.027373416	0.00038653283
0.18693057	0.027870387	0.00038903855
0.18706107	0.027301498	0.00038181089
0.18719156	0.026786581	0.00038122806
0.18732205	0.027382643	0.00037956180
0.18745255	0.027298528	0.00037933596
0.18758304	0.026999612	0.00037636596
0.18771354	0.027707800	0.00037761245
0.18784403	0.028414300	0.00038326813
0.18797452	0.028014787	0.00037944067
0.18810502	0.028017175	0.00037685135
0.18823551	0.027493784	0.00037415997
0.18836601	0.026894652	0.00036906123
0.18849650	0.026984776	0.00036947006
0.18862699	0.027570356	0.00037320298
0.18875749	0.028053948	0.00037129860
0.18888798	0.027426483	0.00037005329
0.18901848	0.027225281	0.00036631738
0.18914897	0.026435916	0.00036243636
0.18927946	0.027351987	0.00036736491
0.18940996	0.027434707	0.00036674174
0.18954045	0.028030290	0.00036831057
0.18967095	0.027599714	0.00036680459
0.18980144	0.026867391	0.00036029389
0.18993193	0.027355852	0.00036406188
0.19006243	0.027275608	0.00036073058
0.19019292	0.027426849	0.00036301967
0.19032342	0.027115020	0.00035925877
0.19045391	0.028037072	0.00036356050
0.19058440	0.027660154	0.00036307961
0.19071490	0.027920743	0.00036239085
0.19084539	0.027883546	0.00036121814
0.19097588	0.026953467	0.00035635141
0.19110638	0.028220399	0.00036153554
0.19123687	0.027501450	0.00035909559
0.19136737	0.028196385	0.00036341676
0.19149786	0.027711682	0.00035852072
0.19162835	0.027365597	0.00035709410
0.19175885	0.027333541	0.00035345183
0.19188934	0.027725885	0.00035739666
0.19201984	0.027414100	0.00035537067
0.19215033	0.027090250	0.00035269877
0.19228082	0.027604165	0.00035590180
0.19241132	0.027978813	0.00035701836
0.19254181	0.026981449	0.00035067858
0.19267231	0.026851472	0.00035215165
0.19280280	0.027494126	0.00035300405
0.19293329	0.026614298	0.00034912905
0.19306379	0.027896686	0.00035680754
0.19319428	0.026883466	0.00034881717
0.19332478	0.027134682	0.00035065179
0.19345527	0.027429401	0.00035360623
0.19358576	0.027819928	0.00035513002
0.19371626	0.026680708	0.00034971434
0.19384675	0.027037856	0.00034835433
0.19397725	0.027273757	0.00035303007
0.19410774	0.027821731	0.00035609413
0.19423823	0.027511744	0.00035154052
0.19436873	0.027447318	0.00035415670
0.19449922	0.027543726	0.00035186245
0.19462972	0.026868604	0.00034893844
0.19476021	0.027574297	0.00035361463
0.19489070	0.027668313	0.00035210282
0.19502120	0.027186474	0.00035083280
0.19515169	0.026505488	0.00034624569
0.19528219	0.027376122	0.00034905467
0.19541268	0.027503880	0.00035210671
0.19554317	0.027237874	0.00034890871
0.19567367	0.027391655	0.00035111669
0.19580416	0.027412575	0.00035175831
0.19593466	0.026944450	0.00034577515
0.19606515	0.026908198	0.00034786901
0.19619564	0.027133314	0.00034838819
0.19632614	0.026703582	0.00034523336
0.19645663	0.027398909	0.00034979108
0.19658713	0.027126378	0.00034686832
0.19671762	0.027476440	0.00034961934
0.19684811	0.027572152	0.00035028015
0.19697861	0.027088150	0.00034604459
0.19710910	0.026727101	0.00034621892
0.19723960	0.027137327	0.00034702215
0.19737009	0.027757853	0.00035048262
0.19750058	0.027037173	0.00034687627
0.19763108	0.027109741	0.00034521714
0.19776157	0.027184995	0.00034786822
0.19789207	0.027806507	0.00035125191
0.19802256	0.027678695	0.00034839738
0.19815305	0.027662434	0.00034967914
0.19828355	0.027158865	0.00034663314
0.19841404	0.027215789	0.00034763682
0.19854454	0.027295421	0.00034800652
0.19867503	0.027120708	0.00034489211
0.19880552	0.026907724	0.00034545718
0.19893602	0.027557575	0.00034747436
0.19906651	0.027564471	0.00034788969
0.19919701	0.027897509	0.00035064600
0.19932750	0.027756544	0.00034894522
0.19945799	0.027118882	0.00034522567
0.19958849	0.027323890	0.00034691027
0.19971898	0.027385942	0.00034591888
0.19984947	0.027550565	0.00034830736
0.19997997	0.027818907	0.00034957869
0.20011046	0.027345378	0.00034673485
0.20024096	0.027518610	0.00034668614
0.20037145	0.027109281	0.00034279619
0.20050194	0.027635557	0.00034771517
0.20063244	0.027778652	0.00034822574
0.20076293	0.027548355	0.00034733051
0.20089343	0.027090260	0.00034512247
0.20102392	0.026889917	0.00034097847
0.20115441	0.026681372	0.00034067737
0.20128491	0.027606956	0.00034771833
0.20141540	0.027239332	0.00034277328
0.20154590	0.026999832	0.00034362044
0.20167639	0.026681439	0.00033994405
0.20180688	0.027173427	0.00034249148
0.20193738	0.027412820	0.00034560026
0.20206787	0.027726803	0.00034643223
0.20219837	0.027685221	0.00034494566
0.20232886	0.027818222	0.00034744148
0.20245935	0.026843229	0.00034037667
0.20258985	0.027107016	0.00034272346
0.20272034	0.026744358	0.00034033218
0.20285084	0.027534070	0.00034477231
0.20298133	0.027571353	0.00034509995
0.20311182	0.027489229	0.00034272660
0.20324232	0.026643107	0.00033946707
0.20337281	0.027519632	0.00034459905
0.20350331	0.027524676	0.00034245799
0.20363380	0.027579999	0.00034429918
0.20376429	0.027304169	0.00034076058
0.20389479	0.027219493	0.00034249937
0.20402528	0.027332604	0.00034176296
0.20415578	0.027295207	0.00034165020
0.20428627	0.027694021	0.00034504457
0.20441676	0.027676830	0.00034310230
0.20454726	0.026818120	0.00033793884
0.20467775	0.027217577	0.00034225689
0.20480825	0.027015637	0.00033890789
0.20493874	0.027526919	0.00034293643
0.20506923	0.027913530	0.00034520963
0.20519973	0.027249959	0.00034007258
0.20533022	0.026831685	0.00033907046
0.20546072	0.027396756	0.00034148419
0.20559121	0.027282742	0.00034064680
0.20572170	0.027204590	0.00033974493
0.20585220	0.026779380	0.00033601432
0.20598269	0.027136673	0.00033964606
0.20611319	0.027200051	0.00033928354
0.20624368	0.026660547	0.00033632465
0.20637417	0.028003764	0.00034435736
0.20650467	0.026740329	0.00033585221
0.20663516	0.026958100	0.00033792659
0.20676566	0.026846580	0.00033840682
0.20689615	0.027061015	0.00033714118
0.20702664	0.027539887	0.00034093584
0.20715714	0.027035121	0.00033734749
0.20728763	0.027323293	0.00033816331
0.20741813	0.028368041	0.00034485859
0.20754862	0.027011961	0.00033645369
0.20767911	0.026633934	0.00033554872
0.20780961	0.027153384	0.00033801487
0.20794010	0.027538126	0.00033951424
0.20807060	0.027318528	0.00033820736
0.20820109	0.027654020	0.00033941914
0.20833158	0.027521513	0.00034086892
0.20846208	0.027019217	0.00033814533
0.20859257	0.027210192	0.00033708112
0.20872306	0.027026531	0.00033776525
0.20885356	0.026857700	0.00033522647
0.20898405	0.027184101	0.00033804967
0.20911455	0.027459990	0.00034002481
0.20924504	0.027024718	0.00033687293
0.20937553	0.027600474	0.00033920975
0.20950603	0.027555901	0.00034009964
0.20963652	0.027556230	0.00033816255
0.20976702	0.027118220	0.00033804434
0.20989751	0.027460607	0.00033849604
0.21002800	0.026943370	0.00033564005
0.21015850	0.027244539	0.00033817906
0.21028899	0.027427565	0.00033618805
0.21041949	0.027228473	0.00033884476
0.21054998	0.027545550	0.00033916797
0.21068047	0.027489525	0.00033812047
0.21081097	0.027831426	0.00034030874
0.21094146	0.027547339	0.00033816917
0.21107196	0.027603508	0.00033974626
0.21120245	0.027174497	0.00033633165
0.21133294	0.027311667	0.00033609421
0.21146344	0.027143430	0.00033577492
0.21159393	0.026922396	0.00033358726
0.21172443	0.027033693	0.00033552050
0.21185492	0.027193288	0.00033655153
0.21198541	0.027503194	0.00033715870
0.21211591	0.027162059	0.00033496056
0.21224640	0.027303318	0.00033722128
0.21237690	0.026634765	0.00033091003
0.21250739	0.027244725	0.00033659032
0.21263788	0.027694926	0.00033666918
0.21276838	0.026821069	0.00033335917
0.21289887	0.027310205	0.00033554382
0.21302937	0.027344508	0.00033375693
0.21315986	0.027267658	0.00033593569
0.21329035	0.027049852	0.00033313185
0.21342085	0.027446244	0.00033578274
0.21355134	0.027530868	0.00033650931
0.21368184	0.026946353	0.00033234754
0.21381233	0.026786141	0.00033124159
0.21394282	0.027283920	0.00033638890
0.21407332	0.026796527	0.00033116005
0.21420381	0.026979166	0.00033412237
0.21433431	0.027248000	0.00033324458
0.21446480	0.027057523	0.00033208146
0.21459529	0.027128137	0.00033448028
0.21472579	0.026972764	0.00033185021
0.21485628	0.026793034	0.00033301437
0.21498678	0.027510762	0.00033584133
0.21511727	0.027200271	0.00033167586
0.21524776	0.027112103	0.00033412230
0.21537826	0.026722341	0.00033028956
0.21550875	0.026616392	0.00032973246
0.21563925	0.027655011	0.00033640278
0.21576974	0.026654486	0.00032954847
0.21590023	0.027416973	0.00033281032
0.21603073	0.026891555	0.00033149543
0.21616122	0.027437438	0.00033381987
0.21629172	0.027625195	0.00033619308
0.21642221	0.027781980	0.00033583435
0.21655270	0.027379689	0.00033308829
0.21668320	0.026963155	0.00033195077
0.21681369	0.027072821	0.00033009005
0.21694419	0.027744195	0.00033621274
0.21707468	0.027132984	0.00033249654
0.21720517	0.026790103	0.00032936118
0.21733567	0.027856629	0.00033527537
0.21746616	0.027223974	0.00033137145
0.21759665	0.027129779	0.00033198925
0.21772715	0.027238463	0.00033312460
0.21785764	0.026957584	0.00032838705
0.21798814	0.027075888	0.00033100107
0.21811863	0.026942047	0.00032915795
0.21824912	0.027121746	0.00033109066
0.21837962	0.027524065	0.00033371818
0.21851011	0.027093033	0.00032998405
0.21864061	0.026646500	0.00032791223
0.21877110	0.026167927	0.00032527673
0.21890159	0.027078095	0.00032958722
0.21903209	0.026638901	0.00032770555
0.21916258	0.026885420	0.00032796015
0.21929308	0.027125581	0.00033108927
0.21942357	0.027314844	0.00033117270
0.21955406	0.026788501	0.00032620890
0.21968456	0.027088807	0.00033074328
0.21981505	0.026590586	0.00032686070
0.21994555	0.026880990	0.00032824592
0.22007604	0.027430982	0.00033175923
0.22020653	0.027776067	0.00033204585
0.22033703	0.027405606	0.00033064618
0.22046752	0.026458489	0.00032705340
0.22059802	0.026966117	0.00032651546
0.22072851	0.027605623	0.00033174182
0.22085900	0.027013085	0.00032792549
0.22098950	0.027205817	0.00032953895
0.22111999	0.027155253	0.00032911131
0.22125049	0.026832067	0.00032579260
0.22138098	0.026451299	0.00032540796
0.22151147	0.027133206	0.00032838040
0.22164197	0.027601839	0.00033049980
0.22177246	0.027122762	0.00032924586
0.22190296	0.027057492	0.00032700056
0.22203345	0.027143518	0.00032864006
0.22216394	0.027140751	0.00032967623
0.22229444	0.027094221	0.00032628006
0.22242493	0.027359904	0.00032908757
0.22255543	0.027059350	0.00032688445
0.22268592	0.026384150	0.00032498760
0.22281641	0.026453280	0.00032450438
0.22294691	0.027617560	0.00032944790
0.22307740	0.027449400	0.00032944963
0.22320790	0.027068482	0.00032769333
0.22333839	0.027589262	0.00033028202
0.22346888	0.027376408	0.00032938204
0.22359938	0.026844650	0.00032496271
0.22372987	0.026751131	0.00032500486
0.22386037	0.027006611	0.00032740328
0.22399086	0.026828404	0.00032365796
0.22412135	0.027715506	0.00032991359
0.22425185	0.026960578	0.00032546960
0.22438234	0.027070012	0.00032622310
0.22451284	0.026788371	0.00032552749
0.22464333	0.026438347	0.00032185521
0.22477382	0.027341456	0.00032776855
0.22490432	0.026861077	0.00032562906
0.22503481	0.027537398	0.00032711672
0.22516531	0.026981256	0.00032556003
0.22529580	0.026989991	0.00032466904
0.22542629	0.027408598	0.00032795753
0.22555679	0.027340414	0.00032736140
0.22568728	0.027034739	0.00032430616
0.22581778	0.026926335	0.00032468497
0.22594827	0.026823320	0.00032435092
0.22607876	0.026396473	0.00032105267
0.22620926	0.026833263	0.00032449439
0.22633975	0.027221152	0.00032484553
0.22647025	0.026609685	0.00032318707
0.22660074	0.026365337	0.00032152112
0.22673123	0.027050135	0.00032390131
0.22686173	0.027686239	0.00032872110
0.22699222	0.027123651	0.00032504636
0.22712271	0.027054433	0.00032428660
0.22725321	0.026906803	0.00032391931
0.22738370	0.027158458	0.00032512723
0.22751420	0.026941781	0.00032355531
0.22764469	0.027208570	0.00032602054
0.22777518	0.027092442	0.00032304296
0.22790568	0.027317820	0.00032488243
0.22803617	0.026958966	0.00032312403
0.22816667	0.027124636	0.00032416712
0.22829716	0.026465543	0.00032140793
0.22842765	0.026383438	0.00031914787
0.22855815	0.027309515	0.00032498134
0.22868864	0.027296132	0.00032510925
0.22881914	0.027329321	0.00032412008
0.22894963	0.027543687	0.00032752328
0.22908012	0.026492518	0.00032003098
0.22921062	0.026317284	0.00031905651
0.22934111	0.026669701	0.00032216031
0.22947161	0.026653558	0.00032037253
0.22960210	0.026463033	0.00032009818
0.22973259	0.026346860	0.00031954255
0.22986309	0.027259827	0.00032326694
0.22999358	0.026674870	0.00032153541
0.23012408	0.026945434	0.00032118475
0.23025457	0.027366237	0.00032455003
0.23038506	0.026999998	0.00032249094
0.23051556	0.026866030	0.00032025759
0.23064605	0.026391139	0.00031888657
0.23077655	0.026759041	0.00032462493
0.23090704	0.026964389	0.00033005682
0.23103753	0.026966541	0.00033202114
0.23116803	0.026688433	0.00033166719
0.23129852	0.026940987	0.00033434498
0.23142902	0.027387235	0.00033866602
0.23155951	0.026720831	0.00033640900
0.23169000	0.027010111	0.00033941674
0.23182050	0.027268901	0.00034168305
0.23195099	0.026818496	0.00034030060
0.23208149	0.027481160	0.00034494199
0.23221198	0.026984720	0.00034154168
0.23234247	0.027561723	0.00034805972
0.23247297	0.027020001	0.00034550978
0.23260346	0.026876348	0.00034504211
0.23273396	0.026621623	0.00034655732
0.23286445	0.026958284	0.00034721312
0.23299494	0.026483970	0.00034638678
0.23312544	0.026668009	0.00034895223
0.23325593	0.027306112	0.00035153696
0.23338643	0.026490300	0.00034721409
0.23351692	0.026691310	0.00034751302
0.23364741	0.026296481	0.00034442074
0.23377791	0.027047515	0.00035080356
0.23390840	0.027035883	0.00034891334
0.23403890	0.026569970	0.00034638281
0.23416939	0.027206799	0.00035014823
0.23429988	0.027060432	0.00035025537
0.23443038	0.026800640	0.00035013033
0.23456087	0.027412462	0.00035220035
0.23469137	0.027125868	0.00035201301
0.23482186	0.026314197	0.00034750556
0.23495235	0.026696635	0.00034915640
0.23508285	0.027352081	0.00035297823
0.23521334	0.026880968	0.00034991271
0.23534384	0.027511719	0.00035433684
0.23547433	0.026802599	0.00035182621
0.23560482	0.026909601	0.00035058218
0.23573532	0.026855614	0.00035290949
0.23586581	0.026894306	0.00035240217
0.23599630	0.026558348	0.00035074439
0.23612680	0.026682926	0.00035254796
0.23625729	0.027291877	0.00035461574
0.23638779	0.027201540	0.00035532765
0.23651828	0.027268829	0.00035642914
0.23664877	0.026935254	0.00035323031
0.23677927	0.027078542	0.00035511169
0.23690976	0.027243833	0.00035515375
0.23704026	0.026939651	0.00035488975
0.23717075	0.027116724	0.00035555821
0.23730124	0.026539010	0.00035114092
0.23743174	0.026821188	0.00035497455
0.23756223	0.026620548	0.00035360503
0.23769273	0.026956649	0.00035465988
0.23782322	0.027190328	0.00035645649
0.23795371	0.026766559	0.00035367069
0.23808421	0.027107910	0.00035662554
0.23821470	0.026617605	0.00035465198
0.23834520	0.026927689	0.00035495663
0.23847569	0.026690469	0.00035484391
0.23860618	0.026823468	0.00035597867
0.23873668	0.026905614	0.00035722289
0.23886717	0.026400721	0.00035461171
0.23899767	0.026691909	0.00035393114
0.23912816	0.026927336	0.00035783322
0.23925865	0.027487473	0.00036100814
0.23938915	0.027347340	0.00035857816
0.23951964	0.026961377	0.00035713586
0.23965014	0.027453697	0.00036057872
0.23978063	0.026795852	0.00035644228
0.23991112	0.026551571	0.00035752346
0.24004162	0.027385587	0.00035926475
0.24017211	0.027791606	0.00036363529
0.24030261	0.026862920	0.00035852035
0.24043310	0.027087032	0.00035814853
0.24056359	0.026782879	0.00035949857
0.24069409	0.027246906	0.00035872219
0.24082458	0.027484357	0.00036319962
0.24095508	0.026865439	0.00036031058
0.24108557	0.027306888	0.00035880723
0.24121606	0.026730885	0.00035873752
0.24134656	0.026384311	0.00035611805
0.24147705	0.027269174	0.00036089880
0.24160755	0.026901503	0.00036003863
0.24173804	0.026652372	0.00035735674
0.24186853	0.026261075	0.00035723165
0.24199903	0.026421246	0.00035806228
0.24212952	0.026810775	0.00035864715
0.24226002	0.026610647	0.00035873344
0.24239051	0.027046598	0.00036053670
0.24252100	0.026793317	0.00035925013
0.24265150	0.026467601	0.00035876142
0.24278199	0.027110571	0.00036064314
0.24291249	0.026964316	0.00036141028
0.24304298	0.026760107	0.00035973757
0.24317347	0.026780131	0.00035993969
0.24330397	0.026729412	0.00036084903
0.24343446	0.027319715	0.00036385246
0.24356496	0.027264759	0.00036403533
0.24369545	0.027198069	0.00036392353
0.24382594	0.026512329	0.00035840028
0.24395644	0.026496242	0.00036033369
0.24408693	0.027092608	0.00036338887
0.24421743	0.027009932	0.00036226561
0.24434792	0.027418180	0.00036736347
0.24447841	0.027150747	0.00036266853
0.24460891	0.027372319	0.00036465619
0.24473940	0.026989138	0.00036352385
0.24486989	0.027384020	0.00036422564
0.24500039	0.026540444	0.00036068827
0.24513088	0.026208224	0.00035741305
0.24526138	0.026335130	0.00036052117
0.24539187	0.026708854	0.00036252801
0.24552236	0.026735082	0.00036110535
0.24565286	0.026545593	0.00036175176
0.24578335	0.027436804	0.00036644293
0.24591385	0.026451509	0.00035972394
0.24604434	0.027863238	0.00037094040
0.24617483	0.027285017	0.00036550076
0.24630533	0.027079863	0.00036404582
0.24643582	0.026948779	0.00036407923
0.24656632	0.026115370	0.00035781675
0.24669681	0.027244177	0.00036739202
0.24682730	0.026906821	0.00036241633
0.24695780	0.026809585	0.00036396208
0.24708829	0.027465958	0.00036738769
0.24721879	0.026822950	0.00036339837
0.24734928	0.027673458	0.00037049883
0.24747977	0.026576783	0.00036311685
0.24761027	0.026627880	0.00036209143
0.24774076	0.026669037	0.00036295179
0.24787126	0.027392213	0.00036791064
0.24800175	0.026806022	0.00036438882
0.24813224	0.026565014	0.00036543626
0.24826274	0.026571730	0.00036175031
0.24839323	0.027271485	0.00036776913
0.24852373	0.026583775	0.00036289787
0.24865422	0.027173739	0.00036606544
0.24878471	0.026336784	0.00036318118
0.24891521	0.026705984	0.00036279469
0.24904570	0.026427638	0.00036332442
0.24917620	0.027083025	0.00036844945
0.24930669	0.026887759	0.00036523998
0.24943718	0.027213585	0.00036853980
0.24956768	0.026871506	0.00036657660
0.24969817	0.027249238	0.00036793657
0.24982867	0.025782648	0.00036061128
0.24995916	0.027021764	0.00036746230
0.25008965	0.025993085	0.00036120756
0.25022015	0.026263713	0.00036259388
0.25035064	0.026457601	0.00036302006
0.25048114	0.026366461	0.00036506681
0.25061163	0.027088478	0.00036565185
0.25074212	0.027302929	0.00036880524
0.25087262	0.027107392	0.00037064816
0.25100311	0.027243257	0.00036688142
0.25113361	0.027007459	0.00036830377
0.25126410	0.026580975	0.00036401165
0.25139459	0.026616330	0.00036494145
0.25152509	0.027003634	0.00036911607
0.25165558	0.027101868	0.00036678189
0.25178608	0.026257860	0.00036468708
0.25191657	0.026013854	0.00036251370
0.25204706	0.027006601	0.00036631905
0.25217756	0.027009246	0.00036975336
0.25230805	0.027301530	0.00036940496
0.25243855	0.027018180	0.00036868471
0.25256904	0.027044527	0.00037076919
0.25269953	0.027126790	0.00036721741
0.25283003	0.026773582	0.00036833598
0.25296052	0.027385192	0.00037137431
0.25309102	0.026640849	0.00036667109
0.25322151	0.026725078	0.00036745238
0.25335200	0.027231275	0.00036911991
0.25348250	0.026324943	0.00036598221
0.25361299	0.026841199	0.00036929826
0.25374349	0.026402065	0.00036460358
0.25387398	0.027687526	0.00037417756
0.25400447	0.027014972	0.00036966857
0.25413497	0.027430397	0.00037000303
0.25426546	0.027051196	0.00037131386
0.25439595	0.026636702	0.00036649825
0.25452645	0.026566415	0.00036728555
0.25465694	0.027227936	0.00037175792
0.25478744	0.027331397	0.00037115461
0.25491793	0.026255213	0.00036522576
0.25504842	0.027657565	0.00037195963
0.25517892	0.026267958	0.00036638778
0.25530941	0.026409895	0.00037785921
0.25543991	0.027287542	0.00038316832
0.25557040	0.026811175	0.00038407556
0.25570089	0.026963542	0.00038879035
0.25583139	0.026074751	0.00038519210
0.25596188	0.026340524	0.00039105015
0.25609238	0.026365339	0.00039130786
0.25622287	0.026565155	0.00039391227
0.25635336	0.027140701	0.00040024839
0.25648386	0.027235070	0.00040269126
0.25661435	0.026382653	0.00039882607
0.25674485	0.027399514	0.00040845743
0.25687534	0.026828417	0.00040598519
0.25700583	0.026819895	0.00040793929
0.25713633	0.026541624	0.00040629944
0.25726682	0.026523891	0.00040823996
0.25739732	0.026589643	0.00041210432
0.25752781	0.026512840	0.00041211467
0.25765830	0.026748053	0.00041536307
0.25778880	0.026964364	0.00041738124
0.25791929	0.027156230	0.00042281774
0.25804979	0.026760985	0.00042146180
0.25818028	0.026928177	0.00042315344
0.25831077	0.026978559	0.00042658205
0.25844127	0.026148325	0.00042013350
0.25857176	0.026966444	0.00042834375
0.25870226	0.027464001	0.00043331238
0.25883275	0.027594733	0.00043613471
0.25896324	0.026321740	0.00042792007
0.25909374	0.026867501	0.00043319779
0.25922423	0.026066582	0.00042989720
0.25935473	0.026668058	0.00043422602
0.25948522	0.026638176	0.00043724730
0.25961571	0.026340781	0.00043391449
0.25974621	0.026663655	0.00043708887
0.25987670	0.026428028	0.00043637994
0.26000720	0.026038806	0.00043368836
0.26013769	0.026596105	0.00044060201
0.26026818	0.026614863	0.00043988871
0.26039868	0.027163238	0.00044505768
0.26052917	0.026091943	0.00043902035
0.26065967	0.025621561	0.00043309614
0.26079016	0.026152030	0.00044058117
0.26092065	0.026878995	0.00044756276
0.26105115	0.026699911	0.00044698977
0.26118164	0.025615696	0.00043963351
0.26131214	0.026460520	0.00044417133
0.26144263	0.026493243	0.00044595055
0.26157312	0.026308325	0.00044503768
0.26170362	0.026220087	0.00044772108
0.26183411	0.027045367	0.00045118663
0.26196461	0.027052711	0.00045323868
0.26209510	0.026281039	0.00044771156
0.26222559	0.026333612	0.00045118826
0.26235609	0.026358164	0.00045142106
0.26248658	0.027112385	0.00045685708
0.26261708	0.026495757	0.00045024696
0.26274757	0.026759490	0.00045616581
0.26287806	0.026749363	0.00045619843
0.26300856	0.027259998	0.00046170250
0.26313905	0.027751948	0.00046544343
0.26326954	0.027650483	0.00046239168
0.26340004	0.025935827	0.00045307843
0.26353053	0.026098540	0.00045611993
0.26366103	0.025913164	0.00045371662
0.26379152	0.026181767	0.00045777140
0.26392201	0.026690699	0.00046032557
0.26405251	0.026479408	0.00045875708
0.26418300	0.026546198	0.00046331783
0.26431350	0.027973657	0.00047163749
0.26444399	0.027077304	0.00046993424
0.26457448	0.025592607	0.00045502986
0.26470498	0.026608017	0.00046653770
0.26483547	0.026720456	0.00046739860
0.26496597	0.025874356	0.00045865859
0.26509646	0.026913040	0.00046999394
0.26522695	0.026577796	0.00047020948
0.26535745	0.026362131	0.00046470984
[truncated: 572 more rows]
