# Supplementary material for: Rationally seeded computational protein design of ɑ-helical barrels
Source: Nat Chem Biol. 2024 Jun 20;20(8):991–9. doi: 10.1038/s41589-024-01642-0 (PMC11288890; doi:10.1038/s41589-024-01642-0)
Supplement: Supplementary file 5 — PDB files used for making figure panels h–j. [file 41589_2024_1642_MOESM5_ESM.zip › KIA_RP_RSPD_NatChemBiol_data_Figure3/sc-CC-7-LI_panels_c-g/SAXS_panel_g/LI_SAXS_raw/b21-438120_00598.dat]

0.0045000000	1.0252851	0.0098231538
0.0046304940	0.94074514	0.0091485514
0.0047609879	0.81385342	0.0082856683
0.0048914819	0.75652882	0.0080182886
0.0050219759	0.68036823	0.0072110786
0.0051524699	0.63292615	0.0068861438
0.0052829638	0.57807707	0.0064143736
0.0054134578	0.52297150	0.0059188309
0.0055439518	0.49176188	0.0058435518
0.0056744457	0.45445142	0.0053324825
0.0058049397	0.42275969	0.0050875856
0.0059354337	0.39716033	0.0050549600
0.0060659277	0.36539988	0.0046076300
0.0061964216	0.34335072	0.0045849432
0.0063269156	0.33576639	0.0044395526
0.0064574096	0.31369968	0.0041949858
0.0065879035	0.29500309	0.0040984513
0.0067183975	0.27293494	0.0038199816
0.0068488915	0.25897900	0.0037564762
0.0069793855	0.24981480	0.0037161822
0.0071098794	0.23378358	0.0034552232
0.0072403734	0.22124303	0.0033688359
0.0073708674	0.21347204	0.0032943372
0.0075013613	0.20748534	0.0031913270
0.0076318553	0.20199826	0.0031694045
0.0077623493	0.18916030	0.0029712671
0.0078928433	0.17634961	0.0028630295
0.0080233372	0.16673157	0.0027669718
0.0081538312	0.16054258	0.0026723712
0.0082843252	0.16045763	0.0026768977
0.0084148191	0.15258031	0.0025801840
0.0085453131	0.14572286	0.0024791549
0.0086758071	0.13942817	0.0024205404
0.0088063011	0.13556054	0.0023438792
0.0089367950	0.13300899	0.0023342096
0.0090672890	0.12607452	0.0022563730
0.0091977830	0.12009407	0.0021531365
0.0093282769	0.11435185	0.0021227286
0.0094587709	0.11432413	0.0020596434
0.0095892649	0.11034613	0.0020364750
0.0097197588	0.10481365	0.0019814996
0.0098502528	0.10566660	0.0019638733
0.0099807468	0.10126972	0.0019073574
0.010111241	0.096384068	0.0018607795
0.010241735	0.089171373	0.0017391219
0.010372229	0.091894563	0.0017780865
0.010502723	0.087960609	0.0017243863
0.010633217	0.082338237	0.0016537249
0.010763711	0.078869414	0.0016019255
0.010894205	0.078311392	0.0015634161
0.011024699	0.075688724	0.0015430620
0.011155193	0.076115947	0.0015371469
0.011285687	0.072463101	0.0014736311
0.011416180	0.070914308	0.0014520771
0.011546674	0.066826111	0.0013767599
0.011677168	0.066931932	0.0013670969
0.011807662	0.064450202	0.0013222118
0.011938156	0.062780938	0.0012972818
0.012068650	0.063435538	0.0013024925
0.012199144	0.062271235	0.0012700479
0.012329638	0.060020771	0.0012165816
0.012460132	0.059688438	0.0012110892
0.012590626	0.057673576	0.0011697242
0.012721120	0.056985653	0.0011466089
0.012851614	0.056607315	0.0011201136
0.012982108	0.054640581	0.0010845977
0.013112602	0.055149512	0.0010914799
0.013243096	0.053388818	0.0010605847
0.013373590	0.052107156	0.0010478125
0.013504084	0.051319116	0.0010387092
0.013634578	0.050284925	0.0010099452
0.013765072	0.049354514	0.0010030629
0.013895566	0.049194301	0.00099427266
0.014026060	0.048871642	0.00097276981
0.014156554	0.047753971	0.00097678663
0.014287048	0.046738422	0.00094812514
0.014417542	0.046339748	0.00093372657
0.014548036	0.047293476	0.00095217351
0.014678530	0.044831975	0.00091170695
0.014809024	0.046260055	0.00092985838
0.014939518	0.044559954	0.00090803908
0.015070012	0.043950664	0.00089175295
0.015200506	0.042419680	0.00088064824
0.015331000	0.043559816	0.00087912611
0.015461494	0.043694720	0.00087792186
0.015591988	0.043070073	0.00087405383
0.015722482	0.042807142	0.00085681329
0.015852975	0.042862318	0.00085654815
0.015983469	0.041122263	0.00083816494
0.016113963	0.041424349	0.00083163171
0.016244457	0.039537811	0.00082045899
0.016374951	0.039103071	0.00080388226
0.016505445	0.039185123	0.00080572250
0.016635939	0.039081823	0.00080341843
0.016766433	0.038864223	0.00078674588
0.016896927	0.039308427	0.00079364972
0.017027421	0.038530634	0.00078238766
0.017157915	0.039040051	0.00078421043
0.017288409	0.038500737	0.00077953059
0.017418903	0.037411186	0.00075547331
0.017549397	0.037827116	0.00076466378
0.017679891	0.037929588	0.00076374073
0.017810385	0.036999769	0.00074760606
0.017940879	0.036321695	0.00074152857
0.018071373	0.036673444	0.00073888086
0.018201867	0.036580063	0.00073822898
0.018332361	0.036667004	0.00073727233
0.018462855	0.036819299	0.00072847717
0.018593349	0.036076377	0.00072438270
0.018723843	0.036253937	0.00072382319
0.018854337	0.036436069	0.00071452361
0.018984831	0.036038700	0.00071418457
0.019115325	0.035814457	0.00070600488
0.019245819	0.036958887	0.00072251320
0.019376313	0.036734196	0.00071456744
0.019506807	0.035570794	0.00069525994
0.019637301	0.035321917	0.00069778828
0.019767795	0.035251149	0.00068810345
0.019898289	0.036838113	0.00070547573
0.020028783	0.034998302	0.00068653778
0.020159277	0.035114156	0.00068213387
0.020289771	0.035014905	0.00068129259
0.020420264	0.034087222	0.00066476005
0.020550758	0.034557216	0.00066816230
0.020681252	0.034538530	0.00067326288
0.020811746	0.035044943	0.00066846498
0.020942240	0.033482559	0.00064852888
0.021072734	0.034088277	0.00066051845
0.021203228	0.035080539	0.00065902961
0.021333722	0.032882193	0.00064671040
0.021464216	0.033869296	0.00065005249
0.021594710	0.034835434	0.00065174519
0.021725204	0.033892413	0.00065205897
0.021855698	0.034069939	0.00063898670
0.021986192	0.033385796	0.00063827021
0.022116686	0.032902830	0.00063394827
0.022247180	0.034164172	0.00063506528
0.022377674	0.033516461	0.00063397546
0.022508168	0.034349358	0.00063484224
0.022638662	0.033753401	0.00062604077
0.022769156	0.033450251	0.00063126108
0.022899650	0.033341108	0.00061860291
0.023030144	0.032821064	0.00062023397
0.023160638	0.034107450	0.00062786759
0.023291132	0.032615360	0.00060889773
0.023421626	0.033209613	0.00061698144
0.023552120	0.033301005	0.00061220359
0.023682614	0.033577458	0.00060920229
0.023813108	0.032035954	0.00060347023
0.023943602	0.032452258	0.00059938904
0.024074096	0.033226047	0.00060362494
0.024204590	0.034120770	0.00061394179
0.024335084	0.033230313	0.00059897139
0.024465578	0.032503752	0.00059629150
0.024596072	0.032884974	0.00059245162
0.024726566	0.032765769	0.00059241545
0.024857060	0.032813363	0.00059358049
0.024987553	0.033248748	0.00059015743
0.025118047	0.033246607	0.00059461725
0.025248541	0.032360791	0.00058281230
0.025379035	0.032593920	0.00058034822
0.025509529	0.032661039	0.00058473849
0.025640023	0.033633983	0.00058539605
0.025770517	0.032342269	0.00057744204
0.025901011	0.032146994	0.00057583822
0.026031505	0.032198518	0.00057087412
0.026161999	0.032462146	0.00057401369
0.026292493	0.031690427	0.00056379327
0.026422987	0.032727451	0.00057132820
0.026553481	0.032328570	0.00056872948
0.026683975	0.032137722	0.00056216367
0.026814469	0.032045483	0.00056318126
0.026944963	0.031842492	0.00055980504
0.027075457	0.032218735	0.00056013852
0.027205951	0.032372413	0.00056467579
0.027336445	0.031911345	0.00055428884
0.027466939	0.031092668	0.00054576257
0.027597433	0.031964604	0.00055638972
0.027727927	0.032901188	0.00055648916
0.027858421	0.031489363	0.00055061748
0.027988915	0.032277272	0.00055182177
0.028119409	0.032281720	0.00054846325
0.028249903	0.032527130	0.00055216085
0.028380397	0.031481785	0.00053849773
0.028510891	0.032872721	0.00055336366
0.028641385	0.032078235	0.00054602510
0.028771879	0.031677280	0.00053616212
0.028902373	0.031681835	0.00053957467
0.029032867	0.031746475	0.00053841893
0.029163361	0.032187468	0.00053695397
0.029293855	0.032793710	0.00054736911
0.029424349	0.031758401	0.00053109484
0.029554842	0.031488122	0.00053067321
0.029685336	0.032301413	0.00053479953
0.029815830	0.032256613	0.00053061810
0.029946324	0.032360139	0.00053433076
0.030076818	0.031246364	0.00052461627
0.030207312	0.030912088	0.00051803589
0.030337806	0.032061437	0.00052877076
0.030468300	0.031250234	0.00051897025
0.030598794	0.032244185	0.00052636863
0.030729288	0.031837976	0.00052504677
0.030859782	0.031892052	0.00052114424
0.030990276	0.030771585	0.00051331354
0.031120770	0.032115003	0.00051828321
0.031251264	0.031703956	0.00051465677
0.031381758	0.031693707	0.00051690067
0.031512252	0.031663898	0.00051359218
0.031642746	0.032054007	0.00051749025
0.031773240	0.033070525	0.00052209874
0.031903734	0.031471557	0.00050758696
0.032034228	0.030987045	0.00050625685
0.032164722	0.032178660	0.00051273975
0.032295216	0.031852066	0.00050940080
0.032425710	0.031571846	0.00050830095
0.032556204	0.031413509	0.00050206860
0.032686698	0.031854059	0.00050597448
0.032817192	0.031483874	0.00050024030
0.032947686	0.031039882	0.00049811569
0.033078180	0.030514676	0.00049378719
0.033208674	0.032010337	0.00050098950
0.033339168	0.030525251	0.00049066009
0.033469662	0.031643590	0.00049903795
0.033600156	0.031599496	0.00049633280
0.033730650	0.030490024	0.00049265939
0.033861144	0.031539776	0.00049462157
0.033991637	0.031196670	0.00048802684
0.034122131	0.031740931	0.00049699783
0.034252625	0.031052102	0.00049347844
0.034383119	0.030567012	0.00049425160
0.034513613	0.030313857	0.00049414563
0.034644107	0.030542493	0.00049348615
0.034774601	0.031228183	0.00051108675
0.034905095	0.030966412	0.00051059797
0.035035589	0.030711251	0.00051056328
0.035166083	0.030371761	0.00051590842
0.035296577	0.031216878	0.00051890750
0.035427071	0.030625083	0.00052098645
0.035557565	0.030099620	0.00051264077
0.035688059	0.030116073	0.00051230497
0.035818553	0.031096630	0.00052915357
0.035949047	0.030112638	0.00051634615
0.036079541	0.030819668	0.00052318513
0.036210035	0.032095295	0.00053231283
0.036340529	0.030784073	0.00052206532
0.036471023	0.031170061	0.00053002945
0.036601517	0.031140526	0.00052988036
0.036732011	0.030955074	0.00052648434
0.036862505	0.031010105	0.00052983002
0.036992999	0.030896215	0.00052840767
0.037123493	0.030392681	0.00052525434
0.037253987	0.031345139	0.00053674594
0.037384481	0.030109319	0.00052203476
0.037514975	0.031424416	0.00053933326
0.037645469	0.031761524	0.00054023698
0.037775963	0.031595972	0.00053511665
0.037906457	0.031107604	0.00054090141
0.038036951	0.030257040	0.00053090542
0.038167445	0.030788913	0.00053769888
0.038297939	0.031087594	0.00054045013
0.038428433	0.029759235	0.00052713715
0.038558926	0.030575792	0.00053864930
0.038689420	0.031431005	0.00054396340
0.038819914	0.031199225	0.00054067024
0.038950408	0.030652597	0.00054186244
0.039080902	0.031144130	0.00053652146
0.039211396	0.029742066	0.00052612668
0.039341890	0.030662607	0.00052570651
0.039472384	0.030342890	0.00052305329
0.039602878	0.030719947	0.00052551482
0.039733372	0.030703889	0.00052260993
0.039863866	0.031010010	0.00051951473
0.039994360	0.030754955	0.00052113563
0.040124854	0.031865789	0.00052412361
0.040255348	0.030788907	0.00051846991
0.040385842	0.030455858	0.00051018950
0.040516336	0.030321886	0.00050977719
0.040646830	0.030989474	0.00051590163
0.040777324	0.031149699	0.00051497591
0.040907818	0.031562927	0.00051675847
0.041038312	0.031498730	0.00051927033
0.041168806	0.031400016	0.00051037851
0.041299300	0.030500211	0.00051040477
0.041429794	0.031236646	0.00051060163
0.041560288	0.030355830	0.00050368485
0.041690782	0.030730198	0.00050761586
0.041821276	0.031142195	0.00050911438
0.041951770	0.030815593	0.00050526254
0.042082264	0.030664582	0.00050365530
0.042212758	0.031268369	0.00050753030
0.042343252	0.030817542	0.00050743162
0.042473746	0.030997748	0.00050564908
0.042604240	0.030266489	0.00049505793
0.042734734	0.029916252	0.00049797572
0.042865228	0.031672751	0.00050589208
0.042995722	0.031232687	0.00050444574
0.043126215	0.029971640	0.00049502776
0.043256709	0.031310738	0.00050265818
0.043387203	0.030456765	0.00049727439
0.043517697	0.030876107	0.00049735464
0.043648191	0.030512130	0.00049349799
0.043778685	0.031672085	0.00050709796
0.043909179	0.030805772	0.00049306836
0.044039673	0.029971279	0.00049067284
0.044170167	0.030429461	0.00049321890
0.044300661	0.030570283	0.00049127748
0.044431155	0.031195286	0.00049997667
0.044561649	0.030372269	0.00049066865
0.044692143	0.029470129	0.00048325583
0.044822637	0.030482961	0.00049070099
0.044953131	0.030712515	0.00049169397
0.045083625	0.030038059	0.00048913360
0.045214119	0.030219333	0.00048752991
0.045344613	0.030695590	0.00048789727
0.045475107	0.030402856	0.00048864117
0.045605601	0.030667633	0.00048827836
0.045736095	0.030001287	0.00048254954
0.045866589	0.031253904	0.00049416878
0.045997083	0.030289697	0.00048307233
0.046127577	0.031111692	0.00049372781
0.046258071	0.030424531	0.00049303313
0.046388565	0.030495102	0.00049497908
0.046519059	0.030544634	0.00050227727
0.046649553	0.031074677	0.00050430874
0.046780047	0.030795599	0.00050412529
0.046910541	0.029987853	0.00050090691
0.047041035	0.029372199	0.00049500863
0.047171529	0.030127687	0.00050546937
0.047302023	0.030829688	0.00051163898
0.047432517	0.030584537	0.00050933320
0.047563011	0.030620833	0.00051095873
0.047693504	0.030527136	0.00050896705
0.047823998	0.030672362	0.00051363221
0.047954492	0.029346975	0.00050552979
0.048084986	0.029826107	0.00050788592
0.048215480	0.030760793	0.00051836023
0.048345974	0.030507745	0.00051415374
0.048476468	0.030804329	0.00051531636
0.048606962	0.030743720	0.00051786631
0.048737456	0.030509019	0.00051561499
0.048867950	0.030137157	0.00051709681
0.048998444	0.030188402	0.00051427472
0.049128938	0.029811862	0.00051253139
0.049259432	0.030295431	0.00051699367
0.049389926	0.029724539	0.00051217712
0.049520420	0.029859971	0.00051472869
0.049650914	0.030317827	0.00052056052
0.049781408	0.030390365	0.00051881937
0.049911902	0.030710096	0.00052161843
0.050042396	0.030593882	0.00052238753
0.050172890	0.030288540	0.00052223532
0.050303384	0.030119920	0.00052300864
0.050433878	0.029499563	0.00051334823
0.050564372	0.030123658	0.00052295119
0.050694866	0.029088472	0.00051023531
0.050825360	0.029835997	0.00052152975
0.050955854	0.030795085	0.00052791762
0.051086348	0.029344870	0.00051565401
0.051216842	0.030549728	0.00052509809
0.051347336	0.030786278	0.00052762159
0.051477830	0.030074755	0.00052000726
0.051608324	0.029502754	0.00051906941
0.051738818	0.030809132	0.00053158700
0.051869312	0.030561857	0.00052613664
0.051999806	0.029846808	0.00052318852
0.052130299	0.029981618	0.00052309966
0.052260793	0.030426993	0.00052811449
0.052391287	0.030164060	0.00052584553
0.052521781	0.031048512	0.00053343857
0.052652275	0.030207419	0.00053125248
0.052782769	0.030076440	0.00052525182
0.052913263	0.030250778	0.00052832664
0.053043757	0.029856807	0.00052402430
0.053174251	0.030865081	0.00053471190
0.053304745	0.031418772	0.00053813199
0.053435239	0.030297587	0.00053258910
0.053565733	0.030247467	0.00052869619
0.053696227	0.029888215	0.00052506473
0.053826721	0.030416156	0.00053294808
0.053957215	0.029354476	0.00052365692
0.054087709	0.030026375	0.00053156250
0.054218203	0.031326527	0.00053735063
0.054348697	0.030132481	0.00052863464
0.054479191	0.030154905	0.00053083500
0.054609685	0.029842352	0.00052944822
0.054740179	0.029095192	0.00052277920
0.054870673	0.030847589	0.00053798562
0.055001167	0.030171438	0.00052908928
0.055131661	0.030489705	0.00053458068
0.055262155	0.030619441	0.00053446410
0.055392649	0.031206933	0.00054284063
0.055523143	0.031183672	0.00054136253
0.055653637	0.030014077	0.00053152045
0.055784131	0.030960053	0.00053756419
0.055914625	0.030444410	0.00053606883
0.056045119	0.030328026	0.00053469098
0.056175613	0.030407672	0.00053543850
0.056306107	0.030091864	0.00053278265
0.056436601	0.029385897	0.00052695934
0.056567095	0.030759771	0.00053838695
0.056697588	0.029654318	0.00053097419
0.056828082	0.030448079	0.00053724923
0.056958576	0.031541954	0.00054557733
0.057089070	0.030294161	0.00053471505
0.057219564	0.029879074	0.00053345827
0.057350058	0.029928537	0.00053005700
0.057480552	0.030427161	0.00053926844
0.057611046	0.030885836	0.00053725321
0.057741540	0.030312540	0.00053522071
0.057872034	0.029692848	0.00052874645
0.058002528	0.029624587	0.00052709241
0.058133022	0.030171163	0.00053451347
0.058263516	0.030532505	0.00053419842
0.058394010	0.031224289	0.00054146000
0.058524504	0.029917199	0.00053117845
0.058654998	0.029246450	0.00052202292
0.058785492	0.029751578	0.00052640344
0.058915986	0.029526233	0.00052651894
0.059046480	0.029854364	0.00052230765
0.059176974	0.029797703	0.00052811599
0.059307468	0.029642224	0.00052146410
0.059437962	0.029760682	0.00051986249
0.059568456	0.029269899	0.00051978281
0.059698950	0.029918949	0.00052145502
0.059829444	0.029383030	0.00051837706
0.059959938	0.030126141	0.00052398148
0.060090432	0.028893690	0.00051122362
0.060220926	0.030220598	0.00052356425
0.060351420	0.030468075	0.00052463833
0.060481914	0.029832859	0.00052000658
0.060612408	0.030365585	0.00052187561
0.060742902	0.030113333	0.00051840765
0.060873396	0.028890365	0.00051135325
0.061003890	0.030125991	0.00052107296
0.061134384	0.030149204	0.00051894227
0.061264877	0.030059323	0.00052250772
0.061395371	0.030677563	0.00052139443
0.061525865	0.029889466	0.00051494235
0.061656359	0.029645395	0.00051553358
0.061786853	0.029351473	0.00051273416
0.061917347	0.030103551	0.00051925467
0.062047841	0.030068251	0.00051687407
0.062178335	0.029319917	0.00050787817
0.062308829	0.030487932	0.00052215702
0.062439323	0.029961631	0.00051340363
0.062569817	0.031255993	0.00052563667
0.062700311	0.030406376	0.00051977444
0.062830805	0.029887494	0.00051395232
0.062961299	0.029738039	0.00051268360
0.063091793	0.029714123	0.00051222931
0.063222287	0.029708534	0.00051214627
0.063352781	0.029643819	0.00051497018
0.063483275	0.029934741	0.00051412396
0.063613769	0.030095146	0.00051385070
0.063744263	0.030194863	0.00051516345
0.063874757	0.030001053	0.00051285282
0.064005251	0.029021121	0.00050810382
0.064135745	0.029089180	0.00050879470
0.064266239	0.029456103	0.00050658625
0.064396733	0.030008192	0.00051235507
0.064527227	0.029694304	0.00050950625
0.064657721	0.029375598	0.00050967533
0.064788215	0.029597358	0.00050860704
0.064918709	0.029384061	0.00050638531
0.065049203	0.030397725	0.00051669243
0.065179697	0.029352160	0.00050356155
0.065310191	0.029458860	0.00050577569
0.065440685	0.030323867	0.00051339855
0.065571179	0.030591928	0.00051522955
0.065701673	0.029567039	0.00050704719
0.065832166	0.030215101	0.00051215217
0.065962660	0.029693888	0.00050805293
0.066093154	0.029814347	0.00051241629
0.066223648	0.029661372	0.00050473060
0.066354142	0.030194627	0.00051168064
0.066484636	0.029676366	0.00050426773
0.066615130	0.029991175	0.00050810434
0.066745624	0.029739024	0.00050629370
0.066876118	0.030761083	0.00051218679
0.067006612	0.029917708	0.00050892595
0.067137106	0.028746410	0.00049779873
0.067267600	0.029580117	0.00049961039
0.067398094	0.028939891	0.00049959169
0.067528588	0.029944654	0.00050660089
0.067659082	0.029267470	0.00049955896
0.067789576	0.029767632	0.00050682836
0.067920070	0.030868691	0.00051155496
0.068050564	0.029706027	0.00050274841
0.068181058	0.030598367	0.00050890735
0.068311552	0.029654571	0.00050317818
0.068442046	0.029916674	0.00050649371
0.068572540	0.030879264	0.00051224820
0.068703034	0.029985783	0.00050187173
0.068833528	0.029411594	0.00050254528
0.068964022	0.029325417	0.00049771568
0.069094516	0.029535057	0.00050291400
0.069225010	0.029870228	0.00050243417
0.069355504	0.030427319	0.00050557672
0.069485998	0.030177866	0.00050456111
0.069616492	0.028635419	0.00049384166
0.069746986	0.030055147	0.00050186057
0.069877480	0.029758737	0.00050287672
0.070007974	0.029428999	0.00049782405
0.070138468	0.028980280	0.00049298709
0.070268961	0.028762644	0.00049093063
0.070399455	0.029424295	0.00049766903
0.070529949	0.029982684	0.00050273330
0.070660443	0.029266024	0.00049520874
0.070790937	0.029952183	0.00050048047
0.070921431	0.029037502	0.00049265126
0.071051925	0.029920498	0.00049788895
0.071182419	0.028738304	0.00049373727
0.071312913	0.029467656	0.00049576627
0.071443407	0.029574347	0.00049896662
0.071573901	0.029320250	0.00049208150
0.071704395	0.030201599	0.00049897580
0.071834889	0.029437302	0.00049576829
0.071965383	0.029676589	0.00049613785
0.072095877	0.028907177	0.00049077884
0.072226371	0.029202766	0.00049292320
0.072356865	0.029452496	0.00049027432
0.072487359	0.029503964	0.00049550545
0.072617853	0.029599204	0.00049577020
0.072748347	0.029797544	0.00049108126
0.072878841	0.029536310	0.00049458503
0.073009335	0.029373201	0.00048933431
0.073139829	0.030190104	0.00049668352
0.073270323	0.028571802	0.00048763151
0.073400817	0.029181270	0.00048871506
0.073531311	0.029594770	0.00049166281
0.073661805	0.029525687	0.00049295546
0.073792299	0.029027087	0.00048521162
0.073922793	0.029585203	0.00049250386
0.074053287	0.029804472	0.00049287865
0.074183781	0.029631483	0.00049164313
0.074314275	0.029364483	0.00049259890
0.074444769	0.029968357	0.00049048363
0.074575263	0.029077030	0.00048665830
0.074705757	0.029728293	0.00049260091
0.074836250	0.029510910	0.00049095953
0.074966744	0.029577372	0.00049224732
0.075097238	0.028494619	0.00047893483
0.075227732	0.029082513	0.00048489448
0.075358226	0.030047854	0.00049463065
0.075488720	0.029795435	0.00048886662
0.075619214	0.029524602	0.00048970021
0.075749708	0.029845018	0.00049072368
0.075880202	0.029474719	0.00048784918
0.076010696	0.029720811	0.00049077582
0.076141190	0.029439421	0.00048621978
0.076271684	0.029888243	0.00049145155
0.076402178	0.029999017	0.00049335931
0.076532672	0.029505876	0.00048518794
0.076663166	0.029301243	0.00048623624
0.076793660	0.028580483	0.00047885425
0.076924154	0.029366836	0.00048432953
0.077054648	0.028983210	0.00048208214
0.077185142	0.029158848	0.00048125802
0.077315636	0.029371009	0.00048365927
0.077446130	0.029202427	0.00048354466
0.077576624	0.028252611	0.00047352857
0.077707118	0.028804531	0.00048213889
0.077837612	0.029188382	0.00048033422
0.077968106	0.028825186	0.00048052273
0.078098600	0.029405546	0.00048248910
0.078229094	0.029524293	0.00048224797
0.078359588	0.029400927	0.00048424410
0.078490082	0.028491026	0.00047622738
0.078620576	0.029484287	0.00048230924
0.078751070	0.029525184	0.00048377556
0.078881564	0.028830924	0.00047719985
0.079012058	0.029781656	0.00048621671
0.079142552	0.028801280	0.00047713339
0.079273046	0.029570683	0.00048107878
0.079403539	0.029417312	0.00048079075
0.079534033	0.028896807	0.00047699805
0.079664527	0.029602624	0.00048218996
0.079795021	0.029250009	0.00048040042
0.079925515	0.029336004	0.00047840085
0.080056009	0.028725832	0.00047690314
0.080186503	0.029108693	0.00047894709
0.080316997	0.029232512	0.00047625253
0.080447491	0.029134977	0.00047811752
0.080577985	0.029439057	0.00048045980
0.080708479	0.029046630	0.00047527361
0.080838973	0.029843906	0.00048169333
0.080969467	0.029915795	0.00048047354
0.081099961	0.029461893	0.00048046118
0.081230455	0.029574068	0.00048010198
0.081360949	0.030182398	0.00048048465
0.081491443	0.029364554	0.00047863948
0.081621937	0.029142184	0.00047397178
0.081752431	0.028886981	0.00047473693
0.081882925	0.028946967	0.00047695091
0.082013419	0.030173191	0.00048094203
0.082143913	0.029203656	0.00047635120
0.082274407	0.029507646	0.00047699588
0.082404901	0.029572199	0.00047559090
0.082535395	0.029529264	0.00047823622
0.082665889	0.028698757	0.00046918587
0.082796383	0.029162438	0.00047461489
0.082926877	0.028199423	0.00046707117
0.083057371	0.028872317	0.00046926559
0.083187865	0.029312374	0.00047402822
0.083318359	0.029392830	0.00047334785
0.083448853	0.029218953	0.00047324918
0.083579347	0.029386639	0.00047367480
0.083709841	0.029181446	0.00047089473
0.083840335	0.028969303	0.00047063745
0.083970828	0.029355837	0.00047300049
0.084101322	0.029088045	0.00047015524
0.084231816	0.029051636	0.00047177724
0.084362310	0.029424555	0.00047141213
0.084492804	0.029006380	0.00046885648
0.084623298	0.028886071	0.00047126634
0.084753792	0.029315358	0.00046972608
0.084884286	0.028942024	0.00047091369
0.085014780	0.028748574	0.00046594054
0.085145274	0.028850997	0.00046609226
0.085275768	0.028517208	0.00046608935
0.085406262	0.029377919	0.00046888862
0.085536756	0.029008516	0.00046826976
0.085667250	0.028932553	0.00047070075
0.085797744	0.028963518	0.00046532441
0.085928238	0.028820884	0.00046725332
0.086058732	0.028764707	0.00046544640
0.086189226	0.028440448	0.00046303471
0.086319720	0.027887454	0.00046118502
0.086450214	0.028242751	0.00045850961
0.086580708	0.029017953	0.00046814200
0.086711202	0.028458893	0.00046069368
0.086841696	0.029499038	0.00046838730
0.086972190	0.028876544	0.00046430581
0.087102684	0.029997245	0.00047330179
0.087233178	0.028302689	0.00046168491
0.087363672	0.029232574	0.00046787352
0.087494166	0.029253893	0.00046404665
0.087624660	0.028719386	0.00046235716
0.087755154	0.028608056	0.00046256203
0.087885648	0.030165348	0.00047051172
0.088016142	0.029639285	0.00046833208
0.088146636	0.028762322	0.00046074924
0.088277130	0.028322898	0.00045802005
0.088407623	0.029251588	0.00046771939
0.088538117	0.028903887	0.00046075349
0.088668611	0.029832658	0.00047032956
0.088799105	0.029356567	0.00046566267
0.088929599	0.028321288	0.00045559432
0.089060093	0.028700280	0.00046164242
0.089190587	0.029062623	0.00046303786
0.089321081	0.028863288	0.00046201927
0.089451575	0.028864281	0.00046162801
0.089582069	0.028997770	0.00045796393
0.089712563	0.029304286	0.00046229882
0.089843057	0.028885843	0.00046162912
0.089973551	0.029155882	0.00046045474
0.090104045	0.028659874	0.00045987185
0.090234539	0.028299023	0.00045237998
0.090365033	0.028291777	0.00045685359
0.090495527	0.029595413	0.00046501696
0.090626021	0.029248819	0.00046075706
0.090756515	0.028712294	0.00045789784
0.090887009	0.029027021	0.00046134576
0.091017503	0.028509237	0.00045440117
0.091147997	0.028949095	0.00046003772
0.091278491	0.028806597	0.00045561081
0.091408985	0.028972413	0.00045784874
0.091539479	0.028797129	0.00045544957
0.091669973	0.028267898	0.00045129323
0.091800467	0.028683341	0.00046605315
0.091930961	0.027667403	0.00046239184
0.092061455	0.028625471	0.00047255464
0.092191949	0.029688163	0.00048535355
0.092322443	0.029056744	0.00048091205
0.092452937	0.028838825	0.00048220647
0.092583431	0.028647930	0.00048233810
0.092713925	0.028430399	0.00048199862
0.092844419	0.029846416	0.00049681007
0.092974912	0.029095734	0.00049032631
0.093105406	0.028890452	0.00048109577
0.093235900	0.030193729	0.00048870755
0.093366394	0.028820226	0.00047256016
0.093496888	0.028493385	0.00047358950
0.093627382	0.029770759	0.00047756500
0.093757876	0.028069228	0.00046482640
0.093888370	0.028612927	0.00047015009
0.094018864	0.029380620	0.00046917358
0.094149358	0.029260156	0.00047165778
0.094279852	0.028871209	0.00046711218
0.094410346	0.028801383	0.00046351974
0.094540840	0.029394617	0.00047028500
0.094671334	0.029026983	0.00046397589
0.094801828	0.029335631	0.00046806427
0.094932322	0.028331980	0.00046226294
0.095062816	0.028151827	0.00045730770
0.095193310	0.027724552	0.00045490147
0.095323804	0.028895054	0.00046269789
0.095454298	0.028792937	0.00046054245
0.095584792	0.028735931	0.00046338724
0.095715286	0.028225954	0.00045587209
0.095845780	0.029146340	0.00046268660
0.095976274	0.029109047	0.00046594928
0.096106768	0.029334377	0.00046018131
0.096237262	0.028815369	0.00046103588
0.096367756	0.028667927	0.00045953552
0.096498250	0.029553024	0.00046222831
0.096628744	0.029433366	0.00046585661
0.096759238	0.028614933	0.00045387609
0.096889732	0.029830177	0.00046574647
0.097020226	0.028595750	0.00045720636
0.097150720	0.028187889	0.00045268542
0.097281214	0.028738053	0.00045543502
0.097411708	0.028836160	0.00045661935
0.097542201	0.028349674	0.00045307164
0.097672695	0.028893599	0.00045863488
0.097803189	0.028895191	0.00045466566
0.097933683	0.028394785	0.00045334655
0.098064177	0.027513477	0.00044503812
0.098194671	0.028509983	0.00045088534
0.098325165	0.029055476	0.00045302353
0.098455659	0.028814106	0.00045144418
0.098586153	0.029281071	0.00045408313
0.098716647	0.028530238	0.00044812798
0.098847141	0.028796124	0.00044512752
0.098977635	0.028506057	0.00044449283
0.099108129	0.028285083	0.00044199872
0.099238623	0.028773360	0.00044591237
0.099369117	0.027818168	0.00043898699
0.099499611	0.029630372	0.00044934794
0.099630105	0.028829645	0.00044477956
0.099760599	0.029746914	0.00045289455
0.099891093	0.029144570	0.00044614942
0.10002159	0.029197667	0.00045068313
0.10015208	0.029063321	0.00044732718
0.10028257	0.028618173	0.00044207786
0.10041307	0.028586653	0.00044469896
0.10054356	0.028109512	0.00044009166
0.10067406	0.028374571	0.00044571030
0.10080455	0.028304874	0.00044305866
0.10093504	0.028436512	0.00044091693
0.10106554	0.028624575	0.00044601905
0.10119603	0.028902372	0.00044494165
0.10132653	0.028392398	0.00044492215
0.10145702	0.029467744	0.00045199785
0.10158751	0.028397020	0.00044060558
0.10171801	0.028402674	0.00044312764
0.10184850	0.029111864	0.00044566410
0.10197900	0.028399893	0.00044193747
0.10210949	0.028099148	0.00044087032
0.10223998	0.028374192	0.00043959407
0.10237048	0.029069287	0.00044523569
0.10250097	0.028901027	0.00044667345
0.10263147	0.028718704	0.00043976869
0.10276196	0.029339480	0.00044928322
0.10289245	0.028713555	0.00044255478
0.10302295	0.028944459	0.00044385026
0.10315344	0.028266293	0.00044168192
0.10328394	0.028506161	0.00043805627
0.10341443	0.027619386	0.00043285876
0.10354492	0.028489984	0.00044176881
0.10367542	0.028736483	0.00043775823
0.10380591	0.029169435	0.00044558905
0.10393641	0.028277172	0.00043699516
0.10406690	0.028522498	0.00043781005
0.10419739	0.028209575	0.00043910434
0.10432789	0.028983856	0.00044008679
0.10445838	0.029731072	0.00044784115
0.10458888	0.028633684	0.00043891236
0.10471937	0.028219901	0.00043532868
0.10484986	0.028421529	0.00043765627
0.10498036	0.027881951	0.00043198098
0.10511085	0.028512810	0.00043693583
0.10524135	0.028480399	0.00043728781
0.10537184	0.028292926	0.00043492047
0.10550233	0.028963836	0.00044086394
0.10563283	0.028014963	0.00043265668
0.10576332	0.028668005	0.00043707894
0.10589382	0.028464267	0.00043741247
0.10602431	0.028217563	0.00043254173
0.10615480	0.029030154	0.00043974997
0.10628530	0.027773081	0.00043378353
0.10641579	0.027700832	0.00042920252
0.10654629	0.027880054	0.00043207247
0.10667678	0.028837304	0.00043716502
0.10680727	0.028336148	0.00043360945
0.10693777	0.028613367	0.00043613301
0.10706826	0.028631772	0.00043508361
0.10719876	0.028393665	0.00043576731
0.10732925	0.029153807	0.00043962030
0.10745974	0.029120804	0.00043659494
0.10759024	0.028731053	0.00043581621
0.10772073	0.029048924	0.00043785336
0.10785123	0.028393503	0.00043576634
0.10798172	0.027431314	0.00043651861
0.10811221	0.028781147	0.00044787364
0.10824271	0.029076973	0.00045536016
0.10837320	0.028763590	0.00045501792
0.10850370	0.028191676	0.00045290099
0.10863419	0.027971100	0.00045486841
0.10876468	0.028123775	0.00045607133
0.10889518	0.028715052	0.00046182759
0.10902567	0.028264220	0.00046363963
0.10915616	0.028422938	0.00046236009
0.10928666	0.029420674	0.00047594782
0.10941715	0.029123256	0.00047074524
0.10954765	0.028518575	0.00046817667
0.10967814	0.028364147	0.00047022559
0.10980863	0.028890391	0.00047522610
0.10993913	0.028966574	0.00047796740
0.11006962	0.028380929	0.00047644825
0.11020012	0.028667886	0.00047306259
0.11033061	0.028668482	0.00048023342
0.11046110	0.027886587	0.00047379346
0.11059160	0.028700908	0.00048236782
0.11072209	0.029053979	0.00049000728
0.11085259	0.028904684	0.00048173197
0.11098308	0.027890138	0.00047760273
0.11111357	0.028827594	0.00048880271
0.11124407	0.027948622	0.00047966105
0.11137456	0.028583479	0.00048982648
0.11150506	0.028985528	0.00049268105
0.11163555	0.028258118	0.00048750318
0.11176604	0.028535162	0.00049105235
0.11189654	0.028445154	0.00048955758
0.11202703	0.028217649	0.00049070511
0.11215753	0.027269509	0.00048461459
0.11228802	0.029323016	0.00050092983
0.11241851	0.028077707	0.00049121943
0.11254901	0.028150316	0.00049434102
0.11267950	0.028168061	0.00049374090
0.11281000	0.028197179	0.00049502674
0.11294049	0.027820204	0.00047593706
0.11307098	0.028544912	0.00048018503
0.11320148	0.028344821	0.00047150175
0.11333197	0.028181500	0.00046932486
0.11346247	0.028210153	0.00047217081
0.11359296	0.027736877	0.00046337552
0.11372345	0.027889829	0.00046281469
0.11385395	0.028093494	0.00046607547
0.11398444	0.028394843	0.00046203263
0.11411494	0.027973805	0.00046127249
0.11424543	0.028234642	0.00046128646
0.11437592	0.028619695	0.00046152643
0.11450642	0.028711395	0.00046372192
0.11463691	0.028577992	0.00045708008
0.11476741	0.028185627	0.00045716233
0.11489790	0.027095268	0.00045002632
0.11502839	0.027498870	0.00044955996
0.11515889	0.027643332	0.00045090898
0.11528938	0.027274409	0.00044590309
0.11541988	0.028050330	0.00045140693
0.11555037	0.027179433	0.00044616119
0.11568086	0.028638847	0.00045186588
0.11581136	0.029450265	0.00046188259
0.11594185	0.028475754	0.00045175149
0.11607235	0.028690121	0.00045159135
0.11620284	0.028538260	0.00045191226
0.11633333	0.028658750	0.00045124683
0.11646383	0.027638232	0.00044618246
0.11659432	0.028859387	0.00045253406
0.11672482	0.027974852	0.00044272431
0.11685531	0.028424526	0.00044949259
0.11698580	0.028595564	0.00044758140
0.11711630	0.028442025	0.00044731385
0.11724679	0.028219542	0.00044672270
0.11737729	0.027890679	0.00044204906
0.11750778	0.027842600	0.00044027017
0.11763827	0.028483077	0.00044606245
0.11776877	0.028751847	0.00044388818
0.11789926	0.028196111	0.00044327228
0.11802975	0.028746498	0.00044416954
0.11816025	0.028512953	0.00044100735
0.11829074	0.028129688	0.00043995265
0.11842124	0.028516109	0.00043983320
0.11855173	0.027869494	0.00043739588
0.11868222	0.027894006	0.00043414034
0.11881272	0.029036737	0.00044141817
0.11894321	0.028300665	0.00043676339
0.11907371	0.028814685	0.00043887690
0.11920420	0.028728000	0.00044015300
0.11933469	0.028996039	0.00044101089
0.11946519	0.028216762	0.00043040676
0.11959568	0.028302884	0.00043460559
0.11972618	0.028076649	0.00042952558
0.11985667	0.028646534	0.00043386419
0.11998716	0.028781089	0.00043609144
0.12011766	0.028262109	0.00042948773
0.12024815	0.028716327	0.00043125242
0.12037865	0.027195501	0.00042403247
0.12050914	0.028502337	0.00042718165
0.12063963	0.028569080	0.00043248415
0.12077013	0.028803422	0.00043124498
0.12090062	0.028471380	0.00042782909
0.12103112	0.027544285	0.00042217898
0.12116161	0.028712258	0.00042769948
0.12129210	0.028368931	0.00042722070
0.12142260	0.027844109	0.00042210556
0.12155309	0.028267964	0.00042448233
0.12168359	0.028182239	0.00042347543
0.12181408	0.028954202	0.00042728249
0.12194457	0.028273311	0.00042250661
0.12207507	0.027997043	0.00042308244
0.12220556	0.028547944	0.00042379771
0.12233606	0.029036871	0.00043037917
0.12246655	0.028995495	0.00042485152
0.12259704	0.028444819	0.00042224433
0.12272754	0.028340233	0.00042418309
0.12285803	0.027875656	0.00041854704
0.12298853	0.026575286	0.00040855489
0.12311902	0.028379771	0.00042463061
0.12324951	0.028199694	0.00041817691
0.12338001	0.028328800	0.00042289653
0.12351050	0.028163924	0.00041890646
0.12364100	0.028784318	0.00042323191
0.12377149	0.027851523	0.00041877145
0.12390198	0.028261726	0.00041965023
0.12403248	0.028064803	0.00041771160
0.12416297	0.028327534	0.00042003150
0.12429347	0.027638323	0.00041455029
0.12442396	0.028010432	0.00041907727
0.12455445	0.027960259	0.00041581243
0.12468495	0.028684051	0.00041919804
0.12481544	0.029239928	0.00042645811
0.12494594	0.028222592	0.00041641712
0.12507643	0.028203570	0.00041735289
0.12520692	0.028490850	0.00042010497
0.12533742	0.027880217	0.00041276463
0.12546791	0.028117857	0.00041681706
0.12559841	0.028111479	0.00041501567
0.12572890	0.028315945	0.00041637438
0.12585939	0.028232086	0.00041883542
0.12598989	0.028960780	0.00041901941
0.12612038	0.028998112	0.00042177969
0.12625088	0.028653281	0.00041873431
0.12638137	0.028520679	0.00041669649
0.12651186	0.028120520	0.00041820384
0.12664236	0.028127680	0.00041224378
0.12677285	0.027772375	0.00041105385
0.12690335	0.028099894	0.00041653149
0.12703384	0.027599874	0.00040822256
0.12716433	0.027415270	0.00041166055
0.12729483	0.027608672	0.00040994938
0.12742532	0.028570786	0.00041658481
0.12755581	0.027793101	0.00041041312
0.12768631	0.027019498	0.00040528169
0.12781680	0.027766334	0.00041221517
0.12794730	0.027583515	0.00040970318
0.12807779	0.027765776	0.00040963923
0.12820828	0.028597075	0.00041624550
0.12833878	0.028098842	0.00041041426
0.12846927	0.028459191	0.00041565927
0.12859977	0.028288836	0.00041335561
0.12873026	0.028360802	0.00041246004
0.12886075	0.027966245	0.00041110128
0.12899125	0.028719762	0.00041574880
0.12912174	0.027965257	0.00040979838
0.12925224	0.027872945	0.00040994067
0.12938273	0.028718666	0.00041542422
0.12951322	0.027991145	0.00040911245
0.12964372	0.028329152	0.00041163908
0.12977421	0.028725415	0.00041346304
0.12990471	0.027924735	0.00040959477
0.13003520	0.028123636	0.00041117563
0.13016569	0.028705432	0.00041339192
0.13029619	0.027978161	0.00040820147
0.13042668	0.028471802	0.00041074120
0.13055718	0.027844244	0.00040702624
0.13068767	0.028139076	0.00041172500
0.13081816	0.028009817	0.00040651638
0.13094866	0.027426130	0.00040513054
0.13107915	0.028574494	0.00040998347
0.13120965	0.028116101	0.00040933775
0.13134014	0.028082732	0.00040815889
0.13147063	0.027677439	0.00040476450
0.13160113	0.028299514	0.00041016571
0.13173162	0.027985624	0.00040622276
0.13186212	0.028134342	0.00040620830
0.13199261	0.028022284	0.00040751545
0.13212310	0.027618369	0.00040277802
0.13225360	0.028165643	0.00040852287
0.13238409	0.027995208	0.00040665218
0.13251459	0.028599728	0.00040828500
0.13264508	0.027166707	0.00039964730
0.13277557	0.027985887	0.00040614683
0.13290607	0.027486749	0.00040363150
0.13303656	0.027929593	0.00040522418
0.13316706	0.028295629	0.00040514163
0.13329755	0.027674594	0.00040293656
0.13342804	0.028015709	0.00040613100
0.13355854	0.028486955	0.00040694776
0.13368903	0.028037344	0.00040619007
0.13381953	0.028295419	0.00040547584
0.13395002	0.028368478	0.00040698573
0.13408051	0.027599695	0.00040273664
0.13421101	0.027837837	0.00040224424
0.13434150	0.027518169	0.00040230640
0.13447200	0.027915183	0.00040441212
0.13460249	0.028698655	0.00040578426
0.13473298	0.027887380	0.00040312022
0.13486348	0.029170766	0.00040949899
0.13499397	0.027623565	0.00040110797
0.13512447	0.027617778	0.00040162748
0.13525496	0.027733850	0.00040029263
0.13538545	0.028224384	0.00040347057
0.13551595	0.028169076	0.00040283488
0.13564644	0.027503056	0.00039827997
0.13577694	0.028967708	0.00040978101
0.13590743	0.028592975	0.00040429939
0.13603792	0.027895150	0.00039981220
0.13616842	0.027596264	0.00039957161
0.13629891	0.027550033	0.00039669605
0.13642940	0.027582490	0.00039992785
0.13655990	0.028407805	0.00040228824
0.13669039	0.027973857	0.00040125612
0.13682089	0.027981422	0.00040034839
0.13695138	0.028060183	0.00040067038
0.13708187	0.028063267	0.00040094353
0.13721237	0.028270917	0.00040323020
0.13734286	0.028194146	0.00040021303
0.13747336	0.028152505	0.00040208713
0.13760385	0.027499631	0.00039551283
0.13773434	0.028247310	0.00040286857
0.13786484	0.027739132	0.00039901949
0.13799533	0.028216285	0.00040017780
0.13812583	0.028263108	0.00040036199
0.13825632	0.028422388	0.00040159034
0.13838681	0.027926952	0.00039740655
0.13851731	0.028052950	0.00039914526
0.13864780	0.027565245	0.00039628070
0.13877830	0.027399155	0.00039418895
0.13890879	0.028158706	0.00039924160
0.13903928	0.027973898	0.00039647855
0.13916978	0.028137137	0.00039938640
0.13930027	0.027337978	0.00039441776
0.13943077	0.027644911	0.00039540178
0.13956126	0.027708338	0.00039685506
0.13969175	0.027850654	0.00039581279
0.13982225	0.028302880	0.00039912260
0.13995274	0.028247361	0.00040020906
0.14008324	0.028220206	0.00039727499
0.14021373	0.028266732	0.00040039291
0.14034422	0.027234231	0.00039062174
0.14047472	0.027186915	0.00039295336
0.14060521	0.028543457	0.00040080438
0.14073571	0.027298446	0.00039142821
0.14086620	0.027580715	0.00039329281
0.14099669	0.028025634	0.00039601189
0.14112719	0.028125168	0.00039372816
0.14125768	0.028404856	0.00039865738
0.14138818	0.028566728	0.00039729419
0.14151867	0.028026216	0.00039615581
0.14164916	0.028003211	0.00039554141
0.14177966	0.027859024	0.00039212092
0.14191015	0.028852310	0.00039854119
0.14204065	0.028290710	0.00039640819
0.14217114	0.029009671	0.00039942686
0.14230163	0.028095035	0.00039581003
0.14243213	0.028856168	0.00039611465
0.14256262	0.028245551	0.00039315574
0.14269312	0.027981671	0.00039419840
0.14282361	0.028032869	0.00039094813
0.14295410	0.028796675	0.00039815898
0.14308460	0.027792836	0.00038953151
0.14321509	0.027356320	0.00038729293
0.14334559	0.028518941	0.00039689124
0.14347608	0.027569573	0.00038985946
0.14360657	0.027788045	0.00039120269
0.14373707	0.027963484	0.00039199678
0.14386756	0.027870615	0.00038875381
0.14399806	0.028137123	0.00039227036
0.14412855	0.027246324	0.00038491200
0.14425904	0.027977154	0.00039131145
0.14438954	0.028463224	0.00039558498
0.14452003	0.028793943	0.00039405260
0.14465053	0.027937511	0.00038994019
0.14478102	0.027489734	0.00038680021
0.14491151	0.027239495	0.00038435351
0.14504201	0.027740600	0.00039124432
0.14517250	0.028232051	0.00039235775
0.14530299	0.028153094	0.00039186317
0.14543349	0.027288218	0.00038683678
0.14556398	0.027663532	0.00038595426
0.14569448	0.027875306	0.00038953124
0.14582497	0.027507673	0.00038727338
0.14595546	0.028001758	0.00039192793
0.14608596	0.027372674	0.00038475385
0.14621645	0.028164710	0.00038868981
0.14634695	0.027416111	0.00038749028
0.14647744	0.027928828	0.00039003035
0.14660793	0.027546483	0.00038702102
0.14673843	0.027434750	0.00038571004
0.14686892	0.028112427	0.00038781654
0.14699942	0.028553459	0.00039268861
0.14712991	0.028035845	0.00038913467
0.14726040	0.028629283	0.00039315910
0.14739090	0.028172712	0.00038943091
0.14752139	0.028134139	0.00038830485
0.14765189	0.028054874	0.00038779748
0.14778238	0.028333137	0.00039252497
0.14791287	0.028055344	0.00038751501
0.14804337	0.027202036	0.00038384197
0.14817386	0.027714041	0.00038602827
0.14830436	0.027707162	0.00038506725
0.14843485	0.028827132	0.00039290223
0.14856534	0.027753889	0.00038559841
0.14869584	0.027686675	0.00038473042
0.14882633	0.027465299	0.00038557903
0.14895683	0.028010104	0.00038595357
0.14908732	0.027190526	0.00038138901
0.14921781	0.027773462	0.00038626761
0.14934831	0.028411321	0.00038865055
0.14947880	0.028157666	0.00038964844
0.14960930	0.028711117	0.00038924209
0.14973979	0.027473116	0.00038223538
0.14987028	0.027861765	0.00038715875
0.15000078	0.027787540	0.00038454414
0.15013127	0.027394996	0.00038192738
0.15026177	0.028110636	0.00038678439
0.15039226	0.027406197	0.00038162134
0.15052275	0.026969491	0.00038100309
0.15065325	0.028068333	0.00038624919
0.15078374	0.028071718	0.00038742225
0.15091424	0.027623645	0.00038519498
0.15104473	0.027230586	0.00038018678
0.15117522	0.028124597	0.00038622393
0.15130572	0.027038218	0.00038031046
0.15143621	0.027320577	0.00038015512
0.15156671	0.027827294	0.00038555897
0.15169720	0.027237769	0.00037884374
0.15182769	0.028055624	0.00038356897
0.15195819	0.028474122	0.00038800198
0.15208868	0.027863437	0.00038275899
0.15221918	0.028546007	0.00038907422
0.15234967	0.028109227	0.00038366864
0.15248016	0.028345180	0.00038483659
0.15261066	0.027645485	0.00038159174
0.15274115	0.028375676	0.00038603796
0.15287165	0.028040303	0.00038270368
0.15300214	0.028122262	0.00038376856
0.15313263	0.028479785	0.00038528448
0.15326313	0.027443511	0.00037882285
0.15339362	0.027466444	0.00037805457
0.15352412	0.027498501	0.00037885437
0.15365461	0.027888704	0.00038182692
0.15378510	0.028067858	0.00038328414
0.15391560	0.028900204	0.00038633373
0.15404609	0.028019689	0.00038315489
0.15417658	0.028317138	0.00038298559
0.15430708	0.027735138	0.00038179134
0.15443757	0.027924184	0.00038007904
0.15456807	0.027102195	0.00037687989
0.15469856	0.027350157	0.00037607476
0.15482905	0.028014667	0.00038229205
0.15495955	0.027883724	0.00038064680
0.15509004	0.028407855	0.00038287328
0.15522054	0.027708396	0.00038052958
0.15535103	0.027913203	0.00038036763
0.15548152	0.027863805	0.00037927921
0.15561202	0.027659745	0.00037958493
0.15574251	0.028339977	0.00038339960
0.15587301	0.027838289	0.00038005906
0.15600350	0.027456914	0.00037582195
0.15613399	0.027400370	0.00037532504
0.15626449	0.028366146	0.00038169603
0.15639498	0.027550286	0.00037949623
0.15652548	0.027979908	0.00038097783
0.15665597	0.027702249	0.00037892960
0.15678646	0.027843839	0.00037679719
0.15691696	0.027563084	0.00037465483
0.15704745	0.028396225	0.00038232705
0.15717795	0.028172072	0.00037923020
0.15730844	0.027388748	0.00037549582
0.15743893	0.027621137	0.00037585565
0.15756943	0.028010623	0.00037833732
0.15769992	0.028036787	0.00037777127
0.15783042	0.028017678	0.00037905669
0.15796091	0.027234023	0.00037245529
0.15809140	0.028308146	0.00038063186
0.15822190	0.028171914	0.00037742909
0.15835239	0.028045367	0.00037830839
0.15848289	0.027421473	0.00037511599
0.15861338	0.027729280	0.00037602401
0.15874387	0.027305915	0.00037381353
0.15887437	0.027869071	0.00037512623
0.15900486	0.028173356	0.00037756005
0.15913536	0.027516570	0.00037411513
0.15926585	0.028126667	0.00037631239
0.15939634	0.027536692	0.00037453610
0.15952684	0.027628780	0.00037631775
0.15965733	0.027880055	0.00037453426
0.15978783	0.027801111	0.00037646903
0.15991832	0.027385800	0.00037223019
0.16004881	0.027572943	0.00037511828
0.16017931	0.028682792	0.00038048403
0.16030980	0.027401438	0.00037169225
0.16044030	0.027399706	0.00037223065
0.16057079	0.028050305	0.00037504141
0.16070128	0.027958904	0.00037559579
0.16083178	0.027835748	0.00037706934
0.16096227	0.027755851	0.00037266428
0.16109277	0.028658070	0.00038031202
0.16122326	0.028863479	0.00038014474
0.16135375	0.027795883	0.00037324701
0.16148425	0.027509997	0.00037364196
0.16161474	0.027879603	0.00037499242
0.16174524	0.027659432	0.00037283329
0.16187573	0.027977868	0.00037623950
0.16200622	0.027757193	0.00037131321
0.16213672	0.027859218	0.00037449623
0.16226721	0.027448528	0.00036953739
0.16239771	0.028528927	0.00037676838
0.16252820	0.028141807	0.00037552961
0.16265869	0.027595463	0.00037072158
0.16278919	0.027073616	0.00036808706
0.16291968	0.027745072	0.00037309655
0.16305018	0.027308629	0.00036829461
0.16318067	0.028019958	0.00037132841
0.16331116	0.027704714	0.00037141192
0.16344166	0.027703289	0.00037037887
0.16357215	0.027684205	0.00037242457
0.16370264	0.027686938	0.00036941706
0.16383314	0.028166383	0.00037346183
0.16396363	0.027952725	0.00037302647
0.16409413	0.027185730	0.00036762189
0.16422462	0.028357158	0.00037458314
0.16435511	0.027485363	0.00036800252
0.16448561	0.027027381	0.00036677242
0.16461610	0.027880329	0.00037247560
0.16474660	0.027558316	0.00036684357
0.16487709	0.028007107	0.00037301414
0.16500758	0.028029613	0.00037012960
0.16513808	0.027311354	0.00036812486
0.16526857	0.027430825	0.00036886859
0.16539907	0.027288403	0.00036517370
0.16552956	0.027931784	0.00037061749
0.16566005	0.027166286	0.00036764382
0.16579055	0.027112814	0.00036453106
0.16592104	0.027132551	0.00036669128
0.16605154	0.027199612	0.00036370148
0.16618203	0.028140531	0.00037157224
0.16631252	0.027829213	0.00037112948
0.16644302	0.028050165	0.00036963350
0.16657351	0.027721005	0.00036819449
0.16670401	0.028074702	0.00037181979
0.16683450	0.027412182	0.00036455561
0.16696499	0.027226230	0.00036470980
0.16709549	0.027727571	0.00036724248
0.16722598	0.027849720	0.00037051139
0.16735648	0.027892630	0.00037025280
0.16748697	0.028482778	0.00037138651
0.16761746	0.028340692	0.00037182944
0.16774796	0.028405135	0.00037141841
0.16787845	0.028372116	0.00037172605
0.16800895	0.027268024	0.00036492431
0.16813944	0.027680873	0.00036593873
0.16826993	0.027709049	0.00036678990
0.16840043	0.027789418	0.00036666859
0.16853092	0.028036595	0.00036720222
0.16866142	0.027348867	0.00036613127
0.16879191	0.027089019	0.00036547597
0.16892240	0.027305812	0.00036147446
0.16905290	0.027652400	0.00036633925
0.16918339	0.027574687	0.00036513868
0.16931389	0.027583944	0.00036631547
0.16944438	0.027564004	0.00036568330
0.16957487	0.027759529	0.00036337675
0.16970537	0.027909598	0.00036780876
0.16983586	0.027606500	0.00036418744
0.16996636	0.027699413	0.00036588088
0.17009685	0.027710281	0.00036700515
0.17022734	0.027594907	0.00036392058
0.17035784	0.027838828	0.00036544386
0.17048833	0.028153329	0.00036646705
0.17061883	0.027652297	0.00036613208
0.17074932	0.028149548	0.00036825736
0.17087981	0.027882811	0.00036689631
0.17101031	0.027165436	0.00036002995
0.17114080	0.027918834	0.00036595535
0.17127130	0.027655674	0.00036253700
0.17140179	0.028054326	0.00036753362
0.17153228	0.027652351	0.00036362447
0.17166278	0.027649648	0.00036407163
0.17179327	0.027294453	0.00036182998
0.17192377	0.027289164	0.00036172007
0.17205426	0.027771439	0.00036416389
0.17218475	0.027401158	0.00036274603
0.17231525	0.027443976	0.00036125929
0.17244574	0.027703244	0.00036274161
0.17257623	0.027033556	0.00035864216
0.17270673	0.027827490	0.00036396983
0.17283722	0.027911583	0.00036790305
0.17296772	0.027714093	0.00036331088
0.17309821	0.027063992	0.00035958116
0.17322870	0.027224591	0.00035801735
0.17335920	0.027304024	0.00035955606
0.17348969	0.027468381	0.00036193561
0.17362019	0.027065910	0.00035942127
0.17375068	0.027653338	0.00036207542
0.17388117	0.027803659	0.00036279942
0.17401167	0.027658218	0.00036033838
0.17414216	0.027015241	0.00035836309
0.17427266	0.027094610	0.00035850391
0.17440315	0.027502201	0.00036158975
0.17453364	0.026417441	0.00035386473
0.17466414	0.027669520	0.00035959255
0.17479463	0.027030348	0.00035787450
0.17492513	0.027766232	0.00036214298
0.17505562	0.027260864	0.00035743288
0.17518611	0.027280134	0.00035951122
0.17531661	0.027326092	0.00035786534
0.17544710	0.027408233	0.00035724142
0.17557760	0.027569330	0.00036092637
0.17570809	0.027541366	0.00035798316
0.17583858	0.027599175	0.00036170917
0.17596908	0.026893405	0.00035635106
0.17609957	0.027716329	0.00035936923
0.17623007	0.027297036	0.00035851113
0.17636056	0.027470035	0.00035783998
0.17649105	0.028619606	0.00036523732
0.17662155	0.027501790	0.00036078382
0.17675204	0.027871069	0.00035768751
0.17688254	0.027106265	0.00035764776
0.17701303	0.027361834	0.00035666811
0.17714352	0.027587004	0.00035929483
0.17727402	0.026859288	0.00035526355
0.17740451	0.027661477	0.00035889323
0.17753501	0.027184144	0.00035512767
0.17766550	0.027627698	0.00036001189
0.17779599	0.027228180	0.00035516072
0.17792649	0.027503018	0.00036038734
0.17805698	0.028326050	0.00036123863
0.17818748	0.028300802	0.00036190740
0.17831797	0.027984363	0.00036188712
0.17844846	0.027756855	0.00035831045
0.17857896	0.027187600	0.00035660394
0.17870945	0.027685688	0.00035793692
0.17883995	0.027901363	0.00035818767
0.17897044	0.027648719	0.00035804792
0.17910093	0.027300267	0.00035498055
0.17923143	0.027282372	0.00035492059
0.17936192	0.027548215	0.00035774461
0.17949242	0.028142151	0.00035908056
0.17962291	0.027680300	0.00035686623
0.17975340	0.027411742	0.00035559327
0.17988390	0.027587674	0.00035665026
0.18001439	0.027525814	0.00035693094
0.18014489	0.027266970	0.00035412618
0.18027538	0.028172869	0.00035822953
0.18040587	0.027324628	0.00035548377
0.18053637	0.027326072	0.00035345948
0.18066686	0.028224125	0.00036072413
0.18079736	0.027995210	0.00035765330
0.18092785	0.027656101	0.00035628820
0.18105834	0.027494739	0.00035559792
0.18118884	0.027616931	0.00035430690
0.18131933	0.026574804	0.00035001678
0.18144982	0.027639785	0.00035640307
0.18158032	0.027511839	0.00035792391
0.18171081	0.027597234	0.00036394284
0.18184131	0.027466150	0.00036501618
0.18197180	0.027363600	0.00036627110
0.18210229	0.027444943	0.00037134542
0.18223279	0.027362753	0.00036915419
0.18236328	0.027684063	0.00037534280
0.18249378	0.027487689	0.00037239080
0.18262427	0.027737830	0.00037639275
0.18275476	0.027125226	0.00037608161
0.18288526	0.027568754	0.00037844980
0.18301575	0.027036608	0.00037682162
0.18314625	0.027448627	0.00038016172
0.18327674	0.027178197	0.00037719543
0.18340723	0.028201440	0.00038912487
0.18353773	0.027443268	0.00038172954
0.18366822	0.027066817	0.00038388997
0.18379872	0.027182089	0.00038437463
0.18392921	0.027184164	0.00038347273
0.18405970	0.027227229	0.00038581563
0.18419020	0.027618782	0.00039037251
0.18432069	0.028090522	0.00039113174
0.18445119	0.027145385	0.00038944212
0.18458168	0.026625469	0.00038244658
0.18471217	0.026971498	0.00038807152
0.18484267	0.026974839	0.00039053484
0.18497316	0.027722424	0.00039366775
0.18510366	0.027366061	0.00039419932
0.18523415	0.026595474	0.00038828331
0.18536464	0.027881149	0.00039753687
0.18549514	0.027501273	0.00039613752
0.18562563	0.027623301	0.00039714011
0.18575613	0.027479793	0.00039791578
0.18588662	0.026921850	0.00039672715
0.18601711	0.027275176	0.00039454109
0.18614761	0.026788572	0.00039529916
0.18627810	0.027127486	0.00039867202
0.18640860	0.027143619	0.00040019640
0.18653909	0.027998631	0.00039940012
0.18666958	0.027360118	0.00038859601
0.18680008	0.027389693	0.00038670097
0.18693057	0.027659876	0.00038809449
0.18706107	0.027844330	0.00038607662
0.18719156	0.027849975	0.00038764153
0.18732205	0.027040985	0.00037796313
0.18745255	0.028078083	0.00038331272
0.18758304	0.027332329	0.00037870399
0.18771354	0.027283129	0.00037461090
0.18784403	0.027252857	0.00037658370
0.18797452	0.027341922	0.00037441917
0.18810502	0.027010212	0.00037108743
0.18823551	0.027933944	0.00037627130
0.18836601	0.027541344	0.00037311992
0.18849650	0.027843155	0.00037434910
0.18862699	0.027016782	0.00036969574
0.18875749	0.028107035	0.00037153656
0.18888798	0.027476477	0.00036993572
0.18901848	0.027607680	0.00036878723
0.18914897	0.026867711	0.00036476607
0.18927946	0.027544333	0.00036854353
0.18940996	0.027940733	0.00036967120
0.18954045	0.027255022	0.00036319491
0.18967095	0.027280573	0.00036480145
0.18980144	0.027977895	0.00036616288
0.18993193	0.027600555	0.00036559426
0.19006243	0.027073708	0.00035939795
0.19019292	0.026822836	0.00035881810
0.19032342	0.027165947	0.00035974347
0.19045391	0.027340077	0.00035923688
0.19058440	0.027982432	0.00036492697
0.19071490	0.027018810	0.00035674885
0.19084539	0.027057183	0.00035619810
0.19097588	0.027148946	0.00035786631
0.19110638	0.027730924	0.00035891336
0.19123687	0.027721577	0.00035946549
0.19136737	0.027113302	0.00035707174
0.19149786	0.027920389	0.00035887819
0.19162835	0.027266500	0.00035642240
0.19175885	0.027248709	0.00035317473
0.19188934	0.027161072	0.00035317946
0.19201984	0.027186364	0.00035369729
0.19215033	0.027350231	0.00035380557
0.19228082	0.027395315	0.00035433055
0.19241132	0.027236695	0.00035306979
0.19254181	0.027616048	0.00035411125
0.19267231	0.027829712	0.00035776051
0.19280280	0.027461966	0.00035367863
0.19293329	0.027302039	0.00035353779
0.19306379	0.027643469	0.00035515739
0.19319428	0.026904310	0.00034911389
0.19332478	0.027722624	0.00035394471
0.19345527	0.027186584	0.00035160441
0.19358576	0.027134389	0.00035139419
0.19371626	0.027758212	0.00035556456
0.19384675	0.027641629	0.00035178980
0.19397725	0.027523335	0.00035447529
0.19410774	0.026684974	0.00034986028
0.19423823	0.027561820	0.00035211418
0.19436873	0.027226427	0.00035210174
0.19449922	0.027169710	0.00034968661
0.19462972	0.027980565	0.00035537365
0.19476021	0.027638244	0.00035390219
0.19489070	0.027696348	0.00035211232
0.19502120	0.026802032	0.00034879398
0.19515169	0.027320359	0.00035088888
0.19528219	0.027176408	0.00034864370
0.19541268	0.027241181	0.00035037249
0.19554317	0.027646043	0.00035107917
0.19567367	0.027194767	0.00034989809
0.19580416	0.027415278	0.00035217795
0.19593466	0.027521549	0.00034829313
0.19606515	0.026846555	0.00034670994
0.19619564	0.027179035	0.00034829772
0.19632614	0.027470619	0.00034970727
0.19645663	0.027746904	0.00035214526
0.19658713	0.027350641	0.00034758816
0.19671762	0.027530111	0.00034997254
0.19684811	0.027673094	0.00035044818
0.19697861	0.027652074	0.00034855779
0.19710910	0.027449760	0.00035015872
0.19723960	0.027520105	0.00034884619
0.19737009	0.026830033	0.00034470703
0.19750058	0.026859822	0.00034514063
0.19763108	0.026574613	0.00034178774
0.19776157	0.028163610	0.00035404778
0.19789207	0.027465751	0.00034832334
0.19802256	0.027498310	0.00034683035
0.19815305	0.026931083	0.00034508211
0.19828355	0.027946985	0.00035044773
0.19841404	0.026445030	0.00034238700
0.19854454	0.027374410	0.00034798944
0.19867503	0.027084659	0.00034477013
0.19880552	0.026931683	0.00034531437
0.19893602	0.027992396	0.00034889665
0.19906651	0.027083221	0.00034507110
0.19919701	0.027408729	0.00034794299
0.19932750	0.027436365	0.00034660389
0.19945799	0.026812134	0.00034299795
0.19958849	0.026775586	0.00034317800
0.19971898	0.027324350	0.00034502508
0.19984947	0.027564834	0.00034818029
0.19997997	0.026639043	0.00034269527
0.20011046	0.027144315	0.00034516465
0.20024096	0.027241738	0.00034542878
0.20037145	0.026901924	0.00034216199
0.20050194	0.027328620	0.00034532272
0.20063244	0.027172819	0.00034450489
0.20076293	0.026516830	0.00034079542
0.20089343	0.027414185	0.00034720358
0.20102392	0.027883661	0.00034699373
0.20115441	0.026470467	0.00033978834
0.20128491	0.027865581	0.00034866282
0.20141540	0.027448498	0.00034350298
0.20154590	0.026598659	0.00034112848
0.20167639	0.026908270	0.00034132537
0.20180688	0.026999914	0.00034175739
0.20193738	0.026903149	0.00034212962
0.20206787	0.027068687	0.00034218225
0.20219837	0.027178465	0.00034275056
0.20232886	0.027096938	0.00034235761
0.20245935	0.027221629	0.00034238694
0.20258985	0.027208380	0.00034310256
0.20272034	0.027308353	0.00034446460
0.20285084	0.026851893	0.00034102345
0.20298133	0.026948506	0.00034179593
0.20311182	0.027390758	0.00034264439
0.20324232	0.027600240	0.00034431606
0.20337281	0.026906427	0.00034019289
0.20350331	0.027459251	0.00034262261
0.20363380	0.027493667	0.00034319311
0.20376429	0.026710385	0.00033743161
0.20389479	0.027274380	0.00034169328
0.20402528	0.027522953	0.00034277370
0.20415578	0.027464035	0.00034163967
0.20428627	0.027318517	0.00034247532
0.20441676	0.027742413	0.00034328182
0.20454726	0.027934320	0.00034405011
0.20467775	0.027127665	0.00034077572
0.20480825	0.027347076	0.00033988188
0.20493874	0.027506816	0.00034282761
0.20506923	0.027242405	0.00034072021
0.20519973	0.026900234	0.00033714664
0.20533022	0.027354528	0.00034179238
0.20546072	0.027565379	0.00034238364
0.20559121	0.026840792	0.00033823865
0.20572170	0.027552522	0.00034113367
0.20585220	0.027643485	0.00034040290
0.20598269	0.027362207	0.00034057105
0.20611319	0.026686335	0.00033648887
0.20624368	0.027170306	0.00033928563
0.20637417	0.027094633	0.00033946141
0.20650467	0.026477993	0.00033413197
0.20663516	0.027601733	0.00034120927
0.20676566	0.026839540	0.00033808085
0.20689615	0.027562154	0.00033951485
0.20702664	0.027641468	0.00034113700
0.20715714	0.026796763	0.00033602226
0.20728763	0.026488213	0.00033342175
0.20741813	0.027154481	0.00033914484
0.20754862	0.027524122	0.00033906169
0.20767911	0.027379168	0.00033944039
0.20780961	0.027371895	0.00033927881
0.20794010	0.026849598	0.00033500275
0.20807060	0.027055740	0.00033753984
0.20820109	0.026941905	0.00033616744
0.20833158	0.027391583	0.00033998006
0.20846208	0.027390905	0.00033997589
0.20859257	0.026764849	0.00033406579
0.20872306	0.026751574	0.00033570665
0.20885356	0.027486709	0.00033911574
0.20898405	0.026627366	0.00033432811
0.20911455	0.026734254	0.00033582485
0.20924504	0.026863867	0.00033601457
0.20937553	0.027242296	0.00033727780
0.20950603	0.027004553	0.00033700153
0.20963652	0.026940369	0.00033453218
0.20976702	0.027413925	0.00033856331
0.20989751	0.027074729	0.00033603648
0.21002800	0.027236972	0.00033680296
0.21015850	0.027369583	0.00033821044
0.21028899	0.026672588	0.00033205992
0.21041949	0.026568567	0.00033446947
0.21054998	0.026985953	0.00033593444
0.21068047	0.027516970	0.00033750524
0.21081097	0.027348982	0.00033740717
0.21094146	0.027106683	0.00033534201
0.21107196	0.026820459	0.00033572609
0.21120245	0.027242571	0.00033669644
0.21133294	0.026949047	0.00033349382
0.21146344	0.027299036	0.00033632584
0.21159393	0.026886611	0.00033359452
0.21172443	0.027161261	0.00033493211
0.21185492	0.027197203	0.00033624740
0.21198541	0.026989095	0.00033425587
0.21211591	0.027094108	0.00033468110
0.21224640	0.026754066	0.00033377923
0.21237690	0.026773009	0.00033131743
0.21250739	0.027655467	0.00033810337
0.21263788	0.027309616	0.00033510032
0.21276838	0.027315625	0.00033633555
0.21289887	0.027551602	0.00033662073
0.21302937	0.026955899	0.00033052092
0.21315986	0.027458409	0.00033725721
0.21329035	0.027615437	0.00033717810
0.21342085	0.026581206	0.00033166061
0.21355134	0.027462658	0.00033552714
0.21368184	0.027056660	0.00033284430
0.21381233	0.026781957	0.00033035801
0.21394282	0.027036586	0.00033433281
0.21407332	0.027710072	0.00033540789
0.21420381	0.027289293	0.00033561592
0.21433431	0.027082128	0.00033250001
0.21446480	0.027174156	0.00033187079
0.21459529	0.026557990	0.00033121240
0.21472579	0.027027278	0.00033278036
0.21485628	0.027054549	0.00033353779
0.21498678	0.027268898	0.00033318015
0.21511727	0.026977582	0.00032979568
0.21524776	0.027032713	0.00033253574
0.21537826	0.027004195	0.00033168389
0.21550875	0.028076932	0.00033766133
0.21563925	0.027562960	0.00033563048
0.21576974	0.027202671	0.00033226522
0.21590023	0.027400055	0.00033280349
0.21603073	0.026997012	0.00033200608
0.21616122	0.027201617	0.00033261908
0.21629172	0.026888140	0.00033171071
0.21642221	0.027057094	0.00033142388
0.21655270	0.027218298	0.00033223247
0.21668320	0.026711143	0.00033027234
0.21681369	0.027404026	0.00033130131
0.21694419	0.027307240	0.00033295912
0.21707468	0.027814925	0.00033484021
0.21720517	0.026964638	0.00033000361
0.21733567	0.026668876	0.00032787401
0.21746616	0.027269316	0.00033129515
0.21759665	0.027269499	0.00033262775
0.21772715	0.027072686	0.00033261229
0.21785764	0.027523097	0.00033148828
0.21798814	0.026689893	0.00032819640
0.21811863	0.026801768	0.00032853821
0.21824912	0.026680967	0.00032876730
0.21837962	0.026649922	0.00032855097
0.21851011	0.026799445	0.00032749847
0.21864061	0.027830562	0.00033433633
0.21877110	0.027601951	0.00033243639
0.21890159	0.026756555	0.00032790273
0.21903209	0.027246876	0.00033132992
0.21916258	0.026872750	0.00032768213
0.21929308	0.027070141	0.00033003487
0.21942357	0.027074160	0.00032987714
0.21955406	0.027131203	0.00032800881
0.21968456	0.026955740	0.00032929817
0.21981505	0.027269836	0.00032984487
0.21994555	0.026710475	0.00032658585
0.22007604	0.027402246	0.00033118312
0.22020653	0.027241206	0.00032956301
0.22033703	0.027211818	0.00032895522
0.22046752	0.027186351	0.00033063594
0.22059802	0.026877006	0.00032554828
0.22072851	0.027488004	0.00033087476
0.22085900	0.026678411	0.00032558004
0.22098950	0.027093099	0.00032767315
0.22111999	0.027007478	0.00032826750
0.22125049	0.027230876	0.00032802721
0.22138098	0.027458022	0.00033063426
0.22151147	0.027146901	0.00032832346
0.22164197	0.026874399	0.00032628825
0.22177246	0.027063697	0.00032831569
0.22190296	0.027699924	0.00033100588
0.22203345	0.027092091	0.00032853947
0.22216394	0.027567278	0.00033166653
0.22229444	0.027171484	0.00032617437
0.22242493	0.027155675	0.00032800736
0.22255543	0.026665961	0.00032465132
0.22268592	0.027017838	0.00032742270
0.22281641	0.026807518	0.00032609053
0.22294691	0.027081102	0.00032574816
0.22307740	0.027481267	0.00032901173
0.22320790	0.026704513	0.00032549740
0.22333839	0.027438784	0.00032835624
0.22346888	0.026707130	0.00032514410
0.22359938	0.026797599	0.00032470775
0.22372987	0.026495692	0.00032335287
0.22386037	0.027298927	0.00032887800
0.22399086	0.026939523	0.00032440879
0.22412135	0.027072094	0.00032620906
0.22425185	0.027038172	0.00032578384
0.22438234	0.027075581	0.00032620527
0.22451284	0.027235036	0.00032833888
0.22464333	0.027327524	0.00032604999
0.22477382	0.028071174	0.00033165415
0.22490432	0.026859391	0.00032493252
0.22503481	0.027568163	0.00032738863
0.22516531	0.026525553	0.00032300832
0.22529580	0.027374394	0.00032596999
0.22542629	0.026474347	0.00032186784
0.22555679	0.026849888	0.00032479414
0.22568728	0.026976393	0.00032370273
0.22581778	0.027210984	0.00032630690
0.22594827	0.026587731	0.00032288572
0.22607876	0.026570634	0.00032162591
0.22620926	0.026522576	0.00032283440
0.22633975	0.026714007	0.00032283802
0.22647025	0.027437971	0.00032653612
0.22660074	0.027674593	0.00032798016
0.22673123	0.026980562	0.00032388030
0.22686173	0.026916480	0.00032427883
0.22699222	0.027225762	0.00032532230
0.22712271	0.026595958	0.00032168986
0.22725321	0.026901049	0.00032407551
0.22738370	0.027178483	0.00032538417
0.22751420	0.027010940	0.00032431916
0.22764469	0.027285169	0.00032606418
0.22777518	0.027041591	0.00032231479
0.22790568	0.026960682	0.00032337647
0.22803617	0.026695791	0.00032181093
0.22816667	0.026337463	0.00031919860
0.22829716	0.026359205	0.00032074028
0.22842765	0.027178588	0.00032366342
0.22855815	0.027213739	0.00032384612
0.22868864	0.027620538	0.00032563389
0.22881914	0.027389266	0.00032504185
0.22894963	0.027147409	0.00032506474
0.22908012	0.026516625	0.00031951956
0.22921062	0.027533841	0.00032504383
0.22934111	0.026746318	0.00032242530
0.22947161	0.026851330	0.00032154862
0.22960210	0.026928386	0.00032260486
0.22973259	0.026789968	0.00032113471
0.22986309	0.026625678	0.00031993381
0.22999358	0.027152567	0.00032408696
0.23012408	0.027144540	0.00032161780
0.23025457	0.027233526	0.00032388559
0.23038506	0.027371422	0.00032395123
0.23051556	0.026672429	0.00031911446
0.23064605	0.026352361	0.00031850564
0.23077655	0.026378679	0.00032299560
0.23090704	0.026986894	0.00032991634
0.23103753	0.027229577	0.00033350985
0.23116803	0.027521133	0.00033510593
0.23129852	0.027049034	0.00033440234
0.23142902	0.026950458	0.00033637324
0.23155951	0.026717852	0.00033596185
0.23169000	0.026904519	0.00033851909
0.23182050	0.026759009	0.00033885930
0.23195099	0.026224698	0.00033687428
0.23208149	0.025829750	0.00033612568
0.23221198	0.026628824	0.00033953954
0.23234247	0.027139854	0.00034532112
0.23247297	0.027068942	0.00034505053
0.23260346	0.026406405	0.00034228808
0.23273396	0.026732836	0.00034652614
0.23286445	0.026038904	0.00034113561
0.23299494	0.027194903	0.00034998254
0.23312544	0.026969406	0.00035037784
0.23325593	0.026767892	0.00034900168
0.23338643	0.026088324	0.00034479529
0.23351692	0.027329508	0.00035065207
0.23364741	0.027094337	0.00034882759
0.23377791	0.027331772	0.00035263638
0.23390840	0.026844427	0.00034734988
0.23403890	0.026716576	0.00034714058
0.23416939	0.026166248	0.00034502941
0.23429988	0.026402461	0.00034639278
0.23443038	0.027156164	0.00035189502
0.23456087	0.027228023	0.00035070714
0.23469137	0.026642047	0.00034926278
0.23482186	0.026825878	0.00035033218
0.23495235	0.026933113	0.00035059090
0.23508285	0.026991372	0.00034999306
0.23521334	0.026595495	0.00034823693
0.23534384	0.027073505	0.00035198915
0.23547433	0.027797326	0.00035703858
0.23560482	0.026922159	0.00035006105
0.23573532	0.026669269	0.00035084923
0.23586581	0.026632409	0.00035095465
0.23599630	0.027184015	0.00035304810
0.23612680	0.027330154	0.00035568012
0.23625729	0.026698823	0.00034978936
0.23638779	0.026673014	0.00035244760
0.23651828	0.027478768	0.00035710738
0.23664877	0.026855004	0.00035169513
0.23677927	0.027824643	0.00035911692
0.23690976	0.026632905	0.00035091225
0.23704026	0.027042985	0.00035524130
0.23717075	0.026507734	0.00035239521
0.23730124	0.027083587	0.00035425849
0.23743174	0.026523244	0.00035323127
0.23756223	0.026779315	0.00035460408
0.23769273	0.026947771	0.00035410300
0.23782322	0.026802004	0.00035463432
0.23795371	0.026703976	0.00035388819
0.23808421	0.026299171	0.00035243414
0.23821470	0.027108695	0.00035785454
0.23834520	0.027207212	0.00035596994
0.23847569	0.027486540	0.00036000834
0.23860618	0.027036940	0.00035714650
0.23873668	0.027426881	0.00035997662
0.23886717	0.026910052	0.00035761039
0.23899767	0.026705960	0.00035386199
0.23912816	0.027083463	0.00035881536
0.23925865	0.026650951	0.00035615455
0.23938915	0.026709506	0.00035465817
0.23951964	0.026770795	0.00035514789
0.23965014	0.026486881	0.00035462895
0.23978063	0.027046855	0.00035686863
0.23991112	0.027198311	0.00036059928
0.24004162	0.027285720	0.00035795571
0.24017211	0.026314001	0.00035587432
0.24030261	0.026827214	0.00035751516
0.24043310	0.026896034	0.00035668339
0.24056359	0.026918203	0.00035961464
0.24069409	0.026974864	0.00035715290
0.24082458	0.026675103	0.00035814299
0.24095508	0.026797287	0.00035914452
0.24108557	0.026594049	0.00035355177
0.24121606	0.026445389	0.00035661212
0.24134656	0.026469158	0.00035654076
0.24147705	0.026297341	0.00035420882
0.24160755	0.027213627	0.00036230211
0.24173804	0.026607755	0.00035658575
0.24186853	0.026658775	0.00035872260
0.24199903	0.027227397	0.00036226794
0.24212952	0.027175592	0.00036011719
0.24226002	0.026287223	0.00035698908
0.24239051	0.026857888	0.00035981933
0.24252100	0.026702132	0.00035841379
0.24265150	0.026534925	0.00035876897
0.24278199	0.026451124	0.00035653378
0.24291249	0.026555116	0.00035923622
0.24304298	0.026640703	0.00035931978
0.24317347	0.026502839	0.00035813660
0.24330397	0.026707913	0.00035997469
0.24343446	0.025995304	0.00035631715
0.24356496	0.027186549	0.00036331211
0.24369545	0.026683334	0.00036058162
0.24382594	0.027052275	0.00036112571
0.24395644	0.026291763	0.00035806885
0.24408693	0.027468816	0.00036525635
0.24421743	0.027141976	0.00036283531
0.24434792	0.027215325	0.00036675191
0.24447841	0.027561603	0.00036442378
0.24460891	0.027350011	0.00036483586
0.24473940	0.026160104	0.00035877925
0.24486989	0.027450046	0.00036427743
0.24500039	0.026345043	0.00035968509
0.24513088	0.026845458	0.00036154616
0.24526138	0.026526932	0.00036174329
0.24539187	0.027106989	0.00036440098
0.24552236	0.026606010	0.00035995760
0.24565286	0.026745497	0.00036160760
0.24578335	0.026364227	0.00035922703
0.24591385	0.027601699	0.00036656192
0.24604434	0.026945476	0.00036489958
0.24617483	0.026942372	0.00036355121
0.24630533	0.027269743	0.00036520275
0.24643582	0.026803826	0.00036368816
0.24656632	0.026789473	0.00036172323
0.24669681	0.027246177	0.00036684149
0.24682730	0.026885145	0.00036251300
0.24695780	0.026968411	0.00036437460
0.24708829	0.026860769	0.00036379507
0.24721879	0.027117248	0.00036416821
0.24734928	0.027464424	0.00037000636
0.24747977	0.026579544	0.00036294658
0.24761027	0.026483578	0.00036161014
0.24774076	0.026425069	0.00036147663
0.24787126	0.027032740	0.00036455386
0.24800175	0.027228005	0.00036667255
0.24813224	0.027476678	0.00036941857
0.24826274	0.027111241	0.00036417669
0.24839323	0.026661057	0.00036304827
0.24852373	0.026828747	0.00036403122
0.24865422	0.027489193	0.00036831617
0.24878471	0.027111063	0.00036838008
0.24891521	0.027268118	0.00036608055
0.24904570	0.026992886	0.00036754755
0.24917620	0.026595923	0.00036440629
0.24930669	0.026809118	0.00036491021
0.24943718	0.026917939	0.00036638376
0.24956768	0.026533831	0.00036353905
0.24969817	0.026911820	0.00036620129
0.24982867	0.026819619	0.00036711178
0.24995916	0.027028947	0.00036669253
0.25008965	0.026785362	0.00036616369
0.25022015	0.027091908	0.00036687448
0.25035064	0.026791342	0.00036531275
0.25048114	0.027232379	0.00036963078
0.25061163	0.026502027	0.00036166510
0.25074212	0.027127523	0.00036747058
0.25087262	0.026803809	0.00036820047
0.25100311	0.026056781	0.00036017481
0.25113361	0.026952250	0.00036806758
0.25126410	0.027116982	0.00036759498
0.25139459	0.027132623	0.00036794406
0.25152509	0.026675988	0.00036782279
0.25165558	0.026532152	0.00036264987
0.25178608	0.026703535	0.00036716653
0.25191657	0.027183902	0.00037034081
0.25204706	0.026353163	0.00036353849
0.25217756	0.026953870	0.00036849072
0.25230805	0.026563668	0.00036485447
0.25243855	0.027011271	0.00036797248
0.25256904	0.027613868	0.00037376705
0.25269953	0.026627929	0.00036348716
0.25283003	0.026456440	0.00036595166
0.25296052	0.027436060	0.00037107076
0.25309102	0.026925693	0.00036817159
0.25322151	0.026927118	0.00036868935
0.25335200	0.026621791	0.00036492755
0.25348250	0.027368288	0.00037246434
0.25361299	0.026620185	0.00036787096
0.25374349	0.026280365	0.00036287703
0.25387398	0.026727731	0.00036863610
0.25400447	0.026545724	0.00036659957
0.25413497	0.027186516	0.00036903863
0.25426546	0.026780325	0.00036923443
0.25439595	0.026398270	0.00036434741
0.25452645	0.026950915	0.00037009578
0.25465694	0.026427630	0.00036580040
0.25478744	0.026337090	0.00036574822
0.25491793	0.027617038	0.00037308015
0.25504842	0.027267620	0.00036909464
0.25517892	0.026822108	0.00036904837
0.25530941	0.027142585	0.00038238718
0.25543991	0.026507724	0.00037878882
0.25557040	0.026966111	0.00038458653
0.25570089	0.026652489	0.00038605474
0.25583139	0.027214587	0.00039161182
0.25596188	0.027476249	0.00039763931
0.25609238	0.027527886	0.00039880393
0.25622287	0.026687425	0.00039619662
0.25635336	0.027406928	0.00040263583
0.25648386	0.026778920	0.00039988659
0.25661435	0.026359166	0.00039833804
0.25674485	0.027357258	0.00040657544
0.25687534	0.027353398	0.00040895228
0.25700583	0.027069881	0.00040904522
0.25713633	0.026709093	0.00040663481
0.25726682	0.026706152	0.00040952889
0.25739732	0.026817032	0.00041160190
0.25752781	0.026619422	0.00041354836
0.25765830	0.026811802	0.00041610899
0.25778880	0.025963901	0.00041121364
0.25791929	0.026583538	0.00041798704
0.25804979	0.026852799	0.00042104613
0.25818028	0.026725946	0.00042220293
0.25831077	0.026852113	0.00042517889
0.25844127	0.025881161	0.00041673449
0.25857176	0.027289937	0.00042991441
0.25870226	0.026116089	0.00042345426
0.25883275	0.026328969	0.00042649220
0.25896324	0.027370606	0.00043559876
0.25909374	0.027066920	0.00043423597
0.25922423	0.026973500	0.00043521705
0.25935473	0.025701829	0.00042845526
0.25948522	0.026671778	0.00043748329
0.25961571	0.026779067	0.00043760556
0.25974621	0.026126573	0.00043155762
0.25987670	0.027085082	0.00044109975
0.26000720	0.027342544	0.00044369655
0.26013769	0.026567743	0.00043934967
0.26026818	0.026076537	0.00043534298
0.26039868	0.026361504	0.00043831829
0.26052917	0.026814904	0.00044394837
0.26065967	0.026854976	0.00044238487
0.26079016	0.026844928	0.00044653987
0.26092065	0.026335171	0.00044253463
0.26105115	0.027272709	0.00044936860
0.26118164	0.027062349	0.00044905527
0.26131214	0.026066406	0.00044142634
0.26144263	0.026826001	0.00044890883
0.26157312	0.026230119	0.00044374456
0.26170362	0.027004209	0.00045247526
0.26183411	0.026798578	0.00045017614
0.26196461	0.027271215	0.00045298643
0.26209510	0.026275374	0.00044717632
0.26222559	0.026468756	0.00045125603
0.26235609	0.026663641	0.00045348719
0.26248658	0.027068935	0.00045649059
0.26261708	0.026108417	0.00044676688
0.26274757	0.026955652	0.00045812809
0.26287806	0.026855466	0.00045668885
0.26300856	0.026320819	0.00045391092
0.26313905	0.026599220	0.00045817351
0.26326954	0.026365356	0.00045384322
0.26340004	0.026803918	0.00045985350
0.26353053	0.026086680	0.00045513211
0.26366103	0.025332627	0.00044890437
0.26379152	0.025986086	0.00045503972
0.26392201	0.026509565	0.00045977763
0.26405251	0.027145730	0.00046394846
0.26418300	0.026224182	0.00046133718
0.26431350	0.026282794	0.00045718123
0.26444399	0.025955285	0.00045991523
0.26457448	0.026267694	0.00045871890
0.26470498	0.027049253	0.00046742191
0.26483547	0.026559326	0.00046465983
0.26496597	0.027032938	0.00046848210
0.26509646	0.027106043	0.00047194764
0.26522695	0.027179744	0.00047415672
0.26535745	0.026813177	0.00046693106
[truncated: 572 more rows]
