# Supplementary material for: Rationally seeded computational protein design of ɑ-helical barrels
Source: Nat Chem Biol. 2024 Jun 20;20(8):991–9. doi: 10.1038/s41589-024-01642-0 (PMC11288890; doi:10.1038/s41589-024-01642-0)
Supplement: Supplementary file 5 — PDB files used for making figure panels h–j. [file 41589_2024_1642_MOESM5_ESM.zip › KIA_RP_RSPD_NatChemBiol_data_Figure3/sc-CC-7-LI_panels_c-g/SAXS_panel_g/LI_SAXS_raw/b21-438120_00003.dat]

0.0045000000	1.0301312	0.0098420679
0.0046304940	0.93966199	0.0091393145
0.0047609879	0.81356847	0.0082806220
0.0048914819	0.76258014	0.0080467988
0.0050219759	0.67427964	0.0071756243
0.0051524699	0.63978749	0.0069203633
0.0052829638	0.57437529	0.0063910278
0.0054134578	0.52967905	0.0059540815
0.0055439518	0.49820350	0.0058791469
0.0056744457	0.45868321	0.0053549274
0.0058049397	0.41804956	0.0050569689
0.0059354337	0.39675135	0.0050501637
0.0060659277	0.36844970	0.0046248107
0.0061964216	0.34684539	0.0046062170
0.0063269156	0.33465388	0.0044302679
0.0064574096	0.30754224	0.0041518083
0.0065879035	0.29093543	0.0040683307
0.0067183975	0.27253781	0.0038155446
0.0068488915	0.25548782	0.0037294512
0.0069793855	0.24457178	0.0036753825
0.0071098794	0.23225409	0.0034424073
0.0072403734	0.22310110	0.0033814843
0.0073708674	0.21120418	0.0032753692
0.0075013613	0.19975262	0.0031299348
0.0076318553	0.19352545	0.0031008756
0.0077623493	0.18260766	0.0029180830
0.0078928433	0.18116572	0.0029006014
0.0080233372	0.16814675	0.0027774836
0.0081538312	0.16480333	0.0027064258
0.0082843252	0.15773043	0.0026528994
0.0084148191	0.15654571	0.0026123627
0.0085453131	0.14268868	0.0024521443
0.0086758071	0.13666209	0.0023953697
0.0088063011	0.13358029	0.0023256868
0.0089367950	0.12704083	0.0022802501
0.0090672890	0.11882358	0.0021895758
0.0091977830	0.11809993	0.0021342587
0.0093282769	0.11818963	0.0021571186
0.0094587709	0.11074109	0.0020259022
0.0095892649	0.10585687	0.0019937537
0.0097197588	0.10404898	0.0019734015
0.0098502528	0.10426204	0.0019499306
0.0099807468	0.10121772	0.0019060400
0.010111241	0.093931490	0.0018361550
0.010241735	0.092920517	0.0017738609
0.010372229	0.090646067	0.0017655346
0.010502723	0.087749217	0.0017215659
0.010633217	0.082399463	0.0016532883
0.010763711	0.080783990	0.0016208748
0.010894205	0.076996517	0.0015492539
0.011024699	0.076785980	0.0015538499
0.011155193	0.074003700	0.0015147021
0.011285687	0.072519978	0.0014735694
0.011416180	0.069129716	0.0014336830
0.011546674	0.065607666	0.0013635740
0.011677168	0.066427644	0.0013613479
0.011807662	0.063689911	0.0013143809
0.011938156	0.062913852	0.0012983658
0.012068650	0.061804649	0.0012859217
0.012199144	0.059915722	0.0012452746
0.012329638	0.060017934	0.0012162740
0.012460132	0.058484117	0.0011988049
0.012590626	0.057623521	0.0011684696
0.012721120	0.057372928	0.0011488376
0.012851614	0.056026914	0.0011145346
0.012982108	0.052811313	0.0010656442
0.013112602	0.052774320	0.0010668553
0.013243096	0.052292845	0.0010492157
0.013373590	0.050235565	0.0010277858
0.013504084	0.049262986	0.0010168656
0.013634578	0.049109540	0.00099889842
0.013765072	0.049271043	0.0010023982
0.013895566	0.047551878	0.00097758555
0.014026060	0.048443529	0.00096828356
0.014156554	0.048009861	0.00097694489
0.014287048	0.046449260	0.00094459622
0.014417542	0.045249823	0.00092211970
0.014548036	0.045282782	0.00093310625
0.014678530	0.043428434	0.00089794355
0.014809024	0.044190102	0.00090924390
0.014939518	0.044759853	0.00090799311
0.015070012	0.042798079	0.00088021644
0.015200506	0.042599933	0.00088099887
0.015331000	0.042676580	0.00087073659
0.015461494	0.042904093	0.00086908825
0.015591988	0.041186173	0.00085450094
0.015722482	0.040862288	0.00083756897
0.015852975	0.040920267	0.00083804469
0.015983469	0.040696563	0.00083330706
0.016113963	0.040195933	0.00081977634
0.016244457	0.040378733	0.00082748622
0.016374951	0.038724839	0.00079949482
0.016505445	0.038560896	0.00079882225
0.016635939	0.038982606	0.00080072680
0.016766433	0.037601281	0.00077492620
0.016896927	0.038239939	0.00078412944
0.017027421	0.038669826	0.00078281061
0.017157915	0.038585909	0.00077918888
0.017288409	0.038701118	0.00078025638
0.017418903	0.037227813	0.00075300533
0.017549397	0.037809599	0.00076461377
0.017679891	0.036622321	0.00074799910
0.017810385	0.036773796	0.00074516880
0.017940879	0.037308213	0.00075124962
0.018071373	0.036744252	0.00073940354
0.018201867	0.034237366	0.00071521833
0.018332361	0.035596818	0.00072713465
0.018462855	0.035638182	0.00071557385
0.018593349	0.036447323	0.00073000071
0.018723843	0.036932716	0.00072916903
0.018854337	0.036293710	0.00071282912
0.018984831	0.035168739	0.00070571781
0.019115325	0.035357381	0.00070203790
0.019245819	0.035815393	0.00071097538
0.019376313	0.035363711	0.00069942658
0.019506807	0.034683215	0.00068596080
0.019637301	0.035781228	0.00070089251
0.019767795	0.034783443	0.00068418061
0.019898289	0.033974899	0.00067842398
0.020028783	0.035589755	0.00069013966
0.020159277	0.033939364	0.00066965321
0.020289771	0.034670635	0.00067843605
0.020420264	0.033635277	0.00066059724
0.020550758	0.034147107	0.00066469033
0.020681252	0.033244315	0.00065981448
0.020811746	0.032336575	0.00064316873
0.020942240	0.033874454	0.00065326716
0.021072734	0.033604070	0.00065861477
0.021203228	0.033328719	0.00064334497
0.021333722	0.033836031	0.00065399881
0.021464216	0.033054353	0.00064202267
0.021594710	0.033427844	0.00063793759
0.021725204	0.031814434	0.00063155190
0.021855698	0.032793124	0.00062782638
0.021986192	0.032794492	0.00063219284
0.022116686	0.031866081	0.00062676784
0.022247180	0.033544198	0.00062857401
0.022377674	0.032310725	0.00062295649
0.022508168	0.033301985	0.00062750946
0.022638662	0.033119854	0.00062122278
0.022769156	0.033163953	0.00062897630
0.022899650	0.033920510	0.00062450065
0.023030144	0.033182556	0.00062255508
0.023160638	0.032682517	0.00061520484
0.023291132	0.031418060	0.00059882039
0.023421626	0.032002574	0.00060541962
0.023552120	0.031724049	0.00059894662
0.023682614	0.032527752	0.00059910907
0.023813108	0.032486881	0.00060653333
0.023943602	0.032261701	0.00059671215
0.024074096	0.032475297	0.00059710374
0.024204590	0.030276685	0.00058158570
0.024335084	0.032703079	0.00059458718
0.024465578	0.032304279	0.00059452265
0.024596072	0.032437346	0.00058886964
0.024726566	0.033231122	0.00059645265
0.024857060	0.031266382	0.00058161089
0.024987553	0.031513671	0.00057577568
0.025118047	0.032946842	0.00059135366
0.025248541	0.031405971	0.00057516133
0.025379035	0.032332803	0.00057931410
0.025509529	0.031521617	0.00057500979
0.025640023	0.032684934	0.00057714534
0.025770517	0.033386282	0.00058652424
0.025901011	0.031867139	0.00057206316
0.026031505	0.031525772	0.00056561422
0.026161999	0.031886940	0.00056875235
0.026292493	0.031927761	0.00056603018
0.026422987	0.031527037	0.00056003547
0.026553481	0.031623702	0.00056236402
0.026683975	0.032437677	0.00056538814
0.026814469	0.031447308	0.00055785525
0.026944963	0.031092885	0.00055357388
0.027075457	0.030808989	0.00054834178
0.027205951	0.030611585	0.00054954199
0.027336445	0.032213318	0.00055660418
0.027466939	0.031449325	0.00054801176
0.027597433	0.031264208	0.00054908362
0.027727927	0.030725962	0.00053918765
0.027858421	0.031546735	0.00055022008
0.027988915	0.031278731	0.00054314659
0.028119409	0.031815374	0.00054524118
0.028249903	0.031350041	0.00054280599
0.028380397	0.031256578	0.00053644914
0.028510891	0.031745722	0.00054479160
0.028641385	0.030958077	0.00053798063
0.028771879	0.030726742	0.00052851682
0.028902373	0.031061156	0.00053512101
0.029032867	0.030741862	0.00052982389
0.029163361	0.031114765	0.00052801597
0.029293855	0.031171747	0.00053459272
0.029424349	0.030862926	0.00052377566
0.029554842	0.032046313	0.00053501623
0.029685336	0.030820641	0.00052432820
0.029815830	0.030895019	0.00052076981
0.029946324	0.030477359	0.00051931132
0.030076818	0.031676449	0.00052847336
0.030207312	0.031493004	0.00052046903
0.030337806	0.030513081	0.00051650878
0.030468300	0.030591916	0.00051337191
0.030598794	0.030987474	0.00051715220
0.030729288	0.030390163	0.00051343854
0.030859782	0.031839420	0.00052115675
0.030990276	0.030703230	0.00051239431
0.031120770	0.031022201	0.00050940640
0.031251264	0.030263334	0.00050319283
0.031381758	0.031360685	0.00051433543
0.031512252	0.030912043	0.00050782602
0.031642746	0.030375015	0.00050461514
0.031773240	0.030895724	0.00050639827
0.031903734	0.031548045	0.00050777462
0.032034228	0.030621701	0.00050298518
0.032164722	0.030206325	0.00049803601
0.032295216	0.030947934	0.00050236690
0.032425710	0.030976725	0.00050368813
0.032556204	0.029941494	0.00048994677
0.032686698	0.030455332	0.00049542423
0.032817192	0.030105510	0.00049044472
0.032947686	0.030818772	0.00049446091
0.033078180	0.030480382	0.00049490143
0.033208674	0.031490516	0.00049777200
0.033339168	0.030975421	0.00049383807
0.033469662	0.030730197	0.00049255728
0.033600156	0.031518829	0.00049485102
0.033730650	0.030989195	0.00049531755
0.033861144	0.031216761	0.00049296982
0.033991637	0.030655441	0.00048377349
0.034122131	0.030426264	0.00048665539
0.034252625	0.030604860	0.00048900673
0.034383119	0.030462334	0.00049456411
0.034513613	0.030059821	0.00049121247
0.034644107	0.030127641	0.00049054333
0.034774601	0.030671281	0.00050560950
0.034905095	0.030339805	0.00050523594
0.035035589	0.030254283	0.00050641504
0.035166083	0.031026746	0.00051973492
0.035296577	0.030003125	0.00051012492
0.035427071	0.030805541	0.00052345685
0.035557565	0.030608853	0.00051542828
0.035688059	0.030004766	0.00051214368
0.035818553	0.029361556	0.00051457364
0.035949047	0.029620313	0.00051270985
0.036079541	0.030186760	0.00051862662
0.036210035	0.030042674	0.00051627829
0.036340529	0.031102943	0.00052510654
0.036471023	0.029801246	0.00052081561
0.036601517	0.030255074	0.00052197683
0.036732011	0.030001848	0.00051871704
0.036862505	0.030026865	0.00052303732
0.036992999	0.030489821	0.00052513725
0.037123493	0.029322240	0.00051630128
0.037253987	0.030417735	0.00053058331
0.037384481	0.030676003	0.00052792220
0.037514975	0.029417875	0.00052262893
0.037645469	0.029602169	0.00052286522
0.037775963	0.029783159	0.00052120157
0.037906457	0.030376307	0.00053389046
0.038036951	0.030984506	0.00053708801
0.038167445	0.030379259	0.00053264803
0.038297939	0.029518531	0.00052576238
0.038428433	0.031306940	0.00053917610
0.038558926	0.030031628	0.00053267658
0.038689420	0.029656008	0.00052985356
0.038819914	0.030842864	0.00053717245
0.038950408	0.029841909	0.00053524160
0.039080902	0.030601946	0.00053215605
0.039211396	0.029951235	0.00052691167
0.039341890	0.029572001	0.00051626714
0.039472384	0.030255096	0.00052119617
0.039602878	0.029869892	0.00051740397
0.039733372	0.029509984	0.00051218207
0.039863866	0.029725417	0.00050951573
0.039994360	0.030210661	0.00051659385
0.040124854	0.029430632	0.00050550284
0.040255348	0.030498752	0.00051543453
0.040385842	0.029634595	0.00050505610
0.040516336	0.030303936	0.00051091280
0.040646830	0.030175535	0.00050902157
0.040777324	0.030448437	0.00051020170
0.040907818	0.030144260	0.00050631744
0.041038312	0.030021831	0.00050780951
0.041168806	0.029294288	0.00049532988
0.041299300	0.029447660	0.00050295402
0.041429794	0.030163223	0.00050290310
0.041560288	0.030394691	0.00050423685
0.041690782	0.030113705	0.00050372328
0.041821276	0.030596850	0.00050309750
0.041951770	0.029800104	0.00049827608
0.042082264	0.029946402	0.00049714184
0.042212758	0.030423313	0.00050058103
0.042343252	0.029602465	0.00049895681
0.042473746	0.030313766	0.00049875053
0.042604240	0.029345446	0.00048940340
0.042734734	0.029833678	0.00049859403
0.042865228	0.029715865	0.00049153015
0.042995722	0.029321107	0.00049112933
0.043126215	0.031249685	0.00050472141
0.043256709	0.028951086	0.00048485961
0.043387203	0.029614738	0.00049132251
0.043517697	0.029769349	0.00048903432
0.043648191	0.030555552	0.00049343659
0.043778685	0.029764013	0.00049394691
0.043909179	0.029510435	0.00048572947
0.044039673	0.029843810	0.00048950098
0.044170167	0.030036749	0.00048914116
0.044300661	0.029857634	0.00048665597
0.044431155	0.029915218	0.00048999843
0.044561649	0.030230114	0.00048957377
0.044692143	0.029899086	0.00048669304
0.044822637	0.029114197	0.00048028033
0.044953131	0.030110787	0.00048621488
0.045083625	0.030151796	0.00049104889
0.045214119	0.030666903	0.00049074975
0.045344613	0.030403974	0.00048576596
0.045475107	0.029606189	0.00048107629
0.045605601	0.030701542	0.00048855805
0.045736095	0.030247613	0.00048432211
0.045866589	0.029661239	0.00048184367
0.045997083	0.029475299	0.00047642654
0.046127577	0.029980546	0.00048518774
0.046258071	0.030117167	0.00049006392
0.046388565	0.028662102	0.00048151625
0.046519059	0.029881490	0.00049709553
0.046649553	0.030247509	0.00049799107
0.046780047	0.030211640	0.00050076592
0.046910541	0.030221729	0.00050191995
0.047041035	0.029889714	0.00049881077
0.047171529	0.029664208	0.00050158101
0.047302023	0.030431612	0.00050711626
0.047432517	0.030318872	0.00050580896
0.047563011	0.029942604	0.00050619023
0.047693504	0.029599918	0.00050094909
0.047823998	0.030612175	0.00051373499
0.047954492	0.029946624	0.00050882129
0.048084986	0.029203544	0.00050276102
0.048215480	0.030067264	0.00051458333
0.048345974	0.029950646	0.00050878157
0.048476468	0.030785991	0.00051500607
0.048606962	0.029212390	0.00050642343
0.048737456	0.030287084	0.00051348255
0.048867950	0.030076519	0.00051470261
0.048998444	0.029702619	0.00050965286
0.049128938	0.030232220	0.00051595466
0.049259432	0.030234682	0.00051632945
0.049389926	0.030059976	0.00051554913
0.049520420	0.029505734	0.00051137063
0.049650914	0.029280053	0.00051245098
0.049781408	0.029371138	0.00051069126
0.049911902	0.030329469	0.00051772185
0.050042396	0.029374585	0.00051233369
0.050172890	0.030192282	0.00051994622
0.050303384	0.029899568	0.00052136030
0.050433878	0.030117724	0.00051950025
0.050564372	0.029710293	0.00051847976
0.050694866	0.029375454	0.00051178055
0.050825360	0.029243807	0.00051510793
0.050955854	0.030131771	0.00052299441
0.051086348	0.029671692	0.00051865772
0.051216842	0.029112959	0.00051341635
0.051347336	0.029565956	0.00051690614
0.051477830	0.030189026	0.00052273142
0.051608324	0.030267111	0.00052473517
0.051738818	0.029896761	0.00052430146
0.051869312	0.028716807	0.00051102165
0.051999806	0.031015880	0.00053170940
0.052130299	0.029644208	0.00052097707
0.052260793	0.029214525	0.00051730595
0.052391287	0.030442756	0.00052859323
0.052521781	0.029490631	0.00052026666
0.052652275	0.030199307	0.00052963221
0.052782769	0.029427070	0.00051864177
0.052913263	0.030170679	0.00052687551
0.053043757	0.029562309	0.00052188278
0.053174251	0.029310839	0.00052218509
0.053304745	0.028465711	0.00051424337
0.053435239	0.030052462	0.00052969972
0.053565733	0.030041166	0.00052693161
0.053696227	0.029952086	0.00052445524
0.053826721	0.029689365	0.00052694068
0.053957215	0.030558196	0.00053233460
0.054087709	0.030694386	0.00053641385
0.054218203	0.030794801	0.00053278643
0.054348697	0.029482691	0.00052421707
0.054479191	0.030566041	0.00053458305
0.054609685	0.030512199	0.00053528829
0.054740179	0.030295945	0.00053132703
0.054870673	0.029199150	0.00052431683
0.055001167	0.029140410	0.00052034896
0.055131661	0.029722912	0.00052821904
0.055262155	0.030111160	0.00053019671
0.055392649	0.030534874	0.00053710021
0.055523143	0.030039916	0.00053248162
0.055653637	0.030271364	0.00053223761
0.055784131	0.030004640	0.00052862172
0.055914625	0.028939335	0.00052430298
0.056045119	0.029907103	0.00053114413
0.056175613	0.029664914	0.00052878892
0.056306107	0.029293652	0.00052553170
0.056436601	0.030350687	0.00053482006
0.056567095	0.029604329	0.00052780512
0.056697588	0.028961938	0.00052482708
0.056828082	0.029543483	0.00053086030
0.056958576	0.028993043	0.00052420100
0.057089070	0.029770314	0.00053170234
0.057219564	0.030363214	0.00053589201
0.057350058	0.029600700	0.00052745972
0.057480552	0.030083105	0.00053701549
0.057611046	0.030409002	0.00053481907
0.057741540	0.029639681	0.00053002906
0.057872034	0.029906254	0.00053172035
0.058002528	0.029735317	0.00052726300
0.058133022	0.030486171	0.00053651191
0.058263516	0.030341749	0.00053162437
0.058394010	0.029745095	0.00052669442
0.058524504	0.029699447	0.00052874933
0.058654998	0.030278557	0.00053073043
0.058785492	0.029127798	0.00052163707
0.058915986	0.028653307	0.00051915286
0.059046480	0.029116131	0.00051635615
0.059176974	0.029726360	0.00052742237
0.059307468	0.029731979	0.00052229731
0.059437962	0.028541214	0.00051053052
0.059568456	0.030225009	0.00052714162
0.059698950	0.028474993	0.00051134003
0.059829444	0.029481699	0.00051731926
0.059959938	0.028807085	0.00051331611
0.060090432	0.029192487	0.00051347298
0.060220926	0.029006800	0.00051440399
0.060351420	0.029668956	0.00051729870
0.060481914	0.030001034	0.00052172242
0.060612408	0.029567150	0.00051548372
0.060742902	0.029948106	0.00051737377
0.060873396	0.030663888	0.00052466101
0.061003890	0.029144989	0.00051274894
0.061134384	0.029387484	0.00051217078
0.061264877	0.029786048	0.00052048436
0.061395371	0.030720166	0.00052201890
0.061525865	0.029442064	0.00051124982
0.061656359	0.029358469	0.00051250424
0.061786853	0.029334685	0.00051243643
0.061917347	0.030112357	0.00051887751
0.062047841	0.029392641	0.00051175712
0.062178335	0.030165872	0.00051422398
0.062308829	0.030409192	0.00052024656
0.062439323	0.029093338	0.00050767452
0.062569817	0.028750932	0.00050513929
0.062700311	0.029193538	0.00050970269
0.062830805	0.029569552	0.00051069763
0.062961299	0.029523143	0.00051064985
0.063091793	0.029283766	0.00050909933
0.063222287	0.029434251	0.00050968889
0.063352781	0.028696600	0.00050801937
0.063483275	0.030217010	0.00051453340
0.063613769	0.029496202	0.00050890015
0.063744263	0.029441392	0.00050899550
0.063874757	0.030077610	0.00051333411
0.064005251	0.029642010	0.00051144924
0.064135745	0.029416588	0.00051082122
0.064266239	0.029124590	0.00050464603
0.064396733	0.029326288	0.00050628131
0.064527227	0.029294595	0.00050607580
0.064657721	0.029247119	0.00050872653
0.064788215	0.029205958	0.00050666881
0.064918709	0.029460086	0.00050622870
0.065049203	0.029840465	0.00051318147
0.065179697	0.029343481	0.00050368493
0.065310191	0.029306570	0.00050568969
0.065440685	0.028844287	0.00050357409
0.065571179	0.029881078	0.00050892605
0.065701673	0.029600647	0.00050752611
0.065832166	0.029306407	0.00050398833
0.065962660	0.029027008	0.00050289384
0.066093154	0.029515495	0.00050947811
0.066223648	0.029560432	0.00050519151
0.066354142	0.030185317	0.00051235217
0.066484636	0.030768556	0.00051225579
0.066615130	0.029192501	0.00050298754
0.066745624	0.029310094	0.00050431821
0.066876118	0.029618890	0.00050451409
0.067006612	0.029807635	0.00050778817
0.067137106	0.029424844	0.00050429677
0.067267600	0.029447630	0.00049856782
0.067398094	0.030373930	0.00051099307
0.067528588	0.029544057	0.00050389711
0.067659082	0.029341673	0.00050112286
0.067789576	0.030001953	0.00050826259
0.067920070	0.028122986	0.00049086693
0.068050564	0.029274120	0.00050066829
0.068181058	0.028936689	0.00049734587
0.068311552	0.029181918	0.00049822511
0.068442046	0.029840725	0.00050536795
0.068572540	0.029408200	0.00050119372
0.068703034	0.030008739	0.00050163546
0.068833528	0.029219574	0.00050031167
0.068964022	0.028897358	0.00049442455
0.069094516	0.029368110	0.00050137619
0.069225010	0.029901902	0.00050233517
0.069355504	0.029015325	0.00049498911
0.069485998	0.029502102	0.00049994847
0.069616492	0.029345017	0.00050006211
0.069746986	0.029069117	0.00049507503
0.069877480	0.029171755	0.00049849416
0.070007974	0.028417093	0.00048890275
0.070138468	0.029745851	0.00049825994
0.070268961	0.029654236	0.00049756252
0.070399455	0.028877416	0.00049220725
0.070529949	0.028853256	0.00049481684
0.070660443	0.029370402	0.00049471245
0.070790937	0.029047680	0.00049372078
0.070921431	0.029615534	0.00049799500
0.071051925	0.028603189	0.00048800452
0.071182419	0.028466330	0.00049138068
0.071312913	0.029725567	0.00049764834
0.071443407	0.028699063	0.00049199801
0.071573901	0.029158660	0.00048995567
0.071704395	0.028722795	0.00048757006
0.071834889	0.028700505	0.00048983445
0.071965383	0.028844884	0.00048970883
0.072095877	0.029156694	0.00049274164
0.072226371	0.029080432	0.00049256170
0.072356865	0.028549709	0.00048508686
0.072487359	0.028333097	0.00048652697
0.072617853	0.029161312	0.00049322532
0.072748347	0.028996130	0.00048545803
0.072878841	0.029083218	0.00049058876
0.073009335	0.029371433	0.00048903752
0.073139829	0.029487938	0.00049183610
0.073270323	0.029935211	0.00049844338
0.073400817	0.028988472	0.00048763923
0.073531311	0.029600939	0.00049207454
0.073661805	0.029844670	0.00049493418
0.073792299	0.028765465	0.00048280062
0.073922793	0.029375976	0.00049136406
0.074053287	0.028914192	0.00048557030
0.074183781	0.028756030	0.00048533957
0.074314275	0.030078906	0.00049824496
0.074444769	0.028767523	0.00048229827
0.074575263	0.028719411	0.00048332914
0.074705757	0.028585082	0.00048341835
0.074836250	0.029358410	0.00048867084
0.074966744	0.029838999	0.00049427436
0.075097238	0.029131979	0.00048356431
0.075227732	0.030704402	0.00049694106
0.075358226	0.029672592	0.00049062014
0.075488720	0.029746159	0.00048850468
0.075619214	0.028210950	0.00047818139
0.075749708	0.028972071	0.00048372986
0.075880202	0.029355151	0.00048679610
0.076010696	0.028544471	0.00048018771
0.076141190	0.028337468	0.00047841527
0.076271684	0.029005049	0.00048423881
0.076402178	0.029617101	0.00049127890
0.076532672	0.029611876	0.00048458135
0.076663166	0.029314919	0.00048543631
0.076793660	0.028711252	0.00047926000
0.076924154	0.030259237	0.00049153906
0.077054648	0.029832260	0.00048869569
0.077185142	0.029627329	0.00048521534
0.077315636	0.028113749	0.00047427648
0.077446130	0.028819748	0.00048068321
0.077576624	0.028765622	0.00047609945
0.077707118	0.028012495	0.00047609207
0.077837612	0.029346850	0.00048156434
0.077968106	0.029056343	0.00048160954
0.078098600	0.028481577	0.00047554309
0.078229094	0.029001543	0.00047786770
0.078359588	0.028493451	0.00047722222
0.078490082	0.028227926	0.00047325975
0.078620576	0.028240192	0.00047154209
0.078751070	0.028250492	0.00047441767
0.078881564	0.029500479	0.00048122495
0.079012058	0.029014615	0.00048123316
0.079142552	0.028929349	0.00047794636
0.079273046	0.029195553	0.00047692439
0.079403539	0.029162336	0.00047884895
0.079534033	0.028152802	0.00047109064
0.079664527	0.029470073	0.00048001483
0.079795021	0.029102088	0.00047912734
0.079925515	0.028909236	0.00047437360
0.080056009	0.028939114	0.00047785045
0.080186503	0.028447349	0.00047409247
0.080316997	0.028973966	0.00047339546
0.080447491	0.029353287	0.00047915602
0.080577985	0.028822509	0.00047408603
0.080708479	0.028500348	0.00047082069
0.080838973	0.028848805	0.00047443640
0.080969467	0.027658798	0.00046355150
0.081099961	0.028815015	0.00047505517
0.081230455	0.028796783	0.00047540042
0.081360949	0.029580446	0.00047644355
0.081491443	0.027988576	0.00046874130
0.081621937	0.028511224	0.00046899287
0.081752431	0.029178246	0.00047587713
0.081882925	0.028254183	0.00047070308
0.082013419	0.028701140	0.00047083256
0.082143913	0.030262893	0.00048332992
0.082274407	0.029250541	0.00047329427
0.082404901	0.029308973	0.00047296933
0.082535395	0.029511178	0.00047936616
0.082665889	0.029177679	0.00047128973
0.082796383	0.029047221	0.00047355147
0.082926877	0.028496478	0.00046857885
0.083057371	0.028773310	0.00046809959
0.083187865	0.029197439	0.00047308806
0.083318359	0.029656471	0.00047450353
0.083448853	0.029393905	0.00047347823
0.083579347	0.029405677	0.00047431061
0.083709841	0.029805180	0.00047548920
0.083840335	0.028314778	0.00046583613
0.083970828	0.028722399	0.00046767920
0.084101322	0.029497122	0.00047158934
0.084231816	0.028907795	0.00046996628
0.084362310	0.029296223	0.00047025841
0.084492804	0.029179706	0.00046948684
0.084623298	0.028756863	0.00046985744
0.084753792	0.028484845	0.00046432703
0.084884286	0.028488834	0.00046544157
0.085014780	0.028811733	0.00046784651
0.085145274	0.028239318	0.00046255956
0.085275768	0.028646948	0.00046609141
0.085406262	0.028586896	0.00046294609
0.085536756	0.029247157	0.00046952478
0.085667250	0.028581641	0.00046754452
0.085797744	0.028531923	0.00046304713
0.085928238	0.029695512	0.00047288216
0.086058732	0.028645083	0.00046338636
0.086189226	0.029347190	0.00046933718
0.086319720	0.029821407	0.00047428813
0.086450214	0.029089261	0.00046490469
0.086580708	0.029438362	0.00047057910
0.086711202	0.028621830	0.00046097223
0.086841696	0.029062077	0.00046519018
0.086972190	0.028895031	0.00046418665
0.087102684	0.029397077	0.00046761216
0.087233178	0.028873301	0.00046475449
0.087363672	0.029149137	0.00046622613
0.087494166	0.027783531	0.00045320730
0.087624660	0.028470454	0.00046020057
0.087755154	0.028190780	0.00046050048
0.087885648	0.029050490	0.00046212421
0.088016142	0.028017491	0.00045572599
0.088146636	0.029470927	0.00046380716
0.088277130	0.029259282	0.00046420575
0.088407623	0.028575444	0.00046123249
0.088538117	0.029873396	0.00046720949
0.088668611	0.028337317	0.00045886020
0.088799105	0.028284062	0.00045756777
0.088929599	0.028374660	0.00045475740
0.089060093	0.028675371	0.00046129772
0.089190587	0.029115840	0.00046230611
0.089321081	0.029188094	0.00046371179
0.089451575	0.028237965	0.00045597645
0.089582069	0.028010127	0.00045066493
0.089712563	0.029108668	0.00046238720
0.089843057	0.028746246	0.00046106181
0.089973551	0.028283347	0.00045471496
0.090104045	0.027363286	0.00044896557
0.090234539	0.028813090	0.00045559964
0.090365033	0.029523860	0.00046607241
0.090495527	0.029420814	0.00046260686
0.090626021	0.028537736	0.00045610410
0.090756515	0.029028383	0.00046107191
0.090887009	0.028668962	0.00045865452
0.091017503	0.029892259	0.00046378759
0.091147997	0.029001875	0.00045996571
0.091278491	0.028774604	0.00045548370
0.091408985	0.028820181	0.00045826790
0.091539479	0.029164834	0.00045774789
0.091669973	0.027977708	0.00044976201
0.091800467	0.028086451	0.00046129752
0.091930961	0.028598669	0.00046904971
0.092061455	0.028003204	0.00046776368
0.092191949	0.028395235	0.00047510704
0.092322443	0.028360677	0.00047545665
0.092452937	0.028931371	0.00048236148
0.092583431	0.029247024	0.00048726179
0.092713925	0.028112473	0.00047935770
0.092844419	0.028747716	0.00048918317
0.092974912	0.029471232	0.00049245114
0.093105406	0.029316278	0.00048374888
0.093235900	0.028461094	0.00047528987
0.093366394	0.028434615	0.00046945285
0.093496888	0.028407711	0.00047268762
0.093627382	0.028888898	0.00047019042
0.093757876	0.029166661	0.00047185043
0.093888370	0.028887210	0.00047128705
0.094018864	0.029099604	0.00046785593
0.094149358	0.029042232	0.00047002508
0.094279852	0.029147014	0.00046958237
0.094410346	0.028957735	0.00046453553
0.094540840	0.029266570	0.00047027621
0.094671334	0.027927115	0.00045616370
0.094801828	0.028656898	0.00046244657
0.094932322	0.028636546	0.00046423042
0.095062816	0.028385574	0.00045966042
0.095193310	0.028897024	0.00046344937
0.095323804	0.028410696	0.00045866163
0.095454298	0.028125327	0.00045440083
0.095584792	0.028805173	0.00046326839
0.095715286	0.028812831	0.00045873797
0.095845780	0.028600133	0.00045819148
0.095976274	0.028594254	0.00046045190
0.096106768	0.028397832	0.00045332700
0.096237262	0.028410974	0.00045795825
0.096367756	0.029049785	0.00046112861
0.096498250	0.029147284	0.00045897549
0.096628744	0.028650477	0.00045976944
0.096759238	0.028331900	0.00045165295
0.096889732	0.029026661	0.00045961506
0.097020226	0.028769242	0.00045779676
0.097150720	0.028121400	0.00045060821
0.097281214	0.028636113	0.00045439323
0.097411708	0.028209150	0.00045082120
0.097542201	0.028052913	0.00044998098
0.097672695	0.028542724	0.00045659184
0.097803189	0.028246269	0.00045066061
0.097933683	0.028475267	0.00045392799
0.098064177	0.028835970	0.00045434905
0.098194671	0.028595273	0.00044954815
0.098325165	0.029743331	0.00045789667
0.098455659	0.028386023	0.00044736388
0.098586153	0.028921502	0.00045132524
0.098716647	0.028975459	0.00045088836
0.098847141	0.029164526	0.00044683551
0.098977635	0.029563056	0.00045221581
0.099108129	0.028895828	0.00044594823
0.099238623	0.028968810	0.00044667549
0.099369117	0.028447845	0.00044224425
0.099499611	0.028948394	0.00044566703
0.099630105	0.028444565	0.00044243838
0.099760599	0.028872305	0.00044693936
0.099891093	0.028861348	0.00044384472
0.10002159	0.029724909	0.00045415807
0.10015208	0.028284640	0.00044153465
0.10028257	0.028791396	0.00044322108
0.10041307	0.028340900	0.00044335352
0.10054356	0.029004192	0.00044616863
0.10067406	0.028478439	0.00044568278
0.10080455	0.029038654	0.00044838563
0.10093504	0.029727929	0.00044894300
0.10106554	0.028532343	0.00044593756
0.10119603	0.028710982	0.00044405749
0.10132653	0.028414678	0.00044433380
0.10145702	0.028384164	0.00044476610
0.10158751	0.028590369	0.00044165817
0.10171801	0.029093998	0.00044752089
0.10184850	0.028974167	0.00044330835
0.10197900	0.029319313	0.00044707510
0.10210949	0.027807890	0.00043759821
0.10223998	0.029213439	0.00044594322
0.10237048	0.029249199	0.00044681372
0.10250097	0.028508565	0.00044408089
0.10263147	0.027994250	0.00043503678
0.10276196	0.029434319	0.00044958931
0.10289245	0.029510564	0.00044698469
0.10302295	0.028583602	0.00043929219
0.10315344	0.028688772	0.00044361248
0.10328394	0.028252732	0.00043669955
0.10341443	0.029124847	0.00044384092
0.10354492	0.028571076	0.00044138539
0.10367542	0.028445635	0.00043622274
0.10380591	0.028577317	0.00044078990
0.10393641	0.028429250	0.00043837644
0.10406690	0.029252650	0.00044353549
0.10419739	0.028857735	0.00044335759
0.10432789	0.028932729	0.00043903316
0.10445838	0.028065180	0.00043536219
0.10458888	0.028824083	0.00044017768
0.10471937	0.028897855	0.00043997935
0.10484986	0.028220646	0.00043556840
0.10498036	0.029292652	0.00044193622
0.10511085	0.028909388	0.00043972115
0.10524135	0.027648242	0.00043134110
0.10537184	0.028475086	0.00043617248
0.10550233	0.028762481	0.00044048131
0.10563283	0.028836893	0.00043946162
0.10576332	0.028068194	0.00043218503
0.10589382	0.029109111	0.00044102716
0.10602431	0.028654519	0.00043444140
0.10615480	0.028274990	0.00043420921
0.10628530	0.028185506	0.00043550777
0.10641579	0.029074737	0.00043765714
0.10654629	0.028294633	0.00043458125
0.10667678	0.029165368	0.00043824572
0.10680727	0.028651807	0.00043565224
0.10693777	0.028847077	0.00043895457
0.10706826	0.028446426	0.00043351924
0.10719876	0.028672123	0.00043615261
0.10732925	0.028729571	0.00043697072
0.10745974	0.028722023	0.00043345104
0.10759024	0.028879161	0.00043638026
0.10772073	0.028747967	0.00043577807
0.10785123	0.028038839	0.00043278359
0.10798172	0.028082173	0.00043990886
0.10811221	0.029450305	0.00045137552
0.10824271	0.028366293	0.00045009207
0.10837320	0.028153119	0.00045108252
0.10850370	0.027327975	0.00044686724
0.10863419	0.028097538	0.00045622694
0.10876468	0.028556383	0.00045857579
0.10889518	0.028531938	0.00045996779
0.10902567	0.028305824	0.00046271239
0.10915616	0.027401201	0.00045438662
0.10928666	0.027927617	0.00046413701
0.10941715	0.028742041	0.00046940045
0.10954765	0.027860627	0.00046198080
0.10967814	0.028377296	0.00046999959
0.10980863	0.027979831	0.00046807060
0.10993913	0.027269534	0.00046512560
0.11006962	0.029151694	0.00048132936
0.11020012	0.028475724	0.00047222369
0.11033061	0.029048457	0.00048309015
0.11046110	0.028810295	0.00048040789
0.11059160	0.028668170	0.00048118558
0.11072209	0.028364837	0.00048505208
0.11085259	0.027627026	0.00047270566
0.11098308	0.028349798	0.00048236842
0.11111357	0.027797739	0.00047990286
0.11124407	0.028766945	0.00048624712
0.11137456	0.027712489	0.00048361828
0.11150506	0.028310854	0.00048713829
0.11163555	0.028339214	0.00048667333
0.11176604	0.028551430	0.00049158616
0.11189654	0.028396057	0.00048737004
0.11202703	0.027879718	0.00048777494
0.11215753	0.028125275	0.00049118047
0.11228802	0.028889847	0.00049723357
0.11241851	0.027778551	0.00048916573
0.11254901	0.027899401	0.00049148418
0.11267950	0.027616705	0.00048839587
0.11281000	0.028716742	0.00049721048
0.11294049	0.028158171	0.00047825280
0.11307098	0.028237527	0.00047764411
0.11320148	0.028571651	0.00047330540
0.11333197	0.028400364	0.00047143844
0.11346247	0.028300494	0.00047331113
0.11359296	0.027952288	0.00046532639
0.11372345	0.028505870	0.00046836758
0.11385395	0.027553739	0.00046145884
0.11398444	0.028559430	0.00046231960
0.11411494	0.027868534	0.00046051912
0.11424543	0.028151911	0.00045938952
0.11437592	0.028804315	0.00046259425
0.11450642	0.028337792	0.00045994731
0.11463691	0.029564860	0.00046418386
0.11476741	0.027868191	0.00045345582
0.11489790	0.028403740	0.00045808785
0.11502839	0.027934570	0.00045172222
0.11515889	0.027690396	0.00045253037
0.11528938	0.028731527	0.00045686864
0.11541988	0.027667848	0.00044898786
0.11555037	0.028037986	0.00045220745
0.11568086	0.027774647	0.00044622071
0.11581136	0.028855195	0.00045728488
0.11594185	0.028139077	0.00044943873
0.11607235	0.029093472	0.00045483286
0.11620284	0.028076742	0.00044794009
0.11633333	0.028944140	0.00045290657
0.11646383	0.028315713	0.00045053098
0.11659432	0.028544409	0.00045045184
0.11672482	0.030068860	0.00045720763
0.11685531	0.028207733	0.00044647396
0.11698580	0.029184583	0.00045298074
0.11711630	0.028021992	0.00044489377
0.11724679	0.028092497	0.00044539147
0.11737729	0.028556371	0.00044604584
0.11750778	0.028875940	0.00044826568
0.11763827	0.027759617	0.00044126488
0.11776877	0.028925787	0.00044419613
0.11789926	0.029129812	0.00045012760
0.11802975	0.028255290	0.00044077462
0.11816025	0.027966274	0.00043639418
0.11829074	0.028318546	0.00044173806
0.11842124	0.027585413	0.00043248227
0.11855173	0.027639781	0.00043590848
0.11868222	0.028386631	0.00043813245
0.11881272	0.028868430	0.00043954548
0.11894321	0.028530372	0.00043871586
0.11907371	0.028458686	0.00043719731
0.11920420	0.028748678	0.00043948125
0.11933469	0.028724533	0.00043799749
0.11946519	0.028458776	0.00043101518
0.11959568	0.027975361	0.00043139638
0.11972618	0.028547770	0.00043313063
0.11985667	0.028225833	0.00043146121
0.11998716	0.028180859	0.00043118888
0.12011766	0.027636781	0.00042551146
0.12024815	0.027623408	0.00042367323
0.12037865	0.027616818	0.00042618387
0.12050914	0.028595275	0.00042681089
0.12063963	0.028159148	0.00042779756
0.12077013	0.028258708	0.00042721531
0.12090062	0.028017450	0.00042450552
0.12103112	0.028449785	0.00042781161
0.12116161	0.028619505	0.00042590206
0.12129210	0.028381572	0.00042694026
0.12142260	0.027955830	0.00042300380
0.12155309	0.027663761	0.00042087361
0.12168359	0.027985486	0.00042171852
0.12181408	0.028648444	0.00042459514
0.12194457	0.027815396	0.00041943939
0.12207507	0.028034344	0.00042163665
0.12220556	0.027958532	0.00041852649
0.12233606	0.027611064	0.00041983689
0.12246655	0.028099769	0.00041958983
0.12259704	0.028456482	0.00042222573
0.12272754	0.028536087	0.00042421291
0.12285803	0.028939980	0.00042654521
0.12298853	0.027465105	0.00041508143
0.12311902	0.028379726	0.00042408392
0.12324951	0.027797952	0.00041527430
0.12338001	0.027828614	0.00041881759
0.12351050	0.028097184	0.00041950135
0.12364100	0.027784956	0.00041706477
0.12377149	0.027219236	0.00041499127
0.12390198	0.028321434	0.00041894049
0.12403248	0.027950572	0.00041700486
0.12416297	0.027862318	0.00041740363
0.12429347	0.028205943	0.00041694033
0.12442396	0.028702936	0.00042401199
0.12455445	0.028073726	0.00041747510
0.12468495	0.027719902	0.00041288577
0.12481544	0.028598872	0.00042269691
0.12494594	0.028031386	0.00041528815
0.12507643	0.027581190	0.00041311480
0.12520692	0.027753871	0.00041471746
0.12533742	0.027867865	0.00041342593
0.12546791	0.028165013	0.00041662605
0.12559841	0.028027850	0.00041469777
0.12572890	0.028961023	0.00042079733
0.12585939	0.028027074	0.00041743244
0.12598989	0.027996747	0.00041135401
0.12612038	0.028609367	0.00041938556
0.12625088	0.028032970	0.00041318806
0.12638137	0.028152743	0.00041553520
0.12651186	0.028263353	0.00041822490
0.12664236	0.028220389	0.00041280083
0.12677285	0.028007270	0.00041330419
0.12690335	0.028015809	0.00041587016
0.12703384	0.028018252	0.00041105333
0.12716433	0.027558716	0.00041273194
0.12729483	0.028381550	0.00041434338
0.12742532	0.028310655	0.00041443142
0.12755581	0.028079673	0.00041264669
0.12768631	0.028329185	0.00041312130
0.12781680	0.027984706	0.00041262097
0.12794730	0.028187797	0.00041324483
0.12807779	0.028009544	0.00041093737
0.12820828	0.027733964	0.00041018493
0.12833878	0.027934983	0.00041022274
0.12846927	0.028722480	0.00041633692
0.12859977	0.028845539	0.00041776867
0.12873026	0.028214274	0.00041107851
0.12886075	0.028455204	0.00041363272
0.12899125	0.027379899	0.00040653698
0.12912174	0.028603480	0.00041330121
0.12925224	0.028099538	0.00041144918
0.12938273	0.028432095	0.00041265392
0.12951322	0.027342410	0.00040551403
0.12964372	0.027846168	0.00040927124
0.12977421	0.027789723	0.00040759805
0.12990471	0.028121331	0.00041105081
0.13003520	0.028504783	0.00041257171
0.13016569	0.028311415	0.00041085310
0.13029619	0.028836268	0.00041335561
0.13042668	0.028510180	0.00041058504
0.13055718	0.027831531	0.00040626957
0.13068767	0.027380163	0.00040671552
0.13081816	0.028276251	0.00040831829
0.13094866	0.027890321	0.00040648531
0.13107915	0.028015417	0.00040582444
0.13120965	0.028705381	0.00041238656
0.13134014	0.028450139	0.00041108805
0.13147063	0.028094817	0.00040761019
0.13160113	0.027062348	0.00040171080
0.13173162	0.027307368	0.00040094017
0.13186212	0.027593469	0.00040238871
0.13199261	0.028874152	0.00041363456
0.13212310	0.028461862	0.00040809980
0.13225360	0.028055296	0.00040700159
0.13238409	0.028461928	0.00040977451
0.13251459	0.028066657	0.00040514584
0.13264508	0.027801144	0.00040418626
0.13277557	0.027705696	0.00040403729
0.13290607	0.027913947	0.00040642148
0.13303656	0.028263259	0.00040654305
0.13316706	0.028462130	0.00040677438
0.13329755	0.026960583	0.00039831345
0.13342804	0.027460671	0.00040206976
0.13355854	0.028788478	0.00040830295
0.13368903	0.027961829	0.00040535914
0.13381953	0.028130098	0.00040504566
0.13395002	0.028417199	0.00040635846
0.13408051	0.027965404	0.00040396913
0.13421101	0.027824910	0.00040260097
0.13434150	0.027976940	0.00040515313
0.13447200	0.027675930	0.00040334731
0.13460249	0.028356879	0.00040348370
0.13473298	0.028212100	0.00040496615
0.13486348	0.028003587	0.00040246529
0.13499397	0.027520879	0.00040123281
0.13512447	0.027424556	0.00040048491
0.13525496	0.028082059	0.00040156302
0.13538545	0.027506494	0.00039922316
0.13551595	0.027753963	0.00040074028
0.13564644	0.028727480	0.00040623715
0.13577694	0.028342169	0.00040486272
0.13590743	0.028196784	0.00040177496
0.13603792	0.027870939	0.00039904360
0.13616842	0.028292610	0.00040388337
0.13629891	0.027818191	0.00039791935
0.13642940	0.028252975	0.00040468904
0.13655990	0.028829304	0.00040374658
0.13669039	0.028043946	0.00040117679
0.13682089	0.028333142	0.00040194537
0.13695138	0.027798751	0.00039788533
0.13708187	0.028343923	0.00040392132
0.13721237	0.027807202	0.00039949074
0.13734286	0.028158702	0.00039956441
0.13747336	0.028288740	0.00040246335
0.13760385	0.028356608	0.00040129542
0.13773434	0.028344444	0.00040312615
0.13786484	0.027892433	0.00040063359
0.13799533	0.027577261	0.00039578156
0.13812583	0.028074049	0.00039869650
0.13825632	0.027986794	0.00039721894
0.13838681	0.028313048	0.00040047704
0.13851731	0.028039613	0.00039906476
0.13864780	0.028150666	0.00040028931
0.13877830	0.028616727	0.00040196358
0.13890879	0.027843317	0.00039768448
0.13903928	0.028080174	0.00039710436
0.13916978	0.027761719	0.00039673414
0.13930027	0.028206481	0.00039909956
0.13943077	0.028362859	0.00039929236
0.13956126	0.028167378	0.00039995384
0.13969175	0.028213264	0.00039864577
0.13982225	0.027557849	0.00039400386
0.13995274	0.028414613	0.00040079908
0.14008324	0.027285301	0.00039100413
0.14021373	0.027420727	0.00039384980
0.14034422	0.028987415	0.00039994599
0.14047472	0.028257253	0.00039901066
0.14060521	0.027929207	0.00039608063
0.14073571	0.028161385	0.00039694865
0.14086620	0.028577598	0.00039913889
0.14099669	0.027752266	0.00039429530
0.14112719	0.027683817	0.00039123786
0.14125768	0.028423598	0.00039956520
0.14138818	0.027749698	0.00039201001
0.14151867	0.027639495	0.00039325366
0.14164916	0.028109092	0.00039746245
0.14177966	0.027989572	0.00039247025
0.14191015	0.028005614	0.00039286947
0.14204065	0.027644333	0.00039120965
0.14217114	0.028269880	0.00039488922
0.14230163	0.028264911	0.00039656942
0.14243213	0.028034800	0.00039099874
0.14256262	0.027728531	0.00038991230
0.14269312	0.028258002	0.00039553552
0.14282361	0.028467349	0.00039394106
0.14295410	0.027693411	0.00039175059
0.14308460	0.028017500	0.00039059477
0.14321509	0.028168533	0.00039280842
0.14334559	0.027699572	0.00039102160
0.14347608	0.028207928	0.00039264349
0.14360657	0.027238176	0.00038727503
0.14373707	0.027769273	0.00039064713
0.14386756	0.027657707	0.00038660807
0.14399806	0.027710033	0.00038995525
0.14412855	0.027741653	0.00038795725
0.14425904	0.027974105	0.00039165588
0.14438954	0.028252125	0.00039409185
0.14452003	0.028056668	0.00039042233
0.14465053	0.028039426	0.00039151210
0.14478102	0.027381495	0.00038664438
0.14491151	0.027921605	0.00038854796
0.14504201	0.028136068	0.00039281205
0.14517250	0.027939205	0.00038992833
0.14530299	0.027997119	0.00039046097
0.14543349	0.027412338	0.00038704137
0.14556398	0.028525405	0.00039142050
0.14569448	0.028135900	0.00039172192
0.14582497	0.027789116	0.00038897294
0.14595546	0.027245255	0.00038663191
0.14608596	0.027844651	0.00038784018
0.14621645	0.028384964	0.00039092643
0.14634695	0.027592260	0.00038768992
0.14647744	0.027662215	0.00038883599
0.14660793	0.028066024	0.00038893822
0.14673843	0.027756455	0.00038796232
0.14686892	0.028274350	0.00038855000
0.14699942	0.028052502	0.00038972195
0.14712991	0.028434583	0.00039183732
0.14726040	0.028442445	0.00039121581
0.14739090	0.027981580	0.00038787072
0.14752139	0.028827549	0.00039299151
0.14765189	0.028118671	0.00038805026
0.14778238	0.028124725	0.00039056326
0.14791287	0.028683722	0.00039169233
0.14804337	0.027715427	0.00038689591
0.14817386	0.027487491	0.00038429274
0.14830436	0.027446110	0.00038244933
0.14843485	0.027474466	0.00038499618
0.14856534	0.027662609	0.00038460444
0.14869584	0.027802199	0.00038540291
0.14882633	0.028140408	0.00038966818
0.14895683	0.027816152	0.00038472668
0.14908732	0.027615584	0.00038505006
0.14921781	0.027899522	0.00038669584
0.14934831	0.027582537	0.00038370136
0.14947880	0.026799752	0.00038146025
0.14960930	0.027853901	0.00038319743
0.14973979	0.027757576	0.00038459046
0.14987028	0.027671203	0.00038559777
0.15000078	0.027578607	0.00038304247
0.15013127	0.027874103	0.00038403776
0.15026177	0.027895946	0.00038473373
0.15039226	0.028661246	0.00038873213
0.15052275	0.027524459	0.00038367290
0.15065325	0.027885039	0.00038523225
0.15078374	0.028332283	0.00038922939
0.15091424	0.027465038	0.00038405861
0.15104473	0.027252867	0.00037951407
0.15117522	0.027587036	0.00038273688
0.15130572	0.027546172	0.00038419535
0.15143621	0.027633422	0.00038255384
0.15156671	0.028101714	0.00038632342
0.15169720	0.027766006	0.00038138238
0.15182769	0.028284768	0.00038520954
0.15195819	0.027804576	0.00038338525
0.15208868	0.028001346	0.00038353221
0.15221918	0.028546866	0.00038887175
0.15234967	0.028145642	0.00038387122
0.15248016	0.028047048	0.00038356722
0.15261066	0.027707872	0.00038146366
0.15274115	0.027849574	0.00038209376
0.15287165	0.027772393	0.00038210207
0.15300214	0.027966154	0.00038263164
0.15313263	0.027320897	0.00037768685
0.15326313	0.028155319	0.00038282900
0.15339362	0.027492858	0.00037826091
0.15352412	0.027237088	0.00037744424
0.15365461	0.027722540	0.00038125963
0.15378510	0.026775452	0.00037527687
0.15391560	0.028635287	0.00038428063
0.15404609	0.028819210	0.00038753112
0.15417658	0.028056999	0.00038054671
0.15430708	0.028435108	0.00038543798
0.15443757	0.028010066	0.00038017775
0.15456807	0.028025092	0.00038236321
0.15469856	0.027271577	0.00037528501
0.15482905	0.026939143	0.00037564919
0.15495955	0.027153141	0.00037550148
0.15509004	0.028153052	0.00038175494
0.15522054	0.027121514	0.00037555461
0.15535103	0.029182538	0.00038773746
0.15548152	0.028114076	0.00038114497
0.15561202	0.027815775	0.00037951918
0.15574251	0.027391944	0.00037790344
0.15587301	0.027553386	0.00037807026
0.15600350	0.027989294	0.00037948114
0.15613399	0.027371614	0.00037565868
0.15626449	0.027843171	0.00037930781
0.15639498	0.028353369	0.00038361288
0.15652548	0.027339950	0.00037720892
0.15665597	0.028008423	0.00038123633
0.15678646	0.027809801	0.00037747198
0.15691696	0.027376412	0.00037397212
0.15704745	0.028107217	0.00038072305
0.15717795	0.027584175	0.00037543597
0.15730844	0.027275467	0.00037457625
0.15743893	0.027951795	0.00037746252
0.15756943	0.028178404	0.00037804104
0.15769992	0.028180282	0.00037892522
0.15783042	0.028033004	0.00037879253
0.15796091	0.027323476	0.00037372033
0.15809140	0.027442245	0.00037455845
0.15822190	0.027318736	0.00037148253
0.15835239	0.027853560	0.00037659757
0.15848289	0.027748293	0.00037657553
0.15861338	0.027927052	0.00037731134
0.15874387	0.028141109	0.00037867218
0.15887437	0.027610688	0.00037356006
0.15900486	0.027732935	0.00037446055
0.15913536	0.027698846	0.00037478819
0.15926585	0.027357986	0.00037145853
0.15939634	0.027502954	0.00037485712
0.15952684	0.028003942	0.00037728055
0.15965733	0.028185799	0.00037524584
0.15978783	0.027506778	0.00037488896
0.15991832	0.028100496	0.00037607252
0.16004881	0.028673562	0.00038057113
0.16017931	0.027793177	0.00037420562
0.16030980	0.027833950	0.00037352071
0.16044030	0.027312577	0.00037136449
0.16057079	0.028190933	0.00037581382
0.16070128	0.027769172	0.00037391041
0.16083178	0.027564989	0.00037554572
0.16096227	0.027929604	0.00037312172
0.16109277	0.027596150	0.00037270693
0.16122326	0.027617241	0.00037200593
0.16135375	0.027742658	0.00037345885
0.16148425	0.027961032	0.00037619603
0.16161474	0.027335334	0.00037108731
0.16174524	0.027393435	0.00037033393
0.16187573	0.028051548	0.00037664620
0.16200622	0.028367112	0.00037451867
0.16213672	0.027635417	0.00037290196
0.16226721	0.028043524	0.00037247439
0.16239771	0.027869351	0.00037192923
0.16252820	0.028025464	0.00037426685
0.16265869	0.028717529	0.00037695282
0.16278919	0.027509908	0.00037090703
0.16291968	0.027279435	0.00037125378
0.16305018	0.028152104	0.00037360835
0.16318067	0.027250745	0.00036819930
0.16331116	0.027426101	0.00036881340
0.16344166	0.027473575	0.00036835343
0.16357215	0.027997967	0.00037391175
0.16370264	0.027434092	0.00036783214
0.16383314	0.027402244	0.00036975266
0.16396363	0.027842043	0.00037177382
0.16409413	0.027663722	0.00036956355
0.16422462	0.027783189	0.00037098159
0.16435511	0.027437752	0.00036669952
0.16448561	0.027535290	0.00037003238
0.16461610	0.027985873	0.00037255540
0.16474660	0.027567435	0.00036679857
0.16487709	0.027637983	0.00037015863
0.16500758	0.026945447	0.00036385833
0.16513808	0.027650404	0.00036990536
0.16526857	0.027955922	0.00037070570
0.16539907	0.028273476	0.00037110647
0.16552956	0.028335863	0.00037303812
0.16566005	0.028274854	0.00037399912
0.16579055	0.027792226	0.00036855814
0.16592104	0.028318627	0.00037363231
0.16605154	0.027650142	0.00036673618
0.16618203	0.028097142	0.00037112862
0.16631252	0.027183771	0.00036706190
0.16644302	0.027758237	0.00036787777
0.16657351	0.027142438	0.00036450126
0.16670401	0.028197994	0.00037277738
0.16683450	0.027149170	0.00036345310
0.16696499	0.027982654	0.00036990246
0.16709549	0.027943220	0.00036848590
0.16722598	0.027200524	0.00036731925
0.16735648	0.027645018	0.00036907541
0.16748697	0.027027415	0.00036260730
0.16761746	0.027857324	0.00036890853
0.16774796	0.027872427	0.00036879304
0.16787845	0.027956719	0.00036879810
0.16800895	0.027516192	0.00036614063
0.16813944	0.027698788	0.00036559142
0.16826993	0.027539708	0.00036560139
0.16840043	0.028055643	0.00036793326
0.16853092	0.027779833	0.00036593992
0.16866142	0.028031936	0.00036904643
0.16879191	0.027671912	0.00036834104
0.16892240	0.028193973	0.00036640789
0.16905290	0.027436634	0.00036434394
0.16918339	0.027709066	0.00036500001
0.16931389	0.027189283	0.00036379481
0.16944438	0.027296363	0.00036437254
0.16957487	0.027537884	0.00036212999
0.16970537	0.027815159	0.00036725095
0.16983586	0.027077077	0.00036084473
0.16996636	0.027624217	0.00036494160
0.17009685	0.027620667	0.00036590828
0.17022734	0.027941037	0.00036562959
0.17035784	0.026839767	0.00035908382
0.17048833	0.027486661	0.00036339837
0.17061883	0.027250211	0.00036366384
0.17074932	0.027470720	0.00036340204
0.17087981	0.027583890	0.00036444245
0.17101031	0.027682680	0.00036198775
0.17114080	0.026964011	0.00036002538
0.17127130	0.027434433	0.00036146644
0.17140179	0.026755676	0.00036005448
0.17153228	0.027863231	0.00036447464
0.17166278	0.026576809	0.00035789826
0.17179327	0.027733373	0.00036428758
0.17192377	0.027408424	0.00036211143
0.17205426	0.028413494	0.00036837801
0.17218475	0.028007807	0.00036682161
0.17231525	0.028094988	0.00036544269
0.17244574	0.027463958	0.00036077378
0.17257623	0.027481226	0.00036112267
0.17270673	0.027302749	0.00036120976
0.17283722	0.027219034	0.00036276874
0.17296772	0.026818530	0.00035804137
0.17309821	0.027477680	0.00036182409
0.17322870	0.027246267	0.00035825132
0.17335920	0.027522271	0.00036121089
0.17348969	0.027812245	0.00036397981
0.17362019	0.027441653	0.00036071831
0.17375068	0.027332493	0.00036031701
0.17388117	0.027692688	0.00036196551
0.17401167	0.027299088	0.00035831258
0.17414216	0.027339015	0.00035944844
0.17427266	0.027992993	0.00036285502
0.17440315	0.027853869	0.00036312893
0.17453364	0.027861379	0.00036123262
0.17466414	0.027726603	0.00035987321
0.17479463	0.027504479	0.00036061075
0.17492513	0.027174472	0.00035903773
0.17505562	0.027133331	0.00035766481
0.17518611	0.027434069	0.00036015064
0.17531661	0.027717209	0.00036035848
0.17544710	0.028064775	0.00036173321
0.17557760	0.027677525	0.00036173379
0.17570809	0.027836597	0.00035927872
0.17583858	0.027506717	0.00036058636
0.17596908	0.027393741	0.00035769793
0.17609957	0.027228937	0.00035614307
0.17623007	0.027918490	0.00036215430
0.17636056	0.027658290	0.00035997030
0.17649105	0.027565463	0.00035974549
0.17662155	0.027714173	0.00036072828
0.17675204	0.027966775	0.00035872634
0.17688254	0.027982316	0.00036178648
0.17701303	0.027253186	0.00035616240
0.17714352	0.027499832	0.00035923860
0.17727402	0.027396000	0.00035778837
0.17740451	0.027179167	0.00035555688
0.17753501	0.028312518	0.00036193991
0.17766550	0.027567488	0.00035995593
0.17779599	0.027271444	0.00035599964
0.17792649	0.027615342	0.00036016041
0.17805698	0.027216040	0.00035541023
0.17818748	0.028025214	0.00036034081
0.17831797	0.027851510	0.00036126164
0.17844846	0.027701619	0.00035719675
0.17857896	0.027974063	0.00036042011
0.17870945	0.027572182	0.00035731832
0.17883995	0.027584404	0.00035627900
0.17897044	0.027405762	0.00035569397
0.17910093	0.027645296	0.00035644861
0.17923143	0.027944168	0.00035941290
0.17936192	0.027313786	0.00035597175
0.17949242	0.027338891	0.00035418197
0.17962291	0.026818609	0.00035122783
0.17975340	0.027739592	0.00035720338
0.17988390	0.028176553	0.00035964585
0.18001439	0.027933519	0.00035842082
0.18014489	0.028165905	0.00036023865
0.18027538	0.027628862	0.00035470852
0.18040587	0.027376613	0.00035478424
0.18053637	0.026898526	0.00035085379
0.18066686	0.027475989	0.00035715766
0.18079736	0.027220075	0.00035350097
0.18092785	0.027724956	0.00035625349
0.18105834	0.028013500	0.00035790897
0.18118884	0.027711386	0.00035497624
0.18131933	0.027527580	0.00035510060
0.18144982	0.026969450	0.00035180246
0.18158032	0.027847575	0.00035958546
0.18171081	0.026586205	0.00035731186
0.18184131	0.027311811	0.00036302780
0.18197180	0.027472523	0.00036687230
0.18210229	0.027309970	0.00036973041
0.18223279	0.027905666	0.00037225678
0.18236328	0.027699298	0.00037463148
0.18249378	0.026655069	0.00036705766
0.18262427	0.027288759	0.00037359022
0.18275476	0.027242002	0.00037665641
0.18288526	0.027610004	0.00037815457
0.18301575	0.028088619	0.00038254037
0.18314625	0.027063751	0.00037809169
0.18327674	0.027422216	0.00037872381
0.18340723	0.027637989	0.00038493407
0.18353773	0.027065882	0.00037908492
0.18366822	0.026834697	0.00038106636
0.18379872	0.027467355	0.00038653044
0.18392921	0.027478147	0.00038437590
0.18405970	0.026633779	0.00038229014
0.18419020	0.027765545	0.00039199935
0.18432069	0.027168786	0.00038537156
0.18445119	0.027331282	0.00039036228
0.18458168	0.027755764	0.00039044846
0.18471217	0.027463431	0.00039095432
0.18484267	0.026853461	0.00039008200
0.18497316	0.027822474	0.00039369606
0.18510366	0.027506527	0.00039454130
0.18523415	0.026899101	0.00039027039
0.18536464	0.026773108	0.00039015124
0.18549514	0.027543762	0.00039725890
0.18562563	0.027092310	0.00039418440
0.18575613	0.027072526	0.00039550693
0.18588662	0.027516969	0.00039979759
0.18601711	0.027482076	0.00039530570
0.18614761	0.027950523	0.00040274798
0.18627810	0.027222250	0.00039900272
0.18640860	0.026790368	0.00039757994
0.18653909	0.027426137	0.00039519414
0.18666958	0.026734578	0.00038466266
0.18680008	0.027192286	0.00038453379
0.18693057	0.027557090	0.00038701002
0.18706107	0.027308707	0.00038240594
0.18719156	0.026967143	0.00038138631
0.18732205	0.027210680	0.00037889883
0.18745255	0.027628427	0.00038049553
0.18758304	0.027495272	0.00037884587
0.18771354	0.027125314	0.00037412088
0.18784403	0.027708223	0.00037770985
0.18797452	0.027928460	0.00037860744
0.18810502	0.026805716	0.00036917971
0.18823551	0.027585626	0.00037453116
0.18836601	0.027449256	0.00037206364
0.18849650	0.026774988	0.00036776221
0.18862699	0.027846011	0.00037435457
0.18875749	0.027992343	0.00037130536
0.18888798	0.026747240	0.00036525927
0.18901848	0.027602729	0.00036849780
0.18914897	0.027353764	0.00036705184
0.18927946	0.027496625	0.00036825444
0.18940996	0.027152939	0.00036481160
0.18954045	0.028337423	0.00036909847
0.18967095	0.027783690	0.00036735662
0.18980144	0.027740333	0.00036457954
0.18993193	0.027464271	0.00036560664
0.19006243	0.027068599	0.00035970348
0.19019292	0.027477267	0.00036257439
0.19032342	0.027242981	0.00035922753
0.19045391	0.027429995	0.00035941416
0.19058440	0.026946336	0.00035932173
0.19071490	0.027932194	0.00036236638
0.19084539	0.027092283	0.00035617414
0.19097588	0.027347425	0.00035790013
0.19110638	0.027188219	0.00035560704
0.19123687	0.027540042	0.00035878695
0.19136737	0.027510362	0.00035893375
0.19149786	0.026495550	0.00035122251
0.19162835	0.027403982	0.00035653481
0.19175885	0.027590703	0.00035519794
0.19188934	0.027039978	0.00035290078
0.19201984	0.027367234	0.00035534169
0.19215033	0.027149937	0.00035231157
0.19228082	0.028152196	0.00035858174
0.19241132	0.027226262	0.00035284574
0.19254181	0.027325003	0.00035258272
0.19267231	0.027187952	0.00035431575
0.19280280	0.027175230	0.00035239235
0.19293329	0.027476587	0.00035457451
0.19306379	0.027531334	0.00035441099
0.19319428	0.027211427	0.00035000137
0.19332478	0.026891978	0.00034901142
0.19345527	0.026807658	0.00034940425
0.19358576	0.027145865	0.00035119840
0.19371626	0.026890230	0.00035041040
0.19384675	0.027526948	0.00035119252
0.19397725	0.028127730	0.00035763889
0.19410774	0.027127714	0.00035154057
0.19423823	0.027615812	0.00035199493
0.19436873	0.027931012	0.00035628058
0.19449922	0.027556714	0.00035119617
0.19462972	0.027328441	0.00035099981
0.19476021	0.027260283	0.00035153671
0.19489070	0.027706846	0.00035183320
0.19502120	0.027313824	0.00035057554
0.19515169	0.027127641	0.00034937705
0.19528219	0.026624623	0.00034466894
0.19541268	0.026500602	0.00034583617
0.19554317	0.026484061	0.00034392733
0.19567367	0.027851527	0.00035333464
0.19580416	0.027217680	0.00035023197
0.19593466	0.027880402	0.00035011513
0.19606515	0.026862035	0.00034675724
0.19619564	0.027108137	0.00034778275
0.19632614	0.027030852	0.00034700124
0.19645663	0.027494101	0.00035014170
0.19658713	0.027335431	0.00034757428
0.19671762	0.027514799	0.00034998461
0.19684811	0.027395612	0.00034940533
0.19697861	0.027224218	0.00034656464
0.19710910	0.027817613	0.00035220330
0.19723960	0.027432166	0.00034856958
0.19737009	0.027522275	0.00034825756
0.19750058	0.027012052	0.00034643218
0.19763108	0.027434769	0.00034709309
0.19776157	0.027155370	0.00034715748
0.19789207	0.027326485	0.00034799477
0.19802256	0.028461853	0.00035231308
0.19815305	0.027878430	0.00035023353
0.19828355	0.027158654	0.00034592404
0.19841404	0.028090526	0.00035128108
0.19854454	0.027824126	0.00035065759
0.19867503	0.027200403	0.00034480673
0.19880552	0.027500777	0.00034829024
0.19893602	0.028207828	0.00035016329
0.19906651	0.026717026	0.00034245357
0.19919701	0.027023044	0.00034638730
0.19932750	0.027678694	0.00034805079
0.19945799	0.026835349	0.00034230918
0.19958849	0.027382262	0.00034674175
0.19971898	0.027644619	0.00034711658
0.19984947	0.026871454	0.00034427278
0.19997997	0.026930050	0.00034530634
0.20011046	0.027416144	0.00034605063
0.20024096	0.027820414	0.00034809767
0.20037145	0.027149950	0.00034262897
0.20050194	0.027650800	0.00034733604
0.20063244	0.027907123	0.00034832734
0.20076293	0.027222501	0.00034549109
0.20089343	0.028025016	0.00035018903
0.20102392	0.027322260	0.00034380435
0.20115441	0.027436614	0.00034468695
0.20128491	0.026998356	0.00034345474
0.20141540	0.027370657	0.00034328031
0.20154590	0.027058003	0.00034394205
0.20167639	0.027105387	0.00034282570
0.20180688	0.026984801	0.00034113121
0.20193738	0.027197804	0.00034420611
0.20206787	0.027932536	0.00034737431
0.20219837	0.027142410	0.00034204948
0.20232886	0.026781591	0.00034055825
0.20245935	0.027276610	0.00034201473
0.20258985	0.027600753	0.00034469255
0.20272034	0.026881143	0.00034034834
0.20285084	0.027198953	0.00034288071
0.20298133	0.027045578	0.00034160032
0.20311182	0.027375236	0.00034219784
0.20324232	0.027601181	0.00034421735
0.20337281	0.027007419	0.00034083139
0.20350331	0.026982621	0.00033959197
0.20363380	0.027531842	0.00034386659
0.20376429	0.027293357	0.00034033280
0.20389479	0.027515398	0.00034349457
0.20402528	0.027606129	0.00034351438
0.20415578	0.027296747	0.00034097386
0.20428627	0.027443373	0.00034235224
0.20441676	0.027489224	0.00034124700
0.20454726	0.027734592	0.00034236791
0.20467775	0.027157808	0.00034113054
0.20480825	0.027094967	0.00033885148
0.20493874	0.027120567	0.00034094221
0.20506923	0.026865003	0.00033895504
0.20519973	0.027421991	0.00033995918
0.20533022	0.027018950	0.00033944365
0.20546072	0.026959651	0.00033873309
0.20559121	0.027329281	0.00034076072
0.20572170	0.026691687	0.00033648206
0.20585220	0.027643787	0.00034070952
0.20598269	0.027644761	0.00034164518
0.20611319	0.026879318	0.00033723409
0.20624368	0.027390631	0.00033998901
0.20637417	0.027410580	0.00034093765
0.20650467	0.028077598	0.00034236491
0.20663516	0.027687535	0.00034130069
0.20676566	0.027012491	0.00033877569
0.20689615	0.027154916	0.00033698108
0.20702664	0.027260127	0.00033860811
0.20715714	0.027182045	0.00033818274
0.20728763	0.026755431	0.00033529551
0.20741813	0.026947981	0.00033753114
0.20754862	0.027677394	0.00033979474
0.20767911	0.027404153	0.00033914579
0.20780961	0.027255269	0.00033756252
0.20794010	0.027095684	0.00033644627
0.20807060	0.027347433	0.00033869617
0.20820109	0.027139429	0.00033640360
0.20833158	0.026881199	0.00033623039
0.20846208	0.027265320	0.00033975405
0.20859257	0.027122384	0.00033562371
0.20872306	0.026963134	0.00033619600
0.20885356	0.027531278	0.00033879751
0.20898405	0.027092148	0.00033641443
0.20911455	0.027334876	0.00033867303
0.20924504	0.026840552	0.00033492518
0.20937553	0.026592290	0.00033318427
0.20950603	0.027090449	0.00033751163
0.20963652	0.026857119	0.00033421800
0.20976702	0.027293119	0.00033834191
0.20989751	0.027299996	0.00033729959
0.21002800	0.027967920	0.00034088665
0.21015850	0.027369997	0.00033813289
0.21028899	0.027442695	0.00033542635
0.21041949	0.026496950	0.00033381148
0.21054998	0.026560585	0.00033363931
0.21068047	0.027385209	0.00033669116
0.21081097	0.027597897	0.00033896910
0.21094146	0.027207062	0.00033673936
0.21107196	0.027349410	0.00033811234
0.21120245	0.027407113	0.00033726093
0.21133294	0.027164219	0.00033495523
0.21146344	0.027175594	0.00033579698
0.21159393	0.027514892	0.00033594693
0.21172443	0.026834874	0.00033352472
0.21185492	0.027293676	0.00033702682
0.21198541	0.026830485	0.00033297020
0.21211591	0.027177984	0.00033491064
0.21224640	0.026866983	0.00033418589
0.21237690	0.027301801	0.00033413864
0.21250739	0.027886648	0.00033856208
0.21263788	0.026929804	0.00033208627
0.21276838	0.026889628	0.00033346075
0.21289887	0.027202669	0.00033459575
0.21302937	0.027284461	0.00033261046
0.21315986	0.026479640	0.00033194691
0.21329035	0.026883692	0.00033211797
0.21342085	0.026470995	0.00033023451
0.21355134	0.027008425	0.00033278525
0.21368184	0.027613221	0.00033579358
0.21381233	0.027158975	0.00033244209
0.21394282	0.026348636	0.00033032511
0.21407332	0.027544947	0.00033440574
0.21420381	0.027424545	0.00033586565
0.21433431	0.027082176	0.00033216504
0.21446480	0.026908190	0.00033045158
0.21459529	0.027301778	0.00033421360
0.21472579	0.026422840	0.00032902058
0.21485628	0.027161692	0.00033364770
0.21498678	0.027477962	0.00033540551
0.21511727	0.027291969	0.00033181191
0.21524776	0.026753295	0.00033060962
0.21537826	0.027176498	0.00033231964
0.21550875	0.026801163	0.00033066469
0.21563925	0.026860328	0.00033172111
0.21576974	0.026787714	0.00033063626
0.21590023	0.027216315	0.00033159786
0.21603073	0.027314523	0.00033305783
0.21616122	0.026994453	0.00033108890
0.21629172	0.026522802	0.00032955247
0.21642221	0.026994556	0.00033058303
0.21655270	0.027510801	0.00033290635
0.21668320	0.027398749	0.00033437285
0.21681369	0.026642636	0.00032732125
0.21694419	0.027087593	0.00033200006
0.21707468	0.027260545	0.00033165183
0.21720517	0.027516687	0.00033288861
0.21733567	0.027259435	0.00033195856
0.21746616	0.026884908	0.00032932147
0.21759665	0.027015563	0.00033112224
0.21772715	0.026970729	0.00033162822
0.21785764	0.026983118	0.00032897615
0.21798814	0.027218481	0.00033123279
0.21811863	0.027860935	0.00033367164
0.21824912	0.027365471	0.00033241656
0.21837962	0.027455838	0.00033300810
0.21851011	0.027071949	0.00032878858
0.21864061	0.026999299	0.00032948504
0.21877110	0.026933054	0.00032923888
0.21890159	0.027088030	0.00032875044
0.21903209	0.026777897	0.00032851866
0.21916258	0.027125988	0.00032926262
0.21929308	0.027213218	0.00033072540
0.21942357	0.027825079	0.00033357517
0.21955406	0.027298554	0.00032887856
0.21968456	0.027424986	0.00033158628
0.21981505	0.027084948	0.00032886486
0.21994555	0.026964323	0.00032820242
0.22007604	0.027096729	0.00032890912
0.22020653	0.027014733	0.00032780589
0.22033703	0.027717393	0.00033169818
0.22046752	0.027182105	0.00033032631
0.22059802	0.027423902	0.00032877888
0.22072851	0.027367889	0.00032989178
0.22085900	0.027103019	0.00032809939
0.22098950	0.027161372	0.00032823651
0.22111999	0.026953256	0.00032820821
0.22125049	0.027310054	0.00032783098
0.22138098	0.027134574	0.00032880273
0.22151147	0.026851801	0.00032638456
0.22164197	0.027114171	0.00032747346
0.22177246	0.026706804	0.00032578455
0.22190296	0.027531182	0.00032964265
0.22203345	0.027463432	0.00033019608
0.22216394	0.027034931	0.00032825250
0.22229444	0.026589551	0.00032273147
0.22242493	0.026811918	0.00032540910
0.22255543	0.026878359	0.00032550219
0.22268592	0.027318933	0.00032825072
0.22281641	0.027501346	0.00032949309
0.22294691	0.027261863	0.00032724114
0.22307740	0.027298066	0.00032826606
0.22320790	0.027291020	0.00032859061
0.22333839	0.027240617	0.00032699665
0.22346888	0.027232487	0.00032799581
0.22359938	0.027383967	0.00032794237
0.22372987	0.026650720	0.00032409201
0.22386037	0.027107457	0.00032772857
0.22399086	0.026731887	0.00032342848
0.22412135	0.027094051	0.00032658557
0.22425185	0.027177149	0.00032607057
0.22438234	0.026938861	0.00032478394
0.22451284	0.026926840	0.00032591874
0.22464333	0.027116099	0.00032565883
0.22477382	0.026811569	0.00032486851
0.22490432	0.027704684	0.00032901429
0.22503481	0.026669222	0.00032206418
0.22516531	0.027212994	0.00032675193
0.22529580	0.026563297	0.00032219395
0.22542629	0.026500368	0.00032214019
0.22555679	0.027170710	0.00032651116
0.22568728	0.026721591	0.00032195422
0.22581778	0.026671343	0.00032305104
0.22594827	0.027522008	0.00032802046
0.22607876	0.026988103	0.00032365888
0.22620926	0.026973838	0.00032426282
0.22633975	0.027254739	0.00032490576
0.22647025	0.027294101	0.00032586419
0.22660074	0.026648851	0.00032215048
0.22673123	0.026975806	0.00032347005
0.22686173	0.027065872	0.00032499705
0.22699222	0.026754422	0.00032168228
0.22712271	0.027450792	0.00032589528
0.22725321	0.026918930	0.00032401110
0.22738370	0.026612842	0.00032144894
0.22751420	0.027077393	0.00032449198
0.22764469	0.027077466	0.00032463189
0.22777518	0.026736413	0.00032113784
0.22790568	0.026456459	0.00032096029
0.22803617	0.027134357	0.00032357354
0.22816667	0.026544946	0.00032071261
0.22829716	0.026979955	0.00032363594
0.22842765	0.027447546	0.00032454655
0.22855815	0.027509524	0.00032535061
0.22868864	0.026950119	0.00032226084
0.22881914	0.026588591	0.00032041089
0.22894963	0.026831871	0.00032326907
0.22908012	0.026912204	0.00032223708
0.22921062	0.027213979	0.00032351608
0.22934111	0.027047812	0.00032352621
0.22947161	0.026916787	0.00032156744
0.22960210	0.026508644	0.00031984606
0.22973259	0.027292570	0.00032324063
0.22986309	0.026665259	0.00032022993
0.22999358	0.026716605	0.00032113035
0.23012408	0.026545188	0.00031828955
0.23025457	0.026699010	0.00032058346
0.23038506	0.027207080	0.00032301394
0.23051556	0.026873070	0.00031987005
0.23064605	0.026506842	0.00031867934
0.23077655	0.026609424	0.00032309251
0.23090704	0.027052858	0.00033086483
0.23103753	0.027253095	0.00033322040
0.23116803	0.027146335	0.00033304603
0.23129852	0.026821938	0.00033330005
0.23142902	0.026822009	0.00033574106
0.23155951	0.026914105	0.00033694695
0.23169000	0.027229317	0.00033961126
0.23182050	0.027151409	0.00034046054
0.23195099	0.026713824	0.00034001206
0.23208149	0.026839792	0.00034196912
0.23221198	0.026962836	0.00034048793
0.23234247	0.026989410	0.00034416479
0.23247297	0.027397293	0.00034721813
0.23260346	0.026736514	0.00034357430
0.23273396	0.026899187	0.00034702851
0.23286445	0.026907655	0.00034586709
0.23299494	0.026482157	0.00034557177
0.23312544	0.026884808	0.00034958226
0.23325593	0.027241789	0.00035163136
0.23338643	0.027570730	0.00035325130
0.23351692	0.026715205	0.00034740189
0.23364741	0.027441595	0.00035041301
0.23377791	0.026957442	0.00035063629
0.23390840	0.026449932	0.00034484046
0.23403890	0.027377168	0.00035051876
0.23416939	0.027464182	0.00035239126
0.23429988	0.027292183	0.00035061926
0.23443038	0.026825218	0.00034999558
0.23456087	0.027321821	0.00035064559
0.23469137	0.026355761	0.00034716337
0.23482186	0.027124139	0.00035270615
0.23495235	0.027453191	0.00035274556
0.23508285	0.026709565	0.00034905801
0.23521334	0.026817561	0.00035007618
0.23534384	0.027102926	0.00035201528
0.23547433	0.027138664	0.00035301124
0.23560482	0.027039257	0.00035107687
0.23573532	0.026650549	0.00035023710
0.23586581	0.026985882	0.00035246466
0.23599630	0.027612505	0.00035543240
0.23612680	0.027128107	0.00035383005
0.23625729	0.027099495	0.00035209744
0.23638779	0.026775086	0.00035239720
0.23651828	0.026757254	0.00035256817
0.23664877	0.026756202	0.00035116533
0.23677927	0.027452206	0.00035612797
0.23690976	0.026747780	0.00035165162
0.23704026	0.027216835	0.00035566882
0.23717075	0.027066122	0.00035494651
0.23730124	0.026418340	0.00035053984
0.23743174	0.027385824	0.00035780790
0.23756223	0.026453821	0.00035259773
0.23769273	0.026834620	0.00035359634
0.23782322	0.026914079	0.00035544477
0.23795371	0.026330031	0.00035163103
0.23808421	0.026660107	0.00035403339
0.23821470	0.026373235	0.00035276742
0.23834520	0.026350988	0.00035133485
0.23847569	0.026509277	0.00035455917
0.23860618	0.026384412	0.00035265070
0.23873668	0.026764417	0.00035602952
0.23886717	0.026754137	0.00035642176
0.23899767	0.026642293	0.00035315392
0.23912816	0.026786025	0.00035704744
0.23925865	0.027258119	0.00035856108
0.23938915	0.026550769	0.00035354278
0.23951964	0.027343265	0.00035944270
0.23965014	0.026878530	0.00035665725
0.23978063	0.026887014	0.00035621103
0.23991112	0.026870819	0.00035895993
0.24004162	0.027026513	0.00035623693
0.24017211	0.027201719	0.00036046840
0.24030261	0.026923018	0.00035764508
0.24043310	0.026904573	0.00035651932
0.24056359	0.026244047	0.00035548766
0.24069409	0.027051138	0.00035667028
0.24082458	0.026725921	0.00035789188
0.24095508	0.026718462	0.00035823476
0.24108557	0.027106288	0.00035770300
0.24121606	0.027759052	0.00036399401
0.24134656	0.026828661	0.00035840048
0.24147705	0.027145141	0.00035879197
0.24160755	0.027542223	0.00036296533
0.24173804	0.026524973	0.00035660157
0.24186853	0.027179411	0.00036183021
0.24199903	0.026785818	0.00035929239
0.24212952	0.026636927	0.00035697195
0.24226002	0.026468656	0.00035755417
0.24239051	0.026853078	0.00035965576
0.24252100	0.025994169	0.00035425591
0.24265150	0.027615201	0.00036552207
0.24278199	0.026603494	0.00035744731
0.24291249	0.027268812	0.00036281068
0.24304298	0.027096884	0.00036165213
0.24317347	0.026893149	0.00036031831
0.24330397	0.026782856	0.00036114642
0.24343446	0.026714154	0.00036025780
0.24356496	0.027004542	0.00036110812
0.24369545	0.026660175	0.00036103037
0.24382594	0.026732183	0.00035917148
0.24395644	0.026494428	0.00036024755
0.24408693	0.026836543	0.00036144124
0.24421743	0.027332831	0.00036317903
0.24434792	0.026683404	0.00036362067
0.24447841	0.026505019	0.00035784352
0.24460891	0.026393364	0.00035948024
0.24473940	0.026717601	0.00036177348
0.24486989	0.026877325	0.00036019636
0.24500039	0.027032697	0.00036384267
0.24513088	0.027111271	0.00036222424
0.24526138	0.027112923	0.00036483578
0.24539187	0.026621947	0.00036099544
0.24552236	0.026550210	0.00035949338
0.24565286	0.026830376	0.00036208760
0.24578335	0.026393105	0.00036002396
0.24591385	0.025942254	0.00035717595
0.24604434	0.026346546	0.00036140413
0.24617483	0.026631714	0.00036106160
0.24630533	0.027650418	0.00036687955
0.24643582	0.026652562	0.00036241255
0.24656632	0.026634900	0.00035973163
0.24669681	0.027022084	0.00036608784
0.24682730	0.026674130	0.00036128549
0.24695780	0.027248290	0.00036584281
0.24708829	0.026756962	0.00036286200
0.24721879	0.026759339	0.00036235562
0.24734928	0.027627030	0.00036999420
0.24747977	0.026756256	0.00036437440
0.24761027	0.027151322	0.00036539280
0.24774076	0.026766726	0.00036305131
0.24787126	0.026999784	0.00036433024
0.24800175	0.026642378	0.00036265163
0.24813224	0.026972550	0.00036652668
0.24826274	0.026937066	0.00036297639
0.24839323	0.027006029	0.00036608855
0.24852373	0.026169383	0.00036004160
0.24865422	0.026658368	0.00036266138
0.24878471	0.026947956	0.00036654674
0.24891521	0.026656817	0.00036255594
0.24904570	0.027171009	0.00036813672
0.24917620	0.026098154	0.00036158721
0.24930669	0.026433404	0.00036131232
0.24943718	0.026688139	0.00036512011
0.24956768	0.026506014	0.00036369675
0.24969817	0.027394801	0.00036895751
0.24982867	0.026251544	0.00036316303
0.24995916	0.026699260	0.00036458899
0.25008965	0.027593027	0.00037073157
0.25022015	0.027049231	0.00036664998
0.25035064	0.027428675	0.00036896060
0.25048114	0.026782851	0.00036708348
0.25061163	0.026099738	0.00035897962
0.25074212	0.026313146	0.00036290370
0.25087262	0.027203397	0.00037072741
0.25100311	0.026817756	0.00036357207
0.25113361	0.027174850	0.00036822230
0.25126410	0.027016695	0.00036674300
0.25139459	0.026845460	0.00036565101
0.25152509	0.026832593	0.00036814525
0.25165558	0.027118529	0.00036659528
0.25178608	0.027480624	0.00037159432
0.25191657	0.026527100	0.00036547676
0.25204706	0.026813372	0.00036535812
0.25217756	0.027324510	0.00037063725
0.25230805	0.027217572	0.00036909372
0.25243855	0.026659414	0.00036584051
0.25256904	0.026858333	0.00036911822
0.25269953	0.026971880	0.00036544845
0.25283003	0.026598384	0.00036653368
0.25296052	0.027378340	0.00037109663
0.25309102	0.027236845	0.00036998639
0.25322151	0.026860151	0.00036706121
0.25335200	0.026771966	0.00036644894
0.25348250	0.025779622	0.00036207391
0.25361299	0.027108751	0.00037060783
0.25374349	0.026767131	0.00036535595
0.25387398	0.026660620	0.00036825152
0.25400447	0.026449713	0.00036576414
0.25413497	0.026555659	0.00036501445
0.25426546	0.027246064	0.00037242952
0.25439595	0.027268865	0.00036890064
0.25452645	0.027503044	0.00037329601
0.25465694	0.026754811	0.00036729002
0.25478744	0.026260787	0.00036426616
0.25491793	0.027124646	0.00037028911
0.25504842	0.026514033	0.00036565632
0.25517892	0.026892017	0.00036957520
0.25530941	0.027181228	0.00038237162
0.25543991	0.026858767	0.00038098329
0.25557040	0.027429304	0.00038704549
0.25570089	0.025976967	0.00038208502
0.25583139	0.026702019	0.00038824288
0.25596188	0.027136411	0.00039520009
0.25609238	0.027119985	0.00039553209
0.25622287	0.026945413	0.00039597255
0.25635336	0.027103896	0.00039985709
0.25648386	0.026399320	0.00039717598
0.25661435	0.027452920	0.00040586257
0.25674485	0.026621886	0.00040235130
0.25687534	0.027023047	0.00040714826
0.25700583	0.026749108	0.00040752084
0.25713633	0.026036489	0.00040255143
0.25726682	0.026550163	0.00040841569
0.25739732	0.026543462	0.00041070057
0.25752781	0.026719535	0.00041369436
0.25765830	0.026986965	0.00041671787
0.25778880	0.026917588	0.00041678949
0.25791929	0.026844300	0.00041933546
0.25804979	0.026912222	0.00042183431
0.25818028	0.026606813	0.00042047667
0.25831077	0.027048611	0.00042691983
0.25844127	0.026310209	0.00042030116
0.25857176	0.026672229	0.00042565485
0.25870226	0.026804523	0.00042823008
0.25883275	0.026093705	0.00042575999
0.25896324	0.026631594	0.00043083510
0.25909374	0.025989614	0.00042731957
0.25922423	0.027024537	0.00043594397
0.25935473	0.026589132	0.00043305972
0.25948522	0.026724472	0.00043742974
0.25961571	0.026707851	0.00043631168
0.25974621	0.026055836	0.00043309204
0.25987670	0.026542889	0.00043788619
0.26000720	0.026272619	0.00043461771
0.26013769	0.026328192	0.00043735439
0.26026818	0.026451728	0.00043870072
0.26039868	0.026857957	0.00044280306
0.26052917	0.027336378	0.00044743901
0.26065967	0.028140018	0.00045131645
0.26079016	0.026757480	0.00044466951
0.26092065	0.026455316	0.00044307458
0.26105115	0.025690316	0.00043820267
0.26118164	0.027024499	0.00044883793
0.26131214	0.026933188	0.00044815962
0.26144263	0.026521572	0.00044654515
0.26157312	0.026761740	0.00044806965
0.26170362	0.026315934	0.00044715590
0.26183411	0.026891545	0.00045101556
0.26196461	0.026383122	0.00044595744
0.26209510	0.026837422	0.00045219826
0.26222559	0.027569248	0.00045950563
0.26235609	0.026411222	0.00045109719
0.26248658	0.026127141	0.00044906595
0.26261708	0.025865872	0.00044505331
0.26274757	0.026738070	0.00045559281
0.26287806	0.026787462	0.00045671792
0.26300856	0.026688912	0.00045705503
0.26313905	0.026365213	0.00045472876
0.26326954	0.027343294	0.00046034745
0.26340004	0.025962231	0.00045366852
0.26353053	0.026102055	0.00045410100
0.26366103	0.026758046	0.00045889374
0.26379152	0.026277360	0.00045830280
0.26392201	0.026563152	0.00045969774
0.26405251	0.026703147	0.00045996332
0.26418300	0.026573074	0.00046327197
0.26431350	0.026191139	0.00045716856
0.26444399	0.026752427	0.00046577275
0.26457448	0.026606841	0.00046160858
0.26470498	0.026213911	0.00046064410
0.26483547	0.026214671	0.00046359341
0.26496597	0.026440774	0.00046390781
0.26509646	0.026428313	0.00046537128
0.26522695	0.026726367	0.00046951434
0.26535745	0.026899572	0.00046652580
[truncated: 572 more rows]
