# Supplementary material for: Rationally seeded computational protein design of ɑ-helical barrels
Source: Nat Chem Biol. 2024 Jun 20;20(8):991–9. doi: 10.1038/s41589-024-01642-0 (PMC11288890; doi:10.1038/s41589-024-01642-0)
Supplement: Supplementary file 5 — PDB files used for making figure panels h–j. [file 41589_2024_1642_MOESM5_ESM.zip › KIA_RP_RSPD_NatChemBiol_data_Figure3/sc-CC-7-LI_panels_c-g/SAXS_panel_g/LI_SAXS_raw/b21-438120_00017.dat]

0.0045000000	1.0449795	0.0099202939
0.0046304940	0.94358630	0.0091653527
0.0047609879	0.81252889	0.0082816311
0.0048914819	0.76331674	0.0080568145
0.0050219759	0.68241943	0.0072243028
0.0051524699	0.63371511	0.0068926881
0.0052829638	0.59861078	0.0065294361
0.0054134578	0.53008383	0.0059608917
0.0055439518	0.51070526	0.0059569872
0.0056744457	0.45775412	0.0053535747
0.0058049397	0.42297503	0.0050905456
0.0059354337	0.39915845	0.0050693174
0.0060659277	0.37662731	0.0046794125
0.0061964216	0.34498446	0.0045973416
0.0063269156	0.32705777	0.0043830342
0.0064574096	0.30683196	0.0041501690
0.0065879035	0.29371471	0.0040908294
0.0067183975	0.27680497	0.0038482268
0.0068488915	0.25653134	0.0037399053
0.0069793855	0.24273170	0.0036643183
0.0071098794	0.23225023	0.0034449999
0.0072403734	0.22539155	0.0034013859
0.0073708674	0.21452740	0.0033035507
0.0075013613	0.20339696	0.0031607624
0.0076318553	0.19252649	0.0030952172
0.0077623493	0.18433363	0.0029340737
0.0078928433	0.18139522	0.0029046481
0.0080233372	0.17308972	0.0028201582
0.0081538312	0.15993541	0.0026681855
0.0082843252	0.15774730	0.0026550614
0.0084148191	0.15368433	0.0025903489
0.0085453131	0.14235740	0.0024511612
0.0086758071	0.13762718	0.0024056432
0.0088063011	0.13236445	0.0023168413
0.0089367950	0.13018569	0.0023100587
0.0090672890	0.11961075	0.0021984893
0.0091977830	0.11986362	0.0021517733
0.0093282769	0.11813311	0.0021582450
0.0094587709	0.11246877	0.0020431989
0.0095892649	0.10947812	0.0020291129
0.0097197588	0.098509828	0.0019216172
0.0098502528	0.10336170	0.0019429716
0.0099807468	0.097992864	0.0018768585
0.010111241	0.095009230	0.0018484145
0.010241735	0.089365375	0.0017409206
0.010372229	0.088511981	0.0017456253
0.010502723	0.084501491	0.0016907061
0.010633217	0.082956894	0.0016601343
0.010763711	0.079311715	0.0016072662
0.010894205	0.077800666	0.0015585089
0.011024699	0.078949093	0.0015764615
0.011155193	0.074240646	0.0015182803
0.011285687	0.070321402	0.0014534034
0.011416180	0.068907754	0.0014324724
0.011546674	0.069761196	0.0014068070
0.011677168	0.064378250	0.0013417949
0.011807662	0.062918724	0.0013068422
0.011938156	0.062312574	0.0012931366
0.012068650	0.062032558	0.0012884362
0.012199144	0.063995385	0.0012881776
0.012329638	0.059640731	0.0012143754
0.012460132	0.058917044	0.0012031404
0.012590626	0.058872170	0.0011819418
0.012721120	0.056424392	0.0011404096
0.012851614	0.057265112	0.0011280588
0.012982108	0.055665365	0.0010948491
0.013112602	0.052660482	0.0010665171
0.013243096	0.051384353	0.0010402444
0.013373590	0.050669520	0.0010336371
0.013504084	0.052087202	0.0010469880
0.013634578	0.049629649	0.0010036909
0.013765072	0.051686232	0.0010269650
0.013895566	0.048485487	0.00098784323
0.014026060	0.047146023	0.00095659049
0.014156554	0.048063152	0.00097843328
0.014287048	0.046903065	0.00094990460
0.014417542	0.045299988	0.00092447813
0.014548036	0.043359970	0.00091308723
0.014678530	0.043937855	0.00090404035
0.014809024	0.044294727	0.00091158358
0.014939518	0.044239895	0.00090472107
0.015070012	0.044609498	0.00089884990
0.015200506	0.042538018	0.00088122443
0.015331000	0.041595001	0.00086002670
0.015461494	0.042145482	0.00086278708
0.015591988	0.040720540	0.00084961836
0.015722482	0.040463949	0.00083397403
0.015852975	0.039875432	0.00082695862
0.015983469	0.039484860	0.00082274299
0.016113963	0.040920661	0.00082753417
0.016244457	0.039546823	0.00082030327
0.016374951	0.040278049	0.00081572441
0.016505445	0.038800263	0.00080239480
0.016635939	0.039728665	0.00080990668
0.016766433	0.038384591	0.00078265905
0.016896927	0.039716649	0.00080038162
0.017027421	0.037848542	0.00077735768
0.017157915	0.038161442	0.00077553422
0.017288409	0.038760080	0.00078050906
0.017418903	0.038282009	0.00076497825
0.017549397	0.036609563	0.00075448361
0.017679891	0.037513781	0.00075878366
0.017810385	0.036859691	0.00074465841
0.017940879	0.037350058	0.00075448290
0.018071373	0.036418426	0.00073614902
0.018201867	0.036957801	0.00074238026
0.018332361	0.036075816	0.00073264807
0.018462855	0.036473961	0.00072436957
0.018593349	0.035970488	0.00072471383
0.018723843	0.036491055	0.00072652882
0.018854337	0.036238099	0.00071324181
0.018984831	0.034760341	0.00070317907
0.019115325	0.034984607	0.00069864839
0.019245819	0.034005500	0.00069332414
0.019376313	0.035650149	0.00070235979
0.019506807	0.035821976	0.00069803604
0.019637301	0.035126933	0.00069771242
0.019767795	0.035526267	0.00069148668
0.019898289	0.035264719	0.00068955484
0.020028783	0.034265919	0.00067901790
0.020159277	0.034668288	0.00067508456
0.020289771	0.034802046	0.00068022673
0.020420264	0.034878623	0.00067378483
0.020550758	0.033260082	0.00065521882
0.020681252	0.034548208	0.00067258747
0.020811746	0.034778263	0.00066628989
0.020942240	0.034087260	0.00065508443
0.021072734	0.034059990	0.00066155538
0.021203228	0.033941934	0.00064883377
0.021333722	0.034024576	0.00065558693
0.021464216	0.033694770	0.00064838361
0.021594710	0.033742667	0.00064227871
0.021725204	0.033234813	0.00064755046
0.021855698	0.032972713	0.00062900370
0.021986192	0.035336846	0.00065544131
0.022116686	0.033357098	0.00063924153
0.022247180	0.033456192	0.00062921136
0.022377674	0.033573743	0.00063515597
0.022508168	0.032681034	0.00062170701
0.022638662	0.033136057	0.00062164511
0.022769156	0.031715376	0.00061506121
0.022899650	0.032189523	0.00060989191
0.023030144	0.032681714	0.00061818980
0.023160638	0.032311936	0.00061278093
0.023291132	0.032146090	0.00060458473
0.023421626	0.033220103	0.00061574640
0.023552120	0.032724777	0.00060838546
0.023682614	0.032914390	0.00060463480
0.023813108	0.032491774	0.00060643318
0.023943602	0.032397592	0.00059938907
0.024074096	0.033118291	0.00060324822
0.024204590	0.032586683	0.00060098977
0.024335084	0.031839559	0.00058786797
0.024465578	0.032675101	0.00059735537
0.024596072	0.032476271	0.00059023334
0.024726566	0.031787597	0.00058547377
0.024857060	0.031303455	0.00058249698
0.024987553	0.032066093	0.00058077286
0.025118047	0.031870003	0.00058326859
0.025248541	0.031660073	0.00057834083
0.025379035	0.031297253	0.00056883585
0.025509529	0.031858136	0.00058102449
0.025640023	0.031673280	0.00057060423
0.025770517	0.031411267	0.00057085253
0.025901011	0.032864480	0.00058149500
0.026031505	0.032130168	0.00057046954
0.026161999	0.032045093	0.00056988009
0.026292493	0.032123760	0.00056867722
0.026422987	0.032328254	0.00056935414
0.026553481	0.031308401	0.00056133279
0.026683975	0.031733828	0.00055970593
0.026814469	0.032260088	0.00056537649
0.026944963	0.031583739	0.00055825988
0.027075457	0.030760487	0.00054876237
0.027205951	0.031651240	0.00055817690
0.027336445	0.031120948	0.00054819621
0.027466939	0.030522614	0.00054151710
0.027597433	0.032317613	0.00055804590
0.027727927	0.031455587	0.00054588960
0.027858421	0.030633380	0.00054318278
0.027988915	0.031196783	0.00054405284
0.028119409	0.031754096	0.00054430749
0.028249903	0.030873125	0.00053862241
0.028380397	0.031871727	0.00054230282
0.028510891	0.031583227	0.00054384721
0.028641385	0.031397252	0.00054064810
0.028771879	0.031573560	0.00053621829
0.028902373	0.031405521	0.00053729517
0.029032867	0.031793934	0.00053707939
0.029163361	0.030766486	0.00052603520
0.029293855	0.031900645	0.00054167645
0.029424349	0.031692256	0.00053016123
0.029554842	0.031088608	0.00052906933
0.029685336	0.031695263	0.00053051972
0.029815830	0.031541409	0.00052541399
0.029946324	0.031733339	0.00052913730
0.030076818	0.031387763	0.00052616672
0.030207312	0.030712515	0.00051609503
0.030337806	0.030918891	0.00051962507
0.030468300	0.031236965	0.00051896768
0.030598794	0.031144257	0.00051828289
0.030729288	0.030919044	0.00051783230
0.030859782	0.030713372	0.00051195037
0.030990276	0.031108729	0.00051567776
0.031120770	0.031044851	0.00051057813
0.031251264	0.031520182	0.00051317096
0.031381758	0.031135562	0.00051378968
0.031512252	0.029915754	0.00050063330
0.031642746	0.031370934	0.00051210248
0.031773240	0.031072567	0.00050736430
0.031903734	0.029956726	0.00049581340
0.032034228	0.030999248	0.00050536514
0.032164722	0.030789274	0.00050264256
0.032295216	0.030572134	0.00050014892
0.032425710	0.030751638	0.00050152296
0.032556204	0.031324563	0.00050068949
0.032686698	0.030501731	0.00049730741
0.032817192	0.030605015	0.00049460495
0.032947686	0.030943511	0.00049600779
0.033078180	0.029955859	0.00049069378
0.033208674	0.030098624	0.00048770975
0.033339168	0.030845516	0.00049405072
0.033469662	0.031455976	0.00049799168
0.033600156	0.031071712	0.00049184406
0.033730650	0.030223531	0.00048987179
0.033861144	0.031484491	0.00049389596
0.033991637	0.030597665	0.00048330206
0.034122131	0.030365831	0.00048703857
0.034252625	0.030123409	0.00048621081
0.034383119	0.030203499	0.00049290003
0.034513613	0.029901138	0.00049202370
0.034644107	0.029224541	0.00048403211
0.034774601	0.029918018	0.00050075576
0.034905095	0.030303748	0.00050513527
0.035035589	0.030134619	0.00050603410
0.035166083	0.031048426	0.00052038695
0.035296577	0.031540741	0.00052047697
0.035427071	0.030429127	0.00051823975
0.035557565	0.030970381	0.00051901223
0.035688059	0.030664624	0.00051779458
0.035818553	0.030564293	0.00052299184
0.035949047	0.030694349	0.00052122176
0.036079541	0.029721065	0.00051498125
0.036210035	0.030079778	0.00051750039
0.036340529	0.030311000	0.00051866715
0.036471023	0.030014624	0.00052115935
0.036601517	0.030792444	0.00052636656
0.036732011	0.029854999	0.00051692030
0.036862505	0.030249978	0.00052420939
0.036992999	0.030244525	0.00052310606
0.037123493	0.029632757	0.00051928519
0.037253987	0.029346129	0.00052267783
0.037384481	0.029916344	0.00052087091
0.037514975	0.030159661	0.00052926236
0.037645469	0.030647222	0.00053188838
0.037775963	0.029810741	0.00052116110
0.037906457	0.029433233	0.00052608094
0.038036951	0.031131755	0.00053790627
0.038167445	0.030096815	0.00053008838
0.038297939	0.031117072	0.00054018568
0.038428433	0.029869800	0.00052920970
0.038558926	0.030392134	0.00053724991
0.038689420	0.029931503	0.00053193873
0.038819914	0.029955463	0.00052934217
0.038950408	0.030214573	0.00053833469
0.039080902	0.030051165	0.00052732596
0.039211396	0.030114537	0.00052872263
0.039341890	0.029590634	0.00051742854
0.039472384	0.030406708	0.00052369088
0.039602878	0.029862762	0.00051789511
0.039733372	0.030368938	0.00051978766
0.039863866	0.030366459	0.00051516581
0.039994360	0.029263107	0.00051084712
0.040124854	0.029822340	0.00050993555
0.040255348	0.030043081	0.00051213449
0.040385842	0.030073574	0.00050776519
0.040516336	0.029487029	0.00050387865
0.040646830	0.029802231	0.00050640646
0.040777324	0.030119684	0.00050722501
0.040907818	0.030239949	0.00050695315
0.041038312	0.029874559	0.00050733544
0.041168806	0.029453204	0.00049595017
0.041299300	0.031063230	0.00051536457
0.041429794	0.029734344	0.00049999647
0.041560288	0.030522631	0.00050513700
0.041690782	0.030897984	0.00051006389
0.041821276	0.030091915	0.00050012892
0.041951770	0.029918556	0.00049976080
0.042082264	0.029822897	0.00049679070
0.042212758	0.029867337	0.00049584596
0.042343252	0.028946522	0.00049288864
0.042473746	0.030841472	0.00050393915
0.042604240	0.029953214	0.00049372865
0.042734734	0.030162613	0.00050086216
0.042865228	0.030022478	0.00049424978
0.042995722	0.029597698	0.00049395356
0.043126215	0.029258590	0.00048955635
0.043256709	0.030194776	0.00049430614
0.043387203	0.030912867	0.00050106343
0.043517697	0.030269291	0.00049346550
0.043648191	0.029544176	0.00048628873
0.043778685	0.030310022	0.00049743665
0.043909179	0.029950499	0.00048745549
0.044039673	0.030084683	0.00049124267
0.044170167	0.029871761	0.00048907731
0.044300661	0.030049820	0.00048880191
0.044431155	0.030329422	0.00049349494
0.044561649	0.029541687	0.00048412407
0.044692143	0.030978541	0.00049410620
0.044822637	0.029985252	0.00048797333
0.044953131	0.029933961	0.00048586448
0.045083625	0.030524447	0.00049302589
0.045214119	0.030744238	0.00049018468
0.045344613	0.031026546	0.00049074172
0.045475107	0.029750591	0.00048259564
0.045605601	0.030445228	0.00048659610
0.045736095	0.030028493	0.00048328125
0.045866589	0.030303004	0.00048818196
0.045997083	0.029881032	0.00047969186
0.046127577	0.028367485	0.00047413322
0.046258071	0.029694074	0.00048756341
0.046388565	0.029864965	0.00048976030
0.046519059	0.029822093	0.00049713271
0.046649553	0.030261534	0.00049855657
0.046780047	0.029384150	0.00049430277
0.046910541	0.030772099	0.00050681393
0.047041035	0.030016420	0.00049957072
0.047171529	0.029585441	0.00050043822
0.047302023	0.029849904	0.00050261722
0.047432517	0.030084287	0.00050469135
0.047563011	0.029963120	0.00050895992
0.047693504	0.029967782	0.00050463895
0.047823998	0.029826789	0.00050753780
0.047954492	0.029323874	0.00050550667
0.048084986	0.030291707	0.00051037420
0.048215480	0.030104510	0.00051451310
0.048345974	0.029582941	0.00050710706
0.048476468	0.030303032	0.00051034483
0.048606962	0.029582257	0.00050986197
0.048737456	0.030384293	0.00051384210
0.048867950	0.029595697	0.00051244124
0.048998444	0.029935394	0.00051142472
0.049128938	0.029384455	0.00050852768
0.049259432	0.030332507	0.00051733192
0.049389926	0.029330517	0.00050946283
0.049520420	0.030251595	0.00051955257
0.049650914	0.030032016	0.00051870042
0.049781408	0.030669648	0.00051959068
0.049911902	0.030237330	0.00051851060
0.050042396	0.030727252	0.00052432676
0.050172890	0.030019289	0.00051977970
0.050303384	0.031014905	0.00053083984
0.050433878	0.029396885	0.00051405342
0.050564372	0.029209099	0.00051521458
0.050694866	0.030228026	0.00051775958
0.050825360	0.029554216	0.00051900395
0.050955854	0.029486991	0.00051799578
0.051086348	0.029540483	0.00051809810
0.051216842	0.029430966	0.00051759713
0.051347336	0.029982909	0.00052191733
0.051477830	0.029857192	0.00051796807
0.051608324	0.030659914	0.00052778530
0.051738818	0.029261395	0.00051833042
0.051869312	0.029264508	0.00051658881
0.051999806	0.030277177	0.00052762868
0.052130299	0.029154749	0.00051657129
0.052260793	0.029678806	0.00052238732
0.052391287	0.029734766	0.00052396239
0.052521781	0.031149525	0.00053476570
0.052652275	0.029656004	0.00052600412
0.052782769	0.028803100	0.00051489599
0.052913263	0.029443702	0.00052182862
0.053043757	0.030109470	0.00052757713
0.053174251	0.030106807	0.00052928795
0.053304745	0.029149226	0.00051895779
0.053435239	0.030353937	0.00053293756
0.053565733	0.029293511	0.00052114666
0.053696227	0.031023128	0.00053335556
0.053826721	0.029534180	0.00052601085
0.053957215	0.030369400	0.00053122103
0.054087709	0.030238096	0.00053246047
0.054218203	0.029434079	0.00052327492
0.054348697	0.030188404	0.00052874811
0.054479191	0.030001269	0.00052953401
0.054609685	0.029779360	0.00052987396
0.054740179	0.029578091	0.00052651024
0.054870673	0.029629024	0.00052767485
0.055001167	0.029946385	0.00052749113
0.055131661	0.029777349	0.00052846913
0.055262155	0.029747416	0.00052685318
0.055392649	0.029141836	0.00052688227
0.055523143	0.029752938	0.00053056254
0.055653637	0.030216791	0.00053320565
0.055784131	0.030068587	0.00053044665
0.055914625	0.029489324	0.00052791389
0.056045119	0.030017002	0.00053147674
0.056175613	0.030216009	0.00053468232
0.056306107	0.030967674	0.00053992300
0.056436601	0.029946942	0.00053184272
0.056567095	0.028537348	0.00052128777
0.056697588	0.029247161	0.00052840044
0.056828082	0.029801426	0.00053239402
0.056958576	0.029323979	0.00052816843
0.057089070	0.029197393	0.00052664320
0.057219564	0.029601402	0.00053097154
0.057350058	0.029682442	0.00052826331
0.057480552	0.030044726	0.00053612169
0.057611046	0.028891632	0.00052187276
0.057741540	0.030276869	0.00053620962
0.057872034	0.029564866	0.00052925280
0.058002528	0.030208790	0.00053182482
0.058133022	0.029876895	0.00053070077
0.058263516	0.029373519	0.00052580427
0.058394010	0.029973343	0.00052892231
0.058524504	0.030101411	0.00053144729
0.058654998	0.029147908	0.00052047867
0.058785492	0.030106773	0.00053017542
0.058915986	0.029290062	0.00052265893
0.059046480	0.029106985	0.00051598823
0.059176974	0.029899190	0.00052885400
0.059307468	0.029732792	0.00052172943
0.059437962	0.030063521	0.00052283391
0.059568456	0.029271031	0.00052004486
0.059698950	0.030160422	0.00052405604
0.059829444	0.029961875	0.00052318440
0.059959938	0.030057162	0.00052267147
0.060090432	0.029640231	0.00051626889
0.060220926	0.029867580	0.00052225006
0.060351420	0.030189021	0.00052165678
0.060481914	0.029145604	0.00051469111
0.060612408	0.029541900	0.00051626907
0.060742902	0.029279803	0.00051345935
0.060873396	0.029814329	0.00051895467
0.061003890	0.029364861	0.00051457830
0.061134384	0.029926261	0.00051696227
0.061264877	0.029804902	0.00052082723
0.061395371	0.029449622	0.00051265869
0.061525865	0.029486919	0.00051072270
0.061656359	0.029987424	0.00051800365
0.061786853	0.029744771	0.00051579151
0.061917347	0.029694664	0.00051582624
0.062047841	0.030512920	0.00052148531
0.062178335	0.029048191	0.00050698455
0.062308829	0.029687588	0.00051567695
0.062439323	0.029929587	0.00051409998
0.062569817	0.029936148	0.00051615099
0.062700311	0.029463523	0.00051261160
0.062830805	0.029683412	0.00051227063
0.062961299	0.029714456	0.00051258556
0.063091793	0.029957708	0.00051531203
0.063222287	0.029676480	0.00051039325
0.063352781	0.029053755	0.00051042958
0.063483275	0.028925263	0.00050486499
0.063613769	0.029909334	0.00051254447
0.063744263	0.029289157	0.00050818401
0.063874757	0.030166247	0.00051482875
0.064005251	0.030446388	0.00051922829
0.064135745	0.028901466	0.00050576408
0.064266239	0.029185984	0.00050562983
0.064396733	0.029260069	0.00050640639
0.064527227	0.028879603	0.00050333273
0.064657721	0.028887714	0.00050608280
0.064788215	0.029505991	0.00050844061
0.064918709	0.029284656	0.00050522659
0.065049203	0.030194648	0.00051517810
0.065179697	0.030136770	0.00051058568
0.065310191	0.029291992	0.00050469013
0.065440685	0.029288274	0.00050641987
0.065571179	0.029148189	0.00050227354
0.065701673	0.029162389	0.00050410871
0.065832166	0.029174293	0.00050271673
0.065962660	0.029932977	0.00050887650
0.066093154	0.029013679	0.00050587251
0.066223648	0.029161972	0.00050193176
0.066354142	0.028725239	0.00050077650
0.066484636	0.029361559	0.00050279577
0.066615130	0.029758464	0.00050732239
0.066745624	0.029556615	0.00050466617
0.066876118	0.028713565	0.00049668035
0.067006612	0.028311539	0.00049512971
0.067137106	0.029067127	0.00050108068
0.067267600	0.029467807	0.00049919176
0.067398094	0.029899483	0.00050810589
0.067528588	0.029755813	0.00050549054
0.067659082	0.029835276	0.00050442720
0.067789576	0.029627414	0.00050646303
0.067920070	0.028786590	0.00049619190
0.068050564	0.029941286	0.00050478653
0.068181058	0.028277759	0.00049132823
0.068311552	0.028911402	0.00049691454
0.068442046	0.030528632	0.00051079275
0.068572540	0.029419752	0.00050216376
0.068703034	0.028533747	0.00049089207
0.068833528	0.028246934	0.00049338504
0.068964022	0.029171795	0.00049695241
0.069094516	0.029571031	0.00050227805
0.069225010	0.029881531	0.00050444856
0.069355504	0.029806752	0.00050169182
0.069485998	0.029085891	0.00049724452
0.069616492	0.030067440	0.00050483143
0.069746986	0.028686111	0.00049234446
0.069877480	0.029563322	0.00050130171
0.070007974	0.029146179	0.00049411936
0.070138468	0.029627885	0.00049875183
0.070268961	0.028415906	0.00048862534
0.070399455	0.028676660	0.00049099544
0.070529949	0.029606449	0.00050069072
0.070660443	0.028667788	0.00048977287
0.070790937	0.029572591	0.00049795051
0.070921431	0.029864759	0.00050075433
0.071051925	0.028671016	0.00048928244
0.071182419	0.029029256	0.00049687432
0.071312913	0.028756861	0.00049149310
0.071443407	0.028767332	0.00049288341
0.071573901	0.029122877	0.00049057101
0.071704395	0.030317811	0.00049994879
0.071834889	0.029480846	0.00049569626
0.071965383	0.028929188	0.00049125133
0.072095877	0.028918001	0.00049123317
0.072226371	0.029521376	0.00049510202
0.072356865	0.028904694	0.00048779149
0.072487359	0.030048305	0.00049917390
0.072617853	0.029472865	0.00049530145
0.072748347	0.029095787	0.00048703674
0.072878841	0.029256767	0.00049312563
0.073009335	0.029645871	0.00049093395
0.073139829	0.028712506	0.00048505864
0.073270323	0.029439239	0.00049479862
0.073400817	0.028537444	0.00048438191
0.073531311	0.029454618	0.00049133757
0.073661805	0.029272109	0.00049138064
0.073792299	0.028548822	0.00048172904
0.073922793	0.029348797	0.00049165810
0.074053287	0.029252115	0.00048992870
0.074183781	0.029062307	0.00048815681
0.074314275	0.029899199	0.00049718048
0.074444769	0.029148647	0.00048557402
0.074575263	0.029310054	0.00048954992
0.074705757	0.028708001	0.00048545424
0.074836250	0.028751853	0.00048429721
0.074966744	0.028853409	0.00048709187
0.075097238	0.029379192	0.00048524257
0.075227732	0.029085755	0.00048572505
0.075358226	0.029050162	0.00048827234
0.075488720	0.029369347	0.00048599057
0.075619214	0.028867461	0.00048385818
0.075749708	0.028505638	0.00048088760
0.075880202	0.029180237	0.00048595759
0.076010696	0.028689863	0.00048155770
0.076141190	0.028521255	0.00047939881
0.076271684	0.029112253	0.00048631794
0.076402178	0.029725587	0.00049221859
0.076532672	0.028703314	0.00047921159
0.076663166	0.029195079	0.00048510187
0.076793660	0.028918595	0.00048276396
0.076924154	0.029051055	0.00048207234
0.077054648	0.028752019	0.00048144651
0.077185142	0.028644748	0.00047702583
0.077315636	0.029429020	0.00048453511
0.077446130	0.029696111	0.00048697833
0.077576624	0.028617178	0.00047713480
0.077707118	0.029497517	0.00048733319
0.077837612	0.030158563	0.00048751481
0.077968106	0.029294977	0.00048390719
0.078098600	0.028332700	0.00047433874
0.078229094	0.028655080	0.00047576778
0.078359588	0.028815798	0.00047945424
0.078490082	0.029302886	0.00048149144
0.078620576	0.028651627	0.00047549263
0.078751070	0.029320563	0.00048242630
0.078881564	0.029415470	0.00048171555
0.079012058	0.029375853	0.00048400896
0.079142552	0.029280020	0.00048020628
0.079273046	0.029217207	0.00047819608
0.079403539	0.029076549	0.00047890513
0.079534033	0.029337003	0.00048134951
0.079664527	0.028773466	0.00047592053
0.079795021	0.028831950	0.00047758381
0.079925515	0.029658532	0.00048081151
0.080056009	0.028821587	0.00047733926
0.080186503	0.029849215	0.00048476024
0.080316997	0.028837309	0.00047357774
0.080447491	0.028963440	0.00047727478
0.080577985	0.028729829	0.00047335072
0.080708479	0.029103450	0.00047558456
0.080838973	0.029476678	0.00047901647
0.080969467	0.029295884	0.00047629335
0.081099961	0.029390108	0.00047855458
0.081230455	0.029160009	0.00047751910
0.081360949	0.029071344	0.00047297872
0.081491443	0.028844266	0.00047574729
0.081621937	0.028944077	0.00047333498
0.081752431	0.029652667	0.00047886516
0.081882925	0.028593575	0.00047313179
0.082013419	0.029700291	0.00047724591
0.082143913	0.028988921	0.00047426936
0.082274407	0.029751321	0.00047771795
0.082404901	0.028974437	0.00047164322
0.082535395	0.029654331	0.00047968038
0.082665889	0.028561703	0.00046902347
0.082796383	0.027740826	0.00046310069
0.082926877	0.028959266	0.00047351613
0.083057371	0.029387416	0.00047335369
0.083187865	0.029540690	0.00047604072
0.083318359	0.028365078	0.00046638452
0.083448853	0.029356954	0.00047419959
0.083579347	0.029264599	0.00047281698
0.083709841	0.029259634	0.00047143437
0.083840335	0.029433203	0.00047344934
0.083970828	0.029701763	0.00047557615
0.084101322	0.029084959	0.00047063612
0.084231816	0.028714222	0.00046968551
0.084362310	0.028370182	0.00046420954
0.084492804	0.029187346	0.00046991376
0.084623298	0.028629331	0.00046862326
0.084753792	0.028323003	0.00046393555
0.084884286	0.029057053	0.00047046752
0.085014780	0.028627665	0.00046659321
0.085145274	0.028796432	0.00046824388
0.085275768	0.028668489	0.00046662704
0.085406262	0.028703467	0.00046422600
0.085536756	0.028506396	0.00046470903
0.085667250	0.030004533	0.00047819303
0.085797744	0.029018815	0.00046568561
0.085928238	0.029520994	0.00047133111
0.086058732	0.029009595	0.00046751742
0.086189226	0.029515794	0.00047056042
0.086319720	0.029247533	0.00047144995
0.086450214	0.029768015	0.00046978050
0.086580708	0.028766250	0.00046632978
0.086711202	0.028658208	0.00046133494
0.086841696	0.028455851	0.00046071206
0.086972190	0.028648282	0.00046369882
0.087102684	0.029070656	0.00046656789
0.087233178	0.029309832	0.00046834855
0.087363672	0.029077237	0.00046637024
0.087494166	0.029788858	0.00046765451
0.087624660	0.028716466	0.00046395967
0.087755154	0.028226450	0.00046074235
0.087885648	0.028779125	0.00046204937
0.088016142	0.028463401	0.00045992823
0.088146636	0.028966595	0.00046099552
0.088277130	0.028829826	0.00046162811
0.088407623	0.028640703	0.00046176486
0.088538117	0.028460318	0.00045730647
0.088668611	0.028279491	0.00045904938
0.088799105	0.029145940	0.00046496991
0.088929599	0.029006971	0.00046056440
0.089060093	0.029150815	0.00046479410
0.089190587	0.028638843	0.00045963822
0.089321081	0.028753457	0.00046027085
0.089451575	0.028331168	0.00045818785
0.089582069	0.028355352	0.00045353991
0.089712563	0.028662989	0.00045788913
0.089843057	0.028481781	0.00045841322
0.089973551	0.028383005	0.00045601116
0.090104045	0.028499742	0.00045855663
0.090234539	0.028772917	0.00045607858
0.090365033	0.029053978	0.00046298766
0.090495527	0.028031061	0.00045307449
0.090626021	0.028347580	0.00045548034
0.090756515	0.029122414	0.00046171954
0.090887009	0.028712640	0.00045847624
0.091017503	0.029292468	0.00046034445
0.091147997	0.028847454	0.00045897053
0.091278491	0.028538380	0.00045391532
0.091408985	0.029076221	0.00045961926
0.091539479	0.028858109	0.00045634243
0.091669973	0.028041338	0.00045055604
0.091800467	0.028077830	0.00046194193
0.091930961	0.029001015	0.00047255085
0.092061455	0.028591183	0.00047274249
0.092191949	0.028655170	0.00047708769
0.092322443	0.028372995	0.00047511524
0.092452937	0.028473029	0.00048040999
0.092583431	0.027385216	0.00047335969
0.092713925	0.029163400	0.00048822181
0.092844419	0.028702650	0.00048899512
0.092974912	0.028191639	0.00048290323
0.093105406	0.027982823	0.00047366685
0.093235900	0.028922045	0.00048020416
0.093366394	0.028402696	0.00046853983
0.093496888	0.028405213	0.00047211489
0.093627382	0.027926483	0.00046335178
0.093757876	0.028839075	0.00046992612
0.093888370	0.028639137	0.00047033846
0.094018864	0.029238988	0.00046856871
0.094149358	0.028982651	0.00047056588
0.094279852	0.028699017	0.00046533317
0.094410346	0.028195438	0.00046051117
0.094540840	0.027822127	0.00045954424
0.094671334	0.028345288	0.00045936452
0.094801828	0.029013152	0.00046690138
0.094932322	0.028716802	0.00046574496
0.095062816	0.028866960	0.00046215028
0.095193310	0.028818326	0.00046280615
0.095323804	0.028806151	0.00046121210
0.095454298	0.028397012	0.00045811703
0.095584792	0.028261338	0.00045998563
0.095715286	0.029020484	0.00046191274
0.095845780	0.028214908	0.00045593056
0.095976274	0.028392680	0.00045900665
0.096106768	0.028630610	0.00045510148
0.096237262	0.028690839	0.00046128182
0.096367756	0.028593777	0.00045838998
0.096498250	0.029480717	0.00046204699
0.096628744	0.028901640	0.00046130313
0.096759238	0.028948156	0.00045631893
0.096889732	0.028001788	0.00045262819
0.097020226	0.028238513	0.00045496899
0.097150720	0.028423789	0.00045325309
0.097281214	0.028280145	0.00045237761
0.097411708	0.028728838	0.00045481583
0.097542201	0.029507424	0.00046047702
0.097672695	0.027990368	0.00045303148
0.097803189	0.029018229	0.00045496314
0.097933683	0.028287019	0.00045244693
0.098064177	0.028073628	0.00044846431
0.098194671	0.028721490	0.00045191577
0.098325165	0.029706242	0.00045766793
0.098455659	0.028087161	0.00044532046
0.098586153	0.028166467	0.00044624853
0.098716647	0.028514796	0.00044743421
0.098847141	0.028527817	0.00044426592
0.098977635	0.028531437	0.00044519068
0.099108129	0.028866179	0.00044617546
0.099238623	0.028323911	0.00044293260
0.099369117	0.028638185	0.00044367338
0.099499611	0.028919469	0.00044560477
0.099630105	0.028728305	0.00044391682
0.099760599	0.028487902	0.00044319426
0.099891093	0.029309357	0.00044614642
0.10002159	0.029176276	0.00045077595
0.10015208	0.027987158	0.00043861270
0.10028257	0.028015363	0.00043819654
0.10041307	0.028545008	0.00044473724
0.10054356	0.028741554	0.00044395160
0.10067406	0.028318631	0.00044548732
0.10080455	0.028444376	0.00044482358
0.10093504	0.028534601	0.00044259535
0.10106554	0.029520690	0.00045309733
0.10119603	0.028661450	0.00044398484
0.10132653	0.029048744	0.00044813933
0.10145702	0.028872851	0.00044819622
0.10158751	0.029308756	0.00044695775
0.10171801	0.029051202	0.00044790199
0.10184850	0.028601018	0.00044235025
0.10197900	0.028092208	0.00043981391
0.10210949	0.028712224	0.00044448603
0.10223998	0.029092834	0.00044505723
0.10237048	0.028339393	0.00044076928
0.10250097	0.028217509	0.00044188037
0.10263147	0.029379161	0.00044456348
0.10276196	0.028863340	0.00044677791
0.10289245	0.028521607	0.00044024151
0.10302295	0.028093110	0.00043688789
0.10315344	0.028131102	0.00044151607
0.10328394	0.028786567	0.00044019511
0.10341443	0.028741904	0.00044178640
0.10354492	0.028687466	0.00044210747
0.10367542	0.028950148	0.00043991880
0.10380591	0.028944292	0.00044318524
0.10393641	0.028714965	0.00044016713
0.10406690	0.029003918	0.00044070682
0.10419739	0.028300683	0.00043973897
0.10432789	0.028677676	0.00043864286
0.10445838	0.028922661	0.00044329142
0.10458888	0.028593624	0.00043992769
0.10471937	0.028336075	0.00043697511
0.10484986	0.027936818	0.00043539870
0.10498036	0.028424536	0.00043559527
0.10511085	0.029531203	0.00044424983
0.10524135	0.029020754	0.00044235893
0.10537184	0.029081333	0.00043984492
0.10550233	0.029048151	0.00044226477
0.10563283	0.029074918	0.00044027378
0.10576332	0.028285639	0.00043462880
0.10589382	0.028098778	0.00043493008
0.10602431	0.028576218	0.00043552918
0.10615480	0.028453932	0.00043568811
0.10628530	0.028398105	0.00043709768
0.10641579	0.028162099	0.00043192538
0.10654629	0.028660861	0.00043711042
0.10667678	0.028483254	0.00043484447
0.10680727	0.028618303	0.00043513000
0.10693777	0.028768030	0.00043785632
0.10706826	0.028161852	0.00043384633
0.10719876	0.029083957	0.00044024167
0.10732925	0.028348024	0.00043468488
0.10745974	0.028531192	0.00043197634
0.10759024	0.028608637	0.00043496617
0.10772073	0.027924737	0.00043015917
0.10785123	0.028172289	0.00043324910
0.10798172	0.028987973	0.00044773360
0.10811221	0.028138530	0.00044320933
0.10824271	0.028277759	0.00044987021
0.10837320	0.029131457	0.00045755779
0.10850370	0.028422015	0.00045484550
0.10863419	0.028046903	0.00045658267
0.10876468	0.028349577	0.00045687378
0.10889518	0.028877869	0.00046229806
0.10902567	0.027679231	0.00045960313
0.10915616	0.028733094	0.00046529627
0.10928666	0.027873176	0.00046382519
0.10941715	0.029149737	0.00047245623
0.10954765	0.028574537	0.00046907667
0.10967814	0.028919798	0.00047633506
0.10980863	0.027992140	0.00046749508
0.10993913	0.028404440	0.00047392115
0.11006962	0.028492307	0.00047795039
0.11020012	0.028618105	0.00047429003
0.11033061	0.028094624	0.00047590701
0.11046110	0.028480671	0.00047874260
0.11059160	0.028735368	0.00048204622
0.11072209	0.027999475	0.00048194447
0.11085259	0.028461006	0.00048019447
0.11098308	0.028043439	0.00047982622
0.11111357	0.028556621	0.00048599838
0.11124407	0.028834654	0.00048750821
0.11137456	0.028919983	0.00049149985
0.11150506	0.027955550	0.00048420752
0.11163555	0.027568674	0.00048304815
0.11176604	0.028537393	0.00049226649
0.11189654	0.028773419	0.00049075817
0.11202703	0.027897410	0.00048830848
0.11215753	0.028342617	0.00049185861
0.11228802	0.029058863	0.00049910550
0.11241851	0.028529737	0.00049583753
0.11254901	0.028740006	0.00049765168
0.11267950	0.028152986	0.00049342447
0.11281000	0.027620467	0.00048957187
0.11294049	0.027105194	0.00047073492
0.11307098	0.027604393	0.00047421875
0.11320148	0.027867370	0.00046933548
0.11333197	0.027362242	0.00046379159
0.11346247	0.029340275	0.00048086470
0.11359296	0.028152275	0.00046645704
0.11372345	0.029153241	0.00047344588
0.11385395	0.028022108	0.00046529930
0.11398444	0.028792461	0.00046537042
0.11411494	0.028036352	0.00046180984
0.11424543	0.027917810	0.00045881732
0.11437592	0.029152016	0.00046639465
0.11450642	0.027609783	0.00045655075
0.11463691	0.028405384	0.00045534401
0.11476741	0.029220302	0.00046407515
0.11489790	0.028468646	0.00046076486
0.11502839	0.028479881	0.00045605317
0.11515889	0.028252079	0.00045505979
0.11528938	0.028332495	0.00045409659
0.11541988	0.028237474	0.00045432276
0.11555037	0.029480143	0.00046320259
0.11568086	0.029248104	0.00045662270
0.11581136	0.028976615	0.00045808981
0.11594185	0.028785995	0.00045343127
0.11607235	0.027394509	0.00044349553
0.11620284	0.028876315	0.00045321953
0.11633333	0.028339144	0.00045037898
0.11646383	0.028435366	0.00045223489
0.11659432	0.028968147	0.00045356843
0.11672482	0.028860740	0.00044934638
0.11685531	0.028772978	0.00045078300
0.11698580	0.028170271	0.00044620423
0.11711630	0.028535728	0.00044807480
0.11724679	0.029381494	0.00045568864
0.11737729	0.028809871	0.00044857052
0.11750778	0.027739390	0.00043962758
0.11763827	0.028800659	0.00044852083
0.11776877	0.028007071	0.00043783037
0.11789926	0.027153556	0.00043650471
0.11802975	0.028385060	0.00044255366
0.11816025	0.027989031	0.00043690875
0.11829074	0.028154767	0.00043958218
0.11842124	0.028778035	0.00044232539
0.11855173	0.028100206	0.00043868822
0.11868222	0.027997435	0.00043575645
0.11881272	0.027915656	0.00043414759
0.11894321	0.027705393	0.00043367043
0.11907371	0.028989535	0.00043998101
0.11920420	0.028250824	0.00043587267
0.11933469	0.028411208	0.00043693169
0.11946519	0.028025509	0.00042956164
0.11959568	0.027927601	0.00043219829
0.11972618	0.028444935	0.00043271613
0.11985667	0.028550181	0.00043504180
0.11998716	0.028012547	0.00043103848
0.12011766	0.028033581	0.00042831942
0.12024815	0.027998963	0.00042650556
0.12037865	0.028556454	0.00043300684
0.12050914	0.028037158	0.00042420838
0.12063963	0.028081906	0.00042872919
0.12077013	0.027875322	0.00042579306
0.12090062	0.028527388	0.00042829029
0.12103112	0.028718025	0.00043032658
0.12116161	0.027854043	0.00042196567
0.12129210	0.028468351	0.00042740972
0.12142260	0.028054097	0.00042396429
0.12155309	0.028694080	0.00042793613
0.12168359	0.027929518	0.00042276546
0.12181408	0.028111650	0.00042158310
0.12194457	0.028646374	0.00042410687
0.12207507	0.027620518	0.00041988368
0.12220556	0.027697098	0.00041788315
0.12233606	0.028221641	0.00042292143
0.12246655	0.028209181	0.00041953059
0.12259704	0.028075098	0.00041972299
0.12272754	0.027389769	0.00041767168
0.12285803	0.027954798	0.00041979396
0.12298853	0.028512045	0.00042210238
0.12311902	0.027998189	0.00042150553
0.12324951	0.028577993	0.00042038015
0.12338001	0.028286268	0.00042207023
0.12351050	0.028152094	0.00041957350
0.12364100	0.028748600	0.00042420224
0.12377149	0.028308256	0.00042173661
0.12390198	0.028370608	0.00042014093
0.12403248	0.028101167	0.00041729515
0.12416297	0.027953128	0.00041852008
0.12429347	0.028883319	0.00042209739
0.12442396	0.028040926	0.00041988073
0.12455445	0.027840609	0.00041582506
0.12468495	0.029018365	0.00042162163
0.12481544	0.028189048	0.00042000420
0.12494594	0.028139686	0.00041677490
0.12507643	0.027784890	0.00041564647
0.12520692	0.027394527	0.00041239735
0.12533742	0.028005235	0.00041405579
0.12546791	0.028536408	0.00041922237
0.12559841	0.028082415	0.00041469363
0.12572890	0.027966491	0.00041406009
0.12585939	0.028226453	0.00041897947
0.12598989	0.027921859	0.00041193879
0.12612038	0.028217190	0.00041713009
0.12625088	0.028241003	0.00041554102
0.12638137	0.027644522	0.00041218327
0.12651186	0.028761038	0.00042133225
0.12664236	0.028286843	0.00041426092
0.12677285	0.028097102	0.00041334571
0.12690335	0.028297643	0.00041804572
0.12703384	0.028200834	0.00041254527
0.12716433	0.027469099	0.00041201676
0.12729483	0.027914270	0.00041151662
0.12742532	0.027776340	0.00041119699
0.12755581	0.027670380	0.00041051374
0.12768631	0.028395769	0.00041337756
0.12781680	0.028317565	0.00041566196
0.12794730	0.027460438	0.00040887336
0.12807779	0.028063881	0.00041081898
0.12820828	0.028645141	0.00041581381
0.12833878	0.028326752	0.00041273971
0.12846927	0.028018682	0.00041229163
0.12859977	0.027401792	0.00040866422
0.12873026	0.027646762	0.00040795163
0.12886075	0.027669125	0.00040874936
0.12899125	0.028188364	0.00041279677
0.12912174	0.027634341	0.00040766383
0.12925224	0.028370150	0.00041323355
0.12938273	0.028230837	0.00041139114
0.12951322	0.027766250	0.00040732725
0.12964372	0.029294935	0.00041865812
0.12977421	0.027987935	0.00040874937
0.12990471	0.028437726	0.00041393373
0.13003520	0.029285125	0.00041862402
0.13016569	0.028187043	0.00040956923
0.13029619	0.028666487	0.00041305755
0.13042668	0.028163021	0.00040863495
0.13055718	0.027552751	0.00040404907
0.13068767	0.028887257	0.00041713294
0.13081816	0.026772044	0.00039758262
0.13094866	0.027731567	0.00040661705
0.13107915	0.027784862	0.00040448472
0.13120965	0.027686459	0.00040588328
0.13134014	0.028164579	0.00041021550
0.13147063	0.027724254	0.00040616706
0.13160113	0.027857574	0.00040674497
0.13173162	0.027770426	0.00040444859
0.13186212	0.027982231	0.00040591732
0.13199261	0.028791962	0.00041251409
0.13212310	0.027477446	0.00040175950
0.13225360	0.028126716	0.00040943341
0.13238409	0.027962060	0.00040619440
0.13251459	0.028052859	0.00040540817
0.13264508	0.028036660	0.00040623469
0.13277557	0.027719429	0.00040433208
0.13290607	0.028534016	0.00041123646
0.13303656	0.028829772	0.00041033044
0.13316706	0.028432329	0.00040673272
0.13329755	0.028281787	0.00040601523
0.13342804	0.027771131	0.00040567267
0.13355854	0.028195750	0.00040565231
0.13368903	0.027918998	0.00040517691
0.13381953	0.028094007	0.00040432795
0.13395002	0.028127126	0.00040489339
0.13408051	0.028143751	0.00040584767
0.13421101	0.028261066	0.00040497621
0.13434150	0.028207233	0.00040744072
0.13447200	0.027559414	0.00040244839
0.13460249	0.028361109	0.00040371469
0.13473298	0.027477263	0.00040038009
0.13486348	0.027395967	0.00039904305
0.13499397	0.028018902	0.00040440025
0.13512447	0.027635848	0.00040149285
0.13525496	0.028186056	0.00040259809
0.13538545	0.027912427	0.00040182674
0.13551595	0.027863320	0.00040080555
0.13564644	0.028101500	0.00040320292
0.13577694	0.027902050	0.00040195934
0.13590743	0.028350769	0.00040307577
0.13603792	0.028517323	0.00040335971
0.13616842	0.028755130	0.00040696517
0.13629891	0.026944397	0.00039259607
0.13642940	0.027673450	0.00040128851
0.13655990	0.028056787	0.00039989682
0.13669039	0.028164505	0.00040174952
0.13682089	0.028498143	0.00040347091
0.13695138	0.027879756	0.00039875923
0.13708187	0.027931667	0.00040109051
0.13721237	0.029091161	0.00040887444
0.13734286	0.027794954	0.00039756120
0.13747336	0.027876842	0.00040004798
0.13760385	0.028098441	0.00039890745
0.13773434	0.028177184	0.00040206567
0.13786484	0.028140332	0.00040147432
0.13799533	0.028036916	0.00039870137
0.13812583	0.027611498	0.00039649856
0.13825632	0.027338025	0.00039436519
0.13838681	0.027978101	0.00039811931
0.13851731	0.028049249	0.00039955862
0.13864780	0.027984631	0.00039882028
0.13877830	0.027630678	0.00039611632
0.13890879	0.028303583	0.00040101323
0.13903928	0.027937720	0.00039729867
0.13916978	0.028452152	0.00040138024
0.13930027	0.028540007	0.00040132091
0.13943077	0.027968969	0.00039724177
0.13956126	0.028199296	0.00039958094
0.13969175	0.027132326	0.00039244769
0.13982225	0.027703695	0.00039566286
0.13995274	0.027376876	0.00039521053
0.14008324	0.027663367	0.00039474646
0.14021373	0.027385715	0.00039509756
0.14034422	0.027891820	0.00039485019
0.14047472	0.027526297	0.00039430454
0.14060521	0.028179482	0.00039882517
0.14073571	0.028588721	0.00040027263
0.14086620	0.027728585	0.00039429296
0.14099669	0.027837925	0.00039552836
0.14112719	0.027774175	0.00039208984
0.14125768	0.027222833	0.00039144996
0.14138818	0.028515724	0.00039672186
0.14151867	0.027854952	0.00039552568
0.14164916	0.027407645	0.00039269349
0.14177966	0.028171147	0.00039527757
0.14191015	0.028208587	0.00039524195
0.14204065	0.027750874	0.00039195277
0.14217114	0.028585344	0.00039721820
0.14230163	0.027675664	0.00039470242
0.14243213	0.027845117	0.00038984520
0.14256262	0.028348892	0.00039316262
0.14269312	0.028370946	0.00039642988
0.14282361	0.027808251	0.00038948873
0.14295410	0.027981524	0.00039340228
0.14308460	0.028028377	0.00039190763
0.14321509	0.027851121	0.00039100857
0.14334559	0.027902007	0.00039205416
0.14347608	0.027730882	0.00039090767
0.14360657	0.027944513	0.00039214456
0.14373707	0.028471101	0.00039494844
0.14386756	0.028466368	0.00039232433
0.14399806	0.027380804	0.00038823539
0.14412855	0.027799669	0.00038886742
0.14425904	0.028388863	0.00039515991
0.14438954	0.028023150	0.00039285000
0.14452003	0.028183339	0.00039108750
0.14465053	0.028182174	0.00039133022
0.14478102	0.027592229	0.00038802511
0.14491151	0.028032208	0.00038949198
0.14504201	0.027785343	0.00039121115
0.14517250	0.027586549	0.00038824029
0.14530299	0.028171514	0.00039123333
0.14543349	0.028194246	0.00039268146
0.14556398	0.028370541	0.00039062472
0.14569448	0.027645297	0.00038874691
0.14582497	0.027625841	0.00038799270
0.14595546	0.028152926	0.00039326287
0.14608596	0.027599631	0.00038719855
0.14621645	0.028626351	0.00039249301
0.14634695	0.028140188	0.00039134383
0.14647744	0.027873223	0.00038992862
0.14660793	0.028747262	0.00039390079
0.14673843	0.027657179	0.00038770346
0.14686892	0.028519582	0.00039093303
0.14699942	0.027958982	0.00038887054
0.14712991	0.027824021	0.00038766372
0.14726040	0.028271205	0.00039055153
0.14739090	0.027471238	0.00038536685
0.14752139	0.027230451	0.00038317836
0.14765189	0.027844739	0.00038693772
0.14778238	0.027662609	0.00038838986
0.14791287	0.027492615	0.00038463207
0.14804337	0.028107494	0.00039004512
0.14817386	0.027503369	0.00038529954
0.14830436	0.027668529	0.00038386528
0.14843485	0.027662327	0.00038681479
0.14856534	0.027611576	0.00038456378
0.14869584	0.028170677	0.00038747980
0.14882633	0.028099697	0.00038980706
0.14895683	0.027946055	0.00038603447
0.14908732	0.027729964	0.00038456302
0.14921781	0.028004259	0.00038818668
0.14934831	0.028233735	0.00038866491
0.14947880	0.027842212	0.00038678481
0.14960930	0.028213398	0.00038615887
0.14973979	0.027501384	0.00038303899
0.14987028	0.027411336	0.00038432002
0.15000078	0.027934260	0.00038548214
0.15013127	0.027238185	0.00038127778
0.15026177	0.027892087	0.00038531987
0.15039226	0.028074766	0.00038501969
0.15052275	0.028057726	0.00038758440
0.15065325	0.028066159	0.00038616068
0.15078374	0.027892925	0.00038750210
0.15091424	0.028201814	0.00038840119
0.15104473	0.028377578	0.00038666338
0.15117522	0.027937425	0.00038572413
0.15130572	0.028151373	0.00038716732
0.15143621	0.028834840	0.00038951681
0.15156671	0.027953769	0.00038608672
0.15169720	0.027661254	0.00038118848
0.15182769	0.027906421	0.00038267631
0.15195819	0.027831560	0.00038424293
0.15208868	0.027450455	0.00037990589
0.15221918	0.027450440	0.00038132310
0.15234967	0.028112392	0.00038402029
0.15248016	0.028039047	0.00038344749
0.15261066	0.027699196	0.00038231587
0.15274115	0.027709371	0.00038190168
0.15287165	0.027372556	0.00038017877
0.15300214	0.027623203	0.00038143069
0.15313263	0.028240948	0.00038417897
0.15326313	0.028753297	0.00038638935
0.15339362	0.027529711	0.00037950522
0.15352412	0.027891074	0.00038283501
0.15365461	0.027323017	0.00037902794
0.15378510	0.028096341	0.00038376846
0.15391560	0.028053391	0.00038107357
0.15404609	0.028574586	0.00038640124
0.15417658	0.028270410	0.00038343336
0.15430708	0.027727929	0.00038214208
0.15443757	0.028112896	0.00038250197
0.15456807	0.028178709	0.00038334382
0.15469856	0.027997202	0.00037994729
0.15482905	0.028516584	0.00038531809
0.15495955	0.028172909	0.00038185300
0.15509004	0.027654773	0.00037923745
0.15522054	0.027500042	0.00037901159
0.15535103	0.028491696	0.00038369368
0.15548152	0.027427248	0.00037665375
0.15561202	0.028048482	0.00038157950
0.15574251	0.028479151	0.00038483395
0.15587301	0.027740999	0.00037990963
0.15600350	0.027663880	0.00037846123
0.15613399	0.028056049	0.00038072397
0.15626449	0.027311607	0.00037549952
0.15639498	0.028336329	0.00038321228
0.15652548	0.028539631	0.00038434564
0.15665597	0.027349567	0.00037665275
0.15678646	0.027876887	0.00037743243
0.15691696	0.028262743	0.00037942790
0.15704745	0.027385716	0.00037695873
0.15717795	0.027452948	0.00037548626
0.15730844	0.027496313	0.00037673039
0.15743893	0.028201563	0.00037929070
0.15756943	0.028438383	0.00038092370
0.15769992	0.028336918	0.00037988871
0.15783042	0.027743192	0.00037813400
0.15796091	0.027778756	0.00037555097
0.15809140	0.027880577	0.00037832451
0.15822190	0.027863233	0.00037523826
0.15835239	0.027427363	0.00037432177
0.15848289	0.027459198	0.00037545916
0.15861338	0.027811607	0.00037736977
0.15874387	0.028287800	0.00038005378
0.15887437	0.027887305	0.00037588021
0.15900486	0.028427047	0.00037929832
0.15913536	0.028173654	0.00037837314
0.15926585	0.027765060	0.00037440935
0.15939634	0.027702508	0.00037633224
0.15952684	0.027567894	0.00037568978
0.15965733	0.028014924	0.00037575469
0.15978783	0.027460120	0.00037462095
0.15991832	0.027583750	0.00037266438
0.16004881	0.028102474	0.00037860396
0.16017931	0.027776806	0.00037535020
0.16030980	0.027083916	0.00036986443
0.16044030	0.027851981	0.00037495972
0.16057079	0.028000624	0.00037497203
0.16070128	0.027548279	0.00037234880
0.16083178	0.027878658	0.00037809123
0.16096227	0.027624195	0.00037181043
0.16109277	0.028179449	0.00037606706
0.16122326	0.027935958	0.00037380350
0.16135375	0.027304031	0.00037108280
0.16148425	0.027410313	0.00037346819
0.16161474	0.027776147	0.00037470061
0.16174524	0.027803557	0.00037323463
0.16187573	0.026990528	0.00037016856
0.16200622	0.027549265	0.00037040220
0.16213672	0.027736034	0.00037455085
0.16226721	0.027639443	0.00037130532
0.16239771	0.028297133	0.00037479315
0.16252820	0.027704772	0.00037285900
0.16265869	0.027479053	0.00036931297
0.16278919	0.027765099	0.00037314450
0.16291968	0.027806961	0.00037368840
0.16305018	0.027619194	0.00036990745
0.16318067	0.027368777	0.00036832587
0.16331116	0.027482316	0.00037034508
0.16344166	0.027548963	0.00036981543
0.16357215	0.027692652	0.00037150693
0.16370264	0.027036656	0.00036575348
0.16383314	0.027516150	0.00037000340
0.16396363	0.028293182	0.00037484675
0.16409413	0.028064691	0.00037234625
0.16422462	0.027677203	0.00037009620
0.16435511	0.027788848	0.00036891903
0.16448561	0.028305985	0.00037408409
0.16461610	0.027653128	0.00037116253
0.16474660	0.027505445	0.00036680959
0.16487709	0.028126156	0.00037294990
0.16500758	0.028005304	0.00037037177
0.16513808	0.027716431	0.00037000600
0.16526857	0.027616085	0.00037006830
0.16539907	0.028198526	0.00037044051
0.16552956	0.028155013	0.00037287603
0.16566005	0.027890327	0.00037225073
0.16579055	0.027503823	0.00036760449
0.16592104	0.027691393	0.00037084707
0.16605154	0.027894435	0.00036879640
0.16618203	0.028253914	0.00037242130
0.16631252	0.027311341	0.00036880328
0.16644302	0.027118795	0.00036391068
0.16657351	0.027440106	0.00036776211
0.16670401	0.028136004	0.00037246042
0.16683450	0.027636818	0.00036735623
0.16696499	0.028711832	0.00037464812
0.16709549	0.027877521	0.00036838618
0.16722598	0.027600348	0.00037053819
0.16735648	0.027306294	0.00036791702
0.16748697	0.027890702	0.00036813910
0.16761746	0.027535031	0.00036782725
0.16774796	0.027952582	0.00036887381
0.16787845	0.026947805	0.00036264737
0.16800895	0.027332804	0.00036477068
0.16813944	0.027918336	0.00036733624
0.16826993	0.028177797	0.00036960220
0.16840043	0.027915472	0.00036882198
0.16853092	0.027980448	0.00036729497
0.16866142	0.028777807	0.00037410057
0.16879191	0.027714070	0.00036868856
0.16892240	0.027595808	0.00036303188
0.16905290	0.027623649	0.00036621961
0.16918339	0.028129008	0.00036831191
0.16931389	0.028227066	0.00037068969
0.16944438	0.028056133	0.00036880152
0.16957487	0.027745483	0.00036311925
0.16970537	0.028007559	0.00036840755
0.16983586	0.028144729	0.00036743195
0.16996636	0.027768771	0.00036620914
0.17009685	0.027662748	0.00036679574
0.17022734	0.027650026	0.00036377535
0.17035784	0.027986610	0.00036647262
0.17048833	0.027593321	0.00036345158
0.17061883	0.027796610	0.00036702719
0.17074932	0.027559053	0.00036496346
0.17087981	0.027597934	0.00036502747
0.17101031	0.028032398	0.00036523172
0.17114080	0.028048386	0.00036657622
0.17127130	0.027614047	0.00036257053
0.17140179	0.027637918	0.00036592732
0.17153228	0.027896456	0.00036476755
0.17166278	0.027718641	0.00036422166
0.17179327	0.027316945	0.00036274788
0.17192377	0.028216791	0.00036725045
0.17205426	0.027645982	0.00036481427
0.17218475	0.027535150	0.00036375448
0.17231525	0.027894115	0.00036487148
0.17244574	0.027881901	0.00036448269
0.17257623	0.027458960	0.00036051047
0.17270673	0.027634117	0.00036254869
0.17283722	0.027115400	0.00036350228
0.17296772	0.028009317	0.00036568360
0.17309821	0.027441191	0.00036211146
0.17322870	0.027387599	0.00035911257
0.17335920	0.027788226	0.00036297255
0.17348969	0.027509369	0.00036237714
0.17362019	0.027690277	0.00036359903
0.17375068	0.027630267	0.00036141626
0.17388117	0.027913400	0.00036289247
0.17401167	0.027980200	0.00036239524
0.17414216	0.028053286	0.00036476252
0.17427266	0.027785484	0.00036189618
0.17440315	0.027387181	0.00036071991
0.17453364	0.026966876	0.00035700541
0.17466414	0.027832018	0.00036022370
0.17479463	0.027185193	0.00035895403
0.17492513	0.028054906	0.00036463524
0.17505562	0.028056670	0.00036221377
0.17518611	0.027585330	0.00036141956
0.17531661	0.027185913	0.00035732984
0.17544710	0.027430677	0.00035824327
0.17557760	0.028102977	0.00036397629
0.17570809	0.027946531	0.00036097880
0.17583858	0.027361094	0.00036003336
0.17596908	0.027598244	0.00035935390
0.17609957	0.027608315	0.00035923729
0.17623007	0.027469602	0.00036021438
0.17636056	0.027763702	0.00036032036
0.17649105	0.027476339	0.00035855884
0.17662155	0.028643690	0.00036716145
0.17675204	0.027791463	0.00035714705
0.17688254	0.027811086	0.00036205184
0.17701303	0.026959060	0.00035357510
0.17714352	0.027469357	0.00035873235
0.17727402	0.027573434	0.00035864735
0.17740451	0.027616576	0.00035924081
0.17753501	0.027452350	0.00035611889
0.17766550	0.027754634	0.00036090360
0.17779599	0.027259394	0.00035572975
0.17792649	0.027398253	0.00035956109
0.17805698	0.027686968	0.00035891918
0.17818748	0.027861397	0.00035960299
0.17831797	0.027744437	0.00036053338
0.17844846	0.027837401	0.00035785194
0.17857896	0.027660614	0.00035888088
0.17870945	0.028142905	0.00036157411
0.17883995	0.027573122	0.00035676649
0.17897044	0.027344582	0.00035558872
0.17910093	0.027545039	0.00035652002
0.17923143	0.027478539	0.00035671614
0.17936192	0.027319511	0.00035614699
0.17949242	0.028231475	0.00035980715
0.17962291	0.027147993	0.00035396854
0.17975340	0.027563415	0.00035660698
0.17988390	0.027743597	0.00035779696
0.18001439	0.027855759	0.00035860712
0.18014489	0.028528664	0.00036179798
0.18027538	0.027080053	0.00035255656
0.18040587	0.026905454	0.00035316317
0.18053637	0.027286801	0.00035297968
0.18066686	0.027638640	0.00035711381
0.18079736	0.027641959	0.00035621589
0.18092785	0.027603338	0.00035597078
0.18105834	0.027437617	0.00035552871
0.18118884	0.027028796	0.00035103809
0.18131933	0.027462902	0.00035486388
0.18144982	0.027542591	0.00035567032
0.18158032	0.027277727	0.00035674054
0.18171081	0.027550314	0.00036388509
0.18184131	0.027162040	0.00036213976
0.18197180	0.027291339	0.00036629562
0.18210229	0.027119250	0.00036886747
0.18223279	0.027173846	0.00036832964
0.18236328	0.027677600	0.00037581344
0.18249378	0.027193386	0.00037141847
0.18262427	0.027236296	0.00037435574
0.18275476	0.027554534	0.00037846363
0.18288526	0.027350793	0.00037676169
0.18301575	0.027286914	0.00037808407
0.18314625	0.027242493	0.00037931790
0.18327674	0.027403311	0.00037872730
0.18340723	0.026969019	0.00038158725
0.18353773	0.027959026	0.00038541134
0.18366822	0.027570323	0.00038644278
0.18379872	0.027399102	0.00038562533
0.18392921	0.027540867	0.00038538501
0.18405970	0.027171065	0.00038610422
0.18419020	0.027775785	0.00039208713
0.18432069	0.027590814	0.00038848485
0.18445119	0.027787092	0.00039309723
0.18458168	0.027856338	0.00039079192
0.18471217	0.027575164	0.00039221377
0.18484267	0.027597529	0.00039517545
0.18497316	0.027389278	0.00039188106
0.18510366	0.027493611	0.00039521845
0.18523415	0.027414533	0.00039382123
0.18536464	0.027351162	0.00039411552
0.18549514	0.026948833	0.00039414641
0.18562563	0.027519947	0.00039640213
0.18575613	0.026423683	0.00039162731
0.18588662	0.026607226	0.00039474384
0.18601711	0.027254534	0.00039410949
0.18614761	0.027453047	0.00039977572
0.18627810	0.028143926	0.00040558087
0.18640860	0.027628206	0.00040380301
0.18653909	0.027583217	0.00039549147
0.18666958	0.027431357	0.00038987317
0.18680008	0.027465580	0.00038698985
0.18693057	0.027062556	0.00038433807
0.18706107	0.026739767	0.00037887725
0.18719156	0.027753534	0.00038747475
0.18732205	0.027425230	0.00038043109
0.18745255	0.027072184	0.00037710752
0.18758304	0.027218842	0.00037847988
0.18771354	0.026982543	0.00037276987
0.18784403	0.027355644	0.00037580145
0.18797452	0.026897686	0.00037288049
0.18810502	0.027356237	0.00037271826
0.18823551	0.028021068	0.00037808785
0.18836601	0.027720330	0.00037384167
0.18849650	0.027700886	0.00037348749
0.18862699	0.027990911	0.00037565461
0.18875749	0.027587572	0.00036819755
0.18888798	0.027739554	0.00037164111
0.18901848	0.028301631	0.00037296729
0.18914897	0.027166586	0.00036655834
0.18927946	0.027691084	0.00037029173
0.18940996	0.027232070	0.00036487918
0.18954045	0.027207418	0.00036289113
0.18967095	0.027406768	0.00036607209
0.18980144	0.027513267	0.00036362597
0.18993193	0.027688925	0.00036673327
0.19006243	0.027169694	0.00036025150
0.19019292	0.027015843	0.00036094794
0.19032342	0.027591362	0.00036204178
0.19045391	0.027266908	0.00035883707
0.19058440	0.027434185	0.00036169219
0.19071490	0.027291549	0.00035877921
0.19084539	0.028189655	0.00036232578
0.19097588	0.027575163	0.00036010792
0.19110638	0.027068439	0.00035434266
0.19123687	0.027460334	0.00035803152
0.19136737	0.027959920	0.00036178452
0.19149786	0.027192613	0.00035514539
0.19162835	0.027472631	0.00035783705
0.19175885	0.027160647	0.00035304759
0.19188934	0.027627236	0.00035668576
0.19201984	0.027711642	0.00035735566
0.19215033	0.027425593	0.00035511178
0.19228082	0.026843419	0.00035182782
0.19241132	0.027519037	0.00035428966
0.19254181	0.028015609	0.00035612914
0.19267231	0.027104775	0.00035404548
0.19280280	0.027550147	0.00035399165
0.19293329	0.027902303	0.00035661903
0.19306379	0.027189274	0.00035255529
0.19319428	0.027409659	0.00035196541
0.19332478	0.027675264	0.00035325992
0.19345527	0.026343251	0.00034736215
0.19358576	0.027292463	0.00035187010
0.19371626	0.027538668	0.00035421429
0.19384675	0.027854349	0.00035281622
0.19397725	0.027316929	0.00035301096
0.19410774	0.027485986	0.00035380559
0.19423823	0.026652144	0.00034631929
0.19436873	0.027116828	0.00035227732
0.19449922	0.027598697	0.00035226350
0.19462972	0.027994505	0.00035582057
0.19476021	0.028058983	0.00035637145
0.19489070	0.027364255	0.00035013396
0.19502120	0.027751893	0.00035358759
0.19515169	0.026622118	0.00034707163
0.19528219	0.026609276	0.00034444304
0.19541268	0.027576679	0.00035240654
0.19554317	0.027323078	0.00034998006
0.19567367	0.027459947	0.00035152302
0.19580416	0.027485436	0.00035211269
0.19593466	0.027479929	0.00034807831
0.19606515	0.027515763	0.00035019597
0.19619564	0.026434411	0.00034456374
0.19632614	0.027668958	0.00035069941
0.19645663	0.026948185	0.00034751801
0.19658713	0.026958584	0.00034563291
0.19671762	0.027444978	0.00034970011
0.19684811	0.027785857	0.00035217875
0.19697861	0.027193315	0.00034654384
0.19710910	0.027015098	0.00034785964
0.19723960	0.027354210	0.00034807744
0.19737009	0.027807344	0.00035008989
0.19750058	0.027640666	0.00035030900
0.19763108	0.027222624	0.00034464617
0.19776157	0.027007427	0.00034728681
0.19789207	0.027402370	0.00034836711
0.19802256	0.027495171	0.00034705727
0.19815305	0.027605364	0.00034889607
0.19828355	0.027042731	0.00034577220
0.19841404	0.027372615	0.00034805843
0.19854454	0.026794235	0.00034474065
0.19867503	0.026730478	0.00034307486
0.19880552	0.026991993	0.00034575119
0.19893602	0.027517891	0.00034677938
0.19906651	0.026965351	0.00034441183
0.19919701	0.026846745	0.00034489126
0.19932750	0.027365467	0.00034654668
0.19945799	0.027951283	0.00035019757
0.19958849	0.027335063	0.00034615833
0.19971898	0.027094348	0.00034371363
0.19984947	0.026857227	0.00034440536
0.19997997	0.027668313	0.00034890238
0.20011046	0.027796012	0.00034878684
0.20024096	0.027052858	0.00034421026
0.20037145	0.027153681	0.00034317644
0.20050194	0.027823892	0.00034814729
0.20063244	0.027481563	0.00034635135
0.20076293	0.027403184	0.00034655704
0.20089343	0.026957546	0.00034392480
0.20102392	0.027338862	0.00034341763
0.20115441	0.027244341	0.00034394450
0.20128491	0.027579856	0.00034630168
0.20141540	0.027674536	0.00034508545
0.20154590	0.027074017	0.00034420973
0.20167639	0.026759230	0.00034053082
0.20180688	0.027538351	0.00034528938
0.20193738	0.026732171	0.00034117161
0.20206787	0.027457730	0.00034438317
0.20219837	0.026921580	0.00034094895
0.20232886	0.026571872	0.00033974555
0.20245935	0.026990829	0.00034100363
0.20258985	0.027059534	0.00034239048
0.20272034	0.027526199	0.00034496683
0.20285084	0.027423772	0.00034433760
0.20298133	0.027203267	0.00034234832
0.20311182	0.027111208	0.00034127174
0.20324232	0.027269225	0.00034371332
0.20337281	0.026986298	0.00034142636
0.20350331	0.027938950	0.00034531654
0.20363380	0.027511656	0.00034299274
0.20376429	0.027133947	0.00033959022
0.20389479	0.026861448	0.00034025692
0.20402528	0.027516215	0.00034242724
0.20415578	0.027211083	0.00034028232
0.20428627	0.027179333	0.00034150097
0.20441676	0.026674726	0.00033636958
0.20454726	0.026624246	0.00033629770
0.20467775	0.027195047	0.00034134968
0.20480825	0.027197512	0.00033956430
0.20493874	0.028085703	0.00034648067
0.20506923	0.027676321	0.00034371951
0.20519973	0.027170431	0.00033918276
0.20533022	0.027277909	0.00034134880
0.20546072	0.027628552	0.00034275506
0.20559121	0.027375018	0.00034145227
0.20572170	0.026912257	0.00033773801
0.20585220	0.027389863	0.00033931951
0.20598269	0.027290124	0.00034047463
0.20611319	0.027418565	0.00034047814
0.20624368	0.027823205	0.00034242440
0.20637417	0.027157418	0.00033973290
0.20650467	0.026876254	0.00033633401
0.20663516	0.026720032	0.00033693657
0.20676566	0.027147823	0.00033981029
0.20689615	0.027370053	0.00033867786
0.20702664	0.027378931	0.00033924589
0.20715714	0.027713641	0.00034140065
0.20728763	0.027119136	0.00033663029
0.20741813	0.027278102	0.00033997673
0.20754862	0.026755788	0.00033523339
0.20767911	0.026835633	0.00033731524
0.20780961	0.027199737	0.00033817353
0.20794010	0.027302066	0.00033782396
0.20807060	0.026907521	0.00033640030
0.20820109	0.027494540	0.00033859291
0.20833158	0.027039929	0.00033745211
0.20846208	0.027380275	0.00034041830
0.20859257	0.027504907	0.00033823769
0.20872306	0.027117727	0.00033809649
0.20885356	0.026976609	0.00033613795
0.20898405	0.027759362	0.00034032220
0.20911455	0.027433319	0.00033933455
0.20924504	0.027502468	0.00033866805
0.20937553	0.027006781	0.00033574509
0.20950603	0.026908666	0.00033714886
0.20963652	0.027489640	0.00033798131
0.20976702	0.027682861	0.00034076251
0.20989751	0.027341588	0.00033750262
0.21002800	0.026993500	0.00033584655
0.21015850	0.027355218	0.00033811902
0.21028899	0.027269998	0.00033553788
0.21041949	0.026979067	0.00033684068
0.21054998	0.026665460	0.00033407486
0.21068047	0.027346899	0.00033718037
0.21081097	0.027045622	0.00033556789
0.21094146	0.027024343	0.00033513136
0.21107196	0.027661556	0.00033997237
0.21120245	0.027468918	0.00033763190
0.21133294	0.027189675	0.00033548917
0.21146344	0.026865345	0.00033430841
0.21159393	0.027083272	0.00033483112
0.21172443	0.027262832	0.00033593429
0.21185492	0.026485416	0.00033269714
0.21198541	0.027233734	0.00033539778
0.21211591	0.026872824	0.00033409360
0.21224640	0.026980097	0.00033469502
0.21237690	0.026727340	0.00033070999
0.21250739	0.027278226	0.00033617317
0.21263788	0.027168971	0.00033426418
0.21276838	0.027134040	0.00033530028
0.21289887	0.026811414	0.00033298263
0.21302937	0.026820789	0.00033129327
0.21315986	0.027811112	0.00033905054
0.21329035	0.027356299	0.00033569790
0.21342085	0.027146040	0.00033391035
0.21355134	0.026812296	0.00033207002
0.21368184	0.027520926	0.00033567767
0.21381233	0.027341836	0.00033369000
0.21394282	0.027663983	0.00033778744
0.21407332	0.027225837	0.00033318604
0.21420381	0.027195723	0.00033477285
0.21433431	0.026962245	0.00033181043
0.21446480	0.027262411	0.00033310194
0.21459529	0.026793100	0.00033190163
0.21472579	0.027434182	0.00033420276
0.21485628	0.027948362	0.00033866411
0.21498678	0.026994396	0.00033290625
0.21511727	0.026948569	0.00032996564
0.21524776	0.027078006	0.00033359359
0.21537826	0.027268871	0.00033303371
0.21550875	0.027172019	0.00033300449
0.21563925	0.026996097	0.00033293090
0.21576974	0.026863801	0.00033132550
0.21590023	0.027308575	0.00033267721
0.21603073	0.026343528	0.00032821147
0.21616122	0.026871300	0.00033027576
0.21629172	0.027838811	0.00033707135
0.21642221	0.026949631	0.00033127146
0.21655270	0.026790510	0.00033002830
0.21668320	0.026677490	0.00033097951
0.21681369	0.027406485	0.00033187886
0.21694419	0.027525276	0.00033463023
0.21707468	0.027575410	0.00033357707
0.21720517	0.026748634	0.00032923073
0.21733567	0.026526829	0.00032808853
0.21746616	0.026956946	0.00032982319
0.21759665	0.027353791	0.00033305188
0.21772715	0.026890020	0.00033148213
0.21785764	0.027236378	0.00033055937
0.21798814	0.027131529	0.00033091471
0.21811863	0.026749613	0.00032772564
0.21824912	0.027006063	0.00033084399
0.21837962	0.027384620	0.00033280847
0.21851011	0.027028561	0.00032856963
0.21864061	0.027199769	0.00033169888
0.21877110	0.027600671	0.00033249645
0.21890159	0.026750894	0.00032813999
0.21903209	0.027163866	0.00033097912
0.21916258	0.026678749	0.00032681152
0.21929308	0.026556337	0.00032764262
0.21942357	0.026555515	0.00032687468
0.21955406	0.027179545	0.00032857960
0.21968456	0.026798553	0.00032875699
0.21981505	0.026745615	0.00032702418
0.21994555	0.027020818	0.00032897338
0.22007604	0.026952478	0.00032884280
0.22020653	0.026745431	0.00032680286
0.22033703	0.027314115	0.00033031112
0.22046752	0.027142126	0.00033071604
0.22059802	0.027431417	0.00032925776
0.22072851	0.026869722	0.00032824959
0.22085900	0.027148144	0.00032846510
0.22098950	0.026520960	0.00032494356
0.22111999	0.027098366	0.00032850488
0.22125049	0.027462258	0.00032972284
0.22138098	0.027106666	0.00032914632
0.22151147	0.027260421	0.00032916287
0.22164197	0.026891983	0.00032712644
0.22177246	0.027415316	0.00033016305
0.22190296	0.027084971	0.00032760194
0.22203345	0.027259553	0.00033007450
0.22216394	0.026852381	0.00032777797
0.22229444	0.027525539	0.00032793687
0.22242493	0.026898577	0.00032628476
0.22255543	0.027345452	0.00032834328
0.22268592	0.027364378	0.00032950611
0.22281641	0.026607309	0.00032493695
0.22294691	0.027041994	0.00032558682
0.22307740	0.027381453	0.00032887596
0.22320790	0.027176128	0.00032793853
0.22333839	0.026951864	0.00032626050
0.22346888	0.027434208	0.00032977792
0.22359938	0.027376388	0.00032855145
0.22372987	0.027594185	0.00032938297
0.22386037	0.027675767	0.00033116950
0.22399086	0.026561716	0.00032264897
0.22412135	0.026323508	0.00032243022
0.22425185	0.026590492	0.00032366133
0.22438234	0.026613266	0.00032406867
0.22451284	0.027279454	0.00032787181
0.22464333	0.026736307	0.00032332541
0.22477382	0.026920724	0.00032584996
0.22490432	0.027077426	0.00032663762
0.22503481	0.026863401	0.00032394331
0.22516531	0.026830553	0.00032498759
0.22529580	0.027185783	0.00032546926
0.22542629	0.027631663	0.00032862599
0.22555679	0.026950777	0.00032584413
0.22568728	0.026986567	0.00032350451
0.22581778	0.026568627	0.00032312510
0.22594827	0.026646650	0.00032353770
0.22607876	0.026756273	0.00032237887
0.22620926	0.026547468	0.00032267146
0.22633975	0.027120470	0.00032462600
0.22647025	0.026802121	0.00032373278
0.22660074	0.026385094	0.00032158933
0.22673123	0.026923459	0.00032344493
0.22686173	0.026712179	0.00032315856
0.22699222	0.026832549	0.00032267036
0.22712271	0.027541254	0.00032664902
0.22725321	0.027410400	0.00032645295
0.22738370	0.026642155	0.00032246073
0.22751420	0.026525929	0.00032156912
0.22764469	0.027419620	0.00032755412
0.22777518	0.027215203	0.00032412409
0.22790568	0.026825269	0.00032240159
0.22803617	0.026970582	0.00032352959
0.22816667	0.027470947	0.00032620525
0.22829716	0.026713746	0.00032256525
0.22842765	0.026206130	0.00031791706
0.22855815	0.026539690	0.00031980323
0.22868864	0.026630254	0.00032103137
0.22881914	0.026680972	0.00032064225
0.22894963	0.026400377	0.00032081793
0.22908012	0.026982885	0.00032217309
0.22921062	0.026503285	0.00031985114
0.22934111	0.027081544	0.00032490191
0.22947161	0.027120771	0.00032261067
0.22960210	0.026923744	0.00032228251
0.22973259	0.027341569	0.00032411527
0.22986309	0.027396521	0.00032412337
0.22999358	0.027207543	0.00032376490
0.23012408	0.027749991	0.00032520611
0.23025457	0.027136406	0.00032352439
0.23038506	0.026607519	0.00032045736
0.23051556	0.027189581	0.00032189185
0.23064605	0.025973652	0.00031623390
0.23077655	0.026854701	0.00032529058
0.23090704	0.026405142	0.00032743663
0.23103753	0.027164753	0.00033298479
0.23116803	0.026599318	0.00033083088
0.23129852	0.026898789	0.00033383178
0.23142902	0.026895247	0.00033608205
0.23155951	0.026800451	0.00033662481
0.23169000	0.026634974	0.00033754625
0.23182050	0.026710575	0.00033830368
0.23195099	0.026358561	0.00033786684
0.23208149	0.026901615	0.00034246453
0.23221198	0.027319992	0.00034328159
0.23234247	0.026361225	0.00034076226
0.23247297	0.027107881	0.00034532849
0.23260346	0.026747429	0.00034391311
0.23273396	0.026914281	0.00034726250
0.23286445	0.026502295	0.00034412659
0.23299494	0.026461731	0.00034566243
0.23312544	0.027017694	0.00035109863
0.23325593	0.026977572	0.00034942113
0.23338643	0.026441814	0.00034719943
0.23351692	0.026468862	0.00034564031
0.23364741	0.027228647	0.00034878866
0.23377791	0.027033626	0.00035106074
0.23390840	0.027125683	0.00034897218
0.23403890	0.027401540	0.00035075832
0.23416939	0.026766381	0.00034782255
0.23429988	0.026728764	0.00034773803
0.23443038	0.026918860	0.00035047363
0.23456087	0.026940929	0.00034868568
0.23469137	0.027195391	0.00035139094
0.23482186	0.026759613	0.00035050588
0.23495235	0.026963903	0.00035082028
0.23508285	0.027070436	0.00035104501
0.23521334	0.027402075	0.00035257772
0.23534384	0.026941056	0.00035119342
0.23547433	0.027140013	0.00035329758
0.23560482	0.027045282	0.00035122677
0.23573532	0.026677850	0.00035046232
0.23586581	0.027075805	0.00035353110
0.23599630	0.027152973	0.00035391993
0.23612680	0.026508619	0.00035180006
0.23625729	0.027167311	0.00035324324
0.23638779	0.026444120	0.00035116755
0.23651828	0.027169778	0.00035514476
0.23664877	0.026854784	0.00035231848
0.23677927	0.026845586	0.00035348830
0.23690976	0.026882150	0.00035261035
0.23704026	0.027595155	0.00035824362
0.23717075	0.026946110	0.00035497899
0.23730124	0.026119375	0.00034831094
0.23743174	0.026997648	0.00035628989
0.23756223	0.026760692	0.00035457712
0.23769273	0.027504800	0.00035807836
0.23782322	0.026878275	0.00035578554
0.23795371	0.026811524	0.00035494935
0.23808421	0.026863505	0.00035555169
0.23821470	0.027262677	0.00035898034
0.23834520	0.026823850	0.00035534624
0.23847569	0.026945249	0.00035655194
0.23860618	0.026324894	0.00035333335
0.23873668	0.026576752	0.00035569273
0.23886717	0.026675870	0.00035646538
0.23899767	0.026637825	0.00035340484
0.23912816	0.026749101	0.00035697696
0.23925865	0.026993166	0.00035861173
0.23938915	0.027233825	0.00035753482
0.23951964	0.026656236	0.00035543862
0.23965014	0.026700437	0.00035559378
0.23978063	0.027064551	0.00035730519
0.23991112	0.026925592	0.00035950682
0.24004162	0.027807094	0.00036187636
0.24017211	0.026672045	0.00035741529
0.24030261	0.026234658	0.00035452883
0.24043310	0.026589755	0.00035522202
0.24056359	0.027444300	0.00036239432
0.24069409	0.027056045	0.00035741538
0.24082458	0.026549023	0.00035705887
0.24095508	0.027283221	0.00036221107
0.24108557	0.027093063	0.00035709362
0.24121606	0.026495116	0.00035753622
0.24134656	0.027160291	0.00036104693
0.24147705	0.026727576	0.00035725188
0.24160755	0.027208226	0.00036176583
0.24173804	0.026749323	0.00035761820
0.24186853	0.026299184	0.00035683848
0.24199903	0.026728957	0.00035908757
0.24212952	0.026608420	0.00035656512
0.24226002	0.027792123	0.00036621549
0.24239051	0.026653120	0.00035781308
0.24252100	0.027145930	0.00036151084
0.24265150	0.026514988	0.00035918531
0.24278199	0.026510019	0.00035709608
0.24291249	0.026824673	0.00036113584
0.24304298	0.026313256	0.00035807179
0.24317347	0.026399252	0.00035749460
0.24330397	0.027071680	0.00036245265
0.24343446	0.027189170	0.00036285603
0.24356496	0.026425070	0.00035842277
0.24369545	0.027038836	0.00036337440
0.24382594	0.026675436	0.00035941909
0.24395644	0.026403060	0.00035965964
0.24408693	0.026628998	0.00036089771
0.24421743	0.026552865	0.00035896801
0.24434792	0.027628021	0.00036899099
0.24447841	0.027174327	0.00036275266
0.24460891	0.026832661	0.00036186013
0.24473940	0.027273252	0.00036517777
0.24486989	0.027244386	0.00036326323
0.24500039	0.027262386	0.00036564425
0.24513088	0.026727587	0.00036063544
0.24526138	0.026482821	0.00036142369
0.24539187	0.026865316	0.00036231372
0.24552236	0.027199034	0.00036343148
0.24565286	0.026160522	0.00035827550
0.24578335	0.027060100	0.00036406641
0.24591385	0.026438341	0.00036040409
0.24604434	0.026824955	0.00036451628
0.24617483	0.026544941	0.00036115000
0.24630533	0.026910880	0.00036349493
0.24643582	0.027144227	0.00036559480
0.24656632	0.027657197	0.00036665359
0.24669681	0.026389299	0.00036254114
0.24682730	0.026409323	0.00036006175
0.24695780	0.026796213	0.00036362322
0.24708829	0.026821437	0.00036372409
0.24721879	0.026804823	0.00036275438
0.24734928	0.027271726	0.00036869733
0.24747977	0.026944701	0.00036524035
0.24761027	0.026979467	0.00036404267
0.24774076	0.026788537	0.00036372809
0.24787126	0.026456174	0.00036171260
0.24800175	0.027298288	0.00036790328
0.24813224	0.027148326	0.00036897113
0.24826274	0.027138409	0.00036417088
0.24839323	0.027075901	0.00036652121
0.24852373	0.027074496	0.00036560095
0.24865422	0.026304393	0.00036071626
0.24878471	0.026497338	0.00036450088
0.24891521	0.026108898	0.00035964870
0.24904570	0.026813494	0.00036593058
0.24917620	0.026867836	0.00036568669
0.24930669	0.026115924	0.00036028741
0.24943718	0.026738415	0.00036542340
0.24956768	0.027294587	0.00036889436
0.24969817	0.026996404	0.00036578448
0.24982867	0.026837166	0.00036678032
0.24995916	0.026500332	0.00036407373
0.25008965	0.026658579	0.00036516974
0.25022015	0.026922505	0.00036620407
0.25035064	0.026832842	0.00036545743
0.25048114	0.027206573	0.00036958668
0.25061163	0.026609585	0.00036233757
0.25074212	0.026684450	0.00036484867
0.25087262	0.026943041	0.00036879492
0.25100311	0.026297374	0.00036075552
0.25113361	0.027163113	0.00036894145
0.25126410	0.027274049	0.00036890068
0.25139459	0.027366388	0.00036946556
0.25152509	0.027403838	0.00037177553
0.25165558	0.026668717	0.00036448129
0.25178608	0.026857015	0.00036872092
0.25191657	0.027119391	0.00036890346
0.25204706	0.026121312	0.00036140315
0.25217756	0.026844833	0.00036840980
0.25230805	0.027239804	0.00036843435
0.25243855	0.027116009	0.00036894322
0.25256904	0.027167903	0.00037215704
0.25269953	0.027523822	0.00036926032
0.25283003	0.026396028	0.00036567524
0.25296052	0.026668086	0.00036717036
0.25309102	0.026346080	0.00036490815
0.25322151	0.027585122	0.00037258078
0.25335200	0.026981478	0.00036811368
0.25348250	0.026204619	0.00036482120
0.25361299	0.026735211	0.00036882272
0.25374349	0.026446813	0.00036454799
0.25387398	0.026974896	0.00036942715
0.25400447	0.027537527	0.00037293619
0.25413497	0.027286360	0.00036959541
0.25426546	0.027385519	0.00037264311
0.25439595	0.027363619	0.00037091638
0.25452645	0.026963663	0.00036988665
0.25465694	0.027604018	0.00037309936
0.25478744	0.026753335	0.00036776238
0.25491793	0.026447605	0.00036657852
0.25504842	0.026476967	0.00036451343
0.25517892	0.026829833	0.00036925716
0.25530941	0.027149962	0.00038210880
0.25543991	0.026509459	0.00037875087
0.25557040	0.026946674	0.00038480170
0.25570089	0.027409709	0.00039181584
0.25583139	0.026927695	0.00038993681
0.25596188	0.026794656	0.00039247820
0.25609238	0.027083269	0.00039527104
0.25622287	0.026885096	0.00039705536
0.25635336	0.026968255	0.00040010006
0.25648386	0.027504490	0.00040512739
0.25661435	0.026474918	0.00040027981
0.25674485	0.027053852	0.00040478106
0.25687534	0.026467777	0.00040381538
0.25700583	0.026605268	0.00040548334
0.25713633	0.026583358	0.00040668204
0.25726682	0.026862685	0.00041019805
0.25739732	0.026596129	0.00041141714
0.25752781	0.026723222	0.00041395691
0.25765830	0.026686503	0.00041461750
0.25778880	0.026074300	0.00041110553
0.25791929	0.026392470	0.00041658756
0.25804979	0.026698286	0.00042141801
0.25818028	0.026147710	0.00041705408
0.25831077	0.026649545	0.00042343237
0.25844127	0.026944612	0.00042469205
0.25857176	0.026150627	0.00042277970
0.25870226	0.026542022	0.00042705355
0.25883275	0.026705191	0.00043027789
0.25896324	0.026056244	0.00042747364
0.25909374	0.026217438	0.00042918321
0.25922423	0.027872326	0.00044251381
0.25935473	0.026690827	0.00043398582
0.25948522	0.026578742	0.00043776951
0.25961571	0.025767006	0.00042886894
0.25974621	0.026398090	0.00043511236
0.25987670	0.026617959	0.00043789647
0.26000720	0.026534694	0.00043743157
0.26013769	0.027515360	0.00044648271
0.26026818	0.027135105	0.00044340947
0.26039868	0.026912933	0.00044353337
0.26052917	0.026230189	0.00043969524
0.26065967	0.027166847	0.00044543862
0.26079016	0.027340777	0.00045114496
0.26092065	0.026882314	0.00044714563
0.26105115	0.026173437	0.00044172371
0.26118164	0.027137597	0.00044934908
0.26131214	0.026061910	0.00044189036
0.26144263	0.026136004	0.00044424333
0.26157312	0.026874619	0.00044817258
0.26170362	0.026458464	0.00044783713
0.26183411	0.026190451	0.00044592423
0.26196461	0.026045009	0.00044503419
0.26209510	0.026160773	0.00044704939
0.26222559	0.025923485	0.00044697741
0.26235609	0.025984801	0.00044940998
0.26248658	0.026723216	0.00045388975
0.26261708	0.026778820	0.00045322416
0.26274757	0.026487082	0.00045493605
0.26287806	0.026596996	0.00045374851
0.26300856	0.027060869	0.00045929689
0.26313905	0.026752423	0.00045847329
0.26326954	0.026794016	0.00045647508
0.26340004	0.026388851	0.00045562567
0.26353053	0.026926152	0.00046181486
0.26366103	0.026829170	0.00045909127
0.26379152	0.025773107	0.00045469167
0.26392201	0.027071563	0.00046504004
0.26405251	0.026194456	0.00045641063
0.26418300	0.026667840	0.00046371849
0.26431350	0.027142693	0.00046486160
0.26444399	0.026089540	0.00046160862
0.26457448	0.026901896	0.00046391744
0.26470498	0.026277303	0.00046167702
0.26483547	0.026851662	0.00046886311
0.26496597	0.027175462	0.00046950229
0.26509646	0.027755299	0.00047632939
0.26522695	0.026185193	0.00046731548
0.26535745	0.027152375	0.00047025653
[truncated: 572 more rows]
