# Supplementary material for: Rationally seeded computational protein design of ɑ-helical barrels
Source: Nat Chem Biol. 2024 Jun 20;20(8):991–9. doi: 10.1038/s41589-024-01642-0 (PMC11288890; doi:10.1038/s41589-024-01642-0)
Supplement: Supplementary file 6 — Raw data to plot panels c–g. [file 41589_2024_1642_MOESM6_ESM.xlsx]

## Sheet: panel_c_CD
scCC7_LI_5deg
wavelength	CD	HT
260	-0.359321	309.228
259	-0.364691	310.676
258	-0.405633	312.139
257	-0.42721	313.561
256	-0.451935	315.001
255	-0.469563	316.439
254	-0.476711	317.888
253	-0.509546	319.315
252	-0.555839	320.672
251	-0.528447	321.998
250	-0.606391	323.31
249	-0.681979	324.638
248	-0.816175	326.035
247	-0.859948	327.478
246	-0.990194	328.983
245	-1.17384	330.543
244	-1.54721	332.155
243	-2.07763	333.875
242	-2.75229	335.689
241	-3.6516	337.592
240	-4.71683	339.578
239	-5.9678	341.688
238	-7.44477	343.984
237	-9.25647	346.48
236	-11.3922	349.155
235	-13.939	351.997
234	-16.6659	355.037
233	-19.7184	358.257
232	-23.0754	361.616
231	-26.6618	365
230	-30.2118	368.444
229	-33.6397	372.007
228	-36.7364	375.721
227	-39.6104	379.525
226	-42.0299	383.382
225	-44.0207	387.28
224	-45.4894	391.259
223	-46.5048	395.324
222	-47.1097	399.491
221	-47.4741	403.807
220	-47.3556	408.306
219	-47.0715	413.048
218	-46.3921	418.028
217	-45.7985	423.257
216	-45.0819	428.683
215	-44.3559	434.37
214	-43.87	440.427
213	-43.6971	447
212	-44.041	454.304
211	-44.8665	462.433
210	-46.0197	471.487
209	-47.1817	481.514
208	-47.2616	492.469
207	-45.7488	504.294
206	-41.8917	516.955
205	-36.2243	530.721
204	-28.8161	545.998
203	-19.6324	563.522
202	-8.887	583.964
201	4.17126	608.303
200	18.6383	637.841
199	34.64	674.713
198	52.1954	721.25
197	69.5577	779.02
196	78.72	846.202
195	68.359	911.322
194	40.1725	946.575
193	14.7622	972.106
192	-9.40079	982.591
191	-10.8741	996.462
190	-10.0027	1006.6

## Sheet: panel_d_CD
melt scCC7 LI				cool scCC7 LI
temp	CD	HT		temp	CD	HT
5	-47.6615	396.18		95	-39.9418	396.654
6	-47.1563	396.063		94	-40.2892	396.688
7	-47.7659	395.993		93	-40.2399	396.669
8	-46.5232	396.03		92	-40.1625	396.712
9	-47.3786	396.033		91	-40.3675	396.739
10	-47.7438	396.095		90	-40.2418	396.818
11	-47.8909	396.096		89	-40.5152	396.76
12	-46.6396	396.128		88	-41.7864	396.778
13	-47.2034	396.114		87	-41.545	396.855
14	-47.018	396.172		86	-40.9535	396.898
15	-46.1676	396.191		85	-41.1582	396.836
16	-46.4554	396.24		84	-41.4817	396.937
17	-46.7986	396.204		83	-41.3518	396.855
18	-46.333	396.265		82	-42.0799	396.912
19	-46.2064	396.281		81	-41.6766	396.882
20	-46.3957	396.276		80	-43.118	396.829
21	-45.8106	396.334		79	-41.9695	396.856
22	-46.4251	396.333		78	-42.7673	396.832
23	-45.8455	396.331		77	-42.1026	396.845
24	-45.6536	396.369		76	-42.7493	396.813
25	-45.8785	396.396		75	-42.5092	396.804
26	-46.1267	396.39		74	-43.3153	396.829
27	-46.1917	396.404		73	-42.4894	396.784
28	-45.4523	396.409		72	-43.0361	396.76
29	-45.8635	396.449		71	-43.4028	396.764
30	-46.4586	396.334		70	-42.5038	396.738
31	-45.7886	396.347		69	-43.4146	396.791
32	-45.8386	396.44		68	-43.5115	396.798
33	-45.3443	396.366		67	-42.4288	396.805
34	-45.8139	396.408		66	-43.3797	396.703
35	-44.6573	396.407		65	-44.0234	396.746
36	-45.5793	396.375		64	-43.7421	396.719
37	-45.4966	396.42		63	-44.0802	396.736
38	-44.814	396.428		62	-43.6488	396.829
39	-45.2062	396.39		61	-43.6816	396.783
40	-44.9971	396.374		60	-43.9111	396.807
41	-44.4674	396.405		59	-42.5543	396.823
42	-44.3164	396.386		58	-44.3522	396.843
43	-44.9695	396.406		57	-43.6812	396.838
44	-43.9524	396.404		56	-44.4339	396.867
45	-44.2206	396.413		55	-44.0443	396.851
46	-44.4602	396.45		54	-44.0998	396.902
47	-44.2204	396.501		53	-44.7624	396.906
48	-44.8878	396.437		52	-44.8338	396.885
49	-44.2406	396.434		51	-44.7995	396.962
50	-44.3363	396.494		50	-44.7398	396.917
51	-43.8161	396.389		49	-44.6664	396.917
52	-43.6595	396.439		48	-45.0647	396.895
53	-44.0153	396.442		47	-45.006	396.935
54	-44.1565	396.409		46	-45.0149	396.927
55	-43.4921	396.376		45	-45.3753	396.904
56	-43.26	396.345		44	-45.1062	396.974
57	-42.5471	396.361		43	-45.8715	396.868
58	-43.3791	396.369		42	-45.0907	396.893
59	-42.4696	396.355		41	-45.0746	396.952
60	-43.4906	396.376		40	-45.8407	396.923
61	-43.1259	396.457		39	-45.8315	396.869
62	-42.3576	396.379		38	-45.9446	396.89
63	-42.5469	396.393		37	-46.1676	396.888
64	-42.3658	396.422		36	-45.9786	396.923
65	-42.8403	396.401		35	-46.6985	396.932
66	-42.7306	396.453		34	-47.0188	396.87
67	-42.0395	396.454		33	-46.262	396.916
68	-41.8383	396.472		32	-46.2823	396.924
69	-42.3543	396.458		31	-46.4005	396.885
70	-42.0453	396.429		30	-46.5871	396.926
71	-42.6806	396.398		29	-47.6269	396.942
72	-41.7394	396.463		28	-47.4227	396.91
73	-42.2917	396.463		27	-46.3965	396.903
74	-42.0201	396.583		26	-47.1874	396.898
75	-41.423	396.594		25	-47.3466	396.951
76	-41.8264	396.548		24	-47.1947	396.918
77	-41.4991	396.537		23	-47.3549	396.922
78	-40.9877	396.604		22	-48.1259	396.927
79	-41.2019	396.577		21	-48.1189	396.941
80	-41.9874	396.652		20	-47.5567	396.917
81	-41.1894	396.657		19	-47.689	396.872
82	-41.9925	396.53		18	-47.7726	396.963
83	-42.0576	396.575		17	-47.9575	396.931
84	-41.5112	396.565		16	-47.5888	396.931
85	-41.17	396.585		15	-47.8618	396.923
86	-41.3839	396.653		14	-48.4834	396.922
87	-40.3499	396.603		13	-48.3927	396.974
88	-40.0907	396.658		12	-47.7198	396.969
89	-40.6712	396.589		11	-48.2975	396.938
90	-40.8908	396.692		10	-48.6114	396.921
91	-41.5909	396.653		9	-48.4678	396.902
92	-40.233	396.632		8	-48.2826	396.929
93	-40.4054	396.683		7	-49.6396	396.997
94	-40.844	396.687		6	-48.4826	396.975
95	-40.1231	396.706		5	-48.5403	396.926

## Sheet: panel_e_AUC
scCC7_LI
c(S)	Sedimentation Coefficient
0	0.0300677
0.0267559	7.75461
0.0535117	2.18948
0.0802676	0.505929
0.107023	0.108528
0.133779	0.0228498
0.160535	0.0048658
0.187291	0.00106723
0.214047	0.000243971
0.240803	5.86E-05
0.267559	1.49E-05
0.294314	4.00E-06
0.32107	1.14E-06
0.347826	3.49E-07
0.374582	1.13E-07
0.401338	3.90E-08
0.428094	1.43E-08
0.45485	5.60E-09
0.481605	2.32E-09
0.508361	1.02E-09
0.535117	4.70E-10
0.561873	2.29E-10
0.588629	1.17E-10
0.615385	6.27E-11
0.64214	3.49E-11
0.668896	2.02E-11
0.695652	1.21E-11
0.722408	7.45E-12
0.749164	4.76E-12
0.77592	3.07E-12
0.802676	2.04E-12
0.829431	1.38E-12
0.856187	9.39E-13
0.882943	6.53E-13
0.909699	4.59E-13
0.936455	3.29E-13
0.963211	3.37E-13
0.989967	2.06E-13
1.01672	1.22E-13
1.04348	8.87E-14
1.07023	1.57E-13
1.09699	4.74E-14
1.12375	3.51E-14
1.1505	2.71E-13
1.17726	1.96E-14
1.20401	1.30E-13
1.23077	1.11E-13
1.25753	9.08E-15
1.28428	1.30E-13
1.31104	5.97E-15
1.33779	2.29E-13
1.36455	7.99E-14
1.3913	2.55E-13
1.41806	7.16E-14
1.44482	1.14E-14
1.47157	2.82E-13
1.49833	8.97E-14
1.52508	3.06E-14
1.55184	2.14E-13
1.5786	1.08E-13
1.60535	7.81E-14
1.63211	4.57E-14
1.65886	1.36E-14
1.68562	3.62E-13
1.71237	3.33E-14
1.73913	2.32E-13
1.76589	2.09E-13
1.79264	2.07E-13
1.8194	4.13E-13
1.84615	8.98E-13
1.87291	2.07E-12
1.89967	5.03E-12
1.92642	1.28E-11
1.95318	3.45E-11
1.97993	9.65E-11
2.00669	2.82E-10
2.03344	8.52E-10
2.0602	2.67E-09
2.08696	8.59E-09
2.11371	2.82E-08
2.14047	9.39E-08
2.16722	3.15E-07
2.19398	1.06E-06
2.22074	3.56E-06
2.24749	1.18E-05
2.27425	3.85E-05
2.301	0.000122856
2.32776	0.000379778
2.35452	0.00113168
2.38127	0.00322371
2.40803	0.00873581
2.43478	0.0223614
2.46154	0.0537735
2.48829	0.120346
2.51505	0.250505
2.54181	0.480174
2.56856	0.847604
2.59532	1.36457
2.62207	1.99785
2.64883	2.6506
2.67559	3.17801
2.70234	3.42884
2.7291	3.32756
2.75585	2.88839
2.78261	2.24647
2.80936	1.56385
2.83612	0.975197
2.86288	0.541816
2.88963	0.269217
2.91639	0.119986
2.94314	0.0479669
2.9699	0.0172102
2.99666	0.00556655
3.02341	0.0016271
3.05017	0.000430203
3.07692	0.000103341
3.10368	2.27E-05
3.13043	4.57E-06
3.15719	8.45E-07
3.18395	1.45E-07
3.2107	2.31E-08
3.23746	3.44E-09
3.26421	4.80E-10
3.29097	6.29E-11
3.31773	7.83E-12
3.34448	9.43E-13
3.37124	1.03E-13
3.39799	1.14E-14
3.42475	1.24E-15
3.4515	1.29E-16
3.47826	2.06E-13
3.50502	7.13E-14
3.53177	2.84E-13
3.55853	1.01E-13
3.58528	1.98E-13
3.61204	7.82E-14
3.6388	3.66E-13
3.66555	1.59E-13
3.69231	6.24E-14
3.71906	3.13E-13
3.74582	1.48E-13
3.77258	6.46E-14
3.79933	3.54E-13
3.82609	1.87E-13
3.85284	9.44E-14
3.8796	4.48E-14
3.90635	2.60E-13
3.93311	1.46E-13
3.95987	7.93E-14
3.98662	4.12E-14
4.01338	2.55E-13
4.04013	1.54E-13
4.06689	9.11E-14
4.09365	5.24E-14
4.1204	3.51E-13
4.14716	2.32E-13
4.17391	1.52E-13
4.20067	9.85E-14
4.22742	6.31E-14
4.25418	3.96E-14
4.28094	2.81E-13
4.30769	1.98E-13
4.33445	1.39E-13
4.3612	9.74E-14
4.38796	6.76E-14
4.41472	4.67E-14
4.44147	3.55E-13
4.46823	2.69E-13
4.49498	2.04E-13
4.52174	1.55E-13
4.54849	1.18E-13
4.57525	8.96E-14
4.60201	6.81E-14
4.62876	5.19E-14
4.65552	3.95E-14
4.68227	3.22E-13
4.70903	2.63E-13
4.73579	2.15E-13
4.76254	1.77E-13
4.7893	1.46E-13
4.81605	1.21E-13
4.84281	1.01E-13
4.86957	8.48E-14
4.89632	7.13E-14
4.92308	6.06E-14
4.94983	5.16E-14
4.97659	4.44E-14
5.00334	3.84E-14
5.0301	3.43E-13
5.05686	3.09E-13
5.08361	2.80E-13
5.11037	2.55E-13
5.13712	2.34E-13
5.16388	2.15E-13
5.19064	2.00E-13
5.21739	1.88E-13
5.24415	1.77E-13
5.2709	1.68E-13
5.29766	1.61E-13
5.32441	1.54E-13
5.35117	1.49E-13
5.37793	1.46E-13
5.40468	1.43E-13
5.43144	1.41E-13
5.45819	1.40E-13
5.48495	1.40E-13
5.51171	1.41E-13
5.53846	1.42E-13
5.56522	1.45E-13
5.59197	1.48E-13
5.61873	1.52E-13
5.64548	1.57E-13
5.67224	1.63E-13
5.699	1.70E-13
5.72575	1.78E-13
5.75251	1.86E-13
5.77926	1.96E-13
5.80602	2.07E-13
5.83278	2.20E-13
5.85953	2.34E-13
5.88629	2.49E-13
5.91304	2.66E-13
5.9398	2.86E-13
5.96656	3.06E-13
5.99331	3.30E-13
6.02007	3.55E-13
6.04682	4.11E-14
6.07358	4.52E-14
6.10033	5.00E-14
6.12709	5.52E-14
6.15385	6.11E-14
6.1806	6.76E-14
6.20736	7.49E-14
6.23411	8.30E-14
6.26087	9.21E-14
6.28763	1.02E-13
6.31438	1.14E-13
6.34114	1.26E-13
6.36789	1.40E-13
6.39465	1.56E-13
6.4214	1.74E-13
6.44816	1.93E-13
6.47492	2.15E-13
6.50167	2.39E-13
6.52843	2.66E-13
6.55518	2.96E-13
6.58194	3.30E-13
6.6087	3.66E-13
6.63545	4.56E-14
6.66221	5.23E-14
6.68896	5.97E-14
6.71572	6.83E-14
6.74248	7.81E-14
6.76923	8.90E-14
6.79599	1.02E-13
6.82274	1.16E-13
6.8495	1.32E-13
6.87625	1.50E-13
6.90301	1.71E-13
6.92977	1.94E-13
6.95652	2.21E-13
6.98328	2.51E-13
7.01003	2.84E-13
7.03679	3.23E-13
7.06355	3.66E-13
7.0903	4.48E-14
7.11706	5.28E-14
7.14381	6.22E-14
7.17057	7.31E-14
7.19732	8.57E-14
7.22408	1.00E-13
7.25084	1.17E-13
7.27759	1.37E-13
7.30435	1.60E-13
7.3311	1.86E-13
7.35786	2.16E-13
7.38462	2.51E-13
7.41137	2.91E-13
7.43813	3.37E-13
7.46488	4.36E-14
7.49164	5.31E-14
7.51839	6.41E-14
7.54515	7.74E-14
7.57191	9.30E-14
7.59866	1.12E-13
7.62542	1.34E-13
7.65217	1.59E-13
7.67893	1.90E-13
7.70569	2.26E-13
7.73244	2.67E-13
7.7592	3.16E-13
7.78595	3.73E-13
7.81271	4.64E-14
7.83946	5.81E-14
7.86622	7.27E-14
7.89298	9.02E-14
7.91973	1.11E-13
7.94649	1.37E-13
7.97324	1.68E-13
8	4.09E-13

## Sheet: panel_f_binding
User: USER
Path: C:\Program Files (x86)\BMG\CLARIOstar\User\Data\
Test ID: 3026
Test Name: Will DPH scan
Date: 19/12/2022
Time: 11:33:27
ID1: RP2_0.5_DPH
Fluorescence (FI) spectrum
Used wavelength range(s): Range 1;
Well Row	Well Col	Content	Raw Data (Em Spectrum)	Raw Data (Em Spectrum)	Raw Data (Em Spectrum)	Raw Data (Em Spectrum)	Raw Data (Em Spectrum)	Raw Data (Em Spectrum)	Raw Data (Em Spectrum)	Raw Data (Em Spectrum)	Raw Data (Em Spectrum)	Raw Data (Em Spectrum)	Raw Data (Em Spectrum)	Raw Data (Em Spectrum)	Raw Data (Em Spectrum)	Raw Data (Em Spectrum)	Raw Data (Em Spectrum)	Raw Data (Em Spectrum)	Raw Data (Em Spectrum)	Raw Data (Em Spectrum)	Raw Data (Em Spectrum)	Raw Data (Em Spectrum)	Raw Data (Em Spectrum)	Raw Data (Em Spectrum)	Raw Data (Em Spectrum)	Raw Data (Em Spectrum)	Raw Data (Em Spectrum)	Raw Data (Em Spectrum)	Raw Data (Em Spectrum)	Raw Data (Em Spectrum)	Raw Data (Em Spectrum)	Raw Data (Em Spectrum)	Raw Data (Em Spectrum)	Raw Data (Em Spectrum)	Raw Data (Em Spectrum)	Raw Data (Em Spectrum)	Raw Data (Em Spectrum)	Raw Data (Em Spectrum)	Raw Data (Em Spectrum)	Raw Data (Em Spectrum)	Raw Data (Em Spectrum)	Raw Data (Em Spectrum)	Raw Data (Em Spectrum)	Raw Data (Em Spectrum)	Raw Data (Em Spectrum)	Raw Data (Em Spectrum)	Raw Data (Em Spectrum)	Raw Data (Em Spectrum)	Raw Data (Em Spectrum)
		Wavelength [nm]	400	403	406	409	412	415	418	421	424	427	430	433	436	439	442	445	448	451	454	457	460	463	466	469	472	475	478	481	484	487	490	493	496	499	502	505	508	511	514	517	520	523	526	529	532	535	538
A	1	Sample X1	2576	2871	2736	2762	2740	2841	3058	3174	3309	3441	3382	3348	3550	3298	3437	3410	3397	3497	3302	3383	3147	3110	2891	2848	2574	2478	2342	2319	2164	2070	1910	1837	1825	1712	1619	1458	1398	1276	1297	1233	1115	1012	993	886	808	719	700
A	2	Sample X2	4023	4404	4779	4775	4709	5055	5284	5775	6252	6377	6467	6362	6448	6322	6366	6475	6467	6425	6342	6232	5801	5751	5332	5026	4760	4394	4110	4044	3862	3673	3434	3349	3183	2960	2803	2556	2359	2272	2086	1953	1926	1807	1621	1449	1312	1176	1063
A	3	Sample X3	9119	9864	10247	10644	10956	11609	12332	13493	14335	15005	15124	14793	14708	14264	14299	14290	14731	14880	14473	14382	13654	12989	12381	11756	10812	10291	9806	9411	8694	8239	7863	7398	7057	6633	6173	5759	5506	5067	4683	4213	3981	3731	3433	3137	2879	2540	2383
A	4	Sample X4	8737	10121	10725	11008	11344	12220	13509	14697	16097	16770	17245	16729	16634	16570	16529	16711	17176	16931	16845	16692	16121	15126	14153	13587	12594	11782	11284	10881	10384	9480	9081	8818	8393	7748	7118	6574	6215	5855	5391	5018	4830	4359	3924	3676	3281	3114	2808
A	5	Sample X5	19382	21523	23188	23294	24667	26562	29828	33448	36407	38655	39186	38807	37939	37715	38572	39159	40324	41513	41019	41009	39201	37388	35368	33337	31109	29708	28429	27755	26221	24830	23547	22228	21076	19792	18599	17156	16135	14738	13985	12884	12226	11420	10271	9308	8391	7891	7155
A	6	Sample X6	27650	30363	32119	32490	33826	37035	41535	46167	51167	54169	54802	53797	52684	52414	52707	54900	56564	57062	57372	56809	54424	51546	48796	45988	42881	41078	39337	38430	36593	34644	32763	30801	29262	27138	25856	23760	22088	21268	19073	18042	16933	15763	14338	12811	11811	10993	9721
A	7	Sample X7	63947	69454	71359	71263	73431	80118	88842	99480	107883	113121	114335	111427	107758	107835	109342	112325	116221	118133	117700	116802	111347	105438	98786	93251	87977	83633	80149	77772	73221	70250	65784	62696	58680	55083	51831	47822	44813	42167	38999	36637	34017	31100	28664	25837	23850	21909	20049
A	8	Sample X8	76644	82053	83762	84704	87504	95653	105902	117494	129900	135394	135877	133380	129415	129143	130646	133669	139183	142196	141607	139122	132418	126649	118420	112103	105857	100514	96428	92666	88437	84810	79932	75633	71000	66437	62343	57735	53324	50649	46899	44100	41096	37532	34019	31224	29064	26294	23748
A	9	Sample X9	77430	84734	86348	86046	88247	96949	108985	120863	132258	137910	139166	135143	132193	132245	133940	138287	142762	145524	145300	143019	137795	130386	122752	116137	108277	103536	100106	95095	91145	87098	81666	77177	72899	68282	64549	59597	55857	52042	48613	45494	42701	38816	35447	32382	29605	27082	24673
A	10	Sample X10	81574	89239	90102	90677	93101	102485	113480	126267	137981	145084	144643	142305	138355	137938	139801	143611	148631	152247	150532	148333	141732	135637	126897	120316	113002	107769	103389	100216	95466	90602	85249	80904	76730	71262	67243	62185	57903	54124	50419	47077	44700	40877	37279	34081	31539	28868	25601
B	1	Sample X11	3496	3555	3677	3587	3574	3892	4070	4353	4446	4735	4969	4871	4835	4936	4786	4789	4945	4872	4885	4802	4580	4598	4369	4017	3757	3514	3368	3152	3118	2972	2682	2660	2462	2453	2346	2137	1993	2014	1848	1591	1567	1367	1370	1205	1196	1074	942
B	2	Sample X12	5690	6229	6594	6642	6866	7413	7714	8212	8891	9491	9648	9509	9509	9247	9260	9372	9556	9664	9581	9347	9155	8704	8135	7842	7335	6747	6360	6272	5871	5797	5348	5064	4885	4479	4286	4001	3554	3492	3148	2948	2921	2602	2558	2231	2139	1921	1755
B	3	Sample X13	8774	9985	10365	10714	11117	11681	12877	13778	15024	15569	15894	16128	15824	15572	15392	15641	15815	15844	15711	15617	14959	14426	13547	12793	11988	11257	10675	10172	9434	9214	8498	8382	7855	7202	6944	6350	5839	5483	5043	4751	4590	4046	3752	3458	3194	2930	2632
B	4	Sample X14	10211	11334	12256	12519	12644	14003	15425	17178	18793	19869	20266	20217	19718	19350	19646	19988	20569	21017	20756	20291	19392	18488	17778	16519	15569	14642	13988	13438	12977	12104	11529	10780	10275	9530	8841	8293	7666	7056	6821	6217	6089	5383	4867	4567	4163	3921	3439
B	5	Sample X15	23052	25387	26757	27121	27689	30169	33937	37745	41246	43789	44511	44162	42896	42719	42991	44305	45977	46441	46239	45676	43916	41866	39921	37481	35425	33382	32612	30901	29741	28205	26485	25079	23659	22126	20785	19503	18040	16934	15916	14680	13841	12540	11419	10584	9763	8780	7895
B	6	Sample X16	35708	38793	40009	40655	41792	45977	50310	55820	61444	64893	66071	64437	63311	62144	63661	65519	67702	68539	68821	67968	65040	61952	58513	55090	51517	49171	47711	45718	43360	41245	39028	37116	34934	32790	30726	28444	26359	25173	22961	21626	20219	18340	16838	15525	14305	12937	11745
B	7	Sample X17	73774	79647	81575	81314	83630	91440	102209	113556	124094	129488	129260	127109	123334	123869	124193	127761	132535	135474	133304	131300	125777	119187	111652	106399	99358	94237	90528	87851	84064	80287	74283	70578	66814	62042	58696	54391	50731	47516	44420	40891	39090	35608	32027	29549	27513	24543	22211
B	8	Sample X18	79839	88256	89047	89383	91741	100316	111551	124056	136078	142098	143886	140019	137111	135988	136826	141336	146356	148414	146716	145327	138187	131868	124456	116728	110515	105265	100390	96606	92416	87608	82525	78399	73412	68582	64341	60063	55762	52024	48974	45544	42387	39283	35537	32652	29866	27144	24778
B	9	Sample X19	89013	96455	98119	97076	100368	109679	122559	134815	148113	154535	156365	152260	148526	146566	147215	152322	158329	161881	159562	157614	151326	143107	134820	126970	119370	114471	109290	104932	99779	95419	89620	84743	79727	74343	69516	64601	60216	56498	53173	49664	46298	42405	38997	35098	32062	29301	26757
B	10	Sample X20	82408	90439	91677	91977	94538	102417	115253	127219	138800	144707	146686	142622	138895	138823	138955	143330	148787	151792	149658	147491	141383	133364	126082	118698	111594	106752	102256	97845	93404	88666	83191	78937	74214	69971	65739	60811	56736	53164	49665	46358	43358	39339	36253	32999	30499	27793	25339
C	1	Sample X21	4399	4848	4919	4801	5076	5294	5605	5805	6314	6754	6604	6583	6525	6402	6605	6471	6670	6706	6476	6489	6228	6018	5765	5469	5130	4788	4607	4343	4092	3981	3814	3682	3526	3328	3148	3007	2707	2542	2403	2191	2119	2013	1788	1756	1525	1476	1333
C	2	Sample X22	13599	15204	16119	16416	16586	17640	18761	19972	21106	22334	22677	22403	21873	21770	21445	21445	21980	21988	21316	21221	20394	19461	18590	17481	16026	15497	14419	13923	13042	12436	11839	11358	10781	10001	9299	8644	8099	7420	6818	6568	6177	5653	5150	4619	4245	4071	3694
C	3	Sample X23	8222	9580	9774	10327	10354	11232	12336	13203	14191	15295	15256	15104	15047	14882	15174	14972	15143	15323	15038	15130	14480	13649	13002	12399	11366	11078	10392	9986	9256	8894	8566	7891	7632	7071	6609	6182	5755	5352	4939	4673	4358	4136	3710	3187	3087	2802	2624
C	4	Sample X24	11045	12733	13551	13896	14310	15760	17553	19017	21145	21877	22583	22766	22058	21787	22038	22433	22754	23223	23322	22597	21697	21044	19809	18729	17517	16654	15682	15115	14319	13955	12810	12257	11676	10777	10223	9677	8841	8363	7671	7244	6860	6164	5672	5233	4828	4237	3925
C	5	Sample X25	23974	26691	27760	28567	28979	31907	35511	39342	42741	45447	46508	45204	44006	44177	45167	45795	46975	48256	47630	47311	45045	43047	41087	38471	36071	34457	33086	31447	29969	28706	27170	25601	24262	22837	21547	19848	18360	17358	16212	15013	14261	12968	12101	10754	9951	9103	8450
C	6	Sample X26	13379	15236	16344	16679	17677	18930	20615	23286	24994	26471	26908	27034	26699	26695	26936	27380	28214	28526	28569	28134	26850	25687	24408	23100	21530	20606	19619	18668	17839	17096	15961	15308	14851	13783	12944	12193	11282	10518	9619	9416	8762	8228	7363	6762	6245	5734	5194
C	7	Sample X27	71019	78844	79521	79205	81590	89002	98075	109792	119996	124894	126207	122670	118641	117569	119132	121751	126269	128735	126305	124679	119889	113372	106893	101291	94541	90243	86703	84254	79281	75588	70409	66515	62712	58611	55243	51274	47736	45163	41940	39043	36635	33325	30925	27978	25356	23279	20993
C	8	Sample X28	111112	135575	154123	171038	187042	202577	213656	223255	233030	238374	241866	241876	239965	242833	244954	244144	242406	237536	226646	219763	207537	197648	185734	175834	163715	153673	145659	136486	127560	119001	109367	102303	95994	89761	83714	78049	71051	65982	60967	56579	52448	47504	42758	38908	35934	31836	28878
C	9	Sample X29	94072	103061	103473	103123	107025	116361	129537	145007	158106	165281	165156	161662	157827	156491	157334	164355	169283	171561	169506	168105	160711	151993	143324	136100	127199	121558	115972	112208	105820	102178	95198	90341	85257	79588	75076	69723	64222	60417	55846	52605	49264	44980	40720	38197	34805	31223	28225
C	10	Sample X30	13916	15467	15793	15985	16297	17287	18873	20647	22540	23461	24149	23744	23400	23198	22844	23415	24329	24675	24847	23789	23028	22277	21052	19926	18729	17953	17078	16256	15426	14796	14219	13285	12499	11976	11253	10401	9677	9129	8397	8039	7527	6845	6300	5721	5203	4741	4531
D	1	Sample X31	4953	5486	5528	5681	5661	6124	6501	6866	7534	7866	7863	7921	7916	7741	7786	7759	7931	7749	7949	7732	7692	7323	6922	6558	6173	5794	5647	5268	5055	4672	4429	4430	4130	3917	3782	3412	3221	3076	2869	2474	2442	2334	2067	1940	1769	1677	1478
D	2	Sample X32	25628	34078	40799	46416	49290	52766	55899	57894	61844	64306	66697	67326	67974	68348	67700	68479	67959	66917	65006	63542	60482	57385	54213	51312	47753	44817	42029	39909	37379	35245	32934	30710	28992	27518	25328	23526	21720	20268	18657	17394	16209	14455	13014	11689	10993	9725	8931
D	3	Sample X33	11452	12811	13596	14252	14575	15215	16576	17582	19340	20243	20597	20650	20148	19729	19868	20232	20526	20450	20284	20092	19463	18733	17521	16942	15526	14649	13921	13162	12741	12053	11457	10810	10367	9509	9132	8360	7839	7319	6962	6322	6034	5559	4999	4651	4420	4022	3584
D	4	Sample X34	11628	13210	13856	14129	14982	15951	17508	19009	20590	21520	21895	21746	21597	21448	21350	21326	21879	21905	22220	22031	20985	20235	18812	17960	16774	15902	15155	14368	13663	13355	12582	11706	10916	10305	9707	9185	8548	8022	7349	6923	6675	5984	5477	4838	4568	4091	3937
D	5	Sample X35	20473	22582	23649	23651	24858	26411	29154	32313	35582	37554	37786	37126	36796	36719	36478	37546	38344	39198	39219	38266	37610	35163	33462	31099	29285	28018	27221	25462	24722	23506	22120	20989	20048	18607	17715	16177	15185	14393	13285	12542	11864	10907	9973	8950	8220	7717	6876
D	6	Sample X36	5948	6529	7014	7264	7407	7934	8168	8612	9340	9799	10264	10302	10218	10032	10094	10113	10316	10282	10244	10201	9901	9447	9037	8603	8152	7765	7046	7008	6568	6297	5898	5690	5487	5130	4791	4602	4145	3965	3858	3431	3354	3008	2865	2578	2420	2223	2081
D	7	Sample X37	65441	72332	72908	72627	75193	81384	90838	100714	110024	114738	115738	112275	109263	108573	109766	112377	116191	118778	116229	115356	109657	104235	98598	92969	86855	83071	79797	77150	72127	68961	65121	61371	58360	54630	51324	46933	44404	41720	38807	36177	33614	30970	27853	25737	23450	21499	19359
D	8	Sample X38	78835	86055	87165	87529	88442	96532	107249	118873	129735	135399	136144	132524	128511	128554	128748	132534	136262	138461	137805	135479	128815	122086	114089	108129	101716	96587	91997	89103	84007	79877	75136	71066	67514	62766	58283	54426	50394	47999	44074	41155	38722	35583	32167	29273	26840	24758	22262
D	9	Sample X39	77749	83905	85384	84534	87933	95571	106161	116803	128949	132511	133660	131323	126948	125998	126780	130217	134867	136088	135181	133718	127299	120655	114556	107463	101194	96605	91923	88291	84382	80585	75787	71156	67727	62705	58617	54249	50805	47785	43981	41139	38498	35202	32283	29342	26800	24517	22513
D	10	Sample X40	6867	7811	8416	8563	8926	9180	9574	10340	10890	11785	12012	12194	12147	11959	11729	12117	12032	11966	11794	11749	11426	11155	10478	10081	9626	8883	8440	7948	7641	7424	6931	6830	6081	5859	5639	5191	4841	4515	4312	4024	3771	3339	3037	2983	2635	2551	2248
[truncated: 21 more columns]

## Sheet: panel_g_SAXS
# SAXS profile: number of points = 1850, q_min = 0.0061964220367372, q_max = 0.247479796409607, delta_q = 0.000130493982895008
# offset = 0.00000000000000, scaling c = 5.31264274905882e-09, Chi^2 = 1.43157426124005
# q exp_intensity error model_intensity
0.00619642 0.06879483 0.00193760 0.07247173
0.00632692 0.07346119 0.00186762 0.07244824
0.00645741 0.07027527 0.00175822 0.07242509
0.00658790 0.07515865 0.00174147 0.07240158
0.00671840 0.07453301 0.00164397 0.07237807
0.00684889 0.07121141 0.00161561 0.07235493
0.00697939 0.07484080 0.00159621 0.07233178
0.00710988 0.07222540 0.00149828 0.07230411
0.00724037 0.07306354 0.00146962 0.07227632
0.00737087 0.07410361 0.00143826 0.07224855
0.00750136 0.07449247 0.00138178 0.07222077
0.00763186 0.07261349 0.00137082 0.07219228
0.00776235 0.07391641 0.00130047 0.07216450
0.00789284 0.07228633 0.00127343 0.07213639
0.00802334 0.07141630 0.00124263 0.07210802
0.00815383 0.07299899 0.00120173 0.07207704
0.00828432 0.07042129 0.00118659 0.07204603
0.00841482 0.07263233 0.00115888 0.07201502
0.00854531 0.07363599 0.00112127 0.07198367
0.00867581 0.07356718 0.00110462 0.07195305
0.00880630 0.07331143 0.00106515 0.07192238
0.00893680 0.07294735 0.00105829 0.07189070
0.00906729 0.07117939 0.00103390 0.07186164
0.00919778 0.07338011 0.00099827 0.07183297
0.00932828 0.07334202 0.00099685 0.07180499
0.00945877 0.07354627 0.00095353 0.07177701
0.00958927 0.07237232 0.00094546 0.07174868
0.00971976 0.07255306 0.00093516 0.07172070
0.00985025 0.07267804 0.00091097 0.07169236
0.00998075 0.07176475 0.00089124 0.07166439
0.01011124 0.07123516 0.00088233 0.07163169
0.01024174 0.07272426 0.00084793 0.07159758
0.01037223 0.07326895 0.00084662 0.07156415
0.01050272 0.07262498 0.00082989 0.07153003
0.01063322 0.07310705 0.00081349 0.07149660
0.01076371 0.07300028 0.00079752 0.07146284
0.01089421 0.07316709 0.00077226 0.07142908
0.01102470 0.07218602 0.00076768 0.07139493
0.01115519 0.07255436 0.00075670 0.07135837
0.01128569 0.07173441 0.00073584 0.07132184
0.01141618 0.07105958 0.00072350 0.07128564
0.01154667 0.07089084 0.00069508 0.07124945
0.01167717 0.07168871 0.00068595 0.07121257
0.01180766 0.07177999 0.00067299 0.07117673
0.01193816 0.07062179 0.00066236 0.07114018
0.01206865 0.07016850 0.00065766 0.07110120
0.01219914 0.07153107 0.00064895 0.07106143
0.01232964 0.07095139 0.00062808 0.07102095
0.01246013 0.07165617 0.00062406 0.07098081
0.01259063 0.07087135 0.00060809 0.07094070
0.01272112 0.07276635 0.00059827 0.07090057
0.01285161 0.07148511 0.00058268 0.07086009
0.01298211 0.07153740 0.00056867 0.07081962
0.01311260 0.07113446 0.00056551 0.07077608
0.01324310 0.07104474 0.00055533 0.07073227
0.01337359 0.07085379 0.00055184 0.07068848
0.01350408 0.07125285 0.00055080 0.07064432
0.01363458 0.07090879 0.00053812 0.07060053
0.01376507 0.07176501 0.00053847 0.07055601
0.01389557 0.07192200 0.00053323 0.07051223
0.01402606 0.06905523 0.00051742 0.07046841
0.01415655 0.07108347 0.00052609 0.07042428
0.01428705 0.07091950 0.00051444 0.07037979
0.01441754 0.07143683 0.00050827 0.07033532
0.01454804 0.07067666 0.00051037 0.07029085
0.01467853 0.07145955 0.00050044 0.07024633
0.01480902 0.07134697 0.00050141 0.07020186
0.01493952 0.07064064 0.00049507 0.07015771
0.01507001 0.07012964 0.00048739 0.07011174
0.01520051 0.07024403 0.00048798 0.07006384
0.01533100 0.06935695 0.00047867 0.07001560
0.01546149 0.07050973 0.00047756 0.06996769
0.01559199 0.07019148 0.00047708 0.06991981
0.01572248 0.06935501 0.00046697 0.06987190
0.01585297 0.07034538 0.00046730 0.06982401
0.01598347 0.06976298 0.00046464 0.06977647
0.01611396 0.06994954 0.00045858 0.06972582
0.01624446 0.06961877 0.00046116 0.06967536
0.01637495 0.06989609 0.00045456 0.06962454
0.01650545 0.07019458 0.00045405 0.06957377
0.01663594 0.07000467 0.00045185 0.06952329
0.01676643 0.07005321 0.00044277 0.06947247
0.01689693 0.07087341 0.00044594 0.06942203
0.01702742 0.07029063 0.00044124 0.06937092
0.01715791 0.06988770 0.00043824 0.06931921
0.01728841 0.06940885 0.00043729 0.06926753
0.01741890 0.07035286 0.00043081 0.06921652
0.01754940 0.06916510 0.00043191 0.06916450
0.01767989 0.06976014 0.00043013 0.06911279
0.01781039 0.06978054 0.00042563 0.06906111
0.01794088 0.06985039 0.00042634 0.06900942
0.01807137 0.06969133 0.00042142 0.06895452
0.01820187 0.06942822 0.00042095 0.06889613
0.01833236 0.06912146 0.00041895 0.06883739
0.01846286 0.06923559 0.00041241 0.06877933
0.01859335 0.06908867 0.00041437 0.06872091
0.01872384 0.06918731 0.00041152 0.06866288
0.01885434 0.06870136 0.00040519 0.06860448
0.01898483 0.06916394 0.00040781 0.06854609
0.01911532 0.06961077 0.00040433 0.06848755
0.01924582 0.06884415 0.00040492 0.06842832
0.01937631 0.06970734 0.00040274 0.06836938
0.01950681 0.06879405 0.00039687 0.06831049
0.01963730 0.06815731 0.00039848 0.06825226
0.01976780 0.06808527 0.00039303 0.06819337
0.01989829 0.06855392 0.00039428 0.06813443
0.02002878 0.06854153 0.00039297 0.06807378
0.02015928 0.06919183 0.00039007 0.06800718
0.02028977 0.06851093 0.00039047 0.06794055
0.02042026 0.06835703 0.00038500 0.06787393
0.02055076 0.06798663 0.00038270 0.06780733
0.02068125 0.06772068 0.00038538 0.06774069
0.02081175 0.06812516 0.00038087 0.06767409
0.02094224 0.06801839 0.00037744 0.06760783
0.02107273 0.06823038 0.00038111 0.06754303
0.02120323 0.06794816 0.00037444 0.06748024
0.02133372 0.06771706 0.00037747 0.06741707
0.02146422 0.06748919 0.00037431 0.06735393
0.02159471 0.06685451 0.00036848 0.06729111
0.02172520 0.06785133 0.00037542 0.06722797
0.02185570 0.06746053 0.00036579 0.06716446
0.02198619 0.06789833 0.00036919 0.06710198
0.02211669 0.06722685 0.00036864 0.06703816
0.02224718 0.06719600 0.00036185 0.06697439
0.02237767 0.06759416 0.00036528 0.06691026
0.02250817 0.06688279 0.00036092 0.06684650
0.02263866 0.06716695 0.00035831 0.06678237
0.02276916 0.06670450 0.00036221 0.06671866
0.02289965 0.06694411 0.00035573 0.06665487
0.02303014 0.06643893 0.00035810 0.06658920
0.02316064 0.06760216 0.00035766 0.06651751
0.02329113 0.06685865 0.00035314 0.06644615
0.02342163 0.06645210 0.00035375 0.06638164
0.02355212 0.06636469 0.00035087 0.06630990
0.02368261 0.06650567 0.00034774 0.06623885
0.02381311 0.06650141 0.00035186 0.06616713
0.02394360 0.06626050 0.00034676 0.06609573
0.02407410 0.06614328 0.00034580 0.06602492
0.02420459 0.06639000 0.00034725 0.06595490
0.02433508 0.06607666 0.00034267 0.06588421
0.02446558 0.06606285 0.00034410 0.06581388
0.02459607 0.06637502 0.00034063 0.06574353
0.02472657 0.06603896 0.00034064 0.06567356
0.02485706 0.06586377 0.00034086 0.06560322
0.02498755 0.06512116 0.00033558 0.06553286
0.02511805 0.06552293 0.00033828 0.06546094
0.02524854 0.06563628 0.00033631 0.06538918
0.02537904 0.06474314 0.00033226 0.06531744
0.02550953 0.06476883 0.00033464 0.06524568
0.02564002 0.06540506 0.00033085 0.06517427
0.02577052 0.06517112 0.00033226 0.06510219
0.02590101 0.06554591 0.00033202 0.06503008
0.02603150 0.06549091 0.00032925 0.06495736
0.02616200 0.06520030 0.00032939 0.06488051
0.02629249 0.06503608 0.00032678 0.06480328
0.02642299 0.06504731 0.00032593 0.06472642
0.02655348 0.06486140 0.00032638 0.06464989
0.02668397 0.06431412 0.00032298 0.06457300
0.02681447 0.06471757 0.00032395 0.06449615
0.02694496 0.06357655 0.00032142 0.06441891
0.02707546 0.06443677 0.00032100 0.06433913
0.02720595 0.06426713 0.00032222 0.06425651
0.02733645 0.06375755 0.00031795 0.06417356
0.02746694 0.06394321 0.00031707 0.06409093
0.02759743 0.06448738 0.00031990 0.06400832
0.02772793 0.06448015 0.00031528 0.06392538
0.02785842 0.06389324 0.00031782 0.06384310
0.02798891 0.06393778 0.00031486 0.06376049
0.02811941 0.06391700 0.00031300 0.06368021
0.02824990 0.06340148 0.00031331 0.06359988
0.02838040 0.06431632 0.00031095 0.06352026
0.02851089 0.06355744 0.00031271 0.06344027
0.02864138 0.06376866 0.00031193 0.06335993
0.02877188 0.06356170 0.00030789 0.06327994
0.02890237 0.06311926 0.00030922 0.06319995
0.02903287 0.06327535 0.00030767 0.06311825
0.02916336 0.06362161 0.00030633 0.06303056
0.02929386 0.06332918 0.00030874 0.06294285
0.02942435 0.06309602 0.00030366 0.06285516
0.02955484 0.06308840 0.00030463 0.06276745
0.02968534 0.06296498 0.00030383 0.06268013
0.02981583 0.06249323 0.00030040 0.06259205
0.02994632 0.06283587 0.00030235 0.06250468
0.03007682 0.06272381 0.00030224 0.06241624
0.03020731 0.06222121 0.00029814 0.06232711
0.03033781 0.06237032 0.00030003 0.06223837
0.03046830 0.06199527 0.00029739 0.06214957
0.03059879 0.06161661 0.00029681 0.06206080
0.03072929 0.06177463 0.00029771 0.06197170
0.03085978 0.06159673 0.00029505 0.06188256
0.03099028 0.06198817 0.00029570 0.06179415
0.03112077 0.06194028 0.00029311 0.06170776
0.03125126 0.06229196 0.00029305 0.06162177
0.03138176 0.06205518 0.00029430 0.06153620
0.03151225 0.06154005 0.00029165 0.06144989
0.03164275 0.06119728 0.00029179 0.06136397
0.03177324 0.06133090 0.00029049 0.06127799
0.03190373 0.06136034 0.00028861 0.06119237
0.03203423 0.06140423 0.00028987 0.06110603
0.03216472 0.06072527 0.00028825 0.06102065
0.03229522 0.06115790 0.00028790 0.06093498
0.03242571 0.06071598 0.00028784 0.06084960
0.03255620 0.06089466 0.00028453 0.06076386
0.03268670 0.06110871 0.00028607 0.06067819
0.03281719 0.06093339 0.00028458 0.06059246
0.03294769 0.06052671 0.00028341 0.06050713
0.03307818 0.06048230 0.00028396 0.06042158
0.03320867 0.06079305 0.00028223 0.06033661
0.03333917 0.05989048 0.00028102 0.06025173
0.03346966 0.06014714 0.00028154 0.06016644
0.03360016 0.05997827 0.00027959 0.06008151
0.03373065 0.05999583 0.00028190 0.05999621
0.03386114 0.05978978 0.00027866 0.05991128
0.03399164 0.06002630 0.00027658 0.05982635
0.03412213 0.05911508 0.00027849 0.05973783
0.03425263 0.05948806 0.00027946 0.05964925
0.03438312 0.05915213 0.00028195 0.05956099
0.03451361 0.05911004 0.00028246 0.05947237
0.03464411 0.05910333 0.00028077 0.05938414
0.03477460 0.05910217 0.00028759 0.05929519
0.03490509 0.05837841 0.00028792 0.05920693
0.03503559 0.05867883 0.00028924 0.05911696
0.03516608 0.05893446 0.00029363 0.05902366
0.03529658 0.05853527 0.00029162 0.05893040
0.03542707 0.05823897 0.00029480 0.05883779
0.03555756 0.05893498 0.00029350 0.05874450
0.03568806 0.05806417 0.00029283 0.05865125
0.03581855 0.05896235 0.00029796 0.05855828
0.03594905 0.05823381 0.00029478 0.05846468
0.03607954 0.05835439 0.00029539 0.05837001
0.03621004 0.05812317 0.00029497 0.05827387
0.03634053 0.05763941 0.00029421 0.05817733
0.03647102 0.05820425 0.00029795 0.05808079
0.03660152 0.05809464 0.00029677 0.05798465
0.03673201 0.05755898 0.00029562 0.05788846
0.03686250 0.05729018 0.00029705 0.05779191
0.03699300 0.05735538 0.00029698 0.05769577
0.03712349 0.05715953 0.00029689 0.05759891
0.03725399 0.05705354 0.00029918 0.05750256
0.03738448 0.05684322 0.00029650 0.05740545
0.03751497 0.05672548 0.00029935 0.05730870
0.03764547 0.05684942 0.00029893 0.05721234
0.03777596 0.05693437 0.00029702 0.05711560
0.03790646 0.05707523 0.00030173 0.05701891
0.03803695 0.05647321 0.00029977 0.05692150
0.03816745 0.05649864 0.00030059 0.05682265
0.03829794 0.05652124 0.00030049 0.05672376
0.03842843 0.05621552 0.00029966 0.05662484
0.03855893 0.05661097 0.00030254 0.05652599
0.03868942 0.05621229 0.00030121 0.05642743
0.03881991 0.05644545 0.00030061 0.05632818
0.03895041 0.05592929 0.00030297 0.05622932
0.03908090 0.05505319 0.00029688 0.05612890
0.03921140 0.05576326 0.00029748 0.05602764
0.03934189 0.05456195 0.00029206 0.05592632
0.03947238 0.05480841 0.00029220 0.05582501
0.03960288 0.05523213 0.00029246 0.05572375
0.03973337 0.05519249 0.00029076 0.05562207
0.03986387 0.05483229 0.00028792 0.05552080
0.03999436 0.05501704 0.00029027 0.05541949
0.04012485 0.05496927 0.00028702 0.05531818
0.04025535 0.05489800 0.00028774 0.05521689
0.04038584 0.05476967 0.00028535 0.05512112
0.04051634 0.05527990 0.00028604 0.05502011
0.04064683 0.05477690 0.00028534 0.05491906
0.04077732 0.05431871 0.00028405 0.05481764
0.04090782 0.05449765 0.00028360 0.05471629
0.04103831 0.05433033 0.00028506 0.05461408
0.04116881 0.05479808 0.00028170 0.05451013
0.04129930 0.05400589 0.00028389 0.05440612
0.04142979 0.05396290 0.00028097 0.05430212
0.04156029 0.05409923 0.00028098 0.05419813
0.04169078 0.05419632 0.00028152 0.05409415
0.04182128 0.05425364 0.00028016 0.05399016
0.04195177 0.05390454 0.00027974 0.05388617
0.04208226 0.05377557 0.00027847 0.05378302
0.04221276 0.05301450 0.00027713 0.05368016
0.04234325 0.05361548 0.00027987 0.05357693
0.04247375 0.05305426 0.00027699 0.05347407
0.04260424 0.05307001 0.00027560 0.05337155
0.04273473 0.05294065 0.00027804 0.05326864
0.04286523 0.05319808 0.00027519 0.05316544
0.04299572 0.05316181 0.00027671 0.05306290
0.04312622 0.05313999 0.00027605 0.05296117
0.04325671 0.05288139 0.00027456 0.05285925
0.04338720 0.05316232 0.00027537 0.05275804
0.04351770 0.05239854 0.00027278 0.05265654
0.04364819 0.05230391 0.00027174 0.05255531
0.04377868 0.05197572 0.00027419 0.05245340
0.04390918 0.05244476 0.00027132 0.05235223
0.04403967 0.05254339 0.00027265 0.05224881
0.04417017 0.05203253 0.00027169 0.05214121
0.04430066 0.05219778 0.00027051 0.05203391
0.04443115 0.05154593 0.00027182 0.05192627
0.04456165 0.05187683 0.00027043 0.05181901
0.04469214 0.05162481 0.00026969 0.05171137
0.04482264 0.05102448 0.00026907 0.05160377
0.04495313 0.05108051 0.00026837 0.05149647
0.04508363 0.05112570 0.00027021 0.05139118
0.04521412 0.05093049 0.00026765 0.05128776
0.04534461 0.05066699 0.00026611 0.05118433
0.04547511 0.05107986 0.00026771 0.05108059
0.04560560 0.05065950 0.00026608 0.05097683
0.04573609 0.05061715 0.00026592 0.05087338
0.04586659 0.05015289 0.00026648 0.05076930
0.04599708 0.05030756 0.00026403 0.05066589
0.04612758 0.04949394 0.00026571 0.05056245
0.04625807 0.05007388 0.00026915 0.05045872
0.04638856 0.04934018 0.00026855 0.05035535
0.04651906 0.05016451 0.00027345 0.05025204
0.04664955 0.04931036 0.00027161 0.05014831
0.04678005 0.04943378 0.00027291 0.05004499
0.04691054 0.04992554 0.00027451 0.04994160
0.04704104 0.04913219 0.00027309 0.04983611
0.04717153 0.04925742 0.00027558 0.04972681
0.04730202 0.04928247 0.00027580 0.04961788
0.04743252 0.04921546 0.00027559 0.04950827
0.04756301 0.04950840 0.00027766 0.04939898
0.04769350 0.04873365 0.00027513 0.04929005
0.04782400 0.04827920 0.00027665 0.04918044
0.04795449 0.04881795 0.00027842 0.04907114
0.04808499 0.04864069 0.00027728 0.04896800
0.04821548 0.04890703 0.00028024 0.04886792
0.04834597 0.04884222 0.00027801 0.04876788
0.04847647 0.04854309 0.00027732 0.04866783
0.04860696 0.04885810 0.00027987 0.04856779
0.04873746 0.04800188 0.00027812 0.04846740
0.04886795 0.04828888 0.00028051 0.04836769
0.04899844 0.04787781 0.00027816 0.04826765
0.04912894 0.04825170 0.00027962 0.04816211
0.04925943 0.04825983 0.00028032 0.04805628
0.04938993 0.04752768 0.00027892 0.04795114
0.04952042 0.04798678 0.00028040 0.04784564
0.04965091 0.04734099 0.00028087 0.04773977
0.04978141 0.04725178 0.00027918 0.04763464
0.04991190 0.04719472 0.00027897 0.04752880
0.05004240 0.04723539 0.00028032 0.04742180
0.05017289 0.04727980 0.00028090 0.04731183
0.05030338 0.04664422 0.00028126 0.04720185
0.05043388 0.04683361 0.00027969 0.04709123
0.05056437 0.04638497 0.00028047 0.04698159
0.05069487 0.04641686 0.00027878 0.04687132
0.05082536 0.04676093 0.00028208 0.04676133
0.05095585 0.04701191 0.00028192 0.04665065
0.05108635 0.04632455 0.00028055 0.04654205
0.05121684 0.04626917 0.00028066 0.04643340
0.05134734 0.04591813 0.00028055 0.04632481
0.05147783 0.04553224 0.00027899 0.04621615
0.05160832 0.04577947 0.00028081 0.04610749
0.05173882 0.04570756 0.00028180 0.04599890
0.05186931 0.04579600 0.00028018 0.04589023
0.05199981 0.04507508 0.00028075 0.04578165
0.05213030 0.04555199 0.00028103 0.04567965
0.05226079 0.04541540 0.00028089 0.04557276
0.05239129 0.04511936 0.00028119 0.04546592
0.05252178 0.04529120 0.00028123 0.04535903
0.05265227 0.04462902 0.00028205 0.04525178
0.05278277 0.04504448 0.00027998 0.04514530
0.05291326 0.04505726 0.00028135 0.04503806
0.05304376 0.04438966 0.00028005 0.04492944
0.05317425 0.04446725 0.00028164 0.04481743
0.05330475 0.04411015 0.00028065 0.04470509
0.05343524 0.04477865 0.00028309 0.04459273
0.05356573 0.04457945 0.00028103 0.04448070
0.05369623 0.04460320 0.00028068 0.04436837
0.05382672 0.04401035 0.00028166 0.04425635
0.05395722 0.04457209 0.00028134 0.04414454
0.05408771 0.04398621 0.00028216 0.04403522
0.05421820 0.04369250 0.00027977 0.04392784
0.05434870 0.04311204 0.00027942 0.04382050
0.05447919 0.04369766 0.00028145 0.04371279
0.05460968 0.04388163 0.00028247 0.04360523
0.05474018 0.04353279 0.00028082 0.04349807
0.05487067 0.04313709 0.00028161 0.04339035
0.05500117 0.04309203 0.00027984 0.04328286
0.05513166 0.04276217 0.00028060 0.04317065
0.05526216 0.04296060 0.00028011 0.04305869
0.05539265 0.04311023 0.00028211 0.04294667
0.05552314 0.04271969 0.00028180 0.04283482
0.05565364 0.04222780 0.00027985 0.04272250
0.05578413 0.04221476 0.00027923 0.04261030
0.05591463 0.04256825 0.00028101 0.04249867
0.05604512 0.04213872 0.00028015 0.04238803
0.05617561 0.04225737 0.00028026 0.04228078
0.05630611 0.04209263 0.00028036 0.04217393
0.05643660 0.04203518 0.00027975 0.04206669
0.05656709 0.04185986 0.00027978 0.04195945
0.05669759 0.04172313 0.00028094 0.04185206
0.05682808 0.04203350 0.00028093 0.04174501
0.05695858 0.04194829 0.00028073 0.04163763
0.05708907 0.04165109 0.00027985 0.04153073
0.05721956 0.04155517 0.00028068 0.04142345
0.05735006 0.04120710 0.00027822 0.04131622
0.05748055 0.04117354 0.00028107 0.04120896
0.05761105 0.04127075 0.00027873 0.04110188
0.05774154 0.04104637 0.00027941 0.04099445
0.05787203 0.04111015 0.00027907 0.04088735
0.05800253 0.04078170 0.00027684 0.04078012
0.05813302 0.04070463 0.00027861 0.04067286
0.05826352 0.04018175 0.00027636 0.04056564
0.05839401 0.04056429 0.00027712 0.04045818
0.05852450 0.04019918 0.00027657 0.04035072
0.05865500 0.04033745 0.00027542 0.04024368
0.05878549 0.04013050 0.00027527 0.04013624
0.05891599 0.04050142 0.00027657 0.04002901
0.05904648 0.03996124 0.00027267 0.03992163
0.05917697 0.04000708 0.00027588 0.03981353
0.05930747 0.03946613 0.00027169 0.03970566
0.05943796 0.03969477 0.00027117 0.03959791
0.05956846 0.03955431 0.00027343 0.03948970
0.05969895 0.03889794 0.00027048 0.03938197
0.05982944 0.03981445 0.00027172 0.03927404
0.05995994 0.03956760 0.00027130 0.03916618
0.06009043 0.03944767 0.00026961 0.03905811
0.06022093 0.03912258 0.00027073 0.03895028
0.06035142 0.03948446 0.00026990 0.03884206
0.06048191 0.03882086 0.00026961 0.03873454
0.06061241 0.03896636 0.00026914 0.03862655
0.06074290 0.03875967 0.00026761 0.03851868
0.06087340 0.03866452 0.00026858 0.03841069
0.06100389 0.03873023 0.00026869 0.03830296
0.06113438 0.03794243 0.00026581 0.03819424
0.06126488 0.03870299 0.00026941 0.03808524
0.06139537 0.03744990 0.00026511 0.03797652
0.06152586 0.03766008 0.00026439 0.03786764
0.06165636 0.03797484 0.00026656 0.03776308
0.06178685 0.03801938 0.00026622 0.03765413
0.06191735 0.03758869 0.00026654 0.03754540
0.06204784 0.03773070 0.00026544 0.03743830
0.06217834 0.03715399 0.00026287 0.03733384
0.06230883 0.03724940 0.00026557 0.03722933
0.06243932 0.03723765 0.00026352 0.03712482
0.06256982 0.03744151 0.00026453 0.03702053
0.06270031 0.03694484 0.00026437 0.03691619
0.06283081 0.03723572 0.00026355 0.03681191
0.06296130 0.03701856 0.00026329 0.03670759
0.06309179 0.03669709 0.00026305 0.03660207
0.06322229 0.03668792 0.00026245 0.03649637
0.06335278 0.03634231 0.00026371 0.03639046
0.06348328 0.03622909 0.00026158 0.03628462
0.06361377 0.03659574 0.00026193 0.03617905
0.06374426 0.03592414 0.00026108 0.03607296
0.06387476 0.03598482 0.00026103 0.03596726
0.06400525 0.03629506 0.00026238 0.03586126
0.06413574 0.03627750 0.00026228 0.03575872
0.06426624 0.03514809 0.00025903 0.03565622
0.06439673 0.03600083 0.00026060 0.03555383
0.06452723 0.03538539 0.00025939 0.03545080
0.06465772 0.03580937 0.00026140 0.03534806
0.06478821 0.03509219 0.00025906 0.03524551
0.06491871 0.03552534 0.00025882 0.03514267
0.06504920 0.03496838 0.00025981 0.03504049
0.06517970 0.03491067 0.00025711 0.03493920
0.06531019 0.03511246 0.00025814 0.03483787
0.06544068 0.03544723 0.00025939 0.03473639
0.06557118 0.03481474 0.00025754 0.03463513
0.06570167 0.03401184 0.00025677 0.03453398
0.06583217 0.03460611 0.00025676 0.03443235
0.06596266 0.03425521 0.00025654 0.03433103
0.06609315 0.03417051 0.00025802 0.03422669
0.06622365 0.03374963 0.00025451 0.03412109
0.06635414 0.03413423 0.00025642 0.03401542
0.06648464 0.03391863 0.00025467 0.03390995
0.06661513 0.03387912 0.00025534 0.03380446
0.06674562 0.03398680 0.00025558 0.03369860
0.06687612 0.03361252 0.00025370 0.03359300
0.06700661 0.03350278 0.00025490 0.03348771
0.06713711 0.03326446 0.00025423 0.03338640
0.06726760 0.03360426 0.00025227 0.03328489
0.06739809 0.03301593 0.00025382 0.03318358
0.06752859 0.03320081 0.00025322 0.03308174
0.06765908 0.03322366 0.00025282 0.03298040
0.06778958 0.03346715 0.00025470 0.03287909
0.06792007 0.03320494 0.00025237 0.03277757
0.06805056 0.03271821 0.00025204 0.03267578
0.06818106 0.03324599 0.00025220 0.03257366
0.06831155 0.03244283 0.00025125 0.03247168
0.06844205 0.03228429 0.00025194 0.03236957
0.06857254 0.03238112 0.00025163 0.03226728
0.06870303 0.03273448 0.00024993 0.03216530
0.06883353 0.03196683 0.00025152 0.03206319
0.06896402 0.03190925 0.00024951 0.03196103
0.06909452 0.03193003 0.00025105 0.03185973
0.06922501 0.03200013 0.00024993 0.03175911
0.06935550 0.03190318 0.00024930 0.03165828
0.06948600 0.03137162 0.00015128 0.03155766
0.06961649 0.03128490 0.00015145 0.03145701
0.06974699 0.03140446 0.00015118 0.03135607
0.06987748 0.03105110 0.00015121 0.03125558
0.07000797 0.03107415 0.00015033 0.03115821
0.07013847 0.03112626 0.00015041 0.03105725
0.07026896 0.03055082 0.00014951 0.03095645
0.07039945 0.03100020 0.00015018 0.03085545
0.07052995 0.03082393 0.00015084 0.03075453
0.07066044 0.03081620 0.00014975 0.03065371
0.07079094 0.03036481 0.00014953 0.03055293
0.07092143 0.03049786 0.00014982 0.03045194
0.07105193 0.03022221 0.00014870 0.03035190
0.07118242 0.03059527 0.00015054 0.03025293
0.07131291 0.03022610 0.00014897 0.03015411
0.07144341 0.02973520 0.00016904 0.03005551
0.07157390 0.02954930 0.00016720 0.02995653
0.07170440 0.03001020 0.00016804 0.02985779
0.07183489 0.02974480 0.00016819 0.02975898
0.07196538 0.02932320 0.00016743 0.02966001
0.07209588 0.02969440 0.00016808 0.02955889
0.07222637 0.02981220 0.00016831 0.02945698
0.07235687 0.02939860 0.00016658 0.02935514
0.07248736 0.02922590 0.00016737 0.02925306
0.07261785 0.02914110 0.00016752 0.02915116
0.07274835 0.02887610 0.00016529 0.02904911
0.07287884 0.02898910 0.00016696 0.02894739
0.07300933 0.02874040 0.00016496 0.02884536
0.07313983 0.02857010 0.00016521 0.02874494
0.07327032 0.02860740 0.00016646 0.02864445
0.07340082 0.02828430 0.00016506 0.02854435
0.07353131 0.02785540 0.00016437 0.02844385
0.07366180 0.02817240 0.00016534 0.02834354
0.07379230 0.02796560 0.00016365 0.02824330
0.07392279 0.02828960 0.00016514 0.02814263
0.07405329 0.02789600 0.00016412 0.02804434
0.07418378 0.02786310 0.00016416 0.02794906
0.07431427 0.02765870 0.00016491 0.02785362
0.07444477 0.02753470 0.00016261 0.02775806
0.07457526 0.02761630 0.00016351 0.02766262
0.07470576 0.02707560 0.00016298 0.02756722
0.07483625 0.02729210 0.00016333 0.02747159
0.07496674 0.02723790 0.00016379 0.02737619
0.07509724 0.02705040 0.00016158 0.02728090
0.07522773 0.02719190 0.00016275 0.02718575
0.07535823 0.02689470 0.00016274 0.02709046
0.07548872 0.02661460 0.00016120 0.02699513
0.07561921 0.02696560 0.00016207 0.02690002
0.07574971 0.02655150 0.00016150 0.02680490
0.07588020 0.02638090 0.00016107 0.02670976
0.07601070 0.02653830 0.00016128 0.02661458
0.07614119 0.02643470 0.00016079 0.02652078
0.07627168 0.02615600 0.00016114 0.02642729
0.07640218 0.02586870 0.00016118 0.02633367
0.07653267 0.02638050 0.00016001 0.02623983
0.07666317 0.02583980 0.00016029 0.02614620
0.07679366 0.02570280 0.00015960 0.02605240
0.07692415 0.02602930 0.00016008 0.02595874
0.07705465 0.02572670 0.00015992 0.02586452
0.07718514 0.02580990 0.00015912 0.02576921
0.07731564 0.02574090 0.00015931 0.02567713
0.07744613 0.02535680 0.00015900 0.02558176
0.07757662 0.02505700 0.00015775 0.02548674
0.07770712 0.02541510 0.00015967 0.02539158
0.07783761 0.02530970 0.00015779 0.02529638
0.07796811 0.02499110 0.00015852 0.02520125
0.07809860 0.02528570 0.00015804 0.02510880
0.07822909 0.02490140 0.00015714 0.02501749
0.07835959 0.02473270 0.00015788 0.02492604
0.07849008 0.02467280 0.00015735 0.02483471
0.07862058 0.02473090 0.00015715 0.02474328
0.07875107 0.02465350 0.00015752 0.02465196
0.07888156 0.02448960 0.00015648 0.02456083
0.07901206 0.02413040 0.00015682 0.02446937
0.07914255 0.02425880 0.00015637 0.02437784
0.07927305 0.02421500 0.00015571 0.02428638
0.07940354 0.02405420 0.00015608 0.02419521
0.07953403 0.02389370 0.00015588 0.02410351
0.07966453 0.02399690 0.00015577 0.02401219
0.07979502 0.02389790 0.00015594 0.02392084
0.07992552 0.02380010 0.00015484 0.02382938
0.08005601 0.02390580 0.00015621 0.02373833
0.08018650 0.02372500 0.00015567 0.02364800
0.08031700 0.02382210 0.00015436 0.02355734
0.08044749 0.02361510 0.00015506 0.02346683
0.08057799 0.02333460 0.00015432 0.02337620
0.08070848 0.02304580 0.00015370 0.02328569
0.08083897 0.02315220 0.00015395 0.02319501
0.08096947 0.02300980 0.00015326 0.02310452
0.08109996 0.02274320 0.00015352 0.02301669
0.08123045 0.02275070 0.00015376 0.02292992
0.08136095 0.02269140 0.00015252 0.02284321
0.08149144 0.02280510 0.00015374 0.02275627
0.08162194 0.02266260 0.00015238 0.02266936
0.08175243 0.02253410 0.00015272 0.02258260
0.08188292 0.02199670 0.00015265 0.02249583
0.08201342 0.02243970 0.00015187 0.02240883
0.08214391 0.02230970 0.00015241 0.02232022
0.08227441 0.02222200 0.00015164 0.02223182
0.08240490 0.02239330 0.00015156 0.02214337
0.08253539 0.02203770 0.00015215 0.02205481
0.08266589 0.02169750 0.00015043 0.02196640
0.08279638 0.02199170 0.00015165 0.02187813
0.08292688 0.02169660 0.00015109 0.02178939
0.08305737 0.02162820 0.00015018 0.02170280
0.08318786 0.02193180 0.00015124 0.02161819
0.08331836 0.02136390 0.00014995 0.02153361
0.08344885 0.02131120 0.00014994 0.02144916
0.08357935 0.02137610 0.00015009 0.02136440
0.08370984 0.02149320 0.00014974 0.02127998
0.08384034 0.02119820 0.00014969 0.02119521
0.08397083 0.02111720 0.00014967 0.02111059
0.08410132 0.02102290 0.00014910 0.02102891
0.08423182 0.02100910 0.00014946 0.02094454
0.08436231 0.02083500 0.00014857 0.02086012
0.08449280 0.02048460 0.00014815 0.02077607
0.08462330 0.02086360 0.00014949 0.02069185
0.08475379 0.02051070 0.00014786 0.02060760
0.08488429 0.02068700 0.00014864 0.02052342
0.08501478 0.02058180 0.00014804 0.02043913
0.08514527 0.02047520 0.00014788 0.02035637
0.08527577 0.02030170 0.00014795 0.02027327
0.08540626 0.02032670 0.00014736 0.02019051
0.08553676 0.02036930 0.00014775 0.02010745
0.08566725 0.01985920 0.00014786 0.02002451
0.08579774 0.01998760 0.00014654 0.01994139
0.08592824 0.01999160 0.00014697 0.01985848
0.08605873 0.02001250 0.00014683 0.01977674
0.08618923 0.01976290 0.00014640 0.01969594
0.08631972 0.01992940 0.00014744 0.01961543
0.08645021 0.01932560 0.00014508 0.01953492
0.08658071 0.01941820 0.00014622 0.01945444
0.08671120 0.01958980 0.00014559 0.01937377
0.08684170 0.01939670 0.00014534 0.01929332
0.08697219 0.01907550 0.00014538 0.01921281
0.08710268 0.01909870 0.00014538 0.01913262
0.08723318 0.01890440 0.00014514 0.01905254
0.08736367 0.01884020 0.00014499 0.01897244
0.08749417 0.01886700 0.00014398 0.01889240
0.08762466 0.01883900 0.00014464 0.01881247
0.08775515 0.01891220 0.00014516 0.01873246
0.08788565 0.01886600 0.00014391 0.01865247
0.08801614 0.01862310 0.00014398 0.01857222
0.08814664 0.01848730 0.00014307 0.01849018
0.08827713 0.01860590 0.00014368 0.01840792
0.08840762 0.01854510 0.00014427 0.01832567
0.08853812 0.01842110 0.00014286 0.01824353
0.08866861 0.01800520 0.00014329 0.01816145
0.08879911 0.01812870 0.00014317 0.01807951
0.08892960 0.01798560 0.00014218 0.01799725
0.08906009 0.01790870 0.00014290 0.01791752
0.08919059 0.01786490 0.00014234 0.01784048
0.08932108 0.01776680 0.00014227 0.01776342
0.08945158 0.01816540 0.00014296 0.01768632
0.08958207 0.01787280 0.00014129 0.01760935
0.08971256 0.01770950 0.00014169 0.01753229
0.08984306 0.01735980 0.00014196 0.01745525
0.08997355 0.01750930 0.00014120 0.01737810
0.09010404 0.01728180 0.00014176 0.01730238
0.09023454 0.01736420 0.00014029 0.01722928
0.09036503 0.01703200 0.00014118 0.01715395
0.09049553 0.01705180 0.00014082 0.01707856
0.09062602 0.01693830 0.00014045 0.01700316
0.09075651 0.01707570 0.00014096 0.01692809
0.09088701 0.01693560 0.00014058 0.01685253
0.09101750 0.01722050 0.00014020 0.01677736
0.09114800 0.01703840 0.00014076 0.01670256
0.09127849 0.01674950 0.00013936 0.01662750
0.09140898 0.01649310 0.00013958 0.01655276
0.09153948 0.01660850 0.00013917 0.01647788
0.09166997 0.01622690 0.00013819 0.01640306
0.09180047 0.01614340 0.00014170 0.01632802
0.09193096 0.01612770 0.00014297 0.01625320
0.09206146 0.01641770 0.00014425 0.01617974
0.09219195 0.01613000 0.00014549 0.01610785
0.09232244 0.01603330 0.00014522 0.01603588
0.09245294 0.01578600 0.00014610 0.01596396
0.09258343 0.01618380 0.00014723 0.01589207
0.09271393 0.01595280 0.00014718 0.01582021
0.09284442 0.01579690 0.00014824 0.01574824
0.09297491 0.01545710 0.00014722 0.01567644
0.09310541 0.01553830 0.00014485 0.01560453
0.09323590 0.01545100 0.00014408 0.01553298
0.09336639 0.01534350 0.00014199 0.01546125
0.09349689 0.01517300 0.00014283 0.01538963
0.09362738 0.01520370 0.00014137 0.01531799
0.09375788 0.01544750 0.00014166 0.01524631
0.09388837 0.01511000 0.00014167 0.01517467
0.09401886 0.01507840 0.00013982 0.01510326
0.09414936 0.01502210 0.00014086 0.01503374
0.09427985 0.01514460 0.00014031 0.01496419
0.09441035 0.01478270 0.00013902 0.01489460
0.09454084 0.01464900 0.00013956 0.01482514
0.09467133 0.01474050 0.00013849 0.01475558
0.09480183 0.01484130 0.00013916 0.01468605
0.09493232 0.01467430 0.00013947 0.01461650
0.09506282 0.01464290 0.00013806 0.01454656
0.09519331 0.01443100 0.00013813 0.01447678
0.09532380 0.01459380 0.00013788 0.01440675
0.09545430 0.01421250 0.00013720 0.01433674
0.09558479 0.01425790 0.00013819 0.01426679
0.09571529 0.01423700 0.00013688 0.01419673
0.09584578 0.01415750 0.00013695 0.01412678
0.09597627 0.01405320 0.00013752 0.01405683
0.09610677 0.01421500 0.00013580 0.01399048
0.09623726 0.01397640 0.00013685 0.01392293
0.09636776 0.01356190 0.00013619 0.01385535
0.09649825 0.01374800 0.00013553 0.01378781
0.09662874 0.01374350 0.00013660 0.01372026
0.09675924 0.01396530 0.00013529 0.01365274
0.09688973 0.01361570 0.00013552 0.01358520
0.09702023 0.01348960 0.00013563 0.01351808
0.09715072 0.01362370 0.00013491 0.01345311
0.09728121 0.01339430 0.00013460 0.01338832
0.09741171 0.01336220 0.00013462 0.01332338
0.09754220 0.01320640 0.00013413 0.01325859
0.09767270 0.01312990 0.00013504 0.01319367
0.09780319 0.01344930 0.00013409 0.01312871
0.09793368 0.01312790 0.00013447 0.01306383
0.09806418 0.01327800 0.00013398 0.01299957
0.09819467 0.01327090 0.00013331 0.01293611
0.09832517 0.01297110 0.00013272 0.01287266
0.09845566 0.01302140 0.00013252 0.01280909
0.09858615 0.01295370 0.00013227 0.01274562
0.09871665 0.01287630 0.00013209 0.01268216
0.09884714 0.01287690 0.00013070 0.01261871
0.09897763 0.01281590 0.00013108 0.01255532
0.09910813 0.01253760 0.00013052 0.01249160
0.09923862 0.01254340 0.00013039 0.01242792
0.09936912 0.01243890 0.00013026 0.01236419
0.09949961 0.01236680 0.00012968 0.01230051
0.09963010 0.01217220 0.00012999 0.01223700
0.09976060 0.01244480 0.00013033 0.01217326
0.09989109 0.01234760 0.00012953 0.01210966
0.10002160 0.01211770 0.00013047 0.01204661
0.10015210 0.01224020 0.00012987 0.01198649
0.10028260 0.01210550 0.00012914 0.01192640
0.10041310 0.01193680 0.00012980 0.01186629
0.10054360 0.01212230 0.00012976 0.01180628
0.10067410 0.01184390 0.00013036 0.01174617
0.10080460 0.01147870 0.00012928 0.01168606
0.10093500 0.01168650 0.00012875 0.01162609
0.10106550 0.01181860 0.00013008 0.01156571
0.10119600 0.01134130 0.00012850 0.01150515
0.10132650 0.01156510 0.00012926 0.01144461
0.10145700 0.01148180 0.00012945 0.01138413
0.10158750 0.01135210 0.00012808 0.01132496
0.10171800 0.01167210 0.00012927 0.01126437
0.10184850 0.01147670 0.00012829 0.01120385
0.10197900 0.01120230 0.00012824 0.01114335
0.10210950 0.01104630 0.00012829 0.01108547
0.10224000 0.01131010 0.00012784 0.01102819
0.10237050 0.01085050 0.00012738 0.01097097
0.10250100 0.01096650 0.00012827 0.01091384
0.10263150 0.01082040 0.00012665 0.01085655
0.10276200 0.01086040 0.00012816 0.01079925
0.10289240 0.01088380 0.00012715 0.01074201
0.10302300 0.01070450 0.00012694 0.01068485
0.10315340 0.01069300 0.00012778 0.01062804
0.10328390 0.01054780 0.00012623 0.01057125
0.10341440 0.01055710 0.00012649 0.01051430
0.10354490 0.01040730 0.00012679 0.01045734
0.10367540 0.01046330 0.00012561 0.01040047
0.10380590 0.01034100 0.00012645 0.01034360
0.10393640 0.01031500 0.00012597 0.01028672
0.10406690 0.01046880 0.00012586 0.01023019
0.10419740 0.01035430 0.00012647 0.01017399
0.10432790 0.01017660 0.00012520 0.01011764
0.10445840 0.00992275 0.00012561 0.01006135
0.10458890 0.01008950 0.00012542 0.01000518
0.10471940 0.01010630 0.00012540 0.00994890
0.10484990 0.00983639 0.00012516 0.00989261
0.10498040 0.01008850 0.00012489 0.00983643
0.10511090 0.01025270 0.00012522 0.00978202
0.10524130 0.00983431 0.00012494 0.00972818
0.10537180 0.00971804 0.00012433 0.00967411
0.10550230 0.00980494 0.00012520 0.00962018
0.10563280 0.00963628 0.00012428 0.00956609
0.10576330 0.00964593 0.00012426 0.00951228
0.10589380 0.00964242 0.00012463 0.00945827
0.10602430 0.00942991 0.00012345 0.00940454
0.10615480 0.00956477 0.00012413 0.00935219
0.10628530 0.00931437 0.00012431 0.00929974
0.10641580 0.00942871 0.00012345 0.00924723
0.10654630 0.00958754 0.00012405 0.00919479
0.10667680 0.00920718 0.00012331 0.00914237
0.10680730 0.00920342 0.00012324 0.00909113
0.10693780 0.00914100 0.00012357 0.00903876
0.10706830 0.00914338 0.00012321 0.00898693
0.10719880 0.00910175 0.00012353 0.00893559
0.10732930 0.00916323 0.00012342 0.00888428
0.10745970 0.00895158 0.00012193 0.00883305
0.10759020 0.00884955 0.00012252 0.00878180
0.10772070 0.00900999 0.00012258 0.00873048
0.10785120 0.00874614 0.00012265 0.00867916
0.10798170 0.00875528 0.00012470 0.00862791
0.10811220 0.00871495 0.00012530 0.00857786
0.10824270 0.00828272 0.00012645 0.00852799
0.10837320 0.00862228 0.00012725 0.00847806
0.10850370 0.00846084 0.00012794 0.00842828
0.10863420 0.00860361 0.00012915 0.00837843
0.10876470 0.00845815 0.00012871 0.00832857
0.10889520 0.00835205 0.00012899 0.00827870
0.10902570 0.00832202 0.00013035 0.00822934
0.10915620 0.00838879 0.00012970 0.00818230
0.10928670 0.00829625 0.00013105 0.00813511
0.10941720 0.00807374 0.00013062 0.00808808
0.10954760 0.00817227 0.00013091 0.00804106
0.10967810 0.00807823 0.00013170 0.00799394
0.10980860 0.00794463 0.00013165 0.00794684
0.10993910 0.00799793 0.00013236 0.00789980
0.11006960 0.00790339 0.00013293 0.00785235
0.11020010 0.00772434 0.00013162 0.00780486
0.11033060 0.00790157 0.00013348 0.00775720
0.11046110 0.00794870 0.00013329 0.00770965
0.11059160 0.00760283 0.00013333 0.00766217
0.11072210 0.00768196 0.00013490 0.00761444
0.11085260 0.00760930 0.00013333 0.00756696
0.11098310 0.00774274 0.00013447 0.00751927
0.11111360 0.00765595 0.00013518 0.00747401
0.11124410 0.00764554 0.00013449 0.00742902
0.11137460 0.00732238 0.00013556 0.00738410
0.11150510 0.00727353 0.00013524 0.00733920
0.11163560 0.00731240 0.00013536 0.00729419
0.11176600 0.00725295 0.00013596 0.00725023
0.11189650 0.00748452 0.00013579 0.00720526
0.11202700 0.00714825 0.00013613 0.00716051
0.11215750 0.00714880 0.00013649 0.00711688
0.11228800 0.00730929 0.00013687 0.00707310
0.11241850 0.00709186 0.00013668 0.00702946
0.11254900 0.00729074 0.00013745 0.00698581
0.11267950 0.00681337 0.00013651 0.00694208
0.11281000 0.00709163 0.00013682 0.00689840
0.11294050 0.00688954 0.00013210 0.00685475
0.11307100 0.00689071 0.00013188 0.00681158
0.11320150 0.00686407 0.00012996 0.00676892
0.11333200 0.00665872 0.00012963 0.00672619
0.11346250 0.00675345 0.00013046 0.00668357
0.11359300 0.00692109 0.00012923 0.00664087
0.11372350 0.00666884 0.00012851 0.00659819
0.11385390 0.00685217 0.00012902 0.00655557
0.11398440 0.00654929 0.00012682 0.00651283
0.11411490 0.00641885 0.00012739 0.00647120
0.11424540 0.00639947 0.00012662 0.00642955
0.11437590 0.00625439 0.00012603 0.00638791
0.11450640 0.00631612 0.00012640 0.00634633
0.11463690 0.00638929 0.00012490 0.00630482
0.11476740 0.00635766 0.00012545 0.00626319
0.11489790 0.00588519 0.00012532 0.00622160
0.11502840 0.00619155 0.00012453 0.00618047
0.11515890 0.00631367 0.00012504 0.00614104
0.11528940 0.00627659 0.00012422 0.00610166
0.11541990 0.00620423 0.00012413 0.00606216
0.11555040 0.00644793 0.00012464 0.00602274
0.11568090 0.00594997 0.00012306 0.00598329
0.11581140 0.00596445 0.00012382 0.00594386
0.11594180 0.00586346 0.00012282 0.00590450
0.11607240 0.00593419 0.00012262 0.00586527
0.11620280 0.00559158 0.00012245 0.00582633
0.11633330 0.00579568 0.00012239 0.00578742
0.11646380 0.00569352 0.00012266 0.00574840
0.11659430 0.00561360 0.00012226 0.00571023
0.11672480 0.00574016 0.00012111 0.00567120
0.11685530 0.00560755 0.00012173 0.00563227
0.11698580 0.00561990 0.00012146 0.00559333
0.11711630 0.00579431 0.00012170 0.00555601
0.11724680 0.00559419 0.00012160 0.00551905
0.11737730 0.00544495 0.00012076 0.00548201
0.11750780 0.00561514 0.00012068 0.00544496
0.11763830 0.00564079 0.00012126 0.00540795
0.11776880 0.00550687 0.00011964 0.00537092
0.11789930 0.00510741 0.00012004 0.00533391
0.11802980 0.00517720 0.00011943 0.00529728
0.11816020 0.00555678 0.00011950 0.00526169
0.11829070 0.00505803 0.00011918 0.00522612
0.11842120 0.00500659 0.00011832 0.00519055
0.11855170 0.00507333 0.00011900 0.00515498
0.11868220 0.00513242 0.00011829 0.00511941
0.11881270 0.00508429 0.00011793 0.00508385
0.11894320 0.00505718 0.00011799 0.00504828
0.11907370 0.00497556 0.00011749 0.00501310
0.11920420 0.00507512 0.00011802 0.00497830
0.11933470 0.00498861 0.00011754 0.00494356
0.11946520 0.00495848 0.00011620 0.00490875
0.11959570 0.00494036 0.00011712 0.00487393
0.11972620 0.00484542 0.00011603 0.00483912
0.11985670 0.00480415 0.00011637 0.00480434
0.11998720 0.00463469 0.00011626 0.00476956
0.12011770 0.00482863 0.00011583 0.00473577
0.12024810 0.00480096 0.00011537 0.00470215
0.12037870 0.00448326 0.00011565 0.00466847
0.12050910 0.00439293 0.00011401 0.00463481
0.12063960 0.00446982 0.00011519 0.00460116
0.12077010 0.00452628 0.00011481 0.00456750
0.12090060 0.00447396 0.00011428 0.00453386
0.12103110 0.00454358 0.00011456 0.00450069
0.12116160 0.00454422 0.00011386 0.00446957
0.12129210 0.00454406 0.00011437 0.00443787
0.12142260 0.00467119 0.00011414 0.00440616
0.12155310 0.00430313 0.00011362 0.00437443
0.12168360 0.00441656 0.00011370 0.00434269
0.12181410 0.00439873 0.00011320 0.00431100
0.12194460 0.00414775 0.00011279 0.00427926
0.12207510 0.00407999 0.00011323 0.00424793
0.12220560 0.00435391 0.00011275 0.00421693
0.12233610 0.00390778 0.00011307 0.00418584
0.12246650 0.00423968 0.00011242 0.00415485
0.12259700 0.00420160 0.00011247 0.00412382
0.12272750 0.00434801 0.00011326 0.00409274
0.12285800 0.00383013 0.00011217 0.00406179
0.12298850 0.00406366 0.00011205 0.00403071
0.12311900 0.00415489 0.00011312 0.00400108
0.12324950 0.00407485 0.00011160 0.00397150
0.12338000 0.00372542 0.00011218 0.00394199
0.12351050 0.00374082 0.00011168 0.00391241
0.12364100 0.00389587 0.00011197 0.00388286
0.12377150 0.00378872 0.00011207 0.00385336
0.12390200 0.00357594 0.00011120 0.00382381
0.12403250 0.00355124 0.00011094 0.00379446
0.12416300 0.00359557 0.00011139 0.00376573
0.12429350 0.00386240 0.00011119 0.00373699
0.12442400 0.00380751 0.00011190 0.00370831
0.12455440 0.00369975 0.00011100 0.00367954
0.12468500 0.00364084 0.00011062 0.00365083
0.12481540 0.00363774 0.00011138 0.00362215
0.12494590 0.00367586 0.00011064 0.00359338
0.12507640 0.00346272 0.00011070 0.00356518
0.12520690 0.00339711 0.00011062 0.00353732
0.12533741 0.00357225 0.00011028 0.00350946
0.12546790 0.00331213 0.00011021 0.00348208
0.12559840 0.00349719 0.00011008 0.00345423
0.12572891 0.00335140 0.00010999 0.00342635
0.12585939 0.00340619 0.00011091 0.00339848
0.12598990 0.00324952 0.00010929 0.00337064
0.12612040 0.00318454 0.00011002 0.00334466
0.12625089 0.00336375 0.00010966 0.00331884
0.12638140 0.00314464 0.00010952 0.00329299
0.12651190 0.00328313 0.00011031 0.00326714
0.12664241 0.00323599 0.00010913 0.00324134
0.12677281 0.00315168 0.00010929 0.00321547
0.12690330 0.00322038 0.00011017 0.00318964
0.12703380 0.00316620 0.00010864 0.00316399
0.12716430 0.00309883 0.00010992 0.00313876
0.12729479 0.00301972 0.00010871 0.00311348
0.12742530 0.00311045 0.00010901 0.00308825
0.12755580 0.00300134 0.00010876 0.00306303
0.12768631 0.00309545 0.00010875 0.00303780
0.12781680 0.00281092 0.00010900 0.00301251
0.12794730 0.00303377 0.00010885 0.00298724
0.12807781 0.00298717 0.00010831 0.00296263
0.12820829 0.00279417 0.00010848 0.00293835
0.12833880 0.00297487 0.00010827 0.00291407
0.12846930 0.00278667 0.00010859 0.00288983
0.12859979 0.00280909 0.00010857 0.00286552
0.12873030 0.00293698 0.00010809 0.00284130
0.12886070 0.00253270 0.00010794 0.00281698
0.12899131 0.00279830 0.00010831 0.00279274
0.12912171 0.00256763 0.00010759 0.00276976
0.12925220 0.00258423 0.00010792 0.00274684
0.12938270 0.00252986 0.00010760 0.00272401
0.12951320 0.00266899 0.00010756 0.00270109
0.12964369 0.00287769 0.00010799 0.00267821
0.12977420 0.00274673 0.00010747 0.00265571
0.12990470 0.00249414 0.00010757 0.00263281
0.13003521 0.00227689 0.00010718 0.00261012
0.13016570 0.00250322 0.00010718 0.00258811
0.13029620 0.00261070 0.00010735 0.00256604
0.13042670 0.00240712 0.00010677 0.00254399
0.13055719 0.00246555 0.00010674 0.00252196
0.13068770 0.00267108 0.00010796 0.00249991
0.13081820 0.00236959 0.00010633 0.00247784
0.13094869 0.00223936 0.00010656 0.00245581
0.13107920 0.00223702 0.00010599 0.00243457
0.13120970 0.00248550 0.00010686 0.00241383
0.13134010 0.00223342 0.00010673 0.00239313
0.13147061 0.00217138 0.00010648 0.00237237
0.13160110 0.00237779 0.00010675 0.00235166
0.13173160 0.00233671 0.00010622 0.00233089
0.13186210 0.00233853 0.00010606 0.00231013
0.13199259 0.00229864 0.00010654 0.00228942
0.13212310 0.00245324 0.00010617 0.00226944
0.13225360 0.00217968 0.00010631 0.00224947
0.13238411 0.00214261 0.00010609 0.00222952
0.13251460 0.00233509 0.00010580 0.00220957
0.13264510 0.00216939 0.00010584 0.00218962
0.13277560 0.00221619 0.00010601 0.00216967
0.13290609 0.00234858 0.00010640 0.00214969
0.13303660 0.00233731 0.00010618 0.00212998
0.13316710 0.00204906 0.00010513 0.00211093
0.13329750 0.00201643 0.00010547 0.00209184
0.13342801 0.00208496 0.00010591 0.00207277
0.13355850 0.00196425 0.00010502 0.00205368
0.13368900 0.00172316 0.00010540 0.00203459
0.13381951 0.00181403 0.00010486 0.00201582
0.13395000 0.00209801 0.00010537 0.00199673
0.13408050 0.00192518 0.00010531 0.00197832
0.13421100 0.00187378 0.00010490 0.00196038
0.13434149 0.00172810 0.00010531 0.00194241
0.13447200 0.00189101 0.00010533 0.00192442
0.13460250 0.00159252 0.00010400 0.00190646
0.13473301 0.00197744 0.00010512 0.00188848
0.13486350 0.00178980 0.00010459 0.00187052
0.13499400 0.00184759 0.00010490 0.00185254
0.13512450 0.00185418 0.00010516 0.00183537
0.13525499 0.00177770 0.00010423 0.00181821
0.13538539 0.00179315 0.00010451 0.00180107
0.13551590 0.00176057 0.00010442 0.00178393
0.13564640 0.00182193 0.00010431 0.00176678
0.13577691 0.00166919 0.00010453 0.00174964
0.13590740 0.00165824 0.00010390 0.00173248
0.13603790 0.00188220 0.00010403 0.00171562
0.13616841 0.00159381 0.00010416 0.00169941
0.13629889 0.00156044 0.00010347 0.00168322
0.13642940 0.00166944 0.00010438 0.00166703
0.13655990 0.00160210 0.00010348 0.00165082
0.13669039 0.00173251 0.00010406 0.00163462
0.13682090 0.00151615 0.00010352 0.00161840
0.13695140 0.00165975 0.00010353 0.00160219
0.13708191 0.00148831 0.00010367 0.00158668
0.13721240 0.00125475 0.00010356 0.00157162
0.13734290 0.00148529 0.00010310 0.00155655
0.13747340 0.00136961 0.00010341 0.00154146
0.13760380 0.00145052 0.00010291 0.00152641
0.13773429 0.00131369 0.00010340 0.00151130
0.13786480 0.00148975 0.00010359 0.00149645
0.13799530 0.00136707 0.00010305 0.00148139
0.13812581 0.00138161 0.00010292 0.00146689
0.13825630 0.00165108 0.00010323 0.00145242
0.13838680 0.00126615 0.00010261 0.00143795
0.13851731 0.00142151 0.00010315 0.00142349
0.13864779 0.00127290 0.00010274 0.00140900
0.13877830 0.00140760 0.00010278 0.00139452
0.13890880 0.00141912 0.00010297 0.00138005
0.13903929 0.00129046 0.00010239 0.00136586
0.13916980 0.00122954 0.00010266 0.00135236
0.13930030 0.00113154 0.00010253 0.00133883
0.13943081 0.00135506 0.00010259 0.00132533
0.13956130 0.00124814 0.00010274 0.00131178
0.13969180 0.00098034 0.00010206 0.00129826
0.13982230 0.00108353 0.00010223 0.00128473
0.13995270 0.00124190 0.00010258 0.00127122
0.14008319 0.00131807 0.00010210 0.00125822
0.14021370 0.00118683 0.00010249 0.00124555
0.14034420 0.00125388 0.00010157 0.00123282
0.14047471 0.00109824 0.00010207 0.00122015
0.14060520 0.00115216 0.00010229 0.00120742
0.14073570 0.00115356 0.00010188 0.00119473
0.14086621 0.00113057 0.00010174 0.00118204
0.14099669 0.00114893 0.00010179 0.00116934
0.14112720 0.00103519 0.00010103 0.00115721
0.14125770 0.00106133 0.00010184 0.00114517
0.14138819 0.00111535 0.00010126 0.00113307
0.14151870 0.00111514 0.00010185 0.00112101
0.14164920 0.00076264 0.00010151 0.00110891
0.14177971 0.00101220 0.00010103 0.00109700
0.14191020 0.00100459 0.00010089 0.00108493
0.14204060 0.00108623 0.00010131 0.00107321
0.14217110 0.00090547 0.00010083 0.00106232
0.14230160 0.00089191 0.00010139 0.00105140
0.14243209 0.00102904 0.00010034 0.00104051
0.14256260 0.00090616 0.00010035 0.00102961
0.14269310 0.00099815 0.00010125 0.00101870
0.14282361 0.00096023 0.00010026 0.00100778
0.14295410 0.00099734 0.00010096 0.00099689
0.14308460 0.00097420 0.00010046 0.00098629
0.14321510 0.00096955 0.00010038 0.00097591
0.14334559 0.00084856 0.00010074 0.00096551
0.14347610 0.00067093 0.00010007 0.00095510
0.14360660 0.00092861 0.00010051 0.00094470
0.14373709 0.00081405 0.00010041 0.00093433
0.14386760 0.00092200 0.00009993 0.00092390
0.14399810 0.00084846 0.00010036 0.00091353
0.14412850 0.00074190 0.00009970 0.00090406
0.14425901 0.00084156 0.00010045 0.00089460
0.14438950 0.00078001 0.00010046 0.00088516
0.14452000 0.00081102 0.00009969 0.00087571
0.14465050 0.00067451 0.00009972 0.00086626
0.14478099 0.00079394 0.00010000 0.00085681
0.14491150 0.00078153 0.00009953 0.00084737
0.14504200 0.00081519 0.00010041 0.00083812
0.14517251 0.00047496 0.00009951 0.00082931
0.14530300 0.00057805 0.00009966 0.00082050
0.14543350 0.00067454 0.00009985 0.00081168
0.14556400 0.00092619 0.00009960 0.00080300
0.14569449 0.00086614 0.00010007 0.00079417
0.14582500 0.00071362 0.00009975 0.00078536
0.14595550 0.00076548 0.00010022 0.00077655
0.14608601 0.00050215 0.00009907 0.00076815
0.14621641 0.00066385 0.00009916 0.00075997
0.14634700 0.00056533 0.00009954 0.00075180
0.14647740 0.00063772 0.00009968 0.00074361
0.14660791 0.00070531 0.00009938 0.00073545
0.14673840 0.00063106 0.00009935 0.00072726
0.14686890 0.00056561 0.00009872 0.00071909
0.14699940 0.00075517 0.00009946 0.00071090
0.14712989 0.00077673 0.00009939 0.00070320
0.14726040 0.00060937 0.00009919 0.00069550
0.14739090 0.00061506 0.00009897 0.00068779
0.14752141 0.00069766 0.00009903 0.00068008
0.14765190 0.00060143 0.00009883 0.00067238
0.14778240 0.00067371 0.00009950 0.00066467
0.14791290 0.00057464 0.00009878 0.00065697
0.14804339 0.00034144 0.00009871 0.00064961
0.14817390 0.00057879 0.00009889 0.00064294
0.14830440 0.00052695 0.00009844 0.00063629
0.14843491 0.00042855 0.00009883 0.00062963
0.14856531 0.00049873 0.00009861 0.00062297
0.14869580 0.00065138 0.00009876 0.00061631
0.14882630 0.00059028 0.00009906 0.00060964
0.14895681 0.00058245 0.00009834 0.00060299
0.14908729 0.00043898 0.00009835 0.00059637
0.14921780 0.00042669 0.00009852 0.00058989
0.14934830 0.00052536 0.00009840 0.00058330
0.14947879 0.00056249 0.00009901 0.00057673
0.14960930 0.00045847 0.00009789 0.00057013
0.14973980 0.00060825 0.00009850 0.00056356
0.14987031 0.00039886 0.00009873 0.00055697
0.15000080 0.00035159 0.00009800 0.00055039
0.15013130 0.00063829 0.00009840 0.00054462
0.15026180 0.00043071 0.00009812 0.00053883
0.15039229 0.00035676 0.00009787 0.00053305
0.15052280 0.00049996 0.00009854 0.00052729
0.15065320 0.00036251 0.00009799 0.00052150
0.15078370 0.00060368 0.00009874 0.00051572
0.15091421 0.00049512 0.00009867 0.00050995
0.15104470 0.00054447 0.00009792 0.00050448
0.15117520 0.00037469 0.00009804 0.00049958
0.15130571 0.00054713 0.00009849 0.00049470
0.15143619 0.00051506 0.00009797 0.00048979
0.15156670 0.00054647 0.00009834 0.00048491
0.15169720 0.00048640 0.00009756 0.00048002
0.15182769 0.00056203 0.00009758 0.00047513
0.15195820 0.00028454 0.00009786 0.00047024
0.15208870 0.00044847 0.00009750 0.00046556
0.15221921 0.00038538 0.00009793 0.00046100
0.15234970 0.00030352 0.00009732 0.00045642
0.15248020 0.00025518 0.00009722 0.00045184
0.15261070 0.00022764 0.00009741 0.00044726
0.15274110 0.00043790 0.00009747 0.00044269
0.15287159 0.00051244 0.00009759 0.00043819
0.15300210 0.00073558 0.00009786 0.00043363
0.15313260 0.00046286 0.00009715 0.00042956
0.15326311 0.00026564 0.00009703 0.00042550
0.15339360 0.00017819 0.00009673 0.00042144
0.15352410 0.00014782 0.00009701 0.00041739
0.15365461 0.00025691 0.00009717 0.00041333
0.15378509 0.00028258 0.00009709 0.00040927
0.15391560 0.00032465 0.00009661 0.00040521
0.15404610 0.00014480 0.00009697 0.00040135
0.15417659 0.00028105 0.00009673 0.00039782
0.15430710 0.00026727 0.00009716 0.00039430
0.15443760 0.00029151 0.00009672 0.00039078
0.15456811 0.00036473 0.00009703 0.00038726
0.15469860 0.00026885 0.00009643 0.00038375
0.15482900 0.00033955 0.00009699 0.00038023
0.15495960 0.00031967 0.00009676 0.00037671
0.15509000 0.00014176 0.00009647 0.00037345
0.15522049 0.00039131 0.00009693 0.00037030
0.15535100 0.00038685 0.00009666 0.00036716
0.15548150 0.00029923 0.00009653 0.00036401
0.15561201 0.00015155 0.00009640 0.00036087
0.15574250 0.00041689 0.00009693 0.00035772
0.15587300 0.00043795 0.00009694 0.00035457
0.15600350 0.00019461 0.00009620 0.00035144
0.15613399 0.00012777 0.00009614 0.00034902
0.15626450 0.00049488 0.00009666 0.00034660
0.15639500 0.00040981 0.00009687 0.00034422
0.15652549 0.00021693 0.00009659 0.00034179
0.15665600 0.00030872 0.00009655 0.00033937
0.15678650 0.00042128 0.00009613 0.00033695
0.15691701 0.00032607 0.00009597 0.00033452
0.15704750 0.00022603 0.00009646 0.00033226
0.15717800 0.00033628 0.00009607 0.00033029
0.15730840 0.00034139 0.00009643 0.00032831
0.15743890 0.00017744 0.00009572 0.00032635
0.15756939 0.00016577 0.00009575 0.00032438
0.15769990 0.00028086 0.00009592 0.00032241
0.15783040 0.00009601 0.00009596 0.00032044
0.15796091 0.00010664 0.00009558 0.00031847
0.15809140 0.00024155 0.00009605 0.00031664
0.15822190 0.00018229 0.00009520 0.00031487
0.15835240 0.00019984 0.00009576 0.00031311
0.15848289 0.00015275 0.00009578 0.00031133
0.15861340 0.00033732 0.00009593 0.00030958
0.15874390 0.00016764 0.00009579 0.00030781
0.15887441 0.00029475 0.00009536 0.00030605
0.15900490 0.00023374 0.00009549 0.00030430
0.15913540 0.00031002 0.00009575 0.00030316
0.15926580 0.00022636 0.00009514 0.00030203
0.15939631 0.00007538 0.00009545 0.00030091
0.15952680 0.00012441 0.00009563 0.00029976
0.15965730 0.00009282 0.00009482 0.00029863
0.15978780 0.00024386 0.00009564 0.00029754
0.15991829 0.00014922 0.00009491 0.00029640
0.16004880 0.00030834 0.00009564 0.00029535
0.16017930 0.00032891 0.00009536 0.00029444
0.16030981 0.00021372 0.00009501 0.00029352
0.16044030 0.00010151 0.00009503 0.00029261
0.16057080 0.00031185 0.00009509 0.00029169
0.16070130 0.00038361 0.00009528 0.00029077
0.16083179 0.00029704 0.00009595 0.00028986
0.16096230 0.00024093 0.00009478 0.00028895
0.16109280 0.00013760 0.00009500 0.00028836
0.16122331 0.00021687 0.00009493 0.00028790
0.16135371 0.00025847 0.00009507 0.00028744
0.16148420 0.00038520 0.00009556 0.00028698
0.16161470 0.00023724 0.00009510 0.00028651
0.16174521 0.00010258 0.00009460 0.00028605
0.16187569 0.00025174 0.00009536 0.00028559
0.16200620 0.00024161 0.00009444 0.00028515
0.16213670 0.00002828 0.00009467 0.00028498
0.16226719 0.00017070 0.00009422 0.00028483
0.16239770 0.00035666 0.00009470 0.00028467
0.16252820 0.00010586 0.00009446 0.00028450
0.16265871 0.00031546 0.00009436 0.00028434
0.16278920 0.00029192 0.00009485 0.00028418
0.16291970 0.00046278 0.00009509 0.00028402
0.16305020 0.00016705 0.00009424 0.00028401
0.16318069 0.00044310 0.00009433 0.00028425
0.16331120 0.00037752 0.00009452 0.00028448
0.16344170 0.00019421 0.00009411 0.00028470
0.16357210 0.00023929 0.00009461 0.00028492
0.16370261 0.00021380 0.00009398 0.00028515
0.16383310 0.00020275 0.00009438 0.00028537
0.16396360 0.00028980 0.00009444 0.00028559
0.16409411 0.00012905 0.00009394 0.00028607
0.16422459 0.00033388 0.00009422 0.00028666
0.16435510 0.00029799 0.00009395 0.00028724
0.16448560 0.00008867 0.00009408 0.00028783
0.16461609 0.00046903 0.00009469 0.00028842
0.16474660 0.00021659 0.00009355 0.00028900
0.16487710 0.00016136 0.00009418 0.00028959
0.16500761 0.00027251 0.00009368 0.00029018
0.16513810 0.00015813 0.00009399 0.00029083
0.16526860 0.00030147 0.00009416 0.00029149
0.16539910 0.00013838 0.00009337 0.00029215
0.16552959 0.00014669 0.00009382 0.00029281
0.16566010 0.00035139 0.00009452 0.00029346
0.16579060 0.00029099 0.00009369 0.00029412
0.16592100 0.00011024 0.00009404 0.00029477
0.16605151 0.00024926 0.00009325 0.00029562
0.16618200 0.00028437 0.00009381 0.00029675
0.16631250 0.00025783 0.00009418 0.00029788
0.16644301 0.00042760 0.00009357 0.00029903
0.16657349 0.00037508 0.00009390 0.00030017
0.16670400 0.00018017 0.00009392 0.00030130
0.16683450 0.00047043 0.00009349 0.00030243
0.16696499 0.00028700 0.00009369 0.00030356
0.16709550 0.00027216 0.00009344 0.00030478
0.16722600 0.00014801 0.00009393 0.00030603
0.16735651 0.00031773 0.00009403 0.00030728
0.16748700 0.00025758 0.00009332 0.00030852
0.16761750 0.00016141 0.00009357 0.00030977
0.16774800 0.00031926 0.00009356 0.00031102
0.16787849 0.00034880 0.00009357 0.00031227
0.16800889 0.00032766 0.00009331 0.00031354
0.16813940 0.00035882 0.00009313 0.00031524
0.16826990 0.00039924 0.00009331 0.00031693
0.16840041 0.00019077 0.00009308 0.00031863
0.16853090 0.00036083 0.00009297 0.00032032
0.16866140 0.00036062 0.00009353 0.00032201
0.16879191 0.00027599 0.00009378 0.00032370
0.16892239 0.00035545 0.00009249 0.00032539
0.16905290 0.00037168 0.00009322 0.00032712
0.16918340 0.00021013 0.00009280 0.00032889
0.16931389 0.00015886 0.00009319 0.00033066
0.16944440 0.00036157 0.00009333 0.00033243
0.16957490 0.00028931 0.00009237 0.00033420
0.16970541 0.00022629 0.00009317 0.00033599
0.16983590 0.00041501 0.00009285 0.00033776
0.16996640 0.00036344 0.00009297 0.00033953
0.17009680 0.00015227 0.00009302 0.00034148
0.17022730 0.00026854 0.00009261 0.00034350
0.17035779 0.00037665 0.00009269 0.00034551
0.17048830 0.00031606 0.00009264 0.00034753
0.17061880 0.00052579 0.00009330 0.00034954
0.17074931 0.00046848 0.00009305 0.00035155
0.17087980 0.00026988 0.00009297 0.00035357
0.17101030 0.00024904 0.00009217 0.00035560
0.17114080 0.00033897 0.00009271 0.00035778
0.17127129 0.00028496 0.00009224 0.00035996
0.17140180 0.00023260 0.00009295 0.00036214
0.17153230 0.00022704 0.00009241 0.00036432
0.17166279 0.00032124 0.00009260 0.00036651
0.17179330 0.00037258 0.00009283 0.00036869
0.17192380 0.00018458 0.00009230 0.00037087
0.17205431 0.00037797 0.00009267 0.00037318
0.17218471 0.00034276 0.00009277 0.00037564
0.17231530 0.00067136 0.00009267 0.00037811
0.17244570 0.00046322 0.00009233 0.00038057
0.17257620 0.00025869 0.00009200 0.00038304
0.17270669 0.00045469 0.00009242 0.00038551
0.17283720 0.00048037 0.00009333 0.00038799
0.17296770 0.00026376 0.00009243 0.00039045
0.17309821 0.00043075 0.00009241 0.00039293
0.17322870 0.00030421 0.00009166 0.00039540
0.17335920 0.00019281 0.00009188 0.00039788
0.17348970 0.00040697 0.00009233 0.00040036
0.17362019 0.00052697 0.00009246 0.00040284
0.17375070 0.00040400 0.00009214 0.00040532
0.17388120 0.00046191 0.00009227 0.00040779
0.17401171 0.00018650 0.00009145 0.00041029
0.17414220 0.00039313 0.00009205 0.00041303
0.17427270 0.00022296 0.00009170 0.00041576
0.17440321 0.00034826 0.00009220 0.00041850
0.17453361 0.00031352 0.00009167 0.00042123
0.17466410 0.00044488 0.00009150 0.00042397
0.17479460 0.00057739 0.00009234 0.00042670
0.17492510 0.00036654 0.00009217 0.00042944
0.17505559 0.00030718 0.00009142 0.00043220
0.17518610 0.00042145 0.00009198 0.00043498
0.17531660 0.00025345 0.00009134 0.00043777
0.17544711 0.00017362 0.00009122 0.00044055
0.17557760 0.00044337 0.00009201 0.00044334
0.17570810 0.00052576 0.00009149 0.00044612
0.17583860 0.00037408 0.00009209 0.00044891
0.17596909 0.00040909 0.00009158 0.00045170
0.17609960 0.00060172 0.00009164 0.00045460
0.17623010 0.00032906 0.00009179 0.00045754
0.17636061 0.00035703 0.00009153 0.00046047
0.17649110 0.00032501 0.00009141 0.00046341
0.17662150 0.00038189 0.00009184 0.00046634
0.17675200 0.00045506 0.00009096 0.00046928
0.17688251 0.00040308 0.00009181 0.00047222
0.17701299 0.00042139 0.00009114 0.00047516
0.17714350 0.00057201 0.00009181 0.00047821
0.17727400 0.00029324 0.00009144 0.00048125
0.17740449 0.00034204 0.00009127 0.00048430
0.17753500 0.00024897 0.00009080 0.00048734
0.17766550 0.00070556 0.00009199 0.00049039
0.17779601 0.00048875 0.00009100 0.00049343
0.17792650 0.00050588 0.00009187 0.00049647
0.17805700 0.00038344 0.00009106 0.00049957
0.17818750 0.00030399 0.00009107 0.00050272
0.17831799 0.00043052 0.00009163 0.00050588
0.17844850 0.00041906 0.00009089 0.00050903
0.17857900 0.00046171 0.00009148 0.00051219
0.17870940 0.00047344 0.00009118 0.00051534
0.17883991 0.00052690 0.00009080 0.00051849
0.17897040 0.00040517 0.00009107 0.00052166
0.17910090 0.00038665 0.00009073 0.00052483
0.17923141 0.00048630 0.00009102 0.00052800
0.17936189 0.00040647 0.00009112 0.00053117
0.17949240 0.00074552 0.00009099 0.00053434
0.17962290 0.00042371 0.00009068 0.00053751
0.17975339 0.00036400 0.00009080 0.00054068
0.17988390 0.00071282 0.00009116 0.00054385
0.18001440 0.00040966 0.00009080 0.00054703
0.18014491 0.00050862 0.00009079 0.00055033
0.18027540 0.00051189 0.00009050 0.00055362
0.18040590 0.00056923 0.00009105 0.00055692
0.18053640 0.00067339 0.00009053 0.00056021
0.18066689 0.00042180 0.00009100 0.00056351
0.18079740 0.00045248 0.00009062 0.00056680
0.18092790 0.00048508 0.00009082 0.00057010
0.18105830 0.00053201 0.00009071 0.00057343
0.18118881 0.00044809 0.00009018 0.00057683
0.18131930 0.00048189 0.00009053 0.00058023
0.18144980 0.00062566 0.00009054 0.00058363
0.18158031 0.00060680 0.00009125 0.00058702
0.18171079 0.00059251 0.00009270 0.00059042
0.18184130 0.00069625 0.00009311 0.00059382
0.18197180 0.00065270 0.00009386 0.00059723
0.18210229 0.00078263 0.00009497 0.00060059
0.18223280 0.00055737 0.00009435 0.00060394
0.18236330 0.00050253 0.00009546 0.00060729
0.18249381 0.00060495 0.00009517 0.00061064
0.18262430 0.00052685 0.00009575 0.00061399
0.18275480 0.00067804 0.00009663 0.00061734
0.18288530 0.00073352 0.00009665 0.00062069
0.18301579 0.00066369 0.00009692 0.00062405
0.18314630 0.00082060 0.00009744 0.00062746
0.18327670 0.00073768 0.00009701 0.00063088
0.18340720 0.00057791 0.00009809 0.00063429
0.18353771 0.00063999 0.00009769 0.00063770
0.18366820 0.00059040 0.00009855 0.00064112
0.18379870 0.00088621 0.00009903 0.00064453
0.18392920 0.00070146 0.00009845 0.00064795
0.18405969 0.00064739 0.00009901 0.00065136
0.18419020 0.00081509 0.00009983 0.00065478
0.18432070 0.00064593 0.00009907 0.00065820
0.18445119 0.00066937 0.00009993 0.00066162
0.18458170 0.00050228 0.00009897 0.00066504
0.18471220 0.00054945 0.00009971 0.00066845
0.18484271 0.00048770 0.00010037 0.00067187
0.18497320 0.00073836 0.00010023 0.00067531
0.18510370 0.00066058 0.00010085 0.00067870
0.18523410 0.00056490 0.00010051 0.00068208
0.18536460 0.00074263 0.00010094 0.00068546
0.18549509 0.00073945 0.00010155 0.00068885
0.18562560 0.00059462 0.00010112 0.00069223
0.18575610 0.00094302 0.00010199 0.00069561
0.18588661 0.00058777 0.00010216 0.00069899
0.18601710 0.00056401 0.00010084 0.00070239
0.18614760 0.00096355 0.00010261 0.00070590
0.18627810 0.00067371 0.00010236 0.00070941
0.18640859 0.00062978 0.00010270 0.00071291
0.18653910 0.00079968 0.00010089 0.00071642
0.18666960 0.00074303 0.00009927 0.00071993
0.18680011 0.00060804 0.00009851 0.00072343
0.18693060 0.00056207 0.00009843 0.00072694
0.18706110 0.00078760 0.00009814 0.00073037
0.18719161 0.00081058 0.00009853 0.00073372
0.18732201 0.00055619 0.00009713 0.00073706
0.18745250 0.00072786 0.00009716 0.00074041
0.18758300 0.00076880 0.00009700 0.00074376
0.18771350 0.00065244 0.00009615 0.00074710
0.18784399 0.00061954 0.00009633 0.00075048
0.18797450 0.00093905 0.00009648 0.00075382
0.18810500 0.00064380 0.00009545 0.00075726
0.18823551 0.00076616 0.00009565 0.00076072
0.18836600 0.00070205 0.00009521 0.00076418
0.18849650 0.00066531 0.00009501 0.00076764
0.18862700 0.00080364 0.00009532 0.00077110
0.18875749 0.00078006 0.00009412 0.00077456
0.18888800 0.00068473 0.00009449 0.00077802
0.18901850 0.00083480 0.00009419 0.00078146
0.18914901 0.00078762 0.00009429 0.00078483
0.18927950 0.00075304 0.00009419 0.00078819
0.18941000 0.00083180 0.00009384 0.00079155
0.18954040 0.00063157 0.00009316 0.00079491
0.18967099 0.00079083 0.00009361 0.00079827
0.18980139 0.00090032 0.00009315 0.00080163
0.18993190 0.00072949 0.00009334 0.00080500
0.19006240 0.00066493 0.00009236 0.00080833
0.19019289 0.00074883 0.00009273 0.00081162
0.19032340 0.00068874 0.00009217 0.00081492
0.19045390 0.00097257 0.00009231 0.00081822
0.19058441 0.00092342 0.00009281 0.00082151
0.19071490 0.00088840 0.00009222 0.00082484
0.19084540 0.00077951 0.00009161 0.00082814
0.19097590 0.00057379 0.00009169 0.00083144
0.19110639 0.00079199 0.00009132 0.00083475
0.19123690 0.00077636 0.00009159 0.00083806
0.19136740 0.00077113 0.00009184 0.00084138
0.19149791 0.00086209 0.00009127 0.00084470
0.19162840 0.00085516 0.00009140 0.00084801
0.19175890 0.00097573 0.00009088 0.00085133
0.19188930 0.00093230 0.00009106 0.00085464
0.19201981 0.00085765 0.00009112 0.00085795
0.19215029 0.00087224 0.00009080 0.00086119
0.19228080 0.00090273 0.00009082 0.00086444
0.19241130 0.00087447 0.00009073 0.00086768
0.19254179 0.00083472 0.00009036 0.00087093
0.19267230 0.00092587 0.00009121 0.00087417
0.19280280 0.00079577 0.00009044 0.00087741
0.19293331 0.00086563 0.00009079 0.00088066
0.19306380 0.00097437 0.00009088 0.00088385
0.19319430 0.00077742 0.00009002 0.00088700
0.19332480 0.00099821 0.00009040 0.00089015
0.19345529 0.00072099 0.00009031 0.00089330
0.19358580 0.00093927 0.00009048 0.00089648
0.19371630 0.00098137 0.00009075 0.00089963
0.19384681 0.00102514 0.00008998 0.00090278
0.19397721 0.00092834 0.00009070 0.00090592
0.19410770 0.00100314 0.00009078 0.00090901
0.19423820 0.00080800 0.00008981 0.00091209
0.19436871 0.00093645 0.00009058 0.00091517
0.19449919 0.00088570 0.00008988 0.00091825
0.19462970 0.00093183 0.00009027 0.00092132
0.19476020 0.00107456 0.00009056 0.00092440
0.19489069 0.00095399 0.00008994 0.00092748
0.19502120 0.00075008 0.00009000 0.00093056
0.19515170 0.00082924 0.00008995 0.00093364
0.19528221 0.00105799 0.00008980 0.00093673
0.19541270 0.00103315 0.00009032 0.00093981
0.19554320 0.00084193 0.00008970 0.00094290
0.19567370 0.00107431 0.00009015 0.00094598
0.19580419 0.00083645 0.00009005 0.00094907
0.19593470 0.00090279 0.00008915 0.00095215
0.19606510 0.00104287 0.00008988 0.00095520
0.19619560 0.00112007 0.00008977 0.00095821
0.19632611 0.00102248 0.00008944 0.00096126
0.19645660 0.00085621 0.00008966 0.00096427
0.19658710 0.00106699 0.00008935 0.00096728
0.19671760 0.00079285 0.00008936 0.00097029
0.19684809 0.00100080 0.00008962 0.00097330
0.19697860 0.00078146 0.00008886 0.00097631
0.19710910 0.00089280 0.00008951 0.00097921
0.19723959 0.00099257 0.00008935 0.00098208
0.19737010 0.00100221 0.00008925 0.00098495
0.19750060 0.00097202 0.00008942 0.00098782
0.19763111 0.00104326 0.00008894 0.00099070
0.19776160 0.00109184 0.00008971 0.00099357
0.19789210 0.00098635 0.00008937 0.00099644
0.19802260 0.00103852 0.00008893 0.00099930
0.19815300 0.00104626 0.00008929 0.00100213
0.19828360 0.00104013 0.00008915 0.00100496
0.19841400 0.00104339 0.00008932 0.00100779
0.19854450 0.00086960 0.00008916 0.00101061
0.19867501 0.00071996 0.00008843 0.00101344
0.19880550 0.00092526 0.00008920 0.00101627
0.19893600 0.00100238 0.00008872 0.00101910
0.19906650 0.00088880 0.00008886 0.00102189
0.19919699 0.00109169 0.00008934 0.00102455
0.19932750 0.00101495 0.00008891 0.00102721
0.19945800 0.00106707 0.00008899 0.00102987
0.19958851 0.00116112 0.00008911 0.00103254
0.19971900 0.00106412 0.00008861 0.00103520
0.19984950 0.00096621 0.00008899 0.00103786
0.19998001 0.00123536 0.00008933 0.00104052
0.20011050 0.00093586 0.00008874 0.00104319
0.20024100 0.00103212 0.00008872 0.00104586
0.20037150 0.00108748 0.00008845 0.00104852
0.20050190 0.00103951 0.00008879 0.00105119
0.20063239 0.00110898 0.00008882 0.00105386
0.20076290 0.00117402 0.00008894 0.00105653
0.20089340 0.00109781 0.00008902 0.00105919
0.20102391 0.00113583 0.00008845 0.00106184
0.20115440 0.00098484 0.00008831 0.00106435
0.20128490 0.00115982 0.00008893 0.00106687
0.20141540 0.00103312 0.00008817 0.00106939
0.20154589 0.00119732 0.00008887 0.00107190
0.20167640 0.00095436 0.00008813 0.00107442
0.20180690 0.00102413 0.00008821 0.00107699
0.20193741 0.00103803 0.00008837 0.00107951
0.20206790 0.00101215 0.00008829 0.00108201
0.20219840 0.00120505 0.00008831 0.00108449
0.20232891 0.00113546 0.00008838 0.00108697
0.20245939 0.00102109 0.00008790 0.00108945
0.20258979 0.00114536 0.00008825 0.00109194
0.20272030 0.00112935 0.00008824 0.00109442
0.20285080 0.00109460 0.00008821 0.00109690
0.20298129 0.00126092 0.00008835 0.00109938
0.20311180 0.00112880 0.00008796 0.00110166
0.20324230 0.00104892 0.00008813 0.00110391
0.20337281 0.00114294 0.00008820 0.00110616
0.20350330 0.00115292 0.00008786 0.00110841
0.20363380 0.00113909 0.00008805 0.00111066
0.20376430 0.00111196 0.00008767 0.00111292
0.20389479 0.00102232 0.00008788 0.00111516
0.20402530 0.00118514 0.00008783 0.00111741
0.20415580 0.00112739 0.00008759 0.00111968
0.20428631 0.00115748 0.00008797 0.00112194
0.20441680 0.00109154 0.00008748 0.00112426
0.20454730 0.00112680 0.00008737 0.00112652
0.20467770 0.00109110 0.00008790 0.00112878
0.20480821 0.00128265 0.00008754 0.00113105
0.20493869 0.00113980 0.00008785 0.00113331
0.20506920 0.00113846 0.00008774 0.00113546
0.20519970 0.00121805 0.00008736 0.00113752
0.20533019 0.00108213 0.00008761 0.00113957
0.20546070 0.00120144 0.00008769 0.00114163
0.20559120 0.00107479 0.00008756 0.00114368
0.20572171 0.00100467 0.00008742 0.00114574
0.20585220 0.00110540 0.00008706 0.00114780
0.20598270 0.00110053 0.00008748 0.00114986
0.20611320 0.00114185 0.00008738 0.00115186
0.20624369 0.00118252 0.00008729 0.00115385
0.20637420 0.00116322 0.00008751 0.00115585
0.20650470 0.00139700 0.00008735 0.00115784
0.20663521 0.00102182 0.00008718 0.00115984
0.20676570 0.00103385 0.00008736 0.00116183
0.20689620 0.00120658 0.00008697 0.00116382
0.20702660 0.00113379 0.00008722 0.00116579
0.20715711 0.00114136 0.00008697 0.00116775
0.20728759 0.00116831 0.00008696 0.00116964
0.20741810 0.00126653 0.00008737 0.00117154
0.20754860 0.00121741 0.00008686 0.00117343
0.20767909 0.00137112 0.00008745 0.00117532
0.20780960 0.00112274 0.00008698 0.00117721
0.20794010 0.00118080 0.00008678 0.00117910
0.20807061 0.00111297 0.00008692 0.00118093
0.20820110 0.00125807 0.00008675 0.00118269
0.20833160 0.00122051 0.00008718 0.00118446
0.20846210 0.00124156 0.00008742 0.00118623
0.20859259 0.00107350 0.00008651 0.00118799
0.20872310 0.00109469 0.00008695 0.00118976
0.20885360 0.00110401 0.00008671 0.00119152
0.20898411 0.00117821 0.00008683 0.00119329
0.20911460 0.00117319 0.00008705 0.00119498
0.20924500 0.00136047 0.00008704 0.00119665
0.20937550 0.00136612 0.00008693 0.00119833
0.20950601 0.00124898 0.00008714 0.00120000
0.20963649 0.00131327 0.00008658 0.00120167
0.20976700 0.00125203 0.00008710 0.00120342
0.20989750 0.00120289 0.00008672 0.00120509
0.21002799 0.00137970 0.00008694 0.00120673
0.21015850 0.00123040 0.00008691 0.00120827
0.21028900 0.00108273 0.00008605 0.00120981
0.21041951 0.00120644 0.00008711 0.00121135
0.21055000 0.00114589 0.00008665 0.00121289
0.21068050 0.00115432 0.00008638 0.00121443
0.21081100 0.00106751 0.00008647 0.00121597
0.21094149 0.00110224 0.00008634 0.00121750
0.21107200 0.00123175 0.00008687 0.00121897
0.21120250 0.00132041 0.00008676 0.00122039
0.21133290 0.00126201 0.00008630 0.00122181
0.21146341 0.00142306 0.00008663 0.00122322
0.21159390 0.00129944 0.00008633 0.00122464
0.21172440 0.00120550 0.00008629 0.00122606
0.21185490 0.00102719 0.00008638 0.00122748
0.21198539 0.00131986 0.00008638 0.00122889
0.21211590 0.00134338 0.00008639 0.00123016
0.21224640 0.00124129 0.00008658 0.00123148
0.21237689 0.00112309 0.00008583 0.00123273
0.21250740 0.00121376 0.00008634 0.00123398
0.21263790 0.00117902 0.00008602 0.00123523
0.21276841 0.00118867 0.00008624 0.00123648
0.21289890 0.00133206 0.00008616 0.00123773
0.21302940 0.00132689 0.00008565 0.00123897
0.21315990 0.00120246 0.00008630 0.00124015
0.21329030 0.00114207 0.00008595 0.00124134
0.21342079 0.00117534 0.00008610 0.00124253
0.21355130 0.00119408 0.00008594 0.00124371
0.21368180 0.00122883 0.00008589 0.00124490
0.21381231 0.00116056 0.00008564 0.00124608
0.21394280 0.00109901 0.00008617 0.00124727
0.21407330 0.00124564 0.00008567 0.00124838
0.21420380 0.00130545 0.00008634 0.00124946
0.21433429 0.00128125 0.00008578 0.00125053
0.21446480 0.00121839 0.00008555 0.00125159
0.21459530 0.00124815 0.00008598 0.00125266
0.21472581 0.00124934 0.00008572 0.00125373
0.21485630 0.00125856 0.00008611 0.00125488
0.21498680 0.00127011 0.00008595 0.00125594
0.21511731 0.00104579 0.00008497 0.00125691
0.21524779 0.00117518 0.00008577 0.00125786
0.21537830 0.00118450 0.00008547 0.00125881
0.21550870 0.00116680 0.00008560 0.00125977
0.21563929 0.00109448 0.00008580 0.00126072
0.21576969 0.00122899 0.00008558 0.00126167
0.21590020 0.00124785 0.00008541 0.00126262
0.21603070 0.00115862 0.00008553 0.00126355
0.21616121 0.00120701 0.00008540 0.00126439
0.21629170 0.00106688 0.00008558 0.00126524
0.21642220 0.00118384 0.00008543 0.00126608
0.21655270 0.00117255 0.00008535 0.00126692
0.21668319 0.00127919 0.00008575 0.00126776
0.21681370 0.00124602 0.00008501 0.00126861
0.21694420 0.00136390 0.00008577 0.00126945
0.21707471 0.00126543 0.00008545 0.00127023
0.21720520 0.00138374 0.00008543 0.00127096
0.21733570 0.00148900 0.00008550 0.00127177
0.21746621 0.00132905 0.00008531 0.00127250
0.21759669 0.00130943 0.00008550 0.00127323
0.21772720 0.00113607 0.00008549 0.00127396
0.21785760 0.00136553 0.00008503 0.00127469
0.21798810 0.00133653 0.00008535 0.00127543
0.21811859 0.00125915 0.00008507 0.00127601
0.21824910 0.00125713 0.00008526 0.00127659
0.21837960 0.00124185 0.00008530 0.00127716
0.21851011 0.00136936 0.00008485 0.00127773
0.21864060 0.00129260 0.00008524 0.00127830
0.21877110 0.00130808 0.00008506 0.00127887
0.21890160 0.00147632 0.00008518 0.00127945
0.21903209 0.00140176 0.00008527 0.00128000
0.21916260 0.00125544 0.00008469 0.00128052
0.21929310 0.00132917 0.00008518 0.00128103
0.21942361 0.00134671 0.00008498 0.00128154
0.21955410 0.00116062 0.00008438 0.00128206
0.21968460 0.00139469 0.00008532 0.00128257
0.21981511 0.00123637 0.00008467 0.00128317
0.21994551 0.00128507 0.00008490 0.00128368
0.22007599 0.00137640 0.00008507 0.00128410
0.22020650 0.00143292 0.00008479 0.00128447
0.22033700 0.00130388 0.00008470 0.00128483
0.22046749 0.00128209 0.00008503 0.00128520
0.22059800 0.00128222 0.00008425 0.00128556
0.22072850 0.00128147 0.00008479 0.00128592
0.22085901 0.00130678 0.00008453 0.00128629
0.22098950 0.00131953 0.00008457 0.00128665
0.22112000 0.00128589 0.00008469 0.00128694
0.22125050 0.00125901 0.00008427 0.00128722
0.22138099 0.00137890 0.00008477 0.00128750
0.22151150 0.00132410 0.00008448 0.00128778
0.22164200 0.00117718 0.00008428 0.00128806
0.22177251 0.00125556 0.00008459 0.00128834
0.22190300 0.00122760 0.00008421 0.00128862
0.22203340 0.00125028 0.00008458 0.00128887
0.22216390 0.00119548 0.00008470 0.00128901
0.22229441 0.00124253 0.00008390 0.00128923
0.22242489 0.00112920 0.00008424 0.00128937
0.22255540 0.00128031 0.00008423 0.00128952
0.22268590 0.00135609 0.00008456 0.00128966
0.22281639 0.00123268 0.00008436 0.00128980
0.22294690 0.00114056 0.00008393 0.00128994
0.22307740 0.00134007 0.00008425 0.00129003
0.22320791 0.00136397 0.00008444 0.00129008
0.22333840 0.00119994 0.00008403 0.00129013
0.22346890 0.00122874 0.00008423 0.00129019
0.22359940 0.00139650 0.00008413 0.00129024
0.22372989 0.00125675 0.00008403 0.00129030
0.22386040 0.00130439 0.00008439 0.00129036
0.22399090 0.00116448 0.00008367 0.00129041
0.22412130 0.00131099 0.00008410 0.00129039
0.22425190 0.00140039 0.00008413 0.00129037
0.22438230 0.00127232 0.00008387 0.00129035
0.22451280 0.00105744 0.00008384 0.00129033
0.22464330 0.00129989 0.00008374 0.00129031
0.22477379 0.00116744 0.00008395 0.00129038
0.22490430 0.00126163 0.00008390 0.00129036
0.22503480 0.00138873 0.00008366 0.00129029
0.22516529 0.00124605 0.00008389 0.00129009
0.22529580 0.00124889 0.00008353 0.00128989
0.22542630 0.00135398 0.00008395 0.00128970
0.22555681 0.00129747 0.00008404 0.00128950
0.22568730 0.00125878 0.00008344 0.00128930
0.22581780 0.00124005 0.00008378 0.00128910
0.22594830 0.00119716 0.00008374 0.00128890
0.22607879 0.00126536 0.00008348 0.00128870
0.22620930 0.00132855 0.00008381 0.00128851
0.22633980 0.00138900 0.00008359 0.00128832
0.22647031 0.00133736 0.00008368 0.00128813
0.22660071 0.00139814 0.00008377 0.00128795
0.22673120 0.00138032 0.00008351 0.00128775
0.22686170 0.00132080 0.00008369 0.00128756
0.22699220 0.00129741 0.00008338 0.00128737
0.22712269 0.00133250 0.00008352 0.00128714
0.22725320 0.00129754 0.00008361 0.00128682
0.22738370 0.00138674 0.00008359 0.00128649
0.22751421 0.00143384 0.00008369 0.00128617
0.22764470 0.00140733 0.00008374 0.00128584
0.22777520 0.00129911 0.00008316 0.00128552
0.22790571 0.00127068 0.00008329 0.00128519
0.22803620 0.00124766 0.00008326 0.00128484
0.22816670 0.00137304 0.00008333 0.00128438
0.22829720 0.00120468 0.00008342 0.00128393
0.22842769 0.00125047 0.00008307 0.00128348
0.22855809 0.00120930 0.00008308 0.00128303
0.22868860 0.00124093 0.00008317 0.00128258
0.22881910 0.00127073 0.00008296 0.00128213
0.22894961 0.00131546 0.00008349 0.00128168
0.22908010 0.00130024 0.00008307 0.00128122
0.22921060 0.00133530 0.00008306 0.00128075
0.22934110 0.00134011 0.00008345 0.00128029
0.22947159 0.00125514 0.00008298 0.00127991
0.22960210 0.00133256 0.00008314 0.00127945
0.22973260 0.00112753 0.00008294 0.00127898
0.22986311 0.00110080 0.00008272 0.00127852
0.22999360 0.00121516 0.00008314 0.00127805
0.23012410 0.00116082 0.00008260 0.00127740
0.23025461 0.00137065 0.00008322 0.00127674
0.23038509 0.00132406 0.00008296 0.00127608
0.23051560 0.00122165 0.00008244 0.00127541
0.23064600 0.00131678 0.00008259 0.00127475
0.23077650 0.00128361 0.00008377 0.00127409
0.23090699 0.00136747 0.00008501 0.00127342
0.23103750 0.00118814 0.00008531 0.00127276
0.23116800 0.00124717 0.00008558 0.00127209
0.23129851 0.00136500 0.00008622 0.00127142
0.23142900 0.00135520 0.00008676 0.00127076
0.23155950 0.00127479 0.00008690 0.00127009
0.23169000 0.00125645 0.00008718 0.00126943
0.23182049 0.00123312 0.00008741 0.00126885
0.23195100 0.00137711 0.00008809 0.00126818
0.23208150 0.00125120 0.00008818 0.00126746
0.23221201 0.00106270 0.00008764 0.00126669
0.23234250 0.00125621 0.00008861 0.00126593
0.23247300 0.00133969 0.00008881 0.00126517
0.23260351 0.00137998 0.00008901 0.00126440
0.23273399 0.00129732 0.00008952 0.00126364
0.23286450 0.00122517 0.00008927 0.00126287
0.23299490 0.00123508 0.00008972 0.00126211
0.23312540 0.00113292 0.00009004 0.00126123
0.23325589 0.00119007 0.00009004 0.00126034
0.23338640 0.00114992 0.00008999 0.00125945
0.23351690 0.00137147 0.00009008 0.00125855
0.23364741 0.00122264 0.00008956 0.00125766
0.23377790 0.00133005 0.00009044 0.00125678
0.23390840 0.00135102 0.00008973 0.00125588
0.23403890 0.00123469 0.00008972 0.00125499
0.23416939 0.00113061 0.00008978 0.00125416
0.23429990 0.00113008 0.00008980 0.00125324
0.23443040 0.00118686 0.00009032 0.00125232
0.23456091 0.00118740 0.00008991 0.00125141
0.23469140 0.00119937 0.00009031 0.00125049
0.23482190 0.00119943 0.00009041 0.00124957
0.23495241 0.00116909 0.00009019 0.00124865
0.23508289 0.00121074 0.00009017 0.00124768
0.23521329 0.00135918 0.00009036 0.00124667
0.23534380 0.00134367 0.00009063 0.00124566
0.23547430 0.00131198 0.00009090 0.00124464
0.23560479 0.00124632 0.00009041 0.00124363
0.23573530 0.00138961 0.00009094 0.00124261
0.23586580 0.00131067 0.00009087 0.00124159
0.23599631 0.00112547 0.00009063 0.00124058
0.23612680 0.00118879 0.00009102 0.00123952
0.23625730 0.00123916 0.00009057 0.00123845
0.23638780 0.00124272 0.00009117 0.00123737
0.23651829 0.00125458 0.00009121 0.00123639
0.23664880 0.00106810 0.00009070 0.00123532
0.23677930 0.00137749 0.00009132 0.00123425
0.23690981 0.00120758 0.00009092 0.00123318
0.23704030 0.00118563 0.00009126 0.00123208
0.23717080 0.00104744 0.00009099 0.00123094
0.23730120 0.00120132 0.00009094 0.00122979
0.23743170 0.00129476 0.00009167 0.00122865
0.23756219 0.00140688 0.00009174 0.00122751
0.23769270 0.00132351 0.00009140 0.00122636
0.23782320 0.00117995 0.00009148 0.00122522
0.23795369 0.00119402 0.00009141 0.00122408
0.23808420 0.00117676 0.00009154 0.00122291
0.23821470 0.00131485 0.00009191 0.00122172
0.23834521 0.00131002 0.00009150 0.00122054
0.23847570 0.00116759 0.00009184 0.00121934
0.23860620 0.00105192 0.00009151 0.00121816
0.23873670 0.00113423 0.00009199 0.00121706
0.23886719 0.00130370 0.00009225 0.00121587
0.23899770 0.00129413 0.00009149 0.00121468
0.23912820 0.00131737 0.00009221 0.00121338
0.23925860 0.00125033 0.00009214 0.00121208
0.23938911 0.00115468 0.00009145 0.00121078
0.23951960 0.00117772 0.00009190 0.00120947
0.23965010 0.00114455 0.00009187 0.00120817
0.23978060 0.00119065 0.00009182 0.00120686
0.23991109 0.00108582 0.00009232 0.00120556
0.24004160 0.00118624 0.00009170 0.00120427
0.24017210 0.00115887 0.00009238 0.00120300
0.24030261 0.00126906 0.00009229 0.00120174
0.24043310 0.00121072 0.00009188 0.00120047
0.24056360 0.00123230 0.00009261 0.00119920
0.24069411 0.00114810 0.00009167 0.00119793
0.24082460 0.00102914 0.00009238 0.00119667
0.24095510 0.00118814 0.00009268 0.00119540
0.24108560 0.00125604 0.00009184 0.00119411
0.24121609 0.00119293 0.00009261 0.00119268
0.24134660 0.00137386 0.00009267 0.00119125
0.24147700 0.00136573 0.00009244 0.00118983
0.24160761 0.00109598 0.00009265 0.00118840
0.24173801 0.00112624 0.00009217 0.00118697
0.24186850 0.00120950 0.00009283 0.00118554
0.24199900 0.00114065 0.00009273 0.00118410
0.24212950 0.00125482 0.00009242 0.00118271
0.24225999 0.00132936 0.00009297 0.00118132
0.24239050 0.00110772 0.00009248 0.00117992
0.24252100 0.00101760 0.00009238 0.00117853
0.24265151 0.00103821 0.00009269 0.00117713
0.24278200 0.00116048 0.00009243 0.00117574
0.24291250 0.00119565 0.00009295 0.00117434
0.24304301 0.00114996 0.00009283 0.00117293
0.24317349 0.00115266 0.00009276 0.00117145
0.24330400 0.00120313 0.00009303 0.00117007
0.24343450 0.00115977 0.00009297 0.00116860
0.24356499 0.00113529 0.00009293 0.00116713
0.24369550 0.00106965 0.00009317 0.00116566
0.24382590 0.00120895 0.00009269 0.00116419
0.24395640 0.00130839 0.00009338 0.00116271
0.24408691 0.00108394 0.00009304 0.00116118
0.24421740 0.00125772 0.00009306 0.00115962
0.24434790 0.00115977 0.00009381 0.00115806
0.24447840 0.00111363 0.00009284 0.00115650
0.24460889 0.00119456 0.00009323 0.00115493
0.24473940 0.00134972 0.00009373 0.00115337
0.24486990 0.00116412 0.00009277 0.00115181
0.24500041 0.00097705 0.00009312 0.00115025
0.24513090 0.00111953 0.00009287 0.00114867
0.24526140 0.00120959 0.00009356 0.00114710
0.24539191 0.00105804 0.00009329 0.00114552
0.24552239 0.00113355 0.00009299 0.00114403
0.24565290 0.00113884 0.00009324 0.00114246
0.24578340 0.00102889 0.00009320 0.00114089
0.24591380 0.00124979 0.00009342 0.00113931
0.24604429 0.00114705 0.00009383 0.00113775
0.24617480 0.00116707 0.00009345 0.00113617
0.24630530 0.00106872 0.00009320 0.00113460
0.24643581 0.00121597 0.00009379 0.00113303
0.24656630 0.00117807 0.00009313 0.00113146
0.24669680 0.00118983 0.00009397 0.00112989
0.24682730 0.00109431 0.00009313 0.00112833
0.24695779 0.00113517 0.00009362 0.00112676
0.24708830 0.00093818 0.00009335 0.00112512
0.24721880 0.00125895 0.00009352 0.00112344
0.24734931 0.00100959 0.00009386 0.00112177
0.24747980 0.00100778 0.00009359 0.00112009
