# Supplementary material for: Rationally seeded computational protein design of ɑ-helical barrels
Source: Nat Chem Biol. 2024 Jun 20;20(8):991–9. doi: 10.1038/s41589-024-01642-0 (PMC11288890; doi:10.1038/s41589-024-01642-0)
Supplement: Supplementary file 7 — PDB files and AlphaFold2 models used for making the figure. [file 41589_2024_1642_MOESM7_ESM.zip]

Archive with 52 entries (43 files):
- KIA_RP_RSPD_NatChemBiol_data_Figure4/
- __MACOSX/._KIA_RP_RSPD_NatChemBiol_data_Figure4
- KIA_RP_RSPD_NatChemBiol_data_Figure4/.DS_Store
- __MACOSX/KIA_RP_RSPD_NatChemBiol_data_Figure4/._.DS_Store
- KIA_RP_RSPD_NatChemBiol_data_Figure4/panel_c/
- __MACOSX/KIA_RP_RSPD_NatChemBiol_data_Figure4/._panel_c
- KIA_RP_RSPD_NatChemBiol_data_Figure4/panel_d/
- __MACOSX/KIA_RP_RSPD_NatChemBiol_data_Figure4/._panel_d
- KIA_RP_RSPD_NatChemBiol_data_Figure4/panel_b/
- __MACOSX/KIA_RP_RSPD_NatChemBiol_data_Figure4/._panel_b
- KIA_RP_RSPD_NatChemBiol_data_Figure4/panel_a/
- __MACOSX/KIA_RP_RSPD_NatChemBiol_data_Figure4/._panel_a
- KIA_RP_RSPD_NatChemBiol_data_Figure4/panel_c/.DS_Store
- __MACOSX/KIA_RP_RSPD_NatChemBiol_data_Figure4/panel_c/._.DS_Store
- KIA_RP_RSPD_NatChemBiol_data_Figure4/panel_c/AlphaFold2/
- __MACOSX/KIA_RP_RSPD_NatChemBiol_data_Figure4/panel_c/._AlphaFold2
- KIA_RP_RSPD_NatChemBiol_data_Figure4/panel_c/8QAG_scCC6_95_submitted.pdb
- __MACOSX/KIA_RP_RSPD_NatChemBiol_data_Figure4/panel_c/._8QAG_scCC6_95_submitted.pdb
- KIA_RP_RSPD_NatChemBiol_data_Figure4/panel_d/.DS_Store
- __MACOSX/KIA_RP_RSPD_NatChemBiol_data_Figure4/panel_d/._.DS_Store
- KIA_RP_RSPD_NatChemBiol_data_Figure4/panel_d/AlphaFold2/
- __MACOSX/KIA_RP_RSPD_NatChemBiol_data_Figure4/panel_d/._AlphaFold2
- KIA_RP_RSPD_NatChemBiol_data_Figure4/panel_d/8QAH_scCC8_58_submitted.pdb
- __MACOSX/KIA_RP_RSPD_NatChemBiol_data_Figure4/panel_d/._8QAH_scCC8_58_submitted.pdb
- KIA_RP_RSPD_NatChemBiol_data_Figure4/panel_b/.DS_Store
- __MACOSX/KIA_RP_RSPD_NatChemBiol_data_Figure4/panel_b/._.DS_Store
- KIA_RP_RSPD_NatChemBiol_data_Figure4/panel_b/8QKD_scCC5_24_submitted.pdb
- __MACOSX/KIA_RP_RSPD_NatChemBiol_data_Figure4/panel_b/._8QKD_scCC5_24_submitted.pdb
- KIA_RP_RSPD_NatChemBiol_data_Figure4/panel_b/AlphaFold2/
- __MACOSX/KIA_RP_RSPD_NatChemBiol_data_Figure4/panel_b/._AlphaFold2
- KIA_RP_RSPD_NatChemBiol_data_Figure4/panel_a/8QAF_scapCC8_AIIA_submitted.pdb
- __MACOSX/KIA_RP_RSPD_NatChemBiol_data_Figure4/panel_a/._8QAF_scapCC8_AIIA_submitted.pdb
- KIA_RP_RSPD_NatChemBiol_data_Figure4/panel_a/.DS_Store
- __MACOSX/KIA_RP_RSPD_NatChemBiol_data_Figure4/panel_a/._.DS_Store
- KIA_RP_RSPD_NatChemBiol_data_Figure4/panel_a/AlphaFold2/
- __MACOSX/KIA_RP_RSPD_NatChemBiol_data_Figure4/panel_a/._AlphaFold2
- KIA_RP_RSPD_NatChemBiol_data_Figure4/panel_c/AlphaFold2/scp_CC_6_95_unrelaxed_rank_1_model_1_scores.json
- __MACOSX/KIA_RP_RSPD_NatChemBiol_data_Figure4/panel_c/AlphaFold2/._scp_CC_6_95_unrelaxed_rank_1_model_1_scores.json
- KIA_RP_RSPD_NatChemBiol_data_Figure4/panel_c/AlphaFold2/scp_CC_6_95_unrelaxed_rank_1_model_1.pdb
- __MACOSX/KIA_RP_RSPD_NatChemBiol_data_Figure4/panel_c/AlphaFold2/._scp_CC_6_95_unrelaxed_rank_1_model_1.pdb
- KIA_RP_RSPD_NatChemBiol_data_Figure4/panel_d/AlphaFold2/scp_CC_8_58_unrelaxed_rank_1_model_1.pdb
- __MACOSX/KIA_RP_RSPD_NatChemBiol_data_Figure4/panel_d/AlphaFold2/._scp_CC_8_58_unrelaxed_rank_1_model_1.pdb
- KIA_RP_RSPD_NatChemBiol_data_Figure4/panel_d/AlphaFold2/scp_CC_8_58_unrelaxed_rank_1_model_1_scores.json
- __MACOSX/KIA_RP_RSPD_NatChemBiol_data_Figure4/panel_d/AlphaFold2/._scp_CC_8_58_unrelaxed_rank_1_model_1_scores.json
- KIA_RP_RSPD_NatChemBiol_data_Figure4/panel_b/AlphaFold2/scp_CC_5_24_scores_rank_001_alphafold2_ptm_model_2_seed_000.json
- __MACOSX/KIA_RP_RSPD_NatChemBiol_data_Figure4/panel_b/AlphaFold2/._scp_CC_5_24_scores_rank_001_alphafold2_ptm_model_2_seed_000.json
- KIA_RP_RSPD_NatChemBiol_data_Figure4/panel_b/AlphaFold2/scp_CC_5_24_unrelaxed_rank_001_alphafold2_ptm_model_2_seed_000.pdb
- __MACOSX/KIA_RP_RSPD_NatChemBiol_data_Figure4/panel_b/AlphaFold2/._scp_CC_5_24_unrelaxed_rank_001_alphafold2_ptm_model_2_seed_000.pdb
- KIA_RP_RSPD_NatChemBiol_data_Figure4/panel_a/AlphaFold2/scapCC8_AIIA_master_mpnn_001_unrelaxed_rank_001_alphafold2_ptm_model_2_seed_000.pdb
- __MACOSX/KIA_RP_RSPD_NatChemBiol_data_Figure4/panel_a/AlphaFold2/._scapCC8_AIIA_master_mpnn_001_unrelaxed_rank_001_alphafold2_ptm_model_2_seed_000.pdb
- KIA_RP_RSPD_NatChemBiol_data_Figure4/panel_a/AlphaFold2/scapCC8_AIIA_master_mpnn_001_scores_rank_001_alphafold2_ptm_model_2_seed_000.json
- __MACOSX/KIA_RP_RSPD_NatChemBiol_data_Figure4/panel_a/AlphaFold2/._scapCC8_AIIA_master_mpnn_001_scores_rank_001_alphafold2_ptm_model_2_seed_000.json
