# Supplementary material for: Rationally seeded computational protein design of ɑ-helical barrels
Source: Nat Chem Biol. 2024 Jun 20;20(8):991–9. doi: 10.1038/s41589-024-01642-0 (PMC11288890; doi:10.1038/s41589-024-01642-0)
Supplement: Supplementary file 7 — PDB files and AlphaFold2 models used for making the figure. [file 41589_2024_1642_MOESM7_ESM.zip › KIA_RP_RSPD_NatChemBiol_data_Figure4/panel_c/8QAG_scCC6_95_submitted.pdb]

HEADER    DE NOVO PROTEIN                         22-AUG-23   8QAG              
TITLE     X-RAY CRYSTAL STRUCTURE OF A DE NOVO DESIGNED SINGLE-CHAIN PARALLEL   
TITLE    2 COILED-COIL ALPHA-HELICAL BARREL WITH 6 INNER HELICES, SC-CC-6-95    
COMPND    MOL_ID: 1;                                                            
COMPND   2 MOLECULE: SC-CC-6-95;                                                
COMPND   3 CHAIN: A, B;                                                         
COMPND   4 ENGINEERED: YES                                                      
SOURCE    MOL_ID: 1;                                                            
SOURCE   2 ORGANISM_SCIENTIFIC: SYNTHETIC CONSTRUCT;                            
SOURCE   3 ORGANISM_TAXID: 32630;                                               
SOURCE   4 EXPRESSION_SYSTEM: ESCHERICHIA COLI;                                 
SOURCE   5 EXPRESSION_SYSTEM_TAXID: 562                                         
KEYWDS    COILED COIL, ALPHA-HELICAL BARREL, DE NOVO PROTEIN DESIGN, DE NOVO    
KEYWDS   2 PROTEIN                                                              
EXPDTA    X-RAY DIFFRACTION                                                     
AUTHOR    R.PETRENAS,K.I.ALBANESE,D.N.WOOLFSON                                  
JRNL        AUTH   R.PETRENAS,K.I.ALBANESE,D.N.WOOLFSON                         
JRNL        TITL   X-RAY CRYSTAL STRUCTURE OF A DE NOVO DESIGNED SINGLE-CHAIN   
JRNL        TITL 2 PARALLEL COILED-COIL ALPHA-HELICAL BARREL WITH 6 INNER       
JRNL        TITL 3 HELICES, SC-CC-6-95                                          
JRNL        REF    TO BE PUBLISHED                                              
JRNL        REFN                                                                
REMARK   2                                                                      
REMARK   2 RESOLUTION.    2.80 ANGSTROMS.                                       
REMARK   3                                                                      
REMARK   3 REFINEMENT.                                                          
REMARK   3   PROGRAM     : PHENIX 1.20.1_4487                                   
REMARK   3   AUTHORS     : PAUL ADAMS,PAVEL AFONINE,VINCENT CHEN,IAN            
REMARK   3               : DAVIS,KRESHNA GOPAL,RALF GROSSE-KUNSTLEVE,           
REMARK   3               : LI-WEI HUNG,ROBERT IMMORMINO,TOM IOERGER,            
REMARK   3               : AIRLIE MCCOY,ERIK MCKEE,NIGEL MORIARTY,              
REMARK   3               : REETAL PAI,RANDY READ,JANE RICHARDSON,               
REMARK   3               : DAVID RICHARDSON,TOD ROMO,JIM SACCHETTINI,           
REMARK   3               : NICHOLAS SAUTER,JACOB SMITH,LAURENT                  
REMARK   3               : STORONI,TOM TERWILLIGER,PETER ZWART                  
REMARK   3                                                                      
REMARK   3    REFINEMENT TARGET : ML                                            
REMARK   3                                                                      
REMARK   3  DATA USED IN REFINEMENT.                                            
REMARK   3   RESOLUTION RANGE HIGH (ANGSTROMS) : 2.80                           
REMARK   3   RESOLUTION RANGE LOW  (ANGSTROMS) : 57.98                          
REMARK   3   MIN(FOBS/SIGMA_FOBS)              : 1.340                          
REMARK   3   COMPLETENESS FOR RANGE        (%) : 99.8                           
REMARK   3   NUMBER OF REFLECTIONS             : 15385                          
REMARK   3                                                                      
REMARK   3  FIT TO DATA USED IN REFINEMENT.                                     
REMARK   3   R VALUE     (WORKING + TEST SET) : 0.228                           
REMARK   3   R VALUE            (WORKING SET) : 0.225                           
REMARK   3   FREE R VALUE                     : 0.272                           
REMARK   3   FREE R VALUE TEST SET SIZE   (%) : 4.990                           
REMARK   3   FREE R VALUE TEST SET COUNT      : 768                             
REMARK   3                                                                      
REMARK   3  FIT TO DATA USED IN REFINEMENT (IN BINS).                           
REMARK   3   BIN  RESOLUTION RANGE  COMPL.    NWORK NFREE   RWORK  RFREE        
REMARK   3     1 57.9800 -  4.7900    1.00     3102   153  0.2354 0.2689        
REMARK   3     2  4.7900 -  3.8000    1.00     2936   156  0.1784 0.2227        
REMARK   3     3  3.8000 -  3.3200    1.00     2860   163  0.2492 0.3006        
REMARK   3     4  3.3200 -  3.0200    1.00     2903   134  0.2414 0.3236        
REMARK   3     5  3.0200 -  2.8000    0.99     2816   162  0.2858 0.3373        
REMARK   3                                                                      
REMARK   3  BULK SOLVENT MODELLING.                                             
REMARK   3   METHOD USED        : FLAT BULK SOLVENT MODEL                       
REMARK   3   SOLVENT RADIUS     : 1.10                                          
REMARK   3   SHRINKAGE RADIUS   : 0.90                                          
REMARK   3   K_SOL              : NULL                                          
REMARK   3   B_SOL              : NULL                                          
REMARK   3                                                                      
REMARK   3  ERROR ESTIMATES.                                                    
REMARK   3   COORDINATE ERROR (MAXIMUM-LIKELIHOOD BASED)     : 0.420            
REMARK   3   PHASE ERROR (DEGREES, MAXIMUM-LIKELIHOOD BASED) : 28.510           
REMARK   3                                                                      
REMARK   3  B VALUES.                                                           
REMARK   3   FROM WILSON PLOT           (A**2) : 69.96                          
REMARK   3   MEAN B VALUE      (OVERALL, A**2) : 74.95                          
REMARK   3   OVERALL ANISOTROPIC B VALUE.                                       
REMARK   3    B11 (A**2) : NULL                                                 
REMARK   3    B22 (A**2) : NULL                                                 
REMARK   3    B33 (A**2) : NULL                                                 
REMARK   3    B12 (A**2) : NULL                                                 
REMARK   3    B13 (A**2) : NULL                                                 
REMARK   3    B23 (A**2) : NULL                                                 
REMARK   3                                                                      
REMARK   3  TWINNING INFORMATION.                                               
REMARK   3   FRACTION: NULL                                                     
REMARK   3   OPERATOR: NULL                                                     
REMARK   3                                                                      
REMARK   3  DEVIATIONS FROM IDEAL VALUES.                                       
REMARK   3                 RMSD          COUNT                                  
REMARK   3   BOND      :  0.005           3896                                  
REMARK   3   ANGLE     :  0.654           5312                                  
REMARK   3   CHIRALITY :  0.038            741                                  
REMARK   3   PLANARITY :  0.004            659                                  
REMARK   3   DIHEDRAL  :  9.903            615                                  
REMARK   3                                                                      
REMARK   3  TLS DETAILS                                                         
REMARK   3   NUMBER OF TLS GROUPS  : 2                                          
REMARK   3   TLS GROUP : 1                                                      
REMARK   3    SELECTION: (CHAIN 'A' AND RESID -1 THROUGH 309)                   
REMARK   3    ORIGIN FOR THE GROUP (A): -19.6102 -38.1193 -14.1478              
REMARK   3    T TENSOR                                                          
REMARK   3      T11:   0.4690 T22:   0.5094                                     
REMARK   3      T33:   0.4811 T12:   0.0540                                     
REMARK   3      T13:   0.0590 T23:  -0.0651                                     
REMARK   3    L TENSOR                                                          
REMARK   3      L11:   5.3711 L22:   2.6701                                     
REMARK   3      L33:   5.0746 L12:  -0.0444                                     
REMARK   3      L13:   0.9536 L23:  -0.4599                                     
REMARK   3    S TENSOR                                                          
REMARK   3      S11:  -0.0897 S12:   0.5971 S13:  -0.5373                       
REMARK   3      S21:  -0.0937 S22:   0.0300 S23:   0.0031                       
REMARK   3      S31:   0.4239 S32:   0.6245 S33:   0.0972                       
REMARK   3   TLS GROUP : 2                                                      
REMARK   3    SELECTION: (CHAIN 'B' AND RESID 3 THROUGH 308)                    
REMARK   3    ORIGIN FOR THE GROUP (A):  23.2605 -38.9947 -22.4684              
REMARK   3    T TENSOR                                                          
REMARK   3      T11:   0.7689 T22:   0.6068                                     
REMARK   3      T33:   0.5876 T12:  -0.1824                                     
REMARK   3      T13:  -0.1783 T23:   0.0204                                     
REMARK   3    L TENSOR                                                          
REMARK   3      L11:   3.9933 L22:   3.8325                                     
REMARK   3      L33:   8.7949 L12:  -0.0131                                     
REMARK   3      L13:  -1.5571 L23:   3.5146                                     
REMARK   3    S TENSOR                                                          
REMARK   3      S11:   0.0932 S12:  -0.0483 S13:   0.1776                       
REMARK   3      S21:   0.5233 S22:   0.4103 S23:  -0.1093                       
REMARK   3      S31:   1.3350 S32:  -0.7709 S33:  -0.3095                       
REMARK   3                                                                      
REMARK   3  NCS DETAILS                                                         
REMARK   3   NUMBER OF NCS GROUPS : NULL                                        
REMARK   3                                                                      
REMARK   3  OTHER REFINEMENT REMARKS: WATERS AND ROTAMER OUTLIERS WERE FIXED    
REMARK   3  WITH COOT(0.8.9.2).                                                 
REMARK   4                                                                      
REMARK   4 8QAG COMPLIES WITH FORMAT V. 3.30, 13-JUL-11                         
REMARK 100                                                                      
REMARK 100 THIS ENTRY HAS BEEN PROCESSED BY PDBE ON 24-AUG-23.                  
REMARK 100 THE DEPOSITION ID IS D_1292132933.                                   
REMARK 200                                                                      
REMARK 200 EXPERIMENTAL DETAILS                                                 
REMARK 200  EXPERIMENT TYPE                : X-RAY DIFFRACTION                  
REMARK 200  DATE OF DATA COLLECTION        : 25-MAY-23                          
REMARK 200  TEMPERATURE           (KELVIN) : 100                                
REMARK 200  PH                             : NULL                               
REMARK 200  NUMBER OF CRYSTALS USED        : 1                                  
REMARK 200                                                                      
REMARK 200  SYNCHROTRON              (Y/N) : Y                                  
REMARK 200  RADIATION SOURCE               : DIAMOND                            
REMARK 200  BEAMLINE                       : I24                                
REMARK 200  X-RAY GENERATOR MODEL          : NULL                               
REMARK 200  MONOCHROMATIC OR LAUE    (M/L) : M                                  
REMARK 200  WAVELENGTH OR RANGE        (A) : 0.99990                            
REMARK 200  MONOCHROMATOR                  : NULL                               
REMARK 200  OPTICS                         : NULL                               
REMARK 200                                                                      
REMARK 200  DETECTOR TYPE                  : PIXEL                              
REMARK 200  DETECTOR MANUFACTURER          : DECTRIS PILATUS 6M                 
REMARK 200  INTENSITY-INTEGRATION SOFTWARE : DIALS                              
REMARK 200  DATA SCALING SOFTWARE          : DIALS                              
REMARK 200                                                                      
REMARK 200  NUMBER OF UNIQUE REFLECTIONS   : 15396                              
REMARK 200  RESOLUTION RANGE HIGH      (A) : 2.800                              
REMARK 200  RESOLUTION RANGE LOW       (A) : 57.980                             
REMARK 200  REJECTION CRITERIA  (SIGMA(I)) : NULL                               
REMARK 200                                                                      
REMARK 200 OVERALL.                                                             
REMARK 200  COMPLETENESS FOR RANGE     (%) : 99.8                               
REMARK 200  DATA REDUNDANCY                : 49.90                              
REMARK 200  R MERGE                    (I) : 0.13870                            
REMARK 200  R SYM                      (I) : NULL                               
REMARK 200  <I/SIGMA(I)> FOR THE DATA SET  : 15.2900                            
REMARK 200                                                                      
REMARK 200 IN THE HIGHEST RESOLUTION SHELL.                                     
REMARK 200  HIGHEST RESOLUTION SHELL, RANGE HIGH (A) : 2.80                     
REMARK 200  HIGHEST RESOLUTION SHELL, RANGE LOW  (A) : 2.90                     
REMARK 200  COMPLETENESS FOR SHELL     (%) : 99.1                               
REMARK 200  DATA REDUNDANCY IN SHELL       : 50.60                              
REMARK 200  R MERGE FOR SHELL          (I) : 0.69240                            
REMARK 200  R SYM FOR SHELL            (I) : NULL                               
REMARK 200  <I/SIGMA(I)> FOR SHELL         : 1.870                              
REMARK 200                                                                      
REMARK 200 DIFFRACTION PROTOCOL: SINGLE WAVELENGTH                              
REMARK 200 METHOD USED TO DETERMINE THE STRUCTURE: MOLECULAR REPLACEMENT        
REMARK 200 SOFTWARE USED: PHASER                                                
REMARK 200 STARTING MODEL: NULL                                                 
REMARK 200                                                                      
REMARK 200 REMARK: NULL                                                         
REMARK 280                                                                      
REMARK 280 CRYSTAL                                                              
REMARK 280 SOLVENT CONTENT, VS   (%): 44.17                                     
REMARK 280 MATTHEWS COEFFICIENT, VM (ANGSTROMS**3/DA): 2.20                     
REMARK 280                                                                      
REMARK 280 CRYSTALLIZATION CONDITIONS: 75% JCSG A6: 0.2 M LITHIUM SULFATE,      
REMARK 280  0.1 M PHOSPHATE-CITRATE PH 4.2, 20% PEG 1000. 25% STRUCTURE         
REMARK 280  SCREEN 1 & 2 A11: 0.2 M CALCIUM CHLORIDE DIHYDRATE, 0.1 M SODIUM    
REMARK 280  ACETATE, PH 4.6, 20% W/V 2-PROPANOL, VAPOR DIFFUSION, SITTING       
REMARK 280  DROP, TEMPERATURE 293.15K                                           
REMARK 290                                                                      
REMARK 290 CRYSTALLOGRAPHIC SYMMETRY                                            
REMARK 290 SYMMETRY OPERATORS FOR SPACE GROUP: P 43 21 2                        
REMARK 290                                                                      
REMARK 290      SYMOP   SYMMETRY                                                
REMARK 290     NNNMMM   OPERATOR                                                
REMARK 290       1555   X,Y,Z                                                   
REMARK 290       2555   -X,-Y,Z+1/2                                             
REMARK 290       3555   -Y+1/2,X+1/2,Z+3/4                                      
REMARK 290       4555   Y+1/2,-X+1/2,Z+1/4                                      
REMARK 290       5555   -X+1/2,Y+1/2,-Z+3/4                                     
REMARK 290       6555   X+1/2,-Y+1/2,-Z+1/4                                     
REMARK 290       7555   Y,X,-Z                                                  
REMARK 290       8555   -Y,-X,-Z+1/2                                            
REMARK 290                                                                      
REMARK 290     WHERE NNN -> OPERATOR NUMBER                                     
REMARK 290           MMM -> TRANSLATION VECTOR                                  
REMARK 290                                                                      
REMARK 290 CRYSTALLOGRAPHIC SYMMETRY TRANSFORMATIONS                            
REMARK 290 THE FOLLOWING TRANSFORMATIONS OPERATE ON THE ATOM/HETATM             
REMARK 290 RECORDS IN THIS ENTRY TO PRODUCE CRYSTALLOGRAPHICALLY                
REMARK 290 RELATED MOLECULES.                                                   
REMARK 290   SMTRY1   1  1.000000  0.000000  0.000000        0.00000            
REMARK 290   SMTRY2   1  0.000000  1.000000  0.000000        0.00000            
REMARK 290   SMTRY3   1  0.000000  0.000000  1.000000        0.00000            
REMARK 290   SMTRY1   2 -1.000000  0.000000  0.000000        0.00000            
REMARK 290   SMTRY2   2  0.000000 -1.000000  0.000000        0.00000            
REMARK 290   SMTRY3   2  0.000000  0.000000  1.000000       74.75900            
REMARK 290   SMTRY1   3  0.000000 -1.000000  0.000000       44.47500            
REMARK 290   SMTRY2   3  1.000000  0.000000  0.000000       44.47500            
REMARK 290   SMTRY3   3  0.000000  0.000000  1.000000      112.13850            
REMARK 290   SMTRY1   4  0.000000  1.000000  0.000000       44.47500            
REMARK 290   SMTRY2   4 -1.000000  0.000000  0.000000       44.47500            
REMARK 290   SMTRY3   4  0.000000  0.000000  1.000000       37.37950            
REMARK 290   SMTRY1   5 -1.000000  0.000000  0.000000       44.47500            
REMARK 290   SMTRY2   5  0.000000  1.000000  0.000000       44.47500            
REMARK 290   SMTRY3   5  0.000000  0.000000 -1.000000      112.13850            
REMARK 290   SMTRY1   6  1.000000  0.000000  0.000000       44.47500            
REMARK 290   SMTRY2   6  0.000000 -1.000000  0.000000       44.47500            
REMARK 290   SMTRY3   6  0.000000  0.000000 -1.000000       37.37950            
REMARK 290   SMTRY1   7  0.000000  1.000000  0.000000        0.00000            
REMARK 290   SMTRY2   7  1.000000  0.000000  0.000000        0.00000            
REMARK 290   SMTRY3   7  0.000000  0.000000 -1.000000        0.00000            
REMARK 290   SMTRY1   8  0.000000 -1.000000  0.000000        0.00000            
REMARK 290   SMTRY2   8 -1.000000  0.000000  0.000000        0.00000            
REMARK 290   SMTRY3   8  0.000000  0.000000 -1.000000       74.75900            
REMARK 290                                                                      
REMARK 290 REMARK: NULL                                                         
REMARK 300                                                                      
REMARK 300 BIOMOLECULE: 1, 2                                                    
REMARK 300 SEE REMARK 350 FOR THE AUTHOR PROVIDED AND/OR PROGRAM                
REMARK 300 GENERATED ASSEMBLY INFORMATION FOR THE STRUCTURE IN                  
REMARK 300 THIS ENTRY. THE REMARK MAY ALSO PROVIDE INFORMATION ON               
REMARK 300 BURIED SURFACE AREA.                                                 
REMARK 350                                                                      
REMARK 350 COORDINATES FOR A COMPLETE MULTIMER REPRESENTING THE KNOWN           
REMARK 350 BIOLOGICALLY SIGNIFICANT OLIGOMERIZATION STATE OF THE                
REMARK 350 MOLECULE CAN BE GENERATED BY APPLYING BIOMT TRANSFORMATIONS          
REMARK 350 GIVEN BELOW.  BOTH NON-CRYSTALLOGRAPHIC AND                          
REMARK 350 CRYSTALLOGRAPHIC OPERATIONS ARE GIVEN.                               
REMARK 350                                                                      
REMARK 350 BIOMOLECULE: 1                                                       
REMARK 350 AUTHOR DETERMINED BIOLOGICAL UNIT: MONOMERIC                         
REMARK 350 APPLY THE FOLLOWING TO CHAINS: A                                     
REMARK 350   BIOMT1   1  1.000000  0.000000  0.000000        0.00000            
REMARK 350   BIOMT2   1  0.000000  1.000000  0.000000        0.00000            
REMARK 350   BIOMT3   1  0.000000  0.000000  1.000000        0.00000            
REMARK 350                                                                      
REMARK 350 BIOMOLECULE: 2                                                       
REMARK 350 AUTHOR DETERMINED BIOLOGICAL UNIT: MONOMERIC                         
REMARK 350 APPLY THE FOLLOWING TO CHAINS: B                                     
REMARK 350   BIOMT1   1  1.000000  0.000000  0.000000        0.00000            
REMARK 350   BIOMT2   1  0.000000  1.000000  0.000000        0.00000            
REMARK 350   BIOMT3   1  0.000000  0.000000  1.000000        0.00000            
REMARK 465                                                                      
REMARK 465 MISSING RESIDUES                                                     
REMARK 465 THE FOLLOWING RESIDUES WERE NOT LOCATED IN THE                       
REMARK 465 EXPERIMENT. (M=MODEL NUMBER; RES=RESIDUE NAME; C=CHAIN               
REMARK 465 IDENTIFIER; SSSEQ=SEQUENCE NUMBER; I=INSERTION CODE.)                
REMARK 465                                                                      
REMARK 465   M RES C SSSEQI                                                     
REMARK 465     GLY A    -3                                                      
REMARK 465     SER A    -2                                                      
REMARK 465     GLY A    56                                                      
REMARK 465     ASP A    57                                                      
REMARK 465     GLN A   226                                                      
REMARK 465     GLY A   227                                                      
REMARK 465     LYS A   310                                                      
REMARK 465     SER A   311                                                      
REMARK 465     GLY B    -3                                                      
REMARK 465     SER B    -2                                                      
REMARK 465     HIS B    -1                                                      
REMARK 465     MET B     0                                                      
REMARK 465     GLY B     1                                                      
REMARK 465     ILE B     2                                                      
REMARK 465     GLU B    53                                                      
REMARK 465     LYS B    54                                                      
REMARK 465     LYS B    55                                                      
REMARK 465     GLY B    56                                                      
REMARK 465     ASP B    57                                                      
REMARK 465     ARG B    58                                                      
REMARK 465     ILE B    59                                                      
REMARK 465     ALA B    60                                                      
REMARK 465     ALA B    64                                                      
REMARK 465     LYS B   100                                                      
REMARK 465     GLU B   108                                                      
REMARK 465     ALA B   109                                                      
REMARK 465     LYS B   110                                                      
REMARK 465     LYS B   111                                                      
REMARK 465     GLN B   112                                                      
REMARK 465     GLY B   113                                                      
REMARK 465     ASP B   114                                                      
REMARK 465     GLU B   115                                                      
REMARK 465     GLY B   227                                                      
REMARK 465     ALA B   309                                                      
REMARK 465     LYS B   310                                                      
REMARK 465     SER B   311                                                      
REMARK 470                                                                      
REMARK 470 MISSING ATOM                                                         
REMARK 470 THE FOLLOWING RESIDUES HAVE MISSING ATOMS (M=MODEL NUMBER;           
REMARK 470 RES=RESIDUE NAME; C=CHAIN IDENTIFIER; SSEQ=SEQUENCE NUMBER;          
REMARK 470 I=INSERTION CODE):                                                   
REMARK 470   M RES CSSEQI  ATOMS                                                
REMARK 470     HIS A  -1    CG   ND1  CD2  CE1  NE2                             
REMARK 470     MET A   0    CG   SD   CE                                        
REMARK 470     GLU A   4    CG   CD   OE1  OE2                                  
REMARK 470     LYS A   7    CE   NZ                                             
REMARK 470     GLU A  11    CD   OE1  OE2                                       
REMARK 470     GLU A  14    CD   OE1  OE2                                       
REMARK 470     LYS A  32    CE   NZ                                             
REMARK 470     LYS A  36    CG   CD   CE   NZ                                   
REMARK 470     GLU A  40    CG   CD   OE1  OE2                                  
REMARK 470     LYS A  42    CD   CE   NZ                                        
REMARK 470     LYS A  43    CG   CD   CE   NZ                                   
REMARK 470     LYS A  44    CD   CE   NZ                                        
REMARK 470     LYS A  47    CD   CE   NZ                                        
REMARK 470     LEU A  48    CG   CD1  CD2                                       
REMARK 470     LYS A  50    CG   CD   CE   NZ                                   
REMARK 470     GLU A  51    CD   OE1  OE2                                       
REMARK 470     LYS A  54    CG   CD   CE   NZ                                   
REMARK 470     LYS A  55    CG   CD   CE   NZ                                   
REMARK 470     ARG A  58    CG   CD   NE   CZ   NH1  NH2                        
REMARK 470     LYS A  85    CD   CE   NZ                                        
REMARK 470     GLU A  86    CG   CD   OE1  OE2                                  
REMARK 470     LYS A  89    CG   CD   CE   NZ                                   
REMARK 470     LYS A  90    CG   CD   CE   NZ                                   
REMARK 470     LYS A  92    CE   NZ                                             
REMARK 470     GLU A  94    CD   OE1  OE2                                       
REMARK 470     LYS A  97    CD   CE   NZ                                        
REMARK 470     LYS A 100    CG   CD   CE   NZ                                   
REMARK 470     LYS A 104    CG   CD   CE   NZ                                   
REMARK 470     LYS A 107    CG   CD   CE   NZ                                   
REMARK 470     GLU A 108    CD   OE1  OE2                                       
REMARK 470     LYS A 111    CG   CD   CE   NZ                                   
REMARK 470     GLN A 112    CD   OE1  NE2                                       
REMARK 470     GLU A 115    CG   CD   OE1  OE2                                  
REMARK 470     GLU A 143    CG   CD   OE1  OE2                                  
REMARK 470     LYS A 146    CG   CD   CE   NZ                                   
REMARK 470     LYS A 149    CD   CE   NZ                                        
REMARK 470     LYS A 154    CG   CD   CE   NZ                                   
REMARK 470     GLU A 157    CG   CD   OE1  OE2                                  
REMARK 470     LYS A 161    CD   CE   NZ                                        
REMARK 470     ARG A 162    CD   NE   CZ   NH1  NH2                             
REMARK 470     LYS A 164    CG   CD   CE   NZ                                   
REMARK 470     GLU A 167    CG   CD   OE1  OE2                                  
REMARK 470     LYS A 168    CG   CD   CE   NZ                                   
REMARK 470     GLN A 169    CD   OE1  NE2                                       
REMARK 470     ASP A 171    CG   OD1  OD2                                       
REMARK 470     GLU A 172    CG   CD   OE1  OE2                                  
REMARK 470     LYS A 197    CD   CE   NZ                                        
REMARK 470     GLU A 199    CG   CD   OE1  OE2                                  
REMARK 470     LYS A 200    CG   CD   CE   NZ                                   
REMARK 470     LYS A 203    CG   CD   CE   NZ                                   
REMARK 470     GLU A 204    CD   OE1  OE2                                       
REMARK 470     LYS A 207    CE   NZ                                             
REMARK 470     LYS A 213    CG   CD   CE   NZ                                   
REMARK 470     LYS A 214    CG   CD   CE   NZ                                   
REMARK 470     LYS A 215    CD   CE   NZ                                        
REMARK 470     GLU A 221    CD   OE1  OE2                                       
REMARK 470     GLU A 222    CG   CD   OE1  OE2                                  
REMARK 470     LYS A 224    CG   CD   CE   NZ                                   
REMARK 470     LYS A 225    CE   NZ                                             
REMARK 470     ASN A 228    N    CG   OD1  ND2                                  
REMARK 470     GLU A 229    CD   OE1  OE2                                       
REMARK 470     LYS A 232    CE   NZ                                             
REMARK 470     LYS A 254    CD   CE   NZ                                        
REMARK 470     GLU A 256    CD   OE1  OE2                                       
REMARK 470     GLU A 257    CG   CD   OE1  OE2                                  
REMARK 470     LYS A 263    NZ                                                  
REMARK 470     GLU A 264    CG   CD   OE1  OE2                                  
REMARK 470     GLU A 265    CD   OE1  OE2                                       
REMARK 470     GLU A 267    CD   OE1  OE2                                       
REMARK 470     LYS A 268    CD   CE   NZ                                        
REMARK 470     GLU A 271    CD   OE1  OE2                                       
REMARK 470     LYS A 275    CD   CE   NZ                                        
REMARK 470     LYS A 278    CD   CE   NZ                                        
REMARK 470     GLU A 279    CD   OE1  OE2                                       
REMARK 470     LYS A 281    CD   CE   NZ                                        
REMARK 470     GLU A 307    CG   CD   OE1  OE2                                  
REMARK 470     GLU B   4    CG   CD   OE1  OE2                                  
REMARK 470     LEU B   6    CG   CD1  CD2                                       
REMARK 470     LYS B   7    CG   CD   CE   NZ                                   
REMARK 470     GLU B  11    CG   CD   OE1  OE2                                  
REMARK 470     LYS B  18    CD   CE   NZ                                        
REMARK 470     LYS B  28    CG   CD   CE   NZ                                   
REMARK 470     GLU B  29    CG   CD   OE1  OE2                                  
REMARK 470     LYS B  32    CD   CE   NZ                                        
REMARK 470     GLU B  33    CG   CD   OE1  OE2                                  
REMARK 470     LYS B  36    CG   CD   CE   NZ                                   
REMARK 470     GLU B  39    CG   CD   OE1  OE2                                  
REMARK 470     GLU B  40    CG   CD   OE1  OE2                                  
REMARK 470     VAL B  41    CG1  CG2                                            
REMARK 470     LYS B  42    CG   CD   CE   NZ                                   
REMARK 470     LYS B  43    CG   CD   CE   NZ                                   
REMARK 470     LYS B  44    CE   NZ                                             
REMARK 470     GLU B  46    CG   CD   OE1  OE2                                  
REMARK 470     LYS B  47    CG   CD   CE   NZ                                   
REMARK 470     LEU B  48    CG   CD1  CD2                                       
REMARK 470     LYS B  49    CD   CE   NZ                                        
REMARK 470     LYS B  50    CG   CD   CE   NZ                                   
REMARK 470     GLU B  51    CG   CD   OE1  OE2                                  
REMARK 470     LEU B  63    CG   CD1  CD2                                       
REMARK 470     LYS B  85    CE   NZ                                             
REMARK 470     GLU B  86    CG   CD   OE1  OE2                                  
REMARK 470     LYS B  89    CG   CD   CE   NZ                                   
REMARK 470     LYS B  90    CG   CD   CE   NZ                                   
REMARK 470     LYS B  92    CG   CD   CE   NZ                                   
REMARK 470     GLU B  93    CG   CD   OE1  OE2                                  
REMARK 470     LEU B  96    CG   CD1  CD2                                       
REMARK 470     LYS B  97    NZ                                                  
REMARK 470     VAL B  98    CG1  CG2                                            
REMARK 470     GLU B 101    CD   OE1  OE2                                       
REMARK 470     LYS B 104    CG   CD   CE   NZ                                   
REMARK 470     LYS B 107    CG   CD   CE   NZ                                   
REMARK 470     TYR B 121    CG   CD1  CD2  CE1  CE2  CZ   OH                    
REMARK 470     LEU B 132    CG   CD1  CD2                                       
REMARK 470     GLU B 142    CG   CD   OE1  OE2                                  
REMARK 470     GLU B 143    CG   CD   OE1  OE2                                  
REMARK 470     LYS B 146    CG   CD   CE   NZ                                   
REMARK 470     LYS B 147    CE   NZ                                             
REMARK 470     LYS B 149    CD   CE   NZ                                        
REMARK 470     GLU B 150    CG   CD   OE1  OE2                                  
REMARK 470     LYS B 154    CG   CD   CE   NZ                                   
REMARK 470     LYS B 156    CD   CE   NZ                                        
REMARK 470     GLU B 157    CG   CD   OE1  OE2                                  
REMARK 470     GLU B 158    CG   CD   OE1  OE2                                  
REMARK 470     LYS B 161    CG   CD   CE   NZ                                   
REMARK 470     ARG B 162    CG   CD   NE   CZ   NH1  NH2                        
REMARK 470     LYS B 164    CD   CE   NZ                                        
REMARK 470     GLU B 165    CG   CD   OE1  OE2                                  
REMARK 470     GLU B 167    CG   CD   OE1  OE2                                  
REMARK 470     LYS B 168    CG   CD   CE   NZ                                   
REMARK 470     GLN B 169    CG   CD   OE1  NE2                                  
REMARK 470     ASP B 171    CG   OD1  OD2                                       
REMARK 470     LYS B 175    CG   CD   CE   NZ                                   
REMARK 470     LEU B 189    CG   CD1  CD2                                       
REMARK 470     LEU B 196    CG   CD1  CD2                                       
REMARK 470     LYS B 197    CD   CE   NZ                                        
REMARK 470     GLU B 199    CG   CD   OE1  OE2                                  
REMARK 470     LYS B 200    CG   CD   CE   NZ                                   
REMARK 470     LEU B 201    CG   CD1  CD2                                       
REMARK 470     LYS B 203    CG   CD   CE   NZ                                   
REMARK 470     GLU B 204    CG   CD   OE1  OE2                                  
REMARK 470     LYS B 207    CG   CD   CE   NZ                                   
REMARK 470     GLU B 211    CG   CD   OE1  OE2                                  
REMARK 470     LYS B 213    NZ                                                  
REMARK 470     LYS B 214    CG   CD   CE   NZ                                   
REMARK 470     LYS B 215    CD   CE   NZ                                        
REMARK 470     GLU B 221    CD   OE1  OE2                                       
REMARK 470     GLU B 222    CG   CD   OE1  OE2                                  
REMARK 470     LYS B 224    CG   CD   CE   NZ                                   
REMARK 470     LYS B 225    CG   CD   CE   NZ                                   
REMARK 470     GLN B 226    OE1  NE2                                            
REMARK 470     GLU B 229    CG   CD   OE1  OE2                                  
REMARK 470     LYS B 232    CD   CE   NZ                                        
REMARK 470     LEU B 253    CG   CD1  CD2                                       
REMARK 470     LYS B 254    CG   CD   CE   NZ                                   
REMARK 470     GLU B 256    CG   CD   OE1  OE2                                  
REMARK 470     GLU B 257    CG   CD   OE1  OE2                                  
REMARK 470     LEU B 258    CG   CD1  CD2                                       
REMARK 470     GLU B 260    CG   CD   OE1  OE2                                  
REMARK 470     GLU B 261    CG   CD   OE1  OE2                                  
REMARK 470     LYS B 263    CG   CD   CE   NZ                                   
REMARK 470     GLU B 264    CG   CD   OE1  OE2                                  
REMARK 470     GLU B 267    CG   CD   OE1  OE2                                  
REMARK 470     LYS B 268    CG   CD   CE   NZ                                   
REMARK 470     LYS B 270    CG   CD   CE   NZ                                   
REMARK 470     GLU B 271    CG   CD   OE1  OE2                                  
REMARK 470     GLU B 272    CG   CD   OE1  OE2                                  
REMARK 470     GLU B 274    CD   OE1  OE2                                       
REMARK 470     LYS B 275    CG   CD   CE   NZ                                   
REMARK 470     LYS B 278    CG   CD   CE   NZ                                   
REMARK 470     GLU B 279    CG   CD   OE1  OE2                                  
REMARK 470     LYS B 281    CG   CD   CE   NZ                                   
REMARK 470     GLU B 282    CG   CD   OE1  OE2                                  
REMARK 470     ASN B 285    CG   OD1  ND2                                       
REMARK 470     LYS B 289    CG   CD   CE   NZ                                   
REMARK 470     LYS B 293    CG   CD   CE   NZ                                   
REMARK 470     GLU B 307    CG   CD   OE1  OE2                                  
REMARK 500                                                                      
REMARK 500 GEOMETRY AND STEREOCHEMISTRY                                         
REMARK 500 SUBTOPIC: TORSION ANGLES                                             
REMARK 500                                                                      
REMARK 500 TORSION ANGLES OUTSIDE THE EXPECTED RAMACHANDRAN REGIONS:            
REMARK 500 (M=MODEL NUMBER; RES=RESIDUE NAME; C=CHAIN IDENTIFIER;               
REMARK 500 SSEQ=SEQUENCE NUMBER; I=INSERTION CODE).                             
REMARK 500                                                                      
REMARK 500 STANDARD TABLE:                                                      
REMARK 500 FORMAT:(10X,I3,1X,A3,1X,A1,I4,A1,4X,F7.2,3X,F7.2)                    
REMARK 500                                                                      
REMARK 500 EXPECTED VALUES: GJ KLEYWEGT AND TA JONES (1996). PHI/PSI-           
REMARK 500 CHOLOGY: RAMACHANDRAN REVISITED. STRUCTURE 4, 1395 - 1400            
REMARK 500                                                                      
REMARK 500  M RES CSSEQI        PSI       PHI                                   
REMARK 500    LYS A  54        6.92    -65.13                                   
REMARK 500    GLN B 283      -42.33   -140.07                                   
REMARK 500                                                                      
REMARK 500 REMARK: NULL                                                         
REMARK 525                                                                      
REMARK 525 SOLVENT                                                              
REMARK 525                                                                      
REMARK 525 THE SOLVENT MOLECULES HAVE CHAIN IDENTIFIERS THAT                    
REMARK 525 INDICATE THE POLYMER CHAIN WITH WHICH THEY ARE MOST                  
REMARK 525 CLOSELY ASSOCIATED. THE REMARK LISTS ALL THE SOLVENT                 
REMARK 525 MOLECULES WHICH ARE MORE THAN 5A AWAY FROM THE                       
REMARK 525 NEAREST POLYMER CHAIN (M = MODEL NUMBER;                             
REMARK 525 RES=RESIDUE NAME; C=CHAIN IDENTIFIER; SSEQ=SEQUENCE                  
REMARK 525 NUMBER; I=INSERTION CODE):                                           
REMARK 525                                                                      
REMARK 525  M RES CSSEQI                                                        
REMARK 525    HOH B 502        DISTANCE =  7.00 ANGSTROMS                       
REMARK 525    HOH B 503        DISTANCE =  7.39 ANGSTROMS                       
DBREF  8QAG A   -3   311  PDB    8QAG     8QAG            -3    311             
DBREF  8QAG B   -3   311  PDB    8QAG     8QAG            -3    311             
SEQRES   1 A  315  GLY SER HIS MET GLY ILE ALA GLU ALA LEU LYS LEU ILE          
SEQRES   2 A  315  ALA GLU ALA LEU GLU VAL ILE ALA LYS ALA LEU LEU ALA          
SEQRES   3 A  315  ILE ALA LEU GLY ASP LYS GLU LEU ALA LYS GLU ALA LEU          
SEQRES   4 A  315  LYS GLU ALA GLU GLU VAL LYS LYS LYS ALA GLU LYS LEU          
SEQRES   5 A  315  LYS LYS GLU ALA GLU LYS LYS GLY ASP ARG ILE ALA ALA          
SEQRES   6 A  315  ALA LEU ALA LEU ILE ALA ILE ALA LEU ALA VAL ILE ALA          
SEQRES   7 A  315  LEU ALA LEU VAL ALA ILE ALA LEU GLY ASP LYS GLU LEU          
SEQRES   8 A  315  ALA LYS LYS ALA LYS GLU GLU ALA LEU LYS VAL LEU LYS          
SEQRES   9 A  315  GLU ALA GLU LYS GLY TYR LYS GLU ALA LYS LYS GLN GLY          
SEQRES  10 A  315  ASP GLU ILE ALA ALA ALA LEU TYR LEU ILE ALA ILE ALA          
SEQRES  11 A  315  LEU ALA ALA ILE ALA LEU ALA LEU VAL ALA ILE ALA LEU          
SEQRES  12 A  315  GLY ASP GLU GLU LEU ALA LYS LYS ALA LYS GLU LEU ALA          
SEQRES  13 A  315  GLU LYS VAL LYS GLU GLU ALA GLU LYS ARG TYR LYS GLU          
SEQRES  14 A  315  ALA GLU LYS GLN GLY ASP GLU ILE ALA LYS ALA LEU TYR          
SEQRES  15 A  315  LEU ILE ALA ILE ALA LEU ALA ALA ILE ALA LEU ALA LEU          
SEQRES  16 A  315  VAL ALA ILE ALA LEU LYS ASP GLU LYS LEU ALA LYS GLU          
SEQRES  17 A  315  ALA LEU LYS LEU ALA LEU GLU VAL LYS LYS LYS SER GLU          
SEQRES  18 A  315  GLU GLU TYR GLU GLU ALA LYS LYS GLN GLY ASN GLU ILE          
SEQRES  19 A  315  ALA LYS ALA LEU TYR LEU ILE ALA ILE ALA LEU ALA ALA          
SEQRES  20 A  315  ILE ALA LEU ALA LEU VAL ALA ILE ALA LEU LYS ASP GLU          
SEQRES  21 A  315  GLU LEU ALA GLU GLU ALA LYS GLU GLU ALA GLU LYS VAL          
SEQRES  22 A  315  LYS GLU GLU ALA GLU LYS GLN ALA LYS GLU ALA LYS GLU          
SEQRES  23 A  315  GLN GLY ASN GLU ILE ALA LYS SER LEU TYR LYS ILE ALA          
SEQRES  24 A  315  ILE SER LEU ALA GLU ILE ALA LEU SER LEU ALA GLU ILE          
SEQRES  25 A  315  ALA LYS SER                                                  
SEQRES   1 B  315  GLY SER HIS MET GLY ILE ALA GLU ALA LEU LYS LEU ILE          
SEQRES   2 B  315  ALA GLU ALA LEU GLU VAL ILE ALA LYS ALA LEU LEU ALA          
SEQRES   3 B  315  ILE ALA LEU GLY ASP LYS GLU LEU ALA LYS GLU ALA LEU          
SEQRES   4 B  315  LYS GLU ALA GLU GLU VAL LYS LYS LYS ALA GLU LYS LEU          
SEQRES   5 B  315  LYS LYS GLU ALA GLU LYS LYS GLY ASP ARG ILE ALA ALA          
SEQRES   6 B  315  ALA LEU ALA LEU ILE ALA ILE ALA LEU ALA VAL ILE ALA          
SEQRES   7 B  315  LEU ALA LEU VAL ALA ILE ALA LEU GLY ASP LYS GLU LEU          
SEQRES   8 B  315  ALA LYS LYS ALA LYS GLU GLU ALA LEU LYS VAL LEU LYS          
SEQRES   9 B  315  GLU ALA GLU LYS GLY TYR LYS GLU ALA LYS LYS GLN GLY          
SEQRES  10 B  315  ASP GLU ILE ALA ALA ALA LEU TYR LEU ILE ALA ILE ALA          
SEQRES  11 B  315  LEU ALA ALA ILE ALA LEU ALA LEU VAL ALA ILE ALA LEU          
SEQRES  12 B  315  GLY ASP GLU GLU LEU ALA LYS LYS ALA LYS GLU LEU ALA          
SEQRES  13 B  315  GLU LYS VAL LYS GLU GLU ALA GLU LYS ARG TYR LYS GLU          
SEQRES  14 B  315  ALA GLU LYS GLN GLY ASP GLU ILE ALA LYS ALA LEU TYR          
SEQRES  15 B  315  LEU ILE ALA ILE ALA LEU ALA ALA ILE ALA LEU ALA LEU          
SEQRES  16 B  315  VAL ALA ILE ALA LEU LYS ASP GLU LYS LEU ALA LYS GLU          
SEQRES  17 B  315  ALA LEU LYS LEU ALA LEU GLU VAL LYS LYS LYS SER GLU          
SEQRES  18 B  315  GLU GLU TYR GLU GLU ALA LYS LYS GLN GLY ASN GLU ILE          
SEQRES  19 B  315  ALA LYS ALA LEU TYR LEU ILE ALA ILE ALA LEU ALA ALA          
SEQRES  20 B  315  ILE ALA LEU ALA LEU VAL ALA ILE ALA LEU LYS ASP GLU          
SEQRES  21 B  315  GLU LEU ALA GLU GLU ALA LYS GLU GLU ALA GLU LYS VAL          
SEQRES  22 B  315  LYS GLU GLU ALA GLU LYS GLN ALA LYS GLU ALA LYS GLU          
SEQRES  23 B  315  GLN GLY ASN GLU ILE ALA LYS SER LEU TYR LYS ILE ALA          
SEQRES  24 B  315  ILE SER LEU ALA GLU ILE ALA LEU SER LEU ALA GLU ILE          
SEQRES  25 B  315  ALA LYS SER                                                  
HET    PEG  A 501       7                                                       
HET    PG4  A 502      13                                                       
HET    PEG  B 401       7                                                       
HETNAM     PEG DI(HYDROXYETHYL)ETHER                                            
HETNAM     PG4 TETRAETHYLENE GLYCOL                                             
FORMUL   3  PEG    2(C4 H10 O3)                                                 
FORMUL   4  PG4    C8 H18 O5                                                    
FORMUL   6  HOH   *4(H2 O)                                                      
HELIX    1 AA1 HIS A   -1  GLY A   26  1                                  28    
HELIX    2 AA2 ASP A   27  LYS A   54  1                                  28    
HELIX    3 AA3 ILE A   59  GLY A   83  1                                  25    
HELIX    4 AA4 ASP A   84  GLN A  112  1                                  29    
HELIX    5 AA5 ASP A  114  GLY A  140  1                                  27    
HELIX    6 AA6 ASP A  141  LYS A  168  1                                  28    
HELIX    7 AA7 ASP A  171  LYS A  197  1                                  27    
HELIX    8 AA8 ASP A  198  LYS A  225  1                                  28    
HELIX    9 AA9 GLU A  229  LEU A  253  1                                  25    
HELIX   10 AB1 ASP A  255  GLY A  284  1                                  30    
HELIX   11 AB2 ASN A  285  ALA A  309  1                                  25    
HELIX   12 AB3 GLU B    4  GLY B   26  1                                  23    
HELIX   13 AB4 ASP B   27  ALA B   52  1                                  26    
HELIX   14 AB5 ALA B   62  LEU B   63  5                                   2    
HELIX   15 AB6 LEU B   65  LEU B   65  5                                   1    
HELIX   16 AB7 ILE B   66  GLY B   83  1                                  18    
HELIX   17 AB8 ASP B   84  LEU B   99  1                                  16    
HELIX   18 AB9 ALA B  102  LYS B  107  1                                   6    
HELIX   19 AC1 ALA B  117  GLY B  140  1                                  24    
HELIX   20 AC2 ASP B  141  LYS B  168  1                                  28    
HELIX   21 AC3 ASP B  171  LYS B  197  1                                  27    
HELIX   22 AC4 ASP B  198  LYS B  224  1                                  27    
HELIX   23 AC5 GLU B  229  LYS B  254  1                                  26    
HELIX   24 AC6 ASP B  255  GLU B  282  1                                  28    
HELIX   25 AC7 ASN B  285  ILE B  308  1                                  24    
CRYST1   88.950   88.950  149.518  90.00  90.00  90.00 P 43 21 2    16          
ORIGX1      1.000000  0.000000  0.000000        0.00000                         
ORIGX2      0.000000  1.000000  0.000000        0.00000                         
ORIGX3      0.000000  0.000000  1.000000        0.00000                         
SCALE1      0.011242  0.000000  0.000000        0.00000                         
SCALE2      0.000000  0.011242  0.000000        0.00000                         
SCALE3      0.000000  0.000000  0.006688        0.00000                         
ATOM      1  N   HIS A  -1     -34.466 -48.381 -26.422  1.00100.68           N  
ANISOU    1  N   HIS A  -1    12781  12197  13276  -1922  -1412  -4282       N  
ATOM      2  CA  HIS A  -1     -35.340 -47.228 -26.623  1.00102.32           C  
ANISOU    2  CA  HIS A  -1    12687  12872  13319  -2029  -1490  -3975       C  
ATOM      3  C   HIS A  -1     -36.047 -46.847 -25.324  1.00102.80           C  
ANISOU    3  C   HIS A  -1    12582  12762  13716  -2132  -1387  -3519       C  
ATOM      4  O   HIS A  -1     -35.826 -45.769 -24.779  1.00 94.94           O  
ANISOU    4  O   HIS A  -1    11478  11945  12649  -1955  -1238  -3154       O  
ATOM      5  CB  HIS A  -1     -36.356 -47.515 -27.716  1.00116.30           C  
ANISOU    5  CB  HIS A  -1    14339  14895  14955  -2313  -1788  -4256       C  
ATOM      6  N   MET A   0     -36.908 -47.736 -24.830  1.00106.80           N  
ANISOU    6  N   MET A   0    13067  12928  14584  -2431  -1466  -3548       N  
ATOM      7  CA  MET A   0     -37.541 -47.497 -23.539  1.00 92.14           C  
ANISOU    7  CA  MET A   0    11054  10923  13033  -2527  -1336  -3127       C  
ATOM      8  C   MET A   0     -36.572 -47.764 -22.397  1.00 90.54           C  
ANISOU    8  C   MET A   0    11065  10328  13008  -2320  -1089  -2960       C  
ATOM      9  O   MET A   0     -36.550 -47.016 -21.412  1.00 88.44           O  
ANISOU    9  O   MET A   0    10697  10120  12786  -2202   -910  -2582       O  
ATOM     10  CB  MET A   0     -38.790 -48.364 -23.390  1.00 95.97           C  
ANISOU   10  CB  MET A   0    11412  11215  13837  -2954  -1496  -3172       C  
ATOM     11  N   GLY A   1     -35.766 -48.826 -22.515  1.00 92.16           N  
ANISOU   11  N   GLY A   1    11569  10140  13310  -2256  -1086  -3251       N  
ATOM     12  CA  GLY A   1     -34.772 -49.110 -21.494  1.00 77.90           C  
ANISOU   12  CA  GLY A   1     9962   7983  11653  -2027   -877  -3094       C  
ATOM     13  C   GLY A   1     -33.710 -48.036 -21.405  1.00 77.31           C  
ANISOU   13  C   GLY A   1     9880   8209  11285  -1662   -709  -2945       C  
ATOM     14  O   GLY A   1     -33.111 -47.831 -20.347  1.00 81.07           O  
ANISOU   14  O   GLY A   1    10410   8545  11849  -1493   -527  -2675       O  
ATOM     15  N   ILE A   2     -33.458 -47.338 -22.510  1.00 81.85           N  
ANISOU   15  N   ILE A   2    10386   9215  11500  -1556   -779  -3105       N  
ATOM     16  CA  ILE A   2     -32.558 -46.195 -22.465  1.00 70.84           C  
ANISOU   16  CA  ILE A   2     8949   8136   9831  -1274   -637  -2915       C  
ATOM     17  C   ILE A   2     -33.176 -45.069 -21.650  1.00 65.68           C  
ANISOU   17  C   ILE A   2     8089   7650   9216  -1303   -562  -2485       C  
ATOM     18  O   ILE A   2     -32.490 -44.404 -20.865  1.00 65.06           O  
ANISOU   18  O   ILE A   2     8028   7580   9114  -1111   -398  -2238       O  
ATOM     19  CB  ILE A   2     -32.207 -45.745 -23.894  1.00 73.76           C  
ANISOU   19  CB  ILE A   2     9287   8944   9793  -1192   -734  -3156       C  
ATOM     20  CG1 ILE A   2     -31.208 -46.720 -24.523  1.00 72.38           C  
ANISOU   20  CG1 ILE A   2     9336   8635   9532  -1033   -726  -3579       C  
ATOM     21  CG2 ILE A   2     -31.663 -44.323 -23.904  1.00 63.07           C  
ANISOU   21  CG2 ILE A   2     7819   7974   8172  -1011   -632  -2861       C  
ATOM     22  CD1 ILE A   2     -31.060 -46.572 -26.029  1.00 73.34           C  
ANISOU   22  CD1 ILE A   2     9433   9191   9240  -1009   -846  -3902       C  
ATOM     23  N   ALA A   3     -34.481 -44.848 -21.796  1.00 70.64           N  
ANISOU   23  N   ALA A   3     8512   8418   9911  -1535   -686  -2404       N  
ATOM     24  CA  ALA A   3     -35.080 -43.712 -21.108  1.00 66.39           C  
ANISOU   24  CA  ALA A   3     7764   8071   9390  -1508   -614  -2032       C  
ATOM     25  C   ALA A   3     -35.191 -43.970 -19.610  1.00 64.84           C  
ANISOU   25  C   ALA A   3     7588   7575   9476  -1520   -439  -1783       C  
ATOM     26  O   ALA A   3     -34.985 -43.056 -18.798  1.00 59.98           O  
ANISOU   26  O   ALA A   3     6924   7039   8829  -1360   -297  -1515       O  
ATOM     27  CB  ALA A   3     -36.450 -43.407 -21.712  1.00 60.32           C  
ANISOU   27  CB  ALA A   3     6729   7580   8608  -1718   -799  -2014       C  
ATOM     28  N   GLU A   4     -35.455 -45.220 -19.217  1.00 66.57           N  
ANISOU   28  N   GLU A   4     7898   7434   9959  -1707   -449  -1870       N  
ATOM     29  CA  GLU A   4     -35.473 -45.540 -17.794  1.00 62.69           C  
ANISOU   29  CA  GLU A   4     7445   6671   9702  -1721   -277  -1605       C  
ATOM     30  C   GLU A   4     -34.100 -45.320 -17.170  1.00 58.34           C  
ANISOU   30  C   GLU A   4     7094   6009   9063  -1419   -117  -1525       C  
ATOM     31  O   GLU A   4     -33.987 -44.754 -16.074  1.00 54.34           O  
ANISOU   31  O   GLU A   4     6551   5527   8568  -1316     38  -1244       O  
ATOM     32  CB  GLU A   4     -35.943 -46.978 -17.585  1.00 62.46           C  
ANISOU   32  CB  GLU A   4     7508   6241   9982  -1999   -339  -1693       C  
ATOM     33  N   ALA A   5     -33.042 -45.721 -17.881  1.00 58.40           N  
ANISOU   33  N   ALA A   5     7291   5938   8959  -1267   -156  -1785       N  
ATOM     34  CA  ALA A   5     -31.690 -45.540 -17.371  1.00 54.30           C  
ANISOU   34  CA  ALA A   5     6921   5357   8352   -981    -21  -1721       C  
ATOM     35  C   ALA A   5     -31.344 -44.068 -17.215  1.00 54.43           C  
ANISOU   35  C   ALA A   5     6822   5726   8133   -818     56  -1527       C  
ATOM     36  O   ALA A   5     -30.736 -43.669 -16.215  1.00 49.28           O  
ANISOU   36  O   ALA A   5     6209   5037   7478   -674    187  -1319       O  
ATOM     37  CB  ALA A   5     -30.694 -46.226 -18.297  1.00 55.73           C  
ANISOU   37  CB  ALA A   5     7275   5457   8442   -836    -78  -2066       C  
ATOM     38  N   LEU A   6     -31.685 -43.248 -18.212  1.00 52.72           N  
ANISOU   38  N   LEU A   6     6476   5843   7713   -842    -41  -1593       N  
ATOM     39  CA  LEU A   6     -31.392 -41.822 -18.112  1.00 49.36           C  
ANISOU   39  CA  LEU A   6     5962   5697   7096   -705      9  -1395       C  
ATOM     40  C   LEU A   6     -32.172 -41.174 -16.967  1.00 52.22           C  
ANISOU   40  C   LEU A   6     6208   6048   7584   -731     93  -1112       C  
ATOM     41  O   LEU A   6     -31.655 -40.288 -16.276  1.00 50.06           O  
ANISOU   41  O   LEU A   6     5951   5828   7242   -584    189   -939       O  
ATOM     42  CB  LEU A   6     -31.686 -41.135 -19.444  1.00 50.25           C  
ANISOU   42  CB  LEU A   6     5965   6150   6976   -737   -131  -1485       C  
ATOM     43  CG  LEU A   6     -30.743 -41.355 -20.641  1.00 50.88           C  
ANISOU   43  CG  LEU A   6     6132   6394   6806   -657   -183  -1730       C  
ATOM     44  CD1 LEU A   6     -30.928 -40.229 -21.633  1.00 52.19           C  
ANISOU   44  CD1 LEU A   6     6177   6953   6701   -657   -282  -1653       C  
ATOM     45  CD2 LEU A   6     -29.271 -41.483 -20.259  1.00 48.17           C  
ANISOU   45  CD2 LEU A   6     5924   5973   6405   -455    -45  -1744       C  
ATOM     46  N   LYS A   7     -33.421 -41.602 -16.748  1.00 54.10           N  
ANISOU   46  N   LYS A   7     6318   6236   8002   -923     58  -1076       N  
ATOM     47  CA  LYS A   7     -34.164 -41.125 -15.584  1.00 50.08           C  
ANISOU   47  CA  LYS A   7     5683   5740   7605   -931    171   -824       C  
ATOM     48  C   LYS A   7     -33.420 -41.432 -14.292  1.00 46.31           C  
ANISOU   48  C   LYS A   7     5356   5051   7190   -832    338   -690       C  
ATOM     49  O   LYS A   7     -33.269 -40.558 -13.435  1.00 44.59           O  
ANISOU   49  O   LYS A   7     5119   4917   6906   -696    446   -521       O  
ATOM     50  CB  LYS A   7     -35.564 -41.742 -15.561  1.00 50.17           C  
ANISOU   50  CB  LYS A   7     5506   5747   7807  -1184    120   -806       C  
ATOM     51  CG  LYS A   7     -36.502 -41.073 -14.571  1.00 51.82           C  
ANISOU   51  CG  LYS A   7     5506   6098   8085  -1174    237   -563       C  
ATOM     52  CD  LYS A   7     -37.842 -41.790 -14.459  1.00 53.19           C  
ANISOU   52  CD  LYS A   7     5456   6292   8461  -1454    208   -517       C  
ATOM     53  N   LEU A   8     -32.900 -42.655 -14.160  1.00 48.56           N  
ANISOU   53  N   LEU A   8     5805   5054   7590   -880    345   -772       N  
ATOM     54  CA  LEU A   8     -32.215 -43.036 -12.930  1.00 47.95           C  
ANISOU   54  CA  LEU A   8     5867   4782   7571   -784    481   -612       C  
ATOM     55  C   LEU A   8     -30.911 -42.272 -12.781  1.00 49.38           C  
ANISOU   55  C   LEU A   8     6146   5061   7556   -534    525   -604       C  
ATOM     56  O   LEU A   8     -30.556 -41.832 -11.677  1.00 46.71           O  
ANISOU   56  O   LEU A   8     5836   4743   7170   -429    633   -423       O  
ATOM     57  CB  LEU A   8     -31.945 -44.540 -12.914  1.00 49.49           C  
ANISOU   57  CB  LEU A   8     6227   4614   7961   -872    450   -694       C  
ATOM     58  CG  LEU A   8     -33.107 -45.488 -12.589  1.00 55.82           C  
ANISOU   58  CG  LEU A   8     6970   5219   9018  -1163    438   -608       C  
ATOM     59  CD1 LEU A   8     -32.660 -46.948 -12.660  1.00 55.34           C  
ANISOU   59  CD1 LEU A   8     7134   4721   9172  -1223    379   -709       C  
ATOM     60  CD2 LEU A   8     -33.720 -45.177 -11.229  1.00 52.37           C  
ANISOU   60  CD2 LEU A   8     6421   4866   8611  -1213    598   -275       C  
ATOM     61  N   ILE A   9     -30.183 -42.108 -13.885  1.00 47.20           N  
ANISOU   61  N   ILE A   9     5911   4875   7146   -452    439   -800       N  
ATOM     62  CA  ILE A   9     -28.966 -41.309 -13.854  1.00 45.86           C  
ANISOU   62  CA  ILE A   9     5790   4846   6787   -258    471   -779       C  
ATOM     63  C   ILE A   9     -29.278 -39.904 -13.366  1.00 43.11           C  
ANISOU   63  C   ILE A   9     5348   4691   6341   -224    507   -609       C  
ATOM     64  O   ILE A   9     -28.538 -39.335 -12.555  1.00 41.17           O  
ANISOU   64  O   ILE A   9     5153   4469   6021   -107    573   -498       O  
ATOM     65  CB  ILE A   9     -28.289 -41.322 -15.236  1.00 47.63           C  
ANISOU   65  CB  ILE A   9     6029   5209   6859   -208    385  -1004       C  
ATOM     66  CG1 ILE A   9     -27.566 -42.664 -15.433  1.00 47.55           C  
ANISOU   66  CG1 ILE A   9     6156   4976   6936   -136    383  -1190       C  
ATOM     67  CG2 ILE A   9     -27.333 -40.147 -15.390  1.00 42.46           C  
ANISOU   67  CG2 ILE A   9     5348   4795   5989    -84    404   -932       C  
ATOM     68  CD1 ILE A   9     -27.325 -43.043 -16.886  1.00 51.77           C  
ANISOU   68  CD1 ILE A   9     6699   5621   7351   -127    293  -1491       C  
ATOM     69  N   ALA A  10     -30.390 -39.330 -13.824  1.00 44.83           N  
ANISOU   69  N   ALA A  10     5426   5040   6567   -316    451   -595       N  
ATOM     70  CA  ALA A  10     -30.774 -38.019 -13.313  1.00 44.79           C  
ANISOU   70  CA  ALA A  10     5343   5168   6507   -248    483   -449       C  
ATOM     71  C   ALA A  10     -31.072 -38.085 -11.817  1.00 45.37           C  
ANISOU   71  C   ALA A  10     5426   5157   6657   -218    621   -303       C  
ATOM     72  O   ALA A  10     -30.625 -37.221 -11.050  1.00 43.24           O  
ANISOU   72  O   ALA A  10     5203   4927   6300    -98    677   -224       O  
ATOM     73  CB  ALA A  10     -31.968 -37.473 -14.094  1.00 40.27           C  
ANISOU   73  CB  ALA A  10     4599   4754   5949   -319    386   -452       C  
ATOM     74  N   GLU A  11     -31.771 -39.136 -11.371  1.00 44.88           N  
ANISOU   74  N   GLU A  11     5327   4980   6744   -341    674   -266       N  
ATOM     75  CA  GLU A  11     -32.081 -39.259  -9.948  1.00 43.94           C  
ANISOU   75  CA  GLU A  11     5204   4830   6660   -328    821    -96       C  
ATOM     76  C   GLU A  11     -30.806 -39.362  -9.117  1.00 42.45           C  
ANISOU   76  C   GLU A  11     5194   4557   6377   -198    877    -41       C  
ATOM     77  O   GLU A  11     -30.638 -38.634  -8.135  1.00 46.03           O  
ANISOU   77  O   GLU A  11     5667   5102   6722    -93    957     48       O  
ATOM     78  CB  GLU A  11     -32.969 -40.482  -9.694  1.00 47.54           C  
ANISOU   78  CB  GLU A  11     5595   5165   7302   -530    860    -27       C  
ATOM     79  CG  GLU A  11     -34.342 -40.459 -10.346  1.00 45.34           C  
ANISOU   79  CG  GLU A  11     5089   5007   7129   -693    805    -58       C  
ATOM     80  N   ALA A  12     -29.859 -40.209  -9.540  1.00 41.39           N  
ANISOU   80  N   ALA A  12     5186   4270   6270   -184    822   -117       N  
ATOM     81  CA  ALA A  12     -28.619 -40.367  -8.784  1.00 39.83           C  
ANISOU   81  CA  ALA A  12     5126   4019   5990    -46    856    -53       C  
ATOM     82  C   ALA A  12     -27.853 -39.054  -8.692  1.00 42.37           C  
ANISOU   82  C   ALA A  12     5454   4521   6126     80    836    -72       C  
ATOM     83  O   ALA A  12     -27.280 -38.731  -7.641  1.00 37.80           O  
ANISOU   83  O   ALA A  12     4933   3985   5446    167    883     24       O  
ATOM     84  CB  ALA A  12     -27.743 -41.440  -9.421  1.00 40.66           C  
ANISOU   84  CB  ALA A  12     5335   3948   6168     -7    791   -163       C  
ATOM     85  N   LEU A  13     -27.839 -38.277  -9.782  1.00 43.66           N  
ANISOU   85  N   LEU A  13     5560   4793   6236     71    752   -186       N  
ATOM     86  CA  LEU A  13     -27.153 -36.992  -9.756  1.00 40.17           C  
ANISOU   86  CA  LEU A  13     5130   4483   5649    146    717   -182       C  
ATOM     87  C   LEU A  13     -27.776 -36.061  -8.732  1.00 41.91           C  
ANISOU   87  C   LEU A  13     5339   4748   5836    183    775   -103       C  
ATOM     88  O   LEU A  13     -27.065 -35.269  -8.101  1.00 39.54           O  
ANISOU   88  O   LEU A  13     5105   4491   5426    251    767    -85       O  
ATOM     89  CB  LEU A  13     -27.156 -36.368 -11.148  1.00 41.75           C  
ANISOU   89  CB  LEU A  13     5272   4787   5804    106    616   -268       C  
ATOM     90  CG  LEU A  13     -26.214 -37.125 -12.098  1.00 42.51           C  
ANISOU   90  CG  LEU A  13     5389   4907   5858    113    573   -379       C  
ATOM     91  CD1 LEU A  13     -26.243 -36.537 -13.504  1.00 40.03           C  
ANISOU   91  CD1 LEU A  13     5009   4755   5445     62    483   -445       C  
ATOM     92  CD2 LEU A  13     -24.790 -37.160 -11.563  1.00 35.36           C  
ANISOU   92  CD2 LEU A  13     4539   4028   4868    210    594   -351       C  
ATOM     93  N   GLU A  14     -29.096 -36.150  -8.538  1.00 43.08           N  
ANISOU   93  N   GLU A  14     5393   4903   6072    141    833    -71       N  
ATOM     94  CA  GLU A  14     -29.732 -35.366  -7.487  1.00 43.97           C  
ANISOU   94  CA  GLU A  14     5480   5087   6141    215    919    -20       C  
ATOM     95  C   GLU A  14     -29.321 -35.848  -6.102  1.00 43.61           C  
ANISOU   95  C   GLU A  14     5518   5041   6010    255   1025     69       C  
ATOM     96  O   GLU A  14     -29.205 -35.034  -5.175  1.00 40.67           O  
ANISOU   96  O   GLU A  14     5193   4747   5512    351   1068     64       O  
ATOM     97  CB  GLU A  14     -31.254 -35.398  -7.641  1.00 42.78           C  
ANISOU   97  CB  GLU A  14     5155   5000   6099    171    969      1       C  
ATOM     98  CG  GLU A  14     -31.772 -34.466  -8.721  1.00 48.66           C  
ANISOU   98  CG  GLU A  14     5808   5798   6882    197    856    -62       C  
ATOM     99  N   VAL A  15     -29.077 -37.154  -5.942  1.00 38.37           N  
ANISOU   99  N   VAL A  15     4889   4284   5407    188   1055    150       N  
ATOM    100  CA  VAL A  15     -28.627 -37.654  -4.646  1.00 42.06           C  
ANISOU  100  CA  VAL A  15     5441   4761   5777    231   1137    283       C  
ATOM    101  C   VAL A  15     -27.197 -37.205  -4.369  1.00 41.70           C  
ANISOU  101  C   VAL A  15     5510   4747   5586    334   1057    246       C  
ATOM    102  O   VAL A  15     -26.848 -36.863  -3.231  1.00 42.56           O  
ANISOU  102  O   VAL A  15     5680   4960   5533    403   1094    299       O  
ATOM    103  CB  VAL A  15     -28.768 -39.187  -4.575  1.00 42.65           C  
ANISOU  103  CB  VAL A  15     5537   4676   5992    134   1171    413       C  
ATOM    104  CG1 VAL A  15     -28.367 -39.692  -3.215  1.00 43.87           C  
ANISOU  104  CG1 VAL A  15     5779   4856   6035    180   1248    607       C  
ATOM    105  CG2 VAL A  15     -30.185 -39.618  -4.882  1.00 41.89           C  
ANISOU  105  CG2 VAL A  15     5303   4560   6054    -21   1231    450       C  
ATOM    106  N   ILE A  16     -26.357 -37.172  -5.405  1.00 38.94           N  
ANISOU  106  N   ILE A  16     5173   4349   5274    336    945    150       N  
ATOM    107  CA  ILE A  16     -24.985 -36.705  -5.232  1.00 39.01           C  
ANISOU  107  CA  ILE A  16     5239   4427   5154    407    863    123       C  
ATOM    108  C   ILE A  16     -24.973 -35.243  -4.803  1.00 41.40           C  
ANISOU  108  C   ILE A  16     5564   4833   5333    424    834     60       C  
ATOM    109  O   ILE A  16     -24.254 -34.856  -3.872  1.00 40.49           O  
ANISOU  109  O   ILE A  16     5511   4801   5072    468    808     73       O  
ATOM    110  CB  ILE A  16     -24.187 -36.930  -6.527  1.00 42.11           C  
ANISOU  110  CB  ILE A  16     5600   4800   5599    398    774     34       C  
ATOM    111  CG1 ILE A  16     -23.961 -38.428  -6.745  1.00 41.72           C  
ANISOU  111  CG1 ILE A  16     5571   4616   5665    432    791     61       C  
ATOM    112  CG2 ILE A  16     -22.877 -36.156  -6.494  1.00 42.65           C  
ANISOU  112  CG2 ILE A  16     5671   4999   5537    430    689      8       C  
ATOM    113  CD1 ILE A  16     -23.363 -38.780  -8.080  1.00 36.61           C  
ANISOU  113  CD1 ILE A  16     4884   3964   5061    448    730    -75       C  
ATOM    114  N   ALA A  17     -25.788 -34.413  -5.457  1.00 41.99           N  
ANISOU  114  N   ALA A  17     5593   4893   5470    394    821    -15       N  
ATOM    115  CA  ALA A  17     -25.882 -33.014  -5.055  1.00 41.46           C  
ANISOU  115  CA  ALA A  17     5573   4854   5327    431    786    -88       C  
ATOM    116  C   ALA A  17     -26.259 -32.888  -3.588  1.00 42.26           C  
ANISOU  116  C   ALA A  17     5725   5029   5304    510    883    -83       C  
ATOM    117  O   ALA A  17     -25.683 -32.075  -2.858  1.00 42.58           O  
ANISOU  117  O   ALA A  17     5858   5110   5210    547    833   -156       O  
ATOM    118  CB  ALA A  17     -26.903 -32.291  -5.921  1.00 40.88           C  
ANISOU  118  CB  ALA A  17     5433   4733   5367    427    766   -135       C  
ATOM    119  N   LYS A  18     -27.199 -33.718  -3.132  1.00 46.32           N  
ANISOU  119  N   LYS A  18     6176   5580   5844    520   1021      3       N  
ATOM    120  CA  LYS A  18     -27.619 -33.677  -1.738  1.00 43.87           C  
ANISOU  120  CA  LYS A  18     5892   5403   5374    593   1143     32       C  
ATOM    121  C   LYS A  18     -26.513 -34.173  -0.815  1.00 43.84           C  
ANISOU  121  C   LYS A  18     5987   5473   5196    605   1116    114       C  
ATOM    122  O   LYS A  18     -26.252 -33.574   0.235  1.00 41.20           O  
ANISOU  122  O   LYS A  18     5732   5270   4654    672   1121     54       O  
ATOM    123  CB  LYS A  18     -28.884 -34.508  -1.560  1.00 49.91           C  
ANISOU  123  CB  LYS A  18     6530   6217   6215    558   1303    153       C  
ATOM    124  CG  LYS A  18     -29.871 -33.903  -0.581  1.00 61.95           C  
ANISOU  124  CG  LYS A  18     8001   7924   7613    660   1453    112       C  
ATOM    125  CD  LYS A  18     -31.143 -34.718  -0.502  1.00 66.97           C  
ANISOU  125  CD  LYS A  18     8459   8648   8340    588   1615    258       C  
ATOM    126  CE  LYS A  18     -31.875 -34.711  -1.828  1.00 70.63           C  
ANISOU  126  CE  LYS A  18     8779   9004   9052    519   1555    219       C  
ATOM    127  NZ  LYS A  18     -33.247 -35.237  -1.640  1.00 79.26           N  
ANISOU  127  NZ  LYS A  18     9655  10238  10221    451   1712    331       N  
ATOM    128  N   ALA A  19     -25.852 -35.268  -1.189  1.00 44.20           N  
ANISOU  128  N   ALA A  19     6031   5444   5319    557   1075    238       N  
ATOM    129  CA  ALA A  19     -24.755 -35.760  -0.368  1.00 44.07           C  
ANISOU  129  CA  ALA A  19     6088   5504   5152    597   1025    340       C  
ATOM    130  C   ALA A  19     -23.646 -34.721  -0.270  1.00 42.99           C  
ANISOU  130  C   ALA A  19     6003   5443   4888    615    878    203       C  
ATOM    131  O   ALA A  19     -23.020 -34.569   0.783  1.00 46.47           O  
ANISOU  131  O   ALA A  19     6505   6034   5118    655    837    222       O  
ATOM    132  CB  ALA A  19     -24.226 -37.081  -0.930  1.00 41.98           C  
ANISOU  132  CB  ALA A  19     5808   5104   5038    585    992    472       C  
ATOM    133  N   LEU A  20     -23.398 -33.983  -1.354  1.00 41.50           N  
ANISOU  133  N   LEU A  20     5787   5166   4814    562    786     76       N  
ATOM    134  CA  LEU A  20     -22.372 -32.946  -1.318  1.00 42.76           C  
ANISOU  134  CA  LEU A  20     5987   5378   4882    526    638    -35       C  
ATOM    135  C   LEU A  20     -22.735 -31.836  -0.339  1.00 49.37           C  
ANISOU  135  C   LEU A  20     6925   6268   5567    554    635   -174       C  
ATOM    136  O   LEU A  20     -21.907 -31.414   0.479  1.00 51.61           O  
ANISOU  136  O   LEU A  20     7272   6665   5672    544    536   -230       O  
ATOM    137  CB  LEU A  20     -22.173 -32.369  -2.707  1.00 43.29           C  
ANISOU  137  CB  LEU A  20     6003   5342   5103    441    558    -98       C  
ATOM    138  CG  LEU A  20     -21.000 -32.976  -3.435  1.00 48.88           C  
ANISOU  138  CG  LEU A  20     6626   6103   5844    408    486    -35       C  
ATOM    139  CD1 LEU A  20     -20.950 -32.393  -4.832  1.00 48.97           C  
ANISOU  139  CD1 LEU A  20     6579   6060   5966    314    434    -78       C  
ATOM    140  CD2 LEU A  20     -19.738 -32.672  -2.646  1.00 52.29           C  
ANISOU  140  CD2 LEU A  20     7062   6686   6118    390    370    -32       C  
ATOM    141  N   LEU A  21     -23.976 -31.346  -0.408  1.00 44.55           N  
ANISOU  141  N   LEU A  21     6321   5588   5019    603    733   -253       N  
ATOM    142  CA  LEU A  21     -24.401 -30.313   0.523  1.00 44.08           C  
ANISOU  142  CA  LEU A  21     6361   5569   4817    680    747   -427       C  
ATOM    143  C   LEU A  21     -24.267 -30.773   1.968  1.00 49.75           C  
ANISOU  143  C   LEU A  21     7127   6513   5261    745    816   -394       C  
ATOM    144  O   LEU A  21     -23.852 -29.995   2.834  1.00 52.49           O  
ANISOU  144  O   LEU A  21     7587   6947   5410    769    742   -556       O  
ATOM    145  CB  LEU A  21     -25.833 -29.901   0.217  1.00 48.35           C  
ANISOU  145  CB  LEU A  21     6856   6036   5480    771    868   -493       C  
ATOM    146  CG  LEU A  21     -25.896 -29.169  -1.117  1.00 52.76           C  
ANISOU  146  CG  LEU A  21     7397   6384   6267    718    757   -534       C  
ATOM    147  CD1 LEU A  21     -27.334 -29.087  -1.626  1.00 47.02           C  
ANISOU  147  CD1 LEU A  21     6561   5614   5690    810    867   -532       C  
ATOM    148  CD2 LEU A  21     -25.232 -27.781  -0.987  1.00 41.89           C  
ANISOU  148  CD2 LEU A  21     6172   4878   4867    693    590   -709       C  
ATOM    149  N   ALA A  22     -24.594 -32.039   2.245  1.00 49.45           N  
ANISOU  149  N   ALA A  22     7016   6572   5200    760    945   -179       N  
ATOM    150  CA  ALA A  22     -24.444 -32.561   3.600  1.00 50.12           C  
ANISOU  150  CA  ALA A  22     7144   6895   5002    812   1008    -80       C  
ATOM    151  C   ALA A  22     -22.999 -32.476   4.076  1.00 51.67           C  
ANISOU  151  C   ALA A  22     7407   7194   5031    781    820    -85       C  
ATOM    152  O   ALA A  22     -22.744 -32.182   5.249  1.00 48.65           O  
ANISOU  152  O   ALA A  22     7105   7029   4352    825    797   -146       O  
ATOM    153  CB  ALA A  22     -24.948 -34.000   3.671  1.00 50.07           C  
ANISOU  153  CB  ALA A  22     7057   6913   5056    798   1150    210       C  
ATOM    154  N   ILE A  23     -22.034 -32.684   3.178  1.00 50.81           N  
ANISOU  154  N   ILE A  23     7249   6968   5089    707    679    -37       N  
ATOM    155  CA  ILE A  23     -20.642 -32.537   3.591  1.00 51.78           C  
ANISOU  155  CA  ILE A  23     7385   7225   5063    671    490    -44       C  
ATOM    156  C   ILE A  23     -20.336 -31.081   3.913  1.00 48.47           C  
ANISOU  156  C   ILE A  23     7062   6821   4533    607    357   -320       C  
ATOM    157  O   ILE A  23     -19.685 -30.780   4.920  1.00 48.79           O  
ANISOU  157  O   ILE A  23     7163   7061   4315    599    245   -389       O  
ATOM    158  CB  ILE A  23     -19.686 -33.088   2.520  1.00 45.73           C  
ANISOU  158  CB  ILE A  23     6503   6374   4498    623    392     63       C  
ATOM    159  CG1 ILE A  23     -19.948 -34.569   2.263  1.00 46.95           C  
ANISOU  159  CG1 ILE A  23     6599   6463   4774    703    503    301       C  
ATOM    160  CG2 ILE A  23     -18.250 -32.919   2.960  1.00 45.29           C  
ANISOU  160  CG2 ILE A  23     6409   6507   4293    587    196     67       C  
ATOM    161  CD1 ILE A  23     -19.176 -35.100   1.054  1.00 45.81           C  
ANISOU  161  CD1 ILE A  23     6346   6216   4845    696    438    344       C  
ATOM    162  N   ALA A  24     -20.825 -30.158   3.082  1.00 51.21           N  
ANISOU  162  N   ALA A  24     7435   6948   5073    560    353   -479       N  
ATOM    163  CA  ALA A  24     -20.550 -28.737   3.285  1.00 50.35           C  
ANISOU  163  CA  ALA A  24     7448   6762   4922    488    207   -741       C  
ATOM    164  C   ALA A  24     -21.125 -28.241   4.607  1.00 59.90           C  
ANISOU  164  C   ALA A  24     8795   8102   5862    600    261   -938       C  
ATOM    165  O   ALA A  24     -20.460 -27.506   5.347  1.00 67.57           O  
ANISOU  165  O   ALA A  24     9875   9152   6648    543    102  -1129       O  
ATOM    166  CB  ALA A  24     -21.132 -27.926   2.129  1.00 48.00           C  
ANISOU  166  CB  ALA A  24     7163   6172   4902    449    207   -823       C  
ATOM    167  N   LEU A  25     -22.349 -28.640   4.929  1.00 55.28           N  
ANISOU  167  N   LEU A  25     8196   7572   5236    752    484   -905       N  
ATOM    168  CA  LEU A  25     -23.011 -28.133   6.115  1.00 52.85           C  
ANISOU  168  CA  LEU A  25     7998   7426   4658    888    576  -1112       C  
ATOM    169  C   LEU A  25     -22.802 -29.005   7.347  1.00 59.95           C  
ANISOU  169  C   LEU A  25     8889   8693   5198    937    643   -968       C  
ATOM    170  O   LEU A  25     -23.130 -28.565   8.457  1.00 65.32           O  
ANISOU  170  O   LEU A  25     9667   9587   5565   1038    695  -1157       O  
ATOM    171  CB  LEU A  25     -24.511 -27.970   5.834  1.00 58.91           C  
ANISOU  171  CB  LEU A  25     8719   8110   5555   1038    795  -1161       C  
ATOM    172  CG  LEU A  25     -24.864 -27.036   4.662  1.00 60.38           C  
ANISOU  172  CG  LEU A  25     8920   7943   6080   1028    726  -1287       C  
ATOM    173  CD1 LEU A  25     -26.332 -27.158   4.284  1.00 57.30           C  
ANISOU  173  CD1 LEU A  25     8412   7524   5835   1178    939  -1254       C  
ATOM    174  CD2 LEU A  25     -24.522 -25.572   4.959  1.00 55.01           C  
ANISOU  174  CD2 LEU A  25     8439   7088   5374   1038    553  -1632       C  
ATOM    175  N   GLY A  26     -22.267 -30.215   7.197  1.00 59.53           N  
ANISOU  175  N   GLY A  26     8730   8722   5168    884    638   -643       N  
ATOM    176  CA  GLY A  26     -22.241 -31.130   8.325  1.00 55.61           C  
ANISOU  176  CA  GLY A  26     8224   8550   4353    945    720   -434       C  
ATOM    177  C   GLY A  26     -23.627 -31.565   8.745  1.00 61.14           C  
ANISOU  177  C   GLY A  26     8883   9370   4977   1049   1005   -338       C  
ATOM    178  O   GLY A  26     -23.886 -31.746   9.940  1.00 64.87           O  
ANISOU  178  O   GLY A  26     9394  10173   5082   1122   1104   -302       O  
ATOM    179  N   ASP A  27     -24.552 -31.666   7.796  1.00 61.34           N  
ANISOU  179  N   ASP A  27     8816   9171   5318   1051   1139   -307       N  
ATOM    180  CA  ASP A  27     -25.950 -31.956   8.091  1.00 59.24           C  
ANISOU  180  CA  ASP A  27     8463   9028   5017   1130   1410   -237       C  
ATOM    181  C   ASP A  27     -26.171 -33.456   7.940  1.00 58.86           C  
ANISOU  181  C   ASP A  27     8305   8984   5075   1049   1517    178       C  
ATOM    182  O   ASP A  27     -26.266 -33.966   6.819  1.00 58.47           O  
ANISOU  182  O   ASP A  27     8178   8663   5376    968   1496    289       O  
ATOM    183  CB  ASP A  27     -26.855 -31.152   7.163  1.00 60.16           C  
ANISOU  183  CB  ASP A  27     8524   8913   5420   1179   1467   -446       C  
ATOM    184  CG  ASP A  27     -28.312 -31.192   7.574  1.00 63.43           C  
ANISOU  184  CG  ASP A  27     8816   9518   5765   1293   1741   -443       C  
ATOM    185  OD1 ASP A  27     -28.852 -32.302   7.795  1.00 60.35           O  
ANISOU  185  OD1 ASP A  27     8301   9274   5355   1232   1908   -133       O  
ATOM    186  OD2 ASP A  27     -28.926 -30.103   7.653  1.00 65.47           O  
ANISOU  186  OD2 ASP A  27     9094   9771   6008   1443   1786   -747       O  
ATOM    187  N   LYS A  28     -26.302 -34.152   9.070  1.00 62.78           N  
ANISOU  187  N   LYS A  28     8805   9786   5263   1066   1632    405       N  
ATOM    188  CA  LYS A  28     -26.412 -35.604   9.039  1.00 58.48           C  
ANISOU  188  CA  LYS A  28     8194   9206   4821    975   1706    833       C  
ATOM    189  C   LYS A  28     -27.806 -36.069   8.637  1.00 58.79           C  
ANISOU  189  C   LYS A  28     8079   9194   5064    914   1939    963       C  
ATOM    190  O   LYS A  28     -27.929 -37.131   8.025  1.00 61.32           O  
ANISOU  190  O   LYS A  28     8344   9295   5661    796   1946   1228       O  
ATOM    191  CB  LYS A  28     -26.014 -36.197  10.397  1.00 61.92           C  
ANISOU  191  CB  LYS A  28     8692   9986   4848    999   1727   1089       C  
ATOM    192  CG  LYS A  28     -24.505 -36.120  10.702  1.00 63.26           C  
ANISOU  192  CG  LYS A  28     8973  10196   4867   1029   1456   1071       C  
ATOM    193  CD  LYS A  28     -24.143 -36.778  12.035  1.00 79.82           C  
ANISOU  193  CD  LYS A  28    11124  12659   6545   1060   1459   1373       C  
ATOM    194  CE  LYS A  28     -22.662 -37.212  12.089  1.00 88.70           C  
ANISOU  194  CE  LYS A  28    12296  13752   7652   1081   1180   1515       C  
ATOM    195  NZ  LYS A  28     -22.438 -38.675  12.378  1.00 67.38           N  
ANISOU  195  NZ  LYS A  28     9591  11020   4988   1079   1181   2031       N  
ATOM    196  N   GLU A  29     -28.864 -35.318   8.973  1.00 63.25           N  
ANISOU  196  N   GLU A  29     8563   9964   5506    994   2123    775       N  
ATOM    197  CA  GLU A  29     -30.191 -35.662   8.458  1.00 66.14           C  
ANISOU  197  CA  GLU A  29     8731  10296   6102    929   2322    875       C  
ATOM    198  C   GLU A  29     -30.210 -35.643   6.934  1.00 57.54           C  
ANISOU  198  C   GLU A  29     7594   8800   5469    857   2193    786       C  
ATOM    199  O   GLU A  29     -30.847 -36.488   6.297  1.00 56.34           O  
ANISOU  199  O   GLU A  29     7315   8509   5582    717   2257    987       O  
ATOM    200  CB  GLU A  29     -31.261 -34.720   9.016  1.00 70.04           C  
ANISOU  200  CB  GLU A  29     9120  11099   6395   1083   2530    638       C  
ATOM    201  CG  GLU A  29     -31.479 -34.820  10.520  1.00 80.44           C  
ANISOU  201  CG  GLU A  29    10443  12902   7220   1152   2717    736       C  
ATOM    202  CD  GLU A  29     -31.900 -36.214  10.972  1.00100.03           C  
ANISOU  202  CD  GLU A  29    12816  15538   9654    967   2880   1242       C  
ATOM    203  OE1 GLU A  29     -32.936 -36.711  10.480  1.00114.03           O  
ANISOU  203  OE1 GLU A  29    14379  17273  11674    848   3034   1407       O  
ATOM    204  OE2 GLU A  29     -31.196 -36.810  11.821  1.00110.31           O  
ANISOU  204  OE2 GLU A  29    14239  16998  10678    929   2839   1489       O  
ATOM    205  N   LEU A  30     -29.514 -34.687   6.329  1.00 57.95           N  
ANISOU  205  N   LEU A  30     7748   8668   5605    931   2003    492       N  
ATOM    206  CA  LEU A  30     -29.436 -34.664   4.874  1.00 58.97           C  
ANISOU  206  CA  LEU A  30     7837   8455   6113    860   1873    429       C  
ATOM    207  C   LEU A  30     -28.706 -35.889   4.355  1.00 55.12           C  
ANISOU  207  C   LEU A  30     7381   7762   5800    726   1770    674       C  
ATOM    208  O   LEU A  30     -29.058 -36.436   3.307  1.00 54.74           O  
ANISOU  208  O   LEU A  30     7252   7497   6050    626   1752    733       O  
ATOM    209  CB  LEU A  30     -28.740 -33.390   4.401  1.00 61.89           C  
ANISOU  209  CB  LEU A  30     8319   8685   6511    943   1688    113       C  
ATOM    210  CG  LEU A  30     -29.139 -32.933   2.996  1.00 60.95           C  
ANISOU  210  CG  LEU A  30     8126   8313   6721    919   1616     -1       C  
ATOM    211  CD1 LEU A  30     -30.658 -32.976   2.848  1.00 61.56           C  
ANISOU  211  CD1 LEU A  30     8009   8480   6900    952   1803     23       C  
ATOM    212  CD2 LEU A  30     -28.591 -31.531   2.714  1.00 53.46           C  
ANISOU  212  CD2 LEU A  30     7298   7240   5774    998   1454   -286       C  
ATOM    213  N   ALA A  31     -27.681 -36.327   5.076  1.00 58.25           N  
ANISOU  213  N   ALA A  31     7895   8230   6009    740   1690    803       N  
ATOM    214  CA  ALA A  31     -26.919 -37.493   4.660  1.00 50.42           C  
ANISOU  214  CA  ALA A  31     6941   7035   5183    669   1586   1028       C  
ATOM    215  C   ALA A  31     -27.744 -38.770   4.775  1.00 51.83           C  
ANISOU  215  C   ALA A  31     7052   7152   5488    551   1729   1344       C  
ATOM    216  O   ALA A  31     -27.732 -39.606   3.867  1.00 54.47           O  
ANISOU  216  O   ALA A  31     7370   7199   6125    462   1676   1427       O  
ATOM    217  CB  ALA A  31     -25.642 -37.593   5.486  1.00 54.72           C  
ANISOU  217  CB  ALA A  31     7602   7708   5481    744   1454   1102       C  
ATOM    218  N   LYS A  32     -28.440 -38.965   5.893  1.00 54.78           N  
ANISOU  218  N   LYS A  32     7390   7797   5627    535   1907   1527       N  
ATOM    219  CA  LYS A  32     -29.277 -40.157   5.997  1.00 56.91           C  
ANISOU  219  CA  LYS A  32     7583   8003   6036    372   2045   1862       C  
ATOM    220  C   LYS A  32     -30.323 -40.175   4.896  1.00 55.73           C  
ANISOU  220  C   LYS A  32     7277   7683   6216    250   2100   1758       C  
ATOM    221  O   LYS A  32     -30.647 -41.234   4.343  1.00 57.31           O  
ANISOU  221  O   LYS A  32     7449   7630   6698     83   2092   1941       O  
ATOM    222  CB  LYS A  32     -29.939 -40.256   7.377  1.00 60.69           C  
ANISOU  222  CB  LYS A  32     8012   8877   6171    358   2259   2087       C  
ATOM    223  CG  LYS A  32     -29.040 -39.928   8.560  1.00 62.24           C  
ANISOU  223  CG  LYS A  32     8345   9361   5941    501   2209   2116       C  
ATOM    224  CD  LYS A  32     -29.780 -40.048   9.887  1.00 73.88           C  
ANISOU  224  CD  LYS A  32     9758  11280   7032    483   2443   2342       C  
ATOM    225  N   GLU A  33     -30.858 -39.006   4.562  1.00 56.15           N  
ANISOU  225  N   GLU A  33     7232   7858   6243    335   2137   1459       N  
ATOM    226  CA  GLU A  33     -31.856 -38.928   3.507  1.00 56.48           C  
ANISOU  226  CA  GLU A  33     7103   7784   6574    242   2165   1359       C  
ATOM    227  C   GLU A  33     -31.268 -39.371   2.175  1.00 57.28           C  
ANISOU  227  C   GLU A  33     7269   7509   6986    173   1966   1282       C  
ATOM    228  O   GLU A  33     -31.800 -40.274   1.516  1.00 58.28           O  
ANISOU  228  O   GLU A  33     7323   7447   7373     -3   1962   1393       O  
ATOM    229  CB  GLU A  33     -32.396 -37.506   3.438  1.00 60.76           C  
ANISOU  229  CB  GLU A  33     7553   8512   7020    404   2212   1056       C  
ATOM    230  CG  GLU A  33     -33.598 -37.335   2.560  1.00 71.01           C  
ANISOU  230  CG  GLU A  33     8627   9795   8560    342   2262    984       C  
ATOM    231  CD  GLU A  33     -33.918 -35.878   2.357  1.00 83.45           C  
ANISOU  231  CD  GLU A  33    10155  11468  10084    553   2252    676       C  
ATOM    232  OE1 GLU A  33     -34.223 -35.210   3.373  1.00 79.59           O  
ANISOU  232  OE1 GLU A  33     9648  11258   9334    714   2395    596       O  
ATOM    233  OE2 GLU A  33     -33.851 -35.400   1.193  1.00 81.09           O  
ANISOU  233  OE2 GLU A  33     9851  10966   9995    568   2098    516       O  
ATOM    234  N   ALA A  34     -30.148 -38.764   1.777  1.00 55.12           N  
ANISOU  234  N   ALA A  34     7126   7140   6676    298   1799   1086       N  
ATOM    235  CA  ALA A  34     -29.504 -39.136   0.526  1.00 53.91           C  
ANISOU  235  CA  ALA A  34     7023   6695   6765    259   1628    998       C  
ATOM    236  C   ALA A  34     -29.151 -40.612   0.507  1.00 53.42           C  
ANISOU  236  C   ALA A  34     7036   6409   6853    163   1598   1227       C  
ATOM    237  O   ALA A  34     -29.232 -41.257  -0.543  1.00 53.07           O  
ANISOU  237  O   ALA A  34     6982   6116   7066     72   1521   1181       O  
ATOM    238  CB  ALA A  34     -28.246 -38.294   0.311  1.00 51.37           C  
ANISOU  238  CB  ALA A  34     6811   6371   6334    395   1475    809       C  
ATOM    239  N   LEU A  35     -28.778 -41.163   1.661  1.00 54.81           N  
ANISOU  239  N   LEU A  35     7296   6662   6866    190   1647   1472       N  
ATOM    240  CA  LEU A  35     -28.389 -42.565   1.724  1.00 53.05           C  
ANISOU  240  CA  LEU A  35     7172   6182   6801    128   1602   1723       C  
ATOM    241  C   LEU A  35     -29.550 -43.475   1.355  1.00 56.70           C  
ANISOU  241  C   LEU A  35     7554   6464   7526   -103   1682   1865       C  
ATOM    242  O   LEU A  35     -29.384 -44.424   0.581  1.00 56.21           O  
ANISOU  242  O   LEU A  35     7558   6054   7746   -179   1584   1874       O  
ATOM    243  CB  LEU A  35     -27.870 -42.888   3.118  1.00 53.91           C  
ANISOU  243  CB  LEU A  35     7377   6456   6652    202   1638   2005       C  
ATOM    244  CG  LEU A  35     -27.580 -44.350   3.409  1.00 58.51           C  
ANISOU  244  CG  LEU A  35     8074   6771   7388    149   1602   2347       C  
ATOM    245  CD1 LEU A  35     -26.493 -44.850   2.487  1.00 63.24           C  
ANISOU  245  CD1 LEU A  35     8772   7044   8212    269   1412   2220       C  
ATOM    246  CD2 LEU A  35     -27.133 -44.444   4.826  1.00 60.75           C  
ANISOU  246  CD2 LEU A  35     8429   7307   7346    234   1636   2630       C  
ATOM    247  N   LYS A  36     -30.741 -43.193   1.884  1.00 59.04           N  
ANISOU  247  N   LYS A  36     7695   7002   7737   -220   1857   1958       N  
ATOM    248  CA  LYS A  36     -31.899 -43.997   1.515  1.00 57.05           C  
ANISOU  248  CA  LYS A  36     7319   6617   7739   -482   1927   2095       C  
ATOM    249  C   LYS A  36     -32.221 -43.830   0.034  1.00 55.72           C  
ANISOU  249  C   LYS A  36     7074   6267   7831   -545   1810   1800       C  
ATOM    250  O   LYS A  36     -32.559 -44.803  -0.651  1.00 58.08           O  
ANISOU  250  O   LYS A  36     7380   6269   8419   -738   1742   1837       O  
ATOM    251  CB  LYS A  36     -33.097 -43.622   2.385  1.00 59.32           C  
ANISOU  251  CB  LYS A  36     7400   7288   7852   -575   2156   2245       C  
ATOM    252  N   GLU A  37     -32.098 -42.609  -0.487  1.00 53.06           N  
ANISOU  252  N   GLU A  37     6677   6091   7391   -389   1769   1505       N  
ATOM    253  CA  GLU A  37     -32.370 -42.411  -1.904  1.00 56.19           C  
ANISOU  253  CA  GLU A  37     7002   6359   7990   -440   1647   1252       C  
ATOM    254  C   GLU A  37     -31.355 -43.129  -2.785  1.00 54.93           C  
ANISOU  254  C   GLU A  37     7017   5864   7990   -416   1472   1145       C  
ATOM    255  O   GLU A  37     -31.715 -43.625  -3.860  1.00 52.70           O  
ANISOU  255  O   GLU A  37     6702   5395   7925   -546   1380   1020       O  
ATOM    256  CB  GLU A  37     -32.384 -40.925  -2.233  1.00 55.58           C  
ANISOU  256  CB  GLU A  37     6848   6505   7765   -269   1630   1008       C  
ATOM    257  CG  GLU A  37     -33.686 -40.243  -1.926  1.00 58.36           C  
ANISOU  257  CG  GLU A  37     6969   7137   8070   -291   1769   1013       C  
ATOM    258  CD  GLU A  37     -33.518 -38.763  -1.636  1.00 70.26           C  
ANISOU  258  CD  GLU A  37     8472   8855   9367    -54   1789    835       C  
ATOM    259  OE1 GLU A  37     -32.383 -38.340  -1.305  1.00 63.52           O  
ANISOU  259  OE1 GLU A  37     7803   7972   8360     88   1724    769       O  
ATOM    260  OE2 GLU A  37     -34.528 -38.025  -1.730  1.00 79.45           O  
ANISOU  260  OE2 GLU A  37     9444  10209  10535     -9   1859    759       O  
ATOM    261  N   ALA A  38     -30.092 -43.201  -2.352  1.00 53.14           N  
ANISOU  261  N   ALA A  38     6960   5585   7647   -240   1421   1177       N  
ATOM    262  CA  ALA A  38     -29.048 -43.763  -3.208  1.00 50.52           C  
ANISOU  262  CA  ALA A  38     6762   4993   7441   -156   1270   1041       C  
ATOM    263  C   ALA A  38     -29.151 -45.272  -3.299  1.00 55.85           C  
ANISOU  263  C   ALA A  38     7541   5304   8375   -279   1234   1181       C  
ATOM    264  O   ALA A  38     -28.797 -45.856  -4.327  1.00 59.93           O  
ANISOU  264  O   ALA A  38     8128   5569   9074   -271   1117    996       O  
ATOM    265  CB  ALA A  38     -27.664 -43.372  -2.692  1.00 50.97           C  
ANISOU  265  CB  ALA A  38     6923   5142   7300     75   1220   1045       C  
ATOM    266  N   GLU A  39     -29.639 -45.915  -2.246  1.00 57.46           N  
ANISOU  266  N   GLU A  39     7764   5472   8595   -395   1333   1503       N  
ATOM    267  CA  GLU A  39     -29.854 -47.349  -2.293  1.00 57.02           C  
ANISOU  267  CA  GLU A  39     7821   5017   8826   -554   1292   1674       C  
ATOM    268  C   GLU A  39     -31.148 -47.697  -3.012  1.00 58.41           C  
ANISOU  268  C   GLU A  39     7871   5091   9233   -858   1295   1605       C  
ATOM    269  O   GLU A  39     -31.246 -48.769  -3.619  1.00 60.68           O  
ANISOU  269  O   GLU A  39     8262   4982   9811   -994   1191   1567       O  
ATOM    270  CB  GLU A  39     -29.830 -47.896  -0.878  1.00 61.41           C  
ANISOU  270  CB  GLU A  39     8451   5586   9298   -580   1388   2099       C  
ATOM    271  CG  GLU A  39     -28.462 -47.743  -0.244  1.00 64.98           C  
ANISOU  271  CG  GLU A  39     9037   6104   9549   -282   1334   2167       C  
ATOM    272  CD  GLU A  39     -28.516 -47.800   1.266  1.00 71.59           C  
ANISOU  272  CD  GLU A  39     9892   7161  10148   -283   1449   2561       C  
ATOM    273  OE1 GLU A  39     -27.460 -47.898   1.895  1.00 75.45           O  
ANISOU  273  OE1 GLU A  39    10494   7684  10490    -71   1385   2687       O  
ATOM    274  OE2 GLU A  39     -29.609 -47.726   1.844  1.00 74.35           O  
ANISOU  274  OE2 GLU A  39    10122   7698  10430   -491   1604   2750       O  
ATOM    275  N   GLU A  40     -32.143 -46.809  -2.965  1.00 57.48           N  
ANISOU  275  N   GLU A  40     7522   5320   8996   -959   1399   1572       N  
ATOM    276  CA  GLU A  40     -33.310 -46.983  -3.821  1.00 58.55           C  
ANISOU  276  CA  GLU A  40     7489   5423   9332  -1222   1367   1455       C  
ATOM    277  C   GLU A  40     -32.904 -46.965  -5.287  1.00 57.24           C  
ANISOU  277  C   GLU A  40     7381   5093   9276  -1164   1185   1077       C  
ATOM    278  O   GLU A  40     -33.347 -47.812  -6.073  1.00 59.01           O  
ANISOU  278  O   GLU A  40     7623   5045   9751  -1372   1076    971       O  
ATOM    279  CB  GLU A  40     -34.340 -45.889  -3.537  1.00 57.78           C  
ANISOU  279  CB  GLU A  40     7111   5776   9067  -1255   1504   1464       C  
ATOM    280  N   VAL A  41     -32.040 -46.011  -5.660  1.00 59.00           N  
ANISOU  280  N   VAL A  41     7633   5488   9298   -895   1146    870       N  
ATOM    281  CA  VAL A  41     -31.578 -45.878  -7.039  1.00 55.08           C  
ANISOU  281  CA  VAL A  41     7174   4920   8835   -820    995    529       C  
ATOM    282  C   VAL A  41     -30.752 -47.087  -7.444  1.00 59.57           C  
ANISOU  282  C   VAL A  41     7965   5084   9584   -775    887    443       C  
ATOM    283  O   VAL A  41     -30.936 -47.645  -8.533  1.00 64.27           O  
ANISOU  283  O   VAL A  41     8594   5492  10335   -872    766    201       O  
ATOM    284  CB  VAL A  41     -30.779 -44.568  -7.207  1.00 54.27           C  
ANISOU  284  CB  VAL A  41     7049   5102   8469   -566    994    397       C  
ATOM    285  CG1 VAL A  41     -29.868 -44.634  -8.425  1.00 52.34           C  
ANISOU  285  CG1 VAL A  41     6892   4776   8219   -443    861    113       C  
ATOM    286  CG2 VAL A  41     -31.706 -43.365  -7.294  1.00 47.25           C  
ANISOU  286  CG2 VAL A  41     5949   4541   7465   -602   1043    371       C  
ATOM    287  N   LYS A  42     -29.842 -47.524  -6.572  1.00 59.48           N  
ANISOU  287  N   LYS A  42     8112   4936   9553   -611    920    628       N  
ATOM    288  CA  LYS A  42     -29.001 -48.670  -6.903  1.00 62.53           C  
ANISOU  288  CA  LYS A  42     8712   4918  10129   -504    817    551       C  
ATOM    289  C   LYS A  42     -29.829 -49.934  -7.123  1.00 64.47           C  
ANISOU  289  C   LYS A  42     9040   4747  10708   -781    755    588       C  
ATOM    290  O   LYS A  42     -29.524 -50.733  -8.017  1.00 67.86           O  
ANISOU  290  O   LYS A  42     9609   4848  11328   -758    627    332       O  
ATOM    291  CB  LYS A  42     -27.964 -48.886  -5.800  1.00 63.71           C  
ANISOU  291  CB  LYS A  42     8985   5026  10196   -274    855    805       C  
ATOM    292  CG  LYS A  42     -26.692 -49.575  -6.265  1.00 66.85           C  
ANISOU  292  CG  LYS A  42     9550   5166  10686      0    748    649       C  
ATOM    293  N   LYS A  43     -30.894 -50.124  -6.335  1.00 62.28           N  
ANISOU  293  N   LYS A  43     8672   4485  10504  -1057    844    890       N  
ATOM    294  CA  LYS A  43     -31.734 -51.307  -6.511  1.00 66.53           C  
ANISOU  294  CA  LYS A  43     9272   4624  11382  -1386    777    959       C  
ATOM    295  C   LYS A  43     -32.467 -51.259  -7.845  1.00 68.97           C  
ANISOU  295  C   LYS A  43     9475   4941  11791  -1580    658    592       C  
ATOM    296  O   LYS A  43     -32.473 -52.243  -8.595  1.00 73.46           O  
ANISOU  296  O   LYS A  43    10199   5096  12618  -1688    508    383       O  
ATOM    297  CB  LYS A  43     -32.723 -51.448  -5.351  1.00 68.68           C  
ANISOU  297  CB  LYS A  43     9422   4996  11677  -1663    921   1399       C  
ATOM    298  N   LYS A  44     -33.099 -50.124  -8.158  1.00 65.17           N  
ANISOU  298  N   LYS A  44     8736   4922  11105  -1618    707    502       N  
ATOM    299  CA  LYS A  44     -33.782 -49.999  -9.443  1.00 64.27           C  
ANISOU  299  CA  LYS A  44     8499   4878  11042  -1783    575    173       C  
ATOM    300  C   LYS A  44     -32.802 -50.148 -10.599  1.00 68.22           C  
ANISOU  300  C   LYS A  44     9171   5246  11505  -1560    434   -231       C  
ATOM    301  O   LYS A  44     -33.129 -50.753 -11.627  1.00 68.78           O  
ANISOU  301  O   LYS A  44     9286   5129  11718  -1714    278   -524       O  
ATOM    302  CB  LYS A  44     -34.519 -48.663  -9.525  1.00 61.57           C  
ANISOU  302  CB  LYS A  44     7855   5067  10473  -1789    648    181       C  
ATOM    303  CG  LYS A  44     -35.479 -48.414  -8.373  1.00 62.66           C  
ANISOU  303  CG  LYS A  44     7786   5420  10603  -1956    819    548       C  
ATOM    304  N   ALA A  45     -31.584 -49.625 -10.436  1.00 68.60           N  
ANISOU  304  N   ALA A  45     9307   5408  11348  -1203    486   -258       N  
ATOM    305  CA  ALA A  45     -30.587 -49.720 -11.496  1.00 65.55           C  
ANISOU  305  CA  ALA A  45     9046   4971  10890   -968    386   -622       C  
ATOM    306  C   ALA A  45     -30.068 -51.144 -11.636  1.00 69.58           C  
ANISOU  306  C   ALA A  45     9823   4943  11672   -924    294   -739       C  
ATOM    307  O   ALA A  45     -29.921 -51.649 -12.756  1.00 70.17           O  
ANISOU  307  O   ALA A  45     9990   4865  11807   -909    167  -1120       O  
ATOM    308  CB  ALA A  45     -29.439 -48.750 -11.219  1.00 61.10           C  
ANISOU  308  CB  ALA A  45     8462   4708  10044   -631    472   -583       C  
ATOM    309  N   GLU A  46     -29.787 -51.807 -10.510  1.00 69.83           N  
ANISOU  309  N   GLU A  46     9990   4679  11863   -889    351   -420       N  
ATOM    310  CA  GLU A  46     -29.411 -53.215 -10.562  1.00 73.73           C  
ANISOU  310  CA  GLU A  46    10755   4583  12676   -858    249   -484       C  
ATOM    311  C   GLU A  46     -30.493 -54.047 -11.234  1.00 75.21           C  
ANISOU  311  C   GLU A  46    10987   4443  13146  -1237    113   -661       C  
ATOM    312  O   GLU A  46     -30.194 -55.069 -11.862  1.00 86.80           O  
ANISOU  312  O   GLU A  46    12682   5453  14845  -1198    -24   -943       O  
ATOM    313  CB  GLU A  46     -29.138 -53.739  -9.155  1.00 87.72           C  
ANISOU  313  CB  GLU A  46    12644   6115  14571   -815    324    -18       C  
ATOM    314  CG  GLU A  46     -27.663 -53.829  -8.793  1.00 91.96           C  
ANISOU  314  CG  GLU A  46    13311   6604  15025   -367    339     13       C  
ATOM    315  CD  GLU A  46     -27.412 -53.565  -7.317  1.00108.28           C  
ANISOU  315  CD  GLU A  46    15353   8813  16976   -299    455    508       C  
ATOM    316  OE1 GLU A  46     -26.311 -53.146  -6.952  1.00112.15           O  
ANISOU  316  OE1 GLU A  46    15836   9504  17272     37    486    554       O  
ATOM    317  OE2 GLU A  46     -28.311 -53.776  -6.497  1.00105.75           O  
ANISOU  317  OE2 GLU A  46    15005   8437  16739   -590    515    860       O  
ATOM    318  N   LYS A  47     -31.751 -53.615 -11.131  1.00 73.75           N  
ANISOU  318  N   LYS A  47    10578   4498  12947  -1597    140   -523       N  
ATOM    319  CA  LYS A  47     -32.843 -54.332 -11.775  1.00 77.27           C  
ANISOU  319  CA  LYS A  47    11013   4697  13649  -2005     -6   -685       C  
ATOM    320  C   LYS A  47     -32.825 -54.128 -13.285  1.00 80.77           C  
ANISOU  320  C   LYS A  47    11433   5285  13972  -1968   -154  -1220       C  
ATOM    321  O   LYS A  47     -32.927 -55.093 -14.052  1.00 83.61           O  
ANISOU  321  O   LYS A  47    11972   5245  14550  -2090   -328  -1548       O  
ATOM    322  CB  LYS A  47     -34.183 -53.886 -11.188  1.00 77.19           C  
ANISOU  322  CB  LYS A  47    10709   4977  13640  -2383     77   -358       C  
ATOM    323  CG  LYS A  47     -35.331 -54.852 -11.464  1.00 82.27           C  
ANISOU  323  CG  LYS A  47    11338   5291  14628  -2879    -62   -374       C  
ATOM    324  N   LEU A  48     -32.690 -52.878 -13.735  1.00 80.27           N  
ANISOU  324  N   LEU A  48    11162   5786  13550  -1804    -97  -1317       N  
ATOM    325  CA  LEU A  48     -32.715 -52.625 -15.169  1.00 78.83           C  
ANISOU  325  CA  LEU A  48    10938   5810  13202  -1783   -235  -1778       C  
ATOM    326  C   LEU A  48     -31.500 -53.210 -15.869  1.00 83.66           C  
ANISOU  326  C   LEU A  48    11808   6188  13790  -1456   -295  -2155       C  
ATOM    327  O   LEU A  48     -31.588 -53.558 -17.052  1.00 81.38           O  
ANISOU  327  O   LEU A  48    11579   5874  13467  -1499   -445  -2595       O  
ATOM    328  CB  LEU A  48     -32.804 -51.122 -15.438  1.00 68.78           C  
ANISOU  328  CB  LEU A  48     9398   5174  11560  -1672   -160  -1730       C  
ATOM    329  N   LYS A  49     -30.394 -53.391 -15.144  1.00 81.51           N  
ANISOU  329  N   LYS A  49    11684   5749  13539  -1130   -186  -2001       N  
ATOM    330  CA  LYS A  49     -29.201 -53.970 -15.747  1.00 83.01           C  
ANISOU  330  CA  LYS A  49    12087   5735  13717   -772   -225  -2349       C  
ATOM    331  C   LYS A  49     -29.424 -55.436 -16.101  1.00 88.39           C  
ANISOU  331  C   LYS A  49    13044   5769  14772   -894   -390  -2617       C  
ATOM    332  O   LYS A  49     -28.949 -55.908 -17.140  1.00 92.20           O  
ANISOU  332  O   LYS A  49    13664   6146  15220   -725   -487  -3104       O  
ATOM    333  CB  LYS A  49     -28.014 -53.807 -14.801  1.00 81.99           C  
ANISOU  333  CB  LYS A  49    12008   5605  13538   -401    -84  -2077       C  
ATOM    334  CG  LYS A  49     -26.665 -53.918 -15.468  1.00 81.45           C  
ANISOU  334  CG  LYS A  49    12025   5599  13324     38    -74  -2407       C  
ATOM    335  CD  LYS A  49     -25.568 -54.048 -14.437  1.00 82.47           C  
ANISOU  335  CD  LYS A  49    12218   5622  13496    374     23  -2119       C  
ATOM    336  CE  LYS A  49     -24.499 -54.984 -14.946  1.00 88.09           C  
ANISOU  336  CE  LYS A  49    13123   6024  14322    760    -26  -2457       C  
ATOM    337  NZ  LYS A  49     -24.179 -56.060 -13.980  1.00 89.99           N  
ANISOU  337  NZ  LYS A  49    13592   5677  14924    887    -60  -2212       N  
ATOM    338  N   LYS A  50     -30.153 -56.174 -15.257  1.00 90.04           N  
ANISOU  338  N   LYS A  50    13341   5536  15335  -1195   -424  -2312       N  
ATOM    339  CA  LYS A  50     -30.457 -57.564 -15.588  1.00 92.46           C  
ANISOU  339  CA  LYS A  50    13927   5215  15990  -1366   -597  -2528       C  
ATOM    340  C   LYS A  50     -31.404 -57.651 -16.776  1.00 91.89           C  
ANISOU  340  C   LYS A  50    13791   5281  15844  -1694   -765  -2920       C  
ATOM    341  O   LYS A  50     -31.222 -58.496 -17.657  1.00103.02           O  
ANISOU  341  O   LYS A  50    15427   6486  17229  -1637   -888  -3311       O  
ATOM    342  CB  LYS A  50     -31.059 -58.279 -14.377  1.00 92.16           C  
ANISOU  342  CB  LYS A  50    13978   4798  16239  -1649   -575  -2007       C  
ATOM    343  N   GLU A  51     -32.396 -56.760 -16.838  1.00 92.54           N  
ANISOU  343  N   GLU A  51    13553   5760  15846  -2015   -764  -2816       N  
ATOM    344  CA  GLU A  51     -33.373 -56.806 -17.920  1.00 93.66           C  
ANISOU  344  CA  GLU A  51    13593   6066  15928  -2354   -951  -3156       C  
ATOM    345  C   GLU A  51     -32.703 -56.565 -19.265  1.00 97.51           C  
ANISOU  345  C   GLU A  51    14132   6833  16084  -2066  -1023  -3709       C  
ATOM    346  O   GLU A  51     -32.939 -57.298 -20.234  1.00102.41           O  
ANISOU  346  O   GLU A  51    14910   7355  16646  -2163  -1189  -4081       O  
ATOM    347  CB  GLU A  51     -34.471 -55.767 -17.681  1.00 92.11           C  
ANISOU  347  CB  GLU A  51    13002   6400  15594  -2654   -902  -2855       C  
ATOM    348  CG  GLU A  51     -35.317 -56.009 -16.443  1.00 92.63           C  
ANISOU  348  CG  GLU A  51    12962   6285  15947  -2994   -824  -2327       C  
ATOM    349  N   ALA A  52     -31.832 -55.554 -19.330  1.00 96.78           N  
ANISOU  349  N   ALA A  52    13920   7202  15650  -1688   -867  -3676       N  
ATOM    350  CA  ALA A  52     -31.191 -55.200 -20.592  1.00 96.94           C  
ANISOU  350  CA  ALA A  52    13941   7589  15301  -1426   -904  -4144       C  
ATOM    351  C   ALA A  52     -30.195 -56.261 -21.035  1.00 99.03           C  
ANISOU  351  C   ALA A  52    14532   7472  15624  -1103   -933  -4520       C  
ATOM    352  O   ALA A  52     -30.023 -56.480 -22.239  1.00 98.13           O  
ANISOU  352  O   ALA A  52    14488   7549  15248  -1018  -1019  -4957       O  
ATOM    353  CB  ALA A  52     -30.497 -53.843 -20.465  1.00 83.21           C  
ANISOU  353  CB  ALA A  52    11987   6463  13166  -1131   -712  -3910       C  
ATOM    354  N   GLU A  53     -29.532 -56.921 -20.084  1.00 97.47           N  
ANISOU  354  N   GLU A  53    14527   6831  15676   -897   -840  -4272       N  
ATOM    355  CA  GLU A  53     -28.583 -57.969 -20.438  1.00103.08           C  
ANISOU  355  CA  GLU A  53    15537   7233  16394   -554   -834  -4525       C  
ATOM    356  C   GLU A  53     -29.301 -59.198 -20.976  1.00107.07           C  
ANISOU  356  C   GLU A  53    16293   7320  17068   -835  -1008  -4759       C  
ATOM    357  O   GLU A  53     -28.889 -59.774 -21.992  1.00106.08           O  
ANISOU  357  O   GLU A  53    16335   7183  16788   -663  -1056  -5205       O  
ATOM    358  CB  GLU A  53     -27.725 -58.320 -19.224  1.00100.46           C  
ANISOU  358  CB  GLU A  53    15324   6560  16285   -264   -703  -4155       C  
ATOM    359  CG  GLU A  53     -26.645 -57.290 -18.952  1.00 99.49           C  
ANISOU  359  CG  GLU A  53    15008   6857  15936    135   -535  -4062       C  
ATOM    360  CD  GLU A  53     -25.843 -57.597 -17.712  1.00 97.85           C  
ANISOU  360  CD  GLU A  53    14890   6358  15932    406   -431  -3666       C  
ATOM    361  OE1 GLU A  53     -26.077 -58.658 -17.098  1.00107.17           O  
ANISOU  361  OE1 GLU A  53    16303   7000  17415    309   -483  -3465       O  
ATOM    362  OE2 GLU A  53     -24.982 -56.772 -17.353  1.00 93.88           O  
ANISOU  362  OE2 GLU A  53    14219   6182  15271    705   -304  -3543       O  
ATOM    363  N   LYS A  54     -30.389 -59.599 -20.325  1.00122.29           N  
ANISOU  363  N   LYS A  54    18237   8930  19297  -1285  -1093  -4465       N  
ATOM    364  CA  LYS A  54     -31.243 -60.689 -20.771  1.00109.91           C  
ANISOU  364  CA  LYS A  54    16873   6982  17905  -1652  -1268  -4647       C  
ATOM    365  C   LYS A  54     -31.950 -60.391 -22.096  1.00112.89           C  
ANISOU  365  C   LYS A  54    17132   7749  18010  -1884  -1433  -5075       C  
ATOM    366  O   LYS A  54     -32.803 -61.192 -22.511  1.00121.67           O  
ANISOU  366  O   LYS A  54    18374   8608  19248  -2257  -1602  -5232       O  
ATOM    367  CB  LYS A  54     -32.274 -61.010 -19.687  1.00110.80           C  
ANISOU  367  CB  LYS A  54    16950   6782  18364  -2112  -1291  -4159       C  
ATOM    368  N   LYS A  55     -31.640 -59.289 -22.775  1.00107.25           N  
ANISOU  368  N   LYS A  55    16182   7650  16919  -1695  -1397  -5256       N  
ATOM    369  CA  LYS A  55     -32.288 -58.961 -24.038  1.00108.31           C  
ANISOU  369  CA  LYS A  55    16193   8212  16747  -1896  -1562  -5625       C  
ATOM    370  C   LYS A  55     -31.262 -58.628 -25.117  1.00108.11           C  
ANISOU  370  C   LYS A  55    16191   8600  16288  -1463  -1499  -6038       C  
ATOM    371  O   LYS A  55     -30.103 -58.343 -24.818  1.00105.51           O  
ANISOU  371  O   LYS A  55    15870   8346  15874  -1027  -1310  -5984       O  
ATOM    372  CB  LYS A  55     -33.255 -57.794 -23.853  1.00103.78           C  
ANISOU  372  CB  LYS A  55    15226   8103  16102  -2210  -1600  -5370       C  
ATOM    373  N   ARG A  58     -28.190 -53.455 -24.737  1.00 85.17           N  
ANISOU  373  N   ARG A  58    12308   7876  12178   -318   -785  -5471       N  
ATOM    374  CA  ARG A  58     -26.755 -53.464 -24.478  1.00 84.33           C  
ANISOU  374  CA  ARG A  58    12250   7797  11993    146   -592  -5470       C  
ATOM    375  C   ARG A  58     -26.298 -52.062 -24.140  1.00 78.81           C  
ANISOU  375  C   ARG A  58    11287   7656  11003    240   -419  -5031       C  
ATOM    376  O   ARG A  58     -25.442 -51.850 -23.279  1.00 76.45           O  
ANISOU  376  O   ARG A  58    10964   7307  10775    478   -262  -4747       O  
ATOM    377  CB  ARG A  58     -25.981 -53.991 -25.689  1.00 88.62           C  
ANISOU  377  CB  ARG A  58    12901   8541  12229    425   -579  -5924       C  
ATOM    378  N   ILE A  59     -26.881 -51.100 -24.851  1.00 80.72           N  
ANISOU  378  N   ILE A  59    11332   8426  10911     45   -470  -4981       N  
ATOM    379  CA  ILE A  59     -26.646 -49.695 -24.547  1.00 77.01           C  
ANISOU  379  CA  ILE A  59    10626   8433  10201     67   -344  -4543       C  
ATOM    380  C   ILE A  59     -27.315 -49.330 -23.227  1.00 73.48           C  
ANISOU  380  C   ILE A  59    10119   7742  10059   -124   -317  -4052       C  
ATOM    381  O   ILE A  59     -26.757 -48.584 -22.412  1.00 70.66           O  
ANISOU  381  O   ILE A  59     9672   7496   9681      1   -173  -3688       O  
ATOM    382  CB  ILE A  59     -27.164 -48.834 -25.712  1.00 78.49           C  
ANISOU  382  CB  ILE A  59    10645   9202   9974    -87   -434  -4616       C  
ATOM    383  CG1 ILE A  59     -26.098 -48.728 -26.806  1.00 80.58           C  
ANISOU  383  CG1 ILE A  59    10893   9914   9810    185   -356  -4926       C  
ATOM    384  CG2 ILE A  59     -27.539 -47.447 -25.233  1.00 68.64           C  
ANISOU  384  CG2 ILE A  59     9180   8262   8637   -210   -388  -4104       C  
ATOM    385  CD1 ILE A  59     -26.554 -47.936 -28.027  1.00 86.96           C  
ANISOU  385  CD1 ILE A  59    11550  11326  10163     40   -453  -4988       C  
ATOM    386  N   ALA A  60     -28.516 -49.869 -22.988  1.00 74.71           N  
ANISOU  386  N   ALA A  60    10314   7579  10492   -438   -456  -4046       N  
ATOM    387  CA  ALA A  60     -29.214 -49.640 -21.729  1.00 74.41           C  
ANISOU  387  CA  ALA A  60    10209   7327  10736   -623   -415  -3601       C  
ATOM    388  C   ALA A  60     -28.578 -50.391 -20.567  1.00 71.01           C  
ANISOU  388  C   ALA A  60     9949   6411  10619   -467   -311  -3443       C  
ATOM    389  O   ALA A  60     -28.769 -49.996 -19.414  1.00 69.35           O  
ANISOU  389  O   ALA A  60     9673   6138  10539   -516   -216  -3027       O  
ATOM    390  CB  ALA A  60     -30.684 -50.036 -21.860  1.00 70.32           C  
ANISOU  390  CB  ALA A  60     9642   6661  10414  -1025   -589  -3634       C  
ATOM    391  N   ALA A  61     -27.851 -51.474 -20.835  1.00 72.04           N  
ANISOU  391  N   ALA A  61    10302   6199  10870   -266   -333  -3767       N  
ATOM    392  CA  ALA A  61     -27.150 -52.160 -19.756  1.00 72.14           C  
ANISOU  392  CA  ALA A  61    10475   5768  11168    -67   -246  -3586       C  
ATOM    393  C   ALA A  61     -25.981 -51.321 -19.254  1.00 72.48           C  
ANISOU  393  C   ALA A  61    10405   6134  10998    255    -71  -3345       C  
ATOM    394  O   ALA A  61     -25.781 -51.185 -18.041  1.00 71.65           O  
ANISOU  394  O   ALA A  61    10295   5897  11032    297     16  -2958       O  
ATOM    395  CB  ALA A  61     -26.674 -53.533 -20.221  1.00 84.16           C  
ANISOU  395  CB  ALA A  61    12269   6811  12897    105   -331  -4015       C  
ATOM    396  N   ALA A  62     -25.206 -50.737 -20.169  1.00 72.09           N  
ANISOU  396  N   ALA A  62    10254   6543  10593    463    -22  -3558       N  
ATOM    397  CA  ALA A  62     -24.131 -49.845 -19.750  1.00 69.10           C  
ANISOU  397  CA  ALA A  62     9732   6518  10004    707    130  -3317       C  
ATOM    398  C   ALA A  62     -24.676 -48.584 -19.096  1.00 63.90           C  
ANISOU  398  C   ALA A  62     8895   6131   9252    502    174  -2893       C  
ATOM    399  O   ALA A  62     -24.042 -48.041 -18.184  1.00 70.94           O  
ANISOU  399  O   ALA A  62     9725   7104  10127    624    276  -2589       O  
ATOM    400  CB  ALA A  62     -23.240 -49.478 -20.938  1.00 72.33           C  
ANISOU  400  CB  ALA A  62    10044   7400  10040    927    180  -3617       C  
ATOM    401  N   LEU A  63     -25.837 -48.098 -19.547  1.00 61.99           N  
ANISOU  401  N   LEU A  63     8567   6040   8947    208     88  -2881       N  
ATOM    402  CA  LEU A  63     -26.433 -46.936 -18.894  1.00 64.82           C  
ANISOU  402  CA  LEU A  63     8766   6611   9253     47    127  -2500       C  
ATOM    403  C   LEU A  63     -26.939 -47.279 -17.499  1.00 60.93           C  
ANISOU  403  C   LEU A  63     8326   5764   9061    -55    165  -2193       C  
ATOM    404  O   LEU A  63     -26.869 -46.441 -16.590  1.00 55.93           O  
ANISOU  404  O   LEU A  63     7606   5259   8386    -39    254  -1871       O  
ATOM    405  CB  LEU A  63     -27.569 -46.378 -19.746  1.00 65.70           C  
ANISOU  405  CB  LEU A  63     8751   6977   9234   -205     13  -2561       C  
ATOM    406  CG  LEU A  63     -27.159 -45.597 -20.989  1.00 65.08           C  
ANISOU  406  CG  LEU A  63     8570   7383   8776   -136    -11  -2711       C  
ATOM    407  CD1 LEU A  63     -28.401 -45.125 -21.721  1.00 64.46           C  
ANISOU  407  CD1 LEU A  63     8367   7522   8601   -388   -153  -2727       C  
ATOM    408  CD2 LEU A  63     -26.262 -44.430 -20.622  1.00 56.98           C  
ANISOU  408  CD2 LEU A  63     7442   6649   7560     16    112  -2441       C  
ATOM    409  N   ALA A  64     -27.445 -48.502 -17.315  1.00 60.43           N  
ANISOU  409  N   ALA A  64     8411   5257   9292   -169     97  -2290       N  
ATOM    410  CA  ALA A  64     -27.827 -48.962 -15.989  1.00 58.70           C  
ANISOU  410  CA  ALA A  64     8255   4698   9350   -264    145  -1972       C  
ATOM    411  C   ALA A  64     -26.620 -49.022 -15.067  1.00 58.13           C  
ANISOU  411  C   ALA A  64     8258   4547   9281     30    253  -1784       C  
ATOM    412  O   ALA A  64     -26.705 -48.640 -13.893  1.00 55.95           O  
ANISOU  412  O   ALA A  64     7943   4284   9032      8    337  -1429       O  
ATOM    413  CB  ALA A  64     -28.499 -50.327 -16.087  1.00 62.96           C  
ANISOU  413  CB  ALA A  64     8960   4744  10220   -459     34  -2115       C  
ATOM    414  N   LEU A  65     -25.474 -49.470 -15.589  1.00 60.38           N  
ANISOU  414  N   LEU A  65     8633   4795   9513    321    251  -2027       N  
ATOM    415  CA  LEU A  65     -24.271 -49.555 -14.767  1.00 58.61           C  
ANISOU  415  CA  LEU A  65     8447   4533   9291    622    333  -1856       C  
ATOM    416  C   LEU A  65     -23.730 -48.170 -14.424  1.00 56.07           C  
ANISOU  416  C   LEU A  65     7934   4689   8680    692    423  -1647       C  
ATOM    417  O   LEU A  65     -23.213 -47.957 -13.321  1.00 56.35           O  
ANISOU  417  O   LEU A  65     7961   4730   8722    796    483  -1363       O  
ATOM    418  CB  LEU A  65     -23.214 -50.389 -15.486  1.00 61.65           C  
ANISOU  418  CB  LEU A  65     8937   4790   9696    941    310  -2196       C  
ATOM    419  CG  LEU A  65     -21.941 -50.761 -14.720  1.00 68.79           C  
ANISOU  419  CG  LEU A  65     9881   5596  10660   1298    364  -2059       C  
ATOM    420  CD1 LEU A  65     -22.269 -51.667 -13.541  1.00 72.07           C  
ANISOU  420  CD1 LEU A  65    10476   5497  11409   1255    331  -1771       C  
ATOM    421  CD2 LEU A  65     -20.942 -51.445 -15.647  1.00 69.23           C  
ANISOU  421  CD2 LEU A  65     9987   5626  10693   1644    355  -2460       C  
ATOM    422  N   ILE A  66     -23.850 -47.211 -15.344  1.00 52.94           N  
ANISOU  422  N   ILE A  66     7394   4691   8029    622    420  -1774       N  
ATOM    423  CA  ILE A  66     -23.492 -45.831 -15.022  1.00 50.20           C  
ANISOU  423  CA  ILE A  66     6887   4739   7448    628    484  -1560       C  
ATOM    424  C   ILE A  66     -24.282 -45.351 -13.809  1.00 49.30           C  
ANISOU  424  C   ILE A  66     6755   4558   7418    463    516  -1228       C  
ATOM    425  O   ILE A  66     -23.733 -44.763 -12.867  1.00 46.01           O  
ANISOU  425  O   ILE A  66     6303   4249   6929    546    574  -1001       O  
ATOM    426  CB  ILE A  66     -23.702 -44.929 -16.249  1.00 53.66           C  
ANISOU  426  CB  ILE A  66     7197   5559   7632    535    454  -1710       C  
ATOM    427  CG1 ILE A  66     -22.521 -45.101 -17.213  1.00 58.36           C  
ANISOU  427  CG1 ILE A  66     7758   6377   8040    759    477  -1962       C  
ATOM    428  CG2 ILE A  66     -23.838 -43.476 -15.827  1.00 47.00           C  
ANISOU  428  CG2 ILE A  66     6224   4999   6636    443    486  -1446       C  
ATOM    429  CD1 ILE A  66     -22.770 -44.609 -18.624  1.00 57.22           C  
ANISOU  429  CD1 ILE A  66     7527   6573   7642    671    435  -2167       C  
ATOM    430  N   ALA A  67     -25.595 -45.580 -13.830  1.00 55.20           N  
ANISOU  430  N   ALA A  67     7509   5161   8302    223    478  -1211       N  
ATOM    431  CA  ALA A  67     -26.433 -45.219 -12.693  1.00 52.91           C  
ANISOU  431  CA  ALA A  67     7181   4836   8086     75    532   -914       C  
ATOM    432  C   ALA A  67     -25.954 -45.907 -11.421  1.00 49.97           C  
ANISOU  432  C   ALA A  67     6924   4220   7843    177    589   -690       C  
ATOM    433  O   ALA A  67     -25.915 -45.290 -10.349  1.00 49.82           O  
ANISOU  433  O   ALA A  67     6866   4321   7742    193    662   -439       O  
ATOM    434  CB  ALA A  67     -27.892 -45.569 -12.995  1.00 48.65           C  
ANISOU  434  CB  ALA A  67     6599   4186   7699   -201    481   -945       C  
ATOM    435  N   ILE A  68     -25.600 -47.190 -11.513  1.00 51.00           N  
ANISOU  435  N   ILE A  68     7207   3999   8171    255    546   -779       N  
ATOM    436  CA  ILE A  68     -25.079 -47.895 -10.345  1.00 55.93           C  
ANISOU  436  CA  ILE A  68     7952   4378   8920    377    579   -533       C  
ATOM    437  C   ILE A  68     -23.822 -47.199  -9.840  1.00 53.57           C  
ANISOU  437  C   ILE A  68     7596   4349   8409    632    620   -437       C  
ATOM    438  O   ILE A  68     -23.680 -46.914  -8.643  1.00 50.02           O  
ANISOU  438  O   ILE A  68     7141   3965   7898    654    670   -150       O  
ATOM    439  CB  ILE A  68     -24.817 -49.376 -10.679  1.00 58.25           C  
ANISOU  439  CB  ILE A  68     8440   4207   9487    462    502   -676       C  
ATOM    440  CG1 ILE A  68     -26.075 -50.009 -11.283  1.00 58.45           C  
ANISOU  440  CG1 ILE A  68     8512   3976   9721    158    433   -813       C  
ATOM    441  CG2 ILE A  68     -24.333 -50.134  -9.447  1.00 58.20           C  
ANISOU  441  CG2 ILE A  68     8567   3920   9627    592    518   -364       C  
ATOM    442  CD1 ILE A  68     -26.157 -51.505 -11.142  1.00 63.75           C  
ANISOU  442  CD1 ILE A  68     9409   4072  10739    135    356   -823       C  
ATOM    443  N   ALA A  69     -22.899 -46.898 -10.755  1.00 49.97           N  
ANISOU  443  N   ALA A  69     7079   4091   7817    809    597   -677       N  
ATOM    444  CA  ALA A  69     -21.674 -46.215 -10.366  1.00 48.56           C  
ANISOU  444  CA  ALA A  69     6808   4201   7443   1015    623   -594       C  
ATOM    445  C   ALA A  69     -21.972 -44.860  -9.740  1.00 49.29           C  
ANISOU  445  C   ALA A  69     6791   4596   7341    877    664   -411       C  
ATOM    446  O   ALA A  69     -21.323 -44.462  -8.763  1.00 48.27           O  
ANISOU  446  O   ALA A  69     6637   4595   7110    967    678   -220       O  
ATOM    447  CB  ALA A  69     -20.766 -46.053 -11.581  1.00 52.22           C  
ANISOU  447  CB  ALA A  69     7181   4884   7774   1177    610   -881       C  
ATOM    448  N   LEU A  70     -22.979 -44.151 -10.254  1.00 48.45           N  
ANISOU  448  N   LEU A  70     6624   4597   7187    668    670   -471       N  
ATOM    449  CA  LEU A  70     -23.330 -42.871  -9.646  1.00 47.07           C  
ANISOU  449  CA  LEU A  70     6368   4656   6860    568    704   -320       C  
ATOM    450  C   LEU A  70     -23.946 -43.073  -8.269  1.00 45.13           C  
ANISOU  450  C   LEU A  70     6178   4297   6673    506    761    -70       C  
ATOM    451  O   LEU A  70     -23.683 -42.292  -7.347  1.00 45.47           O  
ANISOU  451  O   LEU A  70     6198   4510   6569    536    791     71       O  
ATOM    452  CB  LEU A  70     -24.266 -42.090 -10.565  1.00 49.68           C  
ANISOU  452  CB  LEU A  70     6614   5120   7144    402    685   -434       C  
ATOM    453  CG  LEU A  70     -23.610 -41.587 -11.863  1.00 48.29           C  
ANISOU  453  CG  LEU A  70     6363   5161   6824    446    637   -625       C  
ATOM    454  CD1 LEU A  70     -24.676 -41.110 -12.835  1.00 45.48           C  
ANISOU  454  CD1 LEU A  70     5942   4892   6448    283    593   -721       C  
ATOM    455  CD2 LEU A  70     -22.561 -40.489 -11.617  1.00 38.71           C  
ANISOU  455  CD2 LEU A  70     5080   4206   5423    519    640   -544       C  
ATOM    456  N   ALA A  71     -24.753 -44.124  -8.103  1.00 47.62           N  
ANISOU  456  N   ALA A  71     6568   4335   7190    406    775    -12       N  
ATOM    457  CA  ALA A  71     -25.255 -44.459  -6.773  1.00 48.53           C  
ANISOU  457  CA  ALA A  71     6732   4363   7345    345    845    270       C  
ATOM    458  C   ALA A  71     -24.115 -44.775  -5.808  1.00 47.29           C  
ANISOU  458  C   ALA A  71     6653   4199   7117    544    837    443       C  
ATOM    459  O   ALA A  71     -24.122 -44.312  -4.660  1.00 47.89           O  
ANISOU  459  O   ALA A  71     6721   4434   7042    549    888    647       O  
ATOM    460  CB  ALA A  71     -26.225 -45.638  -6.856  1.00 50.40           C  
ANISOU  460  CB  ALA A  71     7034   4276   7839    170    848    324       C  
ATOM    461  N   VAL A  72     -23.109 -45.531  -6.265  1.00 47.33           N  
ANISOU  461  N   VAL A  72     6720   4055   7210    730    767    350       N  
ATOM    462  CA  VAL A  72     -21.964 -45.847  -5.415  1.00 48.44           C  
ANISOU  462  CA  VAL A  72     6902   4214   7290    953    735    518       C  
ATOM    463  C   VAL A  72     -21.206 -44.587  -5.033  1.00 46.24           C  
ANISOU  463  C   VAL A  72     6506   4330   6733   1018    728    521       C  
ATOM    464  O   VAL A  72     -20.691 -44.481  -3.912  1.00 46.83           O  
ANISOU  464  O   VAL A  72     6592   4522   6678   1102    715    729       O  
ATOM    465  CB  VAL A  72     -21.034 -46.868  -6.115  1.00 54.35           C  
ANISOU  465  CB  VAL A  72     7709   4740   8202   1184    662    374       C  
ATOM    466  CG1 VAL A  72     -19.827 -47.188  -5.258  1.00 52.08           C  
ANISOU  466  CG1 VAL A  72     7429   4499   7858   1447    613    562       C  
ATOM    467  CG2 VAL A  72     -21.785 -48.161  -6.431  1.00 53.42           C  
ANISOU  467  CG2 VAL A  72     7750   4157   8391   1104    644    355       C  
ATOM    468  N   ILE A  73     -21.128 -43.611  -5.942  1.00 44.06           N  
ANISOU  468  N   ILE A  73     6122   4263   6357    965    721    305       N  
ATOM    469  CA  ILE A  73     -20.458 -42.354  -5.628  1.00 42.33           C  
ANISOU  469  CA  ILE A  73     5805   4375   5906    977    698    305       C  
ATOM    470  C   ILE A  73     -21.206 -41.608  -4.524  1.00 48.19           C  
ANISOU  470  C   ILE A  73     6572   5218   6521    854    746    451       C  
ATOM    471  O   ILE A  73     -20.596 -41.070  -3.584  1.00 48.28           O  
ANISOU  471  O   ILE A  73     6574   5417   6354    904    716    548       O  
ATOM    472  CB  ILE A  73     -20.322 -41.513  -6.908  1.00 46.22           C  
ANISOU  472  CB  ILE A  73     6193   5028   6343    914    679     81       C  
ATOM    473  CG1 ILE A  73     -19.130 -42.012  -7.737  1.00 48.40           C  
ANISOU  473  CG1 ILE A  73     6397   5363   6631   1092    640    -50       C  
ATOM    474  CG2 ILE A  73     -20.232 -40.008  -6.582  1.00 43.50           C  
ANISOU  474  CG2 ILE A  73     5784   4933   5809    813    661     97       C  
ATOM    475  CD1 ILE A  73     -19.179 -41.645  -9.211  1.00 43.36           C  
ANISOU  475  CD1 ILE A  73     5678   4835   5962   1033    643   -273       C  
ATOM    476  N   ALA A  74     -22.536 -41.595  -4.587  1.00 45.03           N  
ANISOU  476  N   ALA A  74     6193   4718   6200    700    821    457       N  
ATOM    477  CA  ALA A  74     -23.292 -40.982  -3.504  1.00 42.91           C  
ANISOU  477  CA  ALA A  74     5932   4568   5803    621    894    583       C  
ATOM    478  C   ALA A  74     -23.038 -41.702  -2.185  1.00 49.15           C  
ANISOU  478  C   ALA A  74     6803   5347   6527    690    919    839       C  
ATOM    479  O   ALA A  74     -22.950 -41.065  -1.127  1.00 50.51           O  
ANISOU  479  O   ALA A  74     6983   5729   6479    707    939    923       O  
ATOM    480  CB  ALA A  74     -24.777 -40.970  -3.847  1.00 43.27           C  
ANISOU  480  CB  ALA A  74     5940   4537   5963    460    978    559       C  
ATOM    481  N   LEU A  75     -22.916 -43.030  -2.224  1.00 49.08           N  
ANISOU  481  N   LEU A  75     6865   5086   6697    733    906    964       N  
ATOM    482  CA  LEU A  75     -22.550 -43.768  -1.020  1.00 47.77           C  
ANISOU  482  CA  LEU A  75     6784   4895   6470    818    904   1255       C  
ATOM    483  C   LEU A  75     -21.229 -43.277  -0.441  1.00 50.87           C  
ANISOU  483  C   LEU A  75     7151   5533   6644    991    806   1276       C  
ATOM    484  O   LEU A  75     -21.114 -43.029   0.768  1.00 48.73           O  
ANISOU  484  O   LEU A  75     6906   5463   6148   1010    813   1454       O  
ATOM    485  CB  LEU A  75     -22.455 -45.258  -1.327  1.00 50.22           C  
ANISOU  485  CB  LEU A  75     7195   4828   7057    869    869   1365       C  
ATOM    486  CG  LEU A  75     -23.750 -46.051  -1.269  1.00 58.95           C  
ANISOU  486  CG  LEU A  75     8392   5732   8274    725    949   1664       C  
ATOM    487  CD1 LEU A  75     -24.739 -45.637  -2.352  1.00 60.74           C  
ANISOU  487  CD1 LEU A  75     8555   5916   8606    464   1052   1584       C  
ATOM    488  CD2 LEU A  75     -23.396 -47.528  -1.359  1.00 65.38           C  
ANISOU  488  CD2 LEU A  75     9344   6136   9361    837    864   1786       C  
ATOM    489  N   ALA A  76     -20.219 -43.115  -1.297  1.00 47.40           N  
ANISOU  489  N   ALA A  76     6643   5121   6245   1108    713   1091       N  
ATOM    490  CA  ALA A  76     -18.925 -42.660  -0.811  1.00 46.98           C  
ANISOU  490  CA  ALA A  76     6521   5328   6002   1248    605   1111       C  
ATOM    491  C   ALA A  76     -19.027 -41.262  -0.213  1.00 49.27           C  
ANISOU  491  C   ALA A  76     6775   5918   6029   1133    603   1042       C  
ATOM    492  O   ALA A  76     -18.380 -40.960   0.797  1.00 46.71           O  
ANISOU  492  O   ALA A  76     6444   5819   5486   1188    530   1145       O  
ATOM    493  CB  ALA A  76     -17.905 -42.704  -1.943  1.00 46.50           C  
ANISOU  493  CB  ALA A  76     6349   5283   6034   1370    532    919       C  
ATOM    494  N   LEU A  77     -19.861 -40.403  -0.805  1.00 47.11           N  
ANISOU  494  N   LEU A  77     6484   5641   5774    981    668    862       N  
ATOM    495  CA  LEU A  77     -20.013 -39.062  -0.259  1.00 44.82           C  
ANISOU  495  CA  LEU A  77     6188   5570   5271    893    659    767       C  
ATOM    496  C   LEU A  77     -20.705 -39.105   1.093  1.00 45.57           C  
ANISOU  496  C   LEU A  77     6366   5761   5189    879    739    923       C  
ATOM    497  O   LEU A  77     -20.271 -38.437   2.035  1.00 49.67           O  
ANISOU  497  O   LEU A  77     6905   6511   5456    896    683    917       O  
ATOM    498  CB  LEU A  77     -20.783 -38.175  -1.234  1.00 49.40           C  
ANISOU  498  CB  LEU A  77     6737   6091   5940    770    702    564       C  
ATOM    499  CG  LEU A  77     -20.062 -37.821  -2.541  1.00 46.31           C  
ANISOU  499  CG  LEU A  77     6257   5698   5642    754    623    410       C  
ATOM    500  CD1 LEU A  77     -21.047 -37.276  -3.562  1.00 40.38           C  
ANISOU  500  CD1 LEU A  77     5488   4850   5004    644    672    278       C  
ATOM    501  CD2 LEU A  77     -18.927 -36.843  -2.300  1.00 39.52           C  
ANISOU  501  CD2 LEU A  77     5344   5052   4622    737    500    351       C  
ATOM    502  N   VAL A  78     -21.769 -39.901   1.214  1.00 48.00           N  
ANISOU  502  N   VAL A  78     6713   5917   5608    835    868   1063       N  
ATOM    503  CA  VAL A  78     -22.471 -40.014   2.489  1.00 47.50           C  
ANISOU  503  CA  VAL A  78     6702   5992   5353    811    975   1246       C  
ATOM    504  C   VAL A  78     -21.538 -40.528   3.572  1.00 49.36           C  
ANISOU  504  C   VAL A  78     6991   6374   5391    925    891   1471       C  
ATOM    505  O   VAL A  78     -21.554 -40.041   4.706  1.00 53.27           O  
ANISOU  505  O   VAL A  78     7519   7142   5579    936    905   1521       O  
ATOM    506  CB  VAL A  78     -23.700 -40.925   2.338  1.00 53.58           C  
ANISOU  506  CB  VAL A  78     7474   6569   6315    707   1121   1404       C  
ATOM    507  CG1 VAL A  78     -24.242 -41.309   3.695  1.00 50.82           C  
ANISOU  507  CG1 VAL A  78     7166   6386   5759    683   1237   1681       C  
ATOM    508  CG2 VAL A  78     -24.768 -40.236   1.500  1.00 53.51           C  
ANISOU  508  CG2 VAL A  78     7383   6518   6429    597   1202   1191       C  
ATOM    509  N   ALA A  79     -20.667 -41.475   3.228  1.00 55.48           N  
ANISOU  509  N   ALA A  79     7769   6991   6320   1033    789   1592       N  
ATOM    510  CA  ALA A  79     -19.707 -41.968   4.209  1.00 53.69           C  
ANISOU  510  CA  ALA A  79     7572   6912   5916   1173    679   1826       C  
ATOM    511  C   ALA A  79     -18.796 -40.846   4.679  1.00 52.25           C  
ANISOU  511  C   ALA A  79     7333   7069   5449   1203    548   1667       C  
ATOM    512  O   ALA A  79     -18.480 -40.747   5.869  1.00 55.28           O  
ANISOU  512  O   ALA A  79     7750   7720   5532   1244    495   1809       O  
ATOM    513  CB  ALA A  79     -18.894 -43.118   3.621  1.00 53.59           C  
ANISOU  513  CB  ALA A  79     7554   6647   6159   1331    582   1940       C  
ATOM    514  N   ILE A  80     -18.384 -39.974   3.762  1.00 54.15           N  
ANISOU  514  N   ILE A  80     7491   7316   5768   1158    487   1378       N  
ATOM    515  CA  ILE A  80     -17.612 -38.805   4.167  1.00 54.84           C  
ANISOU  515  CA  ILE A  80     7532   7689   5616   1124    355   1208       C  
ATOM    516  C   ILE A  80     -18.445 -37.923   5.087  1.00 51.77           C  
ANISOU  516  C   ILE A  80     7236   7467   4967   1033    431   1117       C  
ATOM    517  O   ILE A  80     -17.965 -37.452   6.124  1.00 53.49           O  
ANISOU  517  O   ILE A  80     7480   7964   4878   1044    334   1109       O  
ATOM    518  CB  ILE A  80     -17.112 -38.035   2.929  1.00 49.36           C  
ANISOU  518  CB  ILE A  80     6735   6939   5083   1053    290    952       C  
ATOM    519  CG1 ILE A  80     -16.004 -38.826   2.231  1.00 51.17           C  
ANISOU  519  CG1 ILE A  80     6836   7134   5472   1185    199   1022       C  
ATOM    520  CG2 ILE A  80     -16.595 -36.669   3.322  1.00 47.57           C  
ANISOU  520  CG2 ILE A  80     6490   6938   4645    944    167    758       C  
ATOM    521  CD1 ILE A  80     -15.906 -38.570   0.732  1.00 47.55           C  
ANISOU  521  CD1 ILE A  80     6286   6546   5236   1133    225    833       C  
ATOM    522  N   ALA A  81     -19.713 -37.713   4.740  1.00 49.73           N  
ANISOU  522  N   ALA A  81     7017   7062   4816    957    602   1037       N  
ATOM    523  CA  ALA A  81     -20.567 -36.844   5.542  1.00 51.40           C  
ANISOU  523  CA  ALA A  81     7296   7439   4796    912    698    913       C  
ATOM    524  C   ALA A  81     -20.780 -37.402   6.948  1.00 55.81           C  
ANISOU  524  C   ALA A  81     7916   8240   5048    968    762   1151       C  
ATOM    525  O   ALA A  81     -20.712 -36.663   7.936  1.00 59.15           O  
ANISOU  525  O   ALA A  81     8394   8943   5135    979    735   1040       O  
ATOM    526  CB  ALA A  81     -21.900 -36.632   4.827  1.00 51.45           C  
ANISOU  526  CB  ALA A  81     7285   7259   5006    849    872    813       C  
ATOM    527  N   LEU A  82     -21.030 -38.700   7.064  1.00 55.09           N  
ANISOU  527  N   LEU A  82     7827   8046   5057    996    838   1481       N  
ATOM    528  CA  LEU A  82     -21.310 -39.293   8.362  1.00 57.55           C  
ANISOU  528  CA  LEU A  82     8196   8589   5079   1027    913   1776       C  
ATOM    529  C   LEU A  82     -20.058 -39.773   9.087  1.00 61.04           C  
ANISOU  529  C   LEU A  82     8658   9208   5326   1137    719   1986       C  
ATOM    530  O   LEU A  82     -20.147 -40.153  10.265  1.00 63.03           O  
ANISOU  530  O   LEU A  82     8965   9720   5263   1170    747   2241       O  
ATOM    531  CB  LEU A  82     -22.286 -40.466   8.200  1.00 58.41           C  
ANISOU  531  CB  LEU A  82     8307   8482   5404    967   1088   2081       C  
ATOM    532  CG  LEU A  82     -23.658 -40.113   7.617  1.00 59.28           C  
ANISOU  532  CG  LEU A  82     8359   8484   5682    849   1287   1930       C  
ATOM    533  CD1 LEU A  82     -24.498 -41.357   7.441  1.00 66.49           C  
ANISOU  533  CD1 LEU A  82     9258   9174   6831    746   1421   2248       C  
ATOM    534  CD2 LEU A  82     -24.389 -39.093   8.479  1.00 58.47           C  
ANISOU  534  CD2 LEU A  82     8248   8731   5238    850   1422   1765       C  
ATOM    535  N   GLY A  83     -18.906 -39.758   8.423  1.00 58.52           N  
ANISOU  535  N   GLY A  83     8276   8794   5165   1199    526   1899       N  
ATOM    536  CA  GLY A  83     -17.691 -40.315   9.003  1.00 60.88           C  
ANISOU  536  CA  GLY A  83     8549   9255   5328   1333    328   2120       C  
ATOM    537  C   GLY A  83     -17.795 -41.801   9.273  1.00 63.25           C  
ANISOU  537  C   GLY A  83     8898   9387   5746   1432    364   2561       C  
ATOM    538  O   GLY A  83     -17.217 -42.295  10.247  1.00 69.42           O  
ANISOU  538  O   GLY A  83     9702  10386   6288   1539    253   2852       O  
ATOM    539  N   ASP A  84     -18.484 -42.531   8.398  1.00 63.91           N  
ANISOU  539  N   ASP A  84     9004   9072   6206   1396    493   2621       N  
ATOM    540  CA  ASP A  84     -18.814 -43.940   8.604  1.00 67.72           C  
ANISOU  540  CA  ASP A  84     9570   9299   6859   1440    545   3032       C  
ATOM    541  C   ASP A  84     -17.814 -44.806   7.839  1.00 72.12           C  
ANISOU  541  C   ASP A  84    10098   9560   7744   1630    391   3093       C  
ATOM    542  O   ASP A  84     -17.910 -44.965   6.618  1.00 65.61           O  
ANISOU  542  O   ASP A  84     9243   8418   7266   1622    420   2883       O  
ATOM    543  CB  ASP A  84     -20.250 -44.211   8.164  1.00 76.50           C  
ANISOU  543  CB  ASP A  84    10723  10159   8185   1255    771   3041       C  
ATOM    544  CG  ASP A  84     -20.701 -45.633   8.459  1.00 86.21           C  
ANISOU  544  CG  ASP A  84    12054  11106   9595   1234    828   3488       C  
ATOM    545  OD1 ASP A  84     -20.019 -46.588   8.024  1.00 89.02           O  
ANISOU  545  OD1 ASP A  84    12455  11138  10231   1376    702   3627       O  
ATOM    546  OD2 ASP A  84     -21.753 -45.796   9.116  1.00 91.88           O  
ANISOU  546  OD2 ASP A  84    12804  11921  10186   1074   1003   3702       O  
ATOM    547  N   LYS A  85     -16.855 -45.376   8.570  1.00 77.05           N  
ANISOU  547  N   LYS A  85    10724  10311   8240   1822    225   3379       N  
ATOM    548  CA  LYS A  85     -15.864 -46.242   7.943  1.00 70.44           C  
ANISOU  548  CA  LYS A  85     9845   9216   7704   2063     77   3450       C  
ATOM    549  C   LYS A  85     -16.504 -47.509   7.378  1.00 70.14           C  
ANISOU  549  C   LYS A  85     9941   8627   8081   2076    165   3632       C  
ATOM    550  O   LYS A  85     -16.105 -47.984   6.309  1.00 69.76           O  
ANISOU  550  O   LYS A  85     9866   8257   8382   2206    125   3466       O  
ATOM    551  CB  LYS A  85     -14.762 -46.565   8.945  1.00 73.82           C  
ANISOU  551  CB  LYS A  85    10231   9929   7889   2283   -132   3749       C  
ATOM    552  CG  LYS A  85     -13.995 -45.324   9.398  1.00 76.89           C  
ANISOU  552  CG  LYS A  85    10469  10847   7897   2255   -264   3520       C  
ATOM    553  N   GLU A  86     -17.498 -48.070   8.072  1.00 72.34           N  
ANISOU  553  N   GLU A  86    10363   8798   8325   1929    286   3963       N  
ATOM    554  CA  GLU A  86     -18.186 -49.250   7.552  1.00 73.88           C  
ANISOU  554  CA  GLU A  86    10695   8438   8936   1876    359   4136       C  
ATOM    555  C   GLU A  86     -18.821 -48.967   6.193  1.00 70.22           C  
ANISOU  555  C   GLU A  86    10196   7713   8772   1731    466   3714       C  
ATOM    556  O   GLU A  86     -18.673 -49.753   5.249  1.00 70.60           O  
ANISOU  556  O   GLU A  86    10297   7320   9210   1821    424   3620       O  
ATOM    557  CB  GLU A  86     -19.245 -49.727   8.547  1.00 76.89           C  
ANISOU  557  CB  GLU A  86    11199   8824   9192   1665    493   4566       C  
ATOM    558  N   LEU A  87     -19.529 -47.837   6.074  1.00 71.16           N  
ANISOU  558  N   LEU A  87    10228   8104   8704   1522    595   3446       N  
ATOM    559  CA  LEU A  87     -20.152 -47.466   4.805  1.00 66.96           C  
ANISOU  559  CA  LEU A  87     9644   7383   8413   1385    682   3064       C  
ATOM    560  C   LEU A  87     -19.111 -47.233   3.713  1.00 66.27           C  
ANISOU  560  C   LEU A  87     9467   7242   8469   1572    560   2726       C  
ATOM    561  O   LEU A  87     -19.302 -47.652   2.565  1.00 60.77           O  
ANISOU  561  O   LEU A  87     8784   6220   8085   1564    572   2522       O  
ATOM    562  CB  LEU A  87     -21.020 -46.221   5.001  1.00 69.45           C  
ANISOU  562  CB  LEU A  87     9877   8035   8477   1179    822   2871       C  
ATOM    563  CG  LEU A  87     -22.068 -45.913   3.930  1.00 71.01           C  
ANISOU  563  CG  LEU A  87    10026   8061   8895    987    940   2595       C  
ATOM    564  CD1 LEU A  87     -23.090 -47.033   3.809  1.00 65.20           C  
ANISOU  564  CD1 LEU A  87     9370   6965   8439    816   1031   2820       C  
ATOM    565  CD2 LEU A  87     -22.741 -44.584   4.230  1.00 67.85           C  
ANISOU  565  CD2 LEU A  87     9535   8022   8225    865   1051   2407       C  
ATOM    566  N   ALA A  88     -18.013 -46.543   4.049  1.00 64.91           N  
ANISOU  566  N   ALA A  88     9187   7423   8052   1723    442   2655       N  
ATOM    567  CA  ALA A  88     -16.899 -46.390   3.118  1.00 63.57           C  
ANISOU  567  CA  ALA A  88     8892   7267   7993   1910    330   2396       C  
ATOM    568  C   ALA A  88     -16.404 -47.744   2.617  1.00 66.06           C  
ANISOU  568  C   ALA A  88     9272   7184   8643   2148    261   2493       C  
ATOM    569  O   ALA A  88     -16.182 -47.933   1.416  1.00 64.56           O  
ANISOU  569  O   ALA A  88     9038   6807   8684   2223    264   2214       O  
ATOM    570  CB  ALA A  88     -15.762 -45.617   3.783  1.00 63.18           C  
ANISOU  570  CB  ALA A  88     8705   7669   7630   2019    192   2396       C  
ATOM    571  N   LYS A  89     -16.216 -48.700   3.531  1.00 66.39           N  
ANISOU  571  N   LYS A  89     9426   7092   8707   2284    193   2886       N  
ATOM    572  CA  LYS A  89     -15.796 -50.035   3.115  1.00 69.61           C  
ANISOU  572  CA  LYS A  89     9931   7046   9471   2535    116   2991       C  
ATOM    573  C   LYS A  89     -16.859 -50.709   2.259  1.00 69.55           C  
ANISOU  573  C   LYS A  89    10077   6533   9814   2367    221   2873       C  
ATOM    574  O   LYS A  89     -16.527 -51.478   1.351  1.00 70.87           O  
ANISOU  574  O   LYS A  89    10292   6336  10299   2549    176   2701       O  
ATOM    575  CB  LYS A  89     -15.469 -50.898   4.337  1.00 74.15           C  
ANISOU  575  CB  LYS A  89    10618   7555  10000   2696     10   3497       C  
ATOM    576  N   LYS A  90     -18.138 -50.441   2.529  1.00 68.43           N  
ANISOU  576  N   LYS A  90    10001   6381   9617   2027    357   2946       N  
ATOM    577  CA  LYS A  90     -19.180 -50.963   1.654  1.00 68.29           C  
ANISOU  577  CA  LYS A  90    10086   5943   9918   1822    441   2799       C  
ATOM    578  C   LYS A  90     -19.108 -50.302   0.283  1.00 68.43           C  
ANISOU  578  C   LYS A  90     9982   6031   9989   1809    466   2293       C  
ATOM    579  O   LYS A  90     -19.279 -50.966  -0.744  1.00 73.17           O  
ANISOU  579  O   LYS A  90    10653   6259  10890   1829    451   2073       O  
ATOM    580  CB  LYS A  90     -20.558 -50.778   2.291  1.00 68.23           C  
ANISOU  580  CB  LYS A  90    10117   5987   9818   1462    586   3009       C  
ATOM    581  N   ALA A  91     -18.847 -48.994   0.244  1.00 64.91           N  
ANISOU  581  N   ALA A  91     9362   6054   9246   1769    494   2105       N  
ATOM    582  CA  ALA A  91     -18.684 -48.323  -1.040  1.00 65.78           C  
ANISOU  582  CA  ALA A  91     9351   6265   9379   1759    508   1680       C  
ATOM    583  C   ALA A  91     -17.500 -48.881  -1.821  1.00 67.34           C  
ANISOU  583  C   ALA A  91     9504   6359   9722   2077    413   1502       C  
ATOM    584  O   ALA A  91     -17.572 -49.008  -3.051  1.00 64.40           O  
ANISOU  584  O   ALA A  91     9115   5855   9499   2087    432   1181       O  
ATOM    585  CB  ALA A  91     -18.521 -46.819  -0.822  1.00 58.26           C  
ANISOU  585  CB  ALA A  91     8239   5802   8095   1661    533   1567       C  
ATOM    586  N   LYS A  92     -16.423 -49.254  -1.122  1.00 68.43           N  
ANISOU  586  N   LYS A  92     9614   6578   9809   2354    311   1705       N  
ATOM    587  CA  LYS A  92     -15.261 -49.844  -1.784  1.00 64.02           C  
ANISOU  587  CA  LYS A  92     8983   5947   9394   2711    228   1552       C  
ATOM    588  C   LYS A  92     -15.633 -51.149  -2.481  1.00 66.89           C  
ANISOU  588  C   LYS A  92     9542   5732  10142   2811    224   1458       C  
ATOM    589  O   LYS A  92     -15.233 -51.397  -3.625  1.00 67.28           O  
ANISOU  589  O   LYS A  92     9545   5696  10321   2974    227   1113       O  
ATOM    590  CB  LYS A  92     -14.145 -50.076  -0.762  1.00 66.63           C  
ANISOU  590  CB  LYS A  92     9240   6464   9612   2994    101   1848       C  
ATOM    591  CG  LYS A  92     -12.756 -50.173  -1.361  1.00 67.94           C  
ANISOU  591  CG  LYS A  92     9199   6816   9801   3357     25   1663       C  
ATOM    592  CD  LYS A  92     -11.782 -50.938  -0.460  1.00 72.15           C  
ANISOU  592  CD  LYS A  92     9711   7338  10366   3719   -125   1988       C  
ATOM    593  N   GLU A  93     -16.385 -52.007  -1.790  1.00 69.41           N  
ANISOU  593  N   GLU A  93    10083   5650  10640   2709    213   1764       N  
ATOM    594  CA  GLU A  93     -16.847 -53.251  -2.395  1.00 72.61           C  
ANISOU  594  CA  GLU A  93    10709   5437  11443   2743    189   1683       C  
ATOM    595  C   GLU A  93     -17.766 -52.978  -3.581  1.00 70.31           C  
ANISOU  595  C   GLU A  93    10424   5060  11228   2472    273   1293       C  
ATOM    596  O   GLU A  93     -17.619 -53.581  -4.648  1.00 71.86           O  
ANISOU  596  O   GLU A  93    10685   4976  11644   2606    245    956       O  
ATOM    597  CB  GLU A  93     -17.550 -54.109  -1.338  1.00 79.44           C  
ANISOU  597  CB  GLU A  93    11798   5919  12465   2602    164   2153       C  
ATOM    598  CG  GLU A  93     -18.372 -55.272  -1.894  1.00 83.48           C  
ANISOU  598  CG  GLU A  93    12561   5756  13400   2474    144   2094       C  
ATOM    599  CD  GLU A  93     -19.866 -54.974  -1.894  1.00 93.94           C  
ANISOU  599  CD  GLU A  93    13914   7058  14719   1973    254   2133       C  
ATOM    600  OE1 GLU A  93     -20.449 -54.848  -0.791  1.00 94.25           O  
ANISOU  600  OE1 GLU A  93    13969   7213  14628   1755    308   2553       O  
ATOM    601  OE2 GLU A  93     -20.454 -54.859  -2.996  1.00 93.40           O  
ANISOU  601  OE2 GLU A  93    13833   6898  14757   1805    287   1744       O  
ATOM    602  N   GLU A  94     -18.712 -52.054  -3.418  1.00 72.48           N  
ANISOU  602  N   GLU A  94    10627   5601  11311   2111    369   1317       N  
ATOM    603  CA  GLU A  94     -19.635 -51.751  -4.507  1.00 71.57           C  
ANISOU  603  CA  GLU A  94    10496   5446  11252   1852    430    984       C  
ATOM    604  C   GLU A  94     -18.904 -51.183  -5.722  1.00 68.52           C  
ANISOU  604  C   GLU A  94     9954   5326  10753   2017    430    555       C  
ATOM    605  O   GLU A  94     -19.264 -51.490  -6.866  1.00 69.37           O  
ANISOU  605  O   GLU A  94    10104   5259  10995   1968    428    220       O  
ATOM    606  CB  GLU A  94     -20.709 -50.773  -4.024  1.00 73.47           C  
ANISOU  606  CB  GLU A  94    10651   5975  11288   1492    531   1114       C  
ATOM    607  CG  GLU A  94     -21.521 -51.249  -2.828  1.00 73.37           C  
ANISOU  607  CG  GLU A  94    10751   5795  11330   1294    567   1545       C  
ATOM    608  N   ALA A  95     -17.851 -50.386  -5.496  1.00 65.56           N  
ANISOU  608  N   ALA A  95     9393   5392  10124   2202    427    567       N  
ATOM    609  CA  ALA A  95     -17.154 -49.734  -6.604  1.00 63.55           C  
ANISOU  609  CA  ALA A  95     8955   5464   9725   2314    446    215       C  
ATOM    610  C   ALA A  95     -16.311 -50.726  -7.397  1.00 69.14           C  
ANISOU  610  C   ALA A  95     9693   5960  10618   2670    403    -31       C  
ATOM    611  O   ALA A  95     -16.364 -50.750  -8.633  1.00 73.91           O  
ANISOU  611  O   ALA A  95    10269   6581  11233   2683    433   -400       O  
ATOM    612  CB  ALA A  95     -16.288 -48.586  -6.082  1.00 62.19           C  
ANISOU  612  CB  ALA A  95     8564   5820   9246   2359    445    324       C  
ATOM    613  N   LEU A  96     -15.516 -51.547  -6.705  1.00 66.35           N  
ANISOU  613  N   LEU A  96     9391   5424  10396   2987    330    164       N  
ATOM    614  CA  LEU A  96     -14.754 -52.591  -7.386  1.00 70.35           C  
ANISOU  614  CA  LEU A  96     9945   5666  11119   3381    287    -74       C  
ATOM    615  C   LEU A  96     -15.668 -53.538  -8.159  1.00 72.58           C  
ANISOU  615  C   LEU A  96    10484   5395  11698   3281    275   -323       C  
ATOM    616  O   LEU A  96     -15.302 -54.025  -9.235  1.00 74.75           O  
ANISOU  616  O   LEU A  96    10771   5568  12061   3501    277   -723       O  
ATOM    617  CB  LEU A  96     -13.901 -53.362  -6.376  1.00 73.96           C  
ANISOU  617  CB  LEU A  96    10442   5954  11707   3734    187    244       C  
ATOM    618  CG  LEU A  96     -12.859 -52.526  -5.631  1.00 72.62           C  
ANISOU  618  CG  LEU A  96     9998   6348  11246   3864    163    462       C  
ATOM    619  CD1 LEU A  96     -12.400 -53.243  -4.394  1.00 75.97           C  
ANISOU  619  CD1 LEU A  96    10505   6585  11775   4097     44    885       C  
ATOM    620  CD2 LEU A  96     -11.684 -52.198  -6.527  1.00 72.98           C  
ANISOU  620  CD2 LEU A  96     9759   6804  11166   4157    194    149       C  
ATOM    621  N   LYS A  97     -16.860 -53.816  -7.630  1.00 72.49           N  
ANISOU  621  N   LYS A  97    10667   5043  11833   2941    260   -104       N  
ATOM    622  CA  LYS A  97     -17.804 -54.640  -8.375  1.00 74.69           C  
ANISOU  622  CA  LYS A  97    11168   4820  12391   2769    230   -345       C  
ATOM    623  C   LYS A  97     -18.229 -53.939  -9.658  1.00 72.69           C  
ANISOU  623  C   LYS A  97    10796   4862  11960   2586    290   -771       C  
ATOM    624  O   LYS A  97     -18.381 -54.580 -10.703  1.00 78.55           O  
ANISOU  624  O   LYS A  97    11650   5349  12848   2641    256  -1167       O  
ATOM    625  CB  LYS A  97     -19.016 -54.974  -7.501  1.00 75.18           C  
ANISOU  625  CB  LYS A  97    11403   4544  12619   2390    215     23       C  
ATOM    626  CG  LYS A  97     -19.865 -56.142  -7.990  1.00 79.13           C  
ANISOU  626  CG  LYS A  97    12174   4386  13507   2228    137   -123       C  
ATOM    627  N   VAL A  98     -18.383 -52.616  -9.606  1.00 70.55           N  
ANISOU  627  N   VAL A  98    10308   5134  11364   2385    368   -702       N  
ATOM    628  CA  VAL A  98     -18.679 -51.847 -10.810  1.00 71.91           C  
ANISOU  628  CA  VAL A  98    10348   5640  11332   2237    416  -1050       C  
ATOM    629  C   VAL A  98     -17.489 -51.860 -11.752  1.00 71.75           C  
ANISOU  629  C   VAL A  98    10201   5875  11187   2594    440  -1388       C  
ATOM    630  O   VAL A  98     -17.642 -52.035 -12.967  1.00 74.36           O  
ANISOU  630  O   VAL A  98    10545   6223  11487   2600    445  -1786       O  
ATOM    631  CB  VAL A  98     -19.085 -50.408 -10.437  1.00 69.89           C  
ANISOU  631  CB  VAL A  98     9908   5857  10789   1963    482   -853       C  
ATOM    632  CG1 VAL A  98     -19.348 -49.585 -11.678  1.00 67.84           C  
ANISOU  632  CG1 VAL A  98     9515   5941  10319   1825    515  -1158       C  
ATOM    633  CG2 VAL A  98     -20.319 -50.419  -9.570  1.00 63.48           C  
ANISOU  633  CG2 VAL A  98     9196   4840  10084   1633    484   -559       C  
ATOM    634  N   LEU A  99     -16.282 -51.713 -11.201  1.00 74.40           N  
ANISOU  634  N   LEU A  99    10396   6438  11434   2900    453  -1236       N  
ATOM    635  CA  LEU A  99     -15.076 -51.712 -12.023  1.00 74.30           C  
ANISOU  635  CA  LEU A  99    10205   6737  11290   3258    495  -1524       C  
ATOM    636  C   LEU A  99     -14.902 -53.032 -12.758  1.00 76.49           C  
ANISOU  636  C   LEU A  99    10661   6583  11818   3560    458  -1885       C  
ATOM    637  O   LEU A  99     -14.447 -53.052 -13.906  1.00 79.79           O  
ANISOU  637  O   LEU A  99    10983   7229  12104   3735    514  -2285       O  
ATOM    638  CB  LEU A  99     -13.859 -51.430 -11.148  1.00 73.25           C  
ANISOU  638  CB  LEU A  99     9875   6895  11062   3524    490  -1252       C  
ATOM    639  CG  LEU A  99     -12.490 -51.465 -11.815  1.00 70.65           C  
ANISOU  639  CG  LEU A  99     9299   6937  10607   3927    540  -1484       C  
ATOM    640  CD1 LEU A  99     -12.392 -50.380 -12.864  1.00 72.67           C  
ANISOU  640  CD1 LEU A  99     9327   7750  10533   3747    642  -1699       C  
ATOM    641  CD2 LEU A  99     -11.421 -51.288 -10.755  1.00 71.16           C  
ANISOU  641  CD2 LEU A  99     9177   7236  10626   4152    496  -1155       C  
ATOM    642  N   LYS A 100     -15.263 -54.145 -12.121  1.00 93.27           N  
ANISOU  642  N   LYS A 100    13059   8079  14300   3622    364  -1754       N  
ATOM    643  CA  LYS A 100     -15.172 -55.431 -12.803  1.00 94.43           C  
ANISOU  643  CA  LYS A 100    13427   7718  14733   3896    306  -2121       C  
ATOM    644  C   LYS A 100     -16.225 -55.546 -13.897  1.00 90.37           C  
ANISOU  644  C   LYS A 100    13050   7060  14228   3594    294  -2510       C  
ATOM    645  O   LYS A 100     -15.927 -56.010 -15.004  1.00 85.22           O  
ANISOU  645  O   LYS A 100    12414   6458  13508   3735    337  -2925       O  
ATOM    646  CB  LYS A 100     -15.307 -56.576 -11.800  1.00 92.27           C  
ANISOU  646  CB  LYS A 100    13422   6782  14853   3984    201  -1813       C  
ATOM    647  N   GLU A 101     -17.461 -55.127 -13.612  1.00 84.38           N  
ANISOU  647  N   GLU A 101    12351   6235  13473   3101    272  -2313       N  
ATOM    648  CA  GLU A 101     -18.504 -55.223 -14.626  1.00 84.24           C  
ANISOU  648  CA  GLU A 101    12434   6112  13459   2794    234  -2660       C  
ATOM    649  C   GLU A 101     -18.225 -54.297 -15.799  1.00 83.61           C  
ANISOU  649  C   GLU A 101    12122   6670  12977   2799    320  -2984       C  
ATOM    650  O   GLU A 101     -18.535 -54.642 -16.949  1.00 81.98           O  
ANISOU  650  O   GLU A 101    11991   6428  12731   2777    287  -3437       O  
ATOM    651  CB  GLU A 101     -19.871 -54.903 -14.021  1.00 81.88           C  
ANISOU  651  CB  GLU A 101    12188   5683  13240   2279    200  -2342       C  
ATOM    652  CG  GLU A 101     -20.247 -55.760 -12.830  1.00 78.84           C  
ANISOU  652  CG  GLU A 101    12017   4721  13218   2204    130  -1956       C  
ATOM    653  CD  GLU A 101     -21.591 -55.379 -12.243  1.00 89.29           C  
ANISOU  653  CD  GLU A 101    13334   6018  14576   1697    130  -1638       C  
ATOM    654  OE1 GLU A 101     -21.696 -54.295 -11.625  1.00 87.50           O  
ANISOU  654  OE1 GLU A 101    12908   6240  14097   1570    220  -1339       O  
ATOM    655  OE2 GLU A 101     -22.549 -56.165 -12.402  1.00106.23           O  
ANISOU  655  OE2 GLU A 101    15665   7695  17002   1423     39  -1701       O  
ATOM    656  N   ALA A 102     -17.561 -53.172 -15.548  1.00 76.76           N  
ANISOU  656  N   ALA A 102    10979   6385  11803   2846    421  -2769       N  
ATOM    657  CA  ALA A 102     -17.314 -52.215 -16.611  1.00 76.69           C  
ANISOU  657  CA  ALA A 102    10743   6991  11405   2805    503  -2993       C  
ATOM    658  C   ALA A 102     -16.074 -52.555 -17.411  1.00 82.06           C  
ANISOU  658  C   ALA A 102    11311   7919  11950   3251    576  -3343       C  
ATOM    659  O   ALA A 102     -15.984 -52.173 -18.582  1.00 80.62           O  
ANISOU  659  O   ALA A 102    11014   8140  11479   3242    633  -3660       O  
ATOM    660  CB  ALA A 102     -17.167 -50.803 -16.035  1.00 69.74           C  
ANISOU  660  CB  ALA A 102     9622   6608  10270   2620    570  -2610       C  
ATOM    661  N   GLU A 103     -15.149 -53.314 -16.832  1.00 86.09           N  
ANISOU  661  N   GLU A 103    11849   8204  12658   3655    574  -3298       N  
ATOM    662  CA  GLU A 103     -13.990 -53.736 -17.601  1.00 81.39           C  
ANISOU  662  CA  GLU A 103    11124   7869  11931   4042    669  -3581       C  
ATOM    663  C   GLU A 103     -14.356 -54.890 -18.522  1.00 86.33           C  
ANISOU  663  C   GLU A 103    11999   8129  12673   4051    644  -3959       C  
ATOM    664  O   GLU A 103     -13.929 -54.920 -19.681  1.00 88.72           O  
ANISOU  664  O   GLU A 103    12204   8786  12718   4152    730  -4293       O  
ATOM    665  CB  GLU A 103     -12.844 -54.095 -16.658  1.00 83.08           C  
ANISOU  665  CB  GLU A 103    11230   8051  12285   4402    685  -3305       C  
ATOM    666  CG  GLU A 103     -11.919 -52.901 -16.376  1.00 80.73           C  
ANISOU  666  CG  GLU A 103    10551   8437  11685   4492    767  -3101       C  
ATOM    667  CD  GLU A 103     -11.201 -52.969 -15.022  1.00 88.69           C  
ANISOU  667  CD  GLU A 103    11477   9377  12845   4710    710  -2693       C  
ATOM    668  OE1 GLU A 103     -11.429 -53.927 -14.247  1.00 85.14           O  
ANISOU  668  OE1 GLU A 103    11271   8343  12737   4796    610  -2529       O  
ATOM    669  OE2 GLU A 103     -10.394 -52.057 -14.736  1.00 87.71           O  
ANISOU  669  OE2 GLU A 103    11033   9809  12482   4746    762  -2498       O  
ATOM    670  N   LYS A 104     -15.193 -55.816 -18.046  1.00 88.17           N  
ANISOU  670  N   LYS A 104    12558   7673  13270   3913    524  -3904       N  
ATOM    671  CA  LYS A 104     -15.658 -56.902 -18.904  1.00 93.14           C  
ANISOU  671  CA  LYS A 104    13451   7924  14014   3869    478  -4269       C  
ATOM    672  C   LYS A 104     -16.552 -56.374 -20.022  1.00 91.74           C  
ANISOU  672  C   LYS A 104    13269   8019  13571   3541    449  -4581       C  
ATOM    673  O   LYS A 104     -16.363 -56.718 -21.191  1.00 95.26           O  
ANISOU  673  O   LYS A 104    13731   8638  13824   3624    485  -4976       O  
ATOM    674  CB  LYS A 104     -16.390 -57.960 -18.075  1.00 95.59           C  
ANISOU  674  CB  LYS A 104    14102   7447  14773   3735    351  -4079       C  
ATOM    675  N   GLY A 105     -17.529 -55.527 -19.691  1.00 88.30           N  
ANISOU  675  N   GLY A 105    12794   7642  13112   3174    381  -4409       N  
ATOM    676  CA  GLY A 105     -18.407 -55.022 -20.732  1.00 86.07           C  
ANISOU  676  CA  GLY A 105    12486   7630  12586   2861    336  -4681       C  
ATOM    677  C   GLY A 105     -17.676 -54.163 -21.742  1.00 87.69           C  
ANISOU  677  C   GLY A 105    12415   8590  12311   2998    465  -4870       C  
ATOM    678  O   GLY A 105     -18.033 -54.141 -22.924  1.00 86.88           O  
ANISOU  678  O   GLY A 105    12321   8734  11955   2881    446  -5196       O  
ATOM    679  N   TYR A 106     -16.622 -53.477 -21.299  1.00 88.16           N  
ANISOU  679  N   TYR A 106    12222   9046  12227   3236    592  -4649       N  
ATOM    680  CA  TYR A 106     -15.786 -52.702 -22.210  1.00 88.44           C  
ANISOU  680  CA  TYR A 106    11970   9820  11812   3359    734  -4763       C  
ATOM    681  C   TYR A 106     -14.979 -53.605 -23.132  1.00 90.51           C  
ANISOU  681  C   TYR A 106    12258  10155  11978   3656    807  -5094       C  
ATOM    682  O   TYR A 106     -14.775 -53.280 -24.308  1.00 95.11           O  
ANISOU  682  O   TYR A 106    12714  11239  12185   3646    877  -5329       O  
ATOM    683  CB  TYR A 106     -14.857 -51.782 -21.424  1.00 81.55           C  
ANISOU  683  CB  TYR A 106    10809   9334  10841   3501    839  -4412       C  
ATOM    684  CG  TYR A 106     -14.030 -50.889 -22.308  1.00 81.39           C  
ANISOU  684  CG  TYR A 106    10468  10096  10361   3551    986  -4452       C  
ATOM    685  CD1 TYR A 106     -14.612 -49.819 -22.971  1.00 82.26           C  
ANISOU  685  CD1 TYR A 106    10465  10648  10142   3252    998  -4454       C  
ATOM    686  CD2 TYR A 106     -12.674 -51.103 -22.473  1.00 82.31           C  
ANISOU  686  CD2 TYR A 106    10380  10521  10375   3877   1111  -4454       C  
ATOM    687  CE1 TYR A 106     -13.871 -48.991 -23.784  1.00 82.71           C  
ANISOU  687  CE1 TYR A 106    10234  11417   9775   3254   1131  -4426       C  
ATOM    688  CE2 TYR A 106     -11.927 -50.282 -23.282  1.00 84.41           C  
ANISOU  688  CE2 TYR A 106    10336  11510  10227   3875   1245  -4447       C  
ATOM    689  CZ  TYR A 106     -12.528 -49.223 -23.936  1.00 88.02           C  
ANISOU  689  CZ  TYR A 106    10704  12382  10357   3551   1256  -4416       C  
ATOM    690  OH  TYR A 106     -11.798 -48.388 -24.753  1.00 90.47           O  
ANISOU  690  OH  TYR A 106    10714  13408  10254   3508   1385  -4350       O  
ATOM    691  N   LYS A 107     -14.502 -54.738 -22.619  1.00 92.39           N  
ANISOU  691  N   LYS A 107    12654   9905  12546   3930    796  -5108       N  
ATOM    692  CA  LYS A 107     -13.682 -55.615 -23.443  1.00 98.50           C  
ANISOU  692  CA  LYS A 107    13445  10727  13254   4254    876  -5439       C  
ATOM    693  C   LYS A 107     -14.487 -56.186 -24.603  1.00102.09           C  
ANISOU  693  C   LYS A 107    14124  11053  13611   4092    802  -5870       C  
ATOM    694  O   LYS A 107     -14.046 -56.136 -25.758  1.00105.12           O  
ANISOU  694  O   LYS A 107    14399  11890  13653   4201    889  -6168       O  
ATOM    695  CB  LYS A 107     -13.092 -56.741 -22.591  1.00102.13           C  
ANISOU  695  CB  LYS A 107    14049  10627  14127   4577    863  -5347       C  
ATOM    696  N   GLU A 108     -15.685 -56.706 -24.328  1.00102.05           N  
ANISOU  696  N   GLU A 108    14422  10468  13885   3809    635  -5899       N  
ATOM    697  CA  GLU A 108     -16.470 -57.306 -25.398  1.00105.98           C  
ANISOU  697  CA  GLU A 108    15136  10825  14305   3634    536  -6314       C  
ATOM    698  C   GLU A 108     -17.124 -56.266 -26.297  1.00103.10           C  
ANISOU  698  C   GLU A 108    14619  11033  13521   3325    509  -6407       C  
ATOM    699  O   GLU A 108     -17.504 -56.594 -27.423  1.00109.19           O  
ANISOU  699  O   GLU A 108    15484  11918  14085   3242    457  -6779       O  
ATOM    700  CB  GLU A 108     -17.532 -58.246 -24.821  1.00107.58           C  
ANISOU  700  CB  GLU A 108    15695  10225  14954   3394    355  -6297       C  
ATOM    701  CG  GLU A 108     -18.810 -57.566 -24.400  1.00102.62           C  
ANISOU  701  CG  GLU A 108    15076   9528  14388   2924    219  -6077       C  
ATOM    702  N   ALA A 109     -17.256 -55.024 -25.838  1.00 97.04           N  
ANISOU  702  N   ALA A 109    13621  10635  12615   3160    539  -6078       N  
ATOM    703  CA  ALA A 109     -17.791 -53.993 -26.712  1.00 94.95           C  
ANISOU  703  CA  ALA A 109    13192  10950  11933   2895    524  -6133       C  
ATOM    704  C   ALA A 109     -16.777 -53.585 -27.771  1.00100.34           C  
ANISOU  704  C   ALA A 109    13638  12338  12148   3113    687  -6277       C  
ATOM    705  O   ALA A 109     -17.164 -53.223 -28.887  1.00100.00           O  
ANISOU  705  O   ALA A 109    13545  12713  11737   2954    661  -6467       O  
ATOM    706  CB  ALA A 109     -18.231 -52.781 -25.891  1.00 93.08           C  
ANISOU  706  CB  ALA A 109    12791  10874  11702   2661    513  -5741       C  
ATOM    707  N   LYS A 110     -15.483 -53.632 -27.445  1.00102.83           N  
ANISOU  707  N   LYS A 110    13787  12821  12463   3462    850  -6166       N  
ATOM    708  CA  LYS A 110     -14.465 -53.355 -28.456  1.00113.54           C  
ANISOU  708  CA  LYS A 110    14902  14838  13400   3669   1013  -6300       C  
ATOM    709  C   LYS A 110     -14.353 -54.501 -29.458  1.00128.49           C  
ANISOU  709  C   LYS A 110    16980  16597  15243   3856   1006  -6783       C  
ATOM    710  O   LYS A 110     -14.143 -54.264 -30.655  1.00136.32           O  
ANISOU  710  O   LYS A 110    17856  18124  15813   3864   1070  -6996       O  
ATOM    711  CB  LYS A 110     -13.111 -53.087 -27.796  1.00113.78           C  
ANISOU  711  CB  LYS A 110    14668  15103  13462   3970   1177  -6037       C  
ATOM    712  CG  LYS A 110     -13.059 -51.836 -26.941  1.00106.93           C  
ANISOU  712  CG  LYS A 110    13576  14493  12560   3795   1204  -5578       C  
ATOM    713  CD  LYS A 110     -11.636 -51.552 -26.475  1.00108.70           C  
ANISOU  713  CD  LYS A 110    13496  15055  12749   4072   1356  -5348       C  
ATOM    714  CE  LYS A 110     -10.753 -51.058 -27.617  1.00123.56           C  
ANISOU  714  CE  LYS A 110    15081  17697  14167   4142   1511  -5423       C  
ATOM    715  NZ  LYS A 110     -11.157 -49.707 -28.113  1.00123.70           N  
ANISOU  715  NZ  LYS A 110    14925  18266  13810   3784   1527  -5213       N  
ATOM    716  N   LYS A 111     -14.481 -55.748 -28.992  1.00113.42           N  
ANISOU  716  N   LYS A 111    15364  13976  13754   4004    930  -6951       N  
ATOM    717  CA  LYS A 111     -14.449 -56.886 -29.908  1.00118.73           C  
ANISOU  717  CA  LYS A 111    16254  14447  14411   4170    910  -7439       C  
ATOM    718  C   LYS A 111     -15.645 -56.859 -30.853  1.00119.47           C  
ANISOU  718  C   LYS A 111    16510  14585  14298   3819    756  -7709       C  
ATOM    719  O   LYS A 111     -15.482 -56.939 -32.074  1.00123.77           O  
ANISOU  719  O   LYS A 111    17020  15537  14469   3877    795  -8040       O  
ATOM    720  CB  LYS A 111     -14.407 -58.198 -29.123  1.00121.85           C  
ANISOU  720  CB  LYS A 111    16951  14011  15337   4365    847  -7511       C  
ATOM    721  N   GLN A 112     -16.856 -56.720 -30.303  1.00115.80           N  
ANISOU  721  N   GLN A 112    16201  13738  14059   3446    573  -7560       N  
ATOM    722  CA  GLN A 112     -18.069 -56.623 -31.108  1.00116.45           C  
ANISOU  722  CA  GLN A 112    16403  13879  13965   3073    397  -7769       C  
ATOM    723  C   GLN A 112     -18.117 -55.370 -31.976  1.00114.02           C  
ANISOU  723  C   GLN A 112    15807  14403  13111   2922    446  -7690       C  
ATOM    724  O   GLN A 112     -18.992 -55.275 -32.844  1.00117.55           O  
ANISOU  724  O   GLN A 112    16317  15021  13326   2659    308  -7888       O  
ATOM    725  CB  GLN A 112     -19.306 -56.667 -30.204  1.00112.86           C  
ANISOU  725  CB  GLN A 112    16116  12868  13896   2700    201  -7562       C  
ATOM    726  CG  GLN A 112     -19.467 -57.966 -29.426  1.00116.02           C  
ANISOU  726  CG  GLN A 112    16840  12406  14836   2762    120  -7616       C  
ATOM    727  N   GLY A 113     -17.211 -54.416 -31.772  1.00113.71           N  
ANISOU  727  N   GLY A 113    15456  14889  12861   3064    627  -7387       N  
ATOM    728  CA  GLY A 113     -17.230 -53.200 -32.560  1.00110.50           C  
ANISOU  728  CA  GLY A 113    14781  15256  11948   2900    678  -7248       C  
ATOM    729  C   GLY A 113     -18.358 -52.251 -32.231  1.00112.52           C  
ANISOU  729  C   GLY A 113    14998  15562  12191   2494    537  -6972       C  
ATOM    730  O   GLY A 113     -18.677 -51.382 -33.046  1.00108.75           O  
ANISOU  730  O   GLY A 113    14368  15654  11300   2301    519  -6904       O  
ATOM    731  N   ASP A 114     -18.976 -52.394 -31.060  1.00110.40           N  
ANISOU  731  N   ASP A 114    14859  14721  12368   2362    435  -6797       N  
ATOM    732  CA  ASP A 114     -20.057 -51.509 -30.628  1.00110.35           C  
ANISOU  732  CA  ASP A 114    14802  14729  12395   1992    307  -6537       C  
ATOM    733  C   ASP A 114     -19.439 -50.267 -29.995  1.00102.11           C  
ANISOU  733  C   ASP A 114    13488  14076  11233   2024    457  -6110       C  
ATOM    734  O   ASP A 114     -19.063 -50.272 -28.822  1.00 99.71           O  
ANISOU  734  O   ASP A 114    13178  13457  11250   2136    518  -5889       O  
ATOM    735  CB  ASP A 114     -20.980 -52.235 -29.656  1.00114.95           C  
ANISOU  735  CB  ASP A 114    15627  14538  13509   1824    141  -6533       C  
ATOM    736  CG  ASP A 114     -21.878 -53.250 -30.350  1.00121.73           C  
ANISOU  736  CG  ASP A 114    16738  15064  14451   1652    -54  -6910       C  
ATOM    737  OD1 ASP A 114     -22.070 -53.141 -31.582  1.00112.73           O  
ANISOU  737  OD1 ASP A 114    15564  14354  12915   1585   -101  -7149       O  
ATOM    738  OD2 ASP A 114     -22.387 -54.160 -29.660  1.00128.35           O  
ANISOU  738  OD2 ASP A 114    17809  15215  15746   1568   -165  -6948       O  
ATOM    739  N   GLU A 115     -19.347 -49.186 -30.772  1.00107.27           N  
ANISOU  739  N   GLU A 115    13921  15418  11420   1909    509  -5970       N  
ATOM    740  CA  GLU A 115     -18.558 -48.035 -30.344  1.00 95.65           C  
ANISOU  740  CA  GLU A 115    12184  14376   9784   1950    674  -5573       C  
ATOM    741  C   GLU A 115     -19.227 -47.279 -29.200  1.00 90.25           C  
ANISOU  741  C   GLU A 115    11487  13471   9332   1739    614  -5258       C  
ATOM    742  O   GLU A 115     -18.542 -46.755 -28.314  1.00 92.71           O  
ANISOU  742  O   GLU A 115    11672  13783   9770   1811    728  -4899       O  
ATOM    743  CB  GLU A 115     -18.307 -47.108 -31.534  1.00106.07           C  
ANISOU  743  CB  GLU A 115    13289  16466  10548   1849    737  -5464       C  
ATOM    744  N   ILE A 116     -20.559 -47.203 -29.200  1.00 86.61           N  
ANISOU  744  N   ILE A 116    11142  12777   8990   1421    417  -5227       N  
ATOM    745  CA  ILE A 116     -21.256 -46.444 -28.165  1.00 80.93           C  
ANISOU  745  CA  ILE A 116    10397  11801   8554   1155    349  -4710       C  
ATOM    746  C   ILE A 116     -21.191 -47.187 -26.836  1.00 79.81           C  
ANISOU  746  C   ILE A 116    10396  10997   8929   1253    356  -4634       C  
ATOM    747  O   ILE A 116     -20.892 -46.602 -25.788  1.00 74.02           O  
ANISOU  747  O   ILE A 116     9588  10168   8368   1243    425  -4217       O  
ATOM    748  CB  ILE A 116     -22.711 -46.160 -28.585  1.00 80.08           C  
ANISOU  748  CB  ILE A 116    10327  11681   8420    803    139  -4678       C  
ATOM    749  CG1 ILE A 116     -22.834 -44.792 -29.254  1.00 80.95           C  
ANISOU  749  CG1 ILE A 116    10239  12393   8125    637    134  -4359       C  
ATOM    750  CG2 ILE A 116     -23.627 -46.158 -27.375  1.00 75.39           C  
ANISOU  750  CG2 ILE A 116     9803  10550   8291    602     47  -4381       C  
ATOM    751  CD1 ILE A 116     -22.112 -44.678 -30.566  1.00 82.25           C  
ANISOU  751  CD1 ILE A 116    10308  13191   7754    765    215  -4598       C  
ATOM    752  N   ALA A 117     -21.474 -48.492 -26.862  1.00 80.07           N  
ANISOU  752  N   ALA A 117    10649  10560   9213   1341    273  -5034       N  
ATOM    753  CA  ALA A 117     -21.434 -49.285 -25.638  1.00 78.16           C  
ANISOU  753  CA  ALA A 117    10565   9668   9465   1429    267  -4940       C  
ATOM    754  C   ALA A 117     -20.036 -49.311 -25.031  1.00 74.96           C  
ANISOU  754  C   ALA A 117    10074   9315   9093   1791    444  -4819       C  
ATOM    755  O   ALA A 117     -19.892 -49.367 -23.806  1.00 72.20           O  
ANISOU  755  O   ALA A 117     9753   8622   9056   1819    465  -4499       O  
ATOM    756  CB  ALA A 117     -21.927 -50.703 -25.919  1.00 78.90           C  
ANISOU  756  CB  ALA A 117    10927   9234   9816   1455    131  -5413       C  
ATOM    757  N   ALA A 118     -18.994 -49.313 -25.867  1.00 80.52           N  
ANISOU  757  N   ALA A 118    10656  10472   9465   2078    572  -5078       N  
ATOM    758  CA  ALA A 118     -17.635 -49.228 -25.337  1.00 78.21           C  
ANISOU  758  CA  ALA A 118    10211  10331   9174   2412    741  -4937       C  
ATOM    759  C   ALA A 118     -17.385 -47.878 -24.677  1.00 74.71           C  
ANISOU  759  C   ALA A 118     9545  10206   8636   2231    806  -4378       C  
ATOM    760  O   ALA A 118     -16.848 -47.812 -23.566  1.00 73.04           O  
ANISOU  760  O   ALA A 118     9293   9811   8648   2332    847  -4087       O  
ATOM    761  CB  ALA A 118     -16.613 -49.482 -26.447  1.00 82.99           C  
ANISOU  761  CB  ALA A 118    10695  11397   9441   2663    867  -5174       C  
ATOM    762  N   ALA A 119     -17.805 -46.791 -25.324  1.00 73.56           N  
ANISOU  762  N   ALA A 119     9270  10511   8169   1954    794  -4217       N  
ATOM    763  CA  ALA A 119     -17.632 -45.478 -24.716  1.00 68.92           C  
ANISOU  763  CA  ALA A 119     8507  10157   7522   1764    831  -3705       C  
ATOM    764  C   ALA A 119     -18.400 -45.387 -23.408  1.00 65.25           C  
ANISOU  764  C   ALA A 119     8170   9178   7445   1587    735  -3394       C  
ATOM    765  O   ALA A 119     -17.948 -44.730 -22.463  1.00 68.92           O  
ANISOU  765  O   ALA A 119     8541   9653   7992   1568    778  -3036       O  
ATOM    766  CB  ALA A 119     -18.068 -44.381 -25.683  1.00 68.71           C  
ANISOU  766  CB  ALA A 119     8361  10628   7118   1498    807  -3582       C  
ATOM    767  N   LEU A 120     -19.557 -46.047 -23.333  1.00 67.19           N  
ANISOU  767  N   LEU A 120     8616   8995   7917   1447    605  -3531       N  
ATOM    768  CA  LEU A 120     -20.365 -45.976 -22.126  1.00 68.43           C  
ANISOU  768  CA  LEU A 120     8871   8718   8411   1265    533  -3230       C  
ATOM    769  C   LEU A 120     -19.745 -46.801 -21.003  1.00 63.45           C  
ANISOU  769  C   LEU A 120     8334   7679   8094   1494    574  -3170       C  
ATOM    770  O   LEU A 120     -19.762 -46.396 -19.836  1.00 59.68           O  
ANISOU  770  O   LEU A 120     7843   7060   7773   1433    586  -2814       O  
ATOM    771  CB  LEU A 120     -21.789 -46.442 -22.431  1.00 68.56           C  
ANISOU  771  CB  LEU A 120     9030   8453   8566   1017    384  -3378       C  
ATOM    772  CG  LEU A 120     -22.633 -45.479 -23.278  1.00 63.09           C  
ANISOU  772  CG  LEU A 120     8230   8132   7609    752    305  -3316       C  
ATOM    773  CD1 LEU A 120     -24.018 -46.040 -23.542  1.00 66.19           C  
ANISOU  773  CD1 LEU A 120     8730   8260   8159    512    141  -3475       C  
ATOM    774  CD2 LEU A 120     -22.727 -44.124 -22.631  1.00 55.57           C  
ANISOU  774  CD2 LEU A 120     7141   7358   6614    619    338  -2858       C  
ATOM    775  N   TYR A 121     -19.161 -47.944 -21.339  1.00 67.05           N  
ANISOU  775  N   TYR A 121     8887   7957   8630   1779    592  -3515       N  
ATOM    776  CA  TYR A 121     -18.472 -48.733 -20.326  1.00 66.66           C  
ANISOU  776  CA  TYR A 121     8919   7537   8872   2045    620  -3436       C  
ATOM    777  C   TYR A 121     -17.211 -48.035 -19.845  1.00 65.67           C  
ANISOU  777  C   TYR A 121     8567   7786   8598   2235    736  -3190       C  
ATOM    778  O   TYR A 121     -16.893 -48.066 -18.649  1.00 62.15           O  
ANISOU  778  O   TYR A 121     8129   7142   8345   2299    735  -2895       O  
ATOM    779  CB  TYR A 121     -18.165 -50.122 -20.877  1.00 70.92           C  
ANISOU  779  CB  TYR A 121     9630   7764   9552   2338    597  -3893       C  
ATOM    780  CG  TYR A 121     -19.341 -51.046 -20.712  1.00 74.76           C  
ANISOU  780  CG  TYR A 121    10392   7642  10372   2141    450  -4010       C  
ATOM    781  CD1 TYR A 121     -19.957 -51.189 -19.470  1.00 73.30           C  
ANISOU  781  CD1 TYR A 121    10312   7031  10507   1961    395  -3639       C  
ATOM    782  CD2 TYR A 121     -19.855 -51.754 -21.787  1.00 75.24           C  
ANISOU  782  CD2 TYR A 121    10598   7578  10411   2105    363  -4484       C  
ATOM    783  CE1 TYR A 121     -21.042 -52.022 -19.301  1.00 71.80           C  
ANISOU  783  CE1 TYR A 121    10345   6305  10630   1736    267  -3703       C  
ATOM    784  CE2 TYR A 121     -20.942 -52.597 -21.628  1.00 78.87           C  
ANISOU  784  CE2 TYR A 121    11297   7470  11199   1874    210  -4583       C  
ATOM    785  CZ  TYR A 121     -21.532 -52.726 -20.380  1.00 78.92           C  
ANISOU  785  CZ  TYR A 121    11385   7059  11542   1679    167  -4172       C  
ATOM    786  OH  TYR A 121     -22.614 -53.560 -20.207  1.00 81.11           O  
ANISOU  786  OH  TYR A 121    11875   6793  12152   1409     22  -4230       O  
ATOM    787  N   LEU A 122     -16.469 -47.416 -20.767  1.00 68.54           N  
ANISOU  787  N   LEU A 122     8716   8719   8607   2313    831  -3299       N  
ATOM    788  CA  LEU A 122     -15.291 -46.656 -20.371  1.00 62.90           C  
ANISOU  788  CA  LEU A 122     7747   8412   7741   2428    931  -3048       C  
ATOM    789  C   LEU A 122     -15.662 -45.535 -19.422  1.00 58.52           C  
ANISOU  789  C   LEU A 122     7146   7872   7216   2130    890  -2598       C  
ATOM    790  O   LEU A 122     -14.880 -45.195 -18.531  1.00 60.38           O  
ANISOU  790  O   LEU A 122     7264   8186   7491   2209    915  -2345       O  
ATOM    791  CB  LEU A 122     -14.579 -46.101 -21.604  1.00 69.25           C  
ANISOU  791  CB  LEU A 122     8314   9861   8135   2481   1045  -3206       C  
ATOM    792  CG  LEU A 122     -13.247 -45.376 -21.379  1.00 70.71           C  
ANISOU  792  CG  LEU A 122     8186  10537   8142   2589   1158  -2982       C  
ATOM    793  CD1 LEU A 122     -12.247 -46.275 -20.659  1.00 66.70           C  
ANISOU  793  CD1 LEU A 122     7632   9867   7845   2994   1193  -3034       C  
ATOM    794  CD2 LEU A 122     -12.676 -44.859 -22.704  1.00 66.56           C  
ANISOU  794  CD2 LEU A 122     7426  10676   7189   2593   1283  -3124       C  
ATOM    795  N   ILE A 123     -16.858 -44.969 -19.580  1.00 58.47           N  
ANISOU  795  N   ILE A 123     7229   7792   7195   1802    817  -2511       N  
ATOM    796  CA  ILE A 123     -17.322 -43.940 -18.654  1.00 54.81           C  
ANISOU  796  CA  ILE A 123     6750   7294   6782   1549    777  -2128       C  
ATOM    797  C   ILE A 123     -17.565 -44.537 -17.275  1.00 51.81           C  
ANISOU  797  C   ILE A 123     6514   6454   6716   1597    737  -1962       C  
ATOM    798  O   ILE A 123     -17.179 -43.956 -16.254  1.00 49.96           O  
ANISOU  798  O   ILE A 123     6220   6257   6504   1575    742  -1678       O  
ATOM    799  CB  ILE A 123     -18.582 -43.260 -19.221  1.00 57.30           C  
ANISOU  799  CB  ILE A 123     7110   7647   7016   1239    708  -2097       C  
ATOM    800  CG1 ILE A 123     -18.190 -42.241 -20.296  1.00 56.91           C  
ANISOU  800  CG1 ILE A 123     6882   8126   6615   1148    744  -2077       C  
ATOM    801  CG2 ILE A 123     -19.413 -42.622 -18.114  1.00 47.88           C  
ANISOU  801  CG2 ILE A 123     5978   6227   5987   1032    655  -1786       C  
ATOM    802  CD1 ILE A 123     -19.331 -41.805 -21.181  1.00 55.89           C  
ANISOU  802  CD1 ILE A 123     6789   8082   6363    917    661  -2120       C  
ATOM    803  N   ALA A 124     -18.174 -45.720 -17.224  1.00 53.71           N  
ANISOU  803  N   ALA A 124     6951   6261   7194   1655    690  -2135       N  
ATOM    804  CA  ALA A 124     -18.410 -46.363 -15.944  1.00 53.64           C  
ANISOU  804  CA  ALA A 124     7087   5818   7476   1690    655  -1941       C  
ATOM    805  C   ALA A 124     -17.107 -46.733 -15.263  1.00 54.94           C  
ANISOU  805  C   ALA A 124     7185   6006   7682   2006    691  -1851       C  
ATOM    806  O   ALA A 124     -17.034 -46.733 -14.031  1.00 55.59           O  
ANISOU  806  O   ALA A 124     7305   5933   7885   2012    670  -1563       O  
ATOM    807  CB  ALA A 124     -19.291 -47.593 -16.121  1.00 56.13           C  
ANISOU  807  CB  ALA A 124     7628   5644   8055   1658    587  -2136       C  
ATOM    808  N   ILE A 125     -16.062 -47.041 -16.029  1.00 57.39           N  
ANISOU  808  N   ILE A 125     7378   6551   7876   2284    745  -2087       N  
ATOM    809  CA  ILE A 125     -14.763 -47.257 -15.401  1.00 58.74           C  
ANISOU  809  CA  ILE A 125     7418   6836   8064   2595    774  -1978       C  
ATOM    810  C   ILE A 125     -14.296 -45.972 -14.725  1.00 55.74           C  
ANISOU  810  C   ILE A 125     6839   6833   7505   2440    785  -1651       C  
ATOM    811  O   ILE A 125     -13.838 -45.985 -13.577  1.00 55.45           O  
ANISOU  811  O   ILE A 125     6782   6735   7551   2521    747  -1399       O  
ATOM    812  CB  ILE A 125     -13.730 -47.778 -16.420  1.00 62.36           C  
ANISOU  812  CB  ILE A 125     7739   7547   8408   2942    851  -2314       C  
ATOM    813  CG1 ILE A 125     -13.931 -49.268 -16.692  1.00 66.33           C  
ANISOU  813  CG1 ILE A 125     8476   7551   9174   3205    813  -2623       C  
ATOM    814  CG2 ILE A 125     -12.308 -47.601 -15.892  1.00 63.36           C  
ANISOU  814  CG2 ILE A 125     7611   7998   8467   3214    893  -2160       C  
ATOM    815  CD1 ILE A 125     -13.763 -49.648 -18.143  1.00 69.40           C  
ANISOU  815  CD1 ILE A 125     8840   8127   9401   3357    876  -3095       C  
ATOM    816  N   ALA A 126     -14.423 -44.839 -15.420  1.00 53.81           N  
ANISOU  816  N   ALA A 126     6461   6971   7014   2203    819  -1646       N  
ATOM    817  CA  ALA A 126     -14.035 -43.557 -14.831  1.00 53.90           C  
ANISOU  817  CA  ALA A 126     6314   7288   6879   2016    810  -1358       C  
ATOM    818  C   ALA A 126     -14.862 -43.239 -13.585  1.00 52.81           C  
ANISOU  818  C   ALA A 126     6334   6855   6876   1825    738  -1099       C  
ATOM    819  O   ALA A 126     -14.347 -42.668 -12.615  1.00 50.15           O  
ANISOU  819  O   ALA A 126     5921   6630   6504   1796    704   -872       O  
ATOM    820  CB  ALA A 126     -14.173 -42.442 -15.867  1.00 53.21           C  
ANISOU  820  CB  ALA A 126     6101   7579   6537   1776    844  -1382       C  
ATOM    821  N   LEU A 127     -16.149 -43.591 -13.597  1.00 53.16           N  
ANISOU  821  N   LEU A 127     6583   6558   7060   1686    714  -1141       N  
ATOM    822  CA  LEU A 127     -16.971 -43.391 -12.412  1.00 51.53           C  
ANISOU  822  CA  LEU A 127     6507   6103   6969   1529    674   -905       C  
ATOM    823  C   LEU A 127     -16.457 -44.223 -11.247  1.00 51.86           C  
ANISOU  823  C   LEU A 127     6613   5936   7157   1734    649   -752       C  
ATOM    824  O   LEU A 127     -16.474 -43.776 -10.091  1.00 46.60           O  
ANISOU  824  O   LEU A 127     5959   5280   6467   1666    622   -508       O  
ATOM    825  CB  LEU A 127     -18.418 -43.746 -12.729  1.00 47.74           C  
ANISOU  825  CB  LEU A 127     6188   5332   6621   1350    662   -985       C  
ATOM    826  CG  LEU A 127     -19.090 -42.800 -13.727  1.00 48.85           C  
ANISOU  826  CG  LEU A 127     6265   5688   6610   1129    659  -1071       C  
ATOM    827  CD1 LEU A 127     -20.412 -43.389 -14.220  1.00 48.46           C  
ANISOU  827  CD1 LEU A 127     6338   5380   6696    990    627  -1204       C  
ATOM    828  CD2 LEU A 127     -19.288 -41.417 -13.119  1.00 41.81           C  
ANISOU  828  CD2 LEU A 127     5312   4967   5607    951    649   -844       C  
ATOM    829  N   ALA A 128     -15.964 -45.427 -11.539  1.00 55.01           N  
ANISOU  829  N   ALA A 128     7056   6150   7694   2005    649   -897       N  
ATOM    830  CA  ALA A 128     -15.437 -46.287 -10.487  1.00 53.12           C  
ANISOU  830  CA  ALA A 128     6883   5689   7610   2236    607   -725       C  
ATOM    831  C   ALA A 128     -14.186 -45.690  -9.864  1.00 52.66           C  
ANISOU  831  C   ALA A 128     6614   6004   7391   2367    585   -561       C  
ATOM    832  O   ALA A 128     -14.027 -45.716  -8.638  1.00 56.45           O  
ANISOU  832  O   ALA A 128     7126   6434   7887   2392    529   -296       O  
ATOM    833  CB  ALA A 128     -15.146 -47.679 -11.050  1.00 56.49           C  
ANISOU  833  CB  ALA A 128     7411   5807   8245   2533    600   -947       C  
ATOM    834  N   ALA A 129     -13.322 -45.086 -10.677  1.00 52.70           N  
ANISOU  834  N   ALA A 129     6388   6423   7214   2415    622   -698       N  
ATOM    835  CA  ALA A 129     -12.143 -44.438 -10.118  1.00 56.41           C  
ANISOU  835  CA  ALA A 129     6619   7283   7530   2481    588   -539       C  
ATOM    836  C   ALA A 129     -12.537 -43.251  -9.251  1.00 55.86           C  
ANISOU  836  C   ALA A 129     6565   7324   7337   2168    538   -319       C  
ATOM    837  O   ALA A 129     -11.937 -43.017  -8.194  1.00 54.44           O  
ANISOU  837  O   ALA A 129     6316   7270   7101   2203    462   -119       O  
ATOM    838  CB  ALA A 129     -11.194 -44.011 -11.237  1.00 61.42           C  
ANISOU  838  CB  ALA A 129     6978   8367   7991   2549    654   -716       C  
ATOM    839  N   ILE A 130     -13.563 -42.506  -9.669  1.00 53.69           N  
ANISOU  839  N   ILE A 130     6383   7000   7017   1877    569   -365       N  
ATOM    840  CA  ILE A 130     -14.080 -41.424  -8.837  1.00 52.29           C  
ANISOU  840  CA  ILE A 130     6258   6860   6750   1615    527   -196       C  
ATOM    841  C   ILE A 130     -14.550 -41.977  -7.498  1.00 51.71           C  
ANISOU  841  C   ILE A 130     6354   6528   6767   1660    491     -9       C  
ATOM    842  O   ILE A 130     -14.184 -41.470  -6.431  1.00 49.15           O  
ANISOU  842  O   ILE A 130     6002   6339   6335   1624    426    158       O  
ATOM    843  CB  ILE A 130     -15.207 -40.675  -9.571  1.00 51.09           C  
ANISOU  843  CB  ILE A 130     6184   6653   6574   1355    565   -282       C  
ATOM    844  CG1 ILE A 130     -14.624 -39.769 -10.658  1.00 52.04           C  
ANISOU  844  CG1 ILE A 130     6122   7114   6537   1250    579   -367       C  
ATOM    845  CG2 ILE A 130     -16.005 -39.858  -8.606  1.00 44.84           C  
ANISOU  845  CG2 ILE A 130     5503   5780   5754   1157    536   -139       C  
ATOM    846  CD1 ILE A 130     -15.555 -39.527 -11.833  1.00 46.53           C  
ANISOU  846  CD1 ILE A 130     5478   6374   5825   1109    621   -501       C  
ATOM    847  N   ALA A 131     -15.342 -43.048  -7.533  1.00 55.82           N  
ANISOU  847  N   ALA A 131     7049   6685   7476   1728    525    -28       N  
ATOM    848  CA  ALA A 131     -15.821 -43.643  -6.290  1.00 52.05           C  
ANISOU  848  CA  ALA A 131     6730   5969   7080   1751    505    195       C  
ATOM    849  C   ALA A 131     -14.656 -44.082  -5.416  1.00 54.17           C  
ANISOU  849  C   ALA A 131     6926   6345   7312   1994    424    367       C  
ATOM    850  O   ALA A 131     -14.624 -43.786  -4.217  1.00 52.90           O  
ANISOU  850  O   ALA A 131     6792   6270   7036   1951    376    582       O  
ATOM    851  CB  ALA A 131     -16.749 -44.823  -6.586  1.00 48.41           C  
ANISOU  851  CB  ALA A 131     6453   5079   6862   1767    543    157       C  
ATOM    852  N   LEU A 132     -13.670 -44.764  -6.009  1.00 56.39           N  
ANISOU  852  N   LEU A 132     7096   6661   7669   2268    406    264       N  
ATOM    853  CA  LEU A 132     -12.504 -45.191  -5.239  1.00 55.42           C  
ANISOU  853  CA  LEU A 132     6863   6674   7521   2539    314    432       C  
ATOM    854  C   LEU A 132     -11.742 -43.998  -4.677  1.00 55.29           C  
ANISOU  854  C   LEU A 132     6645   7114   7248   2422    243    519       C  
ATOM    855  O   LEU A 132     -11.225 -44.057  -3.556  1.00 59.61           O  
ANISOU  855  O   LEU A 132     7162   7780   7709   2507    141    738       O  
ATOM    856  CB  LEU A 132     -11.581 -46.052  -6.098  1.00 56.84           C  
ANISOU  856  CB  LEU A 132     6922   6848   7827   2884    322    260       C  
ATOM    857  CG  LEU A 132     -12.142 -47.419  -6.494  1.00 60.01           C  
ANISOU  857  CG  LEU A 132     7549   6735   8516   3061    349    170       C  
ATOM    858  CD1 LEU A 132     -11.121 -48.211  -7.305  1.00 70.93           C  
ANISOU  858  CD1 LEU A 132     8802   8143  10005   3460    357    -43       C  
ATOM    859  CD2 LEU A 132     -12.587 -48.195  -5.270  1.00 60.67           C  
ANISOU  859  CD2 LEU A 132     7850   6465   8736   3101    281    487       C  
ATOM    860  N   ALA A 133     -11.668 -42.902  -5.434  1.00 53.48           N  
ANISOU  860  N   ALA A 133     6285   7142   6894   2211    279    360       N  
ATOM    861  CA  ALA A 133     -11.015 -41.707  -4.912  1.00 51.93           C  
ANISOU  861  CA  ALA A 133     5924   7325   6483   2041    194    431       C  
ATOM    862  C   ALA A 133     -11.741 -41.179  -3.683  1.00 50.96           C  
ANISOU  862  C   ALA A 133     5976   7129   6256   1853    145    582       C  
ATOM    863  O   ALA A 133     -11.107 -40.659  -2.762  1.00 52.15           O  
ANISOU  863  O   ALA A 133     6044   7528   6243   1816     29    695       O  
ATOM    864  CB  ALA A 133     -10.931 -40.627  -5.992  1.00 54.55           C  
ANISOU  864  CB  ALA A 133     6123   7876   6729   1813    241    265       C  
ATOM    865  N   LEU A 134     -13.063 -41.305  -3.644  1.00 52.29           N  
ANISOU  865  N   LEU A 134     6371   6993   6503   1735    231    574       N  
ATOM    866  CA  LEU A 134     -13.795 -40.812  -2.486  1.00 53.40           C  
ANISOU  866  CA  LEU A 134     6660   7108   6522   1582    215    699       C  
ATOM    867  C   LEU A 134     -13.666 -41.750  -1.298  1.00 52.83           C  
ANISOU  867  C   LEU A 134     6674   6967   6434   1757    166    946       C  
ATOM    868  O   LEU A 134     -13.552 -41.293  -0.157  1.00 57.33           O  
ANISOU  868  O   LEU A 134     7267   7718   6799   1702     94   1072       O  
ATOM    869  CB  LEU A 134     -15.263 -40.608  -2.846  1.00 54.17           C  
ANISOU  869  CB  LEU A 134     6922   6960   6702   1403    333    621       C  
ATOM    870  CG  LEU A 134     -15.493 -39.643  -4.007  1.00 50.28           C  
ANISOU  870  CG  LEU A 134     6361   6529   6215   1230    367    415       C  
ATOM    871  CD1 LEU A 134     -16.903 -39.795  -4.541  1.00 46.54           C  
ANISOU  871  CD1 LEU A 134     6015   5797   5869   1123    472    346       C  
ATOM    872  CD2 LEU A 134     -15.225 -38.227  -3.548  1.00 48.90           C  
ANISOU  872  CD2 LEU A 134     6144   6580   5856   1052    293    393       C  
ATOM    873  N   VAL A 135     -13.660 -43.062  -1.542  1.00 57.93           N  
ANISOU  873  N   VAL A 135     7378   7348   7284   1973    191   1020       N  
ATOM    874  CA  VAL A 135     -13.399 -44.005  -0.456  1.00 59.44           C  
ANISOU  874  CA  VAL A 135     7646   7462   7476   2164    122   1307       C  
ATOM    875  C   VAL A 135     -12.023 -43.760   0.136  1.00 58.45           C  
ANISOU  875  C   VAL A 135     7323   7709   7177   2318    -34   1400       C  
ATOM    876  O   VAL A 135     -11.817 -43.923   1.344  1.00 61.85           O  
ANISOU  876  O   VAL A 135     7792   8257   7453   2374   -127   1646       O  
ATOM    877  CB  VAL A 135     -13.556 -45.463  -0.932  1.00 58.40           C  
ANISOU  877  CB  VAL A 135     7625   6917   7648   2382    155   1354       C  
ATOM    878  CG1 VAL A 135     -13.716 -46.369   0.249  1.00 66.64           C  
ANISOU  878  CG1 VAL A 135     8820   7789   8710   2492    105   1709       C  
ATOM    879  CG2 VAL A 135     -14.779 -45.605  -1.812  1.00 57.79           C  
ANISOU  879  CG2 VAL A 135     7683   6524   7750   2199    286   1181       C  
ATOM    880  N   ALA A 136     -11.068 -43.343  -0.688  1.00 56.21           N  
ANISOU  880  N   ALA A 136     6806   7660   6894   2372    -69   1219       N  
ATOM    881  CA  ALA A 136      -9.747 -43.043  -0.163  1.00 64.12           C  
ANISOU  881  CA  ALA A 136     7566   9065   7731   2482   -228   1302       C  
ATOM    882  C   ALA A 136      -9.801 -41.854   0.782  1.00 64.30           C  
ANISOU  882  C   ALA A 136     7593   9371   7468   2214   -317   1332       C  
ATOM    883  O   ALA A 136      -9.167 -41.864   1.844  1.00 70.87           O  
ANISOU  883  O   ALA A 136     8361  10448   8118   2286   -469   1509       O  
ATOM    884  CB  ALA A 136      -8.781 -42.777  -1.313  1.00 70.69           C  
ANISOU  884  CB  ALA A 136     8115  10129   8616   2551   -219   1101       C  
ATOM    885  N   ILE A 137     -10.584 -40.840   0.429  1.00 61.11           N  
ANISOU  885  N   ILE A 137     7277   8925   7018   1918   -236   1153       N  
ATOM    886  CA  ILE A 137     -10.726 -39.666   1.285  1.00 60.80           C  
ANISOU  886  CA  ILE A 137     7280   9093   6727   1672   -316   1124       C  
ATOM    887  C   ILE A 137     -11.382 -40.049   2.605  1.00 64.23           C  
ANISOU  887  C   ILE A 137     7918   9475   7012   1706   -322   1321       C  
ATOM    888  O   ILE A 137     -10.936 -39.637   3.682  1.00 68.45           O  
ANISOU  888  O   ILE A 137     8432  10290   7287   1671   -462   1397       O  
ATOM    889  CB  ILE A 137     -11.507 -38.567   0.544  1.00 60.98           C  
ANISOU  889  CB  ILE A 137     7375   9012   6781   1395   -221    895       C  
ATOM    890  CG1 ILE A 137     -10.762 -38.203  -0.746  1.00 60.81           C  
ANISOU  890  CG1 ILE A 137     7135   9103   6866   1350   -219    753       C  
ATOM    891  CG2 ILE A 137     -11.730 -37.356   1.436  1.00 59.96           C  
ANISOU  891  CG2 ILE A 137     7331   9030   6421   1168   -303    824       C  
ATOM    892  CD1 ILE A 137     -11.156 -36.890  -1.367  1.00 63.47           C  
ANISOU  892  CD1 ILE A 137     7495   9432   7188   1054   -197    578       C  
ATOM    893  N   ALA A 138     -12.450 -40.851   2.541  1.00 66.10           N  
ANISOU  893  N   ALA A 138     8346   9377   7394   1756   -173   1411       N  
ATOM    894  CA  ALA A 138     -13.156 -41.253   3.756  1.00 67.01           C  
ANISOU  894  CA  ALA A 138     8643   9460   7358   1764   -146   1637       C  
ATOM    895  C   ALA A 138     -12.276 -42.107   4.667  1.00 70.00           C  
ANISOU  895  C   ALA A 138     8974   9988   7635   1999   -294   1935       C  
ATOM    896  O   ALA A 138     -12.271 -41.925   5.889  1.00 73.39           O  
ANISOU  896  O   ALA A 138     9461  10652   7771   1975   -369   2092       O  
ATOM    897  CB  ALA A 138     -14.432 -42.008   3.390  1.00 59.23           C  
ANISOU  897  CB  ALA A 138     7832   8083   6590   1741     40   1698       C  
ATOM    898  N   LEU A 139     -11.535 -43.052   4.097  1.00 72.50           N  
ANISOU  898  N   LEU A 139     9187  10183   8177   2249   -341   2016       N  
ATOM    899  CA  LEU A 139     -10.734 -43.966   4.899  1.00 70.57           C  
ANISOU  899  CA  LEU A 139     8899  10030   7883   2523   -489   2331       C  
ATOM    900  C   LEU A 139      -9.339 -43.440   5.192  1.00 74.49           C  
ANISOU  900  C   LEU A 139     9124  10987   8192   2602   -701   2307       C  
ATOM    901  O   LEU A 139      -8.665 -43.979   6.074  1.00 78.55           O  
ANISOU  901  O   LEU A 139     9582  11684   8579   2803   -862   2582       O  
ATOM    902  CB  LEU A 139     -10.606 -45.319   4.193  1.00 69.17           C  
ANISOU  902  CB  LEU A 139     8752   9461   8070   2807   -450   2429       C  
ATOM    903  CG  LEU A 139     -11.875 -46.152   4.040  1.00 70.32           C  
ANISOU  903  CG  LEU A 139     9167   9114   8439   2752   -289   2532       C  
ATOM    904  CD1 LEU A 139     -11.556 -47.467   3.350  1.00 70.08           C  
ANISOU  904  CD1 LEU A 139     9169   8681   8777   3053   -298   2587       C  
ATOM    905  CD2 LEU A 139     -12.535 -46.390   5.391  1.00 67.46           C  
ANISOU  905  CD2 LEU A 139     8984   8781   7865   2666   -288   2882       C  
ATOM    906  N   GLY A 140      -8.884 -42.415   4.479  1.00 77.68           N  
ANISOU  906  N   GLY A 140     9346  11592   8577   2438   -716   2013       N  
ATOM    907  CA  GLY A 140      -7.490 -42.034   4.575  1.00 78.93           C  
ANISOU  907  CA  GLY A 140     9194  12176   8619   2505   -914   1996       C  
ATOM    908  C   GLY A 140      -6.553 -43.051   3.956  1.00 89.05           C  
ANISOU  908  C   GLY A 140    10264  13437  10133   2871   -949   2081       C  
ATOM    909  O   GLY A 140      -5.441 -43.248   4.461  1.00 93.58           O  
ANISOU  909  O   GLY A 140    10601  14347  10607   3060  -1141   2229       O  
ATOM    910  N   ASP A 141      -6.977 -43.707   2.874  1.00 80.30           N  
ANISOU  910  N   ASP A 141     9228  11954   9330   2992   -777   1974       N  
ATOM    911  CA  ASP A 141      -6.207 -44.778   2.248  1.00 81.43           C  
ANISOU  911  CA  ASP A 141     9215  12007   9717   3391   -785   2011       C  
ATOM    912  C   ASP A 141      -5.351 -44.191   1.130  1.00 88.72           C  
ANISOU  912  C   ASP A 141     9807  13225  10677   3371   -756   1745       C  
ATOM    913  O   ASP A 141      -5.870 -43.809   0.072  1.00 87.14           O  
ANISOU  913  O   ASP A 141     9651  12883  10573   3201   -592   1496       O  
ATOM    914  CB  ASP A 141      -7.132 -45.870   1.714  1.00 84.61           C  
ANISOU  914  CB  ASP A 141     9896  11830  10422   3534   -628   2016       C  
ATOM    915  CG  ASP A 141      -6.442 -47.231   1.608  1.00 87.64           C  
ANISOU  915  CG  ASP A 141    10229  12023  11047   4017   -690   2161       C  
ATOM    916  OD1 ASP A 141      -5.443 -47.345   0.863  1.00 84.82           O  
ANISOU  916  OD1 ASP A 141     9585  11868  10776   4258   -705   2007       O  
ATOM    917  OD2 ASP A 141      -6.904 -48.190   2.265  1.00 91.12           O  
ANISOU  917  OD2 ASP A 141    10913  12109  11598   4163   -720   2435       O  
ATOM    918  N   GLU A 142      -4.035 -44.141   1.360  1.00 90.28           N  
ANISOU  918  N   GLU A 142     9653  13863  10788   3545   -916   1819       N  
ATOM    919  CA  GLU A 142      -3.104 -43.646   0.351  1.00 84.29           C  
ANISOU  919  CA  GLU A 142     8519  13459  10048   3537   -885   1614       C  
ATOM    920  C   GLU A 142      -3.017 -44.600  -0.832  1.00 79.96           C  
ANISOU  920  C   GLU A 142     7930  12677   9773   3878   -719   1464       C  
ATOM    921  O   GLU A 142      -3.018 -44.163  -1.989  1.00 76.24           O  
ANISOU  921  O   GLU A 142     7349  12281   9338   3755   -571   1215       O  
ATOM    922  CB  GLU A 142      -1.726 -43.450   0.980  1.00 91.62           C  
ANISOU  922  CB  GLU A 142     9047  14945  10820   3652  -1109   1759       C  
ATOM    923  CG  GLU A 142      -0.781 -42.540   0.226  1.00 97.11           C  
ANISOU  923  CG  GLU A 142     9321  16134  11443   3466  -1112   1592       C  
ATOM    924  CD  GLU A 142       0.055 -41.675   1.154  1.00109.23           C  
ANISOU  924  CD  GLU A 142    10595  18185  12722   3235  -1367   1704       C  
ATOM    925  OE1 GLU A 142       0.071 -41.943   2.376  1.00113.10           O  
ANISOU  925  OE1 GLU A 142    11187  18708  13078   3319  -1553   1916       O  
ATOM    926  OE2 GLU A 142       0.719 -40.741   0.658  1.00116.11           O  
ANISOU  926  OE2 GLU A 142    11153  19446  13519   2958  -1390   1588       O  
ATOM    927  N   GLU A 143      -2.944 -45.908  -0.560  1.00 84.90           N  
ANISOU  927  N   GLU A 143     8658  13011  10587   4313   -749   1611       N  
ATOM    928  CA  GLU A 143      -2.794 -46.889  -1.631  1.00 82.65           C  
ANISOU  928  CA  GLU A 143     8350  12480  10572   4689   -614   1432       C  
ATOM    929  C   GLU A 143      -4.039 -46.971  -2.504  1.00 81.44           C  
ANISOU  929  C   GLU A 143     8529  11860  10556   4496   -414   1200       C  
ATOM    930  O   GLU A 143      -3.942 -47.272  -3.700  1.00 77.70           O  
ANISOU  930  O   GLU A 143     7985  11330  10207   4640   -271    926       O  
ATOM    931  CB  GLU A 143      -2.477 -48.261  -1.041  1.00 82.21           C  
ANISOU  931  CB  GLU A 143     8377  12142  10718   5195   -722   1661       C  
ATOM    932  N   LEU A 144      -5.208 -46.679  -1.941  1.00 83.08           N  
ANISOU  932  N   LEU A 144     9072  11776  10716   4170   -401   1295       N  
ATOM    933  CA  LEU A 144      -6.417 -46.681  -2.747  1.00 77.13           C  
ANISOU  933  CA  LEU A 144     8594  10631  10080   3957   -230   1087       C  
ATOM    934  C   LEU A 144      -6.497 -45.443  -3.625  1.00 79.66           C  
ANISOU  934  C   LEU A 144     8768  11253  10245   3611   -132    845       C  
ATOM    935  O   LEU A 144      -7.029 -45.504  -4.740  1.00 77.81           O  
ANISOU  935  O   LEU A 144     8611  10851  10104   3553     12    600       O  
ATOM    936  CB  LEU A 144      -7.642 -46.764  -1.839  1.00 75.49           C  
ANISOU  936  CB  LEU A 144     8747  10066   9870   3729   -238   1286       C  
ATOM    937  CG  LEU A 144      -8.927 -47.247  -2.505  1.00 80.88           C  
ANISOU  937  CG  LEU A 144     9734  10238  10758   3611    -94   1144       C  
ATOM    938  CD1 LEU A 144      -8.633 -48.224  -3.640  1.00 80.11           C  
ANISOU  938  CD1 LEU A 144     9623   9899  10917   3933    -27    907       C  
ATOM    939  CD2 LEU A 144      -9.817 -47.885  -1.464  1.00 87.51           C  
ANISOU  939  CD2 LEU A 144    10878  10701  11669   3560   -125   1438       C  
ATOM    940  N   ALA A 145      -5.938 -44.327  -3.159  1.00 79.11           N  
ANISOU  940  N   ALA A 145     8488  11629   9940   3377   -225    915       N  
ATOM    941  CA  ALA A 145      -5.870 -43.144  -4.002  1.00 73.33           C  
ANISOU  941  CA  ALA A 145     7599  11180   9081   3054   -153    728       C  
ATOM    942  C   ALA A 145      -4.876 -43.344  -5.128  1.00 74.75           C  
ANISOU  942  C   ALA A 145     7444  11666   9291   3266    -74    561       C  
ATOM    943  O   ALA A 145      -5.082 -42.836  -6.238  1.00 69.19           O  
ANISOU  943  O   ALA A 145     6691  11045   8555   3093     56    366       O  
ATOM    944  CB  ALA A 145      -5.490 -41.928  -3.165  1.00 69.15           C  
ANISOU  944  CB  ALA A 145     6948  11004   8320   2738   -296    842       C  
ATOM    945  N   LYS A 146      -3.809 -44.102  -4.868  1.00 75.17           N  
ANISOU  945  N   LYS A 146     7257  11909   9394   3661   -147    642       N  
ATOM    946  CA  LYS A 146      -2.860 -44.417  -5.925  1.00 73.48           C  
ANISOU  946  CA  LYS A 146     6703  12007   9208   3934    -48    466       C  
ATOM    947  C   LYS A 146      -3.480 -45.376  -6.930  1.00 71.74           C  
ANISOU  947  C   LYS A 146     6697  11383   9179   4176    118    219       C  
ATOM    948  O   LYS A 146      -3.245 -45.258  -8.137  1.00 73.32           O  
ANISOU  948  O   LYS A 146     6733  11791   9334   4203    268    -22       O  
ATOM    949  CB  LYS A 146      -1.580 -45.001  -5.325  1.00 78.00           C  
ANISOU  949  CB  LYS A 146     6946  12892   9799   4338   -180    620       C  
ATOM    950  N   LYS A 147      -4.294 -46.319  -6.452  1.00 71.17           N  
ANISOU  950  N   LYS A 147     6996  10740   9306   4329     89    276       N  
ATOM    951  CA  LYS A 147      -5.020 -47.195  -7.365  1.00 71.86           C  
ANISOU  951  CA  LYS A 147     7335  10379   9589   4486    218     22       C  
ATOM    952  C   LYS A 147      -6.004 -46.404  -8.215  1.00 72.70           C  
ANISOU  952  C   LYS A 147     7581  10443   9598   4065    340   -162       C  
ATOM    953  O   LYS A 147      -6.118 -46.631  -9.426  1.00 74.04           O  
ANISOU  953  O   LYS A 147     7737  10614   9781   4137    473   -455       O  
ATOM    954  CB  LYS A 147      -5.743 -48.286  -6.574  1.00 74.95           C  
ANISOU  954  CB  LYS A 147     8103  10148  10228   4649    139    177       C  
ATOM    955  CG  LYS A 147      -6.945 -48.896  -7.280  1.00 79.56           C  
ANISOU  955  CG  LYS A 147     9045  10183  10999   4575    238    -37       C  
ATOM    956  CD  LYS A 147      -6.521 -50.037  -8.192  1.00 87.06           C  
ANISOU  956  CD  LYS A 147     9993  10932  12156   5033    299   -329       C  
ATOM    957  CE  LYS A 147      -7.701 -50.924  -8.547  1.00 92.94           C  
ANISOU  957  CE  LYS A 147    11152  11004  13157   4994    326   -478       C  
ATOM    958  NZ  LYS A 147      -8.272 -51.572  -7.333  1.00 92.83           N  
ANISOU  958  NZ  LYS A 147    11431  10499  13342   4977    202   -128       N  
ATOM    959  N   ALA A 148      -6.716 -45.463  -7.594  1.00 72.49           N  
ANISOU  959  N   ALA A 148     7686  10397   9459   3643    291     -1       N  
ATOM    960  CA  ALA A 148      -7.635 -44.604  -8.329  1.00 68.75           C  
ANISOU  960  CA  ALA A 148     7325   9904   8893   3252    383   -136       C  
ATOM    961  C   ALA A 148      -6.898 -43.760  -9.362  1.00 70.08           C  
ANISOU  961  C   ALA A 148     7170  10587   8870   3143    464   -272       C  
ATOM    962  O   ALA A 148      -7.348 -43.630 -10.504  1.00 68.53           O  
ANISOU  962  O   ALA A 148     7010  10393   8635   3050    582   -483       O  
ATOM    963  CB  ALA A 148      -8.398 -43.714  -7.349  1.00 67.93           C  
ANISOU  963  CB  ALA A 148     7388   9717   8704   2880    305     68       C  
ATOM    964  N   LYS A 149      -5.771 -43.158  -8.967  1.00 72.47           N  
ANISOU  964  N   LYS A 149     7145  11355   9036   3127    395   -135       N  
ATOM    965  CA  LYS A 149      -5.000 -42.324  -9.888  1.00 70.03           C  
ANISOU  965  CA  LYS A 149     6492  11575   8540   2981    472   -209       C  
ATOM    966  C   LYS A 149      -4.585 -43.107 -11.124  1.00 72.23           C  
ANISOU  966  C   LYS A 149     6623  11992   8830   3311    632   -470       C  
ATOM    967  O   LYS A 149      -4.746 -42.640 -12.255  1.00 72.08           O  
ANISOU  967  O   LYS A 149     6540  12172   8677   3147    759   -617       O  
ATOM    968  CB  LYS A 149      -3.769 -41.754  -9.180  1.00 68.79           C  
ANISOU  968  CB  LYS A 149     5974  11892   8271   2943    351    -13       C  
ATOM    969  CG  LYS A 149      -2.801 -41.014 -10.097  1.00 66.14           C  
ANISOU  969  CG  LYS A 149     5216  12156   7758   2809    434    -48       C  
ATOM    970  N   GLU A 150      -4.027 -44.300 -10.920  1.00 74.30           N  
ANISOU  970  N   GLU A 150     6829  12162   9238   3796    625   -531       N  
ATOM    971  CA  GLU A 150      -3.608 -45.133 -12.040  1.00 75.33           C  
ANISOU  971  CA  GLU A 150     6835  12400   9387   4178    778   -831       C  
ATOM    972  C   GLU A 150      -4.787 -45.515 -12.923  1.00 74.95           C  
ANISOU  972  C   GLU A 150     7137  11947   9395   4112    874  -1095       C  
ATOM    973  O   GLU A 150      -4.641 -45.619 -14.144  1.00 75.31           O  
ANISOU  973  O   GLU A 150     7073  12224   9317   4201   1024  -1366       O  
ATOM    974  CB  GLU A 150      -2.892 -46.375 -11.507  1.00 80.22           C  
ANISOU  974  CB  GLU A 150     7389  12882  10207   4742    719   -835       C  
ATOM    975  CG  GLU A 150      -2.550 -47.438 -12.538  1.00 94.87           C  
ANISOU  975  CG  GLU A 150     9234  14669  12142   5145    850  -1176       C  
ATOM    976  CD  GLU A 150      -3.665 -48.457 -12.719  1.00100.14           C  
ANISOU  976  CD  GLU A 150    10376  14619  13054   5276    849  -1377       C  
ATOM    977  OE1 GLU A 150      -4.661 -48.391 -11.961  1.00 91.15           O  
ANISOU  977  OE1 GLU A 150     9553  13048  12032   5075    749  -1209       O  
ATOM    978  OE2 GLU A 150      -3.532 -49.335 -13.603  1.00102.50           O  
ANISOU  978  OE2 GLU A 150    10760  14754  13430   5480    935  -1674       O  
ATOM    979  N   LEU A 151      -5.963 -45.719 -12.333  1.00 80.95           N  
ANISOU  979  N   LEU A 151     8299  12143  10316   3945    790  -1020       N  
ATOM    980  CA  LEU A 151      -7.141 -46.025 -13.135  1.00 75.54           C  
ANISOU  980  CA  LEU A 151     7923  11093   9685   3829    855  -1254       C  
ATOM    981  C   LEU A 151      -7.501 -44.851 -14.030  1.00 73.13           C  
ANISOU  981  C   LEU A 151     7535  11123   9127   3428    935  -1297       C  
ATOM    982  O   LEU A 151      -7.708 -45.017 -15.238  1.00 70.27           O  
ANISOU  982  O   LEU A 151     7174  10863   8662   3459   1045  -1572       O  
ATOM    983  CB  LEU A 151      -8.304 -46.378 -12.214  1.00 76.29           C  
ANISOU  983  CB  LEU A 151     8407  10585   9996   3684    748  -1105       C  
ATOM    984  CG  LEU A 151      -8.693 -47.851 -12.219  1.00 81.14           C  
ANISOU  984  CG  LEU A 151     9292  10637  10898   4008    728  -1265       C  
ATOM    985  CD1 LEU A 151      -9.880 -48.073 -11.387  1.00 82.35           C  
ANISOU  985  CD1 LEU A 151     9788  10271  11231   3784    643  -1082       C  
ATOM    986  CD2 LEU A 151      -9.036 -48.269 -13.582  1.00 79.43           C  
ANISOU  986  CD2 LEU A 151     9145  10374  10662   4075    831  -1663       C  
ATOM    987  N   ALA A 152      -7.533 -43.645 -13.455  1.00 71.65           N  
ANISOU  987  N   ALA A 152     7276  11122   8827   3060    869  -1027       N  
ATOM    988  CA  ALA A 152      -7.926 -42.459 -14.205  1.00 67.58           C  
ANISOU  988  CA  ALA A 152     6715  10857   8106   2662    916  -1008       C  
ATOM    989  C   ALA A 152      -6.955 -42.148 -15.332  1.00 69.78           C  
ANISOU  989  C   ALA A 152     6640  11726   8147   2714   1047  -1116       C  
ATOM    990  O   ALA A 152      -7.366 -41.623 -16.373  1.00 71.35           O  
ANISOU  990  O   ALA A 152     6842  12093   8172   2506   1125  -1200       O  
ATOM    991  CB  ALA A 152      -8.042 -41.257 -13.269  1.00 63.02           C  
ANISOU  991  CB  ALA A 152     6139  10318   7489   2295    801   -710       C  
ATOM    992  N   GLU A 153      -5.673 -42.473 -15.165  1.00 71.76           N  
ANISOU  992  N   GLU A 153     6566  12331   8370   2996   1075  -1102       N  
ATOM    993  CA  GLU A 153      -4.728 -42.201 -16.243  1.00 73.29           C  
ANISOU  993  CA  GLU A 153     6379  13152   8317   3051   1228  -1198       C  
ATOM    994  C   GLU A 153      -4.928 -43.167 -17.403  1.00 70.32           C  
ANISOU  994  C   GLU A 153     6069  12757   7892   3370   1376  -1582       C  
ATOM    995  O   GLU A 153      -4.817 -42.772 -18.566  1.00 71.53           O  
ANISOU  995  O   GLU A 153     6074  13322   7783   3267   1513  -1694       O  
ATOM    996  CB  GLU A 153      -3.286 -42.261 -15.729  1.00 74.46           C  
ANISOU  996  CB  GLU A 153     6105  13740   8446   3267   1218  -1073       C  
ATOM    997  CG  GLU A 153      -2.964 -41.252 -14.627  1.00 75.24           C  
ANISOU  997  CG  GLU A 153     6102  13931   8556   2925   1053   -723       C  
ATOM    998  CD  GLU A 153      -2.719 -39.845 -15.155  1.00 75.34           C  
ANISOU  998  CD  GLU A 153     5904  14379   8344   2437   1081   -549       C  
ATOM    999  OE1 GLU A 153      -2.818 -39.644 -16.388  1.00 74.94           O  
ANISOU  999  OE1 GLU A 153     5780  14586   8108   2361   1238   -663       O  
ATOM   1000  OE2 GLU A 153      -2.436 -38.939 -14.332  1.00 69.79           O  
ANISOU 1000  OE2 GLU A 153     5122  13749   7645   2119    936   -294       O  
ATOM   1001  N   LYS A 154      -5.249 -44.428 -17.110  1.00 71.49           N  
ANISOU 1001  N   LYS A 154     6459  12421   8283   3744   1342  -1786       N  
ATOM   1002  CA  LYS A 154      -5.571 -45.367 -18.181  1.00 75.69           C  
ANISOU 1002  CA  LYS A 154     7134  12828   8797   4008   1447  -2193       C  
ATOM   1003  C   LYS A 154      -6.797 -44.906 -18.963  1.00 80.63           C  
ANISOU 1003  C   LYS A 154     8007  13330   9299   3656   1459  -2292       C  
ATOM   1004  O   LYS A 154      -6.807 -44.960 -20.201  1.00 88.84           O  
ANISOU 1004  O   LYS A 154     8999  14647  10108   3665   1573  -2536       O  
ATOM   1005  CB  LYS A 154      -5.772 -46.776 -17.618  1.00 75.97           C  
ANISOU 1005  CB  LYS A 154     7455  12231   9180   4380   1360  -2338       C  
ATOM   1006  N   VAL A 155      -7.840 -44.447 -18.262  1.00 67.26           N  
ANISOU 1006  N   VAL A 155     6590  11218   7747   3312   1324  -2077       N  
ATOM   1007  CA  VAL A 155      -9.036 -43.972 -18.952  1.00 65.87           C  
ANISOU 1007  CA  VAL A 155     6632  10925   7473   2973   1309  -2133       C  
ATOM   1008  C   VAL A 155      -8.692 -42.786 -19.839  1.00 71.30           C  
ANISOU 1008  C   VAL A 155     7065  12218   7810   2694   1397  -2022       C  
ATOM   1009  O   VAL A 155      -9.118 -42.715 -20.998  1.00 73.91           O  
ANISOU 1009  O   VAL A 155     7425  12732   7924   2618   1464  -2209       O  
ATOM   1010  CB  VAL A 155     -10.141 -43.598 -17.944  1.00 69.65           C  
ANISOU 1010  CB  VAL A 155     7392  10909   8162   2674   1161  -1889       C  
ATOM   1011  CG1 VAL A 155     -11.393 -43.129 -18.688  1.00 62.69           C  
ANISOU 1011  CG1 VAL A 155     6699   9930   7190   2357   1138  -1948       C  
ATOM   1012  CG2 VAL A 155     -10.460 -44.759 -17.010  1.00 61.88           C  
ANISOU 1012  CG2 VAL A 155     6649   9348   7514   2913   1079  -1930       C  
ATOM   1013  N   LYS A 156      -7.901 -41.848 -19.315  1.00 69.19           N  
ANISOU 1013  N   LYS A 156     6541  12277   7473   2524   1386  -1705       N  
ATOM   1014  CA  LYS A 156      -7.529 -40.672 -20.094  1.00 69.95           C  
ANISOU 1014  CA  LYS A 156     6394  12921   7263   2214   1457  -1536       C  
ATOM   1015  C   LYS A 156      -6.816 -41.067 -21.379  1.00 69.86           C  
ANISOU 1015  C   LYS A 156     6127  13459   6958   2439   1649  -1786       C  
ATOM   1016  O   LYS A 156      -7.232 -40.684 -22.478  1.00 70.10           O  
ANISOU 1016  O   LYS A 156     6172  13736   6728   2268   1716  -1848       O  
ATOM   1017  CB  LYS A 156      -6.646 -39.747 -19.255  1.00 68.68           C  
ANISOU 1017  CB  LYS A 156     5981  13001   7113   2017   1401  -1185       C  
ATOM   1018  CG  LYS A 156      -5.975 -38.638 -20.048  1.00 68.16           C  
ANISOU 1018  CG  LYS A 156     5598  13550   6750   1718   1486   -987       C  
ATOM   1019  CD  LYS A 156      -4.941 -37.898 -19.220  1.00 69.91           C  
ANISOU 1019  CD  LYS A 156     5529  14029   7005   1550   1422   -688       C  
ATOM   1020  CE  LYS A 156      -3.531 -38.243 -19.683  1.00 76.36           C  
ANISOU 1020  CE  LYS A 156     5869  15496   7647   1789   1580   -742       C  
ATOM   1021  NZ  LYS A 156      -2.477 -37.687 -18.797  1.00 83.99           N  
ANISOU 1021  NZ  LYS A 156     6520  16721   8672   1658   1493   -476       N  
ATOM   1022  N   GLU A 157      -5.754 -41.866 -21.259  1.00 72.17           N  
ANISOU 1022  N   GLU A 157     6197  13939   7285   2834   1728  -1930       N  
ATOM   1023  CA  GLU A 157      -4.964 -42.227 -22.431  1.00 76.88           C  
ANISOU 1023  CA  GLU A 157     6634  14921   7656   2963   1836  -2092       C  
ATOM   1024  C   GLU A 157      -5.800 -43.007 -23.435  1.00 78.16           C  
ANISOU 1024  C   GLU A 157     7080  14866   7751   3084   1863  -2466       C  
ATOM   1025  O   GLU A 157      -5.626 -42.858 -24.650  1.00 80.95           O  
ANISOU 1025  O   GLU A 157     7350  15599   7807   3013   1947  -2558       O  
ATOM   1026  CB  GLU A 157      -3.729 -43.024 -22.011  1.00 80.60           C  
ANISOU 1026  CB  GLU A 157     6905  15463   8257   3336   1850  -2143       C  
ATOM   1027  N   GLU A 158      -6.708 -43.849 -22.950  1.00 76.99           N  
ANISOU 1027  N   GLU A 158     7267  14113   7874   3251   1780  -2680       N  
ATOM   1028  CA  GLU A 158      -7.490 -44.661 -23.873  1.00 79.54           C  
ANISOU 1028  CA  GLU A 158     7865  14197   8160   3345   1777  -3057       C  
ATOM   1029  C   GLU A 158      -8.649 -43.871 -24.478  1.00 79.45           C  
ANISOU 1029  C   GLU A 158     7989  14251   7945   2978   1748  -3027       C  
ATOM   1030  O   GLU A 158      -8.955 -44.029 -25.668  1.00 77.89           O  
ANISOU 1030  O   GLU A 158     7853  14232   7509   2935   1776  -3238       O  
ATOM   1031  CB  GLU A 158      -7.954 -45.929 -23.164  1.00 79.41           C  
ANISOU 1031  CB  GLU A 158     8156  13482   8535   3638   1683  -3284       C  
ATOM   1032  CG  GLU A 158      -9.168 -46.606 -23.755  1.00 85.88           C  
ANISOU 1032  CG  GLU A 158     9334  13886   9410   3605   1615  -3615       C  
ATOM   1033  CD  GLU A 158      -9.016 -48.115 -23.726  1.00107.64           C  
ANISOU 1033  CD  GLU A 158    12299  16158  12440   3969   1583  -3927       C  
ATOM   1034  OE1 GLU A 158      -9.572 -48.736 -22.814  1.00104.16           O  
ANISOU 1034  OE1 GLU A 158    12106  15109  12361   4041   1472  -3922       O  
ATOM   1035  OE2 GLU A 158      -8.406 -48.701 -24.645  1.00 98.10           O  
ANISOU 1035  OE2 GLU A 158    11029  15154  11089   4170   1664  -4180       O  
ATOM   1036  N   ALA A 159      -9.286 -42.996 -23.693  1.00 74.40           N  
ANISOU 1036  N   ALA A 159     7397  13479   7390   2700   1677  -2746       N  
ATOM   1037  CA  ALA A 159     -10.331 -42.146 -24.257  1.00 70.38           C  
ANISOU 1037  CA  ALA A 159     7027  12987   6726   2296   1604  -2612       C  
ATOM   1038  C   ALA A 159      -9.765 -41.190 -25.300  1.00 75.54           C  
ANISOU 1038  C   ALA A 159     7393  14367   6941   2108   1728  -2463       C  
ATOM   1039  O   ALA A 159     -10.412 -40.921 -26.317  1.00 76.60           O  
ANISOU 1039  O   ALA A 159     7600  14694   6812   1946   1726  -2535       O  
ATOM   1040  CB  ALA A 159     -11.048 -41.379 -23.156  1.00 68.63           C  
ANISOU 1040  CB  ALA A 159     6967  12341   6769   1977   1442  -2239       C  
ATOM   1041  N   GLU A 160      -8.564 -40.657 -25.065  1.00 75.79           N  
ANISOU 1041  N   GLU A 160     7103  14794   6901   2089   1810  -2212       N  
ATOM   1042  CA  GLU A 160      -7.945 -39.779 -26.057  1.00 76.41           C  
ANISOU 1042  CA  GLU A 160     6937  15464   6630   1847   1880  -1987       C  
ATOM   1043  C   GLU A 160      -7.672 -40.523 -27.362  1.00 78.95           C  
ANISOU 1043  C   GLU A 160     7245  16040   6714   2046   1951  -2299       C  
ATOM   1044  O   GLU A 160      -7.900 -39.987 -28.454  1.00 80.57           O  
ANISOU 1044  O   GLU A 160     7418  16595   6601   1839   1969  -2229       O  
ATOM   1045  CB  GLU A 160      -6.658 -39.179 -25.496  1.00 75.09           C  
ANISOU 1045  CB  GLU A 160     6434  15608   6488   1774   1918  -1670       C  
ATOM   1046  CG  GLU A 160      -6.854 -37.815 -24.843  1.00 77.08           C  
ANISOU 1046  CG  GLU A 160     6627  15888   6772   1348   1855  -1229       C  
ATOM   1047  CD  GLU A 160      -5.735 -37.452 -23.865  1.00 82.73           C  
ANISOU 1047  CD  GLU A 160     7070  16728   7637   1313   1838   -986       C  
ATOM   1048  OE1 GLU A 160      -4.650 -38.083 -23.909  1.00 82.40           O  
ANISOU 1048  OE1 GLU A 160     6818  16894   7596   1580   1892  -1096       O  
ATOM   1049  OE2 GLU A 160      -5.947 -36.526 -23.051  1.00 72.92           O  
ANISOU 1049  OE2 GLU A 160     5869  15297   6542    995   1721   -676       O  
ATOM   1050  N   LYS A 161      -7.187 -41.763 -27.269  1.00 81.66           N  
ANISOU 1050  N   LYS A 161     7615  16204   7206   2454   1985  -2636       N  
ATOM   1051  CA  LYS A 161      -6.886 -42.526 -28.473  1.00 86.78           C  
ANISOU 1051  CA  LYS A 161     8252  17083   7638   2669   2060  -2966       C  
ATOM   1052  C   LYS A 161      -8.161 -42.997 -29.161  1.00 86.58           C  
ANISOU 1052  C   LYS A 161     8551  16793   7550   2641   1983  -3273       C  
ATOM   1053  O   LYS A 161      -8.277 -42.910 -30.386  1.00 89.66           O  
ANISOU 1053  O   LYS A 161     8918  17540   7610   2571   2017  -3378       O  
ATOM   1054  CB  LYS A 161      -5.991 -43.717 -28.129  1.00 90.18           C  
ANISOU 1054  CB  LYS A 161     8632  17359   8273   3119   2111  -3227       C  
ATOM   1055  CG  LYS A 161      -5.938 -44.784 -29.212  1.00 95.44           C  
ANISOU 1055  CG  LYS A 161     9397  18061   8806   3403   2167  -3675       C  
ATOM   1056  N   ARG A 162      -9.148 -43.454 -28.388  1.00 86.74           N  
ANISOU 1056  N   ARG A 162     8868  16213   7877   2669   1869  -3402       N  
ATOM   1057  CA  ARG A 162     -10.398 -43.896 -28.989  1.00 85.48           C  
ANISOU 1057  CA  ARG A 162     9007  15790   7680   2605   1768  -3691       C  
ATOM   1058  C   ARG A 162     -11.223 -42.728 -29.504  1.00 84.00           C  
ANISOU 1058  C   ARG A 162     8819  15877   7219   2204   1714  -3441       C  
ATOM   1059  O   ARG A 162     -12.056 -42.919 -30.396  1.00 85.86           O  
ANISOU 1059  O   ARG A 162     9209  16137   7277   2118   1642  -3645       O  
ATOM   1060  CB  ARG A 162     -11.215 -44.693 -27.967  1.00 83.88           C  
ANISOU 1060  CB  ARG A 162     9107  14856   7907   2717   1649  -3867       C  
ATOM   1061  CG  ARG A 162     -11.158 -46.205 -28.143  1.00 93.33           C  
ANISOU 1061  CG  ARG A 162    10507  15644   9309   3056   1625  -4306       C  
ATOM   1062  N   TYR A 163     -10.973 -41.521 -28.994  1.00 82.64           N  
ANISOU 1062  N   TYR A 163     8471  15921   7006   1951   1738  -2991       N  
ATOM   1063  CA  TYR A 163     -11.642 -40.335 -29.512  1.00 82.96           C  
ANISOU 1063  CA  TYR A 163     8500  16233   6786   1568   1686  -2686       C  
ATOM   1064  C   TYR A 163     -11.183 -40.033 -30.928  1.00 87.60           C  
ANISOU 1064  C   TYR A 163     8922  17402   6960   1493   1747  -2644       C  
ATOM   1065  O   TYR A 163     -12.000 -39.712 -31.800  1.00 88.60           O  
ANISOU 1065  O   TYR A 163     9144  17676   6842   1311   1670  -2637       O  
ATOM   1066  CB  TYR A 163     -11.367 -39.142 -28.596  1.00 83.10           C  
ANISOU 1066  CB  TYR A 163     8380  16302   6894   1315   1695  -2202       C  
ATOM   1067  CG  TYR A 163     -11.930 -37.821 -29.075  1.00 82.72           C  
ANISOU 1067  CG  TYR A 163     8323  16492   6616    907   1629  -1802       C  
ATOM   1068  CD1 TYR A 163     -13.208 -37.422 -28.710  1.00 75.14           C  
ANISOU 1068  CD1 TYR A 163     7633  15036   5881    695   1421  -1662       C  
ATOM   1069  CD2 TYR A 163     -11.178 -36.968 -29.881  1.00 80.39           C  
ANISOU 1069  CD2 TYR A 163     7793  16716   6034    708   1687  -1483       C  
ATOM   1070  CE1 TYR A 163     -13.727 -36.221 -29.132  1.00 78.36           C  
ANISOU 1070  CE1 TYR A 163     8054  15574   6145    354   1323  -1270       C  
ATOM   1071  CE2 TYR A 163     -11.691 -35.761 -30.313  1.00 81.04           C  
ANISOU 1071  CE2 TYR A 163     7892  16960   5941    340   1606  -1078       C  
ATOM   1072  CZ  TYR A 163     -12.971 -35.393 -29.933  1.00 86.76           C  
ANISOU 1072  CZ  TYR A 163     8879  17254   6833    180   1430   -980       C  
ATOM   1073  OH  TYR A 163     -13.509 -34.195 -30.350  1.00 88.01           O  
ANISOU 1073  OH  TYR A 163     9077  17490   6872   -155   1313   -554       O  
ATOM   1074  N   LYS A 164      -9.874 -40.125 -31.174  1.00 97.07           N  
ANISOU 1074  N   LYS A 164     9857  18958   8067   1632   1879  -2605       N  
ATOM   1075  CA  LYS A 164      -9.362 -39.857 -32.511  1.00 89.88           C  
ANISOU 1075  CA  LYS A 164     8762  18634   6753   1575   1954  -2565       C  
ATOM   1076  C   LYS A 164      -9.814 -40.911 -33.510  1.00 92.82           C  
ANISOU 1076  C   LYS A 164     9297  19003   6967   1794   1942  -3053       C  
ATOM   1077  O   LYS A 164      -9.997 -40.594 -34.690  1.00 97.47           O  
ANISOU 1077  O   LYS A 164     9840  20003   7193   1668   1943  -3030       O  
ATOM   1078  CB  LYS A 164      -7.837 -39.770 -32.472  1.00 92.21           C  
ANISOU 1078  CB  LYS A 164     8720  19316   7001   1687   2097  -2434       C  
ATOM   1079  N   GLU A 165     -10.058 -42.146 -33.058  1.00 98.21           N  
ANISOU 1079  N   GLU A 165    10189  19200   7927   2100   1912  -3483       N  
ATOM   1080  CA  GLU A 165     -10.612 -43.170 -33.940  1.00106.09           C  
ANISOU 1080  CA  GLU A 165    11391  20100   8820   2271   1868  -3967       C  
ATOM   1081  C   GLU A 165     -12.103 -42.984 -34.193  1.00115.24           C  
ANISOU 1081  C   GLU A 165    12805  21042   9939   2028   1690  -4015       C  
ATOM   1082  O   GLU A 165     -12.615 -43.481 -35.204  1.00111.53           O  
ANISOU 1082  O   GLU A 165    12452  20669   9254   2051   1634  -4321       O  
ATOM   1083  CB  GLU A 165     -10.379 -44.575 -33.377  1.00103.74           C  
ANISOU 1083  CB  GLU A 165    11256  19293   8870   2657   1875  -4391       C  
ATOM   1084  CG  GLU A 165      -9.040 -44.801 -32.725  1.00106.18           C  
ANISOU 1084  CG  GLU A 165    11341  19662   9340   2915   2008  -4309       C  
ATOM   1085  CD  GLU A 165      -8.890 -46.216 -32.191  1.00119.30           C  
ANISOU 1085  CD  GLU A 165    13198  20770  11363   3303   1994  -4702       C  
ATOM   1086  OE1 GLU A 165      -9.534 -47.130 -32.747  1.00125.92           O  
ANISOU 1086  OE1 GLU A 165    14294  21333  12215   3412   1926  -5114       O  
ATOM   1087  OE2 GLU A 165      -8.147 -46.411 -31.202  1.00130.21           O  
ANISOU 1087  OE2 GLU A 165    14480  21972  13021   3486   2035  -4584       O  
ATOM   1088  N   ALA A 166     -12.807 -42.280 -33.307  1.00102.48           N  
ANISOU 1088  N   ALA A 166    11268  19156   8513   1797   1595  -3729       N  
ATOM   1089  CA  ALA A 166     -14.192 -41.922 -33.579  1.00 99.94           C  
ANISOU 1089  CA  ALA A 166    11136  18720   8115   1538   1421  -3707       C  
ATOM   1090  C   ALA A 166     -14.295 -40.706 -34.487  1.00102.31           C  
ANISOU 1090  C   ALA A 166    11282  19579   8010   1240   1409  -3317       C  
ATOM   1091  O   ALA A 166     -15.314 -40.537 -35.163  1.00100.18           O  
ANISOU 1091  O   ALA A 166    11132  19371   7559   1073   1265  -3349       O  
ATOM   1092  CB  ALA A 166     -14.941 -41.670 -32.273  1.00 87.89           C  
ANISOU 1092  CB  ALA A 166     9757  16692   6946   1426   1324  -3570       C  
ATOM   1093  N   GLU A 167     -13.267 -39.855 -34.507  1.00102.21           N  
ANISOU 1093  N   GLU A 167    11004  19959   7871   1157   1539  -2927       N  
ATOM   1094  CA  GLU A 167     -13.218 -38.782 -35.492  1.00102.06           C  
ANISOU 1094  CA  GLU A 167    10832  20474   7473    889   1535  -2547       C  
ATOM   1095  C   GLU A 167     -13.065 -39.336 -36.905  1.00113.00           C  
ANISOU 1095  C   GLU A 167    12172  22272   8490   1008   1572  -2837       C  
ATOM   1096  O   GLU A 167     -13.575 -38.740 -37.860  1.00121.59           O  
ANISOU 1096  O   GLU A 167    13249  23691   9261    804   1497  -2660       O  
ATOM   1097  CB  GLU A 167     -12.073 -37.821 -35.166  1.00 97.61           C  
ANISOU 1097  CB  GLU A 167     9991  20197   6900    756   1656  -2080       C  
ATOM   1098  N   LYS A 168     -12.387 -40.474 -37.058  1.00115.37           N  
ANISOU 1098  N   LYS A 168    12456  22555   8826   1345   1681  -3278       N  
ATOM   1099  CA  LYS A 168     -12.185 -41.098 -38.359  1.00114.88           C  
ANISOU 1099  CA  LYS A 168    12361  22874   8414   1496   1731  -3611       C  
ATOM   1100  C   LYS A 168     -13.297 -42.075 -38.723  1.00110.05           C  
ANISOU 1100  C   LYS A 168    12052  21931   7829   1583   1579  -4101       C  
ATOM   1101  O   LYS A 168     -13.207 -42.745 -39.756  1.00113.24           O  
ANISOU 1101  O   LYS A 168    12476  22581   7968   1730   1606  -4457       O  
ATOM   1102  CB  LYS A 168     -10.830 -41.813 -38.393  1.00110.65           C  
ANISOU 1102  CB  LYS A 168    11642  22512   7887   1829   1927  -3837       C  
ATOM   1103  N   GLN A 169     -14.356 -42.142 -37.923  1.00107.98           N  
ANISOU 1103  N   GLN A 169    12020  21137   7869   1475   1413  -4122       N  
ATOM   1104  CA  GLN A 169     -15.483 -43.016 -38.195  1.00105.10           C  
ANISOU 1104  CA  GLN A 169    11938  20425   7570   1496   1236  -4554       C  
ATOM   1105  C   GLN A 169     -16.773 -42.255 -38.429  1.00106.92           C  
ANISOU 1105  C   GLN A 169    12256  20682   7685   1166   1028  -4323       C  
ATOM   1106  O   GLN A 169     -17.765 -42.868 -38.837  1.00107.49           O  
ANISOU 1106  O   GLN A 169    12525  20567   7747   1128    854  -4648       O  
ATOM   1107  CB  GLN A 169     -15.704 -43.989 -37.021  1.00104.78           C  
ANISOU 1107  CB  GLN A 169    12112  19660   8040   1673   1191  -4849       C  
ATOM   1108  CG  GLN A 169     -15.079 -45.361 -37.178  1.00104.67           C  
ANISOU 1108  CG  GLN A 169    12190  19433   8148   2033   1272  -5354       C  
ATOM   1109  N   GLY A 170     -16.780 -40.943 -38.217  1.00110.07           N  
ANISOU 1109  N   GLY A 170    12512  21309   8000    920   1028  -3765       N  
ATOM   1110  CA  GLY A 170     -18.019 -40.193 -38.264  1.00116.60           C  
ANISOU 1110  CA  GLY A 170    13429  22095   8780    632    816  -3505       C  
ATOM   1111  C   GLY A 170     -19.002 -40.593 -37.188  1.00115.98           C  
ANISOU 1111  C   GLY A 170    13562  21399   9105    600    661  -3662       C  
ATOM   1112  O   GLY A 170     -20.215 -40.509 -37.405  1.00126.45           O  
ANISOU 1112  O   GLY A 170    15005  22632  10409    429    441  -3687       O  
ATOM   1113  N   ASP A 171     -18.510 -41.042 -36.031  1.00109.10           N  
ANISOU 1113  N   ASP A 171    12729  20114   8608    760    761  -3765       N  
ATOM   1114  CA  ASP A 171     -19.359 -41.419 -34.899  1.00103.44           C  
ANISOU 1114  CA  ASP A 171    12200  18799   8304    732    636  -3894       C  
ATOM   1115  C   ASP A 171     -19.329 -40.258 -33.907  1.00 96.54           C  
ANISOU 1115  C   ASP A 171    11246  17889   7547    571    661  -3396       C  
ATOM   1116  O   ASP A 171     -18.453 -40.172 -33.046  1.00 95.24           O  
ANISOU 1116  O   ASP A 171    11005  17592   7588    683    816  -3268       O  
ATOM   1117  CB  ASP A 171     -18.882 -42.726 -34.272  1.00 97.89           C  
ANISOU 1117  CB  ASP A 171    11617  17622   7955   1023    716  -4325       C  
ATOM   1118  N   GLU A 172     -20.319 -39.368 -34.017  1.00 97.64           N  
ANISOU 1118  N   GLU A 172    11405  18043   7651    301    477  -3053       N  
ATOM   1119  CA  GLU A 172     -20.312 -38.148 -33.217  1.00 90.43           C  
ANISOU 1119  CA  GLU A 172    10432  16951   6976    125    460  -2456       C  
ATOM   1120  C   GLU A 172     -20.813 -38.382 -31.799  1.00 81.31           C  
ANISOU 1120  C   GLU A 172     9407  15060   6426    132    394  -2416       C  
ATOM   1121  O   GLU A 172     -20.403 -37.664 -30.879  1.00 77.12           O  
ANISOU 1121  O   GLU A 172     8834  14328   6140     86    449  -2054       O  
ATOM   1122  CB  GLU A 172     -21.148 -37.063 -33.901  1.00 89.76           C  
ANISOU 1122  CB  GLU A 172    10319  17128   6658   -126    281  -2066       C  
ATOM   1123  N   ILE A 173     -21.717 -39.347 -31.606  1.00 84.21           N  
ANISOU 1123  N   ILE A 173     9928  15039   7028    166    268  -2769       N  
ATOM   1124  CA  ILE A 173     -22.148 -39.709 -30.256  1.00 79.64           C  
ANISOU 1124  CA  ILE A 173     9464  13797   6997    179    232  -2744       C  
ATOM   1125  C   ILE A 173     -20.988 -40.310 -29.473  1.00 76.50           C  
ANISOU 1125  C   ILE A 173     9066  13211   6790    410    422  -2864       C  
ATOM   1126  O   ILE A 173     -20.751 -39.962 -28.311  1.00 73.24           O  
ANISOU 1126  O   ILE A 173     8655  12478   6696    409    464  -2598       O  
ATOM   1127  CB  ILE A 173     -23.352 -40.666 -30.313  1.00 74.94           C  
ANISOU 1127  CB  ILE A 173     9015  12867   6593    126     57  -3086       C  
ATOM   1128  CG1 ILE A 173     -24.518 -39.991 -31.036  1.00 73.69           C  
ANISOU 1128  CG1 ILE A 173     8812  12933   6253    -99   -152  -2923       C  
ATOM   1129  CG2 ILE A 173     -23.760 -41.104 -28.913  1.00 64.93           C  
ANISOU 1129  CG2 ILE A 173     7853  10949   5868    131     44  -3037       C  
ATOM   1130  CD1 ILE A 173     -25.868 -40.546 -30.672  1.00 66.83           C  
ANISOU 1130  CD1 ILE A 173     8027  11660   5704   -229   -343  -3057       C  
ATOM   1131  N   ALA A 174     -20.251 -41.231 -30.097  1.00 87.41           N  
ANISOU 1131  N   ALA A 174    10442  14801   7970    633    531  -3281       N  
ATOM   1132  CA  ALA A 174     -19.092 -41.815 -29.432  1.00 89.63           C  
ANISOU 1132  CA  ALA A 174    10691  14950   8413    899    706  -3395       C  
ATOM   1133  C   ALA A 174     -18.019 -40.763 -29.178  1.00 79.60           C  
ANISOU 1133  C   ALA A 174     9206  14025   7015    877    852  -2983       C  
ATOM   1134  O   ALA A 174     -17.346 -40.790 -28.140  1.00 74.22           O  
ANISOU 1134  O   ALA A 174     8488  13108   6603    980    929  -2847       O  
ATOM   1135  CB  ALA A 174     -18.535 -42.972 -30.263  1.00 85.01           C  
ANISOU 1135  CB  ALA A 174    10130  14556   7613   1180    795  -3953       C  
ATOM   1136  N   LYS A 175     -17.830 -39.839 -30.125  1.00 79.62           N  
ANISOU 1136  N   LYS A 175     9059  14597   6597    727    879  -2769       N  
ATOM   1137  CA  LYS A 175     -16.902 -38.734 -29.908  1.00 75.71           C  
ANISOU 1137  CA  LYS A 175     8360  14406   5999    626    989  -2326       C  
ATOM   1138  C   LYS A 175     -17.276 -37.931 -28.673  1.00 67.62           C  
ANISOU 1138  C   LYS A 175     7401  12919   5373    450    891  -1923       C  
ATOM   1139  O   LYS A 175     -16.404 -37.537 -27.893  1.00 66.72           O  
ANISOU 1139  O   LYS A 175     7181  12773   5396    462    976  -1706       O  
ATOM   1140  CB  LYS A 175     -16.870 -37.821 -31.131  1.00 77.93           C  
ANISOU 1140  CB  LYS A 175     8509  15312   5789    433    996  -2096       C  
ATOM   1141  CG  LYS A 175     -15.815 -38.171 -32.141  1.00 84.48           C  
ANISOU 1141  CG  LYS A 175     9140  16807   6151    596   1199  -2310       C  
ATOM   1142  CD  LYS A 175     -15.939 -37.300 -33.375  1.00 95.35           C  
ANISOU 1142  CD  LYS A 175    10421  18676   7133    369   1151  -2011       C  
ATOM   1143  CE  LYS A 175     -16.136 -35.838 -33.013  1.00 92.61           C  
ANISOU 1143  CE  LYS A 175    10033  18377   6777     47   1088  -1410       C  
ATOM   1144  NZ  LYS A 175     -16.333 -35.020 -34.248  1.00 87.49           N  
ANISOU 1144  NZ  LYS A 175     9313  18148   5780   -164   1014  -1096       N  
ATOM   1145  N   ALA A 176     -18.568 -37.688 -28.468  1.00 65.64           N  
ANISOU 1145  N   ALA A 176     7310  12327   5303    295    709  -1838       N  
ATOM   1146  CA  ALA A 176     -18.972 -36.943 -27.284  1.00 66.42           C  
ANISOU 1146  CA  ALA A 176     7476  11998   5764    164    628  -1500       C  
ATOM   1147  C   ALA A 176     -18.760 -37.774 -26.030  1.00 58.98           C  
ANISOU 1147  C   ALA A 176     6618  10588   5204    334    670  -1655       C  
ATOM   1148  O   ALA A 176     -18.289 -37.261 -25.011  1.00 54.62           O  
ANISOU 1148  O   ALA A 176     6040   9864   4851    309    698  -1413       O  
ATOM   1149  CB  ALA A 176     -20.428 -36.497 -27.402  1.00 64.88           C  
ANISOU 1149  CB  ALA A 176     7394  11602   5657     -7    436  -1382       C  
ATOM   1150  N   LEU A 177     -19.067 -39.069 -26.099  1.00 61.20           N  
ANISOU 1150  N   LEU A 177     7007  10662   5583    504    667  -2054       N  
ATOM   1151  CA  LEU A 177     -18.945 -39.912 -24.919  1.00 61.88           C  
ANISOU 1151  CA  LEU A 177     7197  10273   6043    660    690  -2162       C  
ATOM   1152  C   LEU A 177     -17.492 -40.111 -24.524  1.00 61.04           C  
ANISOU 1152  C   LEU A 177     6956  10315   5920    868    841  -2162       C  
ATOM   1153  O   LEU A 177     -17.190 -40.260 -23.335  1.00 57.42           O  
ANISOU 1153  O   LEU A 177     6529   9547   5740    941    853  -2049       O  
ATOM   1154  CB  LEU A 177     -19.606 -41.262 -25.171  1.00 63.77           C  
ANISOU 1154  CB  LEU A 177     7598  10226   6406    770    633  -2579       C  
ATOM   1155  CG  LEU A 177     -21.098 -41.220 -25.451  1.00 60.63           C  
ANISOU 1155  CG  LEU A 177     7307   9656   6073    557    465  -2601       C  
ATOM   1156  CD1 LEU A 177     -21.570 -42.613 -25.812  1.00 66.82           C  
ANISOU 1156  CD1 LEU A 177     8241  10190   6958    644    405  -3053       C  
ATOM   1157  CD2 LEU A 177     -21.826 -40.679 -24.240  1.00 56.40           C  
ANISOU 1157  CD2 LEU A 177     6821   8747   5862    415    403  -2278       C  
ATOM   1158  N   TYR A 178     -16.576 -40.067 -25.488  1.00 64.41           N  
ANISOU 1158  N   TYR A 178     7210  11261   6003    962    958  -2263       N  
ATOM   1159  CA  TYR A 178     -15.168 -40.170 -25.135  1.00 63.82           C  
ANISOU 1159  CA  TYR A 178     6946  11400   5901   1154   1105  -2233       C  
ATOM   1160  C   TYR A 178     -14.657 -38.869 -24.546  1.00 60.73           C  
ANISOU 1160  C   TYR A 178     6411  11150   5514    938   1106  -1775       C  
ATOM   1161  O   TYR A 178     -13.798 -38.896 -23.663  1.00 59.50           O  
ANISOU 1161  O   TYR A 178     6156  10943   5507   1037   1153  -1673       O  
ATOM   1162  CB  TYR A 178     -14.336 -40.564 -26.356  1.00 67.65           C  
ANISOU 1162  CB  TYR A 178     7255  12447   6000   1339   1254  -2501       C  
ATOM   1163  CG  TYR A 178     -14.391 -42.043 -26.656  1.00 73.78           C  
ANISOU 1163  CG  TYR A 178     8160  13032   6841   1665   1279  -3021       C  
ATOM   1164  CD1 TYR A 178     -14.086 -42.979 -25.676  1.00 70.38           C  
ANISOU 1164  CD1 TYR A 178     7820  12149   6774   1923   1280  -3153       C  
ATOM   1165  CD2 TYR A 178     -14.772 -42.506 -27.912  1.00 77.39           C  
ANISOU 1165  CD2 TYR A 178     8668  13737   6999   1711   1283  -3382       C  
ATOM   1166  CE1 TYR A 178     -14.149 -44.335 -25.940  1.00 76.71           C  
ANISOU 1166  CE1 TYR A 178     8772  12696   7679   2222   1284  -3623       C  
ATOM   1167  CE2 TYR A 178     -14.839 -43.859 -28.183  1.00 77.76           C  
ANISOU 1167  CE2 TYR A 178     8864  13552   7127   2004   1287  -3897       C  
ATOM   1168  CZ  TYR A 178     -14.524 -44.769 -27.192  1.00 78.55           C  
ANISOU 1168  CZ  TYR A 178     9066  13147   7632   2260   1286  -4013       C  
ATOM   1169  OH  TYR A 178     -14.578 -46.120 -27.446  1.00 83.59           O  
ANISOU 1169  OH  TYR A 178     9896  13427   8438   2506   1250  -4431       O  
ATOM   1170  N   LEU A 179     -15.207 -37.733 -24.979  1.00 60.19           N  
ANISOU 1170  N   LEU A 179     6344  11220   5306    642   1032  -1497       N  
ATOM   1171  CA  LEU A 179     -14.899 -36.469 -24.323  1.00 56.50           C  
ANISOU 1171  CA  LEU A 179     5807  10749   4914    409    992  -1074       C  
ATOM   1172  C   LEU A 179     -15.403 -36.454 -22.883  1.00 57.64           C  
ANISOU 1172  C   LEU A 179     6117  10333   5450    399    894   -987       C  
ATOM   1173  O   LEU A 179     -14.717 -35.959 -21.982  1.00 57.96           O  
ANISOU 1173  O   LEU A 179     6086  10327   5610    353    895   -789       O  
ATOM   1174  CB  LEU A 179     -15.501 -35.316 -25.123  1.00 58.34           C  
ANISOU 1174  CB  LEU A 179     6048  11170   4948    122    910   -800       C  
ATOM   1175  CG  LEU A 179     -14.594 -34.112 -25.386  1.00 63.31           C  
ANISOU 1175  CG  LEU A 179     6481  12180   5394   -105    951   -423       C  
ATOM   1176  CD1 LEU A 179     -13.171 -34.578 -25.635  1.00 70.56           C  
ANISOU 1176  CD1 LEU A 179     7130  13557   6123     42   1135   -526       C  
ATOM   1177  CD2 LEU A 179     -15.099 -33.293 -26.579  1.00 65.53           C  
ANISOU 1177  CD2 LEU A 179     6757  12764   5379   -323    897   -209       C  
ATOM   1178  N   ILE A 180     -16.591 -37.016 -22.645  1.00 55.98           N  
ANISOU 1178  N   ILE A 180     6116   9727   5427    433    808  -1138       N  
ATOM   1179  CA  ILE A 180     -17.124 -37.098 -21.288  1.00 48.85           C  
ANISOU 1179  CA  ILE A 180     5361   8336   4863    435    739  -1064       C  
ATOM   1180  C   ILE A 180     -16.211 -37.950 -20.419  1.00 47.97           C  
ANISOU 1180  C   ILE A 180     5214   8115   4896    666    810  -1166       C  
ATOM   1181  O   ILE A 180     -15.930 -37.616 -19.264  1.00 46.14           O  
ANISOU 1181  O   ILE A 180     4993   7710   4827    645    784   -990       O  
ATOM   1182  CB  ILE A 180     -18.559 -37.656 -21.328  1.00 51.68           C  
ANISOU 1182  CB  ILE A 180     5905   8360   5371    418    652  -1212       C  
ATOM   1183  CG1 ILE A 180     -19.514 -36.612 -21.907  1.00 52.08           C  
ANISOU 1183  CG1 ILE A 180     5976   8485   5328    194    549  -1029       C  
ATOM   1184  CG2 ILE A 180     -19.018 -38.121 -19.953  1.00 44.68           C  
ANISOU 1184  CG2 ILE A 180     5154   7010   4813    473    625  -1192       C  
ATOM   1185  CD1 ILE A 180     -20.882 -37.162 -22.252  1.00 52.62           C  
ANISOU 1185  CD1 ILE A 180     6155   8361   5476    164    456  -1194       C  
ATOM   1186  N   ALA A 181     -15.719 -39.056 -20.970  1.00 54.80           N  
ANISOU 1186  N   ALA A 181     6038   9090   5694    906    892  -1459       N  
ATOM   1187  CA  ALA A 181     -14.813 -39.914 -20.220  1.00 51.18           C  
ANISOU 1187  CA  ALA A 181     5534   8534   5379   1175    950  -1550       C  
ATOM   1188  C   ALA A 181     -13.545 -39.169 -19.839  1.00 51.45           C  
ANISOU 1188  C   ALA A 181     5329   8902   5316   1153    999  -1323       C  
ATOM   1189  O   ALA A 181     -13.057 -39.304 -18.712  1.00 50.71           O  
ANISOU 1189  O   ALA A 181     5221   8653   5396   1239    975  -1215       O  
ATOM   1190  CB  ALA A 181     -14.485 -41.164 -21.032  1.00 55.49           C  
ANISOU 1190  CB  ALA A 181     6073   9153   5857   1465   1028  -1934       C  
ATOM   1191  N   ILE A 182     -12.990 -38.375 -20.761  1.00 52.84           N  
ANISOU 1191  N   ILE A 182     5306   9563   5209   1018   1059  -1229       N  
ATOM   1192  CA  ILE A 182     -11.806 -37.598 -20.399  1.00 57.31           C  
ANISOU 1192  CA  ILE A 182     5622  10455   5697    932   1091   -985       C  
ATOM   1193  C   ILE A 182     -12.156 -36.558 -19.335  1.00 50.51           C  
ANISOU 1193  C   ILE A 182     4863   9324   5005    668    961   -687       C  
ATOM   1194  O   ILE A 182     -11.340 -36.256 -18.460  1.00 50.46           O  
ANISOU 1194  O   ILE A 182     4738   9365   5070    650    934   -541       O  
ATOM   1195  CB  ILE A 182     -11.164 -36.937 -21.639  1.00 56.02           C  
ANISOU 1195  CB  ILE A 182     5213  10886   5186    796   1191   -904       C  
ATOM   1196  CG1 ILE A 182     -11.118 -37.900 -22.816  1.00 62.18           C  
ANISOU 1196  CG1 ILE A 182     5950  11927   5750   1043   1315  -1249       C  
ATOM   1197  CG2 ILE A 182      -9.737 -36.490 -21.328  1.00 57.78           C  
ANISOU 1197  CG2 ILE A 182     5111  11506   5335    767   1253   -719       C  
ATOM   1198  CD1 ILE A 182     -10.448 -37.337 -24.061  1.00 62.18           C  
ANISOU 1198  CD1 ILE A 182     5686  12591   5349    933   1442  -1174       C  
ATOM   1199  N   ALA A 183     -13.372 -36.019 -19.369  1.00 48.40           N  
ANISOU 1199  N   ALA A 183     4809   8779   4802    479    870   -613       N  
ATOM   1200  CA  ALA A 183     -13.770 -35.073 -18.340  1.00 49.61           C  
ANISOU 1200  CA  ALA A 183     5080   8651   5120    278    753   -385       C  
ATOM   1201  C   ALA A 183     -13.889 -35.763 -16.990  1.00 49.86           C  
ANISOU 1201  C   ALA A 183     5229   8329   5385    444    719   -445       C  
ATOM   1202  O   ALA A 183     -13.441 -35.223 -15.971  1.00 50.56           O  
ANISOU 1202  O   ALA A 183     5299   8363   5548    368    657   -295       O  
ATOM   1203  CB  ALA A 183     -15.087 -34.398 -18.723  1.00 50.42           C  
ANISOU 1203  CB  ALA A 183     5364   8551   5243     96    671   -310       C  
ATOM   1204  N   LEU A 184     -14.459 -36.971 -16.968  1.00 45.20           N  
ANISOU 1204  N   LEU A 184     4764   7505   4904    658    749   -660       N  
ATOM   1205  CA  LEU A 184     -14.530 -37.715 -15.718  1.00 48.65           C  
ANISOU 1205  CA  LEU A 184     5311   7623   5551    817    723   -676       C  
ATOM   1206  C   LEU A 184     -13.145 -38.095 -15.221  1.00 49.31           C  
ANISOU 1206  C   LEU A 184     5209   7911   5617   1001    751   -655       C  
ATOM   1207  O   LEU A 184     -12.911 -38.132 -14.007  1.00 48.44           O  
ANISOU 1207  O   LEU A 184     5132   7659   5615   1040    692   -542       O  
ATOM   1208  CB  LEU A 184     -15.406 -38.949 -15.902  1.00 46.79           C  
ANISOU 1208  CB  LEU A 184     5247   7080   5452    974    742   -888       C  
ATOM   1209  CG  LEU A 184     -16.861 -38.545 -16.176  1.00 45.03           C  
ANISOU 1209  CG  LEU A 184     5181   6655   5274    777    691   -877       C  
ATOM   1210  CD1 LEU A 184     -17.654 -39.678 -16.808  1.00 43.60           C  
ANISOU 1210  CD1 LEU A 184     5114   6281   5171    867    700  -1123       C  
ATOM   1211  CD2 LEU A 184     -17.539 -38.031 -14.907  1.00 40.33           C  
ANISOU 1211  CD2 LEU A 184     4707   5789   4827    667    634   -694       C  
ATOM   1212  N   ALA A 185     -12.202 -38.307 -16.140  1.00 52.54           N  
ANISOU 1212  N   ALA A 185     5397   8703   5864   1111    837   -750       N  
ATOM   1213  CA  ALA A 185     -10.834 -38.616 -15.740  1.00 55.14           C  
ANISOU 1213  CA  ALA A 185     5487   9297   6168   1300    864   -722       C  
ATOM   1214  C   ALA A 185     -10.198 -37.436 -15.016  1.00 54.90           C  
ANISOU 1214  C   ALA A 185     5320   9447   6093   1054    782   -459       C  
ATOM   1215  O   ALA A 185      -9.461 -37.622 -14.039  1.00 57.74           O  
ANISOU 1215  O   ALA A 185     5585   9838   6517   1160    726   -378       O  
ATOM   1216  CB  ALA A 185     -10.011 -39.011 -16.966  1.00 53.20           C  
ANISOU 1216  CB  ALA A 185     4998   9486   5728   1467    998   -892       C  
ATOM   1217  N   ALA A 186     -10.470 -36.214 -15.484  1.00 51.19           N  
ANISOU 1217  N   ALA A 186     4846   9087   5517    722    754   -319       N  
ATOM   1218  CA  ALA A 186      -9.995 -35.028 -14.781  1.00 53.59           C  
ANISOU 1218  CA  ALA A 186     5077   9472   5815    445    647    -90       C  
ATOM   1219  C   ALA A 186     -10.609 -34.930 -13.389  1.00 52.89           C  
ANISOU 1219  C   ALA A 186     5221   8979   5895    428    529    -44       C  
ATOM   1220  O   ALA A 186      -9.941 -34.510 -12.434  1.00 49.68           O  
ANISOU 1220  O   ALA A 186     4737   8637   5501    354    433     65       O  
ATOM   1221  CB  ALA A 186     -10.304 -33.779 -15.604  1.00 51.13           C  
ANISOU 1221  CB  ALA A 186     4770   9263   5394    102    628     57       C  
ATOM   1222  N   ILE A 187     -11.891 -35.286 -13.261  1.00 51.16           N  
ANISOU 1222  N   ILE A 187     5272   8379   5785    481    533   -127       N  
ATOM   1223  CA  ILE A 187     -12.545 -35.270 -11.956  1.00 50.78           C  
ANISOU 1223  CA  ILE A 187     5434   7993   5868    484    454    -88       C  
ATOM   1224  C   ILE A 187     -11.863 -36.253 -11.011  1.00 50.93           C  
ANISOU 1224  C   ILE A 187     5399   8015   5939    736    441    -95       C  
ATOM   1225  O   ILE A 187     -11.549 -35.927  -9.863  1.00 46.11           O  
ANISOU 1225  O   ILE A 187     4802   7389   5329    695    346      5       O  
ATOM   1226  CB  ILE A 187     -14.048 -35.561 -12.110  1.00 46.70           C  
ANISOU 1226  CB  ILE A 187     5162   7130   5454    495    483   -166       C  
ATOM   1227  CG1 ILE A 187     -14.763 -34.318 -12.632  1.00 45.54           C  
ANISOU 1227  CG1 ILE A 187     5086   6943   5274    238    443    -96       C  
ATOM   1228  CG2 ILE A 187     -14.666 -35.951 -10.801  1.00 43.30           C  
ANISOU 1228  CG2 ILE A 187     4907   6403   5140    573    452   -141       C  
ATOM   1229  CD1 ILE A 187     -16.153 -34.591 -13.124  1.00 44.20           C  
ANISOU 1229  CD1 ILE A 187     5074   6544   5177    250    472   -177       C  
ATOM   1230  N   ALA A 188     -11.591 -37.463 -11.492  1.00 52.77           N  
ANISOU 1230  N   ALA A 188     5571   8271   6206   1012    523   -218       N  
ATOM   1231  CA  ALA A 188     -10.923 -38.436 -10.641  1.00 52.39           C  
ANISOU 1231  CA  ALA A 188     5475   8202   6229   1289    498   -198       C  
ATOM   1232  C   ALA A 188      -9.545 -37.951 -10.205  1.00 53.78           C  
ANISOU 1232  C   ALA A 188     5372   8763   6300   1271    427    -81       C  
ATOM   1233  O   ALA A 188      -9.121 -38.221  -9.076  1.00 53.18           O  
ANISOU 1233  O   ALA A 188     5284   8673   6250   1377    336     21       O  
ATOM   1234  CB  ALA A 188     -10.823 -39.776 -11.367  1.00 52.86           C  
ANISOU 1234  CB  ALA A 188     5522   8194   6366   1608    593   -379       C  
ATOM   1235  N   LEU A 189      -8.843 -37.212 -11.067  1.00 55.95           N  
ANISOU 1235  N   LEU A 189     5407   9409   6443   1114    458    -71       N  
ATOM   1236  CA  LEU A 189      -7.515 -36.733 -10.695  1.00 54.90           C  
ANISOU 1236  CA  LEU A 189     4965   9679   6217   1054    384     50       C  
ATOM   1237  C   LEU A 189      -7.586 -35.605  -9.677  1.00 58.46           C  
ANISOU 1237  C   LEU A 189     5497  10067   6647    742    224    192       C  
ATOM   1238  O   LEU A 189      -6.771 -35.551  -8.748  1.00 58.84           O  
ANISOU 1238  O   LEU A 189     5406  10285   6667    760    105    280       O  
ATOM   1239  CB  LEU A 189      -6.747 -36.281 -11.927  1.00 60.51           C  
ANISOU 1239  CB  LEU A 189     5374  10833   6784    945    478     45       C  
ATOM   1240  CG  LEU A 189      -6.281 -37.409 -12.837  1.00 65.28           C  
ANISOU 1240  CG  LEU A 189     5806  11639   7358   1309    633   -126       C  
ATOM   1241  CD1 LEU A 189      -5.482 -36.828 -13.983  1.00 58.00           C  
ANISOU 1241  CD1 LEU A 189     4552  11245   6241   1163    738    -99       C  
ATOM   1242  CD2 LEU A 189      -5.449 -38.409 -12.037  1.00 59.95           C  
ANISOU 1242  CD2 LEU A 189     4985  11026   6766   1684    593   -135       C  
ATOM   1243  N   ALA A 190      -8.563 -34.709  -9.810  1.00 64.60           N  
ANISOU 1243  N   ALA A 190     6504  10601   7438    472    206    201       N  
ATOM   1244  CA  ALA A 190      -8.674 -33.647  -8.817  1.00 67.73           C  
ANISOU 1244  CA  ALA A 190     7014  10895   7826    209     51    284       C  
ATOM   1245  C   ALA A 190      -9.064 -34.208  -7.456  1.00 61.09           C  
ANISOU 1245  C   ALA A 190     6357   9831   7022    380    -16    277       C  
ATOM   1246  O   ALA A 190      -8.629 -33.686  -6.423  1.00 63.46           O  
ANISOU 1246  O   ALA A 190     6646  10205   7262    267   -162    331       O  
ATOM   1247  CB  ALA A 190      -9.679 -32.591  -9.275  1.00 54.90           C  
ANISOU 1247  CB  ALA A 190     5604   9026   6230    -61     48    284       C  
ATOM   1248  N   LEU A 191      -9.830 -35.300  -7.431  1.00 55.80           N  
ANISOU 1248  N   LEU A 191     5848   8913   6438    640     81    219       N  
ATOM   1249  CA  LEU A 191     -10.174 -35.905  -6.152  1.00 56.76           C  
ANISOU 1249  CA  LEU A 191     6131   8854   6580    795     31    264       C  
ATOM   1250  C   LEU A 191      -8.966 -36.584  -5.528  1.00 59.55           C  
ANISOU 1250  C   LEU A 191     6272   9466   6889   1008    -49    350       C  
ATOM   1251  O   LEU A 191      -8.768 -36.515  -4.309  1.00 55.34           O  
ANISOU 1251  O   LEU A 191     5780   8967   6279   1014   -171    438       O  
ATOM   1252  CB  LEU A 191     -11.313 -36.904  -6.333  1.00 51.45           C  
ANISOU 1252  CB  LEU A 191     5677   7837   6036    974    151    213       C  
ATOM   1253  CG  LEU A 191     -12.644 -36.238  -6.677  1.00 48.64           C  
ANISOU 1253  CG  LEU A 191     5529   7230   5720    780    205    151       C  
ATOM   1254  CD1 LEU A 191     -13.645 -37.243  -7.224  1.00 48.10           C  
ANISOU 1254  CD1 LEU A 191     5597   6891   5788    916    322     81       C  
ATOM   1255  CD2 LEU A 191     -13.197 -35.547  -5.450  1.00 50.16           C  
ANISOU 1255  CD2 LEU A 191     5891   7315   5854    658    133    198       C  
ATOM   1256  N   VAL A 192      -8.114 -37.191  -6.356  1.00 59.47           N  
ANISOU 1256  N   VAL A 192     6013   9680   6903   1191     11    322       N  
ATOM   1257  CA  VAL A 192      -6.939 -37.854  -5.815  1.00 53.51           C  
ANISOU 1257  CA  VAL A 192     5018   9192   6123   1439    -69    408       C  
ATOM   1258  C   VAL A 192      -5.937 -36.815  -5.336  1.00 61.57           C  
ANISOU 1258  C   VAL A 192     5796  10596   7001   1193   -227    492       C  
ATOM   1259  O   VAL A 192      -5.263 -37.011  -4.315  1.00 60.73           O  
ANISOU 1259  O   VAL A 192     5585  10661   6830   1287   -374    598       O  
ATOM   1260  CB  VAL A 192      -6.348 -38.800  -6.877  1.00 60.43           C  
ANISOU 1260  CB  VAL A 192     5686  10204   7070   1745     56    317       C  
ATOM   1261  CG1 VAL A 192      -4.868 -39.081  -6.615  1.00 62.88           C  
ANISOU 1261  CG1 VAL A 192     5613  10953   7326   1943    -25    399       C  
ATOM   1262  CG2 VAL A 192      -7.156 -40.088  -6.955  1.00 60.88           C  
ANISOU 1262  CG2 VAL A 192     5996   9843   7294   2046    145    249       C  
ATOM   1263  N   ALA A 193      -5.856 -35.675  -6.032  1.00 63.54           N  
ANISOU 1263  N   ALA A 193     5966  10974   7202    851   -220    459       N  
ATOM   1264  CA  ALA A 193      -5.016 -34.580  -5.557  1.00 62.22           C  
ANISOU 1264  CA  ALA A 193     5610  11103   6928    538   -392    533       C  
ATOM   1265  C   ALA A 193      -5.517 -34.061  -4.220  1.00 62.14           C  
ANISOU 1265  C   ALA A 193     5859  10893   6860    398   -552    543       C  
ATOM   1266  O   ALA A 193      -4.723 -33.771  -3.319  1.00 70.43           O  
ANISOU 1266  O   ALA A 193     6767  12188   7805    320   -737    601       O  
ATOM   1267  CB  ALA A 193      -4.989 -33.451  -6.585  1.00 60.45           C  
ANISOU 1267  CB  ALA A 193     5312  10962   6692    171   -352    526       C  
ATOM   1268  N   ILE A 194      -6.836 -33.954  -4.070  1.00 58.15           N  
ANISOU 1268  N   ILE A 194     5716   9975   6401    375   -482    474       N  
ATOM   1269  CA  ILE A 194      -7.419 -33.572  -2.790  1.00 57.85           C  
ANISOU 1269  CA  ILE A 194     5935   9764   6282    300   -594    457       C  
ATOM   1270  C   ILE A 194      -7.030 -34.579  -1.717  1.00 61.49           C  
ANISOU 1270  C   ILE A 194     6360  10338   6664    586   -667    559       C  
ATOM   1271  O   ILE A 194      -6.616 -34.216  -0.609  1.00 66.80           O  
ANISOU 1271  O   ILE A 194     7025  11173   7181    507   -845    588       O  
ATOM   1272  CB  ILE A 194      -8.948 -33.455  -2.919  1.00 61.47           C  
ANISOU 1272  CB  ILE A 194     6739   9801   6816    288   -465    374       C  
ATOM   1273  CG1 ILE A 194      -9.339 -32.115  -3.540  1.00 55.83           C  
ANISOU 1273  CG1 ILE A 194     6108   8964   6141    -39   -479    293       C  
ATOM   1274  CG2 ILE A 194      -9.612 -33.630  -1.575  1.00 56.47           C  
ANISOU 1274  CG2 ILE A 194     6343   9028   6086    369   -508    378       C  
ATOM   1275  CD1 ILE A 194     -10.770 -32.068  -4.009  1.00 53.01           C  
ANISOU 1275  CD1 ILE A 194     6007   8248   5885    -14   -337    225       C  
ATOM   1276  N   ALA A 195      -7.157 -35.865  -2.040  1.00 60.54           N  
ANISOU 1276  N   ALA A 195     6229  10126   6647    923   -543    616       N  
ATOM   1277  CA  ALA A 195      -6.905 -36.916  -1.064  1.00 59.27           C  
ANISOU 1277  CA  ALA A 195     6076  10001   6445   1222   -607    758       C  
ATOM   1278  C   ALA A 195      -5.435 -36.965  -0.652  1.00 65.93           C  
ANISOU 1278  C   ALA A 195     6571  11293   7186   1294   -786    857       C  
ATOM   1279  O   ALA A 195      -5.117 -37.264   0.506  1.00 66.19           O  
ANISOU 1279  O   ALA A 195     6606  11455   7087   1401   -936    984       O  
ATOM   1280  CB  ALA A 195      -7.356 -38.258  -1.636  1.00 59.40           C  
ANISOU 1280  CB  ALA A 195     6171   9751   6646   1551   -444    785       C  
ATOM   1281  N   LEU A 196      -4.525 -36.693  -1.581  1.00 68.41           N  
ANISOU 1281  N   LEU A 196     6560  11889   7542   1238   -774    817       N  
ATOM   1282  CA  LEU A 196      -3.099 -36.745  -1.291  1.00 69.68           C  
ANISOU 1282  CA  LEU A 196     6322  12532   7622   1306   -935    914       C  
ATOM   1283  C   LEU A 196      -2.527 -35.400  -0.874  1.00 72.89           C  
ANISOU 1283  C   LEU A 196     6594  13220   7881    878  -1130    889       C  
ATOM   1284  O   LEU A 196      -1.336 -35.329  -0.549  1.00 74.43           O  
ANISOU 1284  O   LEU A 196     6431  13856   7993    871  -1297    972       O  
ATOM   1285  CB  LEU A 196      -2.332 -37.264  -2.512  1.00 70.87           C  
ANISOU 1285  CB  LEU A 196     6134  12908   7886   1505   -803    890       C  
ATOM   1286  CG  LEU A 196      -2.570 -38.699  -2.983  1.00 73.01           C  
ANISOU 1286  CG  LEU A 196     6312  13156   8272   2038   -738    952       C  
ATOM   1287  CD1 LEU A 196      -1.842 -38.984  -4.277  1.00 72.22           C  
ANISOU 1287  CD1 LEU A 196     6630  12556   8252   2242   -694    996       C  
ATOM   1288  CD2 LEU A 196      -2.137 -39.685  -1.889  1.00 66.76           C  
ANISOU 1288  CD2 LEU A 196     5326  12444   7594   2199   -528    820       C  
ATOM   1289  N   LYS A 197      -3.350 -34.352  -0.830  1.00 71.40           N  
ANISOU 1289  N   LYS A 197     6682  12777   7668    530  -1130    773       N  
ATOM   1290  CA  LYS A 197      -2.856 -32.989  -0.654  1.00 80.68           C  
ANISOU 1290  CA  LYS A 197     7764  14131   8759     82  -1308    716       C  
ATOM   1291  C   LYS A 197      -1.752 -32.690  -1.669  1.00 81.50           C  
ANISOU 1291  C   LYS A 197     7435  14613   8919    -63  -1296    768       C  
ATOM   1292  O   LYS A 197      -0.726 -32.094  -1.350  1.00 85.88           O  
ANISOU 1292  O   LYS A 197     7698  15540   9394   -304  -1492    811       O  
ATOM   1293  CB  LYS A 197      -2.365 -32.758   0.781  1.00 84.54           C  
ANISOU 1293  CB  LYS A 197     8237  14838   9048     16  -1578    738       C  
ATOM   1294  CG  LYS A 197      -3.360 -33.142   1.869  1.00 83.81           C  
ANISOU 1294  CG  LYS A 197     8530  14473   8842    186  -1579    720       C  
ATOM   1295  N   ASP A 198      -1.979 -33.108  -2.910  1.00 77.61           N  
ANISOU 1295  N   ASP A 198     6889  14051   8550     70  -1062    761       N  
ATOM   1296  CA  ASP A 198      -1.001 -33.014  -3.988  1.00 86.21           C  
ANISOU 1296  CA  ASP A 198     7553  15540   9664      4   -987    817       C  
ATOM   1297  C   ASP A 198      -1.314 -31.801  -4.860  1.00 80.94           C  
ANISOU 1297  C   ASP A 198     6955  14766   9034   -444   -939    795       C  
ATOM   1298  O   ASP A 198      -2.396 -31.720  -5.453  1.00 77.70           O  
ANISOU 1298  O   ASP A 198     6854  13974   8693   -443   -789    725       O  
ATOM   1299  CB  ASP A 198      -1.019 -34.302  -4.814  1.00 80.85           C  
ANISOU 1299  CB  ASP A 198     6774  14882   9064    470   -759    803       C  
ATOM   1300  CG  ASP A 198       0.081 -34.358  -5.857  1.00 86.33           C  
ANISOU 1300  CG  ASP A 198     6979  16081   9741    487   -659    847       C  
ATOM   1301  OD1 ASP A 198       0.196 -33.418  -6.673  1.00 84.60           O  
ANISOU 1301  OD1 ASP A 198     6658  15986   9499    112   -608    868       O  
ATOM   1302  OD2 ASP A 198       0.822 -35.364  -5.874  1.00 94.23           O  
ANISOU 1302  OD2 ASP A 198     7693  17359  10750    893   -622    871       O  
ATOM   1303  N   GLU A 199      -0.352 -30.890  -4.978  1.00 76.42           N  
ANISOU 1303  N   GLU A 199     6075  14541   8420   -827  -1071    878       N  
ATOM   1304  CA  GLU A 199      -0.549 -29.682  -5.764  1.00 70.12           C  
ANISOU 1304  CA  GLU A 199     5336  13638   7669  -1289  -1055    911       C  
ATOM   1305  C   GLU A 199      -0.155 -29.875  -7.220  1.00 76.88           C  
ANISOU 1305  C   GLU A 199     5893  14793   8525  -1270   -829   1003       C  
ATOM   1306  O   GLU A 199      -0.801 -29.316  -8.117  1.00 76.37           O  
ANISOU 1306  O   GLU A 199     6003  14513   8500  -1461   -716   1022       O  
ATOM   1307  CB  GLU A 199       0.246 -28.521  -5.160  1.00 71.02           C  
ANISOU 1307  CB  GLU A 199     5299  13930   7755  -1784  -1329    966       C  
ATOM   1308  N   LYS A 200       0.896 -30.660  -7.473  1.00 75.85           N  
ANISOU 1308  N   LYS A 200     5304  15181   8335  -1022   -762   1059       N  
ATOM   1309  CA  LYS A 200       1.311 -30.923  -8.847  1.00 72.66           C  
ANISOU 1309  CA  LYS A 200     4588  15132   7886   -954   -521   1116       C  
ATOM   1310  C   LYS A 200       0.245 -31.700  -9.610  1.00 71.42           C  
ANISOU 1310  C   LYS A 200     4736  14643   7759   -605   -285    980       C  
ATOM   1311  O   LYS A 200       0.005 -31.436 -10.793  1.00 73.82           O  
ANISOU 1311  O   LYS A 200     5023  15007   8018   -719   -113   1006       O  
ATOM   1312  CB  LYS A 200       2.636 -31.679  -8.855  1.00 76.63           C  
ANISOU 1312  CB  LYS A 200     4529  16266   8321   -682   -495   1168       C  
ATOM   1313  N   LEU A 201      -0.409 -32.657  -8.948  1.00 70.69           N  
ANISOU 1313  N   LEU A 201     4922  14207   7730   -201   -285    849       N  
ATOM   1314  CA  LEU A 201      -1.452 -33.429  -9.609  1.00 68.23           C  
ANISOU 1314  CA  LEU A 201     4905  13552   7466    100    -89    708       C  
ATOM   1315  C   LEU A 201      -2.707 -32.595  -9.861  1.00 69.07           C  
ANISOU 1315  C   LEU A 201     5432  13194   7616   -195    -87    689       C  
ATOM   1316  O   LEU A 201      -3.423 -32.833 -10.841  1.00 70.23           O  
ANISOU 1316  O   LEU A 201     5720  13202   7763   -115     80    617       O  
ATOM   1317  CB  LEU A 201      -1.789 -34.659  -8.770  1.00 69.61           C  
ANISOU 1317  CB  LEU A 201     5259  13469   7722    564   -109    613       C  
ATOM   1318  CG  LEU A 201      -2.780 -35.648  -9.380  1.00 66.76           C  
ANISOU 1318  CG  LEU A 201     5177  12750   7440    898     73    455       C  
ATOM   1319  CD1 LEU A 201      -2.229 -36.229 -10.665  1.00 65.42           C  
ANISOU 1319  CD1 LEU A 201     4719  12924   7212   1121    277    366       C  
ATOM   1320  CD2 LEU A 201      -3.095 -36.734  -8.394  1.00 61.58           C  
ANISOU 1320  CD2 LEU A 201     4715  11798   6885   1272     15    424       C  
ATOM   1321  N   ALA A 202      -2.995 -31.620  -9.000  1.00 68.24           N  
ANISOU 1321  N   ALA A 202     5529  12854   7546   -520   -279    737       N  
ATOM   1322  CA  ALA A 202      -4.132 -30.744  -9.247  1.00 62.93           C  
ANISOU 1322  CA  ALA A 202     5227  11754   6931   -779   -286    723       C  
ATOM   1323  C   ALA A 202      -3.841 -29.798 -10.397  1.00 64.45           C  
ANISOU 1323  C   ALA A 202     5267  12140   7083  -1141   -237    861       C  
ATOM   1324  O   ALA A 202      -4.741 -29.453 -11.173  1.00 62.13           O  
ANISOU 1324  O   ALA A 202     5196  11601   6811  -1220   -153    865       O  
ATOM   1325  CB  ALA A 202      -4.480 -29.962  -7.984  1.00 64.76           C  
ANISOU 1325  CB  ALA A 202     5718  11684   7206   -988   -504    700       C  
ATOM   1326  N   LYS A 203      -2.590 -29.353 -10.516  1.00 66.06           N  
ANISOU 1326  N   LYS A 203     5078  12801   7221  -1379   -298   1002       N  
ATOM   1327  CA  LYS A 203      -2.211 -28.561 -11.677  1.00 71.58           C  
ANISOU 1327  CA  LYS A 203     5581  13759   7858  -1724   -225   1182       C  
ATOM   1328  C   LYS A 203      -2.285 -29.403 -12.941  1.00 67.03           C  
ANISOU 1328  C   LYS A 203     4860  13445   7165  -1436     43   1145       C  
ATOM   1329  O   LYS A 203      -2.522 -28.871 -14.034  1.00 65.32           O  
ANISOU 1329  O   LYS A 203     4643  13299   6875  -1644    142   1263       O  
ATOM   1330  CB  LYS A 203      -0.804 -27.982 -11.488  1.00 69.99           C  
ANISOU 1330  CB  LYS A 203     4937  14044   7611  -2055   -341   1354       C  
ATOM   1331  N   GLU A 204      -2.094 -30.718 -12.802  1.00 64.82           N  
ANISOU 1331  N   GLU A 204     4471  13298   6861   -950    150    978       N  
ATOM   1332  CA  GLU A 204      -2.228 -31.617 -13.940  1.00 65.12           C  
ANISOU 1332  CA  GLU A 204     4419  13531   6793   -626    394    865       C  
ATOM   1333  C   GLU A 204      -3.695 -31.795 -14.311  1.00 61.89           C  
ANISOU 1333  C   GLU A 204     4463  12617   6437   -530    449    740       C  
ATOM   1334  O   GLU A 204      -4.076 -31.640 -15.478  1.00 64.43           O  
ANISOU 1334  O   GLU A 204     4805  13028   6646   -596    581    755       O  
ATOM   1335  CB  GLU A 204      -1.569 -32.961 -13.615  1.00 66.22           C  
ANISOU 1335  CB  GLU A 204     4331  13897   6932   -120    464    710       C  
ATOM   1336  CG  GLU A 204      -2.059 -34.139 -14.447  1.00 66.18           C  
ANISOU 1336  CG  GLU A 204     4415  13839   6891    323    672    482       C  
ATOM   1337  N   ALA A 205      -4.533 -32.109 -13.322  1.00 59.13           N  
ANISOU 1337  N   ALA A 205     4459  11769   6238   -386    346    630       N  
ATOM   1338  CA  ALA A 205      -5.965 -32.223 -13.561  1.00 58.85           C  
ANISOU 1338  CA  ALA A 205     4826  11262   6273   -325    380    526       C  
ATOM   1339  C   ALA A 205      -6.554 -30.921 -14.079  1.00 59.13           C  
ANISOU 1339  C   ALA A 205     5018  11149   6298   -730    326    677       C  
ATOM   1340  O   ALA A 205      -7.540 -30.936 -14.825  1.00 58.49           O  
ANISOU 1340  O   ALA A 205     5140  10877   6206   -707    395    634       O  
ATOM   1341  CB  ALA A 205      -6.671 -32.649 -12.275  1.00 58.10           C  
ANISOU 1341  CB  ALA A 205     5028  10719   6330   -157    275    431       C  
ATOM   1342  N   LEU A 206      -5.956 -29.787 -13.719  1.00 58.83           N  
ANISOU 1342  N   LEU A 206     4887  11191   6275  -1105    187    861       N  
ATOM   1343  CA  LEU A 206      -6.479 -28.510 -14.188  1.00 59.12           C  
ANISOU 1343  CA  LEU A 206     5094  11032   6339  -1487    113   1029       C  
ATOM   1344  C   LEU A 206      -6.180 -28.309 -15.667  1.00 61.21           C  
ANISOU 1344  C   LEU A 206     5149  11679   6429  -1618    257   1181       C  
ATOM   1345  O   LEU A 206      -7.047 -27.874 -16.435  1.00 62.48           O  
ANISOU 1345  O   LEU A 206     5508  11662   6571  -1711    279   1250       O  
ATOM   1346  CB  LEU A 206      -5.892 -27.371 -13.357  1.00 59.73           C  
ANISOU 1346  CB  LEU A 206     5152  11040   6504  -1870    -97   1166       C  
ATOM   1347  CG  LEU A 206      -5.992 -25.984 -13.992  1.00 59.78           C  
ANISOU 1347  CG  LEU A 206     5229  10943   6540  -2324   -181   1408       C  
ATOM   1348  CD1 LEU A 206      -7.446 -25.578 -14.139  1.00 59.76           C  
ANISOU 1348  CD1 LEU A 206     5648  10413   6645  -2285   -210   1369       C  
ATOM   1349  CD2 LEU A 206      -5.234 -24.954 -13.181  1.00 61.81           C  
ANISOU 1349  CD2 LEU A 206     5433  11157   6894  -2719   -401   1516       C  
ATOM   1350  N   LYS A 207      -4.959 -28.630 -16.086  1.00 61.27           N  
ANISOU 1350  N   LYS A 207     4737  12254   6289  -1613    358   1242       N  
ATOM   1351  CA  LYS A 207      -4.629 -28.572 -17.502  1.00 63.59           C  
ANISOU 1351  CA  LYS A 207     4798  13004   6359  -1694    532   1368       C  
ATOM   1352  C   LYS A 207      -5.505 -29.530 -18.302  1.00 61.88           C  
ANISOU 1352  C   LYS A 207     4736  12734   6042  -1331    692   1150       C  
ATOM   1353  O   LYS A 207      -5.927 -29.211 -19.418  1.00 67.01           O  
ANISOU 1353  O   LYS A 207     5423  13501   6537  -1444    770   1249       O  
ATOM   1354  CB  LYS A 207      -3.140 -28.876 -17.682  1.00 67.46           C  
ANISOU 1354  CB  LYS A 207     4769  14157   6705  -1687    633   1431       C  
ATOM   1355  CG  LYS A 207      -2.728 -29.412 -19.033  1.00 70.10           C  
ANISOU 1355  CG  LYS A 207     4808  15069   6758  -1539    887   1419       C  
ATOM   1356  CD  LYS A 207      -1.205 -29.482 -19.139  1.00 74.55           C  
ANISOU 1356  CD  LYS A 207     4853  16276   7196  -1580    960   1520       C  
ATOM   1357  N   LEU A 208      -5.815 -30.697 -17.734  1.00 60.50           N  
ANISOU 1357  N   LEU A 208     4667  12364   5956   -912    723    864       N  
ATOM   1358  CA  LEU A 208      -6.656 -31.666 -18.433  1.00 62.77           C  
ANISOU 1358  CA  LEU A 208     5116  12554   6181   -586    848    625       C  
ATOM   1359  C   LEU A 208      -8.089 -31.161 -18.586  1.00 61.93           C  
ANISOU 1359  C   LEU A 208     5399  11973   6157   -713    762    649       C  
ATOM   1360  O   LEU A 208      -8.694 -31.298 -19.655  1.00 61.39           O  
ANISOU 1360  O   LEU A 208     5396  11984   5944   -682    842    606       O  
ATOM   1361  CB  LEU A 208      -6.628 -33.004 -17.697  1.00 61.66           C  
ANISOU 1361  CB  LEU A 208     5014  12251   6162   -144    875    349       C  
ATOM   1362  CG  LEU A 208      -7.382 -34.155 -18.370  1.00 60.16           C  
ANISOU 1362  CG  LEU A 208     4980  11941   5938    202    993     61       C  
ATOM   1363  CD1 LEU A 208      -6.756 -34.495 -19.703  1.00 60.40           C  
ANISOU 1363  CD1 LEU A 208     4733  12528   5688    306   1183    -21       C  
ATOM   1364  CD2 LEU A 208      -7.438 -35.389 -17.464  1.00 58.23           C  
ANISOU 1364  CD2 LEU A 208     4835  11405   5883    592    977   -156       C  
ATOM   1365  N   ALA A 209      -8.661 -30.604 -17.517  1.00 57.61           N  
ANISOU 1365  N   ALA A 209     5102  10956   5830   -832    595    699       N  
ATOM   1366  CA  ALA A 209     -10.020 -30.081 -17.596  1.00 59.61           C  
ANISOU 1366  CA  ALA A 209     5694  10774   6181   -922    512    724       C  
ATOM   1367  C   ALA A 209     -10.121 -28.935 -18.592  1.00 60.44           C  
ANISOU 1367  C   ALA A 209     5785  11008   6172  -1255    485    992       C  
ATOM   1368  O   ALA A 209     -11.102 -28.834 -19.340  1.00 60.05           O  
ANISOU 1368  O   ALA A 209     5898  10843   6075  -1247    489   1000       O  
ATOM   1369  CB  ALA A 209     -10.490 -29.627 -16.217  1.00 58.74           C  
ANISOU 1369  CB  ALA A 209     5819  10197   6303   -975    354    719       C  
ATOM   1370  N   LEU A 210      -9.124 -28.052 -18.610  1.00 60.87           N  
ANISOU 1370  N   LEU A 210     5642  11301   6185  -1568    441   1236       N  
ATOM   1371  CA  LEU A 210      -9.165 -26.939 -19.552  1.00 65.90           C  
ANISOU 1371  CA  LEU A 210     6270  12047   6723  -1916    407   1550       C  
ATOM   1372  C   LEU A 210      -9.066 -27.423 -20.995  1.00 65.25           C  
ANISOU 1372  C   LEU A 210     6006  12455   6329  -1837    587   1568       C  
ATOM   1373  O   LEU A 210      -9.687 -26.835 -21.889  1.00 61.75           O  
ANISOU 1373  O   LEU A 210     5671  12006   5784  -1986    564   1753       O  
ATOM   1374  CB  LEU A 210      -8.052 -25.946 -19.229  1.00 63.23           C  
ANISOU 1374  CB  LEU A 210     5741  11860   6422  -2306    317   1817       C  
ATOM   1375  CG  LEU A 210      -8.235 -25.244 -17.883  1.00 62.45           C  
ANISOU 1375  CG  LEU A 210     5870  11249   6609  -2442    104   1799       C  
ATOM   1376  CD1 LEU A 210      -7.147 -24.224 -17.643  1.00 62.51           C  
ANISOU 1376  CD1 LEU A 210     5697  11394   6660  -2881    -13   2055       C  
ATOM   1377  CD2 LEU A 210      -9.613 -24.598 -17.797  1.00 64.23           C  
ANISOU 1377  CD2 LEU A 210     6500  10904   6999  -2450    -18   1813       C  
ATOM   1378  N   GLU A 211      -8.321 -28.505 -21.234  1.00 70.86           N  
ANISOU 1378  N   GLU A 211     6451  13595   6879  -1577    759   1364       N  
ATOM   1379  CA  GLU A 211      -8.265 -29.088 -22.569  1.00 66.51           C  
ANISOU 1379  CA  GLU A 211     5746  13520   6005  -1442    942   1295       C  
ATOM   1380  C   GLU A 211      -9.631 -29.615 -22.980  1.00 66.93           C  
ANISOU 1380  C   GLU A 211     6099  13275   6058  -1229    925   1086       C  
ATOM   1381  O   GLU A 211     -10.120 -29.325 -24.077  1.00 77.82           O  
ANISOU 1381  O   GLU A 211     7514  14833   7219  -1322    947   1194       O  
ATOM   1382  CB  GLU A 211      -7.235 -30.217 -22.603  1.00 73.31           C  
ANISOU 1382  CB  GLU A 211     6287  14830   6739  -1132   1123   1050       C  
ATOM   1383  CG  GLU A 211      -5.793 -29.762 -22.622  1.00103.11           C  
ANISOU 1383  CG  GLU A 211     9645  19128  10404  -1342   1191   1274       C  
ATOM   1384  CD  GLU A 211      -4.824 -30.925 -22.519  1.00107.09           C  
ANISOU 1384  CD  GLU A 211     9827  20035  10826   -961   1355   1008       C  
ATOM   1385  OE1 GLU A 211      -4.618 -31.610 -23.547  1.00119.84           O  
ANISOU 1385  OE1 GLU A 211    11314  22038  12182   -725   1525    834       O  
ATOM   1386  OE2 GLU A 211      -4.275 -31.155 -21.413  1.00 91.93           O  
ANISOU 1386  OE2 GLU A 211     7826  17989   9114   -870   1278    956       O  
ATOM   1387  N   VAL A 212     -10.273 -30.377 -22.092  1.00 64.11           N  
ANISOU 1387  N   VAL A 212     5949  12474   5935   -962    873    808       N  
ATOM   1388  CA  VAL A 212     -11.597 -30.912 -22.389  1.00 62.11           C  
ANISOU 1388  CA  VAL A 212     5960  11924   5716   -788    842    607       C  
ATOM   1389  C   VAL A 212     -12.596 -29.785 -22.576  1.00 63.87           C  
ANISOU 1389  C   VAL A 212     6401  11860   6006  -1040    689    860       C  
ATOM   1390  O   VAL A 212     -13.446 -29.832 -23.472  1.00 65.14           O  
ANISOU 1390  O   VAL A 212     6658  12062   6032  -1023    677    844       O  
ATOM   1391  CB  VAL A 212     -12.043 -31.873 -21.273  1.00 62.00           C  
ANISOU 1391  CB  VAL A 212     6110  11478   5967   -507    812    324       C  
ATOM   1392  CG1 VAL A 212     -13.553 -32.026 -21.279  1.00 59.32           C  
ANISOU 1392  CG1 VAL A 212     6062  10726   5752   -454    724    222       C  
ATOM   1393  CG2 VAL A 212     -11.368 -33.216 -21.446  1.00 62.38           C  
ANISOU 1393  CG2 VAL A 212     5999  11774   5930   -174    961     25       C  
ATOM   1394  N   LYS A 213     -12.508 -28.750 -21.741  1.00 64.62           N  
ANISOU 1394  N   LYS A 213     6580  11663   6311  -1266    558   1086       N  
ATOM   1395  CA  LYS A 213     -13.458 -27.647 -21.836  1.00 67.03           C  
ANISOU 1395  CA  LYS A 213     7109  11632   6726  -1462    400   1315       C  
ATOM   1396  C   LYS A 213     -13.347 -26.945 -23.184  1.00 70.35           C  
ANISOU 1396  C   LYS A 213     7438  12409   6884  -1688    409   1617       C  
ATOM   1397  O   LYS A 213     -14.361 -26.676 -23.838  1.00 73.98           O  
ANISOU 1397  O   LYS A 213     8045  12770   7295  -1688    336   1694       O  
ATOM   1398  CB  LYS A 213     -13.239 -26.668 -20.681  1.00 72.65           C  
ANISOU 1398  CB  LYS A 213     7930  11968   7707  -1654    258   1461       C  
ATOM   1399  N   LYS A 214     -12.121 -26.660 -23.633  1.00 69.27           N  
ANISOU 1399  N   LYS A 214     7035  12729   6554  -1883    499   1808       N  
ATOM   1400  CA  LYS A 214     -11.962 -25.997 -24.925  1.00 72.05           C  
ANISOU 1400  CA  LYS A 214     7284  13476   6618  -2122    524   2141       C  
ATOM   1401  C   LYS A 214     -12.466 -26.877 -26.057  1.00 69.51           C  
ANISOU 1401  C   LYS A 214     6924  13513   5975  -1897    638   1948       C  
ATOM   1402  O   LYS A 214     -13.099 -26.387 -26.998  1.00 75.16           O  
ANISOU 1402  O   LYS A 214     7716  14329   6514  -2004    578   2160       O  
ATOM   1403  CB  LYS A 214     -10.499 -25.611 -25.166  1.00 67.91           C  
ANISOU 1403  CB  LYS A 214     6431  13441   5932  -2384    628   2383       C  
ATOM   1404  N   LYS A 215     -12.215 -28.183 -25.976  1.00 65.08           N  
ANISOU 1404  N   LYS A 215     6258  13132   5336  -1578    783   1539       N  
ATOM   1405  CA  LYS A 215     -12.611 -29.065 -27.066  1.00 70.06           C  
ANISOU 1405  CA  LYS A 215     6858  14114   5650  -1369    886   1296       C  
ATOM   1406  C   LYS A 215     -14.115 -29.313 -27.076  1.00 69.63           C  
ANISOU 1406  C   LYS A 215     7090  13643   5722  -1239    743   1138       C  
ATOM   1407  O   LYS A 215     -14.735 -29.320 -28.146  1.00 73.28           O  
ANISOU 1407  O   LYS A 215     7585  14339   5920  -1249    720   1161       O  
ATOM   1408  CB  LYS A 215     -11.851 -30.389 -26.976  1.00 70.97           C  
ANISOU 1408  CB  LYS A 215     6790  14500   5675  -1050   1074    886       C  
ATOM   1409  CG  LYS A 215     -11.957 -31.252 -28.232  1.00 75.28           C  
ANISOU 1409  CG  LYS A 215     7254  15523   5824   -852   1208    615       C  
ATOM   1410  N   SER A 216     -14.726 -29.484 -25.903  1.00 68.16           N  
ANISOU 1410  N   SER A 216     7097  12881   5919  -1133    643    997       N  
ATOM   1411  CA  SER A 216     -16.165 -29.710 -25.861  1.00 64.25           C  
ANISOU 1411  CA  SER A 216     6832  12020   5561  -1025    516    863       C  
ATOM   1412  C   SER A 216     -16.940 -28.479 -26.295  1.00 65.83           C  
ANISOU 1412  C   SER A 216     7148  12100   5763  -1239    349   1234       C  
ATOM   1413  O   SER A 216     -18.024 -28.606 -26.870  1.00 66.40           O  
ANISOU 1413  O   SER A 216     7318  12139   5772  -1180    257   1186       O  
ATOM   1414  CB  SER A 216     -16.599 -30.121 -24.458  1.00 62.72           C  
ANISOU 1414  CB  SER A 216     6790  11283   5758   -878    469    667       C  
ATOM   1415  OG  SER A 216     -16.022 -31.359 -24.083  1.00 63.90           O  
ANISOU 1415  OG  SER A 216     6861  11494   5923   -645    599    333       O  
ATOM   1416  N   GLU A 217     -16.413 -27.286 -26.024  1.00 69.68           N  
ANISOU 1416  N   GLU A 217     7629  12506   6341  -1489    290   1606       N  
ATOM   1417  CA  GLU A 217     -17.090 -26.077 -26.480  1.00 69.84           C  
ANISOU 1417  CA  GLU A 217     7774  12381   6381  -1680    120   1992       C  
ATOM   1418  C   GLU A 217     -17.084 -25.989 -27.996  1.00 75.22           C  
ANISOU 1418  C   GLU A 217     8344  13603   6632  -1771    145   2179       C  
ATOM   1419  O   GLU A 217     -18.109 -25.672 -28.613  1.00 80.06           O  
ANISOU 1419  O   GLU A 217     9065  14172   7183  -1760      7   2304       O  
ATOM   1420  CB  GLU A 217     -16.437 -24.840 -25.856  1.00 71.11           C  
ANISOU 1420  CB  GLU A 217     7970  12298   6752  -1949     41   2337       C  
ATOM   1421  CG  GLU A 217     -16.758 -24.692 -24.357  1.00 82.96           C  
ANISOU 1421  CG  GLU A 217     9646  13202   8673  -1861    -41   2175       C  
ATOM   1422  CD  GLU A 217     -16.243 -23.398 -23.750  1.00101.00           C  
ANISOU 1422  CD  GLU A 217    12012  15184  11179  -2135   -161   2477       C  
ATOM   1423  OE1 GLU A 217     -15.020 -23.295 -23.491  1.00 94.87           O  
ANISOU 1423  OE1 GLU A 217    11077  14601  10367  -2313    -93   2541       O  
ATOM   1424  OE2 GLU A 217     -17.069 -22.490 -23.514  1.00115.74           O  
ANISOU 1424  OE2 GLU A 217    14098  16609  13271  -2165   -333   2635       O  
ATOM   1425  N   GLU A 218     -15.948 -26.304 -28.618  1.00 78.25           N  
ANISOU 1425  N   GLU A 218     8493  14546   6691  -1842    322   2191       N  
ATOM   1426  CA  GLU A 218     -15.873 -26.263 -30.071  1.00 73.57           C  
ANISOU 1426  CA  GLU A 218     7777  14552   5623  -1924    373   2356       C  
ATOM   1427  C   GLU A 218     -16.803 -27.298 -30.687  1.00 71.80           C  
ANISOU 1427  C   GLU A 218     7608  14465   5210  -1664    364   1974       C  
ATOM   1428  O   GLU A 218     -17.611 -26.982 -31.567  1.00 75.59           O  
ANISOU 1428  O   GLU A 218     8150  15086   5484  -1707    241   2136       O  
ATOM   1429  CB  GLU A 218     -14.430 -26.491 -30.521  1.00 80.63           C  
ANISOU 1429  CB  GLU A 218     8373  16061   6202  -2015    601   2392       C  
ATOM   1430  CG  GLU A 218     -13.497 -25.337 -30.177  1.00 93.30           C  
ANISOU 1430  CG  GLU A 218     9885  17640   7926  -2366    589   2855       C  
ATOM   1431  CD  GLU A 218     -12.026 -25.694 -30.320  1.00 98.50           C  
ANISOU 1431  CD  GLU A 218    10221  18739   8464  -2372    775   2755       C  
ATOM   1432  OE1 GLU A 218     -11.177 -25.042 -29.705  1.00 93.08           O  
ANISOU 1432  OE1 GLU A 218     9443  17938   7983  -2590    754   2966       O  
ATOM   1433  OE2 GLU A 218     -11.696 -26.602 -31.086  1.00109.16           O  
ANISOU 1433  OE2 GLU A 218    11407  20541   9528  -2152    920   2456       O  
ATOM   1434  N   GLU A 219     -16.738 -28.534 -30.195  1.00 72.64           N  
ANISOU 1434  N   GLU A 219     7700  14494   5407  -1400    469   1472       N  
ATOM   1435  CA  GLU A 219     -17.578 -29.593 -30.736  1.00 75.48           C  
ANISOU 1435  CA  GLU A 219     8119  14939   5619  -1179    450   1067       C  
ATOM   1436  C   GLU A 219     -19.056 -29.311 -30.526  1.00 76.73           C  
ANISOU 1436  C   GLU A 219     8482  14659   6014  -1166    222   1110       C  
ATOM   1437  O   GLU A 219     -19.886 -29.804 -31.298  1.00 78.49           O  
ANISOU 1437  O   GLU A 219     8736  15049   6037  -1090    143    932       O  
ATOM   1438  CB  GLU A 219     -17.216 -30.924 -30.082  1.00 68.23           C  
ANISOU 1438  CB  GLU A 219     7182  13893   4848   -911    584    556       C  
ATOM   1439  CG  GLU A 219     -15.814 -31.386 -30.368  1.00 72.66           C  
ANISOU 1439  CG  GLU A 219     7510  14939   5160   -842    816    439       C  
ATOM   1440  CD  GLU A 219     -15.610 -31.719 -31.829  1.00 78.81           C  
ANISOU 1440  CD  GLU A 219     8155  16401   5388   -813    915    336       C  
ATOM   1441  OE1 GLU A 219     -16.563 -32.220 -32.465  1.00 77.07           O  
ANISOU 1441  OE1 GLU A 219     8053  16207   5023   -728    819    102       O  
ATOM   1442  OE2 GLU A 219     -14.499 -31.476 -32.340  1.00 83.08           O  
ANISOU 1442  OE2 GLU A 219     8462  17461   5644   -884   1081    485       O  
ATOM   1443  N   TYR A 220     -19.393 -28.488 -29.533  1.00 73.06           N  
ANISOU 1443  N   TYR A 220     8140  13670   5951  -1241    109   1342       N  
ATOM   1444  CA  TYR A 220     -20.792 -28.230 -29.230  1.00 74.37           C  
ANISOU 1444  CA  TYR A 220     8467  13423   6368  -1187    -88   1365       C  
ATOM   1445  C   TYR A 220     -21.429 -27.326 -30.280  1.00 79.38           C  
ANISOU 1445  C   TYR A 220     9115  14264   6781  -1316   -256   1744       C  
ATOM   1446  O   TYR A 220     -22.521 -27.618 -30.784  1.00 80.87           O  
ANISOU 1446  O   TYR A 220     9336  14494   6898  -1232   -388   1643       O  
ATOM   1447  CB  TYR A 220     -20.913 -27.621 -27.834  1.00 70.07           C  
ANISOU 1447  CB  TYR A 220     8044  12286   6292  -1192   -139   1464       C  
ATOM   1448  CG  TYR A 220     -22.324 -27.265 -27.481  1.00 69.48           C  
ANISOU 1448  CG  TYR A 220     8103  11816   6479  -1114   -320   1503       C  
ATOM   1449  CD1 TYR A 220     -23.296 -28.246 -27.388  1.00 70.05           C  
ANISOU 1449  CD1 TYR A 220     8190  11807   6619   -947   -346   1163       C  
ATOM   1450  CD2 TYR A 220     -22.696 -25.948 -27.267  1.00 69.87           C  
ANISOU 1450  CD2 TYR A 220     8254  11578   6716  -1205   -470   1883       C  
ATOM   1451  CE1 TYR A 220     -24.601 -27.926 -27.077  1.00 71.90           C  
ANISOU 1451  CE1 TYR A 220     8494  11739   7085   -874   -502   1208       C  
ATOM   1452  CE2 TYR A 220     -23.991 -25.618 -26.957  1.00 69.23           C  
ANISOU 1452  CE2 TYR A 220     8265  11168   6872  -1089   -626   1908       C  
ATOM   1453  CZ  TYR A 220     -24.944 -26.613 -26.866  1.00 73.01           C  
ANISOU 1453  CZ  TYR A 220     8713  11632   7396   -923   -635   1575       C  
ATOM   1454  OH  TYR A 220     -26.248 -26.307 -26.559  1.00 75.18           O  
ANISOU 1454  OH  TYR A 220     9026  11636   7901   -806   -779   1603       O  
ATOM   1455  N   GLU A 221     -20.753 -26.236 -30.648  1.00 83.82           N  
ANISOU 1455  N   GLU A 221     9645  14976   7226  -1533   -265   2202       N  
ATOM   1456  CA  GLU A 221     -21.298 -25.378 -31.697  1.00 89.02           C  
ANISOU 1456  CA  GLU A 221    10322  15851   7652  -1657   -431   2618       C  
ATOM   1457  C   GLU A 221     -21.222 -26.046 -33.064  1.00 87.80           C  
ANISOU 1457  C   GLU A 221    10033  16390   6936  -1647   -375   2505       C  
ATOM   1458  O   GLU A 221     -22.064 -25.781 -33.927  1.00 88.29           O  
ANISOU 1458  O   GLU A 221    10115  16647   6783  -1655   -544   2674       O  
ATOM   1459  CB  GLU A 221     -20.577 -24.034 -31.708  1.00 81.57           C  
ANISOU 1459  CB  GLU A 221     9398  14841   6756  -1923   -464   3171       C  
ATOM   1460  CG  GLU A 221     -20.619 -23.326 -30.365  1.00 80.17           C  
ANISOU 1460  CG  GLU A 221     9375  13972   7115  -1939   -536   3246       C  
ATOM   1461  N   GLU A 222     -20.237 -26.921 -33.272  1.00 88.03           N  
ANISOU 1461  N   GLU A 222     9921  16813   6713  -1607   -146   2202       N  
ATOM   1462  CA  GLU A 222     -20.183 -27.692 -34.510  1.00104.28           C  
ANISOU 1462  CA  GLU A 222    11865  19529   8229  -1548    -76   1979       C  
ATOM   1463  C   GLU A 222     -21.393 -28.614 -34.635  1.00103.75           C  
ANISOU 1463  C   GLU A 222    11883  19345   8194  -1353   -207   1545       C  
ATOM   1464  O   GLU A 222     -21.991 -28.729 -35.707  1.00119.50           O  
ANISOU 1464  O   GLU A 222    13857  21738   9809  -1361   -320   1542       O  
ATOM   1465  CB  GLU A 222     -18.879 -28.488 -34.576  1.00108.90           C  
ANISOU 1465  CB  GLU A 222    12278  20503   8596  -1485    209   1683       C  
ATOM   1466  N   ALA A 223     -21.750 -29.309 -33.556  1.00 96.61           N  
ANISOU 1466  N   ALA A 223    11063  17923   7720  -1196   -199   1180       N  
ATOM   1467  CA  ALA A 223     -22.935 -30.160 -33.573  1.00 99.79           C  
ANISOU 1467  CA  ALA A 223    11537  18162   8215  -1058   -334    799       C  
ATOM   1468  C   ALA A 223     -24.231 -29.361 -33.609  1.00 98.51           C  
ANISOU 1468  C   ALA A 223    11444  17772   8215  -1107   -599   1102       C  
ATOM   1469  O   ALA A 223     -25.283 -29.934 -33.920  1.00 95.04           O  
ANISOU 1469  O   ALA A 223    11013  17346   7752  -1041   -747    861       O  
ATOM   1470  CB  ALA A 223     -22.943 -31.086 -32.354  1.00 91.31           C  
ANISOU 1470  CB  ALA A 223    10531  16590   7573   -903   -245    392       C  
ATOM   1471  N   LYS A 224     -24.173 -28.059 -33.313  1.00104.35           N  
ANISOU 1471  N   LYS A 224    12223  18301   9124  -1217   -672   1615       N  
ATOM   1472  CA  LYS A 224     -25.378 -27.242 -33.216  1.00 97.64           C  
ANISOU 1472  CA  LYS A 224    11438  17165   8495  -1208   -921   1908       C  
ATOM   1473  C   LYS A 224     -26.135 -27.148 -34.536  1.00108.51           C  
ANISOU 1473  C   LYS A 224    12754  19014   9462  -1237  -1115   2040       C  
ATOM   1474  O   LYS A 224     -27.370 -27.068 -34.530  1.00112.55           O  
ANISOU 1474  O   LYS A 224    13269  19373  10123  -1158  -1327   2048       O  
ATOM   1475  CB  LYS A 224     -25.012 -25.842 -32.728  1.00 97.36           C  
ANISOU 1475  CB  LYS A 224    11482  16808   8701  -1317   -959   2425       C  
ATOM   1476  N   LYS A 225     -25.429 -27.158 -35.666  1.00107.62           N  
ANISOU 1476  N   LYS A 225    12564  19512   8814  -1346  -1049   2148       N  
ATOM   1477  CA  LYS A 225     -26.077 -27.087 -36.975  1.00101.31           C  
ANISOU 1477  CA  LYS A 225    11704  19242   7546  -1382  -1236   2276       C  
ATOM   1478  C   LYS A 225     -27.052 -28.235 -37.199  1.00108.54           C  
ANISOU 1478  C   LYS A 225    12589  20244   8408  -1262  -1347   1748       C  
ATOM   1479  O   LYS A 225     -26.795 -29.366 -36.788  1.00114.36           O  
ANISOU 1479  O   LYS A 225    13333  20886   9232  -1180  -1199   1211       O  
ATOM   1480  CB  LYS A 225     -25.036 -27.086 -38.082  1.00103.52           C  
ANISOU 1480  CB  LYS A 225    11892  20027   7414  -1476  -1048   2325       C  
ATOM   1481  CG  LYS A 225     -23.922 -28.083 -37.870  1.00105.93           C  
ANISOU 1481  CG  LYS A 225    12139  20502   7609  -1427   -758   1875       C  
ATOM   1482  CD  LYS A 225     -24.245 -29.463 -38.429  1.00108.85           C  
ANISOU 1482  CD  LYS A 225    12479  21137   7742  -1286   -737   1243       C  
ATOM   1483  CA  ASN A 228     -27.056 -34.168 -33.932  1.00 88.91           C  
ANISOU 1483  CA  ASN A 228    10307  16349   7124   -780   -837   -882       C  
ATOM   1484  C   ASN A 228     -27.530 -33.510 -32.640  1.00 90.05           C  
ANISOU 1484  C   ASN A 228    10481  15934   7800   -776   -860   -589       C  
ATOM   1485  O   ASN A 228     -26.761 -32.834 -31.962  1.00 89.04           O  
ANISOU 1485  O   ASN A 228    10377  15629   7827   -761   -726   -323       O  
ATOM   1486  CB  ASN A 228     -26.215 -35.404 -33.603  1.00 83.66           C  
ANISOU 1486  CB  ASN A 228     9705  15566   6515   -655   -633  -1371       C  
ATOM   1487  N   GLU A 229     -28.810 -33.695 -32.310  1.00 88.39           N  
ANISOU 1487  N   GLU A 229    10255  15475   7854   -795  -1034   -648       N  
ATOM   1488  CA  GLU A 229     -29.346 -33.111 -31.086  1.00 79.87           C  
ANISOU 1488  CA  GLU A 229     9188  13906   7251   -764  -1043   -411       C  
ATOM   1489  C   GLU A 229     -28.897 -33.875 -29.847  1.00 72.65           C  
ANISOU 1489  C   GLU A 229     8359  12548   6697   -692   -855   -652       C  
ATOM   1490  O   GLU A 229     -28.865 -33.303 -28.753  1.00 68.82           O  
ANISOU 1490  O   GLU A 229     7907  11705   6536   -650   -790   -444       O  
ATOM   1491  CB  GLU A 229     -30.871 -33.046 -31.150  1.00 81.25           C  
ANISOU 1491  CB  GLU A 229     9269  14028   7575   -797  -1276   -378       C  
ATOM   1492  CG  GLU A 229     -31.428 -31.680 -30.779  1.00 79.25           C  
ANISOU 1492  CG  GLU A 229     8973  13628   7510   -756  -1378     99       C  
ATOM   1493  N   ILE A 230     -28.560 -35.158 -29.997  1.00 75.49           N  
ANISOU 1493  N   ILE A 230     8764  12918   6999   -667   -778  -1091       N  
ATOM   1494  CA  ILE A 230     -28.052 -35.952 -28.878  1.00 69.75           C  
ANISOU 1494  CA  ILE A 230     8127  11782   6593   -583   -608  -1298       C  
ATOM   1495  C   ILE A 230     -26.574 -35.662 -28.632  1.00 64.66           C  
ANISOU 1495  C   ILE A 230     7510  11202   5856   -497   -405  -1202       C  
ATOM   1496  O   ILE A 230     -26.148 -35.439 -27.492  1.00 61.39           O  
ANISOU 1496  O   ILE A 230     7137  10466   5723   -445   -295  -1075       O  
ATOM   1497  CB  ILE A 230     -28.296 -37.450 -29.141  1.00 67.50           C  
ANISOU 1497  CB  ILE A 230     7899  11425   6324   -579   -629  -1797       C  
ATOM   1498  CG1 ILE A 230     -29.786 -37.775 -29.014  1.00 63.30           C  
ANISOU 1498  CG1 ILE A 230     7319  10721   6009   -703   -819  -1864       C  
ATOM   1499  CG2 ILE A 230     -27.457 -38.320 -28.203  1.00 58.91           C  
ANISOU 1499  CG2 ILE A 230     6920   9982   5483   -456   -440  -2001       C  
ATOM   1500  CD1 ILE A 230     -30.097 -39.246 -29.145  1.00 62.43           C  
ANISOU 1500  CD1 ILE A 230     7285  10442   5993   -749   -862  -2339       C  
ATOM   1501  N   ALA A 231     -25.766 -35.666 -29.694  1.00 69.00           N  
ANISOU 1501  N   ALA A 231     8019  12208   5991   -486   -353  -1265       N  
ATOM   1502  CA  ALA A 231     -24.362 -35.313 -29.532  1.00 68.20           C  
ANISOU 1502  CA  ALA A 231     7887  12245   5781   -428   -162  -1137       C  
ATOM   1503  C   ALA A 231     -24.217 -33.887 -29.024  1.00 66.13           C  
ANISOU 1503  C   ALA A 231     7601  11892   5632   -520   -177   -635       C  
ATOM   1504  O   ALA A 231     -23.266 -33.576 -28.298  1.00 66.17           O  
ANISOU 1504  O   ALA A 231     7601  11782   5757   -496    -45   -508       O  
ATOM   1505  CB  ALA A 231     -23.615 -35.499 -30.852  1.00 70.36           C  
ANISOU 1505  CB  ALA A 231     8082  13108   5543   -411    -96  -1266       C  
ATOM   1506  N   LYS A 232     -25.173 -33.019 -29.356  1.00 70.21           N  
ANISOU 1506  N   LYS A 232     8107  12431   6138   -619   -356   -356       N  
ATOM   1507  CA  LYS A 232     -25.162 -31.660 -28.828  1.00 68.28           C  
ANISOU 1507  CA  LYS A 232     7878  12005   6060   -687   -398     96       C  
ATOM   1508  C   LYS A 232     -25.299 -31.670 -27.311  1.00 62.16           C  
ANISOU 1508  C   LYS A 232     7181  10698   5741   -619   -345     75       C  
ATOM   1509  O   LYS A 232     -24.476 -31.091 -26.592  1.00 60.74           O  
ANISOU 1509  O   LYS A 232     7028  10368   5681   -635   -256    246       O  
ATOM   1510  CB  LYS A 232     -26.288 -30.852 -29.475  1.00 72.80           C  
ANISOU 1510  CB  LYS A 232     8427  12668   6564   -751   -620    365       C  
ATOM   1511  CG  LYS A 232     -25.914 -29.445 -29.886  1.00 76.09           C  
ANISOU 1511  CG  LYS A 232     8841  13215   6854   -857   -678    862       C  
ATOM   1512  CD  LYS A 232     -27.124 -28.522 -29.838  1.00 77.51           C  
ANISOU 1512  CD  LYS A 232     9039  13194   7217   -844   -897   1156       C  
ATOM   1513  N   ALA A 233     -26.313 -32.368 -26.800  1.00 63.88           N  
ANISOU 1513  N   ALA A 233     7423  10652   6196   -559   -398   -143       N  
ATOM   1514  CA  ALA A 233     -26.516 -32.402 -25.358  1.00 57.90           C  
ANISOU 1514  CA  ALA A 233     6730   9440   5829   -495   -339   -152       C  
ATOM   1515  C   ALA A 233     -25.362 -33.093 -24.647  1.00 53.90           C  
ANISOU 1515  C   ALA A 233     6266   8830   5385   -428   -158   -324       C  
ATOM   1516  O   ALA A 233     -25.065 -32.769 -23.495  1.00 49.34           O  
ANISOU 1516  O   ALA A 233     5740   7969   5038   -395    -94   -230       O  
ATOM   1517  CB  ALA A 233     -27.838 -33.090 -25.037  1.00 55.50           C  
ANISOU 1517  CB  ALA A 233     6410   8943   5735   -473   -418   -332       C  
ATOM   1518  N   LEU A 234     -24.685 -34.025 -25.317  1.00 54.91           N  
ANISOU 1518  N   LEU A 234     6367   9198   5298   -389    -80   -582       N  
ATOM   1519  CA  LEU A 234     -23.580 -34.721 -24.671  1.00 55.02           C  
ANISOU 1519  CA  LEU A 234     6400   9125   5380   -282     81   -742       C  
ATOM   1520  C   LEU A 234     -22.357 -33.817 -24.555  1.00 52.69           C  
ANISOU 1520  C   LEU A 234     6046   8998   4978   -322    164   -488       C  
ATOM   1521  O   LEU A 234     -21.627 -33.875 -23.560  1.00 50.55           O  
ANISOU 1521  O   LEU A 234     5786   8548   4872   -266    252   -470       O  
ATOM   1522  CB  LEU A 234     -23.243 -35.999 -25.440  1.00 58.20           C  
ANISOU 1522  CB  LEU A 234     6794   9717   5604   -186    137  -1126       C  
ATOM   1523  CG  LEU A 234     -24.272 -37.134 -25.412  1.00 56.94           C  
ANISOU 1523  CG  LEU A 234     6713   9317   5606   -165     60  -1437       C  
ATOM   1524  CD1 LEU A 234     -23.844 -38.289 -26.313  1.00 56.94           C  
ANISOU 1524  CD1 LEU A 234     6726   9510   5397    -66     98  -1845       C  
ATOM   1525  CD2 LEU A 234     -24.477 -37.617 -23.991  1.00 50.97           C  
ANISOU 1525  CD2 LEU A 234     6041   8084   5243   -110    106  -1446       C  
ATOM   1526  N   TYR A 235     -22.125 -32.966 -25.552  1.00 53.43           N  
ANISOU 1526  N   TYR A 235     6066   9444   4791   -438    124   -268       N  
ATOM   1527  CA  TYR A 235     -21.055 -31.979 -25.442  1.00 55.64           C  
ANISOU 1527  CA  TYR A 235     6282   9863   4997   -541    180     32       C  
ATOM   1528  C   TYR A 235     -21.309 -31.018 -24.289  1.00 52.52           C  
ANISOU 1528  C   TYR A 235     5978   9058   4919   -604    112    274       C  
ATOM   1529  O   TYR A 235     -20.369 -30.601 -23.601  1.00 51.00           O  
ANISOU 1529  O   TYR A 235     5766   8806   4807   -649    171    388       O  
ATOM   1530  CB  TYR A 235     -20.911 -31.227 -26.763  1.00 62.65           C  
ANISOU 1530  CB  TYR A 235     7085  11193   5525   -686    135    274       C  
ATOM   1531  CG  TYR A 235     -20.272 -32.074 -27.837  1.00 65.62           C  
ANISOU 1531  CG  TYR A 235     7345  12068   5522   -619    251     34       C  
ATOM   1532  CD1 TYR A 235     -19.250 -32.961 -27.524  1.00 63.08           C  
ANISOU 1532  CD1 TYR A 235     6948  11829   5190   -473    423   -231       C  
ATOM   1533  CD2 TYR A 235     -20.750 -32.055 -29.144  1.00 65.68           C  
ANISOU 1533  CD2 TYR A 235     7316  12462   5175   -669    181     36       C  
ATOM   1534  CE1 TYR A 235     -18.673 -33.754 -28.495  1.00 68.21           C  
ANISOU 1534  CE1 TYR A 235     7490  12933   5494   -364    541   -497       C  
ATOM   1535  CE2 TYR A 235     -20.191 -32.856 -30.116  1.00 70.39           C  
ANISOU 1535  CE2 TYR A 235     7816  13535   5395   -585    294   -238       C  
ATOM   1536  CZ  TYR A 235     -19.150 -33.706 -29.788  1.00 73.56           C  
ANISOU 1536  CZ  TYR A 235     8145  14001   5802   -422    482   -519       C  
ATOM   1537  OH  TYR A 235     -18.579 -34.504 -30.755  1.00 77.02           O  
ANISOU 1537  OH  TYR A 235     8483  14917   5863   -295    608   -829       O  
ATOM   1538  N   LEU A 236     -22.574 -30.652 -24.062  1.00 51.45           N  
ANISOU 1538  N   LEU A 236     5933   8657   4960   -601    -18    338       N  
ATOM   1539  CA  LEU A 236     -22.881 -29.792 -22.927  1.00 47.05           C  
ANISOU 1539  CA  LEU A 236     5472   7704   4699   -614    -72    505       C  
ATOM   1540  C   LEU A 236     -22.562 -30.493 -21.618  1.00 48.17           C  
ANISOU 1540  C   LEU A 236     5658   7586   5058   -506     30    304       C  
ATOM   1541  O   LEU A 236     -22.002 -29.886 -20.698  1.00 46.08           O  
ANISOU 1541  O   LEU A 236     5438   7144   4926   -539     43    411       O  
ATOM   1542  CB  LEU A 236     -24.350 -29.386 -22.950  1.00 51.90           C  
ANISOU 1542  CB  LEU A 236     6138   8127   5456   -577   -212    572       C  
ATOM   1543  CG  LEU A 236     -24.646 -27.917 -23.222  1.00 58.22           C  
ANISOU 1543  CG  LEU A 236     6986   8851   6287   -661   -353    930       C  
ATOM   1544  CD1 LEU A 236     -26.039 -27.575 -22.859  1.00 49.57           C  
ANISOU 1544  CD1 LEU A 236     5927   7497   5410   -554   -466    954       C  
ATOM   1545  CD2 LEU A 236     -23.735 -27.045 -22.463  1.00 53.00           C  
ANISOU 1545  CD2 LEU A 236     6397   7997   5744   -745   -329   1095       C  
ATOM   1546  N   ILE A 237     -22.883 -31.787 -21.531  1.00 48.16           N  
ANISOU 1546  N   ILE A 237     5651   7561   5088   -388     90     16       N  
ATOM   1547  CA  ILE A 237     -22.595 -32.551 -20.324  1.00 43.04           C  
ANISOU 1547  CA  ILE A 237     5048   6672   4631   -280    181   -141       C  
ATOM   1548  C   ILE A 237     -21.101 -32.571 -20.069  1.00 45.20           C  
ANISOU 1548  C   ILE A 237     5262   7090   4821   -273    273   -120       C  
ATOM   1549  O   ILE A 237     -20.638 -32.403 -18.937  1.00 39.82           O  
ANISOU 1549  O   ILE A 237     4616   6232   4281   -251    298    -78       O  
ATOM   1550  CB  ILE A 237     -23.148 -33.979 -20.466  1.00 43.38           C  
ANISOU 1550  CB  ILE A 237     5104   6660   4719   -180    213   -430       C  
ATOM   1551  CG1 ILE A 237     -24.674 -33.986 -20.346  1.00 43.94           C  
ANISOU 1551  CG1 ILE A 237     5207   6546   4944   -204    124   -438       C  
ATOM   1552  CG2 ILE A 237     -22.484 -34.907 -19.459  1.00 41.94           C  
ANISOU 1552  CG2 ILE A 237     4958   6304   4673    -58    317   -567       C  
ATOM   1553  CD1 ILE A 237     -25.315 -35.288 -20.818  1.00 41.72           C  
ANISOU 1553  CD1 ILE A 237     4922   6251   4677   -182    112   -709       C  
ATOM   1554  N   ALA A 238     -20.324 -32.749 -21.133  1.00 48.60           N  
ANISOU 1554  N   ALA A 238     5580   7890   4997   -294    321   -147       N  
ATOM   1555  CA  ALA A 238     -18.877 -32.703 -21.013  1.00 45.12           C  
ANISOU 1555  CA  ALA A 238     5021   7669   4454   -295    412   -105       C  
ATOM   1556  C   ALA A 238     -18.413 -31.364 -20.449  1.00 45.76           C  
ANISOU 1556  C   ALA A 238     5103   7682   4600   -472    353    191       C  
ATOM   1557  O   ALA A 238     -17.517 -31.319 -19.601  1.00 46.45           O  
ANISOU 1557  O   ALA A 238     5147   7740   4761   -468    388    213       O  
ATOM   1558  CB  ALA A 238     -18.247 -32.985 -22.376  1.00 46.43           C  
ANISOU 1558  CB  ALA A 238     5039   8308   4294   -296    485   -165       C  
ATOM   1559  N   ILE A 239     -19.004 -30.259 -20.909  1.00 46.52           N  
ANISOU 1559  N   ILE A 239     5255   7742   4679   -629    246    422       N  
ATOM   1560  CA  ILE A 239     -18.622 -28.949 -20.389  1.00 44.90           C  
ANISOU 1560  CA  ILE A 239     5091   7397   4573   -809    165    690       C  
ATOM   1561  C   ILE A 239     -18.993 -28.829 -18.912  1.00 45.17           C  
ANISOU 1561  C   ILE A 239     5265   7015   4883   -736    126    616       C  
ATOM   1562  O   ILE A 239     -18.208 -28.328 -18.098  1.00 46.12           O  
ANISOU 1562  O   ILE A 239     5387   7058   5077   -820    108    682       O  
ATOM   1563  CB  ILE A 239     -19.240 -27.829 -21.250  1.00 46.88           C  
ANISOU 1563  CB  ILE A 239     5394   7650   4767   -963     42    965       C  
ATOM   1564  CG1 ILE A 239     -18.733 -27.957 -22.697  1.00 58.05           C  
ANISOU 1564  CG1 ILE A 239     6654   9560   5843  -1051     95   1060       C  
ATOM   1565  CG2 ILE A 239     -18.848 -26.479 -20.715  1.00 48.03           C  
ANISOU 1565  CG2 ILE A 239     5618   7577   5055  -1156    -60   1228       C  
ATOM   1566  CD1 ILE A 239     -19.512 -27.177 -23.741  1.00 55.95           C  
ANISOU 1566  CD1 ILE A 239     6432   9368   5459  -1153    -26   1311       C  
ATOM   1567  N   ALA A 240     -20.183 -29.297 -18.540  1.00 42.44           N  
ANISOU 1567  N   ALA A 240     5020   6432   4672   -591    114    473       N  
ATOM   1568  CA  ALA A 240     -20.566 -29.289 -17.134  1.00 40.62           C  
ANISOU 1568  CA  ALA A 240     4906   5872   4657   -504    108    392       C  
ATOM   1569  C   ALA A 240     -19.615 -30.131 -16.287  1.00 42.93           C  
ANISOU 1569  C   ALA A 240     5150   6210   4952   -424    197    260       C  
ATOM   1570  O   ALA A 240     -19.285 -29.762 -15.150  1.00 39.68           O  
ANISOU 1570  O   ALA A 240     4799   5643   4635   -433    174    273       O  
ATOM   1571  CB  ALA A 240     -21.998 -29.789 -16.991  1.00 44.84           C  
ANISOU 1571  CB  ALA A 240     5502   6227   5307   -373    106    275       C  
ATOM   1572  N   LEU A 241     -19.164 -31.270 -16.823  1.00 45.20           N  
ANISOU 1572  N   LEU A 241     5331   6711   5130   -327    289    123       N  
ATOM   1573  CA  LEU A 241     -18.253 -32.126 -16.070  1.00 40.42           C  
ANISOU 1573  CA  LEU A 241     4670   6146   4541   -208    362     16       C  
ATOM   1574  C   LEU A 241     -16.885 -31.481 -15.930  1.00 44.25           C  
ANISOU 1574  C   LEU A 241     5029   6844   4938   -326    348    145       C  
ATOM   1575  O   LEU A 241     -16.192 -31.698 -14.926  1.00 40.56           O  
ANISOU 1575  O   LEU A 241     4537   6351   4522   -273    350    125       O  
ATOM   1576  CB  LEU A 241     -18.126 -33.479 -16.749  1.00 42.75           C  
ANISOU 1576  CB  LEU A 241     4896   6581   4764    -45    453   -182       C  
ATOM   1577  CG  LEU A 241     -19.353 -34.378 -16.666  1.00 43.03           C  
ANISOU 1577  CG  LEU A 241     5049   6373   4927     59    460   -339       C  
ATOM   1578  CD1 LEU A 241     -19.176 -35.544 -17.620  1.00 44.40           C  
ANISOU 1578  CD1 LEU A 241     5169   6692   5008    180    521   -556       C  
ATOM   1579  CD2 LEU A 241     -19.547 -34.861 -15.257  1.00 39.18           C  
ANISOU 1579  CD2 LEU A 241     4657   5609   4622    153    475   -355       C  
ATOM   1580  N   ALA A 242     -16.489 -30.667 -16.909  1.00 43.91           N  
ANISOU 1580  N   ALA A 242     4895   7030   4758   -505    324    302       N  
ATOM   1581  CA  ALA A 242     -15.228 -29.946 -16.785  1.00 43.17           C  
ANISOU 1581  CA  ALA A 242     4661   7143   4597   -681    300    462       C  
ATOM   1582  C   ALA A 242     -15.331 -28.854 -15.730  1.00 45.04           C  
ANISOU 1582  C   ALA A 242     5038   7082   4994   -832    170    570       C  
ATOM   1583  O   ALA A 242     -14.387 -28.633 -14.962  1.00 46.03           O  
ANISOU 1583  O   ALA A 242     5091   7263   5137   -907    132    598       O  
ATOM   1584  CB  ALA A 242     -14.825 -29.357 -18.135  1.00 47.96           C  
ANISOU 1584  CB  ALA A 242     5132   8083   5006   -865    316    641       C  
ATOM   1585  N   ALA A 243     -16.477 -28.173 -15.664  1.00 42.46           N  
ANISOU 1585  N   ALA A 243     4907   6444   4781   -862     91    611       N  
ATOM   1586  CA  ALA A 243     -16.675 -27.176 -14.624  1.00 41.31           C  
ANISOU 1586  CA  ALA A 243     4925   5979   4793   -955    -28    651       C  
ATOM   1587  C   ALA A 243     -16.595 -27.806 -13.237  1.00 45.13           C  
ANISOU 1587  C   ALA A 243     5459   6347   5343   -799     -5    474       C  
ATOM   1588  O   ALA A 243     -16.081 -27.189 -12.293  1.00 46.16           O  
ANISOU 1588  O   ALA A 243     5639   6383   5518   -897    -93    477       O  
ATOM   1589  CB  ALA A 243     -18.013 -26.474 -14.837  1.00 44.64           C  
ANISOU 1589  CB  ALA A 243     5529   6101   5331   -934    -98    695       C  
ATOM   1590  N   ILE A 244     -17.089 -29.041 -13.092  1.00 42.44           N  
ANISOU 1590  N   ILE A 244     5111   6014   5000   -570    101    326       N  
ATOM   1591  CA  ILE A 244     -16.954 -29.743 -11.817  1.00 40.81           C  
ANISOU 1591  CA  ILE A 244     4941   5733   4831   -423    128    209       C  
ATOM   1592  C   ILE A 244     -15.485 -29.926 -11.460  1.00 41.77           C  
ANISOU 1592  C   ILE A 244     4900   6102   4867   -464    110    237       C  
ATOM   1593  O   ILE A 244     -15.079 -29.702 -10.314  1.00 44.12           O  
ANISOU 1593  O   ILE A 244     5237   6353   5176   -480     42    219       O  
ATOM   1594  CB  ILE A 244     -17.696 -31.090 -11.868  1.00 43.85           C  
ANISOU 1594  CB  ILE A 244     5343   6069   5248   -203    239     87       C  
ATOM   1595  CG1 ILE A 244     -19.211 -30.875 -11.798  1.00 41.76           C  
ANISOU 1595  CG1 ILE A 244     5222   5556   5089   -166    242     56       C  
ATOM   1596  CG2 ILE A 244     -17.235 -32.001 -10.751  1.00 37.83           C  
ANISOU 1596  CG2 ILE A 244     4576   5304   4494    -54    274     27       C  
ATOM   1597  CD1 ILE A 244     -20.008 -32.123 -12.113  1.00 37.04           C  
ANISOU 1597  CD1 ILE A 244     4620   4918   4535    -26    332    -44       C  
ATOM   1598  N   ALA A 245     -14.659 -30.311 -12.436  1.00 45.29           N  
ANISOU 1598  N   ALA A 245     5143   6855   5209   -479    166    276       N  
ATOM   1599  CA  ALA A 245     -13.243 -30.526 -12.155  1.00 41.63           C  
ANISOU 1599  CA  ALA A 245     4467   6685   4666   -495    157    308       C  
ATOM   1600  C   ALA A 245     -12.556 -29.224 -11.778  1.00 46.68           C  
ANISOU 1600  C   ALA A 245     5077   7355   5303   -789     18    440       C  
ATOM   1601  O   ALA A 245     -11.702 -29.205 -10.880  1.00 46.11           O  
ANISOU 1601  O   ALA A 245     4918   7385   5215   -818    -55    438       O  
ATOM   1602  CB  ALA A 245     -12.551 -31.161 -13.358  1.00 42.98           C  
ANISOU 1602  CB  ALA A 245     4404   7217   4709   -430    269    307       C  
ATOM   1603  N   LEU A 246     -12.935 -28.120 -12.432  1.00 44.72           N  
ANISOU 1603  N   LEU A 246     4909   6999   5081  -1018    -40    561       N  
ATOM   1604  CA  LEU A 246     -12.362 -26.824 -12.082  1.00 45.91           C  
ANISOU 1604  CA  LEU A 246     5077   7092   5274  -1330   -195    685       C  
ATOM   1605  C   LEU A 246     -12.649 -26.471 -10.636  1.00 46.88           C  
ANISOU 1605  C   LEU A 246     5399   6924   5490  -1308   -310    559       C  
ATOM   1606  O   LEU A 246     -11.758 -26.001  -9.918  1.00 49.33           O  
ANISOU 1606  O   LEU A 246     5648   7307   5789  -1477   -432    569       O  
ATOM   1607  CB  LEU A 246     -12.920 -25.721 -12.980  1.00 50.91           C  
ANISOU 1607  CB  LEU A 246     5826   7559   5960  -1543   -252    851       C  
ATOM   1608  CG  LEU A 246     -12.466 -25.613 -14.425  1.00 55.39           C  
ANISOU 1608  CG  LEU A 246     6198   8452   6396  -1689   -182   1052       C  
ATOM   1609  CD1 LEU A 246     -12.960 -24.297 -14.992  1.00 65.53           C  
ANISOU 1609  CD1 LEU A 246     7642   9491   7764  -1939   -299   1266       C  
ATOM   1610  CD2 LEU A 246     -10.961 -25.713 -14.518  1.00 56.24           C  
ANISOU 1610  CD2 LEU A 246     5991   8992   6387  -1847   -163   1144       C  
ATOM   1611  N   ALA A 247     -13.895 -26.676 -10.198  1.00 45.64           N  
ANISOU 1611  N   ALA A 247     5467   6467   5405  -1111   -275    435       N  
ATOM   1612  CA  ALA A 247     -14.250 -26.378  -8.819  1.00 44.92           C  
ANISOU 1612  CA  ALA A 247     5565   6144   5358  -1059   -355    296       C  
ATOM   1613  C   ALA A 247     -13.453 -27.244  -7.861  1.00 49.94           C  
ANISOU 1613  C   ALA A 247     6083   7000   5892   -944   -351    228       C  
ATOM   1614  O   ALA A 247     -12.975 -26.763  -6.827  1.00 51.37           O  
ANISOU 1614  O   ALA A 247     6311   7168   6040  -1038   -480    167       O  
ATOM   1615  CB  ALA A 247     -15.747 -26.584  -8.615  1.00 50.05           C  
ANISOU 1615  CB  ALA A 247     6415   6519   6081   -845   -276    193       C  
ATOM   1616  N   LEU A 248     -13.271 -28.521  -8.208  1.00 46.03           N  
ANISOU 1616  N   LEU A 248     5437   6709   5345   -736   -220    234       N  
ATOM   1617  CA  LEU A 248     -12.491 -29.412  -7.359  1.00 48.41           C  
ANISOU 1617  CA  LEU A 248     5617   7213   5564   -588   -225    208       C  
ATOM   1618  C   LEU A 248     -11.049 -28.942  -7.242  1.00 48.62           C  
ANISOU 1618  C   LEU A 248     5419   7536   5520   -789   -350    284       C  
ATOM   1619  O   LEU A 248     -10.458 -28.991  -6.158  1.00 52.15           O  
ANISOU 1619  O   LEU A 248     5833   8081   5899   -784   -458    254       O  
ATOM   1620  CB  LEU A 248     -12.566 -30.835  -7.893  1.00 48.90           C  
ANISOU 1620  CB  LEU A 248     5575   7379   5624   -319    -72    199       C  
ATOM   1621  CG  LEU A 248     -13.961 -31.429  -7.675  1.00 43.09           C  
ANISOU 1621  CG  LEU A 248     5054   6354   4963   -140     25    124       C  
ATOM   1622  CD1 LEU A 248     -14.108 -32.768  -8.389  1.00 42.89           C  
ANISOU 1622  CD1 LEU A 248     4956   6368   4971     79    157     95       C  
ATOM   1623  CD2 LEU A 248     -14.203 -31.576  -6.182  1.00 44.25           C  
ANISOU 1623  CD2 LEU A 248     5336   6403   5076    -54    -19     91       C  
ATOM   1624  N   VAL A 249     -10.468 -28.473  -8.341  1.00 49.94           N  
ANISOU 1624  N   VAL A 249     5410   7880   5685   -984   -342    396       N  
ATOM   1625  CA  VAL A 249      -9.110 -27.954  -8.275  1.00 49.00           C  
ANISOU 1625  CA  VAL A 249     5039   8070   5509  -1227   -460    493       C  
ATOM   1626  C   VAL A 249      -9.094 -26.633  -7.514  1.00 53.64           C  
ANISOU 1626  C   VAL A 249     5795   8440   6147  -1533   -664    473       C  
ATOM   1627  O   VAL A 249      -8.127 -26.320  -6.805  1.00 52.66           O  
ANISOU 1627  O   VAL A 249     5538   8498   5972  -1697   -818    476       O  
ATOM   1628  CB  VAL A 249      -8.544 -27.817  -9.702  1.00 50.25           C  
ANISOU 1628  CB  VAL A 249     4950   8511   5630  -1367   -370    644       C  
ATOM   1629  CG1 VAL A 249      -7.239 -27.046  -9.702  1.00 55.74           C  
ANISOU 1629  CG1 VAL A 249     5379   9513   6287  -1708   -496    784       C  
ATOM   1630  CG2 VAL A 249      -8.358 -29.185 -10.329  1.00 49.68           C  
ANISOU 1630  CG2 VAL A 249     4692   8698   5486  -1034   -184    602       C  
ATOM   1631  N   ALA A 250     -10.168 -25.849  -7.623  1.00 52.20           N  
ANISOU 1631  N   ALA A 250     5908   7858   6067  -1601   -684    432       N  
ATOM   1632  CA  ALA A 250     -10.287 -24.651  -6.800  1.00 57.61           C  
ANISOU 1632  CA  ALA A 250     6812   8259   6817  -1827   -878    348       C  
ATOM   1633  C   ALA A 250     -10.366 -25.009  -5.321  1.00 59.37           C  
ANISOU 1633  C   ALA A 250     7145   8460   6950  -1661   -944    159       C  
ATOM   1634  O   ALA A 250      -9.943 -24.223  -4.464  1.00 57.13           O  
ANISOU 1634  O   ALA A 250     6942   8118   6649  -1861  -1138     62       O  
ATOM   1635  CB  ALA A 250     -11.508 -23.837  -7.230  1.00 55.56           C  
ANISOU 1635  CB  ALA A 250     6845   7565   6700  -1846   -870    332       C  
ATOM   1636  N   ILE A 251     -10.925 -26.182  -5.007  1.00 54.98           N  
ANISOU 1636  N   ILE A 251     6609   7950   6331  -1313   -794    106       N  
ATOM   1637  CA  ILE A 251     -10.923 -26.664  -3.633  1.00 52.41           C  
ANISOU 1637  CA  ILE A 251     6354   7679   5878  -1147   -841    -14       C  
ATOM   1638  C   ILE A 251      -9.530 -27.134  -3.240  1.00 55.05           C  
ANISOU 1638  C   ILE A 251     6401   8421   6094  -1185   -942     58       C  
ATOM   1639  O   ILE A 251      -9.014 -26.768  -2.178  1.00 60.59           O  
ANISOU 1639  O   ILE A 251     7119   9215   6686  -1286  -1119    -24       O  
ATOM   1640  CB  ILE A 251     -11.958 -27.789  -3.470  1.00 55.25           C  
ANISOU 1640  CB  ILE A 251     6817   7951   6226   -797   -649    -37       C  
ATOM   1641  CG1 ILE A 251     -13.374 -27.218  -3.532  1.00 55.79           C  
ANISOU 1641  CG1 ILE A 251     7158   7651   6388   -757   -581   -137       C  
ATOM   1642  CG2 ILE A 251     -11.721 -28.547  -2.174  1.00 47.97           C  
ANISOU 1642  CG2 ILE A 251     5896   7188   5143   -617   -680    -71       C  
ATOM   1643  CD1 ILE A 251     -14.434 -28.253  -3.529  1.00 52.27           C  
ANISOU 1643  CD1 ILE A 251     6777   7128   5957   -477   -392   -136       C  
ATOM   1644  N   ALA A 252      -8.876 -27.906  -4.112  1.00 52.08           N  
ANISOU 1644  N   ALA A 252     5741   8317   5729  -1103   -842    199       N  
ATOM   1645  CA  ALA A 252      -7.591 -28.496  -3.756  1.00 52.78           C  
ANISOU 1645  CA  ALA A 252     5516   8823   5714  -1060   -919    274       C  
ATOM   1646  C   ALA A 252      -6.479 -27.455  -3.681  1.00 61.91           C  
ANISOU 1646  C   ALA A 252     6485  10188   6851  -1450  -1127    314       C  
ATOM   1647  O   ALA A 252      -5.550 -27.603  -2.877  1.00 65.03           O  
ANISOU 1647  O   ALA A 252     6694  10878   7134  -1477  -1282    321       O  
ATOM   1648  CB  ALA A 252      -7.225 -29.596  -4.747  1.00 52.18           C  
ANISOU 1648  CB  ALA A 252     5188   8976   5663   -826   -741    378       C  
ATOM   1649  N   LEU A 253      -6.533 -26.417  -4.512  1.00 60.85           N  
ANISOU 1649  N   LEU A 253     6381   9917   6824  -1768  -1148    362       N  
ATOM   1650  CA  LEU A 253      -5.516 -25.372  -4.489  1.00 60.35           C  
ANISOU 1650  CA  LEU A 253     6150  10007   6774  -2203  -1354    424       C  
ATOM   1651  C   LEU A 253      -5.908 -24.184  -3.619  1.00 64.24           C  
ANISOU 1651  C   LEU A 253     6968  10134   7308  -2458  -1568    257       C  
ATOM   1652  O   LEU A 253      -5.103 -23.256  -3.468  1.00 64.67           O  
ANISOU 1652  O   LEU A 253     6929  10250   7392  -2857  -1780    278       O  
ATOM   1653  CB  LEU A 253      -5.200 -24.882  -5.912  1.00 63.08           C  
ANISOU 1653  CB  LEU A 253     6318  10440   7210  -2453  -1271    621       C  
ATOM   1654  CG  LEU A 253      -4.445 -25.848  -6.840  1.00 66.78           C  
ANISOU 1654  CG  LEU A 253     6377  11390   7605  -2287  -1090    773       C  
ATOM   1655  CD1 LEU A 253      -4.076 -25.194  -8.171  1.00 62.82           C  
ANISOU 1655  CD1 LEU A 253     5695  11033   7143  -2599  -1022    982       C  
ATOM   1656  CD2 LEU A 253      -3.204 -26.422  -6.164  1.00 64.80           C  
ANISOU 1656  CD2 LEU A 253     5760  11616   7245  -2224  -1187    791       C  
ATOM   1657  N   LYS A 254      -7.115 -24.194  -3.042  1.00 64.10           N  
ANISOU 1657  N   LYS A 254     7318   9746   7292  -2239  -1519     82       N  
ATOM   1658  CA  LYS A 254      -7.631 -23.063  -2.267  1.00 69.89           C  
ANISOU 1658  CA  LYS A 254     8394  10097   8065  -2415  -1693   -126       C  
ATOM   1659  C   LYS A 254      -7.584 -21.772  -3.085  1.00 68.06           C  
ANISOU 1659  C   LYS A 254     8246   9579   8036  -2804  -1792    -51       C  
ATOM   1660  O   LYS A 254      -7.254 -20.699  -2.578  1.00 69.41           O  
ANISOU 1660  O   LYS A 254     8547   9564   8263  -3127  -2029   -164       O  
ATOM   1661  CB  LYS A 254      -6.866 -22.901  -0.946  1.00 71.48           C  
ANISOU 1661  CB  LYS A 254     8560  10499   8098  -2527  -1931   -280       C  
ATOM   1662  CG  LYS A 254      -7.525 -23.552   0.264  1.00 73.65           C  
ANISOU 1662  CG  LYS A 254     9028  10776   8179  -2180  -1892   -461       C  
ATOM   1663  N   ASP A 255      -7.908 -21.880  -4.369  1.00 67.44           N  
ANISOU 1663  N   ASP A 255     8100   9457   8065  -2784  -1621    150       N  
ATOM   1664  CA  ASP A 255      -7.922 -20.737  -5.269  1.00 64.97           C  
ANISOU 1664  CA  ASP A 255     7864   8883   7939  -3131  -1695    296       C  
ATOM   1665  C   ASP A 255      -9.340 -20.203  -5.410  1.00 70.03           C  
ANISOU 1665  C   ASP A 255     8896   8992   8720  -2975  -1646    198       C  
ATOM   1666  O   ASP A 255     -10.269 -20.962  -5.700  1.00 79.93           O  
ANISOU 1666  O   ASP A 255    10205  10221   9945  -2620  -1441    184       O  
ATOM   1667  CB  ASP A 255      -7.362 -21.134  -6.632  1.00 65.19           C  
ANISOU 1667  CB  ASP A 255     7557   9255   7957  -3214  -1544    601       C  
ATOM   1668  CG  ASP A 255      -7.102 -19.943  -7.527  1.00 73.32           C  
ANISOU 1668  CG  ASP A 255     8601  10112   9144  -3652  -1644    829       C  
ATOM   1669  OD1 ASP A 255      -7.785 -18.905  -7.381  1.00 84.29           O  
ANISOU 1669  OD1 ASP A 255    10341  10979  10705  -3778  -1773    765       O  
ATOM   1670  OD2 ASP A 255      -6.201 -20.046  -8.384  1.00 77.29           O  
ANISOU 1670  OD2 ASP A 255     8759  11010   9599  -3865  -1590   1084       O  
ATOM   1671  N   GLU A 256      -9.498 -18.895  -5.250  1.00 71.82           N  
ANISOU 1671  N   GLU A 256     9383   8790   9117  -3245  -1842    137       N  
ATOM   1672  CA  GLU A 256     -10.824 -18.304  -5.319  1.00 72.53           C  
ANISOU 1672  CA  GLU A 256     9837   8361   9358  -3066  -1817     29       C  
ATOM   1673  C   GLU A 256     -11.155 -17.815  -6.718  1.00 69.22           C  
ANISOU 1673  C   GLU A 256     9426   7771   9104  -3188  -1767    328       C  
ATOM   1674  O   GLU A 256     -12.327 -17.826  -7.107  1.00 74.10           O  
ANISOU 1674  O   GLU A 256    10219   8139   9798  -2921  -1656    321       O  
ATOM   1675  CB  GLU A 256     -10.946 -17.153  -4.311  1.00 80.08           C  
ANISOU 1675  CB  GLU A 256    11126   8881  10420  -3214  -2062   -251       C  
ATOM   1676  CG  GLU A 256     -12.295 -16.439  -4.324  1.00 82.03           C  
ANISOU 1676  CG  GLU A 256    11750   8571  10846  -2997  -2051   -391       C  
ATOM   1677  N   GLU A 257     -10.144 -17.411  -7.492  1.00 71.24           N  
ANISOU 1677  N   GLU A 257     9469   8200   9399  -3590  -1843    612       N  
ATOM   1678  CA  GLU A 257     -10.393 -17.011  -8.873  1.00 66.29           C  
ANISOU 1678  CA  GLU A 257     8820   7490   8875  -3717  -1784    947       C  
ATOM   1679  C   GLU A 257     -10.786 -18.210  -9.721  1.00 70.53           C  
ANISOU 1679  C   GLU A 257     9146   8406   9246  -3396  -1510   1057       C  
ATOM   1680  O   GLU A 257     -11.642 -18.101 -10.607  1.00 75.39           O  
ANISOU 1680  O   GLU A 257     9861   8869   9916  -3276  -1426   1198       O  
ATOM   1681  CB  GLU A 257      -9.157 -16.327  -9.452  1.00 70.30           C  
ANISOU 1681  CB  GLU A 257     9119   8159   9432  -4254  -1916   1249       C  
ATOM   1682  N   LEU A 258     -10.176 -19.364  -9.457  1.00 66.49           N  
ANISOU 1682  N   LEU A 258     8351   8378   8535  -3247  -1384    986       N  
ATOM   1683  CA  LEU A 258     -10.581 -20.595 -10.121  1.00 64.42           C  
ANISOU 1683  CA  LEU A 258     7926   8421   8128  -2907  -1136   1014       C  
ATOM   1684  C   LEU A 258     -11.992 -21.010  -9.720  1.00 66.41           C  
ANISOU 1684  C   LEU A 258     8437   8380   8416  -2508  -1047    803       C  
ATOM   1685  O   LEU A 258     -12.747 -21.555 -10.536  1.00 63.13           O  
ANISOU 1685  O   LEU A 258     8008   8008   7971  -2299   -894    864       O  
ATOM   1686  CB  LEU A 258      -9.587 -21.697  -9.780  1.00 65.01           C  
ANISOU 1686  CB  LEU A 258     7670   9007   8021  -2812  -1052    962       C  
ATOM   1687  CG  LEU A 258      -9.111 -22.590 -10.915  1.00 68.25           C  
ANISOU 1687  CG  LEU A 258     7751   9897   8283  -2729   -853   1127       C  
ATOM   1688  CD1 LEU A 258      -8.990 -21.790 -12.199  1.00 73.51           C  
ANISOU 1688  CD1 LEU A 258     8361  10598   8973  -3030   -851   1427       C  
ATOM   1689  CD2 LEU A 258      -7.772 -23.200 -10.521  1.00 63.15           C  
ANISOU 1689  CD2 LEU A 258     6747   9735   7512  -2766   -854   1124       C  
ATOM   1690  N   ALA A 259     -12.350 -20.789  -8.453  1.00 68.91           N  
ANISOU 1690  N   ALA A 259     8968   8440   8774  -2405  -1138    546       N  
ATOM   1691  CA  ALA A 259     -13.698 -21.085  -7.982  1.00 66.85           C  
ANISOU 1691  CA  ALA A 259     8932   7924   8543  -2048  -1049    351       C  
ATOM   1692  C   ALA A 259     -14.723 -20.151  -8.606  1.00 67.21           C  
ANISOU 1692  C   ALA A 259     9207   7556   8773  -2043  -1090    422       C  
ATOM   1693  O   ALA A 259     -15.854 -20.566  -8.886  1.00 64.86           O  
ANISOU 1693  O   ALA A 259     8973   7178   8493  -1760   -964    389       O  
ATOM   1694  CB  ALA A 259     -13.746 -21.000  -6.458  1.00 68.48           C  
ANISOU 1694  CB  ALA A 259     9296   8017   8705  -1956  -1133     65       C  
ATOM   1695  N   GLU A 260     -14.363 -18.878  -8.788  1.00 66.55           N  
ANISOU 1695  N   GLU A 260     9252   7192   8843  -2354  -1283    525       N  
ATOM   1696  CA  GLU A 260     -15.252 -17.950  -9.480  1.00 70.40           C  
ANISOU 1696  CA  GLU A 260     9952   7273   9526  -2349  -1345    650       C  
ATOM   1697  C   GLU A 260     -15.383 -18.319 -10.952  1.00 70.24           C  
ANISOU 1697  C   GLU A 260     9751   7489   9449  -2366  -1230    965       C  
ATOM   1698  O   GLU A 260     -16.462 -18.183 -11.543  1.00 68.75           O  
ANISOU 1698  O   GLU A 260     9666   7120   9334  -2175  -1193   1033       O  
ATOM   1699  CB  GLU A 260     -14.744 -16.517  -9.327  1.00 76.55           C  
ANISOU 1699  CB  GLU A 260    10926   7655  10505  -2706  -1599    709       C  
ATOM   1700  CG  GLU A 260     -15.584 -15.653  -8.397  1.00 84.72           C  
ANISOU 1700  CG  GLU A 260    12325   8145  11721  -2541  -1725    419       C  
ATOM   1701  CD  GLU A 260     -17.080 -15.818  -8.625  1.00 89.81           C  
ANISOU 1701  CD  GLU A 260    13088   8609  12427  -2118  -1601    360       C  
ATOM   1702  OE1 GLU A 260     -17.587 -15.349  -9.672  1.00 89.25           O  
ANISOU 1702  OE1 GLU A 260    13060   8363  12488  -2125  -1626    623       O  
ATOM   1703  OE2 GLU A 260     -17.750 -16.411  -7.751  1.00 96.08           O  
ANISOU 1703  OE2 GLU A 260    13917   9462  13128  -1786  -1483     69       O  
ATOM   1704  N   GLU A 261     -14.291 -18.784 -11.560  1.00 69.81           N  
ANISOU 1704  N   GLU A 261     9410   7873   9244  -2582  -1174   1152       N  
ATOM   1705  CA  GLU A 261     -14.348 -19.173 -12.960  1.00 70.25           C  
ANISOU 1705  CA  GLU A 261     9283   8221   9188  -2595  -1054   1422       C  
ATOM   1706  C   GLU A 261     -15.163 -20.447 -13.124  1.00 63.64           C  
ANISOU 1706  C   GLU A 261     8370   7588   8224  -2204   -854   1269       C  
ATOM   1707  O   GLU A 261     -15.943 -20.578 -14.074  1.00 61.85           O  
ANISOU 1707  O   GLU A 261     8148   7380   7973  -2090   -794   1388       O  
ATOM   1708  CB  GLU A 261     -12.929 -19.347 -13.504  1.00 75.95           C  
ANISOU 1708  CB  GLU A 261     9692   9404   9761  -2908  -1026   1629       C  
ATOM   1709  CG  GLU A 261     -12.832 -20.190 -14.769  1.00 82.53           C  
ANISOU 1709  CG  GLU A 261    10268  10712  10376  -2830   -835   1795       C  
ATOM   1710  CD  GLU A 261     -11.414 -20.267 -15.314  1.00 89.42           C  
ANISOU 1710  CD  GLU A 261    10805  12079  11092  -3132   -792   2004       C  
ATOM   1711  OE1 GLU A 261     -10.492 -19.703 -14.677  1.00 86.04           O  
ANISOU 1711  OE1 GLU A 261    10321  11631  10738  -3421   -921   2030       O  
ATOM   1712  OE2 GLU A 261     -11.228 -20.893 -16.382  1.00 89.07           O  
ANISOU 1712  OE2 GLU A 261    10537  12467  10839  -3081   -630   2128       O  
ATOM   1713  N   ALA A 262     -15.028 -21.379 -12.180  1.00 63.65           N  
ANISOU 1713  N   ALA A 262     8310   7725   8148  -2006   -770   1014       N  
ATOM   1714  CA  ALA A 262     -15.836 -22.591 -12.224  1.00 60.07           C  
ANISOU 1714  CA  ALA A 262     7813   7397   7613  -1662   -598    868       C  
ATOM   1715  C   ALA A 262     -17.314 -22.273 -12.042  1.00 58.60           C  
ANISOU 1715  C   ALA A 262     7854   6849   7564  -1445   -609    776       C  
ATOM   1716  O   ALA A 262     -18.168 -22.864 -12.708  1.00 57.24           O  
ANISOU 1716  O   ALA A 262     7644   6745   7361  -1265   -510    789       O  
ATOM   1717  CB  ALA A 262     -15.361 -23.576 -11.162  1.00 58.02           C  
ANISOU 1717  CB  ALA A 262     7468   7313   7266  -1514   -528    659       C  
ATOM   1718  N   LYS A 263     -17.637 -21.355 -11.132  1.00 59.65           N  
ANISOU 1718  N   LYS A 263     8211   6611   7843  -1450   -731    663       N  
ATOM   1719  CA  LYS A 263     -19.033 -20.999 -10.904  1.00 58.28           C  
ANISOU 1719  CA  LYS A 263     8227   6114   7803  -1208   -733    561       C  
ATOM   1720  C   LYS A 263     -19.635 -20.278 -12.100  1.00 58.56           C  
ANISOU 1720  C   LYS A 263     8310   6000   7942  -1250   -803    801       C  
ATOM   1721  O   LYS A 263     -20.820 -20.465 -12.403  1.00 59.15           O  
ANISOU 1721  O   LYS A 263     8405   6007   8061  -1014   -752    783       O  
ATOM   1722  CB  LYS A 263     -19.152 -20.139  -9.644  1.00 62.90           C  
ANISOU 1722  CB  LYS A 263     9044   6351   8503  -1184   -847    347       C  
ATOM   1723  CG  LYS A 263     -20.166 -19.004  -9.740  1.00 66.75           C  
ANISOU 1723  CG  LYS A 263     9763   6394   9206  -1077   -953    343       C  
ATOM   1724  CD  LYS A 263     -20.460 -18.412  -8.372  1.00 67.99           C  
ANISOU 1724  CD  LYS A 263    10144   6256   9435   -949  -1015     31       C  
ATOM   1725  CE  LYS A 263     -21.711 -17.564  -8.391  1.00 66.15           C  
ANISOU 1725  CE  LYS A 263    10103   5627   9404   -703  -1062    -33       C  
ATOM   1726  N   GLU A 264     -18.834 -19.479 -12.808  1.00 63.21           N  
ANISOU 1726  N   GLU A 264     8894   6567   8557  -1558   -924   1056       N  
ATOM   1727  CA  GLU A 264     -19.360 -18.741 -13.953  1.00 62.34           C  
ANISOU 1727  CA  GLU A 264     8840   6318   8530  -1613  -1010   1341       C  
ATOM   1728  C   GLU A 264     -19.603 -19.660 -15.149  1.00 61.10           C  
ANISOU 1728  C   GLU A 264     8467   6573   8175  -1548   -879   1482       C  
ATOM   1729  O   GLU A 264     -20.570 -19.468 -15.899  1.00 59.12           O  
ANISOU 1729  O   GLU A 264     8250   6256   7959  -1420   -908   1607       O  
ATOM   1730  CB  GLU A 264     -18.412 -17.597 -14.318  1.00 58.11           C  
ANISOU 1730  CB  GLU A 264     8372   5627   8081  -2001  -1181   1609       C  
ATOM   1731  N   GLU A 265     -18.737 -20.658 -15.350  1.00 60.46           N  
ANISOU 1731  N   GLU A 265     8162   6927   7884  -1618   -747   1450       N  
ATOM   1732  CA  GLU A 265     -19.000 -21.647 -16.389  1.00 64.09           C  
ANISOU 1732  CA  GLU A 265     8437   7770   8145  -1517   -617   1493       C  
ATOM   1733  C   GLU A 265     -20.220 -22.487 -16.061  1.00 62.12           C  
ANISOU 1733  C   GLU A 265     8211   7467   7926  -1189   -530   1258       C  
ATOM   1734  O   GLU A 265     -20.988 -22.845 -16.961  1.00 71.58           O  
ANISOU 1734  O   GLU A 265     9350   8794   9052  -1089   -506   1314       O  
ATOM   1735  CB  GLU A 265     -17.792 -22.554 -16.597  1.00 75.19           C  
ANISOU 1735  CB  GLU A 265     9605   9627   9338  -1614   -489   1462       C  
ATOM   1736  CG  GLU A 265     -17.872 -23.393 -17.882  1.00 90.78           C  
ANISOU 1736  CG  GLU A 265    11397  12016  11078  -1559   -373   1522       C  
ATOM   1737  N   ALA A 266     -20.417 -22.816 -14.785  1.00 56.73           N  
ANISOU 1737  N   ALA A 266     7600   6622   7332  -1039   -488   1004       N  
ATOM   1738  CA  ALA A 266     -21.578 -23.622 -14.429  1.00 51.43           C  
ANISOU 1738  CA  ALA A 266     6930   5919   6693   -763   -395    813       C  
ATOM   1739  C   ALA A 266     -22.863 -22.862 -14.713  1.00 54.38           C  
ANISOU 1739  C   ALA A 266     7407   6041   7213   -635   -482    881       C  
ATOM   1740  O   ALA A 266     -23.841 -23.439 -15.200  1.00 53.01           O  
ANISOU 1740  O   ALA A 266     7154   5965   7021   -486   -436    855       O  
ATOM   1741  CB  ALA A 266     -21.514 -24.035 -12.959  1.00 47.13           C  
ANISOU 1741  CB  ALA A 266     6443   5275   6190   -644   -330    572       C  
ATOM   1742  N   GLU A 267     -22.871 -21.560 -14.442  1.00 52.62           N  
ANISOU 1742  N   GLU A 267     7357   5487   7148   -693   -623    968       N  
ATOM   1743  CA  GLU A 267     -24.045 -20.765 -14.759  1.00 53.76           C  
ANISOU 1743  CA  GLU A 267     7597   5375   7453   -537   -723   1055       C  
ATOM   1744  C   GLU A 267     -24.262 -20.675 -16.264  1.00 56.91           C  
ANISOU 1744  C   GLU A 267     7902   5959   7764   -615   -787   1342       C  
ATOM   1745  O   GLU A 267     -25.410 -20.657 -16.724  1.00 58.04           O  
ANISOU 1745  O   GLU A 267     8010   6086   7954   -431   -821   1384       O  
ATOM   1746  CB  GLU A 267     -23.908 -19.376 -14.140  1.00 51.76           C  
ANISOU 1746  CB  GLU A 267     7581   4675   7410   -575   -876   1070       C  
ATOM   1747  CG  GLU A 267     -24.547 -19.267 -12.760  1.00 52.35           C  
ANISOU 1747  CG  GLU A 267     7774   4513   7604   -326   -831    755       C  
ATOM   1748  N   LYS A 268     -23.182 -20.662 -17.048  1.00 55.53           N  
ANISOU 1748  N   LYS A 268     7656   6012   7430   -884   -800   1542       N  
ATOM   1749  CA  LYS A 268     -23.321 -20.556 -18.497  1.00 57.04           C  
ANISOU 1749  CA  LYS A 268     7758   6437   7478   -974   -857   1830       C  
ATOM   1750  C   LYS A 268     -23.928 -21.826 -19.079  1.00 57.03           C  
ANISOU 1750  C   LYS A 268     7575   6801   7293   -830   -743   1696       C  
ATOM   1751  O   LYS A 268     -24.825 -21.757 -19.928  1.00 62.41           O  
ANISOU 1751  O   LYS A 268     8213   7564   7935   -743   -815   1819       O  
ATOM   1752  CB  LYS A 268     -21.956 -20.260 -19.125  1.00 60.86           C  
ANISOU 1752  CB  LYS A 268     8184   7134   7806  -1307   -867   2070       C  
ATOM   1753  CG  LYS A 268     -21.961 -20.002 -20.617  1.00 54.63           C  
ANISOU 1753  CG  LYS A 268     7314   6619   6825  -1441   -926   2418       C  
ATOM   1754  N   VAL A 269     -23.482 -22.992 -18.601  1.00 53.05           N  
ANISOU 1754  N   VAL A 269     6970   6497   6690   -800   -584   1439       N  
ATOM   1755  CA  VAL A 269     -24.007 -24.265 -19.085  1.00 51.94           C  
ANISOU 1755  CA  VAL A 269     6683   6645   6406   -682   -485   1273       C  
ATOM   1756  C   VAL A 269     -25.473 -24.417 -18.709  1.00 49.99           C  
ANISOU 1756  C   VAL A 269     6450   6225   6318   -456   -507   1153       C  
ATOM   1757  O   VAL A 269     -26.295 -24.863 -19.515  1.00 50.11           O  
ANISOU 1757  O   VAL A 269     6366   6420   6256   -394   -536   1157       O  
ATOM   1758  CB  VAL A 269     -23.170 -25.426 -18.516  1.00 52.30           C  
ANISOU 1758  CB  VAL A 269     6652   6853   6367   -680   -325   1035       C  
ATOM   1759  CG1 VAL A 269     -23.865 -26.761 -18.745  1.00 51.26           C  
ANISOU 1759  CG1 VAL A 269     6423   6880   6172   -538   -237    816       C  
ATOM   1760  CG2 VAL A 269     -21.765 -25.418 -19.085  1.00 53.03           C  
ANISOU 1760  CG2 VAL A 269     6655   7229   6266   -877   -287   1150       C  
ATOM   1761  N   LYS A 270     -25.811 -24.076 -17.464  1.00 54.95           N  
ANISOU 1761  N   LYS A 270     7182   6543   7153   -335   -491   1030       N  
ATOM   1762  CA  LYS A 270     -27.187 -24.145 -16.985  1.00 50.65           C  
ANISOU 1762  CA  LYS A 270     6621   5861   6763   -110   -488    919       C  
ATOM   1763  C   LYS A 270     -28.124 -23.353 -17.877  1.00 52.25           C  
ANISOU 1763  C   LYS A 270     6805   6027   7021    -36   -644   1127       C  
ATOM   1764  O   LYS A 270     -29.164 -23.863 -18.302  1.00 52.80           O  
ANISOU 1764  O   LYS A 270     6736   6244   7081     73   -655   1091       O  
ATOM   1765  CB  LYS A 270     -27.251 -23.643 -15.544  1.00 52.02           C  
ANISOU 1765  CB  LYS A 270     6927   5727   7112      5   -451    777       C  
ATOM   1766  CG  LYS A 270     -28.472 -24.068 -14.760  1.00 53.49           C  
ANISOU 1766  CG  LYS A 270     7050   5866   7408    233   -364    598       C  
ATOM   1767  CD  LYS A 270     -28.477 -23.319 -13.451  1.00 58.24           C  
ANISOU 1767  CD  LYS A 270     7804   6183   8140    353   -344    472       C  
ATOM   1768  CE  LYS A 270     -29.754 -23.457 -12.673  1.00 68.73           C  
ANISOU 1768  CE  LYS A 270     9063   7477   9574    606   -255    323       C  
ATOM   1769  NZ  LYS A 270     -29.859 -22.288 -11.753  1.00 76.06           N  
ANISOU 1769  NZ  LYS A 270    10169   8094  10635    760   -295    229       N  
ATOM   1770  N   GLU A 271     -27.774 -22.098 -18.168  1.00 54.18           N  
ANISOU 1770  N   GLU A 271     7183   6069   7333   -103   -784   1362       N  
ATOM   1771  CA  GLU A 271     -28.588 -21.299 -19.080  1.00 56.54           C  
ANISOU 1771  CA  GLU A 271     7474   6325   7682    -25   -957   1618       C  
ATOM   1772  C   GLU A 271     -28.764 -22.003 -20.423  1.00 52.64           C  
ANISOU 1772  C   GLU A 271     6808   6258   6934   -113   -985   1728       C  
ATOM   1773  O   GLU A 271     -29.883 -22.126 -20.935  1.00 51.69           O  
ANISOU 1773  O   GLU A 271     6570   6250   6821     29  -1064   1763       O  
ATOM   1774  CB  GLU A 271     -27.963 -19.915 -19.275  1.00 65.37           C  
ANISOU 1774  CB  GLU A 271     8786   7149   8900   -146  -1109   1899       C  
ATOM   1775  CG  GLU A 271     -27.868 -19.077 -18.004  1.00 67.93           C  
ANISOU 1775  CG  GLU A 271     9315   7006   9488    -52  -1126   1765       C  
ATOM   1776  N   GLU A 272     -27.670 -22.489 -21.007  1.00 50.16           N  
ANISOU 1776  N   GLU A 272     6461   6220   6379   -338   -921   1765       N  
ATOM   1777  CA  GLU A 272     -27.787 -23.115 -22.316  1.00 55.91           C  
ANISOU 1777  CA  GLU A 272     7042   7377   6824   -414   -948   1838       C  
ATOM   1778  C   GLU A 272     -28.623 -24.384 -22.250  1.00 54.63           C  
ANISOU 1778  C   GLU A 272     6732   7395   6629   -296   -873   1539       C  
ATOM   1779  O   GLU A 272     -29.471 -24.616 -23.118  1.00 55.25           O  
ANISOU 1779  O   GLU A 272     6695   7695   6602   -255   -974   1583       O  
ATOM   1780  CB  GLU A 272     -26.403 -23.402 -22.899  1.00 60.05           C  
ANISOU 1780  CB  GLU A 272     7542   8191   7082   -651   -865   1900       C  
ATOM   1781  CG  GLU A 272     -26.443 -24.226 -24.178  1.00 65.48           C  
ANISOU 1781  CG  GLU A 272     8080   9371   7430   -709   -856   1881       C  
ATOM   1782  CD  GLU A 272     -26.684 -23.382 -25.428  1.00 79.83           C  
ANISOU 1782  CD  GLU A 272     9886  11377   9068   -791  -1027   2267       C  
ATOM   1783  OE1 GLU A 272     -27.319 -22.310 -25.321  1.00 91.85           O  
ANISOU 1783  OE1 GLU A 272    11501  12604  10793   -719  -1186   2517       O  
ATOM   1784  OE2 GLU A 272     -26.255 -23.792 -26.529  1.00 77.23           O  
ANISOU 1784  OE2 GLU A 272     9459  11501   8384   -910  -1007   2323       O  
ATOM   1785  N   ALA A 273     -28.452 -25.182 -21.194  1.00 53.88           N  
ANISOU 1785  N   ALA A 273     6642   7195   6637   -248   -716   1251       N  
ATOM   1786  CA  ALA A 273     -29.199 -26.431 -21.092  1.00 49.97           C  
ANISOU 1786  CA  ALA A 273     6020   6831   6137   -178   -646    988       C  
ATOM   1787  C   ALA A 273     -30.687 -26.173 -20.907  1.00 51.86           C  
ANISOU 1787  C   ALA A 273     6172   6975   6556    -10   -733   1001       C  
ATOM   1788  O   ALA A 273     -31.516 -26.779 -21.593  1.00 53.22           O  
ANISOU 1788  O   ALA A 273     6196   7371   6654     -7   -798    947       O  
ATOM   1789  CB  ALA A 273     -28.653 -27.276 -19.949  1.00 48.96           C  
ANISOU 1789  CB  ALA A 273     5931   6583   6089   -168   -466    740       C  
ATOM   1790  N   GLU A 274     -31.046 -25.264 -19.998  1.00 53.70           N  
ANISOU 1790  N   GLU A 274     6485   6897   7022    136   -743   1058       N  
ATOM   1791  CA  GLU A 274     -32.447 -24.870 -19.866  1.00 54.61           C  
ANISOU 1791  CA  GLU A 274     6489   6949   7311    338   -827   1093       C  
ATOM   1792  C   GLU A 274     -33.030 -24.400 -21.196  1.00 53.22           C  
ANISOU 1792  C   GLU A 274     6219   6971   7032    344  -1036   1335       C  
ATOM   1793  O   GLU A 274     -34.166 -24.742 -21.539  1.00 53.78           O  
ANISOU 1793  O   GLU A 274     6095   7214   7124    431  -1109   1309       O  
ATOM   1794  CB  GLU A 274     -32.594 -23.789 -18.799  1.00 55.65           C  
ANISOU 1794  CB  GLU A 274     6752   6709   7684    522   -816   1117       C  
ATOM   1795  CG  GLU A 274     -31.965 -24.167 -17.474  1.00 58.01           C  
ANISOU 1795  CG  GLU A 274     7155   6848   8038    510   -629    894       C  
ATOM   1796  CD  GLU A 274     -32.160 -23.110 -16.393  1.00 74.86           C  
ANISOU 1796  CD  GLU A 274     9428   8636  10381    704   -623    859       C  
ATOM   1797  OE1 GLU A 274     -31.855 -21.917 -16.642  1.00 72.04           O  
ANISOU 1797  OE1 GLU A 274     9227   8044  10103    724   -762   1031       O  
ATOM   1798  OE2 GLU A 274     -32.581 -23.484 -15.275  1.00 85.77           O  
ANISOU 1798  OE2 GLU A 274    10774   9976  11838    828   -477    654       O  
ATOM   1799  N   LYS A 275     -32.278 -23.599 -21.952  1.00 55.48           N  
ANISOU 1799  N   LYS A 275     6626   7255   7198    242  -1143   1596       N  
ATOM   1800  CA  LYS A 275     -32.757 -23.161 -23.260  1.00 55.33           C  
ANISOU 1800  CA  LYS A 275     6527   7462   7032    234  -1350   1870       C  
ATOM   1801  C   LYS A 275     -32.946 -24.345 -24.200  1.00 55.26           C  
ANISOU 1801  C   LYS A 275     6348   7906   6742    106  -1358   1735       C  
ATOM   1802  O   LYS A 275     -34.001 -24.500 -24.821  1.00 57.12           O  
ANISOU 1802  O   LYS A 275     6411   8355   6938    176  -1500   1771       O  
ATOM   1803  CB  LYS A 275     -31.778 -22.153 -23.862  1.00 57.07           C  
ANISOU 1803  CB  LYS A 275     6919   7612   7152     97  -1439   2204       C  
ATOM   1804  CG  LYS A 275     -32.235 -21.533 -25.163  1.00 60.68           C  
ANISOU 1804  CG  LYS A 275     7324   8279   7454     96  -1667   2564       C  
ATOM   1805  N   GLN A 276     -31.926 -25.196 -24.312  1.00 60.46           N  
ANISOU 1805  N   GLN A 276     7047   8719   7206    -74  -1216   1561       N  
ATOM   1806  CA  GLN A 276     -32.007 -26.347 -25.205  1.00 57.02           C  
ANISOU 1806  CA  GLN A 276     6486   8681   6498   -188  -1221   1377       C  
ATOM   1807  C   GLN A 276     -33.112 -27.301 -24.781  1.00 53.75           C  
ANISOU 1807  C   GLN A 276     5919   8276   6229   -122  -1206   1103       C  
ATOM   1808  O   GLN A 276     -33.862 -27.802 -25.624  1.00 56.53           O  
ANISOU 1808  O   GLN A 276     6119   8919   6440   -160  -1336   1047       O  
ATOM   1809  CB  GLN A 276     -30.661 -27.069 -25.256  1.00 54.64           C  
ANISOU 1809  CB  GLN A 276     6264   8492   6006   -338  -1050   1210       C  
ATOM   1810  CG  GLN A 276     -29.551 -26.256 -25.872  1.00 53.59           C  
ANISOU 1810  CG  GLN A 276     6222   8471   5671   -459  -1061   1490       C  
ATOM   1811  CD  GLN A 276     -29.913 -25.740 -27.252  1.00 65.89           C  
ANISOU 1811  CD  GLN A 276     7717  10365   6955   -510  -1251   1771       C  
ATOM   1812  OE1 GLN A 276     -30.029 -24.532 -27.465  1.00 70.36           O  
ANISOU 1812  OE1 GLN A 276     8344  10812   7578   -497  -1384   2145       O  
ATOM   1813  NE2 GLN A 276     -30.086 -26.655 -28.202  1.00 67.43           N  
ANISOU 1813  NE2 GLN A 276     7802  10975   6844   -569  -1277   1593       N  
ATOM   1814  N   ALA A 277     -33.245 -27.544 -23.474  1.00 53.52           N  
ANISOU 1814  N   ALA A 277     5915   7949   6469    -40  -1057    944       N  
ATOM   1815  CA  ALA A 277     -34.263 -28.472 -22.983  1.00 54.81           C  
ANISOU 1815  CA  ALA A 277     5922   8121   6783    -13  -1020    717       C  
ATOM   1816  C   ALA A 277     -35.665 -27.958 -23.282  1.00 57.80           C  
ANISOU 1816  C   ALA A 277     6101   8597   7264    112  -1194    854       C  
ATOM   1817  O   ALA A 277     -36.565 -28.740 -23.616  1.00 57.80           O  
ANISOU 1817  O   ALA A 277     5904   8801   7255     54  -1263    723       O  
ATOM   1818  CB  ALA A 277     -34.095 -28.701 -21.482  1.00 48.17           C  
ANISOU 1818  CB  ALA A 277     5152   6971   6180     56   -818    581       C  
ATOM   1819  N   LYS A 278     -35.867 -26.646 -23.169  1.00 54.27           N  
ANISOU 1819  N   LYS A 278     5694   7996   6929    287  -1280   1116       N  
ATOM   1820  CA  LYS A 278     -37.135 -26.065 -23.578  1.00 57.20           C  
ANISOU 1820  CA  LYS A 278     5866   8482   7386    449  -1471   1284       C  
ATOM   1821  C   LYS A 278     -37.417 -26.378 -25.035  1.00 59.76           C  
ANISOU 1821  C   LYS A 278     6066   9216   7425    321  -1680   1361       C  
ATOM   1822  O   LYS A 278     -38.527 -26.795 -25.382  1.00 68.21           O  
ANISOU 1822  O   LYS A 278     6885  10525   8508    333  -1804   1309       O  
ATOM   1823  CB  LYS A 278     -37.108 -24.553 -23.346  1.00 58.61           C  
ANISOU 1823  CB  LYS A 278     6167   8379   7722    668  -1549   1569       C  
ATOM   1824  CG  LYS A 278     -38.466 -23.876 -23.301  1.00 61.56           C  
ANISOU 1824  CG  LYS A 278     6334   8756   8298    944  -1694   1705       C  
ATOM   1825  N   GLU A 279     -36.394 -26.267 -25.887  1.00 59.77           N  
ANISOU 1825  N   GLU A 279     6223   9347   7141    175  -1713   1463       N  
ATOM   1826  CA  GLU A 279     -36.580 -26.527 -27.313  1.00 65.96           C  
ANISOU 1826  CA  GLU A 279     6907  10571   7584     55  -1908   1533       C  
ATOM   1827  C   GLU A 279     -36.786 -28.009 -27.593  1.00 66.95           C  
ANISOU 1827  C   GLU A 279     6919  10945   7573   -123  -1875   1154       C  
ATOM   1828  O   GLU A 279     -37.611 -28.371 -28.443  1.00 67.68           O  
ANISOU 1828  O   GLU A 279     6825  11376   7513   -177  -2070   1120       O  
ATOM   1829  CB  GLU A 279     -35.377 -25.993 -28.100  1.00 67.84           C  
ANISOU 1829  CB  GLU A 279     7334  10914   7528    -57  -1917   1754       C  
ATOM   1830  CG  GLU A 279     -35.572 -25.942 -29.613  1.00 69.69           C  
ANISOU 1830  CG  GLU A 279     7480  11632   7366   -146  -2138   1925       C  
ATOM   1831  N   ALA A 280     -36.083 -28.883 -26.861  1.00 62.88           N  
ANISOU 1831  N   ALA A 280     6515  10247   7129   -211  -1649    865       N  
ATOM   1832  CA  ALA A 280     -36.250 -30.318 -27.066  1.00 68.64           C  
ANISOU 1832  CA  ALA A 280     7177  11124   7780   -375  -1622    495       C  
ATOM   1833  C   ALA A 280     -37.599 -30.807 -26.553  1.00 75.48           C  
ANISOU 1833  C   ALA A 280     7814  11959   8906   -368  -1675    379       C  
ATOM   1834  O   ALA A 280     -38.147 -31.780 -27.083  1.00 78.27           O  
ANISOU 1834  O   ALA A 280     8043  12521   9177   -527  -1777    150       O  
ATOM   1835  CB  ALA A 280     -35.116 -31.084 -26.390  1.00 67.59           C  
ANISOU 1835  CB  ALA A 280     7231  10770   7682   -439  -1377    257       C  
ATOM   1836  N   LYS A 281     -38.145 -30.153 -25.527  1.00 68.80           N  
ANISOU 1836  N   LYS A 281     6903  10869   8368   -195  -1608    523       N  
ATOM   1837  CA  LYS A 281     -39.457 -30.538 -25.019  1.00 67.80           C  
ANISOU 1837  CA  LYS A 281     6510  10770   8481   -181  -1638    451       C  
ATOM   1838  C   LYS A 281     -40.545 -30.258 -26.050  1.00 73.03           C  
ANISOU 1838  C   LYS A 281     6909  11804   9037   -171  -1927    576       C  
ATOM   1839  O   LYS A 281     -41.394 -31.119 -26.316  1.00 74.67           O  
ANISOU 1839  O   LYS A 281     6894  12218   9259   -330  -2028    404       O  
ATOM   1840  CB  LYS A 281     -39.739 -29.801 -23.705  1.00 66.92           C  
ANISOU 1840  CB  LYS A 281     6386  10363   8679     45  -1481    571       C  
ATOM   1841  CG  LYS A 281     -40.814 -30.432 -22.827  1.00 63.38           C  
ANISOU 1841  CG  LYS A 281     5690   9908   8485     31  -1393    449       C  
ATOM   1842  N   GLU A 282     -40.519 -29.074 -26.669  1.00 76.52           N  
ANISOU 1842  N   GLU A 282     7371  12335   9366     -5  -2081    890       N  
ATOM   1843  CA  GLU A 282     -41.574 -28.722 -27.617  1.00 80.64           C  
ANISOU 1843  CA  GLU A 282     7629  13223   9787     43  -2378   1058       C  
ATOM   1844  C   GLU A 282     -41.497 -29.572 -28.881  1.00 82.62           C  
ANISOU 1844  C   GLU A 282     7847  13875   9669   -214  -2555    889       C  
ATOM   1845  O   GLU A 282     -42.523 -29.800 -29.533  1.00 89.94           O  
ANISOU 1845  O   GLU A 282     8499  15147  10526   -270  -2794    882       O  
ATOM   1846  CB  GLU A 282     -41.488 -27.246 -27.994  1.00 79.73           C  
ANISOU 1846  CB  GLU A 282     7582  13070   9640    289  -2512   1472       C  
ATOM   1847  CG  GLU A 282     -41.392 -26.320 -26.815  1.00 89.15           C  
ANISOU 1847  CG  GLU A 282     8879  13824  11170    552  -2349   1604       C  
ATOM   1848  CD  GLU A 282     -40.812 -24.973 -27.195  1.00 91.41           C  
ANISOU 1848  CD  GLU A 282     9377  13949  11406    712  -2445   1974       C  
ATOM   1849  OE1 GLU A 282     -40.558 -24.152 -26.301  1.00107.18           O  
ANISOU 1849  OE1 GLU A 282    11524  15544  13657    908  -2328   2064       O  
ATOM   1850  OE2 GLU A 282     -40.663 -24.701 -28.394  1.00 93.46           O  
ANISOU 1850  OE2 GLU A 282     9651  14486  11373    642  -2653   2190       O  
ATOM   1851  N   GLN A 283     -40.305 -30.042 -29.244  1.00 78.78           N  
ANISOU 1851  N   GLN A 283     7622  13376   8936   -363  -2447    735       N  
ATOM   1852  CA  GLN A 283     -40.123 -30.832 -30.453  1.00 81.61           C  
ANISOU 1852  CA  GLN A 283     7984  14121   8904   -579  -2593    527       C  
ATOM   1853  C   GLN A 283     -40.135 -32.332 -30.201  1.00 90.76           C  
ANISOU 1853  C   GLN A 283     9146  15215  10123   -804  -2503     61       C  
ATOM   1854  O   GLN A 283     -40.012 -33.105 -31.157  1.00 92.15           O  
ANISOU 1854  O   GLN A 283     9341  15678   9995   -984  -2624   -195       O  
ATOM   1855  CB  GLN A 283     -38.811 -30.452 -31.141  1.00 81.34           C  
ANISOU 1855  CB  GLN A 283     8207  14182   8517   -591  -2534    631       C  
ATOM   1856  CG  GLN A 283     -38.758 -29.021 -31.610  1.00 78.14           C  
ANISOU 1856  CG  GLN A 283     7820  13865   8004   -428  -2664   1122       C  
ATOM   1857  CD  GLN A 283     -37.394 -28.649 -32.117  1.00 73.82           C  
ANISOU 1857  CD  GLN A 283     7516  13382   7151   -478  -2558   1253       C  
ATOM   1858  OE1 GLN A 283     -36.566 -29.517 -32.376  1.00 76.67           O  
ANISOU 1858  OE1 GLN A 283     7989  13851   7293   -621  -2425    951       O  
ATOM   1859  NE2 GLN A 283     -37.144 -27.355 -32.260  1.00 81.52           N  
ANISOU 1859  NE2 GLN A 283     8567  14286   8120   -357  -2616   1711       N  
ATOM   1860  N   GLY A 284     -40.317 -32.760 -28.957  1.00112.27           N  
ANISOU 1860  N   GLY A 284    11858  17574  13226   -800  -2308    -53       N  
ATOM   1861  CA  GLY A 284     -40.407 -34.176 -28.647  1.00114.10           C  
ANISOU 1861  CA  GLY A 284    12098  17684  13571  -1023  -2236   -445       C  
ATOM   1862  C   GLY A 284     -39.100 -34.931 -28.780  1.00104.80           C  
ANISOU 1862  C   GLY A 284    11221  16370  12229  -1100  -2075   -716       C  
ATOM   1863  O   GLY A 284     -39.097 -36.082 -29.238  1.00106.89           O  
ANISOU 1863  O   GLY A 284    11522  16689  12404  -1295  -2134  -1075       O  
ATOM   1864  N   ASN A 285     -37.985 -34.307 -28.395  1.00105.58           N  
ANISOU 1864  N   ASN A 285    11530  16292  12295   -946  -1883   -562       N  
ATOM   1865  CA  ASN A 285     -36.689 -34.980 -28.324  1.00 99.95           C  
ANISOU 1865  CA  ASN A 285    11068  15433  11475   -974  -1695   -794       C  
ATOM   1866  C   ASN A 285     -36.510 -35.444 -26.882  1.00 98.55           C  
ANISOU 1866  C   ASN A 285    10966  14804  11676   -947  -1466   -857       C  
ATOM   1867  O   ASN A 285     -35.886 -34.781 -26.053  1.00 98.54           O  
ANISOU 1867  O   ASN A 285    11067  14584  11792   -804  -1296   -667       O  
ATOM   1868  CB  ASN A 285     -35.561 -34.054 -28.771  1.00107.92           C  
ANISOU 1868  CB  ASN A 285    12222  16568  12214   -856  -1631   -572       C  
ATOM   1869  CG  ASN A 285     -35.758 -33.529 -30.182  1.00123.94           C  
ANISOU 1869  CG  ASN A 285    14174  19078  13841   -885  -1856   -441       C  
ATOM   1870  OD1 ASN A 285     -36.487 -34.118 -30.980  1.00123.20           O  
ANISOU 1870  OD1 ASN A 285    13961  19261  13588  -1007  -2053   -634       O  
ATOM   1871  ND2 ASN A 285     -35.101 -32.417 -30.498  1.00111.72           N  
ANISOU 1871  ND2 ASN A 285    12696  17637  12117   -792  -1839   -100       N  
ATOM   1872  N   GLU A 286     -37.093 -36.604 -26.581  1.00 83.74           N  
ANISOU 1872  N   GLU A 286     9039  12792   9988  -1106  -1477  -1120       N  
ATOM   1873  CA  GLU A 286     -37.143 -37.054 -25.195  1.00 75.72           C  
ANISOU 1873  CA  GLU A 286     8057  11384   9329  -1104  -1281  -1124       C  
ATOM   1874  C   GLU A 286     -35.770 -37.459 -24.688  1.00 64.89           C  
ANISOU 1874  C   GLU A 286     6948   9754   7953  -1026  -1068  -1229       C  
ATOM   1875  O   GLU A 286     -35.424 -37.182 -23.535  1.00 65.81           O  
ANISOU 1875  O   GLU A 286     7129   9614   8261   -920   -886  -1085       O  
ATOM   1876  CB  GLU A 286     -38.133 -38.205 -25.049  1.00 75.41           C  
ANISOU 1876  CB  GLU A 286     7889  11264   9498  -1337  -1361  -1336       C  
ATOM   1877  CG  GLU A 286     -39.428 -37.978 -25.795  1.00 88.36           C  
ANISOU 1877  CG  GLU A 286     9240  13242  11090  -1451  -1617  -1294       C  
ATOM   1878  CD  GLU A 286     -40.181 -36.749 -25.307  1.00 94.79           C  
ANISOU 1878  CD  GLU A 286     9832  14162  12021  -1277  -1619   -931       C  
ATOM   1879  OE1 GLU A 286     -39.930 -36.297 -24.163  1.00 86.92           O  
ANISOU 1879  OE1 GLU A 286     8889  12918  11218  -1123  -1406   -764       O  
ATOM   1880  OE2 GLU A 286     -41.023 -36.231 -26.076  1.00 97.81           O  
ANISOU 1880  OE2 GLU A 286     9988  14883  12294  -1277  -1844   -825       O  
ATOM   1881  N   ILE A 287     -34.969 -38.115 -25.524  1.00 64.05           N  
ANISOU 1881  N   ILE A 287     6984   9737   7615  -1060  -1088  -1490       N  
ATOM   1882  CA  ILE A 287     -33.646 -38.497 -25.049  1.00 62.94           C  
ANISOU 1882  CA  ILE A 287     7056   9381   7476   -953   -888  -1582       C  
ATOM   1883  C   ILE A 287     -32.759 -37.265 -24.922  1.00 58.83           C  
ANISOU 1883  C   ILE A 287     6580   8957   6814   -786   -790  -1300       C  
ATOM   1884  O   ILE A 287     -31.981 -37.149 -23.969  1.00 55.59           O  
ANISOU 1884  O   ILE A 287     6274   8317   6532   -685   -616  -1216       O  
ATOM   1885  CB  ILE A 287     -33.030 -39.557 -25.984  1.00 59.20           C  
ANISOU 1885  CB  ILE A 287     6708   8988   6798   -995   -926  -1972       C  
ATOM   1886  CG1 ILE A 287     -33.587 -40.949 -25.671  1.00 63.50           C  
ANISOU 1886  CG1 ILE A 287     7298   9224   7604  -1150   -964  -2266       C  
ATOM   1887  CG2 ILE A 287     -31.535 -39.592 -25.839  1.00 56.15           C  
ANISOU 1887  CG2 ILE A 287     6484   8556   6296   -824   -740  -2013       C  
ATOM   1888  CD1 ILE A 287     -34.934 -41.257 -26.312  1.00 70.97           C  
ANISOU 1888  CD1 ILE A 287     8080  10322   8564  -1379  -1203  -2379       C  
ATOM   1889  N   ALA A 288     -32.917 -36.291 -25.817  1.00 62.61           N  
ANISOU 1889  N   ALA A 288     6977   9765   7047   -772   -917  -1118       N  
ATOM   1890  CA  ALA A 288     -32.175 -35.044 -25.678  1.00 57.61           C  
ANISOU 1890  CA  ALA A 288     6387   9180   6323   -656   -849   -808       C  
ATOM   1891  C   ALA A 288     -32.625 -34.278 -24.446  1.00 53.67           C  
ANISOU 1891  C   ALA A 288     5860   8401   6131   -572   -786   -563       C  
ATOM   1892  O   ALA A 288     -31.796 -33.823 -23.651  1.00 55.18           O  
ANISOU 1892  O   ALA A 288     6158   8406   6401   -487   -643   -450       O  
ATOM   1893  CB  ALA A 288     -32.336 -34.187 -26.932  1.00 66.38           C  
ANISOU 1893  CB  ALA A 288     7423  10687   7112   -675  -1019   -624       C  
ATOM   1894  N   LYS A 289     -33.937 -34.155 -24.250  1.00 56.34           N  
ANISOU 1894  N   LYS A 289     6042   8726   6641   -590   -891   -501       N  
ATOM   1895  CA  LYS A 289     -34.431 -33.463 -23.066  1.00 57.34           C  
ANISOU 1895  CA  LYS A 289     6126   8619   7043   -478   -814   -310       C  
ATOM   1896  C   LYS A 289     -33.889 -34.101 -21.798  1.00 50.49           C  
ANISOU 1896  C   LYS A 289     5375   7441   6369   -461   -603   -417       C  
ATOM   1897  O   LYS A 289     -33.483 -33.401 -20.863  1.00 46.95           O  
ANISOU 1897  O   LYS A 289     5004   6812   6022   -345   -490   -276       O  
ATOM   1898  CB  LYS A 289     -35.963 -33.459 -23.058  1.00 60.19           C  
ANISOU 1898  CB  LYS A 289     6249   9065   7556   -499   -940   -273       C  
ATOM   1899  CG  LYS A 289     -36.560 -32.700 -21.883  1.00 52.49           C  
ANISOU 1899  CG  LYS A 289     5199   7905   6840   -343   -850    -96       C  
ATOM   1900  CD  LYS A 289     -38.041 -32.948 -21.754  1.00 55.73           C  
ANISOU 1900  CD  LYS A 289     5330   8427   7417   -375   -929    -97       C  
ATOM   1901  CE  LYS A 289     -38.345 -34.296 -21.119  1.00 64.03           C  
ANISOU 1901  CE  LYS A 289     6337   9364   8626   -554   -821   -301       C  
ATOM   1902  NZ  LYS A 289     -39.770 -34.702 -21.360  1.00 71.86           N  
ANISOU 1902  NZ  LYS A 289     7017  10554   9731   -677   -949   -323       N  
ATOM   1903  N   SER A 290     -33.810 -35.429 -21.781  1.00 50.02           N  
ANISOU 1903  N   SER A 290     5348   7309   6347   -576   -563   -667       N  
ATOM   1904  CA  SER A 290     -33.220 -36.128 -20.648  1.00 50.19           C  
ANISOU 1904  CA  SER A 290     5495   7041   6534   -556   -379   -743       C  
ATOM   1905  C   SER A 290     -31.774 -35.699 -20.421  1.00 46.71           C  
ANISOU 1905  C   SER A 290     5220   6553   5975   -445   -270   -690       C  
ATOM   1906  O   SER A 290     -31.360 -35.447 -19.287  1.00 46.04           O  
ANISOU 1906  O   SER A 290     5206   6276   6010   -363   -141   -597       O  
ATOM   1907  CB  SER A 290     -33.299 -37.629 -20.890  1.00 48.49           C  
ANISOU 1907  CB  SER A 290     5316   6734   6373   -695   -392  -1019       C  
ATOM   1908  OG  SER A 290     -34.646 -38.045 -20.900  1.00 64.67           O  
ANISOU 1908  OG  SER A 290     7195   8800   8577   -841   -486  -1047       O  
ATOM   1909  N   LEU A 291     -30.988 -35.623 -21.496  1.00 46.11           N  
ANISOU 1909  N   LEU A 291     5187   6687   5644   -451   -321   -751       N  
ATOM   1910  CA  LEU A 291     -29.575 -35.287 -21.372  1.00 47.45           C  
ANISOU 1910  CA  LEU A 291     5469   6869   5692   -373   -217   -703       C  
ATOM   1911  C   LEU A 291     -29.380 -33.847 -20.924  1.00 47.92           C  
ANISOU 1911  C   LEU A 291     5538   6903   5767   -315   -214   -415       C  
ATOM   1912  O   LEU A 291     -28.497 -33.559 -20.104  1.00 44.20           O  
ANISOU 1912  O   LEU A 291     5151   6299   5343   -260   -108   -350       O  
ATOM   1913  CB  LEU A 291     -28.861 -35.534 -22.698  1.00 49.85           C  
ANISOU 1913  CB  LEU A 291     5778   7474   5689   -400   -259   -830       C  
ATOM   1914  CG  LEU A 291     -28.936 -36.972 -23.200  1.00 49.15           C  
ANISOU 1914  CG  LEU A 291     5717   7385   5574   -435   -271  -1180       C  
ATOM   1915  CD1 LEU A 291     -28.448 -37.062 -24.647  1.00 49.64           C  
ANISOU 1915  CD1 LEU A 291     5760   7828   5273   -451   -331  -1320       C  
ATOM   1916  CD2 LEU A 291     -28.148 -37.889 -22.283  1.00 46.22           C  
ANISOU 1916  CD2 LEU A 291     5456   6735   5370   -349   -122  -1317       C  
ATOM   1917  N   TYR A 292     -30.166 -32.923 -21.477  1.00 46.37           N  
ANISOU 1917  N   TYR A 292     5261   6825   5533   -324   -348   -242       N  
ATOM   1918  CA  TYR A 292     -30.098 -31.545 -21.011  1.00 43.56           C  
ANISOU 1918  CA  TYR A 292     4941   6365   5246   -255   -365     18       C  
ATOM   1919  C   TYR A 292     -30.483 -31.465 -19.541  1.00 44.31           C  
ANISOU 1919  C   TYR A 292     5063   6172   5601   -166   -264     15       C  
ATOM   1920  O   TYR A 292     -29.908 -30.680 -18.783  1.00 46.94           O  
ANISOU 1920  O   TYR A 292     5493   6348   5992   -109   -212    120       O  
ATOM   1921  CB  TYR A 292     -30.998 -30.665 -21.874  1.00 47.65           C  
ANISOU 1921  CB  TYR A 292     5364   7034   5707   -246   -545    208       C  
ATOM   1922  CG  TYR A 292     -30.462 -30.459 -23.272  1.00 53.00           C  
ANISOU 1922  CG  TYR A 292     6035   8030   6073   -333   -642    289       C  
ATOM   1923  CD1 TYR A 292     -31.190 -30.814 -24.374  1.00 52.35           C  
ANISOU 1923  CD1 TYR A 292     5839   8227   5823   -387   -785    240       C  
ATOM   1924  CD2 TYR A 292     -29.229 -29.903 -23.488  1.00 55.57           C  
ANISOU 1924  CD2 TYR A 292     6451   8413   6249   -377   -592    423       C  
ATOM   1925  CE1 TYR A 292     -30.691 -30.643 -25.654  1.00 50.98           C  
ANISOU 1925  CE1 TYR A 292     5660   8401   5311   -464   -864    313       C  
ATOM   1926  CE2 TYR A 292     -28.731 -29.721 -24.769  1.00 56.86           C  
ANISOU 1926  CE2 TYR A 292     6588   8924   6090   -467   -657    521       C  
ATOM   1927  CZ  TYR A 292     -29.469 -30.092 -25.847  1.00 56.24           C  
ANISOU 1927  CZ  TYR A 292     6412   9137   5820   -501   -788    465       C  
ATOM   1928  OH  TYR A 292     -28.977 -29.910 -27.121  1.00 64.20           O  
ANISOU 1928  OH  TYR A 292     7394  10543   6458   -586   -846    565       O  
ATOM   1929  N   LYS A 293     -31.451 -32.280 -19.116  1.00 44.85           N  
ANISOU 1929  N   LYS A 293     5042   6185   5814   -170   -235   -108       N  
ATOM   1930  CA  LYS A 293     -31.758 -32.372 -17.695  1.00 43.72           C  
ANISOU 1930  CA  LYS A 293     4914   5825   5870    -97   -106   -116       C  
ATOM   1931  C   LYS A 293     -30.524 -32.790 -16.913  1.00 43.64           C  
ANISOU 1931  C   LYS A 293     5054   5685   5843    -91     27   -177       C  
ATOM   1932  O   LYS A 293     -30.183 -32.177 -15.893  1.00 44.12           O  
ANISOU 1932  O   LYS A 293     5193   5608   5961    -10     98   -109       O  
ATOM   1933  CB  LYS A 293     -32.891 -33.381 -17.469  1.00 50.22           C  
ANISOU 1933  CB  LYS A 293     5600   6652   6831   -161    -86   -222       C  
ATOM   1934  CG  LYS A 293     -33.882 -33.005 -16.368  1.00 73.26           C  
ANISOU 1934  CG  LYS A 293     8417   9489   9930    -68     -8   -146       C  
ATOM   1935  CD  LYS A 293     -34.785 -34.183 -15.960  1.00 76.72           C  
ANISOU 1935  CD  LYS A 293     8720   9925  10506   -185     54   -227       C  
ATOM   1936  CE  LYS A 293     -35.325 -34.020 -14.528  1.00 87.86           C  
ANISOU 1936  CE  LYS A 293    10077  11257  12049    -94    219   -157       C  
ATOM   1937  NZ  LYS A 293     -36.734 -33.504 -14.459  1.00 94.38           N  
ANISOU 1937  NZ  LYS A 293    10647  12233  12979    -26    195    -84       N  
ATOM   1938  N   ILE A 294     -29.810 -33.799 -17.415  1.00 38.95           N  
ANISOU 1938  N   ILE A 294     4498   5145   5155   -158     47   -316       N  
ATOM   1939  CA  ILE A 294     -28.611 -34.285 -16.749  1.00 40.48           C  
ANISOU 1939  CA  ILE A 294     4804   5243   5333   -125    158   -369       C  
ATOM   1940  C   ILE A 294     -27.554 -33.194 -16.700  1.00 39.41           C  
ANISOU 1940  C   ILE A 294     4732   5154   5089    -97    151   -241       C  
ATOM   1941  O   ILE A 294     -26.786 -33.101 -15.735  1.00 38.20           O  
ANISOU 1941  O   ILE A 294     4653   4898   4964    -53    227   -218       O  
ATOM   1942  CB  ILE A 294     -28.112 -35.558 -17.468  1.00 43.92           C  
ANISOU 1942  CB  ILE A 294     5255   5735   5697   -163    165   -566       C  
ATOM   1943  CG1 ILE A 294     -28.959 -36.755 -17.047  1.00 43.05           C  
ANISOU 1943  CG1 ILE A 294     5134   5457   5768   -212    193   -683       C  
ATOM   1944  CG2 ILE A 294     -26.617 -35.817 -17.224  1.00 38.04           C  
ANISOU 1944  CG2 ILE A 294     4589   4997   4868    -93    247   -601       C  
ATOM   1945  CD1 ILE A 294     -28.803 -37.953 -17.947  1.00 41.52           C  
ANISOU 1945  CD1 ILE A 294     4964   5280   5534   -262    151   -918       C  
ATOM   1946  N   ALA A 295     -27.522 -32.327 -17.710  1.00 39.80           N  
ANISOU 1946  N   ALA A 295     4749   5359   5013   -140     48   -134       N  
ATOM   1947  CA  ALA A 295     -26.540 -31.251 -17.713  1.00 40.23           C  
ANISOU 1947  CA  ALA A 295     4860   5439   4985   -164     28     21       C  
ATOM   1948  C   ALA A 295     -26.842 -30.225 -16.628  1.00 39.33           C  
ANISOU 1948  C   ALA A 295     4820   5098   5025   -105     20    127       C  
ATOM   1949  O   ALA A 295     -25.923 -29.716 -15.980  1.00 40.54           O  
ANISOU 1949  O   ALA A 295     5053   5175   5177   -121     44    172       O  
ATOM   1950  CB  ALA A 295     -26.483 -30.594 -19.095  1.00 39.41           C  
ANISOU 1950  CB  ALA A 295     4709   5560   4703   -245    -85    154       C  
ATOM   1951  N   ILE A 296     -28.123 -29.927 -16.390  1.00 40.53           N  
ANISOU 1951  N   ILE A 296     4935   5155   5309    -31    -14    145       N  
ATOM   1952  CA  ILE A 296     -28.464 -28.984 -15.330  1.00 43.42           C  
ANISOU 1952  CA  ILE A 296     5374   5311   5814     69     -6    194       C  
ATOM   1953  C   ILE A 296     -28.081 -29.555 -13.972  1.00 39.98           C  
ANISOU 1953  C   ILE A 296     4998   4772   5420    112    129     79       C  
ATOM   1954  O   ILE A 296     -27.532 -28.850 -13.121  1.00 40.77           O  
ANISOU 1954  O   ILE A 296     5208   4747   5536    140    138     90       O  
ATOM   1955  CB  ILE A 296     -29.959 -28.613 -15.391  1.00 47.42           C  
ANISOU 1955  CB  ILE A 296     5785   5788   6446    181    -56    225       C  
ATOM   1956  CG1 ILE A 296     -30.306 -27.997 -16.757  1.00 40.45           C  
ANISOU 1956  CG1 ILE A 296     4843   5024   5501    150   -220    378       C  
ATOM   1957  CG2 ILE A 296     -30.320 -27.669 -14.244  1.00 39.30           C  
ANISOU 1957  CG2 ILE A 296     4833   4547   5551    333    -26    225       C  
ATOM   1958  CD1 ILE A 296     -31.774 -28.101 -17.121  1.00 41.81           C  
ANISOU 1958  CD1 ILE A 296     4845   5284   5757    234   -283    387       C  
ATOM   1959  N   SER A 297     -28.304 -30.855 -13.775  1.00 40.13           N  
ANISOU 1959  N   SER A 297     4958   4842   5449    102    220    -26       N  
ATOM   1960  CA  SER A 297     -27.907 -31.492 -12.527  1.00 35.20           C  
ANISOU 1960  CA  SER A 297     4391   4138   4844    138    340    -89       C  
ATOM   1961  C   SER A 297     -26.411 -31.339 -12.295  1.00 42.28           C  
ANISOU 1961  C   SER A 297     5378   5047   5639    104    335    -79       C  
ATOM   1962  O   SER A 297     -25.977 -31.018 -11.179  1.00 42.89           O  
ANISOU 1962  O   SER A 297     5535   5051   5711    145    370    -82       O  
ATOM   1963  CB  SER A 297     -28.266 -32.976 -12.556  1.00 38.68           C  
ANISOU 1963  CB  SER A 297     4771   4597   5327    104    412   -167       C  
ATOM   1964  OG  SER A 297     -29.656 -33.192 -12.696  1.00 42.94           O  
ANISOU 1964  OG  SER A 297     5195   5150   5971     97    414   -171       O  
ATOM   1965  N   LEU A 298     -25.604 -31.557 -13.341  1.00 36.94           N  
ANISOU 1965  N   LEU A 298     4669   4504   4863     29    290    -72       N  
ATOM   1966  CA  LEU A 298     -24.157 -31.431 -13.186  1.00 40.23           C  
ANISOU 1966  CA  LEU A 298     5114   4990   5180    -10    289    -51       C  
ATOM   1967  C   LEU A 298     -23.745 -29.992 -12.912  1.00 40.58           C  
ANISOU 1967  C   LEU A 298     5226   4972   5219    -70    207     53       C  
ATOM   1968  O   LEU A 298     -22.847 -29.749 -12.093  1.00 40.21           O  
ANISOU 1968  O   LEU A 298     5227   4907   5145    -90    206     53       O  
ATOM   1969  CB  LEU A 298     -23.443 -31.983 -14.415  1.00 43.27           C  
ANISOU 1969  CB  LEU A 298     5416   5584   5440    -60    283    -77       C  
ATOM   1970  CG  LEU A 298     -23.664 -33.495 -14.498  1.00 38.58           C  
ANISOU 1970  CG  LEU A 298     4797   4984   4878     12    356   -228       C  
ATOM   1971  CD1 LEU A 298     -23.387 -34.017 -15.892  1.00 38.72           C  
ANISOU 1971  CD1 LEU A 298     4741   5203   4768    -13    340   -315       C  
ATOM   1972  CD2 LEU A 298     -22.821 -34.186 -13.459  1.00 34.68           C  
ANISOU 1972  CD2 LEU A 298     4336   4431   4410     95    426   -259       C  
ATOM   1973  N   ALA A 299     -24.395 -29.023 -13.567  1.00 38.12           N  
ANISOU 1973  N   ALA A 299     4929   4613   4944   -101    117    146       N  
ATOM   1974  CA  ALA A 299     -24.142 -27.625 -13.234  1.00 36.63           C  
ANISOU 1974  CA  ALA A 299     4844   4271   4803   -151     22    239       C  
ATOM   1975  C   ALA A 299     -24.484 -27.345 -11.776  1.00 43.69           C  
ANISOU 1975  C   ALA A 299     5842   4975   5785    -42     58    133       C  
ATOM   1976  O   ALA A 299     -23.778 -26.586 -11.100  1.00 47.45           O  
ANISOU 1976  O   ALA A 299     6419   5349   6261    -97      2    127       O  
ATOM   1977  CB  ALA A 299     -24.932 -26.701 -14.150  1.00 38.89           C  
ANISOU 1977  CB  ALA A 299     5138   4495   5144   -159    -88    375       C  
ATOM   1978  N   GLU A 300     -25.550 -27.970 -11.262  1.00 42.01           N  
ANISOU 1978  N   GLU A 300     5596   4739   5629     97    150     44       N  
ATOM   1979  CA  GLU A 300     -25.888 -27.785  -9.856  1.00 44.15           C  
ANISOU 1979  CA  GLU A 300     5946   4899   5930    211    214    -59       C  
ATOM   1980  C   GLU A 300     -24.793 -28.321  -8.951  1.00 43.52           C  
ANISOU 1980  C   GLU A 300     5907   4885   5744    172    257   -109       C  
ATOM   1981  O   GLU A 300     -24.419 -27.672  -7.967  1.00 42.98           O  
ANISOU 1981  O   GLU A 300     5948   4740   5643    186    229   -174       O  
ATOM   1982  CB  GLU A 300     -27.210 -28.482  -9.527  1.00 47.75           C  
ANISOU 1982  CB  GLU A 300     6312   5386   6446    338    329   -108       C  
ATOM   1983  CG  GLU A 300     -28.470 -27.966 -10.253  1.00 52.59           C  
ANISOU 1983  CG  GLU A 300     6843   5968   7171    415    284    -67       C  
ATOM   1984  CD  GLU A 300     -28.623 -26.448 -10.258  1.00 58.30           C  
ANISOU 1984  CD  GLU A 300     7672   6506   7973    492    171    -46       C  
ATOM   1985  OE1 GLU A 300     -27.873 -25.727  -9.574  1.00 64.15           O  
ANISOU 1985  OE1 GLU A 300     8568   7115   8693    477    131    -97       O  
ATOM   1986  OE2 GLU A 300     -29.532 -25.971 -10.957  1.00 77.55           O  
ANISOU 1986  OE2 GLU A 300    10041   8918  10505    570    105     21       O  
ATOM   1987  N   ILE A 301     -24.252 -29.496  -9.282  1.00 40.44           N  
ANISOU 1987  N   ILE A 301     5432   4637   5297    134    310    -90       N  
ATOM   1988  CA  ILE A 301     -23.154 -30.053  -8.501  1.00 40.50           C  
ANISOU 1988  CA  ILE A 301     5453   4725   5209    123    332   -107       C  
ATOM   1989  C   ILE A 301     -21.940 -29.133  -8.553  1.00 45.58           C  
ANISOU 1989  C   ILE A 301     6127   5398   5793     -3    214    -76       C  
ATOM   1990  O   ILE A 301     -21.279 -28.889  -7.535  1.00 44.26           O  
ANISOU 1990  O   ILE A 301     6017   5240   5559    -14    181   -116       O  
ATOM   1991  CB  ILE A 301     -22.827 -31.473  -8.993  1.00 43.39           C  
ANISOU 1991  CB  ILE A 301     5725   5202   5561    142    399    -97       C  
ATOM   1992  CG1 ILE A 301     -23.997 -32.410  -8.697  1.00 40.59           C  
ANISOU 1992  CG1 ILE A 301     5357   4781   5284    222    503   -119       C  
ATOM   1993  CG2 ILE A 301     -21.528 -31.990  -8.361  1.00 42.30           C  
ANISOU 1993  CG2 ILE A 301     5573   5166   5331    156    395    -87       C  
ATOM   1994  CD1 ILE A 301     -23.835 -33.814  -9.306  1.00 38.15           C  
ANISOU 1994  CD1 ILE A 301     4988   4500   5009    233    546   -136       C  
ATOM   1995  N   ALA A 302     -21.636 -28.593  -9.736  1.00 43.21           N  
ANISOU 1995  N   ALA A 302     5781   5133   5505   -120    141      8       N  
ATOM   1996  CA  ALA A 302     -20.505 -27.682  -9.854  1.00 41.37           C  
ANISOU 1996  CA  ALA A 302     5556   4932   5231   -291     27     76       C  
ATOM   1997  C   ALA A 302     -20.691 -26.442  -8.992  1.00 45.61           C  
ANISOU 1997  C   ALA A 302     6259   5242   5831   -323    -71     25       C  
ATOM   1998  O   ALA A 302     -19.717 -25.918  -8.439  1.00 51.04           O  
ANISOU 1998  O   ALA A 302     6979   5938   6477   -451   -162     12       O  
ATOM   1999  CB  ALA A 302     -20.293 -27.288 -11.312  1.00 43.20           C  
ANISOU 1999  CB  ALA A 302     5709   5254   5450   -424    -21    217       C  
ATOM   2000  N   LEU A 303     -21.921 -25.929  -8.899  1.00 43.17           N  
ANISOU 2000  N   LEU A 303     6046   4731   5625   -208    -65    -20       N  
ATOM   2001  CA  LEU A 303     -22.169 -24.743  -8.080  1.00 46.06           C  
ANISOU 2001  CA  LEU A 303     6590   4850   6061   -189   -154   -117       C  
ATOM   2002  C   LEU A 303     -21.962 -25.036  -6.598  1.00 54.89           C  
ANISOU 2002  C   LEU A 303     7772   6008   7075   -107   -109   -287       C  
ATOM   2003  O   LEU A 303     -21.375 -24.224  -5.870  1.00 55.30           O  
ANISOU 2003  O   LEU A 303     7949   5959   7105   -189   -220   -383       O  
ATOM   2004  CB  LEU A 303     -23.575 -24.213  -8.330  1.00 45.95           C  
ANISOU 2004  CB  LEU A 303     6632   4647   6182    -23   -142   -135       C  
ATOM   2005  CG  LEU A 303     -23.768 -23.436  -9.618  1.00 42.11           C  
ANISOU 2005  CG  LEU A 303     6147   4048   5804   -107   -255     44       C  
ATOM   2006  CD1 LEU A 303     -25.220 -23.075  -9.754  1.00 48.07           C  
ANISOU 2006  CD1 LEU A 303     6918   4658   6688    111   -239     21       C  
ATOM   2007  CD2 LEU A 303     -22.892 -22.202  -9.647  1.00 48.03           C  
ANISOU 2007  CD2 LEU A 303     7039   4594   6617   -304   -429    106       C  
ATOM   2008  N   SER A 304     -22.487 -26.171  -6.124  1.00 51.24           N  
ANISOU 2008  N   SER A 304     7237   5688   6544     44     44   -322       N  
ATOM   2009  CA  SER A 304     -22.245 -26.598  -4.752  1.00 51.06           C  
ANISOU 2009  CA  SER A 304     7257   5763   6378    116     95   -429       C  
ATOM   2010  C   SER A 304     -20.758 -26.562  -4.424  1.00 58.85           C  
ANISOU 2010  C   SER A 304     8231   6870   7257    -41    -19   -414       C  
ATOM   2011  O   SER A 304     -20.332 -25.878  -3.485  1.00 65.35           O  
ANISOU 2011  O   SER A 304     9170   7660   8002    -83   -113   -538       O  
ATOM   2012  CB  SER A 304     -22.799 -28.003  -4.540  1.00 50.80           C  
ANISOU 2012  CB  SER A 304     7121   5879   6302    239    263   -378       C  
ATOM   2013  OG  SER A 304     -24.171 -28.047  -4.877  1.00 58.68           O  
ANISOU 2013  OG  SER A 304     8088   6804   7405    351    359   -382       O  
ATOM   2014  N   LEU A 305     -19.949 -27.288  -5.208  1.00 55.71           N  
ANISOU 2014  N   LEU A 305     7682   6636   6851   -126    -17   -280       N  
ATOM   2015  CA  LEU A 305     -18.508 -27.293  -4.977  1.00 56.60           C  
ANISOU 2015  CA  LEU A 305     7721   6918   6868   -266   -122   -246       C  
ATOM   2016  C   LEU A 305     -17.931 -25.890  -5.049  1.00 63.13           C  
ANISOU 2016  C   LEU A 305     8628   7621   7738   -483   -299   -274       C  
ATOM   2017  O   LEU A 305     -17.062 -25.527  -4.246  1.00 66.97           O  
ANISOU 2017  O   LEU A 305     9134   8177   8134   -593   -419   -338       O  
ATOM   2018  CB  LEU A 305     -17.812 -28.196  -5.990  1.00 52.33           C  
ANISOU 2018  CB  LEU A 305     6982   6576   6326   -290    -76   -113       C  
ATOM   2019  CG  LEU A 305     -18.304 -29.637  -6.037  1.00 49.74           C  
ANISOU 2019  CG  LEU A 305     6593   6313   5995    -96     75    -92       C  
ATOM   2020  CD1 LEU A 305     -17.830 -30.319  -7.309  1.00 43.61           C  
ANISOU 2020  CD1 LEU A 305     5654   5672   5242   -106    117    -17       C  
ATOM   2021  CD2 LEU A 305     -17.824 -30.377  -4.809  1.00 49.15           C  
ANISOU 2021  CD2 LEU A 305     6516   6355   5805      8     83   -100       C  
ATOM   2022  N   ALA A 306     -18.431 -25.074  -5.979  1.00 61.69           N  
ANISOU 2022  N   ALA A 306     8500   7241   7697   -556   -335   -217       N  
ATOM   2023  CA  ALA A 306     -17.909 -23.723  -6.155  1.00 66.16           C  
ANISOU 2023  CA  ALA A 306     9162   7628   8347   -791   -516   -201       C  
ATOM   2024  C   ALA A 306     -18.175 -22.848  -4.938  1.00 77.12           C  
ANISOU 2024  C   ALA A 306    10776   8788   9740   -763   -614   -425       C  
ATOM   2025  O   ALA A 306     -17.419 -21.903  -4.686  1.00102.14           O  
ANISOU 2025  O   ALA A 306    14027  11841  12940   -988   -795   -466       O  
ATOM   2026  CB  ALA A 306     -18.509 -23.083  -7.405  1.00 68.22           C  
ANISOU 2026  CB  ALA A 306     9452   7707   8761   -842   -534    -56       C  
ATOM   2027  N   GLU A 307     -19.251 -23.118  -4.194  1.00 87.42           N  
ANISOU 2027  N   GLU A 307    12177  10029  11010   -502   -500   -580       N  
ATOM   2028  CA  GLU A 307     -19.494 -22.385  -2.959  1.00 81.70           C  
ANISOU 2028  CA  GLU A 307    11658   9152  10234   -434   -568   -836       C  
ATOM   2029  C   GLU A 307     -18.724 -22.970  -1.786  1.00 83.55           C  
ANISOU 2029  C   GLU A 307    11857   9657  10230   -445   -584   -934       C  
ATOM   2030  O   GLU A 307     -18.429 -22.242  -0.832  1.00 99.76           O  
ANISOU 2030  O   GLU A 307    14066  11637  12201   -499   -713  -1146       O  
ATOM   2031  CB  GLU A 307     -20.989 -22.353  -2.637  1.00 79.31           C  
ANISOU 2031  CB  GLU A 307    11446   8720   9968   -136   -424   -963       C  
ATOM   2032  N   ILE A 308     -18.361 -24.252  -1.851  1.00 73.72           N  
ANISOU 2032  N   ILE A 308    10419   8715   8874   -395   -475   -786       N  
ATOM   2033  CA  ILE A 308     -17.518 -24.830  -0.809  1.00 75.08           C  
ANISOU 2033  CA  ILE A 308    10538   9163   8825   -405   -518   -821       C  
ATOM   2034  C   ILE A 308     -16.110 -24.263  -0.907  1.00 74.26           C  
ANISOU 2034  C   ILE A 308    10365   9137   8712   -693   -734   -797       C  
ATOM   2035  O   ILE A 308     -15.479 -23.950   0.109  1.00 77.14           O  
ANISOU 2035  O   ILE A 308    10783   9604   8921   -774   -876   -935       O  
ATOM   2036  CB  ILE A 308     -17.511 -26.367  -0.909  1.00 72.12           C  
ANISOU 2036  CB  ILE A 308     9986   9038   8378   -254   -358   -645       C  
ATOM   2037  CG1 ILE A 308     -18.901 -26.937  -0.628  1.00 66.68           C  
ANISOU 2037  CG1 ILE A 308     9356   8294   7684    -16   -155   -665       C  
ATOM   2038  CG2 ILE A 308     -16.471 -26.973   0.039  1.00 64.79           C  
ANISOU 2038  CG2 ILE A 308     8975   8406   7236   -263   -435   -620       C  
ATOM   2039  CD1 ILE A 308     -18.944 -28.456  -0.676  1.00 59.83           C  
ANISOU 2039  CD1 ILE A 308     8352   7603   6778    108    -15   -489       C  
ATOM   2040  N   ALA A 309     -15.600 -24.120  -2.125  1.00 71.02           N  
ANISOU 2040  N   ALA A 309     9819   8713   8450   -865   -766   -618       N  
ATOM   2041  CA  ALA A 309     -14.305 -23.495  -2.342  1.00 72.41           C  
ANISOU 2041  CA  ALA A 309     9896   8974   8643  -1181   -961   -561       C  
ATOM   2042  C   ALA A 309     -14.345 -22.030  -1.907  1.00 79.16           C  
ANISOU 2042  C   ALA A 309    10991   9506   9580  -1376  -1158   -745       C  
ATOM   2043  O   ALA A 309     -13.309 -21.422  -1.638  1.00 86.68           O  
ANISOU 2043  O   ALA A 309    11910  10509  10517  -1661  -1362   -772       O  
ATOM   2044  CB  ALA A 309     -13.900 -23.610  -3.800  1.00 65.46           C  
ANISOU 2044  CB  ALA A 309     8821   8166   7885  -1316   -918   -317       C  
TER    2045      ALA A 309                                                      
ATOM   2046  N   ALA B   3      39.520 -44.179 -13.576  1.00 92.64           N  
ANISOU 2046  N   ALA B   3    14207  11106   9887   5610  -5959  -4248       N  
ATOM   2047  CA  ALA B   3      39.378 -43.092 -14.540  1.00 94.87           C  
ANISOU 2047  CA  ALA B   3    13755  11648  10642   4998  -5586  -4397       C  
ATOM   2048  C   ALA B   3      39.606 -43.574 -15.967  1.00 93.92           C  
ANISOU 2048  C   ALA B   3    13573  11376  10738   4930  -5538  -4479       C  
ATOM   2049  O   ALA B   3      39.278 -42.873 -16.920  1.00 93.18           O  
ANISOU 2049  O   ALA B   3    13083  11349  10974   4354  -5183  -4480       O  
ATOM   2050  CB  ALA B   3      40.319 -41.950 -14.209  1.00 94.12           C  
ANISOU 2050  CB  ALA B   3    12744  12149  10867   5036  -5442  -4933       C  
ATOM   2051  N   GLU B   4      40.206 -44.755 -16.116  1.00 91.62           N  
ANISOU 2051  N   GLU B   4    13683  10876  10254   5543  -5880  -4574       N  
ATOM   2052  CA  GLU B   4      40.409 -45.297 -17.454  1.00109.67           C  
ANISOU 2052  CA  GLU B   4    15950  13012  12709   5490  -5843  -4651       C  
ATOM   2053  C   GLU B   4      39.084 -45.404 -18.197  1.00104.66           C  
ANISOU 2053  C   GLU B   4    15776  11943  12048   4775  -5562  -4161       C  
ATOM   2054  O   GLU B   4      39.016 -45.133 -19.403  1.00102.97           O  
ANISOU 2054  O   GLU B   4    15219  11766  12141   4358  -5261  -4219       O  
ATOM   2055  CB  GLU B   4      41.099 -46.659 -17.377  1.00 96.22           C  
ANISOU 2055  CB  GLU B   4    14783  11053  10722   6313  -6303  -4771       C  
ATOM   2056  N   ALA B   5      38.017 -45.788 -17.492  1.00 97.54           N  
ANISOU 2056  N   ALA B   5    15640  10653  10767   4602  -5624  -3676       N  
ATOM   2057  CA  ALA B   5      36.699 -45.811 -18.115  1.00 87.46           C  
ANISOU 2057  CA  ALA B   5    14658   9045   9528   3852  -5246  -3157       C  
ATOM   2058  C   ALA B   5      36.270 -44.408 -18.529  1.00 82.96           C  
ANISOU 2058  C   ALA B   5    13341   8830   9350   3234  -4823  -3168       C  
ATOM   2059  O   ALA B   5      35.776 -44.208 -19.643  1.00 83.01           O  
ANISOU 2059  O   ALA B   5    13174   8780   9587   2743  -4505  -3026       O  
ATOM   2060  CB  ALA B   5      35.675 -46.427 -17.165  1.00 87.10           C  
ANISOU 2060  CB  ALA B   5    15459   8598   9038   3727  -5285  -2613       C  
ATOM   2061  N   LEU B   6      36.512 -43.417 -17.667  1.00 82.04           N  
ANISOU 2061  N   LEU B   6    12787   9084   9303   3287  -4822  -3368       N  
ATOM   2062  CA  LEU B   6      36.118 -42.040 -17.959  1.00 82.92           C  
ANISOU 2062  CA  LEU B   6    12267   9467   9773   2747  -4412  -3380       C  
ATOM   2063  C   LEU B   6      36.748 -41.548 -19.252  1.00 80.14           C  
ANISOU 2063  C   LEU B   6    11330   9296   9825   2579  -4186  -3711       C  
ATOM   2064  O   LEU B   6      36.114 -40.810 -20.018  1.00 76.87           O  
ANISOU 2064  O   LEU B   6    10670   8882   9654   2046  -3795  -3512       O  
ATOM   2065  CB  LEU B   6      36.508 -41.135 -16.788  1.00 85.53           C  
ANISOU 2065  CB  LEU B   6    12235  10159  10103   2913  -4484  -3667       C  
ATOM   2066  N   LYS B   7      37.991 -41.951 -19.518  1.00 81.50           N  
ANISOU 2066  N   LYS B   7    11268   9642  10057   3039  -4394  -4187       N  
ATOM   2067  CA  LYS B   7      38.570 -41.694 -20.830  1.00 80.49           C  
ANISOU 2067  CA  LYS B   7    10663   9659  10260   2850  -4131  -4437       C  
ATOM   2068  C   LYS B   7      37.688 -42.282 -21.925  1.00 75.45           C  
ANISOU 2068  C   LYS B   7    10446   8645   9576   2488  -4002  -4069       C  
ATOM   2069  O   LYS B   7      37.439 -41.633 -22.945  1.00 74.86           O  
ANISOU 2069  O   LYS B   7    10059   8636   9748   2022  -3633  -4011       O  
ATOM   2070  CB  LYS B   7      39.990 -42.267 -20.908  1.00 76.32           C  
ANISOU 2070  CB  LYS B   7     9843   9385   9769   3436  -4355  -4902       C  
ATOM   2071  N   LEU B   8      37.186 -43.505 -21.717  1.00 76.05           N  
ANISOU 2071  N   LEU B   8    11243   8327   9325   2666  -4237  -3740       N  
ATOM   2072  CA  LEU B   8      36.383 -44.169 -22.737  1.00 72.40           C  
ANISOU 2072  CA  LEU B   8    11163   7537   8809   2297  -4075  -3376       C  
ATOM   2073  C   LEU B   8      35.025 -43.504 -22.911  1.00 72.06           C  
ANISOU 2073  C   LEU B   8    11116   7458   8806   1642  -3730  -2875       C  
ATOM   2074  O   LEU B   8      34.548 -43.359 -24.044  1.00 71.72           O  
ANISOU 2074  O   LEU B   8    10957   7410   8882   1228  -3468  -2724       O  
ATOM   2075  CB  LEU B   8      36.212 -45.646 -22.392  1.00 77.00           C  
ANISOU 2075  CB  LEU B   8    12573   7663   9022   2624  -4384  -3189       C  
ATOM   2076  CG  LEU B   8      37.442 -46.517 -22.636  1.00 78.15           C  
ANISOU 2076  CG  LEU B   8    12802   7765   9128   3285  -4705  -3652       C  
ATOM   2077  CD1 LEU B   8      37.089 -47.995 -22.590  1.00 87.51           C  
ANISOU 2077  CD1 LEU B   8    14917   8366   9966   3490  -4908  -3389       C  
ATOM   2078  CD2 LEU B   8      38.108 -46.154 -23.957  1.00 76.02           C  
ANISOU 2078  CD2 LEU B   8    11881   7799   9202   3129  -4449  -3972       C  
ATOM   2079  N   ILE B   9      34.372 -43.110 -21.813  1.00 68.18           N  
ANISOU 2079  N   ILE B   9    10744   6972   8189   1563  -3733  -2626       N  
ATOM   2080  CA  ILE B   9      33.125 -42.364 -21.969  1.00 67.35           C  
ANISOU 2080  CA  ILE B   9    10528   6914   8149   1000  -3404  -2220       C  
ATOM   2081  C   ILE B   9      33.361 -41.098 -22.785  1.00 65.91           C  
ANISOU 2081  C   ILE B   9     9684   7017   8341    760  -3088  -2379       C  
ATOM   2082  O   ILE B   9      32.584 -40.781 -23.694  1.00 66.64           O  
ANISOU 2082  O   ILE B   9     9692   7116   8512    353  -2827  -2108       O  
ATOM   2083  CB  ILE B   9      32.475 -42.050 -20.607  1.00 72.73           C  
ANISOU 2083  CB  ILE B   9    11375   7610   8650    980  -3436  -2005       C  
ATOM   2084  CG1 ILE B   9      31.953 -43.321 -19.925  1.00 72.49           C  
ANISOU 2084  CG1 ILE B   9    12125   7228   8189   1056  -3648  -1723       C  
ATOM   2085  CG2 ILE B   9      31.373 -40.993 -20.771  1.00 66.56           C  
ANISOU 2085  CG2 ILE B   9    10286   6985   8019    489  -3080  -1713       C  
ATOM   2086  CD1 ILE B   9      32.901 -44.006 -18.997  1.00 80.10           C  
ANISOU 2086  CD1 ILE B   9    13438   8081   8914   1676  -4040  -1955       C  
ATOM   2087  N   ALA B  10      34.452 -40.380 -22.509  1.00 68.27           N  
ANISOU 2087  N   ALA B  10     9528   7558   8852   1005  -3100  -2836       N  
ATOM   2088  CA  ALA B  10      34.758 -39.188 -23.294  1.00 66.15           C  
ANISOU 2088  CA  ALA B  10     8711   7498   8924    740  -2751  -3009       C  
ATOM   2089  C   ALA B  10      35.009 -39.543 -24.753  1.00 65.05           C  
ANISOU 2089  C   ALA B  10     8525   7331   8860    592  -2624  -3056       C  
ATOM   2090  O   ALA B  10      34.554 -38.842 -25.664  1.00 60.46           O  
ANISOU 2090  O   ALA B  10     7773   6783   8414    221  -2298  -2866       O  
ATOM   2091  CB  ALA B  10      35.966 -38.471 -22.704  1.00 59.58           C  
ANISOU 2091  CB  ALA B  10     7412   6943   8281    984  -2777  -3578       C  
ATOM   2092  N   GLU B  11      35.724 -40.637 -24.992  1.00 66.22           N  
ANISOU 2092  N   GLU B  11     8852   7413   8895    911  -2884  -3307       N  
ATOM   2093  CA  GLU B  11      35.996 -41.046 -26.360  1.00 65.39           C  
ANISOU 2093  CA  GLU B  11     8712   7295   8837    784  -2767  -3397       C  
ATOM   2094  C   GLU B  11      34.700 -41.370 -27.092  1.00 60.18           C  
ANISOU 2094  C   GLU B  11     8387   6447   8030    376  -2634  -2861       C  
ATOM   2095  O   GLU B  11      34.503 -40.944 -28.235  1.00 59.07           O  
ANISOU 2095  O   GLU B  11     8068   6396   7978     55  -2363  -2777       O  
ATOM   2096  CB  GLU B  11      36.952 -42.242 -26.359  1.00 63.72           C  
ANISOU 2096  CB  GLU B  11     8680   7020   8510   1275  -3102  -3780       C  
ATOM   2097  N   ALA B  12      33.793 -42.099 -26.435  1.00 57.95           N  
ANISOU 2097  N   ALA B  12     8589   5934   7495    363  -2810  -2507       N  
ATOM   2098  CA  ALA B  12      32.520 -42.442 -27.066  1.00 60.14           C  
ANISOU 2098  CA  ALA B  12     9134   6103   7612    -60  -2689  -2059       C  
ATOM   2099  C   ALA B  12      31.695 -41.195 -27.378  1.00 61.59           C  
ANISOU 2099  C   ALA B  12     8975   6500   7927   -423  -2382  -1774       C  
ATOM   2100  O   ALA B  12      31.054 -41.113 -28.434  1.00 55.53           O  
ANISOU 2100  O   ALA B  12     8169   5808   7122   -738  -2215  -1560       O  
ATOM   2101  CB  ALA B  12      31.734 -43.390 -26.164  1.00 64.03           C  
ANISOU 2101  CB  ALA B  12    10199   6326   7804    -60  -2887  -1785       C  
ATOM   2102  N   LEU B  13      31.692 -40.217 -26.467  1.00 55.36           N  
ANISOU 2102  N   LEU B  13     7951   5812   7270   -353  -2314  -1777       N  
ATOM   2103  CA  LEU B  13      30.965 -38.980 -26.722  1.00 55.97           C  
ANISOU 2103  CA  LEU B  13     7738   6044   7484   -616  -2020  -1527       C  
ATOM   2104  C   LEU B  13      31.542 -38.223 -27.909  1.00 55.55           C  
ANISOU 2104  C   LEU B  13     7371   6103   7632   -725  -1758  -1667       C  
ATOM   2105  O   LEU B  13      30.801 -37.578 -28.659  1.00 52.45           O  
ANISOU 2105  O   LEU B  13     6893   5788   7247   -962  -1537  -1370       O  
ATOM   2106  CB  LEU B  13      30.975 -38.108 -25.472  1.00 54.19           C  
ANISOU 2106  CB  LEU B  13     7351   5867   7371   -492  -1991  -1577       C  
ATOM   2107  CG  LEU B  13      30.268 -38.794 -24.305  1.00 56.47           C  
ANISOU 2107  CG  LEU B  13     7986   6064   7407   -440  -2202  -1386       C  
ATOM   2108  CD1 LEU B  13      30.563 -38.073 -22.994  1.00 60.27           C  
ANISOU 2108  CD1 LEU B  13     8321   6612   7966   -247  -2223  -1549       C  
ATOM   2109  CD2 LEU B  13      28.781 -38.899 -24.555  1.00 50.20           C  
ANISOU 2109  CD2 LEU B  13     7318   5308   6448   -777  -2097   -939       C  
ATOM   2110  N   GLU B  14      32.858 -38.285 -28.097  1.00 58.27           N  
ANISOU 2110  N   GLU B  14     7546   6479   8116   -545  -1772  -2126       N  
ATOM   2111  CA  GLU B  14      33.456 -37.647 -29.261  1.00 61.23           C  
ANISOU 2111  CA  GLU B  14     7662   6959   8644   -708  -1480  -2287       C  
ATOM   2112  C   GLU B  14      33.028 -38.341 -30.550  1.00 56.78           C  
ANISOU 2112  C   GLU B  14     7283   6393   7896   -896  -1461  -2093       C  
ATOM   2113  O   GLU B  14      32.870 -37.686 -31.589  1.00 55.08           O  
ANISOU 2113  O   GLU B  14     6965   6262   7702  -1129  -1184  -1957       O  
ATOM   2114  CB  GLU B  14      34.981 -37.631 -29.115  1.00 64.00           C  
ANISOU 2114  CB  GLU B  14     7732   7415   9169   -495  -1495  -2904       C  
ATOM   2115  CG  GLU B  14      35.717 -36.803 -30.162  1.00 67.19           C  
ANISOU 2115  CG  GLU B  14     7834   7946   9750   -728  -1111  -3145       C  
ATOM   2116  CD  GLU B  14      35.272 -35.355 -30.186  1.00 73.90           C  
ANISOU 2116  CD  GLU B  14     8574   8756  10748   -991   -740  -2910       C  
ATOM   2117  OE1 GLU B  14      35.431 -34.658 -29.158  1.00 82.59           O  
ANISOU 2117  OE1 GLU B  14     9525   9853  12003   -922   -710  -3047       O  
ATOM   2118  OE2 GLU B  14      34.761 -34.914 -31.237  1.00 73.12           O  
ANISOU 2118  OE2 GLU B  14     8569   8621  10591  -1245   -481  -2592       O  
ATOM   2119  N   VAL B  15      32.823 -39.656 -30.506  1.00 55.73           N  
ANISOU 2119  N   VAL B  15     7466   6152   7557   -806  -1741  -2077       N  
ATOM   2120  CA  VAL B  15      32.296 -40.333 -31.683  1.00 56.71           C  
ANISOU 2120  CA  VAL B  15     7777   6285   7484  -1032  -1722  -1904       C  
ATOM   2121  C   VAL B  15      30.832 -39.961 -31.896  1.00 56.49           C  
ANISOU 2121  C   VAL B  15     7812   6340   7312  -1320  -1637  -1391       C  
ATOM   2122  O   VAL B  15      30.390 -39.782 -33.037  1.00 55.59           O  
ANISOU 2122  O   VAL B  15     7660   6371   7092  -1545  -1493  -1215       O  
ATOM   2123  CB  VAL B  15      32.501 -41.856 -31.577  1.00 60.61           C  
ANISOU 2123  CB  VAL B  15     8644   6583   7802   -874  -2014  -2066       C  
ATOM   2124  CG1 VAL B  15      32.395 -42.496 -32.944  1.00 63.76           C  
ANISOU 2124  CG1 VAL B  15     9154   7020   8051  -1084  -1951  -2083       C  
ATOM   2125  CG2 VAL B  15      33.870 -42.161 -31.012  1.00 61.45           C  
ANISOU 2125  CG2 VAL B  15     8669   6637   8041   -447  -2174  -2568       C  
ATOM   2126  N   ILE B  16      30.068 -39.800 -30.810  1.00 52.68           N  
ANISOU 2126  N   ILE B  16     7397   5816   6805  -1298  -1723  -1166       N  
ATOM   2127  CA  ILE B  16      28.674 -39.384 -30.951  1.00 52.06           C  
ANISOU 2127  CA  ILE B  16     7290   5890   6598  -1533  -1642   -735       C  
ATOM   2128  C   ILE B  16      28.605 -38.008 -31.588  1.00 51.61           C  
ANISOU 2128  C   ILE B  16     6946   5984   6679  -1568  -1364   -594       C  
ATOM   2129  O   ILE B  16      27.847 -37.774 -32.540  1.00 50.48           O  
ANISOU 2129  O   ILE B  16     6767   6024   6391  -1731  -1276   -326       O  
ATOM   2130  CB  ILE B  16      27.959 -39.394 -29.590  1.00 56.16           C  
ANISOU 2130  CB  ILE B  16     7897   6362   7077  -1497  -1747   -582       C  
ATOM   2131  CG1 ILE B  16      27.723 -40.820 -29.106  1.00 55.47           C  
ANISOU 2131  CG1 ILE B  16     8223   6096   6757  -1552  -1980   -608       C  
ATOM   2132  CG2 ILE B  16      26.635 -38.650 -29.682  1.00 50.35           C  
ANISOU 2132  CG2 ILE B  16     6992   5863   6277  -1669  -1621   -210       C  
ATOM   2133  CD1 ILE B  16      27.386 -40.887 -27.638  1.00 52.70           C  
ANISOU 2133  CD1 ILE B  16     8022   5647   6355  -1468  -2077   -541       C  
ATOM   2134  N   ALA B  17      29.422 -37.082 -31.086  1.00 53.64           N  
ANISOU 2134  N   ALA B  17     7021   6161   7198  -1411  -1218   -788       N  
ATOM   2135  CA  ALA B  17      29.490 -35.752 -31.674  1.00 52.74           C  
ANISOU 2135  CA  ALA B  17     6731   6088   7222  -1456   -902   -678       C  
ATOM   2136  C   ALA B  17      29.837 -35.823 -33.154  1.00 53.63           C  
ANISOU 2136  C   ALA B  17     6867   6279   7232  -1603   -757   -687       C  
ATOM   2137  O   ALA B  17      29.280 -35.077 -33.972  1.00 53.43           O  
ANISOU 2137  O   ALA B  17     6843   6338   7120  -1685   -570   -382       O  
ATOM   2138  CB  ALA B  17      30.512 -34.915 -30.922  1.00 50.42           C  
ANISOU 2138  CB  ALA B  17     6262   5671   7224  -1336   -747  -1006       C  
ATOM   2139  N   LYS B  18      30.744 -36.728 -33.518  1.00 54.22           N  
ANISOU 2139  N   LYS B  18     6980   6336   7286  -1603   -848  -1039       N  
ATOM   2140  CA  LYS B  18      31.138 -36.868 -34.916  1.00 56.21           C  
ANISOU 2140  CA  LYS B  18     7251   6687   7419  -1759   -697  -1102       C  
ATOM   2141  C   LYS B  18      30.008 -37.446 -35.757  1.00 53.80           C  
ANISOU 2141  C   LYS B  18     7106   6546   6791  -1915   -814   -757       C  
ATOM   2142  O   LYS B  18      29.749 -36.968 -36.864  1.00 58.78           O  
ANISOU 2142  O   LYS B  18     7746   7320   7269  -2042   -638   -556       O  
ATOM   2143  CB  LYS B  18      32.393 -37.738 -35.016  1.00 58.24           C  
ANISOU 2143  CB  LYS B  18     7477   6910   7743  -1675   -778  -1626       C  
ATOM   2144  CG  LYS B  18      32.937 -37.916 -36.428  1.00 61.48           C  
ANISOU 2144  CG  LYS B  18     7881   7443   8036  -1844   -593  -1779       C  
ATOM   2145  N   ALA B  19      29.334 -38.482 -35.255  1.00 55.65           N  
ANISOU 2145  N   ALA B  19     7484   6773   6887  -1925  -1099   -700       N  
ATOM   2146  CA  ALA B  19      28.218 -39.072 -35.987  1.00 53.86           C  
ANISOU 2146  CA  ALA B  19     7367   6752   6347  -2133  -1208   -439       C  
ATOM   2147  C   ALA B  19      27.079 -38.079 -36.172  1.00 53.93           C  
ANISOU 2147  C   ALA B  19     7242   6988   6259  -2157  -1122     -6       C  
ATOM   2148  O   ALA B  19      26.431 -38.060 -37.224  1.00 59.99           O  
ANISOU 2148  O   ALA B  19     8003   8025   6767  -2283  -1111    196       O  
ATOM   2149  CB  ALA B  19      27.722 -40.324 -35.265  1.00 60.73           C  
ANISOU 2149  CB  ALA B  19     8451   7521   7102  -2198  -1474   -489       C  
ATOM   2150  N   LEU B  20      26.820 -37.240 -35.168  1.00 53.47           N  
ANISOU 2150  N   LEU B  20     7075   6851   6388  -2001  -1073    123       N  
ATOM   2151  CA  LEU B  20      25.761 -36.247 -35.309  1.00 53.43           C  
ANISOU 2151  CA  LEU B  20     6945   7048   6307  -1937   -995    511       C  
ATOM   2152  C   LEU B  20      26.084 -35.273 -36.422  1.00 57.65           C  
ANISOU 2152  C   LEU B  20     7490   7610   6805  -1887   -747    653       C  
ATOM   2153  O   LEU B  20      25.224 -34.946 -37.248  1.00 65.76           O  
ANISOU 2153  O   LEU B  20     8503   8906   7576  -1871   -755    965       O  
ATOM   2154  CB  LEU B  20      25.568 -35.482 -34.012  1.00 54.41           C  
ANISOU 2154  CB  LEU B  20     6970   7036   6667  -1758   -950    563       C  
ATOM   2155  CG  LEU B  20      24.647 -36.143 -33.009  1.00 59.69           C  
ANISOU 2155  CG  LEU B  20     7619   7808   7253  -1816  -1159    612       C  
ATOM   2156  CD1 LEU B  20      24.746 -35.368 -31.727  1.00 58.25           C  
ANISOU 2156  CD1 LEU B  20     7355   7459   7318  -1632  -1083    583       C  
ATOM   2157  CD2 LEU B  20      23.218 -36.213 -33.532  1.00 61.06           C  
ANISOU 2157  CD2 LEU B  20     7668   8388   7142  -1913  -1247    905       C  
ATOM   2158  N   LEU B  21      27.322 -34.773 -36.440  1.00 56.11           N  
ANISOU 2158  N   LEU B  21     7325   7154   6839  -1863   -515    415       N  
ATOM   2159  CA  LEU B  21      27.745 -33.868 -37.501  1.00 59.00           C  
ANISOU 2159  CA  LEU B  21     7778   7488   7152  -1885   -211    527       C  
ATOM   2160  C   LEU B  21      27.607 -34.520 -38.867  1.00 58.86           C
[truncated: 276,211 more chars]
