# Supplementary material for: Rationally seeded computational protein design of ɑ-helical barrels
Source: Nat Chem Biol. 2024 Jun 20;20(8):991–9. doi: 10.1038/s41589-024-01642-0 (PMC11288890; doi:10.1038/s41589-024-01642-0)
Supplement: Supplementary file 7 — PDB files and AlphaFold2 models used for making the figure. [file 41589_2024_1642_MOESM7_ESM.zip › KIA_RP_RSPD_NatChemBiol_data_Figure4/panel_d/8QAH_scCC8_58_submitted.pdb]

HEADER    DE NOVO PROTEIN                         22-AUG-23   8QAH              
TITLE     X-RAY CRYSTAL STRUCTURE OF A DE NOVO DESIGNED SINGLE-CHAIN PARALLEL   
TITLE    2 COILED-COIL ALPHA-HELICAL BARREL WITH 8 INNER HELICES, SC-CC-8-58    
COMPND    MOL_ID: 1;                                                            
COMPND   2 MOLECULE: SC-CC-8-58;                                                
COMPND   3 CHAIN: A, B;                                                         
COMPND   4 ENGINEERED: YES                                                      
SOURCE    MOL_ID: 1;                                                            
SOURCE   2 ORGANISM_SCIENTIFIC: SYNTHETIC CONSTRUCT;                            
SOURCE   3 ORGANISM_TAXID: 32630;                                               
SOURCE   4 EXPRESSION_SYSTEM: ESCHERICHIA COLI;                                 
SOURCE   5 EXPRESSION_SYSTEM_TAXID: 562                                         
KEYWDS    COILED COIL, ALPHA-HELICAL BARREL, DE NOVO PROTEIN DESIGN, DE NOVO    
KEYWDS   2 PROTEIN                                                              
EXPDTA    X-RAY DIFFRACTION                                                     
AUTHOR    R.PETRENAS,K.I.ALBANESE,D.N.WOOLFSON                                  
JRNL        AUTH   R.PETRENAS,K.I.ALBANESE,D.N.WOOLFSON                         
JRNL        TITL   X-RAY CRYSTAL STRUCTURE OF A DE NOVO DESIGNED SINGLE-CHAIN   
JRNL        TITL 2 PARALLEL COILED-COIL ALPHA-HELICAL BARREL WITH 8 INNER       
JRNL        TITL 3 HELICES, SC-CC-8-58                                          
JRNL        REF    TO BE PUBLISHED                                              
JRNL        REFN                                                                
REMARK   2                                                                      
REMARK   2 RESOLUTION.    2.35 ANGSTROMS.                                       
REMARK   3                                                                      
REMARK   3 REFINEMENT.                                                          
REMARK   3   PROGRAM     : PHENIX 1.20.1_4487                                   
REMARK   3   AUTHORS     : PAUL ADAMS,PAVEL AFONINE,VINCENT CHEN,IAN            
REMARK   3               : DAVIS,KRESHNA GOPAL,RALF GROSSE-KUNSTLEVE,           
REMARK   3               : LI-WEI HUNG,ROBERT IMMORMINO,TOM IOERGER,            
REMARK   3               : AIRLIE MCCOY,ERIK MCKEE,NIGEL MORIARTY,              
REMARK   3               : REETAL PAI,RANDY READ,JANE RICHARDSON,               
REMARK   3               : DAVID RICHARDSON,TOD ROMO,JIM SACCHETTINI,           
REMARK   3               : NICHOLAS SAUTER,JACOB SMITH,LAURENT                  
REMARK   3               : STORONI,TOM TERWILLIGER,PETER ZWART                  
REMARK   3                                                                      
REMARK   3    REFINEMENT TARGET : ML                                            
REMARK   3                                                                      
REMARK   3  DATA USED IN REFINEMENT.                                            
REMARK   3   RESOLUTION RANGE HIGH (ANGSTROMS) : 2.35                           
REMARK   3   RESOLUTION RANGE LOW  (ANGSTROMS) : 49.09                          
REMARK   3   MIN(FOBS/SIGMA_FOBS)              : 1.350                          
REMARK   3   COMPLETENESS FOR RANGE        (%) : 99.6                           
REMARK   3   NUMBER OF REFLECTIONS             : 29191                          
REMARK   3                                                                      
REMARK   3  FIT TO DATA USED IN REFINEMENT.                                     
REMARK   3   R VALUE     (WORKING + TEST SET) : 0.193                           
REMARK   3   R VALUE            (WORKING SET) : 0.191                           
REMARK   3   FREE R VALUE                     : 0.232                           
REMARK   3   FREE R VALUE TEST SET SIZE   (%) : 4.770                           
REMARK   3   FREE R VALUE TEST SET COUNT      : 1393                            
REMARK   3                                                                      
REMARK   3  FIT TO DATA USED IN REFINEMENT (IN BINS).                           
REMARK   3   BIN  RESOLUTION RANGE  COMPL.    NWORK NFREE   RWORK  RFREE        
REMARK   3     1 49.0900 -  5.0600    0.99     2849   124  0.2103 0.2112        
REMARK   3     2  5.0600 -  4.0200    1.00     2814   146  0.1755 0.2185        
REMARK   3     3  4.0200 -  3.5100    1.00     2783   130  0.1688 0.2312        
REMARK   3     4  3.5100 -  3.1900    1.00     2795   134  0.1911 0.2408        
REMARK   3     5  3.1900 -  2.9600    1.00     2801   141  0.1800 0.2290        
REMARK   3     6  2.9600 -  2.7900    1.00     2732   141  0.1844 0.2252        
REMARK   3     7  2.7900 -  2.6500    1.00     2768   158  0.1821 0.2309        
REMARK   3     8  2.6500 -  2.5300    1.00     2751   140  0.1883 0.2352        
REMARK   3     9  2.5300 -  2.4300    1.00     2757   158  0.2109 0.2409        
REMARK   3    10  2.4300 -  2.3500    0.98     2748   121  0.2466 0.3121        
REMARK   3                                                                      
REMARK   3  BULK SOLVENT MODELLING.                                             
REMARK   3   METHOD USED        : FLAT BULK SOLVENT MODEL                       
REMARK   3   SOLVENT RADIUS     : 1.10                                          
REMARK   3   SHRINKAGE RADIUS   : 0.90                                          
REMARK   3   K_SOL              : NULL                                          
REMARK   3   B_SOL              : NULL                                          
REMARK   3                                                                      
REMARK   3  ERROR ESTIMATES.                                                    
REMARK   3   COORDINATE ERROR (MAXIMUM-LIKELIHOOD BASED)     : 0.230            
REMARK   3   PHASE ERROR (DEGREES, MAXIMUM-LIKELIHOOD BASED) : 24.250           
REMARK   3                                                                      
REMARK   3  B VALUES.                                                           
REMARK   3   FROM WILSON PLOT           (A**2) : 14.18                          
REMARK   3   MEAN B VALUE      (OVERALL, A**2) : 24.25                          
REMARK   3   OVERALL ANISOTROPIC B VALUE.                                       
REMARK   3    B11 (A**2) : NULL                                                 
REMARK   3    B22 (A**2) : NULL                                                 
REMARK   3    B33 (A**2) : NULL                                                 
REMARK   3    B12 (A**2) : NULL                                                 
REMARK   3    B13 (A**2) : NULL                                                 
REMARK   3    B23 (A**2) : NULL                                                 
REMARK   3                                                                      
REMARK   3  TWINNING INFORMATION.                                               
REMARK   3   FRACTION: NULL                                                     
REMARK   3   OPERATOR: NULL                                                     
REMARK   3                                                                      
REMARK   3  DEVIATIONS FROM IDEAL VALUES.                                       
REMARK   3                 RMSD          COUNT                                  
REMARK   3   BOND      :  0.003           5415                                  
REMARK   3   ANGLE     :  0.415           7432                                  
REMARK   3   CHIRALITY :  0.032           1037                                  
REMARK   3   PLANARITY :  0.003            931                                  
REMARK   3   DIHEDRAL  :  3.330            884                                  
REMARK   3                                                                      
REMARK   3  TLS DETAILS                                                         
REMARK   3   NUMBER OF TLS GROUPS  : 16                                         
REMARK   3   TLS GROUP : 1                                                      
REMARK   3    SELECTION: CHAIN 'A' AND (RESID -1 THROUGH 27 )                   
REMARK   3    ORIGIN FOR THE GROUP (A):   4.6315  11.5568  25.2996              
REMARK   3    T TENSOR                                                          
REMARK   3      T11:   0.2703 T22:   0.1355                                     
REMARK   3      T33:   0.0609 T12:  -0.0200                                     
REMARK   3      T13:  -0.0055 T23:   0.0163                                     
REMARK   3    L TENSOR                                                          
REMARK   3      L11:   3.5975 L22:   1.2399                                     
REMARK   3      L33:   3.5767 L12:   0.2622                                     
REMARK   3      L13:  -0.8534 L23:  -0.0686                                     
REMARK   3    S TENSOR                                                          
REMARK   3      S11:   0.0872 S12:   0.4771 S13:   0.3035                       
REMARK   3      S21:  -0.2004 S22:  -0.0857 S23:   0.0104                       
REMARK   3      S31:  -0.2328 S32:  -0.0460 S33:  -0.0118                       
REMARK   3   TLS GROUP : 2                                                      
REMARK   3    SELECTION: CHAIN 'A' AND (RESID 28 THROUGH 84 )                   
REMARK   3    ORIGIN FOR THE GROUP (A):   4.5326   4.6520  20.0356              
REMARK   3    T TENSOR                                                          
REMARK   3      T11:   0.3387 T22:   0.1933                                     
REMARK   3      T33:   0.0670 T12:  -0.0431                                     
REMARK   3      T13:   0.0020 T23:  -0.0080                                     
REMARK   3    L TENSOR                                                          
REMARK   3      L11:   1.6237 L22:   0.3633                                     
REMARK   3      L33:   1.9531 L12:  -0.2394                                     
REMARK   3      L13:  -0.1514 L23:  -0.1565                                     
REMARK   3    S TENSOR                                                          
REMARK   3      S11:   0.0284 S12:   0.4385 S13:   0.0225                       
REMARK   3      S21:  -0.2013 S22:  -0.0678 S23:  -0.0148                       
REMARK   3      S31:  -0.0300 S32:   0.0722 S33:   0.0091                       
REMARK   3   TLS GROUP : 3                                                      
REMARK   3    SELECTION: CHAIN 'A' AND (RESID 85 THROUGH 139 )                  
REMARK   3    ORIGIN FOR THE GROUP (A):   4.7911  -5.4094  24.3689              
REMARK   3    T TENSOR                                                          
REMARK   3      T11:   0.2881 T22:   0.1079                                     
REMARK   3      T33:   0.1099 T12:  -0.0412                                     
REMARK   3      T13:   0.0093 T23:  -0.0330                                     
REMARK   3    L TENSOR                                                          
REMARK   3      L11:   3.1324 L22:   0.7318                                     
REMARK   3      L33:   2.6554 L12:   0.7714                                     
REMARK   3      L13:   0.8884 L23:   0.5196                                     
REMARK   3    S TENSOR                                                          
REMARK   3      S11:   0.0959 S12:   0.4010 S13:  -0.3559                       
REMARK   3      S21:  -0.3322 S22:   0.0050 S23:  -0.0391                       
REMARK   3      S31:   0.2103 S32:   0.0715 S33:  -0.0716                       
REMARK   3   TLS GROUP : 4                                                      
REMARK   3    SELECTION: CHAIN 'A' AND (RESID 140 THROUGH 168 )                 
REMARK   3    ORIGIN FOR THE GROUP (A):   3.2679 -12.6101  31.8042              
REMARK   3    T TENSOR                                                          
REMARK   3      T11:   0.4207 T22:   0.1114                                     
REMARK   3      T33:   0.2498 T12:  -0.0293                                     
REMARK   3      T13:   0.0145 T23:  -0.0157                                     
REMARK   3    L TENSOR                                                          
REMARK   3      L11:   7.1006 L22:   2.5759                                     
REMARK   3      L33:   3.4803 L12:   0.0528                                     
REMARK   3      L13:   3.3107 L23:  -0.2846                                     
REMARK   3    S TENSOR                                                          
REMARK   3      S11:   0.0260 S12:   0.2651 S13:  -0.6608                       
REMARK   3      S21:  -0.2521 S22:   0.0980 S23:  -0.0246                       
REMARK   3      S31:   0.5291 S32:   0.0728 S33:  -0.1632                       
REMARK   3   TLS GROUP : 5                                                      
REMARK   3    SELECTION: CHAIN 'A' AND (RESID 169 THROUGH 255 )                 
REMARK   3    ORIGIN FOR THE GROUP (A):   3.6253  -6.0819  42.1794              
REMARK   3    T TENSOR                                                          
REMARK   3      T11:   0.2128 T22:   0.1046                                     
REMARK   3      T33:   0.1179 T12:  -0.0487                                     
REMARK   3      T13:  -0.0311 T23:   0.0563                                     
REMARK   3    L TENSOR                                                          
REMARK   3      L11:   0.6919 L22:   1.7492                                     
REMARK   3      L33:   1.7044 L12:   0.0603                                     
REMARK   3      L13:  -0.1337 L23:  -0.9099                                     
REMARK   3    S TENSOR                                                          
REMARK   3      S11:   0.0462 S12:  -0.2075 S13:  -0.2539                       
REMARK   3      S21:  -0.0240 S22:  -0.0275 S23:  -0.1096                       
REMARK   3      S31:   0.1783 S32:  -0.1124 S33:   0.0382                       
REMARK   3   TLS GROUP : 6                                                      
REMARK   3    SELECTION: CHAIN 'A' AND (RESID 256 THROUGH 312 )                 
REMARK   3    ORIGIN FOR THE GROUP (A):   3.8442   4.6509  49.2752              
REMARK   3    T TENSOR                                                          
REMARK   3      T11:   0.2059 T22:   0.1620                                     
REMARK   3      T33:   0.0496 T12:  -0.0536                                     
REMARK   3      T13:  -0.0293 T23:   0.0321                                     
REMARK   3    L TENSOR                                                          
REMARK   3      L11:   1.5176 L22:   0.9262                                     
REMARK   3      L33:   2.2450 L12:  -0.2130                                     
REMARK   3      L13:  -0.1852 L23:  -0.5564                                     
REMARK   3    S TENSOR                                                          
REMARK   3      S11:  -0.0514 S12:  -0.2481 S13:  -0.0679                       
REMARK   3      S21:   0.1720 S22:  -0.0094 S23:  -0.0166                       
REMARK   3      S31:  -0.0165 S32:  -0.1239 S33:  -0.0570                       
REMARK   3   TLS GROUP : 7                                                      
REMARK   3    SELECTION: CHAIN 'A' AND (RESID 313 THROUGH 367 )                 
REMARK   3    ORIGIN FOR THE GROUP (A):   5.3701  14.8682  44.9713              
REMARK   3    T TENSOR                                                          
REMARK   3      T11:   0.1800 T22:   0.0776                                     
REMARK   3      T33:   0.0593 T12:  -0.0482                                     
REMARK   3      T13:  -0.0342 T23:   0.0120                                     
REMARK   3    L TENSOR                                                          
REMARK   3      L11:   2.5226 L22:   0.7594                                     
REMARK   3      L33:   1.6051 L12:  -0.7107                                     
REMARK   3      L13:   0.0656 L23:   0.3659                                     
REMARK   3    S TENSOR                                                          
REMARK   3      S11:  -0.0011 S12:  -0.2841 S13:   0.1898                       
REMARK   3      S21:   0.1963 S22:  -0.0285 S23:  -0.0626                       
REMARK   3      S31:  -0.1494 S32:   0.0671 S33:  -0.0071                       
REMARK   3   TLS GROUP : 8                                                      
REMARK   3    SELECTION: CHAIN 'A' AND (RESID 368 THROUGH 424 )                 
REMARK   3    ORIGIN FOR THE GROUP (A):   4.2769  19.1112  35.7150              
REMARK   3    T TENSOR                                                          
REMARK   3      T11:   0.2035 T22:   0.0741                                     
REMARK   3      T33:   0.0884 T12:  -0.0299                                     
REMARK   3      T13:  -0.0448 T23:   0.0290                                     
REMARK   3    L TENSOR                                                          
REMARK   3      L11:   4.2144 L22:   2.1117                                     
REMARK   3      L33:   2.9788 L12:  -0.3025                                     
REMARK   3      L13:  -1.5594 L23:   0.0098                                     
REMARK   3    S TENSOR                                                          
REMARK   3      S11:   0.0844 S12:   0.0696 S13:   0.3508                       
REMARK   3      S21:  -0.0123 S22:  -0.1582 S23:  -0.0971                       
REMARK   3      S31:  -0.1812 S32:  -0.0410 S33:   0.0771                       
REMARK   3   TLS GROUP : 9                                                      
REMARK   3    SELECTION: CHAIN 'B' AND (RESID -1 THROUGH 84 )                   
REMARK   3    ORIGIN FOR THE GROUP (A):  -1.7370  27.7813   8.8815              
REMARK   3    T TENSOR                                                          
REMARK   3      T11:   0.3363 T22:   0.1121                                     
REMARK   3      T33:   0.1277 T12:  -0.0108                                     
REMARK   3      T13:   0.0390 T23:  -0.0272                                     
REMARK   3    L TENSOR                                                          
REMARK   3      L11:   2.4194 L22:   1.5344                                     
REMARK   3      L33:   1.9046 L12:   0.4173                                     
REMARK   3      L13:   0.3740 L23:   0.6994                                     
REMARK   3    S TENSOR                                                          
REMARK   3      S11:   0.0510 S12:   0.2343 S13:  -0.4546                       
REMARK   3      S21:  -0.0758 S22:   0.0187 S23:  -0.1474                       
REMARK   3      S31:   0.4185 S32:   0.0492 S33:  -0.0386                       
REMARK   3   TLS GROUP : 10                                                     
REMARK   3    SELECTION: CHAIN 'B' AND (RESID 85 THROUGH 141 )                  
REMARK   3    ORIGIN FOR THE GROUP (A):  -1.0702  36.7164   0.0981              
REMARK   3    T TENSOR                                                          
REMARK   3      T11:   0.3064 T22:   0.2398                                     
REMARK   3      T33:   0.0653 T12:  -0.0362                                     
REMARK   3      T13:   0.0180 T23:   0.0198                                     
REMARK   3    L TENSOR                                                          
REMARK   3      L11:   1.1838 L22:   0.9990                                     
REMARK   3      L33:   2.7491 L12:  -0.0794                                     
REMARK   3      L13:   0.5438 L23:   0.1443                                     
REMARK   3    S TENSOR                                                          
REMARK   3      S11:   0.0878 S12:   0.4341 S13:  -0.0990                       
REMARK   3      S21:  -0.2416 S22:  -0.0413 S23:  -0.0073                       
REMARK   3      S31:   0.2862 S32:   0.0056 S33:  -0.0619                       
REMARK   3   TLS GROUP : 11                                                     
REMARK   3    SELECTION: CHAIN 'B' AND (RESID 142 THROUGH 196 )                 
REMARK   3    ORIGIN FOR THE GROUP (A):  -1.6087  47.8716   2.1737              
REMARK   3    T TENSOR                                                          
REMARK   3      T11:   0.3193 T22:   0.2225                                     
REMARK   3      T33:   0.1090 T12:  -0.0264                                     
REMARK   3      T13:  -0.0121 T23:   0.0887                                     
REMARK   3    L TENSOR                                                          
REMARK   3      L11:   0.7127 L22:   0.7523                                     
REMARK   3      L33:   1.8304 L12:   0.1248                                     
REMARK   3      L13:   0.1906 L23:  -0.6275                                     
REMARK   3    S TENSOR                                                          
REMARK   3      S11:   0.0066 S12:   0.2294 S13:   0.1875                       
REMARK   3      S21:  -0.1309 S22:   0.0093 S23:   0.0044                       
REMARK   3      S31:  -0.2076 S32:  -0.0879 S33:  -0.1794                       
REMARK   3   TLS GROUP : 12                                                     
REMARK   3    SELECTION: CHAIN 'B' AND (RESID 197 THROUGH 255 )                 
REMARK   3    ORIGIN FOR THE GROUP (A):  -0.5834  53.7983  10.9275              
REMARK   3    T TENSOR                                                          
REMARK   3      T11:   0.2997 T22:   0.1274                                     
REMARK   3      T33:   0.2187 T12:  -0.0051                                     
REMARK   3      T13:  -0.0236 T23:   0.1066                                     
REMARK   3    L TENSOR                                                          
REMARK   3      L11:   0.8275 L22:   2.1432                                     
REMARK   3      L33:   1.2958 L12:  -0.1432                                     
REMARK   3      L13:   0.3504 L23:  -0.5485                                     
REMARK   3    S TENSOR                                                          
REMARK   3      S11:   0.0622 S12:   0.2001 S13:   0.3877                       
REMARK   3      S21:  -0.0817 S22:  -0.0009 S23:  -0.0040                       
REMARK   3      S31:  -0.3778 S32:  -0.0270 S33:  -0.0098                       
REMARK   3   TLS GROUP : 13                                                     
REMARK   3    SELECTION: CHAIN 'B' AND (RESID 256 THROUGH 312 )                 
REMARK   3    ORIGIN FOR THE GROUP (A):  -1.6481  51.6442  22.1543              
REMARK   3    T TENSOR                                                          
REMARK   3      T11:   0.2818 T22:   0.0769                                     
REMARK   3      T33:   0.1868 T12:  -0.0140                                     
REMARK   3      T13:   0.0359 T23:  -0.0258                                     
REMARK   3    L TENSOR                                                          
REMARK   3      L11:   1.7261 L22:   2.2520                                     
REMARK   3      L33:   0.7084 L12:  -0.4137                                     
REMARK   3      L13:   0.9635 L23:   0.3740                                     
REMARK   3    S TENSOR                                                          
REMARK   3      S11:  -0.0360 S12:  -0.2164 S13:   0.5256                       
REMARK   3      S21:   0.1776 S22:   0.0195 S23:   0.1787                       
REMARK   3      S31:  -0.2331 S32:   0.0271 S33:   0.0376                       
REMARK   3   TLS GROUP : 14                                                     
REMARK   3    SELECTION: CHAIN 'B' AND (RESID 313 THROUGH 367 )                 
REMARK   3    ORIGIN FOR THE GROUP (A):  -2.8178  42.6369  28.3984              
REMARK   3    T TENSOR                                                          
REMARK   3      T11:   0.3033 T22:   0.0975                                     
REMARK   3      T33:   0.0887 T12:   0.0009                                     
REMARK   3      T13:   0.0174 T23:  -0.0122                                     
REMARK   3    L TENSOR                                                          
REMARK   3      L11:   3.6110 L22:   0.8498                                     
REMARK   3      L33:   0.8742 L12:   0.4275                                     
REMARK   3      L13:   0.7353 L23:   0.2761                                     
REMARK   3    S TENSOR                                                          
REMARK   3      S11:  -0.0106 S12:  -0.4822 S13:   0.2254                       
REMARK   3      S21:   0.3168 S22:  -0.0752 S23:   0.0689                       
REMARK   3      S31:  -0.1202 S32:  -0.0905 S33:  -0.0094                       
REMARK   3   TLS GROUP : 15                                                     
REMARK   3    SELECTION: CHAIN 'B' AND (RESID 368 THROUGH 396 )                 
REMARK   3    ORIGIN FOR THE GROUP (A):  -2.1287  32.8179  30.6999              
REMARK   3    T TENSOR                                                          
REMARK   3      T11:   0.3832 T22:   0.1398                                     
REMARK   3      T33:   0.1337 T12:  -0.0336                                     
REMARK   3      T13:   0.0376 T23:   0.0397                                     
REMARK   3    L TENSOR                                                          
REMARK   3      L11:   5.6618 L22:   1.3865                                     
REMARK   3      L33:   2.1556 L12:   1.0789                                     
REMARK   3      L13:   1.4037 L23:  -0.4224                                     
REMARK   3    S TENSOR                                                          
REMARK   3      S11:  -0.0457 S12:  -0.3746 S13:  -0.2926                       
REMARK   3      S21:   0.2526 S22:   0.0264 S23:  -0.0697                       
REMARK   3      S31:  -0.0880 S32:  -0.1570 S33:   0.0895                       
REMARK   3   TLS GROUP : 16                                                     
REMARK   3    SELECTION: CHAIN 'B' AND (RESID 397 THROUGH 424 )                 
REMARK   3    ORIGIN FOR THE GROUP (A):  -2.5532  32.1917  22.8211              
REMARK   3    T TENSOR                                                          
REMARK   3      T11:   0.2659 T22:   0.0658                                     
REMARK   3      T33:   0.0658 T12:  -0.0273                                     
REMARK   3      T13:   0.0297 T23:   0.0008                                     
REMARK   3    L TENSOR                                                          
REMARK   3      L11:   6.5971 L22:   2.3856                                     
REMARK   3      L33:   1.6886 L12:   1.9446                                     
REMARK   3      L13:  -0.0554 L23:  -0.3433                                     
REMARK   3    S TENSOR                                                          
REMARK   3      S11:  -0.0116 S12:  -0.2734 S13:  -0.3152                       
REMARK   3      S21:   0.1571 S22:  -0.0419 S23:  -0.1358                       
REMARK   3      S31:   0.2465 S32:  -0.0961 S33:   0.0289                       
REMARK   3                                                                      
REMARK   3  NCS DETAILS                                                         
REMARK   3   NUMBER OF NCS GROUPS : NULL                                        
REMARK   3                                                                      
REMARK   3  OTHER REFINEMENT REMARKS: ROTAMER OUTLIERS AND WATERS WERE FIXED    
REMARK   3  WITH COOT(0.8.9.2).                                                 
REMARK   4                                                                      
REMARK   4 8QAH COMPLIES WITH FORMAT V. 3.30, 13-JUL-11                         
REMARK 100                                                                      
REMARK 100 THIS ENTRY HAS BEEN PROCESSED BY PDBE ON 22-AUG-23.                  
REMARK 100 THE DEPOSITION ID IS D_1292132915.                                   
REMARK 200                                                                      
REMARK 200 EXPERIMENTAL DETAILS                                                 
REMARK 200  EXPERIMENT TYPE                : X-RAY DIFFRACTION                  
REMARK 200  DATE OF DATA COLLECTION        : 25-MAY-23                          
REMARK 200  TEMPERATURE           (KELVIN) : 100                                
REMARK 200  PH                             : NULL                               
REMARK 200  NUMBER OF CRYSTALS USED        : 1                                  
REMARK 200                                                                      
REMARK 200  SYNCHROTRON              (Y/N) : Y                                  
REMARK 200  RADIATION SOURCE               : DIAMOND                            
REMARK 200  BEAMLINE                       : I24                                
REMARK 200  X-RAY GENERATOR MODEL          : NULL                               
REMARK 200  MONOCHROMATIC OR LAUE    (M/L) : M                                  
REMARK 200  WAVELENGTH OR RANGE        (A) : 0.99990                            
REMARK 200  MONOCHROMATOR                  : NULL                               
REMARK 200  OPTICS                         : NULL                               
REMARK 200                                                                      
REMARK 200  DETECTOR TYPE                  : PIXEL                              
REMARK 200  DETECTOR MANUFACTURER          : DECTRIS PILATUS 6M                 
REMARK 200  INTENSITY-INTEGRATION SOFTWARE : AUTOPROCESS                        
REMARK 200  DATA SCALING SOFTWARE          : AUTOPROCESS                        
REMARK 200                                                                      
REMARK 200  NUMBER OF UNIQUE REFLECTIONS   : 29247                              
REMARK 200  RESOLUTION RANGE HIGH      (A) : 2.350                              
REMARK 200  RESOLUTION RANGE LOW       (A) : 49.090                             
REMARK 200  REJECTION CRITERIA  (SIGMA(I)) : NULL                               
REMARK 200                                                                      
REMARK 200 OVERALL.                                                             
REMARK 200  COMPLETENESS FOR RANGE     (%) : 99.6                               
REMARK 200  DATA REDUNDANCY                : 2.000                              
REMARK 200  R MERGE                    (I) : 0.09588                            
REMARK 200  R SYM                      (I) : NULL                               
REMARK 200  <I/SIGMA(I)> FOR THE DATA SET  : 5.9800                             
REMARK 200                                                                      
REMARK 200 IN THE HIGHEST RESOLUTION SHELL.                                     
REMARK 200  HIGHEST RESOLUTION SHELL, RANGE HIGH (A) : 2.35                     
REMARK 200  HIGHEST RESOLUTION SHELL, RANGE LOW  (A) : 2.43                     
REMARK 200  COMPLETENESS FOR SHELL     (%) : 97.9                               
REMARK 200  DATA REDUNDANCY IN SHELL       : 2.00                               
REMARK 200  R MERGE FOR SHELL          (I) : 0.46390                            
REMARK 200  R SYM FOR SHELL            (I) : NULL                               
REMARK 200  <I/SIGMA(I)> FOR SHELL         : 1.810                              
REMARK 200                                                                      
REMARK 200 DIFFRACTION PROTOCOL: SINGLE WAVELENGTH                              
REMARK 200 METHOD USED TO DETERMINE THE STRUCTURE: MOLECULAR REPLACEMENT        
REMARK 200 SOFTWARE USED: PHASER                                                
REMARK 200 STARTING MODEL: NULL                                                 
REMARK 200                                                                      
REMARK 200 REMARK: NULL                                                         
REMARK 280                                                                      
REMARK 280 CRYSTAL                                                              
REMARK 280 SOLVENT CONTENT, VS   (%): 38.80                                     
REMARK 280 MATTHEWS COEFFICIENT, VM (ANGSTROMS**3/DA): 2.01                     
REMARK 280                                                                      
REMARK 280 CRYSTALLIZATION CONDITIONS: PACT PREMIER D11: 0.2 M CALCIUM          
REMARK 280  CHLORIDE, 0.1 M TRIS, PH 8, 20 % W/V PEG 6000, VAPOR DIFFUSION,     
REMARK 280  SITTING DROP, TEMPERATURE 293.15K                                   
REMARK 290                                                                      
REMARK 290 CRYSTALLOGRAPHIC SYMMETRY                                            
REMARK 290 SYMMETRY OPERATORS FOR SPACE GROUP: P 1 21 1                         
REMARK 290                                                                      
REMARK 290      SYMOP   SYMMETRY                                                
REMARK 290     NNNMMM   OPERATOR                                                
REMARK 290       1555   X,Y,Z                                                   
REMARK 290       2555   -X,Y+1/2,-Z                                             
REMARK 290                                                                      
REMARK 290     WHERE NNN -> OPERATOR NUMBER                                     
REMARK 290           MMM -> TRANSLATION VECTOR                                  
REMARK 290                                                                      
REMARK 290 CRYSTALLOGRAPHIC SYMMETRY TRANSFORMATIONS                            
REMARK 290 THE FOLLOWING TRANSFORMATIONS OPERATE ON THE ATOM/HETATM             
REMARK 290 RECORDS IN THIS ENTRY TO PRODUCE CRYSTALLOGRAPHICALLY                
REMARK 290 RELATED MOLECULES.                                                   
REMARK 290   SMTRY1   1  1.000000  0.000000  0.000000        0.00000            
REMARK 290   SMTRY2   1  0.000000  1.000000  0.000000        0.00000            
REMARK 290   SMTRY3   1  0.000000  0.000000  1.000000        0.00000            
REMARK 290   SMTRY1   2 -1.000000  0.000000  0.000000        0.00000            
REMARK 290   SMTRY2   2  0.000000  1.000000  0.000000       39.29350            
REMARK 290   SMTRY3   2  0.000000  0.000000 -1.000000        0.00000            
REMARK 290                                                                      
REMARK 290 REMARK: NULL                                                         
REMARK 300                                                                      
REMARK 300 BIOMOLECULE: 1, 2                                                    
REMARK 300 SEE REMARK 350 FOR THE AUTHOR PROVIDED AND/OR PROGRAM                
REMARK 300 GENERATED ASSEMBLY INFORMATION FOR THE STRUCTURE IN                  
REMARK 300 THIS ENTRY. THE REMARK MAY ALSO PROVIDE INFORMATION ON               
REMARK 300 BURIED SURFACE AREA.                                                 
REMARK 350                                                                      
REMARK 350 COORDINATES FOR A COMPLETE MULTIMER REPRESENTING THE KNOWN           
REMARK 350 BIOLOGICALLY SIGNIFICANT OLIGOMERIZATION STATE OF THE                
REMARK 350 MOLECULE CAN BE GENERATED BY APPLYING BIOMT TRANSFORMATIONS          
REMARK 350 GIVEN BELOW.  BOTH NON-CRYSTALLOGRAPHIC AND                          
REMARK 350 CRYSTALLOGRAPHIC OPERATIONS ARE GIVEN.                               
REMARK 350                                                                      
REMARK 350 BIOMOLECULE: 1                                                       
REMARK 350 AUTHOR DETERMINED BIOLOGICAL UNIT: MONOMERIC                         
REMARK 350 APPLY THE FOLLOWING TO CHAINS: A                                     
REMARK 350   BIOMT1   1  1.000000  0.000000  0.000000        0.00000            
REMARK 350   BIOMT2   1  0.000000  1.000000  0.000000        0.00000            
REMARK 350   BIOMT3   1  0.000000  0.000000  1.000000        0.00000            
REMARK 350                                                                      
REMARK 350 BIOMOLECULE: 2                                                       
REMARK 350 AUTHOR DETERMINED BIOLOGICAL UNIT: MONOMERIC                         
REMARK 350 APPLY THE FOLLOWING TO CHAINS: B                                     
REMARK 350   BIOMT1   1  1.000000  0.000000  0.000000        0.00000            
REMARK 350   BIOMT2   1  0.000000  1.000000  0.000000        0.00000            
REMARK 350   BIOMT3   1  0.000000  0.000000  1.000000        0.00000            
REMARK 465                                                                      
REMARK 465 MISSING RESIDUES                                                     
REMARK 465 THE FOLLOWING RESIDUES WERE NOT LOCATED IN THE                       
REMARK 465 EXPERIMENT. (M=MODEL NUMBER; RES=RESIDUE NAME; C=CHAIN               
REMARK 465 IDENTIFIER; SSSEQ=SEQUENCE NUMBER; I=INSERTION CODE.)                
REMARK 465                                                                      
REMARK 465   M RES C SSSEQI                                                     
REMARK 465     GLY A    -3                                                      
REMARK 465     SER A    -2                                                      
REMARK 465     ASP A   369                                                      
REMARK 465     LYS A   425                                                      
REMARK 465     GLY B    -3                                                      
REMARK 465     SER B    -2                                                      
REMARK 465     LYS B   425                                                      
REMARK 470                                                                      
REMARK 470 MISSING ATOM                                                         
REMARK 470 THE FOLLOWING RESIDUES HAVE MISSING ATOMS (M=MODEL NUMBER;           
REMARK 470 RES=RESIDUE NAME; C=CHAIN IDENTIFIER; SSEQ=SEQUENCE NUMBER;          
REMARK 470 I=INSERTION CODE):                                                   
REMARK 470   M RES CSSEQI  ATOMS                                                
REMARK 470     HIS A  -1    CG   ND1  CD2  CE1  NE2                             
REMARK 470     MET A   0    CG   SD   CE                                        
REMARK 470     LYS A   7    CE   NZ                                             
REMARK 470     LYS A  14    CG   CD   CE   NZ                                   
REMARK 470     GLU A  18    OE1  OE2                                            
REMARK 470     LYS A  21    CG   CD   CE   NZ                                   
REMARK 470     GLU A  25    CG   CD   OE1  OE2                                  
REMARK 470     LYS A  28    CG   CD   CE   NZ                                   
REMARK 470     GLU A  29    CG   CD   OE1  OE2                                  
REMARK 470     ARG A  30    CG   CD   NE   CZ   NH1  NH2                        
REMARK 470     LYS A  32    CD   CE   NZ                                        
REMARK 470     GLU A  33    CG   CD   OE1  OE2                                  
REMARK 470     GLU A  36    CG   CD   OE1  OE2                                  
REMARK 470     LYS A  37    CD   CE   NZ                                        
REMARK 470     GLU A  40    CG   CD   OE1  OE2                                  
REMARK 470     GLU A  43    CD   OE1  OE2                                       
REMARK 470     LYS A  44    CE   NZ                                             
REMARK 470     GLU A  47    CG   CD   OE1  OE2                                  
REMARK 470     LYS A  50    CD   CE   NZ                                        
REMARK 470     GLU A  51    CG   CD   OE1  OE2                                  
REMARK 470     LYS A  53    CD   CE   NZ                                        
REMARK 470     LYS A  54    CG   CD   CE   NZ                                   
REMARK 470     GLU A  55    CG   CD   OE1  OE2                                  
REMARK 470     ASP A  57    CG   OD1  OD2                                       
REMARK 470     LYS A  85    CG   CD   CE   NZ                                   
REMARK 470     GLU A  86    CG   CD   OE1  OE2                                  
REMARK 470     LYS A  89    CG   CD   CE   NZ                                   
REMARK 470     GLU A  93    CG   CD   OE1  OE2                                  
REMARK 470     GLU A  97    CD   OE1  OE2                                       
REMARK 470     LYS A 100    CG   CD   CE   NZ                                   
REMARK 470     GLU A 103    CG   CD   OE1  OE2                                  
REMARK 470     LYS A 104    CG   CD   CE   NZ                                   
REMARK 470     LYS A 107    CE   NZ                                             
REMARK 470     GLU A 108    CD   OE1  OE2                                       
REMARK 470     LYS A 111    CG   CD   CE   NZ                                   
REMARK 470     LYS A 112    CD   CE   NZ                                        
REMARK 470     ASP A 114    CG   OD1  OD2                                       
REMARK 470     LYS A 142    CG   CD   CE   NZ                                   
REMARK 470     GLU A 143    CG   CD   OE1  OE2                                  
REMARK 470     LYS A 146    CG   CD   CE   NZ                                   
REMARK 470     LYS A 150    CG   CD   CE   NZ                                   
REMARK 470     LYS A 157    CG   CD   CE   NZ                                   
REMARK 470     GLU A 160    CD   OE1  OE2                                       
REMARK 470     ARG A 164    CG   CD   NE   CZ   NH1  NH2                        
REMARK 470     GLU A 165    CG   CD   OE1  OE2                                  
REMARK 470     LYS A 168    CG   CD   CE   NZ                                   
REMARK 470     LYS A 169    CG   CD   CE   NZ                                   
REMARK 470     ASP A 171    CG   OD1  OD2                                       
REMARK 470     LYS A 199    CG   CD   CE   NZ                                   
REMARK 470     GLU A 200    CG   CD   OE1  OE2                                  
REMARK 470     LYS A 203    CG   CD   CE   NZ                                   
REMARK 470     LYS A 204    CE   NZ                                             
REMARK 470     GLU A 207    CD   OE1  OE2                                       
REMARK 470     GLU A 210    CD   OE1  OE2                                       
REMARK 470     LYS A 211    CG   CD   CE   NZ                                   
REMARK 470     LYS A 214    CE   NZ                                             
REMARK 470     LYS A 221    CD   CE   NZ                                        
REMARK 470     LYS A 225    CG   CD   CE   NZ                                   
REMARK 470     LYS A 226    CG   CD   CE   NZ                                   
REMARK 470     ASP A 228    CG   OD1  OD2                                       
REMARK 470     LYS A 256    CG   CD   CE   NZ                                   
REMARK 470     GLU A 257    CG   CD   OE1  OE2                                  
REMARK 470     LYS A 260    CG   CD   CE   NZ                                   
REMARK 470     LYS A 261    CD   CE   NZ                                        
REMARK 470     GLU A 264    CG   CD   OE1  OE2                                  
REMARK 470     LYS A 268    CD   CE   NZ                                        
REMARK 470     GLU A 271    CD   OE1  OE2                                       
REMARK 470     LYS A 278    CG   CD   CE   NZ                                   
REMARK 470     GLU A 279    CD   OE1  OE2                                       
REMARK 470     LYS A 282    CG   CD   CE   NZ                                   
REMARK 470     LYS A 283    CG   CD   CE   NZ                                   
REMARK 470     ASP A 285    CG   OD1  OD2                                       
REMARK 470     LYS A 313    CG   CD   CE   NZ                                   
REMARK 470     GLU A 314    CG   CD   OE1  OE2                                  
REMARK 470     GLU A 315    CG   CD   OE1  OE2                                  
REMARK 470     LYS A 317    CG   CD   CE   NZ                                   
REMARK 470     GLU A 318    CG   CD   OE1  OE2                                  
REMARK 470     GLU A 321    CG   CD   OE1  OE2                                  
REMARK 470     LYS A 324    CE   NZ                                             
REMARK 470     LYS A 328    CG   CD   CE   NZ                                   
REMARK 470     GLU A 332    CD   OE1  OE2                                       
REMARK 470     LYS A 335    CG   CD   CE   NZ                                   
REMARK 470     LYS A 339    CG   CD   CE   NZ                                   
REMARK 470     LYS A 340    CG   CD   CE   NZ                                   
REMARK 470     LYS A 370    CG   CD   CE   NZ                                   
REMARK 470     GLU A 372    CG   CD   OE1  OE2                                  
REMARK 470     LYS A 374    CG   CD   CE   NZ                                   
REMARK 470     LYS A 378    CE   NZ                                             
REMARK 470     GLU A 382    CD   OE1  OE2                                       
REMARK 470     GLU A 385    CD   OE1  OE2                                       
REMARK 470     LYS A 386    CE   NZ                                             
REMARK 470     GLU A 389    CD   OE1  OE2                                       
REMARK 470     LYS A 392    CG   CD   CE   NZ                                   
REMARK 470     LYS A 395    CG   CD   CE   NZ                                   
REMARK 470     LYS A 396    CG   CD   CE   NZ                                   
REMARK 470     LYS A 400    CG   CD   CE   NZ                                   
REMARK 470     GLU A 407    CD   OE1  OE2                                       
REMARK 470     GLU A 414    CD   OE1  OE2                                       
REMARK 470     HIS B  -1    CG   ND1  CD2  CE1  NE2                             
REMARK 470     MET B   0    CG   SD   CE                                        
REMARK 470     LYS B   7    CD   CE   NZ                                        
REMARK 470     LYS B  14    CG   CD   CE   NZ                                   
REMARK 470     GLU B  18    CG   CD   OE1  OE2                                  
REMARK 470     LYS B  21    CG   CD   CE   NZ                                   
REMARK 470     GLU B  25    CG   CD   OE1  OE2                                  
REMARK 470     ASP B  27    CG   OD1  OD2                                       
REMARK 470     LYS B  28    CG   CD   CE   NZ                                   
REMARK 470     GLU B  29    CG   CD   OE1  OE2                                  
REMARK 470     ARG B  30    CG   CD   NE   CZ   NH1  NH2                        
REMARK 470     LYS B  32    CG   CD   CE   NZ                                   
REMARK 470     GLU B  33    CG   CD   OE1  OE2                                  
REMARK 470     GLU B  36    CG   CD   OE1  OE2                                  
REMARK 470     LYS B  37    CG   CD   CE   NZ                                   
REMARK 470     GLU B  40    CG   CD   OE1  OE2                                  
REMARK 470     GLU B  43    CG   CD   OE1  OE2                                  
REMARK 470     LYS B  44    CD   CE   NZ                                        
REMARK 470     GLU B  47    CG   CD   OE1  OE2                                  
REMARK 470     LYS B  50    CG   CD   CE   NZ                                   
REMARK 470     LYS B  53    CG   CD   CE   NZ                                   
REMARK 470     LYS B  54    CG   CD   CE   NZ                                   
REMARK 470     GLU B  55    CG   CD   OE1  OE2                                  
REMARK 470     LYS B  85    CG   CD   CE   NZ                                   
REMARK 470     GLU B  86    CG   CD   OE1  OE2                                  
REMARK 470     LYS B  89    CG   CD   CE   NZ                                   
REMARK 470     GLU B  90    CG   CD   OE1  OE2                                  
REMARK 470     GLU B  93    CG   CD   OE1  OE2                                  
REMARK 470     LYS B  96    CG   CD   CE   NZ                                   
REMARK 470     GLU B  97    CG   CD   OE1  OE2                                  
REMARK 470     LYS B 100    CG   CD   CE   NZ                                   
REMARK 470     GLU B 103    CG   CD   OE1  OE2                                  
REMARK 470     LYS B 104    CE   NZ                                             
REMARK 470     LYS B 107    CG   CD   CE   NZ                                   
REMARK 470     LYS B 110    CG   CD   CE   NZ                                   
REMARK 470     LYS B 111    CG   CD   CE   NZ                                   
REMARK 470     LYS B 112    CG   CD   CE   NZ                                   
REMARK 470     ASP B 114    CG   OD1  OD2                                       
REMARK 470     LEU B 115    CG   CD1  CD2                                       
REMARK 470     LYS B 142    CG   CD   CE   NZ                                   
REMARK 470     GLU B 143    CG   CD   OE1  OE2                                  
REMARK 470     LYS B 146    CG   CD   CE   NZ                                   
REMARK 470     GLU B 147    CG   CD   OE1  OE2                                  
REMARK 470     LYS B 150    CG   CD   CE   NZ                                   
REMARK 470     LYS B 153    CE   NZ                                             
REMARK 470     GLU B 154    CG   CD   OE1  OE2                                  
REMARK 470     LYS B 157    CG   CD   CE   NZ                                   
REMARK 470     GLU B 160    CG   CD   OE1  OE2                                  
REMARK 470     GLU B 161    CD   OE1  OE2                                       
REMARK 470     GLU B 165    CG   CD   OE1  OE2                                  
REMARK 470     ARG B 167    NE   CZ   NH1  NH2                                  
REMARK 470     LYS B 168    CG   CD   CE   NZ                                   
REMARK 470     LYS B 169    CG   CD   CE   NZ                                   
REMARK 470     ASP B 171    CG   OD1  OD2                                       
REMARK 470     LYS B 199    CG   CD   CE   NZ                                   
REMARK 470     GLU B 200    CG   CD   OE1  OE2                                  
REMARK 470     LYS B 203    CG   CD   CE   NZ                                   
REMARK 470     LYS B 204    CG   CD   CE   NZ                                   
REMARK 470     GLU B 207    CG   CD   OE1  OE2                                  
REMARK 470     LYS B 214    CE   NZ                                             
REMARK 470     LYS B 218    CG   CD   CE   NZ                                   
REMARK 470     LYS B 221    CG   CD   CE   NZ                                   
REMARK 470     GLU B 222    CG   CD   OE1  OE2                                  
REMARK 470     ARG B 224    NE   CZ   NH1  NH2                                  
REMARK 470     LYS B 225    CG   CD   CE   NZ                                   
REMARK 470     LYS B 226    CG   CD   CE   NZ                                   
REMARK 470     ASP B 228    CG   OD1  OD2                                       
REMARK 470     ASP B 255    CG   OD1  OD2                                       
REMARK 470     LYS B 256    CG   CD   CE   NZ                                   
REMARK 470     GLU B 257    CG   CD   OE1  OE2                                  
REMARK 470     LEU B 258    CG   CD1  CD2                                       
REMARK 470     LYS B 260    CG   CD   CE   NZ                                   
REMARK 470     GLU B 264    CG   CD   OE1  OE2                                  
REMARK 470     LYS B 267    CG   CD   CE   NZ                                   
REMARK 470     LYS B 268    CG   CD   CE   NZ                                   
REMARK 470     GLU B 271    CG   CD   OE1  OE2                                  
REMARK 470     GLU B 275    CG   CD   OE1  OE2                                  
REMARK 470     ILE B 276    CG2  CD1                                            
REMARK 470     LYS B 278    CG   CD   CE   NZ                                   
REMARK 470     GLU B 279    CG   CD   OE1  OE2                                  
REMARK 470     LYS B 282    CG   CD   CE   NZ                                   
REMARK 470     LYS B 283    CG   CD   CE   NZ                                   
REMARK 470     ASP B 285    CG   OD1  OD2                                       
REMARK 470     LEU B 286    CD1  CD2                                            
REMARK 470     ASP B 312    CG   OD1  OD2                                       
REMARK 470     LYS B 313    CG   CD   CE   NZ                                   
REMARK 470     GLU B 314    CG   CD   OE1  OE2                                  
REMARK 470     GLU B 315    CG   CD   OE1  OE2                                  
REMARK 470     LYS B 317    CG   CD   CE   NZ                                   
REMARK 470     GLU B 318    CG   CD   OE1  OE2                                  
REMARK 470     LYS B 328    CD   CE   NZ                                        
REMARK 470     GLU B 329    CG   CD   OE1  OE2                                  
REMARK 470     GLU B 332    CD   OE1  OE2                                       
REMARK 470     LYS B 335    NZ                                                  
REMARK 470     ARG B 338    CZ   NH1  NH2                                       
REMARK 470     LYS B 339    CG   CD   CE   NZ                                   
REMARK 470     LYS B 340    CD   CE   NZ                                        
REMARK 470     ASP B 342    CG   OD1  OD2                                       
REMARK 470     ASP B 369    CG   OD1  OD2                                       
REMARK 470     LYS B 370    CG   CD   CE   NZ                                   
REMARK 470     GLU B 371    CG   CD   OE1  OE2                                  
REMARK 470     GLU B 372    CG   CD   OE1  OE2                                  
REMARK 470     LYS B 374    CG   CD   CE   NZ                                   
REMARK 470     GLU B 375    CD   OE1  OE2                                       
REMARK 470     LYS B 378    CG   CD   CE   NZ                                   
REMARK 470     LYS B 381    CE   NZ                                             
REMARK 470     LYS B 384    CG   CD   CE   NZ                                   
REMARK 470     GLU B 389    CD   OE1  OE2                                       
REMARK 470     LYS B 392    CE   NZ                                             
REMARK 470     GLU B 393    CG   CD   OE1  OE2                                  
REMARK 470     LYS B 395    CD   CE   NZ                                        
REMARK 470     LYS B 400    CG   CD   CE   NZ                                   
REMARK 470     ILE B 401    CG1  CD1                                            
REMARK 470     GLU B 407    CD   OE1  OE2                                       
REMARK 470     GLU B 414    CD   OE1  OE2                                       
REMARK 470     LEU B 424    CG   CD1  CD2                                       
REMARK 480                                                                      
REMARK 480 ZERO OCCUPANCY ATOM                                                  
REMARK 480 THE FOLLOWING RESIDUES HAVE ATOMS MODELED WITH ZERO                  
REMARK 480 OCCUPANCY. THE LOCATION AND PROPERTIES OF THESE ATOMS                
REMARK 480 MAY NOT BE RELIABLE. (M=MODEL NUMBER; RES=RESIDUE NAME;              
REMARK 480 C=CHAIN IDENTIFIER; SSEQ=SEQUENCE NUMBER; I=INSERTION CODE):         
REMARK 480   M RES C SSEQI ATOMS                                                
REMARK 480     GLY B   83   CA                                                  
REMARK 480     GLY B  113   CA                                                  
REMARK 480     GLY B  284   CA                                                  
REMARK 525                                                                      
REMARK 525 SOLVENT                                                              
REMARK 525                                                                      
REMARK 525 THE SOLVENT MOLECULES HAVE CHAIN IDENTIFIERS THAT                    
REMARK 525 INDICATE THE POLYMER CHAIN WITH WHICH THEY ARE MOST                  
REMARK 525 CLOSELY ASSOCIATED. THE REMARK LISTS ALL THE SOLVENT                 
REMARK 525 MOLECULES WHICH ARE MORE THAN 5A AWAY FROM THE                       
REMARK 525 NEAREST POLYMER CHAIN (M = MODEL NUMBER;                             
REMARK 525 RES=RESIDUE NAME; C=CHAIN IDENTIFIER; SSEQ=SEQUENCE                  
REMARK 525 NUMBER; I=INSERTION CODE):                                           
REMARK 525                                                                      
REMARK 525  M RES CSSEQI                                                        
REMARK 525    HOH A 578        DISTANCE =  5.94 ANGSTROMS                       
REMARK 525    HOH A 579        DISTANCE =  6.17 ANGSTROMS                       
REMARK 525    HOH A 580        DISTANCE =  6.32 ANGSTROMS                       
REMARK 525    HOH A 581        DISTANCE =  6.51 ANGSTROMS                       
REMARK 525    HOH A 582        DISTANCE =  6.60 ANGSTROMS                       
REMARK 525    HOH A 583        DISTANCE =  6.64 ANGSTROMS                       
REMARK 525    HOH A 584        DISTANCE =  6.65 ANGSTROMS                       
REMARK 525    HOH A 585        DISTANCE =  6.90 ANGSTROMS                       
REMARK 525    HOH A 586        DISTANCE =  6.96 ANGSTROMS                       
REMARK 525    HOH A 587        DISTANCE =  7.45 ANGSTROMS                       
REMARK 525    HOH A 588        DISTANCE =  7.58 ANGSTROMS                       
REMARK 525    HOH A 589        DISTANCE =  8.71 ANGSTROMS                       
REMARK 525    HOH B 551        DISTANCE =  5.90 ANGSTROMS                       
REMARK 525    HOH B 552        DISTANCE =  6.25 ANGSTROMS                       
REMARK 525    HOH B 553        DISTANCE =  6.69 ANGSTROMS                       
DBREF  8QAH A   -3   425  PDB    8QAH     8QAH            -3    425             
DBREF  8QAH B   -3   425  PDB    8QAH     8QAH            -3    425             
SEQRES   1 A  429  GLY SER HIS MET LEU ILE TYR GLN ALA ILE LYS LEU ILE          
SEQRES   2 A  429  ALA GLN ALA ILE LYS VAL ILE ALA GLU ALA ILE LYS ALA          
SEQRES   3 A  429  ILE ALA GLU GLY ASP LYS GLU ARG ALA LYS GLU ALA ALA          
SEQRES   4 A  429  GLU LYS ALA ARG GLU LEU TYR GLU LYS ALA LEU GLU LEU          
SEQRES   5 A  429  TYR LYS GLU ALA LYS LYS GLU GLY ASP LEU ILE ALA ALA          
SEQRES   6 A  429  ALA ILE ALA LEU ILE ALA ALA ALA ILE ALA VAL ILE ALA          
SEQRES   7 A  429  LEU ALA ILE ALA ALA ILE ALA ALA GLY ASP LYS GLU LEU          
SEQRES   8 A  429  ALA LYS GLU ALA ALA GLU LEU ALA LYS GLU ILE TYR LYS          
SEQRES   9 A  429  LEU ALA GLU LYS LEU TYR LYS GLU ALA LYS LYS LYS GLY          
SEQRES  10 A  429  ASP LEU ILE ALA ALA ALA ILE ALA LEU ILE ALA ALA ALA          
SEQRES  11 A  429  ILE ALA VAL ILE ALA LEU ALA ILE ALA ALA ILE ALA ALA          
SEQRES  12 A  429  GLY ASP LYS GLU LEU ALA LYS GLU ALA ALA LYS LEU ALA          
SEQRES  13 A  429  LYS GLU VAL TYR LYS GLU ALA GLU GLU LEU TYR ARG GLU          
SEQRES  14 A  429  ALA ARG LYS LYS GLY ASP LEU ILE ALA ALA ALA ILE ALA          
SEQRES  15 A  429  LEU ILE ALA ALA ALA ILE ALA VAL ILE ALA LEU ALA ILE          
SEQRES  16 A  429  ALA ALA ILE ALA ALA GLY ASP LYS GLU LEU ALA LYS LYS          
SEQRES  17 A  429  ALA ALA GLU LEU ALA GLU LYS VAL TYR LYS GLU ALA LEU          
SEQRES  18 A  429  LYS VAL TYR LYS GLU ALA ARG LYS LYS GLY ASP LEU ILE          
SEQRES  19 A  429  ALA ALA ALA ILE ALA LEU ILE ALA ALA ALA ILE ALA VAL          
SEQRES  20 A  429  ILE ALA LEU ALA ILE ALA ALA ILE ALA ALA GLY ASP LYS          
SEQRES  21 A  429  GLU LEU ALA LYS LYS ALA ALA GLU LEU ALA LYS LYS VAL          
SEQRES  22 A  429  LEU GLU LEU ALA ARG GLU ILE ALA LYS GLU ALA ARG LYS          
SEQRES  23 A  429  LYS GLY ASP LEU ILE ALA ALA ALA ILE ALA LEU ILE ALA          
SEQRES  24 A  429  ALA ALA ILE ALA VAL ILE ALA LEU ALA ILE ALA ALA ILE          
SEQRES  25 A  429  ALA ALA GLY ASP LYS GLU GLU ALA LYS GLU ALA TYR GLU          
SEQRES  26 A  429  LEU ALA LYS GLU VAL TYR LYS GLU ALA LEU GLU ILE ALA          
SEQRES  27 A  429  LYS GLU ALA ARG LYS LYS GLY ASP TYR ILE ALA ALA ALA          
SEQRES  28 A  429  ILE ALA ALA ILE ALA ALA ALA ILE ALA VAL ILE ALA ALA          
SEQRES  29 A  429  ALA ILE ALA ALA ILE ALA ALA GLY ASP LYS GLU GLU ALA          
SEQRES  30 A  429  LYS GLU ALA TYR LYS LEU ALA LYS GLU ALA LYS GLU LYS          
SEQRES  31 A  429  ALA LYS GLU ILE ALA LYS GLU ALA LYS LYS ALA GLY ASP          
SEQRES  32 A  429  LYS ILE ALA ALA ALA ILE ALA GLU ILE ALA GLN ALA ILE          
SEQRES  33 A  429  ALA GLU ILE ALA GLN ALA ILE ALA GLU ILE ALA LEU LYS          
SEQRES   1 B  429  GLY SER HIS MET LEU ILE TYR GLN ALA ILE LYS LEU ILE          
SEQRES   2 B  429  ALA GLN ALA ILE LYS VAL ILE ALA GLU ALA ILE LYS ALA          
SEQRES   3 B  429  ILE ALA GLU GLY ASP LYS GLU ARG ALA LYS GLU ALA ALA          
SEQRES   4 B  429  GLU LYS ALA ARG GLU LEU TYR GLU LYS ALA LEU GLU LEU          
SEQRES   5 B  429  TYR LYS GLU ALA LYS LYS GLU GLY ASP LEU ILE ALA ALA          
SEQRES   6 B  429  ALA ILE ALA LEU ILE ALA ALA ALA ILE ALA VAL ILE ALA          
SEQRES   7 B  429  LEU ALA ILE ALA ALA ILE ALA ALA GLY ASP LYS GLU LEU          
SEQRES   8 B  429  ALA LYS GLU ALA ALA GLU LEU ALA LYS GLU ILE TYR LYS          
SEQRES   9 B  429  LEU ALA GLU LYS LEU TYR LYS GLU ALA LYS LYS LYS GLY          
SEQRES  10 B  429  ASP LEU ILE ALA ALA ALA ILE ALA LEU ILE ALA ALA ALA          
SEQRES  11 B  429  ILE ALA VAL ILE ALA LEU ALA ILE ALA ALA ILE ALA ALA          
SEQRES  12 B  429  GLY ASP LYS GLU LEU ALA LYS GLU ALA ALA LYS LEU ALA          
SEQRES  13 B  429  LYS GLU VAL TYR LYS GLU ALA GLU GLU LEU TYR ARG GLU          
SEQRES  14 B  429  ALA ARG LYS LYS GLY ASP LEU ILE ALA ALA ALA ILE ALA          
SEQRES  15 B  429  LEU ILE ALA ALA ALA ILE ALA VAL ILE ALA LEU ALA ILE          
SEQRES  16 B  429  ALA ALA ILE ALA ALA GLY ASP LYS GLU LEU ALA LYS LYS          
SEQRES  17 B  429  ALA ALA GLU LEU ALA GLU LYS VAL TYR LYS GLU ALA LEU          
SEQRES  18 B  429  LYS VAL TYR LYS GLU ALA ARG LYS LYS GLY ASP LEU ILE          
SEQRES  19 B  429  ALA ALA ALA ILE ALA LEU ILE ALA ALA ALA ILE ALA VAL          
SEQRES  20 B  429  ILE ALA LEU ALA ILE ALA ALA ILE ALA ALA GLY ASP LYS          
SEQRES  21 B  429  GLU LEU ALA LYS LYS ALA ALA GLU LEU ALA LYS LYS VAL          
SEQRES  22 B  429  LEU GLU LEU ALA ARG GLU ILE ALA LYS GLU ALA ARG LYS          
SEQRES  23 B  429  LYS GLY ASP LEU ILE ALA ALA ALA ILE ALA LEU ILE ALA          
SEQRES  24 B  429  ALA ALA ILE ALA VAL ILE ALA LEU ALA ILE ALA ALA ILE          
SEQRES  25 B  429  ALA ALA GLY ASP LYS GLU GLU ALA LYS GLU ALA TYR GLU          
SEQRES  26 B  429  LEU ALA LYS GLU VAL TYR LYS GLU ALA LEU GLU ILE ALA          
SEQRES  27 B  429  LYS GLU ALA ARG LYS LYS GLY ASP TYR ILE ALA ALA ALA          
SEQRES  28 B  429  ILE ALA ALA ILE ALA ALA ALA ILE ALA VAL ILE ALA ALA          
SEQRES  29 B  429  ALA ILE ALA ALA ILE ALA ALA GLY ASP LYS GLU GLU ALA          
SEQRES  30 B  429  LYS GLU ALA TYR LYS LEU ALA LYS GLU ALA LYS GLU LYS          
SEQRES  31 B  429  ALA LYS GLU ILE ALA LYS GLU ALA LYS LYS ALA GLY ASP          
SEQRES  32 B  429  LYS ILE ALA ALA ALA ILE ALA GLU ILE ALA GLN ALA ILE          
SEQRES  33 B  429  ALA GLU ILE ALA GLN ALA ILE ALA GLU ILE ALA LEU LYS          
FORMUL   3  HOH   *142(H2 O)                                                    
HELIX    1 AA1 HIS A   -1  GLY A   26  1                                  28    
HELIX    2 AA2 ASP A   27  GLY A   56  1                                  30    
HELIX    3 AA3 ASP A   57  GLY A   83  1                                  27    
HELIX    4 AA4 ASP A   84  GLY A  113  1                                  30    
HELIX    5 AA5 ASP A  114  GLY A  140  1                                  27    
HELIX    6 AA6 ASP A  141  LYS A  169  1                                  29    
HELIX    7 AA7 ASP A  171  GLY A  197  1                                  27    
HELIX    8 AA8 ASP A  198  LYS A  226  1                                  29    
HELIX    9 AA9 ASP A  228  GLY A  254  1                                  27    
HELIX   10 AB1 ASP A  255  LYS A  283  1                                  29    
HELIX   11 AB2 ASP A  285  GLY A  311  1                                  27    
HELIX   12 AB3 ASP A  312  GLY A  341  1                                  30    
HELIX   13 AB4 ASP A  342  GLY A  368  1                                  27    
HELIX   14 AB5 GLU A  371  ALA A  397  1                                  27    
HELIX   15 AB6 ASP A  399  LEU A  424  1                                  26    
HELIX   16 AB7 MET B    0  GLY B   26  1                                  27    
HELIX   17 AB8 ASP B   27  GLY B   56  1                                  30    
HELIX   18 AB9 ASP B   57  GLY B   83  1                                  27    
HELIX   19 AC1 ASP B   84  GLY B  113  1                                  30    
HELIX   20 AC2 ASP B  114  GLY B  140  1                                  27    
HELIX   21 AC3 ASP B  141  GLY B  170  1                                  30    
HELIX   22 AC4 ASP B  171  GLY B  197  1                                  27    
HELIX   23 AC5 ASP B  198  LYS B  226  1                                  29    
HELIX   24 AC6 ASP B  228  GLY B  254  1                                  27    
HELIX   25 AC7 ASP B  255  GLY B  284  1                                  30    
HELIX   26 AC8 ASP B  285  GLY B  311  1                                  27    
HELIX   27 AC9 ASP B  312  GLY B  341  1                                  30    
HELIX   28 AD1 ASP B  342  GLY B  368  1                                  27    
HELIX   29 AD2 ASP B  369  ALA B  397  1                                  29    
HELIX   30 AD3 ASP B  399  LEU B  424  1                                  26    
CRYST1   46.054   78.587   98.174  90.00  90.15  90.00 P 1 21 1      4          
ORIGX1      1.000000  0.000000  0.000000        0.00000                         
ORIGX2      0.000000  1.000000  0.000000        0.00000                         
ORIGX3      0.000000  0.000000  1.000000        0.00000                         
SCALE1      0.021714  0.000000  0.000057        0.00000                         
SCALE2      0.000000  0.012725  0.000000        0.00000                         
SCALE3      0.000000  0.000000  0.010186        0.00000                         
ATOM      1  N   HIS A  -1      24.440   6.880  26.616  1.00 39.78           N  
ANISOU    1  N   HIS A  -1     4350   7014   3752    -54    527    396       N  
ATOM      2  CA  HIS A  -1      24.295   6.954  25.183  1.00 33.17           C  
ANISOU    2  CA  HIS A  -1     3507   6248   2849    -56    642    390       C  
ATOM      3  C   HIS A  -1      23.334   7.971  24.707  1.00 36.29           C  
ANISOU    3  C   HIS A  -1     4098   6448   3241   -243    640    389       C  
ATOM      4  O   HIS A  -1      22.360   8.276  25.359  1.00 37.11           O  
ANISOU    4  O   HIS A  -1     4374   6316   3410   -304    559    366       O  
ATOM      5  CB  HIS A  -1      23.785   5.622  24.603  1.00 39.86           C  
ANISOU    5  CB  HIS A  -1     4400   7060   3684    235    716    323       C  
ATOM      6  N   MET A   0      23.638   8.461  23.514  1.00 33.93           N  
ANISOU    6  N   MET A   0     3765   6262   2866   -321    734    426       N  
ATOM      7  CA  MET A   0      22.801   9.348  22.783  1.00 30.52           C  
ANISOU    7  CA  MET A   0     3524   5624   2447   -436    728    445       C  
ATOM      8  C   MET A   0      21.547   8.559  22.423  1.00 33.09           C  
ANISOU    8  C   MET A   0     4052   5756   2766   -287    703    368       C  
ATOM      9  O   MET A   0      20.507   9.153  22.268  1.00 30.82           O  
ANISOU    9  O   MET A   0     3930   5273   2508   -367    658    384       O  
ATOM     10  CB  MET A   0      23.507   9.823  21.520  1.00 29.07           C  
ANISOU   10  CB  MET A   0     3276   5555   2214   -483    811    492       C  
ATOM     11  N   LEU A   1      21.653   7.238  22.273  1.00 31.66           N  
ANISOU   11  N   LEU A   1     3855   5622   2553    -64    737    281       N  
ATOM     12  CA  LEU A   1      20.458   6.440  22.014  1.00 31.42           C  
ANISOU   12  CA  LEU A   1     4014   5388   2535     56    708    180       C  
ATOM     13  C   LEU A   1      19.565   6.361  23.248  1.00 25.79           C  
ANISOU   13  C   LEU A   1     3412   4446   1939     35    594    165       C  
ATOM     14  O   LEU A   1      18.341   6.493  23.142  1.00 24.98           O  
ANISOU   14  O   LEU A   1     3473   4167   1852     -2    544    133       O  
ATOM     15  CB  LEU A   1      20.849   5.039  21.541  1.00 29.67           C  
ANISOU   15  CB  LEU A   1     3763   5224   2287    292    787     70       C  
ATOM     16  CG  LEU A   1      21.604   4.966  20.211  1.00 35.52           C  
ANISOU   16  CG  LEU A   1     4416   6134   2946    325    888     44       C  
ATOM     17  CD1 LEU A   1      21.657   3.537  19.699  1.00 34.41           C  
ANISOU   17  CD1 LEU A   1     4310   5965   2801    550    962   -109       C  
ATOM     18  CD2 LEU A   1      20.964   5.884  19.179  1.00 37.41           C  
ANISOU   18  CD2 LEU A   1     4755   6324   3136    167    871     82       C  
ATOM     19  N   ILE A   2      20.155   6.143  24.428  1.00 27.93           N  
ANISOU   19  N   ILE A   2     3583   4749   2279     58    551    193       N  
ATOM     20  CA  ILE A   2      19.368   6.151  25.660  1.00 23.21           C  
ANISOU   20  CA  ILE A   2     3077   3973   1770     19    448    188       C  
ATOM     21  C   ILE A   2      18.742   7.523  25.871  1.00 23.93           C  
ANISOU   21  C   ILE A   2     3240   3975   1878   -198    399    225       C  
ATOM     22  O   ILE A   2      17.548   7.645  26.171  1.00 19.60           O  
ANISOU   22  O   ILE A   2     2840   3234   1373   -226    343    193       O  
ATOM     23  CB  ILE A   2      20.237   5.733  26.860  1.00 27.82           C  
ANISOU   23  CB  ILE A   2     3513   4668   2388     79    411    231       C  
ATOM     24  CG1 ILE A   2      20.391   4.211  26.897  1.00 32.09           C  
ANISOU   24  CG1 ILE A   2     4060   5173   2960    337    445    200       C  
ATOM     25  CG2 ILE A   2      19.626   6.233  28.170  1.00 21.49           C  
ANISOU   25  CG2 ILE A   2     2765   3761   1638    -44    308    244       C  
ATOM     26  CD1 ILE A   2      21.766   3.742  27.316  1.00 34.20           C  
ANISOU   26  CD1 ILE A   2     4107   5673   3216    470    470    267       C  
ATOM     27  N   TYR A   3      19.539   8.577  25.688  1.00 24.96           N  
ANISOU   27  N   TYR A   3     3265   4238   1981   -355    430    292       N  
ATOM     28  CA  TYR A   3      19.019   9.935  25.801  1.00 25.09           C  
ANISOU   28  CA  TYR A   3     3366   4136   2033   -558    408    331       C  
ATOM     29  C   TYR A   3      17.860  10.157  24.841  1.00 22.83           C  
ANISOU   29  C   TYR A   3     3248   3700   1728   -533    417    338       C  
ATOM     30  O   TYR A   3      16.852  10.780  25.199  1.00 19.62           O  
ANISOU   30  O   TYR A   3     2966   3109   1380   -596    368    337       O  
ATOM     31  CB  TYR A   3      20.145  10.933  25.533  1.00 33.35           C  
ANISOU   31  CB  TYR A   3     4277   5344   3051   -737    467    406       C  
ATOM     32  CG  TYR A   3      19.687  12.341  25.253  1.00 23.53           C  
ANISOU   32  CG  TYR A   3     3142   3952   1846   -932    485    468       C  
ATOM     33  CD1 TYR A   3      19.068  13.097  26.237  1.00 22.90           C  
ANISOU   33  CD1 TYR A   3     3158   3683   1862  -1052    427    434       C  
ATOM     34  CD2 TYR A   3      19.891  12.919  24.010  1.00 24.32           C  
ANISOU   34  CD2 TYR A   3     3248   4071   1920   -961    555    551       C  
ATOM     35  CE1 TYR A   3      18.656  14.392  25.987  1.00 24.45           C  
ANISOU   35  CE1 TYR A   3     3466   3703   2121  -1204    456    491       C  
ATOM     36  CE2 TYR A   3      19.484  14.214  23.749  1.00 30.33           C  
ANISOU   36  CE2 TYR A   3     4112   4654   2758  -1090    566    621       C  
ATOM     37  CZ  TYR A   3      18.871  14.947  24.742  1.00 29.13           C  
ANISOU   37  CZ  TYR A   3     4062   4299   2709  -1202    518    588       C  
ATOM     38  OH  TYR A   3      18.461  16.235  24.488  1.00 44.69           O  
ANISOU   38  OH  TYR A   3     6139   6065   4776  -1295    540    652       O  
ATOM     39  N   GLN A   4      17.993   9.658  23.612  1.00 23.40           N  
ANISOU   39  N   GLN A   4     3311   3873   1706   -436    482    341       N  
ATOM     40  CA  GLN A   4      16.928   9.790  22.627  1.00 20.47           C  
ANISOU   40  CA  GLN A   4     3066   3398   1314   -389    474    341       C  
ATOM     41  C   GLN A   4      15.674   9.047  23.065  1.00 19.30           C  
ANISOU   41  C   GLN A   4     3037   3095   1200   -300    402    248       C  
ATOM     42  O   GLN A   4      14.553   9.539  22.884  1.00 19.10           O  
ANISOU   42  O   GLN A   4     3094   2945   1220   -309    351    261       O  
ATOM     43  CB  GLN A   4      17.414   9.267  21.280  1.00 24.21           C  
ANISOU   43  CB  GLN A   4     3491   4020   1686   -293    551    327       C  
ATOM     44  CG  GLN A   4      17.766  10.343  20.287  1.00 27.08           C  
ANISOU   44  CG  GLN A   4     3829   4441   2021   -380    599    443       C  
ATOM     45  CD  GLN A   4      18.551   9.786  19.122  1.00 38.43           C  
ANISOU   45  CD  GLN A   4     5187   6062   3354   -308    683    416       C  
ATOM     46  OE1 GLN A   4      19.784   9.839  19.097  1.00 35.04           O  
ANISOU   46  OE1 GLN A   4     4612   5794   2907   -342    747    443       O  
ATOM     47  NE2 GLN A   4      17.838   9.228  18.153  1.00 40.19           N  
ANISOU   47  NE2 GLN A   4     5490   6275   3503   -215    682    351       N  
ATOM     48  N   ALA A   5      15.845   7.862  23.654  1.00 23.73           N  
ANISOU   48  N   ALA A   5     3585   3658   1773   -198    395    160       N  
ATOM     49  CA  ALA A   5      14.694   7.051  24.037  1.00 19.18           C  
ANISOU   49  CA  ALA A   5     3123   2926   1240   -126    339     69       C  
ATOM     50  C   ALA A   5      13.960   7.662  25.223  1.00 15.87           C  
ANISOU   50  C   ALA A   5     2756   2361    913   -213    261     88       C  
ATOM     51  O   ALA A   5      12.729   7.574  25.312  1.00 14.55           O  
ANISOU   51  O   ALA A   5     2648   2071    810   -197    205     47       O  
ATOM     52  CB  ALA A   5      15.145   5.624  24.343  1.00 16.56           C  
ANISOU   52  CB  ALA A   5     2765   2595    932     21    366    -11       C  
ATOM     53  N   ILE A   6      14.695   8.274  26.150  1.00 14.42           N  
ANISOU   53  N   ILE A   6     2496   2207    778   -296    248    137       N  
ATOM     54  CA  ILE A   6      14.047   8.936  27.278  1.00 13.99           C  
ANISOU   54  CA  ILE A   6     2490   2030    797   -388    186    133       C  
ATOM     55  C   ILE A   6      13.211  10.118  26.797  1.00 16.52           C  
ANISOU   55  C   ILE A   6     2893   2246   1138   -467    182    170       C  
ATOM     56  O   ILE A   6      12.083  10.329  27.261  1.00 16.17           O  
ANISOU   56  O   ILE A   6     2917   2069   1156   -462    135    135       O  
ATOM     57  CB  ILE A   6      15.100   9.353  28.319  1.00 14.16           C  
ANISOU   57  CB  ILE A   6     2398   2142    841   -479    175    154       C  
ATOM     58  CG1 ILE A   6      15.812   8.109  28.858  1.00 17.98           C  
ANISOU   58  CG1 ILE A   6     2789   2733   1309   -356    168    144       C  
ATOM     59  CG2 ILE A   6      14.457  10.106  29.460  1.00 16.32           C  
ANISOU   59  CG2 ILE A   6     2725   2303   1174   -588    123    122       C  
ATOM     60  CD1 ILE A   6      17.014   8.409  29.736  1.00 24.45           C  
ANISOU   60  CD1 ILE A   6     3449   3724   2115   -428    152    178       C  
ATOM     61  N   LYS A   7      13.735  10.893  25.842  1.00 18.71           N  
ANISOU   61  N   LYS A   7     3145   2584   1381   -520    235    251       N  
ATOM     62  CA  LYS A   7      12.976  12.023  25.316  1.00 16.14           C  
ANISOU   62  CA  LYS A   7     2888   2148   1095   -559    235    316       C  
ATOM     63  C   LYS A   7      11.688  11.561  24.645  1.00 16.77           C  
ANISOU   63  C   LYS A   7     3011   2194   1167   -434    194    287       C  
ATOM     64  O   LYS A   7      10.640  12.203  24.787  1.00 14.31           O  
ANISOU   64  O   LYS A   7     2768   1767    905   -433    162    305       O  
ATOM     65  CB  LYS A   7      13.835  12.815  24.333  1.00 19.31           C  
ANISOU   65  CB  LYS A   7     3241   2634   1463   -624    305    428       C  
ATOM     66  CG  LYS A   7      15.003  13.539  24.971  1.00 22.44           C  
ANISOU   66  CG  LYS A   7     3578   3060   1890   -796    347    459       C  
ATOM     67  CD  LYS A   7      15.693  14.434  23.952  1.00 27.11           C  
ANISOU   67  CD  LYS A   7     4126   3703   2473   -867    419    578       C  
ATOM     68  N   LEU A   8      11.743  10.435  23.927  1.00 18.72           N  
ANISOU   68  N   LEU A   8     3215   2551   1347   -335    199    234       N  
ATOM     69  CA  LEU A   8      10.548   9.911  23.274  1.00 15.59           C  
ANISOU   69  CA  LEU A   8     2835   2156    931   -252    159    186       C  
ATOM     70  C   LEU A   8       9.527   9.439  24.299  1.00 13.58           C  
ANISOU   70  C   LEU A   8     2617   1779    762   -241    100    101       C  
ATOM     71  O   LEU A   8       8.317   9.605  24.099  1.00 12.65           O  
ANISOU   71  O   LEU A   8     2520   1630    656   -220     61     94       O  
ATOM     72  CB  LEU A   8      10.920   8.773  22.329  1.00 16.01           C  
ANISOU   72  CB  LEU A   8     2841   2349    894   -176    189    118       C  
ATOM     73  CG  LEU A   8      11.662   9.187  21.060  1.00 19.27           C  
ANISOU   73  CG  LEU A   8     3208   2922   1192   -166    250    197       C  
ATOM     74  CD1 LEU A   8      12.007   7.961  20.235  1.00 16.74           C  
ANISOU   74  CD1 LEU A   8     2852   2735    774    -82    288     89       C  
ATOM     75  CD2 LEU A   8      10.823  10.166  20.258  1.00 22.34           C  
ANISOU   75  CD2 LEU A   8     3612   3329   1548   -168    228    302       C  
ATOM     76  N   ILE A   9       9.997   8.847  25.401  1.00 12.21           N  
ANISOU   76  N   ILE A   9     2440   1561    638   -252     97     51       N  
ATOM     77  CA  ILE A   9       9.084   8.475  26.478  1.00 12.03           C  
ANISOU   77  CA  ILE A   9     2441   1431    697   -254     52     -6       C  
ATOM     78  C   ILE A   9       8.347   9.704  26.988  1.00 11.08           C  
ANISOU   78  C   ILE A   9     2373   1222    615   -309     29     27       C  
ATOM     79  O   ILE A   9       7.131   9.666  27.207  1.00 10.70           O  
ANISOU   79  O   ILE A   9     2342   1123    602   -289     -4     -1       O  
ATOM     80  CB  ILE A   9       9.840   7.744  27.605  1.00 11.97           C  
ANISOU   80  CB  ILE A   9     2418   1416    712   -253     55    -32       C  
ATOM     81  CG1 ILE A   9      10.113   6.292  27.188  1.00 11.37           C  
ANISOU   81  CG1 ILE A   9     2345   1370    606   -168     80    -84       C  
ATOM     82  CG2 ILE A   9       9.045   7.785  28.893  1.00 10.30           C  
ANISOU   82  CG2 ILE A   9     2220   1116    578   -285     16    -54       C  
ATOM     83  CD1 ILE A   9      10.649   5.429  28.287  1.00 11.38           C  
ANISOU   83  CD1 ILE A   9     2366   1346    611   -137     83    -91       C  
ATOM     84  N   ALA A  10       9.062  10.823  27.154  1.00 11.58           N  
ANISOU   84  N   ALA A  10     2468   1266    667   -387     56     90       N  
ATOM     85  CA  ALA A  10       8.407  12.064  27.559  1.00 11.80           C  
ANISOU   85  CA  ALA A  10     2584   1174    727   -439     55    125       C  
ATOM     86  C   ALA A  10       7.366  12.501  26.536  1.00 12.27           C  
ANISOU   86  C   ALA A  10     2669   1225    769   -362     44    186       C  
ATOM     87  O   ALA A  10       6.248  12.882  26.901  1.00 12.18           O  
ANISOU   87  O   ALA A  10     2713   1134    782   -331     20    180       O  
ATOM     88  CB  ALA A  10       9.445  13.168  27.770  1.00 12.70           C  
ANISOU   88  CB  ALA A  10     2714   1247    865   -559    106    187       C  
ATOM     89  N   GLN A  11       7.707  12.439  25.245  1.00 12.99           N  
ANISOU   89  N   GLN A  11     2711   1423    801   -325     61    252       N  
ATOM     90  CA  GLN A  11       6.750  12.835  24.218  1.00 13.74           C  
ANISOU   90  CA  GLN A  11     2808   1561    852   -248     43    330       C  
ATOM     91  C   GLN A  11       5.524  11.925  24.214  1.00 13.16           C  
ANISOU   91  C   GLN A  11     2707   1543    751   -186    -16    238       C  
ATOM     92  O   GLN A  11       4.392  12.396  24.054  1.00 13.59           O  
ANISOU   92  O   GLN A  11     2783   1592    789   -132    -49    281       O  
ATOM     93  CB  GLN A  11       7.429  12.835  22.847  1.00 15.14           C  
ANISOU   93  CB  GLN A  11     2924   1887    940   -230     76    414       C  
ATOM     94  CG  GLN A  11       8.465  13.939  22.660  1.00 17.60           C  
ANISOU   94  CG  GLN A  11     3250   2154   1283   -301    142    540       C  
ATOM     95  CD  GLN A  11       9.243  13.801  21.361  1.00 28.53           C  
ANISOU   95  CD  GLN A  11     4563   3718   2560   -287    186    617       C  
ATOM     96  OE1 GLN A  11      10.471  13.705  21.368  1.00 31.36           O  
ANISOU   96  OE1 GLN A  11     4885   4124   2906   -350    239    618       O  
ATOM     97  NE2 GLN A  11       8.530  13.794  20.238  1.00 25.86           N  
ANISOU   97  NE2 GLN A  11     4195   3506   2126   -203    166    685       N  
ATOM     98  N   ALA A  12       5.724  10.624  24.415  1.00 12.43           N  
ANISOU   98  N   ALA A  12     2560   1499    665   -191    -23    120       N  
ATOM     99  CA  ALA A  12       4.595   9.700  24.382  1.00 12.17           C  
ANISOU   99  CA  ALA A  12     2482   1513    631   -163    -64     31       C  
ATOM    100  C   ALA A  12       3.658   9.922  25.563  1.00 11.55           C  
ANISOU  100  C   ALA A  12     2433   1333    621   -175    -92      0       C  
ATOM    101  O   ALA A  12       2.435   9.794  25.425  1.00 11.79           O  
ANISOU  101  O   ALA A  12     2436   1418    627   -149   -129    -24       O  
ATOM    102  CB  ALA A  12       5.098   8.256  24.358  1.00 11.89           C  
ANISOU  102  CB  ALA A  12     2396   1508    614   -167    -47    -67       C  
ATOM    103  N   ILE A  13       4.213  10.230  26.738  1.00 10.93           N  
ANISOU  103  N   ILE A  13     2400   1140    613   -219    -72     -8       N  
ATOM    104  CA  ILE A  13       3.374  10.520  27.896  1.00 10.55           C  
ANISOU  104  CA  ILE A  13     2377   1016    616   -231    -87    -43       C  
ATOM    105  C   ILE A  13       2.542  11.774  27.655  1.00 11.35           C  
ANISOU  105  C   ILE A  13     2578   1079    657   -184   -101     18       C  
ATOM    106  O   ILE A  13       1.355  11.826  28.004  1.00 11.49           O  
ANISOU  106  O   ILE A  13     2565   1108    692   -142   -126    -17       O  
ATOM    107  CB  ILE A  13       4.245  10.631  29.162  1.00 12.68           C  
ANISOU  107  CB  ILE A  13     2654   1213    951   -292    -60    -59       C  
ATOM    108  CG1 ILE A  13       4.875   9.271  29.475  1.00 12.02           C  
ANISOU  108  CG1 ILE A  13     2481   1181    907   -293    -52    -80       C  
ATOM    109  CG2 ILE A  13       3.426  11.111  30.345  1.00 11.31           C  
ANISOU  109  CG2 ILE A  13     2479    993    826   -299    -60    -93       C  
ATOM    110  CD1 ILE A  13       6.048   9.344  30.400  1.00  9.53           C  
ANISOU  110  CD1 ILE A  13     2162    856    605   -340    -36    -73       C  
ATOM    111  N   LYS A  14       3.130  12.787  27.014  1.00 12.16           N  
ANISOU  111  N   LYS A  14     2712   1137    772   -168    -70    132       N  
ATOM    112  CA  LYS A  14       2.386  14.016  26.749  1.00 14.55           C  
ANISOU  112  CA  LYS A  14     3033   1367   1128    -83    -61    232       C  
ATOM    113  C   LYS A  14       1.194  13.772  25.829  1.00 13.98           C  
ANISOU  113  C   LYS A  14     2901   1444    966     22   -118    277       C  
ATOM    114  O   LYS A  14       0.151  14.418  25.983  1.00 14.78           O  
ANISOU  114  O   LYS A  14     2980   1521   1114    119   -129    313       O  
ATOM    115  CB  LYS A  14       3.311  15.081  26.151  1.00 21.71           C  
ANISOU  115  CB  LYS A  14     3999   2185   2066   -101     -5    370       C  
ATOM    116  N   VAL A  15       1.318  12.851  24.874  1.00 13.92           N  
ANISOU  116  N   VAL A  15     2857   1608    824      6   -152    265       N  
ATOM    117  CA  VAL A  15       0.181  12.550  24.012  1.00 14.78           C  
ANISOU  117  CA  VAL A  15     2890   1904    823     77   -217    283       C  
ATOM    118  C   VAL A  15      -0.910  11.835  24.797  1.00 14.26           C  
ANISOU  118  C   VAL A  15     2763   1879    778     59   -256    145       C  
ATOM    119  O   VAL A  15      -2.105  12.066  24.569  1.00 15.21           O  
ANISOU  119  O   VAL A  15     2800   2110    867    137   -302    171       O  
ATOM    120  CB  VAL A  15       0.624  11.735  22.782  1.00 15.15           C  
ANISOU  120  CB  VAL A  15     2835   2138    784     39   -218    256       C  
ATOM    121  CG1 VAL A  15      -0.563  11.479  21.872  1.00 16.39           C  
ANISOU  121  CG1 VAL A  15     2887   2525    814     82   -287    264       C  
ATOM    122  CG2 VAL A  15       1.701  12.476  22.036  1.00 16.40           C  
ANISOU  122  CG2 VAL A  15     3020   2283    931     47   -169    392       C  
ATOM    123  N   ILE A  16      -0.526  10.974  25.745  1.00 12.99           N  
ANISOU  123  N   ILE A  16     2608   1643    686    -39   -230     13       N  
ATOM    124  CA  ILE A  16      -1.523  10.382  26.638  1.00 12.66           C  
ANISOU  124  CA  ILE A  16     2508   1620    680    -72   -247    -94       C  
ATOM    125  C   ILE A  16      -2.347  11.474  27.302  1.00 13.20           C  
ANISOU  125  C   ILE A  16     2572   1635    808     16   -244    -53       C  
ATOM    126  O   ILE A  16      -3.580  11.386  27.372  1.00 13.87           O  
ANISOU  126  O   ILE A  16     2561   1835    873     56   -277    -81       O  
ATOM    127  CB  ILE A  16      -0.854   9.473  27.689  1.00 12.64           C  
ANISOU  127  CB  ILE A  16     2471   1522    810   -159   -194   -172       C  
ATOM    128  CG1 ILE A  16      -0.408   8.154  27.057  1.00 11.34           C  
ANISOU  128  CG1 ILE A  16     2234   1415    660   -196   -180   -215       C  
ATOM    129  CG2 ILE A  16      -1.824   9.177  28.835  1.00 11.85           C  
ANISOU  129  CG2 ILE A  16     2321   1424    759   -187   -192   -238       C  
ATOM    130  CD1 ILE A  16       0.014   7.127  28.056  1.00 10.60           C  
ANISOU  130  CD1 ILE A  16     2115   1244    668   -242   -142   -247       C  
ATOM    131  N   ALA A  17      -1.683  12.543  27.757  1.00 13.21           N  
ANISOU  131  N   ALA A  17     2646   1467    907     50   -192      8       N  
ATOM    132  CA  ALA A  17      -2.392  13.632  28.426  1.00 14.77           C  
ANISOU  132  CA  ALA A  17     2834   1572   1205    147   -161     26       C  
ATOM    133  C   ALA A  17      -3.356  14.324  27.475  1.00 15.65           C  
ANISOU  133  C   ALA A  17     2880   1777   1291    306   -193    152       C  
ATOM    134  O   ALA A  17      -4.478  14.674  27.861  1.00 17.83           O  
ANISOU  134  O   ALA A  17     3077   2095   1603    406   -195    138       O  
ATOM    135  CB  ALA A  17      -1.397  14.639  29.010  1.00 14.07           C  
ANISOU  135  CB  ALA A  17     2854   1264   1228    124    -89     47       C  
ATOM    136  N   GLU A  18      -2.938  14.524  26.225  1.00 16.31           N  
ANISOU  136  N   GLU A  18     2980   1919   1299    342   -216    284       N  
ATOM    137  CA  GLU A  18      -3.817  15.139  25.239  1.00 18.15           C  
ANISOU  137  CA  GLU A  18     3138   2281   1477    504   -258    437       C  
ATOM    138  C   GLU A  18      -5.029  14.260  24.946  1.00 18.52           C  
ANISOU  138  C   GLU A  18     3027   2604   1404    511   -341    365       C  
ATOM    139  O   GLU A  18      -6.138  14.768  24.742  1.00 20.08           O  
ANISOU  139  O   GLU A  18     3116   2919   1594    660   -373    440       O  
ATOM    140  CB  GLU A  18      -3.032  15.427  23.960  1.00 18.88           C  
ANISOU  140  CB  GLU A  18     3279   2414   1480    516   -263    598       C  
ATOM    141  CG  GLU A  18      -2.699  16.905  23.770  1.00 32.16           C  
ANISOU  141  CG  GLU A  18     5055   3890   3274    631   -198    793       C  
ATOM    142  CD  GLU A  18      -1.208  17.184  23.804  1.00 31.74           C  
ANISOU  142  CD  GLU A  18     5132   3656   3271    504   -126    817       C  
ATOM    143  N   ALA A  19      -4.836  12.937  24.909  1.00 17.38           N  
ANISOU  143  N   ALA A  19     2864   2569   1170    351   -372    221       N  
ATOM    144  CA  ALA A  19      -5.965  12.034  24.691  1.00 19.21           C  
ANISOU  144  CA  ALA A  19     2952   3051   1296    307   -442    124       C  
ATOM    145  C   ALA A  19      -6.906  12.034  25.890  1.00 18.50           C  
ANISOU  145  C   ALA A  19     2788   2943   1298    315   -423     35       C  
ATOM    146  O   ALA A  19      -8.133  12.003  25.728  1.00 19.16           O  
ANISOU  146  O   ALA A  19     2712   3237   1329    372   -471     32       O  
ATOM    147  CB  ALA A  19      -5.464  10.618  24.393  1.00 17.01           C  
ANISOU  147  CB  ALA A  19     2703   2835    925    122   -458    -21       C  
ATOM    148  N   ILE A  20      -6.350  12.067  27.102  1.00 16.53           N  
ANISOU  148  N   ILE A  20     2634   2477   1170    256   -351    -38       N  
ATOM    149  CA  ILE A  20      -7.184  12.200  28.294  1.00 18.90           C  
ANISOU  149  CA  ILE A  20     2869   2765   1548    273   -315   -116       C  
ATOM    150  C   ILE A  20      -7.927  13.529  28.267  1.00 23.28           C  
ANISOU  150  C   ILE A  20     3363   3313   2171    492   -298    -11       C  
ATOM    151  O   ILE A  20      -9.122  13.596  28.581  1.00 24.13           O  
ANISOU  151  O   ILE A  20     3324   3569   2275    565   -306    -40       O  
ATOM    152  CB  ILE A  20      -6.330  12.054  29.568  1.00 20.76           C  
ANISOU  152  CB  ILE A  20     3224   2792   1873    170   -243   -204       C  
ATOM    153  CG1 ILE A  20      -5.730  10.649  29.646  1.00 17.47           C  
ANISOU  153  CG1 ILE A  20     2852   2388   1398    -15   -257   -290       C  
ATOM    154  CG2 ILE A  20      -7.163  12.354  30.822  1.00 15.95           C  
ANISOU  154  CG2 ILE A  20     2550   2180   1328    199   -192   -283       C  
ATOM    155  CD1 ILE A  20      -4.947  10.394  30.911  1.00 12.76           C  
ANISOU  155  CD1 ILE A  20     2347   1639    864   -108   -199   -353       C  
ATOM    156  N   LYS A  21      -7.238  14.604  27.873  1.00 23.15           N  
ANISOU  156  N   LYS A  21     3455   3120   2221    604   -265    119       N  
ATOM    157  CA  LYS A  21      -7.893  15.903  27.761  1.00 24.87           C  
ANISOU  157  CA  LYS A  21     3641   3285   2525    837   -236    243       C  
ATOM    158  C   LYS A  21      -9.051  15.851  26.773  1.00 27.92           C  
ANISOU  158  C   LYS A  21     3842   3969   2798    972   -323    348       C  
ATOM    159  O   LYS A  21     -10.089  16.486  26.988  1.00 31.45           O  
ANISOU  159  O   LYS A  21     4173   4482   3294   1159   -312    390       O  
ATOM    160  CB  LYS A  21      -6.878  16.968  27.342  1.00 21.19           C  
ANISOU  160  CB  LYS A  21     3340   2566   2145    901   -183    386       C  
ATOM    161  N   ALA A  22      -8.906  15.072  25.698  1.00 30.04           N  
ANISOU  161  N   ALA A  22     4066   4445   2903    882   -410    378       N  
ATOM    162  CA  ALA A  22     -10.002  14.945  24.745  1.00 29.50           C  
ANISOU  162  CA  ALA A  22     3800   4718   2691    982   -507    460       C  
ATOM    163  C   ALA A  22     -11.188  14.209  25.355  1.00 34.66           C  
ANISOU  163  C   ALA A  22     4265   5595   3310    919   -537    307       C  
ATOM    164  O   ALA A  22     -12.340  14.517  25.030  1.00 35.72           O  
ANISOU  164  O   ALA A  22     4202   5979   3392   1070   -588    377       O  
ATOM    165  CB  ALA A  22      -9.522  14.231  23.484  1.00 29.33           C  
ANISOU  165  CB  ALA A  22     3780   4880   2483    868   -587    488       C  
ATOM    166  N   ILE A  23     -10.932  13.253  26.249  1.00 32.66           N  
ANISOU  166  N   ILE A  23     4060   5268   3083    703   -501    115       N  
ATOM    167  CA  ILE A  23     -12.023  12.567  26.934  1.00 33.24           C  
ANISOU  167  CA  ILE A  23     3965   5531   3134    618   -509    -23       C  
ATOM    168  C   ILE A  23     -12.791  13.545  27.817  1.00 42.85           C  
ANISOU  168  C   ILE A  23     5102   6708   4472    816   -442      3       C  
ATOM    169  O   ILE A  23     -14.027  13.609  27.772  1.00 47.88           O  
ANISOU  169  O   ILE A  23     5516   7611   5064    909   -474      8       O  
ATOM    170  CB  ILE A  23     -11.481  11.384  27.756  1.00 35.47           C  
ANISOU  170  CB  ILE A  23     4346   5699   3431    353   -468   -198       C  
ATOM    171  CG1 ILE A  23     -11.184  10.187  26.854  1.00 29.37           C  
ANISOU  171  CG1 ILE A  23     3586   5048   2526    157   -535   -266       C  
ATOM    172  CG2 ILE A  23     -12.465  11.000  28.865  1.00 31.02           C  
ANISOU  172  CG2 ILE A  23     3653   5237   2898    287   -428   -314       C  
ATOM    173  CD1 ILE A  23     -10.664   8.986  27.616  1.00 21.57           C  
ANISOU  173  CD1 ILE A  23     2706   3922   1569    -79   -488   -415       C  
ATOM    174  N   ALA A  24     -12.069  14.333  28.618  1.00 36.39           N  
ANISOU  174  N   ALA A  24     4454   5569   3803    885   -344      6       N  
ATOM    175  CA  ALA A  24     -12.718  15.241  29.559  1.00 40.47           C  
ANISOU  175  CA  ALA A  24     4922   6012   4444   1063   -257    -13       C  
ATOM    176  C   ALA A  24     -13.523  16.310  28.832  1.00 50.65           C  
ANISOU  176  C   ALA A  24     6090   7399   5756   1369   -278    163       C  
ATOM    177  O   ALA A  24     -14.672  16.591  29.193  1.00 54.30           O  
ANISOU  177  O   ALA A  24     6364   8034   6235   1519   -260    148       O  
ATOM    178  CB  ALA A  24     -11.671  15.883  30.468  1.00 34.25           C  
ANISOU  178  CB  ALA A  24     4358   4856   3798   1048   -149    -64       C  
ATOM    179  N   GLU A  25     -12.932  16.926  27.808  1.00 49.48           N  
ANISOU  179  N   GLU A  25     6041   7153   5606   1478   -310    346       N  
ATOM    180  CA  GLU A  25     -13.627  17.950  27.039  1.00 42.58           C  
ANISOU  180  CA  GLU A  25     5066   6362   4750   1788   -332    561       C  
ATOM    181  C   GLU A  25     -14.612  17.365  26.033  1.00 50.03           C  
ANISOU  181  C   GLU A  25     5750   7764   5496   1816   -469    635       C  
ATOM    182  O   GLU A  25     -15.487  18.092  25.550  1.00 61.10           O  
ANISOU  182  O   GLU A  25     6993   9331   6891   2092   -498    802       O  
ATOM    183  CB  GLU A  25     -12.613  18.843  26.319  1.00 43.34           C  
ANISOU  183  CB  GLU A  25     5371   6184   4911   1881   -307    756       C  
ATOM    184  N   GLY A  26     -14.497  16.076  25.713  1.00 49.23           N  
ANISOU  184  N   GLY A  26     5598   7873   5234   1540   -551    511       N  
ATOM    185  CA  GLY A  26     -15.383  15.466  24.739  1.00 47.28           C  
ANISOU  185  CA  GLY A  26     5107   8076   4781   1517   -684    544       C  
ATOM    186  C   GLY A  26     -15.142  15.876  23.303  1.00 52.72           C  
ANISOU  186  C   GLY A  26     5797   8886   5347   1631   -767    762       C  
ATOM    187  O   GLY A  26     -16.055  15.767  22.481  1.00 63.24           O  
ANISOU  187  O   GLY A  26     6942  10508   6576   1633   -816    801       O  
ATOM    188  N   ASP A  27     -13.939  16.343  22.972  1.00 44.94           N  
ANISOU  188  N   ASP A  27     5052   7614   4411   1647   -729    872       N  
ATOM    189  CA  ASP A  27     -13.636  16.857  21.638  1.00 46.37           C  
ANISOU  189  CA  ASP A  27     5278   7799   4540   1686   -740   1055       C  
ATOM    190  C   ASP A  27     -13.143  15.724  20.740  1.00 47.61           C  
ANISOU  190  C   ASP A  27     5449   8113   4528   1403   -798    939       C  
ATOM    191  O   ASP A  27     -12.056  15.177  20.956  1.00 50.94           O  
ANISOU  191  O   ASP A  27     6042   8360   4951   1232   -774    839       O  
ATOM    192  CB  ASP A  27     -12.599  17.974  21.725  1.00 51.33           C  
ANISOU  192  CB  ASP A  27     6151   8025   5328   1815   -647   1222       C  
ATOM    193  CG  ASP A  27     -12.344  18.640  20.386  1.00 53.05           C  
ANISOU  193  CG  ASP A  27     6402   8253   5504   1863   -652   1428       C  
ATOM    194  OD1 ASP A  27     -13.226  18.568  19.505  1.00 57.52           O  
ANISOU  194  OD1 ASP A  27     6783   9128   5943   1905   -720   1487       O  
ATOM    195  OD2 ASP A  27     -11.256  19.230  20.213  1.00 57.90           O1-
ANISOU  195  OD2 ASP A  27     7220   8579   6202   1847   -587   1526       O1-
ATOM    196  N   LYS A  28     -13.934  15.388  19.716  1.00 45.84           N  
ANISOU  196  N   LYS A  28     6890   6305   4222    641   -474    626       N  
ATOM    197  CA  LYS A  28     -13.519  14.361  18.764  1.00 44.58           C  
ANISOU  197  CA  LYS A  28     6677   6254   4006    524   -486    576       C  
ATOM    198  C   LYS A  28     -12.387  14.845  17.865  1.00 38.69           C  
ANISOU  198  C   LYS A  28     5997   5441   3262    505   -449    647       C  
ATOM    199  O   LYS A  28     -11.608  14.030  17.356  1.00 35.70           O  
ANISOU  199  O   LYS A  28     5608   5092   2866    403   -441    595       O  
ATOM    200  CB  LYS A  28     -14.713  13.917  17.915  1.00 33.92           C  
ANISOU  200  CB  LYS A  28     5203   5124   2559    536   -534    561       C  
ATOM    201  N   GLU A  29     -12.280  16.158  17.651  1.00 35.44           N  
ANISOU  201  N   GLU A  29     5650   4941   2875    602   -424    764       N  
ATOM    202  CA  GLU A  29     -11.196  16.679  16.823  1.00 39.42           C  
ANISOU  202  CA  GLU A  29     6211   5382   3386    575   -386    843       C  
ATOM    203  C   GLU A  29      -9.858  16.586  17.545  1.00 30.60           C  
ANISOU  203  C   GLU A  29     5181   4083   2361    485   -343    807       C  
ATOM    204  O   GLU A  29      -8.847  16.205  16.944  1.00 30.71           O  
ANISOU  204  O   GLU A  29     5198   4105   2366    402   -319    803       O  
ATOM    205  CB  GLU A  29     -11.490  18.123  16.413  1.00 44.47           C  
ANISOU  205  CB  GLU A  29     6895   5966   4035    695   -369    980       C  
ATOM    206  N   ARG A  30      -9.834  16.933  18.832  1.00 37.21           N  
ANISOU  206  N   ARG A  30     6087   4764   3287    501   -332    777       N  
ATOM    207  CA  ARG A  30      -8.608  16.788  19.610  1.00 40.53           C  
ANISOU  207  CA  ARG A  30     6583   5019   3796    402   -298    728       C  
ATOM    208  C   ARG A  30      -8.158  15.335  19.661  1.00 36.28           C  
ANISOU  208  C   ARG A  30     5992   4553   3240    288   -307    617       C  
ATOM    209  O   ARG A  30      -6.957  15.048  19.571  1.00 36.60           O  
ANISOU  209  O   ARG A  30     6059   4534   3314    199   -276    598       O  
ATOM    210  CB  ARG A  30      -8.819  17.335  21.023  1.00 38.15           C  
ANISOU  210  CB  ARG A  30     6354   4563   3579    439   -295    700       C  
ATOM    211  N   ALA A  31      -9.106  14.400  19.779  1.00 34.38           N  
ANISOU  211  N   ALA A  31     5671   4444   2949    289   -349    542       N  
ATOM    212  CA  ALA A  31      -8.757  12.982  19.808  1.00 33.08           C  
ANISOU  212  CA  ALA A  31     5455   4337   2777    181   -356    430       C  
ATOM    213  C   ALA A  31      -8.073  12.551  18.514  1.00 32.05           C  
ANISOU  213  C   ALA A  31     5291   4297   2588    137   -342    435       C  
ATOM    214  O   ALA A  31      -7.062  11.841  18.542  1.00 29.56           O  
ANISOU  214  O   ALA A  31     4986   3941   2305     54   -317    376       O  
ATOM    215  CB  ALA A  31     -10.004  12.138  20.068  1.00 35.06           C  
ANISOU  215  CB  ALA A  31     5616   4720   2986    183   -403    355       C  
ATOM    216  N   LYS A  32      -8.612  12.969  17.365  1.00 25.67           N  
ANISOU  216  N   LYS A  32     4438   3626   1691    198   -357    506       N  
ATOM    217  CA  LYS A  32      -7.967  12.630  16.100  1.00 30.64           C  
ANISOU  217  CA  LYS A  32     5033   4359   2251    164   -343    516       C  
ATOM    218  C   LYS A  32      -6.576  13.246  16.011  1.00 25.50           C  
ANISOU  218  C   LYS A  32     4455   3581   1652    138   -288    582       C  
ATOM    219  O   LYS A  32      -5.640  12.616  15.503  1.00 23.69           O  
ANISOU  219  O   LYS A  32     4212   3383   1406     78   -264    544       O  
ATOM    220  CB  LYS A  32      -8.833  13.079  14.921  1.00 28.08           C  
ANISOU  220  CB  LYS A  32     4649   4202   1818    225   -373    593       C  
ATOM    221  CG  LYS A  32     -10.152  12.331  14.794  1.00 26.56           C  
ANISOU  221  CG  LYS A  32     4371   4160   1559    217   -433    517       C  
ATOM    222  N   GLU A  33      -6.418  14.478  16.500  1.00 27.89           N  
ANISOU  222  N   GLU A  33     4833   3742   2021    181   -267    676       N  
ATOM    223  CA  GLU A  33      -5.089  15.077  16.542  1.00 26.29           C  
ANISOU  223  CA  GLU A  33     4695   3412   1882    133   -216    731       C  
ATOM    224  C   GLU A  33      -4.155  14.265  17.428  1.00 25.00           C  
ANISOU  224  C   GLU A  33     4553   3159   1788     36   -198    627       C  
ATOM    225  O   GLU A  33      -3.007  13.996  17.052  1.00 20.78           O  
ANISOU  225  O   GLU A  33     4015   2625   1256    -26   -164    624       O  
ATOM    226  CB  GLU A  33      -5.178  16.523  17.028  1.00 26.27           C  
ANISOU  226  CB  GLU A  33     4771   3258   1953    187   -199    830       C  
ATOM    227  N   ALA A  34      -4.636  13.843  18.602  1.00 20.95           N  
ANISOU  227  N   ALA A  34     4054   2580   1327     26   -220    545       N  
ATOM    228  CA  ALA A  34      -3.805  13.024  19.477  1.00 22.35           C  
ANISOU  228  CA  ALA A  34     4243   2681   1567    -63   -205    452       C  
ATOM    229  C   ALA A  34      -3.497  11.675  18.838  1.00 20.03           C  
ANISOU  229  C   ALA A  34     3883   2504   1225   -110   -207    369       C  
ATOM    230  O   ALA A  34      -2.367  11.182  18.934  1.00 18.39           O  
ANISOU  230  O   ALA A  34     3680   2262   1046   -173   -176    334       O  
ATOM    231  CB  ALA A  34      -4.483  12.840  20.838  1.00 20.45           C  
ANISOU  231  CB  ALA A  34     4022   2367   1383    -58   -229    390       C  
ATOM    232  N   ALA A  35      -4.484  11.076  18.164  1.00 18.99           N  
ANISOU  232  N   ALA A  35     3685   2513   1018    -78   -242    333       N  
ATOM    233  CA  ALA A  35      -4.242   9.817  17.467  1.00 23.79           C  
ANISOU  233  CA  ALA A  35     4232   3227   1580   -118   -244    244       C  
ATOM    234  C   ALA A  35      -3.116   9.962  16.454  1.00 22.07           C  
ANISOU  234  C   ALA A  35     4014   3053   1318   -127   -206    288       C  
ATOM    235  O   ALA A  35      -2.235   9.097  16.367  1.00 22.03           O  
ANISOU  235  O   ALA A  35     3997   3049   1324   -173   -183    221       O  
ATOM    236  CB  ALA A  35      -5.520   9.341  16.774  1.00 19.64           C  
ANISOU  236  CB  ALA A  35     3632   2861    970    -84   -290    206       C  
ATOM    237  N   GLU A  36      -3.114  11.067  15.700  1.00 20.40           N  
ANISOU  237  N   GLU A  36     3813   2880   1058    -77   -196    408       N  
ATOM    238  CA  GLU A  36      -2.069  11.299  14.708  1.00 21.05           C  
ANISOU  238  CA  GLU A  36     3885   3020   1091    -84   -157    468       C  
ATOM    239  C   GLU A  36      -0.710  11.491  15.369  1.00 20.46           C  
ANISOU  239  C   GLU A  36     3858   2816   1100   -147   -111    480       C  
ATOM    240  O   GLU A  36       0.302  10.982  14.875  1.00 20.54           O  
ANISOU  240  O   GLU A  36     3844   2877   1083   -177    -80    460       O  
ATOM    241  CB  GLU A  36      -2.423  12.510  13.840  1.00 22.28           C  
ANISOU  241  CB  GLU A  36     4040   3238   1189    -20   -154    612       C  
ATOM    242  N   LYS A  37      -0.662  12.227  16.482  1.00 19.98           N  
ANISOU  242  N   LYS A  37     3859   2598   1134   -165   -107    510       N  
ATOM    243  CA  LYS A  37       0.606  12.411  17.185  1.00 20.99           C  
ANISOU  243  CA  LYS A  37     4021   2617   1339   -235    -69    512       C  
ATOM    244  C   LYS A  37       1.131  11.093  17.748  1.00 18.53           C  
ANISOU  244  C   LYS A  37     3687   2305   1050   -284    -66    392       C  
ATOM    245  O   LYS A  37       2.345  10.863  17.781  1.00 19.58           O  
ANISOU  245  O   LYS A  37     3811   2432   1196   -330    -30    387       O  
ATOM    246  CB  LYS A  37       0.449  13.445  18.300  1.00 20.56           C  
ANISOU  246  CB  LYS A  37     4033   2400   1378   -242    -71    549       C  
ATOM    247  CG  LYS A  37       1.604  14.429  18.378  1.00 29.48           C  
ANISOU  247  CG  LYS A  37     5192   3447   2561   -294    -29    627       C  
ATOM    248  N   ALA A  38       0.237  10.219  18.207  1.00 17.95           N  
ANISOU  248  N   ALA A  38     3598   2239    984   -272   -100    301       N  
ATOM    249  CA  ALA A  38       0.685   8.930  18.720  1.00 17.20           C  
ANISOU  249  CA  ALA A  38     3481   2134    920   -310    -94    194       C  
ATOM    250  C   ALA A  38       1.289   8.065  17.613  1.00 17.67           C  
ANISOU  250  C   ALA A  38     3493   2312    910   -305    -76    154       C  
ATOM    251  O   ALA A  38       2.304   7.394  17.832  1.00 17.37           O  
ANISOU  251  O   ALA A  38     3447   2261    893   -333    -46    112       O  
ATOM    252  CB  ALA A  38      -0.471   8.213  19.418  1.00 16.67           C  
ANISOU  252  CB  ALA A  38     3400   2049    884   -303   -133    115       C  
ATOM    253  N   ARG A  39       0.703   8.089  16.411  1.00 18.53           N  
ANISOU  253  N   ARG A  39     3566   2546    928   -261    -92    168       N  
ATOM    254  CA  ARG A  39       1.266   7.314  15.303  1.00 21.06           C  
ANISOU  254  CA  ARG A  39     3841   2992   1170   -246    -75    125       C  
ATOM    255  C   ARG A  39       2.681   7.766  14.975  1.00 19.45           C  
ANISOU  255  C   ARG A  39     3641   2801    949   -260    -24    194       C  
ATOM    256  O   ARG A  39       3.579   6.934  14.788  1.00 19.46           O  
ANISOU  256  O   ARG A  39     3620   2839    936   -266      4    137       O  
ATOM    257  CB  ARG A  39       0.386   7.437  14.056  1.00 20.75           C  
ANISOU  257  CB  ARG A  39     3759   3102   1022   -192   -102    138       C  
ATOM    258  CG  ARG A  39      -0.999   6.822  14.176  1.00 30.52           C  
ANISOU  258  CG  ARG A  39     4969   4370   2254   -182   -155     56       C  
ATOM    259  CD  ARG A  39      -1.704   6.761  12.813  1.00 30.45           C  
ANISOU  259  CD  ARG A  39     4905   4544   2119   -127   -181     50       C  
ATOM    260  NE  ARG A  39      -3.104   6.385  12.967  1.00 34.48           N  
ANISOU  260  NE  ARG A  39     5384   5095   2623   -119   -234    -12       N  
ATOM    261  CZ  ARG A  39      -4.110   7.248  13.023  1.00 33.74           C  
ANISOU  261  CZ  ARG A  39     5281   5036   2503    -83   -264     64       C  
ATOM    262  NH1 ARG A  39      -3.914   8.549  12.894  1.00 27.59           N  
ANISOU  262  NH1 ARG A  39     4530   4244   1710    -50   -245    207       N  
ATOM    263  NH2 ARG A  39      -5.343   6.795  13.233  1.00 38.93           N  
ANISOU  263  NH2 ARG A  39     5901   5737   3152    -80   -312     -3       N  
ATOM    264  N   GLU A  40       2.903   9.079  14.917  1.00 19.82           N  
ANISOU  264  N   GLU A  40     3712   2818   1002   -265     -8    319       N  
ATOM    265  CA  GLU A  40       4.226   9.598  14.594  1.00 20.28           C  
ANISOU  265  CA  GLU A  40     3763   2895   1049   -290     42    397       C  
ATOM    266  C   GLU A  40       5.244   9.182  15.645  1.00 19.97           C  
ANISOU  266  C   GLU A  40     3734   2768   1085   -347     67    352       C  
ATOM    267  O   GLU A  40       6.346   8.724  15.318  1.00 21.14           O  
ANISOU  267  O   GLU A  40     3848   2983   1201   -354    104    341       O  
ATOM    268  CB  GLU A  40       4.171  11.123  14.469  1.00 20.92           C  
ANISOU  268  CB  GLU A  40     3873   2929   1147   -294     52    541       C  
ATOM    269  N   LEU A  41       4.885   9.329  16.922  1.00 24.16           N  
ANISOU  269  N   LEU A  41     4308   3163   1709   -379     47    326       N  
ATOM    270  CA  LEU A  41       5.794   8.947  17.994  1.00 19.32           C  
ANISOU  270  CA  LEU A  41     3700   2478   1163   -428     68    285       C  
ATOM    271  C   LEU A  41       6.102   7.458  17.948  1.00 17.59           C  
ANISOU  271  C   LEU A  41     3448   2312    923   -406     75    178       C  
ATOM    272  O   LEU A  41       7.255   7.047  18.127  1.00 17.58           O  
ANISOU  272  O   LEU A  41     3423   2336    921   -420    110    166       O  
ATOM    273  CB  LEU A  41       5.187   9.336  19.337  1.00 22.21           C  
ANISOU  273  CB  LEU A  41     4115   2704   1619   -453     41    270       C  
ATOM    274  CG  LEU A  41       5.742  10.657  19.846  1.00 27.27           C  
ANISOU  274  CG  LEU A  41     4787   3263   2312   -503     56    353       C  
ATOM    275  CD1 LEU A  41       4.840  11.227  20.922  1.00 17.65           C  
ANISOU  275  CD1 LEU A  41     3622   1921   1163   -502     23    341       C  
ATOM    276  CD2 LEU A  41       7.152  10.423  20.361  1.00 28.39           C  
ANISOU  276  CD2 LEU A  41     4901   3411   2475   -561     91    343       C  
ATOM    277  N   TYR A  42       5.078   6.638  17.714  1.00 17.46           N  
ANISOU  277  N   TYR A  42     3427   2315    893   -369     42    100       N  
ATOM    278  CA  TYR A  42       5.286   5.200  17.593  1.00 17.39           C  
ANISOU  278  CA  TYR A  42     3393   2341    875   -345     48     -6       C  
ATOM    279  C   TYR A  42       6.303   4.882  16.502  1.00 20.60           C  
ANISOU  279  C   TYR A  42     3761   2872   1193   -314     85     -5       C  
ATOM    280  O   TYR A  42       7.158   4.005  16.678  1.00 23.00           O  
ANISOU  280  O   TYR A  42     4051   3189   1499   -300    114    -59       O  
ATOM    281  CB  TYR A  42       3.948   4.511  17.323  1.00 17.43           C  
ANISOU  281  CB  TYR A  42     3391   2358    875   -321      4    -82       C  
ATOM    282  CG  TYR A  42       4.045   3.046  16.956  1.00 20.07           C  
ANISOU  282  CG  TYR A  42     3702   2727   1196   -296      7   -195       C  
ATOM    283  CD1 TYR A  42       4.277   2.639  15.636  1.00 18.69           C  
ANISOU  283  CD1 TYR A  42     3496   2681    923   -255     15   -232       C  
ATOM    284  CD2 TYR A  42       3.876   2.066  17.922  1.00 17.12           C  
ANISOU  284  CD2 TYR A  42     3341   2258    908   -310      3   -265       C  
ATOM    285  CE1 TYR A  42       4.358   1.293  15.303  1.00 19.10           C  
ANISOU  285  CE1 TYR A  42     3536   2753    966   -230     17   -348       C  
ATOM    286  CE2 TYR A  42       3.950   0.731  17.600  1.00 19.19           C  
ANISOU  286  CE2 TYR A  42     3592   2531   1167   -287      7   -366       C  
ATOM    287  CZ  TYR A  42       4.189   0.345  16.293  1.00 25.77           C  
ANISOU  287  CZ  TYR A  42     4402   3481   1907   -247     13   -414       C  
ATOM    288  OH  TYR A  42       4.260  -0.995  15.991  1.00 31.12           O  
ANISOU  288  OH  TYR A  42     5079   4158   2588   -223     16   -526       O  
ATOM    289  N   GLU A  43       6.221   5.579  15.362  1.00 19.09           N  
ANISOU  289  N   GLU A  43     3550   2786    919   -293     88     61       N  
ATOM    290  CA  GLU A  43       7.174   5.347  14.281  1.00 22.71           C  
ANISOU  290  CA  GLU A  43     3965   3382   1280   -256    126     71       C  
ATOM    291  C   GLU A  43       8.578   5.803  14.666  1.00 20.05           C  
ANISOU  291  C   GLU A  43     3615   3045    959   -289    176    142       C  
ATOM    292  O   GLU A  43       9.561   5.112  14.370  1.00 20.44           O  
ANISOU  292  O   GLU A  43     3630   3173    963   -258    212    107       O  
ATOM    293  CB  GLU A  43       6.709   6.058  13.010  1.00 21.02           C  
ANISOU  293  CB  GLU A  43     3730   3285    971   -221    119    141       C  
ATOM    294  CG  GLU A  43       5.668   5.284  12.223  1.00 21.77           C  
ANISOU  294  CG  GLU A  43     3809   3459   1003   -171     79     47       C  
ATOM    295  N   LYS A  44       8.693   6.950  15.344  1.00 19.75           N  
ANISOU  295  N   LYS A  44     3600   2921    984   -349    178    237       N  
ATOM    296  CA  LYS A  44      10.003   7.408  15.801  1.00 20.05           C  
ANISOU  296  CA  LYS A  44     3616   2957   1045   -398    221    298       C  
ATOM    297  C   LYS A  44      10.621   6.422  16.786  1.00 22.08           C  
ANISOU  297  C   LYS A  44     3866   3178   1345   -400    232    215       C  
ATOM    298  O   LYS A  44      11.825   6.144  16.725  1.00 22.50           O  
ANISOU  298  O   LYS A  44     3874   3309   1366   -395    275    224       O  
ATOM    299  CB  LYS A  44       9.885   8.787  16.455  1.00 22.30           C  
ANISOU  299  CB  LYS A  44     3935   3132   1405   -471    212    393       C  
ATOM    300  CG  LYS A  44       9.547   9.916  15.507  1.00 26.06           C  
ANISOU  300  CG  LYS A  44     4417   3640   1844   -467    215    505       C  
ATOM    301  CD  LYS A  44      10.219  11.207  15.941  1.00 30.33           C  
ANISOU  301  CD  LYS A  44     4968   4108   2447   -547    236    610       C  
ATOM    302  N   ALA A  45       9.808   5.872  17.694  1.00 18.26           N  
ANISOU  302  N   ALA A  45     3422   2584    931   -400    198    139       N  
ATOM    303  CA  ALA A  45      10.317   4.891  18.646  1.00 19.60           C  
ANISOU  303  CA  ALA A  45     3590   2714   1143   -390    210     68       C  
ATOM    304  C   ALA A  45      10.753   3.615  17.940  1.00 18.87           C  
ANISOU  304  C   ALA A  45     3470   2714    985   -315    233    -12       C  
ATOM    305  O   ALA A  45      11.797   3.043  18.273  1.00 22.87           O  
ANISOU  305  O   ALA A  45     3950   3259   1480   -292    270    -30       O  
ATOM    306  CB  ALA A  45       9.257   4.585  19.705  1.00 16.74           C  
ANISOU  306  CB  ALA A  45     3275   2219    868   -401    169     14       C  
ATOM    307  N   LEU A  46       9.975   3.163  16.955  1.00 18.64           N  
ANISOU  307  N   LEU A  46     3446   2730    908   -271    212    -64       N  
ATOM    308  CA  LEU A  46      10.358   1.978  16.193  1.00 23.28           C  
ANISOU  308  CA  LEU A  46     4013   3404   1428   -198    232   -152       C  
ATOM    309  C   LEU A  46      11.690   2.178  15.482  1.00 21.28           C  
ANISOU  309  C   LEU A  46     3706   3298   1083   -167    285   -102       C  
ATOM    310  O   LEU A  46      12.528   1.268  15.451  1.00 20.72           O  
ANISOU  310  O   LEU A  46     3614   3280    978   -111    319   -159       O  
ATOM    311  CB  LEU A  46       9.270   1.628  15.181  1.00 23.90           C  
ANISOU  311  CB  LEU A  46     4096   3522   1461   -169    195   -215       C  
ATOM    312  CG  LEU A  46       8.333   0.480  15.550  1.00 29.29           C  
ANISOU  312  CG  LEU A  46     4810   4111   2205   -160    161   -333       C  
ATOM    313  CD1 LEU A  46       7.780  -0.159  14.285  1.00 37.16           C  
ANISOU  313  CD1 LEU A  46     5790   5205   3124   -116    142   -419       C  
ATOM    314  CD2 LEU A  46       9.052  -0.546  16.403  1.00 30.39           C  
ANISOU  314  CD2 LEU A  46     4968   4179   2400   -136    190   -390       C  
ATOM    315  N   GLU A  47      11.902   3.358  14.895  1.00 20.68           N  
ANISOU  315  N   GLU A  47     3605   3288    964   -196    295      9       N  
ATOM    316  CA  GLU A  47      13.160   3.611  14.201  1.00 23.15           C  
ANISOU  316  CA  GLU A  47     3866   3739   1192   -166    350     73       C  
ATOM    317  C   GLU A  47      14.330   3.704  15.171  1.00 21.71           C  
ANISOU  317  C   GLU A  47     3655   3545   1050   -200    387    111       C  
ATOM    318  O   GLU A  47      15.440   3.267  14.847  1.00 27.56           O  
ANISOU  318  O   GLU A  47     4359   4387   1727   -145    437    110       O  
ATOM    319  CB  GLU A  47      13.057   4.892  13.372  1.00 22.30           C  
ANISOU  319  CB  GLU A  47     3750   3679   1044   -196    355    195       C  
ATOM    320  N   LEU A  48      14.098   4.221  16.376  1.00 22.26           N  
ANISOU  320  N   LEU A  48     3746   3491   1220   -280    364    137       N  
ATOM    321  CA  LEU A  48      15.167   4.241  17.365  1.00 22.48           C  
ANISOU  321  CA  LEU A  48     3739   3519   1283   -313    394    162       C  
ATOM    322  C   LEU A  48      15.491   2.836  17.849  1.00 20.55           C  
ANISOU  322  C   LEU A  48     3496   3280   1033   -233    409     61       C  
ATOM    323  O   LEU A  48      16.665   2.478  17.999  1.00 20.61           O  
ANISOU  323  O   LEU A  48     3452   3380   1000   -197    455     71       O  
ATOM    324  CB  LEU A  48      14.780   5.129  18.542  1.00 22.58           C  
ANISOU  324  CB  LEU A  48     3783   3398   1399   -412    362    203       C  
ATOM    325  CG  LEU A  48      15.947   5.397  19.484  1.00 26.06           C  
ANISOU  325  CG  LEU A  48     4171   3863   1865   -465    389    241       C  
ATOM    326  CD1 LEU A  48      17.095   6.014  18.699  1.00 26.01           C  
ANISOU  326  CD1 LEU A  48     4092   3995   1797   -489    434    327       C  
ATOM    327  CD2 LEU A  48      15.512   6.299  20.618  1.00 25.05           C  
ANISOU  327  CD2 LEU A  48     4081   3604   1834   -563    354    267       C  
ATOM    328  N   TYR A  49      14.459   2.029  18.094  1.00 19.53           N  
ANISOU  328  N   TYR A  49     3426   3047    946   -204    373    -32       N  
ATOM    329  CA  TYR A  49      14.671   0.643  18.493  1.00 26.84           C  
ANISOU  329  CA  TYR A  49     4369   3951   1878   -127    389   -131       C  
ATOM    330  C   TYR A  49      15.434  -0.135  17.424  1.00 23.11           C  
ANISOU  330  C   TYR A  49     3857   3625   1300    -35    431   -178       C  
ATOM    331  O   TYR A  49      16.303  -0.953  17.743  1.00 24.49           O  
ANISOU  331  O   TYR A  49     4010   3841   1453     25    472   -215       O  
ATOM    332  CB  TYR A  49      13.328  -0.024  18.790  1.00 24.23           C  
ANISOU  332  CB  TYR A  49     4111   3474   1621   -123    342   -215       C  
ATOM    333  CG  TYR A  49      13.324  -1.524  18.541  1.00 29.74           C  
ANISOU  333  CG  TYR A  49     4837   4154   2309    -35    356   -331       C  
ATOM    334  CD1 TYR A  49      13.805  -2.414  19.497  1.00 23.68           C  
ANISOU  334  CD1 TYR A  49     4092   3322   1585     12    381   -365       C  
ATOM    335  CD2 TYR A  49      12.853  -2.047  17.341  1.00 27.91           C  
ANISOU  335  CD2 TYR A  49     4610   3969   2025      3    345   -406       C  
ATOM    336  CE1 TYR A  49      13.797  -3.781  19.272  1.00 27.48           C  
ANISOU  336  CE1 TYR A  49     4611   3760   2071     96    397   -467       C  
ATOM    337  CE2 TYR A  49      12.848  -3.411  17.105  1.00 21.08           C  
ANISOU  337  CE2 TYR A  49     3776   3070   1164     74    357   -520       C  
ATOM    338  CZ  TYR A  49      13.345  -4.269  18.070  1.00 30.60           C  
ANISOU  338  CZ  TYR A  49     5013   4190   2424    122    385   -547       C  
ATOM    339  OH  TYR A  49      13.330  -5.626  17.837  1.00 28.63           O  
ANISOU  339  OH  TYR A  49     4806   3883   2191    196    400   -655       O  
ATOM    340  N   LYS A  50      15.106   0.083  16.148  1.00 21.35           N  
ANISOU  340  N   LYS A  50     3620   3488   1004    -19    424   -182       N  
ATOM    341  CA  LYS A  50      15.818  -0.631  15.094  1.00 28.22           C  
ANISOU  341  CA  LYS A  50     4441   4514   1769     40    464   -239       C  
ATOM    342  C   LYS A  50      17.289  -0.224  15.066  1.00 30.34           C  
ANISOU  342  C   LYS A  50     4750   4777   2001      6    542   -152       C  
ATOM    343  O   LYS A  50      18.180  -1.079  14.995  1.00 28.63           O  
ANISOU  343  O   LYS A  50     4492   4640   1747     70    587   -202       O  
ATOM    344  CB  LYS A  50      15.152  -0.380  13.739  1.00 39.92           C  
ANISOU  344  CB  LYS A  50     5912   6059   3196     36    439   -251       C  
ATOM    345  CG  LYS A  50      14.225  -1.497  13.274  1.00 30.48           C  
ANISOU  345  CG  LYS A  50     4777   4807   1997     52    417   -400       C  
ATOM    346  N   GLU A  51      17.561   1.084  15.144  1.00 23.12           N  
ANISOU  346  N   GLU A  51     3800   3904   1080      3    543    -15       N  
ATOM    347  CA  GLU A  51      18.945   1.549  15.174  1.00 29.34           C  
ANISOU  347  CA  GLU A  51     4497   4799   1852    -41    590     64       C  
ATOM    348  C   GLU A  51      19.677   1.017  16.400  1.00 30.27           C  
ANISOU  348  C   GLU A  51     4580   4910   2012    -28    609     46       C  
ATOM    349  O   GLU A  51      20.827   0.573  16.298  1.00 31.23           O  
ANISOU  349  O   GLU A  51     4622   5143   2100     12    651     44       O  
ATOM    350  CB  GLU A  51      18.993   3.080  15.144  1.00 24.61           C  
ANISOU  350  CB  GLU A  51     3849   4219   1282   -142    577    195       C  
ATOM    351  N   ALA A  52      19.018   1.022  17.563  1.00 26.39           N  
ANISOU  351  N   ALA A  52     4121   4312   1594    -40    573     35       N  
ATOM    352  CA  ALA A  52      19.680   0.571  18.784  1.00 26.95           C  
ANISOU  352  CA  ALA A  52     4162   4378   1701    -32    591     26       C  
ATOM    353  C   ALA A  52      19.974  -0.928  18.749  1.00 32.25           C  
ANISOU  353  C   ALA A  52     4842   5064   2348     58    620    -83       C  
ATOM    354  O   ALA A  52      21.056  -1.358  19.168  1.00 35.32           O  
ANISOU  354  O   ALA A  52     5155   5535   2732    121    655    -70       O  
ATOM    355  CB  ALA A  52      18.839   0.935  20.006  1.00 22.88           C  
ANISOU  355  CB  ALA A  52     3660   3749   1283   -100    535     31       C  
ATOM    356  N   LYS A  53      19.029  -1.742  18.262  1.00 30.83           N  
ANISOU  356  N   LYS A  53     4715   4825   2175    103    595   -186       N  
ATOM    357  CA  LYS A  53      19.273  -3.181  18.186  1.00 34.04           C  
ANISOU  357  CA  LYS A  53     5141   5206   2587    243    619   -285       C  
ATOM    358  C   LYS A  53      20.404  -3.504  17.219  1.00 35.65           C  
ANISOU  358  C   LYS A  53     5283   5552   2711    319    671   -284       C  
ATOM    359  O   LYS A  53      21.258  -4.346  17.520  1.00 45.50           O  
ANISOU  359  O   LYS A  53     6495   6837   3957    433    708   -307       O  
ATOM    360  CB  LYS A  53      18.006  -3.929  17.771  1.00 32.64           C  
ANISOU  360  CB  LYS A  53     5053   4901   2447    271    579   -394       C  
ATOM    361  CG  LYS A  53      18.143  -5.445  17.860  1.00 38.33           C  
ANISOU  361  CG  LYS A  53     5824   5543   3196    403    603   -498       C  
ATOM    362  N   LYS A  54      20.432  -2.844  16.055  1.00 34.50           N  
ANISOU  362  N   LYS A  54     5120   5488   2502    272    673   -252       N  
ATOM    363  CA  LYS A  54      21.499  -3.104  15.089  1.00 41.71           C  
ANISOU  363  CA  LYS A  54     5960   6550   3339    351    718   -247       C  
ATOM    364  C   LYS A  54      22.869  -2.840  15.705  1.00 44.87           C  
ANISOU  364  C   LYS A  54     6247   7067   3735    369    753   -162       C  
ATOM    365  O   LYS A  54      23.806  -3.624  15.515  1.00 50.32           O  
ANISOU  365  O   LYS A  54     6878   7851   4390    486    791   -189       O  
ATOM    366  CB  LYS A  54      21.300  -2.256  13.831  1.00 31.99           C  
ANISOU  366  CB  LYS A  54     4720   5391   2043    290    711   -201       C  
ATOM    367  N   GLU A  55      23.003  -1.747  16.457  1.00 38.87           N  
ANISOU  367  N   GLU A  55     5452   6306   3010    256    738    -62       N  
ATOM    368  CA  GLU A  55      24.255  -1.458  17.141  1.00 36.96           C  
ANISOU  368  CA  GLU A  55     5092   6179   2773    252    762     14       C  
ATOM    369  C   GLU A  55      24.510  -2.390  18.321  1.00 41.10           C  
ANISOU  369  C   GLU A  55     5612   6665   3339    340    770    -26       C  
ATOM    370  O   GLU A  55      25.642  -2.439  18.815  1.00 48.87           O  
ANISOU  370  O   GLU A  55     6487   7767   4313    374    792     20       O  
ATOM    371  CB  GLU A  55      24.263  -0.003  17.615  1.00 38.16           C  
ANISOU  371  CB  GLU A  55     5210   6328   2961     96    739    122       C  
ATOM    372  N   GLY A  56      23.502  -3.131  18.778  1.00 41.48           N  
ANISOU  372  N   GLY A  56     5770   6558   3433    380    750   -107       N  
ATOM    373  CA  GLY A  56      23.660  -4.005  19.923  1.00 33.31           C  
ANISOU  373  CA  GLY A  56     4742   5469   2444    472    757   -135       C  
ATOM    374  C   GLY A  56      23.370  -3.371  21.266  1.00 35.37           C  
ANISOU  374  C   GLY A  56     5003   5670   2765    378    729    -79       C  
ATOM    375  O   GLY A  56      23.674  -3.983  22.296  1.00 31.72           O  
ANISOU  375  O   GLY A  56     4525   5192   2334    453    737    -79       O  
ATOM    376  N   ASP A  57      22.803  -2.165  21.289  1.00 38.94           N  
ANISOU  376  N   ASP A  57     5473   6088   3233    226    695    -29       N  
ATOM    377  CA  ASP A  57      22.457  -1.464  22.528  1.00 33.38           C  
ANISOU  377  CA  ASP A  57     4774   5322   2585    129    663     18       C  
ATOM    378  C   ASP A  57      21.096  -1.957  23.005  1.00 31.39           C  
ANISOU  378  C   ASP A  57     4648   4893   2385    145    631    -48       C  
ATOM    379  O   ASP A  57      20.048  -1.447  22.605  1.00 28.16           O  
ANISOU  379  O   ASP A  57     4313   4394   1992     71    595    -61       O  
ATOM    380  CB  ASP A  57      22.452   0.044  22.305  1.00 27.05           C  
ANISOU  380  CB  ASP A  57     3941   4544   1791    -24    639    100       C  
ATOM    381  N   LEU A  58      21.107  -2.962  23.885  1.00 31.70           N  
ANISOU  381  N   LEU A  58     4713   4869   2464    251    640    -81       N  
ATOM    382  CA  LEU A  58      19.856  -3.620  24.251  1.00 24.92           C  
ANISOU  382  CA  LEU A  58     3983   3803   1683    274    610   -148       C  
ATOM    383  C   LEU A  58      19.007  -2.768  25.188  1.00 29.73           C  
ANISOU  383  C   LEU A  58     4614   4301   2380    140    552   -114       C  
ATOM    384  O   LEU A  58      17.775  -2.798  25.097  1.00 28.65           O  
ANISOU  384  O   LEU A  58     4569   4017   2298     99    513   -156       O  
ATOM    385  CB  LEU A  58      20.143  -4.979  24.891  1.00 28.57           C  
ANISOU  385  CB  LEU A  58     4469   4210   2175    424    639   -183       C  
ATOM    386  CG  LEU A  58      20.799  -6.058  24.021  1.00 30.21           C  
ANISOU  386  CG  LEU A  58     4675   4472   2330    577    689   -239       C  
ATOM    387  CD1 LEU A  58      21.559  -7.049  24.889  1.00 35.73           C  
ANISOU  387  CD1 LEU A  58     5353   5182   3040    726    730   -224       C  
ATOM    388  CD2 LEU A  58      19.765  -6.778  23.172  1.00 31.75           C  
ANISOU  388  CD2 LEU A  58     4991   4517   2554    599    672   -344       C  
ATOM    389  N   ILE A  59      19.636  -2.000  26.082  1.00 33.48           N  
ANISOU  389  N   ILE A  59     5003   4855   2865     71    545    -43       N  
ATOM    390  CA  ILE A  59      18.879  -1.150  26.999  1.00 24.38           C  
ANISOU  390  CA  ILE A  59     3871   3603   1790    -49    492    -20       C  
ATOM    391  C   ILE A  59      18.192  -0.019  26.239  1.00 22.03           C  
ANISOU  391  C   ILE A  59     3611   3270   1489   -168    461     -7       C  
ATOM    392  O   ILE A  59      16.999   0.243  26.433  1.00 20.26           O  
ANISOU  392  O   ILE A  59     3464   2907   1326   -217    418    -29       O  
ATOM    393  CB  ILE A  59      19.791  -0.619  28.122  1.00 26.69           C  
ANISOU  393  CB  ILE A  59     4059   4000   2083    -94    491     39       C  
ATOM    394  CG1 ILE A  59      19.976  -1.684  29.201  1.00 32.94           C  
ANISOU  394  CG1 ILE A  59     4840   4771   2906     16    502     30       C  
ATOM    395  CG2 ILE A  59      19.210   0.641  28.747  1.00 21.62           C  
ANISOU  395  CG2 ILE A  59     3428   3293   1495   -243    441     62       C  
ATOM    396  CD1 ILE A  59      21.107  -1.392  30.163  1.00 39.40           C  
ANISOU  396  CD1 ILE A  59     5532   5744   3694      7    512     85       C  
ATOM    397  N   ALA A  60      18.933   0.668  25.364  1.00 25.27           N  
ANISOU  397  N   ALA A  60     3964   3812   1824   -211    485     38       N  
ATOM    398  CA  ALA A  60      18.341   1.743  24.570  1.00 23.83           C  
ANISOU  398  CA  ALA A  60     3803   3595   1658   -302    455     67       C  
ATOM    399  C   ALA A  60      17.193   1.231  23.707  1.00 22.30           C  
ANISOU  399  C   ALA A  60     3696   3305   1472   -252    434      6       C  
ATOM    400  O   ALA A  60      16.153   1.891  23.585  1.00 18.31           O  
ANISOU  400  O   ALA A  60     3239   2700   1018   -314    390     10       O  
ATOM    401  CB  ALA A  60      19.406   2.403  23.695  1.00 24.10           C  
ANISOU  401  CB  ALA A  60     3747   3785   1626   -330    487    133       C  
ATOM    402  N   ALA A  61      17.362   0.057  23.095  1.00 19.88           N  
ANISOU  402  N   ALA A  61     3405   3032   1115   -139    465    -55       N  
ATOM    403  CA  ALA A  61      16.275  -0.517  22.312  1.00 20.46           C  
ANISOU  403  CA  ALA A  61     3552   3019   1202   -100    440   -128       C  
ATOM    404  C   ALA A  61      15.070  -0.811  23.193  1.00 17.38           C  
ANISOU  404  C   ALA A  61     3239   2455    911   -122    395   -168       C  
ATOM    405  O   ALA A  61      13.922  -0.606  22.780  1.00 17.04           O  
ANISOU  405  O   ALA A  61     3238   2333    902   -156    353   -191       O  
ATOM    406  CB  ALA A  61      16.749  -1.788  21.605  1.00 22.02           C  
ANISOU  406  CB  ALA A  61     3754   3272   1340     25    481   -202       C  
ATOM    407  N   ALA A  62      15.316  -1.270  24.422  1.00 17.04           N  
ANISOU  407  N   ALA A  62     3204   2363    907   -101    406   -168       N  
ATOM    408  CA  ALA A  62      14.225  -1.593  25.333  1.00 16.69           C  
ANISOU  408  CA  ALA A  62     3223   2167    949   -119    369   -197       C  
ATOM    409  C   ALA A  62      13.464  -0.344  25.753  1.00 15.48           C  
ANISOU  409  C   ALA A  62     3067   1965    848   -228    319   -152       C  
ATOM    410  O   ALA A  62      12.231  -0.360  25.832  1.00 16.45           O  
ANISOU  410  O   ALA A  62     3236   1985   1028   -253    278   -179       O  
ATOM    411  CB  ALA A  62      14.773  -2.334  26.552  1.00 16.21           C  
ANISOU  411  CB  ALA A  62     3150   2089    921    -61    393   -190       C  
ATOM    412  N   ILE A  63      14.179   0.753  26.013  1.00 15.50           N  
ANISOU  412  N   ILE A  63     3014   2043    834   -294    323    -85       N  
ATOM    413  CA  ILE A  63      13.508   1.992  26.393  1.00 15.74           C  
ANISOU  413  CA  ILE A  63     3053   2013    914   -390    280    -48       C  
ATOM    414  C   ILE A  63      12.713   2.552  25.223  1.00 15.08           C  
ANISOU  414  C   ILE A  63     2997   1910    821   -412    257    -44       C  
ATOM    415  O   ILE A  63      11.636   3.131  25.417  1.00 14.59           O  
ANISOU  415  O   ILE A  63     2976   1761    808   -450    217    -42       O  
ATOM    416  CB  ILE A  63      14.534   3.010  26.928  1.00 15.20           C  
ANISOU  416  CB  ILE A  63     2923   2020    833   -465    292     14       C  
ATOM    417  CG1 ILE A  63      15.315   2.407  28.095  1.00 22.15           C  
ANISOU  417  CG1 ILE A  63     3762   2945   1708   -436    313     11       C  
ATOM    418  CG2 ILE A  63      13.851   4.293  27.367  1.00 14.80           C  
ANISOU  418  CG2 ILE A  63     2903   1887    835   -560    251     42       C  
ATOM    419  CD1 ILE A  63      16.358   3.337  28.682  1.00 26.66           C  
ANISOU  419  CD1 ILE A  63     4254   3609   2267   -519    319     62       C  
ATOM    420  N   ALA A  64      13.213   2.381  23.995  1.00 15.80           N  
ANISOU  420  N   ALA A  64     3066   2096    843   -378    284    -41       N  
ATOM    421  CA  ALA A  64      12.473   2.829  22.819  1.00 16.05           C  
ANISOU  421  CA  ALA A  64     3117   2131    850   -386    264    -34       C  
ATOM    422  C   ALA A  64      11.163   2.067  22.665  1.00 15.70           C  
ANISOU  422  C   ALA A  64     3125   2002    840   -350    229   -106       C  
ATOM    423  O   ALA A  64      10.134   2.651  22.303  1.00 15.54           O  
ANISOU  423  O   ALA A  64     3128   1942    834   -377    194    -95       O  
ATOM    424  CB  ALA A  64      13.335   2.666  21.568  1.00 18.06           C  
ANISOU  424  CB  ALA A  64     3327   2526   1011   -345    303    -21       C  
ATOM    425  N   LEU A  65      11.180   0.758  22.940  1.00 15.71           N  
ANISOU  425  N   LEU A  65     3141   1974    854   -289    241   -176       N  
ATOM    426  CA  LEU A  65       9.954  -0.025  22.858  1.00 15.52           C  
ANISOU  426  CA  LEU A  65     3157   1866    874   -271    208   -242       C  
ATOM    427  C   LEU A  65       8.959   0.390  23.939  1.00 14.67           C  
ANISOU  427  C   LEU A  65     3070   1655    850   -320    170   -223       C  
ATOM    428  O   LEU A  65       7.745   0.313  23.722  1.00 16.06           O  
ANISOU  428  O   LEU A  65     3258   1788   1057   -332    133   -245       O  
ATOM    429  CB  LEU A  65      10.273  -1.519  22.957  1.00 15.91           C  
ANISOU  429  CB  LEU A  65     3227   1889    929   -199    234   -316       C  
ATOM    430  CG  LEU A  65      10.895  -2.196  21.722  1.00 22.62           C  
ANISOU  430  CG  LEU A  65     4067   2828   1699   -131    265   -368       C  
ATOM    431  CD1 LEU A  65      11.033  -3.696  21.942  1.00 19.42           C  
ANISOU  431  CD1 LEU A  65     3702   2358   1321    -59    287   -448       C  
ATOM    432  CD2 LEU A  65      10.105  -1.922  20.446  1.00 17.33           C  
ANISOU  432  CD2 LEU A  65     3389   2206    989   -145    234   -392       C  
ATOM    433  N   ILE A  66       9.440   0.820  25.108  1.00 14.21           N  
ANISOU  433  N   ILE A  66     3003   1572    823   -347    177   -184       N  
ATOM    434  CA  ILE A  66       8.527   1.391  26.095  1.00 13.51           C  
ANISOU  434  CA  ILE A  66     2928   1405    801   -391    141   -163       C  
ATOM    435  C   ILE A  66       7.872   2.645  25.531  1.00 13.50           C  
ANISOU  435  C   ILE A  66     2935   1405    789   -433    113   -124       C  
ATOM    436  O   ILE A  66       6.649   2.807  25.586  1.00 13.24           O  
ANISOU  436  O   ILE A  66     2917   1325    789   -440     78   -131       O  
ATOM    437  CB  ILE A  66       9.259   1.686  27.418  1.00 13.77           C  
ANISOU  437  CB  ILE A  66     2946   1430    855   -411    154   -135       C  
ATOM    438  CG1 ILE A  66       9.625   0.394  28.151  1.00 13.92           C  
ANISOU  438  CG1 ILE A  66     2969   1432    888   -358    178   -167       C  
ATOM    439  CG2 ILE A  66       8.404   2.579  28.316  1.00 12.61           C  
ANISOU  439  CG2 ILE A  66     2809   1220    761   -458    117   -112       C  
ATOM    440  CD1 ILE A  66      10.497   0.642  29.392  1.00 13.06           C  
ANISOU  440  CD1 ILE A  66     2833   1353    777   -368    195   -136       C  
ATOM    441  N   ALA A  67       8.679   3.542  24.958  1.00 13.91           N  
ANISOU  441  N   ALA A  67     2975   1518    791   -460    130    -76       N  
ATOM    442  CA  ALA A  67       8.118   4.732  24.322  1.00 14.11           C  
ANISOU  442  CA  ALA A  67     3020   1540    799   -493    109    -29       C  
ATOM    443  C   ALA A  67       7.072   4.347  23.289  1.00 14.35           C  
ANISOU  443  C   ALA A  67     3059   1589    804   -456     86    -58       C  
ATOM    444  O   ALA A  67       5.985   4.936  23.245  1.00 14.23           O  
ANISOU  444  O   ALA A  67     3067   1537    802   -463     52    -44       O  
ATOM    445  CB  ALA A  67       9.228   5.562  23.678  1.00 14.75           C  
ANISOU  445  CB  ALA A  67     3079   1697    830   -525    139     36       C  
ATOM    446  N   ALA A  68       7.368   3.323  22.482  1.00 14.78           N  
ANISOU  446  N   ALA A  68     3093   1705    817   -412    103   -106       N  
ATOM    447  CA  ALA A  68       6.410   2.856  21.488  1.00 15.15           C  
ANISOU  447  CA  ALA A  68     3139   1785    834   -383     79   -149       C  
ATOM    448  C   ALA A  68       5.147   2.322  22.144  1.00 14.68           C  
ANISOU  448  C   ALA A  68     3088   1649    841   -386     43   -192       C  
ATOM    449  O   ALA A  68       4.038   2.572  21.659  1.00 14.83           O  
ANISOU  449  O   ALA A  68     3105   1684    847   -386      9   -196       O  
ATOM    450  CB  ALA A  68       7.043   1.780  20.605  1.00 15.82           C  
ANISOU  450  CB  ALA A  68     3204   1944    864   -334    106   -209       C  
ATOM    451  N   ALA A  69       5.292   1.589  23.254  1.00 14.20           N  
ANISOU  451  N   ALA A  69     3029   1521    846   -386     52   -216       N  
ATOM    452  CA  ALA A  69       4.126   1.009  23.912  1.00 13.87           C  
ANISOU  452  CA  ALA A  69     2981   1420    868   -392     24   -244       C  
ATOM    453  C   ALA A  69       3.272   2.084  24.563  1.00 13.39           C  
ANISOU  453  C   ALA A  69     2925   1328    836   -418     -5   -195       C  
ATOM    454  O   ALA A  69       2.040   1.994  24.557  1.00 13.39           O  
ANISOU  454  O   ALA A  69     2912   1326    850   -421    -37   -209       O  
ATOM    455  CB  ALA A  69       4.565  -0.038  24.934  1.00 13.62           C  
ANISOU  455  CB  ALA A  69     2950   1332    892   -379     46   -266       C  
ATOM    456  N   ILE A  70       3.907   3.118  25.118  1.00 13.12           N  
ANISOU  456  N   ILE A  70     2909   1272    802   -438      4   -143       N  
ATOM    457  CA  ILE A  70       3.147   4.230  25.675  1.00 12.84           C  
ANISOU  457  CA  ILE A  70     2894   1200    786   -454    -23   -104       C  
ATOM    458  C   ILE A  70       2.388   4.960  24.572  1.00 13.34           C  
ANISOU  458  C   ILE A  70     2972   1302    792   -444    -48    -85       C  
ATOM    459  O   ILE A  70       1.241   5.386  24.763  1.00 13.29           O  
ANISOU  459  O   ILE A  70     2972   1285    793   -435    -80    -78       O  
ATOM    460  CB  ILE A  70       4.084   5.173  26.450  1.00 12.65           C  
ANISOU  460  CB  ILE A  70     2895   1141    771   -486     -7    -65       C  
ATOM    461  CG1 ILE A  70       4.705   4.438  27.645  1.00 12.22           C  
ANISOU  461  CG1 ILE A  70     2813   1066    764   -486     13    -82       C  
ATOM    462  CG2 ILE A  70       3.340   6.410  26.905  1.00 12.59           C  
ANISOU  462  CG2 ILE A  70     2927   1083    771   -497    -34    -32       C  
ATOM    463  CD1 ILE A  70       5.633   5.299  28.473  1.00 12.13           C  
ANISOU  463  CD1 ILE A  70     2817   1038    755   -525     25    -56       C  
ATOM    464  N   ALA A  71       3.008   5.103  23.396  1.00 13.91           N  
ANISOU  464  N   ALA A  71     3045   1439    800   -438    -32    -72       N  
ATOM    465  CA  ALA A  71       2.312   5.702  22.261  1.00 14.52           C  
ANISOU  465  CA  ALA A  71     3125   1578    813   -418    -53    -45       C  
ATOM    466  C   ALA A  71       1.050   4.919  21.909  1.00 14.66           C  
ANISOU  466  C   ALA A  71     3112   1636    824   -397    -86   -101       C  
ATOM    467  O   ALA A  71       0.012   5.514  21.591  1.00 14.94           O  
ANISOU  467  O   ALA A  71     3147   1701    829   -380   -118    -78       O  
ATOM    468  CB  ALA A  71       3.251   5.795  21.054  1.00 15.20           C  
ANISOU  468  CB  ALA A  71     3198   1749    828   -410    -24    -20       C  
ATOM    469  N   VAL A  72       1.108   3.587  21.984  1.00 14.60           N  
ANISOU  469  N   VAL A  72     3074   1629    843   -399    -79   -173       N  
ATOM    470  CA  VAL A  72      -0.069   2.799  21.622  1.00 14.91           C  
ANISOU  470  CA  VAL A  72     3081   1709    877   -396   -111   -232       C  
ATOM    471  C   VAL A  72      -1.182   2.995  22.642  1.00 14.48           C  
ANISOU  471  C   VAL A  72     3018   1610    873   -409   -139   -223       C  
ATOM    472  O   VAL A  72      -2.368   2.981  22.288  1.00 14.85           O  
ANISOU  472  O   VAL A  72     3039   1713    891   -407   -174   -241       O  
ATOM    473  CB  VAL A  72       0.283   1.308  21.459  1.00 15.14           C  
ANISOU  473  CB  VAL A  72     3092   1733    929   -399    -94   -312       C  
ATOM    474  CG1 VAL A  72      -0.900   0.560  20.861  1.00 15.75           C  
ANISOU  474  CG1 VAL A  72     3136   1862    987   -408   -129   -380       C  
ATOM    475  CG2 VAL A  72       1.497   1.137  20.575  1.00 15.60           C  
ANISOU  475  CG2 VAL A  72     3158   1838    931   -375    -62   -323       C  
ATOM    476  N   ILE A  73      -0.830   3.166  23.920  1.00 13.78           N  
ANISOU  476  N   ILE A  73     2945   1440    852   -420   -123   -196       N  
ATOM    477  CA  ILE A  73      -1.841   3.486  24.925  1.00 13.44           C  
ANISOU  477  CA  ILE A  73     2893   1368    845   -422   -147   -182       C  
ATOM    478  C   ILE A  73      -2.521   4.809  24.591  1.00 13.71           C  
ANISOU  478  C   ILE A  73     2951   1430    827   -397   -176   -137       C  
ATOM    479  O   ILE A  73      -3.751   4.926  24.662  1.00 13.92           O  
ANISOU  479  O   ILE A  73     2956   1496    835   -384   -210   -143       O  
ATOM    480  CB  ILE A  73      -1.212   3.500  26.330  1.00 12.75           C  
ANISOU  480  CB  ILE A  73     2813   1206    827   -430   -123   -159       C  
ATOM    481  CG1 ILE A  73      -1.002   2.067  26.809  1.00 12.63           C  
ANISOU  481  CG1 ILE A  73     2765   1174    859   -442   -104   -196       C  
ATOM    482  CG2 ILE A  73      -2.091   4.276  27.301  1.00 12.49           C  
ANISOU  482  CG2 ILE A  73     2783   1152    812   -420   -147   -135       C  
ATOM    483  CD1 ILE A  73      -0.073   1.931  27.968  1.00 13.08           C  
ANISOU  483  CD1 ILE A  73     2823   1185    962   -439    -74   -172       C  
ATOM    484  N   ALA A  74      -1.735   5.818  24.205  1.00 13.84           N  
ANISOU  484  N   ALA A  74     3015   1430    812   -386   -162    -85       N  
ATOM    485  CA  ALA A  74      -2.319   7.084  23.775  1.00 14.30           C  
ANISOU  485  CA  ALA A  74     3106   1509    817   -349   -185    -26       C  
ATOM    486  C   ALA A  74      -3.281   6.872  22.613  1.00 15.53           C  
ANISOU  486  C   ALA A  74     3221   1780    900   -321   -214    -36       C  
ATOM    487  O   ALA A  74      -4.392   7.417  22.605  1.00 17.31           O  
ANISOU  487  O   ALA A  74     3438   2045   1093   -282   -247    -12       O  
ATOM    488  CB  ALA A  74      -1.216   8.069  23.388  1.00 14.53           C  
ANISOU  488  CB  ALA A  74     3189   1505    828   -353   -157     39       C  
ATOM    489  N   LEU A  75      -2.871   6.075  21.619  1.00 15.36           N  
ANISOU  489  N   LEU A  75     3168   1826    844   -334   -204    -75       N  
ATOM    490  CA  LEU A  75      -3.763   5.754  20.511  1.00 16.15           C  
ANISOU  490  CA  LEU A  75     3219   2050    866   -314   -234   -101       C  
ATOM    491  C   LEU A  75      -5.044   5.095  21.003  1.00 17.37           C  
ANISOU  491  C   LEU A  75     3327   2234   1039   -328   -270   -157       C  
ATOM    492  O   LEU A  75      -6.141   5.459  20.566  1.00 19.54           O  
ANISOU  492  O   LEU A  75     3570   2605   1251   -298   -307   -144       O  
ATOM    493  CB  LEU A  75      -3.050   4.845  19.507  1.00 16.56           C  
ANISOU  493  CB  LEU A  75     3247   2161    883   -327   -215   -156       C  
ATOM    494  CG  LEU A  75      -3.792   4.528  18.206  1.00 19.09           C  
ANISOU  494  CG  LEU A  75     3517   2629   1109   -305   -245   -192       C  
ATOM    495  CD1 LEU A  75      -4.099   5.800  17.435  1.00 18.20           C  
ANISOU  495  CD1 LEU A  75     3407   2598    909   -250   -257    -95       C  
ATOM    496  CD2 LEU A  75      -2.991   3.565  17.342  1.00 23.56           C  
ANISOU  496  CD2 LEU A  75     4068   3238   1646   -312   -224   -261       C  
ATOM    497  N   ALA A  76      -4.900   4.132  21.908  1.00 15.57           N  
ANISOU  497  N   ALA A  76     3089   1933    892   -372   -258   -210       N  
ATOM    498  CA  ALA A  76      -6.046   3.428  22.468  1.00 15.67           C  
ANISOU  498  CA  ALA A  76     3055   1976    924   -399   -288   -259       C  
ATOM    499  C   ALA A  76      -6.963   4.412  23.183  1.00 20.69           C  
ANISOU  499  C   ALA A  76     3691   2615   1554   -370   -313   -210       C  
ATOM    500  O   ALA A  76      -8.172   4.429  22.952  1.00 19.97           O  
ANISOU  500  O   ALA A  76     3551   2617   1421   -368   -352   -226       O  
ATOM    501  CB  ALA A  76      -5.585   2.338  23.423  1.00 15.74           C  
ANISOU  501  CB  ALA A  76     3060   1899   1023   -448   -261   -307       C  
ATOM    502  N   ILE A  77      -6.380   5.230  24.054  1.00 15.06           N  
ANISOU  502  N   ILE A  77     3031   1811    879   -345   -293   -154       N  
ATOM    503  CA  ILE A  77      -7.144   6.227  24.792  1.00 20.23           C  
ANISOU  503  CA  ILE A  77     3697   2465   1523   -299   -316   -111       C  
ATOM    504  C   ILE A  77      -7.886   7.121  23.808  1.00 22.69           C  
ANISOU  504  C   ILE A  77     4014   2865   1745   -230   -344    -54       C  
ATOM    505  O   ILE A  77      -9.080   7.380  23.964  1.00 25.26           O  
ANISOU  505  O   ILE A  77     4310   3260   2029   -184   -378    -35       O  
ATOM    506  CB  ILE A  77      -6.235   7.093  25.682  1.00 18.39           C  
ANISOU  506  CB  ILE A  77     3528   2108   1350   -289   -289    -77       C  
ATOM    507  CG1 ILE A  77      -5.659   6.258  26.827  1.00 13.58           C  
ANISOU  507  CG1 ILE A  77     2895   1441    823   -342   -265   -120       C  
ATOM    508  CG2 ILE A  77      -7.002   8.290  26.221  1.00 15.16           C  
ANISOU  508  CG2 ILE A  77     3148   1694    920   -222   -311    -34       C  
ATOM    509  CD1 ILE A  77      -4.915   7.072  27.863  1.00 13.01           C  
ANISOU  509  CD1 ILE A  77     2870   1268    804   -340   -237    -97       C  
ATOM    510  N   ALA A  78      -7.168   7.590  22.793  1.00 20.85           N  
ANISOU  510  N   ALA A  78     3808   2641   1473   -216   -328    -19       N  
ATOM    511  CA  ALA A  78      -7.757   8.442  21.765  1.00 25.48           C  
ANISOU  511  CA  ALA A  78     4386   3324   1969   -146   -350     46       C  
ATOM    512  C   ALA A  78      -8.936   7.760  21.082  1.00 28.15           C  
ANISOU  512  C   ALA A  78     4635   3825   2235   -146   -392      0       C  
ATOM    513  O   ALA A  78      -9.910   8.426  20.708  1.00 28.25           O  
ANISOU  513  O   ALA A  78     4618   3938   2176    -77   -424     51       O  
ATOM    514  CB  ALA A  78      -6.699   8.833  20.730  1.00 17.32           C  
ANISOU  514  CB  ALA A  78     3387   2287    907   -142   -320     93       C  
ATOM    515  N   ALA A  79      -8.846   6.444  20.921  1.00 29.49           N  
ANISOU  515  N   ALA A  79     4758   4023   2423   -220   -393    -95       N  
ATOM    516  CA  ALA A  79      -9.916   5.678  20.299  1.00 29.15           C  
ANISOU  516  CA  ALA A  79     4630   4126   2318   -236   -436   -154       C  
ATOM    517  C   ALA A  79     -11.168   5.785  21.158  1.00 33.03           C  
ANISOU  517  C   ALA A  79     5082   4657   2812   -226   -469   -150       C  
ATOM    518  O   ALA A  79     -12.290   5.689  20.660  1.00 35.50           O  
ANISOU  518  O   ALA A  79     5325   5120   3042   -196   -514   -151       O  
ATOM    519  CB  ALA A  79      -9.504   4.225  20.132  1.00 22.89           C  
ANISOU  519  CB  ALA A  79     3815   3316   1566   -319   -426   -261       C  
ATOM    520  N   ILE A  80     -10.963   5.987  22.456  1.00 30.28           N  
ANISOU  520  N   ILE A  80     4769   4190   2546   -243   -451   -143       N  
ATOM    521  CA  ILE A  80     -12.066   6.121  23.397  1.00 32.49           C  
ANISOU  521  CA  ILE A  80     5011   4517   2816   -222   -480   -130       C  
ATOM    522  C   ILE A  80     -12.701   7.498  23.255  1.00 34.61           C  
ANISOU  522  C   ILE A  80     5292   4844   3014   -100   -500    -37       C  
ATOM    523  O   ILE A  80     -13.921   7.622  23.150  1.00 43.02           O  
ANISOU  523  O   ILE A  80     6287   6053   4007    -57   -542    -22       O  
ATOM    524  CB  ILE A  80     -11.597   5.927  24.851  1.00 36.14           C  
ANISOU  524  CB  ILE A  80     5510   4847   3376   -256   -452   -141       C  
ATOM    525  CG1 ILE A  80     -11.005   4.529  25.037  1.00 35.60           C  
ANISOU  525  CG1 ILE A  80     5435   4708   3383   -360   -426   -215       C  
ATOM    526  CG2 ILE A  80     -12.749   6.157  25.817  1.00 31.95           C  
ANISOU  526  CG2 ILE A  80     4933   4383   2823   -229   -482   -128       C  
ATOM    527  CD1 ILE A  80     -10.047   4.423  26.203  1.00 30.53           C  
ANISOU  527  CD1 ILE A  80     4852   3914   2834   -373   -381   -205       C  
ATOM    528  N   ALA A  81     -11.865   8.532  23.253  1.00 33.89           N  
ANISOU  528  N   ALA A  81     5290   4642   2947    -41   -470     30       N  
ATOM    529  CA  ALA A  81     -12.350   9.902  23.111  1.00 33.16           C  
ANISOU  529  CA  ALA A  81     5224   4566   2809     88   -479    126       C  
ATOM    530  C   ALA A  81     -13.078  10.109  21.790  1.00 41.72           C  
ANISOU  530  C   ALA A  81     6241   5823   3788    137   -509    166       C  
ATOM    531  O   ALA A  81     -14.026  10.899  21.721  1.00 48.10           O  
ANISOU  531  O   ALA A  81     7015   6710   4549    242   -531    229       O  
ATOM    532  CB  ALA A  81     -11.193  10.892  23.239  1.00 30.64           C  
ANISOU  532  CB  ALA A  81     5019   4078   2544    122   -437    188       C  
ATOM    533  N   ALA A  82     -12.656   9.413  20.735  1.00 40.81           N  
ANISOU  533  N   ALA A  82     6097   5774   3635     70   -508    128       N  
ATOM    534  CA  ALA A  82     -13.285   9.552  19.429  1.00 42.16           C  
ANISOU  534  CA  ALA A  82     6200   6122   3696     99   -538    161       C  
ATOM    535  C   ALA A  82     -14.443   8.586  19.227  1.00 46.70           C  
ANISOU  535  C   ALA A  82     6698   6833   4214     24   -596     85       C  
ATOM    536  O   ALA A  82     -15.275   8.815  18.340  1.00 47.63           O  
ANISOU  536  O   ALA A  82     6768   7060   4269     82   -628    108       O  
ATOM    537  CB  ALA A  82     -12.253   9.346  18.315  1.00 32.76           C  
ANISOU  537  CB  ALA A  82     5031   4936   2480     66   -512    158       C  
ATOM    538  N   GLY A  83     -14.510   7.514  20.014  1.00 42.38           N  
ANISOU  538  N   GLY A  83     6119   6259   3722     -3   -597    -28       N  
ATOM    539  CA  GLY A  83     -15.506   6.487  19.781  1.00 42.53           C  
ANISOU  539  CA  GLY A  83     6060   6365   3734    -86   -639   -106       C  
ATOM    540  C   GLY A  83     -15.305   5.751  18.479  1.00 42.92           C  
ANISOU  540  C   GLY A  83     6091   6468   3747   -135   -649   -169       C  
ATOM    541  O   GLY A  83     -16.272   5.236  17.910  1.00 53.30           O  
ANISOU  541  O   GLY A  83     7318   7911   5024   -174   -686   -209       O  
ATOM    542  N   ASP A  84     -14.070   5.696  17.986  1.00 39.86           N  
ANISOU  542  N   ASP A  84     5770   6005   3369   -129   -614   -179       N  
ATOM    543  CA  ASP A  84     -13.749   5.082  16.703  1.00 42.36           C  
ANISOU  543  CA  ASP A  84     6084   6369   3642   -159   -620   -234       C  
ATOM    544  C   ASP A  84     -13.237   3.670  16.972  1.00 37.83           C  
ANISOU  544  C   ASP A  84     5501   5722   3152   -267   -601   -356       C  
ATOM    545  O   ASP A  84     -12.095   3.489  17.403  1.00 31.70           O  
ANISOU  545  O   ASP A  84     4772   4828   2445   -287   -552   -365       O  
ATOM    546  CB  ASP A  84     -12.714   5.930  15.964  1.00 35.61           C  
ANISOU  546  CB  ASP A  84     5302   5487   2740    -82   -588   -159       C  
ATOM    547  CG  ASP A  84     -12.299   5.337  14.628  1.00 49.07           C  
ANISOU  547  CG  ASP A  84     7011   7243   4391   -107   -591   -211       C  
ATOM    548  OD1 ASP A  84     -12.808   4.256  14.257  1.00 47.06           O  
ANISOU  548  OD1 ASP A  84     6703   7043   4137   -180   -619   -314       O  
ATOM    549  OD2 ASP A  84     -11.453   5.961  13.944  1.00 46.21           O1-
ANISOU  549  OD2 ASP A  84     6705   6869   3985    -56   -563   -147       O1-
ATOM    550  N   LYS A  85     -14.071   2.667  16.683  1.00 42.65           N  
ANISOU  550  N   LYS A  85     5950   6294   3962     67  -1500     65       N  
ATOM    551  CA  LYS A  85     -13.670   1.285  16.917  1.00 39.84           C  
ANISOU  551  CA  LYS A  85     5600   5952   3586    -91  -1370    -61       C  
ATOM    552  C   LYS A  85     -12.583   0.829  15.951  1.00 36.25           C  
ANISOU  552  C   LYS A  85     5276   5454   3043   -160  -1277    -32       C  
ATOM    553  O   LYS A  85     -11.848  -0.114  16.265  1.00 36.61           O  
ANISOU  553  O   LYS A  85     5366   5425   3121   -257  -1160   -113       O  
ATOM    554  CB  LYS A  85     -14.884   0.357  16.826  1.00 44.89           C  
ANISOU  554  CB  LYS A  85     6092   6775   4189   -137  -1407   -200       C  
ATOM    555  N   GLU A  86     -12.463   1.474  14.787  1.00 30.39           N  
ANISOU  555  N   GLU A  86     4585   4766   2196   -111  -1327     81       N  
ATOM    556  CA  GLU A  86     -11.359   1.161  13.886  1.00 32.51           C  
ANISOU  556  CA  GLU A  86     4960   5020   2374   -173  -1233    104       C  
ATOM    557  C   GLU A  86     -10.043   1.719  14.412  1.00 29.88           C  
ANISOU  557  C   GLU A  86     4740   4503   2110   -178  -1143    189       C  
ATOM    558  O   GLU A  86      -8.975   1.166  14.123  1.00 36.90           O  
ANISOU  558  O   GLU A  86     5691   5364   2966   -250  -1027    152       O  
ATOM    559  CB  GLU A  86     -11.652   1.696  12.481  1.00 43.43           C  
ANISOU  559  CB  GLU A  86     6350   6540   3609   -129  -1313    203       C  
ATOM    560  N   LEU A  87     -10.095   2.815  15.170  1.00 34.50           N  
ANISOU  560  N   LEU A  87     5346   4965   2798    -91  -1198    290       N  
ATOM    561  CA  LEU A  87      -8.900   3.311  15.845  1.00 29.32           C  
ANISOU  561  CA  LEU A  87     4790   4126   2226    -97  -1109    350       C  
ATOM    562  C   LEU A  87      -8.415   2.303  16.877  1.00 27.82           C  
ANISOU  562  C   LEU A  87     4592   3871   2107   -172   -998    213       C  
ATOM    563  O   LEU A  87      -7.218   2.001  16.960  1.00 25.68           O  
ANISOU  563  O   LEU A  87     4388   3527   1842   -231   -876    205       O  
ATOM    564  CB  LEU A  87      -9.195   4.655  16.508  1.00 30.27           C  
ANISOU  564  CB  LEU A  87     4925   4112   2464     29  -1208    455       C  
ATOM    565  CG  LEU A  87      -8.179   5.775  16.306  1.00 34.59           C  
ANISOU  565  CG  LEU A  87     5581   4512   3049     44  -1175    614       C  
ATOM    566  CD1 LEU A  87      -8.081   6.129  14.830  1.00 32.03           C  
ANISOU  566  CD1 LEU A  87     5282   4292   2597     19  -1202    738       C  
ATOM    567  CD2 LEU A  87      -8.566   6.999  17.120  1.00 38.44           C  
ANISOU  567  CD2 LEU A  87     6072   4835   3699    181  -1278    674       C  
ATOM    568  N   ALA A  88      -9.341   1.781  17.683  1.00 25.59           N  
ANISOU  568  N   ALA A  88     4212   3625   1884   -173  -1039    107       N  
ATOM    569  CA  ALA A  88      -8.995   0.772  18.678  1.00 22.85           C  
ANISOU  569  CA  ALA A  88     3842   3225   1615   -260   -942     -7       C  
ATOM    570  C   ALA A  88      -8.412  -0.478  18.030  1.00 29.91           C  
ANISOU  570  C   ALA A  88     4758   4143   2462   -356   -849    -91       C  
ATOM    571  O   ALA A  88      -7.449  -1.063  18.545  1.00 23.54           O  
ANISOU  571  O   ALA A  88     3995   3234   1715   -406   -746   -129       O  
ATOM    572  CB  ALA A  88     -10.230   0.421  19.500  1.00 21.95           C  
ANISOU  572  CB  ALA A  88     3587   3193   1561   -267  -1005    -98       C  
ATOM    573  N   LYS A  89      -8.993  -0.915  16.905  1.00 26.02           N  
ANISOU  573  N   LYS A  89     4232   3787   1869   -371   -893   -130       N  
ATOM    574  CA  LYS A  89      -8.470  -2.092  16.217  1.00 22.83           C  
ANISOU  574  CA  LYS A  89     3849   3403   1423   -442   -824   -234       C  
ATOM    575  C   LYS A  89      -7.072  -1.835  15.671  1.00 22.18           C  
ANISOU  575  C   LYS A  89     3860   3278   1289   -439   -736   -189       C  
ATOM    576  O   LYS A  89      -6.216  -2.728  15.695  1.00 21.80           O  
ANISOU  576  O   LYS A  89     3839   3175   1268   -482   -650   -281       O  
ATOM    577  CB  LYS A  89      -9.417  -2.515  15.092  1.00 26.33           C  
ANISOU  577  CB  LYS A  89     4234   4012   1757   -450   -899   -294       C  
ATOM    578  N   GLU A  90      -6.814  -0.618  15.189  1.00 22.70           N  
ANISOU  578  N   GLU A  90     3968   3368   1287   -388   -761    -47       N  
ATOM    579  CA  GLU A  90      -5.462  -0.283  14.763  1.00 22.67           C  
ANISOU  579  CA  GLU A  90     4034   3339   1240   -400   -668      7       C  
ATOM    580  C   GLU A  90      -4.507  -0.302  15.943  1.00 20.98           C  
ANISOU  580  C   GLU A  90     3858   2962   1150   -409   -576      3       C  
ATOM    581  O   GLU A  90      -3.383  -0.804  15.830  1.00 20.70           O  
ANISOU  581  O   GLU A  90     3846   2909   1109   -439   -476    -52       O  
ATOM    582  CB  GLU A  90      -5.435   1.084  14.081  1.00 25.79           C  
ANISOU  582  CB  GLU A  90     4464   3775   1561   -358   -721    186       C  
ATOM    583  CG  GLU A  90      -4.031   1.668  13.991  1.00 30.50           C  
ANISOU  583  CG  GLU A  90     5120   4317   2152   -382   -623    269       C  
ATOM    584  CD  GLU A  90      -3.965   2.960  13.205  1.00 36.02           C  
ANISOU  584  CD  GLU A  90     5851   5051   2783   -363   -676    454       C  
ATOM    585  OE1 GLU A  90      -4.984   3.678  13.137  1.00 38.53           O  
ANISOU  585  OE1 GLU A  90     6162   5362   3114   -301   -799    548       O  
ATOM    586  OE2 GLU A  90      -2.882   3.259  12.657  1.00 38.13           O1-
ANISOU  586  OE2 GLU A  90     6143   5354   2988   -409   -599    506       O1-
ATOM    587  N   ALA A  91      -4.941   0.247  17.085  1.00 21.69           N  
ANISOU  587  N   ALA A  91     3945   2949   1348   -374   -613     50       N  
ATOM    588  CA  ALA A  91      -4.123   0.211  18.294  1.00 18.48           C  
ANISOU  588  CA  ALA A  91     3563   2404   1053   -384   -531     41       C  
ATOM    589  C   ALA A  91      -3.865  -1.219  18.738  1.00 17.83           C  
ANISOU  589  C   ALA A  91     3454   2291   1029   -440   -472    -97       C  
ATOM    590  O   ALA A  91      -2.745  -1.557  19.138  1.00 17.11           O  
ANISOU  590  O   ALA A  91     3392   2126    984   -456   -378   -121       O  
ATOM    591  CB  ALA A  91      -4.799   1.002  19.416  1.00 17.85           C  
ANISOU  591  CB  ALA A  91     3468   2253   1063   -336   -596     91       C  
ATOM    592  N   ALA A  92      -4.888  -2.077  18.656  1.00 18.29           N  
ANISOU  592  N   ALA A  92     3451   2402   1095   -469   -531   -185       N  
ATOM    593  CA  ALA A  92      -4.732  -3.475  19.055  1.00 19.42           C  
ANISOU  593  CA  ALA A  92     3572   2488   1319   -526   -495   -301       C  
ATOM    594  C   ALA A  92      -3.611  -4.162  18.284  1.00 22.02           C  
ANISOU  594  C   ALA A  92     3944   2812   1610   -529   -422   -377       C  
ATOM    595  O   ALA A  92      -2.850  -4.953  18.858  1.00 22.23           O  
ANISOU  595  O   ALA A  92     3983   2734   1728   -542   -366   -434       O  
ATOM    596  CB  ALA A  92      -6.046  -4.227  18.853  1.00 23.81           C  
ANISOU  596  CB  ALA A  92     4053   3118   1876   -568   -575   -375       C  
ATOM    597  N   GLU A  93      -3.488  -3.868  16.985  1.00 19.69           N  
ANISOU  597  N   GLU A  93     3661   2642   1178   -512   -426   -380       N  
ATOM    598  CA  GLU A  93      -2.459  -4.511  16.172  1.00 20.47           C  
ANISOU  598  CA  GLU A  93     3776   2781   1222   -510   -359   -479       C  
ATOM    599  C   GLU A  93      -1.079  -3.941  16.476  1.00 20.62           C  
ANISOU  599  C   GLU A  93     3829   2758   1247   -488   -262   -420       C  
ATOM    600  O   GLU A  93      -0.091  -4.684  16.526  1.00 19.85           O  
ANISOU  600  O   GLU A  93     3730   2625   1186   -476   -195   -519       O  
ATOM    601  CB  GLU A  93      -2.793  -4.363  14.685  1.00 22.18           C  
ANISOU  601  CB  GLU A  93     3974   3181   1271   -509   -394   -502       C  
ATOM    602  N   LEU A  94      -0.986  -2.623  16.669  1.00 19.31           N  
ANISOU  602  N   LEU A  94     3687   2595   1056   -476   -261   -265       N  
ATOM    603  CA  LEU A  94       0.295  -2.031  17.040  1.00 21.24           C  
ANISOU  603  CA  LEU A  94     3953   2798   1319   -469   -169   -202       C  
ATOM    604  C   LEU A  94       0.786  -2.575  18.381  1.00 18.82           C  
ANISOU  604  C   LEU A  94     3649   2343   1157   -464   -123   -243       C  
ATOM    605  O   LEU A  94       1.989  -2.801  18.566  1.00 18.34           O  
ANISOU  605  O   LEU A  94     3585   2267   1117   -455    -38   -277       O  
ATOM    606  CB  LEU A  94       0.170  -0.509  17.081  1.00 18.64           C  
ANISOU  606  CB  LEU A  94     3648   2464    971   -463   -195    -26       C  
ATOM    607  CG  LEU A  94      -0.106   0.139  15.722  1.00 25.17           C  
ANISOU  607  CG  LEU A  94     4474   3436   1653   -470   -240     50       C  
ATOM    608  CD1 LEU A  94       0.039   1.657  15.790  1.00 24.98           C  
ANISOU  608  CD1 LEU A  94     4479   3368   1642   -464   -262    232       C  
ATOM    609  CD2 LEU A  94       0.817  -0.446  14.675  1.00 21.44           C  
ANISOU  609  CD2 LEU A  94     3975   3107   1063   -494   -169    -36       C  
ATOM    610  N   ALA A  95      -0.131  -2.807  19.321  1.00 16.54           N  
ANISOU  610  N   ALA A  95     3353   1966    964   -472   -181   -239       N  
ATOM    611  CA  ALA A  95       0.271  -3.356  20.615  1.00 15.94           C  
ANISOU  611  CA  ALA A  95     3270   1765   1021   -480   -147   -263       C  
ATOM    612  C   ALA A  95       0.840  -4.763  20.459  1.00 18.15           C  
ANISOU  612  C   ALA A  95     3537   2005   1354   -475   -123   -393       C  
ATOM    613  O   ALA A  95       1.815  -5.125  21.130  1.00 16.46           O  
ANISOU  613  O   ALA A  95     3320   1714   1219   -457    -67   -410       O  
ATOM    614  CB  ALA A  95      -0.914  -3.359  21.581  1.00 14.83           C  
ANISOU  614  CB  ALA A  95     3096   1580    959   -507   -221   -235       C  
ATOM    615  N   LYS A  96       0.248  -5.571  19.575  1.00 17.11           N  
ANISOU  615  N   LYS A  96     3391   1923   1189   -483   -172   -493       N  
ATOM    616  CA  LYS A  96       0.779  -6.911  19.347  1.00 18.03           C  
ANISOU  616  CA  LYS A  96     3494   1986   1370   -464   -163   -637       C  
ATOM    617  C   LYS A  96       2.155  -6.851  18.701  1.00 18.57           C  
ANISOU  617  C   LYS A  96     3562   2121   1372   -410    -78   -704       C  
ATOM    618  O   LYS A  96       3.044  -7.634  19.053  1.00 21.96           O  
ANISOU  618  O   LYS A  96     3978   2471   1896   -366    -48   -789       O  
ATOM    619  CB  LYS A  96      -0.192  -7.726  18.495  1.00 19.29           C  
ANISOU  619  CB  LYS A  96     3634   2192   1503   -490   -237   -744       C  
ATOM    620  CG  LYS A  96      -1.314  -8.365  19.302  1.00 25.62           C  
ANISOU  620  CG  LYS A  96     4412   2902   2420   -549   -314   -724       C  
ATOM    621  CD  LYS A  96      -2.471  -8.787  18.415  1.00 26.55           C  
ANISOU  621  CD  LYS A  96     4504   3108   2474   -590   -387   -800       C  
ATOM    622  CE  LYS A  96      -3.763  -8.873  19.207  1.00 31.50           C  
ANISOU  622  CE  LYS A  96     5092   3715   3161   -663   -456   -731       C  
ATOM    623  NZ  LYS A  96      -4.952  -8.902  18.314  1.00 36.31           N  
ANISOU  623  NZ  LYS A  96     5665   4456   3675   -697   -525   -778       N  
ATOM    624  N   GLU A  97       2.347  -5.932  17.751  1.00 20.09           N  
ANISOU  624  N   GLU A  97     3755   2472   1406   -413    -46   -663       N  
ATOM    625  CA  GLU A  97       3.660  -5.751  17.139  1.00 19.76           C  
ANISOU  625  CA  GLU A  97     3689   2539   1281   -379     41   -709       C  
ATOM    626  C   GLU A  97       4.716  -5.414  18.185  1.00 18.65           C  
ANISOU  626  C   GLU A  97     3548   2318   1221   -360    114   -648       C  
ATOM    627  O   GLU A  97       5.758  -6.076  18.263  1.00 22.92           O  
ANISOU  627  O   GLU A  97     4054   2851   1803   -307    164   -758       O  
ATOM    628  CB  GLU A  97       3.590  -4.658  16.073  1.00 23.09           C  
ANISOU  628  CB  GLU A  97     4106   3143   1526   -409     51   -615       C  
ATOM    629  CG  GLU A  97       4.813  -4.597  15.171  1.00 32.72           C  
ANISOU  629  CG  GLU A  97     5277   4527   2628   -387    130   -677       C  
ATOM    630  N   ILE A  98       4.460  -4.393  19.008  1.00 17.33           N  
ANISOU  630  N   ILE A  98     3409   2093   1081   -395    115   -485       N  
ATOM    631  CA  ILE A  98       5.421  -4.008  20.039  1.00 16.33           C  
ANISOU  631  CA  ILE A  98     3275   1903   1025   -386    183   -425       C  
ATOM    632  C   ILE A  98       5.653  -5.162  21.007  1.00 16.26           C  
ANISOU  632  C   ILE A  98     3261   1751   1166   -350    171   -507       C  
ATOM    633  O   ILE A  98       6.790  -5.429  21.418  1.00 16.05           O  
ANISOU  633  O   ILE A  98     3206   1709   1182   -310    233   -547       O  
ATOM    634  CB  ILE A  98       4.939  -2.741  20.771  1.00 18.93           C  
ANISOU  634  CB  ILE A  98     3630   2188   1374   -426    170   -258       C  
ATOM    635  CG1 ILE A  98       5.124  -1.517  19.879  1.00 19.36           C  
ANISOU  635  CG1 ILE A  98     3677   2356   1324   -451    183   -158       C  
ATOM    636  CG2 ILE A  98       5.715  -2.533  22.065  1.00 14.09           C  
ANISOU  636  CG2 ILE A  98     3003   1494    856   -424    226   -214       C  
ATOM    637  CD1 ILE A  98       6.406  -1.543  19.077  1.00 25.27           C  
ANISOU  637  CD1 ILE A  98     4374   3241   1988   -451    262   -202       C  
ATOM    638  N   TYR A  99       4.583  -5.869  21.375  1.00 15.82           N  
ANISOU  638  N   TYR A  99     3217   1594   1198   -366     84   -523       N  
ATOM    639  CA  TYR A  99       4.719  -7.023  22.259  1.00 16.85           C  
ANISOU  639  CA  TYR A  99     3328   1580   1494   -344     47   -566       C  
ATOM    640  C   TYR A  99       5.682  -8.062  21.692  1.00 18.46           C  
ANISOU  640  C   TYR A  99     3509   1772   1732   -265     64   -729       C  
ATOM    641  O   TYR A  99       6.560  -8.563  22.404  1.00 22.57           O  
ANISOU  641  O   TYR A  99     4010   2204   2360   -214     80   -749       O  
ATOM    642  CB  TYR A  99       3.354  -7.660  22.505  1.00 18.39           C  
ANISOU  642  CB  TYR A  99     3516   1710   1761   -393    -54   -552       C  
ATOM    643  CG  TYR A  99       3.430  -8.841  23.441  1.00 22.24           C  
ANISOU  643  CG  TYR A  99     3972   2056   2423   -389   -105   -555       C  
ATOM    644  CD1 TYR A  99       3.319  -8.661  24.807  1.00 15.47           C  
ANISOU  644  CD1 TYR A  99     3076   1153   1647   -425   -115   -424       C  
ATOM    645  CD2 TYR A  99       3.629 -10.137  22.961  1.00 23.55           C  
ANISOU  645  CD2 TYR A  99     4132   2143   2673   -350   -148   -690       C  
ATOM    646  CE1 TYR A  99       3.393  -9.721  25.667  1.00 23.36           C  
ANISOU  646  CE1 TYR A  99     4037   2047   2792   -431   -168   -398       C  
ATOM    647  CE2 TYR A  99       3.707 -11.212  23.825  1.00 23.30           C  
ANISOU  647  CE2 TYR A  99     4075   1966   2812   -351   -204   -671       C  
ATOM    648  CZ  TYR A  99       3.587 -10.993  25.181  1.00 27.84           C  
ANISOU  648  CZ  TYR A  99     4617   2511   3450   -396   -215   -511       C  
ATOM    649  OH  TYR A  99       3.658 -12.039  26.069  1.00 35.02           O  
ANISOU  649  OH  TYR A  99     5499   3298   4511   -410   -272   -465       O  
ATOM    650  N   LYS A 100       5.527  -8.409  20.414  1.00 18.50           N  
ANISOU  650  N   LYS A 100     3506   1873   1650   -247     55   -858       N  
ATOM    651  CA  LYS A 100       6.387  -9.434  19.827  1.00 22.97           C  
ANISOU  651  CA  LYS A 100     4033   2439   2254   -159     64  -1053       C  
ATOM    652  C   LYS A 100       7.838  -8.971  19.762  1.00 20.28           C  
ANISOU  652  C   LYS A 100     3652   2204   1849    -98    167  -1083       C  
ATOM    653  O   LYS A 100       8.753  -9.748  20.058  1.00 21.05           O  
ANISOU  653  O   LYS A 100     3714   2234   2051     -7    174  -1194       O  
ATOM    654  CB  LYS A 100       5.876  -9.827  18.441  1.00 21.67           C  
ANISOU  654  CB  LYS A 100     3854   2392   1989   -158     32  -1197       C  
ATOM    655  N   LEU A 101       8.071  -7.710  19.385  1.00 19.74           N  
ANISOU  655  N   LEU A 101     3578   2304   1618   -147    242   -978       N  
ATOM    656  CA  LEU A 101       9.437  -7.197  19.376  1.00 19.95           C  
ANISOU  656  CA  LEU A 101     3544   2455   1579   -115    344   -980       C  
ATOM    657  C   LEU A 101      10.043  -7.235  20.773  1.00 21.34           C  
ANISOU  657  C   LEU A 101     3724   2495   1891    -92    368   -918       C  
ATOM    658  O   LEU A 101      11.197  -7.645  20.946  1.00 26.43           O  
ANISOU  658  O   LEU A 101     4307   3165   2571    -11    417  -1013       O  
ATOM    659  CB  LEU A 101       9.462  -5.771  18.827  1.00 19.63           C  
ANISOU  659  CB  LEU A 101     3496   2589   1375   -200    396   -830       C  
ATOM    660  CG  LEU A 101       9.183  -5.521  17.343  1.00 23.76           C  
ANISOU  660  CG  LEU A 101     4002   3298   1728   -222    389   -861       C  
ATOM    661  CD1 LEU A 101       9.373  -4.048  17.041  1.00 22.44           C  
ANISOU  661  CD1 LEU A 101     3827   3251   1448   -307    428   -672       C  
ATOM    662  CD2 LEU A 101      10.077  -6.372  16.439  1.00 23.04           C  
ANISOU  662  CD2 LEU A 101     3850   3330   1575   -130    421  -1059       C  
ATOM    663  N   ALA A 102       9.265  -6.853  21.790  1.00 21.17           N  
ANISOU  663  N   ALA A 102     3763   2338   1942   -155    329   -767       N  
ATOM    664  CA  ALA A 102       9.783  -6.831  23.154  1.00 18.54           C  
ANISOU  664  CA  ALA A 102     3416   1898   1728   -143    342   -686       C  
ATOM    665  C   ALA A 102      10.012  -8.240  23.685  1.00 18.05           C  
ANISOU  665  C   ALA A 102     3345   1667   1846    -57    270   -777       C  
ATOM    666  O   ALA A 102      11.007  -8.493  24.373  1.00 25.29           O  
ANISOU  666  O   ALA A 102     4199   2561   2850      9    291   -773       O  
ATOM    667  CB  ALA A 102       8.832  -6.054  24.064  1.00 14.78           C  
ANISOU  667  CB  ALA A 102     2966   1362   1287   -232    305   -506       C  
ATOM    668  N   GLU A 103       9.093  -9.166  23.400  1.00 19.29           N  
ANISOU  668  N   GLU A 103     3539   1712   2079    -58    169   -836       N  
ATOM    669  CA  GLU A 103       9.290 -10.549  23.824  1.00 19.19           C  
ANISOU  669  CA  GLU A 103     3512   1522   2259     16     79   -909       C  
ATOM    670  C   GLU A 103      10.552 -11.139  23.204  1.00 23.07           C  
ANISOU  670  C   GLU A 103     3951   2050   2763    155    122  -1108       C  
ATOM    671  O   GLU A 103      11.323 -11.828  23.883  1.00 25.72           O  
ANISOU  671  O   GLU A 103     4262   2263   3246    248     93  -1131       O  
ATOM    672  CB  GLU A 103       8.067 -11.389  23.455  1.00 19.59           C  
ANISOU  672  CB  GLU A 103     3575   1488   2379    -33    -23   -939       C  
ATOM    673  N   LYS A 104      10.787 -10.875  21.916  1.00 22.58           N  
ANISOU  673  N   LYS A 104     3854   2179   2547    174    187  -1250       N  
ATOM    674  CA  LYS A 104      12.017 -11.341  21.284  1.00 29.88           C  
ANISOU  674  CA  LYS A 104     4707   3192   3454    279    270  -1441       C  
ATOM    675  C   LYS A 104      13.230 -10.639  21.880  1.00 25.16           C  
ANISOU  675  C   LYS A 104     4055   2703   2803    349    344  -1394       C  
ATOM    676  O   LYS A 104      14.265 -11.272  22.123  1.00 27.75           O  
ANISOU  676  O   LYS A 104     4304   3008   3232    466    356  -1475       O  
ATOM    677  CB  LYS A 104      11.955 -11.127  19.769  1.00 24.44           C  
ANISOU  677  CB  LYS A 104     4065   2689   2531    288    304  -1518       C  
ATOM    678  N   LEU A 105      13.116  -9.334  22.132  1.00 23.10           N  
ANISOU  678  N   LEU A 105     3795   2568   2414    224    425  -1223       N  
ATOM    679  CA  LEU A 105      14.226  -8.594  22.721  1.00 27.54           C  
ANISOU  679  CA  LEU A 105     4261   3259   2943    226    514  -1138       C  
ATOM    680  C   LEU A 105      14.582  -9.136  24.102  1.00 28.85           C  
ANISOU  680  C   LEU A 105     4395   3252   3314    291    447  -1054       C  
ATOM    681  O   LEU A 105      15.763  -9.232  24.457  1.00 30.90           O  
ANISOU  681  O   LEU A 105     4548   3586   3606    377    488  -1093       O  
ATOM    682  CB  LEU A 105      13.875  -7.110  22.802  1.00 25.67           C  
ANISOU  682  CB  LEU A 105     4052   3138   2563     71    577   -946       C  
ATOM    683  CG  LEU A 105      14.953  -6.258  23.463  1.00 25.29           C  
ANISOU  683  CG  LEU A 105     3915   3214   2482     41    666   -849       C  
ATOM    684  CD1 LEU A 105      16.228  -6.336  22.630  1.00 22.88           C  
ANISOU  684  CD1 LEU A 105     3487   3138   2069    104    749   -995       C  
ATOM    685  CD2 LEU A 105      14.482  -4.817  23.620  1.00 17.46           C  
ANISOU  685  CD2 LEU A 105     2973   2273   1387   -113    703   -660       C  
ATOM    686  N   TYR A 106      13.572  -9.490  24.897  1.00 21.22           N  
ANISOU  686  N   TYR A 106     3511   2075   2475    243    341   -933       N  
ATOM    687  CA  TYR A 106      13.839 -10.051  26.215  1.00 23.37           C  
ANISOU  687  CA  TYR A 106     3759   2194   2928    283    263   -830       C  
ATOM    688  C   TYR A 106      14.569 -11.385  26.108  1.00 26.67           C  
ANISOU  688  C   TYR A 106     4144   2488   3501    458    191   -991       C  
ATOM    689  O   TYR A 106      15.498 -11.655  26.876  1.00 25.36           O  
ANISOU  689  O   TYR A 106     3897   2307   3432    545    174   -959       O  
ATOM    690  CB  TYR A 106      12.528 -10.208  26.985  1.00 25.37           C  
ANISOU  690  CB  TYR A 106     4103   2278   3260    172    163   -674       C  
ATOM    691  CG  TYR A 106      12.452 -11.444  27.851  1.00 31.28           C  
ANISOU  691  CG  TYR A 106     4875   2796   4216    220     25   -632       C  
ATOM    692  CD1 TYR A 106      13.033 -11.472  29.115  1.00 28.54           C  
ANISOU  692  CD1 TYR A 106     4465   2425   3953    226     -4   -488       C  
ATOM    693  CD2 TYR A 106      11.794 -12.583  27.408  1.00 31.20           C  
ANISOU  693  CD2 TYR A 106     4951   2589   4313    245    -86   -728       C  
ATOM    694  CE1 TYR A 106      12.959 -12.604  29.911  1.00 30.16           C  
ANISOU  694  CE1 TYR A 106     4700   2416   4344    256   -146   -418       C  
ATOM    695  CE2 TYR A 106      11.718 -13.719  28.193  1.00 32.18           C  
ANISOU  695  CE2 TYR A 106     5064   2537   4625    256   -202   -644       C  
ATOM    696  CZ  TYR A 106      12.300 -13.725  29.442  1.00 33.19           C  
ANISOU  696  CZ  TYR A 106     5161   2614   4836    270   -248   -492       C  
ATOM    697  OH  TYR A 106      12.218 -14.860  30.221  1.00 38.43           O  
ANISOU  697  OH  TYR A 106     5818   3133   5652    267   -358   -382       O  
ATOM    698  N   LYS A 107      14.168 -12.231  25.154  1.00 30.23           N  
ANISOU  698  N   LYS A 107     4654   2849   3984    518    140  -1176       N  
ATOM    699  CA  LYS A 107      14.820 -13.529  25.005  1.00 35.79           C  
ANISOU  699  CA  LYS A 107     5320   3425   4852    679     69  -1325       C  
ATOM    700  C   LYS A 107      16.273 -13.370  24.571  1.00 36.42           C  
ANISOU  700  C   LYS A 107     5256   3714   4868    816    168  -1476       C  
ATOM    701  O   LYS A 107      17.143 -14.134  25.007  1.00 41.79           O  
ANISOU  701  O   LYS A 107     5864   4320   5696    960    113  -1516       O  
ATOM    702  CB  LYS A 107      14.049 -14.400  24.012  1.00 33.75           C  
ANISOU  702  CB  LYS A 107     5124   3094   4607    648     33  -1426       C  
ATOM    703  CG  LYS A 107      13.143 -15.437  24.672  1.00 34.60           C  
ANISOU  703  CG  LYS A 107     5312   2935   4898    592   -105  -1311       C  
ATOM    704  CD  LYS A 107      11.743 -15.424  24.073  1.00 34.78           C  
ANISOU  704  CD  LYS A 107     5411   2950   4851    441   -114  -1299       C  
ATOM    705  N   GLU A 108      16.554 -12.387  23.711  1.00 33.47           N  
ANISOU  705  N   GLU A 108     4830   3620   4265    759    310  -1539       N  
ATOM    706  CA  GLU A 108      17.928 -12.146  23.281  1.00 27.27           C  
ANISOU  706  CA  GLU A 108     3889   3085   3385    841    416  -1645       C  
ATOM    707  C   GLU A 108      18.780 -11.583  24.413  1.00 37.41           C  
ANISOU  707  C   GLU A 108     5076   4440   4701    876    450  -1557       C  
ATOM    708  O   GLU A 108      19.930 -11.999  24.596  1.00 44.09           O  
ANISOU  708  O   GLU A 108     5789   5353   5609   1011    454  -1634       O  
ATOM    709  CB  GLU A 108      17.943 -11.201  22.081  1.00 28.95           C  
ANISOU  709  CB  GLU A 108     4085   3582   3334    720    544  -1663       C  
ATOM    710  CG  GLU A 108      19.324 -10.680  21.722  1.00 35.49           C  
ANISOU  710  CG  GLU A 108     4752   4698   4036    739    657  -1704       C  
ATOM    711  N   ALA A 109      18.240 -10.629  25.177  1.00 29.41           N  
ANISOU  711  N   ALA A 109     4116   3423   3635    706    469  -1304       N  
ATOM    712  CA  ALA A 109      19.008 -10.042  26.271  1.00 25.65           C  
ANISOU  712  CA  ALA A 109     3547   3027   3170    680    502  -1149       C  
ATOM    713  C   ALA A 109      19.334 -11.077  27.339  1.00 31.67           C  
ANISOU  713  C   ALA A 109     4283   3585   4165    814    368  -1107       C  
ATOM    714  O   ALA A 109      20.463 -11.127  27.841  1.00 36.83           O  
ANISOU  714  O   ALA A 109     4801   4340   4853    908    383  -1118       O  
ATOM    715  CB  ALA A 109      18.242  -8.868  26.880  1.00 24.40           C  
ANISOU  715  CB  ALA A 109     3460   2883   2927    476    535   -915       C  
ATOM    716  N   LYS A 110      18.354 -11.904  27.710  1.00 33.89           N  
ANISOU  716  N   LYS A 110     4690   3585   4603    813    228  -1044       N  
ATOM    717  CA  LYS A 110      18.598 -12.927  28.721  1.00 33.39           C  
ANISOU  717  CA  LYS A 110     4621   3302   4764    921     77   -970       C  
ATOM    718  C   LYS A 110      19.682 -13.898  28.271  1.00 38.86           C  
ANISOU  718  C   LYS A 110     5216   3972   5576   1167     35  -1197       C  
ATOM    719  O   LYS A 110      20.542 -14.289  29.069  1.00 39.34           O  
ANISOU  719  O   LYS A 110     5183   4007   5756   1286    -29  -1150       O  
ATOM    720  CB  LYS A 110      17.303 -13.675  29.035  1.00 30.59           C  
ANISOU  720  CB  LYS A 110     4427   2654   4542    849    -67   -872       C  
ATOM    721  CG  LYS A 110      17.174 -14.103  30.488  1.00 36.29           C  
ANISOU  721  CG  LYS A 110     5166   3213   5411    812   -199   -636       C  
ATOM    722  CD  LYS A 110      16.647 -15.524  30.596  1.00 34.53           C  
ANISOU  722  CD  LYS A 110     5056   2652   5412    876   -389   -643       C  
ATOM    723  CE  LYS A 110      15.280 -15.655  29.946  1.00 31.09           C  
ANISOU  723  CE  LYS A 110     4738   2165   4910    720   -379   -651       C  
ATOM    724  NZ  LYS A 110      14.506 -16.794  30.513  1.00 43.94           N  
ANISOU  724  NZ  LYS A 110     6433   3608   6654    633   -505   -506       N  
ATOM    725  N   LYS A 111      19.666 -14.284  26.991  1.00 36.85           N  
ANISOU  725  N   LYS A 111     4971   3745   5286   1252     69  -1455       N  
ATOM    726  CA  LYS A 111      20.688 -15.188  26.473  1.00 42.75           C  
ANISOU  726  CA  LYS A 111     5608   4532   6103   1423     52  -1624       C  
ATOM    727  C   LYS A 111      22.073 -14.558  26.558  1.00 45.07           C  
ANISOU  727  C   LYS A 111     5703   5126   6297   1505    163  -1690       C  
ATOM    728  O   LYS A 111      23.047 -15.227  26.921  1.00 57.28           O  
ANISOU  728  O   LYS A 111     7138   6656   7968   1669    100  -1736       O  
ATOM    729  CB  LYS A 111      20.364 -15.580  25.030  1.00 47.49           C  
ANISOU  729  CB  LYS A 111     6244   5188   6614   1402     97  -1806       C  
ATOM    730  N   LYS A 112      22.184 -13.273  26.218  1.00 41.75           N  
ANISOU  730  N   LYS A 112     5231   4990   5641   1374    328  -1681       N  
ATOM    731  CA  LYS A 112      23.466 -12.590  26.310  1.00 42.65           C  
ANISOU  731  CA  LYS A 112     5154   5420   5631   1391    445  -1706       C  
ATOM    732  C   LYS A 112      23.868 -12.287  27.748  1.00 40.65           C  
ANISOU  732  C   LYS A 112     4839   5149   5456   1393    405  -1512       C  
ATOM    733  O   LYS A 112      25.025 -11.926  27.988  1.00 47.50           O  
ANISOU  733  O   LYS A 112     5527   6258   6262   1442    475  -1543       O  
ATOM    734  CB  LYS A 112      23.425 -11.297  25.495  1.00 37.50           C  
ANISOU  734  CB  LYS A 112     4492   5062   4695   1183    619  -1682       C  
ATOM    735  CG  LYS A 112      23.356 -11.522  23.993  1.00 32.60           C  
ANISOU  735  CG  LYS A 112     3890   4537   3960   1152    660  -1822       C  
ATOM    736  N   GLY A 113      22.956 -12.437  28.706  1.00 40.79           N  
ANISOU  736  N   GLY A 113     4996   4912   5591   1304    292  -1280       N  
ATOM    737  CA  GLY A 113      23.245 -12.179  30.099  1.00 35.75           C  
ANISOU  737  CA  GLY A 113     4312   4265   5008   1254    242  -1047       C  
ATOM    738  C   GLY A 113      22.856 -10.798  30.584  1.00 40.22           C  
ANISOU  738  C   GLY A 113     4903   4981   5397   1003    351   -852       C  
ATOM    739  O   GLY A 113      22.963 -10.535  31.789  1.00 38.11           O  
ANISOU  739  O   GLY A 113     4605   4714   5162    935    311   -659       O  
ATOM    740  N   ASP A 114      22.408  -9.913  29.689  1.00 40.96           N  
ANISOU  740  N   ASP A 114     5051   5201   5311    865    477   -897       N  
ATOM    741  CA  ASP A 114      21.984  -8.560  30.061  1.00 36.50           C  
ANISOU  741  CA  ASP A 114     4526   4746   4598    636    570   -728       C  
ATOM    742  C   ASP A 114      20.613  -8.645  30.727  1.00 28.70           C  
ANISOU  742  C   ASP A 114     3694   3523   3689    530    474   -556       C  
ATOM    743  O   ASP A 114      19.562  -8.447  30.109  1.00 25.44           O  
ANISOU  743  O   ASP A 114     3407   3031   3229    449    480   -560       O  
ATOM    744  CB  ASP A 114      21.960  -7.649  28.841  1.00 28.55           C  
ANISOU  744  CB  ASP A 114     3532   3930   3386    533    712   -821       C  
ATOM    745  N   LEU A 115      20.634  -8.930  32.030  1.00 27.22           N  
ANISOU  745  N   LEU A 115     3483   3252   3609    524    382   -399       N  
ATOM    746  CA  LEU A 115      19.386  -9.121  32.760  1.00 26.91           C  
ANISOU  746  CA  LEU A 115     3565   3019   3639    419    285   -237       C  
ATOM    747  C   LEU A 115      18.647  -7.806  32.977  1.00 23.99           C  
ANISOU  747  C   LEU A 115     3242   2741   3132    217    373   -136       C  
ATOM    748  O   LEU A 115      17.422  -7.806  33.134  1.00 23.19           O  
ANISOU  748  O   LEU A 115     3248   2516   3046    125    323    -61       O  
ATOM    749  CB  LEU A 115      19.663  -9.823  34.091  1.00 27.31           C  
ANISOU  749  CB  LEU A 115     3568   2985   3825    456    157    -88       C  
ATOM    750  CG  LEU A 115      20.389 -11.172  33.984  1.00 27.75           C  
ANISOU  750  CG  LEU A 115     3583   2906   4054    677     37   -172       C  
ATOM    751  CD1 LEU A 115      20.300 -11.947  35.286  1.00 24.95           C  
ANISOU  751  CD1 LEU A 115     3232   2405   3844    680   -128     28       C  
ATOM    752  CD2 LEU A 115      19.856 -12.012  32.824  1.00 28.04           C  
ANISOU  752  CD2 LEU A 115     3729   2756   4170    776     -9   -342       C  
ATOM    753  N   ILE A 116      19.363  -6.680  32.992  1.00 27.16           N  
ANISOU  753  N   ILE A 116     3560   3356   3404    146    496   -139       N  
ATOM    754  CA  ILE A 116      18.697  -5.386  33.124  1.00 27.61           C  
ANISOU  754  CA  ILE A 116     3669   3472   3350    -31    570    -63       C  
ATOM    755  C   ILE A 116      17.931  -5.053  31.849  1.00 25.73           C  
ANISOU  755  C   ILE A 116     3543   3197   3036    -60    610   -138       C  
ATOM    756  O   ILE A 116      16.762  -4.649  31.895  1.00 22.59           O  
ANISOU  756  O   ILE A 116     3242   2713   2627   -151    587    -76       O  
ATOM    757  CB  ILE A 116      19.710  -4.283  33.483  1.00 26.82           C  
ANISOU  757  CB  ILE A 116     3457   3586   3145   -112    678    -46       C  
ATOM    758  CG1 ILE A 116      19.993  -4.287  34.985  1.00 30.38           C  
ANISOU  758  CG1 ILE A 116     3823   4076   3646   -152    632     73       C  
ATOM    759  CG2 ILE A 116      19.171  -2.916  33.102  1.00 26.63           C  
ANISOU  759  CG2 ILE A 116     3505   3605   3006   -266    764    -22       C  
ATOM    760  CD1 ILE A 116      21.102  -3.342  35.387  1.00 28.35           C  
ANISOU  760  CD1 ILE A 116     3439   4037   3295   -226    729     73       C  
ATOM    761  N   ALA A 117      18.585  -5.195  30.693  1.00 25.01           N  
ANISOU  761  N   ALA A 117     3426   3196   2881     15    670   -278       N  
ATOM    762  CA  ALA A 117      17.898  -4.978  29.426  1.00 19.60           C  
ANISOU  762  CA  ALA A 117     2839   2498   2108    -12    699   -350       C  
ATOM    763  C   ALA A 117      16.710  -5.919  29.278  1.00 22.71           C  
ANISOU  763  C   ALA A 117     3343   2682   2603     32    586   -361       C  
ATOM    764  O   ALA A 117      15.631  -5.505  28.836  1.00 20.00           O  
ANISOU  764  O   ALA A 117     3100   2288   2211    -47    577   -330       O  
ATOM    765  CB  ALA A 117      18.873  -5.162  28.266  1.00 27.82           C  
ANISOU  765  CB  ALA A 117     3810   3705   3055     65    776   -516       C  
ATOM    766  N   ALA A 118      16.882  -7.185  29.672  1.00 25.79           N  
ANISOU  766  N   ALA A 118     3715   2943   3142    153    489   -397       N  
ATOM    767  CA  ALA A 118      15.781  -8.141  29.614  1.00 23.06           C  
ANISOU  767  CA  ALA A 118     3475   2382   2905    173    370   -399       C  
ATOM    768  C   ALA A 118      14.600  -7.678  30.458  1.00 21.36           C  
ANISOU  768  C   ALA A 118     3323   2094   2697     29    327   -232       C  
ATOM    769  O   ALA A 118      13.442  -7.808  30.045  1.00 19.68           O  
ANISOU  769  O   ALA A 118     3206   1793   2480    -22    283   -234       O  
ATOM    770  CB  ALA A 118      16.257  -9.521  30.067  1.00 21.76           C  
ANISOU  770  CB  ALA A 118     3282   2065   2920    314    256   -434       C  
ATOM    771  N   ALA A 119      14.872  -7.128  31.642  1.00 18.34           N  
ANISOU  771  N   ALA A 119     2876   1774   2318    -38    340   -101       N  
ATOM    772  CA  ALA A 119      13.779  -6.691  32.503  1.00 19.77           C  
ANISOU  772  CA  ALA A 119     3092   1921   2498   -170    304     32       C  
ATOM    773  C   ALA A 119      13.083  -5.465  31.922  1.00 17.91           C  
ANISOU  773  C   ALA A 119     2906   1758   2143   -259    379     23       C  
ATOM    774  O   ALA A 119      11.848  -5.395  31.902  1.00 17.02           O  
ANISOU  774  O   ALA A 119     2857   1582   2029   -323    333     54       O  
ATOM    775  CB  ALA A 119      14.305  -6.423  33.911  1.00 14.49           C  
ANISOU  775  CB  ALA A 119     2328   1328   1849   -220    301    152       C  
ATOM    776  N   ILE A 120      13.854  -4.507  31.408  1.00 17.42           N  
ANISOU  776  N   ILE A 120     2811   1827   1979   -267    485    -16       N  
ATOM    777  CA  ILE A 120      13.253  -3.347  30.757  1.00 17.62           C  
ANISOU  777  CA  ILE A 120     2897   1897   1902   -345    537    -10       C  
ATOM    778  C   ILE A 120      12.476  -3.770  29.513  1.00 15.18           C  
ANISOU  778  C   ILE A 120     2679   1528   1560   -311    504    -85       C  
ATOM    779  O   ILE A 120      11.393  -3.242  29.231  1.00 15.70           O  
ANISOU  779  O   ILE A 120     2811   1563   1590   -366    480    -54       O  
ATOM    780  CB  ILE A 120      14.338  -2.307  30.430  1.00 18.94           C  
ANISOU  780  CB  ILE A 120     3018   2211   1967   -380    648    -20       C  
ATOM    781  CG1 ILE A 120      15.045  -1.878  31.721  1.00 20.90           C  
ANISOU  781  CG1 ILE A 120     3148   2526   2266   -408    642     39       C  
ATOM    782  CG2 ILE A 120      13.727  -1.109  29.719  1.00 16.68           C  
ANISOU  782  CG2 ILE A 120     2750   1939   1650   -419    605     -7       C  
ATOM    783  CD1 ILE A 120      16.414  -1.292  31.500  1.00 22.76           C  
ANISOU  783  CD1 ILE A 120     3282   2911   2457   -399    688     12       C  
ATOM    784  N   ALA A 121      12.994  -4.748  28.767  1.00 12.68           N  
ANISOU  784  N   ALA A 121     2360   1202   1258   -214    495   -197       N  
ATOM    785  CA  ALA A 121      12.240  -5.272  27.633  1.00 14.19           C  
ANISOU  785  CA  ALA A 121     2630   1343   1419   -186    455   -287       C  
ATOM    786  C   ALA A 121      10.900  -5.841  28.083  1.00 14.98           C  
ANISOU  786  C   ALA A 121     2792   1295   1606   -221    348   -240       C  
ATOM    787  O   ALA A 121       9.871  -5.620  27.432  1.00 15.72           O  
ANISOU  787  O   ALA A 121     2951   1377   1644   -262    321   -249       O  
ATOM    788  CB  ALA A 121      13.058  -6.337  26.899  1.00 16.57           C  
ANISOU  788  CB  ALA A 121     2903   1650   1742    -64    456   -448       C  
ATOM    789  N   LEU A 122      10.886  -6.555  29.212  1.00 15.38           N  
ANISOU  789  N   LEU A 122     2814   1248   1783   -218    280   -177       N  
ATOM    790  CA  LEU A 122       9.631  -7.093  29.722  1.00 14.96           C  
ANISOU  790  CA  LEU A 122     2806   1080   1799   -283    179   -117       C  
ATOM    791  C   LEU A 122       8.694  -5.984  30.181  1.00 14.39           C  
ANISOU  791  C   LEU A 122     2718   1089   1663   -383    195    -26       C  
ATOM    792  O   LEU A 122       7.470  -6.155  30.144  1.00 12.20           O  
ANISOU  792  O   LEU A 122     2418    829   1387   -410    125    -12       O  
ATOM    793  CB  LEU A 122       9.904  -8.077  30.861  1.00 13.95           C  
ANISOU  793  CB  LEU A 122     2646    848   1807   -277     98    -43       C  
ATOM    794  CG  LEU A 122      10.419  -9.461  30.446  1.00 21.22           C  
ANISOU  794  CG  LEU A 122     3596   1622   2843   -167     24   -136       C  
ATOM    795  CD1 LEU A 122      10.513 -10.388  31.638  1.00 18.53           C  
ANISOU  795  CD1 LEU A 122     3241   1153   2644   -181    -86    -18       C  
ATOM    796  CD2 LEU A 122       9.552 -10.081  29.358  1.00 17.25           C  
ANISOU  796  CD2 LEU A 122     3179   1032   2343   -162    -28   -252       C  
ATOM    797  N   ILE A 123       9.240  -4.848  30.620  1.00 12.65           N  
ANISOU  797  N   ILE A 123     2447    971   1389   -408    274     21       N  
ATOM    798  CA  ILE A 123       8.387  -3.704  30.932  1.00 14.01           C  
ANISOU  798  CA  ILE A 123     2542   1262   1517   -431    261     52       C  
ATOM    799  C   ILE A 123       7.678  -3.215  29.674  1.00 12.70           C  
ANISOU  799  C   ILE A 123     2470   1087   1269   -437    269     12       C  
ATOM    800  O   ILE A 123       6.468  -2.949  29.689  1.00 11.00           O  
ANISOU  800  O   ILE A 123     2237    895   1049   -449    212     20       O  
ATOM    801  CB  ILE A 123       9.204  -2.585  31.604  1.00 12.69           C  
ANISOU  801  CB  ILE A 123     2285   1197   1341   -430    312     72       C  
ATOM    802  CG1 ILE A 123       9.629  -3.017  33.012  1.00  9.11           C  
ANISOU  802  CG1 ILE A 123     1729    775    958   -436    284    126       C  
ATOM    803  CG2 ILE A 123       8.391  -1.293  31.669  1.00 11.49           C  
ANISOU  803  CG2 ILE A 123     2090   1103   1172   -428    289     64       C  
ATOM    804  CD1 ILE A 123      10.452  -1.981  33.755  1.00 11.18           C  
ANISOU  804  CD1 ILE A 123     1895   1136   1216   -434    317    134       C  
ATOM    805  N   ALA A 124       8.411  -3.118  28.562  1.00 11.32           N  
ANISOU  805  N   ALA A 124     2392    889   1019   -433    340    -30       N  
ATOM    806  CA  ALA A 124       7.788  -2.714  27.303  1.00 13.95           C  
ANISOU  806  CA  ALA A 124     2795   1250   1256   -433    331    -62       C  
ATOM    807  C   ALA A 124       6.665  -3.665  26.913  1.00 11.70           C  
ANISOU  807  C   ALA A 124     2549    900    996   -428    241   -112       C  
ATOM    808  O   ALA A 124       5.588  -3.224  26.488  1.00 12.27           O  
ANISOU  808  O   ALA A 124     2654    986   1022   -453    196    -96       O  
ATOM    809  CB  ALA A 124       8.837  -2.639  26.190  1.00 12.67           C  
ANISOU  809  CB  ALA A 124     2646   1176    994   -400    402   -124       C  
ATOM    810  N   ALA A 125       6.886  -4.971  27.068  1.00 11.73           N  
ANISOU  810  N   ALA A 125     2550    828   1081   -396    202   -173       N  
ATOM    811  CA  ALA A 125       5.850  -5.940  26.726  1.00 12.31           C  
ANISOU  811  CA  ALA A 125     2642    844   1190   -403    109   -217       C  
ATOM    812  C   ALA A 125       4.621  -5.760  27.605  1.00 12.46           C  
ANISOU  812  C   ALA A 125     2592    895   1248   -458     47   -123       C  
ATOM    813  O   ALA A 125       3.488  -5.751  27.110  1.00 16.05           O  
ANISOU  813  O   ALA A 125     3066   1367   1665   -488     -3   -138       O  
ATOM    814  CB  ALA A 125       6.391  -7.363  26.847  1.00 13.28           C  
ANISOU  814  CB  ALA A 125     2752    869   1426   -349     65   -283       C  
ATOM    815  N   ALA A 126       4.825  -5.606  28.918  1.00 11.00           N  
ANISOU  815  N   ALA A 126     2314    743   1125   -470     51    -45       N  
ATOM    816  CA  ALA A 126       3.691  -5.444  29.821  1.00 12.28           C  
ANISOU  816  CA  ALA A 126     2391    968   1305   -517      3      9       C  
ATOM    817  C   ALA A 126       2.891  -4.188  29.489  1.00 10.13           C  
ANISOU  817  C   ALA A 126     2134    761    955   -531     15     10       C  
ATOM    818  O   ALA A 126       1.654  -4.210  29.502  1.00 10.29           O  
ANISOU  818  O   ALA A 126     2146    803    961   -576    -38      9       O  
ATOM    819  CB  ALA A 126       4.174  -5.420  31.274  1.00 11.86           C  
ANISOU  819  CB  ALA A 126     2230    963   1313   -522     12     72       C  
ATOM    820  N   ILE A 127       3.576  -3.091  29.162  1.00  9.90           N  
ANISOU  820  N   ILE A 127     2131    753    879   -501     79     11       N  
ATOM    821  CA  ILE A 127       2.868  -1.873  28.776  1.00 10.04           C  
ANISOU  821  CA  ILE A 127     2177    794    843   -505     74     19       C  
ATOM    822  C   ILE A 127       2.128  -2.082  27.456  1.00 14.05           C  
ANISOU  822  C   ILE A 127     2808   1254   1278   -527     30     -8       C  
ATOM    823  O   ILE A 127       1.022  -1.557  27.254  1.00 11.61           O  
ANISOU  823  O   ILE A 127     2500    967    944   -534    -26     -5       O  
ATOM    824  CB  ILE A 127       3.849  -0.685  28.710  1.00 14.67           C  
ANISOU  824  CB  ILE A 127     2755   1402   1415   -469    138     33       C  
ATOM    825  CG1 ILE A 127       4.355  -0.326  30.112  1.00 13.74           C  
ANISOU  825  CG1 ILE A 127     2512   1337   1371   -458    161     43       C  
ATOM    826  CG2 ILE A 127       3.187   0.541  28.089  1.00  9.71           C  
ANISOU  826  CG2 ILE A 127     2179    763    747   -461    115     56       C  
ATOM    827  CD1 ILE A 127       5.585   0.575  30.100  1.00 10.31           C  
ANISOU  827  CD1 ILE A 127     2058    921    939   -435    217     46       C  
ATOM    828  N   ALA A 128       2.720  -2.850  26.537  1.00 10.96           N  
ANISOU  828  N   ALA A 128     2487    828    850   -515     43    -62       N  
ATOM    829  CA  ALA A 128       2.014  -3.180  25.302  1.00 14.36           C  
ANISOU  829  CA  ALA A 128     2968   1287   1201   -507    -11   -119       C  
ATOM    830  C   ALA A 128       0.721  -3.939  25.586  1.00 12.04           C  
ANISOU  830  C   ALA A 128     2641    985    949   -554   -100   -144       C  
ATOM    831  O   ALA A 128      -0.294  -3.718  24.913  1.00 12.53           O  
ANISOU  831  O   ALA A 128     2714   1103    945   -562   -161   -163       O  
ATOM    832  CB  ALA A 128       2.920  -3.991  24.369  1.00 13.41           C  
ANISOU  832  CB  ALA A 128     2894   1162   1038   -477     23   -209       C  
ATOM    833  N   VAL A 129       0.728  -4.823  26.589  1.00 11.86           N  
ANISOU  833  N   VAL A 129     2543    934   1031   -576   -111   -123       N  
ATOM    834  CA  VAL A 129      -0.489  -5.572  26.904  1.00 12.57           C  
ANISOU  834  CA  VAL A 129     2580   1040   1154   -636   -188   -127       C  
ATOM    835  C   VAL A 129      -1.549  -4.649  27.494  1.00 12.11           C  
ANISOU  835  C   VAL A 129     2468   1063   1071   -678   -216    -94       C  
ATOM    836  O   VAL A 129      -2.746  -4.805  27.219  1.00 14.25           O  
ANISOU  836  O   VAL A 129     2712   1392   1312   -720   -283   -122       O  
ATOM    837  CB  VAL A 129      -0.181  -6.750  27.849  1.00 12.98           C  
ANISOU  837  CB  VAL A 129     2575   1045   1311   -656   -201    -98       C  
ATOM    838  CG1 VAL A 129      -1.431  -7.594  28.051  1.00 13.26           C  
ANISOU  838  CG1 VAL A 129     2572   1096   1368   -738   -278    -99       C  
ATOM    839  CG2 VAL A 129       0.952  -7.602  27.310  1.00 13.09           C  
ANISOU  839  CG2 VAL A 129     2636    963   1372   -597   -184   -153       C  
ATOM    840  N   ILE A 130      -1.135  -3.673  28.306  1.00 11.13           N  
ANISOU  840  N   ILE A 130     2310    958    961   -663   -168    -49       N  
ATOM    841  CA  ILE A 130      -2.077  -2.673  28.803  1.00 11.52           C  
ANISOU  841  CA  ILE A 130     2297   1086    995   -678   -195    -49       C  
ATOM    842  C   ILE A 130      -2.715  -1.920  27.639  1.00 13.78           C  
ANISOU  842  C   ILE A 130     2616   1408   1212   -604   -238    -70       C  
ATOM    843  O   ILE A 130      -3.933  -1.697  27.616  1.00 13.26           O  
ANISOU  843  O   ILE A 130     2483   1430   1126   -605   -305    -97       O  
ATOM    844  CB  ILE A 130      -1.377  -1.718  29.789  1.00 10.58           C  
ANISOU  844  CB  ILE A 130     2131    973    916   -654   -127    -12       C  
ATOM    845  CG1 ILE A 130      -1.185  -2.407  31.141  1.00 14.27           C  
ANISOU  845  CG1 ILE A 130     2497   1492   1433   -710   -107     20       C  
ATOM    846  CG2 ILE A 130      -2.174  -0.425  29.955  1.00 10.44           C  
ANISOU  846  CG2 ILE A 130     2050   1024    893   -598   -148    -33       C  
ATOM    847  CD1 ILE A 130      -0.359  -1.625  32.135  1.00 14.45           C  
ANISOU  847  CD1 ILE A 130     2458   1548   1484   -680    -40     39       C  
ATOM    848  N   ALA A 131      -1.908  -1.538  26.643  1.00 11.63           N  
ANISOU  848  N   ALA A 131     2438   1088    892   -545   -205    -55       N  
ATOM    849  CA  ALA A 131      -2.465  -0.894  25.455  1.00 13.10           C  
ANISOU  849  CA  ALA A 131     2666   1316    995   -489   -258    -49       C  
ATOM    850  C   ALA A 131      -3.475  -1.796  24.760  1.00 13.83           C  
ANISOU  850  C   ALA A 131     2752   1469   1034   -527   -337   -110       C  
ATOM    851  O   ALA A 131      -4.497  -1.319  24.254  1.00 16.10           O  
ANISOU  851  O   ALA A 131     3010   1834   1273   -495   -413   -111       O  
ATOM    852  CB  ALA A 131      -1.349  -0.505  24.484  1.00 12.58           C  
ANISOU  852  CB  ALA A 131     2700   1219    861   -457   -205    -14       C  
ATOM    853  N   LEU A 132      -3.203  -3.103  24.715  1.00 14.64           N  
ANISOU  853  N   LEU A 132     2880   1532   1151   -593   -329   -164       N  
ATOM    854  CA  LEU A 132      -4.136  -4.025  24.073  1.00 14.60           C  
ANISOU  854  CA  LEU A 132     2853   1575   1119   -636   -396   -226       C  
ATOM    855  C   LEU A 132      -5.438  -4.129  24.855  1.00 17.82           C  
ANISOU  855  C   LEU A 132     3145   2063   1561   -692   -456   -227       C  
ATOM    856  O   LEU A 132      -6.522  -4.161  24.260  1.00 19.58           O  
ANISOU  856  O   LEU A 132     3321   2385   1733   -696   -524   -260       O  
ATOM    857  CB  LEU A 132      -3.495  -5.401  23.919  1.00 14.59           C  
ANISOU  857  CB  LEU A 132     2877   1489   1177   -666   -367   -275       C  
ATOM    858  CG  LEU A 132      -4.387  -6.424  23.219  1.00 23.86           C  
ANISOU  858  CG  LEU A 132     4028   2697   2341   -710   -429   -349       C  
ATOM    859  CD1 LEU A 132      -4.642  -5.990  21.782  1.00 16.81           C  
ANISOU  859  CD1 LEU A 132     3167   1900   1322   -666   -454   -394       C  
ATOM    860  CD2 LEU A 132      -3.761  -7.809  23.261  1.00 23.30           C  
ANISOU  860  CD2 LEU A 132     3981   2513   2360   -729   -416   -402       C  
ATOM    861  N   ALA A 133      -5.352  -4.187  26.188  1.00 15.47           N  
ANISOU  861  N   ALA A 133     2784   1752   1341   -739   -429   -193       N  
ATOM    862  CA  ALA A 133      -6.554  -4.276  27.011  1.00 14.53           C  
ANISOU  862  CA  ALA A 133     2530   1749   1241   -801   -469   -198       C  
ATOM    863  C   ALA A 133      -7.391  -3.007  26.910  1.00 18.72           C  
ANISOU  863  C   ALA A 133     2998   2400   1716   -734   -522   -221       C  
ATOM    864  O   ALA A 133      -8.626  -3.072  26.877  1.00 18.94           O  
ANISOU  864  O   ALA A 133     2915   2559   1721   -749   -580   -259       O  
ATOM    865  CB  ALA A 133      -6.178  -4.549  28.468  1.00 15.36           C  
ANISOU  865  CB  ALA A 133     2573   1844   1420   -865   -419   -146       C  
ATOM    866  N   ILE A 134      -6.738  -1.842  26.876  1.00 15.82           N  
ANISOU  866  N   ILE A 134     2667   1982   1360   -623   -484   -186       N  
ATOM    867  CA  ILE A 134      -7.474  -0.596  26.696  1.00 17.20           C  
ANISOU  867  CA  ILE A 134     2780   2228   1526   -509   -535   -193       C  
ATOM    868  C   ILE A 134      -8.088  -0.543  25.305  1.00 16.96           C  
ANISOU  868  C   ILE A 134     2794   2241   1408   -462   -619   -197       C  
ATOM    869  O   ILE A 134      -9.243  -0.135  25.139  1.00 20.76           O  
ANISOU  869  O   ILE A 134     3181   2841   1867   -414   -704   -229       O  
ATOM    870  CB  ILE A 134      -6.562   0.615  26.968  1.00 18.26           C  
ANISOU  870  CB  ILE A 134     2960   2262   1715   -412   -480   -145       C  
ATOM    871  CG1 ILE A 134      -6.148   0.638  28.441  1.00 15.38           C  
ANISOU  871  CG1 ILE A 134     2518   1901   1423   -462   -408   -159       C  
ATOM    872  CG2 ILE A 134      -7.268   1.924  26.601  1.00 16.02           C  
ANISOU  872  CG2 ILE A 134     2644   2001   1442   -277   -557   -144       C  
ATOM    873  CD1 ILE A 134      -5.134   1.703  28.773  1.00 16.67           C  
ANISOU  873  CD1 ILE A 134     2729   1961   1642   -394   -346   -123       C  
ATOM    874  N   ALA A 135      -7.334  -0.971  24.285  1.00 19.75           N  
ANISOU  874  N   ALA A 135     3277   2524   1703   -475   -599   -172       N  
ATOM    875  CA  ALA A 135      -7.886  -1.065  22.935  1.00 17.88           C  
ANISOU  875  CA  ALA A 135     3079   2358   1358   -456   -677   -182       C  
ATOM    876  C   ALA A 135      -9.092  -1.989  22.890  1.00 24.13           C  
ANISOU  876  C   ALA A 135     3775   3272   2123   -538   -742   -261       C  
ATOM    877  O   ALA A 135     -10.001  -1.780  22.079  1.00 24.83           O  
ANISOU  877  O   ALA A 135     3820   3474   2140   -500   -826   -275       O  
ATOM    878  CB  ALA A 135      -6.821  -1.556  21.958  1.00 16.52           C  
ANISOU  878  CB  ALA A 135     3040   2121   1114   -481   -627   -175       C  
ATOM    879  N   ALA A 136      -9.117  -3.015  23.747  1.00 24.01           N  
ANISOU  879  N   ALA A 136     3701   3234   2187   -638   -692   -296       N  
ATOM    880  CA  ALA A 136     -10.283  -3.888  23.823  1.00 24.06           C  
ANISOU  880  CA  ALA A 136     3593   3345   2202   -712   -730   -352       C  
ATOM    881  C   ALA A 136     -11.489  -3.146  24.382  1.00 29.57           C  
ANISOU  881  C   ALA A 136     4139   4205   2893   -676   -793   -374       C  
ATOM    882  O   ALA A 136     -12.608  -3.299  23.875  1.00 33.19           O  
ANISOU  882  O   ALA A 136     4514   4789   3308   -671   -861   -418       O  
ATOM    883  CB  ALA A 136      -9.966  -5.116  24.676  1.00 24.37           C  
ANISOU  883  CB  ALA A 136     3626   3301   2331   -830   -672   -348       C  
ATOM    884  N   ILE A 137     -11.279  -2.334  25.423  1.00 30.37           N  
ANISOU  884  N   ILE A 137     4192   4312   3035   -645   -772   -357       N  
ATOM    885  CA  ILE A 137     -12.352  -1.489  25.942  1.00 25.82           C  
ANISOU  885  CA  ILE A 137     3455   3900   2455   -583   -835   -405       C  
ATOM    886  C   ILE A 137     -12.842  -0.534  24.860  1.00 31.35           C  
ANISOU  886  C   ILE A 137     4167   4650   3093   -441   -941   -400       C  
ATOM    887  O   ILE A 137     -14.045  -0.436  24.590  1.00 34.75           O  
ANISOU  887  O   ILE A 137     4473   5247   3484   -410  -1029   -453       O  
ATOM    888  CB  ILE A 137     -11.875  -0.723  27.189  1.00 28.75           C  
ANISOU  888  CB  ILE A 137     3773   4255   2895   -553   -779   -406       C  
ATOM    889  CG1 ILE A 137     -11.569  -1.694  28.333  1.00 25.66           C  
ANISOU  889  CG1 ILE A 137     3342   3850   2558   -693   -685   -390       C  
ATOM    890  CG2 ILE A 137     -12.916   0.307  27.616  1.00 28.84           C  
ANISOU  890  CG2 ILE A 137     3607   4423   2926   -432   -837   -483       C  
ATOM    891  CD1 ILE A 137     -10.878  -1.046  29.508  1.00 16.64           C  
ANISOU  891  CD1 ILE A 137     2166   2693   1463   -688   -621   -388       C  
ATOM    892  N   ALA A 138     -11.913   0.182  24.224  1.00 30.79           N  
ANISOU  892  N   ALA A 138     4241   4424   3033   -336   -923   -319       N  
ATOM    893  CA  ALA A 138     -12.287   1.130  23.179  1.00 31.07           C  
ANISOU  893  CA  ALA A 138     4304   4474   3028   -191  -1021   -272       C  
ATOM    894  C   ALA A 138     -13.013   0.450  22.024  1.00 31.45           C  
ANISOU  894  C   ALA A 138     4352   4649   2948   -242  -1106   -291       C  
ATOM    895  O   ALA A 138     -13.890   1.058  21.400  1.00 45.89           O  
ANISOU  895  O   ALA A 138     6118   6583   4734   -139  -1221   -282       O  
ATOM    896  CB  ALA A 138     -11.046   1.863  22.670  1.00 29.52           C  
ANISOU  896  CB  ALA A 138     4278   4093   2845   -123   -979   -161       C  
ATOM    897  N   ALA A 139     -12.662  -0.797  21.713  1.00 31.57           N  
ANISOU  897  N   ALA A 139     4428   4650   2917   -386  -1049   -323       N  
ATOM    898  CA  ALA A 139     -13.316  -1.520  20.631  1.00 32.68           C  
ANISOU  898  CA  ALA A 139     4546   4890   2983   -414  -1084   -366       C  
ATOM    899  C   ALA A 139     -14.517  -2.334  21.090  1.00 39.29           C  
ANISOU  899  C   ALA A 139     5240   5831   3858   -485  -1104   -453       C  
ATOM    900  O   ALA A 139     -15.298  -2.779  20.242  1.00 45.66           O  
ANISOU  900  O   ALA A 139     6020   6722   4608   -500  -1161   -488       O  
ATOM    901  CB  ALA A 139     -12.320  -2.449  19.926  1.00 31.97           C  
ANISOU  901  CB  ALA A 139     4584   4693   2870   -490   -997   -371       C  
ATOM    902  N   GLY A 140     -14.684  -2.544  22.396  1.00 42.08           N  
ANISOU  902  N   GLY A 140     5765   4443   5779  -1375  -2513    454       N  
ATOM    903  CA  GLY A 140     -15.740  -3.414  22.880  1.00 38.91           C  
ANISOU  903  CA  GLY A 140     5203   4120   5462  -1405  -2448    329       C  
ATOM    904  C   GLY A 140     -15.578  -4.829  22.364  1.00 42.85           C  
ANISOU  904  C   GLY A 140     5868   4677   5735  -1579  -2297    293       C  
ATOM    905  O   GLY A 140     -16.529  -5.427  21.854  1.00 52.17           O  
ANISOU  905  O   GLY A 140     6987   5907   6930  -1672  -2365    283       O  
ATOM    906  N   ASP A 141     -14.367  -5.367  22.477  1.00 40.53           N  
ANISOU  906  N   ASP A 141     5779   4363   5259  -1604  -2109    256       N  
ATOM    907  CA  ASP A 141     -14.004  -6.659  21.898  1.00 34.61           C  
ANISOU  907  CA  ASP A 141     5205   3635   4310  -1714  -1991    176       C  
ATOM    908  C   ASP A 141     -13.527  -7.572  23.021  1.00 38.74           C  
ANISOU  908  C   ASP A 141     5745   4091   4882  -1696  -1761     87       C  
ATOM    909  O   ASP A 141     -12.369  -7.493  23.443  1.00 36.61           O  
ANISOU  909  O   ASP A 141     5586   3794   4530  -1615  -1601     73       O  
ATOM    910  CB  ASP A 141     -12.924  -6.484  20.833  1.00 42.57           C  
ANISOU  910  CB  ASP A 141     6430   4712   5034  -1754  -2003    207       C  
ATOM    911  CG  ASP A 141     -12.988  -7.542  19.752  1.00 42.89           C  
ANISOU  911  CG  ASP A 141     6597   4830   4869  -1851  -2017     89       C  
ATOM    912  OD1 ASP A 141     -13.083  -8.739  20.097  1.00 40.79           O  
ANISOU  912  OD1 ASP A 141     6351   4485   4660  -1857  -1911    -62       O  
ATOM    913  OD2 ASP A 141     -12.926  -7.176  18.558  1.00 43.86           O1-
ANISOU  913  OD2 ASP A 141     6787   5095   4781  -1915  -2148    150       O1-
ATOM    914  N   LYS A 142     -14.418  -8.447  23.497  1.00 43.70           N  
ANISOU  914  N   LYS A 142     6246   4705   5653  -1770  -1740     65       N  
ATOM    915  CA  LYS A 142     -14.047  -9.399  24.538  1.00 37.83           C  
ANISOU  915  CA  LYS A 142     5505   3898   4970  -1788  -1549     48       C  
ATOM    916  C   LYS A 142     -13.016 -10.410  24.054  1.00 38.56           C  
ANISOU  916  C   LYS A 142     5832   3895   4924  -1779  -1450    -54       C  
ATOM    917  O   LYS A 142     -12.333 -11.025  24.880  1.00 40.75           O  
ANISOU  917  O   LYS A 142     6154   4094   5235  -1746  -1292    -57       O  
ATOM    918  CB  LYS A 142     -15.290 -10.124  25.057  1.00 40.51           C  
ANISOU  918  CB  LYS A 142     5623   4265   5504  -1919  -1585    115       C  
ATOM    919  N   GLU A 143     -12.893 -10.600  22.738  1.00 35.75           N  
ANISOU  919  N   GLU A 143     5608   3561   4413  -1800  -1554   -147       N  
ATOM    920  CA  GLU A 143     -11.860 -11.486  22.212  1.00 33.17           C  
ANISOU  920  CA  GLU A 143     5476   3181   3947  -1764  -1483   -307       C  
ATOM    921  C   GLU A 143     -10.479 -10.853  22.324  1.00 31.47           C  
ANISOU  921  C   GLU A 143     5384   3017   3557  -1668  -1350   -311       C  
ATOM    922  O   GLU A 143      -9.501 -11.535  22.649  1.00 31.73           O  
ANISOU  922  O   GLU A 143     5511   2976   3570  -1596  -1213   -407       O  
ATOM    923  CB  GLU A 143     -12.172 -11.852  20.762  1.00 38.23           C  
ANISOU  923  CB  GLU A 143     6198   3889   4439  -1821  -1647   -444       C  
ATOM    924  N   LEU A 144     -10.373  -9.554  22.036  1.00 37.42           N  
ANISOU  924  N   LEU A 144     6124   3887   4207  -1670  -1413   -195       N  
ATOM    925  CA  LEU A 144      -9.108  -8.865  22.263  1.00 36.71           C  
ANISOU  925  CA  LEU A 144     6106   3844   3998  -1590  -1294   -147       C  
ATOM    926  C   LEU A 144      -8.773  -8.834  23.748  1.00 30.34           C  
ANISOU  926  C   LEU A 144     5219   2931   3377  -1474  -1122   -104       C  
ATOM    927  O   LEU A 144      -7.602  -8.945  24.132  1.00 26.16           O  
ANISOU  927  O   LEU A 144     4761   2391   2789  -1383   -964   -129       O  
ATOM    928  CB  LEU A 144      -9.163  -7.446  21.693  1.00 30.89           C  
ANISOU  928  CB  LEU A 144     5318   3229   3190  -1605  -1432     33       C  
ATOM    929  CG  LEU A 144      -9.155  -7.328  20.166  1.00 42.91           C  
ANISOU  929  CG  LEU A 144     6929   4946   4429  -1725  -1583     51       C  
ATOM    930  CD1 LEU A 144      -9.317  -5.876  19.731  1.00 37.56           C  
ANISOU  930  CD1 LEU A 144     6174   4344   3752  -1769  -1770    315       C  
ATOM    931  CD2 LEU A 144      -7.888  -7.935  19.570  1.00 32.33           C  
ANISOU  931  CD2 LEU A 144     5727   3767   2789  -1703  -1427    -79       C  
ATOM    932  N   ALA A 145      -9.795  -8.706  24.598  1.00 30.92           N  
ANISOU  932  N   ALA A 145     5125   2968   3655  -1473  -1150    -44       N  
ATOM    933  CA  ALA A 145      -9.563  -8.696  26.038  1.00 25.77           C  
ANISOU  933  CA  ALA A 145     4375   2294   3124  -1365   -988     -8       C  
ATOM    934  C   ALA A 145      -8.980 -10.022  26.498  1.00 27.93           C  
ANISOU  934  C   ALA A 145     4744   2462   3407  -1387   -856    -57       C  
ATOM    935  O   ALA A 145      -8.008 -10.054  27.262  1.00 24.51           O  
ANISOU  935  O   ALA A 145     4345   2009   2959  -1283   -710    -47       O  
ATOM    936  CB  ALA A 145     -10.865  -8.395  26.778  1.00 26.44           C  
ANISOU  936  CB  ALA A 145     4220   2451   3375  -1363  -1033     48       C  
ATOM    937  N   LYS A 146      -9.559 -11.132  26.025  1.00 31.20           N  
ANISOU  937  N   LYS A 146     5191   2788   3876  -1514   -939   -109       N  
ATOM    938  CA  LYS A 146      -9.028 -12.451  26.351  1.00 27.98           C  
ANISOU  938  CA  LYS A 146     4843   2249   3540  -1495   -863   -154       C  
ATOM    939  C   LYS A 146      -7.611 -12.613  25.819  1.00 27.52           C  
ANISOU  939  C   LYS A 146     4954   2166   3336  -1376   -786   -297       C  
ATOM    940  O   LYS A 146      -6.771 -13.253  26.458  1.00 27.23           O  
ANISOU  940  O   LYS A 146     4952   2035   3359  -1294   -685   -309       O  
ATOM    941  CB  LYS A 146      -9.939 -13.542  25.793  1.00 30.42           C  
ANISOU  941  CB  LYS A 146     5118   2467   3972  -1606  -1003   -199       C  
ATOM    942  N   GLU A 147      -7.336 -12.051  24.640  1.00 27.84           N  
ANISOU  942  N   GLU A 147     5090   2315   3175  -1380   -847   -394       N  
ATOM    943  CA  GLU A 147      -5.973 -12.061  24.122  1.00 28.15           C  
ANISOU  943  CA  GLU A 147     5269   2402   3023  -1294   -762   -526       C  
ATOM    944  C   GLU A 147      -5.031 -11.301  25.048  1.00 26.17           C  
ANISOU  944  C   GLU A 147     4988   2182   2772  -1191   -606   -404       C  
ATOM    945  O   GLU A 147      -3.926 -11.775  25.349  1.00 25.41           O  
ANISOU  945  O   GLU A 147     4946   2042   2666  -1087   -489   -476       O  
ATOM    946  CB  GLU A 147      -5.948 -11.469  22.712  1.00 31.72           C  
ANISOU  946  CB  GLU A 147     5787   3066   3199  -1352   -855   -590       C  
ATOM    947  CG  GLU A 147      -5.810 -12.510  21.621  1.00 31.74           C  
ANISOU  947  CG  GLU A 147     5875   3110   3076  -1332   -915   -858       C  
ATOM    948  CD  GLU A 147      -5.244 -11.944  20.334  1.00 53.07           C  
ANISOU  948  CD  GLU A 147     8638   6137   5388  -1348   -925   -928       C  
ATOM    949  OE1 GLU A 147      -5.975 -11.211  19.635  1.00 55.65           O  
ANISOU  949  OE1 GLU A 147     8934   6619   5592  -1466  -1061   -803       O  
ATOM    950  OE2 GLU A 147      -4.070 -12.236  20.019  1.00 53.74           O1-
ANISOU  950  OE2 GLU A 147     8769   6361   5287  -1236   -796  -1086       O1-
ATOM    951  N   ALA A 148      -5.454 -10.126  25.519  1.00 24.39           N  
ANISOU  951  N   ALA A 148     4649   2029   2587  -1191   -623   -235       N  
ATOM    952  CA  ALA A 148      -4.643  -9.375  26.473  1.00 22.70           C  
ANISOU  952  CA  ALA A 148     4382   1834   2409  -1076   -513   -140       C  
ATOM    953  C   ALA A 148      -4.416 -10.172  27.752  1.00 22.11           C  
ANISOU  953  C   ALA A 148     4288   1647   2467  -1015   -402   -133       C  
ATOM    954  O   ALA A 148      -3.301 -10.197  28.285  1.00 21.32           O  
ANISOU  954  O   ALA A 148     4215   1532   2354   -914   -294   -132       O  
ATOM    955  CB  ALA A 148      -5.303  -8.030  26.788  1.00 22.13           C  
ANISOU  955  CB  ALA A 148     4182   1816   2410  -1063   -610    -20       C  
ATOM    956  N   ALA A 149      -5.459 -10.840  28.252  1.00 22.83           N  
ANISOU  956  N   ALA A 149     4314   1676   2685  -1095   -440    -95       N  
ATOM    957  CA  ALA A 149      -5.316 -11.624  29.474  1.00 22.85           C  
ANISOU  957  CA  ALA A 149     4279   1607   2798  -1079   -357    -16       C  
ATOM    958  C   ALA A 149      -4.256 -12.707  29.321  1.00 23.43           C  
ANISOU  958  C   ALA A 149     4457   1545   2899  -1016   -318    -99       C  
ATOM    959  O   ALA A 149      -3.417 -12.892  30.212  1.00 22.85           O  
ANISOU  959  O   ALA A 149     4382   1444   2856   -928   -230    -44       O  
ATOM    960  CB  ALA A 149      -6.659 -12.243  29.861  1.00 24.28           C  
ANISOU  960  CB  ALA A 149     4340   1779   3105  -1225   -424     88       C  
ATOM    961  N   LYS A 150      -4.260 -13.417  28.188  1.00 24.89           N  
ANISOU  961  N   LYS A 150     4717   1662   3077  -1036   -399   -255       N  
ATOM    962  CA  LYS A 150      -3.284 -14.484  27.984  1.00 26.06           C  
ANISOU  962  CA  LYS A 150     4938   1677   3287   -940   -390   -395       C  
ATOM    963  C   LYS A 150      -1.873 -13.921  27.869  1.00 24.99           C  
ANISOU  963  C   LYS A 150     4877   1616   3004   -809   -269   -471       C  
ATOM    964  O   LYS A 150      -0.927 -14.471  28.447  1.00 25.13           O  
ANISOU  964  O   LYS A 150     4895   1545   3108   -698   -215   -484       O  
ATOM    965  CB  LYS A 150      -3.648 -15.301  26.742  1.00 28.42           C  
ANISOU  965  CB  LYS A 150     5294   1906   3597   -971   -522   -611       C  
ATOM    966  N   LEU A 151      -1.712 -12.815  27.140  1.00 24.24           N  
ANISOU  966  N   LEU A 151     4828   1684   2697   -834   -243   -497       N  
ATOM    967  CA  LEU A 151      -0.396 -12.198  27.026  1.00 23.57           C  
ANISOU  967  CA  LEU A 151     4729   1746   2480   -720   -123   -505       C  
ATOM    968  C   LEU A 151       0.087 -11.654  28.369  1.00 21.77           C  
ANISOU  968  C   LEU A 151     4429   1493   2350   -655    -48   -335       C  
ATOM    969  O   LEU A 151       1.291 -11.683  28.652  1.00 21.57           O  
ANISOU  969  O   LEU A 151     4395   1486   2316   -544     39   -352       O  
ATOM    970  CB  LEU A 151      -0.429 -11.086  25.975  1.00 23.67           C  
ANISOU  970  CB  LEU A 151     4714   2005   2274   -781   -142   -465       C  
ATOM    971  CG  LEU A 151      -0.743 -11.511  24.537  1.00 28.12           C  
ANISOU  971  CG  LEU A 151     5342   2695   2649   -837   -210   -642       C  
ATOM    972  CD1 LEU A 151      -0.685 -10.309  23.603  1.00 26.55           C  
ANISOU  972  CD1 LEU A 151     5095   2780   2214   -923   -237   -508       C  
ATOM    973  CD2 LEU A 151       0.198 -12.613  24.056  1.00 27.84           C  
ANISOU  973  CD2 LEU A 151     5360   2671   2546   -704   -144   -920       C  
ATOM    974  N   ALA A 152      -0.827 -11.166  29.210  1.00 20.80           N  
ANISOU  974  N   ALA A 152     4237   1359   2308   -708    -86   -193       N  
ATOM    975  CA  ALA A 152      -0.414 -10.676  30.521  1.00 19.59           C  
ANISOU  975  CA  ALA A 152     4011   1223   2209   -628    -30    -78       C  
ATOM    976  C   ALA A 152       0.131 -11.805  31.387  1.00 20.09           C  
ANISOU  976  C   ALA A 152     4096   1161   2377   -574     15    -55       C  
ATOM    977  O   ALA A 152       1.130 -11.628  32.094  1.00 19.52           O  
ANISOU  977  O   ALA A 152     4010   1097   2310   -473     72    -19       O  
ATOM    978  CB  ALA A 152      -1.581  -9.976  31.216  1.00 19.15           C  
ANISOU  978  CB  ALA A 152     3846   1244   2187   -665    -79     11       C  
ATOM    979  N   LYS A 153      -0.505 -12.977  31.340  1.00 21.49           N  
ANISOU  979  N   LYS A 153     4270   1230   2664   -637    -44    -56       N  
ATOM    980  CA  LYS A 153       0.012 -14.117  32.089  1.00 22.55           C  
ANISOU  980  CA  LYS A 153     4390   1232   2948   -591    -55      0       C  
ATOM    981  C   LYS A 153       1.377 -14.551  31.572  1.00 23.11           C  
ANISOU  981  C   LYS A 153     4523   1221   3038   -452    -31   -161       C  
ATOM    982  O   LYS A 153       2.222 -14.999  32.357  1.00 23.42           O  
ANISOU  982  O   LYS A 153     4537   1189   3171   -365    -20   -102       O  
ATOM    983  CB  LYS A 153      -0.987 -15.273  32.039  1.00 24.52           C  
ANISOU  983  CB  LYS A 153     4609   1343   3365   -712   -168     50       C  
ATOM    984  CG  LYS A 153      -2.236 -15.003  32.868  1.00 24.53           C  
ANISOU  984  CG  LYS A 153     4520   1441   3358   -861   -173    265       C  
ATOM    985  CD  LYS A 153      -3.367 -15.956  32.540  1.00 26.65           C  
ANISOU  985  CD  LYS A 153     4739   1605   3781  -1015   -292    315       C  
ATOM    986  CE  LYS A 153      -4.518 -15.775  33.515  1.00 27.21           C  
ANISOU  986  CE  LYS A 153     4679   1822   3837  -1182   -280    578       C  
ATOM    987  NZ  LYS A 153      -5.260 -17.045  33.732  1.00 30.04           N  
ANISOU  987  NZ  LYS A 153     4949   2068   4395  -1330   -390    738       N  
ATOM    988  N   GLU A 154       1.615 -14.418  30.265  1.00 23.61           N  
ANISOU  988  N   GLU A 154     4666   1309   2994   -431    -23   -368       N  
ATOM    989  CA  GLU A 154       2.910 -14.788  29.699  1.00 24.66           C  
ANISOU  989  CA  GLU A 154     4854   1412   3103   -283     27   -568       C  
ATOM    990  C   GLU A 154       4.018 -13.870  30.208  1.00 23.21           C  
ANISOU  990  C   GLU A 154     4620   1366   2834   -197    146   -481       C  
ATOM    991  O   GLU A 154       5.067 -14.346  30.660  1.00 24.79           O  
ANISOU  991  O   GLU A 154     4798   1493   3129    -65    172   -511       O  
ATOM    992  CB  GLU A 154       2.838 -14.771  28.171  1.00 26.01           C  
ANISOU  992  CB  GLU A 154     5092   1695   3095   -285     26   -819       C  
ATOM    993  CG  GLU A 154       3.998 -15.477  27.475  1.00 33.34           C  
ANISOU  993  CG  GLU A 154     6020   2654   3995    -97     66  -1107       C  
ATOM    994  CD  GLU A 154       4.246 -14.964  26.058  1.00 42.17           C  
ANISOU  994  CD  GLU A 154     7105   4124   4793    -85    143  -1282       C  
ATOM    995  OE1 GLU A 154       3.671 -15.531  25.103  1.00 44.29           O  
ANISOU  995  OE1 GLU A 154     7440   4399   4988    -98     54  -1516       O  
ATOM    996  OE2 GLU A 154       5.020 -13.995  25.894  1.00 48.72           O1-
ANISOU  996  OE2 GLU A 154     7832   5243   5439    -77    276  -1171       O1-
ATOM    997  N   VAL A 155       3.809 -12.550  30.141  1.00 21.63           N  
ANISOU  997  N   VAL A 155     4364   1362   2491   -266    184   -364       N  
ATOM    998  CA  VAL A 155       4.815 -11.617  30.650  1.00 20.57           C  
ANISOU  998  CA  VAL A 155     4144   1350   2321   -204    246   -262       C  
ATOM    999  C   VAL A 155       5.044 -11.845  32.136  1.00 21.21           C  
ANISOU  999  C   VAL A 155     4208   1316   2537   -147    230   -141       C  
ATOM   1000  O   VAL A 155       6.188 -11.893  32.604  1.00 22.69           O  
ANISOU 1000  O   VAL A 155     4349   1505   2768    -41    263   -128       O  
ATOM   1001  CB  VAL A 155       4.406 -10.158  30.380  1.00 19.47           C  
ANISOU 1001  CB  VAL A 155     3953   1365   2081   -301    214   -147       C  
ATOM   1002  CG1 VAL A 155       5.584  -9.239  30.637  1.00 19.10           C  
ANISOU 1002  CG1 VAL A 155     3811   1422   2025   -257    239    -57       C  
ATOM   1003  CG2 VAL A 155       3.943  -9.993  28.960  1.00 20.42           C  
ANISOU 1003  CG2 VAL A 155     4097   1613   2051   -393    198   -211       C  
ATOM   1004  N   TYR A 156       3.957 -11.976  32.899  1.00 19.54           N  
ANISOU 1004  N   TYR A 156     4008   1046   2370   -223    177    -38       N  
ATOM   1005  CA  TYR A 156       4.099 -12.252  34.321  1.00 19.49           C  
ANISOU 1005  CA  TYR A 156     3959   1017   2430   -185    161    101       C  
ATOM   1006  C   TYR A 156       4.933 -13.506  34.548  1.00 24.99           C  
ANISOU 1006  C   TYR A 156     4661   1564   3272   -105    135     92       C  
ATOM   1007  O   TYR A 156       5.818 -13.526  35.413  1.00 24.20           O  
ANISOU 1007  O   TYR A 156     4530   1458   3208    -19    134    169       O  
ATOM   1008  CB  TYR A 156       2.727 -12.392  34.976  1.00 19.68           C  
ANISOU 1008  CB  TYR A 156     3962   1068   2446   -297    126    223       C  
ATOM   1009  CG  TYR A 156       2.812 -12.958  36.369  1.00 20.49           C  
ANISOU 1009  CG  TYR A 156     4031   1175   2578   -293    111    407       C  
ATOM   1010  CD1 TYR A 156       3.092 -12.139  37.454  1.00 19.92           C  
ANISOU 1010  CD1 TYR A 156     3880   1297   2392   -221    131    465       C  
ATOM   1011  CD2 TYR A 156       2.635 -14.318  36.600  1.00 22.28           C  
ANISOU 1011  CD2 TYR A 156     4253   1258   2955   -355     43    518       C  
ATOM   1012  CE1 TYR A 156       3.183 -12.658  38.735  1.00 21.10           C  
ANISOU 1012  CE1 TYR A 156     3984   1523   2510   -224    115    651       C  
ATOM   1013  CE2 TYR A 156       2.728 -14.843  37.869  1.00 23.49           C  
ANISOU 1013  CE2 TYR A 156     4369   1433   3122   -382     10    753       C  
ATOM   1014  CZ  TYR A 156       3.001 -14.008  38.935  1.00 23.23           C  
ANISOU 1014  CZ  TYR A 156     4286   1632   2907   -322     59    830       C  
ATOM   1015  OH  TYR A 156       3.091 -14.529  40.204  1.00 30.90           O  
ANISOU 1015  OH  TYR A 156     5202   2703   3834   -356     22   1082       O  
ATOM   1016  N   LYS A 157       4.671 -14.561  33.771  1.00 22.46           N  
ANISOU 1016  N   LYS A 157     4374   1101   3058   -121     83    -16       N  
ATOM   1017  CA  LYS A 157       5.416 -15.802  33.937  1.00 24.42           C  
ANISOU 1017  CA  LYS A 157     4612   1155   3511    -26     11    -56       C  
ATOM   1018  C   LYS A 157       6.895 -15.595  33.642  1.00 24.58           C  
ANISOU 1018  C   LYS A 157     4636   1185   3517    150     80   -196       C  
ATOM   1019  O   LYS A 157       7.756 -16.015  34.423  1.00 27.53           O  
ANISOU 1019  O   LYS A 157     4961   1480   4018    246     41   -124       O  
ATOM   1020  CB  LYS A 157       4.832 -16.887  33.033  1.00 26.48           C  
ANISOU 1020  CB  LYS A 157     4900   1245   3914    -58    -83   -210       C  
ATOM   1021  N   GLU A 158       7.211 -14.930  32.526  1.00 26.37           N  
ANISOU 1021  N   GLU A 158     4902   1538   3579    187    186   -376       N  
ATOM   1022  CA  GLU A 158       8.613 -14.691  32.190  1.00 24.81           C  
ANISOU 1022  CA  GLU A 158     4603   1478   3345    339    274   -485       C  
ATOM   1023  C   GLU A 158       9.265 -13.730  33.178  1.00 28.19           C  
ANISOU 1023  C   GLU A 158     4945   2022   3745    340    302   -284       C  
ATOM   1024  O   GLU A 158      10.424 -13.924  33.565  1.00 26.63           O  
ANISOU 1024  O   GLU A 158     4664   1819   3635    471    309   -290       O  
ATOM   1025  CB  GLU A 158       8.732 -14.168  30.757  1.00 28.45           C  
ANISOU 1025  CB  GLU A 158     5020   2201   3589    329    377   -658       C  
ATOM   1026  CG  GLU A 158       8.213 -15.136  29.692  1.00 29.41           C  
ANISOU 1026  CG  GLU A 158     5219   2250   3705    363    335   -931       C  
ATOM   1027  CD  GLU A 158       9.200 -16.249  29.348  1.00 39.28           C  
ANISOU 1027  CD  GLU A 158     6425   3416   5084    600    322  -1221       C  
ATOM   1028  OE1 GLU A 158       9.922 -16.730  30.247  1.00 37.06           O  
ANISOU 1028  OE1 GLU A 158     6109   2952   5022    718    271  -1163       O  
ATOM   1029  OE2 GLU A 158       9.236 -16.663  28.170  1.00 56.06           O1-
ANISOU 1029  OE2 GLU A 158     8543   5667   7090    685    345  -1530       O1-
ATOM   1030  N   ALA A 159       8.530 -12.702  33.615  1.00 21.38           N  
ANISOU 1030  N   ALA A 159     4090   1252   2781    211    292   -132       N  
ATOM   1031  CA  ALA A 159       9.073 -11.775  34.605  1.00 22.77           C  
ANISOU 1031  CA  ALA A 159     4192   1514   2945    224    272     10       C  
ATOM   1032  C   ALA A 159       9.399 -12.496  35.907  1.00 23.26           C  
ANISOU 1032  C   ALA A 159     4263   1450   3124    296    202    118       C  
ATOM   1033  O   ALA A 159      10.444 -12.245  36.517  1.00 21.28           O  
ANISOU 1033  O   ALA A 159     3936   1237   2914    381    181    165       O  
ATOM   1034  CB  ALA A 159       8.093 -10.628  34.855  1.00 18.89           C  
ANISOU 1034  CB  ALA A 159     3707   1114   2356    111    233     88       C  
ATOM   1035  N   GLU A 160       8.510 -13.383  36.357  1.00 21.44           N  
ANISOU 1035  N   GLU A 160     4112   1084   2951    241    145    192       N  
ATOM   1036  CA  GLU A 160       8.797 -14.163  37.556  1.00 26.98           C  
ANISOU 1036  CA  GLU A 160     4789   1705   3757    273     53    354       C  
ATOM   1037  C   GLU A 160      10.002 -15.073  37.340  1.00 25.66           C  
ANISOU 1037  C   GLU A 160     4588   1373   3787    420     10    275       C  
ATOM   1038  O   GLU A 160      10.798 -15.294  38.260  1.00 26.70           O  
ANISOU 1038  O   GLU A 160     4673   1477   3996    495    -60    394       O  
ATOM   1039  CB  GLU A 160       7.569 -14.981  37.954  1.00 23.48           C  
ANISOU 1039  CB  GLU A 160     4361   1205   3355    137    -12    493       C  
ATOM   1040  CG  GLU A 160       7.329 -15.046  39.450  1.00 26.30           C  
ANISOU 1040  CG  GLU A 160     4703   1649   3641     87    -68    762       C  
ATOM   1041  N   GLU A 161      10.151 -15.606  36.126  1.00 25.95           N  
ANISOU 1041  N   GLU A 161     4647   1311   3902    484     41     54       N  
ATOM   1042  CA  GLU A 161      11.308 -16.438  35.806  1.00 33.81           C  
ANISOU 1042  CA  GLU A 161     5590   2166   5089    677      6   -100       C  
ATOM   1043  C   GLU A 161      12.601 -15.631  35.842  1.00 28.46           C  
ANISOU 1043  C   GLU A 161     4794   1674   4346    798     94   -131       C  
ATOM   1044  O   GLU A 161      13.597 -16.063  36.433  1.00 29.04           O  
ANISOU 1044  O   GLU A 161     4792   1665   4577    935     22    -96       O  
ATOM   1045  CB  GLU A 161      11.115 -17.090  34.436  1.00 29.03           C  
ANISOU 1045  CB  GLU A 161     5014   1491   4527    741     28   -402       C  
ATOM   1046  CG  GLU A 161      12.252 -17.995  34.012  1.00 33.62           C  
ANISOU 1046  CG  GLU A 161     5499   1971   5302    975      0   -639       C  
ATOM   1047  CD  GLU A 161      11.951 -18.748  32.724  1.00 51.74           C  
ANISOU 1047  CD  GLU A 161     7810   4236   7615   1036     10   -969       C  
ATOM   1048  OE1 GLU A 161      10.773 -19.102  32.499  1.00 53.56           O  
ANISOU 1048  OE1 GLU A 161     8127   4370   7851    873    -49   -940       O  
ATOM   1049  OE2 GLU A 161      12.893 -18.986  31.937  1.00 54.89           O1-
ANISOU 1049  OE2 GLU A 161     8108   4747   8000   1250     77  -1264       O1-
ATOM   1050  N   LEU A 162      12.613 -14.464  35.190  1.00 25.96           N  
ANISOU 1050  N   LEU A 162     4417   1624   3821    727    224   -172       N  
ATOM   1051  CA  LEU A 162      13.806 -13.621  35.197  1.00 29.69           C  
ANISOU 1051  CA  LEU A 162     4724   2306   4251    781    285   -152       C  
ATOM   1052  C   LEU A 162      14.127 -13.116  36.602  1.00 29.61           C  
ANISOU 1052  C   LEU A 162     4694   2279   4276    761    182     60       C  
ATOM   1053  O   LEU A 162      15.301 -13.006  36.977  1.00 26.52           O  
ANISOU 1053  O   LEU A 162     4170   1936   3970    859    155     87       O  
ATOM   1054  CB  LEU A 162      13.628 -12.447  34.235  1.00 24.51           C  
ANISOU 1054  CB  LEU A 162     4010   1910   3391    655    395   -165       C  
ATOM   1055  CG  LEU A 162      14.845 -11.525  34.146  1.00 24.91           C  
ANISOU 1055  CG  LEU A 162     3860   2184   3420    659    437    -93       C  
ATOM   1056  CD1 LEU A 162      15.855 -12.088  33.162  1.00 30.19           C  
ANISOU 1056  CD1 LEU A 162     4358   3032   4081    802    564   -272       C  
ATOM   1057  CD2 LEU A 162      14.437 -10.115  33.752  1.00 23.88           C  
ANISOU 1057  CD2 LEU A 162     3709   2213   3152    465    436     38       C  
ATOM   1058  N   TYR A 163      13.097 -12.792  37.389  1.00 25.39           N  
ANISOU 1058  N   TYR A 163     4270   1716   3661    643    119    195       N  
ATOM   1059  CA  TYR A 163      13.317 -12.361  38.767  1.00 23.33           C  
ANISOU 1059  CA  TYR A 163     3993   1493   3380    642     12    355       C  
ATOM   1060  C   TYR A 163      14.069 -13.424  39.563  1.00 31.21           C  
ANISOU 1060  C   TYR A 163     4972   2347   4539    759    -92    445       C  
ATOM   1061  O   TYR A 163      15.015 -13.114  40.296  1.00 31.25           O  
ANISOU 1061  O   TYR A 163     4886   2409   4577    826   -169    513       O  
ATOM   1062  CB  TYR A 163      11.978 -12.040  39.433  1.00 24.22           C  
ANISOU 1062  CB  TYR A 163     4202   1656   3346    524    -18    445       C  
ATOM   1063  CG  TYR A 163      11.986 -12.188  40.942  1.00 27.89           C  
ANISOU 1063  CG  TYR A 163     4669   2175   3754    539   -129    611       C  
ATOM   1064  CD1 TYR A 163      12.585 -11.231  41.748  1.00 22.59           C  
ANISOU 1064  CD1 TYR A 163     3927   1650   3007    580   -207    616       C  
ATOM   1065  CD2 TYR A 163      11.394 -13.285  41.558  1.00 25.77           C  
ANISOU 1065  CD2 TYR A 163     4463   1827   3503    496   -180    779       C  
ATOM   1066  CE1 TYR A 163      12.596 -11.361  43.119  1.00 23.41           C  
ANISOU 1066  CE1 TYR A 163     4026   1866   3002    601   -312    749       C  
ATOM   1067  CE2 TYR A 163      11.401 -13.422  42.932  1.00 30.68           C  
ANISOU 1067  CE2 TYR A 163     5068   2572   4017    488   -279    975       C  
ATOM   1068  CZ  TYR A 163      12.003 -12.454  43.709  1.00 28.35           C  
ANISOU 1068  CZ  TYR A 163     4706   2471   3595    552   -335    942       C  
ATOM   1069  OH  TYR A 163      12.015 -12.577  45.082  1.00 32.85           O  
ANISOU 1069  OH  TYR A 163     5253   3226   4002    553   -438   1116       O  
ATOM   1070  N   ARG A 164      13.661 -14.689  39.431  1.00 26.02           N  
ANISOU 1070  N   ARG A 164     4394   1476   4014    780   -134    456       N  
ATOM   1071  CA  ARG A 164      14.347 -15.748  40.163  1.00 29.27           C  
ANISOU 1071  CA  ARG A 164     4774   1715   4633    879   -278    569       C  
ATOM   1072  C   ARG A 164      15.743 -15.978  39.602  1.00 32.99           C  
ANISOU 1072  C   ARG A 164     5117   2135   5284   1086   -273    398       C  
ATOM   1073  O   ARG A 164      16.685 -16.257  40.355  1.00 33.16           O  
ANISOU 1073  O   ARG A 164     5047   2132   5422   1181   -378    495       O  
ATOM   1074  CB  ARG A 164      13.526 -17.039  40.123  1.00 29.86           C  
ANISOU 1074  CB  ARG A 164     4897   1618   4833    801   -321    626       C  
ATOM   1075  N   GLU A 165      15.902 -15.841  38.284  1.00 32.61           N  
ANISOU 1075  N   GLU A 165     5012   2159   5218   1140   -127    144       N  
ATOM   1076  CA  GLU A 165      17.232 -15.945  37.697  1.00 31.36           C  
ANISOU 1076  CA  GLU A 165     4661   2082   5172   1331    -74    -35       C  
ATOM   1077  C   GLU A 165      18.121 -14.797  38.156  1.00 34.54           C  
ANISOU 1077  C   GLU A 165     4909   2726   5489   1302    -49     79       C  
ATOM   1078  O   GLU A 165      19.270 -15.021  38.542  1.00 35.79           O  
ANISOU 1078  O   GLU A 165     4913   2883   5803   1444   -117     91       O  
ATOM   1079  CB  GLU A 165      17.139 -15.983  36.170  1.00 31.97           C  
ANISOU 1079  CB  GLU A 165     4690   2293   5165   1377     96   -323       C  
ATOM   1080  N   ALA A 166      17.599 -13.565  38.154  1.00 29.58           N  
ANISOU 1080  N   ALA A 166     4312   2276   4649   1121     11    162       N  
ATOM   1081  CA  ALA A 166      18.405 -12.424  38.578  1.00 32.37           C  
ANISOU 1081  CA  ALA A 166     4523   2809   4966   1074    -21    263       C  
ATOM   1082  C   ALA A 166      18.721 -12.478  40.069  1.00 33.87           C  
ANISOU 1082  C   ALA A 166     4736   2918   5216   1104   -211    429       C  
ATOM   1083  O   ALA A 166      19.806 -12.058  40.491  1.00 30.10           O  
ANISOU 1083  O   ALA A 166     4100   2519   4817   1151   -288    479       O  
ATOM   1084  CB  ALA A 166      17.693 -11.117  38.231  1.00 34.10           C  
ANISOU 1084  CB  ALA A 166     4783   3168   5004    882     24    300       C  
ATOM   1085  N   ARG A 167      17.800 -13.003  40.874  1.00 34.65           N  
ANISOU 1085  N   ARG A 167     5011   2892   5264   1065   -296    532       N  
ATOM   1086  CA  ARG A 167      18.032 -13.107  42.309  1.00 34.77           C  
ANISOU 1086  CA  ARG A 167     5045   2898   5269   1081   -478    713       C  
ATOM   1087  C   ARG A 167      19.136 -14.110  42.637  1.00 36.88           C  
ANISOU 1087  C   ARG A 167     5214   3021   5778   1248   -596    766       C  
ATOM   1088  O   ARG A 167      19.885 -13.913  43.601  1.00 38.64           O  
ANISOU 1088  O   ARG A 167     5362   3297   6021   1288   -748    885       O  
ATOM   1089  CB  ARG A 167      16.732 -13.493  43.011  1.00 37.80           C  
ANISOU 1089  CB  ARG A 167     5604   3257   5503    977   -517    849       C  
ATOM   1090  CG  ARG A 167      16.780 -13.395  44.520  1.00 41.50           C  
ANISOU 1090  CG  ARG A 167     6086   3843   5839    961   -683   1045       C  
ATOM   1091  CD  ARG A 167      15.959 -12.223  45.037  1.00 29.00           C  
ANISOU 1091  CD  ARG A 167     4542   2506   3970    866   -666   1001       C  
ATOM   1092  NE  ARG A 167      16.040 -12.139  46.490  1.00 33.15           N  
ANISOU 1092  NE  ARG A 167     5064   3220   4311    873   -822   1147       N  
ATOM   1093  CZ  ARG A 167      15.229 -12.778  47.324  1.00 35.52           C  
ANISOU 1093  CZ  ARG A 167     5429   3634   4434    804   -855   1352       C  
ATOM   1094  NH1 ARG A 167      14.243 -13.540  46.880  1.00 34.40           N  
ANISOU 1094  NH1 ARG A 167     5361   3394   4314    708   -762   1445       N  
ATOM   1095  NH2 ARG A 167      15.413 -12.649  48.634  1.00 38.35           N  
ANISOU 1095  NH2 ARG A 167     5760   4238   4574    816   -998   1482       N  
ATOM   1096  N   LYS A 168      19.258 -15.182  41.851  1.00 35.96           N  
ANISOU 1096  N   LYS A 168     5087   2715   5862   1362   -558    655       N  
ATOM   1097  CA  LYS A 168      20.244 -16.217  42.152  1.00 35.08           C  
ANISOU 1097  CA  LYS A 168     4875   2487   5966   1516   -664    666       C  
ATOM   1098  C   LYS A 168      21.671 -15.674  42.099  1.00 40.72           C  
ANISOU 1098  C   LYS A 168     5346   3315   6811   1658   -691    609       C  
ATOM   1099  O   LYS A 168      22.469 -15.920  43.012  1.00 43.96           O  
ANISOU 1099  O   LYS A 168     5685   3737   7283   1705   -838    733       O  
ATOM   1100  CB  LYS A 168      20.077 -17.385  41.181  1.00 36.82           C  
ANISOU 1100  CB  LYS A 168     5117   2526   6345   1613   -606    471       C  
ATOM   1101  N   LYS A 169      22.018 -14.935  41.038  1.00 42.07           N  
ANISOU 1101  N   LYS A 169     5215   4280   6492    671    242   1505       N  
ATOM   1102  CA  LYS A 169      23.368 -14.389  40.903  1.00 40.65           C  
ANISOU 1102  CA  LYS A 169     4842   4165   6438    728    288   1617       C  
ATOM   1103  C   LYS A 169      23.563 -13.093  41.678  1.00 36.96           C  
ANISOU 1103  C   LYS A 169     4231   3829   5982    622    162   1674       C  
ATOM   1104  O   LYS A 169      24.657 -12.522  41.634  1.00 42.41           O  
ANISOU 1104  O   LYS A 169     4750   4585   6780    642    176   1778       O  
ATOM   1105  CB  LYS A 169      23.727 -14.163  39.430  1.00 31.47           C  
ANISOU 1105  CB  LYS A 169     3717   2942   5300    810    450   1560       C  
ATOM   1106  N   GLY A 170      22.537 -12.594  42.355  1.00 43.82           N  
ANISOU 1106  N   GLY A 170     5170   4737   6741    504     41   1611       N  
ATOM   1107  CA  GLY A 170      22.680 -11.373  43.116  1.00 41.22           C  
ANISOU 1107  CA  GLY A 170     4732   4526   6402    393    -87   1656       C  
ATOM   1108  C   GLY A 170      22.412 -10.087  42.370  1.00 37.49           C  
ANISOU 1108  C   GLY A 170     4281   4065   5897    346    -67   1581       C  
ATOM   1109  O   GLY A 170      22.713  -9.013  42.906  1.00 40.68           O  
ANISOU 1109  O   GLY A 170     4590   4561   6305    256   -171   1629       O  
ATOM   1110  N   ASP A 171      21.861 -10.150  41.156  1.00 35.54           N  
ANISOU 1110  N   ASP A 171     4167   3728   5610    395     55   1465       N  
ATOM   1111  CA  ASP A 171      21.488  -8.940  40.423  1.00 34.78           C  
ANISOU 1111  CA  ASP A 171     4112   3634   5467    349     78   1383       C  
ATOM   1112  C   ASP A 171      20.196  -8.420  41.048  1.00 32.98           C  
ANISOU 1112  C   ASP A 171     3990   3440   5101    230    -32   1297       C  
ATOM   1113  O   ASP A 171      19.082  -8.764  40.647  1.00 36.48           O  
ANISOU 1113  O   ASP A 171     4587   3825   5448    221     -2   1185       O  
ATOM   1114  CB  ASP A 171      21.340  -9.221  38.932  1.00 33.97           C  
ANISOU 1114  CB  ASP A 171     4123   3431   5354    437    240   1286       C  
ATOM   1115  N   LEU A 172      20.365  -7.625  42.108  1.00 30.80           N  
ANISOU 1115  N   LEU A 172     3628   3265   4811    132   -168   1358       N  
ATOM   1116  CA  LEU A 172      19.220  -7.142  42.872  1.00 34.47           C  
ANISOU 1116  CA  LEU A 172     4184   3776   5137     22   -271   1288       C  
ATOM   1117  C   LEU A 172      18.457  -6.063  42.114  1.00 25.62           C  
ANISOU 1117  C   LEU A 172     3157   2640   3937    -23   -240   1175       C  
ATOM   1118  O   LEU A 172      17.225  -5.988  42.203  1.00 24.56           O  
ANISOU 1118  O   LEU A 172     3142   2503   3689    -69   -255   1080       O  
ATOM   1119  CB  LEU A 172      19.693  -6.616  44.227  1.00 30.29           C  
ANISOU 1119  CB  LEU A 172     3557   3357   4595    -72   -427   1378       C  
ATOM   1120  CG  LEU A 172      19.952  -7.666  45.314  1.00 37.92           C  
ANISOU 1120  CG  LEU A 172     4476   4354   5579    -63   -492   1460       C  
ATOM   1121  CD1 LEU A 172      19.975  -7.026  46.689  1.00 34.43           C  
ANISOU 1121  CD1 LEU A 172     4004   4020   5058   -184   -653   1497       C  
ATOM   1122  CD2 LEU A 172      18.912  -8.778  45.263  1.00 37.59           C  
ANISOU 1122  CD2 LEU A 172     4562   4245   5476    -25   -436   1390       C  
ATOM   1123  N   ILE A 173      19.167  -5.208  41.379  1.00 27.46           N  
ANISOU 1123  N   ILE A 173     3333   2873   4229    -12   -192   1183       N  
ATOM   1124  CA  ILE A 173      18.492  -4.181  40.592  1.00 23.82           C  
ANISOU 1124  CA  ILE A 173     2964   2407   3679    -47   -148   1050       C  
ATOM   1125  C   ILE A 173      17.713  -4.827  39.455  1.00 21.50           C  
ANISOU 1125  C   ILE A 173     2801   2010   3359     25    -30    961       C  
ATOM   1126  O   ILE A 173      16.547  -4.493  39.210  1.00 21.44           O  
ANISOU 1126  O   ILE A 173     2908   1999   3240    -16    -34    851       O  
ATOM   1127  CB  ILE A 173      19.505  -3.137  40.085  1.00 23.51           C  
ANISOU 1127  CB  ILE A 173     2831   2397   3704    -57   -121   1074       C  
ATOM   1128  CG1 ILE A 173      19.695  -2.045  41.140  1.00 26.77           C  
ANISOU 1128  CG1 ILE A 173     3195   2912   4064   -184   -263   1090       C  
ATOM   1129  CG2 ILE A 173      19.033  -2.497  38.780  1.00 26.04           C  
ANISOU 1129  CG2 ILE A 173     3251   2666   3978    -33    -11    958       C  
ATOM   1130  CD1 ILE A 173      20.943  -1.205  40.952  1.00 24.01           C  
ANISOU 1130  CD1 ILE A 173     2714   2602   3807   -214   -272   1164       C  
ATOM   1131  N   ALA A 174      18.338  -5.778  38.758  1.00 23.08           N  
ANISOU 1131  N   ALA A 174     2988   2134   3647    133     74    997       N  
ATOM   1132  CA  ALA A 174      17.644  -6.503  37.700  1.00 25.82           C  
ANISOU 1132  CA  ALA A 174     3479   2393   3939    189    170    891       C  
ATOM   1133  C   ALA A 174      16.445  -7.271  38.243  1.00 21.83           C  
ANISOU 1133  C   ALA A 174     3075   1874   3344    144    106    844       C  
ATOM   1134  O   ALA A 174      15.387  -7.313  37.606  1.00 20.05           O  
ANISOU 1134  O   ALA A 174     2975   1613   3031    120    120    741       O  
ATOM   1135  CB  ALA A 174      18.613  -7.452  36.995  1.00 23.58           C  
ANISOU 1135  CB  ALA A 174     3168   2047   3746    307    282    930       C  
ATOM   1136  N   ALA A 175      16.588  -7.877  39.425  1.00 24.46           N  
ANISOU 1136  N   ALA A 175     3348   2246   3699    125     28    925       N  
ATOM   1137  CA  ALA A 175      15.465  -8.581  40.037  1.00 18.47           C  
ANISOU 1137  CA  ALA A 175     2676   1483   2859     76    -27    893       C  
ATOM   1138  C   ALA A 175      14.320  -7.627  40.346  1.00 20.11           C  
ANISOU 1138  C   ALA A 175     2928   1754   2961    -19    -88    828       C  
ATOM   1139  O   ALA A 175      13.152  -7.942  40.085  1.00 19.20           O  
ANISOU 1139  O   ALA A 175     2913   1614   2770    -47    -79    757       O  
ATOM   1140  CB  ALA A 175      15.917  -9.296  41.308  1.00 18.87           C  
ANISOU 1140  CB  ALA A 175     2644   1576   2948     74    -98    996       C  
ATOM   1141  N   ALA A 176      14.634  -6.450  40.893  1.00 18.56           N  
ANISOU 1141  N   ALA A 176     2658   1640   2754    -73   -152    852       N  
ATOM   1142  CA  ALA A 176      13.587  -5.486  41.214  1.00 19.34           C  
ANISOU 1142  CA  ALA A 176     2808   1802   2738   -156   -208    783       C  
ATOM   1143  C   ALA A 176      12.903  -4.968  39.955  1.00 15.62           C  
ANISOU 1143  C   ALA A 176     2425   1290   2221   -144   -135    674       C  
ATOM   1144  O   ALA A 176      11.673  -4.836  39.921  1.00 13.37           O  
ANISOU 1144  O   ALA A 176     2212   1024   1844   -184   -150    607       O  
ATOM   1145  CB  ALA A 176      14.170  -4.333  42.033  1.00 17.19           C  
ANISOU 1145  CB  ALA A 176     2462   1625   2446   -214   -286    810       C  
ATOM   1146  N   ILE A 177      13.674  -4.690  38.900  1.00 13.22           N  
ANISOU 1146  N   ILE A 177     2111    935   1977    -86    -53    660       N  
ATOM   1147  CA  ILE A 177      13.063  -4.230  37.658  1.00 12.64           C  
ANISOU 1147  CA  ILE A 177     2131    819   1851    -72     15    559       C  
ATOM   1148  C   ILE A 177      12.224  -5.336  37.031  1.00 13.46           C  
ANISOU 1148  C   ILE A 177     2317    862   1936    -52     46    513       C  
ATOM   1149  O   ILE A 177      11.170  -5.067  36.441  1.00 12.85           O  
ANISOU 1149  O   ILE A 177     2296    807   1779    -77     46    423       O  
ATOM   1150  CB  ILE A 177      14.145  -3.707  36.693  1.00 18.52           C  
ANISOU 1150  CB  ILE A 177     2845   1528   2664    -13    103    563       C  
ATOM   1151  CG1 ILE A 177      14.849  -2.493  37.302  1.00 19.41           C  
ANISOU 1151  CG1 ILE A 177     2857   1727   2788    -59     52    594       C  
ATOM   1152  CG2 ILE A 177      13.540  -3.333  35.348  1.00 13.89           C  
ANISOU 1152  CG2 ILE A 177     2355    908   2015      6    168    456       C  
ATOM   1153  CD1 ILE A 177      16.085  -2.069  36.561  1.00 21.69           C  
ANISOU 1153  CD1 ILE A 177     3079   1992   3169    -11    131    632       C  
ATOM   1154  N   ALA A 178      12.655  -6.591  37.164  1.00 14.11           N  
ANISOU 1154  N   ALA A 178     2389    888   2083    -13     54    567       N  
ATOM   1155  CA  ALA A 178      11.834  -7.707  36.705  1.00 13.71           C  
ANISOU 1155  CA  ALA A 178     2399    797   2013    -14     63    521       C  
ATOM   1156  C   ALA A 178      10.492  -7.743  37.434  1.00 14.43           C  
ANISOU 1156  C   ALA A 178     2507    950   2024    -90      4    500       C  
ATOM   1157  O   ALA A 178       9.450  -8.020  36.826  1.00 12.98           O  
ANISOU 1157  O   ALA A 178     2386    763   1782   -119      1    430       O  
ATOM   1158  CB  ALA A 178      12.593  -9.019  36.899  1.00 15.96           C  
ANISOU 1158  CB  ALA A 178     2682   1010   2372     37     72    586       C  
ATOM   1159  N   LEU A 179      10.496  -7.461  38.739  1.00 15.20           N  
ANISOU 1159  N   LEU A 179     2556   1115   2104   -128    -56    558       N  
ATOM   1160  CA  LEU A 179       9.245  -7.407  39.485  1.00 12.59           C  
ANISOU 1160  CA  LEU A 179     2234    861   1690   -200   -122    539       C  
ATOM   1161  C   LEU A 179       8.383  -6.211  39.088  1.00 12.03           C  
ANISOU 1161  C   LEU A 179     2189    848   1533   -237   -135    464       C  
ATOM   1162  O   LEU A 179       7.157  -6.273  39.226  1.00 11.53           O  
ANISOU 1162  O   LEU A 179     2148    827   1406   -284   -165    437       O  
ATOM   1163  CB  LEU A 179       9.535  -7.377  40.985  1.00 12.80           C  
ANISOU 1163  CB  LEU A 179     2196    957   1710   -230   -190    616       C  
ATOM   1164  CG  LEU A 179      10.093  -8.670  41.588  1.00 18.31           C  
ANISOU 1164  CG  LEU A 179     2872   1613   2471   -201   -191    695       C  
ATOM   1165  CD1 LEU A 179      10.306  -8.501  43.080  1.00 14.29           C  
ANISOU 1165  CD1 LEU A 179     2298   1193   1939   -238   -272    762       C  
ATOM   1166  CD2 LEU A 179       9.183  -9.861  41.300  1.00 14.00           C  
ANISOU 1166  CD2 LEU A 179     2385   1015   1919   -213   -170    675       C  
ATOM   1167  N   ILE A 180       8.985  -5.140  38.568  1.00 11.43           N  
ANISOU 1167  N   ILE A 180     2111    774   1459   -214   -109    436       N  
ATOM   1168  CA  ILE A 180       8.183  -4.040  38.044  1.00 10.76           C  
ANISOU 1168  CA  ILE A 180     2063    730   1294   -235   -108    362       C  
ATOM   1169  C   ILE A 180       7.417  -4.486  36.803  1.00 10.75           C  
ANISOU 1169  C   ILE A 180     2123    689   1271   -225    -75    297       C  
ATOM   1170  O   ILE A 180       6.229  -4.175  36.645  1.00 10.43           O  
ANISOU 1170  O   ILE A 180     2114    689   1160   -263   -103    263       O  
ATOM   1171  CB  ILE A 180       9.072  -2.812  37.773  1.00 10.53           C  
ANISOU 1171  CB  ILE A 180     2023    704   1274   -215    -84    350       C  
ATOM   1172  CG1 ILE A 180       9.453  -2.140  39.095  1.00 10.55           C  
ANISOU 1172  CG1 ILE A 180     1973    776   1258   -255   -146    399       C  
ATOM   1173  CG2 ILE A 180       8.363  -1.818  36.849  1.00  9.98           C  
ANISOU 1173  CG2 ILE A 180     2004    650   1136   -212    -57    268       C  
ATOM   1174  CD1 ILE A 180      10.381  -0.949  38.928  1.00 10.51           C  
ANISOU 1174  CD1 ILE A 180     1937    787   1268   -249   -133    387       C  
ATOM   1175  N   ALA A 181       8.079  -5.218  35.901  1.00 11.24           N  
ANISOU 1175  N   ALA A 181     2207    674   1389   -176    -21    287       N  
ATOM   1176  CA  ALA A 181       7.380  -5.741  34.729  1.00 13.34           C  
ANISOU 1176  CA  ALA A 181     2546    903   1618   -176     -3    226       C  
ATOM   1177  C   ALA A 181       6.255  -6.690  35.134  1.00 11.73           C  
ANISOU 1177  C   ALA A 181     2366    705   1387   -236    -58    239       C  
ATOM   1178  O   ALA A 181       5.141  -6.606  34.602  1.00 11.61           O  
ANISOU 1178  O   ALA A 181     2398    708   1306   -280    -90    201       O  
ATOM   1179  CB  ALA A 181       8.365  -6.448  33.790  1.00 12.58           C  
ANISOU 1179  CB  ALA A 181     2477    723   1578   -110     68    217       C  
ATOM   1180  N   ALA A 182       6.525  -7.586  36.087  1.00 12.12           N  
ANISOU 1180  N   ALA A 182     2380    739   1487   -243    -75    303       N  
ATOM   1181  CA  ALA A 182       5.486  -8.486  36.577  1.00 12.46           C  
ANISOU 1181  CA  ALA A 182     2437    790   1508   -306   -127    325       C  
ATOM   1182  C   ALA A 182       4.296  -7.711  37.127  1.00 14.23           C  
ANISOU 1182  C   ALA A 182     2637   1108   1660   -372   -184    327       C  
ATOM   1183  O   ALA A 182       3.140  -8.064  36.860  1.00 12.17           O  
ANISOU 1183  O   ALA A 182     2406    859   1358   -432   -223    319       O  
ATOM   1184  CB  ALA A 182       6.059  -9.411  37.650  1.00 12.99           C  
ANISOU 1184  CB  ALA A 182     2462    836   1639   -297   -131    403       C  
ATOM   1185  N   ALA A 183       4.556  -6.652  37.903  1.00 11.38           N  
ANISOU 1185  N   ALA A 183     2225    816   1282   -364   -191    347       N  
ATOM   1186  CA  ALA A 183       3.457  -5.879  38.472  1.00 11.90           C  
ANISOU 1186  CA  ALA A 183     2269    975   1278   -413   -229    356       C  
ATOM   1187  C   ALA A 183       2.660  -5.168  37.385  1.00 10.73           C  
ANISOU 1187  C   ALA A 183     2167    832   1077   -424   -227    302       C  
ATOM   1188  O   ALA A 183       1.423  -5.172  37.413  1.00 10.85           O  
ANISOU 1188  O   ALA A 183     2179    895   1051   -478   -263    319       O  
ATOM   1189  CB  ALA A 183       3.991  -4.884  39.511  1.00 10.65           C  
ANISOU 1189  CB  ALA A 183     2064    883   1101   -397   -231    381       C  
ATOM   1190  N   ILE A 184       3.343  -4.586  36.398  1.00 10.47           N  
ANISOU 1190  N   ILE A 184     2172    756   1049   -373   -186    246       N  
ATOM   1191  CA  ILE A 184       2.631  -3.967  35.282  1.00 10.31           C  
ANISOU 1191  CA  ILE A 184     2206    735    974   -379   -186    196       C  
ATOM   1192  C   ILE A 184       1.832  -5.014  34.510  1.00 10.92           C  
ANISOU 1192  C   ILE A 184     2335    773   1041   -427   -220    186       C  
ATOM   1193  O   ILE A 184       0.725  -4.734  34.030  1.00 11.02           O  
ANISOU 1193  O   ILE A 184     2373    811   1002   -477   -262    184       O  
ATOM   1194  CB  ILE A 184       3.621  -3.203  34.374  1.00 10.02           C  
ANISOU 1194  CB  ILE A 184     2198    665    946   -310   -125    140       C  
ATOM   1195  CG1 ILE A 184       4.240  -2.027  35.137  1.00 12.85           C  
ANISOU 1195  CG1 ILE A 184     2514   1066   1304   -285   -108    152       C  
ATOM   1196  CG2 ILE A 184       2.929  -2.685  33.126  1.00  9.99           C  
ANISOU 1196  CG2 ILE A 184     2259    656    882   -311   -126     91       C  
ATOM   1197  CD1 ILE A 184       5.396  -1.348  34.413  1.00  9.39           C  
ANISOU 1197  CD1 ILE A 184     2081    595    892   -226    -48    115       C  
ATOM   1198  N   ALA A 185       2.352  -6.244  34.412  1.00 11.48           N  
ANISOU 1198  N   ALA A 185     2424    781   1158   -419   -208    189       N  
ATOM   1199  CA  ALA A 185       1.597  -7.317  33.764  1.00 12.25           C  
ANISOU 1199  CA  ALA A 185     2582    835   1237   -474   -247    182       C  
ATOM   1200  C   ALA A 185       0.302  -7.621  34.512  1.00 12.51           C  
ANISOU 1200  C   ALA A 185     2575    925   1253   -569   -322    240       C  
ATOM   1201  O   ALA A 185      -0.726  -7.913  33.890  1.00 13.02           O  
ANISOU 1201  O   ALA A 185     2677    992   1279   -640   -379    239       O  
ATOM   1202  CB  ALA A 185       2.454  -8.580  33.652  1.00 13.42           C  
ANISOU 1202  CB  ALA A 185     2761    898   1440   -440   -209    182       C  
ATOM   1203  N   VAL A 186       0.326  -7.561  35.844  1.00 12.29           N  
ANISOU 1203  N   VAL A 186     2466    954   1251   -576   -325    298       N  
ATOM   1204  CA  VAL A 186      -0.892  -7.842  36.598  1.00 13.16           C  
ANISOU 1204  CA  VAL A 186     2520   1135   1346   -660   -381    366       C  
ATOM   1205  C   VAL A 186      -1.907  -6.719  36.409  1.00 12.38           C  
ANISOU 1205  C   VAL A 186     2389   1122   1192   -690   -404    382       C  
ATOM   1206  O   VAL A 186      -3.118  -6.966  36.323  1.00 13.20           O  
ANISOU 1206  O   VAL A 186     2463   1273   1277   -772   -458    430       O  
ATOM   1207  CB  VAL A 186      -0.571  -8.085  38.086  1.00 14.05           C  
ANISOU 1207  CB  VAL A 186     2558   1294   1489   -648   -368    426       C  
ATOM   1208  CG1 VAL A 186      -1.841  -8.389  38.846  1.00 13.19           C  
ANISOU 1208  CG1 VAL A 186     2381   1267   1363   -726   -409    500       C  
ATOM   1209  CG2 VAL A 186       0.402  -9.236  38.238  1.00 13.04           C  
ANISOU 1209  CG2 VAL A 186     2458   1077   1418   -617   -347    426       C  
ATOM   1210  N   ILE A 187      -1.433  -5.473  36.323  1.00 11.64           N  
ANISOU 1210  N   ILE A 187     2296   1055   1072   -623   -361    352       N  
ATOM   1211  CA  ILE A 187      -2.319  -4.362  35.977  1.00 11.47           C  
ANISOU 1211  CA  ILE A 187     2235   1125    997   -610   -366    348       C  
ATOM   1212  C   ILE A 187      -3.001  -4.625  34.638  1.00 11.95           C  
ANISOU 1212  C   ILE A 187     2354   1149   1038   -662   -418    324       C  
ATOM   1213  O   ILE A 187      -4.217  -4.443  34.495  1.00 12.40           O  
ANISOU 1213  O   ILE A 187     2350   1290   1072   -706   -465    364       O  
ATOM   1214  CB  ILE A 187      -1.540  -3.036  35.958  1.00 10.95           C  
ANISOU 1214  CB  ILE A 187     2173   1077    912   -515   -306    295       C  
ATOM   1215  CG1 ILE A 187      -1.216  -2.589  37.383  1.00 10.43           C  
ANISOU 1215  CG1 ILE A 187     2044   1078    841   -482   -274    328       C  
ATOM   1216  CG2 ILE A 187      -2.325  -1.951  35.210  1.00 10.61           C  
ANISOU 1216  CG2 ILE A 187     2118   1095    819   -486   -307    272       C  
ATOM   1217  CD1 ILE A 187      -0.377  -1.354  37.434  1.00 10.05           C  
ANISOU 1217  CD1 ILE A 187     2013   1033    774   -407   -227    278       C  
ATOM   1218  N   ALA A 188      -2.218  -5.053  33.637  1.00 12.53           N  
ANISOU 1218  N   ALA A 188     2548   1095   1117   -656   -410    263       N  
ATOM   1219  CA  ALA A 188      -2.783  -5.378  32.327  1.00 15.02           C  
ANISOU 1219  CA  ALA A 188     2953   1358   1397   -713   -466    233       C  
ATOM   1220  C   ALA A 188      -3.834  -6.471  32.432  1.00 13.60           C  
ANISOU 1220  C   ALA A 188     2754   1191   1223   -828   -552    288       C  
ATOM   1221  O   ALA A 188      -4.887  -6.395  31.787  1.00 16.40           O  
ANISOU 1221  O   ALA A 188     3106   1581   1543   -905   -629    310       O  
ATOM   1222  CB  ALA A 188      -1.677  -5.806  31.361  1.00 13.63           C  
ANISOU 1222  CB  ALA A 188     2871   1089   1218   -638   -411    151       C  
ATOM   1223  N   LEU A 189      -3.569  -7.496  33.241  1.00 14.08           N  
ANISOU 1223  N   LEU A 189     2785   1236   1328   -837   -543    313       N  
ATOM   1224  CA  LEU A 189      -4.544  -8.568  33.421  1.00 15.09           C  
ANISOU 1224  CA  LEU A 189     2890   1379   1465   -943   -619    369       C  
ATOM   1225  C   LEU A 189      -5.810  -8.056  34.100  1.00 16.06           C  
ANISOU 1225  C   LEU A 189     2883   1629   1589  -1023   -667    471       C  
ATOM   1226  O   LEU A 189      -6.922  -8.467  33.746  1.00 16.92           O  
ANISOU 1226  O   LEU A 189     2964   1775   1689  -1128   -752    520       O  
ATOM   1227  CB  LEU A 189      -3.922  -9.712  34.221  1.00 15.17           C  
ANISOU 1227  CB  LEU A 189     2898   1341   1524   -924   -587    379       C  
ATOM   1228  CG  LEU A 189      -4.856 -10.887  34.519  1.00 24.64           C  
ANISOU 1228  CG  LEU A 189     4078   2548   2736  -1029   -657    439       C  
ATOM   1229  CD1 LEU A 189      -5.268 -11.583  33.226  1.00 20.48           C  
ANISOU 1229  CD1 LEU A 189     3664   1951   2165  -1086   -717    404       C  
ATOM   1230  CD2 LEU A 189      -4.201 -11.870  35.484  1.00 20.92           C  
ANISOU 1230  CD2 LEU A 189     3599   2034   2318  -1000   -616    458       C  
ATOM   1231  N   ALA A 190      -5.659  -7.170  35.090  1.00 15.71           N  
ANISOU 1231  N   ALA A 190     2744   1676   1550   -953   -603    505       N  
ATOM   1232  CA  ALA A 190      -6.823  -6.610  35.773  1.00 19.47           C  
ANISOU 1232  CA  ALA A 190     3066   2312   2019   -963   -609    588       C  
ATOM   1233  C   ALA A 190      -7.680  -5.781  34.824  1.00 19.32           C  
ANISOU 1233  C   ALA A 190     3011   2366   1966   -960   -648    584       C  
ATOM   1234  O   ALA A 190      -8.913  -5.887  34.837  1.00 20.60           O  
ANISOU 1234  O   ALA A 190     3070   2624   2134  -1031   -704    668       O  
ATOM   1235  CB  ALA A 190      -6.375  -5.761  36.966  1.00 14.46           C  
ANISOU 1235  CB  ALA A 190     2363   1754   1377   -857   -518    597       C  
ATOM   1236  N   ILE A 191      -7.049  -4.955  33.987  1.00 17.14           N  
ANISOU 1236  N   ILE A 191     2811   2047   1656   -880   -620    499       N  
ATOM   1237  CA  ILE A 191      -7.809  -4.176  33.014  1.00 16.82           C  
ANISOU 1237  CA  ILE A 191     2749   2065   1577   -873   -661    498       C  
ATOM   1238  C   ILE A 191      -8.472  -5.094  31.999  1.00 16.61           C  
ANISOU 1238  C   ILE A 191     2780   1988   1541  -1007   -780    512       C  
ATOM   1239  O   ILE A 191      -9.628  -4.881  31.607  1.00 16.44           O  
ANISOU 1239  O   ILE A 191     2675   2062   1510  -1061   -854    576       O  
ATOM   1240  CB  ILE A 191      -6.900  -3.135  32.339  1.00 16.92           C  
ANISOU 1240  CB  ILE A 191     2847   2029   1554   -762   -601    404       C  
ATOM   1241  CG1 ILE A 191      -6.440  -2.099  33.373  1.00 17.38           C  
ANISOU 1241  CG1 ILE A 191     2841   2150   1614   -646   -500    400       C  
ATOM   1242  CG2 ILE A 191      -7.614  -2.465  31.165  1.00 14.04           C  
ANISOU 1242  CG2 ILE A 191     2489   1702   1144   -762   -655    400       C  
ATOM   1243  CD1 ILE A 191      -5.353  -1.172  32.872  1.00 13.76           C  
ANISOU 1243  CD1 ILE A 191     2468   1628   1131   -550   -436    312       C  
ATOM   1244  N   ALA A 192      -7.763  -6.140  31.570  1.00 17.47           N  
ANISOU 1244  N   ALA A 192     3038   1948   1653  -1065   -801    458       N  
ATOM   1245  CA  ALA A 192      -8.367  -7.110  30.664  1.00 19.52           C  
ANISOU 1245  CA  ALA A 192     3382   2141   1894  -1202   -915    467       C  
ATOM   1246  C   ALA A 192      -9.586  -7.767  31.295  1.00 22.19           C  
ANISOU 1246  C   ALA A 192     3588   2572   2270  -1318   -989    585       C  
ATOM   1247  O   ALA A 192     -10.541  -8.105  30.586  1.00 26.63           O  
ANISOU 1247  O   ALA A 192     4139   3159   2819  -1394  -1071    632       O  
ATOM   1248  CB  ALA A 192      -7.334  -8.163  30.254  1.00 19.69           C  
ANISOU 1248  CB  ALA A 192     3564   2012   1907  -1158   -865    395       C  
ATOM   1249  N   ALA A 193      -9.576  -7.951  32.621  1.00 20.74           N  
ANISOU 1249  N   ALA A 193     3300   2444   2138  -1313   -940    645       N  
ATOM   1250  CA  ALA A 193     -10.744  -8.499  33.303  1.00 22.66           C  
ANISOU 1250  CA  ALA A 193     3401   2790   2421  -1418   -995    770       C  
ATOM   1251  C   ALA A 193     -11.914  -7.520  33.276  1.00 28.00           C  
ANISOU 1251  C   ALA A 193     3897   3645   3095  -1404  -1018    855       C  
ATOM   1252  O   ALA A 193     -13.064  -7.929  33.073  1.00 32.79           O  
ANISOU 1252  O   ALA A 193     4413   4323   3722  -1520  -1111    952       O  
ATOM   1253  CB  ALA A 193     -10.387  -8.873  34.742  1.00 23.06           C  
ANISOU 1253  CB  ALA A 193     3390   2859   2514  -1382   -913    812       C  
ATOM   1254  N   ILE A 194     -11.644  -6.227  33.472  1.00 25.95           N  
ANISOU 1254  N   ILE A 194     3587   3459   2815  -1247   -924    826       N  
ATOM   1255  CA  ILE A 194     -12.692  -5.217  33.313  1.00 29.48           C  
ANISOU 1255  CA  ILE A 194     3882   4062   3256  -1203   -932    900       C  
ATOM   1256  C   ILE A 194     -13.242  -5.256  31.892  1.00 34.42           C  
ANISOU 1256  C   ILE A 194     4552   4673   3852  -1288  -1062    895       C  
ATOM   1257  O   ILE A 194     -14.461  -5.232  31.678  1.00 37.91           O  
ANISOU 1257  O   ILE A 194     4859   5229   4318  -1356  -1138   1003       O  
ATOM   1258  CB  ILE A 194     -12.157  -3.813  33.656  1.00 34.64           C  
ANISOU 1258  CB  ILE A 194     4522   4760   3881  -1016   -807    849       C  
ATOM   1259  CG1 ILE A 194     -11.674  -3.738  35.102  1.00 26.34           C  
ANISOU 1259  CG1 ILE A 194     3433   3730   2845   -943   -691    859       C  
ATOM   1260  CG2 ILE A 194     -13.230  -2.755  33.398  1.00 31.58           C  
ANISOU 1260  CG2 ILE A 194     3992   4520   3488   -955   -810    927       C  
ATOM   1261  CD1 ILE A 194     -10.895  -2.483  35.400  1.00 29.34           C  
ANISOU 1261  CD1 ILE A 194     3852   4110   3188   -781   -580    785       C  
ATOM   1262  N   ALA A 195     -12.345  -5.296  30.901  1.00 28.06           N  
ANISOU 1262  N   ALA A 195     3938   3727   2996  -1276  -1078    774       N  
ATOM   1263  CA  ALA A 195     -12.773  -5.336  29.505  1.00 31.75           C  
ANISOU 1263  CA  ALA A 195     4477   4143   3445  -1321  -1146    748       C  
ATOM   1264  C   ALA A 195     -13.584  -6.590  29.205  1.00 36.28           C  
ANISOU 1264  C   ALA A 195     5061   4681   4042  -1478  -1242    816       C  
ATOM   1265  O   ALA A 195     -14.634  -6.518  28.555  1.00 44.07           O  
ANISOU 1265  O   ALA A 195     5980   5731   5034  -1537  -1319    884       O  
ATOM   1266  CB  ALA A 195     -11.558  -5.260  28.583  1.00 19.59           C  
ANISOU 1266  CB  ALA A 195     3149   2440   1853  -1259  -1102    607       C  
ATOM   1267  N   ALA A 196     -13.125  -7.746  29.678  1.00 33.14           N  
ANISOU 1267  N   ALA A 196     4750   4185   3655  -1535  -1237    805       N  
ATOM   1268  CA  ALA A 196     -13.834  -8.989  29.418  1.00 31.85           C  
ANISOU 1268  CA  ALA A 196     4621   3984   3497  -1661  -1322    865       C  
ATOM   1269  C   ALA A 196     -15.034  -9.181  30.332  1.00 40.86           C  
ANISOU 1269  C   ALA A 196     5551   5275   4697  -1734  -1357   1015       C  
ATOM   1270  O   ALA A 196     -15.838 -10.087  30.086  1.00 46.77           O  
ANISOU 1270  O   ALA A 196     6300   6018   5451  -1845  -1440   1083       O  
ATOM   1271  CB  ALA A 196     -12.882 -10.180  29.555  1.00 27.25           C  
ANISOU 1271  CB  ALA A 196     4211   3248   2893  -1663  -1295    791       C  
ATOM   1272  N   GLY A 197     -15.172  -8.356  31.367  1.00 42.12           N  
ANISOU 1272  N   GLY A 197     5535   5571   4897  -1670  -1290   1071       N  
ATOM   1273  CA  GLY A 197     -16.232  -8.546  32.345  1.00 31.64           C  
ANISOU 1273  CA  GLY A 197     4003   4390   3628  -1716  -1293   1220       C  
ATOM   1274  C   GLY A 197     -16.178  -9.891  33.025  1.00 34.67           C  
ANISOU 1274  C   GLY A 197     4434   4709   4029  -1788  -1304   1244       C  
ATOM   1275  O   GLY A 197     -17.221 -10.531  33.219  1.00 47.00           O  
ANISOU 1275  O   GLY A 197     5903   6335   5621  -1876  -1360   1355       O  
ATOM   1276  N   ASP A 198     -14.982 -10.346  33.396  1.00 38.40           N  
ANISOU 1276  N   ASP A 198     5046   5059   4487  -1744  -1248   1142       N  
ATOM   1277  CA  ASP A 198     -14.768 -11.668  33.978  1.00 34.18           C  
ANISOU 1277  CA  ASP A 198     4577   4445   3965  -1789  -1252   1139       C  
ATOM   1278  C   ASP A 198     -14.206 -11.493  35.385  1.00 37.92           C  
ANISOU 1278  C   ASP A 198     4976   4957   4474  -1711  -1144   1146       C  
ATOM   1279  O   ASP A 198     -13.021 -11.187  35.556  1.00 33.96           O  
ANISOU 1279  O   ASP A 198     4565   4377   3959  -1622  -1071   1049       O  
ATOM   1280  CB  ASP A 198     -13.837 -12.497  33.099  1.00 38.83           C  
ANISOU 1280  CB  ASP A 198     5402   4844   4506  -1790  -1274   1013       C  
ATOM   1281  CG  ASP A 198     -13.711 -13.932  33.568  1.00 45.24           C  
ANISOU 1281  CG  ASP A 198     6283   5572   5332  -1842  -1288   1013       C  
ATOM   1282  OD1 ASP A 198     -14.556 -14.378  34.375  1.00 54.11           O  
ANISOU 1282  OD1 ASP A 198     7280   6781   6499  -1907  -1309   1119       O  
ATOM   1283  OD2 ASP A 198     -12.771 -14.620  33.115  1.00 51.36           O1-
ANISOU 1283  OD2 ASP A 198     7238   6198   6078  -1813  -1270    910       O1-
ATOM   1284  N   LYS A 199     -15.060 -11.691  36.393  1.00 40.37           N  
ANISOU 1284  N   LYS A 199     5123   5387   4827  -1739  -1128   1265       N  
ATOM   1285  CA  LYS A 199     -14.613 -11.597  37.777  1.00 34.50           C  
ANISOU 1285  CA  LYS A 199     4317   4682   4109  -1664  -1019   1279       C  
ATOM   1286  C   LYS A 199     -13.655 -12.721  38.149  1.00 34.44           C  
ANISOU 1286  C   LYS A 199     4455   4526   4104  -1659  -1002   1202       C  
ATOM   1287  O   LYS A 199     -12.903 -12.582  39.121  1.00 30.94           O  
ANISOU 1287  O   LYS A 199     4012   4075   3669  -1576   -910   1178       O  
ATOM   1288  CB  LYS A 199     -15.817 -11.596  38.721  1.00 34.28           C  
ANISOU 1288  CB  LYS A 199     4089   4815   4121  -1686   -997   1427       C  
ATOM   1289  N   GLU A 200     -13.663 -13.830  37.405  1.00 32.77           N  
ANISOU 1289  N   GLU A 200     4369   4200   3882  -1739  -1085   1167       N  
ATOM   1290  CA  GLU A 200     -12.689 -14.885  37.662  1.00 32.70           C  
ANISOU 1290  CA  GLU A 200     4501   4047   3878  -1720  -1060   1093       C  
ATOM   1291  C   GLU A 200     -11.282 -14.428  37.297  1.00 33.17           C  
ANISOU 1291  C   GLU A 200     4686   4003   3914  -1608   -996    968       C  
ATOM   1292  O   GLU A 200     -10.328 -14.681  38.041  1.00 28.91           O  
ANISOU 1292  O   GLU A 200     4181   3408   3393  -1534   -922    932       O  
ATOM   1293  CB  GLU A 200     -13.065 -16.147  36.887  1.00 38.52           C  
ANISOU 1293  CB  GLU A 200     5350   4684   4601  -1828  -1155   1087       C  
ATOM   1294  N   LEU A 201     -11.139 -13.739  36.158  1.00 37.80           N  
ANISOU 1294  N   LEU A 201     5335   4566   4460  -1593  -1022    909       N  
ATOM   1295  CA  LEU A 201      -9.849 -13.169  35.788  1.00 30.91           C  
ANISOU 1295  CA  LEU A 201     4567   3611   3569  -1481   -954    798       C  
ATOM   1296  C   LEU A 201      -9.429 -12.093  36.778  1.00 25.09           C  
ANISOU 1296  C   LEU A 201     3727   2957   2849  -1391   -864    814       C  
ATOM   1297  O   LEU A 201      -8.240 -11.952  37.090  1.00 20.42           O  
ANISOU 1297  O   LEU A 201     3196   2300   2263  -1294   -790    749       O  
ATOM   1298  CB  LEU A 201      -9.915 -12.599  34.373  1.00 34.01           C  
ANISOU 1298  CB  LEU A 201     5041   3972   3909  -1487   -999    743       C  
ATOM   1299  CG  LEU A 201      -9.621 -13.578  33.238  1.00 38.37           C  
ANISOU 1299  CG  LEU A 201     5773   4386   4421  -1515  -1041    672       C  
ATOM   1300  CD1 LEU A 201      -9.709 -12.874  31.892  1.00 37.77           C  
ANISOU 1300  CD1 LEU A 201     5774   4294   4285  -1509  -1075    624       C  
ATOM   1301  CD2 LEU A 201      -8.254 -14.220  33.426  1.00 36.69           C  
ANISOU 1301  CD2 LEU A 201     5673   4047   4222  -1422   -956    587       C  
ATOM   1302  N   ALA A 202     -10.398 -11.324  37.279  1.00 27.74           N  
ANISOU 1302  N   ALA A 202     3905   3442   3191  -1416   -864    909       N  
ATOM   1303  CA  ALA A 202     -10.104 -10.319  38.293  1.00 24.46           C  
ANISOU 1303  CA  ALA A 202     3401   3115   2778  -1324   -766    934       C  
ATOM   1304  C   ALA A 202      -9.569 -10.964  39.565  1.00 25.34           C  
ANISOU 1304  C   ALA A 202     3506   3210   2914  -1283   -707    945       C  
ATOM   1305  O   ALA A 202      -8.605 -10.472  40.164  1.00 18.64           O  
ANISOU 1305  O   ALA A 202     2683   2344   2055  -1184   -631    903       O  
ATOM   1306  CB  ALA A 202     -11.360  -9.503  38.594  1.00 24.01           C  
ANISOU 1306  CB  ALA A 202     3170   3231   2720  -1345   -761   1047       C  
ATOM   1307  N   LYS A 203     -10.182 -12.070  39.993  1.00 24.94           N  
ANISOU 1307  N   LYS A 203     3424   3161   2891  -1360   -746   1006       N  
ATOM   1308  CA  LYS A 203      -9.685 -12.764  41.174  1.00 25.27           C  
ANISOU 1308  CA  LYS A 203     3470   3179   2954  -1329   -696   1022       C  
ATOM   1309  C   LYS A 203      -8.276 -13.297  40.943  1.00 21.05           C  
ANISOU 1309  C   LYS A 203     3078   2494   2426  -1270   -678    926       C  
ATOM   1310  O   LYS A 203      -7.445 -13.294  41.859  1.00 23.09           O  
ANISOU 1310  O   LYS A 203     3342   2739   2692  -1197   -617    919       O  
ATOM   1311  CB  LYS A 203     -10.638 -13.897  41.555  1.00 28.99           C  
ANISOU 1311  CB  LYS A 203     3893   3670   3454  -1431   -746   1106       C  
ATOM   1312  N   LYS A 204      -7.990 -13.759  39.723  1.00 19.79           N  
ANISOU 1312  N   LYS A 204     3034   2225   2262  -1295   -726    856       N  
ATOM   1313  CA  LYS A 204      -6.638 -14.201  39.396  1.00 20.72           C  
ANISOU 1313  CA  LYS A 204     3277   2206   2388  -1220   -689    770       C  
ATOM   1314  C   LYS A 204      -5.645 -13.045  39.463  1.00 21.28           C  
ANISOU 1314  C   LYS A 204     3349   2289   2449  -1109   -623    717       C  
ATOM   1315  O   LYS A 204      -4.526 -13.209  39.965  1.00 22.19           O  
ANISOU 1315  O   LYS A 204     3494   2352   2586  -1030   -569    693       O  
ATOM   1316  CB  LYS A 204      -6.619 -14.844  38.009  1.00 23.68           C  
ANISOU 1316  CB  LYS A 204     3780   2471   2745  -1259   -740    705       C  
ATOM   1317  CG  LYS A 204      -5.249 -15.344  37.562  1.00 19.26           C  
ANISOU 1317  CG  LYS A 204     3345   1773   2198  -1171   -685    622       C  
ATOM   1318  CD  LYS A 204      -4.710 -16.430  38.480  1.00 21.13           C  
ANISOU 1318  CD  LYS A 204     3595   1951   2484  -1153   -652    654       C  
ATOM   1319  N   ALA A 205      -6.028 -11.872  38.944  1.00 16.95           N  
ANISOU 1319  N   ALA A 205     2767   1806   1867  -1103   -628    705       N  
ATOM   1320  CA  ALA A 205      -5.144 -10.711  39.016  1.00 23.79           C  
ANISOU 1320  CA  ALA A 205     3637   2685   2718  -1002   -565    659       C  
ATOM   1321  C   ALA A 205      -4.870 -10.324  40.466  1.00 18.29           C  
ANISOU 1321  C   ALA A 205     2861   2067   2024   -949   -509    706       C  
ATOM   1322  O   ALA A 205      -3.741  -9.954  40.814  1.00 14.68           O  
ANISOU 1322  O   ALA A 205     2430   1580   1569   -866   -463    669       O  
ATOM   1323  CB  ALA A 205      -5.742  -9.533  38.241  1.00 16.16           C  
ANISOU 1323  CB  ALA A 205     2651   1780   1710  -1010   -579    651       C  
ATOM   1324  N   ALA A 206      -5.888 -10.411  41.327  1.00 17.61           N  
ANISOU 1324  N   ALA A 206     2676   2083   1932   -996   -513    791       N  
ATOM   1325  CA  ALA A 206      -5.683 -10.110  42.742  1.00 18.33           C  
ANISOU 1325  CA  ALA A 206     2708   2246   2010   -943   -457    832       C  
ATOM   1326  C   ALA A 206      -4.680 -11.070  43.369  1.00 19.87           C  
ANISOU 1326  C   ALA A 206     2954   2358   2239   -920   -450    825       C  
ATOM   1327  O   ALA A 206      -3.833 -10.661  44.171  1.00 21.00           O  
ANISOU 1327  O   ALA A 206     3098   2512   2369   -850   -411    817       O  
ATOM   1328  CB  ALA A 206      -7.012 -10.163  43.496  1.00 16.66           C  
ANISOU 1328  CB  ALA A 206     2386   2156   1789   -992   -451    928       C  
ATOM   1329  N   GLU A 207      -4.741 -12.348  42.996  1.00 22.82           N  
ANISOU 1329  N   GLU A 207     3374   2645   2651   -976   -491    830       N  
ATOM   1330  CA  GLU A 207      -3.806 -13.318  43.553  1.00 18.19           C  
ANISOU 1330  CA  GLU A 207     2835   1977   2101   -947   -478    834       C  
ATOM   1331  C   GLU A 207      -2.378 -13.018  43.109  1.00 16.18           C  
ANISOU 1331  C   GLU A 207     2643   1642   1861   -858   -449    766       C  
ATOM   1332  O   GLU A 207      -1.453 -13.008  43.928  1.00 18.22           O  
ANISOU 1332  O   GLU A 207     2895   1896   2131   -800   -422    781       O  
ATOM   1333  CB  GLU A 207      -4.223 -14.730  43.143  1.00 24.01           C  
ANISOU 1333  CB  GLU A 207     3622   2630   2872  -1022   -520    850       C  
ATOM   1334  CG  GLU A 207      -3.116 -15.770  43.239  1.00 30.48           C  
ANISOU 1334  CG  GLU A 207     4520   3327   3734   -978   -501    836       C  
ATOM   1335  N   LEU A 208      -2.183 -12.747  41.815  1.00 22.33           N  
ANISOU 1335  N   LEU A 208     3481   2361   2640   -848   -455    697       N  
ATOM   1336  CA  LEU A 208      -0.842 -12.473  41.307  1.00 15.27           C  
ANISOU 1336  CA  LEU A 208     2641   1394   1768   -760   -416    638       C  
ATOM   1337  C   LEU A 208      -0.273 -11.181  41.885  1.00 14.37           C  
ANISOU 1337  C   LEU A 208     2476   1354   1629   -699   -387    634       C  
ATOM   1338  O   LEU A 208       0.930 -11.091  42.159  1.00 17.34           O  
ANISOU 1338  O   LEU A 208     2858   1697   2033   -633   -360    628       O  
ATOM   1339  CB  LEU A 208      -0.872 -12.414  39.782  1.00 16.22           C  
ANISOU 1339  CB  LEU A 208     2839   1443   1880   -763   -422    565       C  
ATOM   1340  CG  LEU A 208      -1.240 -13.701  39.039  1.00 19.51           C  
ANISOU 1340  CG  LEU A 208     3336   1766   2310   -815   -450    551       C  
ATOM   1341  CD1 LEU A 208      -1.002 -13.526  37.538  1.00 17.40           C  
ANISOU 1341  CD1 LEU A 208     3161   1428   2021   -794   -442    469       C  
ATOM   1342  CD2 LEU A 208      -0.446 -14.879  39.579  1.00 16.92           C  
ANISOU 1342  CD2 LEU A 208     3037   1355   2038   -782   -420    580       C  
ATOM   1343  N   ALA A 209      -1.116 -10.168  42.072  1.00 14.01           N  
ANISOU 1343  N   ALA A 209     2381   1409   1532   -721   -392    642       N  
ATOM   1344  CA  ALA A 209      -0.630  -8.904  42.612  1.00 13.29           C  
ANISOU 1344  CA  ALA A 209     2259   1385   1405   -663   -362    631       C  
ATOM   1345  C   ALA A 209      -0.083  -9.085  44.020  1.00 13.48           C  
ANISOU 1345  C   ALA A 209     2250   1445   1429   -640   -354    679       C  
ATOM   1346  O   ALA A 209       0.944  -8.496  44.378  1.00 13.10           O  
ANISOU 1346  O   ALA A 209     2204   1397   1377   -587   -342    664       O  
ATOM   1347  CB  ALA A 209      -1.748  -7.864  42.595  1.00 15.84           C  
ANISOU 1347  CB  ALA A 209     2538   1810   1668   -679   -355    637       C  
ATOM   1348  N   GLU A 210      -0.756  -9.902  44.832  1.00 17.27           N  
ANISOU 1348  N   GLU A 210     2698   1954   1909   -684   -366    740       N  
ATOM   1349  CA  GLU A 210      -0.266 -10.186  46.175  1.00 14.60           C  
ANISOU 1349  CA  GLU A 210     2339   1644   1564   -666   -362    789       C  
ATOM   1350  C   GLU A 210       1.055 -10.936  46.140  1.00 14.69           C  
ANISOU 1350  C   GLU A 210     2385   1562   1634   -630   -372    792       C  
ATOM   1351  O   GLU A 210       1.894 -10.748  47.028  1.00 14.74           O  
ANISOU 1351  O   GLU A 210     2378   1589   1633   -597   -376    816       O  
ATOM   1352  CB  GLU A 210      -1.310 -10.992  46.951  1.00 15.39           C  
ANISOU 1352  CB  GLU A 210     2405   1787   1656   -722   -366    858       C  
ATOM   1353  CG  GLU A 210      -1.532 -10.527  48.376  1.00 31.41           C  
ANISOU 1353  CG  GLU A 210     4398   3911   3625   -706   -342    900       C  
ATOM   1354  N   LYS A 211       1.261 -11.781  45.127  1.00 14.90           N  
ANISOU 1354  N   LYS A 211     2457   1486   1717   -634   -373    770       N  
ATOM   1355  CA  LYS A 211       2.517 -12.516  45.014  1.00 15.20           C  
ANISOU 1355  CA  LYS A 211     2526   1431   1819   -582   -362    780       C  
ATOM   1356  C   LYS A 211       3.665 -11.591  44.625  1.00 15.56           C  
ANISOU 1356  C   LYS A 211     2568   1466   1876   -517   -344    744       C  
ATOM   1357  O   LYS A 211       4.731 -11.620  45.249  1.00 16.77           O  
ANISOU 1357  O   LYS A 211     2700   1615   2055   -476   -348    782       O  
ATOM   1358  CB  LYS A 211       2.377 -13.664  44.012  1.00 17.89           C  
ANISOU 1358  CB  LYS A 211     2931   1658   2208   -595   -351    760       C  
ATOM   1359  N   VAL A 212       3.483 -10.789  43.568  1.00 15.15           N  
ANISOU 1359  N   VAL A 212     2538   1409   1810   -511   -329    678       N  
ATOM   1360  CA  VAL A 212       4.519  -9.827  43.191  1.00 13.37           C  
ANISOU 1360  CA  VAL A 212     2308   1178   1595   -455   -310    647       C  
ATOM   1361  C   VAL A 212       4.846  -8.925  44.374  1.00 13.16           C  
ANISOU 1361  C   VAL A 212     2232   1244   1524   -455   -336    677       C  
ATOM   1362  O   VAL A 212       6.019  -8.693  44.700  1.00 15.04           O  
ANISOU 1362  O   VAL A 212     2449   1474   1792   -419   -344    701       O  
ATOM   1363  CB  VAL A 212       4.081  -9.008  41.961  1.00 12.76           C  
ANISOU 1363  CB  VAL A 212     2265   1093   1491   -456   -292    572       C  
ATOM   1364  CG1 VAL A 212       5.027  -7.822  41.747  1.00 12.20           C  
ANISOU 1364  CG1 VAL A 212     2184   1034   1418   -409   -274    545       C  
ATOM   1365  CG2 VAL A 212       4.030  -9.881  40.722  1.00 14.62           C  
ANISOU 1365  CG2 VAL A 212     2564   1226   1765   -449   -267    534       C  
ATOM   1366  N   TYR A 213       3.810  -8.424  45.051  1.00 13.04           N  
ANISOU 1366  N   TYR A 213     2200   1319   1437   -494   -349    680       N  
ATOM   1367  CA  TYR A 213       4.025  -7.567  46.211  1.00 13.25           C  
ANISOU 1367  CA  TYR A 213     2200   1430   1404   -492   -366    696       C  
ATOM   1368  C   TYR A 213       4.934  -8.253  47.223  1.00 16.20           C  
ANISOU 1368  C   TYR A 213     2553   1797   1806   -485   -397    761       C  
ATOM   1369  O   TYR A 213       5.918  -7.669  47.690  1.00 14.52           O  
ANISOU 1369  O   TYR A 213     2326   1602   1588   -470   -424    772       O  
ATOM   1370  CB  TYR A 213       2.680  -7.200  46.839  1.00 13.08           C  
ANISOU 1370  CB  TYR A 213     2166   1496   1307   -521   -352    699       C  
ATOM   1371  CG  TYR A 213       2.774  -6.473  48.164  1.00 15.94           C  
ANISOU 1371  CG  TYR A 213     2522   1938   1598   -514   -356    712       C  
ATOM   1372  CD1 TYR A 213       2.917  -5.094  48.209  1.00 12.91           C  
ANISOU 1372  CD1 TYR A 213     2156   1593   1155   -490   -342    661       C  
ATOM   1373  CD2 TYR A 213       2.696  -7.164  49.370  1.00 17.62           C  
ANISOU 1373  CD2 TYR A 213     2723   2179   1795   -530   -370    771       C  
ATOM   1374  CE1 TYR A 213       2.994  -4.425  49.412  1.00 17.44           C  
ANISOU 1374  CE1 TYR A 213     2744   2226   1656   -482   -343    662       C  
ATOM   1375  CE2 TYR A 213       2.773  -6.503  50.580  1.00 14.79           C  
ANISOU 1375  CE2 TYR A 213     2375   1884   1359   -522   -371    777       C  
ATOM   1376  CZ  TYR A 213       2.920  -5.132  50.596  1.00 23.02           C  
ANISOU 1376  CZ  TYR A 213     3444   2959   2343   -498   -358    720       C  
ATOM   1377  OH  TYR A 213       2.993  -4.464  51.796  1.00 24.62           O  
ANISOU 1377  OH  TYR A 213     3679   3214   2463   -490   -358    718       O  
ATOM   1378  N   LYS A 214       4.646  -9.524  47.525  1.00 19.33           N  
ANISOU 1378  N   LYS A 214     2948   2162   2236   -500   -401    809       N  
ATOM   1379  CA  LYS A 214       5.426 -10.258  48.519  1.00 18.46           C  
ANISOU 1379  CA  LYS A 214     2821   2045   2150   -491   -431    879       C  
ATOM   1380  C   LYS A 214       6.867 -10.467  48.064  1.00 15.20           C  
ANISOU 1380  C   LYS A 214     2396   1563   1816   -440   -438    898       C  
ATOM   1381  O   LYS A 214       7.793 -10.379  48.876  1.00 16.63           O  
ANISOU 1381  O   LYS A 214     2545   1770   2004   -430   -479    948       O  
ATOM   1382  CB  LYS A 214       4.758 -11.601  48.820  1.00 18.25           C  
ANISOU 1382  CB  LYS A 214     2804   1986   2143   -516   -425    925       C  
ATOM   1383  CG  LYS A 214       3.762 -11.547  49.975  1.00 28.72           C  
ANISOU 1383  CG  LYS A 214     4118   3399   3394   -559   -430    955       C  
ATOM   1384  CD  LYS A 214       2.690 -12.624  49.855  1.00 28.79           C  
ANISOU 1384  CD  LYS A 214     4137   3381   3420   -602   -415    982       C  
ATOM   1385  N   GLU A 215       7.079 -10.763  46.779  1.00 14.98           N  
ANISOU 1385  N   GLU A 215     2394   1449   1850   -408   -396    864       N  
ATOM   1386  CA  GLU A 215       8.442 -10.881  46.269  1.00 16.61           C  
ANISOU 1386  CA  GLU A 215     2585   1590   2137   -346   -382    886       C  
ATOM   1387  C   GLU A 215       9.173  -9.541  46.342  1.00 21.87           C  
ANISOU 1387  C   GLU A 215     3212   2311   2787   -343   -409    875       C  
ATOM   1388  O   GLU A 215      10.379  -9.495  46.615  1.00 20.26           O  
ANISOU 1388  O   GLU A 215     2959   2103   2636   -315   -435    930       O  
ATOM   1389  CB  GLU A 215       8.422 -11.401  44.826  1.00 22.29           C  
ANISOU 1389  CB  GLU A 215     3358   2201   2912   -308   -313    841       C  
ATOM   1390  CG  GLU A 215       8.407 -12.929  44.646  1.00 23.59           C  
ANISOU 1390  CG  GLU A 215     3567   2267   3128   -284   -279    873       C  
ATOM   1391  CD  GLU A 215       8.979 -13.717  45.826  1.00 27.34           C  
ANISOU 1391  CD  GLU A 215     4011   2750   3626   -270   -313    965       C  
ATOM   1392  OE1 GLU A 215      10.155 -13.499  46.196  1.00 30.89           O  
ANISOU 1392  OE1 GLU A 215     4409   3212   4117   -226   -332   1017       O  
ATOM   1393  OE2 GLU A 215       8.245 -14.555  46.392  1.00 22.74           O1-
ANISOU 1393  OE2 GLU A 215     3452   2165   3024   -308   -326    990       O1-
ATOM   1394  N   ALA A 216       8.459  -8.438  46.083  1.00 16.47           N  
ANISOU 1394  N   ALA A 216     2549   1678   2033   -375   -406    808       N  
ATOM   1395  CA  ALA A 216       9.084  -7.118  46.112  1.00 15.60           C  
ANISOU 1395  CA  ALA A 216     2419   1610   1898   -380   -430    790       C  
ATOM   1396  C   ALA A 216       9.580  -6.760  47.507  1.00 19.70           C  
ANISOU 1396  C   ALA A 216     2904   2205   2375   -413   -502    841       C  
ATOM   1397  O   ALA A 216      10.700  -6.259  47.663  1.00 18.47           O  
ANISOU 1397  O   ALA A 216     2708   2058   2250   -413   -543    875       O  
ATOM   1398  CB  ALA A 216       8.100  -6.058  45.609  1.00 15.58           C  
ANISOU 1398  CB  ALA A 216     2460   1642   1818   -402   -405    707       C  
ATOM   1399  N   LEU A 217       8.775  -7.030  48.537  1.00 16.92           N  
ANISOU 1399  N   LEU A 217     2568   1909   1954   -446   -519    850       N  
ATOM   1400  CA  LEU A 217       9.215  -6.739  49.899  1.00 20.05           C  
ANISOU 1400  CA  LEU A 217     2950   2371   2299   -478   -584    891       C  
ATOM   1401  C   LEU A 217      10.387  -7.625  50.306  1.00 19.80           C  
ANISOU 1401  C   LEU A 217     2860   2313   2348   -461   -631    983       C  
ATOM   1402  O   LEU A 217      11.249  -7.193  51.080  1.00 19.80           O  
ANISOU 1402  O   LEU A 217     2830   2355   2337   -487   -700   1023       O  
ATOM   1403  CB  LEU A 217       8.042  -6.880  50.872  1.00 16.67           C  
ANISOU 1403  CB  LEU A 217     2555   1998   1779   -504   -571    882       C  
ATOM   1404  CG  LEU A 217       7.412  -5.530  51.259  1.00 22.31           C  
ANISOU 1404  CG  LEU A 217     3315   2776   2386   -523   -557    814       C  
ATOM   1405  CD1 LEU A 217       7.281  -4.600  50.057  1.00 21.72           C  
ANISOU 1405  CD1 LEU A 217     3257   2680   2317   -507   -521    743       C  
ATOM   1406  CD2 LEU A 217       6.056  -5.708  51.919  1.00 25.99           C  
ANISOU 1406  CD2 LEU A 217     3807   3288   2778   -526   -511    806       C  
ATOM   1407  N   LYS A 218      10.447  -8.851  49.781  1.00 20.15           N  
ANISOU 1407  N   LYS A 218     2894   2286   2477   -417   -594   1018       N  
ATOM   1408  CA  LYS A 218      11.614  -9.698  50.007  1.00 17.55           C  
ANISOU 1408  CA  LYS A 218     2508   1921   2238   -380   -622   1108       C  
ATOM   1409  C   LYS A 218      12.874  -9.051  49.442  1.00 24.82           C  
ANISOU 1409  C   LYS A 218     3365   2831   3233   -355   -639   1132       C  
ATOM   1410  O   LYS A 218      13.919  -9.016  50.104  1.00 26.36           O  
ANISOU 1410  O   LYS A 218     3490   3061   3464   -362   -707   1209       O  
ATOM   1411  CB  LYS A 218      11.390 -11.077  49.381  1.00 21.89           C  
ANISOU 1411  CB  LYS A 218     3082   2376   2859   -328   -558   1124       C  
ATOM   1412  CG  LYS A 218      10.526 -12.025  50.210  1.00 28.79           C  
ANISOU 1412  CG  LYS A 218     3992   3257   3689   -354   -561   1148       C  
ATOM   1413  CD  LYS A 218      10.376 -13.379  49.528  1.00 21.85           C  
ANISOU 1413  CD  LYS A 218     3154   2269   2879   -309   -501   1162       C  
ATOM   1414  CE  LYS A 218       8.941 -13.863  49.585  1.00 23.73           C  
ANISOU 1414  CE  LYS A 218     3449   2503   3063   -357   -475   1128       C  
ATOM   1415  NZ  LYS A 218       8.798 -15.241  49.043  1.00 29.93           N  
ANISOU 1415  NZ  LYS A 218     4289   3177   3908   -328   -426   1145       N  
ATOM   1416  N   VAL A 219      12.796  -8.537  48.210  1.00 22.77           N  
ANISOU 1416  N   VAL A 219     3124   2527   3000   -330   -580   1072       N  
ATOM   1417  CA  VAL A 219      13.952  -7.883  47.601  1.00 23.28           C  
ANISOU 1417  CA  VAL A 219     3125   2580   3141   -307   -584   1098       C  
ATOM   1418  C   VAL A 219      14.326  -6.632  48.379  1.00 20.50           C  
ANISOU 1418  C   VAL A 219     2747   2315   2725   -382   -675   1105       C  
ATOM   1419  O   VAL A 219      15.509  -6.358  48.612  1.00 24.25           O  
ANISOU 1419  O   VAL A 219     3135   2814   3264   -390   -733   1181       O  
ATOM   1420  CB  VAL A 219      13.676  -7.556  46.121  1.00 20.19           C  
ANISOU 1420  CB  VAL A 219     2778   2118   2777   -267   -492   1023       C  
ATOM   1421  CG1 VAL A 219      14.852  -6.797  45.520  1.00 19.36           C  
ANISOU 1421  CG1 VAL A 219     2601   2004   2751   -246   -487   1056       C  
ATOM   1422  CG2 VAL A 219      13.400  -8.826  45.336  1.00 18.88           C  
ANISOU 1422  CG2 VAL A 219     2657   1852   2664   -199   -405   1012       C  
ATOM   1423  N   TYR A 220      13.326  -5.851  48.793  1.00 17.68           N  
ANISOU 1423  N   TYR A 220     2468   2008   2242   -438   -688   1027       N  
ATOM   1424  CA  TYR A 220      13.613  -4.629  49.532  1.00 19.56           C  
ANISOU 1424  CA  TYR A 220     2717   2315   2401   -511   -765   1014       C  
ATOM   1425  C   TYR A 220      14.343  -4.934  50.833  1.00 27.06           C  
ANISOU 1425  C   TYR A 220     3619   3316   3347   -552   -860   1095       C  
ATOM   1426  O   TYR A 220      15.291  -4.230  51.200  1.00 24.00           O  
ANISOU 1426  O   TYR A 220     3189   2963   2967   -603   -940   1133       O  
ATOM   1427  CB  TYR A 220      12.315  -3.867  49.804  1.00 22.56           C  
ANISOU 1427  CB  TYR A 220     3198   2729   2643   -542   -736    912       C  
ATOM   1428  CG  TYR A 220      12.330  -3.044  51.074  1.00 20.19           C  
ANISOU 1428  CG  TYR A 220     2942   2495   2236   -609   -803    895       C  
ATOM   1429  CD1 TYR A 220      12.815  -1.746  51.073  1.00 19.53           C  
ANISOU 1429  CD1 TYR A 220     2885   2425   2110   -658   -843    860       C  
ATOM   1430  CD2 TYR A 220      11.859  -3.568  52.273  1.00 23.05           C  
ANISOU 1430  CD2 TYR A 220     3329   2894   2537   -624   -818    912       C  
ATOM   1431  CE1 TYR A 220      12.831  -0.988  52.235  1.00 27.91           C  
ANISOU 1431  CE1 TYR A 220     4007   3526   3070   -720   -895    833       C  
ATOM   1432  CE2 TYR A 220      11.877  -2.825  53.436  1.00 21.95           C  
ANISOU 1432  CE2 TYR A 220     3245   2800   2295   -678   -866    891       C  
ATOM   1433  CZ  TYR A 220      12.364  -1.535  53.413  1.00 29.49           C  
ANISOU 1433  CZ  TYR A 220     4237   3759   3210   -725   -902    848       C  
ATOM   1434  OH  TYR A 220      12.376  -0.789  54.571  1.00 36.69           O  
ANISOU 1434  OH  TYR A 220     5225   4699   4018   -778   -943    821       O  
ATOM   1435  N   LYS A 221      13.929  -5.994  51.536  1.00 20.45           N  
ANISOU 1435  N   LYS A 221     2789   2483   2498   -536   -855   1127       N  
ATOM   1436  CA  LYS A 221      14.588  -6.341  52.791  1.00 27.15           C  
ANISOU 1436  CA  LYS A 221     3601   3376   3338   -572   -942   1205       C  
ATOM   1437  C   LYS A 221      16.021  -6.798  52.552  1.00 29.07           C  
ANISOU 1437  C   LYS A 221     3721   3605   3719   -545   -985   1315       C  
ATOM   1438  O   LYS A 221      16.937  -6.399  53.283  1.00 30.74           O  
ANISOU 1438  O   LYS A 221     3880   3864   3935   -601  -1080   1375       O  
ATOM   1439  CB  LYS A 221      13.793  -7.422  53.525  1.00 29.49           C  
ANISOU 1439  CB  LYS A 221     3935   3672   3596   -555   -918   1220       C  
ATOM   1440  CG  LYS A 221      12.465  -6.942  54.096  1.00 32.20           C  
ANISOU 1440  CG  LYS A 221     4380   4051   3802   -587   -884   1136       C  
ATOM   1441  N   GLU A 222      16.235  -7.629  51.532  1.00 26.94           N  
ANISOU 1441  N   GLU A 222     3405   3265   3565   -456   -910   1344       N  
ATOM   1442  CA  GLU A 222      17.585  -8.087  51.229  1.00 30.36           C  
ANISOU 1442  CA  GLU A 222     3712   3681   4143   -407   -923   1453       C  
ATOM   1443  C   GLU A 222      18.461  -6.933  50.749  1.00 34.06           C  
ANISOU 1443  C   GLU A 222     4109   4175   4656   -441   -961   1469       C  
ATOM   1444  O   GLU A 222      19.615  -6.808  51.173  1.00 40.37           O  
ANISOU 1444  O   GLU A 222     4797   5017   5525   -468  -1037   1568       O  
ATOM   1445  CB  GLU A 222      17.532  -9.211  50.191  1.00 28.59           C  
ANISOU 1445  CB  GLU A 222     3485   3359   4020   -293   -808   1461       C  
ATOM   1446  CG  GLU A 222      18.893  -9.662  49.665  1.00 37.42           C  
ANISOU 1446  CG  GLU A 222     4474   4447   5297   -214   -782   1564       C  
ATOM   1447  CD  GLU A 222      18.780 -10.710  48.563  1.00 48.26           C  
ANISOU 1447  CD  GLU A 222     5881   5705   6749    -97   -647   1547       C  
ATOM   1448  OE1 GLU A 222      19.828 -11.142  48.033  1.00 38.98           O  
ANISOU 1448  OE1 GLU A 222     4614   4495   5702    -12   -596   1622       O  
ATOM   1449  OE2 GLU A 222      17.642 -11.101  48.224  1.00 47.01           O1-
ANISOU 1449  OE2 GLU A 222     5847   5493   6523    -92   -590   1458       O1-
ATOM   1450  N   ALA A 223      17.927  -6.070  49.879  1.00 30.32           N  
ANISOU 1450  N   ALA A 223     3696   3677   4145   -448   -910   1379       N  
ATOM   1451  CA  ALA A 223      18.710  -4.941  49.383  1.00 26.99           C  
ANISOU 1451  CA  ALA A 223     3217   3273   3763   -486   -943   1396       C  
ATOM   1452  C   ALA A 223      19.050  -3.968  50.501  1.00 31.76           C  
ANISOU 1452  C   ALA A 223     3829   3960   4279   -610  -1077   1405       C  
ATOM   1453  O   ALA A 223      20.157  -3.417  50.539  1.00 37.75           O  
ANISOU 1453  O   ALA A 223     4487   4750   5104   -658  -1149   1480       O  
ATOM   1454  CB  ALA A 223      17.952  -4.219  48.270  1.00 25.24           C  
ANISOU 1454  CB  ALA A 223     3085   3004   3504   -470   -857   1290       C  
ATOM   1455  N   ARG A 224      18.097  -3.754  51.402  1.00 30.42           N  
ANISOU 1455  N   ARG A 224     3778   3819   3959   -666  -1105   1327       N  
ATOM   1456  CA  ARG A 224      18.289  -2.841  52.522  1.00 35.17           C  
ANISOU 1456  CA  ARG A 224     4427   4477   4460   -781  -1209   1311       C  
ATOM   1457  C   ARG A 224      19.369  -3.345  53.471  1.00 38.63           C  
ANISOU 1457  C   ARG A 224     4775   4956   4947   -819  -1305   1426       C  
ATOM   1458  O   ARG A 224      20.233  -2.581  53.902  1.00 34.22           O  
ANISOU 1458  O   ARG A 224     4194   4432   4377   -913  -1402   1461       O  
ATOM   1459  CB  ARG A 224      16.975  -2.641  53.280  1.00 33.29           C  
ANISOU 1459  CB  ARG A 224     4347   4248   4055   -806  -1179   1194       C  
ATOM   1460  CG  ARG A 224      16.739  -1.213  53.743  1.00 34.58           C  
ANISOU 1460  CG  ARG A 224     4599   4438   4102   -908  -1247   1141       C  
ATOM   1461  CD  ARG A 224      16.519  -1.151  55.246  1.00 41.09           C  
ANISOU 1461  CD  ARG A 224     5559   5274   4779   -912  -1211   1057       C  
ATOM   1462  NE  ARG A 224      16.410   0.223  55.726  1.00 46.43           N  
ANISOU 1462  NE  ARG A 224     6346   5954   5341   -991  -1250    991       N  
ATOM   1463  CZ  ARG A 224      15.448   0.658  56.533  1.00 45.02           C  
ANISOU 1463  CZ  ARG A 224     6299   5777   5029   -985  -1201    903       C  
ATOM   1464  NH1 ARG A 224      14.506  -0.175  56.954  1.00 42.46           N  
ANISOU 1464  NH1 ARG A 224     6002   5461   4670   -913  -1115    874       N  
ATOM   1465  NH2 ARG A 224      15.428   1.926  56.921  1.00 44.92           N  
ANISOU 1465  NH2 ARG A 224     6392   5754   4921  -1051  -1235    850       N  
ATOM   1466  N   LYS A 225      19.318  -4.633  53.794  1.00 37.53           N  
ANISOU 1466  N   LYS A 225     4594   4809   4858   -751  -1280   1486       N  
ATOM   1467  CA  LYS A 225      20.299  -5.226  54.696  1.00 43.07           C  
ANISOU 1467  CA  LYS A 225     5205   5547   5614   -775  -1366   1606       C  
ATOM   1468  C   LYS A 225      21.715  -5.064  54.153  1.00 37.45           C  
ANISOU 1468  C   LYS A 225     4327   4847   5056   -775  -1403   1719       C  
ATOM   1469  O   LYS A 225      22.656  -4.821  54.916  1.00 52.82           O  
ANISOU 1469  O   LYS A 225     6210   6840   7019   -852  -1508   1803       O  
ATOM   1470  CB  LYS A 225      19.974  -6.702  54.929  1.00 41.03           C  
ANISOU 1470  CB  LYS A 225     4934   5264   5391   -687  -1316   1651       C  
ATOM   1471  N   LYS A 226      21.885  -5.191  52.837  1.00 43.98           N  
ANISOU 1471  N   LYS A 226     5084   5630   5998   -688  -1313   1728       N  
ATOM   1472  CA  LYS A 226      23.184  -5.024  52.198  1.00 32.98           C  
ANISOU 1472  CA  LYS A 226     3522   4246   4763   -671  -1320   1839       C  
ATOM   1473  C   LYS A 226      23.545  -3.564  51.944  1.00 42.98           C  
ANISOU 1473  C   LYS A 226     4789   5539   6004   -775  -1380   1814       C  
ATOM   1474  O   LYS A 226      24.607  -3.300  51.367  1.00 47.32           O  
ANISOU 1474  O   LYS A 226     5193   6100   6687   -771  -1382   1907       O  
ATOM   1475  CB  LYS A 226      23.220  -5.798  50.877  1.00 34.14           C  
ANISOU 1475  CB  LYS A 226     3607   4322   5044   -519  -1174   1857       C  
ATOM   1476  N   GLY A 227      22.701  -2.617  52.351  1.00 40.24           N  
ANISOU 1476  N   GLY A 227     4601   5196   5491   -864  -1418   1691       N  
ATOM   1477  CA  GLY A 227      22.988  -1.214  52.119  1.00 35.74           C  
ANISOU 1477  CA  GLY A 227     4060   4638   4883   -964  -1469   1654       C  
ATOM   1478  C   GLY A 227      22.798  -0.732  50.698  1.00 38.25           C  
ANISOU 1478  C   GLY A 227     4360   4916   5256   -908  -1386   1615       C  
ATOM   1479  O   GLY A 227      23.296   0.342  50.348  1.00 36.32           O  
ANISOU 1479  O   GLY A 227     4095   4683   5023   -983  -1428   1614       O  
ATOM   1480  N   ASP A 228      22.090  -1.493  49.862  1.00 39.04           N  
ANISOU 1480  N   ASP A 228     4481   4962   5390   -779  -1264   1583       N  
ATOM   1481  CA  ASP A 228      21.825  -1.088  48.480  1.00 24.24           C  
ANISOU 1481  CA  ASP A 228     2623   3028   3559   -714  -1145   1525       C  
ATOM   1482  C   ASP A 228      20.474  -0.385  48.454  1.00 28.53           C  
ANISOU 1482  C   ASP A 228     3363   3548   3929   -745  -1105   1352       C  
ATOM   1483  O   ASP A 228      19.434  -0.994  48.195  1.00 29.79           O  
ANISOU 1483  O   ASP A 228     3611   3666   4042   -673  -1015   1282       O  
ATOM   1484  CB  ASP A 228      21.855  -2.293  47.548  1.00 26.71           C  
ANISOU 1484  CB  ASP A 228     2875   3272   4002   -558   -997   1560       C  
ATOM   1485  N   LEU A 229      20.491   0.925  48.711  1.00 27.18           N  
ANISOU 1485  N   LEU A 229     3261   3402   3666   -854  -1172   1288       N  
ATOM   1486  CA  LEU A 229      19.242   1.663  48.865  1.00 27.76           C  
ANISOU 1486  CA  LEU A 229     3522   3459   3566   -882  -1143   1139       C  
ATOM   1487  C   LEU A 229      18.551   1.905  47.530  1.00 24.25           C  
ANISOU 1487  C   LEU A 229     3126   2949   3138   -798   -982   1027       C  
ATOM   1488  O   LEU A 229      17.318   1.986  47.482  1.00 24.74           O  
ANISOU 1488  O   LEU A 229     3315   2993   3091   -769   -922    924       O  
ATOM   1489  CB  LEU A 229      19.501   2.989  49.586  1.00 25.71           C  
ANISOU 1489  CB  LEU A 229     3344   3230   3196  -1022  -1263   1107       C  
ATOM   1490  CG  LEU A 229      20.015   2.882  51.026  1.00 30.01           C  
ANISOU 1490  CG  LEU A 229     3887   3817   3699  -1108  -1376   1162       C  
ATOM   1491  CD1 LEU A 229      20.161   4.254  51.680  1.00 27.04           C  
ANISOU 1491  CD1 LEU A 229     3636   3430   3210  -1225  -1432   1094       C  
ATOM   1492  CD2 LEU A 229      19.119   1.980  51.868  1.00 29.31           C  
ANISOU 1492  CD2 LEU A 229     3866   3736   3536  -1057  -1338   1130       C  
ATOM   1493  N   ILE A 230      19.314   2.023  46.443  1.00 19.77           N  
ANISOU 1493  N   ILE A 230     2458   2350   2704   -758   -910   1052       N  
ATOM   1494  CA  ILE A 230      18.698   2.178  45.128  1.00 17.20           C  
ANISOU 1494  CA  ILE A 230     2184   1962   2391   -675   -760    953       C  
ATOM   1495  C   ILE A 230      17.941   0.915  44.746  1.00 18.61           C  
ANISOU 1495  C   ILE A 230     2383   2101   2588   -568   -671    941       C  
ATOM   1496  O   ILE A 230      16.801   0.977  44.269  1.00 19.12           O  
ANISOU 1496  O   ILE A 230     2556   2134   2574   -532   -597    837       O  
ATOM   1497  CB  ILE A 230      19.761   2.548  44.078  1.00 17.29           C  
ANISOU 1497  CB  ILE A 230     2085   1948   2537   -656   -697    995       C  
ATOM   1498  CG1 ILE A 230      20.463   3.849  44.488  1.00 17.97           C  
ANISOU 1498  CG1 ILE A 230     2159   2068   2600   -784   -798   1008       C  
ATOM   1499  CG2 ILE A 230      19.131   2.657  42.693  1.00 17.26           C  
ANISOU 1499  CG2 ILE A 230     2148   1876   2535   -567   -543    896       C  
ATOM   1500  CD1 ILE A 230      21.076   4.613  43.355  1.00 18.58           C  
ANISOU 1500  CD1 ILE A 230     2188   2112   2758   -781   -717   1000       C  
ATOM   1501  N   ALA A 231      18.548  -0.253  44.970  1.00 21.94           N  
ANISOU 1501  N   ALA A 231     2703   2522   3111   -520   -682   1053       N  
ATOM   1502  CA  ALA A 231      17.857  -1.506  44.690  1.00 19.60           C  
ANISOU 1502  CA  ALA A 231     2441   2176   2829   -430   -608   1047       C  
ATOM   1503  C   ALA A 231      16.625  -1.654  45.569  1.00 17.85           C  
ANISOU 1503  C   ALA A 231     2333   1982   2466   -469   -654    994       C  
ATOM   1504  O   ALA A 231      15.566  -2.081  45.099  1.00 18.18           O  
ANISOU 1504  O   ALA A 231     2457   1985   2466   -426   -581    923       O  
ATOM   1505  CB  ALA A 231      18.806  -2.687  44.894  1.00 18.74           C  
ANISOU 1505  CB  ALA A 231     2208   2056   2855   -370   -617   1189       C  
ATOM   1506  N   ALA A 232      16.743  -1.288  46.848  1.00 21.23           N  
ANISOU 1506  N   ALA A 232     2771   2479   2818   -554   -778   1032       N  
ATOM   1507  CA  ALA A 232      15.601  -1.366  47.752  1.00 19.21           C  
ANISOU 1507  CA  ALA A 232     2625   2255   2420   -588   -812    989       C  
ATOM   1508  C   ALA A 232      14.496  -0.410  47.329  1.00 16.86           C  
ANISOU 1508  C   ALA A 232     2446   1951   2010   -596   -750    853       C  
ATOM   1509  O   ALA A 232      13.307  -0.722  47.475  1.00 18.38           O  
ANISOU 1509  O   ALA A 232     2714   2146   2124   -577   -710    806       O  
ATOM   1510  CB  ALA A 232      16.043  -1.062  49.184  1.00 18.70           C  
ANISOU 1510  CB  ALA A 232     2556   2263   2287   -675   -940   1032       C  
ATOM   1511  N   ALA A 233      14.867   0.762  46.803  1.00 14.81           N  
ANISOU 1511  N   ALA A 233     2196   1684   1746   -623   -740    799       N  
ATOM   1512  CA  ALA A 233      13.860   1.724  46.369  1.00 13.95           C  
ANISOU 1512  CA  ALA A 233     2199   1564   1536   -620   -679    678       C  
ATOM   1513  C   ALA A 233      13.134   1.239  45.125  1.00 13.03           C  
ANISOU 1513  C   ALA A 233     2092   1397   1463   -535   -561    625       C  
ATOM   1514  O   ALA A 233      11.914   1.397  45.013  1.00 12.38           O  
ANISOU 1514  O   ALA A 233     2090   1319   1294   -516   -516    555       O  
ATOM   1515  CB  ALA A 233      14.504   3.087  46.123  1.00 14.61           C  
ANISOU 1515  CB  ALA A 233     2300   1642   1608   -674   -701    641       C  
ATOM   1516  N   ILE A 234      13.861   0.636  44.181  1.00 13.12           N  
ANISOU 1516  N   ILE A 234     2024   1359   1603   -483   -509    662       N  
ATOM   1517  CA  ILE A 234      13.213   0.112  42.983  1.00 12.44           C  
ANISOU 1517  CA  ILE A 234     1967   1213   1545   -410   -405    610       C  
ATOM   1518  C   ILE A 234      12.286  -1.046  43.343  1.00 12.95           C  
ANISOU 1518  C   ILE A 234     2060   1275   1584   -391   -403    625       C  
ATOM   1519  O   ILE A 234      11.209  -1.204  42.754  1.00 11.67           O  
ANISOU 1519  O   ILE A 234     1961   1093   1380   -368   -350    563       O  
ATOM   1520  CB  ILE A 234      14.268  -0.287  41.935  1.00 13.56           C  
ANISOU 1520  CB  ILE A 234     2034   1295   1822   -352   -339    650       C  
ATOM   1521  CG1 ILE A 234      14.973   0.960  41.400  1.00 12.86           C  
ANISOU 1521  CG1 ILE A 234     1927   1207   1750   -374   -324    625       C  
ATOM   1522  CG2 ILE A 234      13.629  -1.048  40.782  1.00 13.84           C  
ANISOU 1522  CG2 ILE A 234     2124   1259   1877   -279   -241    603       C  
ATOM   1523  CD1 ILE A 234      16.314   0.685  40.766  1.00 14.48           C  
ANISOU 1523  CD1 ILE A 234     2023   1381   2096   -334   -279    703       C  
ATOM   1524  N   ALA A 235      12.671  -1.858  44.332  1.00 12.96           N  
ANISOU 1524  N   ALA A 235     2015   1298   1610   -407   -467    715       N  
ATOM   1525  CA  ALA A 235      11.783  -2.921  44.795  1.00 14.20           C  
ANISOU 1525  CA  ALA A 235     2205   1454   1738   -403   -470    737       C  
ATOM   1526  C   ALA A 235      10.471  -2.352  45.328  1.00 12.44           C  
ANISOU 1526  C   ALA A 235     2054   1292   1383   -436   -473    667       C  
ATOM   1527  O   ALA A 235       9.400  -2.932  45.111  1.00 12.12           O  
ANISOU 1527  O   ALA A 235     2041   1246   1319   -420   -431    635       O  
ATOM   1528  CB  ALA A 235      12.479  -3.762  45.866  1.00 13.85           C  
ANISOU 1528  CB  ALA A 235     2092   1436   1735   -409   -535    833       C  
ATOM   1529  N   LEU A 236      10.531  -1.209  46.018  1.00 12.52           N  
ANISOU 1529  N   LEU A 236     2093   1356   1306   -481   -517    643       N  
ATOM   1530  CA  LEU A 236       9.303  -0.608  46.529  1.00 12.21           C  
ANISOU 1530  CA  LEU A 236     2119   1371   1150   -491   -496    573       C  
ATOM   1531  C   LEU A 236       8.460  -0.008  45.408  1.00 11.43           C  
ANISOU 1531  C   LEU A 236     2067   1250   1026   -458   -423    495       C  
ATOM   1532  O   LEU A 236       7.232   0.065  45.531  1.00 11.18           O  
ANISOU 1532  O   LEU A 236     2059   1253    938   -442   -383    454       O  
ATOM   1533  CB  LEU A 236       9.635   0.443  47.587  1.00 12.70           C  
ANISOU 1533  CB  LEU A 236     2216   1480   1130   -537   -549    555       C  
ATOM   1534  CG  LEU A 236      10.180  -0.112  48.910  1.00 14.13           C  
ANISOU 1534  CG  LEU A 236     2365   1698   1307   -575   -623    621       C  
ATOM   1535  CD1 LEU A 236      10.294   0.990  49.946  1.00 14.18           C  
ANISOU 1535  CD1 LEU A 236     2434   1738   1217   -622   -661    582       C  
ATOM   1536  CD2 LEU A 236       9.322  -1.267  49.439  1.00 13.70           C  
ANISOU 1536  CD2 LEU A 236     2294   1663   1249   -550   -594    647       C  
ATOM   1537  N   ILE A 237       9.082   0.417  44.306  1.00 11.14           N  
ANISOU 1537  N   ILE A 237     2026   1160   1046   -440   -395    471       N  
ATOM   1538  CA  ILE A 237       8.302   0.791  43.135  1.00 10.48           C  
ANISOU 1538  CA  ILE A 237     1979   1051    953   -401   -324    398       C  
ATOM   1539  C   ILE A 237       7.469  -0.403  42.655  1.00 10.33           C  
ANISOU 1539  C   ILE A 237     1955   1009    961   -382   -296    411       C  
ATOM   1540  O   ILE A 237       6.276  -0.279  42.380  1.00 10.03           O  
ANISOU 1540  O   ILE A 237     1947    994    869   -375   -269    377       O  
ATOM   1541  CB  ILE A 237       9.214   1.332  42.022  1.00 10.34           C  
ANISOU 1541  CB  ILE A 237     1948    977   1003   -378   -288    368       C  
ATOM   1542  CG1 ILE A 237       9.880   2.646  42.462  1.00 10.56           C  
ANISOU 1542  CG1 ILE A 237     1993   1026    994   -414   -320    350       C  
ATOM   1543  CG2 ILE A 237       8.435   1.506  40.718  1.00  9.76           C  
ANISOU 1543  CG2 ILE A 237     1917    871    922   -336   -219    302       C  
ATOM   1544  CD1 ILE A 237      10.594   3.381  41.323  1.00 10.49           C  
ANISOU 1544  CD1 ILE A 237     1979    968   1038   -396   -274    317       C  
ATOM   1545  N   ALA A 238       8.098  -1.579  42.589  1.00 10.69           N  
ANISOU 1545  N   ALA A 238     1961   1006   1093   -375   -306    469       N  
ATOM   1546  CA  ALA A 238       7.369  -2.774  42.164  1.00 10.72           C  
ANISOU 1546  CA  ALA A 238     1970    977   1125   -365   -283    474       C  
ATOM   1547  C   ALA A 238       6.231  -3.104  43.122  1.00 10.84           C  
ANISOU 1547  C   ALA A 238     1979   1064   1077   -395   -305    489       C  
ATOM   1548  O   ALA A 238       5.125  -3.442  42.683  1.00 10.71           O  
ANISOU 1548  O   ALA A 238     1977   1051   1041   -403   -286    469       O  
ATOM   1549  CB  ALA A 238       8.330  -3.959  42.041  1.00 11.26           C  
ANISOU 1549  CB  ALA A 238     2003    979   1298   -338   -279    530       C  
ATOM   1550  N   ALA A 239       6.474  -3.006  44.431  1.00 11.22           N  
ANISOU 1550  N   ALA A 239     2002   1169   1093   -416   -346    529       N  
ATOM   1551  CA  ALA A 239       5.413  -3.278  45.395  1.00 11.46           C  
ANISOU 1551  CA  ALA A 239     2024   1267   1064   -436   -349    544       C  
ATOM   1552  C   ALA A 239       4.254  -2.308  45.226  1.00 11.11           C  
ANISOU 1552  C   ALA A 239     2002   1275    943   -427   -310    488       C  
ATOM   1553  O   ALA A 239       3.086  -2.718  45.231  1.00 11.19           O  
ANISOU 1553  O   ALA A 239     1999   1316    938   -433   -289    498       O  
ATOM   1554  CB  ALA A 239       5.958  -3.216  46.822  1.00 12.04           C  
ANISOU 1554  CB  ALA A 239     2081   1387   1106   -455   -394    585       C  
ATOM   1555  N   ALA A 240       4.556  -1.020  45.052  1.00 10.82           N  
ANISOU 1555  N   ALA A 240     1997   1248    867   -409   -299    437       N  
ATOM   1556  CA  ALA A 240       3.496  -0.028  44.903  1.00 10.60           C  
ANISOU 1556  CA  ALA A 240     1987   1267    776   -380   -251    385       C  
ATOM   1557  C   ALA A 240       2.693  -0.265  43.632  1.00 10.24           C  
ANISOU 1557  C   ALA A 240     1939   1200    751   -369   -224    367       C  
ATOM   1558  O   ALA A 240       1.467  -0.120  43.630  1.00 10.45           O  
ANISOU 1558  O   ALA A 240     1946   1278    744   -356   -195    369       O  
ATOM   1559  CB  ALA A 240       4.086   1.382  44.919  1.00 10.48           C  
ANISOU 1559  CB  ALA A 240     2013   1245    722   -363   -244    329       C  
ATOM   1560  N   ILE A 241       3.358  -0.646  42.544  1.00  9.96           N  
ANISOU 1560  N   ILE A 241     1924   1089    773   -374   -232    358       N  
ATOM   1561  CA  ILE A 241       2.620  -0.950  41.320  1.00 10.06           C  
ANISOU 1561  CA  ILE A 241     1951   1072    799   -373   -216    339       C  
ATOM   1562  C   ILE A 241       1.769  -2.203  41.512  1.00 10.18           C  
ANISOU 1562  C   ILE A 241     1936   1096    834   -413   -237    390       C  
ATOM   1563  O   ILE A 241       0.637  -2.286  41.018  1.00 10.27           O  
ANISOU 1563  O   ILE A 241     1939   1136    826   -429   -235    393       O  
ATOM   1564  CB  ILE A 241       3.582  -1.082  40.123  1.00  9.54           C  
ANISOU 1564  CB  ILE A 241     1928    909    788   -359   -206    311       C  
ATOM   1565  CG1 ILE A 241       4.266   0.259  39.837  1.00  9.21           C  
ANISOU 1565  CG1 ILE A 241     1909    864    727   -325   -181    261       C  
ATOM   1566  CG2 ILE A 241       2.832  -1.544  38.906  1.00  9.52           C  
ANISOU 1566  CG2 ILE A 241     1955    868    794   -365   -198    287       C  
ATOM   1567  CD1 ILE A 241       5.349   0.183  38.770  1.00  9.12           C  
ANISOU 1567  CD1 ILE A 241     1915    767    784   -300   -154    235       C  
ATOM   1568  N   ALA A 242       2.281  -3.180  42.259  1.00 10.54           N  
ANISOU 1568  N   ALA A 242     1961   1124    921   -434   -261    438       N  
ATOM   1569  CA  ALA A 242       1.487  -4.369  42.552  1.00 11.04           C  
ANISOU 1569  CA  ALA A 242     1998   1194   1004   -477   -279    487       C  
ATOM   1570  C   ALA A 242       0.205  -4.012  43.299  1.00 11.30           C  
ANISOU 1570  C   ALA A 242     1987   1329    976   -489   -265    515       C  
ATOM   1571  O   ALA A 242      -0.855  -4.590  43.030  1.00 11.65           O  
ANISOU 1571  O   ALA A 242     2009   1392   1025   -530   -274    547       O  
ATOM   1572  CB  ALA A 242       2.322  -5.372  43.349  1.00 11.47           C  
ANISOU 1572  CB  ALA A 242     2036   1215   1107   -484   -300    535       C  
ATOM   1573  N   VAL A 243       0.270  -3.045  44.223  1.00 11.26           N  
ANISOU 1573  N   VAL A 243     1974   1390    916   -452   -241    506       N  
ATOM   1574  CA  VAL A 243      -0.923  -2.666  44.978  1.00 11.66           C  
ANISOU 1574  CA  VAL A 243     1989   1534    909   -440   -206    534       C  
ATOM   1575  C   VAL A 243      -1.925  -1.946  44.081  1.00 11.52           C  
ANISOU 1575  C   VAL A 243     1959   1551    866   -420   -179    515       C  
ATOM   1576  O   VAL A 243      -3.141  -2.128  44.216  1.00 12.01           O  
ANISOU 1576  O   VAL A 243     1972   1680    912   -434   -163    566       O  
ATOM   1577  CB  VAL A 243      -0.540  -1.815  46.205  1.00 12.90           C  
ANISOU 1577  CB  VAL A 243     2164   1733   1006   -397   -181    521       C  
ATOM   1578  CG1 VAL A 243      -1.782  -1.456  47.021  1.00 12.43           C  
ANISOU 1578  CG1 VAL A 243     2080   1760    881   -367   -126    555       C  
ATOM   1579  CG2 VAL A 243       0.455  -2.561  47.081  1.00 12.11           C  
ANISOU 1579  CG2 VAL A 243     2070   1604    928   -425   -222    551       C  
ATOM   1580  N   ILE A 244      -1.431  -1.146  43.133  1.00 10.95           N  
ANISOU 1580  N   ILE A 244     1927   1439    793   -389   -175    451       N  
ATOM   1581  CA  ILE A 244      -2.309  -0.578  42.109  1.00 10.86           C  
ANISOU 1581  CA  ILE A 244     1909   1452    765   -372   -162    436       C  
ATOM   1582  C   ILE A 244      -3.050  -1.688  41.374  1.00 11.20           C  
ANISOU 1582  C   ILE A 244     1927   1484    844   -446   -207    483       C  
ATOM   1583  O   ILE A 244      -4.268  -1.614  41.166  1.00 13.96           O  
ANISOU 1583  O   ILE A 244     2225   1904   1176   -460   -207    529       O  
ATOM   1584  CB  ILE A 244      -1.499   0.287  41.124  1.00 11.36           C  
ANISOU 1584  CB  ILE A 244     2030   1454    832   -334   -155    359       C  
ATOM   1585  CG1 ILE A 244      -1.003   1.569  41.798  1.00 10.09           C  
ANISOU 1585  CG1 ILE A 244     1889   1311    632   -271   -113    314       C  
ATOM   1586  CG2 ILE A 244      -2.331   0.593  39.879  1.00 10.22           C  
ANISOU 1586  CG2 ILE A 244     1888   1318    677   -328   -158    348       C  
ATOM   1587  CD1 ILE A 244      -0.253   2.490  40.842  1.00  9.58           C  
ANISOU 1587  CD1 ILE A 244     1873   1188    578   -239   -103    244       C  
ATOM   1588  N   ALA A 245      -2.327  -2.738  40.978  1.00 11.14           N  
ANISOU 1588  N   ALA A 245     1958   1386    891   -495   -248    479       N  
ATOM   1589  CA  ALA A 245      -2.965  -3.872  40.315  1.00 11.63           C  
ANISOU 1589  CA  ALA A 245     2018   1413    987   -574   -298    516       C  
ATOM   1590  C   ALA A 245      -4.044  -4.484  41.191  1.00 16.44           C  
ANISOU 1590  C   ALA A 245     2545   2103   1597   -624   -306    601       C  
ATOM   1591  O   ALA A 245      -5.147  -4.779  40.717  1.00 22.14           O  
ANISOU 1591  O   ALA A 245     3227   2864   2321   -682   -338    649       O  
ATOM   1592  CB  ALA A 245      -1.917  -4.923  39.950  1.00 11.60           C  
ANISOU 1592  CB  ALA A 245     2078   1287   1044   -597   -321    493       C  
ATOM   1593  N   LEU A 246      -3.747  -4.666  42.480  1.00 12.65           N  
ANISOU 1593  N   LEU A 246     2039   1652   1114   -605   -279    628       N  
ATOM   1594  CA  LEU A 246      -4.735  -5.214  43.402  1.00 15.52           C  
ANISOU 1594  CA  LEU A 246     2330   2093   1476   -643   -272    710       C  
ATOM   1595  C   LEU A 246      -5.961  -4.316  43.507  1.00 17.38           C  
ANISOU 1595  C   LEU A 246     2494   2447   1664   -614   -231    749       C  
ATOM   1596  O   LEU A 246      -7.099  -4.803  43.520  1.00 19.64           O  
ANISOU 1596  O   LEU A 246     2702   2795   1965   -671   -244    827       O  
ATOM   1597  CB  LEU A 246      -4.098  -5.425  44.776  1.00 14.91           C  
ANISOU 1597  CB  LEU A 246     2256   2020   1387   -614   -247    723       C  
ATOM   1598  CG  LEU A 246      -5.024  -5.932  45.881  1.00 18.51           C  
ANISOU 1598  CG  LEU A 246     2649   2554   1831   -639   -224    805       C  
ATOM   1599  CD1 LEU A 246      -5.716  -7.221  45.458  1.00 18.93           C  
ANISOU 1599  CD1 LEU A 246     2667   2584   1943   -737   -276    863       C  
ATOM   1600  CD2 LEU A 246      -4.242  -6.137  47.162  1.00 17.95           C  
ANISOU 1600  CD2 LEU A 246     2606   2474   1741   -611   -209    810       C  
ATOM   1601  N   ALA A 247      -5.755  -3.001  43.591  1.00 14.36           N  
ANISOU 1601  N   ALA A 247     2133   2096   1228   -523   -178    700       N  
ATOM   1602  CA  ALA A 247      -6.891  -2.092  43.688  1.00 16.02           C  
ANISOU 1602  CA  ALA A 247     2280   2412   1393   -473   -124    739       C  
ATOM   1603  C   ALA A 247      -7.750  -2.148  42.431  1.00 18.62           C  
ANISOU 1603  C   ALA A 247     2560   2770   1745   -518   -170    772       C  
ATOM   1604  O   ALA A 247      -8.982  -2.179  42.516  1.00 22.05           O  
ANISOU 1604  O   ALA A 247     2891   3305   2181   -534   -159    862       O  
ATOM   1605  CB  ALA A 247      -6.406  -0.665  43.949  1.00 13.26           C  
ANISOU 1605  CB  ALA A 247     1992   2065    981   -363    -60    668       C  
ATOM   1606  N   ILE A 248      -7.119  -2.166  41.251  1.00 17.78           N  
ANISOU 1606  N   ILE A 248     2524   2577   1654   -539   -224    708       N  
ATOM   1607  CA  ILE A 248      -7.885  -2.288  40.012  1.00 20.16           C  
ANISOU 1607  CA  ILE A 248     2792   2886   1982   -583   -282    719       C  
ATOM   1608  C   ILE A 248      -8.584  -3.640  39.954  1.00 17.50           C  
ANISOU 1608  C   ILE A 248     2403   2551   1694   -710   -352    799       C  
ATOM   1609  O   ILE A 248      -9.748  -3.740  39.547  1.00 21.41           O  
ANISOU 1609  O   ILE A 248     2807   3123   2206   -757   -389    869       O  
ATOM   1610  CB  ILE A 248      -6.974  -2.058  38.788  1.00 18.01           C  
ANISOU 1610  CB  ILE A 248     2626   2503   1715   -569   -314    615       C  
ATOM   1611  CG1 ILE A 248      -6.514  -0.599  38.728  1.00 16.81           C  
ANISOU 1611  CG1 ILE A 248     2511   2361   1517   -454   -248    550       C  
ATOM   1612  CG2 ILE A 248      -7.700  -2.415  37.502  1.00 16.09           C  
ANISOU 1612  CG2 ILE A 248     2374   2250   1491   -636   -392    624       C  
ATOM   1613  CD1 ILE A 248      -5.245  -0.401  37.925  1.00 13.28           C  
ANISOU 1613  CD1 ILE A 248     2174   1797   1076   -433   -255    452       C  
ATOM   1614  N   ALA A 249      -7.895  -4.699  40.380  1.00 16.50           N  
ANISOU 1614  N   ALA A 249     2332   2342   1594   -770   -375    799       N  
ATOM   1615  CA  ALA A 249      -8.528  -6.011  40.446  1.00 18.83           C  
ANISOU 1615  CA  ALA A 249     2591   2626   1936   -893   -437    875       C  
ATOM   1616  C   ALA A 249      -9.741  -5.995  41.367  1.00 25.38           C  
ANISOU 1616  C   ALA A 249     3278   3596   2768   -905   -403    986       C  
ATOM   1617  O   ALA A 249     -10.755  -6.644  41.081  1.00 26.78           O  
ANISOU 1617  O   ALA A 249     3378   3816   2982  -1007   -462   1069       O  
ATOM   1618  CB  ALA A 249      -7.517  -7.055  40.916  1.00 15.80           C  
ANISOU 1618  CB  ALA A 249     2284   2130   1590   -910   -444    834       C  
ATOM   1619  N   ALA A 250      -9.660  -5.248  42.473  1.00 27.34           N  
ANISOU 1619  N   ALA A 250     3493   3915   2979   -802   -308    989       N  
ATOM   1620  CA  ALA A 250     -10.792  -5.147  43.388  1.00 24.40           C  
ANISOU 1620  CA  ALA A 250     2994   3674   2604   -790   -252   1092       C  
ATOM   1621  C   ALA A 250     -11.980  -4.477  42.714  1.00 30.68           C  
ANISOU 1621  C   ALA A 250     3677   4582   3397   -785   -253   1167       C  
ATOM   1622  O   ALA A 250     -13.132  -4.863  42.942  1.00 32.94           O  
ANISOU 1622  O   ALA A 250     3830   4966   3719   -838   -258   1281       O  
ATOM   1623  CB  ALA A 250     -10.387  -4.378  44.645  1.00 23.39           C  
ANISOU 1623  CB  ALA A 250     2893   3577   2419   -669   -145   1062       C  
ATOM   1624  N   ILE A 251     -11.719  -3.476  41.874  1.00 30.60           N  
ANISOU 1624  N   ILE A 251     3710   4562   3355   -715   -251   1103       N  
ATOM   1625  CA  ILE A 251     -12.792  -2.864  41.098  1.00 32.56           C  
ANISOU 1625  CA  ILE A 251     3852   4902   3617   -695   -267   1153       C  
ATOM   1626  C   ILE A 251     -13.361  -3.870  40.105  1.00 35.46           C  
ANISOU 1626  C   ILE A 251     4180   5247   4044   -847   -399   1196       C  
ATOM   1627  O   ILE A 251     -14.581  -4.042  39.996  1.00 39.85           O  
ANISOU 1627  O   ILE A 251     4590   5913   4638   -902   -430   1315       O  
ATOM   1628  CB  ILE A 251     -12.285  -1.596  40.387  1.00 28.82           C  
ANISOU 1628  CB  ILE A 251     3453   4396   3102   -577   -239   1050       C  
ATOM   1629  CG1 ILE A 251     -12.057  -0.471  41.397  1.00 26.12           C  
ANISOU 1629  CG1 ILE A 251     3132   4097   2695   -430   -107   1030       C  
ATOM   1630  CG2 ILE A 251     -13.271  -1.158  39.309  1.00 23.98           C  
ANISOU 1630  CG2 ILE A 251     2749   3852   2510   -578   -291   1095       C  
ATOM   1631  CD1 ILE A 251     -11.498   0.795  40.784  1.00 29.92           C  
ANISOU 1631  CD1 ILE A 251     3702   4534   3134   -320    -76    929       C  
ATOM   1632  N   ALA A 252     -12.480  -4.572  39.388  1.00 29.48           N  
ANISOU 1632  N   ALA A 252     3559   4347   3296   -921   -479   1106       N  
ATOM   1633  CA  ALA A 252     -12.936  -5.556  38.414  1.00 28.65           C  
ANISOU 1633  CA  ALA A 252     3461   4195   3231  -1073   -610   1131       C  
ATOM   1634  C   ALA A 252     -13.741  -6.668  39.074  1.00 40.38           C  
ANISOU 1634  C   ALA A 252     4850   5728   4766  -1204   -646   1258       C  
ATOM   1635  O   ALA A 252     -14.682  -7.197  38.471  1.00 45.79           O  
ANISOU 1635  O   ALA A 252     5460   6449   5487  -1329   -746   1335       O  
ATOM   1636  CB  ALA A 252     -11.738  -6.139  37.666  1.00 26.03           C  
ANISOU 1636  CB  ALA A 252     3316   3683   2890  -1109   -661   1008       C  
ATOM   1637  N   ALA A 253     -13.398  -7.030  40.307  1.00 34.46           N  
ANISOU 1637  N   ALA A 253     4100   4979   4016  -1182   -571   1284       N  
ATOM   1638  CA  ALA A 253     -14.123  -8.071  41.018  1.00 34.63           C  
ANISOU 1638  CA  ALA A 253     4035   5037   4086  -1262   -594   1365       C  
ATOM   1639  C   ALA A 253     -15.258  -7.523  41.869  1.00 37.17           C  
ANISOU 1639  C   ALA A 253     4171   5535   4415  -1206   -513   1489       C  
ATOM   1640  O   ALA A 253     -16.048  -8.313  42.396  1.00 41.48           O  
ANISOU 1640  O   ALA A 253     4627   6130   5002  -1269   -534   1575       O  
ATOM   1641  CB  ALA A 253     -13.167  -8.881  41.900  1.00 28.97           C  
ANISOU 1641  CB  ALA A 253     3421   4217   3370  -1243   -563   1303       C  
ATOM   1642  N   GLY A 254     -15.366  -6.204  42.000  1.00 41.53           N  
ANISOU 1642  N   GLY A 254     4676   6178   4927  -1077   -417   1497       N  
ATOM   1643  CA  GLY A 254     -16.378  -5.631  42.879  1.00 39.12           C  
ANISOU 1643  CA  GLY A 254     4212   6030   4624   -989   -314   1603       C  
ATOM   1644  C   GLY A 254     -16.314  -6.159  44.298  1.00 40.65           C  
ANISOU 1644  C   GLY A 254     4407   6225   4814   -959   -238   1616       C  
ATOM   1645  O   GLY A 254     -17.355  -6.395  44.921  1.00 50.29           O  
ANISOU 1645  O   GLY A 254     5492   7549   6066   -963   -203   1728       O  
ATOM   1646  N   ASP A 255     -15.104  -6.367  44.811  1.00 40.31           N  
ANISOU 1646  N   ASP A 255     4516   6068   4734   -931   -215   1510       N  
ATOM   1647  CA  ASP A 255     -14.882  -6.933  46.141  1.00 34.85           C  
ANISOU 1647  CA  ASP A 255     3852   5361   4031   -913   -156   1516       C  
ATOM   1648  C   ASP A 255     -14.219  -5.873  47.016  1.00 37.92           C  
ANISOU 1648  C   ASP A 255     4320   5749   4337   -761    -36   1445       C  
ATOM   1649  O   ASP A 255     -13.016  -5.622  46.899  1.00 35.19           O  
ANISOU 1649  O   ASP A 255     4110   5304   3957   -729    -47   1335       O  
ATOM   1650  CB  ASP A 255     -14.028  -8.193  46.061  1.00 37.36           C  
ANISOU 1650  CB  ASP A 255     4280   5539   4376  -1013   -245   1462       C  
ATOM   1651  CG  ASP A 255     -13.941  -8.918  47.386  1.00 45.27           C  
ANISOU 1651  CG  ASP A 255     5294   6533   5372  -1011   -198   1493       C  
ATOM   1652  OD1 ASP A 255     -13.343 -10.014  47.429  1.00 48.45           O  
ANISOU 1652  OD1 ASP A 255     5775   6831   5801  -1083   -260   1466       O  
ATOM   1653  OD2 ASP A 255     -14.472  -8.388  48.386  1.00 52.84           O1-
ANISOU 1653  OD2 ASP A 255     6193   7588   6297   -931    -93   1545       O1-
ATOM   1654  N   LYS A 256     -15.007  -5.257  47.899  1.00 42.06           N  
ANISOU 1654  N   LYS A 256     4817   6703   4460  -1762     44    781       N  
ATOM   1655  CA  LYS A 256     -14.475  -4.222  48.778  1.00 33.42           C  
ANISOU 1655  CA  LYS A 256     3727   5649   3323  -1595     90    798       C  
ATOM   1656  C   LYS A 256     -13.519  -4.780  49.826  1.00 38.10           C  
ANISOU 1656  C   LYS A 256     4446   6083   3949  -1559    128    827       C  
ATOM   1657  O   LYS A 256     -12.772  -4.008  50.435  1.00 38.29           O  
ANISOU 1657  O   LYS A 256     4516   6090   3941  -1423    152    818       O  
ATOM   1658  CB  LYS A 256     -15.621  -3.471  49.456  1.00 32.76           C  
ANISOU 1658  CB  LYS A 256     3479   5799   3169  -1519    132    860       C  
ATOM   1659  N   GLU A 257     -13.514  -6.098  50.045  1.00 35.56           N  
ANISOU 1659  N   GLU A 257     4181   5641   3688  -1670    134    860       N  
ATOM   1660  CA  GLU A 257     -12.526  -6.681  50.949  1.00 29.72           C  
ANISOU 1660  CA  GLU A 257     3563   4746   2983  -1627    168    893       C  
ATOM   1661  C   GLU A 257     -11.130  -6.622  50.340  1.00 30.83           C  
ANISOU 1661  C   GLU A 257     3844   4712   3158  -1577    135    821       C  
ATOM   1662  O   GLU A 257     -10.142  -6.421  51.057  1.00 30.88           O  
ANISOU 1662  O   GLU A 257     3927   4648   3159  -1472    155    832       O  
ATOM   1663  CB  GLU A 257     -12.909  -8.118  51.305  1.00 39.13           C  
ANISOU 1663  CB  GLU A 257     4781   5851   4236  -1751    191    955       C  
ATOM   1664  N   LEU A 258     -11.022  -6.818  49.023  1.00 31.47           N  
ANISOU 1664  N   LEU A 258     3959   4727   3270  -1647     83    747       N  
ATOM   1665  CA  LEU A 258      -9.739  -6.598  48.364  1.00 29.44           C  
ANISOU 1665  CA  LEU A 258     3820   4331   3035  -1585     53    677       C  
ATOM   1666  C   LEU A 258      -9.371  -5.124  48.347  1.00 27.24           C  
ANISOU 1666  C   LEU A 258     3509   4145   2695  -1462     46    648       C  
ATOM   1667  O   LEU A 258      -8.186  -4.782  48.436  1.00 30.11           O  
ANISOU 1667  O   LEU A 258     3962   4413   3066  -1370     40    623       O  
ATOM   1668  CB  LEU A 258      -9.760  -7.128  46.931  1.00 32.85           C  
ANISOU 1668  CB  LEU A 258     4297   4681   3503  -1680      4    599       C  
ATOM   1669  CG  LEU A 258     -10.290  -8.539  46.710  1.00 39.65           C  
ANISOU 1669  CG  LEU A 258     5191   5453   4422  -1814      5    608       C  
ATOM   1670  CD1 LEU A 258     -10.424  -8.799  45.213  1.00 37.29           C  
ANISOU 1670  CD1 LEU A 258     4923   5112   4131  -1890    -48    514       C  
ATOM   1671  CD2 LEU A 258      -9.388  -9.564  47.393  1.00 28.79           C  
ANISOU 1671  CD2 LEU A 258     3939   3889   3111  -1789     43    646       C  
ATOM   1672  N   ALA A 259     -10.365  -4.241  48.224  1.00 29.09           N  
ANISOU 1672  N   ALA A 259     3615   4568   2871  -1451     47    653       N  
ATOM   1673  CA  ALA A 259     -10.084  -2.810  48.244  1.00 25.63           C  
ANISOU 1673  CA  ALA A 259     3152   4213   2373  -1316     50    627       C  
ATOM   1674  C   ALA A 259      -9.457  -2.404  49.569  1.00 24.75           C  
ANISOU 1674  C   ALA A 259     3086   4081   2236  -1189     88    655       C  
ATOM   1675  O   ALA A 259      -8.389  -1.783  49.599  1.00 19.23           O  
ANISOU 1675  O   ALA A 259     2470   3303   1533  -1092     74    614       O  
ATOM   1676  CB  ALA A 259     -11.368  -2.021  47.990  1.00 29.10           C  
ANISOU 1676  CB  ALA A 259     3436   4867   2753  -1304     58    639       C  
ATOM   1677  N   LYS A 260     -10.092  -2.782  50.682  1.00 29.95           N  
ANISOU 1677  N   LYS A 260     3693   4810   2877  -1192    134    723       N  
ATOM   1678  CA  LYS A 260      -9.537  -2.462  51.993  1.00 29.23           C  
ANISOU 1678  CA  LYS A 260     3646   4708   2750  -1076    170    748       C  
ATOM   1679  C   LYS A 260      -8.159  -3.083  52.184  1.00 22.29           C  
ANISOU 1679  C   LYS A 260     2899   3649   1920  -1066    152    743       C  
ATOM   1680  O   LYS A 260      -7.285  -2.474  52.812  1.00 18.94           O  
ANISOU 1680  O   LYS A 260     2533   3196   1468   -955    151    724       O  
ATOM   1681  CB  LYS A 260     -10.492  -2.928  53.094  1.00 23.71           C  
ANISOU 1681  CB  LYS A 260     2871   4115   2023  -1095    226    831       C  
ATOM   1682  N   LYS A 261      -7.935  -4.276  51.632  1.00 19.61           N  
ANISOU 1682  N   LYS A 261     2610   3187   1654  -1173    137    755       N  
ATOM   1683  CA  LYS A 261      -6.615  -4.883  51.747  1.00 24.49           C  
ANISOU 1683  CA  LYS A 261     3346   3639   2321  -1143    125    754       C  
ATOM   1684  C   LYS A 261      -5.577  -4.089  50.962  1.00 20.79           C  
ANISOU 1684  C   LYS A 261     2934   3110   1857  -1075     80    677       C  
ATOM   1685  O   LYS A 261      -4.473  -3.845  51.460  1.00 24.03           O  
ANISOU 1685  O   LYS A 261     3402   3464   2263   -983     72    674       O  
ATOM   1686  CB  LYS A 261      -6.666  -6.336  51.272  1.00 29.16           C  
ANISOU 1686  CB  LYS A 261     3986   4101   2991  -1256    127    775       C  
ATOM   1687  CG  LYS A 261      -5.303  -6.999  51.146  1.00 30.82           C  
ANISOU 1687  CG  LYS A 261     4314   4137   3258  -1212    119    769       C  
ATOM   1688  N   ALA A 262      -5.924  -3.646  49.750  1.00 17.26           N  
ANISOU 1688  N   ALA A 262     2461   2686   1411  -1117     49    619       N  
ATOM   1689  CA  ALA A 262      -4.999  -2.825  48.979  1.00 16.44           C  
ANISOU 1689  CA  ALA A 262     2406   2533   1308  -1050     10    552       C  
ATOM   1690  C   ALA A 262      -4.629  -1.556  49.734  1.00 15.50           C  
ANISOU 1690  C   ALA A 262     2276   2477   1135   -919     11    536       C  
ATOM   1691  O   ALA A 262      -3.450  -1.183  49.795  1.00 14.67           O  
ANISOU 1691  O   ALA A 262     2233   2297   1045   -846    -13    509       O  
ATOM   1692  CB  ALA A 262      -5.600  -2.478  47.614  1.00 15.85           C  
ANISOU 1692  CB  ALA A 262     2294   2503   1226  -1113    -17    503       C  
ATOM   1693  N   ALA A 263      -5.620  -0.891  50.331  1.00 15.91           N  
ANISOU 1693  N   ALA A 263     2251   2668   1128   -885     39    550       N  
ATOM   1694  CA  ALA A 263      -5.333   0.309  51.110  1.00 21.24           C  
ANISOU 1694  CA  ALA A 263     2933   3387   1748   -753     44    522       C  
ATOM   1695  C   ALA A 263      -4.348   0.008  52.234  1.00 20.31           C  
ANISOU 1695  C   ALA A 263     2880   3209   1629   -705     47    546       C  
ATOM   1696  O   ALA A 263      -3.475   0.830  52.538  1.00 23.57           O  
ANISOU 1696  O   ALA A 263     3339   3590   2026   -618     23    504       O  
ATOM   1697  CB  ALA A 263      -6.628   0.899  51.673  1.00 19.61           C  
ANISOU 1697  CB  ALA A 263     2638   3338   1473   -714     88    539       C  
ATOM   1698  N   GLU A 264      -4.457  -1.174  52.845  1.00 16.38           N  
ANISOU 1698  N   GLU A 264     2383   2692   1147   -762     75    618       N  
ATOM   1699  CA  GLU A 264      -3.513  -1.550  53.893  1.00 19.98           C  
ANISOU 1699  CA  GLU A 264     2894   3101   1597   -712     78    653       C  
ATOM   1700  C   GLU A 264      -2.108  -1.721  53.329  1.00 19.37           C  
ANISOU 1700  C   GLU A 264     2883   2900   1575   -695     33    627       C  
ATOM   1701  O   GLU A 264      -1.139  -1.178  53.875  1.00 18.44           O  
ANISOU 1701  O   GLU A 264     2797   2774   1437   -619      9    609       O  
ATOM   1702  CB  GLU A 264      -3.980  -2.833  54.586  1.00 17.68           C  
ANISOU 1702  CB  GLU A 264     2592   2808   1319   -773    123    745       C  
ATOM   1703  N   LEU A 265      -1.982  -2.465  52.226  1.00 16.29           N  
ANISOU 1703  N   LEU A 265     2514   2421   1254   -767     21    622       N  
ATOM   1704  CA  LEU A 265      -0.679  -2.658  51.597  1.00 15.12           C  
ANISOU 1704  CA  LEU A 265     2423   2163   1157   -742    -13    600       C  
ATOM   1705  C   LEU A 265      -0.106  -1.344  51.073  1.00 14.43           C  
ANISOU 1705  C   LEU A 265     2335   2088   1058   -684    -55    526       C  
ATOM   1706  O   LEU A 265       1.106  -1.112  51.153  1.00 15.17           O  
ANISOU 1706  O   LEU A 265     2457   2139   1167   -629    -83    517       O  
ATOM   1707  CB  LEU A 265      -0.797  -3.680  50.465  1.00 14.99           C  
ANISOU 1707  CB  LEU A 265     2440   2050   1207   -825    -10    597       C  
ATOM   1708  CG  LEU A 265      -1.321  -5.063  50.858  1.00 18.64           C  
ANISOU 1708  CG  LEU A 265     2916   2466   1701   -892     31    664       C  
ATOM   1709  CD1 LEU A 265      -1.210  -6.033  49.688  1.00 16.38           C  
ANISOU 1709  CD1 LEU A 265     2686   2056   1483   -959     28    639       C  
ATOM   1710  CD2 LEU A 265      -0.572  -5.600  52.074  1.00 16.67           C  
ANISOU 1710  CD2 LEU A 265     2693   2193   1448   -825     55    739       C  
ATOM   1711  N   ALA A 266      -0.957  -0.472  50.531  1.00 13.61           N  
ANISOU 1711  N   ALA A 266     2194   2047    928   -692    -59    480       N  
ATOM   1712  CA  ALA A 266      -0.465   0.805  50.020  1.00 18.04           C  
ANISOU 1712  CA  ALA A 266     2760   2607   1487   -630    -93    414       C  
ATOM   1713  C   ALA A 266       0.127   1.655  51.137  1.00 15.89           C  
ANISOU 1713  C   ALA A 266     2500   2364   1175   -548   -104    401       C  
ATOM   1714  O   ALA A 266       1.164   2.309  50.950  1.00 12.39           O  
ANISOU 1714  O   ALA A 266     2079   1877    750   -510   -140    367       O  
ATOM   1715  CB  ALA A 266      -1.587   1.556  49.302  1.00 12.77           C  
ANISOU 1715  CB  ALA A 266     2049   2008    796   -637    -87    378       C  
ATOM   1716  N   LYS A 267      -0.510   1.655  52.310  1.00 13.73           N  
ANISOU 1716  N   LYS A 267     2211   2167    840   -525    -73    428       N  
ATOM   1717  CA  LYS A 267       0.023   2.430  53.426  1.00 16.95           C  
ANISOU 1717  CA  LYS A 267     2641   2606   1191   -451    -86    409       C  
ATOM   1718  C   LYS A 267       1.373   1.892  53.881  1.00 14.27           C  
ANISOU 1718  C   LYS A 267     2329   2218    874   -446   -114    439       C  
ATOM   1719  O   LYS A 267       2.250   2.665  54.282  1.00 13.90           O  
ANISOU 1719  O   LYS A 267     2304   2171    808   -405   -152    404       O  
ATOM   1720  CB  LYS A 267      -0.965   2.434  54.594  1.00 17.70           C  
ANISOU 1720  CB  LYS A 267     2721   2801   1205   -422    -40    436       C  
ATOM   1721  CG  LYS A 267      -1.843   3.673  54.667  1.00 22.08           C  
ANISOU 1721  CG  LYS A 267     3271   3423   1697   -359    -24    380       C  
ATOM   1722  CD  LYS A 267      -3.208   3.337  55.252  1.00 30.63           C  
ANISOU 1722  CD  LYS A 267     4305   4611   2724   -362     39    425       C  
ATOM   1723  CE  LYS A 267      -4.225   4.430  54.967  1.00 32.99           C  
ANISOU 1723  CE  LYS A 267     4582   4978   2974   -303     63    378       C  
ATOM   1724  NZ  LYS A 267      -5.620   3.903  54.981  1.00 33.60           N  
ANISOU 1724  NZ  LYS A 267     4566   5166   3034   -339    121    434       N  
ATOM   1725  N   LYS A 268       1.563   0.573  53.826  1.00 14.04           N  
ANISOU 1725  N   LYS A 268     2301   2149    883   -487    -97    507       N  
ATOM   1726  CA  LYS A 268       2.831   0.004  54.262  1.00 14.19           C  
ANISOU 1726  CA  LYS A 268     2342   2132    918   -465   -118    548       C  
ATOM   1727  C   LYS A 268       3.955   0.400  53.314  1.00 13.45           C  
ANISOU 1727  C   LYS A 268     2256   1976    878   -460   -163    511       C  
ATOM   1728  O   LYS A 268       5.005   0.884  53.752  1.00 15.43           O  
ANISOU 1728  O   LYS A 268     2509   2241   1113   -426   -200    504       O  
ATOM   1729  CB  LYS A 268       2.712  -1.516  54.378  1.00 15.50           C  
ANISOU 1729  CB  LYS A 268     2517   2255   1116   -496    -79    634       C  
ATOM   1730  CG  LYS A 268       3.703  -2.143  55.343  1.00 15.84           C  
ANISOU 1730  CG  LYS A 268     2578   2299   1142   -448    -81    702       C  
ATOM   1731  N   VAL A 269       3.738   0.228  52.000  1.00 12.89           N  
ANISOU 1731  N   VAL A 269     2187   1846    864   -498   -159    488       N  
ATOM   1732  CA  VAL A 269       4.721   0.677  51.012  1.00 12.25           C  
ANISOU 1732  CA  VAL A 269     2111   1714    828   -490   -194    455       C  
ATOM   1733  C   VAL A 269       5.037   2.148  51.230  1.00 12.00           C  
ANISOU 1733  C   VAL A 269     2071   1717    770   -463   -231    397       C  
ATOM   1734  O   VAL A 269       6.205   2.555  51.279  1.00 11.94           O  
ANISOU 1734  O   VAL A 269     2062   1702    773   -448   -268    395       O  
ATOM   1735  CB  VAL A 269       4.209   0.426  49.579  1.00 12.19           C  
ANISOU 1735  CB  VAL A 269     2112   1655    866   -532   -183    428       C  
ATOM   1736  CG1 VAL A 269       5.180   1.035  48.547  1.00 11.20           C  
ANISOU 1736  CG1 VAL A 269     1988   1490    777   -515   -213    395       C  
ATOM   1737  CG2 VAL A 269       4.020  -1.047  49.323  1.00 12.23           C  
ANISOU 1737  CG2 VAL A 269     2144   1603    901   -566   -150    477       C  
ATOM   1738  N   LEU A 270       3.992   2.962  51.397  1.00 12.02           N  
ANISOU 1738  N   LEU A 270     2070   1760    735   -456   -219    354       N  
ATOM   1739  CA  LEU A 270       4.187   4.384  51.654  1.00 12.00           C  
ANISOU 1739  CA  LEU A 270     2080   1774    705   -425   -248    295       C  
ATOM   1740  C   LEU A 270       5.114   4.617  52.843  1.00 15.17           C  
ANISOU 1740  C   LEU A 270     2493   2208   1064   -406   -280    302       C  
ATOM   1741  O   LEU A 270       6.017   5.463  52.780  1.00 18.10           O  
ANISOU 1741  O   LEU A 270     2875   2561   1443   -410   -324    271       O  
ATOM   1742  CB  LEU A 270       2.837   5.063  51.883  1.00 13.26           C  
ANISOU 1742  CB  LEU A 270     2240   1985    813   -397   -219    260       C  
ATOM   1743  CG  LEU A 270       2.900   6.544  52.263  1.00 14.46           C  
ANISOU 1743  CG  LEU A 270     2425   2147    921   -353   -242    195       C  
ATOM   1744  CD1 LEU A 270       3.521   7.349  51.142  1.00 11.94           C  
ANISOU 1744  CD1 LEU A 270     2121   1757    660   -368   -273    162       C  
ATOM   1745  CD2 LEU A 270       1.511   7.070  52.587  1.00 19.57           C  
ANISOU 1745  CD2 LEU A 270     3075   2859   1500   -303   -204    170       C  
ATOM   1746  N   GLU A 271       4.916   3.871  53.935  1.00 16.80           N  
ANISOU 1746  N   GLU A 271     2696   2466   1222   -391   -261    347       N  
ATOM   1747  CA  GLU A 271       5.751   4.074  55.119  1.00 14.32           C  
ANISOU 1747  CA  GLU A 271     2390   2198    852   -369   -295    354       C  
ATOM   1748  C   GLU A 271       7.178   3.593  54.880  1.00 13.85           C  
ANISOU 1748  C   GLU A 271     2313   2114    836   -384   -332    397       C  
ATOM   1749  O   GLU A 271       8.137   4.245  55.305  1.00 14.15           O  
ANISOU 1749  O   GLU A 271     2350   2174    851   -387   -384    378       O  
ATOM   1750  CB  GLU A 271       5.141   3.365  56.324  1.00 14.65           C  
ANISOU 1750  CB  GLU A 271     2434   2307    825   -340   -260    402       C  
ATOM   1751  CG  GLU A 271       6.135   3.100  57.432  1.00 25.58           C  
ANISOU 1751  CG  GLU A 271     3821   3738   2159   -318   -293    438       C  
ATOM   1752  N   LEU A 272       7.341   2.460  54.193  1.00 13.50           N  
ANISOU 1752  N   LEU A 272     2256   2026    849   -393   -307    455       N  
ATOM   1753  CA  LEU A 272       8.683   1.977  53.887  1.00 13.91           C  
ANISOU 1753  CA  LEU A 272     2289   2059    937   -387   -334    503       C  
ATOM   1754  C   LEU A 272       9.423   2.935  52.954  1.00 14.95           C  
ANISOU 1754  C   LEU A 272     2408   2162   1109   -413   -374    458       C  
ATOM   1755  O   LEU A 272      10.629   3.156  53.110  1.00 13.46           O  
ANISOU 1755  O   LEU A 272     2196   2000    920   -415   -418    479       O  
ATOM   1756  CB  LEU A 272       8.610   0.577  53.274  1.00 14.79           C  
ANISOU 1756  CB  LEU A 272     2405   2114   1099   -377   -288    568       C  
ATOM   1757  CG  LEU A 272       8.135  -0.569  54.176  1.00 20.94           C  
ANISOU 1757  CG  LEU A 272     3200   2906   1850   -355   -246    639       C  
ATOM   1758  CD1 LEU A 272       8.024  -1.862  53.375  1.00 14.24           C  
ANISOU 1758  CD1 LEU A 272     2374   1971   1065   -356   -198    691       C  
ATOM   1759  CD2 LEU A 272       9.047  -0.753  55.399  1.00 16.18           C  
ANISOU 1759  CD2 LEU A 272     2587   2368   1192   -310   -271    694       C  
ATOM   1760  N   ALA A 273       8.727   3.489  51.957  1.00 12.38           N  
ANISOU 1760  N   ALA A 273     2096   1789    817   -434   -359    406       N  
ATOM   1761  CA  ALA A 273       9.389   4.387  51.015  1.00 14.77           C  
ANISOU 1761  CA  ALA A 273     2393   2060   1160   -459   -391    375       C  
ATOM   1762  C   ALA A 273       9.809   5.691  51.690  1.00 16.29           C  
ANISOU 1762  C   ALA A 273     2598   2278   1314   -480   -441    330       C  
ATOM   1763  O   ALA A 273      10.948   6.146  51.529  1.00 17.17           O  
ANISOU 1763  O   ALA A 273     2690   2395   1440   -510   -486    341       O  
ATOM   1764  CB  ALA A 273       8.477   4.663  49.815  1.00 11.30           C  
ANISOU 1764  CB  ALA A 273     1968   1569    757   -468   -361    336       C  
ATOM   1765  N   ARG A 274       8.910   6.297  52.466  1.00 15.06           N  
ANISOU 1765  N   ARG A 274     2475   2142   1106   -466   -433    280       N  
ATOM   1766  CA  ARG A 274       9.268   7.524  53.171  1.00 20.08           C  
ANISOU 1766  CA  ARG A 274     3140   2793   1697   -483   -480    226       C  
ATOM   1767  C   ARG A 274      10.424   7.285  54.130  1.00 20.75           C  
ANISOU 1767  C   ARG A 274     3201   2939   1746   -498   -528    258       C  
ATOM   1768  O   ARG A 274      11.296   8.145  54.295  1.00 24.81           O  
ANISOU 1768  O   ARG A 274     3719   3456   2251   -543   -585    233       O  
ATOM   1769  CB  ARG A 274       8.055   8.065  53.926  1.00 19.96           C  
ANISOU 1769  CB  ARG A 274     3167   2800   1615   -444   -454    169       C  
ATOM   1770  CG  ARG A 274       7.039   8.728  53.019  1.00 20.31           C  
ANISOU 1770  CG  ARG A 274     3239   2794   1684   -428   -422    127       C  
ATOM   1771  CD  ARG A 274       5.752   9.032  53.752  1.00 16.48           C  
ANISOU 1771  CD  ARG A 274     2782   2355   1126   -373   -386     87       C  
ATOM   1772  NE  ARG A 274       5.692  10.435  54.142  1.00 26.14           N  
ANISOU 1772  NE  ARG A 274     4071   3558   2303   -362   -412      8       N  
ATOM   1773  CZ  ARG A 274       4.578  11.086  54.446  1.00 33.09           C  
ANISOU 1773  CZ  ARG A 274     4991   4458   3122   -305   -380    -43       C  
ATOM   1774  NH1 ARG A 274       3.394  10.499  54.385  1.00 28.25           N  
ANISOU 1774  NH1 ARG A 274     4345   3903   2487   -258   -323    -16       N  
ATOM   1775  NH2 ARG A 274       4.655  12.362  54.816  1.00 41.10           N  
ANISOU 1775  NH2 ARG A 274     6085   5434   4095   -297   -406   -121       N  
ATOM   1776  N   GLU A 275      10.458   6.107  54.747  1.00 20.03           N  
ANISOU 1776  N   GLU A 275     3081   2897   1630   -463   -509    319       N  
ATOM   1777  CA  GLU A 275      11.549   5.758  55.647  1.00 20.27           C  
ANISOU 1777  CA  GLU A 275     3081   3000   1622   -463   -554    364       C  
ATOM   1778  C   GLU A 275      12.872   5.628  54.894  1.00 22.17           C  
ANISOU 1778  C   GLU A 275     3270   3237   1918   -495   -590    413       C  
ATOM   1779  O   GLU A 275      13.888   6.201  55.305  1.00 27.38           O  
ANISOU 1779  O   GLU A 275     3904   3943   2556   -535   -653    411       O  
ATOM   1780  CB  GLU A 275      11.181   4.471  56.388  1.00 19.95           C  
ANISOU 1780  CB  GLU A 275     3032   3001   1547   -408   -514    432       C  
ATOM   1781  CG  GLU A 275      12.305   3.516  56.701  1.00 26.70           C  
ANISOU 1781  CG  GLU A 275     3843   3901   2402   -385   -534    522       C  
ATOM   1782  CD  GLU A 275      11.789   2.275  57.414  1.00 40.94           C  
ANISOU 1782  CD  GLU A 275     5658   5724   4173   -328   -485    592       C  
ATOM   1783  OE1 GLU A 275      10.904   2.416  58.286  1.00 38.73           O  
ANISOU 1783  OE1 GLU A 275     5411   5475   3828   -313   -466    567       O  
ATOM   1784  OE2 GLU A 275      12.251   1.159  57.097  1.00 52.44           O1-
ANISOU 1784  OE2 GLU A 275     7097   7158   5667   -295   -461    676       O1-
ATOM   1785  N   ILE A 276      12.872   4.897  53.776  1.00 23.33           N  
ANISOU 1785  N   ILE A 276     3397   3335   2132   -479   -552    457       N  
ATOM   1786  CA  ILE A 276      14.092   4.705  52.989  1.00 21.92           C  
ANISOU 1786  CA  ILE A 276     3164   3163   2002   -492   -575    513       C  
ATOM   1787  C   ILE A 276      14.584   6.029  52.415  1.00 21.33           C  
ANISOU 1787  C   ILE A 276     3086   3070   1949   -566   -622    469       C  
ATOM   1788  O   ILE A 276      15.797   6.235  52.252  1.00 18.83           O  
ANISOU 1788  O   ILE A 276     2711   2798   1645   -600   -668    512       O  
ATOM   1789  CB  ILE A 276      13.842   3.642  51.894  1.00 27.20           C  
ANISOU 1789  CB  ILE A 276     3831   3776   2730   -447   -515    556       C  
ATOM   1790  CG1 ILE A 276      14.080   2.244  52.459  1.00 33.82           C  
ANISOU 1790  CG1 ILE A 276     4658   4638   3554   -378   -485    638       C  
ATOM   1791  CG2 ILE A 276      14.735   3.842  50.685  1.00 24.44           C  
ANISOU 1791  CG2 ILE A 276     3441   3413   2434   -461   -525    583       C  
ATOM   1792  CD1 ILE A 276      15.546   1.915  52.671  1.00 37.45           C  
ANISOU 1792  CD1 ILE A 276     5052   5166   4010   -352   -521    716       C  
ATOM   1793  N   ALA A 277      13.664   6.948  52.104  1.00 17.20           N  
ANISOU 1793  N   ALA A 277     2623   2483   1431   -589   -610    392       N  
ATOM   1794  CA  ALA A 277      14.065   8.257  51.599  1.00 18.01           C  
ANISOU 1794  CA  ALA A 277     2742   2548   1551   -659   -651    354       C  
ATOM   1795  C   ALA A 277      14.829   9.042  52.654  1.00 24.29           C  
ANISOU 1795  C   ALA A 277     3537   3394   2299   -713   -720    330       C  
ATOM   1796  O   ALA A 277      15.839   9.688  52.348  1.00 27.62           O  
ANISOU 1796  O   ALA A 277     3929   3825   2741   -785   -771    348       O  
ATOM   1797  CB  ALA A 277      12.843   9.047  51.129  1.00 18.86           C  
ANISOU 1797  CB  ALA A 277     2923   2575   1667   -652   -618    283       C  
ATOM   1798  N   LYS A 278      14.351   9.012  53.902  1.00 26.49           N  
ANISOU 1798  N   LYS A 278     3847   3710   2509   -684   -723    291       N  
ATOM   1799  CA  LYS A 278      15.021   9.740  54.976  1.00 28.60           C  
ANISOU 1799  CA  LYS A 278     4121   4030   2718   -732   -791    255       C  
ATOM   1800  C   LYS A 278      16.435   9.216  55.207  1.00 30.98           C  
ANISOU 1800  C   LYS A 278     4329   4425   3019   -762   -841    335       C  
ATOM   1801  O   LYS A 278      17.372  10.003  55.383  1.00 32.54           O  
ANISOU 1801  O   LYS A 278     4505   4649   3209   -843   -907    325       O  
ATOM   1802  CB  LYS A 278      14.195   9.650  56.258  1.00 23.32           C  
ANISOU 1802  CB  LYS A 278     3498   3399   1963   -678   -779    204       C  
ATOM   1803  N   GLU A 279      16.610   7.889  55.195  1.00 26.10           N  
ANISOU 1803  N   GLU A 279     3653   3857   2407   -696   -810    419       N  
ATOM   1804  CA  GLU A 279      17.940   7.313  55.386  1.00 26.83           C  
ANISOU 1804  CA  GLU A 279     3647   4048   2498   -701   -850    508       C  
ATOM   1805  C   GLU A 279      18.879   7.691  54.244  1.00 29.97           C  
ANISOU 1805  C   GLU A 279     3982   4441   2964   -761   -871    552       C  
ATOM   1806  O   GLU A 279      20.050   8.016  54.475  1.00 31.97           O  
ANISOU 1806  O   GLU A 279     4162   4776   3210   -820   -931    590       O  
ATOM   1807  CB  GLU A 279      17.840   5.793  55.525  1.00 23.37           C  
ANISOU 1807  CB  GLU A 279     3178   3641   2059   -599   -800    592       C  
ATOM   1808  CG  GLU A 279      19.182   5.078  55.617  1.00 24.23           C  
ANISOU 1808  CG  GLU A 279     3184   3850   2173   -575   -828    698       C  
ATOM   1809  N   ALA A 280      18.392   7.630  53.000  1.00 27.07           N  
ANISOU 1809  N   ALA A 280     3635   3991   2660   -748   -821    555       N  
ATOM   1810  CA  ALA A 280      19.227   8.017  51.868  1.00 25.51           C  
ANISOU 1810  CA  ALA A 280     3378   3793   2520   -801   -837    602       C  
ATOM   1811  C   ALA A 280      19.584   9.496  51.929  1.00 29.77           C  
ANISOU 1811  C   ALA A 280     3943   4310   3058   -919   -897    550       C  
ATOM   1812  O   ALA A 280      20.704   9.886  51.575  1.00 27.43           O  
ANISOU 1812  O   ALA A 280     3569   4069   2785   -990   -939    605       O  
ATOM   1813  CB  ALA A 280      18.520   7.693  50.552  1.00 26.16           C  
ANISOU 1813  CB  ALA A 280     3490   3790   2657   -757   -771    605       C  
ATOM   1814  N   ARG A 281      18.641  10.335  52.366  1.00 25.83           N  
ANISOU 1814  N   ARG A 281     3553   3729   2532   -937   -897    448       N  
ATOM   1815  CA  ARG A 281      18.900  11.770  52.420  1.00 27.19           C  
ANISOU 1815  CA  ARG A 281     3775   3852   2704  -1039   -948    389       C  
ATOM   1816  C   ARG A 281      19.987  12.095  53.437  1.00 32.76           C  
ANISOU 1816  C   ARG A 281     4430   4653   3366  -1109  -1024    394       C  
ATOM   1817  O   ARG A 281      20.863  12.927  53.172  1.00 32.57           O  
ANISOU 1817  O   ARG A 281     4377   4633   3364  -1211  -1073    406       O  
ATOM   1818  CB  ARG A 281      17.608  12.521  52.746  1.00 26.26           C  
ANISOU 1818  CB  ARG A 281     3787   3629   2560  -1015   -923    279       C  
ATOM   1819  CG  ARG A 281      17.607  13.974  52.312  1.00 38.32           C  
ANISOU 1819  CG  ARG A 281     5390   5056   4112  -1094   -949    224       C  
ATOM   1820  CD  ARG A 281      16.398  14.735  52.851  1.00 34.73           C  
ANISOU 1820  CD  ARG A 281     5063   4513   3619  -1055   -928    113       C  
ATOM   1821  NE  ARG A 281      16.598  16.180  52.776  1.00 37.51           N  
ANISOU 1821  NE  ARG A 281     5495   4774   3983  -1135   -967     53       N  
ATOM   1822  CZ  ARG A 281      15.645  17.084  52.967  1.00 38.52           C  
ANISOU 1822  CZ  ARG A 281     5744   4800   4091  -1107   -949    -39       C  
ATOM   1823  NH1 ARG A 281      14.396  16.730  53.223  1.00 40.08           N  
ANISOU 1823  NH1 ARG A 281     5988   4988   4255  -1002   -893    -79       N  
ATOM   1824  NH2 ARG A 281      15.954  18.376  52.900  1.00 41.96           N  
ANISOU 1824  NH2 ARG A 281     6255   5144   4543  -1184   -986    -88       N  
ATOM   1825  N   LYS A 282      19.962  11.429  54.597  1.00 31.12           N  
ANISOU 1825  N   LYS A 282     4205   4527   3093  -1057  -1035    389       N  
ATOM   1826  CA  LYS A 282      21.001  11.650  55.600  1.00 37.69           C  
ANISOU 1826  CA  LYS A 282     4981   5467   3873  -1118  -1112    395       C  
ATOM   1827  C   LYS A 282      22.376  11.274  55.062  1.00 39.92           C  
ANISOU 1827  C   LYS A 282     5122   5851   4194  -1160  -1140    513       C  
ATOM   1828  O   LYS A 282      23.363  11.975  55.313  1.00 43.22           O  
ANISOU 1828  O   LYS A 282     5493   6325   4604  -1263  -1208    519       O  
ATOM   1829  CB  LYS A 282      20.684  10.860  56.870  1.00 33.13           C  
ANISOU 1829  CB  LYS A 282     4407   4968   3213  -1037  -1113    386       C  
ATOM   1830  N   LYS A 283      22.461  10.173  54.318  1.00 36.95           N  
ANISOU 1830  N   LYS A 283     4675   5505   3860  -1078  -1086    607       N  
ATOM   1831  CA  LYS A 283      23.713   9.751  53.703  1.00 36.08           C  
ANISOU 1831  CA  LYS A 283     4422   5498   3788  -1092  -1096    727       C  
ATOM   1832  C   LYS A 283      24.066  10.546  52.450  1.00 39.59           C  
ANISOU 1832  C   LYS A 283     4848   5893   4301  -1175  -1095    750       C  
ATOM   1833  O   LYS A 283      25.137  10.317  51.874  1.00 42.19           O  
ANISOU 1833  O   LYS A 283     5050   6318   4663  -1192  -1100    855       O  
ATOM   1834  CB  LYS A 283      23.650   8.260  53.361  1.00 39.36           C  
ANISOU 1834  CB  LYS A 283     4779   5954   4221   -954  -1031    815       C  
ATOM   1835  N   GLY A 284      23.204  11.465  52.012  1.00 39.95           N  
ANISOU 1835  N   GLY A 284     5013   5799   4368  -1217  -1083    664       N  
ATOM   1836  CA  GLY A 284      23.455  12.218  50.796  1.00 33.01           C  
ANISOU 1836  CA  GLY A 284     4128   4864   3551  -1288  -1077    691       C  
ATOM   1837  C   GLY A 284      23.180  11.476  49.506  1.00 29.25           C  
ANISOU 1837  C   GLY A 284     3615   4372   3126  -1211  -1011    759       C  
ATOM   1838  O   GLY A 284      23.466  12.012  48.429  1.00 36.98           O  
ANISOU 1838  O   GLY A 284     4572   5326   4154  -1262  -1004    800       O  
ATOM   1839  N   ASP A 285      22.630  10.261  49.575  1.00 33.18           N  
ANISOU 1839  N   ASP A 285     4111   4883   3614  -1087   -959    772       N  
ATOM   1840  CA  ASP A 285      22.308   9.474  48.384  1.00 30.89           C  
ANISOU 1840  CA  ASP A 285     3800   4572   3365   -999   -892    823       C  
ATOM   1841  C   ASP A 285      20.972   9.957  47.823  1.00 24.67           C  
ANISOU 1841  C   ASP A 285     3145   3640   2589   -994   -859    735       C  
ATOM   1842  O   ASP A 285      19.928   9.310  47.952  1.00 23.11           O  
ANISOU 1842  O   ASP A 285     3018   3387   2378   -908   -810    687       O  
ATOM   1843  CB  ASP A 285      22.274   7.987  48.721  1.00 35.24           C  
ANISOU 1843  CB  ASP A 285     4313   5176   3901   -863   -845    866       C  
ATOM   1844  N   LEU A 286      21.016  11.115  47.159  1.00 27.72           N  
ANISOU 1844  N   LEU A 286     3563   3967   3002  -1086   -883    721       N  
ATOM   1845  CA  LEU A 286      19.786  11.776  46.740  1.00 21.76           C  
ANISOU 1845  CA  LEU A 286     2939   3078   2253  -1084   -858    636       C  
ATOM   1846  C   LEU A 286      19.109  11.073  45.572  1.00 16.90           C  
ANISOU 1846  C   LEU A 286     2332   2433   1658   -998   -794    658       C  
ATOM   1847  O   LEU A 286      17.897  11.232  45.394  1.00 18.51           O  
ANISOU 1847  O   LEU A 286     2635   2544   1853   -958   -759    586       O  
ATOM   1848  CB  LEU A 286      20.062  13.234  46.376  1.00 23.17           C  
ANISOU 1848  CB  LEU A 286     3158   3190   2457  -1193   -895    619       C  
ATOM   1849  CG  LEU A 286      20.691  14.077  47.481  1.00 28.13           C  
ANISOU 1849  CG  LEU A 286     3800   3829   3060  -1278   -955    581       C  
ATOM   1850  CD1 LEU A 286      20.766  15.539  47.059  1.00 22.05           C  
ANISOU 1850  CD1 LEU A 286     3100   2959   2320  -1366   -976    549       C  
ATOM   1851  CD2 LEU A 286      19.914  13.903  48.786  1.00 22.22           C  
ANISOU 1851  CD2 LEU A 286     3131   3060   2252  -1229   -956    487       C  
ATOM   1852  N   ILE A 287      19.850  10.315  44.762  1.00 16.10           N  
ANISOU 1852  N   ILE A 287     2128   2410   1580   -953   -766    754       N  
ATOM   1853  CA  ILE A 287      19.193   9.531  43.721  1.00 15.69           C  
ANISOU 1853  CA  ILE A 287     2098   2317   1546   -841   -676    757       C  
ATOM   1854  C   ILE A 287      18.327   8.445  44.345  1.00 14.56           C  
ANISOU 1854  C   ILE A 287     2003   2144   1384   -743   -629    699       C  
ATOM   1855  O   ILE A 287      17.170   8.253  43.951  1.00 15.05           O  
ANISOU 1855  O   ILE A 287     2141   2130   1449   -694   -578    635       O  
ATOM   1856  CB  ILE A 287      20.228   8.948  42.741  1.00 16.41           C  
ANISOU 1856  CB  ILE A 287     2077   2490   1667   -790   -632    863       C  
ATOM   1857  CG1 ILE A 287      20.629  10.003  41.712  1.00 19.68           C  
ANISOU 1857  CG1 ILE A 287     2464   2895   2118   -863   -631    902       C  
ATOM   1858  CG2 ILE A 287      19.664   7.733  42.024  1.00 16.05           C  
ANISOU 1858  CG2 ILE A 287     2057   2409   1633   -649   -532    843       C  
ATOM   1859  CD1 ILE A 287      21.910   9.683  40.971  1.00 28.12           C  
ANISOU 1859  CD1 ILE A 287     3392   4078   3213   -839   -599   1019       C  
ATOM   1860  N   ALA A 288      18.856   7.747  45.354  1.00 19.82           N  
ANISOU 1860  N   ALA A 288     2623   2879   2030   -718   -647    727       N  
ATOM   1861  CA  ALA A 288      18.079   6.723  46.044  1.00 14.28           C  
ANISOU 1861  CA  ALA A 288     1967   2151   1307   -636   -607    690       C  
ATOM   1862  C   ALA A 288      16.870   7.326  46.747  1.00 17.79           C  
ANISOU 1862  C   ALA A 288     2508   2528   1724   -668   -617    592       C  
ATOM   1863  O   ALA A 288      15.784   6.732  46.754  1.00 12.57           O  
ANISOU 1863  O   ALA A 288     1901   1816   1058   -611   -566    549       O  
ATOM   1864  CB  ALA A 288      18.964   5.983  47.045  1.00 16.40           C  
ANISOU 1864  CB  ALA A 288     2166   2511   1553   -605   -629    752       C  
ATOM   1865  N   ALA A 289      17.038   8.509  47.347  1.00 17.29           N  
ANISOU 1865  N   ALA A 289     2466   2462   1640   -757   -679    557       N  
ATOM   1866  CA  ALA A 289      15.916   9.144  48.030  1.00 14.44           C  
ANISOU 1866  CA  ALA A 289     2200   2038   1249   -766   -677    465       C  
ATOM   1867  C   ALA A 289      14.833   9.537  47.036  1.00 12.71           C  
ANISOU 1867  C   ALA A 289     2046   1732   1052   -746   -634    421       C  
ATOM   1868  O   ALA A 289      13.640   9.349  47.304  1.00 12.24           O  
ANISOU 1868  O   ALA A 289     2037   1637    976   -697   -594    367       O  
ATOM   1869  CB  ALA A 289      16.393  10.364  48.820  1.00 14.53           C  
ANISOU 1869  CB  ALA A 289     2236   2051   1235   -853   -744    430       C  
ATOM   1870  N   ALA A 290      15.233  10.057  45.870  1.00 12.63           N  
ANISOU 1870  N   ALA A 290     2023   1702   1075   -781   -642    453       N  
ATOM   1871  CA  ALA A 290      14.257  10.433  44.851  1.00 11.97           C  
ANISOU 1871  CA  ALA A 290     1994   1548   1006   -755   -602    420       C  
ATOM   1872  C   ALA A 290      13.527   9.215  44.303  1.00 11.20           C  
ANISOU 1872  C   ALA A 290     1880   1453    923   -664   -528    415       C  
ATOM   1873  O   ALA A 290      12.311   9.263  44.095  1.00 10.93           O  
ANISOU 1873  O   ALA A 290     1892   1378    883   -628   -492    363       O  
ATOM   1874  CB  ALA A 290      14.941  11.204  43.720  1.00 12.21           C  
ANISOU 1874  CB  ALA A 290     2009   1568   1063   -810   -625    473       C  
ATOM   1875  N   ILE A 291      14.241   8.109  44.076  1.00 11.23           N  
ANISOU 1875  N   ILE A 291     1821   1504    943   -625   -505    469       N  
ATOM   1876  CA  ILE A 291      13.575   6.889  43.619  1.00 10.72           C  
ANISOU 1876  CA  ILE A 291     1763   1426    886   -548   -441    459       C  
ATOM   1877  C   ILE A 291      12.586   6.394  44.668  1.00 11.98           C  
ANISOU 1877  C   ILE A 291     1959   1575   1019   -531   -430    417       C  
ATOM   1878  O   ILE A 291      11.481   5.947  44.339  1.00 10.14           O  
ANISOU 1878  O   ILE A 291     1757   1313    785   -505   -389    381       O  
ATOM   1879  CB  ILE A 291      14.610   5.806  43.260  1.00 14.54           C  
ANISOU 1879  CB  ILE A 291     2191   1949   1384   -499   -416    532       C  
ATOM   1880  CG1 ILE A 291      15.453   6.247  42.064  1.00 15.50           C  
ANISOU 1880  CG1 ILE A 291     2269   2091   1530   -503   -408    578       C  
ATOM   1881  CG2 ILE A 291      13.918   4.490  42.921  1.00 11.08           C  
ANISOU 1881  CG2 ILE A 291     1789   1476    946   -432   -356    521       C  
ATOM   1882  CD1 ILE A 291      16.642   5.362  41.809  1.00 12.46           C  
ANISOU 1882  CD1 ILE A 291     1819   1763   1154   -448   -386    664       C  
ATOM   1883  N   ALA A 292      12.962   6.475  45.951  1.00 11.43           N  
ANISOU 1883  N   ALA A 292     1882   1541    922   -551   -466    426       N  
ATOM   1884  CA  ALA A 292      12.057   6.045  47.011  1.00 12.30           C  
ANISOU 1884  CA  ALA A 292     2022   1654    999   -531   -451    396       C  
ATOM   1885  C   ALA A 292      10.774   6.869  47.007  1.00 10.97           C  
ANISOU 1885  C   ALA A 292     1903   1448    816   -538   -438    327       C  
ATOM   1886  O   ALA A 292       9.681   6.331  47.220  1.00 10.54           O  
ANISOU 1886  O   ALA A 292     1864   1392    749   -511   -400    307       O  
ATOM   1887  CB  ALA A 292      12.753   6.135  48.373  1.00 11.80           C  
ANISOU 1887  CB  ALA A 292     1941   1647    897   -547   -496    415       C  
ATOM   1888  N   LEU A 293      10.879   8.172  46.739  1.00 10.86           N  
ANISOU 1888  N   LEU A 293     1915   1408    803   -573   -468    299       N  
ATOM   1889  CA  LEU A 293       9.678   8.995  46.736  1.00 10.73           C  
ANISOU 1889  CA  LEU A 293     1951   1359    768   -558   -452    242       C  
ATOM   1890  C   LEU A 293       8.809   8.744  45.511  1.00 10.14           C  
ANISOU 1890  C   LEU A 293     1871   1263    718   -528   -408    236       C  
ATOM   1891  O   LEU A 293       7.611   9.036  45.555  1.00 10.06           O  
ANISOU 1891  O   LEU A 293     1883   1251    686   -498   -383    200       O  
ATOM   1892  CB  LEU A 293      10.045  10.473  46.826  1.00 11.23           C  
ANISOU 1892  CB  LEU A 293     2064   1382    819   -600   -498    216       C  
ATOM   1893  CG  LEU A 293      10.715  10.901  48.131  1.00 12.04           C  
ANISOU 1893  CG  LEU A 293     2181   1507    886   -636   -546    200       C  
ATOM   1894  CD1 LEU A 293      11.083  12.368  48.069  1.00 12.68           C  
ANISOU 1894  CD1 LEU A 293     2327   1529    963   -690   -593    168       C  
ATOM   1895  CD2 LEU A 293       9.828  10.611  49.343  1.00 12.25           C  
ANISOU 1895  CD2 LEU A 293     2225   1570    860   -587   -523    160       C  
ATOM   1896  N   ILE A 294       9.368   8.196  44.428  1.00  9.85           N  
ANISOU 1896  N   ILE A 294     1803   1224    717   -529   -397    270       N  
ATOM   1897  CA  ILE A 294       8.518   7.695  43.348  1.00  9.42           C  
ANISOU 1897  CA  ILE A 294     1742   1164    675   -500   -355    260       C  
ATOM   1898  C   ILE A 294       7.633   6.562  43.864  1.00  9.36           C  
ANISOU 1898  C   ILE A 294     1730   1174    651   -486   -325    251       C  
ATOM   1899  O   ILE A 294       6.420   6.538  43.618  1.00  9.24           O  
ANISOU 1899  O   ILE A 294     1719   1170    623   -475   -301    226       O  
ATOM   1900  CB  ILE A 294       9.371   7.250  42.146  1.00  9.31           C  
ANISOU 1900  CB  ILE A 294     1701   1148    689   -495   -346    295       C  
ATOM   1901  CG1 ILE A 294       9.960   8.462  41.427  1.00  9.44           C  
ANISOU 1901  CG1 ILE A 294     1719   1151    718   -515   -368    310       C  
ATOM   1902  CG2 ILE A 294       8.548   6.422  41.164  1.00  9.04           C  
ANISOU 1902  CG2 ILE A 294     1669   1114    654   -472   -306    279       C  
ATOM   1903  CD1 ILE A 294      10.841   8.089  40.258  1.00  9.47           C  
ANISOU 1903  CD1 ILE A 294     1686   1169    743   -500   -349    353       C  
ATOM   1904  N   ALA A 295       8.227   5.611  44.591  1.00  9.56           N  
ANISOU 1904  N   ALA A 295     1746   1212    675   -487   -326    283       N  
ATOM   1905  CA  ALA A 295       7.441   4.519  45.170  1.00  9.67           C  
ANISOU 1905  CA  ALA A 295     1767   1236    672   -485   -299    289       C  
ATOM   1906  C   ALA A 295       6.379   5.050  46.116  1.00  9.83           C  
ANISOU 1906  C   ALA A 295     1794   1287    655   -483   -295    261       C  
ATOM   1907  O   ALA A 295       5.243   4.562  46.124  1.00  9.87           O  
ANISOU 1907  O   ALA A 295     1799   1309    643   -489   -267    255       O  
ATOM   1908  CB  ALA A 295       8.353   3.534  45.904  1.00 10.04           C  
ANISOU 1908  CB  ALA A 295     1808   1289    719   -474   -302    341       C  
ATOM   1909  N   ALA A 296       6.727   6.061  46.913  1.00 10.07           N  
ANISOU 1909  N   ALA A 296     1834   1329    663   -477   -322    245       N  
ATOM   1910  CA  ALA A 296       5.752   6.673  47.805  1.00 10.37           C  
ANISOU 1910  CA  ALA A 296     1888   1400    653   -456   -314    212       C  
ATOM   1911  C   ALA A 296       4.600   7.278  47.017  1.00 10.19           C  
ANISOU 1911  C   ALA A 296     1868   1379    625   -436   -292    181       C  
ATOM   1912  O   ALA A 296       3.431   7.126  47.395  1.00 10.40           O  
ANISOU 1912  O   ALA A 296     1886   1453    614   -417   -265    173       O  
ATOM   1913  CB  ALA A 296       6.429   7.741  48.671  1.00 10.83           C  
ANISOU 1913  CB  ALA A 296     1974   1458    681   -457   -353    188       C  
ATOM   1914  N   ALA A 297       4.916   7.975  45.918  1.00  9.92           N  
ANISOU 1914  N   ALA A 297     1841   1306    621   -437   -305    172       N  
ATOM   1915  CA  ALA A 297       3.879   8.628  45.130  1.00  9.86           C  
ANISOU 1915  CA  ALA A 297     1836   1310    602   -407   -289    150       C  
ATOM   1916  C   ALA A 297       2.993   7.603  44.431  1.00  9.68           C  
ANISOU 1916  C   ALA A 297     1771   1323    583   -417   -260    163       C  
ATOM   1917  O   ALA A 297       1.769   7.773  44.363  1.00  9.90           O  
ANISOU 1917  O   ALA A 297     1782   1404    575   -394   -241    153       O  
ATOM   1918  CB  ALA A 297       4.518   9.586  44.122  1.00  9.74           C  
ANISOU 1918  CB  ALA A 297     1845   1244    612   -409   -312    150       C  
ATOM   1919  N   ILE A 298       3.587   6.524  43.924  1.00  9.44           N  
ANISOU 1919  N   ILE A 298     1730   1270    587   -454   -258    185       N  
ATOM   1920  CA  ILE A 298       2.789   5.460  43.325  1.00  9.47           C  
ANISOU 1920  CA  ILE A 298     1716   1296    587   -487   -237    191       C  
ATOM   1921  C   ILE A 298       1.913   4.783  44.382  1.00  9.87           C  
ANISOU 1921  C   ILE A 298     1757   1391    602   -509   -219    204       C  
ATOM   1922  O   ILE A 298       0.754   4.435  44.117  1.00 10.14           O  
ANISOU 1922  O   ILE A 298     1764   1478    610   -536   -204    203       O  
ATOM   1923  CB  ILE A 298       3.709   4.463  42.595  1.00  9.32           C  
ANISOU 1923  CB  ILE A 298     1715   1229    598   -517   -240    208       C  
ATOM   1924  CG1 ILE A 298       4.345   5.135  41.370  1.00 10.33           C  
ANISOU 1924  CG1 ILE A 298     1841   1336    746   -493   -249    200       C  
ATOM   1925  CG2 ILE A 298       2.931   3.228  42.164  1.00 11.02           C  
ANISOU 1925  CG2 ILE A 298     1941   1452    796   -572   -224    210       C  
ATOM   1926  CD1 ILE A 298       5.453   4.328  40.700  1.00  9.03           C  
ANISOU 1926  CD1 ILE A 298     1697   1134    600   -500   -247    220       C  
ATOM   1927  N   ALA A 299       2.435   4.616  45.606  1.00 10.04           N  
ANISOU 1927  N   ALA A 299     1793   1408    615   -502   -221    221       N  
ATOM   1928  CA  ALA A 299       1.639   4.010  46.675  1.00 10.54           C  
ANISOU 1928  CA  ALA A 299     1845   1521    638   -518   -198    244       C  
ATOM   1929  C   ALA A 299       0.396   4.837  46.985  1.00 10.86           C  
ANISOU 1929  C   ALA A 299     1861   1639    627   -483   -181    225       C  
ATOM   1930  O   ALA A 299      -0.672   4.279  47.268  1.00 11.32           O  
ANISOU 1930  O   ALA A 299     1888   1762    651   -513   -154    247       O  
ATOM   1931  CB  ALA A 299       2.483   3.828  47.937  1.00 10.77           C  
ANISOU 1931  CB  ALA A 299     1892   1543    656   -501   -206    267       C  
ATOM   1932  N   VAL A 300       0.507   6.168  46.937  1.00 10.78           N  
ANISOU 1932  N   VAL A 300     1865   1626    603   -422   -194    189       N  
ATOM   1933  CA  VAL A 300      -0.675   6.991  47.185  1.00 11.23           C  
ANISOU 1933  CA  VAL A 300     1911   1759    599   -369   -174    172       C  
ATOM   1934  C   VAL A 300      -1.672   6.860  46.039  1.00 11.25           C  
ANISOU 1934  C   VAL A 300     1865   1810    600   -384   -164    178       C  
ATOM   1935  O   VAL A 300      -2.887   6.908  46.264  1.00 11.81           O  
ANISOU 1935  O   VAL A 300     1893   1979    617   -369   -137    190       O  
ATOM   1936  CB  VAL A 300      -0.292   8.465  47.433  1.00 13.06           C  
ANISOU 1936  CB  VAL A 300     2196   1962    805   -302   -193    130       C  
ATOM   1937  CG1 VAL A 300      -1.515   9.262  47.879  1.00 12.05           C  
ANISOU 1937  CG1 VAL A 300     2074   1916    589   -229   -164    114       C  
ATOM   1938  CG2 VAL A 300       0.814   8.571  48.472  1.00 11.44           C  
ANISOU 1938  CG2 VAL A 300     2032   1714    601   -309   -216    120       C  
ATOM   1939  N   ILE A 301      -1.192   6.670  44.803  1.00 10.77           N  
ANISOU 1939  N   ILE A 301     1802   1700    591   -413   -184    173       N  
ATOM   1940  CA  ILE A 301      -2.098   6.389  43.691  1.00 10.91           C  
ANISOU 1940  CA  ILE A 301     1769   1775    602   -441   -182    177       C  
ATOM   1941  C   ILE A 301      -2.923   5.139  43.979  1.00 11.38           C  
ANISOU 1941  C   ILE A 301     1784   1898    642   -528   -164    205       C  
ATOM   1942  O   ILE A 301      -4.142   5.120  43.789  1.00 11.95           O  
ANISOU 1942  O   ILE A 301     1789   2079    671   -543   -152    217       O  
ATOM   1943  CB  ILE A 301      -1.318   6.240  42.369  1.00 10.42           C  
ANISOU 1943  CB  ILE A 301     1722   1648    591   -461   -204    166       C  
ATOM   1944  CG1 ILE A 301      -0.818   7.590  41.859  1.00 10.20           C  
ANISOU 1944  CG1 ILE A 301     1720   1585    570   -387   -218    153       C  
ATOM   1945  CG2 ILE A 301      -2.186   5.566  41.306  1.00 10.72           C  
ANISOU 1945  CG2 ILE A 301     1710   1747    615   -517   -207    165       C  
ATOM   1946  CD1 ILE A 301      -0.092   7.497  40.525  1.00  9.84           C  
ANISOU 1946  CD1 ILE A 301     1681   1495    565   -400   -232    152       C  
ATOM   1947  N   ALA A 302      -2.262   4.069  44.425  1.00 11.29           N  
ANISOU 1947  N   ALA A 302     1807   1825    657   -591   -163    223       N  
ATOM   1948  CA  ALA A 302      -2.991   2.854  44.783  1.00 11.90           C  
ANISOU 1948  CA  ALA A 302     1861   1948    712   -689   -144    260       C  
ATOM   1949  C   ALA A 302      -3.993   3.128  45.892  1.00 12.55           C  
ANISOU 1949  C   ALA A 302     1890   2137    741   -664   -111    289       C  
ATOM   1950  O   ALA A 302      -5.119   2.617  45.862  1.00 13.26           O  
ANISOU 1950  O   ALA A 302     1913   2326    799   -732    -92    319       O  
ATOM   1951  CB  ALA A 302      -2.015   1.756  45.205  1.00 11.82           C  
ANISOU 1951  CB  ALA A 302     1915   1838    736   -737   -144    285       C  
ATOM   1952  N   LEU A 303      -3.597   3.941  46.875  1.00 12.45           N  
ANISOU 1952  N   LEU A 303     1905   2115    711   -572   -102    279       N  
ATOM   1953  CA  LEU A 303      -4.510   4.359  47.935  1.00 13.17           C  
ANISOU 1953  CA  LEU A 303     1957   2310    736   -522    -64    297       C  
ATOM   1954  C   LEU A 303      -5.749   5.034  47.364  1.00 14.30           C  
ANISOU 1954  C   LEU A 303     2024   2572    836   -488    -49    294       C  
ATOM   1955  O   LEU A 303      -6.880   4.707  47.744  1.00 15.00           O  
ANISOU 1955  O   LEU A 303     2030   2786    884   -511    -13    334       O  
ATOM   1956  CB  LEU A 303      -3.785   5.307  48.884  1.00 13.04           C  
ANISOU 1956  CB  LEU A 303     2006   2254    696   -424    -67    267       C  
ATOM   1957  CG  LEU A 303      -4.108   5.267  50.370  1.00 22.91           C  
ANISOU 1957  CG  LEU A 303     3259   3564   1882   -387    -31    289       C  
ATOM   1958  CD1 LEU A 303      -3.912   3.861  50.927  1.00 14.00           C  
ANISOU 1958  CD1 LEU A 303     2119   2423    777   -472    -19    348       C  
ATOM   1959  CD2 LEU A 303      -3.223   6.280  51.083  1.00 22.16           C  
ANISOU 1959  CD2 LEU A 303     3244   3416   1758   -303    -53    240       C  
ATOM   1960  N   ALA A 304      -5.552   5.979  46.440  1.00 13.22           N  
ANISOU 1960  N   ALA A 304     1904   2408    709   -428    -75    256       N  
ATOM   1961  CA  ALA A 304      -6.684   6.690  45.855  1.00 15.10           C  
ANISOU 1961  CA  ALA A 304     2068   2766    905   -373    -62    260       C  
ATOM   1962  C   ALA A 304      -7.598   5.735  45.099  1.00 17.95           C  
ANISOU 1962  C   ALA A 304     2325   3229   1267   -480    -67    294       C  
ATOM   1963  O   ALA A 304      -8.824   5.773  45.255  1.00 19.09           O  
ANISOU 1963  O   ALA A 304     2362   3529   1361   -473    -38    330       O  
ATOM   1964  CB  ALA A 304      -6.187   7.805  44.933  1.00 13.46           C  
ANISOU 1964  CB  ALA A 304     1909   2495    709   -295    -92    225       C  
ATOM   1965  N   ILE A 305      -7.014   4.857  44.283  1.00 15.26           N  
ANISOU 1965  N   ILE A 305     2013   2810    976   -585   -103    283       N  
ATOM   1966  CA  ILE A 305      -7.820   3.896  43.539  1.00 14.65           C  
ANISOU 1966  CA  ILE A 305     1859   2821    887   -713   -117    303       C  
ATOM   1967  C   ILE A 305      -8.511   2.928  44.492  1.00 16.34           C  
ANISOU 1967  C   ILE A 305     2022   3104   1084   -808    -81    357       C  
ATOM   1968  O   ILE A 305      -9.667   2.543  44.276  1.00 18.08           O  
ANISOU 1968  O   ILE A 305     2128   3456   1284   -878    -74    388       O  
ATOM   1969  CB  ILE A 305      -6.946   3.174  42.497  1.00 17.61           C  
ANISOU 1969  CB  ILE A 305     2305   3074   1310   -795   -159    267       C  
ATOM   1970  CG1 ILE A 305      -6.410   4.186  41.472  1.00 14.45           C  
ANISOU 1970  CG1 ILE A 305     1930   2625    936   -694   -185    225       C  
ATOM   1971  CG2 ILE A 305      -7.735   2.071  41.805  1.00 16.12           C  
ANISOU 1971  CG2 ILE A 305     2057   2939   1130   -938   -176    267       C  
ATOM   1972  CD1 ILE A 305      -5.305   3.649  40.587  1.00 12.57           C  
ANISOU 1972  CD1 ILE A 305     1771   2255    749   -733   -211    189       C  
ATOM   1973  N   ALA A 306      -7.837   2.551  45.583  1.00 18.08           N  
ANISOU 1973  N   ALA A 306     2313   3239   1318   -807    -56    375       N  
ATOM   1974  CA  ALA A 306      -8.487   1.702  46.580  1.00 20.96           C  
ANISOU 1974  CA  ALA A 306     2629   3665   1669   -881    -15    438       C  
ATOM   1975  C   ALA A 306      -9.662   2.416  47.235  1.00 24.30           C  
ANISOU 1975  C   ALA A 306     2940   4261   2033   -800     29    469       C  
ATOM   1976  O   ALA A 306     -10.628   1.767  47.656  1.00 27.47           O  
ANISOU 1976  O   ALA A 306     3247   4771   2420   -876     59    527       O  
ATOM   1977  CB  ALA A 306      -7.483   1.251  47.642  1.00 15.53           C  
ANISOU 1977  CB  ALA A 306     2038   2852   1013   -862     -2    449       C  
ATOM   1978  N   ALA A 307      -9.602   3.746  47.332  1.00 22.86           N  
ANISOU 1978  N   ALA A 307     2769   4098   1818   -642     35    432       N  
ATOM   1979  CA  ALA A 307     -10.735   4.492  47.867  1.00 22.68           C  
ANISOU 1979  CA  ALA A 307     2647   4238   1733   -541     83    459       C  
ATOM   1980  C   ALA A 307     -11.894   4.503  46.877  1.00 28.20           C  
ANISOU 1980  C   ALA A 307     3204   5102   2410   -578     74    487       C  
ATOM   1981  O   ALA A 307     -13.062   4.471  47.280  1.00 30.18           O  
ANISOU 1981  O   ALA A 307     3324   5523   2622   -569    114    541       O  
ATOM   1982  CB  ALA A 307     -10.310   5.913  48.228  1.00 19.41           C  
ANISOU 1982  CB  ALA A 307     2310   3776   1289   -363     94    407       C  
ATOM   1983  N   ILE A 308     -11.590   4.560  45.576  1.00 28.35           N  
ANISOU 1983  N   ILE A 308     3239   5082   2451   -616     19    454       N  
ATOM   1984  CA  ILE A 308     -12.638   4.428  44.567  1.00 25.17           C  
ANISOU 1984  CA  ILE A 308     2699   4830   2034   -670     -6    476       C  
ATOM   1985  C   ILE A 308     -13.287   3.056  44.674  1.00 27.92           C  
ANISOU 1985  C   ILE A 308     2965   5245   2398   -865     -6    522       C  
ATOM   1986  O   ILE A 308     -14.517   2.926  44.690  1.00 36.04           O  
ANISOU 1986  O   ILE A 308     3835   6469   3391   -904     11    578       O  
ATOM   1987  CB  ILE A 308     -12.066   4.664  43.156  1.00 26.78           C  
ANISOU 1987  CB  ILE A 308     2954   4949   2273   -674    -72    419       C  
ATOM   1988  CG1 ILE A 308     -11.573   6.101  42.993  1.00 23.75           C  
ANISOU 1988  CG1 ILE A 308     2637   4511   1874   -486    -68    389       C  
ATOM   1989  CG2 ILE A 308     -13.108   4.333  42.093  1.00 20.73           C  
ANISOU 1989  CG2 ILE A 308     2047   4339   1490   -757   -111    436       C  
ATOM   1990  CD1 ILE A 308     -10.960   6.377  41.638  1.00 23.36           C  
ANISOU 1990  CD1 ILE A 308     2638   4381   1856   -483   -125    347       C  
ATOM   1991  N   ALA A 309     -12.461   2.011  44.765  1.00 28.79           N  
ANISOU 1991  N   ALA A 309     3182   5193   2565   -991    -23    505       N  
ATOM   1992  CA  ALA A 309     -12.973   0.649  44.870  1.00 28.05           C  
ANISOU 1992  CA  ALA A 309     3042   5119   2498  -1189    -22    547       C  
ATOM   1993  C   ALA A 309     -13.816   0.453  46.121  1.00 28.81           C  
ANISOU 1993  C   ALA A 309     3047   5332   2569  -1184     36    625       C  
ATOM   1994  O   ALA A 309     -14.709  -0.401  46.140  1.00 36.60           O  
ANISOU 1994  O   ALA A 309     3945   6389   3572  -1310     26    663       O  
ATOM   1995  CB  ALA A 309     -11.815  -0.346  44.865  1.00 29.71           C  
ANISOU 1995  CB  ALA A 309     3410   5104   2775  -1283    -40    518       C  
ATOM   1996  N   ALA A 310     -13.530   1.204  47.180  1.00 30.63           N  
ANISOU 1996  N   ALA A 310     3314   5555   2770  -1024     84    632       N  
ATOM   1997  CA  ALA A 310     -14.274   1.092  48.426  1.00 32.20           C  
ANISOU 1997  CA  ALA A 310     3440   5851   2945   -987    139    694       C  
ATOM   1998  C   ALA A 310     -15.416   2.091  48.538  1.00 29.38           C  
ANISOU 1998  C   ALA A 310     2935   5705   2521   -857    173    721       C  
ATOM   1999  O   ALA A 310     -16.198   2.001  49.489  1.00 39.37           O  
ANISOU 1999  O   ALA A 310     4120   7080   3760   -826    221    778       O  
ATOM   2000  CB  ALA A 310     -13.330   1.266  49.620  1.00 29.88           C  
ANISOU 2000  CB  ALA A 310     3273   5431   2649   -890    174    682       C  
ATOM   2001  N   GLY A 311     -15.530   3.032  47.603  1.00 38.02           N  
ANISOU 2001  N   GLY A 311     3998   6860   3589   -769    152    687       N  
ATOM   2002  CA  GLY A 311     -16.558   4.056  47.702  1.00 35.27           C  
ANISOU 2002  CA  GLY A 311     3522   6701   3180   -611    187    714       C  
ATOM   2003  C   GLY A 311     -16.448   4.885  48.959  1.00 40.25           C  
ANISOU 2003  C   GLY A 311     4209   7313   3772   -425    254    706       C  
ATOM   2004  O   GLY A 311     -17.463   5.374  49.469  1.00 47.72           O  
ANISOU 2004  O   GLY A 311     5041   8422   4670   -317    302    749       O  
ATOM   2005  N   ASP A 312     -15.236   5.060  49.476  1.00 35.65           N  
ANISOU 2005  N   ASP A 312     3801   6539   3206   -386    255    649       N  
ATOM   2006  CA  ASP A 312     -15.007   5.696  50.766  1.00 36.71           C  
ANISOU 2006  CA  ASP A 312     4013   6638   3299   -243    310    630       C  
ATOM   2007  C   ASP A 312     -14.480   7.108  50.542  1.00 38.14           C  
ANISOU 2007  C   ASP A 312     4298   6740   3455    -66    308    555       C  
ATOM   2008  O   ASP A 312     -13.306   7.293  50.204  1.00 37.68           O  
ANISOU 2008  O   ASP A 312     4380   6508   3430    -80    264    494       O  
ATOM   2009  CB  ASP A 312     -14.029   4.870  51.597  1.00 40.14           C  
ANISOU 2009  CB  ASP A 312     4567   6924   3762   -331    305    624       C  
ATOM   2010  CG  ASP A 312     -13.961   5.325  53.029  1.00 45.60           C  
ANISOU 2010  CG  ASP A 312     5314   7616   4396   -213    361    616       C  
ATOM   2011  OD1 ASP A 312     -13.364   4.602  53.855  1.00 54.03           O  
ANISOU 2011  OD1 ASP A 312     6451   8604   5473   -275    364    631       O  
ATOM   2012  OD2 ASP A 312     -14.510   6.406  53.328  1.00 51.92           O1-
ANISOU 2012  OD2 ASP A 312     6093   8497   5138    -52    401    596       O1-
ATOM   2013  N   LYS A 313     -15.342   8.103  50.753  1.00 37.70           N  
ANISOU 2013  N   LYS A 313     4627   5662   4038   -645    850    164       N  
ATOM   2014  CA  LYS A 313     -14.930   9.487  50.550  1.00 33.58           C  
ANISOU 2014  CA  LYS A 313     4176   5147   3435   -516    764     35       C  
ATOM   2015  C   LYS A 313     -13.965   9.951  51.634  1.00 33.05           C  
ANISOU 2015  C   LYS A 313     4212   5122   3224   -471    744     80       C  
ATOM   2016  O   LYS A 313     -13.146  10.845  51.392  1.00 42.19           O  
ANISOU 2016  O   LYS A 313     5458   6215   4357   -396    655      8       O  
ATOM   2017  CB  LYS A 313     -16.157  10.401  50.500  1.00 33.54           C  
ANISOU 2017  CB  LYS A 313     4082   5281   3381   -437    791   -110       C  
ATOM   2018  N   GLU A 314     -14.040   9.363  52.826  1.00 31.63           N  
ANISOU 2018  N   GLU A 314     4020   5008   2991   -490    800    195       N  
ATOM   2019  CA  GLU A 314     -13.081   9.714  53.868  1.00 33.04           C  
ANISOU 2019  CA  GLU A 314     4288   5204   3060   -425    758    230       C  
ATOM   2020  C   GLU A 314     -11.698   9.152  53.558  1.00 32.36           C  
ANISOU 2020  C   GLU A 314     4294   4973   3028   -456    691    320       C  
ATOM   2021  O   GLU A 314     -10.681   9.790  53.857  1.00 33.51           O  
ANISOU 2021  O   GLU A 314     4520   5102   3110   -395    617    284       O  
ATOM   2022  CB  GLU A 314     -13.576   9.218  55.226  1.00 33.56           C  
ANISOU 2022  CB  GLU A 314     4317   5382   3051   -422    838    324       C  
ATOM   2023  N   GLU A 315     -11.637   7.959  52.961  1.00 36.25           N  
ANISOU 2023  N   GLU A 315     4769   5352   3654   -544    711    424       N  
ATOM   2024  CA  GLU A 315     -10.350   7.421  52.527  1.00 34.00           C  
ANISOU 2024  CA  GLU A 315     4561   4917   3442   -557    637    491       C  
ATOM   2025  C   GLU A 315      -9.763   8.257  51.398  1.00 28.48           C  
ANISOU 2025  C   GLU A 315     3915   4144   2763   -542    552    377       C  
ATOM   2026  O   GLU A 315      -8.541   8.435  51.321  1.00 24.18           O  
ANISOU 2026  O   GLU A 315     3445   3527   2215   -509    472    385       O  
ATOM   2027  CB  GLU A 315     -10.505   5.964  52.090  1.00 37.03           C  
ANISOU 2027  CB  GLU A 315     4907   5176   3986   -638    671    602       C  
ATOM   2028  N   ALA A 316     -10.619   8.786  50.522  1.00 27.03           N  
ANISOU 2028  N   ALA A 316     3680   3963   2626   -535    557    262       N  
ATOM   2029  CA  ALA A 316     -10.137   9.607  49.417  1.00 28.47           C  
ANISOU 2029  CA  ALA A 316     3903   4048   2867   -475    464    154       C  
ATOM   2030  C   ALA A 316      -9.525  10.909  49.919  1.00 32.08           C  
ANISOU 2030  C   ALA A 316     4431   4542   3216   -393    411     76       C  
ATOM   2031  O   ALA A 316      -8.537  11.397  49.353  1.00 20.82           O  
ANISOU 2031  O   ALA A 316     3072   3018   1823   -365    331     49       O  
ATOM   2032  CB  ALA A 316     -11.275   9.894  48.440  1.00 25.13           C  
ANISOU 2032  CB  ALA A 316     3397   3632   2520   -453    475     48       C  
ATOM   2033  N   LYS A 317     -10.099  11.491  50.977  1.00 26.27           N  
ANISOU 2033  N   LYS A 317     3676   3950   2355   -353    455     32       N  
ATOM   2034  CA  LYS A 317      -9.553  12.735  51.505  1.00 20.26           C  
ANISOU 2034  CA  LYS A 317     2977   3219   1502   -274    400    -66       C  
ATOM   2035  C   LYS A 317      -8.199  12.502  52.158  1.00 20.50           C  
ANISOU 2035  C   LYS A 317     3075   3225   1488   -285    350      5       C  
ATOM   2036  O   LYS A 317      -7.297  13.341  52.050  1.00 21.61           O  
ANISOU 2036  O   LYS A 317     3276   3305   1630   -248    271    -63       O  
ATOM   2037  CB  LYS A 317     -10.534  13.360  52.495  1.00 18.15           C  
ANISOU 2037  CB  LYS A 317     2659   3110   1128   -208    450   -143       C  
ATOM   2038  N   GLU A 318      -8.031  11.362  52.827  1.00 20.78           N  
ANISOU 2038  N   GLU A 318     3089   3291   1514   -322    389    143       N  
ATOM   2039  CA  GLU A 318      -6.740  11.053  53.428  1.00 20.97           C  
ANISOU 2039  CA  GLU A 318     3160   3291   1518   -306    336    211       C  
ATOM   2040  C   GLU A 318      -5.670  10.866  52.360  1.00 19.01           C  
ANISOU 2040  C   GLU A 318     2954   2893   1376   -338    261    227       C  
ATOM   2041  O   GLU A 318      -4.569  11.420  52.472  1.00 19.71           O  
ANISOU 2041  O   GLU A 318     3082   2953   1452   -309    187    187       O  
ATOM   2042  CB  GLU A 318      -6.861   9.806  54.306  1.00 17.34           C  
ANISOU 2042  CB  GLU A 318     2673   2873   1040   -322    400    360       C  
ATOM   2043  N   ALA A 319      -5.988  10.117  51.301  1.00 15.61           N  
ANISOU 2043  N   ALA A 319     2508   2366   1056   -398    279    274       N  
ATOM   2044  CA  ALA A 319      -5.036   9.934  50.213  1.00 16.11           C  
ANISOU 2044  CA  ALA A 319     2605   2294   1224   -414    210    281       C  
ATOM   2045  C   ALA A 319      -4.676  11.270  49.573  1.00 16.02           C  
ANISOU 2045  C   ALA A 319     2642   2241   1204   -382    150    165       C  
ATOM   2046  O   ALA A 319      -3.512  11.509  49.230  1.00 16.66           O  
ANISOU 2046  O   ALA A 319     2753   2253   1324   -373     81    160       O  
ATOM   2047  CB  ALA A 319      -5.607   8.970  49.172  1.00 18.93           C  
ANISOU 2047  CB  ALA A 319     2927   2568   1696   -471    240    324       C  
ATOM   2048  N   TYR A 320      -5.660  12.157  49.418  1.00 12.66           N  
ANISOU 2048  N   TYR A 320     2197   1850    764   -345    173     64       N  
ATOM   2049  CA  TYR A 320      -5.380  13.483  48.879  1.00 13.13           C  
ANISOU 2049  CA  TYR A 320     2290   1849    850   -292    116    -43       C  
ATOM   2050  C   TYR A 320      -4.361  14.221  49.736  1.00 18.91           C  
ANISOU 2050  C   TYR A 320     3077   2600   1510   -278     64    -85       C  
ATOM   2051  O   TYR A 320      -3.413  14.821  49.213  1.00 16.40           O  
ANISOU 2051  O   TYR A 320     2797   2188   1245   -278      0   -111       O
[truncated: 553,069 more chars]
