# Supplementary material for: Rationally seeded computational protein design of ɑ-helical barrels
Source: Nat Chem Biol. 2024 Jun 20;20(8):991–9. doi: 10.1038/s41589-024-01642-0 (PMC11288890; doi:10.1038/s41589-024-01642-0)
Supplement: Supplementary file 7 — PDB files and AlphaFold2 models used for making the figure. [file 41589_2024_1642_MOESM7_ESM.zip › KIA_RP_RSPD_NatChemBiol_data_Figure4/panel_b/8QKD_scCC5_24_submitted.pdb]

HEADER    DE NOVO PROTEIN                         15-SEP-23   8QKD              
TITLE     X-RAY CRYSTAL STRUCTURE OF A DE NOVO DESIGNED SINGLE-CHAIN PARALLEL   
TITLE    2 COILED-COIL ALPHA-HELICAL BARREL WITH 5 INNER HELICES, SC-CC-5-24    
COMPND    MOL_ID: 1;                                                            
COMPND   2 MOLECULE: SC-CC-5-24;                                                
COMPND   3 CHAIN: A;                                                            
COMPND   4 ENGINEERED: YES                                                      
SOURCE    MOL_ID: 1;                                                            
SOURCE   2 ORGANISM_SCIENTIFIC: SYNTHETIC CONSTRUCT;                            
SOURCE   3 ORGANISM_TAXID: 32630;                                               
SOURCE   4 EXPRESSION_SYSTEM: ESCHERICHIA COLI;                                 
SOURCE   5 EXPRESSION_SYSTEM_TAXID: 562                                         
KEYWDS    COILED COIL, ALPHA-HELICAL BARREL, DE NOVO PROTEIN DESIGN, DE NOVO    
KEYWDS   2 PROTEIN                                                              
EXPDTA    X-RAY DIFFRACTION                                                     
AUTHOR    R.PETRENAS,K.I.ALBANESE,D.N.WOOLFSON                                  
JRNL        AUTH   R.PETRENAS,K.I.ALBANESE,D.N.WOOLFSON                         
JRNL        TITL   X-RAY CRYSTAL STRUCTURE OF A DE NOVO DESIGNED SINGLE-CHAIN   
JRNL        TITL 2 PARALLEL COILED-COIL ALPHA-HELICAL BARREL WITH 5 INNER       
JRNL        TITL 3 HELICES, SC-CC-5-24                                          
JRNL        REF    TO BE PUBLISHED                                              
JRNL        REFN                                                                
REMARK   2                                                                      
REMARK   2 RESOLUTION.    1.90 ANGSTROMS.                                       
REMARK   3                                                                      
REMARK   3 REFINEMENT.                                                          
REMARK   3   PROGRAM     : PHENIX (1.20.1_4487: ???)                            
REMARK   3   AUTHORS     : PAUL ADAMS,PAVEL AFONINE,VINCENT CHEN,IAN            
REMARK   3               : DAVIS,KRESHNA GOPAL,RALF GROSSE-KUNSTLEVE,           
REMARK   3               : LI-WEI HUNG,ROBERT IMMORMINO,TOM IOERGER,            
REMARK   3               : AIRLIE MCCOY,ERIK MCKEE,NIGEL MORIARTY,              
REMARK   3               : REETAL PAI,RANDY READ,JANE RICHARDSON,               
REMARK   3               : DAVID RICHARDSON,TOD ROMO,JIM SACCHETTINI,           
REMARK   3               : NICHOLAS SAUTER,JACOB SMITH,LAURENT                  
REMARK   3               : STORONI,TOM TERWILLIGER,PETER ZWART                  
REMARK   3                                                                      
REMARK   3    REFINEMENT TARGET : ML                                            
REMARK   3                                                                      
REMARK   3  DATA USED IN REFINEMENT.                                            
REMARK   3   RESOLUTION RANGE HIGH (ANGSTROMS) : 1.90                           
REMARK   3   RESOLUTION RANGE LOW  (ANGSTROMS) : 60.54                          
REMARK   3   MIN(FOBS/SIGMA_FOBS)              : 1.370                          
REMARK   3   COMPLETENESS FOR RANGE        (%) : 99.7                           
REMARK   3   NUMBER OF REFLECTIONS             : 18174                          
REMARK   3                                                                      
REMARK   3  FIT TO DATA USED IN REFINEMENT.                                     
REMARK   3   R VALUE     (WORKING + TEST SET) : 0.189                           
REMARK   3   R VALUE            (WORKING SET) : 0.187                           
REMARK   3   FREE R VALUE                     : 0.215                           
REMARK   3   FREE R VALUE TEST SET SIZE   (%) : 4.920                           
REMARK   3   FREE R VALUE TEST SET COUNT      : 895                             
REMARK   3                                                                      
REMARK   3  FIT TO DATA USED IN REFINEMENT (IN BINS).                           
REMARK   3   BIN  RESOLUTION RANGE  COMPL.    NWORK NFREE   RWORK  RFREE        
REMARK   3     1 60.5400 -  3.4500    0.99     2958   149  0.1835 0.1988        
REMARK   3     2  3.4500 -  2.7400    1.00     2897   145  0.1984 0.2332        
REMARK   3     3  2.7400 -  2.3900    1.00     2904   132  0.1814 0.2071        
REMARK   3     4  2.3900 -  2.1700    1.00     2837   154  0.1779 0.2202        
REMARK   3     5  2.1700 -  2.0200    1.00     2865   144  0.1831 0.2363        
REMARK   3     6  2.0200 -  1.9000    0.99     2818   171  0.2155 0.2594        
REMARK   3                                                                      
REMARK   3  BULK SOLVENT MODELLING.                                             
REMARK   3   METHOD USED        : FLAT BULK SOLVENT MODEL                       
REMARK   3   SOLVENT RADIUS     : 1.10                                          
REMARK   3   SHRINKAGE RADIUS   : 0.90                                          
REMARK   3   K_SOL              : NULL                                          
REMARK   3   B_SOL              : NULL                                          
REMARK   3                                                                      
REMARK   3  ERROR ESTIMATES.                                                    
REMARK   3   COORDINATE ERROR (MAXIMUM-LIKELIHOOD BASED)     : 0.180            
REMARK   3   PHASE ERROR (DEGREES, MAXIMUM-LIKELIHOOD BASED) : 22.000           
REMARK   3                                                                      
REMARK   3  B VALUES.                                                           
REMARK   3   FROM WILSON PLOT           (A**2) : 35.71                          
REMARK   3   MEAN B VALUE      (OVERALL, A**2) : NULL                           
REMARK   3   OVERALL ANISOTROPIC B VALUE.                                       
REMARK   3    B11 (A**2) : NULL                                                 
REMARK   3    B22 (A**2) : NULL                                                 
REMARK   3    B33 (A**2) : NULL                                                 
REMARK   3    B12 (A**2) : NULL                                                 
REMARK   3    B13 (A**2) : NULL                                                 
REMARK   3    B23 (A**2) : NULL                                                 
REMARK   3                                                                      
REMARK   3  TWINNING INFORMATION.                                               
REMARK   3   FRACTION: NULL                                                     
REMARK   3   OPERATOR: NULL                                                     
REMARK   3                                                                      
REMARK   3  DEVIATIONS FROM IDEAL VALUES.                                       
REMARK   3                 RMSD          COUNT                                  
REMARK   3   BOND      :  0.002           1967                                  
REMARK   3   ANGLE     :  0.443           2682                                  
REMARK   3   CHIRALITY :  0.033            360                                  
REMARK   3   PLANARITY :  0.004            330                                  
REMARK   3   DIHEDRAL  :  3.444            293                                  
REMARK   3                                                                      
REMARK   3  TLS DETAILS                                                         
REMARK   3   NUMBER OF TLS GROUPS  : 1                                          
REMARK   3   TLS GROUP : 1                                                      
REMARK   3    SELECTION: (CHAIN 'A' AND RESID 1 THROUGH 280)                    
REMARK   3    ORIGIN FOR THE GROUP (A):  18.6315   1.2173  15.2797              
REMARK   3    T TENSOR                                                          
REMARK   3      T11:   0.2380 T22:   0.2548                                     
REMARK   3      T33:   0.2564 T12:   0.0035                                     
REMARK   3      T13:   0.0215 T23:   0.0092                                     
REMARK   3    L TENSOR                                                          
REMARK   3      L11:   3.3038 L22:   2.0932                                     
REMARK   3      L33:   3.0148 L12:  -0.1388                                     
REMARK   3      L13:   1.3793 L23:  -0.3361                                     
REMARK   3    S TENSOR                                                          
REMARK   3      S11:  -0.0006 S12:  -0.1532 S13:   0.0623                       
REMARK   3      S21:   0.0135 S22:  -0.0086 S23:   0.1235                       
REMARK   3      S31:   0.0654 S32:  -0.0560 S33:   0.0098                       
REMARK   3                                                                      
REMARK   3  NCS DETAILS                                                         
REMARK   3   NUMBER OF NCS GROUPS : NULL                                        
REMARK   3                                                                      
REMARK   3  OTHER REFINEMENT REMARKS: WATERS AND ROTAMER OUTLIERS WERE FIXED    
REMARK   3  WITH COOT(0.8.9.2) BEFORE DEPOSITION.                               
REMARK   4                                                                      
REMARK   4 8QKD COMPLIES WITH FORMAT V. 3.30, 13-JUL-11                         
REMARK 100                                                                      
REMARK 100 THIS ENTRY HAS BEEN PROCESSED BY PDBE ON 15-SEP-23.                  
REMARK 100 THE DEPOSITION ID IS D_1292133388.                                   
REMARK 200                                                                      
REMARK 200 EXPERIMENTAL DETAILS                                                 
REMARK 200  EXPERIMENT TYPE                : X-RAY DIFFRACTION                  
REMARK 200  DATE OF DATA COLLECTION        : 14-SEP-23                          
REMARK 200  TEMPERATURE           (KELVIN) : 100                                
REMARK 200  PH                             : NULL                               
REMARK 200  NUMBER OF CRYSTALS USED        : 1                                  
REMARK 200                                                                      
REMARK 200  SYNCHROTRON              (Y/N) : Y                                  
REMARK 200  RADIATION SOURCE               : DIAMOND                            
REMARK 200  BEAMLINE                       : I04                                
REMARK 200  X-RAY GENERATOR MODEL          : NULL                               
REMARK 200  MONOCHROMATIC OR LAUE    (M/L) : M                                  
REMARK 200  WAVELENGTH OR RANGE        (A) : 0.95373                            
REMARK 200  MONOCHROMATOR                  : NULL                               
REMARK 200  OPTICS                         : NULL                               
REMARK 200                                                                      
REMARK 200  DETECTOR TYPE                  : PIXEL                              
REMARK 200  DETECTOR MANUFACTURER          : DECTRIS EIGER2 XE 16M              
REMARK 200  INTENSITY-INTEGRATION SOFTWARE : XIA2.MULTIPLEX                     
REMARK 200  DATA SCALING SOFTWARE          : XIA2.MULTIPLEX                     
REMARK 200                                                                      
REMARK 200  NUMBER OF UNIQUE REFLECTIONS   : 18195                              
REMARK 200  RESOLUTION RANGE HIGH      (A) : 1.900                              
REMARK 200  RESOLUTION RANGE LOW       (A) : 60.540                             
REMARK 200  REJECTION CRITERIA  (SIGMA(I)) : NULL                               
REMARK 200                                                                      
REMARK 200 OVERALL.                                                             
REMARK 200  COMPLETENESS FOR RANGE     (%) : 99.8                               
REMARK 200  DATA REDUNDANCY                : 10.10                              
REMARK 200  R MERGE                    (I) : 0.05919                            
REMARK 200  R SYM                      (I) : NULL                               
REMARK 200  <I/SIGMA(I)> FOR THE DATA SET  : 20.1600                            
REMARK 200                                                                      
REMARK 200 IN THE HIGHEST RESOLUTION SHELL.                                     
REMARK 200  HIGHEST RESOLUTION SHELL, RANGE HIGH (A) : 1.90                     
REMARK 200  HIGHEST RESOLUTION SHELL, RANGE LOW  (A) : 1.97                     
REMARK 200  COMPLETENESS FOR SHELL     (%) : 99.8                               
REMARK 200  DATA REDUNDANCY IN SHELL       : 8.60                               
REMARK 200  R MERGE FOR SHELL          (I) : 0.47680                            
REMARK 200  R SYM FOR SHELL            (I) : NULL                               
REMARK 200  <I/SIGMA(I)> FOR SHELL         : 1.930                              
REMARK 200                                                                      
REMARK 200 DIFFRACTION PROTOCOL: SINGLE WAVELENGTH                              
REMARK 200 METHOD USED TO DETERMINE THE STRUCTURE: MOLECULAR REPLACEMENT        
REMARK 200 SOFTWARE USED: PHASER                                                
REMARK 200 STARTING MODEL: NULL                                                 
REMARK 200                                                                      
REMARK 200 REMARK: NULL                                                         
REMARK 280                                                                      
REMARK 280 CRYSTAL                                                              
REMARK 280 SOLVENT CONTENT, VS   (%): 34.91                                     
REMARK 280 MATTHEWS COEFFICIENT, VM (ANGSTROMS**3/DA): 1.89                     
REMARK 280                                                                      
REMARK 280 CRYSTALLIZATION CONDITIONS: JCSG+ D2: 0.2 M MAGNESIUM CHLORIDE       
REMARK 280  HEXAHYDRATE, 0.1 M SODIUM HEPES, PH 7.5, 30 % V/V PEG 400, VAPOR    
REMARK 280  DIFFUSION, SITTING DROP, TEMPERATURE 293.15K                        
REMARK 290                                                                      
REMARK 290 CRYSTALLOGRAPHIC SYMMETRY                                            
REMARK 290 SYMMETRY OPERATORS FOR SPACE GROUP: C 1 2 1                          
REMARK 290                                                                      
REMARK 290      SYMOP   SYMMETRY                                                
REMARK 290     NNNMMM   OPERATOR                                                
REMARK 290       1555   X,Y,Z                                                   
REMARK 290       2555   -X,Y,-Z                                                 
REMARK 290       3555   X+1/2,Y+1/2,Z                                           
REMARK 290       4555   -X+1/2,Y+1/2,-Z                                         
REMARK 290                                                                      
REMARK 290     WHERE NNN -> OPERATOR NUMBER                                     
REMARK 290           MMM -> TRANSLATION VECTOR                                  
REMARK 290                                                                      
REMARK 290 CRYSTALLOGRAPHIC SYMMETRY TRANSFORMATIONS                            
REMARK 290 THE FOLLOWING TRANSFORMATIONS OPERATE ON THE ATOM/HETATM             
REMARK 290 RECORDS IN THIS ENTRY TO PRODUCE CRYSTALLOGRAPHICALLY                
REMARK 290 RELATED MOLECULES.                                                   
REMARK 290   SMTRY1   1  1.000000  0.000000  0.000000        0.00000            
REMARK 290   SMTRY2   1  0.000000  1.000000  0.000000        0.00000            
REMARK 290   SMTRY3   1  0.000000  0.000000  1.000000        0.00000            
REMARK 290   SMTRY1   2 -1.000000  0.000000  0.000000        0.00000            
REMARK 290   SMTRY2   2  0.000000  1.000000  0.000000        0.00000            
REMARK 290   SMTRY3   2  0.000000  0.000000 -1.000000        0.00000            
REMARK 290   SMTRY1   3  1.000000  0.000000  0.000000       45.99050            
REMARK 290   SMTRY2   3  0.000000  1.000000  0.000000       20.67950            
REMARK 290   SMTRY3   3  0.000000  0.000000  1.000000        0.00000            
REMARK 290   SMTRY1   4 -1.000000  0.000000  0.000000       45.99050            
REMARK 290   SMTRY2   4  0.000000  1.000000  0.000000       20.67950            
REMARK 290   SMTRY3   4  0.000000  0.000000 -1.000000        0.00000            
REMARK 290                                                                      
REMARK 290 REMARK: NULL                                                         
REMARK 300                                                                      
REMARK 300 BIOMOLECULE: 1                                                       
REMARK 300 SEE REMARK 350 FOR THE AUTHOR PROVIDED AND/OR PROGRAM                
REMARK 300 GENERATED ASSEMBLY INFORMATION FOR THE STRUCTURE IN                  
REMARK 300 THIS ENTRY. THE REMARK MAY ALSO PROVIDE INFORMATION ON               
REMARK 300 BURIED SURFACE AREA.                                                 
REMARK 350                                                                      
REMARK 350 COORDINATES FOR A COMPLETE MULTIMER REPRESENTING THE KNOWN           
REMARK 350 BIOLOGICALLY SIGNIFICANT OLIGOMERIZATION STATE OF THE                
REMARK 350 MOLECULE CAN BE GENERATED BY APPLYING BIOMT TRANSFORMATIONS          
REMARK 350 GIVEN BELOW.  BOTH NON-CRYSTALLOGRAPHIC AND                          
REMARK 350 CRYSTALLOGRAPHIC OPERATIONS ARE GIVEN.                               
REMARK 350                                                                      
REMARK 350 BIOMOLECULE: 1                                                       
REMARK 350 AUTHOR DETERMINED BIOLOGICAL UNIT: MONOMERIC                         
REMARK 350 APPLY THE FOLLOWING TO CHAINS: A                                     
REMARK 350   BIOMT1   1  1.000000  0.000000  0.000000        0.00000            
REMARK 350   BIOMT2   1  0.000000  1.000000  0.000000        0.00000            
REMARK 350   BIOMT3   1  0.000000  0.000000  1.000000        0.00000            
REMARK 465                                                                      
REMARK 465 MISSING RESIDUES                                                     
REMARK 465 THE FOLLOWING RESIDUES WERE NOT LOCATED IN THE                       
REMARK 465 EXPERIMENT. (M=MODEL NUMBER; RES=RESIDUE NAME; C=CHAIN               
REMARK 465 IDENTIFIER; SSSEQ=SEQUENCE NUMBER; I=INSERTION CODE.)                
REMARK 465                                                                      
REMARK 465   M RES C SSSEQI                                                     
REMARK 465     GLY A    -3                                                      
REMARK 465     SER A    -2                                                      
REMARK 465     HIS A    -1                                                      
REMARK 470                                                                      
REMARK 470 MISSING ATOM                                                         
REMARK 470 THE FOLLOWING RESIDUES HAVE MISSING ATOMS (M=MODEL NUMBER;           
REMARK 470 RES=RESIDUE NAME; C=CHAIN IDENTIFIER; SSEQ=SEQUENCE NUMBER;          
REMARK 470 I=INSERTION CODE):                                                   
REMARK 470   M RES CSSEQI  ATOMS                                                
REMARK 470     MET A   0    CG   SD   CE                                        
REMARK 470     GLU A   1    CD   OE1  OE2                                       
REMARK 470     GLU A   8    CD   OE1  OE2                                       
REMARK 470     LYS A  11    CD   CE   NZ                                        
REMARK 470     GLU A  15    CD   OE1  OE2                                       
REMARK 470     GLU A  22    CD   OE1  OE2                                       
REMARK 470     LYS A  25    CG   CD   CE   NZ                                   
REMARK 470     LYS A  28    CE   NZ                                             
REMARK 470     GLU A  30    CG   CD   OE1  OE2                                  
REMARK 470     GLU A  32    CD   OE1  OE2                                       
REMARK 470     LYS A  35    CD   CE   NZ                                        
REMARK 470     LYS A  36    CD   CE   NZ                                        
REMARK 470     GLU A  38    CD   OE1  OE2                                       
REMARK 470     GLU A  42    CD   OE1  OE2                                       
REMARK 470     LYS A  43    CE   NZ                                             
REMARK 470     LYS A  46    CG   CD   CE   NZ                                   
REMARK 470     GLU A  50    CD   OE1  OE2                                       
REMARK 470     LYS A  53    CG   CD   CE   NZ                                   
REMARK 470     ASN A  60    CG   OD1  ND2                                       
REMARK 470     GLU A  63    CG   CD   OE1  OE2                                  
REMARK 470     LYS A  67    NZ                                                  
REMARK 470     LYS A  74    CE   NZ                                             
REMARK 470     LYS A  81    CG   CD   CE   NZ                                   
REMARK 470     LYS A  88    CE   NZ                                             
REMARK 470     LYS A  91    CE   NZ                                             
REMARK 470     GLU A  95    CG   CD   OE1  OE2                                  
REMARK 470     GLU A  98    CD   OE1  OE2                                       
REMARK 470     LYS A  99    CG   CD   CE   NZ                                   
REMARK 470     GLU A 102    CG   CD   OE1  OE2                                  
REMARK 470     LYS A 105    CD   CE   NZ                                        
REMARK 470     LYS A 106    CE   NZ                                             
REMARK 470     GLU A 112    CG   CD   OE1  OE2                                  
REMARK 470     LYS A 113    CG   CD   CE   NZ                                   
REMARK 470     LYS A 116    CG   CD   CE   NZ                                   
REMARK 470     ASN A 123    CG   OD1  ND2                                       
REMARK 470     LYS A 151    CG   CD   CE   NZ                                   
REMARK 470     ASP A 154    CG   OD1  OD2                                       
REMARK 470     GLU A 158    CG   CD   OE1  OE2                                  
REMARK 470     GLU A 159    CG   CD   OE1  OE2                                  
REMARK 470     LYS A 162    CG   CD   CE   NZ                                   
REMARK 470     LYS A 165    CG   CD   CE   NZ                                   
REMARK 470     GLU A 168    CD   OE1  OE2                                       
REMARK 470     GLU A 169    CG   CD   OE1  OE2                                  
REMARK 470     LYS A 172    CD   CE   NZ                                        
REMARK 470     GLU A 176    CG   CD   OE1  OE2                                  
REMARK 470     LYS A 183    CE   NZ                                             
REMARK 470     GLU A 186    CG   CD   OE1  OE2                                  
REMARK 470     LYS A 193    CD   CE   NZ                                        
REMARK 470     LYS A 219    CD   CE   NZ                                        
REMARK 470     GLU A 222    CD   OE1  OE2                                       
REMARK 470     LYS A 224    CG   CD   CE   NZ                                   
REMARK 470     GLU A 228    CG   CD   OE1  OE2                                  
REMARK 470     LYS A 229    CE   NZ                                             
REMARK 470     GLU A 231    CD   OE1  OE2                                       
REMARK 470     GLU A 242    CD   OE1  OE2                                       
REMARK 470     LYS A 243    CD   CE   NZ                                        
REMARK 470     LYS A 246    CE   NZ                                             
REMARK 470     GLU A 249    CD   OE1  OE2                                       
REMARK 470     GLU A 256    CG   CD   OE1  OE2                                  
REMARK 470     LYS A 259    CD   CE   NZ                                        
REMARK 470     LYS A 273    NZ                                                  
REMARK 500                                                                      
REMARK 500 GEOMETRY AND STEREOCHEMISTRY                                         
REMARK 500 SUBTOPIC: TORSION ANGLES                                             
REMARK 500                                                                      
REMARK 500 TORSION ANGLES OUTSIDE THE EXPECTED RAMACHANDRAN REGIONS:            
REMARK 500 (M=MODEL NUMBER; RES=RESIDUE NAME; C=CHAIN IDENTIFIER;               
REMARK 500 SSEQ=SEQUENCE NUMBER; I=INSERTION CODE).                             
REMARK 500                                                                      
REMARK 500 STANDARD TABLE:                                                      
REMARK 500 FORMAT:(10X,I3,1X,A3,1X,A1,I4,A1,4X,F7.2,3X,F7.2)                    
REMARK 500                                                                      
REMARK 500 EXPECTED VALUES: GJ KLEYWEGT AND TA JONES (1996). PHI/PSI-           
REMARK 500 CHOLOGY: RAMACHANDRAN REVISITED. STRUCTURE 4, 1395 - 1400            
REMARK 500                                                                      
REMARK 500  M RES CSSEQI        PSI       PHI                                   
REMARK 500    ASP A 154       80.83   -154.85                                   
REMARK 500    ASP A 184       86.25   -150.78                                   
REMARK 500                                                                      
REMARK 500 REMARK: NULL                                                         
REMARK 525                                                                      
REMARK 525 SOLVENT                                                              
REMARK 525                                                                      
REMARK 525 THE SOLVENT MOLECULES HAVE CHAIN IDENTIFIERS THAT                    
REMARK 525 INDICATE THE POLYMER CHAIN WITH WHICH THEY ARE MOST                  
REMARK 525 CLOSELY ASSOCIATED. THE REMARK LISTS ALL THE SOLVENT                 
REMARK 525 MOLECULES WHICH ARE MORE THAN 5A AWAY FROM THE                       
REMARK 525 NEAREST POLYMER CHAIN (M = MODEL NUMBER;                             
REMARK 525 RES=RESIDUE NAME; C=CHAIN IDENTIFIER; SSEQ=SEQUENCE                  
REMARK 525 NUMBER; I=INSERTION CODE):                                           
REMARK 525                                                                      
REMARK 525  M RES CSSEQI                                                        
REMARK 525    HOH A 465        DISTANCE =  6.48 ANGSTROMS                       
REMARK 525    HOH A 466        DISTANCE =  7.26 ANGSTROMS                       
DBREF  8QKD A   -3   280  PDB    8QKD     8QKD            -3    280             
SEQRES   1 A  284  GLY SER HIS MET GLU ILE ALA ALA THR LEU GLN GLU ILE          
SEQRES   2 A  284  ALA LYS THR LEU ALA GLU ILE ALA ILE THR LEU ALA GLU          
SEQRES   3 A  284  ILE ALA LYS THR LEU LYS PRO GLU SER GLU GLU ALA LYS          
SEQRES   4 A  284  LYS ALA GLU GLU GLU ALA GLU LYS ALA ALA LYS GLU VAL          
SEQRES   5 A  284  GLU GLU ALA ILE LYS TYR ALA LYS GLU HIS PRO ASN SER          
SEQRES   6 A  284  LEU GLU ALA VAL ALA LYS THR LEU GLN ALA ILE ALA LYS          
SEQRES   7 A  284  THR LEU ALA THR ILE ALA LYS THR LEU ALA TYR ILE ALA          
SEQRES   8 A  284  LYS THR LEU LYS PRO GLU SER GLU GLU ALA GLU LYS ALA          
SEQRES   9 A  284  GLU GLU GLU ALA LYS LYS ALA ALA GLU ARG THR GLU LYS          
SEQRES  10 A  284  ALA ILE LYS TYR ALA GLN ALA HIS PRO ASN SER LEU GLU          
SEQRES  11 A  284  ALA VAL ALA LYS THR LEU LEU ALA ILE ALA TRP THR LEU          
SEQRES  12 A  284  ALA VAL ILE ALA TRP THR LEU ALA TYR ILE ALA LYS THR          
SEQRES  13 A  284  LEU ASP PRO GLU SER GLU GLU ALA GLU LYS ALA LYS LYS          
SEQRES  14 A  284  ALA ALA GLU GLU ALA LYS LYS LYS VAL GLU GLU ALA GLU          
SEQRES  15 A  284  LYS ILE ALA GLN LYS ASP PRO GLU SER LEU GLU ALA VAL          
SEQRES  16 A  284  ALA LYS THR LEU ALA ALA ILE ALA ALA THR LEU ALA VAL          
SEQRES  17 A  284  ILE ALA LYS THR LEU ALA TYR ILE ALA LYS THR LEU ASP          
SEQRES  18 A  284  PRO LYS SER GLU GLU ALA LYS LYS ALA LYS GLU LYS ALA          
SEQRES  19 A  284  GLU ALA ALA ALA LYS LYS ALA ALA GLU ALA ILE GLU LYS          
SEQRES  20 A  284  ALA GLU LYS ASP PRO GLU SER LEU GLU ALA ILE ALA GLU          
SEQRES  21 A  284  THR LEU LYS ALA ILE ALA ASP THR LEU LYS VAL ILE ALA          
SEQRES  22 A  284  GLU THR LEU LYS THR ILE ALA LYS THR LEU LYS                  
HET    PEG  A 301       7                                                       
HET    PEG  A 302       7                                                       
HETNAM     PEG DI(HYDROXYETHYL)ETHER                                            
FORMUL   2  PEG    2(C4 H10 O3)                                                 
FORMUL   4  HOH   *66(H2 O)                                                     
HELIX    1 AA1 GLU A    1  LYS A   28  1                                  28    
HELIX    2 AA2 SER A   31  HIS A   58  1                                  28    
HELIX    3 AA3 SER A   61  LYS A   91  1                                  31    
HELIX    4 AA4 SER A   94  HIS A  121  1                                  28    
HELIX    5 AA5 SER A  124  ASP A  154  1                                  31    
HELIX    6 AA6 SER A  157  ASP A  184  1                                  28    
HELIX    7 AA7 SER A  187  ASP A  217  1                                  31    
HELIX    8 AA8 SER A  220  ASP A  247  1                                  28    
HELIX    9 AA9 SER A  250  LEU A  279  1                                  30    
CRYST1   91.981   41.359   62.556  90.00 104.60  90.00 C 1 2 1       4          
ORIGX1      1.000000  0.000000  0.000000        0.00000                         
ORIGX2      0.000000  1.000000  0.000000        0.00000                         
ORIGX3      0.000000  0.000000  1.000000        0.00000                         
SCALE1      0.010872  0.000000  0.002832        0.00000                         
SCALE2      0.000000  0.024179  0.000000        0.00000                         
SCALE3      0.000000  0.000000  0.016519        0.00000                         
ATOM      1  N   MET A   0       8.798   2.642  -5.109  1.00 70.44           N  
ATOM      2  CA  MET A   0       9.890   1.825  -5.618  1.00 75.61           C  
ATOM      3  C   MET A   0       9.867   0.373  -5.122  1.00 71.99           C  
ATOM      4  O   MET A   0       9.082  -0.431  -5.615  1.00 80.70           O  
ATOM      5  CB  MET A   0      11.230   2.479  -5.306  1.00 71.46           C  
ATOM      6  N   GLU A   1      10.721   0.054  -4.150  1.00 69.05           N  
ANISOU    6  N   GLU A   1     9262   9211   7762    -18  -1157     96       N  
ATOM      7  CA  GLU A   1      10.814  -1.291  -3.584  1.00 54.03           C  
ANISOU    7  CA  GLU A   1     7405   7207   5919    -24  -1154    -80       C  
ATOM      8  C   GLU A   1      10.766  -1.348  -2.052  1.00 52.93           C  
ANISOU    8  C   GLU A   1     7147   6934   6031    -59  -1052    -42       C  
ATOM      9  O   GLU A   1      11.659  -1.847  -1.417  1.00 50.45           O  
ANISOU    9  O   GLU A   1     6848   6586   5737    -24   -911    -77       O  
ATOM     10  CB  GLU A   1      12.091  -1.933  -4.059  1.00 64.15           C  
ANISOU   10  CB  GLU A   1     8817   8563   6994     66  -1058   -208       C  
ATOM     11  CG  GLU A   1      13.113  -0.958  -4.595  1.00 66.47           C  
ANISOU   11  CG  GLU A   1     9116   9032   7109    125   -913    -97       C  
ATOM     12  N   ILE A   2       9.686  -0.871  -1.481  1.00 46.07           N  
ANISOU   12  N   ILE A   2     6149   6010   5346   -122  -1128     30       N  
ATOM     13  CA  ILE A   2       9.517  -0.811  -0.055  1.00 46.60           C  
ANISOU   13  CA  ILE A   2     6089   5993   5623   -147  -1026     75       C  
ATOM     14  C   ILE A   2       9.762  -2.116   0.675  1.00 48.91           C  
ANISOU   14  C   ILE A   2     6415   6188   5981   -187   -994    -27       C  
ATOM     15  O   ILE A   2      10.595  -2.183   1.532  1.00 36.96           O  
ANISOU   15  O   ILE A   2     4897   4638   4509   -162   -852    -25       O  
ATOM     16  CB  ILE A   2       8.107  -0.307   0.297  1.00 48.28           C  
ANISOU   16  CB  ILE A   2     6139   6201   6003   -187  -1116    155       C  
ATOM     17  CG1 ILE A   2       7.958   1.170   0.023  1.00 50.71           C  
ANISOU   17  CG1 ILE A   2     6410   6567   6292   -128  -1148    277       C  
ATOM     18  CG2 ILE A   2       7.777  -0.501   1.744  1.00 37.04           C  
ANISOU   18  CG2 ILE A   2     4583   4722   4768   -215  -1012    169       C  
ATOM     19  CD1 ILE A   2       8.543   1.595  -1.273  1.00 73.69           C  
ANISOU   19  CD1 ILE A   2     9432   9565   9001   -112  -1267    306       C  
ATOM     20  N   ALA A   3       9.050  -3.160   0.294  1.00 42.84           N  
ANISOU   20  N   ALA A   3     5685   5364   5229   -257  -1144   -109       N  
ATOM     21  CA  ALA A   3       9.143  -4.431   1.006  1.00 51.73           C  
ANISOU   21  CA  ALA A   3     6850   6361   6442   -314  -1147   -183       C  
ATOM     22  C   ALA A   3      10.533  -5.040   0.876  1.00 44.44           C  
ANISOU   22  C   ALA A   3     6084   5409   5394   -217  -1064   -286       C  
ATOM     23  O   ALA A   3      11.074  -5.577   1.850  1.00 40.52           O  
ANISOU   23  O   ALA A   3     5594   4826   4975   -214   -977   -291       O  
ATOM     24  CB  ALA A   3       8.082  -5.405   0.492  1.00 52.24           C  
ANISOU   24  CB  ALA A   3     6935   6352   6561   -426  -1359   -247       C  
ATOM     25  N   ALA A   4      11.127  -4.963  -0.317  1.00 39.02           N  
ANISOU   25  N   ALA A   4     5514   4810   4503   -127  -1088   -364       N  
ATOM     26  CA  ALA A   4      12.464  -5.513  -0.513  1.00 34.95           C  
ANISOU   26  CA  ALA A   4     5121   4303   3855     -8   -998   -473       C  
ATOM     27  C   ALA A   4      13.499  -4.768   0.320  1.00 36.54           C  
ANISOU   27  C   ALA A   4     5249   4561   4073     49   -794   -379       C  
ATOM     28  O   ALA A   4      14.440  -5.377   0.843  1.00 39.68           O  
ANISOU   28  O   ALA A   4     5688   4911   4476    116   -712   -438       O  
ATOM     29  CB  ALA A   4      12.838  -5.470  -1.994  1.00 47.15           C  
ANISOU   29  CB  ALA A   4     6781   5988   5145     81  -1046   -567       C  
ATOM     30  N   THR A   5      13.348  -3.449   0.455  1.00 33.94           N  
ANISOU   30  N   THR A   5     4812   4322   3761     27   -729   -236       N  
ATOM     31  CA  THR A   5      14.316  -2.682   1.234  1.00 35.23           C  
ANISOU   31  CA  THR A   5     4910   4526   3948     65   -561   -152       C  
ATOM     32  C   THR A   5      14.217  -3.015   2.717  1.00 31.60           C  
ANISOU   32  C   THR A   5     4384   3951   3670     23   -508   -132       C  
ATOM     33  O   THR A   5      15.235  -3.049   3.421  1.00 28.38           O  
ANISOU   33  O   THR A   5     3970   3544   3267     69   -394   -129       O  
ATOM     34  CB  THR A   5      14.115  -1.184   0.998  1.00 32.68           C  
ANISOU   34  CB  THR A   5     4508   4288   3620     45   -539     -9       C  
ATOM     35  OG1 THR A   5      14.096  -0.924  -0.410  1.00 39.56           O  
ANISOU   35  OG1 THR A   5     5446   5277   4309     68   -606     -1       O  
ATOM     36  CG2 THR A   5      15.236  -0.383   1.641  1.00 37.14           C  
ANISOU   36  CG2 THR A   5     5024   4891   4196     73   -389     68       C  
ATOM     37  N   LEU A   6      13.003  -3.277   3.210  1.00 31.06           N  
ANISOU   37  N   LEU A   6     4257   3805   3741    -68   -591   -110       N  
ATOM     38  CA  LEU A   6      12.849  -3.687   4.603  1.00 29.16           C  
ANISOU   38  CA  LEU A   6     3953   3483   3642   -119   -539    -79       C  
ATOM     39  C   LEU A   6      13.553  -5.009   4.872  1.00 28.11           C  
ANISOU   39  C   LEU A   6     3928   3249   3504    -95   -546   -160       C  
ATOM     40  O   LEU A   6      14.120  -5.209   5.952  1.00 29.91           O  
ANISOU   40  O   LEU A   6     4136   3443   3785    -87   -461   -128       O  
ATOM     41  CB  LEU A   6      11.366  -3.789   4.967  1.00 35.97           C  
ANISOU   41  CB  LEU A   6     4711   4316   4639   -231   -623    -29       C  
ATOM     42  CG  LEU A   6      10.622  -2.479   5.213  1.00 37.03           C  
ANISOU   42  CG  LEU A   6     4701   4534   4836   -233   -594     57       C  
ATOM     43  CD1 LEU A   6       9.156  -2.756   5.529  1.00 41.29           C  
ANISOU   43  CD1 LEU A   6     5111   5073   5505   -335   -676     96       C  
ATOM     44  CD2 LEU A   6      11.282  -1.728   6.358  1.00 35.85           C  
ANISOU   44  CD2 LEU A   6     4496   4411   4716   -187   -442     99       C  
ATOM     45  N   GLN A   7      13.520  -5.931   3.907  1.00 28.83           N  
ANISOU   45  N   GLN A   7     4140   3283   3530    -76   -663   -272       N  
ATOM     46  CA  GLN A   7      14.228  -7.195   4.081  1.00 30.76           C  
ANISOU   46  CA  GLN A   7     4504   3404   3781    -23   -691   -369       C  
ATOM     47  C   GLN A   7      15.727  -6.966   4.220  1.00 29.56           C  
ANISOU   47  C   GLN A   7     4371   3328   3534    119   -551   -394       C  
ATOM     48  O   GLN A   7      16.397  -7.639   5.012  1.00 31.02           O  
ANISOU   48  O   GLN A   7     4583   3428   3776    159   -520   -403       O  
ATOM     49  CB  GLN A   7      13.932  -8.130   2.909  1.00 32.53           C  
ANISOU   49  CB  GLN A   7     4869   3552   3939     -5   -856   -520       C  
ATOM     50  CG  GLN A   7      12.529  -8.706   2.911  1.00 42.08           C  
ANISOU   50  CG  GLN A   7     6068   4642   5279   -167  -1029   -502       C  
ATOM     51  CD  GLN A   7      12.188  -9.406   1.610  1.00 53.93           C  
ANISOU   51  CD  GLN A   7     7708   6090   6694   -153  -1213   -664       C  
ATOM     52  OE1 GLN A   7      13.007 -10.138   1.053  1.00 55.14           O  
ANISOU   52  OE1 GLN A   7     8013   6188   6749    -24  -1244   -826       O  
ATOM     53  NE2 GLN A   7      10.975  -9.182   1.118  1.00 47.00           N  
ANISOU   53  NE2 GLN A   7     6774   5236   5847   -273  -1344   -634       N  
ATOM     54  N   GLU A   8      16.270  -6.015   3.455  1.00 29.08           N  
ANISOU   54  N   GLU A   8     4284   3433   3332    187   -473   -389       N  
ATOM     55  CA  GLU A   8      17.690  -5.697   3.557  1.00 33.63           C  
ANISOU   55  CA  GLU A   8     4840   4114   3822    301   -335   -391       C  
ATOM     56  C   GLU A   8      18.009  -5.048   4.897  1.00 29.65           C  
ANISOU   56  C   GLU A   8     4227   3611   3427    258   -234   -271       C  
ATOM     57  O   GLU A   8      19.032  -5.360   5.519  1.00 28.30           O  
ANISOU   57  O   GLU A   8     4048   3439   3265    327   -166   -281       O  
ATOM     58  CB  GLU A   8      18.101  -4.787   2.398  1.00 35.81           C  
ANISOU   58  CB  GLU A   8     5102   4583   3921    347   -282   -377       C  
ATOM     59  CG  GLU A   8      19.494  -4.186   2.541  1.00 49.99           C  
ANISOU   59  CG  GLU A   8     6827   6522   5643    422   -129   -330       C  
ATOM     60  N   ILE A   9      17.132  -4.155   5.361  1.00 27.41           N  
ANISOU   60  N   ILE A   9     3858   3333   3224    156   -233   -168       N  
ATOM     61  CA  ILE A   9      17.308  -3.526   6.667  1.00 26.82           C  
ANISOU   61  CA  ILE A   9     3691   3261   3241    120   -150    -80       C  
ATOM     62  C   ILE A   9      17.330  -4.582   7.767  1.00 32.30           C  
ANISOU   62  C   ILE A   9     4406   3844   4021    102   -163    -85       C  
ATOM     63  O   ILE A   9      18.182  -4.555   8.662  1.00 25.48           O  
ANISOU   63  O   ILE A   9     3518   2994   3170    135    -94    -58       O  
ATOM     64  CB  ILE A   9      16.200  -2.483   6.904  1.00 27.97           C  
ANISOU   64  CB  ILE A   9     3748   3423   3458     40   -163     -3       C  
ATOM     65  CG1 ILE A   9      16.436  -1.238   6.040  1.00 25.88           C  
ANISOU   65  CG1 ILE A   9     3460   3251   3122     60   -144     42       C  
ATOM     66  CG2 ILE A   9      16.101  -2.127   8.386  1.00 26.87           C  
ANISOU   66  CG2 ILE A   9     3528   3271   3412      5    -98     51       C  
ATOM     67  CD1 ILE A   9      15.154  -0.444   5.734  1.00 22.78           C  
ANISOU   67  CD1 ILE A   9     3012   2855   2787     11   -215     92       C  
ATOM     68  N   ALA A  10      16.397  -5.537   7.709  1.00 24.89           N  
ANISOU   68  N   ALA A  10     3515   2795   3145     38   -268   -106       N  
ATOM     69  CA  ALA A  10      16.344  -6.588   8.724  1.00 25.14           C  
ANISOU   69  CA  ALA A  10     3577   2709   3266     -4   -299    -76       C  
ATOM     70  C   ALA A  10      17.620  -7.418   8.730  1.00 27.21           C  
ANISOU   70  C   ALA A  10     3931   2913   3494    117   -297   -144       C  
ATOM     71  O   ALA A  10      18.166  -7.729   9.796  1.00 26.18           O  
ANISOU   71  O   ALA A  10     3790   2752   3405    128   -264    -88       O  
ATOM     72  CB  ALA A  10      15.126  -7.485   8.490  1.00 26.96           C  
ANISOU   72  CB  ALA A  10     3846   2819   3580   -117   -434    -77       C  
ATOM     73  N   LYS A  11      18.117  -7.779   7.544  1.00 28.14           N  
ANISOU   73  N   LYS A  11     4132   3032   3527    223   -334   -268       N  
ATOM     74  CA  LYS A  11      19.312  -8.611   7.461  1.00 28.90           C  
ANISOU   74  CA  LYS A  11     4304   3083   3592    374   -336   -357       C  
ATOM     75  C   LYS A  11      20.520  -7.901   8.058  1.00 32.12           C  
ANISOU   75  C   LYS A  11     4616   3628   3960    449   -202   -306       C  
ATOM     76  O   LYS A  11      21.289  -8.496   8.821  1.00 26.58           O  
ANISOU   76  O   LYS A  11     3924   2872   3303    516   -201   -296       O  
ATOM     77  CB  LYS A  11      19.578  -8.998   6.005  1.00 30.76           C  
ANISOU   77  CB  LYS A  11     4633   3344   3711    491   -382   -521       C  
ATOM     78  CG  LYS A  11      20.887  -9.745   5.795  1.00 43.86           C  
ANISOU   78  CG  LYS A  11     6346   4999   5320    691   -363   -641       C  
ATOM     79  N   THR A  12      20.697  -6.618   7.726  1.00 28.52           N  
ANISOU   79  N   THR A  12     4066   3342   3429    430   -106   -263       N  
ATOM     80  CA  THR A  12      21.838  -5.870   8.247  1.00 27.90           C  
ANISOU   80  CA  THR A  12     3887   3390   3323    475      3   -210       C  
ATOM     81  C   THR A  12      21.759  -5.724   9.761  1.00 27.94           C  
ANISOU   81  C   THR A  12     3843   3349   3423    402     15   -113       C  
ATOM     82  O   THR A  12      22.782  -5.788  10.452  1.00 26.35           O  
ANISOU   82  O   THR A  12     3601   3185   3227    460     51    -92       O  
ATOM     83  CB  THR A  12      21.915  -4.496   7.580  1.00 25.77           C  
ANISOU   83  CB  THR A  12     3539   3277   2976    436     76   -162       C  
ATOM     84  OG1 THR A  12      21.911  -4.658   6.156  1.00 28.25           O  
ANISOU   84  OG1 THR A  12     3904   3660   3170    496     64   -239       O  
ATOM     85  CG2 THR A  12      23.189  -3.763   7.997  1.00 30.73           C  
ANISOU   85  CG2 THR A  12     4061   4034   3583    466    172   -107       C  
ATOM     86  N   LEU A  13      20.553  -5.536  10.297  1.00 26.00           N  
ANISOU   86  N   LEU A  13     3593   3045   3242    279    -16    -53       N  
ATOM     87  CA  LEU A  13      20.407  -5.401  11.741  1.00 24.21           C  
ANISOU   87  CA  LEU A  13     3320   2808   3070    214      4     33       C  
ATOM     88  C   LEU A  13      20.710  -6.710  12.453  1.00 24.79           C  
ANISOU   88  C   LEU A  13     3463   2768   3190    240    -56     53       C  
ATOM     89  O   LEU A  13      21.240  -6.698  13.570  1.00 24.96           O  
ANISOU   89  O   LEU A  13     3454   2815   3216    242    -33    116       O  
ATOM     90  CB  LEU A  13      18.997  -4.915  12.079  1.00 26.83           C  
ANISOU   90  CB  LEU A  13     3610   3138   3446     93      0     85       C  
ATOM     91  CG  LEU A  13      18.799  -3.401  11.990  1.00 28.29           C  
ANISOU   91  CG  LEU A  13     3709   3426   3613     73     60     96       C  
ATOM     92  CD1 LEU A  13      17.324  -3.048  12.131  1.00 29.92           C  
ANISOU   92  CD1 LEU A  13     3865   3631   3871    -12     44    124       C  
ATOM     93  CD2 LEU A  13      19.614  -2.708  13.065  1.00 29.24           C  
ANISOU   93  CD2 LEU A  13     3777   3614   3721     88    122    122       C  
ATOM     94  N   ALA A  14      20.392  -7.845  11.826  1.00 25.63           N  
ANISOU   94  N   ALA A  14     3672   2736   3331    261   -151      1       N  
ATOM     95  CA  ALA A  14      20.747  -9.131  12.417  1.00 25.17           C  
ANISOU   95  CA  ALA A  14     3699   2528   3335    297   -235     23       C  
ATOM     96  C   ALA A  14      22.259  -9.300  12.484  1.00 29.01           C  
ANISOU   96  C   ALA A  14     4178   3057   3789    465   -209    -24       C  
ATOM     97  O   ALA A  14      22.794  -9.764  13.497  1.00 30.22           O  
ANISOU   97  O   ALA A  14     4336   3171   3977    489   -235     49       O  
ATOM     98  CB  ALA A  14      20.108 -10.268  11.619  1.00 26.61           C  
ANISOU   98  CB  ALA A  14     4008   2524   3578    289   -368    -47       C  
ATOM     99  N   GLU A  15      22.964  -8.916  11.416  1.00 28.89           N  
ANISOU   99  N   GLU A  15     4136   3145   3697    582   -157   -134       N  
ATOM    100  CA  GLU A  15      24.424  -8.954  11.429  1.00 28.13           C  
ANISOU  100  CA  GLU A  15     3984   3139   3564    742   -113   -175       C  
ATOM    101  C   GLU A  15      24.988  -8.021  12.494  1.00 27.91           C  
ANISOU  101  C   GLU A  15     3834   3243   3526    690    -40    -68       C  
ATOM    102  O   GLU A  15      25.973  -8.352  13.166  1.00 29.80           O  
ANISOU  102  O   GLU A  15     4037   3500   3783    776    -54    -44       O  
ATOM    103  CB  GLU A  15      24.964  -8.582  10.047  1.00 31.33           C  
ANISOU  103  CB  GLU A  15     4357   3684   3864    850    -46   -292       C  
ATOM    104  CG  GLU A  15      26.485  -8.581   9.953  1.00 45.52           C  
ANISOU  104  CG  GLU A  15     6057   5622   5615   1017     19   -332       C  
ATOM    105  N   ILE A  16      24.375  -6.848  12.657  1.00 26.45           N  
ANISOU  105  N   ILE A  16     3587   3146   3318    558     20    -14       N  
ATOM    106  CA  ILE A  16      24.805  -5.901  13.683  1.00 28.45           C  
ANISOU  106  CA  ILE A  16     3743   3504   3562    501     69     63       C  
ATOM    107  C   ILE A  16      24.629  -6.505  15.071  1.00 31.04           C  
ANISOU  107  C   ILE A  16     4106   3760   3927    462     14    146       C  
ATOM    108  O   ILE A  16      25.517  -6.406  15.927  1.00 26.20           O  
ANISOU  108  O   ILE A  16     3442   3209   3303    495      9    186       O  
ATOM    109  CB  ILE A  16      24.033  -4.577  13.538  1.00 24.52           C  
ANISOU  109  CB  ILE A  16     3198   3072   3048    384    122     83       C  
ATOM    110  CG1 ILE A  16      24.607  -3.748  12.381  1.00 26.75           C  
ANISOU  110  CG1 ILE A  16     3420   3465   3280    413    179     49       C  
ATOM    111  CG2 ILE A  16      24.074  -3.779  14.833  1.00 27.70           C  
ANISOU  111  CG2 ILE A  16     3543   3528   3453    311    139    142       C  
ATOM    112  CD1 ILE A  16      23.669  -2.639  11.894  1.00 25.93           C  
ANISOU  112  CD1 ILE A  16     3304   3376   3173    315    198     67       C  
ATOM    113  N   ALA A  17      23.481  -7.147  15.314  1.00 24.57           N  
ANISOU  113  N   ALA A  17     3366   2823   3146    380    -34    186       N  
ATOM    114  CA  ALA A  17      23.234  -7.745  16.623  1.00 25.42           C  
ANISOU  114  CA  ALA A  17     3506   2882   3270    321    -81    298       C  
ATOM    115  C   ALA A  17      24.260  -8.825  16.942  1.00 26.54           C  
ANISOU  115  C   ALA A  17     3699   2940   3445    440   -163    318       C  
ATOM    116  O   ALA A  17      24.732  -8.928  18.081  1.00 28.94           O  
ANISOU  116  O   ALA A  17     3988   3282   3727    437   -187    408       O  
ATOM    117  CB  ALA A  17      21.816  -8.320  16.685  1.00 24.58           C  
ANISOU  117  CB  ALA A  17     3459   2671   3208    195   -119    357       C  
ATOM    118  N   ILE A  18      24.619  -9.641  15.949  1.00 31.10           N  
ANISOU  118  N   ILE A  18     4341   3407   4070    559   -217    228       N  
ATOM    119  CA  ILE A  18      25.590 -10.704  16.184  1.00 28.43           C  
ANISOU  119  CA  ILE A  18     4053   2969   3782    707   -309    229       C  
ATOM    120  C   ILE A  18      26.961 -10.113  16.490  1.00 27.46           C  
ANISOU  120  C   ILE A  18     3805   3017   3613    817   -260    215       C  
ATOM    121  O   ILE A  18      27.642 -10.549  17.424  1.00 28.59           O  
ANISOU  121  O   ILE A  18     3940   3149   3773    870   -325    294       O  
ATOM    122  CB  ILE A  18      25.643 -11.667  14.984  1.00 29.14           C  
ANISOU  122  CB  ILE A  18     4242   2902   3926    838   -379     94       C  
ATOM    123  CG1 ILE A  18      24.424 -12.590  14.994  1.00 39.67           C  
ANISOU  123  CG1 ILE A  18     5719   4008   5345    720   -491    141       C  
ATOM    124  CG2 ILE A  18      26.925 -12.499  15.015  1.00 38.68           C  
ANISOU  124  CG2 ILE A  18     5462   4057   5178   1058   -448     44       C  
ATOM    125  CD1 ILE A  18      24.100 -13.180  13.647  1.00 45.79           C  
ANISOU  125  CD1 ILE A  18     6594   4655   6150    791   -551    -22       C  
ATOM    126  N   THR A  19      27.382  -9.107  15.714  1.00 27.21           N  
ANISOU  126  N   THR A  19     3665   3150   3523    841   -156    132       N  
ATOM    127  CA  THR A  19      28.683  -8.480  15.960  1.00 29.54           C  
ANISOU  127  CA  THR A  19     3816   3621   3786    915   -113    132       C  
ATOM    128  C   THR A  19      28.736  -7.826  17.335  1.00 26.43           C  
ANISOU  128  C   THR A  19     3373   3303   3365    801   -123    241       C  
ATOM    129  O   THR A  19      29.754  -7.914  18.034  1.00 27.33           O  
ANISOU  129  O   THR A  19     3418   3487   3482    868   -167    280       O  
ATOM    130  CB  THR A  19      28.999  -7.450  14.871  1.00 32.65           C  
ANISOU  130  CB  THR A  19     4104   4178   4124    914     -1     59       C  
ATOM    131  OG1 THR A  19      28.729  -8.010  13.580  1.00 36.23           O  
ANISOU  131  OG1 THR A  19     4623   4578   4564   1003     11    -50       O  
ATOM    132  CG2 THR A  19      30.459  -7.016  14.940  1.00 38.73           C  
ANISOU  132  CG2 THR A  19     4707   5131   4879   1000     34     60       C  
ATOM    133  N   LEU A  20      27.651  -7.164  17.741  1.00 29.70           N  
ANISOU  133  N   LEU A  20     3818   3718   3748    640    -89    281       N  
ATOM    134  CA  LEU A  20      27.645  -6.498  19.038  1.00 28.84           C  
ANISOU  134  CA  LEU A  20     3673   3698   3587    546    -94    354       C  
ATOM    135  C   LEU A  20      27.730  -7.510  20.174  1.00 31.83           C  
ANISOU  135  C   LEU A  20     4119   4012   3962    561   -190    462       C  
ATOM    136  O   LEU A  20      28.377  -7.252  21.196  1.00 31.13           O  
ANISOU  136  O   LEU A  20     3986   4020   3823    559   -229    514       O  
ATOM    137  CB  LEU A  20      26.396  -5.631  19.173  1.00 29.17           C  
ANISOU  137  CB  LEU A  20     3730   3759   3594    403    -31    350       C  
ATOM    138  CG  LEU A  20      26.330  -4.765  20.430  1.00 35.80           C  
ANISOU  138  CG  LEU A  20     4534   4710   4360    322    -24    380       C  
ATOM    139  CD1 LEU A  20      27.511  -3.808  20.450  1.00 29.99           C  
ANISOU  139  CD1 LEU A  20     3694   4084   3617    345    -28    333       C  
ATOM    140  CD2 LEU A  20      25.014  -4.006  20.477  1.00 32.77           C  
ANISOU  140  CD2 LEU A  20     4161   4339   3952    219     41    355       C  
ATOM    141  N   ALA A  21      27.090  -8.670  20.012  1.00 30.81           N  
ANISOU  141  N   ALA A  21     4106   3715   3887    569   -246    507       N  
ATOM    142  CA  ALA A  21      27.231  -9.733  21.002  1.00 35.06           C  
ANISOU  142  CA  ALA A  21     4721   4163   4436    583   -357    639       C  
ATOM    143  C   ALA A  21      28.655 -10.271  21.047  1.00 34.72           C  
ANISOU  143  C   ALA A  21     4641   4115   4436    763   -441    629       C  
ATOM    144  O   ALA A  21      29.134 -10.663  22.117  1.00 36.43           O  
ANISOU  144  O   ALA A  21     4868   4345   4628    780   -530    743       O  
ATOM    145  CB  ALA A  21      26.243 -10.862  20.709  1.00 35.28           C  
ANISOU  145  CB  ALA A  21     4883   3979   4541    535   -419    695       C  
ATOM    146  N   GLU A  22      29.347 -10.297  19.905  1.00 35.27           N  
ANISOU  146  N   GLU A  22     4656   4186   4560    906   -415    497       N  
ATOM    147  CA  GLU A  22      30.749 -10.708  19.905  1.00 35.30           C  
ANISOU  147  CA  GLU A  22     4580   4228   4604   1098   -477    472       C  
ATOM    148  C   GLU A  22      31.612  -9.716  20.675  1.00 34.23           C  
ANISOU  148  C   GLU A  22     4294   4311   4400   1065   -459    506       C  
ATOM    149  O   GLU A  22      32.570 -10.107  21.354  1.00 35.73           O  
ANISOU  149  O   GLU A  22     4433   4538   4606   1165   -555    564       O  
ATOM    150  CB  GLU A  22      31.255 -10.856  18.469  1.00 39.24           C  
ANISOU  150  CB  GLU A  22     5030   4734   5146   1258   -422    312       C  
ATOM    151  CG  GLU A  22      30.716 -12.076  17.742  1.00 53.35           C  
ANISOU  151  CG  GLU A  22     6976   6282   7014   1350   -491    249       C  
ATOM    152  N   ILE A  23      31.292  -8.425  20.569  1.00 32.81           N  
ANISOU  152  N   ILE A  23     4045   4266   4155    928   -355    467       N  
ATOM    153  CA  ILE A  23      32.012  -7.405  21.325  1.00 37.76           C  
ANISOU  153  CA  ILE A  23     4547   5075   4724    868   -359    487       C  
ATOM    154  C   ILE A  23      31.795  -7.600  22.819  1.00 36.03           C  
ANISOU  154  C   ILE A  23     4396   4862   4433    798   -450    603       C  
ATOM    155  O   ILE A  23      32.735  -7.502  23.617  1.00 33.99           O  
ANISOU  155  O   ILE A  23     4061   4707   4146    832   -536    647       O  
ATOM    156  CB  ILE A  23      31.573  -6.001  20.868  1.00 33.77           C  
ANISOU  156  CB  ILE A  23     3987   4660   4183    732   -250    418       C  
ATOM    157  CG1 ILE A  23      32.169  -5.671  19.498  1.00 35.16           C  
ANISOU  157  CG1 ILE A  23     4055   4900   4406    800   -169    336       C  
ATOM    158  CG2 ILE A  23      31.964  -4.952  21.901  1.00 38.48           C  
ANISOU  158  CG2 ILE A  23     4514   5390   4718    630   -284    436       C  
ATOM    159  CD1 ILE A  23      31.503  -4.486  18.822  1.00 34.71           C  
ANISOU  159  CD1 ILE A  23     3987   4873   4330    669    -72    291       C  
ATOM    160  N   ALA A  24      30.552  -7.881  23.220  1.00 32.87           N  
ANISOU  160  N   ALA A  24     4128   4373   3988    694   -436    662       N  
ATOM    161  CA  ALA A  24      30.263  -8.126  24.630  1.00 40.04           C  
ANISOU  161  CA  ALA A  24     5104   5315   4795    620   -506    791       C  
ATOM    162  C   ALA A  24      31.065  -9.306  25.161  1.00 36.93           C  
ANISOU  162  C   ALA A  24     4742   4852   4438    741   -654    907       C  
ATOM    163  O   ALA A  24      31.586  -9.258  26.281  1.00 35.68           O  
ANISOU  163  O   ALA A  24     4568   4799   4191    733   -742    993       O  
ATOM    164  CB  ALA A  24      28.766  -8.366  24.826  1.00 32.79           C  
ANISOU  164  CB  ALA A  24     4299   4326   3834    491   -451    852       C  
ATOM    165  N   LYS A  25      31.178 -10.376  24.369  1.00 35.98           N  
ANISOU  165  N   LYS A  25     4675   4550   4447    864   -697    904       N  
ATOM    166  CA  LYS A  25      31.972 -11.525  24.794  1.00 38.51           C  
ANISOU  166  CA  LYS A  25     5031   4770   4832   1010   -855   1005       C  
ATOM    167  C   LYS A  25      33.462 -11.205  24.804  1.00 39.70           C  
ANISOU  167  C   LYS A  25     5014   5066   5006   1158   -903    948       C  
ATOM    168  O   LYS A  25      34.203 -11.737  25.638  1.00 37.11           O  
ANISOU  168  O   LYS A  25     4675   4749   4675   1241  -1046   1057       O  
ATOM    169  CB  LYS A  25      31.689 -12.722  23.885  1.00 49.72           C  
ANISOU  169  CB  LYS A  25     6562   5932   6399   1120   -902    981       C  
ATOM    170  N   THR A  26      33.917 -10.340  23.895  1.00 36.16           N  
ANISOU  170  N   THR A  26     4422   4737   4580   1185   -793    798       N  
ATOM    171  CA  THR A  26      35.319  -9.935  23.903  1.00 40.46           C  
ANISOU  171  CA  THR A  26     4770   5455   5147   1294   -828    758       C  
ATOM    172  C   THR A  26      35.647  -9.127  25.155  1.00 38.83           C  
ANISOU  172  C   THR A  26     4506   5420   4828   1171   -892    827       C  
ATOM    173  O   THR A  26      36.711  -9.306  25.759  1.00 40.08           O  
ANISOU  173  O   THR A  26     4562   5671   4995   1261  -1015    880       O  
ATOM    174  CB  THR A  26      35.637  -9.129  22.642  1.00 42.50           C  
ANISOU  174  CB  THR A  26     4886   5822   5441   1308   -684    611       C  
ATOM    175  OG1 THR A  26      35.510  -9.972  21.490  1.00 43.28           O  
ANISOU  175  OG1 THR A  26     5032   5788   5624   1461   -643    529       O  
ATOM    176  CG2 THR A  26      37.061  -8.584  22.695  1.00 37.90           C  
ANISOU  176  CG2 THR A  26     4067   5453   4880   1376   -711    593       C  
ATOM    177  N   LEU A  27      34.736  -8.243  25.566  1.00 41.28           N  
ANISOU  177  N   LEU A  27     4880   5776   5028    978   -820    817       N  
ATOM    178  CA  LEU A  27      34.979  -7.417  26.744  1.00 41.19           C  
ANISOU  178  CA  LEU A  27     4834   5926   4889    866   -883    846       C  
ATOM    179  C   LEU A  27      34.849  -8.226  28.029  1.00 46.44           C  
ANISOU  179  C   LEU A  27     5614   6576   5454    868  -1017   1006       C  
ATOM    180  O   LEU A  27      35.617  -8.023  28.976  1.00 42.80           O  
ANISOU  180  O   LEU A  27     5095   6250   4916    870  -1141   1054       O  
ATOM    181  CB  LEU A  27      34.013  -6.231  26.758  1.00 41.24           C  
ANISOU  181  CB  LEU A  27     4881   5979   4811    690   -766    760       C  
ATOM    182  CG  LEU A  27      34.155  -5.219  25.618  1.00 45.35           C  
ANISOU  182  CG  LEU A  27     5290   6527   5413    654   -654    628       C  
ATOM    183  CD1 LEU A  27      33.101  -4.130  25.727  1.00 45.08           C  
ANISOU  183  CD1 LEU A  27     5321   6501   5307    501   -565    553       C  
ATOM    184  CD2 LEU A  27      35.556  -4.618  25.617  1.00 43.30           C  
ANISOU  184  CD2 LEU A  27     4840   6413   5200    677   -723    599       C  
ATOM    185  N   LYS A  28      33.887  -9.147  28.082  1.00 43.39           N  
ANISOU  185  N   LYS A  28     5389   6032   5065    854  -1005   1104       N  
ATOM    186  CA  LYS A  28      33.589  -9.923  29.288  1.00 48.07           C  
ANISOU  186  CA  LYS A  28     6107   6609   5547    821  -1120   1294       C  
ATOM    187  C   LYS A  28      33.465 -11.397  28.927  1.00 45.42           C  
ANISOU  187  C   LYS A  28     5879   6032   5346    929  -1199   1412       C  
ATOM    188  O   LYS A  28      32.352 -11.931  28.822  1.00 48.20           O  
ANISOU  188  O   LYS A  28     6365   6246   5703    840  -1154   1487       O  
ATOM    189  CB  LYS A  28      32.315  -9.415  29.962  1.00 49.45           C  
ANISOU  189  CB  LYS A  28     6380   6862   5547    633  -1023   1325       C  
ATOM    190  CG  LYS A  28      32.436  -8.008  30.504  1.00 51.25           C  
ANISOU  190  CG  LYS A  28     6533   7308   5632    544   -981   1200       C  
ATOM    191  CD  LYS A  28      33.234  -8.014  31.795  1.00 52.14           C  
ANISOU  191  CD  LYS A  28     6636   7581   5595    554  -1140   1289       C  
ATOM    192  N   PRO A  29      34.590 -12.094  28.755  1.00 42.24           N  
ANISOU  192  N   PRO A  29     5417   5568   5066   1122  -1331   1433       N  
ATOM    193  CA  PRO A  29      34.523 -13.485  28.272  1.00 48.58           C  
ANISOU  193  CA  PRO A  29     6330   6098   6030   1258  -1421   1505       C  
ATOM    194  C   PRO A  29      33.828 -14.439  29.226  1.00 53.72           C  
ANISOU  194  C   PRO A  29     7168   6615   6628   1169  -1538   1750       C  
ATOM    195  O   PRO A  29      33.275 -15.451  28.777  1.00 60.19           O  
ANISOU  195  O   PRO A  29     8123   7173   7574   1192  -1582   1811       O  
ATOM    196  CB  PRO A  29      35.999 -13.869  28.082  1.00 46.16           C  
ANISOU  196  CB  PRO A  29     5888   5808   5843   1505  -1548   1467       C  
ATOM    197  CG  PRO A  29      36.768 -12.591  28.128  1.00 48.77           C  
ANISOU  197  CG  PRO A  29     6010   6419   6101   1475  -1482   1349       C  
ATOM    198  CD  PRO A  29      35.974 -11.630  28.948  1.00 55.58           C  
ANISOU  198  CD  PRO A  29     6923   7428   6765   1233  -1411   1379       C  
ATOM    199  N   GLU A  30      33.837 -14.158  30.527  1.00 59.98           N  
ANISOU  199  N   GLU A  30     7977   7582   7231   1060  -1598   1900       N  
ATOM    200  CA  GLU A  30      33.316 -15.085  31.522  1.00 66.54           C  
ANISOU  200  CA  GLU A  30     8972   8324   7987    974  -1722   2175       C  
ATOM    201  C   GLU A  30      31.954 -14.672  32.070  1.00 64.93           C  
ANISOU  201  C   GLU A  30     8847   8229   7593    722  -1584   2258       C  
ATOM    202  O   GLU A  30      31.448 -15.318  32.993  1.00 69.04           O  
ANISOU  202  O   GLU A  30     9488   8738   8007    611  -1660   2510       O  
ATOM    203  CB  GLU A  30      34.316 -15.236  32.671  1.00 53.44           C  
ANISOU  203  CB  GLU A  30     7284   6800   6222   1045  -1910   2323       C  
ATOM    204  N   SER A  31      31.346 -13.626  31.520  1.00 52.78           N  
ANISOU  204  N   SER A  31     7239   6804   6014    633  -1386   2063       N  
ATOM    205  CA  SER A  31      30.099 -13.097  32.054  1.00 50.95           C  
ANISOU  205  CA  SER A  31     7044   6718   5595    424  -1243   2108       C  
ATOM    206  C   SER A  31      28.899 -13.800  31.433  1.00 58.64           C  
ANISOU  206  C   SER A  31     8112   7487   6682    321  -1180   2181       C  
ATOM    207  O   SER A  31      28.878 -14.083  30.231  1.00 52.67           O  
ANISOU  207  O   SER A  31     7356   6523   6132    398  -1164   2056       O  
ATOM    208  CB  SER A  31      30.002 -11.591  31.806  1.00 48.63           C  
ANISOU  208  CB  SER A  31     6631   6633   5214    388  -1082   1861       C  
ATOM    209  OG  SER A  31      29.594 -11.319  30.478  1.00 52.83           O  
ANISOU  209  OG  SER A  31     7125   7036   5912    405   -963   1688       O  
ATOM    210  N   GLU A  32      27.895 -14.079  32.267  1.00 54.18           N  
ANISOU  210  N   GLU A  32     7619   6998   5967    138  -1146   2386       N  
ATOM    211  CA  GLU A  32      26.649 -14.650  31.769  1.00 62.70           C  
ANISOU  211  CA  GLU A  32     8762   7921   7142     -3  -1081   2470       C  
ATOM    212  C   GLU A  32      25.861 -13.661  30.922  1.00 54.29           C  
ANISOU  212  C   GLU A  32     7604   6930   6093    -52   -882   2238       C  
ATOM    213  O   GLU A  32      25.059 -14.084  30.081  1.00 53.32           O  
ANISOU  213  O   GLU A  32     7512   6628   6120   -115   -848   2228       O  
ATOM    214  CB  GLU A  32      25.788 -15.135  32.938  1.00 62.68           C  
ANISOU  214  CB  GLU A  32     8826   8036   6955   -204  -1080   2772       C  
ATOM    215  CG  GLU A  32      25.706 -16.648  33.072  1.00 61.73           C  
ANISOU  215  CG  GLU A  32     8851   7630   6976   -253  -1267   3064       C  
ATOM    216  N   GLU A  33      26.068 -12.356  31.122  1.00 49.47           N  
ANISOU  216  N   GLU A  33     6889   6566   5342    -26   -768   2052       N  
ATOM    217  CA  GLU A  33      25.349 -11.367  30.327  1.00 49.64           C  
ANISOU  217  CA  GLU A  33     6827   6644   5390    -59   -598   1839       C  
ATOM    218  C   GLU A  33      25.809 -11.385  28.876  1.00 49.93           C  
ANISOU  218  C   GLU A  33     6842   6472   5655     64   -611   1659       C  
ATOM    219  O   GLU A  33      24.989 -11.270  27.957  1.00 44.06           O  
ANISOU  219  O   GLU A  33     6088   5644   5009     18   -526   1574       O  
ATOM    220  CB  GLU A  33      25.530  -9.974  30.927  1.00 58.15           C  
ANISOU  220  CB  GLU A  33     7818   8000   6278    -51   -506   1683       C  
ATOM    221  CG  GLU A  33      24.912  -9.802  32.305  1.00 55.23           C  
ANISOU  221  CG  GLU A  33     7461   7887   5639   -164   -455   1813       C  
ATOM    222  CD  GLU A  33      25.922  -9.983  33.419  1.00 57.58           C  
ANISOU  222  CD  GLU A  33     7795   8304   5778   -116   -592   1917       C  
ATOM    223  OE1 GLU A  33      26.927 -10.693  33.204  1.00 68.43           O  
ANISOU  223  OE1 GLU A  33     9203   9513   7283    -17   -750   1982       O  
ATOM    224  OE2 GLU A  33      25.713  -9.414  34.511  1.00 73.47           O  
ANISOU  224  OE2 GLU A  33     9799  10585   7530   -165   -548   1924       O  
ATOM    225  N   ALA A  34      27.119 -11.518  28.648  1.00 44.19           N  
ANISOU  225  N   ALA A  34     6098   5687   5005    226   -717   1598       N  
ATOM    226  CA  ALA A  34      27.610 -11.650  27.281  1.00 42.77           C  
ANISOU  226  CA  ALA A  34     5893   5339   5020    358   -724   1439       C  
ATOM    227  C   ALA A  34      27.147 -12.956  26.654  1.00 44.66           C  
ANISOU  227  C   ALA A  34     6249   5297   5423    365   -805   1522       C  
ATOM    228  O   ALA A  34      26.964 -13.024  25.433  1.00 40.12           O  
ANISOU  228  O   ALA A  34     5676   4592   4978    416   -770   1380       O  
ATOM    229  CB  ALA A  34      29.136 -11.558  27.250  1.00 37.38           C  
ANISOU  229  CB  ALA A  34     5137   4691   4376    535   -815   1371       C  
ATOM    230  N   LYS A  35      26.964 -14.000  27.467  1.00 41.48           N  
ANISOU  230  N   LYS A  35     5954   4791   5015    309   -928   1754       N  
ATOM    231  CA  LYS A  35      26.396 -15.244  26.959  1.00 39.06           C  
ANISOU  231  CA  LYS A  35     5777   4187   4876    278  -1028   1850       C  
ATOM    232  C   LYS A  35      24.942 -15.055  26.546  1.00 45.75           C  
ANISOU  232  C   LYS A  35     6627   5030   5727     86   -912   1848       C  
ATOM    233  O   LYS A  35      24.519 -15.552  25.496  1.00 44.17           O  
ANISOU  233  O   LYS A  35     6481   4615   5686     94   -941   1767       O  
ATOM    234  CB  LYS A  35      26.516 -16.345  28.011  1.00 47.45           C  
ANISOU  234  CB  LYS A  35     6956   5141   5933    234  -1198   2137       C  
ATOM    235  CG  LYS A  35      26.148 -17.731  27.504  1.00 68.42           C  
ANISOU  235  CG  LYS A  35     9767   7427   8803    223  -1357   2240       C  
ATOM    236  N   LYS A  36      24.160 -14.343  27.362  1.00 46.28           N  
ANISOU  236  N   LYS A  36     6629   5342   5614    -77   -786   1927       N  
ATOM    237  CA  LYS A  36      22.773 -14.068  26.998  1.00 42.26           C  
ANISOU  237  CA  LYS A  36     6083   4870   5105   -246   -666   1919       C  
ATOM    238  C   LYS A  36      22.694 -13.179  25.763  1.00 43.85           C  
ANISOU  238  C   LYS A  36     6207   5083   5371   -168   -562   1647       C  
ATOM    239  O   LYS A  36      21.815 -13.366  24.913  1.00 42.05           O  
ANISOU  239  O   LYS A  36     5988   4743   5248   -240   -542   1603       O  
ATOM    240  CB  LYS A  36      22.040 -13.422  28.173  1.00 54.22           C  
ANISOU  240  CB  LYS A  36     7522   6687   6393   -396   -539   2037       C  
ATOM    241  CG  LYS A  36      20.574 -13.815  28.280  1.00 65.70           C  
ANISOU  241  CG  LYS A  36     8960   8152   7850   -615   -481   2195       C  
ATOM    242  N   ALA A  37      23.604 -12.207  25.648  1.00 35.63           N  
ANISOU  242  N   ALA A  37     5089   4179   4271    -33   -509   1477       N  
ATOM    243  CA  ALA A  37      23.610 -11.332  24.479  1.00 34.88           C  
ANISOU  243  CA  ALA A  37     4922   4100   4229     34   -417   1248       C  
ATOM    244  C   ALA A  37      23.798 -12.127  23.194  1.00 37.47           C  
ANISOU  244  C   ALA A  37     5320   4182   4735    127   -497   1162       C  
ATOM    245  O   ALA A  37      23.146 -11.849  22.180  1.00 38.40           O  
ANISOU  245  O   ALA A  37     5423   4259   4909    101   -442   1047       O  
ATOM    246  CB  ALA A  37      24.706 -10.275  24.622  1.00 39.27           C  
ANISOU  246  CB  ALA A  37     5388   4822   4710    148   -378   1117       C  
ATOM    247  N   GLU A  38      24.683 -13.126  23.219  1.00 38.34           N  
ANISOU  247  N   GLU A  38     5510   4129   4929    249   -637   1206       N  
ATOM    248  CA  GLU A  38      24.890 -13.960  22.039  1.00 44.86           C  
ANISOU  248  CA  GLU A  38     6417   4714   5914    366   -725   1099       C  
ATOM    249  C   GLU A  38      23.662 -14.814  21.744  1.00 43.65           C  
ANISOU  249  C   GLU A  38     6371   4355   5858    217   -791   1182       C  
ATOM    250  O   GLU A  38      23.266 -14.961  20.582  1.00 39.91           O  
ANISOU  250  O   GLU A  38     5931   3764   5469    238   -797   1041       O  
ATOM    251  CB  GLU A  38      26.132 -14.835  22.231  1.00 41.39           C  
ANISOU  251  CB  GLU A  38     6032   4145   5548    558   -870   1121       C  
ATOM    252  CG  GLU A  38      26.171 -16.072  21.347  1.00 58.15           C  
ANISOU  252  CG  GLU A  38     8292   5957   7847    669  -1012   1058       C  
ATOM    253  N   GLU A  39      23.040 -15.377  22.783  1.00 45.57           N  
ANISOU  253  N   GLU A  39     6664   4567   6083     52   -845   1419       N  
ATOM    254  CA  GLU A  39      21.854 -16.203  22.573  1.00 40.73           C  
ANISOU  254  CA  GLU A  39     6134   3765   5576   -128   -919   1531       C  
ATOM    255  C   GLU A  39      20.696 -15.382  22.015  1.00 41.21           C  
ANISOU  255  C   GLU A  39     6096   3961   5600   -263   -780   1448       C  
ATOM    256  O   GLU A  39      19.996 -15.830  21.099  1.00 44.04           O  
ANISOU  256  O   GLU A  39     6505   4151   6079   -321   -839   1388       O  
ATOM    257  CB  GLU A  39      21.458 -16.894  23.880  1.00 43.37           C  
ANISOU  257  CB  GLU A  39     6517   4085   5875   -299   -990   1841       C  
ATOM    258  CG  GLU A  39      22.552 -17.789  24.448  1.00 51.27           C  
ANISOU  258  CG  GLU A  39     7629   4923   6928   -168  -1161   1953       C  
ATOM    259  CD  GLU A  39      22.226 -18.331  25.829  1.00 58.71           C  
ANISOU  259  CD  GLU A  39     8613   5902   7793   -342  -1220   2288       C  
ATOM    260  OE1 GLU A  39      21.545 -17.630  26.607  1.00 53.60           O  
ANISOU  260  OE1 GLU A  39     7860   5542   6965   -504  -1072   2394       O  
ATOM    261  OE2 GLU A  39      22.658 -19.461  26.138  1.00 59.52           O  
ANISOU  261  OE2 GLU A  39     8855   5751   8010   -310  -1420   2447       O  
ATOM    262  N   GLU A  40      20.482 -14.174  22.543  1.00 37.84           N  
ANISOU  262  N   GLU A  40     5531   3833   5014   -304   -611   1433       N  
ATOM    263  CA  GLU A  40      19.386 -13.347  22.043  1.00 38.88           C  
ANISOU  263  CA  GLU A  40     5559   4094   5120   -407   -487   1353       C  
ATOM    264  C   GLU A  40      19.672 -12.798  20.652  1.00 36.08           C  
ANISOU  264  C   GLU A  40     5190   3700   4817   -273   -461   1106       C  
ATOM    265  O   GLU A  40      18.742 -12.644  19.852  1.00 38.79           O  
ANISOU  265  O   GLU A  40     5507   4018   5211   -349   -445   1044       O  
ATOM    266  CB  GLU A  40      19.082 -12.203  23.010  1.00 42.39           C  
ANISOU  266  CB  GLU A  40     5869   4851   5385   -460   -325   1385       C  
ATOM    267  CG  GLU A  40      18.905 -12.632  24.455  1.00 46.62           C  
ANISOU  267  CG  GLU A  40     6410   5493   5811   -576   -328   1625       C  
ATOM    268  CD  GLU A  40      18.640 -11.462  25.380  1.00 75.88           C  
ANISOU  268  CD  GLU A  40     9992   9524   9316   -597   -167   1609       C  
ATOM    269  OE1 GLU A  40      19.487 -10.545  25.435  1.00 79.09           O  
ANISOU  269  OE1 GLU A  40    10367  10034   9648   -459   -123   1455       O  
ATOM    270  OE2 GLU A  40      17.587 -11.459  26.052  1.00 76.81           O  
ANISOU  270  OE2 GLU A  40    10037   9798   9350   -750    -87   1746       O  
ATOM    271  N   ALA A  41      20.934 -12.486  20.345  1.00 31.87           N  
ANISOU  271  N   ALA A  41     4663   3183   4264    -82   -459    977       N  
ATOM    272  CA  ALA A  41      21.264 -12.055  18.990  1.00 38.08           C  
ANISOU  272  CA  ALA A  41     5438   3948   5082     40   -434    766       C  
ATOM    273  C   ALA A  41      21.006 -13.173  17.988  1.00 41.03           C  
ANISOU  273  C   ALA A  41     5937   4065   5587     65   -567    706       C  
ATOM    274  O   ALA A  41      20.480 -12.931  16.895  1.00 35.70           O  
ANISOU  274  O   ALA A  41     5260   3372   4932     58   -554    580       O  
ATOM    275  CB  ALA A  41      22.719 -11.587  18.920  1.00 28.50           C  
ANISOU  275  CB  ALA A  41     4184   2825   3821    227   -404    667       C  
ATOM    276  N   GLU A  42      21.358 -14.410  18.353  1.00 37.51           N  
ANISOU  276  N   GLU A  42     5612   3409   5232     94   -714    793       N  
ATOM    277  CA  GLU A  42      21.073 -15.551  17.488  1.00 36.46           C  
ANISOU  277  CA  GLU A  42     5623   2990   5240    113   -872    728       C  
ATOM    278  C   GLU A  42      19.573 -15.757  17.321  1.00 36.63           C  
ANISOU  278  C   GLU A  42     5651   2946   5319   -122   -906    808       C  
ATOM    279  O   GLU A  42      19.101 -16.070  16.221  1.00 41.00           O  
ANISOU  279  O   GLU A  42     6268   3368   5942   -123   -979    675       O  
ATOM    280  CB  GLU A  42      21.726 -16.814  18.052  1.00 47.90           C  
ANISOU  280  CB  GLU A  42     7207   4199   6794    187  -1044    828       C  
ATOM    281  CG  GLU A  42      23.182 -16.985  17.665  1.00 51.00           C  
ANISOU  281  CG  GLU A  42     7620   4566   7191    476  -1071    672       C  
ATOM    282  N   LYS A  43      18.806 -15.592  18.403  1.00 42.11           N  
ANISOU  282  N   LYS A  43     6273   3750   5977   -321   -854   1023       N  
ATOM    283  CA  LYS A  43      17.354 -15.711  18.298  1.00 37.53           C  
ANISOU  283  CA  LYS A  43     5651   3159   5449   -554   -868   1116       C  
ATOM    284  C   LYS A  43      16.779 -14.638  17.381  1.00 37.07           C  
ANISOU  284  C   LYS A  43     5482   3267   5337   -548   -755    951       C  
ATOM    285  O   LYS A  43      15.875 -14.910  16.582  1.00 35.25           O  
ANISOU  285  O   LYS A  43     5263   2941   5188   -648   -829    908       O  
ATOM    286  CB  LYS A  43      16.718 -15.627  19.685  1.00 39.87           C  
ANISOU  286  CB  LYS A  43     5855   3613   5679   -748   -796   1378       C  
ATOM    287  CG  LYS A  43      15.219 -15.901  19.691  1.00 55.35           C  
ANISOU  287  CG  LYS A  43     7747   5575   7707  -1007   -815   1514       C  
ATOM    288  CD  LYS A  43      14.585 -15.494  21.011  1.00 55.15           C  
ANISOU  288  CD  LYS A  43     7577   5821   7558  -1168   -677   1738       C  
ATOM    289  N   ALA A  44      17.293 -13.409  17.480  1.00 35.34           N  
ANISOU  289  N   ALA A  44     5156   3284   4987   -436   -596    864       N  
ATOM    290  CA  ALA A  44      16.824 -12.340  16.606  1.00 39.82           C  
ANISOU  290  CA  ALA A  44     5628   3992   5508   -417   -503    722       C  
ATOM    291  C   ALA A  44      17.148 -12.639  15.148  1.00 36.62           C  
ANISOU  291  C   ALA A  44     5320   3447   5148   -298   -590    529       C  
ATOM    292  O   ALA A  44      16.306 -12.439  14.264  1.00 35.48           O  
ANISOU  292  O   ALA A  44     5155   3300   5026   -359   -615    459       O  
ATOM    293  CB  ALA A  44      17.438 -11.005  17.027  1.00 36.10           C  
ANISOU  293  CB  ALA A  44     5049   3760   4908   -320   -344    674       C  
ATOM    294  N   ALA A  45      18.367 -13.115  14.880  1.00 34.81           N  
ANISOU  294  N   ALA A  45     5189   3118   4920   -118   -638    437       N  
ATOM    295  CA  ALA A  45      18.743 -13.462  13.513  1.00 39.62           C  
ANISOU  295  CA  ALA A  45     5892   3619   5541     21   -711    236       C  
ATOM    296  C   ALA A  45      17.836 -14.549  12.952  1.00 43.56           C  
ANISOU  296  C   ALA A  45     6512   3875   6162    -85   -891    219       C  
ATOM    297  O   ALA A  45      17.491 -14.526  11.765  1.00 40.21           O  
ANISOU  297  O   ALA A  45     6129   3424   5727    -58   -939     65       O  
ATOM    298  CB  ALA A  45      20.206 -13.904  13.466  1.00 41.57           C  
ANISOU  298  CB  ALA A  45     6206   3813   5777    246   -731    148       C  
ATOM    299  N   LYS A  46      17.434 -15.506  13.793  1.00 38.48           N  
ANISOU  299  N   LYS A  46     5930   3055   5635   -220  -1003    386       N  
ATOM    300  CA  LYS A  46      16.516 -16.548  13.343  1.00 39.62           C  
ANISOU  300  CA  LYS A  46     6185   2947   5922   -363  -1196    395       C  
ATOM    301  C   LYS A  46      15.157 -15.966  12.974  1.00 38.79           C  
ANISOU  301  C   LYS A  46     5961   2963   5813   -557  -1166    426       C  
ATOM    302  O   LYS A  46      14.568 -16.346  11.955  1.00 42.68           O  
ANISOU  302  O   LYS A  46     6522   3334   6362   -597  -1297    308       O  
ATOM    303  CB  LYS A  46      16.366 -17.622  14.422  1.00 43.87           C  
ANISOU  303  CB  LYS A  46     6800   3282   6589   -499  -1320    619       C  
ATOM    304  N   GLU A  47      14.641 -15.040  13.789  1.00 39.30           N  
ANISOU  304  N   GLU A  47     5846   3276   5810   -666  -1005    573       N  
ATOM    305  CA  GLU A  47      13.368 -14.410  13.456  1.00 39.58           C  
ANISOU  305  CA  GLU A  47     5741   3451   5845   -819   -968    596       C  
ATOM    306  C   GLU A  47      13.481 -13.528  12.220  1.00 36.06           C  
ANISOU  306  C   GLU A  47     5275   3115   5311   -683   -924    389       C  
ATOM    307  O   GLU A  47      12.515 -13.410  11.458  1.00 35.95           O  
ANISOU  307  O   GLU A  47     5221   3110   5329   -777   -991    347       O  
ATOM    308  CB  GLU A  47      12.844 -13.603  14.643  1.00 48.46           C  
ANISOU  308  CB  GLU A  47     6675   4829   6909   -926   -797    775       C  
ATOM    309  CG  GLU A  47      12.854 -14.359  15.963  1.00 63.59           C  
ANISOU  309  CG  GLU A  47     8603   6698   8860  -1051   -811   1004       C  
ATOM    310  CD  GLU A  47      11.675 -14.000  16.851  1.00 72.55           C  
ANISOU  310  CD  GLU A  47     9544   8045   9977  -1255   -710   1199       C  
ATOM    311  OE1 GLU A  47      10.717 -13.375  16.347  1.00 83.02           O  
ANISOU  311  OE1 GLU A  47    10732   9501  11311  -1316   -671   1155       O  
ATOM    312  OE2 GLU A  47      11.706 -14.343  18.052  1.00 75.44           O  
ANISOU  312  OE2 GLU A  47     9887   8466  10313  -1348   -669   1400       O  
ATOM    313  N   VAL A  48      14.642 -12.904  12.002  1.00 33.83           N  
ANISOU  313  N   VAL A  48     5013   2927   4916   -475   -820    274       N  
ATOM    314  CA  VAL A  48      14.858 -12.146  10.771  1.00 31.08           C  
ANISOU  314  CA  VAL A  48     4660   2677   4470   -351   -786     99       C  
ATOM    315  C   VAL A  48      14.832 -13.083   9.568  1.00 36.35           C  
ANISOU  315  C   VAL A  48     5490   3153   5170   -304   -962    -64       C  
ATOM    316  O   VAL A  48      14.191 -12.798   8.548  1.00 34.71           O  
ANISOU  316  O   VAL A  48     5277   2984   4928   -329  -1015   -155       O  
ATOM    317  CB  VAL A  48      16.181 -11.361  10.847  1.00 33.00           C  
ANISOU  317  CB  VAL A  48     4881   3063   4595   -161   -642     38       C  
ATOM    318  CG1 VAL A  48      16.626 -10.922   9.456  1.00 29.85           C  
ANISOU  318  CG1 VAL A  48     4520   2732   4091    -22   -633   -137       C  
ATOM    319  CG2 VAL A  48      16.033 -10.153  11.771  1.00 27.08           C  
ANISOU  319  CG2 VAL A  48     3971   2521   3798   -208   -483    151       C  
ATOM    320  N   GLU A  49      15.530 -14.217   9.673  1.00 35.84           N  
ANISOU  320  N   GLU A  49     5578   2874   5168   -224  -1069   -112       N  
ATOM    321  CA  GLU A  49      15.530 -15.199   8.593  1.00 42.35           C  
ANISOU  321  CA  GLU A  49     6578   3485   6027   -160  -1256   -296       C  
ATOM    322  C   GLU A  49      14.115 -15.666   8.278  1.00 47.52           C  
ANISOU  322  C   GLU A  49     7245   4017   6795   -387  -1423   -257       C  
ATOM    323  O   GLU A  49      13.719 -15.744   7.109  1.00 45.08           O  
ANISOU  323  O   GLU A  49     6999   3683   6446   -371  -1529   -418       O  
ATOM    324  CB  GLU A  49      16.413 -16.389   8.970  1.00 47.00           C  
ANISOU  324  CB  GLU A  49     7325   3827   6705    -43  -1364   -331       C  
ATOM    325  CG  GLU A  49      17.842 -16.305   8.464  1.00 67.28           C  
ANISOU  325  CG  GLU A  49     9943   6462   9157    253  -1289   -514       C  
ATOM    326  CD  GLU A  49      18.748 -17.328   9.124  1.00 71.42           C  
ANISOU  326  CD  GLU A  49    10578   6774   9785    380  -1372   -503       C  
ATOM    327  OE1 GLU A  49      18.286 -18.465   9.367  1.00 74.54           O  
ANISOU  327  OE1 GLU A  49    11110   6865  10346    286  -1574   -462       O  
ATOM    328  OE2 GLU A  49      19.921 -16.999   9.398  1.00 70.01           O  
ANISOU  328  OE2 GLU A  49    10345   6725   9532    568  -1250   -525       O  
ATOM    329  N   GLU A  50      13.337 -15.978   9.318  1.00 41.94           N  
ANISOU  329  N   GLU A  50     6465   3251   6218   -607  -1451    -34       N  
ATOM    330  CA  GLU A  50      11.970 -16.445   9.111  1.00 48.65           C  
ANISOU  330  CA  GLU A  50     7290   3999   7194   -853  -1611     36       C  
ATOM    331  C   GLU A  50      11.115 -15.372   8.450  1.00 38.70           C  
ANISOU  331  C   GLU A  50     5873   2977   5853   -905  -1545      6       C  
ATOM    332  O   GLU A  50      10.313 -15.668   7.555  1.00 39.41           O  
ANISOU  332  O   GLU A  50     5995   2994   5985   -996  -1709    -78       O  
ATOM    333  CB  GLU A  50      11.358 -16.877  10.444  1.00 46.91           C  
ANISOU  333  CB  GLU A  50     6983   3736   7106  -1085  -1612    317       C  
ATOM    334  CG  GLU A  50      11.882 -18.205  10.971  1.00 55.59           C  
ANISOU  334  CG  GLU A  50     8265   4519   8339  -1100  -1768    380       C  
ATOM    335  N   ALA A  51      11.273 -14.117   8.874  1.00 35.85           N  
ANISOU  335  N   ALA A  51     5349   2891   5381   -844  -1325     69       N  
ATOM    336  CA  ALA A  51      10.492 -13.039   8.278  1.00 42.56           C  
ANISOU  336  CA  ALA A  51     6052   3953   6167   -871  -1270     50       C  
ATOM    337  C   ALA A  51      10.869 -12.825   6.817  1.00 37.11           C  
ANISOU  337  C   ALA A  51     5473   3271   5356   -717  -1334   -169       C  
ATOM    338  O   ALA A  51       9.993 -12.623   5.969  1.00 35.99           O  
ANISOU  338  O   ALA A  51     5297   3170   5209   -788  -1436   -216       O  
ATOM    339  CB  ALA A  51      10.680 -11.750   9.080  1.00 36.50           C  
ANISOU  339  CB  ALA A  51     5112   3437   5319   -817  -1038    149       C  
ATOM    340  N   ILE A  52      12.166 -12.870   6.504  1.00 36.97           N  
ANISOU  340  N   ILE A  52     5578   3239   5229   -506  -1276   -299       N  
ATOM    341  CA  ILE A  52      12.610 -12.644   5.130  1.00 38.70           C  
ANISOU  341  CA  ILE A  52     5894   3515   5293   -349  -1307   -500       C  
ATOM    342  C   ILE A  52      12.086 -13.742   4.213  1.00 46.80           C  
ANISOU  342  C   ILE A  52     7080   4337   6364   -396  -1555   -650       C  
ATOM    343  O   ILE A  52      11.652 -13.476   3.084  1.00 45.11           O  
ANISOU  343  O   ILE A  52     6891   4197   6050   -384  -1637   -763       O  
ATOM    344  CB  ILE A  52      14.146 -12.537   5.083  1.00 44.15           C  
ANISOU  344  CB  ILE A  52     6654   4259   5863   -116  -1179   -595       C  
ATOM    345  CG1 ILE A  52      14.588 -11.115   5.437  1.00 39.98           C  
ANISOU  345  CG1 ILE A  52     5970   3983   5239    -65   -961   -496       C  
ATOM    346  CG2 ILE A  52      14.680 -12.930   3.712  1.00 53.04           C  
ANISOU  346  CG2 ILE A  52     7934   5373   6847     52  -1259   -832       C  
ATOM    347  CD1 ILE A  52      16.093 -10.938   5.481  1.00 43.67           C  
ANISOU  347  CD1 ILE A  52     6463   4529   5602    133   -830   -558       C  
ATOM    348  N   LYS A  53      12.099 -14.991   4.686  1.00 42.38           N  
ANISOU  348  N   LYS A  53     6638   3507   5956   -457  -1696   -649       N  
ATOM    349  CA  LYS A  53      11.561 -16.087   3.887  1.00 49.89           C  
ANISOU  349  CA  LYS A  53     7756   4219   6982   -521  -1964   -797       C  
ATOM    350  C   LYS A  53      10.055 -15.947   3.704  1.00 50.42           C  
ANISOU  350  C   LYS A  53     7707   4310   7142   -776  -2090   -698       C  
ATOM    351  O   LYS A  53       9.525 -16.239   2.626  1.00 51.04           O  
ANISOU  351  O   LYS A  53     7871   4335   7188   -804  -2277   -851       O  
ATOM    352  CB  LYS A  53      11.904 -17.428   4.537  1.00 55.75           C  
ANISOU  352  CB  LYS A  53     8651   4633   7899   -544  -2103   -787       C  
ATOM    353  N   TYR A  54       9.351 -15.496   4.746  1.00 51.27           N  
ANISOU  353  N   TYR A  54     7609   4516   7356   -957  -1991   -449       N  
ATOM    354  CA  TYR A  54       7.910 -15.289   4.641  1.00 49.93           C  
ANISOU  354  CA  TYR A  54     7278   4414   7280  -1190  -2088   -339       C  
ATOM    355  C   TYR A  54       7.583 -14.189   3.637  1.00 49.35           C  
ANISOU  355  C   TYR A  54     7122   4580   7050  -1109  -2051   -424       C  
ATOM    356  O   TYR A  54       6.653 -14.328   2.834  1.00 48.97           O  
ANISOU  356  O   TYR A  54     7059   4521   7026  -1220  -2237   -475       O  
ATOM    357  CB  TYR A  54       7.334 -14.958   6.020  1.00 50.50           C  
ANISOU  357  CB  TYR A  54     7127   4595   7465  -1358  -1947    -63       C  
ATOM    358  CG  TYR A  54       5.848 -14.657   6.045  1.00 56.77           C  
ANISOU  358  CG  TYR A  54     7698   5513   8361  -1585  -2008     72       C  
ATOM    359  CD1 TYR A  54       5.372 -13.369   5.823  1.00 56.85           C  
ANISOU  359  CD1 TYR A  54     7515   5803   8284  -1532  -1882     95       C  
ATOM    360  CD2 TYR A  54       4.922 -15.657   6.317  1.00 63.01           C  
ANISOU  360  CD2 TYR A  54     8458   6138   9346  -1854  -2197    188       C  
ATOM    361  CE1 TYR A  54       4.016 -13.091   5.852  1.00 57.65           C  
ANISOU  361  CE1 TYR A  54     7388   6031   8485  -1715  -1939    213       C  
ATOM    362  CE2 TYR A  54       3.566 -15.388   6.351  1.00 68.72           C  
ANISOU  362  CE2 TYR A  54     8941   7003  10167  -2065  -2248    320       C  
ATOM    363  CZ  TYR A  54       3.119 -14.103   6.120  1.00 78.07           C  
ANISOU  363  CZ  TYR A  54     9924   8482  11257  -1982  -2114    325       C  
ATOM    364  OH  TYR A  54       1.768 -13.833   6.149  1.00 71.82           O  
ANISOU  364  OH  TYR A  54     8873   7846  10570  -2167  -2168    450       O  
ATOM    365  N   ALA A  55       8.339 -13.088   3.664  1.00 46.54           N  
ANISOU  365  N   ALA A  55     6712   4434   6536   -925  -1829   -427       N  
ATOM    366  CA  ALA A  55       8.051 -11.972   2.769  1.00 42.05           C  
ANISOU  366  CA  ALA A  55     6065   4087   5825   -854  -1794   -468       C  
ATOM    367  C   ALA A  55       8.333 -12.334   1.316  1.00 55.83           C  
ANISOU  367  C   ALA A  55     8003   5793   7418   -747  -1950   -696       C  
ATOM    368  O   ALA A  55       7.619 -11.886   0.410  1.00 49.36           O  
ANISOU  368  O   ALA A  55     7145   5082   6527   -778  -2053   -730       O  
ATOM    369  CB  ALA A  55       8.859 -10.743   3.180  1.00 41.34           C  
ANISOU  369  CB  ALA A  55     5888   4198   5621   -701  -1538   -405       C  
ATOM    370  N   LYS A  56       9.370 -13.141   1.072  1.00 46.46           N  
ANISOU  370  N   LYS A  56     7020   4465   6167   -604  -1972   -861       N  
ATOM    371  CA  LYS A  56       9.673 -13.560  -0.293  1.00 57.24           C  
ANISOU  371  CA  LYS A  56     8579   5808   7362   -479  -2114  -1108       C  
ATOM    372  C   LYS A  56       8.536 -14.374  -0.892  1.00 59.82           C  
ANISOU  372  C   LYS A  56     8971   5972   7785   -652  -2413  -1188       C  
ATOM    373  O   LYS A  56       8.367 -14.403  -2.117  1.00 64.04           O  
ANISOU  373  O   LYS A  56     9611   6561   8159   -596  -2552  -1362       O  
ATOM    374  CB  LYS A  56      10.970 -14.369  -0.323  1.00 61.84           C  
ANISOU  374  CB  LYS A  56     9353   6258   7885   -277  -2084  -1282       C  
ATOM    375  CG  LYS A  56      12.189 -13.576  -0.765  1.00 69.79           C  
ANISOU  375  CG  LYS A  56    10362   7503   8650    -35  -1867  -1348       C  
ATOM    376  CD  LYS A  56      13.428 -13.999   0.007  1.00 53.34           C  
ANISOU  376  CD  LYS A  56     8323   5340   6605    115  -1734  -1364       C  
ATOM    377  CE  LYS A  56      14.520 -12.948  -0.085  1.00 59.86           C  
ANISOU  377  CE  LYS A  56     9059   6442   7244    286  -1479  -1330       C  
ATOM    378  NZ  LYS A  56      15.877 -13.563  -0.062  1.00 56.01           N  
ANISOU  378  NZ  LYS A  56     8669   5918   6695    516  -1408  -1476       N  
ATOM    379  N   GLU A  57       7.748 -15.037  -0.049  1.00 52.15           N  
ANISOU  379  N   GLU A  57     7935   4814   7065   -876  -2522  -1054       N  
ATOM    380  CA  GLU A  57       6.634 -15.839  -0.527  1.00 51.94           C  
ANISOU  380  CA  GLU A  57     7949   4618   7166  -1081  -2823  -1104       C  
ATOM    381  C   GLU A  57       5.327 -15.063  -0.585  1.00 57.32           C  
ANISOU  381  C   GLU A  57     8386   5487   7904  -1267  -2858   -939       C  
ATOM    382  O   GLU A  57       4.384 -15.516  -1.245  1.00 59.96           O  
ANISOU  382  O   GLU A  57     8734   5748   8299  -1421  -3117   -998       O  
ATOM    383  CB  GLU A  57       6.462 -17.075   0.361  1.00 59.06           C  
ANISOU  383  CB  GLU A  57     8914   5199   8326  -1251  -2953  -1031       C  
ATOM    384  CG  GLU A  57       7.657 -18.014   0.323  1.00 61.68           C  
ANISOU  384  CG  GLU A  57     9502   5301   8632  -1054  -2974  -1213       C  
ATOM    385  CD  GLU A  57       7.809 -18.716  -1.013  1.00 72.63           C  
ANISOU  385  CD  GLU A  57    11083   6628   9884   -904  -3124  -1486       C  
ATOM    386  OE1 GLU A  57       6.816 -19.293  -1.504  1.00 61.00           O  
ANISOU  386  OE1 GLU A  57     9602   5082   8492  -1057  -3311  -1489       O  
ATOM    387  OE2 GLU A  57       8.925 -18.686  -1.574  1.00 68.87           O  
ANISOU  387  OE2 GLU A  57    10756   6195   9215   -631  -3047  -1697       O  
ATOM    388  N   HIS A  58       5.246 -13.915   0.088  1.00 56.13           N  
ANISOU  388  N   HIS A  58     8013   5571   7744  -1249  -2618   -745       N  
ATOM    389  CA  HIS A  58       4.076 -13.037   0.051  1.00 61.84           C  
ANISOU  389  CA  HIS A  58     8485   6498   8514  -1371  -2626   -596       C  
ATOM    390  C   HIS A  58       4.522 -11.637  -0.352  1.00 47.01           C  
ANISOU  390  C   HIS A  58     6545   4881   6437  -1173  -2438   -588       C  
ATOM    391  O   HIS A  58       4.501 -10.707   0.461  1.00 53.77           O  
ANISOU  391  O   HIS A  58     7218   5885   7329  -1148  -2230   -427       O  
ATOM    392  CB  HIS A  58       3.363 -13.003   1.404  1.00 49.46           C  
ANISOU  392  CB  HIS A  58     6676   4951   7166  -1559  -2530   -349       C  
ATOM    393  CG  HIS A  58       2.918 -14.345   1.895  1.00 77.78           C  
ANISOU  393  CG  HIS A  58    10307   8285  10963  -1788  -2707   -300       C  
ATOM    394  ND1 HIS A  58       2.531 -14.566   3.199  1.00 84.63           N  
ANISOU  394  ND1 HIS A  58    11005   9146  12003  -1956  -2608    -73       N  
ATOM    395  CD2 HIS A  58       2.773 -15.530   1.256  1.00 76.49           C  
ANISOU  395  CD2 HIS A  58    10338   7859  10865  -1886  -2989   -442       C  
ATOM    396  CE1 HIS A  58       2.184 -15.832   3.346  1.00 83.40           C  
ANISOU  396  CE1 HIS A  58    10937   8730  12020  -2164  -2820    -49       C  
ATOM    397  NE2 HIS A  58       2.322 -16.439   2.181  1.00 69.77           N  
ANISOU  397  NE2 HIS A  58     9428   6860  10221  -2084  -3013   -271       N  
ATOM    398  N   PRO A  59       4.951 -11.474  -1.574  1.00 56.68           N  
ANISOU  398  N   PRO A  59     7924   6169   7443  -1033  -2513   -757       N  
ATOM    399  CA  PRO A  59       5.447 -10.172  -1.968  1.00 53.96           C  
ANISOU  399  CA  PRO A  59     7545   6055   6902   -853  -2333   -727       C  
ATOM    400  C   PRO A  59       4.420  -9.076  -1.915  1.00 56.61           C  
ANISOU  400  C   PRO A  59     7644   6569   7295   -919  -2335   -561       C  
ATOM    401  O   PRO A  59       3.268  -9.291  -2.155  1.00 55.86           O  
ANISOU  401  O   PRO A  59     7462   6476   7285  -1060  -2542   -545       O  
ATOM    402  CB  PRO A  59       5.899 -10.384  -3.398  1.00 66.16           C  
ANISOU  402  CB  PRO A  59     9313   7634   8191   -721  -2450   -942       C  
ATOM    403  CG  PRO A  59       5.628 -11.799  -3.722  1.00 61.04           C  
ANISOU  403  CG  PRO A  59     8817   6765   7612   -825  -2715  -1112       C  
ATOM    404  CD  PRO A  59       4.732 -12.361  -2.710  1.00 55.03           C  
ANISOU  404  CD  PRO A  59     7925   5830   7154  -1046  -2780   -978       C  
ATOM    405  N   ASN A  60       4.880  -7.894  -1.564  1.00 64.13           N  
ANISOU  405  N   ASN A  60     8489   7666   8211   -811  -2114   -441       N  
ATOM    406  CA  ASN A  60       4.056  -6.716  -1.521  1.00 61.26           C  
ANISOU  406  CA  ASN A  60     7924   7468   7883   -811  -2102   -301       C  
ATOM    407  C   ASN A  60       2.730  -6.855  -0.819  1.00 53.94           C  
ANISOU  407  C   ASN A  60     6763   6535   7197   -986  -2181   -188       C  
ATOM    408  O   ASN A  60       1.697  -6.648  -1.396  1.00 47.52           O  
ANISOU  408  O   ASN A  60     5834   5791   6429  -1061  -2360   -159       O  
ATOM    409  CB  ASN A  60       3.860  -6.226  -2.938  1.00 64.45           C  
ANISOU  409  CB  ASN A  60     8407   7984   8096   -751  -2260   -356       C  
ATOM    410  N   SER A  61       2.782  -7.221   0.437  1.00 48.43           N  
ANISOU  410  N   SER A  61     5983   5773   6646  -1051  -2043   -115       N  
ATOM    411  CA  SER A  61       1.606  -7.355   1.230  1.00 42.46           C  
ANISOU  411  CA  SER A  61     4981   5045   6105  -1221  -2071     13       C  
ATOM    412  C   SER A  61       1.804  -6.722   2.565  1.00 44.55           C  
ANISOU  412  C   SER A  61     5095   5396   6438  -1168  -1812    133       C  
ATOM    413  O   SER A  61       2.901  -6.633   3.047  1.00 41.83           O  
ANISOU  413  O   SER A  61     4873   5009   6013  -1060  -1643    107       O  
ATOM    414  CB  SER A  61       1.290  -8.814   1.440  1.00 56.41           C  
ANISOU  414  CB  SER A  61     6811   6629   7992  -1425  -2224    -11       C  
ATOM    415  OG  SER A  61       2.221  -9.423   2.287  1.00 46.41           O  
ANISOU  415  OG  SER A  61     5682   5227   6725  -1403  -2091    -22       O  
ATOM    416  N   LEU A  62       0.731  -6.283   3.166  1.00 41.25           N  
ANISOU  416  N   LEU A  62     4399   5114   6162  -1236  -1786    255       N  
ATOM    417  CA  LEU A  62       0.803  -5.694   4.498  1.00 44.09           C  
ANISOU  417  CA  LEU A  62     4601   5575   6575  -1187  -1547    350       C  
ATOM    418  C   LEU A  62       1.370  -6.685   5.507  1.00 50.04           C  
ANISOU  418  C   LEU A  62     5433   6222   7358  -1286  -1451    385       C  
ATOM    419  O   LEU A  62       2.135  -6.301   6.398  1.00 40.08           O  
ANISOU  419  O   LEU A  62     4196   4986   6048  -1189  -1251    404       O  
ATOM    420  CB  LEU A  62      -0.580  -5.217   4.940  1.00 56.77           C  
ANISOU  420  CB  LEU A  62     5876   7367   8326  -1246  -1547    460       C  
ATOM    421  CG  LEU A  62      -0.877  -3.725   4.790  1.00 44.22           C  
ANISOU  421  CG  LEU A  62     4149   5926   6725  -1052  -1484    464       C  
ATOM    422  CD1 LEU A  62      -2.287  -3.421   5.273  1.00 63.64           C  
ANISOU  422  CD1 LEU A  62     6258   8578   9342  -1103  -1487    560       C  
ATOM    423  CD2 LEU A  62       0.147  -2.914   5.562  1.00 52.70           C  
ANISOU  423  CD2 LEU A  62     5303   7003   7719   -879  -1256    441       C  
ATOM    424  N   GLU A  63       1.009  -7.966   5.379  1.00 43.93           N  
ANISOU  424  N   GLU A  63     4708   5315   6669  -1483  -1612    399       N  
ATOM    425  CA  GLU A  63       1.489  -8.973   6.323  1.00 43.40           C  
ANISOU  425  CA  GLU A  63     4722   5120   6648  -1591  -1553    460       C  
ATOM    426  C   GLU A  63       3.003  -9.138   6.240  1.00 44.99           C  
ANISOU  426  C   GLU A  63     5200   5178   6715  -1435  -1482    347       C  
ATOM    427  O   GLU A  63       3.678  -9.268   7.269  1.00 45.00           O  
ANISOU  427  O   GLU A  63     5231   5163   6704  -1409  -1326    405       O  
ATOM    428  CB  GLU A  63       0.790 -10.308   6.064  1.00 50.69           C  
ANISOU  428  CB  GLU A  63     5665   5887   7709  -1843  -1784    496       C  
ATOM    429  N   ALA A  64       3.553  -9.147   5.023  1.00 38.65           N  
ANISOU  429  N   ALA A  64     4593   4292   5801  -1326  -1595    188       N  
ATOM    430  CA  ALA A  64       5.002  -9.242   4.870  1.00 52.46           C  
ANISOU  430  CA  ALA A  64     6572   5946   7414  -1159  -1515     76       C  
ATOM    431  C   ALA A  64       5.699  -8.034   5.482  1.00 47.12           C  
ANISOU  431  C   ALA A  64     5832   5418   6652   -996  -1278    114       C  
ATOM    432  O   ALA A  64       6.745  -8.170   6.127  1.00 38.08           O  
ANISOU  432  O   ALA A  64     4779   4227   5463   -919  -1152    108       O  
ATOM    433  CB  ALA A  64       5.365  -9.380   3.391  1.00 51.22           C  
ANISOU  433  CB  ALA A  64     6604   5733   7124  -1067  -1666   -101       C  
ATOM    434  N   VAL A  65       5.131  -6.842   5.290  1.00 33.20           N  
ANISOU  434  N   VAL A  65     3915   3823   4878   -940  -1233    150       N  
ATOM    435  CA  VAL A  65       5.710  -5.636   5.876  1.00 33.10           C  
ANISOU  435  CA  VAL A  65     3844   3925   4809   -795  -1035    180       C  
ATOM    436  C   VAL A  65       5.669  -5.717   7.397  1.00 30.91           C  
ANISOU  436  C   VAL A  65     3451   3690   4603   -843   -881    279       C  
ATOM    437  O   VAL A  65       6.669  -5.467   8.079  1.00 35.98           O  
ANISOU  437  O   VAL A  65     4158   4329   5183   -755   -739    273       O  
ATOM    438  CB  VAL A  65       4.975  -4.385   5.362  1.00 35.18           C  
ANISOU  438  CB  VAL A  65     3966   4325   5076   -728  -1054    203       C  
ATOM    439  CG1 VAL A  65       5.383  -3.160   6.177  1.00 34.75           C  
ANISOU  439  CG1 VAL A  65     3832   4362   5010   -599   -868    238       C  
ATOM    440  CG2 VAL A  65       5.255  -4.173   3.882  1.00 36.04           C  
ANISOU  440  CG2 VAL A  65     4216   4415   5063   -659  -1184    122       C  
ATOM    441  N   ALA A  66       4.510  -6.084   7.947  1.00 41.07           N  
ANISOU  441  N   ALA A  66     4557   5037   6012   -992   -909    378       N  
ATOM    442  CA  ALA A  66       4.353  -6.133   9.396  1.00 39.48           C  
ANISOU  442  CA  ALA A  66     4224   4927   5851  -1045   -754    487       C  
ATOM    443  C   ALA A  66       5.301  -7.149  10.021  1.00 40.67           C  
ANISOU  443  C   ALA A  66     4543   4936   5976  -1091   -726    509       C  
ATOM    444  O   ALA A  66       5.949  -6.868  11.037  1.00 36.30           O  
ANISOU  444  O   ALA A  66     3990   4436   5365  -1027   -570    542       O  
ATOM    445  CB  ALA A  66       2.899  -6.454   9.751  1.00 38.94           C  
ANISOU  445  CB  ALA A  66     3914   4972   5910  -1218   -797    605       C  
ATOM    446  N   LYS A  67       5.401  -8.341   9.424  1.00 36.68           N  
ANISOU  446  N   LYS A  67     4185   4238   5512  -1192   -894    484       N  
ATOM    447  CA  LYS A  67       6.272  -9.371   9.984  1.00 42.22           C  
ANISOU  447  CA  LYS A  67     5053   4775   6212  -1223   -898    508       C  
ATOM    448  C   LYS A  67       7.736  -8.952   9.930  1.00 36.81           C  
ANISOU  448  C   LYS A  67     4526   4059   5399  -1017   -800    403       C  
ATOM    449  O   LYS A  67       8.510  -9.245  10.850  1.00 35.69           O  
ANISOU  449  O   LYS A  67     4440   3888   5234   -992   -712    453       O  
ATOM    450  CB  LYS A  67       6.069 -10.694   9.246  1.00 46.89           C  
ANISOU  450  CB  LYS A  67     5791   5135   6892  -1350  -1128    472       C  
ATOM    451  CG  LYS A  67       6.849 -11.855   9.851  1.00 43.34           C  
ANISOU  451  CG  LYS A  67     5511   4478   6478  -1389  -1165    512       C  
ATOM    452  CD  LYS A  67       6.556 -13.159   9.132  1.00 53.01           C  
ANISOU  452  CD  LYS A  67     6886   5439   7816  -1517  -1421    463       C  
ATOM    453  CE  LYS A  67       5.432 -13.925   9.810  1.00 62.62           C  
ANISOU  453  CE  LYS A  67     7975   6618   9201  -1804  -1509    669       C  
ATOM    454  N   THR A  68       8.140  -8.268   8.861  1.00 31.18           N  
ANISOU  454  N   THR A  68     3878   3368   4600   -878   -817    272       N  
ATOM    455  CA  THR A  68       9.517  -7.795   8.788  1.00 30.17           C  
ANISOU  455  CA  THR A  68     3865   3245   4353   -699   -715    191       C  
ATOM    456  C   THR A  68       9.770  -6.680   9.796  1.00 32.39           C  
ANISOU  456  C   THR A  68     4026   3682   4600   -633   -530    253       C  
ATOM    457  O   THR A  68      10.820  -6.654  10.447  1.00 28.77           O  
ANISOU  457  O   THR A  68     3627   3215   4088   -558   -437    253       O  
ATOM    458  CB  THR A  68       9.842  -7.332   7.367  1.00 32.01           C  
ANISOU  458  CB  THR A  68     4185   3491   4487   -588   -776     64       C  
ATOM    459  OG1 THR A  68       9.597  -8.410   6.455  1.00 41.07           O  
ANISOU  459  OG1 THR A  68     5459   4496   5650   -640   -960    -23       O  
ATOM    460  CG2 THR A  68      11.304  -6.919   7.263  1.00 41.48           C  
ANISOU  460  CG2 THR A  68     5483   4712   5565   -423   -668     -2       C  
ATOM    461  N   LEU A  69       8.812  -5.761   9.953  1.00 31.98           N  
ANISOU  461  N   LEU A  69     3801   3770   4581   -652   -488    296       N  
ATOM    462  CA  LEU A  69       8.971  -4.706  10.951  1.00 27.04           C  
ANISOU  462  CA  LEU A  69     3067   3279   3927   -579   -328    327       C  
ATOM    463  C   LEU A  69       9.031  -5.284  12.360  1.00 28.84           C  
ANISOU  463  C   LEU A  69     3258   3538   4164   -652   -242    421       C  
ATOM    464  O   LEU A  69       9.754  -4.766  13.218  1.00 30.96           O  
ANISOU  464  O   LEU A  69     3531   3867   4367   -574   -125    419       O  
ATOM    465  CB  LEU A  69       7.833  -3.689  10.841  1.00 30.63           C  
ANISOU  465  CB  LEU A  69     3340   3866   4431   -565   -317    340       C  
ATOM    466  CG  LEU A  69       7.859  -2.752   9.634  1.00 33.16           C  
ANISOU  466  CG  LEU A  69     3689   4184   4728   -466   -381    273       C  
ATOM    467  CD1 LEU A  69       6.584  -1.922   9.572  1.00 32.69           C  
ANISOU  467  CD1 LEU A  69     3435   4237   4747   -453   -400    298       C  
ATOM    468  CD2 LEU A  69       9.083  -1.854   9.687  1.00 30.46           C  
ANISOU  468  CD2 LEU A  69     3438   3832   4302   -334   -295    226       C  
ATOM    469  N   GLN A  70       8.287  -6.366  12.614  1.00 36.31           N  
ANISOU  469  N   GLN A  70     4168   4443   5185   -814   -311    515       N  
ATOM    470  CA  GLN A  70       8.353  -7.004  13.927  1.00 32.65           C  
ANISOU  470  CA  GLN A  70     3679   4011   4716   -903   -239    640       C  
ATOM    471  C   GLN A  70       9.730  -7.610  14.179  1.00 32.97           C  
ANISOU  471  C   GLN A  70     3911   3913   4703   -841   -247    621       C  
ATOM    472  O   GLN A  70      10.282  -7.479  15.279  1.00 32.10           O  
ANISOU  472  O   GLN A  70     3796   3875   4525   -812   -142    675       O  
ATOM    473  CB  GLN A  70       7.260  -8.067  14.053  1.00 32.21           C  
ANISOU  473  CB  GLN A  70     3545   3925   4768  -1119   -332    773       C  
ATOM    474  CG  GLN A  70       5.874  -7.494  14.333  1.00 46.40           C  
ANISOU  474  CG  GLN A  70     5082   5938   6608  -1192   -273    841       C  
ATOM    475  CD  GLN A  70       4.765  -8.521  14.175  1.00 51.80           C  
ANISOU  475  CD  GLN A  70     5675   6586   7421  -1427   -398    971       C  
ATOM    476  OE1 GLN A  70       3.800  -8.305  13.440  1.00 60.75           O  
ANISOU  476  OE1 GLN A  70     6681   7767   8633  -1474   -480    951       O  
ATOM    477  NE2 GLN A  70       4.896  -9.644  14.874  1.00 55.56           N  
ANISOU  477  NE2 GLN A  70     6210   6973   7926  -1584   -428   1117       N  
ATOM    478  N   ALA A  71      10.307  -8.273  13.172  1.00 33.03           N  
ANISOU  478  N   ALA A  71     4084   3733   4732   -807   -374    537       N  
ATOM    479  CA  ALA A  71      11.653  -8.819  13.336  1.00 33.08           C  
ANISOU  479  CA  ALA A  71     4255   3618   4696   -713   -383    502       C  
ATOM    480  C   ALA A  71      12.673  -7.708  13.554  1.00 27.60           C  
ANISOU  480  C   ALA A  71     3553   3038   3896   -550   -254    431       C  
ATOM    481  O   ALA A  71      13.592  -7.847  14.370  1.00 31.18           O  
ANISOU  481  O   ALA A  71     4050   3492   4303   -499   -202    461       O  
ATOM    482  CB  ALA A  71      12.034  -9.664  12.121  1.00 31.73           C  
ANISOU  482  CB  ALA A  71     4250   3249   4557   -674   -537    388       C  
ATOM    483  N   ILE A  72      12.521  -6.594  12.835  1.00 28.79           N  
ANISOU  483  N   ILE A  72     3648   3278   4014   -478   -218    348       N  
ATOM    484  CA  ILE A  72      13.420  -5.456  13.005  1.00 27.48           C  
ANISOU  484  CA  ILE A  72     3469   3205   3769   -352   -115    295       C  
ATOM    485  C   ILE A  72      13.315  -4.901  14.420  1.00 28.93           C  
ANISOU  485  C   ILE A  72     3554   3514   3923   -365     -2    359       C  
ATOM    486  O   ILE A  72      14.330  -4.608  15.068  1.00 26.82           O  
ANISOU  486  O   ILE A  72     3318   3276   3595   -296     56    348       O  
ATOM    487  CB  ILE A  72      13.115  -4.380  11.944  1.00 27.31           C  
ANISOU  487  CB  ILE A  72     3408   3234   3735   -297   -122    226       C  
ATOM    488  CG1 ILE A  72      13.704  -4.782  10.588  1.00 25.37           C  
ANISOU  488  CG1 ILE A  72     3285   2906   3450   -240   -205    144       C  
ATOM    489  CG2 ILE A  72      13.656  -3.018  12.375  1.00 32.50           C  
ANISOU  489  CG2 ILE A  72     4013   3988   4349   -212    -23    205       C  
ATOM    490  CD1 ILE A  72      13.051  -4.090   9.399  1.00 25.21           C  
ANISOU  490  CD1 ILE A  72     3238   2923   3418   -232   -260    109       C  
ATOM    491  N   ALA A  73      12.088  -4.761  14.927  1.00 28.89           N  
ANISOU  491  N   ALA A  73     3420   3604   3953   -450     28    421       N  
ATOM    492  CA  ALA A  73      11.893  -4.201  16.262  1.00 27.66           C  
ANISOU  492  CA  ALA A  73     3163   3605   3743   -446    145    461       C  
ATOM    493  C   ALA A  73      12.501  -5.096  17.335  1.00 28.26           C  
ANISOU  493  C   ALA A  73     3301   3672   3765   -494    164    556       C  
ATOM    494  O   ALA A  73      13.166  -4.608  18.256  1.00 25.69           O  
ANISOU  494  O   ALA A  73     2978   3433   3350   -433    238    544       O  
ATOM    495  CB  ALA A  73      10.401  -3.982  16.525  1.00 25.78           C  
ANISOU  495  CB  ALA A  73     2749   3500   3546   -520    181    510       C  
ATOM    496  N   LYS A  74      12.286  -6.411  17.231  1.00 30.02           N  
ANISOU  496  N   LYS A  74     3582   3779   4045   -607     77    654       N  
ATOM    497  CA  LYS A  74      12.862  -7.337  18.204  1.00 31.34           C  
ANISOU  497  CA  LYS A  74     3822   3909   4175   -656     67    771       C  
ATOM    498  C   LYS A  74      14.383  -7.340  18.136  1.00 31.49           C  
ANISOU  498  C   LYS A  74     3971   3842   4152   -521     44    699       C  
ATOM    499  O   LYS A  74      15.060  -7.443  19.167  1.00 28.20           O  
ANISOU  499  O   LYS A  74     3578   3478   3658   -500     78    758       O  
ATOM    500  CB  LYS A  74      12.317  -8.747  17.974  1.00 31.52           C  
ANISOU  500  CB  LYS A  74     3899   3774   4302   -808    -56    892       C  
ATOM    501  CG  LYS A  74      10.923  -8.974  18.535  1.00 41.05           C  
ANISOU  501  CG  LYS A  74     4952   5107   5536   -987    -22   1040       C  
ATOM    502  CD  LYS A  74      10.432 -10.387  18.260  1.00 50.40           C  
ANISOU  502  CD  LYS A  74     6201   6100   6849  -1166   -174   1171       C  
ATOM    503  N   THR A  75      14.941  -7.240  16.928  1.00 28.74           N  
ANISOU  503  N   THR A  75     3696   3381   3841   -430    -14    576       N  
ATOM    504  CA  THR A  75      16.392  -7.196  16.794  1.00 25.89           C  
ANISOU  504  CA  THR A  75     3422   2975   3442   -297    -22    507       C  
ATOM    505  C   THR A  75      16.958  -5.933  17.430  1.00 29.28           C  
ANISOU  505  C   THR A  75     3782   3559   3784   -225     80    464       C  
ATOM    506  O   THR A  75      17.989  -5.982  18.109  1.00 26.98           O  
ANISOU  506  O   THR A  75     3520   3289   3440   -169     88    477       O  
ATOM    507  CB  THR A  75      16.791  -7.288  15.320  1.00 28.58           C  
ANISOU  507  CB  THR A  75     3832   3212   3815   -214    -84    386       C  
ATOM    508  OG1 THR A  75      16.278  -8.504  14.760  1.00 31.97           O  
ANISOU  508  OG1 THR A  75     4345   3476   4326   -276   -204    400       O  
ATOM    509  CG2 THR A  75      18.309  -7.283  15.175  1.00 29.82           C  
ANISOU  509  CG2 THR A  75     4045   3356   3929    -73    -78    322       C  
ATOM    510  N   LEU A  76      16.289  -4.795  17.241  1.00 25.47           N  
ANISOU  510  N   LEU A  76     3208   3176   3294   -225    141    409       N  
ATOM    511  CA  LEU A  76      16.766  -3.565  17.860  1.00 25.89           C  
ANISOU  511  CA  LEU A  76     3211   3344   3282   -162    214    353       C  
ATOM    512  C   LEU A  76      16.617  -3.603  19.374  1.00 30.57           C  
ANISOU  512  C   LEU A  76     3766   4059   3791   -197    270    417       C  
ATOM    513  O   LEU A  76      17.436  -3.016  20.089  1.00 26.20           O  
ANISOU  513  O   LEU A  76     3218   3572   3166   -143    294    379       O  
ATOM    514  CB  LEU A  76      16.026  -2.363  17.280  1.00 22.80           C  
ANISOU  514  CB  LEU A  76     2744   2997   2922   -141    244    278       C  
ATOM    515  CG  LEU A  76      16.536  -1.931  15.907  1.00 28.05           C  
ANISOU  515  CG  LEU A  76     3449   3583   3624    -88    200    215       C  
ATOM    516  CD1 LEU A  76      15.514  -1.036  15.231  1.00 27.31           C  
ANISOU  516  CD1 LEU A  76     3290   3507   3580    -86    196    181       C  
ATOM    517  CD2 LEU A  76      17.886  -1.234  16.035  1.00 27.38           C  
ANISOU  517  CD2 LEU A  76     3389   3513   3503    -22    215    174       C  
ATOM    518  N   ALA A  77      15.589  -4.289  19.879  1.00 26.76           N  
ANISOU  518  N   ALA A  77     3241   3621   3306   -297    287    520       N  
ATOM    519  CA  ALA A  77      15.412  -4.397  21.323  1.00 31.98           C  
ANISOU  519  CA  ALA A  77     3863   4434   3853   -338    350    602       C  
ATOM    520  C   ALA A  77      16.594  -5.102  21.976  1.00 35.00           C  
ANISOU  520  C   ALA A  77     4346   4775   4178   -322    299    672       C  
ATOM    521  O   ALA A  77      17.091  -4.658  23.018  1.00 29.03           O  
ANISOU  521  O   ALA A  77     3584   4145   3301   -287    337    663       O  
ATOM    522  CB  ALA A  77      14.106  -5.127  21.642  1.00 32.15           C  
ANISOU  522  CB  ALA A  77     3807   4521   3888   -474    376    738       C  
ATOM    523  N   THR A  78      17.068  -6.201  21.379  1.00 29.52           N  
ANISOU  523  N   THR A  78     3747   3901   3569   -335    200    730       N  
ATOM    524  CA  THR A  78      18.201  -6.900  21.975  1.00 30.73           C  
ANISOU  524  CA  THR A  78     3989   4004   3685   -297    136    798       C  
ATOM    525  C   THR A  78      19.507  -6.144  21.758  1.00 27.36           C  
ANISOU  525  C   THR A  78     3572   3585   3237   -165    128    672       C  
ATOM    526  O   THR A  78      20.416  -6.241  22.589  1.00 29.97           O  
ANISOU  526  O   THR A  78     3926   3963   3496   -125    101    708       O  
ATOM    527  CB  THR A  78      18.308  -8.332  21.440  1.00 36.29           C  
ANISOU  527  CB  THR A  78     4795   4493   4500   -328     17    885       C  
ATOM    528  OG1 THR A  78      19.304  -9.043  22.188  1.00 47.17           O  
ANISOU  528  OG1 THR A  78     6250   5828   5846   -286    -55    976       O  
ATOM    529  CG2 THR A  78      18.693  -8.352  19.976  1.00 34.18           C  
ANISOU  529  CG2 THR A  78     4572   4080   4336   -238    -34    746       C  
ATOM    530  N   ILE A  79      19.618  -5.379  20.667  1.00 25.77           N  
ANISOU  530  N   ILE A  79     3346   3352   3095   -108    146    542       N  
ATOM    531  CA  ILE A  79      20.792  -4.528  20.479  1.00 27.35           C  
ANISOU  531  CA  ILE A  79     3530   3585   3278    -15    147    444       C  
ATOM    532  C   ILE A  79      20.875  -3.491  21.593  1.00 23.74           C  
ANISOU  532  C   ILE A  79     3023   3279   2720    -19    194    410       C  
ATOM    533  O   ILE A  79      21.944  -3.256  22.168  1.00 25.38           O  
ANISOU  533  O   ILE A  79     3233   3533   2878     23    162    396       O  
ATOM    534  CB  ILE A  79      20.759  -3.857  19.094  1.00 28.38           C  
ANISOU  534  CB  ILE A  79     3640   3667   3477     20    161    343       C  
ATOM    535  CG1 ILE A  79      21.145  -4.849  17.994  1.00 27.14           C  
ANISOU  535  CG1 ILE A  79     3546   3382   3385     68    103    337       C  
ATOM    536  CG2 ILE A  79      21.682  -2.654  19.063  1.00 30.77           C  
ANISOU  536  CG2 ILE A  79     3896   4035   3760     68    178    266       C  
ATOM    537  CD1 ILE A  79      20.792  -4.360  16.600  1.00 26.78           C  
ANISOU  537  CD1 ILE A  79     3490   3308   3377     81    115    260       C  
ATOM    538  N   ALA A  80      19.745  -2.854  21.912  1.00 27.63           N  
ANISOU  538  N   ALA A  80     3464   3855   3180    -62    262    383       N  
ATOM    539  CA  ALA A  80      19.742  -1.821  22.946  1.00 28.48           C  
ANISOU  539  CA  ALA A  80     3534   4104   3184    -43    304    311       C  
ATOM    540  C   ALA A  80      20.079  -2.399  24.313  1.00 28.83           C  
ANISOU  540  C   ALA A  80     3604   4259   3089    -64    294    398       C  
ATOM    541  O   ALA A  80      20.780  -1.762  25.107  1.00 30.11           O  
ANISOU  541  O   ALA A  80     3772   4508   3160    -28    274    335       O  
ATOM    542  CB  ALA A  80      18.384  -1.119  22.989  1.00 25.50           C  
ANISOU  542  CB  ALA A  80     3085   3803   2802    -55    382    254       C  
ATOM    543  N   LYS A  81      19.570  -3.596  24.615  1.00 27.73           N  
ANISOU  543  N   LYS A  81     3488   4118   2931   -133    293    552       N  
ATOM    544  CA  LYS A  81      19.885  -4.224  25.893  1.00 29.14           C  
ANISOU  544  CA  LYS A  81     3701   4402   2968   -164    273    674       C  
ATOM    545  C   LYS A  81      21.360  -4.592  25.978  1.00 32.28           C  
ANISOU  545  C   LYS A  81     4160   4726   3378   -102    164    693       C  
ATOM    546  O   LYS A  81      22.008  -4.356  27.005  1.00 28.82           O  
ANISOU  546  O   LYS A  81     3733   4407   2809    -81    134    697       O  
ATOM    547  CB  LYS A  81      19.010  -5.460  26.100  1.00 32.86           C  
ANISOU  547  CB  LYS A  81     4184   4858   3443   -276    279    869       C  
ATOM    548  N   THR A  82      21.907  -5.171  24.908  1.00 29.16           N  
ANISOU  548  N   THR A  82     3797   4152   3131    -62    101    697       N  
ATOM    549  CA  THR A  82      23.318  -5.543  24.910  1.00 28.93           C  
ANISOU  549  CA  THR A  82     3798   4068   3128     20      4    708       C  
ATOM    550  C   THR A  82      24.211  -4.310  24.958  1.00 27.91           C  
ANISOU  550  C   THR A  82     3610   4021   2973     74      2    569       C  
ATOM    551  O   THR A  82      25.255  -4.315  25.622  1.00 30.01           O  
ANISOU  551  O   THR A  82     3871   4345   3185    114    -71    586       O  
ATOM    552  CB  THR A  82      23.634  -6.395  23.680  1.00 32.36           C  
ANISOU  552  CB  THR A  82     4268   4310   3717     74    -48    711       C  
ATOM    553  OG1 THR A  82      22.860  -7.599  23.731  1.00 33.21           O  
ANISOU  553  OG1 THR A  82     4446   4308   3863      9    -82    845       O  
ATOM    554  CG2 THR A  82      25.124  -6.754  23.624  1.00 29.59           C  
ANISOU  554  CG2 THR A  82     3917   3925   3400    190   -138    706       C  
ATOM    555  N   LEU A  83      23.814  -3.240  24.269  1.00 28.01           N  
ANISOU  555  N   LEU A  83     3576   4033   3032     69     65    443       N  
ATOM    556  CA  LEU A  83      24.621  -2.024  24.285  1.00 25.92           C  
ANISOU  556  CA  LEU A  83     3264   3819   2767     94     45    325       C  
ATOM    557  C   LEU A  83      24.609  -1.377  25.663  1.00 29.93           C  
ANISOU  557  C   LEU A  83     3775   4471   3125     75     33    283       C  
ATOM    558  O   LEU A  83      25.633  -0.850  26.116  1.00 29.60           O  
ANISOU  558  O   LEU A  83     3714   4479   3054     91    -41    234       O  
ATOM    559  CB  LEU A  83      24.121  -1.044  23.224  1.00 24.07           C  
ANISOU  559  CB  LEU A  83     2996   3525   2625     85     98    224       C  
ATOM    560  CG  LEU A  83      24.918   0.259  23.124  1.00 31.75           C  
ANISOU  560  CG  LEU A  83     3924   4512   3628     86     62    121       C  
ATOM    561  CD1 LEU A  83      26.359  -0.033  22.725  1.00 27.93           C  
ANISOU  561  CD1 LEU A  83     3395   4021   3195    115      0    158       C  
ATOM    562  CD2 LEU A  83      24.263   1.209  22.130  1.00 26.35           C  
ANISOU  562  CD2 LEU A  83     3223   3755   3034     71    104     51       C  
ATOM    563  N   ALA A  84      23.463  -1.409  26.348  1.00 30.27           N  
ANISOU  563  N   ALA A  84     3835   4602   3064     41    103    297       N  
ATOM    564  CA  ALA A  84      23.405  -0.856  27.697  1.00 33.71           C  
ANISOU  564  CA  ALA A  84     4282   5208   3319     39    100    243       C  
ATOM    565  C   ALA A  84      24.274  -1.658  28.656  1.00 34.89           C  
ANISOU  565  C   ALA A  84     4469   5434   3353     39     12    360       C  
ATOM    566  O   ALA A  84      24.887  -1.089  29.569  1.00 34.58           O  
ANISOU  566  O   ALA A  84     4439   5508   3190     53    -51    291       O  
ATOM    567  CB  ALA A  84      21.960  -0.809  28.190  1.00 33.22           C  
ANISOU  567  CB  ALA A  84     4206   5263   3154     14    216    244       C  
ATOM    568  N   TYR A  85      24.342  -2.980  28.467  1.00 33.76           N  
ANISOU  568  N   TYR A  85     4356   5219   3252     25    -13    536       N  
ATOM    569  CA  TYR A  85      25.245  -3.788  29.281  1.00 37.27           C  
ANISOU  569  CA  TYR A  85     4840   5707   3616     40   -122    666       C  
ATOM    570  C   TYR A  85      26.694  -3.379  29.058  1.00 34.87           C  
ANISOU  570  C   TYR A  85     4495   5371   3382    104   -231    591       C  
ATOM    571  O   TYR A  85      27.484  -3.317  30.008  1.00 36.31           O  
ANISOU  571  O   TYR A  85     4682   5664   3450    118   -329    609       O  
ATOM    572  CB  TYR A  85      25.070  -5.273  28.969  1.00 35.71           C  
ANISOU  572  CB  TYR A  85     4691   5379   3497     26   -152    860       C  
ATOM    573  CG  TYR A  85      26.143  -6.132  29.608  1.00 40.85           C  
ANISOU  573  CG  TYR A  85     5382   6024   4114     70   -293    996       C  
ATOM    574  CD1 TYR A  85      26.248  -6.228  30.989  1.00 34.98           C  
ANISOU  574  CD1 TYR A  85     4674   5457   3161     39   -339   1091       C  
ATOM    575  CD2 TYR A  85      27.064  -6.826  28.831  1.00 44.16           C  
ANISOU  575  CD2 TYR A  85     5799   6278   4702    160   -383   1022       C  
ATOM    576  CE1 TYR A  85      27.235  -7.004  31.583  1.00 46.87           C  
ANISOU  576  CE1 TYR A  85     6215   6957   4636     86   -489   1229       C  
ATOM    577  CE2 TYR A  85      28.053  -7.603  29.415  1.00 46.00           C  
ANISOU  577  CE2 TYR A  85     6056   6502   4920    224   -525   1143       C  
ATOM    578  CZ  TYR A  85      28.132  -7.689  30.789  1.00 46.94           C  
ANISOU  578  CZ  TYR A  85     6214   6782   4841    183   -585   1255       C  
ATOM    579  OH  TYR A  85      29.111  -8.459  31.374  1.00 61.24           O  
ANISOU  579  OH  TYR A  85     8049   8582   6638    252   -745   1390       O  
ATOM    580  N   ILE A  86      27.062  -3.107  27.804  1.00 36.80           N  
ANISOU  580  N   ILE A  86     4689   5487   3807    137   -219    517       N  
ATOM    581  CA  ILE A  86      28.423  -2.676  27.496  1.00 37.55           C  
ANISOU  581  CA  ILE A  86     4710   5577   3979    183   -305    459       C  
ATOM    582  C   ILE A  86      28.727  -1.348  28.177  1.00 41.84           C  
ANISOU  582  C   ILE A  86     5227   6230   4441    143   -343    325       C  
ATOM    583  O   ILE A  86      29.805  -1.161  28.754  1.00 37.97           O  
ANISOU  583  O   ILE A  86     4696   5813   3916    153   -459    318       O  
ATOM    584  CB  ILE A  86      28.622  -2.593  25.970  1.00 38.69           C  
ANISOU  584  CB  ILE A  86     4799   5597   4304    215   -257    415       C  
ATOM    585  CG1 ILE A  86      28.596  -3.994  25.357  1.00 36.56           C  
ANISOU  585  CG1 ILE A  86     4565   5212   4113    280   -261    522       C  
ATOM    586  CG2 ILE A  86      29.927  -1.879  25.631  1.00 36.88           C  
ANISOU  586  CG2 ILE A  86     4461   5404   4146    232   -319    354       C  
ATOM    587  CD1 ILE A  86      28.597  -4.000  23.846  1.00 37.70           C  
ANISOU  587  CD1 ILE A  86     4675   5254   4393    319   -201    466       C  
ATOM    588  N   ALA A  87      27.779  -0.407  28.128  1.00 35.27           N  
ANISOU  588  N   ALA A  87     4415   5402   3585    104   -263    207       N  
ATOM    589  CA  ALA A  87      27.964   0.867  28.816  1.00 35.11           C  
ANISOU  589  CA  ALA A  87     4394   5454   3490     78   -315     53       C  
ATOM    590  C   ALA A  87      28.095   0.664  30.320  1.00 46.20           C  
ANISOU  590  C   ALA A  87     5851   7029   4673     80   -382     66       C  
ATOM    591  O   ALA A  87      28.849   1.382  30.990  1.00 48.24           O  
ANISOU  591  O   ALA A  87     6103   7356   4868     67   -497    -32       O  
ATOM    592  CB  ALA A  87      26.801   1.807  28.499  1.00 38.69           C  
ANISOU  592  CB  ALA A  87     4869   5867   3965     68   -218    -78       C  
ATOM    593  N   LYS A  88      27.374  -0.316  30.867  1.00 39.74           N  
ANISOU  593  N   LYS A  88     5084   6287   3727     84   -321    195       N  
ATOM    594  CA  LYS A  88      27.513  -0.635  32.283  1.00 43.63           C  
ANISOU  594  CA  LYS A  88     5630   6965   3981     81   -383    249       C  
ATOM    595  C   LYS A  88      28.873  -1.251  32.585  1.00 46.90           C  
ANISOU  595  C   LYS A  88     6024   7390   4406    102   -543    357       C  
ATOM    596  O   LYS A  88      29.393  -1.091  33.694  1.00 57.93           O  
ANISOU  596  O   LYS A  88     7447   8937   5625    100   -651    345       O  
ATOM    597  CB  LYS A  88      26.386  -1.573  32.719  1.00 41.16           C  
ANISOU  597  CB  LYS A  88     5365   6734   3541     57   -274    404       C  
ATOM    598  CG  LYS A  88      26.262  -1.751  34.224  1.00 57.11           C  
ANISOU  598  CG  LYS A  88     7443   8995   5263     43   -301    458       C  
ATOM    599  CD  LYS A  88      25.433  -2.981  34.566  1.00 53.64           C  
ANISOU  599  CD  LYS A  88     7037   8615   4730    -10   -225    702       C  
ATOM    600  N   THR A  89      29.467  -1.949  31.614  1.00 45.29           N  
ANISOU  600  N   THR A  89     5769   7038   4401    135   -566    454       N  
ATOM    601  CA  THR A  89      30.789  -2.531  31.821  1.00 57.88           C  
ANISOU  601  CA  THR A  89     7318   8644   6031    182   -719    549       C  
ATOM    602  C   THR A  89      31.873  -1.460  31.903  1.00 54.83           C  
ANISOU  602  C   THR A  89     6843   8307   5682    167   -831    409       C  
ATOM    603  O   THR A  89      32.840  -1.616  32.659  1.00 50.10           O  
ANISOU  603  O   THR A  89     6215   7808   5013    183   -985    451       O  
ATOM    604  CB  THR A  89      31.097  -3.529  30.700  1.00 57.51           C  
ANISOU  604  CB  THR A  89     7231   8431   6188    249   -702    655       C  
ATOM    605  OG1 THR A  89      30.162  -4.614  30.758  1.00 52.32           O  
ANISOU  605  OG1 THR A  89     6669   7711   5501    245   -642    802       O  
ATOM    606  CG2 THR A  89      32.508  -4.087  30.833  1.00 73.39           C  
ANISOU  606  CG2 THR A  89     9166  10458   8259    331   -857    734       C  
ATOM    607  N   LEU A  90      31.727  -0.365  31.152  1.00 49.59           N  
ANISOU  607  N   LEU A  90     6136   7572   5134    126   -775    255       N  
ATOM    608  CA  LEU A  90      32.755   0.674  31.153  1.00 49.49           C  
ANISOU  608  CA  LEU A  90     6035   7580   5188     80   -894    141       C  
ATOM    609  C   LEU A  90      32.768   1.448  32.465  1.00 56.65           C  
ANISOU  609  C   LEU A  90     7009   8618   5899     38  -1002     18       C  
ATOM    610  O   LEU A  90      33.839   1.747  33.004  1.00 51.05           O  
ANISOU  610  O   LEU A  90     6241   7984   5169     12  -1171     -6       O  
ATOM    611  CB  LEU A  90      32.545   1.630  29.977  1.00 50.59           C  
ANISOU  611  CB  LEU A  90     6125   7589   5508     32   -814     39       C  
ATOM    612  CG  LEU A  90      32.105   1.035  28.640  1.00 53.06           C  
ANISOU  612  CG  LEU A  90     6413   7782   5967     72   -672    117       C  
ATOM    613  CD1 LEU A  90      31.842   2.139  27.627  1.00 59.86           C  
ANISOU  613  CD1 LEU A  90     7240   8536   6966     11   -612     20       C  
ATOM    614  CD2 LEU A  90      33.144   0.056  28.113  1.00 65.20           C  
ANISOU  614  CD2 LEU A  90     7846   9325   7603    143   -710    244       C  
ATOM    615  N   LYS A  91      31.594   1.795  32.985  1.00 54.52           N  
ANISOU  615  N   LYS A  91     6851   8389   5477     36   -911    -73       N  
ATOM    616  CA  LYS A  91      31.469   2.541  34.236  1.00 57.87           C  
ANISOU  616  CA  LYS A  91     7355   8953   5679     21   -995   -225       C  
ATOM    617  C   LYS A  91      30.400   1.857  35.077  1.00 52.14           C  
ANISOU  617  C   LYS A  91     6729   8377   4706     60   -887   -157       C  
ATOM    618  O   LYS A  91      29.220   2.233  35.030  1.00 60.80           O  
ANISOU  618  O   LYS A  91     7872   9480   5749     75   -743   -248       O  
ATOM    619  CB  LYS A  91      31.129   4.007  33.977  1.00 66.36           C  
ANISOU  619  CB  LYS A  91     8452   9933   6830    -13   -996   -465       C  
ATOM    620  CG  LYS A  91      32.296   4.836  33.457  1.00 65.39           C  
ANISOU  620  CG  LYS A  91     8237   9698   6910    -91  -1148   -528       C  
ATOM    621  CD  LYS A  91      33.127   5.404  34.597  1.00 62.56           C  
ANISOU  621  CD  LYS A  91     7901   9450   6418   -132  -1365   -647       C  
ATOM    622  N   PRO A  92      30.777   0.840  35.857  1.00 46.64           N  
ANISOU  622  N   PRO A  92     6056   7812   3855     74   -955     20       N  
ATOM    623  CA  PRO A  92      29.761   0.068  36.595  1.00 52.46           C  
ANISOU  623  CA  PRO A  92     6875   8697   4361     85   -844    145       C  
ATOM    624  C   PRO A  92      28.960   0.887  37.592  1.00 59.86           C  
ANISOU  624  C   PRO A  92     7889   9829   5026     94   -790    -38       C  
ATOM    625  O   PRO A  92      27.758   0.641  37.757  1.00 63.44           O  
ANISOU  625  O   PRO A  92     8371  10372   5362    100   -619     -2       O  
ATOM    626  CB  PRO A  92      30.596  -1.017  37.291  1.00 64.12           C  
ANISOU  626  CB  PRO A  92     8364  10264   5735     93   -986    367       C  
ATOM    627  CG  PRO A  92      31.803  -1.166  36.423  1.00 66.24           C  
ANISOU  627  CG  PRO A  92     8526  10366   6274    113  -1102    402       C  
ATOM    628  CD  PRO A  92      32.113   0.229  35.960  1.00 61.77           C  
ANISOU  628  CD  PRO A  92     7906   9733   5831     83  -1128    153       C  
ATOM    629  N   GLU A  93      29.581   1.854  38.264  1.00 51.95           N  
ANISOU  629  N   GLU A  93     6914   8904   3919     98   -936   -243       N  
ATOM    630  CA  GLU A  93      28.915   2.614  39.312  1.00 63.33           C  
ANISOU  630  CA  GLU A  93     8442  10551   5069    133   -906   -449       C  
ATOM    631  C   GLU A  93      28.353   3.943  38.823  1.00 69.05           C  
ANISOU  631  C   GLU A  93     9173  11150   5914    166   -849   -741       C  
ATOM    632  O   GLU A  93      27.910   4.755  39.641  1.00 69.27           O  
ANISOU  632  O   GLU A  93     9275  11318   5728    222   -851   -976       O  
ATOM    633  CB  GLU A  93      29.873   2.848  40.482  1.00 58.55           C  
ANISOU  633  CB  GLU A  93     7892  10120   4235    127  -1124   -518       C  
ATOM    634  CG  GLU A  93      29.546   2.001  41.697  1.00 76.84           C  
ANISOU  634  CG  GLU A  93    10280  12737   6179    139  -1101   -355       C  
ATOM    635  CD  GLU A  93      29.957   0.553  41.516  1.00 78.06           C  
ANISOU  635  CD  GLU A  93    10399  12860   6400    104  -1126      9       C  
ATOM    636  OE1 GLU A  93      30.849   0.286  40.684  1.00 80.19           O  
ANISOU  636  OE1 GLU A  93    10589  12918   6961     90  -1225     90       O  
ATOM    637  OE2 GLU A  93      29.381  -0.319  42.199  1.00 89.45           O  
ANISOU  637  OE2 GLU A  93    11890  14491   7605     93  -1047    216       O  
ATOM    638  N   SER A  94      28.351   4.181  37.515  1.00 61.68           N  
ANISOU  638  N   SER A  94     8169   9958   5308    144   -805   -736       N  
ATOM    639  CA  SER A  94      27.816   5.424  36.980  1.00 58.92           C  
ANISOU  639  CA  SER A  94     7830   9459   5099    175   -769   -982       C  
ATOM    640  C   SER A  94      26.295   5.365  36.913  1.00 65.27           C  
ANISOU  640  C   SER A  94     8639  10337   5824    246   -543  -1010       C  
ATOM    641  O   SER A  94      25.709   4.322  36.608  1.00 58.87           O  
ANISOU  641  O   SER A  94     7786   9571   5013    231   -400   -788       O  
ATOM    642  CB  SER A  94      28.395   5.700  35.593  1.00 58.72           C  
ANISOU  642  CB  SER A  94     7723   9152   5435    114   -810   -937       C  
ATOM    643  OG  SER A  94      27.486   5.326  34.573  1.00 57.87           O  
ANISOU  643  OG  SER A  94     7572   8941   5476    131   -627   -837       O  
ATOM    644  N   GLU A  95      25.655   6.500  37.205  1.00 59.65           N  
ANISOU  644  N   GLU A  95     7975   9634   5056    328   -523  -1290       N  
ATOM    645  CA  GLU A  95      24.198   6.553  37.178  1.00 60.07           C  
ANISOU  645  CA  GLU A  95     8005   9782   5035    417   -311  -1343       C  
ATOM    646  C   GLU A  95      23.660   6.503  35.755  1.00 61.94           C  
ANISOU  646  C   GLU A  95     8164   9787   5583    398   -211  -1252       C  
ATOM    647  O   GLU A  95      22.543   6.021  35.533  1.00 60.13           O  
ANISOU  647  O   GLU A  95     7876   9642   5329    427    -28  -1163       O  
ATOM    648  CB  GLU A  95      23.705   7.813  37.890  1.00 67.50           C  
ANISOU  648  CB  GLU A  95     9019  10793   5837    544   -332  -1697       C  
ATOM    649  N   GLU A  96      24.433   6.994  34.784  1.00 55.18           N  
ANISOU  649  N   GLU A  96     7297   8658   5012    341   -331  -1263       N  
ATOM    650  CA  GLU A  96      24.001   6.933  33.392  1.00 64.39           C  
ANISOU  650  CA  GLU A  96     8396   9618   6452    320   -249  -1166       C  
ATOM    651  C   GLU A  96      23.989   5.502  32.873  1.00 55.07           C  
ANISOU  651  C   GLU A  96     7155   8464   5306    254   -159   -870       C  
ATOM    652  O   GLU A  96      23.159   5.160  32.022  1.00 53.68           O  
ANISOU  652  O   GLU A  96     6926   8219   5249    257    -36   -782       O  
ATOM    653  CB  GLU A  96      24.898   7.811  32.512  1.00 57.79           C  
ANISOU  653  CB  GLU A  96     7560   8513   5884    260   -401  -1228       C  
ATOM    654  CG  GLU A  96      25.363   9.138  33.131  1.00 60.60           C  
ANISOU  654  CG  GLU A  96     7998   8801   6228    281   -573  -1497       C  
ATOM    655  CD  GLU A  96      26.489   8.990  34.148  1.00 77.58           C  
ANISOU  655  CD  GLU A  96    10185  11076   8216    229   -733  -1516       C  
ATOM    656  OE1 GLU A  96      26.404   8.103  35.023  1.00 84.31           O  
ANISOU  656  OE1 GLU A  96    11046  12171   8817    251   -679  -1429       O  
ATOM    657  OE2 GLU A  96      27.465   9.766  34.072  1.00 90.38           O  
ANISOU  657  OE2 GLU A  96    11823  12554   9964    154   -926  -1604       O  
ATOM    658  N   ALA A  97      24.894   4.654  33.369  1.00 51.25           N  
ANISOU  658  N   ALA A  97     6680   8065   4726    201   -235   -720       N  
ATOM    659  CA  ALA A  97      24.866   3.245  32.992  1.00 55.62           C  
ANISOU  659  CA  ALA A  97     7198   8629   5308    156   -170   -451       C  
ATOM    660  C   ALA A  97      23.591   2.575  33.486  1.00 62.11           C  
ANISOU  660  C   ALA A  97     8014   9625   5958    170     -7   -361       C  
ATOM    661  O   ALA A  97      22.957   1.807  32.752  1.00 47.65           O  
ANISOU  661  O   ALA A  97     6141   7728   4236    138     91   -206       O  
ATOM    662  CB  ALA A  97      26.100   2.528  33.538  1.00 60.52           C  
ANISOU  662  CB  ALA A  97     7832   9305   5857    120   -308   -319       C  
ATOM    663  N   GLU A  98      23.197   2.861  34.730  1.00 46.31           N  
ANISOU  663  N   GLU A  98     6049   7864   3682    211     22   -456       N  
ATOM    664  CA  GLU A  98      21.929   2.351  35.239  1.00 54.08           C  
ANISOU  664  CA  GLU A  98     7000   9061   4486    218    198   -374       C  
ATOM    665  C   GLU A  98      20.756   2.906  34.441  1.00 56.32           C  
ANISOU  665  C   GLU A  98     7211   9272   4915    266    332   -478       C  
ATOM    666  O   GLU A  98      19.766   2.203  34.206  1.00 49.02           O  
ANISOU  666  O   GLU A  98     6218   8414   3995    229    469   -328       O  
ATOM    667  CB  GLU A  98      21.785   2.695  36.722  1.00 58.04           C  
ANISOU  667  CB  GLU A  98     7550   9869   4635    271    209   -489       C  
ATOM    668  CG  GLU A  98      20.596   2.037  37.402  1.00 62.07           C  
ANISOU  668  CG  GLU A  98     8008  10666   4908    259    397   -355       C  
ATOM    669  N   LYS A  99      20.851   4.167  34.011  1.00 45.85           N  
ANISOU  669  N   LYS A  99     5898   7800   3724    341    277   -725       N  
ATOM    670  CA  LYS A  99      19.778   4.755  33.216  1.00 45.11           C  
ANISOU  670  CA  LYS A  99     5737   7619   3786    402    379   -823       C  
ATOM    671  C   LYS A  99      19.680   4.096  31.847  1.00 45.23           C  
ANISOU  671  C   LYS A  99     5701   7424   4059    323    396   -636       C  
ATOM    672  O   LYS A  99      18.576   3.892  31.327  1.00 40.87           O  
ANISOU  672  O   LYS A  99     5069   6885   3575    330    515   -587       O  
ATOM    673  CB  LYS A  99      19.996   6.261  33.072  1.00 55.34           C  
ANISOU  673  CB  LYS A  99     7079   8766   5182    498    281  -1115       C  
ATOM    674  N   ALA A 100      20.823   3.757  31.244  1.00 40.82           N  
ANISOU  674  N   ALA A 100     5180   6689   3640    254    277   -537       N  
ATOM    675  CA  ALA A 100      20.801   3.092  29.945  1.00 42.32           C  
ANISOU  675  CA  ALA A 100     5334   6698   4048    195    290   -379       C  
ATOM    676  C   ALA A 100      20.126   1.730  30.037  1.00 35.85           C  
ANISOU  676  C   ALA A 100     4482   5973   3166    131    383   -158       C  
ATOM    677  O   ALA A 100      19.337   1.358  29.160  1.00 39.70           O  
ANISOU  677  O   ALA A 100     4919   6382   3784    104    449    -84       O  
ATOM    678  CB  ALA A 100      22.221   2.953  29.400  1.00 41.66           C  
ANISOU  678  CB  ALA A 100     5281   6457   4089    152    156   -326       C  
ATOM    679  N   GLU A 101      20.424   0.973  31.096  1.00 35.98           N  
ANISOU  679  N   GLU A 101     4533   6153   2987     96    374    -40       N  
ATOM    680  CA  GLU A 101      19.774  -0.318  31.286  1.00 38.41           C  
ANISOU  680  CA  GLU A 101     4818   6541   3234     14    446    196       C  
ATOM    681  C   GLU A 101      18.272  -0.149  31.471  1.00 43.55           C  
ANISOU  681  C   GLU A 101     5376   7355   3815     15    606    178       C  
ATOM    682  O   GLU A 101      17.481  -0.901  30.892  1.00 36.50           O  
ANISOU  682  O   GLU A 101     4428   6420   3021    -60    665    327       O  
ATOM    683  CB  GLU A 101      20.393  -1.045  32.483  1.00 43.41           C  
ANISOU  683  CB  GLU A 101     5511   7330   3651    -23    392    336       C  
ATOM    684  CG  GLU A 101      19.663  -2.314  32.898  1.00 51.92           C  
ANISOU  684  CG  GLU A 101     6574   8515   4636   -127    461    602       C  
ATOM    685  CD  GLU A 101      20.256  -2.950  34.144  1.00 59.46           C  
ANISOU  685  CD  GLU A 101     7597   9639   5355   -162    397    755       C  
ATOM    686  OE1 GLU A 101      21.444  -2.698  34.434  1.00 63.51           O  
ANISOU  686  OE1 GLU A 101     8174  10117   5841   -111    263    691       O  
ATOM    687  OE2 GLU A 101      19.533  -3.701  34.834  1.00 63.16           O  
ANISOU  687  OE2 GLU A 101     8049  10285   5665   -249    474    956       O  
ATOM    688  N   GLU A 102      17.861   0.845  32.264  1.00 36.88           N  
ANISOU  688  N   GLU A 102     4506   6700   2805    106    669    -14       N  
ATOM    689  CA  GLU A 102      16.435   1.079  32.479  1.00 41.05           C  
ANISOU  689  CA  GLU A 102     4917   7421   3258    136    833    -52       C  
ATOM    690  C   GLU A 102      15.750   1.551  31.201  1.00 40.67           C  
ANISOU  690  C   GLU A 102     4795   7189   3468    169    856   -129       C  
ATOM    691  O   GLU A 102      14.624   1.135  30.904  1.00 46.35           O  
ANISOU  691  O   GLU A 102     5400   7983   4228    126    961    -31       O  
ATOM    692  CB  GLU A 102      16.235   2.094  33.604  1.00 47.41           C  
ANISOU  692  CB  GLU A 102     5721   8470   3823    265    887   -284       C  
ATOM    693  N   GLU A 103      16.414   2.418  30.432  1.00 38.19           N  
ANISOU  693  N   GLU A 103     4539   6640   3330    233    748   -287       N  
ATOM    694  CA  GLU A 103      15.835   2.890  29.177  1.00 41.07           C  
ANISOU  694  CA  GLU A 103     4849   6825   3932    263    750   -342       C  
ATOM    695  C   GLU A 103      15.684   1.752  28.174  1.00 37.04           C  
ANISOU  695  C   GLU A 103     4319   6181   3573    142    739   -123       C  
ATOM    696  O   GLU A 103      14.670   1.663  27.471  1.00 35.82           O  
ANISOU  696  O   GLU A 103     4073   6008   3530    129    793    -91       O  
ATOM    697  CB  GLU A 103      16.700   4.006  28.587  1.00 41.24           C  
ANISOU  697  CB  GLU A 103     4949   6623   4098    329    623   -515       C  
ATOM    698  CG  GLU A 103      16.460   5.392  29.183  1.00 52.57           C  
ANISOU  698  CG  GLU A 103     6392   8106   5476    472    617   -782       C  
ATOM    699  CD  GLU A 103      15.001   5.812  29.164  1.00 60.97           C  
ANISOU  699  CD  GLU A 103     7335   9287   6543    574    738   -871       C  
ATOM    700  OE1 GLU A 103      14.280   5.449  28.210  1.00 71.75           O  
ANISOU  700  OE1 GLU A 103     8618  10585   8060    536    776   -760       O  
ATOM    701  OE2 GLU A 103      14.574   6.512  30.106  1.00 78.12           O  
ANISOU  701  OE2 GLU A 103     9490  11630   8564    702    790  -1062       O  
ATOM    702  N   ALA A 104      16.686   0.873  28.087  1.00 32.66           N  
ANISOU  702  N   ALA A 104     3849   5529   3029     62    656     17       N  
ATOM    703  CA  ALA A 104      16.603  -0.248  27.156  1.00 36.12           C  
ANISOU  703  CA  ALA A 104     4292   5822   3609    -35    628    198       C  
ATOM    704  C   ALA A 104      15.500  -1.218  27.559  1.00 46.05           C  
ANISOU  704  C   ALA A 104     5474   7223   4801   -134    717    373       C  
ATOM    705  O   ALA A 104      14.834  -1.800  26.696  1.00 38.22           O  
ANISOU  705  O   ALA A 104     4440   6134   3948   -204    717    464       O  
ATOM    706  CB  ALA A 104      17.948  -0.970  27.075  1.00 33.52           C  
ANISOU  706  CB  ALA A 104     4067   5368   3302    -65    516    290       C  
ATOM    707  N   LYS A 105      15.295  -1.404  28.864  1.00 42.09           N  
ANISOU  707  N   LYS A 105     4952   6962   4080   -153    787    430       N  
ATOM    708  CA  LYS A 105      14.199  -2.249  29.327  1.00 44.74           C  
ANISOU  708  CA  LYS A 105     5191   7472   4336   -267    886    619       C  
ATOM    709  C   LYS A 105      12.851  -1.666  28.922  1.00 42.69           C  
ANISOU  709  C   LYS A 105     4770   7311   4139   -237    996    536       C  
ATOM    710  O   LYS A 105      11.965  -2.394  28.460  1.00 40.37           O  
ANISOU  710  O   LYS A 105     4387   7011   3940   -352   1022    687       O  
ATOM    711  CB  LYS A 105      14.278  -2.424  30.844  1.00 44.65           C  
ANISOU  711  CB  LYS A 105     5184   7744   4037   -283    952    691       C  
ATOM    712  CG  LYS A 105      13.140  -3.234  31.438  1.00 51.35           C  
ANISOU  712  CG  LYS A 105     5913   8825   4772   -419   1072    913       C  
ATOM    713  N   LYS A 106      12.683  -0.349  29.077  1.00 40.97           N  
ANISOU  713  N   LYS A 106     4512   7172   3883    -79   1042    293       N  
ATOM    714  CA  LYS A 106      11.421   0.290  28.716  1.00 37.89           C  
ANISOU  714  CA  LYS A 106     3958   6877   3561    -13   1136    196       C  
ATOM    715  C   LYS A 106      11.184   0.249  27.209  1.00 42.91           C  
ANISOU  715  C   LYS A 106     4584   7253   4466    -39   1052    206       C  
ATOM    716  O   LYS A 106      10.040   0.114  26.758  1.00 36.60           O  
ANISOU  716  O   LYS A 106     3638   6516   3754    -73   1104    254       O  
ATOM    717  CB  LYS A 106      11.404   1.732  29.221  1.00 43.10           C  
ANISOU  717  CB  LYS A 106     4606   7633   4135    188   1174    -88       C  
ATOM    718  CG  LYS A 106      11.404   1.857  30.734  1.00 45.98           C  
ANISOU  718  CG  LYS A 106     4960   8312   4197    237   1276   -134       C  
ATOM    719  CD  LYS A 106      10.687   3.119  31.183  1.00 59.58           C  
ANISOU  719  CD  LYS A 106     6587  10208   5842    443   1367   -406       C  
ATOM    720  N   ALA A 107      12.248   0.375  26.413  1.00 38.63           N  
ANISOU  720  N   ALA A 107     4185   6443   4048    -25    921    162       N  
ATOM    721  CA  ALA A 107      12.092   0.277  24.965  1.00 45.42           C  
ANISOU  721  CA  ALA A 107     5050   7079   5128    -52    839    179       C  
ATOM    722  C   ALA A 107      11.623  -1.114  24.561  1.00 32.89           C  
ANISOU  722  C   ALA A 107     3439   5453   3604   -218    820    396       C  
ATOM    723  O   ALA A 107      10.806  -1.261  23.644  1.00 34.74           O  
ANISOU  723  O   ALA A 107     3596   5625   3976   -258    799    423       O  
ATOM    724  CB  ALA A 107      13.405   0.629  24.266  1.00 35.13           C  
ANISOU  724  CB  ALA A 107     3896   5542   3910    -11    720    108       C  
ATOM    725  N   ALA A 108      12.119  -2.148  25.245  1.00 38.07           N  
ANISOU  725  N   ALA A 108     4164   6134   4166   -319    809    554       N  
ATOM    726  CA  ALA A 108      11.683  -3.510  24.952  1.00 41.30           C  
ANISOU  726  CA  ALA A 108     4568   6477   4648   -489    769    767       C  
ATOM    727  C   ALA A 108      10.227  -3.737  25.338  1.00 40.04           C  
ANISOU  727  C   ALA A 108     4217   6536   4460   -585    875    873       C  
ATOM    728  O   ALA A 108       9.526  -4.503  24.667  1.00 39.42           O  
ANISOU  728  O   ALA A 108     4088   6376   4515   -717    826    995       O  
ATOM    729  CB  ALA A 108      12.583  -4.516  25.669  1.00 44.70           C  
ANISOU  729  CB  ALA A 108     5125   6869   4990   -563    716    923       C  
ATOM    730  N   GLU A 109       9.756  -3.100  26.416  1.00 42.65           N  
ANISOU  730  N   GLU A 109     4433   7158   4614   -524   1017    826       N  
ATOM    731  CA  GLU A 109       8.348  -3.227  26.783  1.00 45.11           C  
ANISOU  731  CA  GLU A 109     4522   7727   4889   -599   1141    918       C  
ATOM    732  C   GLU A 109       7.452  -2.545  25.758  1.00 45.50           C  
ANISOU  732  C   GLU A 109     4438   7738   5113   -529   1135    795       C  
ATOM    733  O   GLU A 109       6.388  -3.068  25.408  1.00 41.64           O  
ANISOU  733  O   GLU A 109     3792   7313   4716   -654   1148    921       O  
ATOM    734  CB  GLU A 109       8.104  -2.645  28.175  1.00 38.92           C  
ANISOU  734  CB  GLU A 109     3645   7297   3846   -514   1307    865       C  
ATOM    735  CG  GLU A 109       8.911  -3.300  29.281  1.00 55.79           C  
ANISOU  735  CG  GLU A 109     5903   9518   5776   -586   1312   1005       C  
ATOM    736  CD  GLU A 109       8.431  -2.899  30.663  1.00 74.23           C  
ANISOU  736  CD  GLU A 109     8119  12264   7822   -534   1491    990       C  
ATOM    737  OE1 GLU A 109       7.843  -1.805  30.795  1.00 73.77           O  
ANISOU  737  OE1 GLU A 109     7936  12378   7716   -362   1596    769       O  
ATOM    738  OE2 GLU A 109       8.640  -3.679  31.617  1.00 77.73           O  
ANISOU  738  OE2 GLU A 109     8596  12861   8076   -655   1523   1196       O  
ATOM    739  N   ARG A 110       7.861  -1.371  25.274  1.00 38.16           N  
ANISOU  739  N   ARG A 110     3564   6701   4235   -339   1101    561       N  
ATOM    740  CA  ARG A 110       7.110  -0.711  24.213  1.00 47.17           C  
ANISOU  740  CA  ARG A 110     4603   7768   5551   -265   1064    457       C  
ATOM    741  C   ARG A 110       7.106  -1.554  22.945  1.00 43.95           C  
ANISOU  741  C   ARG A 110     4258   7114   5328   -401    920    568       C  
ATOM    742  O   ARG A 110       6.084  -1.652  22.256  1.00 38.90           O  
ANISOU  742  O   ARG A 110     3476   6491   4812   -450    895    605       O  
ATOM    743  CB  ARG A 110       7.698   0.673  23.942  1.00 39.32           C  
ANISOU  743  CB  ARG A 110     3693   6663   4582    -52   1027    213       C  
ATOM    744  CG  ARG A 110       6.700   1.661  23.388  1.00 55.02           C  
ANISOU  744  CG  ARG A 110     5529   8689   6686     83   1037     83       C  
ATOM    745  CD  ARG A 110       7.281   2.441  22.225  1.00 57.96           C  
ANISOU  745  CD  ARG A 110     6030   8780   7211    173    897    -30       C  
ATOM    746  NE  ARG A 110       6.330   3.420  21.713  1.00 77.15           N  
ANISOU  746  NE  ARG A 110     8324  11230   9759    315    885   -143       N  
ATOM    747  CZ  ARG A 110       6.108   4.607  22.262  1.00 75.03           C  
ANISOU  747  CZ  ARG A 110     8006  11038   9463    515    932   -333       C  
ATOM    748  NH1 ARG A 110       6.749   4.995  23.354  1.00 73.21           N  
ANISOU  748  NH1 ARG A 110     7855  10885   9078    592    996   -444       N  
ATOM    749  NH2 ARG A 110       5.223   5.426  21.702  1.00 61.91           N  
ANISOU  749  NH2 ARG A 110     6220   9369   7935    652    899   -421       N  
ATOM    750  N   THR A 111       8.244  -2.177  22.628  1.00 36.54           N  
ANISOU  750  N   THR A 111     3525   5954   4406   -454    817    612       N  
ATOM    751  CA  THR A 111       8.311  -3.081  21.484  1.00 37.00           C  
ANISOU  751  CA  THR A 111     3664   5781   4614   -571    677    698       C  
ATOM    752  C   THR A 111       7.380  -4.273  21.672  1.00 41.43           C  
ANISOU  752  C   THR A 111     4121   6409   5213   -779    673    907       C  
ATOM    753  O   THR A 111       6.662  -4.665  20.743  1.00 43.17           O  
ANISOU  753  O   THR A 111     4284   6542   5575   -868    584    946       O  
ATOM    754  CB  THR A 111       9.755  -3.549  21.278  1.00 40.16           C  
ANISOU  754  CB  THR A 111     4289   5968   5003   -560    587    695       C  
ATOM    755  OG1 THR A 111      10.550  -2.453  20.806  1.00 37.92           O  
ANISOU  755  OG1 THR A 111     4082   5599   4725   -399    566    519       O  
ATOM    756  CG2 THR A 111       9.820  -4.687  20.267  1.00 35.51           C  
ANISOU  756  CG2 THR A 111     3793   5156   4541   -676    447    781       C  
ATOM    757  N   GLU A 112       7.368  -4.854  22.875  1.00 36.71           N  
ANISOU  757  N   GLU A 112     3495   5968   4484   -873    756   1054       N  
ATOM    758  CA  GLU A 112       6.483  -5.982  23.141  1.00 45.70           C  
ANISOU  758  CA  GLU A 112     4526   7177   5659  -1102    751   1290       C  
ATOM    759  C   GLU A 112       5.018  -5.589  22.978  1.00 44.44           C  
ANISOU  759  C   GLU A 112     4095   7233   5557  -1136    826   1298       C  
ATOM    760  O   GLU A 112       4.208  -6.380  22.481  1.00 43.69           O  
ANISOU  760  O   GLU A 112     3911   7096   5595  -1321    748   1440       O  
ATOM    761  CB  GLU A 112       6.743  -6.528  24.546  1.00 42.58           C  
ANISOU  761  CB  GLU A 112     4143   6955   5081  -1187    843   1462       C  
ATOM    762  N   LYS A 113       4.660  -4.366  23.380  1.00 45.24           N  
ANISOU  762  N   LYS A 113     4059   7560   5571   -953    962   1140       N  
ATOM    763  CA  LYS A 113       3.269  -3.935  23.276  1.00 41.94           C  
ANISOU  763  CA  LYS A 113     3355   7373   5206   -949   1041   1136       C  
ATOM    764  C   LYS A 113       2.887  -3.631  21.832  1.00 42.23           C  
ANISOU  764  C   LYS A 113     3378   7214   5451   -911    896   1039       C  
ATOM    765  O   LYS A 113       1.755  -3.903  21.413  1.00 40.39           O  
ANISOU  765  O   LYS A 113     2942   7070   5333  -1019    871   1124       O  
ATOM    766  CB  LYS A 113       3.030  -2.713  24.164  1.00 54.07           C  
ANISOU  766  CB  LYS A 113     4761   9198   6586   -728   1221    969       C  
ATOM    767  N   ALA A 114       3.812  -3.056  21.059  1.00 43.06           N  
ANISOU  767  N   ALA A 114     3687   7072   5600   -767    797    873       N  
ATOM    768  CA  ALA A 114       3.527  -2.772  19.656  1.00 49.44           C  
ANISOU  768  CA  ALA A 114     4506   7703   6576   -733    652    794       C  
ATOM    769  C   ALA A 114       3.331  -4.057  18.863  1.00 45.07           C  
ANISOU  769  C   ALA A 114     4009   6972   6143   -955    496    939       C  
ATOM    770  O   ALA A 114       2.440  -4.139  18.009  1.00 46.56           O  
ANISOU  770  O   ALA A 114     4080   7148   6463  -1015    400    954       O  
ATOM    771  CB  ALA A 114       4.652  -1.933  19.050  1.00 42.44           C  
ANISOU  771  CB  ALA A 114     3831   6608   5686   -554    589    619       C  
ATOM    772  N   ILE A 115       4.158  -5.070  19.131  1.00 44.90           N  
ANISOU  772  N   ILE A 115     4173   6802   6085  -1071    450   1037       N  
ATOM    773  CA  ILE A 115       4.026  -6.348  18.439  1.00 44.37           C  
ANISOU  773  CA  ILE A 115     4189   6531   6140  -1273    281   1157       C  
ATOM    774  C   ILE A 115       2.707  -7.013  18.806  1.00 48.45           C  
ANISOU  774  C   ILE A 115     4468   7216   6723  -1494    295   1350       C  
ATOM    775  O   ILE A 115       2.051  -7.639  17.963  1.00 50.92           O  
ANISOU  775  O   ILE A 115     4745   7419   7185  -1644    141   1404       O  
ATOM    776  CB  ILE A 115       5.235  -7.246  18.761  1.00 54.76           C  
ANISOU  776  CB  ILE A 115     5753   7647   7407  -1317    229   1215       C  
ATOM    777  CG1 ILE A 115       6.446  -6.809  17.935  1.00 54.96           C  
ANISOU  777  CG1 ILE A 115     5997   7463   7421  -1137    160   1031       C  
ATOM    778  CG2 ILE A 115       4.916  -8.719  18.525  1.00 48.99           C  
ANISOU  778  CG2 ILE A 115     5076   6744   6794  -1560     78   1388       C  
ATOM    779  CD1 ILE A 115       7.743  -7.381  18.423  1.00 52.84           C  
ANISOU  779  CD1 ILE A 115     5934   7061   7081  -1111    147   1055       C  
ATOM    780  N   LYS A 116       2.288  -6.870  20.065  1.00 48.49           N  
ANISOU  780  N   LYS A 116     4301   7511   6612  -1523    476   1457       N  
ATOM    781  CA  LYS A 116       1.002  -7.413  20.488  1.00 49.22           C  
ANISOU  781  CA  LYS A 116     4123   7827   6753  -1738    520   1660       C  
ATOM    782  C   LYS A 116      -0.144  -6.781  19.706  1.00 55.92           C  
ANISOU  782  C   LYS A 116     4730   8792   7725  -1698    491   1583       C  
ATOM    783  O   LYS A 116      -1.045  -7.479  19.227  1.00 53.49           O  
ANISOU  783  O   LYS A 116     4286   8474   7563  -1909    378   1714       O  
ATOM    784  CB  LYS A 116       0.814  -7.203  21.990  1.00 53.14           C  
ANISOU  784  CB  LYS A 116     4467   8670   7054  -1733    751   1763       C  
ATOM    785  N   TYR A 117      -0.124  -5.454  19.561  1.00 54.70           N  
ANISOU  785  N   TYR A 117     4522   8736   7527  -1429    572   1373       N  
ATOM    786  CA  TYR A 117      -1.171  -4.784  18.795  1.00 51.84           C  
ANISOU  786  CA  TYR A 117     3937   8471   7288  -1358    528   1295       C  
ATOM    787  C   TYR A 117      -1.097  -5.171  17.323  1.00 59.54           C  
ANISOU  787  C   TYR A 117     5056   9144   8421  -1424    279   1256       C  
ATOM    788  O   TYR A 117      -2.129  -5.435  16.693  1.00 58.82           O  
ANISOU  788  O   TYR A 117     4782   9098   8468  -1545    170   1318       O  
ATOM    789  CB  TYR A 117      -1.071  -3.263  18.994  1.00 49.64           C  
ANISOU  789  CB  TYR A 117     3606   8319   6935  -1038    648   1077       C  
ATOM    790  CG  TYR A 117      -2.052  -2.409  18.195  1.00 60.86           C  
ANISOU  790  CG  TYR A 117     4818   9818   8488   -908    590    978       C  
ATOM    791  CD1 TYR A 117      -2.008  -2.348  16.804  1.00 62.73           C  
ANISOU  791  CD1 TYR A 117     5166   9810   8860   -902    377    920       C  
ATOM    792  CD2 TYR A 117      -3.053  -1.693  18.843  1.00 70.99           C  
ANISOU  792  CD2 TYR A 117     5782  11439   9753   -784    745    947       C  
ATOM    793  CE1 TYR A 117      -2.908  -1.580  16.089  1.00 68.11           C  
ANISOU  793  CE1 TYR A 117     5657  10564   9657   -784    306    849       C  
ATOM    794  CE2 TYR A 117      -3.961  -0.926  18.134  1.00 69.21           C  
ANISOU  794  CE2 TYR A 117     5353  11283   9662   -648    679    863       C  
ATOM    795  CZ  TYR A 117      -3.885  -0.874  16.758  1.00 74.67           C  
ANISOU  795  CZ  TYR A 117     6168  11711  10491   -654    451    824       C  
ATOM    796  OH  TYR A 117      -4.785  -0.113  16.051  1.00 62.70           O  
ANISOU  796  OH  TYR A 117     4454  10263   9107   -517    366    757       O  
ATOM    797  N   ALA A 118       0.114  -5.216  16.759  1.00 54.53           N  
ANISOU  797  N   ALA A 118     4739   8222   7757  -1346    185   1149       N  
ATOM    798  CA  ALA A 118       0.262  -5.559  15.348  1.00 54.39           C  
ANISOU  798  CA  ALA A 118     4877   7942   7849  -1384    -40   1089       C  
ATOM    799  C   ALA A 118      -0.272  -6.955  15.057  1.00 64.28           C  
ANISOU  799  C   ALA A 118     6118   9088   9217  -1675   -197   1249       C  
ATOM    800  O   ALA A 118      -0.859  -7.195  13.996  1.00 68.83           O  
ANISOU  800  O   ALA A 118     6666   9574   9912  -1753   -381   1229       O  
ATOM    801  CB  ALA A 118       1.727  -5.445  14.931  1.00 48.82           C  
ANISOU  801  CB  ALA A 118     4496   6988   7064  -1253    -81    961       C  
ATOM    802  N   GLN A 119      -0.085  -7.889  15.991  1.00 61.75           N  
ANISOU  802  N   GLN A 119     5825   8769   8868  -1847   -145   1415       N  
ATOM    803  CA  GLN A 119      -0.574  -9.247  15.790  1.00 60.59           C  
ANISOU  803  CA  GLN A 119     5682   8488   8852  -2145   -312   1586       C  
ATOM    804  C   GLN A 119      -2.091  -9.327  15.884  1.00 75.76           C  
ANISOU  804  C   GLN A 119     7248  10652  10884  -2325   -313   1730       C  
ATOM    805  O   GLN A 119      -2.692 -10.243  15.310  1.00 69.76           O  
ANISOU  805  O   GLN A 119     6511   9746  10249  -2514   -502   1791       O  
ATOM    806  CB  GLN A 119       0.074 -10.185  16.806  1.00 66.98           C  
ANISOU  806  CB  GLN A 119     6625   9221   9603  -2276   -264   1751       C  
ATOM    807  CG  GLN A 119       1.130 -11.095  16.205  1.00 73.15           C  
ANISOU  807  CG  GLN A 119     7755   9613  10427  -2296   -452   1697       C  
ATOM    808  CD  GLN A 119       2.182 -11.508  17.214  1.00 76.76           C  
ANISOU  808  CD  GLN A 119     8385  10008  10773  -2271   -364   1778       C  
ATOM    809  OE1 GLN A 119       1.932 -11.520  18.420  1.00 65.16           O  
ANISOU  809  OE1 GLN A 119     6777   8764   9218  -2348   -204   1950       O  
ATOM    810  NE2 GLN A 119       3.376 -11.831  16.725  1.00 76.47           N  
ANISOU  810  NE2 GLN A 119     8644   9688  10724  -2152   -466   1651       N  
ATOM    811  N   ALA A 120      -2.722  -8.388  16.589  1.00 65.13           N  
ANISOU  811  N   ALA A 120     5634   9651   9461  -2200   -103   1726       N  
ATOM    812  CA  ALA A 120      -4.174  -8.313  16.635  1.00 64.81           C  
ANISOU  812  CA  ALA A 120     5316   9829   9480  -2246    -81   1772       C  
ATOM    813  C   ALA A 120      -4.759  -7.528  15.470  1.00 70.42           C  
ANISOU  813  C   ALA A 120     5896  10557  10304  -2136   -203   1635       C  
ATOM    814  O   ALA A 120      -5.974  -7.590  15.250  1.00 66.07           O  
ANISOU  814  O   ALA A 120     5132  10133   9837  -2197   -245   1670       O  
ATOM    815  CB  ALA A 120      -4.627  -7.684  17.955  1.00 63.33           C  
ANISOU  815  CB  ALA A 120     4918   9998   9146  -2128    199   1800       C  
ATOM    816  N   HIS A 121      -3.933  -6.795  14.724  1.00 54.46           N  
ANISOU  816  N   HIS A 121     4025   8397   8272  -1954   -266   1473       N  
ATOM    817  CA  HIS A 121      -4.400  -5.983  13.599  1.00 65.71           C  
ANISOU  817  CA  HIS A 121     5383   9811   9772  -1806   -394   1333       C  
ATOM    818  C   HIS A 121      -3.413  -6.100  12.443  1.00 65.08           C  
ANISOU  818  C   HIS A 121     5663   9390   9673  -1738   -579   1190       C  
ATOM    819  O   HIS A 121      -2.814  -5.111  12.013  1.00 70.39           O  
ANISOU  819  O   HIS A 121     6460  10008  10274  -1493   -556   1033       O  
ATOM    820  CB  HIS A 121      -4.582  -4.529  14.032  1.00 66.67           C  
ANISOU  820  CB  HIS A 121     5340  10164   9828  -1508   -210   1215       C  
ATOM    821  CG  HIS A 121      -5.375  -4.371  15.292  1.00 69.33           C  
ANISOU  821  CG  HIS A 121     5352  10861  10130  -1522     15   1318       C  
ATOM    822  ND1 HIS A 121      -6.749  -4.481  15.326  1.00 77.53           N  
ANISOU  822  ND1 HIS A 121     6141  12074  11242  -1578     14   1365       N  
ATOM    823  CD2 HIS A 121      -4.986  -4.135  16.567  1.00 65.78           C  
ANISOU  823  CD2 HIS A 121     4901  10570   9523  -1437    254   1321       C  
ATOM    824  CE1 HIS A 121      -7.172  -4.306  16.565  1.00 65.79           C  
ANISOU  824  CE1 HIS A 121     4503  10843   9650  -1525    248   1396       C  
ATOM    825  NE2 HIS A 121      -6.122  -4.096  17.338  1.00 59.30           N  
ANISOU  825  NE2 HIS A 121     3839  10015   8679  -1437    393   1365       N  
ATOM    826  N   PRO A 122      -3.233  -7.310  11.900  1.00 75.47           N  
ANISOU  826  N   PRO A 122     7152  10473  11052  -1955   -771   1240       N  
ATOM    827  CA  PRO A 122      -2.233  -7.494  10.837  1.00 80.94           C  
ANISOU  827  CA  PRO A 122     8190  10867  11697  -1875   -929   1089       C  
ATOM    828  C   PRO A 122      -2.623  -6.855   9.516  1.00 87.96           C  
ANISOU  828  C   PRO A 122     9070  11736  12613  -1769  -1095    968       C  
ATOM    829  O   PRO A 122      -1.776  -6.765   8.618  1.00 87.96           O  
ANISOU  829  O   PRO A 122     9337  11549  12534  -1659  -1190    832       O  
ATOM    830  CB  PRO A 122      -2.142  -9.018  10.708  1.00 77.66           C  
ANISOU  830  CB  PRO A 122     7922  10224  11361  -2140  -1100   1175       C  
ATOM    831  CG  PRO A 122      -3.507  -9.489  11.078  1.00 83.62           C  
ANISOU  831  CG  PRO A 122     8359  11151  12262  -2391  -1141   1361       C  
ATOM    832  CD  PRO A 122      -4.018  -8.537  12.134  1.00 71.65           C  
ANISOU  832  CD  PRO A 122     6540   9988  10696  -2283   -876   1431       C  
ATOM    833  N   ASN A 123      -3.870  -6.411   9.373  1.00 86.86           N  
ANISOU  833  N   ASN A 123     8623  11804  12575  -1796  -1133   1020       N  
ATOM    834  CA  ASN A 123      -4.359  -5.774   8.158  1.00 87.57           C  
ANISOU  834  CA  ASN A 123     8676  11901  12696  -1698  -1307    931       C  
ATOM    835  C   ASN A 123      -4.571  -4.276   8.353  1.00 81.32           C  
ANISOU  835  C   ASN A 123     7722  11297  11877  -1428  -1168    878       C  
ATOM    836  O   ASN A 123      -5.458  -3.683   7.734  1.00 95.75           O  
ANISOU  836  O   ASN A 123     9361  13236  13783  -1368  -1279    871       O  
ATOM    837  CB  ASN A 123      -5.657  -6.437   7.702  1.00 85.44           C  
ANISOU  837  CB  ASN A 123     8176  11701  12587  -1934  -1512   1027       C  
ATOM    838  N   SER A 124      -3.765  -3.651   9.208  1.00 74.79           N  
ANISOU  838  N   SER A 124     6973  10494  10950  -1260   -945    835       N  
ATOM    839  CA  SER A 124      -3.986  -2.269   9.604  1.00 61.17           C  
ANISOU  839  CA  SER A 124     5093   8933   9216  -1008   -806    778       C  
ATOM    840  C   SER A 124      -2.707  -1.460   9.460  1.00 53.21           C  
ANISOU  840  C   SER A 124     4364   7769   8085   -798   -742    657       C  
ATOM    841  O   SER A 124      -1.617  -1.932   9.798  1.00 58.28           O  
ANISOU  841  O   SER A 124     5237   8279   8629   -833   -672    640       O  
ATOM    842  CB  SER A 124      -4.491  -2.189  11.049  1.00 76.19           C  
ANISOU  842  CB  SER A 124     6734  11089  11125  -1011   -575    849       C  
ATOM    843  OG  SER A 124      -4.176  -0.937  11.629  1.00 74.47           O  
ANISOU  843  OG  SER A 124     6497  10952  10847   -739   -410    743       O  
ATOM    844  N   LEU A 125      -2.852  -0.232   8.956  1.00 49.03           N  
ANISOU  844  N   LEU A 125     3801   7254   7573   -585   -779    586       N  
ATOM    845  CA  LEU A 125      -1.721   0.686   8.904  1.00 54.45           C  
ANISOU  845  CA  LEU A 125     4714   7811   8166   -394   -714    493       C  
ATOM    846  C   LEU A 125      -1.355   1.172  10.301  1.00 53.41           C  
ANISOU  846  C   LEU A 125     4533   7772   7989   -285   -480    454       C  
ATOM    847  O   LEU A 125      -0.190   1.489  10.561  1.00 43.41           O  
ANISOU  847  O   LEU A 125     3483   6386   6627   -210   -403    394       O  
ATOM    848  CB  LEU A 125      -2.055   1.854   7.966  1.00 64.26           C  
ANISOU  848  CB  LEU A 125     5933   9025   9457   -215   -846    456       C  
ATOM    849  CG  LEU A 125      -1.029   2.872   7.441  1.00 59.77           C  
ANISOU  849  CG  LEU A 125     5601   8292   8817    -49   -865    396       C  
ATOM    850  CD1 LEU A 125      -0.459   3.800   8.504  1.00 67.92           C  
ANISOU  850  CD1 LEU A 125     6649   9323   9834    119   -685    325       C  
ATOM    851  CD2 LEU A 125       0.098   2.148   6.715  1.00 53.87           C  
ANISOU  851  CD2 LEU A 125     5149   7382   7938   -162   -922    395       C  
ATOM    852  N   GLU A 126      -2.332   1.219  11.213  1.00 44.13           N  
ANISOU  852  N   GLU A 126     3068   6828   6871   -278   -366    485       N  
ATOM    853  CA  GLU A 126      -2.045   1.567  12.602  1.00 49.55           C  
ANISOU  853  CA  GLU A 126     3703   7641   7483   -184   -140    441       C  
ATOM    854  C   GLU A 126      -0.981   0.649  13.186  1.00 45.02           C  
ANISOU  854  C   GLU A 126     3341   6976   6787   -328    -58    480       C  
ATOM    855  O   GLU A 126      -0.126   1.089  13.963  1.00 41.47           O  
ANISOU  855  O   GLU A 126     3011   6508   6238   -224     71    410       O  
ATOM    856  CB  GLU A 126      -3.322   1.482  13.437  1.00 44.53           C  
ANISOU  856  CB  GLU A 126     2703   7316   6901   -199    -25    494       C  
ATOM    857  CG  GLU A 126      -4.181   2.728  13.428  1.00 76.60           C  
ANISOU  857  CG  GLU A 126     6535  11515  11053     55    -16    399       C  
ATOM    858  CD  GLU A 126      -5.625   2.431  13.785  1.00 87.16           C  
ANISOU  858  CD  GLU A 126     7472  13167  12480     -1     32    482       C  
ATOM    859  OE1 GLU A 126      -5.863   1.850  14.866  1.00101.74           O  
ANISOU  859  OE1 GLU A 126     9170  15234  14252   -106    213    551       O  
ATOM    860  OE2 GLU A 126      -6.521   2.775  12.986  1.00 84.10           O  
ANISOU  860  OE2 GLU A 126     6905  12818  12230     55   -114    492       O  
ATOM    861  N   ALA A 127      -1.028  -0.636  12.828  1.00 43.69           N  
ANISOU  861  N   ALA A 127     3225   6741   6635   -566   -149    590       N  
ATOM    862  CA  ALA A 127      -0.037  -1.586  13.318  1.00 52.21           C  
ANISOU  862  CA  ALA A 127     4510   7707   7620   -696   -101    636       C  
ATOM    863  C   ALA A 127       1.351  -1.258  12.784  1.00 43.36           C  
ANISOU  863  C   ALA A 127     3696   6358   6420   -591   -141    537       C  
ATOM    864  O   ALA A 127       2.348  -1.375  13.508  1.00 39.75           O  
ANISOU  864  O   ALA A 127     3383   5857   5864   -570    -37    520       O  
ATOM    865  CB  ALA A 127      -0.446  -3.006  12.925  1.00 44.76           C  
ANISOU  865  CB  ALA A 127     3565   6697   6743   -962   -231    763       C  
ATOM    866  N   VAL A 128       1.435  -0.838  11.521  1.00 40.12           N  
ANISOU  866  N   VAL A 128     3379   5823   6043   -528   -291    480       N  
ATOM    867  CA  VAL A 128       2.726  -0.480  10.939  1.00 36.59           C  
ANISOU  867  CA  VAL A 128     3195   5195   5513   -436   -321    404       C  
ATOM    868  C   VAL A 128       3.299   0.750  11.633  1.00 36.77           C  
ANISOU  868  C   VAL A 128     3233   5245   5491   -249   -192    326       C  
ATOM    869  O   VAL A 128       4.480   0.783  12.000  1.00 36.96           O  
ANISOU  869  O   VAL A 128     3428   5187   5429   -219   -125    292       O  
ATOM    870  CB  VAL A 128       2.586  -0.264   9.422  1.00 43.12           C  
ANISOU  870  CB  VAL A 128     4098   5923   6362   -417   -507    382       C  
ATOM    871  CG1 VAL A 128       3.799   0.482   8.870  1.00 35.88           C  
ANISOU  871  CG1 VAL A 128     3394   4882   5356   -292   -508    319       C  
ATOM    872  CG2 VAL A 128       2.405  -1.598   8.715  1.00 43.80           C  
ANISOU  872  CG2 VAL A 128     4257   5929   6457   -601   -650    419       C  
ATOM    873  N   ALA A 129       2.467   1.775  11.835  1.00 44.11           N  
ANISOU  873  N   ALA A 129     3981   6287   6490   -116   -168    290       N  
ATOM    874  CA  ALA A 129       2.942   3.002  12.469  1.00 35.51           C  
ANISOU  874  CA  ALA A 129     2917   5196   5379     72    -75    192       C  
ATOM    875  C   ALA A 129       3.348   2.760  13.919  1.00 35.66           C  
ANISOU  875  C   ALA A 129     2924   5319   5306     65    102    170       C  
ATOM    876  O   ALA A 129       4.338   3.329  14.394  1.00 33.56           O  
ANISOU  876  O   ALA A 129     2795   4984   4973    151    159     96       O  
ATOM    877  CB  ALA A 129       1.865   4.084  12.384  1.00 47.72           C  
ANISOU  877  CB  ALA A 129     4265   6831   7036    237   -104    144       C  
ATOM    878  N   LYS A 130       2.644   1.892  14.614  1.00 41.42           N  
ANISOU  878  N   LYS A 130     3487   6226   6025    -49    182    247       N  
ATOM    879  CA  LYS A 130       2.971   1.595  15.987  1.00 38.74           C  
ANISOU  879  CA  LYS A 130     3136   6014   5570    -69    348    252       C  
ATOM    880  C   LYS A 130       4.297   0.880  16.096  1.00 37.32           C  
ANISOU  880  C   LYS A 130     3200   5679   5299   -166    340    286       C  
ATOM    881  O   LYS A 130       5.080   1.176  16.946  1.00 32.24           O  
ANISOU  881  O   LYS A 130     2647   5051   4554   -101    432    232       O  
ATOM    882  CB  LYS A 130       1.901   0.716  16.600  1.00 37.34           C  
ANISOU  882  CB  LYS A 130     2721   6071   5396   -204    429    370       C  
ATOM    883  CG  LYS A 130       0.800   1.478  17.285  1.00 57.62           C  
ANISOU  883  CG  LYS A 130     5002   8885   8005    -63    517    312       C  
ATOM    884  CD  LYS A 130       0.307   0.725  18.502  1.00 65.65           C  
ANISOU  884  CD  LYS A 130     5799  10201   8946   -173    680    420       C  
ATOM    885  CE  LYS A 130      -0.626   1.594  19.315  1.00 75.32           C  
ANISOU  885  CE  LYS A 130     7192  11418  10009   -275    773    481       C  
ATOM    886  NZ  LYS A 130      -1.268   2.623  18.467  1.00 66.53           N  
ANISOU  886  NZ  LYS A 130     6139  10384   8754    -73    903    324       N  
ATOM    887  N   THR A 131       4.497  -0.102  15.243  1.00 30.35           N  
ANISOU  887  N   THR A 131     2426   4653   4452   -310    220    366       N  
ATOM    888  CA  THR A 131       5.763  -0.830  15.263  1.00 32.12           C  
ANISOU  888  CA  THR A 131     2874   4726   4603   -373    203    387       C  
ATOM    889  C   THR A 131       6.922   0.072  14.857  1.00 27.31           C  
ANISOU  889  C   THR A 131     2432   3988   3956   -235    185    280       C  
ATOM    890  O   THR A 131       8.018  -0.027  15.419  1.00 28.01           O  
ANISOU  890  O   THR A 131     2646   4034   3963   -218    235    264       O  
ATOM    891  CB  THR A 131       5.679  -2.053  14.349  1.00 30.86           C  
ANISOU  891  CB  THR A 131     2793   4433   4497   -531     65    463       C  
ATOM    892  OG1 THR A 131       4.531  -2.835  14.706  1.00 34.69           O  
ANISOU  892  OG1 THR A 131     3105   5032   5043   -687     63    579       O  
ATOM    893  CG2 THR A 131       6.931  -2.915  14.489  1.00 34.95           C  
ANISOU  893  CG2 THR A 131     3524   4807   4950   -577     51    481       C  
ATOM    894  N   LEU A 132       6.696   0.963  13.888  1.00 31.68           N  
ANISOU  894  N   LEU A 132     2981   4483   4572   -144    105    225       N  
ATOM    895  CA  LEU A 132       7.740   1.897  13.481  1.00 29.92           C  
ANISOU  895  CA  LEU A 132     2899   4143   4324    -36     82    154       C  
ATOM    896  C   LEU A 132       8.120   2.829  14.623  1.00 27.61           C  
ANISOU  896  C   LEU A 132     2591   3906   3995     76    186     73       C  
ATOM    897  O   LEU A 132       9.293   3.190  14.776  1.00 24.97           O  
ANISOU  897  O   LEU A 132     2389   3489   3610    109    196     35       O  
ATOM    898  CB  LEU A 132       7.277   2.701  12.268  1.00 30.20           C  
ANISOU  898  CB  LEU A 132     2921   4117   4436     29    -33    141       C  
ATOM    899  CG  LEU A 132       7.380   2.049  10.889  1.00 34.15           C  
ANISOU  899  CG  LEU A 132     3517   4530   4928    -51   -161    189       C  
ATOM    900  CD1 LEU A 132       6.779   2.970   9.838  1.00 33.01           C  
ANISOU  900  CD1 LEU A 132     3336   4360   4846     22   -276    193       C  
ATOM    901  CD2 LEU A 132       8.826   1.734  10.555  1.00 34.00           C  
ANISOU  901  CD2 LEU A 132     3692   4412   4815    -67   -154    181       C  
ATOM    902  N   LEU A 133       7.140   3.226  15.438  1.00 27.27           N  
ANISOU  902  N   LEU A 133     2377   4014   3970    139    261     36       N  
ATOM    903  CA  LEU A 133       7.428   4.104  16.568  1.00 27.66           C  
ANISOU  903  CA  LEU A 133     2415   4127   3966    262    353    -73       C  
ATOM    904  C   LEU A 133       8.237   3.383  17.634  1.00 32.10           C  
ANISOU  904  C   LEU A 133     3051   4751   4396    190    444    -49       C  
ATOM    905  O   LEU A 133       9.124   3.979  18.258  1.00 34.16           O  
ANISOU  905  O   LEU A 133     3404   4980   4594    258    469   -132       O  
ATOM    906  CB  LEU A 133       6.128   4.638  17.170  1.00 31.45           C  
ANISOU  906  CB  LEU A 133     2679   4789   4480    369    422   -134       C  
ATOM    907  CG  LEU A 133       5.544   5.850  16.449  1.00 39.63           C  
ANISOU  907  CG  LEU A 133     3661   5746   5650    526    331   -213       C  
ATOM    908  CD1 LEU A 133       4.084   6.021  16.825  1.00 44.81           C  
ANISOU  908  CD1 LEU A 133     4058   6610   6356    611    390   -241       C  
ATOM    909  CD2 LEU A 133       6.354   7.096  16.759  1.00 41.74           C  
ANISOU  909  CD2 LEU A 133     4056   5881   5923    670    307   -348       C  
ATOM    910  N   ALA A 134       7.934   2.105  17.871  1.00 32.75           N  
ANISOU  910  N   ALA A 134     3092   4913   4439     47    477     73       N  
ATOM    911  CA  ALA A 134       8.745   1.316  18.791  1.00 33.30           C  
ANISOU  911  CA  ALA A 134     3248   5017   4389    -30    536    127       C  
ATOM    912  C   ALA A 134      10.178   1.205  18.290  1.00 28.89           C  
ANISOU  912  C   ALA A 134     2887   4271   3819    -37    462    118       C  
ATOM    913  O   ALA A 134      11.130   1.282  19.076  1.00 27.07           O  
ANISOU  913  O   ALA A 134     2740   4050   3498    -14    497     91       O  
ATOM    914  CB  ALA A 134       8.123  -0.069  18.981  1.00 32.22           C  
ANISOU  914  CB  ALA A 134     3043   4954   4245   -201    551    287       C  
ATOM    915  N   ILE A 135      10.349   1.036  16.977  1.00 25.19           N  
ANISOU  915  N   ILE A 135     2486   3654   3432    -63    360    138       N  
ATOM    916  CA  ILE A 135      11.685   1.017  16.384  1.00 27.10           C  
ANISOU  916  CA  ILE A 135     2887   3753   3658    -53    303    124       C  
ATOM    917  C   ILE A 135      12.385   2.354  16.598  1.00 25.10           C  
ANISOU  917  C   ILE A 135     2670   3469   3397     54    310     26       C  
ATOM    918  O   ILE A 135      13.571   2.405  16.949  1.00 26.95           O  
ANISOU  918  O   ILE A 135     2993   3668   3578     60    315     11       O  
ATOM    919  CB  ILE A 135      11.588   0.658  14.888  1.00 31.16           C  
ANISOU  919  CB  ILE A 135     3451   4155   4234    -88    202    153       C  
ATOM    920  CG1 ILE A 135      11.323  -0.841  14.706  1.00 30.90           C  
ANISOU  920  CG1 ILE A 135     3442   4094   4205   -205    163    235       C  
ATOM    921  CG2 ILE A 135      12.840   1.103  14.137  1.00 32.12           C  
ANISOU  921  CG2 ILE A 135     3695   4175   4335    -42    162    122       C  
ATOM    922  CD1 ILE A 135      10.638  -1.191  13.380  1.00 27.19           C  
ANISOU  922  CD1 ILE A 135     2973   3559   3799   -248     55    246       C  
ATOM    923  N   ALA A 136      11.661   3.456  16.385  1.00 27.86           N  
ANISOU  923  N   ALA A 136     2949   3823   3816    138    295    -39       N  
ATOM    924  CA  ALA A 136      12.253   4.783  16.524  1.00 29.13           C  
ANISOU  924  CA  ALA A 136     3156   3911   4000    232    270   -132       C  
ATOM    925  C   ALA A 136      12.692   5.042  17.959  1.00 26.45           C  
ANISOU  925  C   ALA A 136     2823   3655   3573    272    340   -214       C  
ATOM    926  O   ALA A 136      13.799   5.541  18.206  1.00 25.88           O  
ANISOU  926  O   ALA A 136     2841   3513   3479    282    310   -256       O  
ATOM    927  CB  ALA A 136      11.252   5.848  16.063  1.00 28.80           C  
ANISOU  927  CB  ALA A 136     3037   3840   4067    331    222   -185       C  
ATOM    928  N   TRP A 137      11.835   4.704  18.925  1.00 27.54           N  
ANISOU  928  N   TRP A 137     2858   3960   3647    289    430   -232       N  
ATOM    929  CA  TRP A 137      12.174   4.953  20.321  1.00 29.92           C  
ANISOU  929  CA  TRP A 137     3166   4375   3828    336    499   -317       C  
ATOM    930  C   TRP A 137      13.364   4.110  20.757  1.00 28.82           C  
ANISOU  930  C   TRP A 137     3129   4232   3590    245    499   -244       C  
ATOM    931  O   TRP A 137      14.220   4.578  21.516  1.00 27.85           O  
ANISOU  931  O   TRP A 137     3071   4113   3396    278    489   -321       O  
ATOM    932  CB  TRP A 137      10.962   4.686  21.213  1.00 32.36           C  
ANISOU  932  CB  TRP A 137     3323   4910   4061    366    614   -329       C  
ATOM    933  CG  TRP A 137      10.092   5.896  21.405  1.00 45.22           C  
ANISOU  933  CG  TRP A 137     4857   6585   5741    532    630   -486       C  
ATOM    934  CD1 TRP A 137       8.768   6.008  21.093  1.00 60.67           C  
ANISOU  934  CD1 TRP A 137     6648   8634   7771    586    662   -485       C  
ATOM    935  CD2 TRP A 137      10.484   7.167  21.946  1.00 44.66           C  
ANISOU  935  CD2 TRP A 137     4846   6458   5664    678    599   -677       C  
ATOM    936  NE1 TRP A 137       8.310   7.264  21.407  1.00 58.89           N  
ANISOU  936  NE1 TRP A 137     6373   8416   7586    778    659   -668       N  
ATOM    937  CE2 TRP A 137       9.344   7.995  21.932  1.00 63.52           C  
ANISOU  937  CE2 TRP A 137     7110   8899   8128    836    615   -794       C  
ATOM    938  CE3 TRP A 137      11.686   7.683  22.441  1.00 61.72           C  
ANISOU  938  CE3 TRP A 137     7152   8524   7774    689    543   -765       C  
ATOM    939  CZ2 TRP A 137       9.370   9.311  22.394  1.00 64.22           C  
ANISOU  939  CZ2 TRP A 137     7233   8923   8244   1018    574  -1009       C  
ATOM    940  CZ3 TRP A 137      11.710   8.990  22.899  1.00 62.40           C  
ANISOU  940  CZ3 TRP A 137     7274   8547   7888    843    495   -971       C  
ATOM    941  CH2 TRP A 137      10.560   9.788  22.872  1.00 59.36           C  
ANISOU  941  CH2 TRP A 137     6782   8192   7581   1012    509  -1098       C  
ATOM    942  N   THR A 138      13.446   2.866  20.276  1.00 24.71           N  
ANISOU  942  N   THR A 138     2625   3691   3073    136    492   -103       N  
ATOM    943  CA  THR A 138      14.597   2.031  20.611  1.00 25.87           C  
ANISOU  943  CA  THR A 138     2867   3813   3148     72    474    -32       C  
ATOM    944  C   THR A 138      15.882   2.601  20.022  1.00 28.69           C  
ANISOU  944  C   THR A 138     3318   4034   3550     96    398    -74       C  
ATOM    945  O   THR A 138      16.925   2.616  20.688  1.00 22.72           O  
ANISOU  945  O   THR A 138     2615   3291   2726     98    384    -89       O  
ATOM    946  CB  THR A 138      14.369   0.599  20.126  1.00 30.85           C  
ANISOU  946  CB  THR A 138     3509   4412   3801    -32    460    111       C  
ATOM    947  OG1 THR A 138      13.141   0.096  20.675  1.00 30.12           O  
ANISOU  947  OG1 THR A 138     3309   4456   3680    -85    526    176       O  
ATOM    948  CG2 THR A 138      15.522  -0.296  20.556  1.00 27.10           C  
ANISOU  948  CG2 THR A 138     3130   3906   3262    -70    433    182       C  
ATOM    949  N   LEU A 139      15.825   3.085  18.778  1.00 27.51           N  
ANISOU  949  N   LEU A 139     3177   3768   3506    108    345    -80       N  
ATOM    950  CA  LEU A 139      16.987   3.740  18.186  1.00 28.02           C  
ANISOU  950  CA  LEU A 139     3306   3728   3610    115    283    -99       C  
ATOM    951  C   LEU A 139      17.370   5.003  18.947  1.00 23.24           C  
ANISOU  951  C   LEU A 139     2712   3113   3006    166    259   -209       C  
ATOM    952  O   LEU A 139      18.559   5.324  19.053  1.00 24.41           O  
ANISOU  952  O   LEU A 139     2905   3220   3149    144    215   -216       O  
ATOM    953  CB  LEU A 139      16.716   4.063  16.717  1.00 21.03           C  
ANISOU  953  CB  LEU A 139     2426   2748   2817    110    233    -65       C  
ATOM    954  CG  LEU A 139      16.850   2.859  15.782  1.00 24.21           C  
ANISOU  954  CG  LEU A 139     2858   3134   3207     62    225     20       C  
ATOM    955  CD1 LEU A 139      16.246   3.167  14.424  1.00 28.67           C  
ANISOU  955  CD1 LEU A 139     3419   3643   3831     62    176     44       C  
ATOM    956  CD2 LEU A 139      18.312   2.457  15.641  1.00 22.74           C  
ANISOU  956  CD2 LEU A 139     2727   2935   2978     49    216     48       C  
ATOM    957  N   ALA A 140      16.388   5.729  19.488  1.00 24.73           N  
ANISOU  957  N   ALA A 140     2853   3338   3204    238    281   -306       N  
ATOM    958  CA  ALA A 140      16.714   6.905  20.293  1.00 32.22           C  
ANISOU  958  CA  ALA A 140     3829   4261   4150    303    243   -446       C  
ATOM    959  C   ALA A 140      17.454   6.511  21.567  1.00 30.95           C  
ANISOU  959  C   ALA A 140     3699   4212   3847    286    267   -478       C  
ATOM    960  O   ALA A 140      18.377   7.213  21.998  1.00 30.09           O  
ANISOU  960  O   ALA A 140     3646   4052   3737    286    195   -553       O  
ATOM    961  CB  ALA A 140      15.443   7.689  20.621  1.00 33.79           C  
ANISOU  961  CB  ALA A 140     3966   4491   4382    419    266   -566       C  
ATOM    962  N   VAL A 141      17.069   5.386  22.178  1.00 26.42           N  
ANISOU  962  N   VAL A 141     3090   3790   3157    261    351   -409       N  
ATOM    963  CA  VAL A 141      17.796   4.883  23.342  1.00 26.62           C  
ANISOU  963  CA  VAL A 141     3150   3930   3034    237    362   -403       C  
ATOM    964  C   VAL A 141      19.217   4.492  22.953  1.00 27.45           C  
ANISOU  964  C   VAL A 141     3312   3951   3167    172    288   -324       C  
ATOM    965  O   VAL A 141      20.181   4.791  23.669  1.00 27.80           O  
ANISOU  965  O   VAL A 141     3394   4016   3152    168    232   -372       O  
ATOM    966  CB  VAL A 141      17.035   3.700  23.972  1.00 31.82           C  
ANISOU  966  CB  VAL A 141     3759   4756   3573    203    460   -299       C  
ATOM    967  CG1 VAL A 141      17.888   3.010  25.029  1.00 30.87           C  
ANISOU  967  CG1 VAL A 141     3688   4739   3302    164    451   -242       C  
ATOM    968  CG2 VAL A 141      15.706   4.171  24.570  1.00 31.48           C  
ANISOU  968  CG2 VAL A 141     3626   4861   3473    277    551   -389       C  
ATOM    969  N   ILE A 142      19.369   3.819  21.810  1.00 26.14           N  
ANISOU  969  N   ILE A 142     3144   3701   3086    127    282   -211       N  
ATOM    970  CA  ILE A 142      20.694   3.410  21.348  1.00 24.41           C  
ANISOU  970  CA  ILE A 142     2956   3428   2893     89    227   -142       C  
ATOM    971  C   ILE A 142      21.581   4.629  21.116  1.00 27.04           C  
ANISOU  971  C   ILE A 142     3296   3683   3294     82    151   -210       C  
ATOM    972  O   ILE A 142      22.747   4.657  21.529  1.00 24.87           O  
ANISOU  972  O   ILE A 142     3027   3428   2994     58     97   -206       O  
ATOM    973  CB  ILE A 142      20.570   2.546  20.080  1.00 22.85           C  
ANISOU  973  CB  ILE A 142     2757   3164   2761     67    240    -43       C  
ATOM    974  CG1 ILE A 142      20.043   1.152  20.443  1.00 27.17           C  
ANISOU  974  CG1 ILE A 142     3313   3760   3252     47    277     44       C  
ATOM    975  CG2 ILE A 142      21.907   2.448  19.358  1.00 29.09           C  
ANISOU  975  CG2 ILE A 142     3554   3909   3589     57    196     -4       C  
ATOM    976  CD1 ILE A 142      19.446   0.391  19.268  1.00 27.88           C  
ANISOU  976  CD1 ILE A 142     3408   3774   3411     27    279    103       C  
ATOM    977  N   ALA A 143      21.040   5.658  20.458  1.00 27.29           N  
ANISOU  977  N   ALA A 143     3325   3619   3424     96    131   -262       N  
ATOM    978  CA  ALA A 143      21.834   6.849  20.166  1.00 27.60           C  
ANISOU  978  CA  ALA A 143     3379   3555   3553     64     41   -299       C  
ATOM    979  C   ALA A 143      22.282   7.547  21.445  1.00 30.18           C  
ANISOU  979  C   ALA A 143     3734   3901   3831     75    -23   -425       C  
ATOM    980  O   ALA A 143      23.423   8.016  21.539  1.00 27.96           O  
ANISOU  980  O   ALA A 143     3457   3583   3585     13   -109   -424       O  
ATOM    981  CB  ALA A 143      21.036   7.812  19.287  1.00 24.23           C  
ANISOU  981  CB  ALA A 143     2958   3003   3245     84     13   -318       C  
ATOM    982  N   TRP A 144      21.391   7.630  22.435  1.00 26.91           N  
ANISOU  982  N   TRP A 144     3332   3563   3328    151     16   -537       N  
ATOM    983  CA  TRP A 144      21.745   8.215  23.725  1.00 28.18           C  
ANISOU  983  CA  TRP A 144     3533   3772   3402    179    -42   -682       C  
ATOM    984  C   TRP A 144      22.810   7.387  24.433  1.00 30.59           C  
ANISOU  984  C   TRP A 144     3838   4195   3591    127    -62   -618       C  
ATOM    985  O   TRP A 144      23.777   7.935  24.976  1.00 30.93           O  
ANISOU  985  O   TRP A 144     3905   4222   3626     91   -170   -682       O  
ATOM    986  CB  TRP A 144      20.493   8.331  24.598  1.00 27.28           C  
ANISOU  986  CB  TRP A 144     3416   3770   3181    289     35   -809       C  
ATOM    987  CG  TRP A 144      20.750   8.925  25.941  1.00 33.66           C  
ANISOU  987  CG  TRP A 144     4275   4654   3862    340    -18   -987       C  
ATOM    988  CD1 TRP A 144      20.767  10.252  26.264  1.00 42.44           C  
ANISOU  988  CD1 TRP A 144     5445   5650   5032    400   -122  -1185       C  
ATOM    989  CD2 TRP A 144      21.064   8.215  27.145  1.00 46.97           C  
ANISOU  989  CD2 TRP A 144     5971   6541   5333    338     11   -987       C  
ATOM    990  NE1 TRP A 144      21.053  10.410  27.599  1.00 47.36           N  
ANISOU  990  NE1 TRP A 144     6116   6402   5478    441   -156  -1333       N  
ATOM    991  CE2 TRP A 144      21.243   9.175  28.161  1.00 50.74           C  
ANISOU  991  CE2 TRP A 144     6513   7040   5727    401    -72  -1204       C  
ATOM    992  CE3 TRP A 144      21.206   6.861  27.463  1.00 53.21           C  
ANISOU  992  CE3 TRP A 144     6735   7487   5997    289     85   -821       C  
ATOM    993  CZ2 TRP A 144      21.555   8.824  29.474  1.00 54.75           C  
ANISOU  993  CZ2 TRP A 144     7052   7749   6001    415    -74  -1259       C  
ATOM    994  CZ3 TRP A 144      21.516   6.514  28.766  1.00 58.43           C  
ANISOU  994  CZ3 TRP A 144     7426   8332   6442    298     79   -850       C  
ATOM    995  CH2 TRP A 144      21.687   7.491  29.755  1.00 65.62           C  
ANISOU  995  CH2 TRP A 144     8394   9291   7246    360      4  -1066       C  
ATOM    996  N   THR A 145      22.644   6.062  24.443  1.00 27.82           N  
ANISOU  996  N   THR A 145     3462   3951   3159    122     24   -489       N  
ATOM    997  CA  THR A 145      23.631   5.198  25.085  1.00 28.93           C  
ANISOU  997  CA  THR A 145     3603   4189   3200     89     -8   -410       C  
ATOM    998  C   THR A 145      24.974   5.279  24.375  1.00 26.60           C  
ANISOU  998  C   THR A 145     3275   3818   3013     29    -89   -343       C  
ATOM    999  O   THR A 145      26.030   5.277  25.018  1.00 30.20           O  
ANISOU  999  O   THR A 145     3722   4328   3425      3   -175   -346       O  
ATOM   1000  CB  THR A 145      23.128   3.754  25.108  1.00 27.70           C  
ANISOU 1000  CB  THR A 145     3437   4115   2971     93     81   -270       C  
ATOM   1001  OG1 THR A 145      21.817   3.714  25.685  1.00 33.43           O  
ANISOU 1001  OG1 THR A 145     4161   4935   3603    130    171   -310       O  
ATOM   1002  CG2 THR A 145      24.069   2.867  25.923  1.00 27.13           C  
ANISOU 1002  CG2 THR A 145     3379   4139   2792     79     32   -185       C  
ATOM   1003  N   LEU A 146      24.953   5.360  23.044  1.00 28.64           N  
ANISOU 1003  N   LEU A 146     3503   3974   3405      7    -65   -277       N  
ATOM   1004  CA  LEU A 146      26.200   5.383  22.288  1.00 31.00           C  
ANISOU 1004  CA  LEU A 146     3745   4244   3789    -48   -114   -198       C  
ATOM   1005  C   LEU A 146      26.941   6.698  22.505  1.00 30.98           C  
ANISOU 1005  C   LEU A 146     3732   4180   3859   -118   -230   -269       C  
ATOM   1006  O   LEU A 146      28.177   6.722  22.564  1.00 30.52           O  
ANISOU 1006  O   LEU A 146     3611   4161   3826   -175   -301   -224       O  
ATOM   1007  CB  LEU A 146      25.896   5.159  20.807  1.00 30.17           C  
ANISOU 1007  CB  LEU A 146     3616   4074   3771    -50    -49   -113       C  
ATOM   1008  CG  LEU A 146      27.009   4.862  19.811  1.00 39.21           C  
ANISOU 1008  CG  LEU A 146     4686   5240   4970    -81    -49    -11       C  
ATOM   1009  CD1 LEU A 146      27.799   3.649  20.285  1.00 33.36           C  
ANISOU 1009  CD1 LEU A 146     3913   4601   4161    -33    -48     38       C  
ATOM   1010  CD2 LEU A 146      26.421   4.630  18.427  1.00 36.03           C  
ANISOU 1010  CD2 LEU A 146     4288   4794   4608    -67     22     46       C  
ATOM   1011  N   ALA A 147      26.201   7.803  22.631  1.00 26.15           N  
ANISOU 1011  N   ALA A 147     3176   3465   3294   -113   -264   -384       N  
ATOM   1012  CA  ALA A 147      26.828   9.086  22.936  1.00 31.10           C  
ANISOU 1012  CA  ALA A 147     3819   3994   4005   -183   -404   -470       C  
ATOM   1013  C   ALA A 147      27.415   9.103  24.340  1.00 38.15           C  
ANISOU 1013  C   ALA A 147     4734   4977   4783   -183   -493   -573       C  
ATOM   1014  O   ALA A 147      28.443   9.751  24.574  1.00 35.20           O  
ANISOU 1014  O   ALA A 147     4337   4567   4470   -275   -628   -593       O  
ATOM   1015  CB  ALA A 147      25.817  10.222  22.770  1.00 33.17           C  
ANISOU 1015  CB  ALA A 147     4153   4097   4352   -147   -434   -585       C  
ATOM   1016  N   TYR A 148      26.779   8.408  25.286  1.00 34.22           N  
ANISOU 1016  N   TYR A 148     4277   4609   4115    -92   -428   -628       N  
ATOM   1017  CA  TYR A 148      27.367   8.287  26.613  1.00 32.41           C  
ANISOU 1017  CA  TYR A 148     4071   4502   3740    -89   -511   -704       C  
ATOM   1018  C   TYR A 148      28.679   7.516  26.557  1.00 38.77           C  
ANISOU 1018  C   TYR A 148     4793   5392   4547   -149   -560   -562       C  
ATOM   1019  O   TYR A 148      29.660   7.897  27.204  1.00 38.55           O  
ANISOU 1019  O   TYR A 148     4747   5397   4505   -207   -700   -606       O  
ATOM   1020  CB  TYR A 148      26.393   7.605  27.571  1.00 33.23           C  
ANISOU 1020  CB  TYR A 148     4226   4761   3640     10   -412   -749       C  
ATOM   1021  CG  TYR A 148      27.060   7.148  28.847  1.00 37.77           C  
ANISOU 1021  CG  TYR A 148     4820   5503   4029     10   -484   -764       C  
ATOM   1022  CD1 TYR A 148      27.503   8.069  29.788  1.00 51.16           C  
ANISOU 1022  CD1 TYR A 148     6570   7211   5657      0   -626   -941       C  
ATOM   1023  CD2 TYR A 148      27.274   5.800  29.100  1.00 40.48           C  
ANISOU 1023  CD2 TYR A 148     5136   5977   4267     20   -432   -599       C  
ATOM   1024  CE1 TYR A 148      28.124   7.661  30.953  1.00 52.28           C  
ANISOU 1024  CE1 TYR A 148     6733   7521   5610     -1   -708   -952       C  
ATOM   1025  CE2 TYR A 148      27.899   5.381  30.263  1.00 49.61           C  
ANISOU 1025  CE2 TYR A 148     6312   7288   5248     21   -515   -590       C  
ATOM   1026  CZ  TYR A 148      28.320   6.316  31.186  1.00 58.30           C  
ANISOU 1026  CZ  TYR A 148     7461   8427   6264     10   -650   -765       C  
ATOM   1027  OH  TYR A 148      28.941   5.912  32.345  1.00 60.59           O  
ANISOU 1027  OH  TYR A 148     7774   8886   6360     10   -747   -756       O  
ATOM   1028  N   ILE A 149      28.712   6.426  25.785  1.00 32.55           N  
ANISOU 1028  N   ILE A 149     3948   4639   3780   -127   -457   -401       N  
ATOM   1029  CA  ILE A 149      29.946   5.664  25.613  1.00 29.65           C  
ANISOU 1029  CA  ILE A 149     3485   4349   3432   -150   -495   -274       C  
ATOM   1030  C   ILE A 149      31.030   6.535  24.992  1.00 37.65           C  
ANISOU 1030  C   ILE A 149     4403   5306   4597   -257   -589   -254       C  
ATOM   1031  O   ILE A 149      32.193   6.503  25.416  1.00 34.79           O  
ANISOU 1031  O   ILE A 149     3958   5022   4238   -303   -697   -226       O  
ATOM   1032  CB  ILE A 149      29.678   4.403  24.767  1.00 35.22           C  
ANISOU 1032  CB  ILE A 149     4164   5068   4150    -86   -371   -138       C  
ATOM   1033  CG1 ILE A 149      28.848   3.388  25.559  1.00 35.13           C  
ANISOU 1033  CG1 ILE A 149     4230   5126   3991    -14   -312   -115       C  
ATOM   1034  CG2 ILE A 149      30.985   3.780  24.287  1.00 27.79           C  
ANISOU 1034  CG2 ILE A 149     3104   4187   3268    -85   -403    -27       C  
ATOM   1035  CD1 ILE A 149      28.361   2.224  24.722  1.00 30.88           C  
ANISOU 1035  CD1 ILE A 149     3695   4553   3484     37   -210     -4       C  
ATOM   1036  N   ALA A 150      30.669   7.329  23.980  1.00 35.16           N  
ANISOU 1036  N   ALA A 150     4087   4861   4411   -307   -558   -251       N  
ATOM   1037  CA  ALA A 150      31.648   8.200  23.337  1.00 39.19           C  
ANISOU 1037  CA  ALA A 150     4503   5320   5070   -437   -644   -197       C  
ATOM   1038  C   ALA A 150      32.234   9.197  24.327  1.00 43.36           C  
ANISOU 1038  C   ALA A 150     5049   5809   5617   -529   -829   -311       C  
ATOM   1039  O   ALA A 150      33.447   9.435  24.336  1.00 43.04           O  
ANISOU 1039  O   ALA A 150     4891   5816   5646   -636   -934   -250       O  
ATOM   1040  CB  ALA A 150      31.008   8.930  22.156  1.00 35.71           C  
ANISOU 1040  CB  ALA A 150     4087   4735   4748   -478   -591   -163       C  
ATOM   1041  N   LYS A 151      31.388   9.786  25.176  1.00 41.62           N  
ANISOU 1041  N   LYS A 151     4968   5512   5334   -484   -877   -486       N  
ATOM   1042  CA  LYS A 151      31.884  10.714  26.185  1.00 46.19           C  
ANISOU 1042  CA  LYS A 151     5592   6046   5911   -554  -1070   -634       C  
ATOM   1043  C   LYS A 151      32.774  10.012  27.200  1.00 50.16           C  
ANISOU 1043  C   LYS A 151     6043   6735   6280   -548  -1147   -628       C  
ATOM   1044  O   LYS A 151      33.729  10.610  27.708  1.00 51.82           O  
ANISOU 1044  O   LYS A 151     6214   6944   6533   -656  -1330   -673       O  
ATOM   1045  CB  LYS A 151      30.711  11.400  26.886  1.00 56.97           C  
ANISOU 1045  CB  LYS A 151     7121   7316   7208   -463  -1086   -852       C  
ATOM   1046  N   THR A 152      32.486   8.743  27.498  1.00 45.56           N  
ANISOU 1046  N   THR A 152     5459   6306   5545   -431  -1030   -562       N  
ATOM   1047  CA  THR A 152      33.285   8.006  28.470  1.00 39.82           C  
ANISOU 1047  CA  THR A 152     4692   5754   4685   -411  -1112   -533       C  
ATOM   1048  C   THR A 152      34.699   7.758  27.958  1.00 47.35           C  
ANISOU 1048  C   THR A 152     5460   6770   5761   -492  -1181   -386       C  
ATOM   1049  O   THR A 152      35.650   7.737  28.749  1.00 47.44           O  
ANISOU 1049  O   THR A 152     5411   6884   5729   -534  -1336   -394       O  
ATOM   1050  CB  THR A 152      32.585   6.687  28.815  1.00 51.53           C  
ANISOU 1050  CB  THR A 152     6225   7355   5999   -277   -974   -463       C  
ATOM   1051  OG1 THR A 152      31.361   6.968  29.507  1.00 48.77           O  
ANISOU 1051  OG1 THR A 152     6018   7004   5508   -211   -921   -604       O  
ATOM   1052  CG2 THR A 152      33.460   5.812  29.701  1.00 60.62           C  
ANISOU 1052  CG2 THR A 152     7330   8676   7028   -249  -1066   -388       C  
ATOM   1053  N   LEU A 153      34.865   7.597  26.644  1.00 43.87           N  
ANISOU 1053  N   LEU A 153     4916   6290   5462   -514  -1073   -255       N  
ATOM   1054  CA  LEU A 153      36.197   7.377  26.090  1.00 46.38           C  
ANISOU 1054  CA  LEU A 153     5028   6704   5889   -578  -1112   -116       C  
ATOM   1055  C   LEU A 153      37.031   8.651  26.049  1.00 43.43           C  
ANISOU 1055  C   LEU A 153     4570   6273   5660   -771  -1278   -135       C  
ATOM   1056  O   LEU A 153      38.261   8.578  26.141  1.00 53.62           O  
ANISOU 1056  O   LEU A 153     5681   7684   7007   -843  -1378    -56       O  
ATOM   1057  CB  LEU A 153      36.096   6.780  24.685  1.00 47.50           C  
ANISOU 1057  CB  LEU A 153     5088   6856   6106   -527   -931     19       C  
ATOM   1058  CG  LEU A 153      35.162   5.584  24.518  1.00 43.96           C  
ANISOU 1058  CG  LEU A 153     4736   6414   5552   -360   -776     38       C  
ATOM   1059  CD1 LEU A 153      34.936   5.284  23.042  1.00 49.22           C  
ANISOU 1059  CD1 LEU A 153     5352   7056   6294   -330   -620    129       C  
ATOM   1060  CD2 LEU A 153      35.723   4.370  25.242  1.00 58.64           C  
ANISOU 1060  CD2 LEU A 153     6556   8410   7316   -248   -811     89       C  
ATOM   1061  N   ASP A 154      36.398   9.817  25.910  1.00 52.25           N  
ANISOU 1061  N   ASP A 154     5801   7199   6851   -857  -1322   -233       N  
ATOM   1062  CA  ASP A 154      37.137  11.074  25.857  1.00 58.52           C  
ANISOU 1062  CA  ASP A 154     6536   7890   7808  -1062  -1504   -244       C  
ATOM   1063  C   ASP A 154      36.255  12.230  26.312  1.00 55.98           C  
ANISOU 1063  C   ASP A 154     6421   7339   7510  -1091  -1606   -440       C  
ATOM   1064  O   ASP A 154      35.706  12.958  25.474  1.00 50.20           O  
ANISOU 1064  O   ASP A 154     5741   6427   6906  -1142  -1570   -417       O  
ATOM   1065  CB  ASP A 154      37.660  11.333  24.442  1.00 58.24           C  
ANISOU 1065  CB  ASP A 154     6336   7850   7943  -1183  -1427    -46       C  
ATOM   1066  N   PRO A 155      36.094  12.437  27.624  1.00 51.23           N  
ANISOU 1066  N   PRO A 155     5944   6739   6782  -1047  -1741   -638       N  
ATOM   1067  CA  PRO A 155      35.172  13.488  28.090  1.00 60.26           C  
ANISOU 1067  CA  PRO A 155     7292   7674   7930  -1025  -1826   -863       C  
ATOM   1068  C   PRO A 155      35.620  14.895  27.747  1.00 59.56           C  
ANISOU 1068  C   PRO A 155     7211   7343   8074  -1223  -2026   -891       C  
ATOM   1069  O   PRO A 155      34.786  15.809  27.754  1.00 64.18           O  
ANISOU 1069  O   PRO A 155     7959   7701   8723  -1196  -2076  -1043       O  
ATOM   1070  CB  PRO A 155      35.125  13.271  29.610  1.00 57.19           C  
ANISOU 1070  CB  PRO A 155     7006   7407   7316   -934  -1929  -1060       C  
ATOM   1071  CG  PRO A 155      36.381  12.545  29.926  1.00 49.28           C  
ANISOU 1071  CG  PRO A 155     5837   6612   6276   -997  -2003   -928       C  
ATOM   1072  CD  PRO A 155      36.661  11.668  28.743  1.00 46.60           C  
ANISOU 1072  CD  PRO A 155     5327   6360   6020   -987  -1813   -672       C  
ATOM   1073  N   GLU A 156      36.899  15.100  27.439  1.00 50.93           N  
ANISOU 1073  N   GLU A 156     5940   6288   7121  -1422  -2146   -741       N  
ATOM   1074  CA  GLU A 156      37.395  16.421  27.076  1.00 67.16           C  
ANISOU 1074  CA  GLU A 156     7988   8108   9420  -1652  -2350   -724       C  
ATOM   1075  C   GLU A 156      37.090  16.794  25.631  1.00 66.04           C  
ANISOU 1075  C   GLU A 156     7805   7833   9454  -1729  -2232   -527       C  
ATOM   1076  O   GLU A 156      37.340  17.939  25.238  1.00 74.20           O  
ANISOU 1076  O   GLU A 156     8858   8633  10702  -1924  -2396   -488       O  
ATOM   1077  CB  GLU A 156      38.906  16.491  27.304  1.00 49.37           C  
ANISOU 1077  CB  GLU A 156     5529   5976   7252  -1861  -2528   -614       C  
ATOM   1078  CG  GLU A 156      39.329  16.377  28.756  1.00 67.64           C  
ANISOU 1078  CG  GLU A 156     7893   8390   9419  -1831  -2720   -813       C  
ATOM   1079  CD  GLU A 156      40.837  16.325  28.913  1.00 75.68           C  
ANISOU 1079  CD  GLU A 156     8667   9562  10524  -2029  -2888   -678       C  
ATOM   1080  OE1 GLU A 156      41.482  15.546  28.179  1.00 83.15           O  
ANISOU 1080  OE1 GLU A 156     9375  10720  11499  -2044  -2740   -435       O  
ATOM   1081  OE2 GLU A 156      41.377  17.057  29.768  1.00 79.30           O  
ANISOU 1081  OE2 GLU A 156     9167   9940  11024  -2164  -3174   -824       O  
ATOM   1082  N   SER A 157      36.558  15.867  24.840  1.00 64.84           N  
ANISOU 1082  N   SER A 157     7606   7814   9215  -1590  -1968   -398       N  
ATOM   1083  CA  SER A 157      36.411  16.063  23.406  1.00 65.99           C  
ANISOU 1083  CA  SER A 157     7684   7901   9489  -1665  -1845   -181       C  
ATOM   1084  C   SER A 157      35.114  16.789  23.076  1.00 71.40           C  
ANISOU 1084  C   SER A 157     8575   8320  10232  -1588  -1834   -278       C  
ATOM   1085  O   SER A 157      34.063  16.517  23.665  1.00 63.00           O  
ANISOU 1085  O   SER A 157     7664   7235   9038  -1383  -1771   -471       O  
ATOM   1086  CB  SER A 157      36.449  14.719  22.679  1.00 75.54           C  
ANISOU 1086  CB  SER A 157     8755   9375  10572  -1541  -1585    -20       C  
ATOM   1087  OG  SER A 157      35.799  14.801  21.422  1.00 75.07           O  
ANISOU 1087  OG  SER A 157     8714   9250  10561  -1527  -1437    112       O  
ATOM   1088  N   GLU A 158      35.199  17.712  22.114  1.00 70.63           N  
ANISOU 1088  N   GLU A 158     8469   8035  10333  -1756  -1897   -125       N  
ATOM   1089  CA  GLU A 158      34.005  18.400  21.638  1.00 61.24           C  
ANISOU 1089  CA  GLU A 158     7457   6590   9223  -1680  -1893   -178       C  
ATOM   1090  C   GLU A 158      33.105  17.471  20.832  1.00 59.79           C  
ANISOU 1090  C   GLU A 158     7265   6543   8909  -1499  -1628    -98       C  
ATOM   1091  O   GLU A 158      31.887  17.676  20.790  1.00 60.40           O  
ANISOU 1091  O   GLU A 158     7491   6482   8974  -1344  -1590   -214       O  
ATOM   1092  CB  GLU A 158      34.399  19.616  20.802  1.00 69.71           C  
ANISOU 1092  CB  GLU A 158     8523   7419  10546  -1926  -2051      3       C  
ATOM   1093  N   GLU A 159      33.681  16.451  20.186  1.00 47.24           N  
ANISOU 1093  N   GLU A 159     5499   5223   7225  -1508  -1452     89       N  
ATOM   1094  CA  GLU A 159      32.872  15.502  19.428  1.00 60.57           C  
ANISOU 1094  CA  GLU A 159     7187   7039   8787  -1341  -1220    150       C  
ATOM   1095  C   GLU A 159      31.970  14.680  20.338  1.00 51.95           C  
ANISOU 1095  C   GLU A 159     6197   6015   7525  -1109  -1134    -59       C  
ATOM   1096  O   GLU A 159      30.873  14.286  19.926  1.00 50.85           O  
ANISOU 1096  O   GLU A 159     6128   5867   7324   -967  -1005    -80       O  
ATOM   1097  CB  GLU A 159      33.773  14.583  18.602  1.00 60.61           C  
ANISOU 1097  CB  GLU A 159     6986   7317   8726  -1385  -1069    362       C  
ATOM   1098  N   ALA A 160      32.409  14.410  21.569  1.00 56.10           N  
ANISOU 1098  N   ALA A 160     6725   6624   7968  -1080  -1209   -200       N  
ATOM   1099  CA  ALA A 160      31.566  13.676  22.508  1.00 50.16           C  
ANISOU 1099  CA  ALA A 160     6068   5953   7037   -880  -1132   -377       C  
ATOM   1100  C   ALA A 160      30.308  14.465  22.849  1.00 56.79           C  
ANISOU 1100  C   ALA A 160     7081   6596   7900   -778  -1173   -566       C  
ATOM   1101  O   ALA A 160      29.203  13.908  22.875  1.00 43.96           O  
ANISOU 1101  O   ALA A 160     5512   5021   6172   -615  -1034   -623       O  
ATOM   1102  CB  ALA A 160      32.353  13.348  23.775  1.00 62.05           C  
ANISOU 1102  CB  ALA A 160     7547   7591   8439   -886  -1230   -477       C  
ATOM   1103  N   GLU A 161      30.453  15.767  23.112  1.00 50.02           N  
ANISOU 1103  N   GLU A 161     6305   5510   7189   -868  -1372   -666       N  
ATOM   1104  CA  GLU A 161      29.277  16.587  23.384  1.00 59.74           C  
ANISOU 1104  CA  GLU A 161     7697   6537   8464   -744  -1424   -861       C  
ATOM   1105  C   GLU A 161      28.425  16.783  22.137  1.00 49.54           C  
ANISOU 1105  C   GLU A 161     6417   5130   7276   -711  -1334   -733       C  
ATOM   1106  O   GLU A 161      27.196  16.872  22.239  1.00 45.89           O  
ANISOU 1106  O   GLU A 161     6039   4614   6783   -538  -1274   -859       O  
ATOM   1107  CB  GLU A 161      29.696  17.937  23.962  1.00 64.15           C  
ANISOU 1107  CB  GLU A 161     8357   6844   9173   -842  -1690  -1014       C  
ATOM   1108  CG  GLU A 161      28.937  18.329  25.223  1.00 75.83           C  
ANISOU 1108  CG  GLU A 161     9990   8273  10550   -661  -1760  -1348       C  
ATOM   1109  CD  GLU A 161      29.027  17.287  26.328  1.00 82.07           C  
ANISOU 1109  CD  GLU A 161    10752   9365  11068   -559  -1662  -1449       C  
ATOM   1110  OE1 GLU A 161      30.039  16.555  26.394  1.00 79.39           O  
ANISOU 1110  OE1 GLU A 161    10294   9206  10665   -668  -1646  -1305       O  
ATOM   1111  OE2 GLU A 161      28.077  17.200  27.133  1.00 94.75           O  
ANISOU 1111  OE2 GLU A 161    12447  11036  12517   -363  -1600  -1663       O  
ATOM   1112  N   LYS A 162      29.051  16.855  20.959  1.00 41.02           N  
ANISOU 1112  N   LYS A 162     5245   4034   6307   -871  -1322   -479       N  
ATOM   1113  CA  LYS A 162      28.279  16.939  19.723  1.00 47.63           C  
ANISOU 1113  CA  LYS A 162     6090   4800   7208   -842  -1235   -336       C  
ATOM   1114  C   LYS A 162      27.407  15.703  19.539  1.00 46.70           C  
ANISOU 1114  C   LYS A 162     5944   4885   6916   -668  -1014   -338       C  
ATOM   1115  O   LYS A 162      26.266  15.803  19.072  1.00 38.29           O  
ANISOU 1115  O   LYS A 162     4933   3747   5867   -554   -961   -357       O  
ATOM   1116  CB  LYS A 162      29.214  17.119  18.528  1.00 48.90           C  
ANISOU 1116  CB  LYS A 162     6140   4973   7466  -1052  -1242    -49       C  
ATOM   1117  N   ALA A 163      27.928  14.529  19.903  1.00 43.59           N  
ANISOU 1117  N   ALA A 163     5462   4735   6365   -648   -901   -315       N  
ATOM   1118  CA  ALA A 163      27.135  13.307  19.811  1.00 35.91           C  
ANISOU 1118  CA  ALA A 163     4472   3932   5240   -500   -716   -316       C  
ATOM   1119  C   ALA A 163      25.975  13.329  20.797  1.00 32.60           C  
ANISOU 1119  C   ALA A 163     4145   3498   4743   -335   -697   -530       C  
ATOM   1120  O   ALA A 163      24.869  12.877  20.476  1.00 37.85           O  
ANISOU 1120  O   ALA A 163     4820   4198   5363   -222   -585   -535       O  
ATOM   1121  CB  ALA A 163      28.023  12.087  20.054  1.00 37.80           C  
ANISOU 1121  CB  ALA A 163     4609   4401   5351   -514   -631   -244       C  
ATOM   1122  N   LYS A 164      26.211  13.845  22.005  1.00 40.09           N  
ANISOU 1122  N   LYS A 164     5152   4416   5665   -319   -808   -711       N  
ATOM   1123  CA  LYS A 164      25.143  13.939  22.996  1.00 43.77           C  
ANISOU 1123  CA  LYS A 164     5696   4903   6032   -151   -782   -930       C  
ATOM   1124  C   LYS A 164      24.048  14.889  22.527  1.00 39.02           C  
ANISOU 1124  C   LYS A 164     5161   4102   5563    -61   -818  -1008       C  
ATOM   1125  O   LYS A 164      22.854  14.582  22.630  1.00 34.80           O  
ANISOU 1125  O   LYS A 164     4625   3635   4961     90   -706  -1079       O  
ATOM   1126  CB  LYS A 164      25.722  14.395  24.337  1.00 50.22           C  
ANISOU 1126  CB  LYS A 164     6572   5729   6779   -155   -914  -1121       C  
ATOM   1127  CG  LYS A 164      24.797  14.187  25.525  1.00 54.85           C  
ANISOU 1127  CG  LYS A 164     7215   6446   7179     22   -848  -1336       C  
ATOM   1128  CD  LYS A 164      25.093  15.192  26.628  1.00 65.72           C  
ANISOU 1128  CD  LYS A 164     8696   7734   8539     46  -1026  -1590       C  
ATOM   1129  CE  LYS A 164      23.998  15.207  27.682  1.00 73.31           C  
ANISOU 1129  CE  LYS A 164     9716   8823   9317    253   -950  -1830       C  
ATOM   1130  NZ  LYS A 164      23.864  13.890  28.362  1.00 80.72           N  
ANISOU 1130  NZ  LYS A 164    10594  10080   9996    291   -786  -1764       N  
ATOM   1131  N   LYS A 165      24.440  16.053  22.001  1.00 39.77           N  
ANISOU 1131  N   LYS A 165     5305   3949   5857   -156   -983   -983       N  
ATOM   1132  CA  LYS A 165      23.456  17.006  21.495  1.00 46.63           C  
ANISOU 1132  CA  LYS A 165     6243   4594   6878    -65  -1047  -1039       C  
ATOM   1133  C   LYS A 165      22.714  16.446  20.287  1.00 41.36           C  
ANISOU 1133  C   LYS A 165     5512   3980   6222    -37   -913   -855       C  
ATOM   1134  O   LYS A 165      21.493  16.609  20.165  1.00 38.12           O  
ANISOU 1134  O   LYS A 165     5117   3534   5832    119   -874   -933       O  
ATOM   1135  CB  LYS A 165      24.141  18.327  21.141  1.00 46.80           C  
ANISOU 1135  CB  LYS A 165     6339   4316   7126   -206  -1275  -1008       C  
ATOM   1136  N   ALA A 166      23.436  15.779  19.383  1.00 40.72           N  
ANISOU 1136  N   ALA A 166     5352   3997   6122   -178   -846   -619       N  
ATOM   1137  CA  ALA A 166      22.794  15.185  18.215  1.00 39.41           C  
ANISOU 1137  CA  ALA A 166     5135   3897   5941   -155   -729   -456       C  
ATOM   1138  C   ALA A 166      21.784  14.119  18.621  1.00 32.76           C  
ANISOU 1138  C   ALA A 166     4255   3246   4947     -6   -568   -537       C  
ATOM   1139  O   ALA A 166      20.712  14.007  18.015  1.00 36.71           O  
ANISOU 1139  O   ALA A 166     4742   3740   5467     80   -518   -512       O  
ATOM   1140  CB  ALA A 166      23.850  14.596  17.278  1.00 38.16           C  
ANISOU 1140  CB  ALA A 166     4899   3847   5755   -315   -678   -224       C  
ATOM   1141  N   ALA A 167      22.108  13.324  19.645  1.00 33.70           N  
ANISOU 1141  N   ALA A 167     4350   3539   4915     15   -497   -618       N  
ATOM   1142  CA  ALA A 167      21.173  12.300  20.103  1.00 33.53           C  
ANISOU 1142  CA  ALA A 167     4290   3701   4750    129   -351   -667       C  
ATOM   1143  C   ALA A 167      19.932  12.926  20.730  1.00 34.74           C  
ANISOU 1143  C   ALA A 167     4467   3818   4915    291   -354   -856       C  
ATOM   1144  O   ALA A 167      18.822  12.399  20.585  1.00 37.15           O  
ANISOU 1144  O   ALA A 167     4717   4221   5177    380   -249   -853       O  
ATOM   1145  CB  ALA A 167      21.864  11.362  21.094  1.00 28.97           C  
ANISOU 1145  CB  ALA A 167     3691   3307   4009    105   -295   -686       C  
ATOM   1146  N   GLU A 168      20.098  14.053  21.428  1.00 34.94           N  
ANISOU 1146  N   GLU A 168     4566   3707   5001    334   -480  -1030       N  
ATOM   1147  CA  GLU A 168      18.942  14.737  21.998  1.00 42.07           C  
ANISOU 1147  CA  GLU A 168     5490   4573   5922    522   -487  -1239       C  
ATOM   1148  C   GLU A 168      18.044  15.303  20.906  1.00 44.60           C  
ANISOU 1148  C   GLU A 168     5797   4735   6413    584   -523  -1178       C  
ATOM   1149  O   GLU A 168      16.814  15.281  21.031  1.00 45.24           O  
ANISOU 1149  O   GLU A 168     5822   4886   6481    743   -453  -1266       O  
ATOM   1150  CB  GLU A 168      19.400  15.845  22.944  1.00 38.59           C  
ANISOU 1150  CB  GLU A 168     5154   3992   5517    563   -641  -1463       C  
ATOM   1151  CG  GLU A 168      20.076  15.344  24.211  1.00 59.46           C  
ANISOU 1151  CG  GLU A 168     7811   6823   7959    541   -614  -1566       C  
ATOM   1152  N   GLU A 169      18.642  15.816  19.826  1.00 36.38           N  
ANISOU 1152  N   GLU A 169     4795   3500   5527    458   -635  -1015       N  
ATOM   1153  CA  GLU A 169      17.847  16.350  18.725  1.00 39.71           C  
ANISOU 1153  CA  GLU A 169     5213   3772   6102    506   -689   -926       C  
ATOM   1154  C   GLU A 169      17.098  15.241  17.995  1.00 47.02           C  
ANISOU 1154  C   GLU A 169     6036   4886   6943    516   -540   -787       C  
ATOM   1155  O   GLU A 169      15.946  15.430  17.584  1.00 43.27           O  
ANISOU 1155  O   GLU A 169     5518   4391   6531    637   -537   -802       O  
ATOM   1156  CB  GLU A 169      18.742  17.123  17.757  1.00 52.97           C  
ANISOU 1156  CB  GLU A 169     6960   5226   7940    341   -842   -749       C  
ATOM   1157  N   ALA A 170      17.736  14.081  17.819  1.00 40.63           N  
ANISOU 1157  N   ALA A 170     5184   4251   6001    396   -432   -658       N  
ATOM   1158  CA  ALA A 170      17.048  12.951  17.204  1.00 35.78           C  
ANISOU 1158  CA  ALA A 170     4488   3801   5306    400   -309   -549       C  
ATOM   1159  C   ALA A 170      15.891  12.478  18.074  1.00 32.22           C  
ANISOU 1159  C   ALA A 170     3962   3510   4772    537   -203   -684       C  
ATOM   1160  O   ALA A 170      14.844  12.070  17.559  1.00 34.46           O  
ANISOU 1160  O   ALA A 170     4169   3861   5065    588   -153   -638       O  
ATOM   1161  CB  ALA A 170      18.029  11.808  16.950  1.00 34.79           C  
ANISOU 1161  CB  ALA A 170     4349   3807   5064    265   -231   -415       C  
ATOM   1162  N   LYS A 171      16.065  12.523  19.397  1.00 35.72           N  
ANISOU 1162  N   LYS A 171     4416   4036   5121    591   -169   -842       N  
ATOM   1163  CA  LYS A 171      14.969  12.186  20.300  1.00 41.78           C  
ANISOU 1163  CA  LYS A 171     5099   4987   5790    724    -57   -969       C  
ATOM   1164  C   LYS A 171      13.789  13.129  20.103  1.00 38.32           C  
ANISOU 1164  C   LYS A 171     4617   4464   5477    895   -102  -1081       C  
ATOM   1165  O   LYS A 171      12.630  12.698  20.122  1.00 36.28           O  
ANISOU 1165  O   LYS A 171     4236   4357   5192    978     -7  -1086       O  
ATOM   1166  CB  LYS A 171      15.454  12.227  21.748  1.00 38.93           C  
ANISOU 1166  CB  LYS A 171     4775   4733   5285    757    -29  -1127       C  
ATOM   1167  CG  LYS A 171      14.488  11.614  22.746  1.00 52.74           C  
ANISOU 1167  CG  LYS A 171     6424   6746   6869    856    123  -1212       C  
ATOM   1168  CD  LYS A 171      14.843  12.018  24.167  1.00 57.54           C  
ANISOU 1168  CD  LYS A 171     7085   7446   7331    932    123  -1414       C  
ATOM   1169  CE  LYS A 171      14.031  11.233  25.182  1.00 72.63           C  
ANISOU 1169  CE  LYS A 171     8891   9675   9029    995    297  -1449       C  
ATOM   1170  NZ  LYS A 171      14.364  11.631  26.577  1.00 56.52           N  
ANISOU 1170  NZ  LYS A 171     6911   7757   6808   1079    299  -1654       N  
ATOM   1171  N   LYS A 172      14.067  14.422  19.916  1.00 39.74           N  
ANISOU 1171  N   LYS A 172     4890   4397   5811    948   -258  -1165       N  
ATOM   1172  CA  LYS A 172      12.997  15.383  19.659  1.00 41.28           C  
ANISOU 1172  CA  LYS A 172     5056   4471   6156   1131   -331  -1269       C  
ATOM   1173  C   LYS A 172      12.258  15.047  18.371  1.00 42.00           C  
ANISOU 1173  C   LYS A 172     5068   4557   6333   1107   -332  -1082       C  
ATOM   1174  O   LYS A 172      11.038  15.226  18.278  1.00 39.89           O  
ANISOU 1174  O   LYS A 172     4693   4342   6122   1262   -314  -1140       O  
ATOM   1175  CB  LYS A 172      13.571  16.799  19.594  1.00 41.17           C  
ANISOU 1175  CB  LYS A 172     5187   4140   6317   1161   -535  -1360       C  
ATOM   1176  CG  LYS A 172      13.436  17.587  20.882  1.00 56.87           C  
ANISOU 1176  CG  LYS A 172     7224   6100   8283   1338   -571  -1663       C  
ATOM   1177  N   LYS A 173      12.985  14.554  17.365  1.00 33.52           N  
ANISOU 1177  N   LYS A 173     4037   3439   5260    921   -356   -864       N  
ATOM   1178  CA  LYS A 173      12.352  14.150  16.116  1.00 34.71           C  
ANISOU 1178  CA  LYS A 173     4127   3604   5457    886   -364   -690       C  
ATOM   1179  C   LYS A 173      11.445  12.945  16.326  1.00 40.77           C  
ANISOU 1179  C   LYS A 173     4751   4631   6109    900   -214   -677       C  
ATOM   1180  O   LYS A 173      10.379  12.850  15.710  1.00 36.36           O  
ANISOU 1180  O   LYS A 173     4093   4112   5610    961   -225   -632       O  
ATOM   1181  CB  LYS A 173      13.421  13.846  15.067  1.00 37.66           C  
ANISOU 1181  CB  LYS A 173     4581   3910   5816    692   -407   -482       C  
ATOM   1182  CG  LYS A 173      13.896  15.073  14.300  1.00 51.82           C  
ANISOU 1182  CG  LYS A 173     6479   5443   7767    659   -581   -401       C  
ATOM   1183  CD  LYS A 173      13.337  15.096  12.888  1.00 70.47           C  
ANISOU 1183  CD  LYS A 173     8824   7767  10184    639   -648   -221       C  
ATOM   1184  CE  LYS A 173      13.633  13.787  12.172  1.00 54.37           C  
ANISOU 1184  CE  LYS A 173     6752   5917   7990    507   -543    -78       C  
ATOM   1185  NZ  LYS A 173      13.617  13.924  10.691  1.00 56.94           N  
ANISOU 1185  NZ  LYS A 173     7110   6194   8331    434   -629    122       N  
ATOM   1186  N   VAL A 174      11.854  12.013  17.191  1.00 34.14           N  
ANISOU 1186  N   VAL A 174     3895   3966   5111    834    -87   -701       N  
ATOM   1187  CA  VAL A 174      10.996  10.877  17.514  1.00 31.44           C  
ANISOU 1187  CA  VAL A 174     3418   3861   4667    827     48   -675       C  
ATOM   1188  C   VAL A 174       9.759  11.346  18.272  1.00 32.87           C  
ANISOU 1188  C   VAL A 174     3464   4158   4865   1013    101   -830       C  
ATOM   1189  O   VAL A 174       8.643  10.878  18.017  1.00 36.25           O  
ANISOU 1189  O   VAL A 174     3743   4723   5309   1041    151   -785       O  
ATOM   1190  CB  VAL A 174      11.786   9.822  18.311  1.00 36.18           C  
ANISOU 1190  CB  VAL A 174     4048   4599   5098    713    153   -646       C  
ATOM   1191  CG1 VAL A 174      10.872   8.685  18.740  1.00 38.18           C  
ANISOU 1191  CG1 VAL A 174     4167   5084   5257    688    281   -600       C  
ATOM   1192  CG2 VAL A 174      12.958   9.289  17.482  1.00 28.90           C  
ANISOU 1192  CG2 VAL A 174     3231   3585   4165    557    108   -499       C  
ATOM   1193  N   GLU A 175       9.935  12.283  19.207  1.00 38.11           N  
ANISOU 1193  N   GLU A 175     4173   4780   5527   1147     85  -1024       N  
ATOM   1194  CA  GLU A 175       8.797  12.802  19.961  1.00 34.94           C  
ANISOU 1194  CA  GLU A 175     3641   4506   5130   1361    143  -1205       C  
ATOM   1195  C   GLU A 175       7.778  13.459  19.039  1.00 41.71           C  
ANISOU 1195  C   GLU A 175     4411   5260   6177   1487     48  -1193       C  
ATOM   1196  O   GLU A 175       6.566  13.284  19.213  1.00 43.05           O  
ANISOU 1196  O   GLU A 175     4389   5619   6350   1602    128  -1231       O  
ATOM   1197  CB  GLU A 175       9.283  13.793  21.020  1.00 46.81           C  
ANISOU 1197  CB  GLU A 175     5245   5937   6604   1495    107  -1444       C  
ATOM   1198  CG  GLU A 175       9.368  13.211  22.422  1.00 64.22           C  
ANISOU 1198  CG  GLU A 175     7411   8418   8574   1507    266  -1548       C  
ATOM   1199  CD  GLU A 175      10.267  14.021  23.336  1.00 79.50           C  
ANISOU 1199  CD  GLU A 175     9502  10251  10454   1567    194  -1752       C  
ATOM   1200  OE1 GLU A 175      10.571  15.185  22.998  1.00 77.09           O  
ANISOU 1200  OE1 GLU A 175     9312   9659  10319   1645     24  -1856       O  
ATOM   1201  OE2 GLU A 175      10.674  13.493  24.393  1.00 84.65           O  
ANISOU 1201  OE2 GLU A 175    10168  11101  10894   1529    292  -1801       O  
ATOM   1202  N   GLU A 176       8.253  14.214  18.045  1.00 47.45           N  
ANISOU 1202  N   GLU A 176     5265   5701   7061   1463   -126  -1124       N  
ATOM   1203  CA  GLU A 176       7.341  14.852  17.102  1.00 45.96           C  
ANISOU 1203  CA  GLU A 176     5011   5397   7054   1578   -245  -1085       C  
ATOM   1204  C   GLU A 176       6.658  13.822  16.211  1.00 44.94           C  
ANISOU 1204  C   GLU A 176     4752   5418   6906   1468   -205   -893       C  
ATOM   1205  O   GLU A 176       5.487  13.987  15.850  1.00 44.68           O  
ANISOU 1205  O   GLU A 176     4564   5447   6967   1589   -232   -895       O  
ATOM   1206  CB  GLU A 176       8.094  15.880  16.257  1.00 49.41           C  
ANISOU 1206  CB  GLU A 176     5631   5493   7649   1547   -449  -1019       C  
ATOM   1207  N   ALA A 177       7.374  12.755  15.846  1.00 44.17           N  
ANISOU 1207  N   ALA A 177     4713   5375   6693   1246   -154   -737       N  
ATOM   1208  CA  ALA A 177       6.766  11.700  15.042  1.00 37.21           C  
ANISOU 1208  CA  ALA A 177     3729   4622   5786   1132   -131   -577       C  
ATOM   1209  C   ALA A 177       5.670  10.980  15.817  1.00 40.57           C  
ANISOU 1209  C   ALA A 177     3939   5326   6149   1174     12   -625       C  
ATOM   1210  O   ALA A 177       4.627  10.631  15.252  1.00 42.26           O  
ANISOU 1210  O   ALA A 177     3998   5638   6423   1177     -8   -554       O  
ATOM   1211  CB  ALA A 177       7.834  10.713  14.575  1.00 36.03           C  
ANISOU 1211  CB  ALA A 177     3704   4459   5526    912   -110   -435       C  
ATOM   1212  N   GLU A 178       5.890  10.753  17.113  1.00 36.83           N  
ANISOU 1212  N   GLU A 178     3445   4998   5550   1195    153   -733       N  
ATOM   1213  CA  GLU A 178       4.882  10.098  17.941  1.00 43.22           C  
ANISOU 1213  CA  GLU A 178     4039   6105   6277   1223    307   -759       C  
ATOM   1214  C   GLU A 178       3.630  10.955  18.069  1.00 46.10           C  
ANISOU 1214  C   GLU A 178     4211   6552   6752   1457    301   -884       C  
ATOM   1215  O   GLU A 178       2.511  10.429  18.117  1.00 43.49           O  
ANISOU 1215  O   GLU A 178     3649   6449   6427   1461    375   -837       O  
ATOM   1216  CB  GLU A 178       5.470   9.785  19.317  1.00 54.95           C  
ANISOU 1216  CB  GLU A 178     5566   7736   7579   1206    450   -844       C  
ATOM   1217  CG  GLU A 178       4.809   8.624  20.036  1.00 64.38           C  
ANISOU 1217  CG  GLU A 178     6585   9239   8636   1109    617   -762       C  
ATOM   1218  CD  GLU A 178       4.637   8.888  21.518  1.00 74.19           C  
ANISOU 1218  CD  GLU A 178     7755  10714   9719   1235    769   -920       C  
ATOM   1219  OE1 GLU A 178       4.895  10.032  21.951  1.00 81.73           O  
ANISOU 1219  OE1 GLU A 178     8785  11582  10688   1427    734  -1128       O  
ATOM   1220  OE2 GLU A 178       4.248   7.954  22.250  1.00 89.22           O  
ANISOU 1220  OE2 GLU A 178     9536  12887  11478   1138    916   -834       O  
ATOM   1221  N   LYS A 179       3.798  12.252  18.081  1.00 43.84           N  
ANISOU 1221  N   LYS A 179     4010   6077   6569   1656    202  -1043       N  
ATOM   1222  CA  LYS A 179       2.671  13.133  18.174  1.00 52.84           C  
ANISOU 1222  CA  LYS A 179     4978   7260   7838   1917    173  -1180       C  
ATOM   1223  C   LYS A 179       1.872  13.066  16.889  1.00 49.71           C  
ANISOU 1223  C   LYS A 179     4478   6805   7604   1904     42  -1030       C  
ATOM   1224  O   LYS A 179       0.688  12.937  16.928  1.00 47.73           O  
ANISOU 1224  O   LYS A 179     3975   6745   7414   2026     77  -1052       O  
ATOM   1225  CB  LYS A 179       3.145  14.544  18.454  1.00 50.77           C  
ANISOU 1225  CB  LYS A 179     4873   6748   7670   2127     61  -1387       C  
ATOM   1226  CG  LYS A 179       2.048  15.457  18.915  1.00 59.23           C  
ANISOU 1226  CG  LYS A 179     5786   7836   8882   2447     21  -1572       C  
ATOM   1227  CD  LYS A 179       2.553  16.830  19.295  1.00 78.88           C  
ANISOU 1227  CD  LYS A 179     8406  10206  11360   2654      2  -1848       C  
ATOM   1228  CE  LYS A 179       3.733  17.240  18.466  1.00 80.55           C  
ANISOU 1228  CE  LYS A 179     8879   9973  11753   2665   -242  -1854       C  
ATOM   1229  NZ  LYS A 179       4.305  18.478  19.030  1.00 82.06           N  
ANISOU 1229  NZ  LYS A 179     9123   9990  12064   2874   -356  -1990       N  
ATOM   1230  N   ILE A 180       2.540  13.107  15.749  1.00 47.65           N  
ANISOU 1230  N   ILE A 180     4396   6306   7402   1756   -109   -873       N  
ATOM   1231  CA  ILE A 180       1.850  13.070  14.463  1.00 50.84           C  
ANISOU 1231  CA  ILE A 180     4727   6658   7933   1733   -253   -724       C  
ATOM   1232  C   ILE A 180       1.133  11.739  14.278  1.00 53.39           C  
ANISOU 1232  C   ILE A 180     4863   7238   8184   1569   -167   -594       C  
ATOM   1233  O   ILE A 180      -0.015  11.697  13.821  1.00 46.54           O  
ANISOU 1233  O   ILE A 180     3787   6483   7414   1631   -218   -553       O  
ATOM   1234  CB  ILE A 180       2.842  13.341  13.316  1.00 54.45           C  
ANISOU 1234  CB  ILE A 180     5431   6832   8427   1604   -420   -582       C  
ATOM   1235  CG1 ILE A 180       3.409  14.759  13.427  1.00 58.05           C  
ANISOU 1235  CG1 ILE A 180     6051   7007   8998   1757   -540   -686       C  
ATOM   1236  CG2 ILE A 180       2.179  13.102  11.962  1.00 59.63           C  
ANISOU 1236  CG2 ILE A 180     6024   7475   9157   1547   -562   -411       C  
ATOM   1237  CD1 ILE A 180       2.699  15.783  12.563  1.00 77.79           C  
ANISOU 1237  CD1 ILE A 180     8525   9332  11700   1924   -743   -653       C  
ATOM   1238  N   ALA A 181       1.791  10.633  14.631  1.00 47.77           N  
ANISOU 1238  N   ALA A 181     4220   6614   7315   1356    -52   -524       N  
ATOM   1239  CA  ALA A 181       1.177   9.322  14.448  1.00 48.10           C  
ANISOU 1239  CA  ALA A 181     4114   6857   7305   1173      4   -391       C  
ATOM   1240  C   ALA A 181      -0.037   9.144  15.353  1.00 59.52           C  
ANISOU 1240  C   ALA A 181     5257   8609   8750   1263    143   -449       C  
ATOM   1241  O   ALA A 181      -1.034   8.534  14.948  1.00 50.30           O  
ANISOU 1241  O   ALA A 181     3881   7595   7636   1188    124   -348       O  
ATOM   1242  CB  ALA A 181       2.202   8.220  14.705  1.00 52.45           C  
ANISOU 1242  CB  ALA A 181     4822   7402   7702    947     83   -311       C  
ATOM   1243  N   GLN A 182       0.025   9.670  16.579  1.00 46.37           N  
ANISOU 1243  N   GLN A 182     3553   7051   7013   1420    283   -613       N  
ATOM   1244  CA  GLN A 182      -1.111   9.554  17.487  1.00 51.65           C  
ANISOU 1244  CA  GLN A 182     3917   8057   7652   1524    442   -675       C  
ATOM   1245  C   GLN A 182      -2.333  10.289  16.956  1.00 46.33           C  
ANISOU 1245  C   GLN A 182     3011   7433   7160   1730    352   -721       C  
ATOM   1246  O   GLN A 182      -3.469   9.863  17.198  1.00 53.38           O  
ANISOU 1246  O   GLN A 182     3594   8620   8067   1735    439   -680       O  
ATOM   1247  CB  GLN A 182      -0.734  10.086  18.869  1.00 54.70           C  
ANISOU 1247  CB  GLN A 182     4335   8548   7900   1684    598   -873       C  
ATOM   1248  CG  GLN A 182      -0.089   9.058  19.782  1.00 64.39           C  
ANISOU 1248  CG  GLN A 182     5629   9926   8911   1483    758   -802       C  
ATOM   1249  CD  GLN A 182       0.071   9.565  21.202  1.00 75.60           C  
ANISOU 1249  CD  GLN A 182     7036  11522  10166   1655    918  -1003       C  
ATOM   1250  OE1 GLN A 182       1.175   9.902  21.632  1.00 74.49           O  
ANISOU 1250  OE1 GLN A 182     7135  11226   9940   1667    901  -1097       O  
ATOM   1251  NE2 GLN A 182      -1.035   9.630  21.938  1.00 68.27           N  
ANISOU 1251  NE2 GLN A 182     5826  10929   9184   1786   1072  -1070       N  
ATOM   1252  N   LYS A 183      -2.125  11.387  16.227  1.00 51.54           N  
ANISOU 1252  N   LYS A 183     3805   7813   7966   1896    170   -789       N  
ATOM   1253  CA  LYS A 183      -3.248  12.166  15.724  1.00 50.59           C  
ANISOU 1253  CA  LYS A 183     3477   7713   8034   2123     59   -835       C  
ATOM   1254  C   LYS A 183      -3.924  11.500  14.531  1.00 54.09           C  
ANISOU 1254  C   LYS A 183     3799   8183   8570   1960    -76   -628       C  
ATOM   1255  O   LYS A 183      -5.148  11.600  14.387  1.00 52.44           O  
ANISOU 1255  O   LYS A 183     3290   8163   8471   2074    -97   -624       O  
ATOM   1256  CB  LYS A 183      -2.785  13.577  15.357  1.00 57.05           C  
ANISOU 1256  CB  LYS A 183     4497   8191   8988   2348   -114   -957       C  
ATOM   1257  CG  LYS A 183      -2.412  14.431  16.563  1.00 60.60           C  
ANISOU 1257  CG  LYS A 183     5040   8612   9374   2553    -10  -1197       C  
ATOM   1258  CD  LYS A 183      -1.757  15.739  16.147  1.00 62.71           C  
ANISOU 1258  CD  LYS A 183     5577   8477   9774   2692   -208  -1276       C  
ATOM   1259  N   ASP A 184      -3.165  10.816  13.676  1.00 53.45           N  
ANISOU 1259  N   ASP A 184     3934   7933   8441   1705   -174   -467       N  
ATOM   1260  CA  ASP A 184      -3.742  10.111  12.530  1.00 64.72           C  
ANISOU 1260  CA  ASP A 184     5277   9383   9929   1536   -317   -289       C  
ATOM   1261  C   ASP A 184      -2.864   8.916  12.203  1.00 59.72           C  
ANISOU 1261  C   ASP A 184     4845   8686   9160   1226   -305   -159       C  
ATOM   1262  O   ASP A 184      -1.976   8.991  11.343  1.00 54.18           O  
ANISOU 1262  O   ASP A 184     4406   7746   8432   1148   -428   -102       O  
ATOM   1263  CB  ASP A 184      -3.889  11.027  11.316  1.00 63.25           C  
ANISOU 1263  CB  ASP A 184     5170   8971   9892   1661   -565   -252       C  
ATOM   1264  CG  ASP A 184      -4.763  10.422  10.230  1.00 71.80           C  
ANISOU 1264  CG  ASP A 184     6101  10135  11042   1538   -723    -98       C  
ATOM   1265  OD1 ASP A 184      -5.205   9.263  10.389  1.00 61.59           O  
ANISOU 1265  OD1 ASP A 184     4657   9049   9696   1336   -650    -21       O  
ATOM   1266  OD2 ASP A 184      -5.010  11.109   9.216  1.00 79.84           O  
ANISOU 1266  OD2 ASP A 184     7158  11007  12171   1635   -937    -47       O  
ATOM   1267  N   PRO A 185      -3.097   7.776  12.862  1.00 58.85           N  
ANISOU 1267  N   PRO A 185     4612   8790   8958   1046   -160   -103       N  
ATOM   1268  CA  PRO A 185      -2.219   6.615  12.668  1.00 59.64           C  
ANISOU 1268  CA  PRO A 185     4915   8808   8939    775   -149      2       C  
ATOM   1269  C   PRO A 185      -2.525   5.794  11.428  1.00 59.10           C  
ANISOU 1269  C   PRO A 185     4861   8684   8911    582   -327    140       C  
ATOM   1270  O   PRO A 185      -1.779   4.847  11.142  1.00 64.94           O  
ANISOU 1270  O   PRO A 185     5788   9325   9560    382   -343    207       O  
ATOM   1271  CB  PRO A 185      -2.451   5.781  13.941  1.00 72.36           C  
ANISOU 1271  CB  PRO A 185     6376  10668  10450    671     62     19       C  
ATOM   1272  CG  PRO A 185      -3.579   6.462  14.701  1.00 55.60           C  
ANISOU 1272  CG  PRO A 185     3934   8805   8387    878    169    -70       C  
ATOM   1273  CD  PRO A 185      -4.187   7.489  13.805  1.00 67.65           C  
ANISOU 1273  CD  PRO A 185     5387  10238  10080   1080     -3   -120       C  
ATOM   1274  N   GLU A 186      -3.588   6.111  10.690  1.00 55.08           N  
ANISOU 1274  N   GLU A 186     4162   8234   8532    645   -470    174       N  
ATOM   1275  CA  GLU A 186      -3.950   5.388   9.477  1.00 64.14           C  
ANISOU 1275  CA  GLU A 186     5320   9337   9712    470   -665    288       C  
ATOM   1276  C   GLU A 186      -3.670   6.209   8.222  1.00 63.03           C  
ANISOU 1276  C   GLU A 186     5349   8995   9603    574   -872    295       C  
ATOM   1277  O   GLU A 186      -4.375   6.083   7.219  1.00 61.86           O  
ANISOU 1277  O   GLU A 186     5122   8863   9519    533  -1063    366       O  
ATOM   1278  CB  GLU A 186      -5.417   4.964   9.522  1.00 62.70           C  
ANISOU 1278  CB  GLU A 186     4775   9403   9646    415   -699    352       C  
ATOM   1279  N   SER A 187      -2.646   7.056   8.266  1.00 61.21           N  
ANISOU 1279  N   SER A 187     5350   8581   9326    696   -846    237       N  
ATOM   1280  CA  SER A 187      -2.234   7.852   7.123  1.00 55.13           C  
ANISOU 1280  CA  SER A 187     4765   7614   8566    771  -1028    275       C  
ATOM   1281  C   SER A 187      -0.757   7.610   6.857  1.00 53.21           C  
ANISOU 1281  C   SER A 187     4842   7201   8172    663   -995    289       C  
ATOM   1282  O   SER A 187       0.001   7.246   7.762  1.00 53.37           O  
ANISOU 1282  O   SER A 187     4942   7223   8115    614   -825    235       O  
ATOM   1283  CB  SER A 187      -2.483   9.349   7.353  1.00 51.73           C  
ANISOU 1283  CB  SER A 187     4284   7108   8264   1046  -1062    208       C  
ATOM   1284  OG  SER A 187      -1.506   9.894   8.225  1.00 70.60           O  
ANISOU 1284  OG  SER A 187     6826   9390  10610   1123   -921    111       O  
ATOM   1285  N   LEU A 188      -0.350   7.811   5.602  1.00 44.94           N  
ANISOU 1285  N   LEU A 188     3970   6030   7074    630  -1159    369       N  
ATOM   1286  CA  LEU A 188       1.064   7.667   5.269  1.00 38.32           C  
ANISOU 1286  CA  LEU A 188     3412   5059   6089    544  -1123    389       C  
ATOM   1287  C   LEU A 188       1.923   8.727   5.943  1.00 39.13           C  
ANISOU 1287  C   LEU A 188     3621   5032   6215    666  -1033    339       C  
ATOM   1288  O   LEU A 188       3.130   8.515   6.104  1.00 38.53           O  
ANISOU 1288  O   LEU A 188     3725   4886   6029    590   -945    333       O  
ATOM   1289  CB  LEU A 188       1.256   7.720   3.753  1.00 48.31           C  
ANISOU 1289  CB  LEU A 188     4822   6261   7272    491  -1311    493       C  
ATOM   1290  CG  LEU A 188       0.703   6.511   2.996  1.00 51.34           C  
ANISOU 1290  CG  LEU A 188     5172   6746   7587    336  -1414    520       C  
ATOM   1291  CD1 LEU A 188       1.054   6.591   1.518  1.00 54.63           C  
ANISOU 1291  CD1 LEU A 188     5766   7119   7871    296  -1585    605       C  
ATOM   1292  CD2 LEU A 188       1.211   5.213   3.616  1.00 41.03           C  
ANISOU 1292  CD2 LEU A 188     3914   5475   6200    185  -1274    459       C  
ATOM   1293  N   GLU A 189       1.329   9.859   6.334  1.00 38.55           N  
ANISOU 1293  N   GLU A 189     3436   4920   6289    859  -1066    295       N  
ATOM   1294  CA  GLU A 189       2.066  10.887   7.067  1.00 41.82           C  
ANISOU 1294  CA  GLU A 189     3950   5192   6746    979  -1002    221       C  
ATOM   1295  C   GLU A 189       2.753  10.305   8.296  1.00 38.54           C  
ANISOU 1295  C   GLU A 189     3560   4841   6243    918   -793    119       C  
ATOM   1296  O   GLU A 189       3.928  10.587   8.563  1.00 38.51           O  
ANISOU 1296  O   GLU A 189     3732   4719   6179    887   -742    103       O  
ATOM   1297  CB  GLU A 189       1.114  12.014   7.472  1.00 53.05           C  
ANISOU 1297  CB  GLU A 189     5215   6587   8355   1220  -1063    144       C  
ATOM   1298  CG  GLU A 189       1.716  13.404   7.401  1.00 68.55           C  
ANISOU 1298  CG  GLU A 189     7336   8298  10411   1352  -1157    136       C  
ATOM   1299  CD  GLU A 189       1.055  14.376   8.362  1.00 64.20           C  
ANISOU 1299  CD  GLU A 189     6654   7717  10022   1610  -1142    -30       C  
ATOM   1300  OE1 GLU A 189      -0.132  14.173   8.697  1.00 77.39           O  
ANISOU 1300  OE1 GLU A 189     8073   9571  11759   1723  -1112    -96       O  
ATOM   1301  OE2 GLU A 189       1.725  15.340   8.784  1.00 79.11           O  
ANISOU 1301  OE2 GLU A 189     8684   9402  11971   1702  -1164   -101       O  
ATOM   1302  N   ALA A 190       2.028   9.484   9.060  1.00 37.86           N  
ANISOU 1302  N   ALA A 190     3288   4950   6145    891   -677     66       N  
ATOM   1303  CA  ALA A 190       2.610   8.879  10.252  1.00 37.71           C  
ANISOU 1303  CA  ALA A 190     3287   5011   6029    828   -486     -7       C  
ATOM   1304  C   ALA A 190       3.795   7.993   9.897  1.00 37.63           C  
ANISOU 1304  C   ALA A 190     3480   4941   5879    640   -461     59       C  
ATOM   1305  O   ALA A 190       4.809   7.984  10.605  1.00 37.65           O  
ANISOU 1305  O   ALA A 190     3598   4900   5806    620   -360     13       O  
ATOM   1306  CB  ALA A 190       1.549   8.079  11.007  1.00 49.88           C  
ANISOU 1306  CB  ALA A 190     4583   6794   7575    800   -379    -28       C  
ATOM   1307  N   VAL A 191       3.691   7.246   8.797  1.00 38.12           N  
ANISOU 1307  N   VAL A 191     3582   5001   5900    515   -561    157       N  
ATOM   1308  CA  VAL A 191       4.782   6.363   8.397  1.00 37.14           C  
ANISOU 1308  CA  VAL A 191     3643   4828   5642    365   -540    199       C  
ATOM   1309  C   VAL A 191       5.988   7.175   7.940  1.00 32.15           C  
ANISOU 1309  C   VAL A 191     3203   4047   4964    395   -568    221       C  
ATOM   1310  O   VAL A 191       7.122   6.916   8.356  1.00 32.44           O  
ANISOU 1310  O   VAL A 191     3358   4050   4917    345   -477    202       O  
ATOM   1311  CB  VAL A 191       4.311   5.387   7.304  1.00 33.76           C  
ANISOU 1311  CB  VAL A 191     3216   4437   5175    243   -656    268       C  
ATOM   1312  CG1 VAL A 191       5.490   4.600   6.756  1.00 40.05           C  
ANISOU 1312  CG1 VAL A 191     4217   5171   5828    134   -648    286       C  
ATOM   1313  CG2 VAL A 191       3.248   4.451   7.857  1.00 41.04           C  
ANISOU 1313  CG2 VAL A 191     3947   5498   6147    164   -625    265       C  
ATOM   1314  N   ALA A 192       5.764   8.175   7.084  1.00 38.41           N  
ANISOU 1314  N   ALA A 192     4020   4754   5818    471   -703    278       N  
ATOM   1315  CA  ALA A 192       6.885   8.932   6.532  1.00 35.16           C  
ANISOU 1315  CA  ALA A 192     3784   4209   5365    465   -742    340       C  
ATOM   1316  C   ALA A 192       7.622   9.711   7.614  1.00 29.87           C  
ANISOU 1316  C   ALA A 192     3155   3450   4743    527   -656    265       C  
ATOM   1317  O   ALA A 192       8.858   9.738   7.635  1.00 29.41           O  
ANISOU 1317  O   ALA A 192     3226   3338   4610    457   -610    289       O  
ATOM   1318  CB  ALA A 192       6.394   9.877   5.437  1.00 39.94           C  
ANISOU 1318  CB  ALA A 192     4405   4736   6036    527   -921    444       C  
ATOM   1319  N   LYS A 193       6.884  10.356   8.520  1.00 33.92           N  
ANISOU 1319  N   LYS A 193     3552   3957   5379    665   -639    163       N  
ATOM   1320  CA  LYS A 193       7.535  11.158   9.552  1.00 32.44           C  
ANISOU 1320  CA  LYS A 193     3416   3676   5234    737   -582     63       C  
ATOM   1321  C   LYS A 193       8.287  10.279  10.540  1.00 30.61           C  
ANISOU 1321  C   LYS A 193     3207   3540   4882    652   -421     -4       C  
ATOM   1322  O   LYS A 193       9.363  10.655  11.021  1.00 30.82           O  
ANISOU 1322  O   LYS A 193     3341   3486   4884    630   -390    -35       O  
ATOM   1323  CB  LYS A 193       6.504  12.023  10.276  1.00 44.47           C  
ANISOU 1323  CB  LYS A 193     4808   5188   6901    934   -603    -62       C  
ATOM   1324  CG  LYS A 193       6.146  13.306   9.542  1.00 53.66           C  
ANISOU 1324  CG  LYS A 193     6005   6165   8220   1054   -786    -15       C  
ATOM   1325  N   THR A 194       7.740   9.104  10.854  1.00 29.76           N  
ANISOU 1325  N   THR A 194     2999   3601   4709    596   -334    -13       N  
ATOM   1326  CA  THR A 194       8.445   8.192  11.748  1.00 27.01           C  
ANISOU 1326  CA  THR A 194     2680   3335   4246    510   -199    -47       C  
ATOM   1327  C   THR A 194       9.689   7.620  11.074  1.00 28.14           C  
ANISOU 1327  C   THR A 194     2977   3423   4291    383   -207     35       C  
ATOM   1328  O   THR A 194      10.750   7.521  11.701  1.00 25.02           O  
ANISOU 1328  O   THR A 194     2659   3013   3834    350   -140      8       O  
ATOM   1329  CB  THR A 194       7.505   7.080  12.211  1.00 29.18           C  
ANISOU 1329  CB  THR A 194     2810   3786   4491    463   -122    -47       C  
ATOM   1330  OG1 THR A 194       6.371   7.658  12.876  1.00 33.24           O  
ANISOU 1330  OG1 THR A 194     3151   4393   5084    594    -93   -127       O  
ATOM   1331  CG2 THR A 194       8.217   6.143  13.171  1.00 32.48           C  
ANISOU 1331  CG2 THR A 194     3270   4277   4794    375      1    -59       C  
ATOM   1332  N   LEU A 195       9.588   7.261   9.789  1.00 31.06           N  
ANISOU 1332  N   LEU A 195     3386   3778   4638    323   -292    129       N  
ATOM   1333  CA  LEU A 195      10.773   6.828   9.051  1.00 27.16           C  
ANISOU 1333  CA  LEU A 195     3027   3255   4037    234   -294    194       C  
ATOM   1334  C   LEU A 195      11.816   7.937   8.979  1.00 26.17           C  
ANISOU 1334  C   LEU A 195     2991   3023   3929    248   -315    223       C  
ATOM   1335  O   LEU A 195      13.025   7.670   9.032  1.00 29.13           O  
ANISOU 1335  O   LEU A 195     3442   3401   4225    187   -261    241       O  
ATOM   1336  CB  LEU A 195      10.384   6.375   7.646  1.00 26.80           C  
ANISOU 1336  CB  LEU A 195     3008   3230   3944    188   -391    272       C  
ATOM   1337  CG  LEU A 195       9.707   5.008   7.530  1.00 32.92           C  
ANISOU 1337  CG  LEU A 195     3738   4089   4681    123   -391    253       C  
ATOM   1338  CD1 LEU A 195       9.282   4.758   6.091  1.00 28.13           C  
ANISOU 1338  CD1 LEU A 195     3168   3496   4025     91   -519    309       C  
ATOM   1339  CD2 LEU A 195      10.634   3.911   8.020  1.00 27.09           C  
ANISOU 1339  CD2 LEU A 195     3070   3370   3853     59   -297    221       C  
ATOM   1340  N   ALA A 196      11.371   9.189   8.854  1.00 30.98           N  
ANISOU 1340  N   ALA A 196     3587   3531   4654    326   -403    233       N  
ATOM   1341  CA  ALA A 196      12.313  10.302   8.827  1.00 31.65           C  
ANISOU 1341  CA  ALA A 196     3759   3483   4783    318   -447    272       C  
ATOM   1342  C   ALA A 196      13.055  10.425  10.152  1.00 29.93           C  
ANISOU 1342  C   ALA A 196     3552   3250   4569    324   -364    163       C  
ATOM   1343  O   ALA A 196      14.268  10.663  10.172  1.00 30.29           O  
ANISOU 1343  O   ALA A 196     3670   3253   4584    249   -355    204       O  
ATOM   1344  CB  ALA A 196      11.581  11.602   8.490  1.00 33.25           C  
ANISOU 1344  CB  ALA A 196     3954   3544   5137    413   -586    299       C  
ATOM   1345  N   ALA A 197      12.344  10.263  11.272  1.00 31.62           N  
ANISOU 1345  N   ALA A 197     3685   3520   4809    409   -302     30       N  
ATOM   1346  CA  ALA A 197      13.003  10.286  12.574  1.00 32.04           C  
ANISOU 1346  CA  ALA A 197     3752   3591   4830    417   -225    -80       C  
ATOM   1347  C   ALA A 197      13.979   9.125  12.715  1.00 24.38           C  
ANISOU 1347  C   ALA A 197     2817   2721   3727    306   -135    -40       C  
ATOM   1348  O   ALA A 197      15.077   9.288  13.262  1.00 30.51           O  
ANISOU 1348  O   ALA A 197     3645   3475   4472    266   -117    -60       O  
ATOM   1349  CB  ALA A 197      11.960  10.253  13.692  1.00 33.28           C  
ANISOU 1349  CB  ALA A 197     3804   3840   5003    533   -161   -221       C  
ATOM   1350  N   ILE A 198      13.600   7.948  12.212  1.00 25.18           N  
ANISOU 1350  N   ILE A 198     2888   2922   3758    261    -96     14       N  
ATOM   1351  CA  ILE A 198      14.490   6.790  12.243  1.00 25.15           C  
ANISOU 1351  CA  ILE A 198     2925   2989   3643    179    -30     49       C  
ATOM   1352  C   ILE A 198      15.762   7.076  11.451  1.00 26.34           C  
ANISOU 1352  C   ILE A 198     3153   3093   3761    120    -58    127       C  
ATOM   1353  O   ILE A 198      16.879   6.813  11.917  1.00 23.14           O  
ANISOU 1353  O   ILE A 198     2775   2713   3305     85    -14    122       O  
ATOM   1354  CB  ILE A 198      13.757   5.546  11.707  1.00 28.51           C  
ANISOU 1354  CB  ILE A 198     3321   3487   4025    143    -19     84       C  
ATOM   1355  CG1 ILE A 198      12.744   5.043  12.744  1.00 26.32           C  
ANISOU 1355  CG1 ILE A 198     2946   3295   3760    163     39     31       C  
ATOM   1356  CG2 ILE A 198      14.757   4.457  11.316  1.00 29.63           C  
ANISOU 1356  CG2 ILE A 198     3534   3655   4068     81     10    122       C  
ATOM   1357  CD1 ILE A 198      11.672   4.133  12.180  1.00 27.46           C  
ANISOU 1357  CD1 ILE A 198     3030   3489   3915    119     11     72       C  
ATOM   1358  N   ALA A 199      15.609   7.627  10.243  1.00 24.53           N  
ANISOU 1358  N   ALA A 199     2950   2816   3555    108   -133    212       N  
ATOM   1359  CA  ALA A 199      16.770   7.942   9.411  1.00 27.49           C  
ANISOU 1359  CA  ALA A 199     3379   3184   3883     41   -148    313       C  
ATOM   1360  C   ALA A 199      17.681   8.961  10.084  1.00 28.03           C  
ANISOU 1360  C   ALA A 199     3462   3170   4018     12   -166    311       C  
ATOM   1361  O   ALA A 199      18.911   8.822  10.055  1.00 27.20           O  
ANISOU 1361  O   ALA A 199     3365   3111   3861    -53   -130    356       O  
ATOM   1362  CB  ALA A 199      16.315   8.463   8.050  1.00 24.39           C  
ANISOU 1362  CB  ALA A 199     3011   2764   3492     29   -235    425       C  
ATOM   1363  N   ALA A 200      17.097  10.002  10.682  1.00 29.42           N  
ANISOU 1363  N   ALA A 200     3635   3224   4318     66   -233    251       N  
ATOM   1364  CA  ALA A 200      17.904  11.007  11.365  1.00 27.80           C  
ANISOU 1364  CA  ALA A 200     3460   2910   4192     36   -281    225       C  
ATOM   1365  C   ALA A 200      18.641  10.406  12.553  1.00 34.07           C  
ANISOU 1365  C   ALA A 200     4237   3786   4921     26   -203    128       C  
ATOM   1366  O   ALA A 200      19.803  10.749  12.814  1.00 28.19           O  
ANISOU 1366  O   ALA A 200     3506   3021   4183    -50   -221    153       O  
ATOM   1367  CB  ALA A 200      17.020  12.174  11.813  1.00 28.46           C  
ANISOU 1367  CB  ALA A 200     3557   2834   4423    131   -380    140       C  
ATOM   1368  N   THR A 201      17.985   9.498  13.283  1.00 25.86           N  
ANISOU 1368  N   THR A 201     3162   2846   3819     92   -124     34       N  
ATOM   1369  CA  THR A 201      18.621   8.889  14.447  1.00 26.26           C  
ANISOU 1369  CA  THR A 201     3202   2980   3793     86    -60    -40       C  
ATOM   1370  C   THR A 201      19.756   7.961  14.031  1.00 25.48           C  
ANISOU 1370  C   THR A 201     3103   2971   3607     13    -12     47       C  
ATOM   1371  O   THR A 201      20.823   7.953  14.659  1.00 27.70           O  
ANISOU 1371  O   THR A 201     3382   3280   3864    -24    -10     35       O  
ATOM   1372  CB  THR A 201      17.579   8.138  15.279  1.00 29.06           C  
ANISOU 1372  CB  THR A 201     3514   3431   4095    158     12   -126       C  
ATOM   1373  OG1 THR A 201      16.521   9.034  15.649  1.00 30.73           O  
ANISOU 1373  OG1 THR A 201     3702   3589   4385    252    -21   -221       O  
ATOM   1374  CG2 THR A 201      18.209   7.564  16.539  1.00 28.95           C  
ANISOU 1374  CG2 THR A 201     3501   3510   3988    150     66   -184       C  
ATOM   1375  N   LEU A 202      19.552   7.177  12.970  1.00 25.87           N  
ANISOU 1375  N   LEU A 202     3150   3071   3606      4     18    124       N  
ATOM   1376  CA  LEU A 202      20.622   6.312  12.486  1.00 26.48           C  
ANISOU 1376  CA  LEU A 202     3226   3238   3600    -32     64    184       C  
ATOM   1377  C   LEU A 202      21.800   7.117  11.954  1.00 22.79           C  
ANISOU 1377  C   LEU A 202     2744   2765   3150   -105     36    271       C  
ATOM   1378  O   LEU A 202      22.952   6.678  12.069  1.00 26.35           O  
ANISOU 1378  O   LEU A 202     3161   3300   3552   -129     73    295       O  
ATOM   1379  CB  LEU A 202      20.086   5.369  11.408  1.00 23.08           C  
ANISOU 1379  CB  LEU A 202     2811   2853   3106    -13     86    219       C  
ATOM   1380  CG  LEU A 202      19.307   4.158  11.943  1.00 25.48           C  
ANISOU 1380  CG  LEU A 202     3118   3183   3381     24    117    160       C  
ATOM   1381  CD1 LEU A 202      18.547   3.479  10.826  1.00 24.06           C  
ANISOU 1381  CD1 LEU A 202     2961   3009   3169     30     96    180       C  
ATOM   1382  CD2 LEU A 202      20.249   3.174  12.625  1.00 28.17           C  
ANISOU 1382  CD2 LEU A 202     3463   3576   3665     33    161    143       C  
ATOM   1383  N   ALA A 203      21.541   8.287  11.366  1.00 24.79           N  
ANISOU 1383  N   ALA A 203     3015   2924   3481   -144    -34    333       N  
ATOM   1384  CA  ALA A 203      22.643   9.141  10.932  1.00 29.04           C  
ANISOU 1384  CA  ALA A 203     3533   3450   4052   -246    -72    444       C  
ATOM   1385  C   ALA A 203      23.499   9.571  12.117  1.00 32.62           C  
ANISOU 1385  C   ALA A 203     3964   3870   4562   -287   -104    385       C  
ATOM   1386  O   ALA A 203      24.735   9.561  12.039  1.00 28.66           O  
ANISOU 1386  O   ALA A 203     3403   3447   4041   -365    -90    455       O  
ATOM   1387  CB  ALA A 203      22.100  10.357  10.180  1.00 29.33           C  
ANISOU 1387  CB  ALA A 203     3609   3353   4182   -286   -169    536       C  
ATOM   1388  N   VAL A 204      22.860   9.935  13.231  1.00 27.90           N  
ANISOU 1388  N   VAL A 204     3401   3177   4023   -231   -148    251       N  
ATOM   1389  CA  VAL A 204      23.603  10.285  14.440  1.00 26.34           C  
ANISOU 1389  CA  VAL A 204     3196   2958   3853   -259   -192    167       C  
ATOM   1390  C   VAL A 204      24.413   9.091  14.930  1.00 27.88           C  
ANISOU 1390  C   VAL A 204     3339   3317   3937   -249   -112    157       C  
ATOM   1391  O   VAL A 204      25.588   9.222  15.298  1.00 27.86           O  
ANISOU 1391  O   VAL A 204     3288   3358   3940   -318   -141    181       O  
ATOM   1392  CB  VAL A 204      22.642  10.795  15.530  1.00 30.48           C  
ANISOU 1392  CB  VAL A 204     3774   3386   4421   -169   -237     -1       C  
ATOM   1393  CG1 VAL A 204      23.369  10.928  16.857  1.00 32.33           C  
ANISOU 1393  CG1 VAL A 204     4011   3640   4634   -183   -276   -111       C  
ATOM   1394  CG2 VAL A 204      22.028  12.128  15.115  1.00 34.30           C  
ANISOU 1394  CG2 VAL A 204     4310   3674   5048   -166   -348     -2       C  
ATOM   1395  N   ILE A 205      23.794   7.909  14.941  1.00 24.58           N  
ANISOU 1395  N   ILE A 205     2927   2983   3430   -165    -27    128       N  
ATOM   1396  CA  ILE A 205      24.470   6.703  15.417  1.00 25.74           C  
ANISOU 1396  CA  ILE A 205     3040   3255   3485   -136     31    123       C  
ATOM   1397  C   ILE A 205      25.716   6.425  14.583  1.00 22.07           C  
ANISOU 1397  C   ILE A 205     2506   2883   2999   -181     56    227       C  
ATOM   1398  O   ILE A 205      26.798   6.156  15.120  1.00 25.68           O  
ANISOU 1398  O   ILE A 205     2903   3417   3438   -195     49    233       O  
ATOM   1399  CB  ILE A 205      23.498   5.508  15.398  1.00 29.56           C  
ANISOU 1399  CB  ILE A 205     3554   3774   3902    -57     97     97       C  
ATOM   1400  CG1 ILE A 205      22.496   5.613  16.550  1.00 22.27           C  
ANISOU 1400  CG1 ILE A 205     2661   2829   2973    -16     94      1       C  
ATOM   1401  CG2 ILE A 205      24.258   4.186  15.469  1.00 32.03           C  
ANISOU 1401  CG2 ILE A 205     3846   4181   4141    -24    140    124       C  
ATOM   1402  CD1 ILE A 205      21.228   4.791  16.338  1.00 22.40           C  
ANISOU 1402  CD1 ILE A 205     2690   2859   2964     27    144     -1       C  
ATOM   1403  N   ALA A 206      25.584   6.492  13.255  1.00 25.90           N  
ANISOU 1403  N   ALA A 206     2985   3382   3473   -196     86    311       N  
ATOM   1404  CA  ALA A 206      26.715   6.181  12.381  1.00 29.07           C  
ANISOU 1404  CA  ALA A 206     3304   3918   3823   -221    136    406       C  
ATOM   1405  C   ALA A 206      27.881   7.138  12.607  1.00 29.34           C  
ANISOU 1405  C   ALA A 206     3252   3974   3923   -339     87    478       C  
ATOM   1406  O   ALA A 206      29.042   6.710  12.672  1.00 26.08           O  
ANISOU 1406  O   ALA A 206     2733   3697   3477   -343    119    512       O  
ATOM   1407  CB  ALA A 206      26.268   6.205  10.918  1.00 26.76           C  
ANISOU 1407  CB  ALA A 206     3033   3655   3479   -222    173    482       C  
ATOM   1408  N   LYS A 207      27.599   8.436  12.735  1.00 27.12           N  
ANISOU 1408  N   LYS A 207     3005   3552   3746   -434     -5    503       N  
ATOM   1409  CA  LYS A 207      28.678   9.389  12.983  1.00 28.51           C  
ANISOU 1409  CA  LYS A 207     3106   3718   4008   -574    -81    576       C  
ATOM   1410  C   LYS A 207      29.275   9.205  14.374  1.00 31.13           C  
ANISOU 1410  C   LYS A 207     3410   4061   4355   -565   -133    471       C  
ATOM   1411  O   LYS A 207      30.493   9.326  14.552  1.00 31.44           O  
ANISOU 1411  O   LYS A 207     3334   4194   4416   -648   -159    531       O  
ATOM   1412  CB  LYS A 207      28.176  10.821  12.796  1.00 31.15           C  
ANISOU 1412  CB  LYS A 207     3512   3852   4473   -674   -197    620       C  
ATOM   1413  CG  LYS A 207      27.607  11.103  11.419  1.00 44.42           C  
ANISOU 1413  CG  LYS A 207     5222   5519   6135   -694   -170    751       C  
ATOM   1414  CD  LYS A 207      27.554  12.594  11.150  1.00 50.24           C  
ANISOU 1414  CD  LYS A 207     6002   6065   7022   -830   -307    856       C  
ATOM   1415  CE  LYS A 207      26.130  13.109  11.212  1.00 53.63           C  
ANISOU 1415  CE  LYS A 207     6562   6291   7524   -741   -381    773       C  
ATOM   1416  NZ  LYS A 207      26.067  14.592  11.122  1.00 62.07           N  
ANISOU 1416  NZ  LYS A 207     7693   7120   8769   -851   -547    849       N  
ATOM   1417  N   THR A 208      28.439   8.917  15.374  1.00 30.32           N  
ANISOU 1417  N   THR A 208     3401   3888   4233   -469   -151    323       N  
ATOM   1418  CA  THR A 208      28.959   8.657  16.714  1.00 33.23           C  
ANISOU 1418  CA  THR A 208     3755   4293   4577   -451   -201    228       C  
ATOM   1419  C   THR A 208      29.819   7.400  16.731  1.00 32.97           C  
ANISOU 1419  C   THR A 208     3629   4442   4458   -392   -129    267       C  
ATOM   1420  O   THR A 208      30.874   7.362  17.379  1.00 28.39           O  
ANISOU 1420  O   THR A 208     2965   3940   3883   -429   -184    271       O  
ATOM   1421  CB  THR A 208      27.805   8.524  17.708  1.00 34.00           C  
ANISOU 1421  CB  THR A 208     3965   4320   4634   -353   -209     78       C  
ATOM   1422  OG1 THR A 208      27.016   9.720  17.689  1.00 30.14           O  
ANISOU 1422  OG1 THR A 208     3553   3660   4236   -376   -281     21       O  
ATOM   1423  CG2 THR A 208      28.336   8.284  19.121  1.00 28.55           C  
ANISOU 1423  CG2 THR A 208     3271   3690   3886   -338   -266    -13       C  
ATOM   1424  N   LEU A 209      29.388   6.364  16.011  1.00 28.15           N  
ANISOU 1424  N   LEU A 209     3032   3890   3774   -293    -23    289       N  
ATOM   1425  CA  LEU A 209      30.128   5.109  15.988  1.00 29.73           C  
ANISOU 1425  CA  LEU A 209     3162   4231   3905   -204     35    308       C  
ATOM   1426  C   LEU A 209      31.470   5.268  15.285  1.00 31.27           C  
ANISOU 1426  C   LEU A 209     3197   4569   4117   -256     56    410       C  
ATOM   1427  O   LEU A 209      32.469   4.674  15.707  1.00 32.08           O  
ANISOU 1427  O   LEU A 209     3196   4789   4202   -213     49    417       O  
ATOM   1428  CB  LEU A 209      29.289   4.026  15.313  1.00 27.65           C  
ANISOU 1428  CB  LEU A 209     2969   3962   3574    -90    120    290       C  
ATOM   1429  CG  LEU A 209      29.689   2.578  15.594  1.00 40.84           C  
ANISOU 1429  CG  LEU A 209     4628   5702   5186     35    148    269       C  
ATOM   1430  CD1 LEU A 209      29.557   2.274  17.081  1.00 33.08           C  
ANISOU 1430  CD1 LEU A 209     3692   4687   4190     51     84    221       C  
ATOM   1431  CD2 LEU A 209      28.836   1.628  14.762  1.00 36.16           C  
ANISOU 1431  CD2 LEU A 209     4118   5071   4549    123    208    247       C  
ATOM   1432  N   ALA A 210      31.515   6.065  14.213  1.00 29.64           N  
ANISOU 1432  N   ALA A 210     2955   4369   3940   -349     81    504       N  
ATOM   1433  CA  ALA A 210      32.781   6.311  13.530  1.00 34.45           C  
ANISOU 1433  CA  ALA A 210     3388   5148   4556   -424    115    626       C  
ATOM   1434  C   ALA A 210      33.756   7.054  14.433  1.00 39.17           C  
ANISOU 1434  C   ALA A 210     3882   5755   5247   -552      2    652       C  
ATOM   1435  O   ALA A 210      34.968   6.807  14.393  1.00 37.32           O  
ANISOU 1435  O   ALA A 210     3467   5699   5012   -567     18    715       O  
ATOM   1436  CB  ALA A 210      32.540   7.096  12.241  1.00 35.12           C  
ANISOU 1436  CB  ALA A 210     3469   5236   4640   -523    155    750       C  
ATOM   1437  N   TYR A 211      33.246   7.979  15.248  1.00 32.84           N  
ANISOU 1437  N   TYR A 211     3185   4766   4526   -640   -121    593       N  
ATOM   1438  CA  TYR A 211      34.099   8.660  16.216  1.00 31.50           C  
ANISOU 1438  CA  TYR A 211     2945   4582   4441   -759   -259    583       C  
ATOM   1439  C   TYR A 211      34.658   7.680  17.239  1.00 35.43           C  
ANISOU 1439  C   TYR A 211     3394   5191   4877   -650   -278    505       C  
ATOM   1440  O   TYR A 211      35.831   7.770  17.626  1.00 33.38           O  
ANISOU 1440  O   TYR A 211     2979   5047   4655   -717   -345    549       O  
ATOM   1441  CB  TYR A 211      33.314   9.773  16.907  1.00 36.39           C  
ANISOU 1441  CB  TYR A 211     3719   4963   5143   -834   -393    489       C  
ATOM   1442  CG  TYR A 211      34.013  10.340  18.117  1.00 36.51           C  
ANISOU 1442  CG  TYR A 211     3710   4942   5220   -925   -558    417       C  
ATOM   1443  CD1 TYR A 211      35.139  11.140  17.981  1.00 39.55           C  
ANISOU 1443  CD1 TYR A 211     3955   5354   5718  -1117   -659    527       C  
ATOM   1444  CD2 TYR A 211      33.556  10.063  19.397  1.00 42.53           C  
ANISOU 1444  CD2 TYR A 211     4583   5661   5916   -829   -617    247       C  
ATOM   1445  CE1 TYR A 211      35.783  11.656  19.087  1.00 50.27           C  
ANISOU 1445  CE1 TYR A 211     5293   6674   7134  -1210   -835    450       C  
ATOM   1446  CE2 TYR A 211      34.193  10.573  20.508  1.00 47.69           C  
ANISOU 1446  CE2 TYR A 211     5225   6294   6600   -906   -781    166       C  
ATOM   1447  CZ  TYR A 211      35.306  11.368  20.347  1.00 55.56           C  
ANISOU 1447  CZ  TYR A 211     6091   7298   7722  -1096   -898    259       C  
ATOM   1448  OH  TYR A 211      35.944  11.878  21.451  1.00 48.49           O  
ANISOU 1448  OH  TYR A 211     5187   6378   6860  -1183  -1086    168       O  
ATOM   1449  N   ILE A 212      33.833   6.730  17.679  1.00 34.13           N  
ANISOU 1449  N   ILE A 212     3352   4996   4621   -490   -230    405       N  
ATOM   1450  CA  ILE A 212      34.269   5.738  18.658  1.00 35.09           C  
ANISOU 1450  CA  ILE A 212     3450   5205   4678   -381   -258    354       C  
ATOM   1451  C   ILE A 212      35.349   4.841  18.063  1.00 37.40           C  
ANISOU 1451  C   ILE A 212     3567   5690   4953   -301   -188    436       C  
ATOM   1452  O   ILE A 212      36.363   4.549  18.708  1.00 36.69           O  
ANISOU 1452  O   ILE A 212     3354   5713   4872   -286   -258    450       O  
ATOM   1453  CB  ILE A 212      33.060   4.926  19.154  1.00 31.70           C  
ANISOU 1453  CB  ILE A 212     3192   4693   4160   -251   -216    265       C  
ATOM   1454  CG1 ILE A 212      32.253   5.759  20.152  1.00 32.66           C  
ANISOU 1454  CG1 ILE A 212     3444   4687   4277   -305   -302    159       C  
ATOM   1455  CG2 ILE A 212      33.516   3.617  19.788  1.00 36.31           C  
ANISOU 1455  CG2 ILE A 212     3750   5372   4674   -120   -220    264       C  
ATOM   1456  CD1 ILE A 212      30.828   5.309  20.299  1.00 30.72           C  
ANISOU 1456  CD1 ILE A 212     3345   4362   3965   -217   -232     95       C  
ATOM   1457  N   ALA A 213      35.147   4.392  16.821  1.00 36.25           N  
ANISOU 1457  N   ALA A 213     3404   5594   4777   -233    -56    481       N  
ATOM   1458  CA  ALA A 213      36.151   3.561  16.162  1.00 35.63           C  
ANISOU 1458  CA  ALA A 213     3154   5713   4670   -127     25    533       C  
ATOM   1459  C   ALA A 213      37.493   4.273  16.082  1.00 39.50           C  
ANISOU 1459  C   ALA A 213     3410   6370   5229   -255    -13    635       C  
ATOM   1460  O   ALA A 213      38.539   3.674  16.360  1.00 41.36           O  
ANISOU 1460  O   ALA A 213     3479   6769   5469   -175    -26    651       O  
ATOM   1461  CB  ALA A 213      35.680   3.169  14.762  1.00 33.08           C  
ANISOU 1461  CB  ALA A 213     2860   5426   4283    -51    168    549       C  
ATOM   1462  N   LYS A 214      37.482   5.554  15.707  1.00 35.12           N  
ANISOU 1462  N   LYS A 214     2832   5771   4741   -459    -42    715       N  
ATOM   1463  CA  LYS A 214      38.727   6.307  15.595  1.00 37.85           C  
ANISOU 1463  CA  LYS A 214     2946   6267   5169   -625    -88    839       C  
ATOM   1464  C   LYS A 214      39.356   6.560  16.961  1.00 40.53           C  
ANISOU 1464  C   LYS A 214     3237   6585   5578   -692   -265    795       C  
ATOM   1465  O   LYS A 214      40.586   6.545  17.092  1.00 44.32           O  
ANISOU 1465  O   LYS A 214     3482   7254   6104   -737   -303    868       O  
ATOM   1466  CB  LYS A 214      38.467   7.623  14.855  1.00 46.21           C  
ANISOU 1466  CB  LYS A 214     4022   7242   6295   -845    -99    954       C  
ATOM   1467  CG  LYS A 214      39.523   8.698  15.066  1.00 63.02           C  
ANISOU 1467  CG  LYS A 214     5968   9423   8553  -1090   -217   1080       C  
ATOM   1468  CD  LYS A 214      39.016  10.057  14.604  1.00 63.01           C  
ANISOU 1468  CD  LYS A 214     6064   9230   8646  -1310   -285   1174       C  
ATOM   1469  CE  LYS A 214      37.891  10.560  15.497  1.00 67.39           C  
ANISOU 1469  CE  LYS A 214     6889   9470   9247  -1302   -419   1013       C  
ATOM   1470  NZ  LYS A 214      38.214  11.879  16.109  1.00 62.84           N  
ANISOU 1470  NZ  LYS A 214     6324   8718   8834  -1535   -629   1032       N  
ATOM   1471  N   THR A 215      38.536   6.779  17.989  1.00 41.94           N  
ANISOU 1471  N   THR A 215     3624   6559   5754   -692   -376    671       N  
ATOM   1472  CA  THR A 215      39.071   6.982  19.330  1.00 37.97           C  
ANISOU 1472  CA  THR A 215     3100   6046   5281   -743   -553    610       C  
ATOM   1473  C   THR A 215      39.676   5.697  19.880  1.00 41.34           C  
ANISOU 1473  C   THR A 215     3440   6628   5638   -556   -549    588       C  
ATOM   1474  O   THR A 215      40.691   5.731  20.588  1.00 39.47           O  
ANISOU 1474  O   THR A 215     3054   6505   5438   -598   -674    608       O  
ATOM   1475  CB  THR A 215      37.969   7.497  20.257  1.00 42.87           C  
ANISOU 1475  CB  THR A 215     3972   6438   5878   -761   -650    467       C  
ATOM   1476  OG1 THR A 215      37.371   8.666  19.681  1.00 36.72           O  
ANISOU 1476  OG1 THR A 215     3279   5492   5181   -904   -662    484       O  
ATOM   1477  CG2 THR A 215      38.543   7.850  21.622  1.00 44.80           C  
ANISOU 1477  CG2 THR A 215     4206   6683   6132   -830   -849    391       C  
ATOM   1478  N   LEU A 216      39.075   4.551  19.551  1.00 41.39           N  
ANISOU 1478  N   LEU A 216     3539   6632   5557   -353   -426    553       N  
ATOM   1479  CA  LEU A 216      39.589   3.274  20.035  1.00 45.64           C  
ANISOU 1479  CA  LEU A 216     4019   7277   6045   -159   -436    540       C  
ATOM   1480  C   LEU A 216      40.903   2.896  19.362  1.00 46.90           C  
ANISOU 1480  C   LEU A 216     3894   7677   6250   -100   -384    629       C  
ATOM   1481  O   LEU A 216      41.746   2.238  19.981  1.00 45.00           O  
ANISOU 1481  O   LEU A 216     3529   7554   6017      4   -463    637       O  
ATOM   1482  CB  LEU A 216      38.553   2.174  19.811  1.00 34.94           C  
ANISOU 1482  CB  LEU A 216     2852   5818   4606     25   -336    483       C  
ATOM   1483  CG  LEU A 216      37.332   2.172  20.734  1.00 38.81           C  
ANISOU 1483  CG  LEU A 216     3590   6125   5030     17   -387    402       C  
ATOM   1484  CD1 LEU A 216      36.336   1.115  20.288  1.00 41.20           C  
ANISOU 1484  CD1 LEU A 216     4044   6335   5275    164   -281    376       C  
ATOM   1485  CD2 LEU A 216      37.744   1.949  22.180  1.00 50.18           C  
ANISOU 1485  CD2 LEU A 216     5042   7596   6429     29   -542    382       C  
ATOM   1486  N   ASP A 217      41.094   3.290  18.104  1.00 40.59           N  
ANISOU 1486  N   ASP A 217     2979   6971   5471   -157   -253    702       N  
ATOM   1487  CA  ASP A 217      42.295   2.942  17.343  1.00 50.14           C  
ANISOU 1487  CA  ASP A 217     3896   8455   6700    -89   -166    785       C  
ATOM   1488  C   ASP A 217      42.672   4.113  16.448  1.00 48.93           C  
ANISOU 1488  C   ASP A 217     3590   8404   6596   -317   -108    914       C  
ATOM   1489  O   ASP A 217      42.334   4.143  15.259  1.00 49.18           O  
ANISOU 1489  O   ASP A 217     3630   8485   6570   -302     50    954       O  
ATOM   1490  CB  ASP A 217      42.071   1.670  16.520  1.00 47.24           C  
ANISOU 1490  CB  ASP A 217     3559   8143   6248    181    -11    728       C  
ATOM   1491  CG  ASP A 217      43.362   0.946  16.197  1.00 56.64           C  
ANISOU 1491  CG  ASP A 217     4460   9612   7450    351     40    756       C  
ATOM   1492  OD1 ASP A 217      44.442   1.571  16.282  1.00 56.29           O  
ANISOU 1492  OD1 ASP A 217     4145   9767   7475    223      1    857       O  
ATOM   1493  OD2 ASP A 217      43.296  -0.254  15.854  1.00 72.45           O  
ANISOU 1493  OD2 ASP A 217     6498  11629   9400    617    110    674       O  
ATOM   1494  N   PRO A 218      43.373   5.111  16.998  1.00 50.32           N  
ANISOU 1494  N   PRO A 218     3631   8610   6878   -545   -248    992       N  
ATOM   1495  CA  PRO A 218      43.721   6.294  16.190  1.00 50.16           C  
ANISOU 1495  CA  PRO A 218     3473   8657   6927   -803   -219   1147       C  
ATOM   1496  C   PRO A 218      44.557   5.986  14.959  1.00 62.32           C  
ANISOU 1496  C   PRO A 218     4732  10523   8424   -755    -29   1274       C  
ATOM   1497  O   PRO A 218      44.491   6.739  13.980  1.00 62.05           O  
ANISOU 1497  O   PRO A 218     4649  10539   8386   -920     60   1409       O  
ATOM   1498  CB  PRO A 218      44.501   7.184  17.171  1.00 62.01           C  
ANISOU 1498  CB  PRO A 218     4854  10143   8563  -1032   -439   1191       C  
ATOM   1499  CG  PRO A 218      44.396   6.543  18.516  1.00 64.62           C  
ANISOU 1499  CG  PRO A 218     5302  10384   8868   -892   -583   1041       C  
ATOM   1500  CD  PRO A 218      43.505   5.357  18.443  1.00 54.31           C  
ANISOU 1500  CD  PRO A 218     4197   9001   7435   -612   -466    925       C  
ATOM   1501  N   LYS A 219      45.347   4.915  14.974  1.00 55.85           N  
ANISOU 1501  N   LYS A 219     3720   9935   7566   -527     34   1239       N  
ATOM   1502  CA  LYS A 219      46.222   4.583  13.857  1.00 58.22           C  
ANISOU 1502  CA  LYS A 219     3804  10517   7799   -437    219   1307       C  
ATOM   1503  C   LYS A 219      45.592   3.614  12.861  1.00 55.23           C  
ANISOU 1503  C   LYS A 219     3524  10193   7267   -176    416   1219       C  
ATOM   1504  O   LYS A 219      46.268   3.200  11.914  1.00 62.61           O  
ANISOU 1504  O   LYS A 219     4345  11332   8113    -53    569   1223       O  
ATOM   1505  CB  LYS A 219      47.540   4.000  14.376  1.00 60.58           C  
ANISOU 1505  CB  LYS A 219     3884  10989   8144   -313    168   1284       C  
ATOM   1506  CG  LYS A 219      48.051   4.654  15.650  1.00 63.09           C  
ANISOU 1506  CG  LYS A 219     4140  11228   8603   -505    -71   1314       C  
ATOM   1507  N   SER A 220      44.326   3.245  13.042  1.00 47.78           N  
ANISOU 1507  N   SER A 220     2868   9007   6280    -85    401   1106       N  
ATOM   1508  CA  SER A 220      43.664   2.314  12.135  1.00 48.70           C  
ANISOU 1508  CA  SER A 220     3124   9123   6256    154    557    999       C  
ATOM   1509  C   SER A 220      43.116   3.071  10.929  1.00 50.92           C  
ANISOU 1509  C   SER A 220     3461   9436   6452      5    683   1096       C  
ATOM   1510  O   SER A 220      42.272   3.961  11.080  1.00 45.62           O  
ANISOU 1510  O   SER A 220     2980   8530   5822   -197    605   1140       O  
ATOM   1511  CB  SER A 220      42.545   1.570  12.861  1.00 50.81           C  
ANISOU 1511  CB  SER A 220     3720   9070   6517    296    467    837       C  
ATOM   1512  OG  SER A 220      41.557   1.103  11.957  1.00 54.85           O  
ANISOU 1512  OG  SER A 220     4431   9493   6915    409    578    757       O  
ATOM   1513  N   GLU A 221      43.594   2.715   9.732  1.00 58.90           N  
ANISOU 1513  N   GLU A 221     4339  10708   7331    118    863   1115       N  
ATOM   1514  CA  GLU A 221      43.109   3.375   8.522  1.00 57.35           C  
ANISOU 1514  CA  GLU A 221     4225  10545   7021    -11    972   1212       C  
ATOM   1515  C   GLU A 221      41.644   3.047   8.260  1.00 58.05           C  
ANISOU 1515  C   GLU A 221     4603  10419   7037     71    985   1107       C  
ATOM   1516  O   GLU A 221      40.893   3.896   7.763  1.00 51.23           O  
ANISOU 1516  O   GLU A 221     3873   9442   6149   -111    981   1202       O  
ATOM   1517  CB  GLU A 221      43.971   2.984   7.319  1.00 60.17           C  
ANISOU 1517  CB  GLU A 221     4459  11177   7225    112   1131   1212       C  
ATOM   1518  CG  GLU A 221      45.437   3.372   7.443  1.00 81.05           C  
ANISOU 1518  CG  GLU A 221     6838  14023   9934     16   1122   1322       C  
ATOM   1519  CD  GLU A 221      46.361   2.390   6.749  1.00 91.35           C  
ANISOU 1519  CD  GLU A 221     7999  15590  11118    278   1256   1224       C  
ATOM   1520  OE1 GLU A 221      45.985   1.881   5.672  1.00 95.44           O  
ANISOU 1520  OE1 GLU A 221     8611  16193  11460    431   1386   1144       O  
ATOM   1521  OE2 GLU A 221      47.463   2.131   7.277  1.00 95.65           O  
ANISOU 1521  OE2 GLU A 221     8340  16256  11747    333   1222   1219       O  
ATOM   1522  N   GLU A 222      41.216   1.825   8.591  1.00 49.00           N  
ANISOU 1522  N   GLU A 222     3608   9145   5864    339    966    903       N  
ATOM   1523  CA  GLU A 222      39.808   1.472   8.439  1.00 53.05           C  
ANISOU 1523  CA  GLU A 222     4446   9383   6329    400    936    785       C  
ATOM   1524  C   GLU A 222      38.925   2.339   9.326  1.00 54.26           C  
ANISOU 1524  C   GLU A 222     4786   9223   6607    188    782    825       C  
ATOM   1525  O   GLU A 222      37.851   2.781   8.904  1.00 44.27           O  
ANISOU 1525  O   GLU A 222     3712   7799   5311    104    775    835       O  
ATOM   1526  CB  GLU A 222      39.598  -0.009   8.758  1.00 48.34           C  
ANISOU 1526  CB  GLU A 222     3964   8689   5715    699    916    580       C  
ATOM   1527  CG  GLU A 222      39.647  -0.921   7.543  1.00 66.29           C  
ANISOU 1527  CG  GLU A 222     6234  11133   7820    939   1059    464       C  
ATOM   1528  N   ALA A 223      39.367   2.603  10.558  1.00 50.77           N  
ANISOU 1528  N   ALA A 223     4289   8702   6301    110    652    838       N  
ATOM   1529  CA  ALA A 223      38.575   3.424  11.468  1.00 45.78           C  
ANISOU 1529  CA  ALA A 223     3831   7791   5773    -66    505    845       C  
ATOM   1530  C   ALA A 223      38.527   4.876  11.008  1.00 45.93           C  
ANISOU 1530  C   ALA A 223     3817   7797   5839   -335    488   1006       C  
ATOM   1531  O   ALA A 223      37.494   5.543  11.149  1.00 49.84           O  
ANISOU 1531  O   ALA A 223     4508   8055   6373   -439    417    999       O  
ATOM   1532  CB  ALA A 223      39.136   3.329  12.887  1.00 49.97           C  
ANISOU 1532  CB  ALA A 223     4308   8270   6408    -73    364    809       C  
ATOM   1533  N   LYS A 224      39.635   5.386  10.465  1.00 46.20           N  
ANISOU 1533  N   LYS A 224     3595   8081   5877   -453    546   1162       N  
ATOM   1534  CA  LYS A 224      39.643   6.758   9.969  1.00 57.36           C  
ANISOU 1534  CA  LYS A 224     4975   9474   7346   -730    518   1351       C  
ATOM   1535  C   LYS A 224      38.676   6.930   8.804  1.00 58.12           C  
ANISOU 1535  C   LYS A 224     5227   9529   7328   -727    608   1391       C  
ATOM   1536  O   LYS A 224      38.019   7.970   8.681  1.00 61.48           O  
ANISOU 1536  O   LYS A 224     5779   9761   7820   -908    525   1480       O  
ATOM   1537  CB  LYS A 224      41.058   7.160   9.555  1.00 51.50           C  
ANISOU 1537  CB  LYS A 224     3899   9049   6619   -864    577   1536       C  
ATOM   1538  N   LYS A 225      38.567   5.913   7.944  1.00 53.44           N  
ANISOU 1538  N   LYS A 225     4635   9108   6563   -513    761   1316       N  
ATOM   1539  CA  LYS A 225      37.680   6.005   6.789  1.00 49.91           C  
ANISOU 1539  CA  LYS A 225     4331   8652   5981   -501    838   1347       C  
ATOM   1540  C   LYS A 225      36.209   6.022   7.181  1.00 49.72           C  
ANISOU 1540  C   LYS A 225     4602   8284   6003   -471    732   1229       C  
ATOM   1541  O   LYS A 225      35.374   6.443   6.374  1.00 44.52           O  
ANISOU 1541  O   LYS A 225     4071   7561   5283   -523    741   1287       O  
ATOM   1542  CB  LYS A 225      37.939   4.843   5.828  1.00 43.81           C  
ANISOU 1542  CB  LYS A 225     3497   8145   5003   -258   1011   1255       C  
ATOM   1543  CG  LYS A 225      39.256   4.932   5.075  1.00 48.49           C  
ANISOU 1543  CG  LYS A 225     3784   9146   5494   -282   1162   1395       C  
ATOM   1544  CD  LYS A 225      39.496   3.685   4.239  1.00 62.08           C  
ANISOU 1544  CD  LYS A 225     5484  11089   7015     14   1310   1233       C  
ATOM   1545  CE  LYS A 225      40.968   3.518   3.902  1.00 68.34           C  
ANISOU 1545  CE  LYS A 225     6046  12149   7771     63   1380   1260       C  
ATOM   1546  NZ  LYS A 225      41.360   2.085   3.793  1.00 78.29           N  
ANISOU 1546  NZ  LYS A 225     7283  13518   8947    399   1450   1030       N  
ATOM   1547  N   ALA A 226      35.869   5.577   8.393  1.00 41.98           N  
ANISOU 1547  N   ALA A 226     3723   7105   5124   -390    632   1076       N  
ATOM   1548  CA  ALA A 226      34.467   5.520   8.786  1.00 41.19           C  
ANISOU 1548  CA  ALA A 226     3872   6722   5056   -353    551    964       C  
ATOM   1549  C   ALA A 226      33.851   6.903   8.952  1.00 45.03           C  
ANISOU 1549  C   ALA A 226     4450   7003   5658   -557    438   1059       C  
ATOM   1550  O   ALA A 226      32.629   7.036   8.825  1.00 39.28           O  
ANISOU 1550  O   ALA A 226     3901   6092   4930   -535    400   1009       O  
ATOM   1551  CB  ALA A 226      34.307   4.721  10.081  1.00 37.74           C  
ANISOU 1551  CB  ALA A 226     3503   6157   4680   -230    480    803       C  
ATOM   1552  N   LYS A 227      34.657   7.933   9.225  1.00 39.40           N  
ANISOU 1552  N   LYS A 227     3614   6305   5052   -752    372   1193       N  
ATOM   1553  CA  LYS A 227      34.102   9.275   9.375  1.00 51.77           C  
ANISOU 1553  CA  LYS A 227     5282   7639   6749   -938    240   1275       C  
ATOM   1554  C   LYS A 227      33.482   9.765   8.072  1.00 42.32           C  
ANISOU 1554  C   LYS A 227     4152   6445   5483   -995    282   1412       C  
ATOM   1555  O   LYS A 227      32.327  10.205   8.050  1.00 38.65           O  
ANISOU 1555  O   LYS A 227     3865   5756   5063   -990    205   1377       O  
ATOM   1556  CB  LYS A 227      35.172  10.255   9.854  1.00 53.14           C  
ANISOU 1556  CB  LYS A 227     5309   7821   7063  -1155    141   1400       C  
ATOM   1557  CG  LYS A 227      34.657  11.688   9.916  1.00 50.40           C  
ANISOU 1557  CG  LYS A 227     5077   7204   6869  -1349    -16   1489       C  
ATOM   1558  CD  LYS A 227      35.573  12.613  10.696  1.00 70.37           C  
ANISOU 1558  CD  LYS A 227     7507   9661   9571  -1558   -169   1553       C  
ATOM   1559  CE  LYS A 227      35.241  14.068  10.395  1.00 81.61           C  
ANISOU 1559  CE  LYS A 227     9023  10837  11148  -1773   -319   1698       C  
ATOM   1560  NZ  LYS A 227      34.652  14.769  11.571  1.00 65.14           N  
ANISOU 1560  NZ  LYS A 227     7111   8417   9222  -1783   -519   1525       N  
ATOM   1561  N   GLU A 228      34.239   9.707   6.973  1.00 42.89           N  
ANISOU 1561  N   GLU A 228     4073   6788   5434  -1043    403   1574       N  
ATOM   1562  CA  GLU A 228      33.707  10.156   5.691  1.00 42.96           C  
ANISOU 1562  CA  GLU A 228     4143   6835   5343  -1103    442   1726       C  
ATOM   1563  C   GLU A 228      32.573   9.262   5.210  1.00 41.85           C  
ANISOU 1563  C   GLU A 228     4168   6666   5067   -897    495   1574       C  
ATOM   1564  O   GLU A 228      31.649   9.740   4.541  1.00 43.92           O  
ANISOU 1564  O   GLU A 228     4561   6822   5305   -929    450   1641       O  
ATOM   1565  CB  GLU A 228      34.819  10.208   4.644  1.00 48.97           C  
ANISOU 1565  CB  GLU A 228     4690   7952   5966  -1191    582   1932       C  
ATOM   1566  N   LYS A 229      32.619   7.971   5.538  1.00 40.02           N  
ANISOU 1566  N   LYS A 229     3934   6515   4758   -690    569   1377       N  
ATOM   1567  CA  LYS A 229      31.551   7.070   5.119  1.00 37.73           C  
ANISOU 1567  CA  LYS A 229     3800   6178   4357   -512    597   1228       C  
ATOM   1568  C   LYS A 229      30.256   7.366   5.865  1.00 35.71           C  
ANISOU 1568  C   LYS A 229     3726   5607   4235   -509    465   1133       C  
ATOM   1569  O   LYS A 229      29.174   7.373   5.265  1.00 31.24           O  
ANISOU 1569  O   LYS A 229     3288   4958   3622   -475    438   1120       O  
ATOM   1570  CB  LYS A 229      31.982   5.620   5.332  1.00 35.53           C  
ANISOU 1570  CB  LYS A 229     3479   6031   3992   -301    686   1050       C  
ATOM   1571  CG  LYS A 229      33.103   5.184   4.404  1.00 43.98           C  
ANISOU 1571  CG  LYS A 229     4373   7444   4893   -243    837   1105       C  
ATOM   1572  CD  LYS A 229      33.617   3.804   4.768  1.00 55.09           C  
ANISOU 1572  CD  LYS A 229     5732   8942   6257    -16    897    916       C  
ATOM   1573  N   ALA A 230      30.348   7.621   7.172  1.00 30.47           N  
ANISOU 1573  N   ALA A 230     3064   4785   3728   -539    381   1063       N  
ATOM   1574  CA  ALA A 230      29.160   7.960   7.946  1.00 32.50           C  
ANISOU 1574  CA  ALA A 230     3471   4778   4101   -526    271    966       C  
ATOM   1575  C   ALA A 230      28.609   9.320   7.541  1.00 35.84           C  
ANISOU 1575  C   ALA A 230     3957   5046   4615   -662    172   1095       C  
ATOM   1576  O   ALA A 230      27.390   9.526   7.532  1.00 32.74           O  
ANISOU 1576  O   ALA A 230     3687   4490   4261   -617    109   1042       O  
ATOM   1577  CB  ALA A 230      29.483   7.935   9.438  1.00 30.17           C  
ANISOU 1577  CB  ALA A 230     3159   4389   3916   -522    209    858       C  
ATOM   1578  N   GLU A 231      29.493  10.261   7.200  1.00 36.20           N  
ANISOU 1578  N   GLU A 231     3909   5137   4706   -833    147   1277       N  
ATOM   1579  CA  GLU A 231      29.037  11.580   6.774  1.00 40.56           C  
ANISOU 1579  CA  GLU A 231     4530   5516   5363   -972     30   1428       C  
ATOM   1580  C   GLU A 231      28.288  11.506   5.448  1.00 37.29           C  
ANISOU 1580  C   GLU A 231     4185   5165   4820   -939     65   1524       C  
ATOM   1581  O   GLU A 231      27.264  12.177   5.268  1.00 37.11           O  
ANISOU 1581  O   GLU A 231     4281   4944   4875   -944    -43   1549       O  
ATOM   1582  CB  GLU A 231      30.229  12.533   6.671  1.00 48.32           C  
ANISOU 1582  CB  GLU A 231     5391   6541   6427  -1191    -11   1630       C  
ATOM   1583  CG  GLU A 231      30.435  13.396   7.906  1.00 55.62           C  
ANISOU 1583  CG  GLU A 231     6338   7227   7568  -1286   -169   1570       C  
ATOM   1584  N   ALA A 232      28.778  10.690   4.510  1.00 35.89           N  
ANISOU 1584  N   ALA A 232     3932   5269   4437   -892    208   1569       N  
ATOM   1585  CA  ALA A 232      28.086  10.531   3.234  1.00 37.13           C  
ANISOU 1585  CA  ALA A 232     4160   5515   4433   -851    237   1642       C  
ATOM   1586  C   ALA A 232      26.721   9.881   3.420  1.00 30.84           C  
ANISOU 1586  C   ALA A 232     3502   4579   3635   -689    194   1450       C  
ATOM   1587  O   ALA A 232      25.742  10.286   2.783  1.00 34.90           O  
ANISOU 1587  O   ALA A 232     4115   5006   4141   -689    117   1508       O  
ATOM   1588  CB  ALA A 232      28.943   9.714   2.268  1.00 41.54           C  
ANISOU 1588  CB  ALA A 232     4609   6426   4750   -806    405   1684       C  
ATOM   1589  N   ALA A 233      26.636   8.866   4.284  1.00 34.17           N  
ANISOU 1589  N   ALA A 233     3927   4985   4071   -558    235   1238       N  
ATOM   1590  CA  ALA A 233      25.342   8.262   4.588  1.00 37.60           C  
ANISOU 1590  CA  ALA A 233     4473   5286   4528   -433    190   1073       C  
ATOM   1591  C   ALA A 233      24.421   9.258   5.279  1.00 31.31           C  
ANISOU 1591  C   ALA A 233     3744   4229   3921   -470     56   1067       C  
ATOM   1592  O   ALA A 233      23.213   9.284   5.017  1.00 31.56           O  
ANISOU 1592  O   ALA A 233     3855   4166   3970   -414     -7   1032       O  
ATOM   1593  CB  ALA A 233      25.533   7.017   5.457  1.00 30.32           C  
ANISOU 1593  CB  ALA A 233     3534   4391   3593   -312    252    884       C  
ATOM   1594  N   ALA A 234      24.975  10.085   6.171  1.00 27.44           N  
ANISOU 1594  N   ALA A 234     3221   3627   3579   -555      4   1088       N  
ATOM   1595  CA  ALA A 234      24.165  11.085   6.858  1.00 36.33           C  
ANISOU 1595  CA  ALA A 234     4417   4502   4886   -566   -129   1053       C  
ATOM   1596  C   ALA A 234      23.637  12.131   5.886  1.00 35.62           C  
ANISOU 1596  C   ALA A 234     4383   4311   4839   -635   -231   1224       C  
ATOM   1597  O   ALA A 234      22.505  12.607   6.032  1.00 34.88           O  
ANISOU 1597  O   ALA A 234     4363   4043   4848   -571   -330   1176       O  
ATOM   1598  CB  ALA A 234      24.977  11.748   7.968  1.00 32.14           C  
ANISOU 1598  CB  ALA A 234     3849   3872   4490   -646   -181   1026       C  
ATOM   1599  N   LYS A 235      24.444  12.508   4.892  1.00 31.22           N  
ANISOU 1599  N   LYS A 235     3783   3874   4204   -761   -210   1437       N  
ATOM   1600  CA  LYS A 235      23.965  13.422   3.860  1.00 33.78           C  
ANISOU 1600  CA  LYS A 235     4168   4125   4540   -834   -309   1637       C  
ATOM   1601  C   LYS A 235      22.848  12.783   3.048  1.00 35.67           C  
ANISOU 1601  C   LYS A 235     4469   4432   4651   -712   -301   1597       C  
ATOM   1602  O   LYS A 235      21.883  13.453   2.661  1.00 38.19           O  
ANISOU 1602  O   LYS A 235     4863   4602   5045   -695   -428   1661       O  
ATOM   1603  CB  LYS A 235      25.121  13.831   2.946  1.00 42.82           C  
ANISOU 1603  CB  LYS A 235     5238   5443   5588  -1009   -263   1895       C  
ATOM   1604  CG  LYS A 235      25.930  15.019   3.437  1.00 55.07           C  
ANISOU 1604  CG  LYS A 235     6757   6838   7330  -1194   -364   2033       C  
ATOM   1605  CD  LYS A 235      27.019  15.386   2.438  1.00 57.72           C  
ANISOU 1605  CD  LYS A 235     6993   7383   7554  -1388   -307   2327       C  
ATOM   1606  CE  LYS A 235      28.404  15.260   3.051  1.00 64.18           C  
ANISOU 1606  CE  LYS A 235     7656   8330   8398  -1495   -229   2333       C  
ATOM   1607  NZ  LYS A 235      28.992  16.591   3.359  1.00 67.12           N  
ANISOU 1607  NZ  LYS A 235     8013   8500   8987  -1726   -383   2518       N  
ATOM   1608  N   LYS A 236      22.966  11.481   2.781  1.00 31.75           N  
ANISOU 1608  N   LYS A 236     3943   4150   3972   -623   -170   1487       N  
ATOM   1609  CA  LYS A 236      21.931  10.771   2.039  1.00 34.72           C  
ANISOU 1609  CA  LYS A 236     4378   4588   4225   -517   -178   1426       C  
ATOM   1610  C   LYS A 236      20.630  10.726   2.830  1.00 36.88           C  
ANISOU 1610  C   LYS A 236     4696   4665   4651   -412   -264   1265       C  
ATOM   1611  O   LYS A 236      19.543  10.888   2.262  1.00 35.77           O  
ANISOU 1611  O   LYS A 236     4605   4472   4514   -368   -357   1287       O  
ATOM   1612  CB  LYS A 236      22.425   9.363   1.707  1.00 42.05           C  
ANISOU 1612  CB  LYS A 236     5274   5754   4949   -440    -35   1312       C  
ATOM   1613  CG  LYS A 236      22.200   8.919   0.273  1.00 62.72           C  
ANISOU 1613  CG  LYS A 236     7933   8565   7334   -416    -17   1374       C  
ATOM   1614  CD  LYS A 236      22.355   7.410   0.146  1.00 62.57           C  
ANISOU 1614  CD  LYS A 236     7916   8700   7159   -292     84   1180       C  
ATOM   1615  CE  LYS A 236      21.031   6.689   0.289  1.00 53.75           C  
ANISOU 1615  CE  LYS A 236     6876   7468   6079   -196      2   1018       C  
ATOM   1616  NZ  LYS A 236      20.134   6.944  -0.870  1.00 70.06           N  
ANISOU 1616  NZ  LYS A 236     9012   9568   8039   -201    -99   1098       N  
ATOM   1617  N   ALA A 237      20.721  10.519   4.145  1.00 33.58           N  
ANISOU 1617  N   ALA A 237     4250   4157   4353   -372   -237   1109       N  
ATOM   1618  CA  ALA A 237      19.524  10.547   4.978  1.00 35.80           C  
ANISOU 1618  CA  ALA A 237     4550   4285   4768   -275   -300    964       C  
ATOM   1619  C   ALA A 237      18.924  11.944   5.026  1.00 37.78           C  
ANISOU 1619  C   ALA A 237     4837   4326   5193   -285   -446   1039       C  
ATOM   1620  O   ALA A 237      17.700  12.103   4.937  1.00 34.21           O  
ANISOU 1620  O   ALA A 237     4398   3793   4806   -199   -525    998       O  
ATOM   1621  CB  ALA A 237      19.852  10.054   6.387  1.00 29.68           C  
ANISOU 1621  CB  ALA A 237     3738   3490   4048   -237   -231    798       C  
ATOM   1622  N   ALA A 238      19.770  12.969   5.164  1.00 32.74           N  
ANISOU 1622  N   ALA A 238     4206   3588   4644   -390   -496   1150       N  
ATOM   1623  CA  ALA A 238      19.276  14.343   5.162  1.00 35.41           C  
ANISOU 1623  CA  ALA A 238     4599   3686   5168   -401   -661   1228       C  
ATOM   1624  C   ALA A 238      18.484  14.643   3.897  1.00 35.67           C  
ANISOU 1624  C   ALA A 238     4674   3718   5160   -390   -754   1385       C  
ATOM   1625  O   ALA A 238      17.425  15.278   3.955  1.00 40.03           O  
ANISOU 1625  O   ALA A 238     5259   4101   5851   -298   -883   1362       O  
ATOM   1626  CB  ALA A 238      20.442  15.321   5.312  1.00 43.35           C  
ANISOU 1626  CB  ALA A 238     5614   4591   6267   -557   -715   1362       C  
ATOM   1627  N   GLU A 239      18.977  14.182   2.744  1.00 37.58           N  
ANISOU 1627  N   GLU A 239     4913   4165   5201   -470   -692   1539       N  
ATOM   1628  CA  GLU A 239      18.253  14.375   1.491  1.00 37.37           C  
ANISOU 1628  CA  GLU A 239     4932   4176   5092   -463   -782   1691       C  
ATOM   1629  C   GLU A 239      16.881  13.718   1.543  1.00 39.02           C  
ANISOU 1629  C   GLU A 239     5134   4390   5301   -309   -813   1531       C  
ATOM   1630  O   GLU A 239      15.873  14.326   1.168  1.00 36.62           O  
ANISOU 1630  O   GLU A 239     4857   3968   5088   -249   -960   1587       O  
ATOM   1631  CB  GLU A 239      19.063  13.814   0.323  1.00 50.71           C  
ANISOU 1631  CB  GLU A 239     6613   6140   6515   -556   -681   1841       C  
ATOM   1632  CG  GLU A 239      19.921  14.832  -0.402  1.00 65.49           C  
ANISOU 1632  CG  GLU A 239     8501   8017   8367   -728   -726   2135       C  
ATOM   1633  CD  GLU A 239      20.659  14.223  -1.579  1.00 75.18           C  
ANISOU 1633  CD  GLU A 239     9701   9573   9290   -799   -602   2270       C  
ATOM   1634  OE1 GLU A 239      21.551  13.379  -1.350  1.00 82.09           O  
ANISOU 1634  OE1 GLU A 239    10502  10642  10046   -798   -433   2170       O  
ATOM   1635  OE2 GLU A 239      20.342  14.583  -2.732  1.00 87.27           O  
ANISOU 1635  OE2 GLU A 239    11284  11180  10694   -842   -675   2470       O  
ATOM   1636  N   ALA A 240      16.826  12.465   1.999  1.00 34.30           N  
ANISOU 1636  N   ALA A 240     4492   3927   4613   -248   -686   1341       N  
ATOM   1637  CA  ALA A 240      15.555  11.748   2.041  1.00 38.00           C  
ANISOU 1637  CA  ALA A 240     4936   4418   5083   -134   -714   1204       C  
ATOM   1638  C   ALA A 240      14.590  12.391   3.027  1.00 34.04           C  
ANISOU 1638  C   ALA A 240     4398   3724   4811    -32   -794   1097       C  
ATOM   1639  O   ALA A 240      13.387  12.494   2.754  1.00 38.00           O  
ANISOU 1639  O   ALA A 240     4874   4192   5372     52   -894   1084       O  
ATOM   1640  CB  ALA A 240      15.793  10.282   2.404  1.00 33.40           C  
ANISOU 1640  CB  ALA A 240     4323   3988   4377   -112   -573   1040       C  
ATOM   1641  N   ILE A 241      15.100  12.829   4.180  1.00 32.77           N  
ANISOU 1641  N   ILE A 241     4225   3451   4773    -29   -755   1012       N  
ATOM   1642  CA  ILE A 241      14.252  13.463   5.186  1.00 39.19           C  
ANISOU 1642  CA  ILE A 241     5005   4102   5783     90   -817    880       C  
ATOM   1643  C   ILE A 241      13.615  14.726   4.625  1.00 39.36           C  
ANISOU 1643  C   ILE A 241     5065   3939   5952    136  -1003    998       C  
ATOM   1644  O   ILE A 241      12.425  14.992   4.845  1.00 44.29           O  
ANISOU 1644  O   ILE A 241     5639   4497   6693    275  -1080    917       O  
ATOM   1645  CB  ILE A 241      15.069  13.753   6.460  1.00 38.68           C  
ANISOU 1645  CB  ILE A 241     4944   3960   5793     76   -756    766       C  
ATOM   1646  CG1 ILE A 241      15.431  12.449   7.175  1.00 27.55           C  
ANISOU 1646  CG1 ILE A 241     3485   2724   4259     69   -591    634       C  
ATOM   1647  CG2 ILE A 241      14.304  14.679   7.400  1.00 46.07           C  
ANISOU 1647  CG2 ILE A 241     5868   4711   6926    209   -841    632       C  
ATOM   1648  CD1 ILE A 241      16.613  12.588   8.114  1.00 35.83           C  
ANISOU 1648  CD1 ILE A 241     4547   3749   5318      9   -531    581       C  
ATOM   1649  N   GLU A 242      14.391  15.520   3.881  1.00 36.11           N  
ANISOU 1649  N   GLU A 242     4733   3448   5539     20  -1081   1204       N  
ATOM   1650  CA  GLU A 242      13.836  16.716   3.254  1.00 44.34           C  
ANISOU 1650  CA  GLU A 242     5830   4295   6723     51  -1281   1356       C  
ATOM   1651  C   GLU A 242      12.679  16.362   2.329  1.00 44.59           C  
ANISOU 1651  C   GLU A 242     5830   4420   6690    129  -1356   1408       C  
ATOM   1652  O   GLU A 242      11.659  17.061   2.302  1.00 46.40           O  
ANISOU 1652  O   GLU A 242     6046   4503   7082    258  -1506   1404       O  
ATOM   1653  CB  GLU A 242      14.925  17.463   2.485  1.00 47.68           C  
ANISOU 1653  CB  GLU A 242     6339   4659   7117   -130  -1341   1618       C  
ATOM   1654  CG  GLU A 242      15.998  18.083   3.367  1.00 54.38           C  
ANISOU 1654  CG  GLU A 242     7216   5362   8084   -221  -1329   1591       C  
ATOM   1655  N   LYS A 243      12.816  15.273   1.571  1.00 41.13           N  
ANISOU 1655  N   LYS A 243     5379   4227   6020     65  -1263   1444       N  
ATOM   1656  CA  LYS A 243      11.726  14.827   0.709  1.00 42.88           C  
ANISOU 1656  CA  LYS A 243     5571   4555   6167    127  -1345   1472       C  
ATOM   1657  C   LYS A 243      10.525  14.374   1.529  1.00 48.90           C  
ANISOU 1657  C   LYS A 243     6216   5317   7046    276  -1337   1257       C  
ATOM   1658  O   LYS A 243       9.375  14.646   1.163  1.00 50.59           O  
ANISOU 1658  O   LYS A 243     6378   5501   7343    376  -1473   1276       O  
ATOM   1659  CB  LYS A 243      12.208  13.695  -0.199  1.00 48.45           C  
ANISOU 1659  CB  LYS A 243     6301   5518   6591     30  -1249   1514       C  
ATOM   1660  CG  LYS A 243      12.622  14.139  -1.592  1.00 55.68           C  
ANISOU 1660  CG  LYS A 243     7304   6505   7345    -70  -1332   1773       C  
ATOM   1661  N   ALA A 244      10.777  13.692   2.648  1.00 40.36           N  
ANISOU 1661  N   ALA A 244     5080   4285   5970    289  -1179   1067       N  
ATOM   1662  CA  ALA A 244       9.692  13.132   3.444  1.00 46.52           C  
ANISOU 1662  CA  ALA A 244     5732   5117   6828    403  -1141    883       C  
ATOM   1663  C   ALA A 244       8.877  14.221   4.128  1.00 55.92           C  
ANISOU 1663  C   ALA A 244     6862   6136   8250    564  -1237    813       C  
ATOM   1664  O   ALA A 244       7.658  14.091   4.270  1.00 59.33           O  
ANISOU 1664  O   ALA A 244     7167   6613   8761    681  -1280    738       O  
ATOM   1665  CB  ALA A 244      10.253  12.151   4.473  1.00 39.32           C  
ANISOU 1665  CB  ALA A 244     4790   4303   5846    363   -952    729       C  
ATOM   1666  N   GLU A 245       9.524  15.302   4.560  1.00 50.36           N  
ANISOU 1666  N   GLU A 245     6237   5234   7663    576  -1279    828       N  
ATOM   1667  CA  GLU A 245       8.782  16.402   5.162  1.00 54.52           C  
ANISOU 1667  CA  GLU A 245     6728   5570   8418    755  -1392    740       C  
ATOM   1668  C   GLU A 245       8.183  17.338   4.119  1.00 64.29           C  
ANISOU 1668  C   GLU A 245     8002   6662   9764    814  -1615    915       C  
ATOM   1669  O   GLU A 245       7.243  18.078   4.434  1.00 60.99           O  
ANISOU 1669  O   GLU A 245     7519   6117   9536   1004  -1728    838       O  
ATOM   1670  CB  GLU A 245       9.682  17.177   6.127  1.00 67.45           C  
ANISOU 1670  CB  GLU A 245     8449   7027  10152    752  -1372    654       C  
ATOM   1671  CG  GLU A 245      10.610  18.175   5.462  1.00 65.24           C  
ANISOU 1671  CG  GLU A 245     8322   6540   9928    633  -1507    857       C  
ATOM   1672  CD  GLU A 245      11.903  18.364   6.232  1.00 71.93           C  
ANISOU 1672  CD  GLU A 245     9243   7317  10769    519  -1433    808       C  
ATOM   1673  OE1 GLU A 245      12.098  17.676   7.258  1.00 70.00           O  
ANISOU 1673  OE1 GLU A 245     8943   7195  10459    539  -1277    617       O  
ATOM   1674  OE2 GLU A 245      12.722  19.207   5.813  1.00 63.71           O  
ANISOU 1674  OE2 GLU A 245     8313   6103   9792    398  -1541    975       O  
ATOM   1675  N   LYS A 246       8.690  17.308   2.884  1.00 49.95           N  
ANISOU 1675  N   LYS A 246     6281   4876   7820    666  -1681   1150       N  
ATOM   1676  CA  LYS A 246       8.075  18.074   1.805  1.00 50.53           C  
ANISOU 1676  CA  LYS A 246     6391   4847   7962    710  -1901   1347       C  
ATOM   1677  C   LYS A 246       6.768  17.430   1.357  1.00 58.69           C  
ANISOU 1677  C   LYS A 246     7289   6048   8964    809  -1950   1311       C  
ATOM   1678  O   LYS A 246       5.738  18.105   1.241  1.00 57.36           O  
ANISOU 1678  O   LYS A 246     7054   5774   8967    975  -2115   1318       O  
ATOM   1679  CB  LYS A 246       9.047  18.190   0.631  1.00 55.09           C  
ANISOU 1679  CB  LYS A 246     7106   5453   8371    509  -1941   1621       C  
ATOM   1680  CG  LYS A 246       8.707  19.281  -0.366  1.00 69.06           C  
ANISOU 1680  CG  LYS A 246     8958   7054  10229    524  -2187   1874       C  
ATOM   1681  CD  LYS A 246       9.794  19.410  -1.422  1.00 82.03           C  
ANISOU 1681  CD  LYS A 246    10730   8760  11680    302  -2193   2159       C  
ATOM   1682  N   ASP A 247       6.794  16.123   1.101  1.00 47.21           N  
ANISOU 1682  N   ASP A 247     5788   4847   7304    711  -1821   1269       N  
ATOM   1683  CA  ASP A 247       5.626  15.368   0.644  1.00 54.89           C  
ANISOU 1683  CA  ASP A 247     6631   5992   8232    761  -1873   1236       C  
ATOM   1684  C   ASP A 247       5.433  14.174   1.570  1.00 49.72           C  
ANISOU 1684  C   ASP A 247     5857   5505   7531    749  -1680   1025       C  
ATOM   1685  O   ASP A 247       5.821  13.047   1.239  1.00 43.25           O  
ANISOU 1685  O   ASP A 247     5066   4848   6520    617  -1587   1015       O  
ATOM   1686  CB  ASP A 247       5.790  14.923  -0.810  1.00 59.66           C  
ANISOU 1686  CB  ASP A 247     7323   6730   8616    633  -1958   1422       C  
ATOM   1687  CG  ASP A 247       5.916  16.094  -1.767  1.00 70.75           C  
ANISOU 1687  CG  ASP A 247     8842   7989  10049    632  -2158   1671       C  
ATOM   1688  OD1 ASP A 247       5.055  16.998  -1.715  1.00 80.06           O  
ANISOU 1688  OD1 ASP A 247     9967   9013  11440    785  -2330   1703       O  
ATOM   1689  OD2 ASP A 247       6.875  16.112  -2.568  1.00 70.66           O  
ANISOU 1689  OD2 ASP A 247     8970   8026   9850    483  -2145   1843       O  
ATOM   1690  N   PRO A 248       4.818  14.386   2.739  1.00 44.89           N  
ANISOU 1690  N   PRO A 248     5110   4859   7085    890  -1622    853       N  
ATOM   1691  CA  PRO A 248       4.748  13.309   3.743  1.00 52.12           C  
ANISOU 1691  CA  PRO A 248     5922   5933   7950    859  -1426    679       C  
ATOM   1692  C   PRO A 248       3.840  12.151   3.363  1.00 54.95           C  
ANISOU 1692  C   PRO A 248     6148   6495   8238    808  -1431    664       C  
ATOM   1693  O   PRO A 248       3.892  11.110   4.030  1.00 50.37           O  
ANISOU 1693  O   PRO A 248     5509   6040   7591    735  -1281    564       O  
ATOM   1694  CB  PRO A 248       4.232  14.029   4.996  1.00 57.23           C  
ANISOU 1694  CB  PRO A 248     6454   6507   8784   1045  -1383    517       C  
ATOM   1695  CG  PRO A 248       3.557  15.255   4.492  1.00 59.82           C  
ANISOU 1695  CG  PRO A 248     6767   6674   9288   1206  -1590    586       C  
ATOM   1696  CD  PRO A 248       4.258  15.654   3.232  1.00 55.13           C  
ANISOU 1696  CD  PRO A 248     6359   5969   8618   1088  -1729    809       C  
ATOM   1697  N   GLU A 249       3.010  12.286   2.333  1.00 46.39           N  
ANISOU 1697  N   GLU A 249     5017   5440   7171    833  -1612    768       N  
ATOM   1698  CA  GLU A 249       2.191  11.183   1.854  1.00 52.13           C  
ANISOU 1698  CA  GLU A 249     5631   6348   7828    757  -1653    762       C  
ATOM   1699  C   GLU A 249       2.739  10.572   0.572  1.00 53.23           C  
ANISOU 1699  C   GLU A 249     5933   6540   7752    605  -1728    872       C  
ATOM   1700  O   GLU A 249       2.037   9.799  -0.087  1.00 68.16           O  
ANISOU 1700  O   GLU A 249     7763   8553   9582    544  -1825    881       O  
ATOM   1701  CB  GLU A 249       0.748  11.649   1.646  1.00 53.69           C  
ANISOU 1701  CB  GLU A 249     5625   6582   8192    897  -1815    778       C  
ATOM   1702  CG  GLU A 249       0.157  12.369   2.848  1.00 54.20           C  
ANISOU 1702  CG  GLU A 249     5518   6612   8464   1091  -1745    653       C  
ATOM   1703  N   SER A 250       3.976  10.901   0.209  1.00 49.21           N  
ANISOU 1703  N   SER A 250     5622   5954   7122    544  -1687    950       N  
ATOM   1704  CA  SER A 250       4.583  10.390  -1.010  1.00 49.91           C  
ANISOU 1704  CA  SER A 250     5865   6124   6977    421  -1736   1048       C  
ATOM   1705  C   SER A 250       5.131   8.988  -0.782  1.00 49.70           C  
ANISOU 1705  C   SER A 250     5877   6207   6802    306  -1588    927       C  
ATOM   1706  O   SER A 250       5.848   8.743   0.193  1.00 43.15           O  
ANISOU 1706  O   SER A 250     5059   5345   5992    289  -1414    839       O  
ATOM   1707  CB  SER A 250       5.705  11.320  -1.474  1.00 54.17           C  
ANISOU 1707  CB  SER A 250     6573   6566   7444    395  -1737   1198       C  
ATOM   1708  OG  SER A 250       6.418  10.761  -2.564  1.00 63.74           O  
ANISOU 1708  OG  SER A 250     7922   7902   8393    281  -1738   1277       O  
ATOM   1709  N   LEU A 251       4.790   8.067  -1.684  1.00 46.83           N  
ANISOU 1709  N   LEU A 251     5539   5962   6291    232  -1677    918       N  
ATOM   1710  CA  LEU A 251       5.417   6.751  -1.652  1.00 40.48           C  
ANISOU 1710  CA  LEU A 251     4813   5232   5335    132  -1569    807       C  
ATOM   1711  C   LEU A 251       6.889   6.845  -2.032  1.00 46.45           C  
ANISOU 1711  C   LEU A 251     5744   5998   5906     97  -1460    851       C  
ATOM   1712  O   LEU A 251       7.727   6.126  -1.476  1.00 39.50           O  
ANISOU 1712  O   LEU A 251     4909   5125   4973     60  -1305    756       O  
ATOM   1713  CB  LEU A 251       4.678   5.798  -2.590  1.00 47.82           C  
ANISOU 1713  CB  LEU A 251     5747   6266   6158     69  -1723    770       C  
ATOM   1714  CG  LEU A 251       3.308   5.315  -2.109  1.00 44.54           C  
ANISOU 1714  CG  LEU A 251     5133   5870   5918     57  -1805    705       C  
ATOM   1715  CD1 LEU A 251       2.672   4.394  -3.141  1.00 45.66           C  
ANISOU 1715  CD1 LEU A 251     5300   6102   5947    -28  -1990    670       C  
ATOM   1716  CD2 LEU A 251       3.422   4.623  -0.758  1.00 40.61           C  
ANISOU 1716  CD2 LEU A 251     4553   5343   5533     23  -1628    594       C  
ATOM   1717  N   GLU A 252       7.219   7.737  -2.971  1.00 46.49           N  
ANISOU 1717  N   GLU A 252     5836   6014   5813    105  -1542   1011       N  
ATOM   1718  CA  GLU A 252       8.610   7.920  -3.375  1.00 49.04           C  
ANISOU 1718  CA  GLU A 252     6295   6380   5957     60  -1434   1084       C  
ATOM   1719  C   GLU A 252       9.463   8.421  -2.219  1.00 45.75           C  
ANISOU 1719  C   GLU A 252     5859   5852   5673     68  -1273   1070       C  
ATOM   1720  O   GLU A 252      10.633   8.041  -2.091  1.00 44.62           O  
ANISOU 1720  O   GLU A 252     5779   5761   5415     24  -1127   1044       O  
ATOM   1721  CB  GLU A 252       8.692   8.892  -4.553  1.00 55.38           C  
ANISOU 1721  CB  GLU A 252     7177   7220   6646     50  -1564   1300       C  
ATOM   1722  CG  GLU A 252       9.591   8.425  -5.685  1.00 63.79           C  
ANISOU 1722  CG  GLU A 252     8375   8473   7387    -13  -1524   1349       C  
ATOM   1723  CD  GLU A 252       9.789   9.493  -6.743  1.00 84.57           C  
ANISOU 1723  CD  GLU A 252    11083  11153   9897    -42  -1630   1607       C  
ATOM   1724  OE1 GLU A 252       8.875   9.686  -7.574  1.00 86.65           O  
ANISOU 1724  OE1 GLU A 252    11355  11457  10111    -23  -1825   1687       O  
ATOM   1725  OE2 GLU A 252      10.857  10.141  -6.742  1.00 81.89           O  
ANISOU 1725  OE2 GLU A 252    10787  10813   9514    -94  -1528   1744       O  
ATOM   1726  N   ALA A 253       8.902   9.288  -1.373  1.00 44.76           N  
ANISOU 1726  N   ALA A 253     5642   5580   5784    134  -1304   1078       N  
ATOM   1727  CA  ALA A 253       9.641   9.758  -0.206  1.00 45.28           C  
ANISOU 1727  CA  ALA A 253     5694   5535   5975    146  -1171   1036       C  
ATOM   1728  C   ALA A 253       9.862   8.630   0.792  1.00 43.93           C  
ANISOU 1728  C   ALA A 253     5478   5408   5804    132  -1018    856       C  
ATOM   1729  O   ALA A 253      10.947   8.507   1.371  1.00 35.95           O  
ANISOU 1729  O   ALA A 253     4507   4391   4762     99   -883    824       O  
ATOM   1730  CB  ALA A 253       8.904  10.923   0.452  1.00 45.62           C  
ANISOU 1730  CB  ALA A 253     5658   5412   6262    248  -1256   1051       C  
ATOM   1731  N   ILE A 254       8.843   7.794   1.007  1.00 33.86           N  
ANISOU 1731  N   ILE A 254     4115   4181   4568    148  -1047    754       N  
ATOM   1732  CA  ILE A 254       9.002   6.646   1.894  1.00 33.77           C  
ANISOU 1732  CA  ILE A 254     4071   4206   4554    116   -921    614       C  
ATOM   1733  C   ILE A 254      10.077   5.709   1.362  1.00 29.54           C  
ANISOU 1733  C   ILE A 254     3658   3746   3820     51   -850    589       C  
ATOM   1734  O   ILE A 254      10.933   5.229   2.115  1.00 30.38           O  
ANISOU 1734  O   ILE A 254     3786   3846   3911     36   -717    523       O  
ATOM   1735  CB  ILE A 254       7.652   5.928   2.074  1.00 32.37           C  
ANISOU 1735  CB  ILE A 254     3770   4072   4459    114   -990    546       C  
ATOM   1736  CG1 ILE A 254       6.746   6.739   3.006  1.00 44.11           C  
ANISOU 1736  CG1 ILE A 254     5099   5513   6149    203   -993    530       C  
ATOM   1737  CG2 ILE A 254       7.858   4.513   2.599  1.00 29.63           C  
ANISOU 1737  CG2 ILE A 254     3430   3762   4064     41   -901    441       C  
ATOM   1738  CD1 ILE A 254       5.270   6.449   2.833  1.00 39.16           C  
ANISOU 1738  CD1 ILE A 254     4314   4952   5615    215  -1107    520       C  
ATOM   1739  N   ALA A 255      10.064   5.450   0.051  1.00 31.03           N  
ANISOU 1739  N   ALA A 255     3926   4017   3846     27   -943    634       N  
ATOM   1740  CA  ALA A 255      11.052   4.550  -0.534  1.00 37.90           C  
ANISOU 1740  CA  ALA A 255     4910   4980   4511     -3   -876    583       C  
ATOM   1741  C   ALA A 255      12.463   5.112  -0.402  1.00 31.24           C  
ANISOU 1741  C   ALA A 255     4113   4155   3603     -6   -745    651       C  
ATOM   1742  O   ALA A 255      13.402   4.382  -0.063  1.00 30.05           O  
ANISOU 1742  O   ALA A 255     3994   4041   3384     -7   -625    571       O  
ATOM   1743  CB  ALA A 255      10.715   4.289  -2.001  1.00 36.78           C  
ANISOU 1743  CB  ALA A 255     4847   4947   4182    -14  -1008    611       C  
ATOM   1744  N   GLU A 256      12.631   6.409  -0.672  1.00 34.77           N  
ANISOU 1744  N   GLU A 256     4558   4571   4081    -12   -780    807       N  
ATOM   1745  CA  GLU A 256      13.952   7.021  -0.577  1.00 39.68           C  
ANISOU 1745  CA  GLU A 256     5208   5211   4658    -46   -673    898       C  
ATOM   1746  C   GLU A 256      14.462   7.015   0.858  1.00 32.69           C  
ANISOU 1746  C   GLU A 256     4268   4230   3922    -38   -560    813       C  
ATOM   1747  O   GLU A 256      15.665   6.853   1.097  1.00 32.84           O  
ANISOU 1747  O   GLU A 256     4297   4301   3878    -64   -444    811       O  
ATOM   1748  CB  GLU A 256      13.904   8.447  -1.126  1.00 37.80           C  
ANISOU 1748  CB  GLU A 256     4985   4919   4458    -75   -768   1102       C  
ATOM   1749  N   THR A 257      13.564   7.192   1.828  1.00 28.51           N  
ANISOU 1749  N   THR A 257     3669   3583   3581      2   -592    742       N  
ATOM   1750  CA  THR A 257      13.987   7.185   3.222  1.00 29.66           C  
ANISOU 1750  CA  THR A 257     3769   3660   3841     14   -492    655       C  
ATOM   1751  C   THR A 257      14.402   5.787   3.666  1.00 29.74           C  
ANISOU 1751  C   THR A 257     3786   3741   3775      9   -391    533       C  
ATOM   1752  O   THR A 257      15.395   5.628   4.387  1.00 25.80           O  
ANISOU 1752  O   THR A 257     3286   3244   3271      0   -291    502       O  
ATOM   1753  CB  THR A 257      12.869   7.740   4.101  1.00 33.32           C  
ANISOU 1753  CB  THR A 257     4149   4017   4495     75   -543    604       C  
ATOM   1754  OG1 THR A 257      12.430   8.994   3.561  1.00 36.44           O  
ANISOU 1754  OG1 THR A 257     4549   4325   4970    101   -665    715       O  
ATOM   1755  CG2 THR A 257      13.371   7.962   5.517  1.00 38.39           C  
ANISOU 1755  CG2 THR A 257     4758   4598   5229     92   -448    521       C  
ATOM   1756  N   LEU A 258      13.666   4.761   3.232  1.00 30.93           N  
ANISOU 1756  N   LEU A 258     3944   3934   3872     13   -437    468       N  
ATOM   1757  CA  LEU A 258      14.076   3.389   3.522  1.00 28.78           C  
ANISOU 1757  CA  LEU A 258     3704   3696   3535      8   -371    361       C  
ATOM   1758  C   LEU A 258      15.433   3.076   2.904  1.00 24.59           C  
ANISOU 1758  C   LEU A 258     3245   3256   2841     17   -298    367       C  
ATOM   1759  O   LEU A 258      16.257   2.387   3.514  1.00 24.28           O  
ANISOU 1759  O   LEU A 258     3214   3225   2788     34   -210    302       O  
ATOM   1760  CB  LEU A 258      13.017   2.407   3.019  1.00 28.95           C  
ANISOU 1760  CB  LEU A 258     3735   3724   3539     -7   -470    298       C  
ATOM   1761  CG  LEU A 258      11.731   2.379   3.848  1.00 32.50           C  
ANISOU 1761  CG  LEU A 258     4076   4119   4155    -24   -512    279       C  
ATOM   1762  CD1 LEU A 258      10.657   1.575   3.136  1.00 33.72           C  
ANISOU 1762  CD1 LEU A 258     4226   4288   4299    -64   -641    245       C  
ATOM   1763  CD2 LEU A 258      12.017   1.805   5.229  1.00 29.99           C  
ANISOU 1763  CD2 LEU A 258     3721   3767   3907    -35   -405    225       C  
ATOM   1764  N   LYS A 259      15.682   3.574   1.690  1.00 29.03           N  
ANISOU 1764  N   LYS A 259     3850   3906   3273     10   -333    452       N  
ATOM   1765  CA  LYS A 259      16.980   3.362   1.055  1.00 32.42           C  
ANISOU 1765  CA  LYS A 259     4320   4469   3528     23   -244    469       C  
ATOM   1766  C   LYS A 259      18.103   4.004   1.861  1.00 35.22           C  
ANISOU 1766  C   LYS A 259     4618   4818   3947      1   -138    529       C  
ATOM   1767  O   LYS A 259      19.187   3.423   2.004  1.00 31.87           O  
ANISOU 1767  O   LYS A 259     4185   4476   3449     30    -38    482       O  
ATOM   1768  CB  LYS A 259      16.959   3.916  -0.370  1.00 34.09           C  
ANISOU 1768  CB  LYS A 259     4577   4805   3572      5   -298    582       C  
ATOM   1769  CG  LYS A 259      17.352   2.907  -1.437  1.00 67.78           C  
ANISOU 1769  CG  LYS A 259     8919   9233   7599     58   -279    492       C  
ATOM   1770  N   ALA A 260      17.862   5.202   2.399  1.00 26.95           N  
ANISOU 1770  N   ALA A 260     3528   3667   3045    -44   -172    623       N  
ATOM   1771  CA  ALA A 260      18.879   5.868   3.209  1.00 33.93           C  
ANISOU 1771  CA  ALA A 260     4363   4523   4006    -81   -103    671       C  
ATOM   1772  C   ALA A 260      19.109   5.128   4.519  1.00 29.09           C  
ANISOU 1772  C   ALA A 260     3720   3862   3473    -46    -40    539       C  
ATOM   1773  O   ALA A 260      20.244   5.040   5.003  1.00 24.21           O  
ANISOU 1773  O   ALA A 260     3068   3289   2842    -55     38    537       O  
ATOM   1774  CB  ALA A 260      18.468   7.317   3.473  1.00 34.25           C  
ANISOU 1774  CB  ALA A 260     4389   4428   4198   -127   -186    776       C  
ATOM   1775  N   ILE A 261      18.039   4.597   5.111  1.00 25.86           N  
ANISOU 1775  N   ILE A 261     3312   3373   3142    -13    -78    445       N  
ATOM   1776  CA  ILE A 261      18.159   3.796   6.327  1.00 23.87           C  
ANISOU 1776  CA  ILE A 261     3039   3087   2943     11    -25    344       C  
ATOM   1777  C   ILE A 261      19.002   2.555   6.063  1.00 23.50           C  
ANISOU 1777  C   ILE A 261     3026   3120   2783     49     33    285       C  
ATOM   1778  O   ILE A 261      19.911   2.225   6.834  1.00 23.98           O  
ANISOU 1778  O   ILE A 261     3064   3195   2852     65     96    258       O  
ATOM   1779  CB  ILE A 261      16.760   3.428   6.860  1.00 24.26           C  
ANISOU 1779  CB  ILE A 261     3069   3068   3081     21    -74    285       C  
ATOM   1780  CG1 ILE A 261      16.096   4.646   7.516  1.00 25.01           C  
ANISOU 1780  CG1 ILE A 261     3109   3089   3306     24   -106    306       C  
ATOM   1781  CG2 ILE A 261      16.836   2.249   7.835  1.00 24.05           C  
ANISOU 1781  CG2 ILE A 261     3040   3032   3065     30    -27    207       C  
ATOM   1782  CD1 ILE A 261      14.564   4.565   7.568  1.00 26.18           C  
ANISOU 1782  CD1 ILE A 261     3206   3212   3528     42   -169    280       C  
ATOM   1783  N   ALA A 262      18.712   1.847   4.967  1.00 23.63           N  
ANISOU 1783  N   ALA A 262     3100   3187   2692     75     -2    253       N  
ATOM   1784  CA  ALA A 262      19.480   0.650   4.634  1.00 23.13           C  
ANISOU 1784  CA  ALA A 262     3081   3186   2522    141     39    167       C  
ATOM   1785  C   ALA A 262      20.950   0.984   4.417  1.00 27.55           C  
ANISOU 1785  C   ALA A 262     3596   3875   2997    166    136    212       C  
ATOM   1786  O   ALA A 262      21.835   0.260   4.886  1.00 26.90           O  
ANISOU 1786  O   ALA A 262     3498   3819   2905    227    193    152       O  
ATOM   1787  CB  ALA A 262      18.900  -0.020   3.389  1.00 25.35           C  
ANISOU 1787  CB  ALA A 262     3444   3503   2687    171    -31    107       C  
ATOM   1788  N   ASP A 263      21.229   2.084   3.716  1.00 28.35           N  
ANISOU 1788  N   ASP A 263     3667   4061   3045    114    149    332       N  
ATOM   1789  CA  ASP A 263      22.612   2.449   3.433  1.00 28.64           C  
ANISOU 1789  CA  ASP A 263     3634   4251   2999    111    244    403       C  
ATOM   1790  C   ASP A 263      23.345   2.882   4.699  1.00 28.30           C  
ANISOU 1790  C   ASP A 263     3511   4155   3088     72    279    431       C  
ATOM   1791  O   ASP A 263      24.524   2.560   4.880  1.00 28.18           O  
ANISOU 1791  O   ASP A 263     3426   4247   3033    107    356    422       O  
ATOM   1792  CB  ASP A 263      22.646   3.553   2.378  1.00 35.84           C  
ANISOU 1792  CB  ASP A 263     4535   5258   3826     33    234    563       C  
ATOM   1793  CG  ASP A 263      22.831   3.009   0.975  1.00 59.16           C  
ANISOU 1793  CG  ASP A 263     7528   8402   6547     92    267    545       C  
ATOM   1794  OD1 ASP A 263      23.481   1.952   0.823  1.00 79.25           O  
ANISOU 1794  OD1 ASP A 263    10072  11050   8990    201    337    420       O  
ATOM   1795  OD2 ASP A 263      22.317   3.633   0.024  1.00 67.02           O  
ANISOU 1795  OD2 ASP A 263     8561   9446   7456     42    214    650       O  
ATOM   1796  N   THR A 264      22.666   3.608   5.591  1.00 25.89           N  
ANISOU 1796  N   THR A 264     3206   3697   2934     12    218    452       N  
ATOM   1797  CA  THR A 264      23.294   4.003   6.848  1.00 22.78           C  
ANISOU 1797  CA  THR A 264     2753   3252   2651    -20    233    453       C  
ATOM   1798  C   THR A 264      23.588   2.788   7.724  1.00 28.07           C  
ANISOU 1798  C   THR A 264     3424   3915   3325     59    264    340       C  
ATOM   1799  O   THR A 264      24.637   2.723   8.379  1.00 23.58           O  
ANISOU 1799  O   THR A 264     2791   3395   2772     64    300    342       O  
ATOM   1800  CB  THR A 264      22.403   5.003   7.589  1.00 22.29           C  
ANISOU 1800  CB  THR A 264     2707   3033   2731    -73    157    466       C  
ATOM   1801  OG1 THR A 264      22.113   6.112   6.726  1.00 29.96           O  
ANISOU 1801  OG1 THR A 264     3690   3981   3713   -136    104    582       O  
ATOM   1802  CG2 THR A 264      23.089   5.517   8.844  1.00 25.03           C  
ANISOU 1802  CG2 THR A 264     3005   3334   3170   -108    156    452       C  
ATOM   1803  N   LEU A 265      22.684   1.805   7.734  1.00 25.75           N  
ANISOU 1803  N   LEU A 265     3200   3559   3024    113    235    255       N  
ATOM   1804  CA  LEU A 265      22.925   0.592   8.512  1.00 22.79           C  
ANISOU 1804  CA  LEU A 265     2844   3154   2662    179    245    173       C  
ATOM   1805  C   LEU A 265      24.110  -0.196   7.974  1.00 26.23           C  
ANISOU 1805  C   LEU A 265     3260   3702   3004    272    298    137       C  
ATOM   1806  O   LEU A 265      24.828  -0.843   8.747  1.00 23.82           O  
ANISOU 1806  O   LEU A 265     2930   3395   2724    328    311    104       O  
ATOM   1807  CB  LEU A 265      21.671  -0.282   8.525  1.00 24.73           C  
ANISOU 1807  CB  LEU A 265     3168   3297   2931    190    187    112       C  
ATOM   1808  CG  LEU A 265      20.588   0.176   9.497  1.00 28.26           C  
ANISOU 1808  CG  LEU A 265     3601   3656   3479    125    155    128       C  
ATOM   1809  CD1 LEU A 265      19.278  -0.514   9.177  1.00 24.26           C  
ANISOU 1809  CD1 LEU A 265     3141   3085   2994    109     95     97       C  
ATOM   1810  CD2 LEU A 265      21.021  -0.104  10.931  1.00 28.05           C  
ANISOU 1810  CD2 LEU A 265     3551   3612   3496    128    178    121       C  
ATOM   1811  N   LYS A 266      24.329  -0.165   6.659  1.00 26.12           N  
ANISOU 1811  N   LYS A 266     3252   3800   2873    303    327    141       N  
ATOM   1812  CA  LYS A 266      25.498  -0.835   6.100  1.00 30.25           C  
ANISOU 1812  CA  LYS A 266     3734   4470   3290    415    396     94       C  
ATOM   1813  C   LYS A 266      26.785  -0.191   6.599  1.00 29.56           C  
ANISOU 1813  C   LYS A 266     3506   4500   3227    388    461    176       C  
ATOM   1814  O   LYS A 266      27.752  -0.889   6.922  1.00 30.19           O  
ANISOU 1814  O   LYS A 266     3526   4646   3299    489    497    127       O  
ATOM   1815  CB  LYS A 266      25.442  -0.815   4.573  1.00 31.04           C  
ANISOU 1815  CB  LYS A 266     3862   4708   3224    450    425     85       C  
ATOM   1816  CG  LYS A 266      24.511  -1.854   3.970  1.00 43.04           C  
ANISOU 1816  CG  LYS A 266     5520   6142   4693    522    351    -47       C  
ATOM   1817  CD  LYS A 266      24.476  -1.745   2.451  1.00 58.41           C  
ANISOU 1817  CD  LYS A 266     7499   8252   6443    556    373    -60       C  
ATOM   1818  CE  LYS A 266      23.897  -3.000   1.816  1.00 66.35           C  
ANISOU 1818  CE  LYS A 266     8641   9193   7375    665    296   -239       C  
ATOM   1819  NZ  LYS A 266      23.645  -4.071   2.819  1.00 65.14           N  
ANISOU 1819  NZ  LYS A 266     8548   8826   7376    708    224   -338       N  
ATOM   1820  N   VAL A 267      26.812   1.142   6.673  1.00 28.75           N  
ANISOU 1820  N   VAL A 267     3346   4410   3166    252    460    302       N  
ATOM   1821  CA  VAL A 267      27.976   1.836   7.219  1.00 32.21           C  
ANISOU 1821  CA  VAL A 267     3649   4937   3653    190    494    387       C  
ATOM   1822  C   VAL A 267      28.159   1.489   8.690  1.00 28.03           C  
ANISOU 1822  C   VAL A 267     3112   4303   3236    207    449    334       C  
ATOM   1823  O   VAL A 267      29.281   1.251   9.155  1.00 30.84           O  
ANISOU 1823  O   VAL A 267     3363   4753   3603    244    474    338       O  
ATOM   1824  CB  VAL A 267      27.839   3.356   7.011  1.00 32.74           C  
ANISOU 1824  CB  VAL A 267     3686   4984   3769     25    465    533       C  
ATOM   1825  CG1 VAL A 267      28.968   4.095   7.720  1.00 34.06           C  
ANISOU 1825  CG1 VAL A 267     3722   5202   4017    -68    466    615       C  
ATOM   1826  CG2 VAL A 267      27.823   3.691   5.527  1.00 37.74           C  
ANISOU 1826  CG2 VAL A 267     4316   5758   4266      0    512    623       C  
ATOM   1827  N   ILE A 268      27.062   1.460   9.447  1.00 23.70           N  
ANISOU 1827  N   ILE A 268     2663   3581   2763    182    381    291       N  
ATOM   1828  CA  ILE A 268      27.135   1.095  10.860  1.00 24.37           C  
ANISOU 1828  CA  ILE A 268     2753   3588   2920    196    341    249       C  
ATOM   1829  C   ILE A 268      27.696  -0.314  11.017  1.00 30.31           C  
ANISOU 1829  C   ILE A 268     3509   4369   3639    332    353    183       C  
ATOM   1830  O   ILE A 268      28.575  -0.560  11.850  1.00 26.36           O  
ANISOU 1830  O   ILE A 268     2944   3906   3166    364    341    187       O  
ATOM   1831  CB  ILE A 268      25.751   1.228  11.520  1.00 27.56           C  
ANISOU 1831  CB  ILE A 268     3252   3840   3380    154    288    218       C  
ATOM   1832  CG1 ILE A 268      25.378   2.706  11.678  1.00 26.98           C  
ANISOU 1832  CG1 ILE A 268     3164   3719   3369     48    257    265       C  
ATOM   1833  CG2 ILE A 268      25.729   0.513  12.869  1.00 31.36           C  
ANISOU 1833  CG2 ILE A 268     3756   4271   3890    186    259    179       C  
ATOM   1834  CD1 ILE A 268      23.885   2.949  11.818  1.00 25.19           C  
ANISOU 1834  CD1 ILE A 268     3009   3380   3182     32    222    234       C  
ATOM   1835  N   ALA A 269      27.201  -1.258  10.209  1.00 27.63           N  
ANISOU 1835  N   ALA A 269     3251   4001   3245    419    358    118       N  
ATOM   1836  CA  ALA A 269      27.656  -2.642  10.326  1.00 26.67           C  
ANISOU 1836  CA  ALA A 269     3160   3860   3113    564    344     40       C  
ATOM   1837  C   ALA A 269      29.141  -2.768  10.014  1.00 30.24           C  
ANISOU 1837  C   ALA A 269     3481   4489   3522    665    404     37       C  
ATOM   1838  O   ALA A 269      29.867  -3.503  10.695  1.00 28.42           O  
ANISOU 1838  O   ALA A 269     3217   4255   3329    763    378     13       O  
ATOM   1839  CB  ALA A 269      26.840  -3.549   9.403  1.00 33.15           C  
ANISOU 1839  CB  ALA A 269     4104   4602   3888    632    318    -49       C  
ATOM   1840  N   GLU A 270      29.622  -2.028   9.036  1.00 29.08           N  
ANISOU 1840  N   GLU A 270     3246   4511   3293    642    483     75       N  
ATOM   1841  CA  GLU A 270      31.028  -2.079   8.690  1.00 31.45           C  
ANISOU 1841  CA  GLU A 270     3382   5027   3542    727    560     88       C  
ATOM   1842  C   GLU A 270      31.847  -1.490   9.784  1.00 27.48           C  
ANISOU 1842  C   GLU A 270     2744   4565   3131    646    537    175       C  
ATOM   1843  O   GLU A 270      32.840  -2.031  10.141  1.00 31.86           O  
ANISOU 1843  O   GLU A 270     3184   5222   3701    755    546    158       O  
ATOM   1844  CB  GLU A 270      31.332  -1.271   7.460  1.00 38.79           C  
ANISOU 1844  CB  GLU A 270     4238   6154   4348    684    657    146       C  
ATOM   1845  CG  GLU A 270      30.849  -1.853   6.184  1.00 61.51           C  
ANISOU 1845  CG  GLU A 270     7209   9078   7084    816    693     34       C  
ATOM   1846  CD  GLU A 270      30.861  -0.811   5.093  1.00 79.06           C  
ANISOU 1846  CD  GLU A 270     9435  11416   9187    707    744    123       C  
ATOM   1847  OE1 GLU A 270      31.703   0.105   5.166  1.00 72.79           O  
ANISOU 1847  OE1 GLU A 270     8525  10722   8409    554    779    284       O  
ATOM   1848  OE2 GLU A 270      30.022  -0.910   4.197  1.00 74.61           O  
ANISOU 1848  OE2 GLU A 270     8997  10835   8517    766    732     39       O  
ATOM   1849  N   THR A 271      31.420  -0.346  10.279  1.00 30.26           N  
ANISOU 1849  N   THR A 271     3109   4841   3548    466    495    259       N  
ATOM   1850  CA  THR A 271      32.147   0.317  11.355  1.00 36.89           C  
ANISOU 1850  CA  THR A 271     3843   5700   4472    374    446    323       C  
ATOM   1851  C   THR A 271      32.196  -0.555  12.603  1.00 34.39           C  
ANISOU 1851  C   THR A 271     3574   5288   4206    457    370    265       C  
ATOM   1852  O   THR A 271      33.225  -0.623  13.286  1.00 29.02           O  
ANISOU 1852  O   THR A 271     2773   4693   3560    480    339    288       O  
ATOM   1853  CB  THR A 271      31.490   1.665  11.666  1.00 33.83           C  
ANISOU 1853  CB  THR A 271     3500   5209   4146    185    397    388       C  
ATOM   1854  OG1 THR A 271      31.487   2.482  10.485  1.00 32.76           O  
ANISOU 1854  OG1 THR A 271     3325   5155   3968     99    452    474       O  
ATOM   1855  CG2 THR A 271      32.237   2.390  12.780  1.00 33.36           C  
ANISOU 1855  CG2 THR A 271     3348   5157   4171     84    324    430       C  
ATOM   1856  N   LEU A 272      31.090  -1.235  12.912  1.00 30.09           N  
ANISOU 1856  N   LEU A 272     3194   4574   3664    494    331    206       N  
ATOM   1857  CA  LEU A 272      31.048  -2.091  14.091  1.00 29.40           C  
ANISOU 1857  CA  LEU A 272     3164   4393   3612    556    255    183       C  
ATOM   1858  C   LEU A 272      31.999  -3.270  13.949  1.00 28.82           C  
ANISOU 1858  C   LEU A 272     3038   4377   3535    741    251    146       C  
ATOM   1859  O   LEU A 272      32.582  -3.729  14.940  1.00 29.63           O  
ANISOU 1859  O   LEU A 272     3109   4475   3673    792    181    165       O  
ATOM   1860  CB  LEU A 272      29.618  -2.577  14.329  1.00 28.34           C  
ANISOU 1860  CB  LEU A 272     3203   4083   3482    534    223    154       C  
ATOM   1861  CG  LEU A 272      29.336  -3.162  15.714  1.00 38.03           C  
ANISOU 1861  CG  LEU A 272     4497   5219   4733    532    146    175       C  
ATOM   1862  CD1 LEU A 272      29.711  -2.161  16.793  1.00 32.09           C  
ANISOU 1862  CD1 LEU A 272     3679   4528   3984    433    113    213       C  
ATOM   1863  CD2 LEU A 272      27.867  -3.561  15.829  1.00 39.45           C  
ANISOU 1863  CD2 LEU A 272     4816   5258   4916    482    132    168       C  
ATOM   1864  N   LYS A 273      32.190  -3.745  12.740  1.00 29.79           N  
ANISOU 1864  N   LYS A 273     3153   4558   3607    858    316     84       N  
ATOM   1865  CA  LYS A 273      33.122  -4.811  12.513  1.00 29.85           C  
ANISOU 1865  CA  LYS A 273     3095   4634   3613   1068    317     22       C  
ATOM   1866  C   LYS A 273      34.535  -4.314  12.772  1.00 33.78           C  
ANISOU 1866  C   LYS A 273     3364   5347   4125   1082    344     80       C  
ATOM   1867  O   LYS A 273      35.325  -5.018  13.306  1.00 34.15           O  
ANISOU 1867  O   LYS A 273     3339   5422   4215   1225    292     66       O  
ATOM   1868  CB  LYS A 273      33.000  -5.332  11.109  1.00 35.80           C  
ANISOU 1868  CB  LYS A 273     3887   5434   4283   1199    390    -83       C  
ATOM   1869  CG  LYS A 273      32.280  -6.637  11.044  1.00 48.88           C  
ANISOU 1869  CG  LYS A 273     5751   6862   5957   1295    314   -184       C  
ATOM   1870  CD  LYS A 273      31.357  -6.716   9.863  1.00 55.70           C  
ANISOU 1870  CD  LYS A 273     6718   7710   6735   1256    356   -245       C  
ATOM   1871  CE  LYS A 273      30.628  -8.035   9.851  1.00 77.18           C  
ANISOU 1871  CE  LYS A 273     9647  10168   9509   1219    251   -286       C  
ATOM   1872  N   THR A 274      34.844  -3.099  12.373  1.00 36.35           N  
ANISOU 1872  N   THR A 274     3565   5820   4425    929    411    158       N  
ATOM   1873  CA  THR A 274      36.162  -2.528  12.645  1.00 37.06           C  
ANISOU 1873  CA  THR A 274     3419   6118   4545    897    422    234       C  
ATOM   1874  C   THR A 274      36.410  -2.407  14.145  1.00 35.95           C  
ANISOU 1874  C   THR A 274     3270   5901   4487    835    293    276       C  
ATOM   1875  O   THR A 274      37.518  -2.684  14.626  1.00 36.56           O  
ANISOU 1875  O   THR A 274     3188   6101   4604    914    253    297       O  
ATOM   1876  CB  THR A 274      36.294  -1.161  11.969  1.00 41.81           C  
ANISOU 1876  CB  THR A 274     3915   6851   5120    702    495    334       C  
ATOM   1877  OG1 THR A 274      36.136  -1.305  10.552  1.00 43.30           O  
ANISOU 1877  OG1 THR A 274     4104   7150   5198    767    618    308       O  
ATOM   1878  CG2 THR A 274      37.659  -0.543  12.262  1.00 48.05           C  
ANISOU 1878  CG2 THR A 274     4445   7855   5958    632    494    431       C  
ATOM   1879  N   ILE A 275      35.387  -1.995  14.896  1.00 33.67           N  
ANISOU 1879  N   ILE A 275     3147   5431   4217    702    225    285       N  
ATOM   1880  CA  ILE A 275      35.498  -1.896  16.348  1.00 31.31           C  
ANISOU 1880  CA  ILE A 275     2867   5070   3958    646    104    312       C  
ATOM   1881  C   ILE A 275      35.674  -3.276  16.969  1.00 34.51           C  
ANISOU 1881  C   ILE A 275     3329   5410   4373    827     33    286       C  
ATOM   1882  O   ILE A 275      36.481  -3.457  17.887  1.00 36.13           O  
ANISOU 1882  O   ILE A 275     3449   5673   4605    860    -60    322       O  
ATOM   1883  CB  ILE A 275      34.267  -1.172  16.925  1.00 32.69           C  
ANISOU 1883  CB  ILE A 275     3206   5089   4124    490     70    308       C  
ATOM   1884  CG1 ILE A 275      34.260   0.297  16.499  1.00 31.45           C  
ANISOU 1884  CG1 ILE A 275     2988   4972   3990    311     97    344       C  
ATOM   1885  CG2 ILE A 275      34.222  -1.311  18.453  1.00 30.32           C  
ANISOU 1885  CG2 ILE A 275     2964   4735   3822    466    -47    316       C  
ATOM   1886  CD1 ILE A 275      32.899   0.973  16.637  1.00 28.31           C  
ANISOU 1886  CD1 ILE A 275     2753   4416   3588    205     92    317       C  
ATOM   1887  N   ALA A 276      34.919  -4.268  16.485  1.00 29.49           N  
ANISOU 1887  N   ALA A 276     2843   4640   3722    939     55    230       N  
ATOM   1888  CA  ALA A 276      35.032  -5.619  17.034  1.00 36.21           C  
ANISOU 1888  CA  ALA A 276     3772   5384   4602   1104    -34    219       C  
ATOM   1889  C   ALA A 276      36.443  -6.170  16.874  1.00 39.53           C  
ANISOU 1889  C   ALA A 276     4012   5948   5058   1295    -50    205       C  
ATOM   1890  O   ALA A 276      36.934  -6.901  17.743  1.00 35.90           O  
ANISOU 1890  O   ALA A 276     3549   5450   4641   1398   -164    239       O  
ATOM   1891  CB  ALA A 276      34.021  -6.550  16.366  1.00 32.90           C  
ANISOU 1891  CB  ALA A 276     3538   4784   4179   1179    -18    153       C  
ATOM   1892  N   LYS A 277      37.111  -5.838  15.766  1.00 33.19           N  
ANISOU 1892  N   LYS A 277     3048   5329   4235   1350     63    165       N  
ATOM   1893  CA  LYS A 277      38.489  -6.285  15.588  1.00 41.21           C  
ANISOU 1893  CA  LYS A 277     3848   6530   5282   1540     66    149       C  
ATOM   1894  C   LYS A 277      39.451  -5.477  16.450  1.00 36.64           C  
ANISOU 1894  C   LYS A 277     3065   6116   4740   1429      6    249       C  
ATOM   1895  O   LYS A 277      40.426  -6.026  16.976  1.00 41.32           O  
ANISOU 1895  O   LYS A 277     3524   6789   5385   1572    -76    265       O  
ATOM   1896  CB  LYS A 277      38.890  -6.205  14.115  1.00 36.75           C  
ANISOU 1896  CB  LYS A 277     3157   6152   4654   1637    225     77       C  
ATOM   1897  CG  LYS A 277      38.003  -7.020  13.194  1.00 45.50           C  
ANISOU 1897  CG  LYS A 277     4466   7110   5712   1760    268    -48       C  
ATOM   1898  CD  LYS A 277      38.738  -7.445  11.936  1.00 57.85           C  
ANISOU 1898  CD  LYS A 277     5895   8879   7207   1979    390   -159       C  
ATOM   1899  CE  LYS A 277      38.263  -6.656  10.727  1.00 60.67           C  
ANISOU 1899  CE  LYS A 277     6254   9361   7438   1859    537   -165       C  
ATOM   1900  NZ  LYS A 277      38.531  -7.384   9.455  1.00 83.21           N  
ANISOU 1900  NZ  LYS A 277     9089  12341  10185   2102    640   -322       N  
ATOM   1901  N   THR A 278      39.196  -4.174  16.606  1.00 41.11           N  
ANISOU 1901  N   THR A 278     3607   6723   5289   1176     25    313       N  
ATOM   1902  CA  THR A 278      40.070  -3.341  17.431  1.00 46.15           C  
ANISOU 1902  CA  THR A 278     4068   7498   5971   1043    -58    396       C  
ATOM   1903  C   THR A 278      40.141  -3.859  18.862  1.00 41.78           C  
ANISOU 1903  C   THR A 278     3590   6845   5439   1079   -229    420       C  
ATOM   1904  O   THR A 278      41.224  -3.919  19.457  1.00 38.67           O  
ANISOU 1904  O   THR A 278     3016   6589   5089   1123   -324    465       O  
ATOM   1905  CB  THR A 278      39.583  -1.889  17.418  1.00 44.32           C  
ANISOU 1905  CB  THR A 278     3860   7249   5729    767    -39    440       C  
ATOM   1906  OG1 THR A 278      39.743  -1.335  16.106  1.00 40.70           O  
ANISOU 1906  OG1 THR A 278     3291   6922   5249    719    105    460       O  
ATOM   1907  CG2 THR A 278      40.363  -1.046  18.418  1.00 51.47           C  
ANISOU 1907  CG2 THR A 278     4629   8242   6687    613   -167    505       C  
ATOM   1908  N   LEU A 279      39.000  -4.256  19.423  1.00 37.71           N  
ANISOU 1908  N   LEU A 279     3330   6112   4887   1058   -274    405       N  
ATOM   1909  CA  LEU A 279      38.937  -4.696  20.812  1.00 39.73           C  
ANISOU 1909  CA  LEU A 279     3680   6287   5129   1065   -429    452       C  
ATOM   1910  C   LEU A 279      39.569  -6.063  21.034  1.00 44.70           C  
ANISOU 1910  C   LEU A 279     4286   6894   5803   1310   -514    468       C  
ATOM   1911  O   LEU A 279      39.816  -6.428  22.188  1.00 46.65           O  
ANISOU 1911  O   LEU A 279     4564   7120   6042   1329   -663    535       O  
ATOM   1912  CB  LEU A 279      37.481  -4.713  21.280  1.00 34.04           C  
ANISOU 1912  CB  LEU A 279     3219   5371   4343    961   -429    448       C  
ATOM   1913  CG  LEU A 279      36.816  -3.335  21.329  1.00 35.52           C  
ANISOU 1913  CG  LEU A 279     3444   5561   4492    737   -381    425       C  
ATOM   1914  CD1 LEU A 279      35.325  -3.462  21.624  1.00 33.27           C  
ANISOU 1914  CD1 LEU A 279     3386   5108   4146    672   -354    411       C  
ATOM   1915  CD2 LEU A 279      37.500  -2.451  22.362  1.00 47.67           C  
ANISOU 1915  CD2 LEU A 279     4887   7209   6018    616   -497    450       C  
ATOM   1916  N   LYS A 280      39.826  -6.825  19.975  1.00 47.44           N  
ANISOU 1916  N   LYS A 280     4590   7243   6193   1506   -435    403       N  
ATOM   1917  CA  LYS A 280      40.556  -8.082  20.106  1.00 55.07           C  
ANISOU 1917  CA  LYS A 280     5513   8185   7227   1773   -526    398       C  
ATOM   1918  C   LYS A 280      42.061  -7.833  20.147  1.00 61.12           C  
ANISOU 1918  C   LYS A 280     5964   9213   8044   1863   -555    419       C  
ATOM   1919  O   LYS A 280      42.591  -7.327  21.136  1.00 64.93           O  
ANISOU 1919  O   LYS A 280     6351   9792   8528   1758   -671    502       O  
ATOM   1920  CB  LYS A 280      40.220  -9.034  18.955  1.00 53.79           C  
ANISOU 1920  CB  LYS A 280     5441   7908   7088   1975   -444    286       C  
ATOM   1921  CG  LYS A 280      38.795  -9.549  18.954  1.00 52.79           C  
ANISOU 1921  CG  LYS A 280     5617   7501   6940   1912   -455    273       C  
ATOM   1922  CD  LYS A 280      38.528 -10.383  17.712  1.00 64.61           C  
ANISOU 1922  CD  LYS A 280     7193   8899   8458   2100   -385    136       C  
ATOM   1923  CE  LYS A 280      38.220 -11.828  18.072  1.00 65.23           C  
ANISOU 1923  CE  LYS A 280     7468   8697   8618   2268   -535    133       C  
ATOM   1924  NZ  LYS A 280      38.281 -12.718  16.880  1.00 75.96           N  
ANISOU 1924  NZ  LYS A 280     8875   9972  10013   2511   -499    -36       N  
TER    1925      LYS A 280                                                      
HETATM 1926  C1  PEG A 301      31.185  -0.800  21.606  1.00 44.70           C  
HETATM 1927  O1  PEG A 301      30.224  -0.138  20.800  1.00 59.00           O  
HETATM 1928  C2  PEG A 301      32.036   0.175  22.363  1.00 46.99           C  
HETATM 1929  O2  PEG A 301      32.827  -0.527  23.313  1.00 50.62           O  
HETATM 1930  C3  PEG A 301      33.853   0.272  23.887  1.00 44.61           C  
HETATM 1931  C4  PEG A 301      34.821  -0.609  24.616  1.00 46.44           C  
HETATM 1932  O4  PEG A 301      35.803   0.149  25.303  1.00 52.86           O  
HETATM 1933  C1  PEG A 302      22.338  -0.323  15.975  1.00 39.82           C  
HETATM 1934  O1  PEG A 302      21.464   0.388  15.112  1.00 49.57           O  
HETATM 1935  C2  PEG A 302      23.538   0.496  16.342  1.00 41.70           C  
HETATM 1936  O2  PEG A 302      24.530  -0.346  16.910  1.00 54.71           O  
HETATM 1937  C3  PEG A 302      25.310   0.299  17.907  1.00 49.79           C  
HETATM 1938  C4  PEG A 302      26.559  -0.492  18.147  1.00 40.74           C  
HETATM 1939  O4  PEG A 302      27.351   0.072  19.181  1.00 55.07           O  
HETATM 1940  O   HOH A 401      39.279  -5.502  24.583  1.00 48.12           O  
HETATM 1941  O   HOH A 402      12.237  -1.964  18.842  1.00 33.69           O  
HETATM 1942  O   HOH A 403      12.839   1.326  -0.988  1.00 48.08           O  
HETATM 1943  O   HOH A 404      22.033  -9.267  21.856  1.00 32.93           O  
HETATM 1944  O   HOH A 405      35.313  -8.406  19.356  1.00 41.77           O  
HETATM 1945  O   HOH A 406       5.377  12.757  21.533  1.00 53.71           O  
HETATM 1946  O   HOH A 407       4.249  -4.558  12.696  1.00 45.48           O  
HETATM 1947  O   HOH A 408      18.747  10.169  -0.175  1.00 44.38           O  
HETATM 1948  O   HOH A 409      11.847  19.774   3.338  1.00 49.24           O  
HETATM 1949  O   HOH A 410      21.031  -2.450   4.896  1.00 34.14           O  
HETATM 1950  O   HOH A 411      23.725  14.568  12.516  1.00 54.08           O  
HETATM 1951  O   HOH A 412      22.661 -18.927  28.814  1.00 60.60           O  
HETATM 1952  O   HOH A 413      23.883  10.537  25.826  1.00 41.85           O  
HETATM 1953  O   HOH A 414      10.462   0.744  21.809  1.00 42.78           O  
HETATM 1954  O   HOH A 415       4.654   1.931  19.547  1.00 47.39           O  
HETATM 1955  O   HOH A 416      28.943   6.070   2.852  1.00 40.22           O  
HETATM 1956  O   HOH A 417      -0.516  -3.603  22.978  1.00 47.57           O  
HETATM 1957  O   HOH A 418      38.073   0.875  15.848  1.00 46.19           O  
HETATM 1958  O   HOH A 419      24.677   8.153  19.058  1.00 39.51           O  
HETATM 1959  O   HOH A 420      20.860  -4.355  29.544  1.00 42.38           O  
HETATM 1960  O   HOH A 421      16.142  16.401  -0.712  1.00 48.87           O  
HETATM 1961  O   HOH A 422      18.238  10.027  22.139  1.00 39.64           O  
HETATM 1962  O   HOH A 423      19.601   6.715   7.870  1.00 30.09           O  
HETATM 1963  O   HOH A 424      29.167   4.156  11.468  1.00 31.24           O  
HETATM 1964  O   HOH A 425      16.122 -12.024  20.713  1.00 49.82           O  
HETATM 1965  O   HOH A 426      23.412  -7.535  20.174  1.00 31.20           O  
HETATM 1966  O   HOH A 427      32.125  11.024  12.958  1.00 38.43           O  
HETATM 1967  O   HOH A 428      27.575 -13.222  18.411  1.00 44.11           O  
HETATM 1968  O   HOH A 429      20.393  13.448  12.098  1.00 48.15           O  
HETATM 1969  O   HOH A 430      14.642   6.886  15.742  1.00 34.55           O  
HETATM 1970  O   HOH A 431       9.712 -13.585  12.009  1.00 46.38           O  
HETATM 1971  O   HOH A 432      26.003   2.192   2.453  1.00 49.82           O  
HETATM 1972  O   HOH A 433      34.334 -11.783  32.052  1.00 43.64           O  
HETATM 1973  O   HOH A 434      11.718  -5.164  29.163  1.00 53.58           O  
HETATM 1974  O   HOH A 435      19.843   1.588  -0.115  1.00 49.17           O  
HETATM 1975  O   HOH A 436      18.818 -16.759  26.232  1.00 55.06           O  
HETATM 1976  O   HOH A 437      27.949  -3.498   5.699  1.00 47.65           O  
HETATM 1977  O   HOH A 438      25.767  11.237   0.042  1.00 49.63           O  
HETATM 1978  O   HOH A 439      34.955  -7.872  12.937  1.00 44.83           O  
HETATM 1979  O   HOH A 440      21.114   1.014  24.317  1.00 31.59           O  
HETATM 1980  O   HOH A 441      45.339  -7.071  20.192  1.00 52.38           O  
HETATM 1981  O   HOH A 442      18.300  -3.434  29.669  1.00 42.14           O  
HETATM 1982  O   HOH A 443      39.147  10.929  19.115  1.00 48.75           O  
HETATM 1983  O   HOH A 444      -2.446   8.930   3.873  1.00 39.01           O  
HETATM 1984  O   HOH A 445      30.521  20.269  21.145  1.00 62.89           O  
HETATM 1985  O   HOH A 446       2.553  14.418   0.314  1.00 52.56           O  
HETATM 1986  O   HOH A 447      15.488  18.290  16.764  1.00 60.78           O  
HETATM 1987  O   HOH A 448       8.595 -11.395  12.961  1.00 45.22           O  
HETATM 1988  O   HOH A 449      16.037  -7.505  -0.589  1.00 57.27           O  
HETATM 1989  O   HOH A 450       5.283   8.921  -5.009  1.00 49.43           O  
HETATM 1990  O   HOH A 451      34.988  -3.294   8.363  1.00 44.73           O  
HETATM 1991  O   HOH A 452      17.113  17.026   6.458  1.00 50.06           O  
HETATM 1992  O   HOH A 453      10.592  13.527  11.205  1.00 57.70           O  
HETATM 1993  O   HOH A 454      33.868 -12.829  20.640  1.00 55.40           O  
HETATM 1994  O   HOH A 455      25.169 -14.651  18.138  1.00 54.69           O  
HETATM 1995  O   HOH A 456      20.257  18.928  21.850  1.00 57.09           O  
HETATM 1996  O   HOH A 457      22.638  -4.104  31.915  1.00 50.96           O  
HETATM 1997  O   HOH A 458      -3.488  -8.716   6.385  1.00 66.58           O  
HETATM 1998  O   HOH A 459      17.299 -15.989  23.782  1.00 50.63           O  
HETATM 1999  O   HOH A 460      34.847  11.102  13.664  1.00 49.44           O  
HETATM 2000  O   HOH A 461      18.368  -8.156   0.800  1.00 56.48           O  
HETATM 2001  O   HOH A 462      16.329  11.240  -1.829  1.00 55.76           O  
HETATM 2002  O   HOH A 463      15.647 -17.279  -2.344  1.00 46.40           O  
HETATM 2003  O   HOH A 464      21.590 -20.042  20.529  1.00 50.54           O  
HETATM 2004  O   HOH A 465       6.941   0.862   5.933  1.00 48.83           O  
HETATM 2005  O   HOH A 466       4.764   1.025   4.429  1.00 55.25           O  
CONECT 1926 1927 1928                                                           
CONECT 1927 1926                                                                
CONECT 1928 1926 1929                                                           
CONECT 1929 1928 1930                                                           
CONECT 1930 1929 1931                                                           
CONECT 1931 1930 1932                                                           
CONECT 1932 1931                                                                
CONECT 1933 1934 1935                                                           
CONECT 1934 1933                                                                
CONECT 1935 1933 1936                                                           
CONECT 1936 1935 1937                                                           
CONECT 1937 1936 1938                                                           
CONECT 1938 1937 1939                                                           
CONECT 1939 1938                                                                
MASTER      319    0    2    9    0    0    0    6 2004    1   14   22          
END                                                                             
