# Supplementary material for: Rationally seeded computational protein design of ɑ-helical barrels
Source: Nat Chem Biol. 2024 Jun 20;20(8):991–9. doi: 10.1038/s41589-024-01642-0 (PMC11288890; doi:10.1038/s41589-024-01642-0)
Supplement: Supplementary file 7 — PDB files and AlphaFold2 models used for making the figure. [file 41589_2024_1642_MOESM7_ESM.zip › KIA_RP_RSPD_NatChemBiol_data_Figure4/panel_a/8QAF_scapCC8_AIIA_submitted.pdb]

HEADER    DE NOVO PROTEIN                         22-AUG-23   8QAF              
TITLE     X-RAY CRYSTAL STRUCTURE OF A DE NOVO DESIGNED SINGLE-CHAIN            
TITLE    2 ANTIPARALLEL 8-HELIX COILED-COIL ALPHA-HELICAL BARREL, SC-APCC-8     
COMPND    MOL_ID: 1;                                                            
COMPND   2 MOLECULE: SC-APCC-8;                                                 
COMPND   3 CHAIN: A;                                                            
COMPND   4 ENGINEERED: YES                                                      
SOURCE    MOL_ID: 1;                                                            
SOURCE   2 ORGANISM_SCIENTIFIC: SYNTHETIC CONSTRUCT;                            
SOURCE   3 ORGANISM_TAXID: 32630;                                               
SOURCE   4 EXPRESSION_SYSTEM: ESCHERICHIA COLI;                                 
SOURCE   5 EXPRESSION_SYSTEM_TAXID: 562                                         
KEYWDS    COILED COIL, 8-HELIX ANTI-PARALLEL ALPHA-HELICAL BARREL, DE NOVO      
KEYWDS   2 PROTEIN DESIGN, DE NOVO PROTEIN                                      
EXPDTA    X-RAY DIFFRACTION                                                     
AUTHOR    K.I.ALBANESE,R.PETRENAS,D.N.WOOLFSON                                  
JRNL        AUTH   K.I.ALBANESE,R.PETRENAS,D.N.WOOLFSON                         
JRNL        TITL   X-RAY CRYSTAL STRUCTURE OF A DE NOVO DESIGNED SINGLE-CHAIN   
JRNL        TITL 2 ANTIPARALLEL 8-HELIX COILED-COIL ALPHA-HELICAL BARREL,       
JRNL        TITL 3 SC-APCC-8                                                    
JRNL        REF    TO BE PUBLISHED                                              
JRNL        REFN                                                                
REMARK   2                                                                      
REMARK   2 RESOLUTION.    2.00 ANGSTROMS.                                       
REMARK   3                                                                      
REMARK   3 REFINEMENT.                                                          
REMARK   3   PROGRAM     : PHENIX 1.19.2_4158                                   
REMARK   3   AUTHORS     : PAUL ADAMS,PAVEL AFONINE,VINCENT CHEN,IAN            
REMARK   3               : DAVIS,KRESHNA GOPAL,RALF GROSSE-KUNSTLEVE,           
REMARK   3               : LI-WEI HUNG,ROBERT IMMORMINO,TOM IOERGER,            
REMARK   3               : AIRLIE MCCOY,ERIK MCKEE,NIGEL MORIARTY,              
REMARK   3               : REETAL PAI,RANDY READ,JANE RICHARDSON,               
REMARK   3               : DAVID RICHARDSON,TOD ROMO,JIM SACCHETTINI,           
REMARK   3               : NICHOLAS SAUTER,JACOB SMITH,LAURENT                  
REMARK   3               : STORONI,TOM TERWILLIGER,PETER ZWART                  
REMARK   3                                                                      
REMARK   3    REFINEMENT TARGET : GEOSTD + MONOMER LIBRARY + CDL V1.2           
REMARK   3                                                                      
REMARK   3  DATA USED IN REFINEMENT.                                            
REMARK   3   RESOLUTION RANGE HIGH (ANGSTROMS) : 2.00                           
REMARK   3   RESOLUTION RANGE LOW  (ANGSTROMS) : 37.66                          
REMARK   3   MIN(FOBS/SIGMA_FOBS)              : 1.360                          
REMARK   3   COMPLETENESS FOR RANGE        (%) : 99.6                           
REMARK   3   NUMBER OF REFLECTIONS             : 5271                           
REMARK   3                                                                      
REMARK   3  FIT TO DATA USED IN REFINEMENT.                                     
REMARK   3   R VALUE     (WORKING + TEST SET) : 0.249                           
REMARK   3   R VALUE            (WORKING SET) : 0.249                           
REMARK   3   FREE R VALUE                     : 0.252                           
REMARK   3   FREE R VALUE TEST SET SIZE   (%) : 4.700                           
REMARK   3   FREE R VALUE TEST SET COUNT      : 248                             
REMARK   3                                                                      
REMARK   3  FIT TO DATA USED IN REFINEMENT (IN BINS).                           
REMARK   3   BIN  RESOLUTION RANGE  COMPL.    NWORK NFREE   RWORK  RFREE        
REMARK   3     1 37.6600 -  2.5200    0.99     2580   126  0.2589 0.2322        
REMARK   3     2  2.5200 -  2.0000    1.00     2443   122  0.2113 0.3434        
REMARK   3                                                                      
REMARK   3  BULK SOLVENT MODELLING.                                             
REMARK   3   METHOD USED        : FLAT BULK SOLVENT MODEL                       
REMARK   3   SOLVENT RADIUS     : 1.11                                          
REMARK   3   SHRINKAGE RADIUS   : 0.90                                          
REMARK   3   K_SOL              : NULL                                          
REMARK   3   B_SOL              : NULL                                          
REMARK   3                                                                      
REMARK   3  ERROR ESTIMATES.                                                    
REMARK   3   COORDINATE ERROR (MAXIMUM-LIKELIHOOD BASED)     : 0.280            
REMARK   3   PHASE ERROR (DEGREES, MAXIMUM-LIKELIHOOD BASED) : 22.629           
REMARK   3                                                                      
REMARK   3  B VALUES.                                                           
REMARK   3   FROM WILSON PLOT           (A**2) : 35.05                          
REMARK   3   MEAN B VALUE      (OVERALL, A**2) : 41.25                          
REMARK   3   OVERALL ANISOTROPIC B VALUE.                                       
REMARK   3    B11 (A**2) : NULL                                                 
REMARK   3    B22 (A**2) : NULL                                                 
REMARK   3    B33 (A**2) : NULL                                                 
REMARK   3    B12 (A**2) : NULL                                                 
REMARK   3    B13 (A**2) : NULL                                                 
REMARK   3    B23 (A**2) : NULL                                                 
REMARK   3                                                                      
REMARK   3  TWINNING INFORMATION.                                               
REMARK   3   FRACTION: NULL                                                     
REMARK   3   OPERATOR: NULL                                                     
REMARK   3                                                                      
REMARK   3  DEVIATIONS FROM IDEAL VALUES.                                       
REMARK   3                 RMSD          COUNT                                  
REMARK   3   BOND      :  0.006            375                                  
REMARK   3   ANGLE     :  0.573            515                                  
REMARK   3   CHIRALITY :  0.044             73                                  
REMARK   3   PLANARITY :  0.004             60                                  
REMARK   3   DIHEDRAL  :  3.279             59                                  
REMARK   3                                                                      
REMARK   3  TLS DETAILS                                                         
REMARK   3   NUMBER OF TLS GROUPS  : 1                                          
REMARK   3   TLS GROUP : 1                                                      
REMARK   3    SELECTION: (CHAIN 'A' AND RESID 0 THROUGH 64)                     
REMARK   3    ORIGIN FOR THE GROUP (A):  44.0711  16.6108  12.7104              
REMARK   3    T TENSOR                                                          
REMARK   3      T11:   0.2035 T22:   0.1973                                     
REMARK   3      T33:   0.4914 T12:  -0.0420                                     
REMARK   3      T13:  -0.0085 T23:   0.0175                                     
REMARK   3    L TENSOR                                                          
REMARK   3      L11:   3.5866 L22:   3.9321                                     
REMARK   3      L33:   6.2262 L12:  -0.6004                                     
REMARK   3      L13:  -1.1778 L23:   1.1455                                     
REMARK   3    S TENSOR                                                          
REMARK   3      S11:  -0.0207 S12:  -0.0665 S13:  -0.4944                       
REMARK   3      S21:   0.0041 S22:  -0.0972 S23:   0.3620                       
REMARK   3      S31:  -0.0042 S32:  -0.1841 S33:   0.1640                       
REMARK   3                                                                      
REMARK   3  NCS DETAILS                                                         
REMARK   3   NUMBER OF NCS GROUPS : NULL                                        
REMARK   3                                                                      
REMARK   3  OTHER REFINEMENT REMARKS: NULL                                      
REMARK   4                                                                      
REMARK   4 8QAF COMPLIES WITH FORMAT V. 3.30, 13-JUL-11                         
REMARK 100                                                                      
REMARK 100 THIS ENTRY HAS BEEN PROCESSED BY PDBE ON 22-AUG-23.                  
REMARK 100 THE DEPOSITION ID IS D_1292132825.                                   
REMARK 200                                                                      
REMARK 200 EXPERIMENTAL DETAILS                                                 
REMARK 200  EXPERIMENT TYPE                : X-RAY DIFFRACTION                  
REMARK 200  DATE OF DATA COLLECTION        : 25-MAY-23                          
REMARK 200  TEMPERATURE           (KELVIN) : 100                                
REMARK 200  PH                             : 8.5                                
REMARK 200  NUMBER OF CRYSTALS USED        : 1                                  
REMARK 200                                                                      
REMARK 200  SYNCHROTRON              (Y/N) : Y                                  
REMARK 200  RADIATION SOURCE               : DIAMOND                            
REMARK 200  BEAMLINE                       : I24                                
REMARK 200  X-RAY GENERATOR MODEL          : NULL                               
REMARK 200  MONOCHROMATIC OR LAUE    (M/L) : M                                  
REMARK 200  WAVELENGTH OR RANGE        (A) : 0.999                              
REMARK 200  MONOCHROMATOR                  : NULL                               
REMARK 200  OPTICS                         : NULL                               
REMARK 200                                                                      
REMARK 200  DETECTOR TYPE                  : PIXEL                              
REMARK 200  DETECTOR MANUFACTURER          : DECTRIS PILATUS 6M                 
REMARK 200  INTENSITY-INTEGRATION SOFTWARE : AUTOPROCESS                        
REMARK 200  DATA SCALING SOFTWARE          : AUTOPROCESS                        
REMARK 200                                                                      
REMARK 200  NUMBER OF UNIQUE REFLECTIONS   : 5290                               
REMARK 200  RESOLUTION RANGE HIGH      (A) : 2.000                              
REMARK 200  RESOLUTION RANGE LOW       (A) : 37.660                             
REMARK 200  REJECTION CRITERIA  (SIGMA(I)) : NULL                               
REMARK 200                                                                      
REMARK 200 OVERALL.                                                             
REMARK 200  COMPLETENESS FOR RANGE     (%) : 99.6                               
REMARK 200  DATA REDUNDANCY                : 2.000                              
REMARK 200  R MERGE                    (I) : 0.01179                            
REMARK 200  R SYM                      (I) : NULL                               
REMARK 200  <I/SIGMA(I)> FOR THE DATA SET  : 15.0600                            
REMARK 200                                                                      
REMARK 200 IN THE HIGHEST RESOLUTION SHELL.                                     
REMARK 200  HIGHEST RESOLUTION SHELL, RANGE HIGH (A) : 2.00                     
REMARK 200  HIGHEST RESOLUTION SHELL, RANGE LOW  (A) : 2.07                     
REMARK 200  COMPLETENESS FOR SHELL     (%) : 100.0                              
REMARK 200  DATA REDUNDANCY IN SHELL       : NULL                               
REMARK 200  R MERGE FOR SHELL          (I) : 0.09224                            
REMARK 200  R SYM FOR SHELL            (I) : NULL                               
REMARK 200  <I/SIGMA(I)> FOR SHELL         : 5.240                              
REMARK 200                                                                      
REMARK 200 DIFFRACTION PROTOCOL: SINGLE WAVELENGTH                              
REMARK 200 METHOD USED TO DETERMINE THE STRUCTURE: AB INITIO PHASING            
REMARK 200 SOFTWARE USED: ARCIMBOLDO                                            
REMARK 200 STARTING MODEL: NULL                                                 
REMARK 200                                                                      
REMARK 200 REMARK: NULL                                                         
REMARK 280                                                                      
REMARK 280 CRYSTAL                                                              
REMARK 280 SOLVENT CONTENT, VS   (%): 33.86                                     
REMARK 280 MATTHEWS COEFFICIENT, VM (ANGSTROMS**3/DA): 1.86                     
REMARK 280                                                                      
REMARK 280 CRYSTALLIZATION CONDITIONS: 0.2 M SODIUM FORMATE, 0.1 M BIS TRIS     
REMARK 280  PROPANE, PH 8.5, 20 % W/V PEG 3350, VAPOR DIFFUSION, SITTING        
REMARK 280  DROP, TEMPERATURE 293K                                              
REMARK 290                                                                      
REMARK 290 CRYSTALLOGRAPHIC SYMMETRY                                            
REMARK 290 SYMMETRY OPERATORS FOR SPACE GROUP: P 4 21 2                         
REMARK 290                                                                      
REMARK 290      SYMOP   SYMMETRY                                                
REMARK 290     NNNMMM   OPERATOR                                                
REMARK 290       1555   X,Y,Z                                                   
REMARK 290       2555   -X,-Y,Z                                                 
REMARK 290       3555   -Y+1/2,X+1/2,Z                                          
REMARK 290       4555   Y+1/2,-X+1/2,Z                                          
REMARK 290       5555   -X+1/2,Y+1/2,-Z                                         
REMARK 290       6555   X+1/2,-Y+1/2,-Z                                         
REMARK 290       7555   Y,X,-Z                                                  
REMARK 290       8555   -Y,-X,-Z                                                
REMARK 290                                                                      
REMARK 290     WHERE NNN -> OPERATOR NUMBER                                     
REMARK 290           MMM -> TRANSLATION VECTOR                                  
REMARK 290                                                                      
REMARK 290 CRYSTALLOGRAPHIC SYMMETRY TRANSFORMATIONS                            
REMARK 290 THE FOLLOWING TRANSFORMATIONS OPERATE ON THE ATOM/HETATM             
REMARK 290 RECORDS IN THIS ENTRY TO PRODUCE CRYSTALLOGRAPHICALLY                
REMARK 290 RELATED MOLECULES.                                                   
REMARK 290   SMTRY1   1  1.000000  0.000000  0.000000        0.00000            
REMARK 290   SMTRY2   1  0.000000  1.000000  0.000000        0.00000            
REMARK 290   SMTRY3   1  0.000000  0.000000  1.000000        0.00000            
REMARK 290   SMTRY1   2 -1.000000  0.000000  0.000000        0.00000            
REMARK 290   SMTRY2   2  0.000000 -1.000000  0.000000        0.00000            
REMARK 290   SMTRY3   2  0.000000  0.000000  1.000000        0.00000            
REMARK 290   SMTRY1   3  0.000000 -1.000000  0.000000       25.00100            
REMARK 290   SMTRY2   3  1.000000  0.000000  0.000000       25.00100            
REMARK 290   SMTRY3   3  0.000000  0.000000  1.000000        0.00000            
REMARK 290   SMTRY1   4  0.000000  1.000000  0.000000       25.00100            
REMARK 290   SMTRY2   4 -1.000000  0.000000  0.000000       25.00100            
REMARK 290   SMTRY3   4  0.000000  0.000000  1.000000        0.00000            
REMARK 290   SMTRY1   5 -1.000000  0.000000  0.000000       25.00100            
REMARK 290   SMTRY2   5  0.000000  1.000000  0.000000       25.00100            
REMARK 290   SMTRY3   5  0.000000  0.000000 -1.000000        0.00000            
REMARK 290   SMTRY1   6  1.000000  0.000000  0.000000       25.00100            
REMARK 290   SMTRY2   6  0.000000 -1.000000  0.000000       25.00100            
REMARK 290   SMTRY3   6  0.000000  0.000000 -1.000000        0.00000            
REMARK 290   SMTRY1   7  0.000000  1.000000  0.000000        0.00000            
REMARK 290   SMTRY2   7  1.000000  0.000000  0.000000        0.00000            
REMARK 290   SMTRY3   7  0.000000  0.000000 -1.000000        0.00000            
REMARK 290   SMTRY1   8  0.000000 -1.000000  0.000000        0.00000            
REMARK 290   SMTRY2   8 -1.000000  0.000000  0.000000        0.00000            
REMARK 290   SMTRY3   8  0.000000  0.000000 -1.000000        0.00000            
REMARK 290                                                                      
REMARK 290 REMARK: NULL                                                         
REMARK 300                                                                      
REMARK 300 BIOMOLECULE: 1                                                       
REMARK 300 SEE REMARK 350 FOR THE AUTHOR PROVIDED AND/OR PROGRAM                
REMARK 300 GENERATED ASSEMBLY INFORMATION FOR THE STRUCTURE IN                  
REMARK 300 THIS ENTRY. THE REMARK MAY ALSO PROVIDE INFORMATION ON               
REMARK 300 BURIED SURFACE AREA.                                                 
REMARK 350                                                                      
REMARK 350 COORDINATES FOR A COMPLETE MULTIMER REPRESENTING THE KNOWN           
REMARK 350 BIOLOGICALLY SIGNIFICANT OLIGOMERIZATION STATE OF THE                
REMARK 350 MOLECULE CAN BE GENERATED BY APPLYING BIOMT TRANSFORMATIONS          
REMARK 350 GIVEN BELOW.  BOTH NON-CRYSTALLOGRAPHIC AND                          
REMARK 350 CRYSTALLOGRAPHIC OPERATIONS ARE GIVEN.                               
REMARK 350                                                                      
REMARK 350 BIOMOLECULE: 1                                                       
REMARK 350 AUTHOR DETERMINED BIOLOGICAL UNIT: TETRAMERIC                        
REMARK 350 SOFTWARE DETERMINED QUATERNARY STRUCTURE: TETRAMERIC                 
REMARK 350 SOFTWARE USED: PISA                                                  
REMARK 350 TOTAL BURIED SURFACE AREA: 4360 ANGSTROM**2                          
REMARK 350 SURFACE AREA OF THE COMPLEX: 11080 ANGSTROM**2                       
REMARK 350 CHANGE IN SOLVENT FREE ENERGY: -68.0 KCAL/MOL                        
REMARK 350 APPLY THE FOLLOWING TO CHAINS: A                                     
REMARK 350   BIOMT1   1  1.000000  0.000000  0.000000        0.00000            
REMARK 350   BIOMT2   1  0.000000  1.000000  0.000000        0.00000            
REMARK 350   BIOMT3   1  0.000000  0.000000  1.000000        0.00000            
REMARK 350   BIOMT1   2 -1.000000  0.000000  0.000000      100.00400            
REMARK 350   BIOMT2   2  0.000000 -1.000000  0.000000       50.00200            
REMARK 350   BIOMT3   2  0.000000  0.000000  1.000000        0.00000            
REMARK 350   BIOMT1   3  0.000000 -1.000000  0.000000       75.00300            
REMARK 350   BIOMT2   3  1.000000  0.000000  0.000000      -25.00100            
REMARK 350   BIOMT3   3  0.000000  0.000000  1.000000        0.00000            
REMARK 350   BIOMT1   4  0.000000  1.000000  0.000000       25.00100            
REMARK 350   BIOMT2   4 -1.000000  0.000000  0.000000       75.00300            
REMARK 350   BIOMT3   4  0.000000  0.000000  1.000000        0.00000            
REMARK 465                                                                      
REMARK 465 MISSING RESIDUES                                                     
REMARK 465 THE FOLLOWING RESIDUES WERE NOT LOCATED IN THE                       
REMARK 465 EXPERIMENT. (M=MODEL NUMBER; RES=RESIDUE NAME; C=CHAIN               
REMARK 465 IDENTIFIER; SSSEQ=SEQUENCE NUMBER; I=INSERTION CODE.)                
REMARK 465                                                                      
REMARK 465   M RES C SSSEQI                                                     
REMARK 465     MET A   -20                                                      
REMARK 465     GLY A   -19                                                      
REMARK 465     SER A   -18                                                      
REMARK 465     SER A   -17                                                      
REMARK 465     HIS A   -16                                                      
REMARK 465     HIS A   -15                                                      
REMARK 465     HIS A   -14                                                      
REMARK 465     HIS A   -13                                                      
REMARK 465     HIS A   -12                                                      
REMARK 465     HIS A   -11                                                      
REMARK 465     SER A   -10                                                      
REMARK 465     SER A    -9                                                      
REMARK 465     GLY A    -8                                                      
REMARK 465     LEU A    -7                                                      
REMARK 465     VAL A    -6                                                      
REMARK 465     PRO A    -5                                                      
REMARK 465     ARG A    -4                                                      
REMARK 465     GLY A    -3                                                      
REMARK 465     SER A    -2                                                      
REMARK 465     HIS A    -1                                                      
REMARK 465     VAL A    31                                                      
REMARK 465     LYS A    32                                                      
REMARK 465     ASP A    33                                                      
REMARK 465     PRO A    34                                                      
REMARK 465     GLU A    35                                                      
REMARK 465     LEU A    36                                                      
REMARK 465     ALA A    65                                                      
REMARK 465     LYS A    66                                                      
REMARK 470                                                                      
REMARK 470 MISSING ATOM                                                         
REMARK 470 THE FOLLOWING RESIDUES HAVE MISSING ATOMS (M=MODEL NUMBER;           
REMARK 470 RES=RESIDUE NAME; C=CHAIN IDENTIFIER; SSEQ=SEQUENCE NUMBER;          
REMARK 470 I=INSERTION CODE):                                                   
REMARK 470   M RES CSSEQI  ATOMS                                                
REMARK 470     MET A   0    CB   CG   SD   CE                                   
REMARK 470     MET A   1    CB   CG   SD   CE                                   
REMARK 470     GLU A   4    CG   CD   OE1  OE2                                  
REMARK 470     GLU A   5    CD   OE1  OE2                                       
REMARK 470     GLN A   8    CG   CD   OE1  NE2                                  
REMARK 470     GLU A  11    CG   CD   OE1  OE2                                  
REMARK 470     GLU A  12    CD   OE1  OE2                                       
REMARK 470     LYS A  15    CG   CD   CE   NZ                                   
REMARK 470     LYS A  18    CG   CD   CE   NZ                                   
REMARK 470     LYS A  19    CE   NZ                                             
REMARK 470     LYS A  25    CE   NZ                                             
REMARK 470     LYS A  26    CG   CD   CE   NZ                                   
REMARK 470     GLN A  29    CG   CD   OE1  NE2                                  
REMARK 470     GLN A  30    CB   CG   CD   OE1  NE2                             
REMARK 470     LYS A  37    CB   CG   CD   CE   NZ                              
REMARK 470     GLU A  41    CG   CD   OE1  OE2                                  
REMARK 470     GLU A  42    CG   CD   OE1  OE2                                  
REMARK 470     GLN A  45    CG   CD   OE1  NE2                                  
REMARK 470     GLU A  48    CD   OE1  OE2                                       
REMARK 470     GLU A  49    CG   CD   OE1  OE2                                  
REMARK 470     LYS A  52    CD   CE   NZ                                        
REMARK 470     LYS A  55    CD   CE   NZ                                        
REMARK 470     LYS A  56    CG   CD   CE   NZ                                   
REMARK 470     LYS A  62    CD   CE   NZ                                        
REMARK 470     LYS A  63    CG   CD   CE   NZ                                   
DBREF  8QAF A  -20    66  PDB    8QAF     8QAF           -20     66             
SEQRES   1 A   87  MET GLY SER SER HIS HIS HIS HIS HIS HIS SER SER GLY          
SEQRES   2 A   87  LEU VAL PRO ARG GLY SER HIS MET MET ALA ILE GLU GLU          
SEQRES   3 A   87  ILE ALA GLN ALA ILE GLU GLU ILE ALA LYS ALA ILE LYS          
SEQRES   4 A   87  LYS ILE ALA TRP ALA ILE LYS LYS ILE ALA GLN GLN VAL          
SEQRES   5 A   87  LYS ASP PRO GLU LEU LYS ALA ALA ILE GLU GLU ILE ALA          
SEQRES   6 A   87  GLN ALA ILE GLU GLU ILE ALA LYS ALA ILE LYS LYS ILE          
SEQRES   7 A   87  ALA TRP ALA ILE LYS LYS ILE ALA LYS                          
FORMUL   2  HOH   *14(H2 O)                                                     
HELIX    1 AA1 MET A    0  GLN A   30  1                                  31    
HELIX    2 AA2 ALA A   38  ILE A   64  1                                  27    
CRYST1   50.002   50.002   57.249  90.00  90.00  90.00 P 4 21 2      8          
ORIGX1      1.000000  0.000000  0.000000        0.00000                         
ORIGX2      0.000000  1.000000  0.000000        0.00000                         
ORIGX3      0.000000  0.000000  1.000000        0.00000                         
SCALE1      0.019999  0.000000  0.000000        0.00000                         
SCALE2      0.000000  0.019999  0.000000        0.00000                         
SCALE3      0.000000  0.000000  0.017468        0.00000                         
ATOM      1  N   MET A   0      38.237  24.675  35.300  1.00 81.83           N  
ANISOU    1  N   MET A   0    11349  11342   8401    254   2466    113       N  
ATOM      2  CA  MET A   0      37.558  23.430  34.990  1.00 68.41           C  
ANISOU    2  CA  MET A   0     9390   9641   6960    206   2635    391       C  
ATOM      3  C   MET A   0      36.931  23.426  33.610  1.00 64.00           C  
ANISOU    3  C   MET A   0     8513   8904   6899    216   2600    345       C  
ATOM      4  O   MET A   0      37.359  22.685  32.723  1.00 59.66           O  
ANISOU    4  O   MET A   0     7823   8237   6610    114   2414    487       O  
ATOM      5  N   MET A   1      35.908  24.264  33.430  1.00 65.68           N  
ANISOU    5  N   MET A   1     8616   9112   7228    367   2773    137       N  
ATOM      6  CA  MET A   1      35.242  24.339  32.144  1.00 62.55           C  
ANISOU    6  CA  MET A   1     7912   8594   7262    423   2719     77       C  
ATOM      7  C   MET A   1      36.120  24.901  31.044  1.00 54.48           C  
ANISOU    7  C   MET A   1     6965   7358   6378    419   2363    -15       C  
ATOM      8  O   MET A   1      35.930  24.576  29.869  1.00 56.89           O  
ANISOU    8  O   MET A   1     7042   7560   7013    404   2237     22       O  
ATOM      9  N   ALA A   2      37.086  25.754  31.399  1.00 55.32           N  
ANISOU    9  N   ALA A   2     7393   7401   6224    411   2208   -149       N  
ATOM     10  CA  ALA A   2      37.964  26.328  30.383  1.00 54.52           C  
ANISOU   10  CA  ALA A   2     7380   7092   6242    365   1911   -238       C  
ATOM     11  C   ALA A   2      38.858  25.265  29.751  1.00 52.56           C  
ANISOU   11  C   ALA A   2     7013   6826   6130    182   1692    -32       C  
ATOM     12  O   ALA A   2      39.051  25.252  28.529  1.00 47.57           O  
ANISOU   12  O   ALA A   2     6270   6045   5757    163   1527    -29       O  
ATOM     13  CB  ALA A   2      38.804  27.452  30.991  1.00 56.65           C  
ANISOU   13  CB  ALA A   2     8012   7308   6202    336   1825   -452       C  
ATOM     14  N   ILE A   3      39.415  24.362  30.560  1.00 54.16           N  
ANISOU   14  N   ILE A   3     7257   7177   6144     75   1691    145       N  
ATOM     15  CA  ILE A   3      40.296  23.341  30.000  1.00 51.81           C  
ANISOU   15  CA  ILE A   3     6864   6852   5970    -48   1490    337       C  
ATOM     16  C   ILE A   3      39.497  22.362  29.145  1.00 46.27           C  
ANISOU   16  C   ILE A   3     5883   6069   5628    -59   1572    481       C  
ATOM     17  O   ILE A   3      39.974  21.893  28.102  1.00 44.88           O  
ANISOU   17  O   ILE A   3     5595   5778   5678   -120   1394    535       O  
ATOM     18  CB  ILE A   3      41.072  22.630  31.122  1.00 55.97           C  
ANISOU   18  CB  ILE A   3     7530   7557   6178    -98   1461    506       C  
ATOM     19  CG1 ILE A   3      42.267  23.477  31.553  1.00 63.30           C  
ANISOU   19  CG1 ILE A   3     8665   8572   6815   -148   1237    336       C  
ATOM     20  CG2 ILE A   3      41.566  21.269  30.663  1.00 52.62           C  
ANISOU   20  CG2 ILE A   3     6980   7092   5921   -154   1361    765       C  
ATOM     21  CD1 ILE A   3      43.012  22.904  32.737  1.00 71.00           C  
ANISOU   21  CD1 ILE A   3     9778   9786   7413   -150   1171    473       C  
ATOM     22  N   GLU A   4      38.261  22.061  29.560  1.00 52.64           N  
ANISOU   22  N   GLU A   4     6561   6948   6492    -16   1853    520       N  
ATOM     23  CA  GLU A   4      37.377  21.229  28.746  1.00 49.62           C  
ANISOU   23  CA  GLU A   4     5878   6510   6465    -64   1940    596       C  
ATOM     24  C   GLU A   4      37.033  21.913  27.427  1.00 46.14           C  
ANISOU   24  C   GLU A   4     5280   5963   6286     22   1790    418       C  
ATOM     25  O   GLU A   4      36.952  21.256  26.383  1.00 42.39           O  
ANISOU   25  O   GLU A   4     4618   5404   6085    -46   1684    460       O  
ATOM     26  CB  GLU A   4      36.104  20.898  29.526  1.00 56.13           C  
ANISOU   26  CB  GLU A   4     6566   7475   7285    -62   2299    636       C  
ATOM     27  N   GLU A   5      36.832  23.235  27.448  1.00 48.58           N  
ANISOU   27  N   GLU A   5     5699   6262   6498    186   1781    216       N  
ATOM     28  CA  GLU A   5      36.592  23.948  26.196  1.00 43.70           C  
ANISOU   28  CA  GLU A   5     5004   5520   6080    308   1624     78       C  
ATOM     29  C   GLU A   5      37.801  23.854  25.274  1.00 37.43           C  
ANISOU   29  C   GLU A   5     4314   4572   5334    199   1345    116       C  
ATOM     30  O   GLU A   5      37.653  23.699  24.056  1.00 37.94           O  
ANISOU   30  O   GLU A   5     4238   4557   5621    217   1212    106       O  
ATOM     31  CB  GLU A   5      36.239  25.411  26.472  1.00 43.98           C  
ANISOU   31  CB  GLU A   5     5220   5515   5974    528   1684   -126       C  
ATOM     32  CG  GLU A   5      34.799  25.622  26.930  1.00 48.45           C  
ANISOU   32  CG  GLU A   5     5582   6238   6588    722   1947   -209       C  
ATOM     33  N   ILE A   6      39.008  23.959  25.833  1.00 36.90           N  
ANISOU   33  N   ILE A   6     4478   4494   5047     88   1254    145       N  
ATOM     34  CA  ILE A   6      40.206  23.858  25.007  1.00 34.61           C  
ANISOU   34  CA  ILE A   6     4248   4101   4802    -26   1017    169       C  
ATOM     35  C   ILE A   6      40.286  22.483  24.352  1.00 33.24           C  
ANISOU   35  C   ILE A   6     3860   3923   4846   -113    960    333       C  
ATOM     36  O   ILE A   6      40.612  22.366  23.166  1.00 32.85           O  
ANISOU   36  O   ILE A   6     3748   3772   4962   -136    812    320       O  
ATOM     37  CB  ILE A   6      41.465  24.167  25.840  1.00 35.55           C  
ANISOU   37  CB  ILE A   6     4588   4279   4640   -137    928    149       C  
ATOM     38  CG1 ILE A   6      41.539  25.664  26.171  1.00 36.34           C  
ANISOU   38  CG1 ILE A   6     4942   4305   4560    -97    948    -72       C  
ATOM     39  CG2 ILE A   6      42.736  23.731  25.092  1.00 33.36           C  
ANISOU   39  CG2 ILE A   6     4279   3969   4428   -268    712    206       C  
ATOM     40  CD1 ILE A   6      42.358  25.967  27.417  1.00 38.09           C  
ANISOU   40  CD1 ILE A   6     5361   4662   4449   -196    928   -138       C  
ATOM     41  N   ALA A   7      39.989  21.420  25.110  1.00 34.37           N  
ANISOU   41  N   ALA A   7     3924   4156   4981   -165   1097    490       N  
ATOM     42  CA  ALA A   7      40.075  20.072  24.545  1.00 38.37           C  
ANISOU   42  CA  ALA A   7     4279   4602   5697   -257   1068    639       C  
ATOM     43  C   ALA A   7      39.066  19.882  23.416  1.00 33.19           C  
ANISOU   43  C   ALA A   7     3386   3886   5339   -246   1075    560       C  
ATOM     44  O   ALA A   7      39.398  19.310  22.364  1.00 32.17           O  
ANISOU   44  O   ALA A   7     3178   3659   5387   -300    938    569       O  
ATOM     45  CB  ALA A   7      39.859  19.018  25.639  1.00 35.63           C  
ANISOU   45  CB  ALA A   7     3952   4316   5270   -316   1258    839       C  
ATOM     46  N   GLN A   8      37.830  20.360  23.618  1.00 38.39           N  
ANISOU   46  N   GLN A   8     3915   4630   6043   -163   1228    465       N  
ATOM     47  CA  GLN A   8      36.802  20.284  22.583  1.00 35.37           C  
ANISOU   47  CA  GLN A   8     3261   4258   5918   -124   1204    358       C  
ATOM     48  C   GLN A   8      37.220  21.035  21.324  1.00 36.96           C  
ANISOU   48  C   GLN A   8     3522   4365   6156    -20    959    247       C  
ATOM     49  O   GLN A   8      36.980  20.566  20.204  1.00 34.80           O  
ANISOU   49  O   GLN A   8     3088   4062   6072    -45    839    209       O  
ATOM     50  CB  GLN A   8      35.474  20.845  23.112  1.00 37.67           C  
ANISOU   50  CB  GLN A   8     3385   4709   6218      2   1404    256       C  
ATOM     51  N   ALA A   9      37.828  22.213  21.487  1.00 35.07           N  
ANISOU   51  N   ALA A   9     3534   4068   5721     84    896    186       N  
ATOM     52  CA  ALA A   9      38.299  22.967  20.330  1.00 34.31           C  
ANISOU   52  CA  ALA A   9     3557   3850   5631    162    702    109       C  
ATOM     53  C   ALA A   9      39.418  22.227  19.605  1.00 32.18           C  
ANISOU   53  C   ALA A   9     3318   3499   5409      4    554    184       C  
ATOM     54  O   ALA A   9      39.475  22.231  18.369  1.00 28.84           O  
ANISOU   54  O   ALA A   9     2864   3015   5081     32    416    145       O  
ATOM     55  CB  ALA A   9      38.776  24.357  20.764  1.00 33.63           C  
ANISOU   55  CB  ALA A   9     3776   3674   5327    249    709     28       C  
ATOM     56  N   ILE A  10      40.332  21.616  20.359  1.00 28.81           N  
ANISOU   56  N   ILE A  10     2962   3090   4896   -134    577    290       N  
ATOM     57  CA  ILE A  10      41.423  20.868  19.742  1.00 31.36           C  
ANISOU   57  CA  ILE A  10     3290   3357   5266   -243    452    356       C  
ATOM     58  C   ILE A  10      40.887  19.643  19.009  1.00 31.47           C  
ANISOU   58  C   ILE A  10     3101   3341   5516   -287    447    392       C  
ATOM     59  O   ILE A  10      41.403  19.272  17.947  1.00 28.71           O  
ANISOU   59  O   ILE A  10     2734   2922   5251   -316    326    370       O  
ATOM     60  CB  ILE A  10      42.482  20.501  20.802  1.00 28.72           C  
ANISOU   60  CB  ILE A  10     3056   3086   4769   -322    462    462       C  
ATOM     61  CG1 ILE A  10      43.153  21.794  21.284  1.00 31.48           C  
ANISOU   61  CG1 ILE A  10     3605   3464   4892   -329    425    364       C  
ATOM     62  CG2 ILE A  10      43.563  19.571  20.231  1.00 30.42           C  
ANISOU   62  CG2 ILE A  10     3233   3271   5056   -386    350    539       C  
ATOM     63  CD1 ILE A  10      44.117  21.616  22.405  1.00 33.72           C  
ANISOU   63  CD1 ILE A  10     3968   3874   4968   -393    403    424       C  
ATOM     64  N   GLU A  11      39.840  19.000  19.551  1.00 29.05           N  
ANISOU   64  N   GLU A  11     2640   3083   5313   -314    595    427       N  
ATOM     65  CA  GLU A  11      39.195  17.918  18.809  1.00 31.08           C  
ANISOU   65  CA  GLU A  11     2696   3300   5813   -399    598    411       C  
ATOM     66  C   GLU A  11      38.651  18.409  17.472  1.00 31.71           C  
ANISOU   66  C   GLU A  11     2664   3398   5987   -316    447    248       C  
ATOM     67  O   GLU A  11      38.750  17.704  16.461  1.00 29.99           O  
ANISOU   67  O   GLU A  11     2375   3120   5899   -379    345    200       O  
ATOM     68  CB  GLU A  11      38.063  17.274  19.641  1.00 31.99           C  
ANISOU   68  CB  GLU A  11     2646   3479   6030   -485    819    455       C  
ATOM     69  N   GLU A  12      38.038  19.602  17.445  1.00 30.45           N  
ANISOU   69  N   GLU A  12     2504   3319   5747   -150    432    158       N  
ATOM     70  CA  GLU A  12      37.516  20.119  16.184  1.00 31.66           C  
ANISOU   70  CA  GLU A  12     2581   3502   5946    -14    269     30       C  
ATOM     71  C   GLU A  12      38.643  20.396  15.193  1.00 28.86           C  
ANISOU   71  C   GLU A  12     2441   3026   5499     -7    108     35       C  
ATOM     72  O   GLU A  12      38.471  20.216  13.978  1.00 29.44           O  
ANISOU   72  O   GLU A  12     2457   3104   5624     28    -35    -41       O  
ATOM     73  CB  GLU A  12      36.706  21.394  16.425  1.00 38.50           C  
ANISOU   73  CB  GLU A  12     3455   4449   6723    224    294    -43       C  
ATOM     74  CG  GLU A  12      35.384  21.151  17.130  1.00 43.13           C  
ANISOU   74  CG  GLU A  12     3745   5215   7426    251    450    -93       C  
ATOM     75  N   ILE A  13      39.785  20.882  15.691  1.00 27.98           N  
ANISOU   75  N   ILE A  13     2569   2832   5231    -46    134    108       N  
ATOM     76  CA  ILE A  13      40.934  21.130  14.829  1.00 27.44           C  
ANISOU   76  CA  ILE A  13     2678   2671   5079    -81     28    112       C  
ATOM     77  C   ILE A  13      41.434  19.830  14.210  1.00 28.49           C  
ANISOU   77  C   ILE A  13     2708   2782   5334   -200    -20    129       C  
ATOM     78  O   ILE A  13      41.777  19.787  13.021  1.00 29.25           O  
ANISOU   78  O   ILE A  13     2846   2844   5423   -188   -123     78       O  
ATOM     79  CB  ILE A  13      42.050  21.841  15.620  1.00 28.19           C  
ANISOU   79  CB  ILE A  13     2986   2723   5001   -148     78    158       C  
ATOM     80  CG1 ILE A  13      41.664  23.307  15.862  1.00 26.53           C  
ANISOU   80  CG1 ILE A  13     2964   2458   4656    -23    111    100       C  
ATOM     81  CG2 ILE A  13      43.363  21.753  14.871  1.00 25.16           C  
ANISOU   81  CG2 ILE A  13     2698   2290   4570   -250      8    168       C  
ATOM     82  CD1 ILE A  13      42.539  24.034  16.871  1.00 27.58           C  
ANISOU   82  CD1 ILE A  13     3295   2563   4622   -122    177     98       C  
ATOM     83  N   ALA A  14      41.484  18.746  14.999  1.00 29.28           N  
ANISOU   83  N   ALA A  14     2707   2885   5534   -304     69    205       N  
ATOM     84  CA  ALA A  14      41.933  17.464  14.443  1.00 32.52           C  
ANISOU   84  CA  ALA A  14     3059   3224   6074   -392     43    216       C  
ATOM     85  C   ALA A  14      40.989  16.963  13.354  1.00 31.04           C  
ANISOU   85  C   ALA A  14     2723   3037   6035   -401    -31     83       C  
ATOM     86  O   ALA A  14      41.433  16.422  12.332  1.00 30.28           O  
ANISOU   86  O   ALA A  14     2645   2884   5975   -425   -113     17       O  
ATOM     87  CB  ALA A  14      42.070  16.415  15.552  1.00 29.65           C  
ANISOU   87  CB  ALA A  14     2668   2819   5779   -473    172    349       C  
ATOM     88  N   LYS A  15      39.680  17.121  13.558  1.00 28.34           N  
ANISOU   88  N   LYS A  15     2212   2786   5772   -382     -4     21       N  
ATOM     89  CA  LYS A  15      38.722  16.741  12.525  1.00 31.72           C  
ANISOU   89  CA  LYS A  15     2451   3278   6324   -393   -110   -142       C  
ATOM     90  C   LYS A  15      38.910  17.559  11.251  1.00 33.79           C  
ANISOU   90  C   LYS A  15     2815   3582   6443   -238   -298   -229       C  
ATOM     91  O   LYS A  15      38.806  17.026  10.141  1.00 31.17           O  
ANISOU   91  O   LYS A  15     2435   3260   6148   -264   -421   -351       O  
ATOM     92  CB  LYS A  15      37.293  16.886  13.058  1.00 34.03           C  
ANISOU   92  CB  LYS A  15     2488   3723   6718   -384    -43   -202       C  
ATOM     93  N   ALA A  16      39.158  18.862  11.380  1.00 30.37           N  
ANISOU   93  N   ALA A  16     2552   3159   5828    -80   -313   -174       N  
ATOM     94  CA  ALA A  16      39.357  19.670  10.181  1.00 33.15           C  
ANISOU   94  CA  ALA A  16     3064   3514   6018     70   -461   -218       C  
ATOM     95  C   ALA A  16      40.682  19.343   9.490  1.00 29.41           C  
ANISOU   95  C   ALA A  16     2772   2936   5467    -22   -472   -192       C  
ATOM     96  O   ALA A  16      40.762  19.369   8.258  1.00 30.05           O  
ANISOU   96  O   ALA A  16     2922   3035   5460     35   -589   -263       O  
ATOM     97  CB  ALA A  16      39.278  21.159  10.537  1.00 31.99           C  
ANISOU   97  CB  ALA A  16     3106   3342   5706    253   -437   -158       C  
ATOM     98  N   ILE A  17      41.723  19.014  10.253  1.00 26.41           N  
ANISOU   98  N   ILE A  17     2456   2477   5103   -149   -354    -98       N  
ATOM     99  CA AILE A  17      42.981  18.635   9.620  0.65 31.41           C  
ANISOU   99  CA AILE A  17     3200   3053   5684   -219   -350    -90       C  
ATOM    100  CA BILE A  17      42.994  18.619   9.648  0.35 31.41           C  
ANISOU  100  CA BILE A  17     3197   3051   5686   -222   -348    -88       C  
ATOM    101  C   ILE A  17      42.839  17.305   8.888  1.00 31.65           C  
ANISOU  101  C   ILE A  17     3112   3064   5849   -277   -395   -190       C  
ATOM    102  O   ILE A  17      43.437  17.110   7.821  1.00 32.66           O  
ANISOU  102  O   ILE A  17     3325   3180   5903   -269   -438   -255       O  
ATOM    103  CB AILE A  17      44.106  18.612  10.667  0.65 28.13           C  
ANISOU  103  CB AILE A  17     2830   2608   5248   -308   -240     22       C  
ATOM    104  CB BILE A  17      44.094  18.531  10.723  0.35 28.51           C  
ANISOU  104  CB BILE A  17     2867   2656   5309   -312   -236     24       C  
ATOM    105  CG1AILE A  17      44.398  20.045  11.108  0.65 29.93           C  
ANISOU  105  CG1AILE A  17     3226   2836   5310   -287   -207     66       C  
ATOM    106  CG1BILE A  17      44.411  19.921  11.274  0.35 29.87           C  
ANISOU  106  CG1BILE A  17     3197   2832   5319   -297   -198     74       C  
ATOM    107  CG2AILE A  17      45.385  17.971  10.113  0.65 31.57           C  
ANISOU  107  CG2AILE A  17     3290   3027   5678   -363   -223     17       C  
ATOM    108  CG2BILE A  17      45.370  17.909  10.157  0.35 31.36           C  
ANISOU  108  CG2BILE A  17     3256   3000   5661   -365   -221     19       C  
ATOM    109  CD1AILE A  17      45.327  20.125  12.244  0.65 27.55           C  
ANISOU  109  CD1AILE A  17     2938   2560   4970   -381   -131    139       C  
ATOM    110  CD1BILE A  17      44.988  20.857  10.243  0.35 28.10           C  
ANISOU  110  CD1BILE A  17     3172   2570   4934   -284   -220     49       C  
ATOM    111  N   LYS A  18      42.029  16.381   9.415  1.00 29.83           N  
ANISOU  111  N   LYS A  18     2703   2821   5812   -350   -366   -220       N  
ATOM    112  CA  LYS A  18      41.807  15.143   8.670  1.00 28.85           C  
ANISOU  112  CA  LYS A  18     2496   2640   5825   -434   -404   -352       C  
ATOM    113  C   LYS A  18      41.064  15.426   7.370  1.00 35.09           C  
ANISOU  113  C   LYS A  18     3251   3542   6537   -367   -578   -527       C  
ATOM    114  O   LYS A  18      41.329  14.788   6.343  1.00 33.30           O  
ANISOU  114  O   LYS A  18     3067   3289   6297   -393   -642   -659       O  
ATOM    115  CB  LYS A  18      41.054  14.129   9.538  1.00 35.91           C  
ANISOU  115  CB  LYS A  18     3230   3465   6948   -574   -304   -345       C  
ATOM    116  N   LYS A  19      40.137  16.390   7.387  1.00 35.29           N  
ANISOU  116  N   LYS A  19     3211   3708   6491   -249   -663   -537       N  
ATOM    117  CA  LYS A  19      39.439  16.762   6.161  1.00 34.88           C  
ANISOU  117  CA  LYS A  19     3135   3800   6316   -123   -863   -682       C  
ATOM    118  C   LYS A  19      40.403  17.362   5.139  1.00 32.94           C  
ANISOU  118  C   LYS A  19     3174   3526   5818    -18   -909   -650       C  
ATOM    119  O   LYS A  19      40.252  17.142   3.932  1.00 33.68           O  
ANISOU  119  O   LYS A  19     3305   3694   5796     30  -1049   -786       O  
ATOM    120  CB  LYS A  19      38.312  17.756   6.461  1.00 38.52           C  
ANISOU  120  CB  LYS A  19     3477   4419   6739     52   -940   -673       C  
ATOM    121  CG  LYS A  19      37.030  17.132   6.969  1.00 39.93           C  
ANISOU  121  CG  LYS A  19     3295   4730   7145    -40   -946   -791       C  
ATOM    122  CD  LYS A  19      35.995  18.183   7.352  1.00 49.86           C  
ANISOU  122  CD  LYS A  19     4417   6166   8363    182   -994   -777       C  
ATOM    123  N   ILE A  20      41.384  18.142   5.605  1.00 34.08           N  
ANISOU  123  N   ILE A  20     3520   3574   5855      2   -784   -483       N  
ATOM    124  CA  ILE A  20      42.402  18.681   4.707  1.00 33.49           C  
ANISOU  124  CA  ILE A  20     3709   3462   5554     43   -766   -443       C  
ATOM    125  C   ILE A  20      43.227  17.552   4.093  1.00 34.93           C  
ANISOU  125  C   ILE A  20     3889   3606   5776    -69   -724   -535       C  
ATOM    126  O   ILE A  20      43.529  17.577   2.896  1.00 35.71           O  
ANISOU  126  O   ILE A  20     4128   3744   5696    -19   -773   -608       O  
ATOM    127  CB  ILE A  20      43.290  19.704   5.448  1.00 32.13           C  
ANISOU  127  CB  ILE A  20     3714   3198   5297     20   -619   -275       C  
ATOM    128  CG1 ILE A  20      42.488  20.982   5.744  1.00 29.35           C  
ANISOU  128  CG1 ILE A  20     3461   2844   4847    182   -662   -207       C  
ATOM    129  CG2 ILE A  20      44.500  20.074   4.617  1.00 33.57           C  
ANISOU  129  CG2 ILE A  20     4125   3341   5290    -21   -539   -240       C  
ATOM    130  CD1 ILE A  20      43.136  21.953   6.739  1.00 29.21           C  
ANISOU  130  CD1 ILE A  20     3598   2713   4787    126   -514    -84       C  
ATOM    131  N   ALA A  21      43.606  16.544   4.896  1.00 30.72           N  
ANISOU  131  N   ALA A  21     3222   2990   5458   -196   -621   -529       N  
ATOM    132  CA  ALA A  21      44.402  15.441   4.356  1.00 36.57           C  
ANISOU  132  CA  ALA A  21     3977   3665   6252   -256   -566   -620       C  
ATOM    133  C   ALA A  21      43.668  14.722   3.229  1.00 36.37           C  
ANISOU  133  C   ALA A  21     3923   3676   6220   -255   -701   -842       C  
ATOM    134  O   ALA A  21      44.281  14.370   2.213  1.00 39.06           O  
ANISOU  134  O   ALA A  21     4381   4018   6442   -234   -694   -948       O  
ATOM    135  CB  ALA A  21      44.784  14.442   5.461  1.00 34.22           C  
ANISOU  135  CB  ALA A  21     3569   3244   6189   -342   -446   -557       C  
ATOM    136  N   TRP A  22      42.356  14.483   3.387  1.00 32.56           N  
ANISOU  136  N   TRP A  22     3267   3247   5857   -288   -820   -938       N  
ATOM    137  CA  TRP A  22      41.600  13.814   2.329  1.00 40.68           C  
ANISOU  137  CA  TRP A  22     4233   4349   6874   -318   -980  -1191       C  
ATOM    138  C   TRP A  22      41.570  14.654   1.059  1.00 43.39           C  
ANISOU  138  C   TRP A  22     4739   4859   6888   -150  -1132  -1243       C  
ATOM    139  O   TRP A  22      41.664  14.118  -0.051  1.00 43.07           O  
ANISOU  139  O   TRP A  22     4778   4860   6727   -151  -1212  -1433       O  
ATOM    140  CB  TRP A  22      40.162  13.522   2.775  1.00 40.39           C  
ANISOU  140  CB  TRP A  22     3921   4396   7028   -407  -1080  -1296       C  
ATOM    141  CG  TRP A  22      39.968  12.298   3.603  1.00 46.73           C  
ANISOU  141  CG  TRP A  22     4588   5019   8147   -628   -944  -1334       C  
ATOM    142  CD1 TRP A  22      39.591  12.252   4.911  1.00 54.43           C  
ANISOU  142  CD1 TRP A  22     5430   5937   9313   -712   -813  -1191       C  
ATOM    143  CD2 TRP A  22      40.115  10.932   3.178  1.00 46.72           C  
ANISOU  143  CD2 TRP A  22     4613   4844   8294   -795   -904  -1525       C  
ATOM    144  NE1 TRP A  22      39.488  10.943   5.331  1.00 55.34           N  
ANISOU  144  NE1 TRP A  22     5506   5851   9670   -919   -683  -1247       N  
ATOM    145  CE2 TRP A  22      39.814  10.115   4.288  1.00 53.02           C  
ANISOU  145  CE2 TRP A  22     5323   5468   9353   -965   -730  -1446       C  
ATOM    146  CE3 TRP A  22      40.473  10.325   1.969  1.00 50.18           C  
ANISOU  146  CE3 TRP A  22     5182   5250   8635   -801   -975  -1748       C  
ATOM    147  CZ2 TRP A  22      39.853   8.716   4.226  1.00 51.56           C  
ANISOU  147  CZ2 TRP A  22     5231   5086   9272  -1101   -603  -1524       C  
ATOM    148  CZ3 TRP A  22      40.515   8.930   1.907  1.00 51.39           C  
ANISOU  148  CZ3 TRP A  22     5368   5165   8993   -983   -880  -1912       C  
ATOM    149  CH2 TRP A  22      40.211   8.144   3.031  1.00 51.34           C  
ANISOU  149  CH2 TRP A  22     5326   5002   9180  -1109   -680  -1756       C  
ATOM    150  N   ALA A  23      41.422  15.973   1.203  1.00 35.77           N  
ANISOU  150  N   ALA A  23     3861   3975   5755      5  -1166  -1076       N  
ATOM    151  CA  ALA A  23      41.355  16.841   0.031  1.00 38.50           C  
ANISOU  151  CA  ALA A  23     4418   4451   5759    195  -1299  -1078       C  
ATOM    152  C   ALA A  23      42.680  16.860  -0.721  1.00 38.46           C  
ANISOU  152  C   ALA A  23     4684   4375   5553    182  -1157  -1042       C  
ATOM    153  O   ALA A  23      42.698  16.869  -1.957  1.00 42.93           O  
ANISOU  153  O   ALA A  23     5411   5044   5858    269  -1252  -1146       O  
ATOM    154  CB  ALA A  23      40.960  18.255   0.452  1.00 38.95           C  
ANISOU  154  CB  ALA A  23     4562   4538   5701    376  -1325   -883       C  
ATOM    155  N   ILE A  24      43.796  16.880   0.008  1.00 38.38           N  
ANISOU  155  N   ILE A  24     4714   4224   5643     79   -930   -903       N  
ATOM    156  CA  ILE A  24      45.100  16.824  -0.640  1.00 42.40           C  
ANISOU  156  CA  ILE A  24     5409   4703   5999     48   -764   -889       C  
ATOM    157  C   ILE A  24      45.305  15.475  -1.328  1.00 43.36           C  
ANISOU  157  C   ILE A  24     5480   4819   6175     -1   -767  -1119       C  
ATOM    158  O   ILE A  24      45.930  15.409  -2.392  1.00 44.71           O  
ANISOU  158  O   ILE A  24     5827   5042   6119     38   -711  -1195       O  
ATOM    159  CB  ILE A  24      46.199  17.143   0.390  1.00 37.68           C  
ANISOU  159  CB  ILE A  24     4790   4009   5518    -52   -547   -714       C  
ATOM    160  CG1 ILE A  24      46.070  18.607   0.815  1.00 39.55           C  
ANISOU  160  CG1 ILE A  24     5166   4228   5632    -13   -530   -524       C  
ATOM    161  CG2 ILE A  24      47.586  16.891  -0.187  1.00 37.39           C  
ANISOU  161  CG2 ILE A  24     4843   3981   5382   -101   -356   -733       C  
ATOM    162  CD1 ILE A  24      46.951  18.986   1.963  1.00 39.97           C  
ANISOU  162  CD1 ILE A  24     5169   4213   5804   -137   -362   -389       C  
ATOM    163  N   LYS A  25      44.771  14.388  -0.754  1.00 43.63           N  
ANISOU  163  N   LYS A  25     5304   4774   6500    -92   -812  -1240       N  
ATOM    164  CA  LYS A  25      44.762  13.103  -1.456  1.00 46.58           C  
ANISOU  164  CA  LYS A  25     5668   5099   6932   -144   -834  -1498       C  
ATOM    165  C   LYS A  25      44.077  13.214  -2.810  1.00 50.00           C  
ANISOU  165  C   LYS A  25     6206   5706   7088    -71  -1038  -1700       C  
ATOM    166  O   LYS A  25      44.562  12.667  -3.809  1.00 54.00           O  
ANISOU  166  O   LYS A  25     6854   6226   7439    -53  -1007  -1877       O  
ATOM    167  CB  LYS A  25      44.057  12.035  -0.619  1.00 45.80           C  
ANISOU  167  CB  LYS A  25     5359   4858   7185   -284   -855  -1589       C  
ATOM    168  CG  LYS A  25      44.823  11.557   0.593  1.00 40.21           C  
ANISOU  168  CG  LYS A  25     4591   3958   6728   -332   -653  -1424       C  
ATOM    169  CD  LYS A  25      44.339  10.151   0.977  1.00 45.84           C  
ANISOU  169  CD  LYS A  25     5215   4461   7741   -470   -628  -1568       C  
ATOM    170  N   LYS A  26      42.926  13.890  -2.862  1.00 47.38           N  
ANISOU  170  N   LYS A  26     5798   5528   6677     -4  -1256  -1691       N  
ATOM    171  CA  LYS A  26      42.219  14.001  -4.134  1.00 51.18           C  
ANISOU  171  CA  LYS A  26     6360   6222   6865    101  -1498  -1884       C  
ATOM    172  C   LYS A  26      42.964  14.908  -5.104  1.00 52.67           C  
ANISOU  172  C   LYS A  26     6883   6494   6633    268  -1443  -1762       C  
ATOM    173  O   LYS A  26      42.898  14.699  -6.319  1.00 53.89           O  
ANISOU  173  O   LYS A  26     7195   6787   6495    340  -1553  -1940       O  
ATOM    174  CB  LYS A  26      40.793  14.508  -3.914  1.00 51.62           C  
ANISOU  174  CB  LYS A  26     6208   6462   6944    176  -1759  -1902       C  
ATOM    175  N   ILE A  27      43.679  15.911  -4.590  1.00 49.20           N  
ANISOU  175  N   ILE A  27     6573   5972   6147    311  -1262  -1470       N  
ATOM    176  CA  ILE A  27      44.523  16.727  -5.457  1.00 52.02           C  
ANISOU  176  CA  ILE A  27     7269   6365   6132    407  -1134  -1340       C  
ATOM    177  C   ILE A  27      45.651  15.885  -6.045  1.00 52.20           C  
ANISOU  177  C   ILE A  27     7373   6352   6109    319   -926  -1474       C  
ATOM    178  O   ILE A  27      45.968  15.997  -7.236  1.00 58.61           O  
ANISOU  178  O   ILE A  27     8433   7272   6564    399   -904  -1540       O  
ATOM    179  CB  ILE A  27      45.060  17.950  -4.686  1.00 52.98           C  
ANISOU  179  CB  ILE A  27     7498   6372   6259    406   -958  -1026       C  
ATOM    180  CG1 ILE A  27      43.910  18.901  -4.333  1.00 45.99           C  
ANISOU  180  CG1 ILE A  27     6609   5525   5340    569  -1161   -905       C  
ATOM    181  CG2 ILE A  27      46.108  18.694  -5.513  1.00 46.87           C  
ANISOU  181  CG2 ILE A  27     7071   5594   5144    422   -744   -892       C  
ATOM    182  CD1 ILE A  27      44.314  20.035  -3.387  1.00 50.97           C  
ANISOU  182  CD1 ILE A  27     7336   5997   6034    547   -992   -638       C  
ATOM    183  N   ALA A  28      46.258  15.014  -5.231  0.88 46.62           N  
ANISOU  183  N   ALA A  28     6469   5500   5744    182   -767  -1518       N  
ATOM    184  CA  ALA A  28      47.336  14.159  -5.724  0.88 52.78           C  
ANISOU  184  CA  ALA A  28     7298   6242   6513    146   -561  -1656       C  
ATOM    185  C   ALA A  28      46.846  13.209  -6.808  0.88 58.22           C  
ANISOU  185  C   ALA A  28     8056   6996   7070    178   -702  -1985       C  
ATOM    186  O   ALA A  28      47.609  12.843  -7.712  0.88 56.21           O  
ANISOU  186  O   ALA A  28     7964   6784   6610    216   -558  -2115       O  
ATOM    187  CB  ALA A  28      47.952  13.368  -4.571  0.88 49.55           C  
ANISOU  187  CB  ALA A  28     6662   5660   6504     53   -407  -1629       C  
ATOM    188  N   GLN A  29      45.579  12.801  -6.738  0.82 52.80           N  
ANISOU  188  N   GLN A  29     7235   6335   6492    148   -975  -2145       N  
ATOM    189  CA  GLN A  29      45.026  11.952  -7.784  0.79 56.68           C  
ANISOU  189  CA  GLN A  29     7785   6912   6839    145  -1146  -2498       C  
ATOM    190  C   GLN A  29      44.857  12.725  -9.088  0.78 59.10           C  
ANISOU  190  C   GLN A  29     8361   7473   6623    309  -1275  -2516       C  
ATOM    191  O   GLN A  29      45.136  12.195 -10.170  0.42 62.14           O  
ANISOU  191  O   GLN A  29     8926   7936   6747    342  -1264  -2754       O  
ATOM    192  CB  GLN A  29      43.693  11.364  -7.322  1.00 59.05           C  
ANISOU  192  CB  GLN A  29     7824   7204   7408     25  -1401  -2676       C  
ATOM    193  N   GLN A  30      44.406  13.973  -9.006  1.00 57.99           N  
ANISOU  193  N   GLN A  30     8281   7450   6301    433  -1389  -2265       N  
ATOM    194  CA  GLN A  30      44.227  14.801 -10.187  1.00 64.29           C  
ANISOU  194  CA  GLN A  30     9385   8468   6575    630  -1510  -2219       C  
ATOM    195  C   GLN A  30      45.534  15.199 -10.847  1.00 70.06           C  
ANISOU  195  C   GLN A  30    10441   9178   7002    662  -1188  -2086       C  
ATOM    196  O   GLN A  30      46.539  15.425 -10.166  1.00 68.33           O  
ANISOU  196  O   GLN A  30    10193   8798   6971    564   -882  -1896       O  
ATOM    197  N   LYS A  37      52.556  13.883  -8.322  1.00 64.35           N  
ANISOU  197  N   LYS A  37     9168   7985   7299    186    624  -1758       N  
ATOM    198  CA  LYS A  37      51.572  13.612  -7.291  1.00 58.18           C  
ANISOU  198  CA  LYS A  37     8211   7054   6840    165    359  -1731       C  
ATOM    199  C   LYS A  37      52.120  12.762  -6.159  1.00 54.71           C  
ANISOU  199  C   LYS A  37     7479   6484   6824    150    441  -1737       C  
ATOM    200  O   LYS A  37      51.526  12.690  -5.083  1.00 51.47           O  
ANISOU  200  O   LYS A  37     6914   5955   6689    106    295  -1643       O  
ATOM    201  N   ALA A  38      53.262  12.114  -6.409  1.00 56.01           N  
ANISOU  201  N   ALA A  38     7575   6685   7022    215    685  -1842       N  
ATOM    202  CA  ALA A  38      53.890  11.286  -5.382  1.00 52.67           C  
ANISOU  202  CA  ALA A  38     6890   6155   6969    268    764  -1832       C  
ATOM    203  C   ALA A  38      54.300  12.115  -4.169  1.00 51.37           C  
ANISOU  203  C   ALA A  38     6525   6037   6958    172    791  -1558       C  
ATOM    204  O   ALA A  38      54.155  11.670  -3.024  1.00 50.35           O  
ANISOU  204  O   ALA A  38     6221   5784   7125    189    705  -1482       O  
ATOM    205  CB  ALA A  38      55.099  10.557  -5.966  1.00 60.96           C  
ANISOU  205  CB  ALA A  38     7893   7280   7988    406   1032  -1995       C  
ATOM    206  N   ALA A  39      54.816  13.323  -4.398  1.00 46.72           N  
ANISOU  206  N   ALA A  39     5983   5612   6155     57    920  -1414       N  
ATOM    207  CA  ALA A  39      55.181  14.186  -3.280  1.00 46.57           C  
ANISOU  207  CA  ALA A  39     5799   5634   6260    -73    939  -1192       C  
ATOM    208  C   ALA A  39      53.940  14.716  -2.567  1.00 48.23           C  
ANISOU  208  C   ALA A  39     6080   5707   6540   -133    689  -1064       C  
ATOM    209  O   ALA A  39      53.924  14.829  -1.336  1.00 45.83           O  
ANISOU  209  O   ALA A  39     5602   5359   6451   -176    626   -942       O  
ATOM    210  CB  ALA A  39      56.054  15.338  -3.773  1.00 48.52           C  
ANISOU  210  CB  ALA A  39     6112   6058   6266   -228   1176  -1097       C  
ATOM    211  N   ILE A  40      52.896  15.052  -3.324  1.00 45.98           N  
ANISOU  211  N   ILE A  40     6037   5380   6053   -115    543  -1096       N  
ATOM    212  CA  ILE A  40      51.668  15.559  -2.715  1.00 45.54           C  
ANISOU  212  CA  ILE A  40     6017   5228   6059   -134    310   -994       C  
ATOM    213  C   ILE A  40      51.009  14.478  -1.866  1.00 43.56           C  
ANISOU  213  C   ILE A  40     5575   4847   6128    -94    160  -1067       C  
ATOM    214  O   ILE A  40      50.431  14.758  -0.809  1.00 42.11           O  
ANISOU  214  O   ILE A  40     5293   4598   6110   -136     56   -946       O  
ATOM    215  CB  ILE A  40      50.718  16.086  -3.806  1.00 46.03           C  
ANISOU  215  CB  ILE A  40     6352   5323   5814    -70    167  -1030       C  
ATOM    216  CG1 ILE A  40      51.358  17.258  -4.552  1.00 53.06           C  
ANISOU  216  CG1 ILE A  40     7496   6294   6370   -117    348   -898       C  
ATOM    217  CG2 ILE A  40      49.378  16.507  -3.205  1.00 44.17           C  
ANISOU  217  CG2 ILE A  40     6099   5023   5662    -42    -85   -957       C  
ATOM    218  CD1 ILE A  40      50.490  17.817  -5.667  1.00 54.01           C  
ANISOU  218  CD1 ILE A  40     7936   6456   6130     -2    206   -897       C  
ATOM    219  N   GLU A  41      51.076  13.226  -2.315  1.00 42.89           N  
ANISOU  219  N   GLU A  41     5463   4704   6128    -20    169  -1268       N  
ATOM    220  CA  GLU A  41      50.540  12.136  -1.512  1.00 44.18           C  
ANISOU  220  CA  GLU A  41     5488   4692   6605     -9     76  -1326       C  
ATOM    221  C   GLU A  41      51.297  11.997  -0.196  1.00 45.72           C  
ANISOU  221  C   GLU A  41     5492   4848   7032     -3    174  -1156       C  
ATOM    222  O   GLU A  41      50.700  11.684   0.841  1.00 44.02           O  
ANISOU  222  O   GLU A  41     5183   4512   7032    -32     88  -1074       O  
ATOM    223  CB  GLU A  41      50.590  10.834  -2.310  1.00 46.68           C  
ANISOU  223  CB  GLU A  41     5870   4909   6959     64    104  -1591       C  
ATOM    224  N   GLU A  42      52.617  12.212  -0.217  1.00 41.52           N  
ANISOU  224  N   GLU A  42     4885   4445   6445     34    356  -1108       N  
ATOM    225  CA  GLU A  42      53.376  12.162   1.028  1.00 41.06           C  
ANISOU  225  CA  GLU A  42     4618   4416   6567     55    411   -954       C  
ATOM    226  C   GLU A  42      52.914  13.252   1.989  1.00 38.57           C  
ANISOU  226  C   GLU A  42     4274   4135   6248    -78    319   -765       C  
ATOM    227  O   GLU A  42      52.825  13.028   3.202  1.00 36.68           O  
ANISOU  227  O   GLU A  42     3914   3843   6179    -67    266   -650       O  
ATOM    228  CB  GLU A  42      54.875  12.298   0.746  1.00 47.20           C  
ANISOU  228  CB  GLU A  42     5265   5398   7271    102    614   -969       C  
ATOM    229  N   ILE A  43      52.616  14.441   1.465  1.00 33.59           N  
ANISOU  229  N   ILE A  43     3785   3575   5402   -186    309   -728       N  
ATOM    230  CA  ILE A  43      52.119  15.515   2.318  1.00 37.69           C  
ANISOU  230  CA  ILE A  43     4321   4089   5909   -290    234   -572       C  
ATOM    231  C   ILE A  43      50.782  15.130   2.939  1.00 34.31           C  
ANISOU  231  C   ILE A  43     3885   3523   5630   -260     61   -558       C  
ATOM    232  O   ILE A  43      50.549  15.361   4.132  1.00 33.93           O  
ANISOU  232  O   ILE A  43     3749   3451   5693   -295     22   -440       O  
ATOM    233  CB  ILE A  43      52.019  16.827   1.519  1.00 35.99           C  
ANISOU  233  CB  ILE A  43     4327   3921   5426   -375    273   -532       C  
ATOM    234  CG1 ILE A  43      53.414  17.243   1.042  1.00 37.71           C  
ANISOU  234  CG1 ILE A  43     4529   4283   5516   -468    497   -534       C  
ATOM    235  CG2 ILE A  43      51.373  17.917   2.371  1.00 31.07           C  
ANISOU  235  CG2 ILE A  43     3768   3240   4797   -446    193   -392       C  
ATOM    236  CD1 ILE A  43      53.424  18.383   0.074  1.00 38.88           C  
ANISOU  236  CD1 ILE A  43     4955   4441   5376   -556    593   -488       C  
ATOM    237  N   ALA A  44      49.882  14.534   2.145  1.00 33.18           N  
ANISOU  237  N   ALA A  44     3818   3309   5481   -210    -38   -696       N  
ATOM    238  CA  ALA A  44      48.564  14.173   2.669  1.00 38.25           C  
ANISOU  238  CA  ALA A  44     4407   3852   6274   -221   -185   -710       C  
ATOM    239  C   ALA A  44      48.667  13.118   3.766  1.00 35.33           C  
ANISOU  239  C   ALA A  44     3896   3356   6171   -221   -146   -666       C  
ATOM    240  O   ALA A  44      47.930  13.171   4.758  1.00 33.18           O  
ANISOU  240  O   ALA A  44     3551   3035   6021   -265   -193   -573       O  
ATOM    241  CB  ALA A  44      47.649  13.670   1.540  1.00 38.72           C  
ANISOU  241  CB  ALA A  44     4540   3899   6275   -198   -309   -913       C  
ATOM    242  N   GLN A  45      49.571  12.149   3.610  1.00 37.68           N  
ANISOU  242  N   GLN A  45     4171   3597   6549   -149    -45   -721       N  
ATOM    243  CA  GLN A  45      49.727  11.120   4.637  1.00 33.89           C  
ANISOU  243  CA  GLN A  45     3611   2966   6299   -103     -1   -646       C  
ATOM    244  C   GLN A  45      50.338  11.697   5.916  1.00 34.74           C  
ANISOU  244  C   GLN A  45     3614   3175   6410    -92     28   -432       C  
ATOM    245  O   GLN A  45      49.971  11.299   7.028  1.00 34.90           O  
ANISOU  245  O   GLN A  45     3597   3101   6563    -91     19   -309       O  
ATOM    246  CB  GLN A  45      50.577   9.961   4.093  1.00 39.50           C  
ANISOU  246  CB  GLN A  45     4351   3576   7081     32    101   -763       C  
ATOM    247  N   ALA A  46      51.264  12.640   5.781  1.00 31.67           N  
ANISOU  247  N   ALA A  46     3186   2983   5863   -103     72   -394       N  
ATOM    248  CA  ALA A  46      51.807  13.313   6.956  1.00 36.47           C  
ANISOU  248  CA  ALA A  46     3692   3719   6448   -134     74   -236       C  
ATOM    249  C   ALA A  46      50.745  14.150   7.662  1.00 32.43           C  
ANISOU  249  C   ALA A  46     3231   3181   5908   -241     -4   -152       C  
ATOM    250  O   ALA A  46      50.719  14.224   8.897  1.00 29.11           O  
ANISOU  250  O   ALA A  46     2752   2780   5527   -244    -21    -27       O  
ATOM    251  CB  ALA A  46      52.987  14.194   6.547  1.00 36.09           C  
ANISOU  251  CB  ALA A  46     3585   3885   6242   -189    154   -256       C  
ATOM    252  N   ILE A  47      49.888  14.825   6.894  1.00 29.54           N  
ANISOU  252  N   ILE A  47     2979   2794   5451   -300    -52   -220       N  
ATOM    253  CA  ILE A  47      48.849  15.646   7.506  1.00 30.49           C  
ANISOU  253  CA  ILE A  47     3137   2900   5548   -353   -118   -156       C  
ATOM    254  C   ILE A  47      47.857  14.773   8.263  1.00 33.83           C  
ANISOU  254  C   ILE A  47     3488   3212   6154   -342   -150   -128       C  
ATOM    255  O   ILE A  47      47.378  15.149   9.339  1.00 29.34           O  
ANISOU  255  O   ILE A  47     2890   2653   5605   -368   -150    -29       O  
ATOM    256  CB  ILE A  47      48.182  16.522   6.432  1.00 30.87           C  
ANISOU  256  CB  ILE A  47     3326   2960   5443   -355   -176   -228       C  
ATOM    257  CG1 ILE A  47      49.172  17.613   6.018  1.00 33.31           C  
ANISOU  257  CG1 ILE A  47     3749   3348   5558   -412    -93   -196       C  
ATOM    258  CG2 ILE A  47      46.880  17.155   6.942  1.00 28.62           C  
ANISOU  258  CG2 ILE A  47     3052   2654   5167   -341   -258   -192       C  
ATOM    259  CD1 ILE A  47      48.742  18.390   4.825  1.00 38.32           C  
ANISOU  259  CD1 ILE A  47     4585   3974   5999   -383   -122   -236       C  
ATOM    260  N   GLU A  48      47.563  13.573   7.739  1.00 31.06           N  
ANISOU  260  N   GLU A  48     3121   2742   5937   -322   -152   -225       N  
ATOM    261  CA  GLU A  48      46.714  12.634   8.467  1.00 34.44           C  
ANISOU  261  CA  GLU A  48     3496   3028   6560   -360   -135   -196       C  
ATOM    262  C   GLU A  48      47.330  12.219   9.801  1.00 35.21           C  
ANISOU  262  C   GLU A  48     3572   3091   6716   -317    -55    -10       C  
ATOM    263  O   GLU A  48      46.609  12.048  10.796  1.00 30.94           O  
ANISOU  263  O   GLU A  48     3009   2498   6249   -365    -21     91       O  
ATOM    264  CB  GLU A  48      46.437  11.388   7.614  1.00 35.29           C  
ANISOU  264  CB  GLU A  48     3630   2974   6804   -377   -132   -359       C  
ATOM    265  CG  GLU A  48      45.435  10.468   8.248  1.00 44.90           C  
ANISOU  265  CG  GLU A  48     4810   4018   8233   -483    -90   -352       C  
ATOM    266  N   GLU A  49      48.650  11.997   9.837  1.00 29.49           N  
ANISOU  266  N   GLU A  49     2843   2415   5948   -211    -22     35       N  
ATOM    267  CA  GLU A  49      49.303  11.642  11.099  1.00 33.41           C  
ANISOU  267  CA  GLU A  49     3311   2928   6455   -122     14    216       C  
ATOM    268  C   GLU A  49      49.246  12.799  12.100  1.00 29.37           C  
ANISOU  268  C   GLU A  49     2767   2590   5800   -183    -18    319       C  
ATOM    269  O   GLU A  49      49.111  12.576  13.311  1.00 29.08           O  
ANISOU  269  O   GLU A  49     2739   2549   5760   -156      3    469       O  
ATOM    270  CB  GLU A  49      50.761  11.232  10.850  1.00 34.67           C  
ANISOU  270  CB  GLU A  49     3416   3168   6589     37     32    215       C  
ATOM    271  N   ILE A  50      49.352  14.037  11.613  1.00 27.57           N  
ANISOU  271  N   ILE A  50     2540   2498   5438   -262    -55    240       N  
ATOM    272  CA  ILE A  50      49.245  15.200  12.496  1.00 30.34           C  
ANISOU  272  CA  ILE A  50     2904   2970   5654   -333    -74    299       C  
ATOM    273  C   ILE A  50      47.843  15.273  13.104  1.00 30.49           C  
ANISOU  273  C   ILE A  50     2956   2905   5723   -368    -58    338       C  
ATOM    274  O   ILE A  50      47.680  15.561  14.299  1.00 28.07           O  
ANISOU  274  O   ILE A  50     2658   2654   5354   -375    -37    436       O  
ATOM    275  CB  ILE A  50      49.602  16.488  11.723  1.00 29.96           C  
ANISOU  275  CB  ILE A  50     2909   3011   5465   -420    -85    204       C  
ATOM    276  CG1 ILE A  50      51.099  16.549  11.426  1.00 29.55           C  
ANISOU  276  CG1 ILE A  50     2774   3103   5349   -430    -63    174       C  
ATOM    277  CG2 ILE A  50      49.178  17.753  12.494  1.00 27.77           C  
ANISOU  277  CG2 ILE A  50     2711   2775   5068   -498    -91    228       C  
ATOM    278  CD1 ILE A  50      51.445  17.617  10.401  1.00 30.06           C  
ANISOU  278  CD1 ILE A  50     2925   3205   5290   -544    -23     81       C  
ATOM    279  N   ALA A  51      46.809  15.014  12.293  1.00 27.88           N  
ANISOU  279  N   ALA A  51     2626   2472   5494   -391    -68    245       N  
ATOM    280  CA  ALA A  51      45.441  15.009  12.819  1.00 30.43           C  
ANISOU  280  CA  ALA A  51     2914   2756   5892   -431    -40    258       C  
ATOM    281  C   ALA A  51      45.263  13.955  13.909  1.00 34.84           C  
ANISOU  281  C   ALA A  51     3456   3227   6554   -443     57    393       C  
ATOM    282  O   ALA A  51      44.614  14.208  14.936  1.00 28.75           O  
ANISOU  282  O   ALA A  51     2675   2493   5757   -470    125    476       O  
ATOM    283  CB  ALA A  51      44.435  14.768  11.686  1.00 31.15           C  
ANISOU  283  CB  ALA A  51     2954   2797   6082   -459    -94    104       C  
ATOM    284  N   LYS A  52      45.817  12.759  13.691  1.00 29.86           N  
ANISOU  284  N   LYS A  52     2850   2464   6032   -409     85    422       N  
ATOM    285  CA  LYS A  52      45.774  11.710  14.706  1.00 36.94           C  
ANISOU  285  CA  LYS A  52     3798   3229   7008   -393    193    589       C  
ATOM    286  C   LYS A  52      46.456  12.140  16.001  1.00 30.58           C  
ANISOU  286  C   LYS A  52     3033   2567   6020   -307    197    766       C  
ATOM    287  O   LYS A  52      45.952  11.864  17.100  1.00 30.02           O  
ANISOU  287  O   LYS A  52     3014   2467   5928   -324    295    912       O  
ATOM    288  CB  LYS A  52      46.430  10.440  14.161  1.00 35.29           C  
ANISOU  288  CB  LYS A  52     3656   2826   6928   -315    216    585       C  
ATOM    289  CG  LYS A  52      45.545   9.686  13.188  1.00 46.44           C  
ANISOU  289  CG  LYS A  52     5065   4042   8540   -442    246    416       C  
ATOM    290  N   ALA A  53      47.613  12.792  15.897  1.00 29.47           N  
ANISOU  290  N   ALA A  53     2866   2598   5734   -230     98    745       N  
ATOM    291  CA  ALA A  53      48.339  13.225  17.089  1.00 33.98           C  
ANISOU  291  CA  ALA A  53     3448   3350   6111   -163     65    869       C  
ATOM    292  C   ALA A  53      47.620  14.361  17.809  1.00 28.84           C  
ANISOU  292  C   ALA A  53     2821   2810   5326   -260     84    852       C  
ATOM    293  O   ALA A  53      47.667  14.451  19.042  1.00 29.16           O  
ANISOU  293  O   ALA A  53     2915   2945   5220   -227    107    972       O  
ATOM    294  CB  ALA A  53      49.755  13.671  16.713  1.00 31.61           C  
ANISOU  294  CB  ALA A  53     3061   3238   5710   -104    -43    802       C  
ATOM    295  N   ILE A  54      47.000  15.267  17.056  1.00 27.50           N  
ANISOU  295  N   ILE A  54     2634   2639   5177   -349     71    701       N  
ATOM    296  CA  ILE A  54      46.273  16.371  17.677  1.00 29.37           C  
ANISOU  296  CA  ILE A  54     2911   2951   5299   -398    103    668       C  
ATOM    297  C   ILE A  54      45.060  15.848  18.434  1.00 27.68           C  
ANISOU  297  C   ILE A  54     2691   2674   5151   -412    234    752       C  
ATOM    298  O   ILE A  54      44.722  16.348  19.514  1.00 28.23           O  
ANISOU  298  O   ILE A  54     2811   2833   5081   -410    301    801       O  
ATOM    299  CB  ILE A  54      45.905  17.418  16.607  1.00 27.59           C  
ANISOU  299  CB  ILE A  54     2696   2709   5078   -434     57    507       C  
ATOM    300  CG1 ILE A  54      47.178  18.146  16.189  1.00 30.62           C  
ANISOU  300  CG1 ILE A  54     3120   3172   5341   -469    -19    446       C  
ATOM    301  CG2 ILE A  54      44.870  18.459  17.123  1.00 30.09           C  
ANISOU  301  CG2 ILE A  54     3061   3050   5321   -429    109    462       C  
ATOM    302  CD1 ILE A  54      47.004  19.098  15.053  1.00 36.81           C  
ANISOU  302  CD1 ILE A  54     3978   3904   6105   -499    -44    326       C  
ATOM    303  N   LYS A  55      44.406  14.801  17.913  1.00 26.57           N  
ANISOU  303  N   LYS A  55     2492   2382   5219   -447    293    760       N  
ATOM    304  CA  LYS A  55      43.307  14.208  18.669  1.00 28.17           C  
ANISOU  304  CA  LYS A  55     2675   2527   5502   -510    458    845       C  
ATOM    305  C   LYS A  55      43.807  13.575  19.965  1.00 31.49           C  
ANISOU  305  C   LYS A  55     3223   2944   5799   -461    546   1068       C  
ATOM    306  O   LYS A  55      43.126  13.646  20.999  1.00 32.98           O  
ANISOU  306  O   LYS A  55     3446   3180   5905   -492    691   1159       O  
ATOM    307  CB  LYS A  55      42.561  13.190  17.799  1.00 29.00           C  
ANISOU  307  CB  LYS A  55     2691   2459   5870   -612    504    775       C  
ATOM    308  CG  LYS A  55      41.399  12.484  18.524  1.00 38.13           C  
ANISOU  308  CG  LYS A  55     3802   3542   7145   -744    714    851       C  
ATOM    309  N   LYS A  56      44.996  12.953  19.941  1.00 30.02           N  
ANISOU  309  N   LYS A  56     3108   2720   5577   -357    464   1162       N  
ATOM    310  CA  LYS A  56      45.565  12.411  21.175  1.00 34.27           C  
ANISOU  310  CA  LYS A  56     3782   3290   5947   -247    505   1391       C  
ATOM    311  C   LYS A  56      45.834  13.517  22.191  1.00 32.76           C  
ANISOU  311  C   LYS A  56     3625   3358   5465   -216    457   1394       C  
ATOM    312  O   LYS A  56      45.666  13.316  23.401  1.00 33.73           O  
ANISOU  312  O   LYS A  56     3866   3538   5411   -175    550   1560       O  
ATOM    313  CB  LYS A  56      46.861  11.646  20.878  1.00 35.66           C  
ANISOU  313  CB  LYS A  56     3991   3425   6132    -81    391   1466       C  
ATOM    314  N   ILE A  57      46.276  14.685  21.715  1.00 32.60           N  
ANISOU  314  N   ILE A  57     3529   3482   5373   -243    322   1209       N  
ATOM    315  CA  ILE A  57      46.518  15.811  22.611  1.00 31.32           C  
ANISOU  315  CA  ILE A  57     3421   3535   4946   -250    278   1159       C  
ATOM    316  C   ILE A  57      45.215  16.278  23.252  1.00 31.38           C  
ANISOU  316  C   ILE A  57     3475   3537   4911   -307    449   1145       C  
ATOM    317  O   ILE A  57      45.165  16.567  24.452  1.00 32.37           O  
ANISOU  317  O   ILE A  57     3707   3796   4798   -279    504   1208       O  
ATOM    318  CB  ILE A  57      47.218  16.954  21.848  1.00 30.75           C  
ANISOU  318  CB  ILE A  57     3290   3550   4842   -312    136    953       C  
ATOM    319  CG1 ILE A  57      48.688  16.601  21.600  1.00 29.75           C  
ANISOU  319  CG1 ILE A  57     3087   3536   4680   -253    -18    968       C  
ATOM    320  CG2 ILE A  57      47.121  18.259  22.631  1.00 31.39           C  
ANISOU  320  CG2 ILE A  57     3461   3769   4697   -370    135    842       C  
ATOM    321  CD1 ILE A  57      49.365  17.483  20.511  1.00 31.33           C  
ANISOU  321  CD1 ILE A  57     3209   3773   4922   -356   -105    773       C  
ATOM    322  N   ALA A  58      44.138  16.349  22.465  1.00 31.82           N  
ANISOU  322  N   ALA A  58     3438   3470   5182   -373    535   1050       N  
ATOM    323  CA  ALA A  58      42.850  16.759  23.025  1.00 32.69           C  
ANISOU  323  CA  ALA A  58     3532   3609   5278   -403    712   1020       C  
ATOM    324  C   ALA A  58      42.410  15.836  24.158  1.00 34.83           C  
ANISOU  324  C   ALA A  58     3875   3875   5484   -415    909   1228       C  
ATOM    325  O   ALA A  58      41.908  16.299  25.188  1.00 34.86           O  
ANISOU  325  O   ALA A  58     3946   3998   5301   -403   1046   1248       O  
ATOM    326  CB  ALA A  58      41.790  16.807  21.922  1.00 33.12           C  
ANISOU  326  CB  ALA A  58     3417   3573   5594   -451    741    885       C  
ATOM    327  N   TRP A  59      42.590  14.524  23.996  1.00 35.21           N  
ANISOU  327  N   TRP A  59     3943   3766   5670   -436    950   1387       N  
ATOM    328  CA  TRP A  59      42.172  13.607  25.047  1.00 40.07           C  
ANISOU  328  CA  TRP A  59     4683   4326   6217   -458   1169   1618       C  
ATOM    329  C   TRP A  59      43.047  13.744  26.289  1.00 45.14           C  
ANISOU  329  C   TRP A  59     5528   5130   6493   -320   1121   1779       C  
ATOM    330  O   TRP A  59      42.549  13.674  27.417  1.00 43.36           O  
ANISOU  330  O   TRP A  59     5426   4977   6071   -322   1310   1910       O  
ATOM    331  CB  TRP A  59      42.165  12.175  24.509  1.00 41.21           C  
ANISOU  331  CB  TRP A  59     4851   4198   6610   -515   1234   1744       C  
ATOM    332  CG  TRP A  59      40.849  11.888  23.863  1.00 55.93           C  
ANISOU  332  CG  TRP A  59     6534   5946   8770   -716   1396   1622       C  
ATOM    333  CD1 TRP A  59      40.551  11.938  22.528  1.00 58.87           C  
ANISOU  333  CD1 TRP A  59     6717   6253   9399   -790   1285   1407       C  
ATOM    334  CD2 TRP A  59      39.623  11.584  24.537  1.00 57.36           C  
ANISOU  334  CD2 TRP A  59     6675   6120   9000   -874   1695   1684       C  
ATOM    335  NE1 TRP A  59      39.218  11.647  22.330  1.00 63.43           N  
ANISOU  335  NE1 TRP A  59     7116   6796  10189   -983   1466   1320       N  
ATOM    336  CE2 TRP A  59      38.627  11.432  23.548  1.00 62.41           C  
ANISOU  336  CE2 TRP A  59     7056   6702   9954  -1051   1733   1483       C  
ATOM    337  CE3 TRP A  59      39.273  11.420  25.880  1.00 53.10           C  
ANISOU  337  CE3 TRP A  59     6286   5639   8251   -889   1942   1885       C  
ATOM    338  CZ2 TRP A  59      37.306  11.113  23.863  1.00 66.99           C  
ANISOU  338  CZ2 TRP A  59     7505   7328  10621  -1232   1960   1426       C  
ATOM    339  CZ3 TRP A  59      37.963  11.101  26.191  1.00 61.96           C  
ANISOU  339  CZ3 TRP A  59     7286   6750   9508  -1099   2253   1885       C  
ATOM    340  CH2 TRP A  59      36.995  10.953  25.186  1.00 64.03           C  
ANISOU  340  CH2 TRP A  59     7270   7005  10055  -1260   2220   1619       C  
ATOM    341  N   ALA A  60      44.347  13.977  26.113  1.00 42.33           N  
ANISOU  341  N   ALA A  60     5192   4869   6021   -202    868   1754       N  
ATOM    342  CA  ALA A  60      45.208  14.134  27.281  1.00 46.37           C  
ANISOU  342  CA  ALA A  60     5858   5596   6165    -66    775   1874       C  
ATOM    343  C   ALA A  60      44.871  15.412  28.044  1.00 42.28           C  
ANISOU  343  C   ALA A  60     5377   5297   5390   -106    801   1722       C  
ATOM    344  O   ALA A  60      44.913  15.433  29.280  1.00 47.30           O  
ANISOU  344  O   ALA A  60     6180   6088   5703    -40    860   1839       O  
ATOM    345  CB  ALA A  60      46.678  14.120  26.855  1.00 43.85           C  
ANISOU  345  CB  ALA A  60     5478   5379   5806     54    490   1840       C  
ATOM    346  N   ILE A  61      44.518  16.481  27.328  1.00 39.15           N  
ANISOU  346  N   ILE A  61     4860   4900   5114   -198    767   1464       N  
ATOM    347  CA  ILE A  61      44.078  17.701  27.995  1.00 44.74           C  
ANISOU  347  CA  ILE A  61     5635   5752   5610   -221    827   1300       C  
ATOM    348  C   ILE A  61      42.781  17.448  28.757  1.00 47.23           C  
ANISOU  348  C   ILE A  61     5997   6059   5891   -235   1132   1391       C  
ATOM    349  O   ILE A  61      42.574  17.982  29.855  1.00 51.24           O  
ANISOU  349  O   ILE A  61     6645   6728   6098   -201   1230   1372       O  
ATOM    350  CB  ILE A  61      43.955  18.844  26.967  1.00 43.00           C  
ANISOU  350  CB  ILE A  61     5317   5472   5549   -282    740   1032       C  
ATOM    351  CG1 ILE A  61      45.364  19.275  26.541  1.00 38.26           C  
ANISOU  351  CG1 ILE A  61     4710   4943   4884   -305    480    933       C  
ATOM    352  CG2 ILE A  61      43.189  20.038  27.538  1.00 42.10           C  
ANISOU  352  CG2 ILE A  61     5288   5421   5285   -275    865    859       C  
ATOM    353  CD1 ILE A  61      45.419  20.104  25.286  1.00 40.16           C  
ANISOU  353  CD1 ILE A  61     4879   5064   5315   -375    401    736       C  
ATOM    354  N   LYS A  62      41.903  16.605  28.207  1.00 45.45           N  
ANISOU  354  N   LYS A  62     5649   5658   5960   -303   1299   1478       N  
ATOM    355  CA  LYS A  62      40.701  16.210  28.940  1.00 51.42           C  
ANISOU  355  CA  LYS A  62     6413   6419   6704   -358   1625   1581       C  
ATOM    356  C   LYS A  62      41.059  15.526  30.252  1.00 58.58           C  
ANISOU  356  C   LYS A  62     7571   7400   7288   -302   1735   1850       C  
ATOM    357  O   LYS A  62      40.424  15.776  31.284  1.00 60.70           O  
ANISOU  357  O   LYS A  62     7940   7800   7323   -299   1964   1887       O  
ATOM    358  CB  LYS A  62      39.838  15.281  28.088  1.00 51.67           C  
ANISOU  358  CB  LYS A  62     6256   6250   7125   -493   1765   1619       C  
ATOM    359  CG  LYS A  62      38.856  15.995  27.183  1.00 51.62           C  
ANISOU  359  CG  LYS A  62     5984   6257   7372   -538   1781   1365       C  
ATOM    360  N   LYS A  63      42.069  14.651  30.231  1.00 56.10           N  
ANISOU  360  N   LYS A  63     7371   7011   6935   -227   1582   2046       N  
ATOM    361  CA  LYS A  63      42.456  13.948  31.451  1.00 61.58           C  
ANISOU  361  CA  LYS A  63     8336   7770   7291   -120   1659   2339       C  
ATOM    362  C   LYS A  63      43.035  14.907  32.481  1.00 63.85           C  
ANISOU  362  C   LYS A  63     8765   8374   7122     -7   1530   2258       C  
ATOM    363  O   LYS A  63      42.881  14.686  33.687  1.00 69.30           O  
ANISOU  363  O   LYS A  63     9683   9189   7461     58   1682   2437       O  
ATOM    364  CB  LYS A  63      43.457  12.836  31.130  1.00 60.50           C  
ANISOU  364  CB  LYS A  63     8284   7482   7221      0   1493   2556       C  
ATOM    365  N   ILE A  64      43.687  15.973  32.030  1.00 62.91           N  
ANISOU  365  N   ILE A  64     8534   8381   6988     -1   1265   1982       N  
ATOM    366  CA  ILE A  64      44.195  17.002  32.925  1.00 68.16           C  
ANISOU  366  CA  ILE A  64     9320   9330   7246     50   1139   1829       C  
ATOM    367  C   ILE A  64      43.037  17.749  33.576  1.00 71.56           C  
ANISOU  367  C   ILE A  64     9818   9824   7549     -3   1422   1705       C  
ATOM    368  O   ILE A  64      42.563  17.361  34.643  1.00 81.16           O  
ANISOU  368  O   ILE A  64    11215  11130   8494     40   1648   1880       O  
ATOM    369  CB  ILE A  64      45.116  17.975  32.184  1.00 61.77           C  
ANISOU  369  CB  ILE A  64     8377   8588   6506      6    831   1543       C  
ATOM    370  CG1 ILE A  64      46.412  17.274  31.779  1.00 59.80           C  
ANISOU  370  CG1 ILE A  64     8052   8376   6294     91    552   1657       C  
ATOM    371  CG2 ILE A  64      45.410  19.194  33.045  1.00 67.17           C  
ANISOU  371  CG2 ILE A  64     9190   9515   6816    -12    750   1308       C  
ATOM    372  CD1 ILE A  64      46.975  17.770  30.469  1.00 55.17           C  
ANISOU  372  CD1 ILE A  64     7252   7704   6005     -3    368   1443       C  
TER     373      ILE A  64                                                      
HETATM  374  O   HOH A 101      44.497   9.759  17.543  1.00 39.27           O  
HETATM  375  O   HOH A 102      37.220  15.014   9.490  1.00 41.04           O  
HETATM  376  O   HOH A 103      36.179  20.508  12.599  1.00 43.53           O  
HETATM  377  O   HOH A 104      38.784  14.950  16.594  1.00 41.23           O  
HETATM  378  O   HOH A 105      45.766  10.790  24.509  1.00 47.32           O  
HETATM  379  O   HOH A 106      50.211  10.456  14.789  1.00 43.76           O  
HETATM  380  O   HOH A 107      35.314  24.581  22.728  1.00 46.35           O  
HETATM  381  O   HOH A 108      37.829  16.374   2.609  1.00 47.40           O  
HETATM  382  O   HOH A 109      54.447  10.830   4.509  1.00 49.93           O  
HETATM  383  O   HOH A 110      42.463  12.285  13.810  1.00 50.78           O  
HETATM  384  O   HOH A 111      39.541  13.484  14.364  1.00 46.35           O  
HETATM  385  O   HOH A 112      50.378  10.034  17.120  1.00 58.80           O  
HETATM  386  O   HOH A 113      44.274   9.189  23.018  1.00 50.58           O  
HETATM  387  O   HOH A 114      34.204  22.379  13.492  1.00 55.13           O  
MASTER      300    0    0    2    0    0    0    6  381    1    0    7          
END                                                                             
