# Supplementary material for: Rationally seeded computational protein design of ɑ-helical barrels
Source: Nat Chem Biol. 2024 Jun 20;20(8):991–9. doi: 10.1038/s41589-024-01642-0 (PMC11288890; doi:10.1038/s41589-024-01642-0)
Supplement: Supplementary file 7 — PDB files and AlphaFold2 models used for making the figure. [file 41589_2024_1642_MOESM7_ESM.zip › KIA_RP_RSPD_NatChemBiol_data_Figure4/panel_c/AlphaFold2/scp_CC_6_95_unrelaxed_rank_1_model_1.pdb]

MODEL     1                                                                     
ATOM      1  N   GLY A   1      20.828   4.401  -5.406  1.00 90.44           N  
ATOM      2  CA  GLY A   1      19.561   4.997  -5.013  1.00 90.44           C  
ATOM      3  C   GLY A   1      18.417   4.001  -4.985  1.00 90.44           C  
ATOM      4  O   GLY A   1      17.615   3.996  -4.049  1.00 90.44           O  
ATOM      5  N   ILE A   2      18.443   3.040  -5.989  1.00 93.75           N  
ATOM      6  CA  ILE A   2      17.385   2.045  -6.126  1.00 93.75           C  
ATOM      7  C   ILE A   2      17.457   1.052  -4.968  1.00 93.75           C  
ATOM      8  CB  ILE A   2      17.482   1.300  -7.477  1.00 93.75           C  
ATOM      9  O   ILE A   2      16.436   0.728  -4.356  1.00 93.75           O  
ATOM     10  CG1 ILE A   2      17.184   2.256  -8.637  1.00 93.75           C  
ATOM     11  CG2 ILE A   2      16.533   0.098  -7.500  1.00 93.75           C  
ATOM     12  CD1 ILE A   2      17.412   1.649 -10.014  1.00 93.75           C  
ATOM     13  N   ALA A   3      18.716   0.554  -4.666  1.00 93.98           N  
ATOM     14  CA  ALA A   3      18.905  -0.381  -3.560  1.00 93.98           C  
ATOM     15  C   ALA A   3      18.418   0.221  -2.244  1.00 93.98           C  
ATOM     16  CB  ALA A   3      20.373  -0.782  -3.447  1.00 93.98           C  
ATOM     17  O   ALA A   3      17.750  -0.453  -1.456  1.00 93.98           O  
ATOM     18  N   GLU A   4      18.843   1.427  -1.975  1.00 95.75           N  
ATOM     19  CA  GLU A   4      18.434   2.125  -0.760  1.00 95.75           C  
ATOM     20  C   GLU A   4      16.919   2.303  -0.710  1.00 95.75           C  
ATOM     21  CB  GLU A   4      19.127   3.486  -0.662  1.00 95.75           C  
ATOM     22  O   GLU A   4      16.306   2.156   0.350  1.00 95.75           O  
ATOM     23  CG  GLU A   4      18.921   4.187   0.673  1.00 95.75           C  
ATOM     24  CD  GLU A   4      19.748   5.454   0.820  1.00 95.75           C  
ATOM     25  OE1 GLU A   4      19.667   6.112   1.881  1.00 95.75           O  
ATOM     26  OE2 GLU A   4      20.484   5.791  -0.135  1.00 95.75           O  
ATOM     27  N   ALA A   5      16.244   2.719  -1.802  1.00 96.67           N  
ATOM     28  CA  ALA A   5      14.793   2.871  -1.875  1.00 96.67           C  
ATOM     29  C   ALA A   5      14.088   1.552  -1.573  1.00 96.67           C  
ATOM     30  CB  ALA A   5      14.381   3.388  -3.251  1.00 96.67           C  
ATOM     31  O   ALA A   5      13.091   1.525  -0.847  1.00 96.67           O  
ATOM     32  N   LEU A   6      14.652   0.420  -2.164  1.00 97.23           N  
ATOM     33  CA  LEU A   6      14.071  -0.896  -1.921  1.00 97.23           C  
ATOM     34  C   LEU A   6      14.157  -1.264  -0.444  1.00 97.23           C  
ATOM     35  CB  LEU A   6      14.777  -1.959  -2.766  1.00 97.23           C  
ATOM     36  O   LEU A   6      13.233  -1.869   0.104  1.00 97.23           O  
ATOM     37  CG  LEU A   6      14.533  -1.899  -4.275  1.00 97.23           C  
ATOM     38  CD1 LEU A   6      15.362  -2.961  -4.989  1.00 97.23           C  
ATOM     39  CD2 LEU A   6      13.050  -2.074  -4.584  1.00 97.23           C  
ATOM     40  N   LYS A   7      15.271  -0.929   0.179  1.00 96.78           N  
ATOM     41  CA  LYS A   7      15.434  -1.147   1.613  1.00 96.78           C  
ATOM     42  C   LYS A   7      14.351  -0.420   2.406  1.00 96.78           C  
ATOM     43  CB  LYS A   7      16.818  -0.687   2.073  1.00 96.78           C  
ATOM     44  O   LYS A   7      13.774  -0.982   3.339  1.00 96.78           O  
ATOM     45  CG  LYS A   7      17.113  -0.979   3.537  1.00 96.78           C  
ATOM     46  CD  LYS A   7      18.503  -0.498   3.934  1.00 96.78           C  
ATOM     47  CE  LYS A   7      18.768  -0.715   5.417  1.00 96.78           C  
ATOM     48  NZ  LYS A   7      20.115  -0.211   5.819  1.00 96.78           N  
ATOM     49  N   LEU A   8      14.096   0.837   2.099  1.00 97.97           N  
ATOM     50  CA  LEU A   8      13.084   1.641   2.776  1.00 97.97           C  
ATOM     51  C   LEU A   8      11.693   1.052   2.567  1.00 97.97           C  
ATOM     52  CB  LEU A   8      13.121   3.086   2.272  1.00 97.97           C  
ATOM     53  O   LEU A   8      10.854   1.095   3.470  1.00 97.97           O  
ATOM     54  CG  LEU A   8      14.331   3.921   2.695  1.00 97.97           C  
ATOM     55  CD1 LEU A   8      14.326   5.264   1.973  1.00 97.97           C  
ATOM     56  CD2 LEU A   8      14.340   4.121   4.207  1.00 97.97           C  
ATOM     57  N   ILE A   9      11.440   0.519   1.321  1.00 97.88           N  
ATOM     58  CA  ILE A   9      10.174  -0.155   1.055  1.00 97.88           C  
ATOM     59  C   ILE A   9      10.023  -1.355   1.987  1.00 97.88           C  
ATOM     60  CB  ILE A   9      10.073  -0.606  -0.420  1.00 97.88           C  
ATOM     61  O   ILE A   9       8.966  -1.550   2.591  1.00 97.88           O  
ATOM     62  CG1 ILE A   9       9.937   0.611  -1.342  1.00 97.88           C  
ATOM     63  CG2 ILE A   9       8.900  -1.572  -0.610  1.00 97.88           C  
ATOM     64  CD1 ILE A   9       9.984   0.272  -2.825  1.00 97.88           C  
ATOM     65  N   ALA A  10      11.075  -2.190   2.073  1.00 97.17           N  
ATOM     66  CA  ALA A  10      11.052  -3.341   2.971  1.00 97.17           C  
ATOM     67  C   ALA A  10      10.779  -2.909   4.409  1.00 97.17           C  
ATOM     68  CB  ALA A  10      12.371  -4.106   2.890  1.00 97.17           C  
ATOM     69  O   ALA A  10      10.004  -3.552   5.121  1.00 97.17           O  
ATOM     70  N   GLU A  11      11.465  -1.878   4.922  1.00 97.58           N  
ATOM     71  CA  GLU A  11      11.266  -1.340   6.264  1.00 97.58           C  
ATOM     72  C   GLU A  11       9.819  -0.903   6.475  1.00 97.58           C  
ATOM     73  CB  GLU A  11      12.212  -0.164   6.518  1.00 97.58           C  
ATOM     74  O   GLU A  11       9.238  -1.151   7.533  1.00 97.58           O  
ATOM     75  CG  GLU A  11      13.672  -0.570   6.659  1.00 97.58           C  
ATOM     76  CD  GLU A  11      14.610   0.615   6.834  1.00 97.58           C  
ATOM     77  OE1 GLU A  11      15.843   0.409   6.898  1.00 97.58           O  
ATOM     78  OE2 GLU A  11      14.106   1.758   6.910  1.00 97.58           O  
ATOM     79  N   ALA A  12       9.262  -0.151   5.486  1.00 97.63           N  
ATOM     80  CA  ALA A  12       7.876   0.303   5.569  1.00 97.63           C  
ATOM     81  C   ALA A  12       6.916  -0.879   5.669  1.00 97.63           C  
ATOM     82  CB  ALA A  12       7.526   1.167   4.360  1.00 97.63           C  
ATOM     83  O   ALA A  12       5.954  -0.842   6.439  1.00 97.63           O  
ATOM     84  N   LEU A  13       7.158  -1.961   4.867  1.00 98.03           N  
ATOM     85  CA  LEU A  13       6.318  -3.153   4.920  1.00 98.03           C  
ATOM     86  C   LEU A  13       6.370  -3.794   6.303  1.00 98.03           C  
ATOM     87  CB  LEU A  13       6.758  -4.165   3.859  1.00 98.03           C  
ATOM     88  O   LEU A  13       5.357  -4.288   6.801  1.00 98.03           O  
ATOM     89  CG  LEU A  13       6.456  -3.798   2.405  1.00 98.03           C  
ATOM     90  CD1 LEU A  13       7.088  -4.814   1.459  1.00 98.03           C  
ATOM     91  CD2 LEU A  13       4.950  -3.712   2.177  1.00 98.03           C  
ATOM     92  N   GLU A  14       7.578  -3.857   6.884  1.00 97.11           N  
ATOM     93  CA  GLU A  14       7.723  -4.365   8.245  1.00 97.11           C  
ATOM     94  C   GLU A  14       6.860  -3.576   9.225  1.00 97.11           C  
ATOM     95  CB  GLU A  14       9.190  -4.320   8.682  1.00 97.11           C  
ATOM     96  O   GLU A  14       6.251  -4.153  10.128  1.00 97.11           O  
ATOM     97  CG  GLU A  14      10.063  -5.374   8.017  1.00 97.11           C  
ATOM     98  CD  GLU A  14      11.521  -5.300   8.441  1.00 97.11           C  
ATOM     99  OE1 GLU A  14      12.347  -6.079   7.914  1.00 97.11           O  
ATOM    100  OE2 GLU A  14      11.840  -4.456   9.308  1.00 97.11           O  
ATOM    101  N   VAL A  15       6.853  -2.202   9.067  1.00 98.12           N  
ATOM    102  CA  VAL A  15       6.054  -1.341   9.932  1.00 98.12           C  
ATOM    103  C   VAL A  15       4.571  -1.655   9.746  1.00 98.12           C  
ATOM    104  CB  VAL A  15       6.322   0.154   9.648  1.00 98.12           C  
ATOM    105  O   VAL A  15       3.815  -1.711  10.720  1.00 98.12           O  
ATOM    106  CG1 VAL A  15       5.449   1.038  10.538  1.00 98.12           C  
ATOM    107  CG2 VAL A  15       7.800   0.479   9.853  1.00 98.12           C  
ATOM    108  N   ILE A  16       4.138  -1.911   8.467  1.00 97.69           N  
ATOM    109  CA  ILE A  16       2.760  -2.280   8.161  1.00 97.69           C  
ATOM    110  C   ILE A  16       2.405  -3.585   8.871  1.00 97.69           C  
ATOM    111  CB  ILE A  16       2.538  -2.421   6.638  1.00 97.69           C  
ATOM    112  O   ILE A  16       1.336  -3.699   9.475  1.00 97.69           O  
ATOM    113  CG1 ILE A  16       2.588  -1.046   5.962  1.00 97.69           C  
ATOM    114  CG2 ILE A  16       1.209  -3.126   6.349  1.00 97.69           C  
ATOM    115  CD1 ILE A  16       2.551  -1.103   4.441  1.00 97.69           C  
ATOM    116  N   ALA A  17       3.256  -4.622   8.723  1.00 96.43           N  
ATOM    117  CA  ALA A  17       3.036  -5.897   9.400  1.00 96.43           C  
ATOM    118  C   ALA A  17       2.844  -5.695  10.901  1.00 96.43           C  
ATOM    119  CB  ALA A  17       4.203  -6.847   9.140  1.00 96.43           C  
ATOM    120  O   ALA A  17       1.953  -6.296  11.505  1.00 96.43           O  
ATOM    121  N   LYS A  18       3.726  -4.883  11.525  1.00 96.90           N  
ATOM    122  CA  LYS A  18       3.632  -4.558  12.945  1.00 96.90           C  
ATOM    123  C   LYS A  18       2.310  -3.868  13.265  1.00 96.90           C  
ATOM    124  CB  LYS A  18       4.803  -3.671  13.372  1.00 96.90           C  
ATOM    125  O   LYS A  18       1.671  -4.175  14.273  1.00 96.90           O  
ATOM    126  CG  LYS A  18       4.935  -3.503  14.878  1.00 96.90           C  
ATOM    127  CD  LYS A  18       6.202  -2.742  15.247  1.00 96.90           C  
ATOM    128  CE  LYS A  18       6.412  -2.700  16.754  1.00 96.90           C  
ATOM    129  NZ  LYS A  18       7.720  -2.076  17.115  1.00 96.90           N  
ATOM    130  N   ALA A  19       1.879  -2.853  12.454  1.00 96.48           N  
ATOM    131  CA  ALA A  19       0.618  -2.142  12.643  1.00 96.48           C  
ATOM    132  C   ALA A  19      -0.569  -3.098  12.561  1.00 96.48           C  
ATOM    133  CB  ALA A  19       0.473  -1.029  11.608  1.00 96.48           C  
ATOM    134  O   ALA A  19      -1.508  -3.003  13.354  1.00 96.48           O  
ATOM    135  N   LEU A  20      -0.533  -4.029  11.584  1.00 96.43           N  
ATOM    136  CA  LEU A  20      -1.599  -5.015  11.450  1.00 96.43           C  
ATOM    137  C   LEU A  20      -1.691  -5.888  12.696  1.00 96.43           C  
ATOM    138  CB  LEU A  20      -1.368  -5.890  10.215  1.00 96.43           C  
ATOM    139  O   LEU A  20      -2.790  -6.199  13.161  1.00 96.43           O  
ATOM    140  CG  LEU A  20      -1.655  -5.241   8.860  1.00 96.43           C  
ATOM    141  CD1 LEU A  20      -1.162  -6.136   7.728  1.00 96.43           C  
ATOM    142  CD2 LEU A  20      -3.144  -4.951   8.710  1.00 96.43           C  
ATOM    143  N   LEU A  21      -0.484  -6.349  13.114  1.00 95.58           N  
ATOM    144  CA  LEU A  21      -0.423  -7.127  14.346  1.00 95.58           C  
ATOM    145  C   LEU A  21      -1.027  -6.350  15.510  1.00 95.58           C  
ATOM    146  CB  LEU A  21       1.025  -7.508  14.668  1.00 95.58           C  
ATOM    147  O   LEU A  21      -1.772  -6.911  16.317  1.00 95.58           O  
ATOM    148  CG  LEU A  21       1.234  -8.405  15.889  1.00 95.58           C  
ATOM    149  CD1 LEU A  21       0.461  -9.709  15.728  1.00 95.58           C  
ATOM    150  CD2 LEU A  21       2.719  -8.680  16.103  1.00 95.58           C  
ATOM    151  N   ALA A  22      -0.671  -5.083  15.664  1.00 95.86           N  
ATOM    152  CA  ALA A  22      -1.239  -4.223  16.699  1.00 95.86           C  
ATOM    153  C   ALA A  22      -2.761  -4.179  16.601  1.00 95.86           C  
ATOM    154  CB  ALA A  22      -0.662  -2.813  16.595  1.00 95.86           C  
ATOM    155  O   ALA A  22      -3.456  -4.211  17.619  1.00 95.86           O  
ATOM    156  N   ILE A  23      -3.359  -4.114  15.449  1.00 94.69           N  
ATOM    157  CA  ILE A  23      -4.800  -4.106  15.219  1.00 94.69           C  
ATOM    158  C   ILE A  23      -5.403  -5.433  15.674  1.00 94.69           C  
ATOM    159  CB  ILE A  23      -5.132  -3.848  13.732  1.00 94.69           C  
ATOM    160  O   ILE A  23      -6.409  -5.453  16.386  1.00 94.69           O  
ATOM    161  CG1 ILE A  23      -4.759  -2.413  13.343  1.00 94.69           C  
ATOM    162  CG2 ILE A  23      -6.613  -4.123  13.454  1.00 94.69           C  
ATOM    163  CD1 ILE A  23      -4.850  -2.133  11.849  1.00 94.69           C  
ATOM    164  N   ALA A  24      -4.765  -6.487  15.224  1.00 92.72           N  
ATOM    165  CA  ALA A  24      -5.255  -7.827  15.539  1.00 92.72           C  
ATOM    166  C   ALA A  24      -5.254  -8.071  17.045  1.00 92.72           C  
ATOM    167  CB  ALA A  24      -4.410  -8.883  14.831  1.00 92.72           C  
ATOM    168  O   ALA A  24      -6.191  -8.665  17.585  1.00 92.72           O  
ATOM    169  N   LEU A  25      -4.319  -7.592  17.755  1.00 94.61           N  
ATOM    170  CA  LEU A  25      -4.143  -7.877  19.175  1.00 94.61           C  
ATOM    171  C   LEU A  25      -4.748  -6.769  20.031  1.00 94.61           C  
ATOM    172  CB  LEU A  25      -2.659  -8.043  19.509  1.00 94.61           C  
ATOM    173  O   LEU A  25      -4.871  -6.916  21.249  1.00 94.61           O  
ATOM    174  CG  LEU A  25      -1.946  -9.230  18.860  1.00 94.61           C  
ATOM    175  CD1 LEU A  25      -0.459  -9.205  19.196  1.00 94.61           C  
ATOM    176  CD2 LEU A  25      -2.578 -10.544  19.307  1.00 94.61           C  
ATOM    177  N   GLY A  26      -5.125  -5.668  19.328  1.00 94.07           N  
ATOM    178  CA  GLY A  26      -5.545  -4.512  20.105  1.00 94.07           C  
ATOM    179  C   GLY A  26      -4.446  -3.959  20.993  1.00 94.07           C  
ATOM    180  O   GLY A  26      -4.715  -3.484  22.099  1.00 94.07           O  
ATOM    181  N   ASP A  27      -3.108  -4.120  20.568  1.00 97.09           N  
ATOM    182  CA  ASP A  27      -1.932  -3.703  21.326  1.00 97.09           C  
ATOM    183  C   ASP A  27      -1.559  -2.257  21.009  1.00 97.09           C  
ATOM    184  CB  ASP A  27      -0.748  -4.628  21.033  1.00 97.09           C  
ATOM    185  O   ASP A  27      -0.867  -1.990  20.025  1.00 97.09           O  
ATOM    186  CG  ASP A  27       0.433  -4.389  21.956  1.00 97.09           C  
ATOM    187  OD1 ASP A  27       0.574  -3.267  22.490  1.00 97.09           O  
ATOM    188  OD2 ASP A  27       1.233  -5.330  22.149  1.00 97.09           O  
ATOM    189  N   LYS A  28      -1.869  -1.304  21.953  1.00 96.26           N  
ATOM    190  CA  LYS A  28      -1.681   0.128  21.736  1.00 96.26           C  
ATOM    191  C   LYS A  28      -0.205   0.507  21.813  1.00 96.26           C  
ATOM    192  CB  LYS A  28      -2.483   0.936  22.757  1.00 96.26           C  
ATOM    193  O   LYS A  28       0.236   1.445  21.146  1.00 96.26           O  
ATOM    194  CG  LYS A  28      -3.991   0.838  22.577  1.00 96.26           C  
ATOM    195  CD  LYS A  28      -4.730   1.770  23.529  1.00 96.26           C  
ATOM    196  CE  LYS A  28      -6.238   1.681  23.342  1.00 96.26           C  
ATOM    197  NZ  LYS A  28      -6.967   2.582  24.284  1.00 96.26           N  
ATOM    198  N   GLU A  29       0.600  -0.294  22.643  1.00 97.56           N  
ATOM    199  CA  GLU A  29       2.035  -0.041  22.736  1.00 97.56           C  
ATOM    200  C   GLU A  29       2.740  -0.368  21.423  1.00 97.56           C  
ATOM    201  CB  GLU A  29       2.651  -0.851  23.880  1.00 97.56           C  
ATOM    202  O   GLU A  29       3.603   0.387  20.971  1.00 97.56           O  
ATOM    203  CG  GLU A  29       2.270  -0.348  25.265  1.00 97.56           C  
ATOM    204  CD  GLU A  29       2.834   1.029  25.578  1.00 97.56           C  
ATOM    205  OE1 GLU A  29       2.114   1.857  26.181  1.00 97.56           O  
ATOM    206  OE2 GLU A  29       4.005   1.282  25.218  1.00 97.56           O  
ATOM    207  N   LEU A  30       2.366  -1.532  20.944  1.00 97.58           N  
ATOM    208  CA  LEU A  30       2.900  -1.952  19.653  1.00 97.58           C  
ATOM    209  C   LEU A  30       2.532  -0.953  18.561  1.00 97.58           C  
ATOM    210  CB  LEU A  30       2.380  -3.344  19.285  1.00 97.58           C  
ATOM    211  O   LEU A  30       3.352  -0.645  17.694  1.00 97.58           O  
ATOM    212  CG  LEU A  30       2.997  -3.992  18.045  1.00 97.58           C  
ATOM    213  CD1 LEU A  30       4.496  -4.191  18.242  1.00 97.58           C  
ATOM    214  CD2 LEU A  30       2.313  -5.320  17.738  1.00 97.58           C  
ATOM    215  N   ALA A  31       1.293  -0.355  18.517  1.00 97.24           N  
ATOM    216  CA  ALA A  31       0.824   0.656  17.574  1.00 97.24           C  
ATOM    217  C   ALA A  31       1.654   1.932  17.680  1.00 97.24           C  
ATOM    218  CB  ALA A  31      -0.652   0.964  17.815  1.00 97.24           C  
ATOM    219  O   ALA A  31       2.003   2.540  16.664  1.00 97.24           O  
ATOM    220  N   LYS A  32       2.018   2.367  18.928  1.00 97.70           N  
ATOM    221  CA  LYS A  32       2.840   3.556  19.130  1.00 97.70           C  
ATOM    222  C   LYS A  32       4.252   3.347  18.592  1.00 97.70           C  
ATOM    223  CB  LYS A  32       2.894   3.925  20.614  1.00 97.70           C  
ATOM    224  O   LYS A  32       4.847   4.263  18.020  1.00 97.70           O  
ATOM    225  CG  LYS A  32       1.594   4.498  21.157  1.00 97.70           C  
ATOM    226  CD  LYS A  32       1.717   4.866  22.630  1.00 97.70           C  
ATOM    227  CE  LYS A  32       0.398   5.379  23.192  1.00 97.70           C  
ATOM    228  NZ  LYS A  32       0.494   5.668  24.654  1.00 97.70           N  
ATOM    229  N   GLU A  33       4.803   2.093  18.798  1.00 97.93           N  
ATOM    230  CA  GLU A  33       6.098   1.754  18.215  1.00 97.93           C  
ATOM    231  C   GLU A  33       6.053   1.823  16.691  1.00 97.93           C  
ATOM    232  CB  GLU A  33       6.543   0.360  18.666  1.00 97.93           C  
ATOM    233  O   GLU A  33       6.977   2.340  16.060  1.00 97.93           O  
ATOM    234  CG  GLU A  33       6.936   0.285  20.134  1.00 97.93           C  
ATOM    235  CD  GLU A  33       7.343  -1.112  20.575  1.00 97.93           C  
ATOM    236  OE1 GLU A  33       7.619  -1.312  21.780  1.00 97.93           O  
ATOM    237  OE2 GLU A  33       7.386  -2.014  19.709  1.00 97.93           O  
ATOM    238  N   ALA A  34       5.013   1.242  16.130  1.00 97.62           N  
ATOM    239  CA  ALA A  34       4.833   1.268  14.680  1.00 97.62           C  
ATOM    240  C   ALA A  34       4.727   2.701  14.167  1.00 97.62           C  
ATOM    241  CB  ALA A  34       3.594   0.471  14.284  1.00 97.62           C  
ATOM    242  O   ALA A  34       5.230   3.019  13.087  1.00 97.62           O  
ATOM    243  N   LEU A  35       4.023   3.604  14.965  1.00 98.05           N  
ATOM    244  CA  LEU A  35       3.883   5.012  14.609  1.00 98.05           C  
ATOM    245  C   LEU A  35       5.248   5.680  14.488  1.00 98.05           C  
ATOM    246  CB  LEU A  35       3.032   5.746  15.649  1.00 98.05           C  
ATOM    247  O   LEU A  35       5.521   6.369  13.502  1.00 98.05           O  
ATOM    248  CG  LEU A  35       2.848   7.249  15.436  1.00 98.05           C  
ATOM    249  CD1 LEU A  35       2.113   7.513  14.126  1.00 98.05           C  
ATOM    250  CD2 LEU A  35       2.098   7.868  16.610  1.00 98.05           C  
ATOM    251  N   LYS A  36       6.190   5.529  15.537  1.00 98.07           N  
ATOM    252  CA  LYS A  36       7.531   6.108  15.537  1.00 98.07           C  
ATOM    253  C   LYS A  36       8.342   5.616  14.342  1.00 98.07           C  
ATOM    254  CB  LYS A  36       8.260   5.774  16.840  1.00 98.07           C  
ATOM    255  O   LYS A  36       8.989   6.409  13.656  1.00 98.07           O  
ATOM    256  CG  LYS A  36       7.702   6.487  18.062  1.00 98.07           C  
ATOM    257  CD  LYS A  36       8.475   6.124  19.323  1.00 98.07           C  
ATOM    258  CE  LYS A  36       7.839   6.732  20.566  1.00 98.07           C  
ATOM    259  NZ  LYS A  36       8.576   6.353  21.808  1.00 98.07           N  
ATOM    260  N   GLU A  37       8.273   4.329  14.058  1.00 98.13           N  
ATOM    261  CA  GLU A  37       9.023   3.723  12.962  1.00 98.13           C  
ATOM    262  C   GLU A  37       8.517   4.213  11.609  1.00 98.13           C  
ATOM    263  CB  GLU A  37       8.941   2.196  13.033  1.00 98.13           C  
ATOM    264  O   GLU A  37       9.308   4.458  10.695  1.00 98.13           O  
ATOM    265  CG  GLU A  37       9.685   1.594  14.216  1.00 98.13           C  
ATOM    266  CD  GLU A  37       9.567   0.080  14.292  1.00 98.13           C  
ATOM    267  OE1 GLU A  37      10.079  -0.521  15.264  1.00 98.13           O  
ATOM    268  OE2 GLU A  37       8.959  -0.510  13.371  1.00 98.13           O  
ATOM    269  N   ALA A  38       7.137   4.282  11.456  1.00 97.75           N  
ATOM    270  CA  ALA A  38       6.544   4.781  10.218  1.00 97.75           C  
ATOM    271  C   ALA A  38       7.015   6.202   9.919  1.00 97.75           C  
ATOM    272  CB  ALA A  38       5.021   4.735  10.301  1.00 97.75           C  
ATOM    273  O   ALA A  38       7.338   6.527   8.774  1.00 97.75           O  
ATOM    274  N   GLU A  39       7.135   7.082  10.938  1.00 98.13           N  
ATOM    275  CA  GLU A  39       7.588   8.461  10.780  1.00 98.13           C  
ATOM    276  C   GLU A  39       9.062   8.517  10.390  1.00 98.13           C  
ATOM    277  CB  GLU A  39       7.354   9.255  12.068  1.00 98.13           C  
ATOM    278  O   GLU A  39       9.460   9.339   9.562  1.00 98.13           O  
ATOM    279  CG  GLU A  39       5.891   9.575  12.336  1.00 98.13           C  
ATOM    280  CD  GLU A  39       5.686  10.486  13.537  1.00 98.13           C  
ATOM    281  OE1 GLU A  39       4.574  11.037  13.697  1.00 98.13           O  
ATOM    282  OE2 GLU A  39       6.646  10.649  14.322  1.00 98.13           O  
ATOM    283  N   GLU A  40       9.833   7.635  11.031  1.00 98.23           N  
ATOM    284  CA  GLU A  40      11.252   7.559  10.697  1.00 98.23           C  
ATOM    285  C   GLU A  40      11.454   7.147   9.241  1.00 98.23           C  
ATOM    286  CB  GLU A  40      11.972   6.580  11.626  1.00 98.23           C  
ATOM    287  O   GLU A  40      12.284   7.725   8.537  1.00 98.23           O  
ATOM    288  CG  GLU A  40      13.484   6.566  11.452  1.00 98.23           C  
ATOM    289  CD  GLU A  40      14.191   5.630  12.420  1.00 98.23           C  
ATOM    290  OE1 GLU A  40      15.431   5.484  12.327  1.00 98.23           O  
ATOM    291  OE2 GLU A  40      13.499   5.038  13.278  1.00 98.23           O  
ATOM    292  N   VAL A  41      10.750   6.103   8.819  1.00 98.20           N  
ATOM    293  CA  VAL A  41      10.858   5.630   7.443  1.00 98.20           C  
ATOM    294  C   VAL A  41      10.456   6.744   6.480  1.00 98.20           C  
ATOM    295  CB  VAL A  41       9.986   4.377   7.203  1.00 98.20           C  
ATOM    296  O   VAL A  41      11.121   6.966   5.465  1.00 98.20           O  
ATOM    297  CG1 VAL A  41       9.954   4.017   5.719  1.00 98.20           C  
ATOM    298  CG2 VAL A  41      10.504   3.201   8.030  1.00 98.20           C  
ATOM    299  N   LYS A  42       9.344   7.406   6.738  1.00 98.02           N  
ATOM    300  CA  LYS A  42       8.864   8.502   5.901  1.00 98.02           C  
ATOM    301  C   LYS A  42       9.932   9.580   5.742  1.00 98.02           C  
ATOM    302  CB  LYS A  42       7.590   9.110   6.491  1.00 98.02           C  
ATOM    303  O   LYS A  42      10.165  10.072   4.636  1.00 98.02           O  
ATOM    304  CG  LYS A  42       6.967  10.198   5.629  1.00 98.02           C  
ATOM    305  CD  LYS A  42       5.721  10.782   6.282  1.00 98.02           C  
ATOM    306  CE  LYS A  42       5.221  12.011   5.534  1.00 98.02           C  
ATOM    307  NZ  LYS A  42       4.070  12.655   6.234  1.00 98.02           N  
ATOM    308  N   LYS A  43      10.604  10.088   6.902  1.00 98.08           N  
ATOM    309  CA  LYS A  43      11.653  11.102   6.877  1.00 98.08           C  
ATOM    310  C   LYS A  43      12.824  10.661   6.003  1.00 98.08           C  
ATOM    311  CB  LYS A  43      12.142  11.405   8.294  1.00 98.08           C  
ATOM    312  O   LYS A  43      13.309  11.429   5.170  1.00 98.08           O  
ATOM    313  CG  LYS A  43      11.165  12.224   9.124  1.00 98.08           C  
ATOM    314  CD  LYS A  43      11.710  12.498  10.520  1.00 98.08           C  
ATOM    315  CE  LYS A  43      10.679  13.196  11.396  1.00 98.08           C  
ATOM    316  NZ  LYS A  43      11.198  13.441  12.775  1.00 98.08           N  
ATOM    317  N   LYS A  44      13.335   9.378   6.181  1.00 98.13           N  
ATOM    318  CA  LYS A  44      14.431   8.843   5.378  1.00 98.13           C  
ATOM    319  C   LYS A  44      14.054   8.788   3.900  1.00 98.13           C  
ATOM    320  CB  LYS A  44      14.827   7.450   5.870  1.00 98.13           C  
ATOM    321  O   LYS A  44      14.867   9.117   3.034  1.00 98.13           O  
ATOM    322  CG  LYS A  44      15.505   7.444   7.232  1.00 98.13           C  
ATOM    323  CD  LYS A  44      15.858   6.030   7.675  1.00 98.13           C  
ATOM    324  CE  LYS A  44      16.443   6.012   9.080  1.00 98.13           C  
ATOM    325  NZ  LYS A  44      16.714   4.621   9.551  1.00 98.13           N  
ATOM    326  N   ALA A  45      12.798   8.334   3.584  1.00 97.94           N  
ATOM    327  CA  ALA A  45      12.322   8.232   2.207  1.00 97.94           C  
ATOM    328  C   ALA A  45      12.220   9.609   1.558  1.00 97.94           C  
ATOM    329  CB  ALA A  45      10.970   7.524   2.162  1.00 97.94           C  
ATOM    330  O   ALA A  45      12.517   9.767   0.371  1.00 97.94           O  
ATOM    331  N   GLU A  46      11.820  10.697   2.312  1.00 98.00           N  
ATOM    332  CA  GLU A  46      11.742  12.064   1.808  1.00 98.00           C  
ATOM    333  C   GLU A  46      13.124  12.595   1.437  1.00 98.00           C  
ATOM    334  CB  GLU A  46      11.087  12.983   2.843  1.00 98.00           C  
ATOM    335  O   GLU A  46      13.285  13.260   0.412  1.00 98.00           O  
ATOM    336  CG  GLU A  46       9.586  12.773   2.988  1.00 98.00           C  
ATOM    337  CD  GLU A  46       8.962  13.638   4.071  1.00 98.00           C  
ATOM    338  OE1 GLU A  46       7.717  13.772   4.099  1.00 98.00           O  
ATOM    339  OE2 GLU A  46       9.723  14.188   4.898  1.00 98.00           O  
ATOM    340  N   LYS A  47      14.070  12.348   2.390  1.00 98.10           N  
ATOM    341  CA  LYS A  47      15.448  12.742   2.112  1.00 98.10           C  
ATOM    342  C   LYS A  47      15.962  12.081   0.836  1.00 98.10           C  
ATOM    343  CB  LYS A  47      16.356  12.385   3.290  1.00 98.10           C  
ATOM    344  O   LYS A  47      16.569  12.742  -0.010  1.00 98.10           O  
ATOM    345  CG  LYS A  47      17.781  12.902   3.151  1.00 98.10           C  
ATOM    346  CD  LYS A  47      18.627  12.541   4.366  1.00 98.10           C  
ATOM    347  CE  LYS A  47      20.069  12.998   4.199  1.00 98.10           C  
ATOM    348  NZ  LYS A  47      20.910  12.620   5.374  1.00 98.10           N  
ATOM    349  N   LEU A  48      15.779  10.758   0.699  1.00 97.73           N  
ATOM    350  CA  LEU A  48      16.220  10.012  -0.475  1.00 97.73           C  
ATOM    351  C   LEU A  48      15.548  10.539  -1.738  1.00 97.73           C  
ATOM    352  CB  LEU A  48      15.917   8.521  -0.307  1.00 97.73           C  
ATOM    353  O   LEU A  48      16.191  10.665  -2.783  1.00 97.73           O  
ATOM    354  CG  LEU A  48      16.342   7.608  -1.458  1.00 97.73           C  
ATOM    355  CD1 LEU A  48      17.859   7.631  -1.620  1.00 97.73           C  
ATOM    356  CD2 LEU A  48      15.845   6.186  -1.225  1.00 97.73           C  
ATOM    357  N   LYS A  49      14.221  10.726  -1.699  1.00 97.68           N  
ATOM    358  CA  LYS A  49      13.468  11.247  -2.837  1.00 97.68           C  
ATOM    359  C   LYS A  49      14.080  12.547  -3.351  1.00 97.68           C  
ATOM    360  CB  LYS A  49      12.005  11.472  -2.455  1.00 97.68           C  
ATOM    361  O   LYS A  49      14.254  12.721  -4.559  1.00 97.68           O  
ATOM    362  CG  LYS A  49      11.136  11.974  -3.598  1.00 97.68           C  
ATOM    363  CD  LYS A  49       9.716  12.271  -3.134  1.00 97.68           C  
ATOM    364  CE  LYS A  49       8.922  13.015  -4.199  1.00 97.68           C  
ATOM    365  NZ  LYS A  49       7.592  13.461  -3.688  1.00 97.68           N  
ATOM    366  N   LYS A  50      14.383  13.612  -2.439  1.00 97.24           N  
ATOM    367  CA  LYS A  50      14.973  14.896  -2.806  1.00 97.24           C  
ATOM    368  C   LYS A  50      16.339  14.706  -3.459  1.00 97.24           C  
ATOM    369  CB  LYS A  50      15.100  15.799  -1.578  1.00 97.24           C  
ATOM    370  O   LYS A  50      16.648  15.350  -4.464  1.00 97.24           O  
ATOM    371  CG  LYS A  50      13.771  16.327  -1.059  1.00 97.24           C  
ATOM    372  CD  LYS A  50      13.963  17.218   0.162  1.00 97.24           C  
ATOM    373  CE  LYS A  50      12.629  17.665   0.744  1.00 97.24           C  
ATOM    374  NZ  LYS A  50      12.810  18.473   1.988  1.00 97.24           N  
ATOM    375  N   GLU A  51      17.146  13.786  -2.848  1.00 97.32           N  
ATOM    376  CA  GLU A  51      18.461  13.484  -3.405  1.00 97.32           C  
ATOM    377  C   GLU A  51      18.343  12.877  -4.800  1.00 97.32           C  
ATOM    378  CB  GLU A  51      19.231  12.535  -2.483  1.00 97.32           C  
ATOM    379  O   GLU A  51      19.103  13.232  -5.704  1.00 97.32           O  
ATOM    380  CG  GLU A  51      19.662  13.170  -1.168  1.00 97.32           C  
ATOM    381  CD  GLU A  51      20.313  12.185  -0.211  1.00 97.32           C  
ATOM    382  OE1 GLU A  51      20.771  12.606   0.875  1.00 97.32           O  
ATOM    383  OE2 GLU A  51      20.365  10.981  -0.550  1.00 97.32           O  
ATOM    384  N   ALA A  52      17.389  11.929  -4.978  1.00 96.91           N  
ATOM    385  CA  ALA A  52      17.172  11.265  -6.261  1.00 96.91           C  
ATOM    386  C   ALA A  52      16.683  12.254  -7.315  1.00 96.91           C  
ATOM    387  CB  ALA A  52      16.173  10.121  -6.105  1.00 96.91           C  
ATOM    388  O   ALA A  52      17.083  12.177  -8.480  1.00 96.91           O  
ATOM    389  N   GLU A  53      15.863  13.209  -6.984  1.00 95.35           N  
ATOM    390  CA  GLU A  53      15.350  14.227  -7.896  1.00 95.35           C  
ATOM    391  C   GLU A  53      16.465  15.156  -8.370  1.00 95.35           C  
ATOM    392  CB  GLU A  53      14.238  15.039  -7.226  1.00 95.35           C  
ATOM    393  O   GLU A  53      16.508  15.534  -9.542  1.00 95.35           O  
ATOM    394  CG  GLU A  53      12.939  14.269  -7.044  1.00 95.35           C  
ATOM    395  CD  GLU A  53      11.870  15.061  -6.308  1.00 95.35           C  
ATOM    396  OE1 GLU A  53      10.697  14.623  -6.286  1.00 95.35           O  
ATOM    397  OE2 GLU A  53      12.208  16.129  -5.750  1.00 95.35           O  
ATOM    398  N   LYS A  54      17.365  15.520  -7.456  1.00 96.38           N  
ATOM    399  CA  LYS A  54      18.498  16.376  -7.792  1.00 96.38           C  
ATOM    400  C   LYS A  54      19.419  15.698  -8.802  1.00 96.38           C  
ATOM    401  CB  LYS A  54      19.284  16.747  -6.533  1.00 96.38           C  
ATOM    402  O   LYS A  54      19.955  16.352  -9.699  1.00 96.38           O  
ATOM    403  CG  LYS A  54      18.580  17.758  -5.640  1.00 96.38           C  
ATOM    404  CD  LYS A  54      19.436  18.131  -4.437  1.00 96.38           C  
ATOM    405  CE  LYS A  54      18.703  19.087  -3.504  1.00 96.38           C  
ATOM    406  NZ  LYS A  54      19.513  19.405  -2.290  1.00 96.38           N  
ATOM    407  N   LYS A  55      19.482  14.393  -8.709  1.00 95.69           N  
ATOM    408  CA  LYS A  55      20.380  13.608  -9.550  1.00 95.69           C  
ATOM    409  C   LYS A  55      19.682  13.159 -10.831  1.00 95.69           C  
ATOM    410  CB  LYS A  55      20.906  12.391  -8.786  1.00 95.69           C  
ATOM    411  O   LYS A  55      20.309  12.564 -11.710  1.00 95.69           O  
ATOM    412  CG  LYS A  55      21.862  12.737  -7.654  1.00 95.69           C  
ATOM    413  CD  LYS A  55      22.380  11.486  -6.957  1.00 95.69           C  
ATOM    414  CE  LYS A  55      23.299  11.832  -5.794  1.00 95.69           C  
ATOM    415  NZ  LYS A  55      23.764  10.609  -5.073  1.00 95.69           N  
ATOM    416  N   GLY A  56      18.352  13.510 -10.916  1.00 93.77           N  
ATOM    417  CA  GLY A  56      17.590  13.101 -12.086  1.00 93.77           C  
ATOM    418  C   GLY A  56      17.303  11.612 -12.120  1.00 93.77           C  
ATOM    419  O   GLY A  56      17.128  11.033 -13.195  1.00 93.77           O  
ATOM    420  N   ASP A  57      17.512  10.857 -10.983  1.00 95.60           N  
ATOM    421  CA  ASP A  57      17.199   9.436 -10.868  1.00 95.60           C  
ATOM    422  C   ASP A  57      15.702   9.219 -10.663  1.00 95.60           C  
ATOM    423  CB  ASP A  57      17.985   8.804  -9.717  1.00 95.60           C  
ATOM    424  O   ASP A  57      15.233   9.121  -9.527  1.00 95.60           O  
ATOM    425  CG  ASP A  57      17.949   7.286  -9.738  1.00 95.60           C  
ATOM    426  OD1 ASP A  57      17.055   6.706 -10.390  1.00 95.60           O  
ATOM    427  OD2 ASP A  57      18.822   6.665  -9.093  1.00 95.60           O  
ATOM    428  N   ARG A  58      14.940   9.105 -11.604  1.00 94.89           N  
ATOM    429  CA  ARG A  58      13.481   9.105 -11.595  1.00 94.89           C  
ATOM    430  C   ARG A  58      12.936   7.813 -10.996  1.00 94.89           C  
ATOM    431  CB  ARG A  58      12.935   9.297 -13.012  1.00 94.89           C  
ATOM    432  O   ARG A  58      11.879   7.813 -10.363  1.00 94.89           O  
ATOM    433  CG  ARG A  58      13.211  10.673 -13.597  1.00 94.89           C  
ATOM    434  CD  ARG A  58      12.659  10.806 -15.010  1.00 94.89           C  
ATOM    435  NE  ARG A  58      13.226  11.959 -15.704  1.00 94.89           N  
ATOM    436  NH1 ARG A  58      12.135  11.555 -17.700  1.00 94.89           N  
ATOM    437  NH2 ARG A  58      13.535  13.358 -17.498  1.00 94.89           N  
ATOM    438  CZ  ARG A  58      12.964  12.288 -16.965  1.00 94.89           C  
ATOM    439  N   ILE A  59      13.637   6.709 -11.279  1.00 96.50           N  
ATOM    440  CA  ILE A  59      13.201   5.427 -10.738  1.00 96.50           C  
ATOM    441  C   ILE A  59      13.356   5.428  -9.219  1.00 96.50           C  
ATOM    442  CB  ILE A  59      13.993   4.253 -11.356  1.00 96.50           C  
ATOM    443  O   ILE A  59      12.434   5.045  -8.494  1.00 96.50           O  
ATOM    444  CG1 ILE A  59      13.685   4.131 -12.853  1.00 96.50           C  
ATOM    445  CG2 ILE A  59      13.681   2.945 -10.624  1.00 96.50           C  
ATOM    446  CD1 ILE A  59      14.508   3.069 -13.570  1.00 96.50           C  
ATOM    447  N   ALA A  60      14.534   5.909  -8.759  1.00 96.86           N  
ATOM    448  CA  ALA A  60      14.777   5.977  -7.320  1.00 96.86           C  
ATOM    449  C   ALA A  60      13.800   6.935  -6.644  1.00 96.86           C  
ATOM    450  CB  ALA A  60      16.216   6.407  -7.043  1.00 96.86           C  
ATOM    451  O   ALA A  60      13.311   6.659  -5.546  1.00 96.86           O  
ATOM    452  N   ALA A  61      13.512   8.075  -7.260  1.00 97.19           N  
ATOM    453  CA  ALA A  61      12.540   9.031  -6.736  1.00 97.19           C  
ATOM    454  C   ALA A  61      11.157   8.396  -6.615  1.00 97.19           C  
ATOM    455  CB  ALA A  61      12.477  10.269  -7.627  1.00 97.19           C  
ATOM    456  O   ALA A  61      10.469   8.579  -5.608  1.00 97.19           O  
ATOM    457  N   ALA A  62      10.721   7.643  -7.722  1.00 97.59           N  
ATOM    458  CA  ALA A  62       9.434   6.953  -7.713  1.00 97.59           C  
ATOM    459  C   ALA A  62       9.383   5.902  -6.607  1.00 97.59           C  
ATOM    460  CB  ALA A  62       9.167   6.306  -9.070  1.00 97.59           C  
ATOM    461  O   ALA A  62       8.381   5.785  -5.898  1.00 97.59           O  
ATOM    462  N   LEU A  63      10.501   5.163  -6.489  1.00 98.08           N  
ATOM    463  CA  LEU A  63      10.572   4.139  -5.452  1.00 98.08           C  
ATOM    464  C   LEU A  63      10.513   4.768  -4.064  1.00 98.08           C  
ATOM    465  CB  LEU A  63      11.853   3.315  -5.598  1.00 98.08           C  
ATOM    466  O   LEU A  63       9.880   4.222  -3.157  1.00 98.08           O  
ATOM    467  CG  LEU A  63      11.901   2.339  -6.775  1.00 98.08           C  
ATOM    468  CD1 LEU A  63      13.292   1.727  -6.900  1.00 98.08           C  
ATOM    469  CD2 LEU A  63      10.845   1.251  -6.611  1.00 98.08           C  
ATOM    470  N   ALA A  64      11.215   5.866  -3.799  1.00 97.83           N  
ATOM    471  CA  ALA A  64      11.156   6.580  -2.526  1.00 97.83           C  
ATOM    472  C   ALA A  64       9.731   7.030  -2.215  1.00 97.83           C  
ATOM    473  CB  ALA A  64      12.097   7.782  -2.546  1.00 97.83           C  
ATOM    474  O   ALA A  64       9.289   6.962  -1.066  1.00 97.83           O  
ATOM    475  N   LEU A  65       9.049   7.545  -3.265  1.00 98.34           N  
ATOM    476  CA  LEU A  65       7.660   7.962  -3.109  1.00 98.34           C  
ATOM    477  C   LEU A  65       6.782   6.785  -2.697  1.00 98.34           C  
ATOM    478  CB  LEU A  65       7.135   8.574  -4.411  1.00 98.34           C  
ATOM    479  O   LEU A  65       5.860   6.944  -1.895  1.00 98.34           O  
ATOM    480  CG  LEU A  65       5.747   9.212  -4.348  1.00 98.34           C  
ATOM    481  CD1 LEU A  65       5.717  10.314  -3.293  1.00 98.34           C  
ATOM    482  CD2 LEU A  65       5.348   9.761  -5.713  1.00 98.34           C  
ATOM    483  N   ILE A  66       7.024   5.560  -3.274  1.00 98.29           N  
ATOM    484  CA  ILE A  66       6.330   4.340  -2.873  1.00 98.29           C  
ATOM    485  C   ILE A  66       6.563   4.080  -1.386  1.00 98.29           C  
ATOM    486  CB  ILE A  66       6.793   3.126  -3.708  1.00 98.29           C  
ATOM    487  O   ILE A  66       5.627   3.751  -0.653  1.00 98.29           O  
ATOM    488  CG1 ILE A  66       6.317   3.263  -5.159  1.00 98.29           C  
ATOM    489  CG2 ILE A  66       6.288   1.820  -3.088  1.00 98.29           C  
ATOM    490  CD1 ILE A  66       6.868   2.196  -6.095  1.00 98.29           C  
ATOM    491  N   ALA A  67       7.825   4.179  -0.937  1.00 98.10           N  
ATOM    492  CA  ALA A  67       8.139   3.984   0.476  1.00 98.10           C  
ATOM    493  C   ALA A  67       7.368   4.968   1.350  1.00 98.10           C  
ATOM    494  CB  ALA A  67       9.640   4.129   0.713  1.00 98.10           C  
ATOM    495  O   ALA A  67       6.876   4.604   2.421  1.00 98.10           O  
ATOM    496  N   ILE A  68       7.256   6.268   0.941  1.00 98.49           N  
ATOM    497  CA  ILE A  68       6.495   7.288   1.654  1.00 98.49           C  
ATOM    498  C   ILE A  68       5.028   6.873   1.737  1.00 98.49           C  
ATOM    499  CB  ILE A  68       6.623   8.669   0.972  1.00 98.49           C  
ATOM    500  O   ILE A  68       4.408   6.970   2.799  1.00 98.49           O  
ATOM    501  CG1 ILE A  68       8.066   9.179   1.066  1.00 98.49           C  
ATOM    502  CG2 ILE A  68       5.646   9.671   1.593  1.00 98.49           C  
ATOM    503  CD1 ILE A  68       8.348  10.402   0.205  1.00 98.49           C  
ATOM    504  N   ALA A  69       4.483   6.419   0.540  1.00 98.03           N  
ATOM    505  CA  ALA A  69       3.094   5.970   0.494  1.00 98.03           C  
ATOM    506  C   ALA A  69       2.862   4.805   1.453  1.00 98.03           C  
ATOM    507  CB  ALA A  69       2.711   5.568  -0.928  1.00 98.03           C  
ATOM    508  O   ALA A  69       1.853   4.768   2.161  1.00 98.03           O  
ATOM    509  N   LEU A  70       3.775   3.836   1.487  1.00 98.42           N  
ATOM    510  CA  LEU A  70       3.665   2.703   2.400  1.00 98.42           C  
ATOM    511  C   LEU A  70       3.705   3.169   3.851  1.00 98.42           C  
ATOM    512  CB  LEU A  70       4.789   1.696   2.143  1.00 98.42           C  
ATOM    513  O   LEU A  70       2.983   2.638   4.698  1.00 98.42           O  
ATOM    514  CG  LEU A  70       4.686   0.879   0.855  1.00 98.42           C  
ATOM    515  CD1 LEU A  70       5.967   0.083   0.629  1.00 98.42           C  
ATOM    516  CD2 LEU A  70       3.476  -0.048   0.904  1.00 98.42           C  
ATOM    517  N   ALA A  71       4.608   4.105   4.217  1.00 98.01           N  
ATOM    518  CA  ALA A  71       4.675   4.675   5.560  1.00 98.01           C  
ATOM    519  C   ALA A  71       3.349   5.324   5.947  1.00 98.01           C  
ATOM    520  CB  ALA A  71       5.809   5.694   5.650  1.00 98.01           C  
ATOM    521  O   ALA A  71       2.908   5.214   7.094  1.00 98.01           O  
ATOM    522  N   VAL A  72       2.716   6.043   4.935  1.00 98.55           N  
ATOM    523  CA  VAL A  72       1.427   6.687   5.165  1.00 98.55           C  
ATOM    524  C   VAL A  72       0.363   5.628   5.443  1.00 98.55           C  
ATOM    525  CB  VAL A  72       1.007   7.562   3.963  1.00 98.55           C  
ATOM    526  O   VAL A  72      -0.496   5.814   6.309  1.00 98.55           O  
ATOM    527  CG1 VAL A  72      -0.405   8.111   4.162  1.00 98.55           C  
ATOM    528  CG2 VAL A  72       2.003   8.702   3.759  1.00 98.55           C  
ATOM    529  N   ILE A  73       0.407   4.490   4.717  1.00 98.39           N  
ATOM    530  CA  ILE A  73      -0.479   3.359   4.973  1.00 98.39           C  
ATOM    531  C   ILE A  73      -0.302   2.882   6.413  1.00 98.39           C  
ATOM    532  CB  ILE A  73      -0.215   2.199   3.988  1.00 98.39           C  
ATOM    533  O   ILE A  73      -1.284   2.626   7.114  1.00 98.39           O  
ATOM    534  CG1 ILE A  73      -0.655   2.590   2.572  1.00 98.39           C  
ATOM    535  CG2 ILE A  73      -0.927   0.925   4.451  1.00 98.39           C  
ATOM    536  CD1 ILE A  73      -0.245   1.591   1.499  1.00 98.39           C  
ATOM    537  N   ALA A  74       0.998   2.689   6.845  1.00 97.99           N  
ATOM    538  CA  ALA A  74       1.287   2.284   8.218  1.00 97.99           C  
ATOM    539  C   ALA A  74       0.668   3.257   9.218  1.00 97.99           C  
ATOM    540  CB  ALA A  74       2.794   2.186   8.438  1.00 97.99           C  
ATOM    541  O   ALA A  74       0.102   2.840  10.231  1.00 97.99           O  
ATOM    542  N   LEU A  75       0.784   4.650   8.991  1.00 98.43           N  
ATOM    543  CA  LEU A  75       0.186   5.672   9.844  1.00 98.43           C  
ATOM    544  C   LEU A  75      -1.325   5.491   9.931  1.00 98.43           C  
ATOM    545  CB  LEU A  75       0.515   7.071   9.315  1.00 98.43           C  
ATOM    546  O   LEU A  75      -1.910   5.628  11.008  1.00 98.43           O  
ATOM    547  CG  LEU A  75       1.964   7.533   9.475  1.00 98.43           C  
ATOM    548  CD1 LEU A  75       2.163   8.894   8.815  1.00 98.43           C  
ATOM    549  CD2 LEU A  75       2.348   7.587  10.950  1.00 98.43           C  
ATOM    550  N   ALA A  76      -1.976   5.196   8.706  1.00 97.96           N  
ATOM    551  CA  ALA A  76      -3.420   4.981   8.668  1.00 97.96           C  
ATOM    552  C   ALA A  76      -3.816   3.765   9.499  1.00 97.96           C  
ATOM    553  CB  ALA A  76      -3.894   4.814   7.226  1.00 97.96           C  
ATOM    554  O   ALA A  76      -4.805   3.804  10.235  1.00 97.96           O  
ATOM    555  N   LEU A  77      -3.094   2.692   9.395  1.00 98.18           N  
ATOM    556  CA  LEU A  77      -3.366   1.490  10.176  1.00 98.18           C  
ATOM    557  C   LEU A  77      -3.223   1.768  11.669  1.00 98.18           C  
ATOM    558  CB  LEU A  77      -2.421   0.358   9.764  1.00 98.18           C  
ATOM    559  O   LEU A  77      -4.022   1.283  12.474  1.00 98.18           O  
ATOM    560  CG  LEU A  77      -2.676  -0.273   8.394  1.00 98.18           C  
ATOM    561  CD1 LEU A  77      -1.522  -1.194   8.011  1.00 98.18           C  
ATOM    562  CD2 LEU A  77      -3.997  -1.034   8.393  1.00 98.18           C  
ATOM    563  N   VAL A  78      -2.122   2.503  12.007  1.00 98.29           N  
ATOM    564  CA  VAL A  78      -1.896   2.892  13.395  1.00 98.29           C  
ATOM    565  C   VAL A  78      -3.076   3.720  13.899  1.00 98.29           C  
ATOM    566  CB  VAL A  78      -0.580   3.686  13.556  1.00 98.29           C  
ATOM    567  O   VAL A  78      -3.531   3.540  15.031  1.00 98.29           O  
ATOM    568  CG1 VAL A  78      -0.464   4.259  14.967  1.00 98.29           C  
ATOM    569  CG2 VAL A  78       0.621   2.798  13.235  1.00 98.29           C  
ATOM    570  N   ALA A  79      -3.516   4.682  13.071  1.00 97.81           N  
ATOM    571  CA  ALA A  79      -4.693   5.476  13.411  1.00 97.81           C  
ATOM    572  C   ALA A  79      -5.891   4.580  13.712  1.00 97.81           C  
ATOM    573  CB  ALA A  79      -5.028   6.444  12.278  1.00 97.81           C  
ATOM    574  O   ALA A  79      -6.637   4.828  14.662  1.00 97.81           O  
ATOM    575  N   ILE A  80      -6.113   3.517  12.983  1.00 97.18           N  
ATOM    576  CA  ILE A  80      -7.186   2.551  13.192  1.00 97.18           C  
ATOM    577  C   ILE A  80      -6.973   1.822  14.516  1.00 97.18           C  
ATOM    578  CB  ILE A  80      -7.268   1.537  12.029  1.00 97.18           C  
ATOM    579  O   ILE A  80      -7.905   1.683  15.312  1.00 97.18           O  
ATOM    580  CG1 ILE A  80      -7.703   2.240  10.737  1.00 97.18           C  
ATOM    581  CG2 ILE A  80      -8.223   0.392  12.377  1.00 97.18           C  
ATOM    582  CD1 ILE A  80      -7.617   1.362   9.496  1.00 97.18           C  
ATOM    583  N   ALA A  81      -5.697   1.330  14.701  1.00 96.92           N  
ATOM    584  CA  ALA A  81      -5.355   0.570  15.902  1.00 96.92           C  
ATOM    585  C   ALA A  81      -5.560   1.411  17.159  1.00 96.92           C  
ATOM    586  CB  ALA A  81      -3.913   0.075  15.826  1.00 96.92           C  
ATOM    587  O   ALA A  81      -6.035   0.907  18.179  1.00 96.92           O  
ATOM    588  N   LEU A  82      -5.307   2.651  17.119  1.00 97.61           N  
ATOM    589  CA  LEU A  82      -5.352   3.534  18.280  1.00 97.61           C  
ATOM    590  C   LEU A  82      -6.708   4.225  18.385  1.00 97.61           C  
ATOM    591  CB  LEU A  82      -4.238   4.580  18.201  1.00 97.61           C  
ATOM    592  O   LEU A  82      -7.015   4.846  19.404  1.00 97.61           O  
ATOM    593  CG  LEU A  82      -2.807   4.058  18.334  1.00 97.61           C  
ATOM    594  CD1 LEU A  82      -1.807   5.189  18.114  1.00 97.61           C  
ATOM    595  CD2 LEU A  82      -2.598   3.410  19.699  1.00 97.61           C  
ATOM    596  N   GLY A  83      -7.522   4.128  17.277  1.00 97.02           N  
ATOM    597  CA  GLY A  83      -8.744   4.916  17.251  1.00 97.02           C  
ATOM    598  C   GLY A  83      -8.491   6.411  17.303  1.00 97.02           C  
ATOM    599  O   GLY A  83      -9.247   7.152  17.935  1.00 97.02           O  
ATOM    600  N   ASP A  84      -7.349   6.873  16.746  1.00 97.64           N  
ATOM    601  CA  ASP A  84      -6.907   8.264  16.769  1.00 97.64           C  
ATOM    602  C   ASP A  84      -7.339   8.998  15.501  1.00 97.64           C  
ATOM    603  CB  ASP A  84      -5.388   8.342  16.930  1.00 97.64           C  
ATOM    604  O   ASP A  84      -6.659   8.927  14.475  1.00 97.64           O  
ATOM    605  CG  ASP A  84      -4.889   9.756  17.176  1.00 97.64           C  
ATOM    606  OD1 ASP A  84      -5.586  10.722  16.799  1.00 97.64           O  
ATOM    607  OD2 ASP A  84      -3.788   9.904  17.749  1.00 97.64           O  
ATOM    608  N   LYS A  85      -8.369   9.871  15.565  1.00 97.22           N  
ATOM    609  CA  LYS A  85      -8.951  10.554  14.413  1.00 97.22           C  
ATOM    610  C   LYS A  85      -8.034  11.668  13.914  1.00 97.22           C  
ATOM    611  CB  LYS A  85     -10.325  11.125  14.764  1.00 97.22           C  
ATOM    612  O   LYS A  85      -8.012  11.972  12.720  1.00 97.22           O  
ATOM    613  CG  LYS A  85     -11.399  10.068  14.975  1.00 97.22           C  
ATOM    614  CD  LYS A  85     -12.769  10.698  15.189  1.00 97.22           C  
ATOM    615  CE  LYS A  85     -13.847   9.640  15.386  1.00 97.22           C  
ATOM    616  NZ  LYS A  85     -15.190  10.253  15.615  1.00 97.22           N  
ATOM    617  N   GLU A  86      -7.275  12.272  14.890  1.00 97.98           N  
ATOM    618  CA  GLU A  86      -6.324  13.303  14.485  1.00 97.98           C  
ATOM    619  C   GLU A  86      -5.210  12.718  13.622  1.00 97.98           C  
ATOM    620  CB  GLU A  86      -5.729  13.997  15.713  1.00 97.98           C  
ATOM    621  O   GLU A  86      -4.805  13.323  12.628  1.00 97.98           O  
ATOM    622  CG  GLU A  86      -6.711  14.902  16.443  1.00 97.98           C  
ATOM    623  CD  GLU A  86      -7.140  16.109  15.623  1.00 97.98           C  
ATOM    624  OE1 GLU A  86      -8.333  16.484  15.673  1.00 97.98           O  
ATOM    625  OE2 GLU A  86      -6.275  16.682  14.923  1.00 97.98           O  
ATOM    626  N   LEU A  87      -4.740  11.585  14.102  1.00 98.15           N  
ATOM    627  CA  LEU A  87      -3.717  10.884  13.332  1.00 98.15           C  
ATOM    628  C   LEU A  87      -4.250  10.480  11.962  1.00 98.15           C  
ATOM    629  CB  LEU A  87      -3.231   9.646  14.090  1.00 98.15           C  
ATOM    630  O   LEU A  87      -3.537  10.578  10.960  1.00 98.15           O  
ATOM    631  CG  LEU A  87      -2.098   8.853  13.437  1.00 98.15           C  
ATOM    632  CD1 LEU A  87      -0.871   9.739  13.248  1.00 98.15           C  
ATOM    633  CD2 LEU A  87      -1.753   7.625  14.273  1.00 98.15           C  
ATOM    634  N   ALA A  88      -5.478   9.997  11.855  1.00 97.83           N  
ATOM    635  CA  ALA A  88      -6.126   9.646  10.595  1.00 97.83           C  
ATOM    636  C   ALA A  88      -6.206  10.853   9.664  1.00 97.83           C  
ATOM    637  CB  ALA A  88      -7.522   9.084  10.853  1.00 97.83           C  
ATOM    638  O   ALA A  88      -5.981  10.730   8.458  1.00 97.83           O  
ATOM    639  N   LYS A  89      -6.539  12.087  10.181  1.00 98.09           N  
ATOM    640  CA  LYS A  89      -6.576  13.310   9.385  1.00 98.09           C  
ATOM    641  C   LYS A  89      -5.191  13.655   8.844  1.00 98.09           C  
ATOM    642  CB  LYS A  89      -7.119  14.475  10.214  1.00 98.09           C  
ATOM    643  O   LYS A  89      -5.056  14.081   7.695  1.00 98.09           O  
ATOM    644  CG  LYS A  89      -8.607  14.378  10.516  1.00 98.09           C  
ATOM    645  CD  LYS A  89      -9.091  15.569  11.333  1.00 98.09           C  
ATOM    646  CE  LYS A  89     -10.562  15.436  11.701  1.00 98.09           C  
ATOM    647  NZ  LYS A  89     -11.023  16.567  12.561  1.00 98.09           N  
ATOM    648  N   LYS A  90      -4.184  13.489   9.780  1.00 97.89           N  
ATOM    649  CA  LYS A  90      -2.807  13.688   9.336  1.00 97.89           C  
ATOM    650  C   LYS A  90      -2.455  12.741   8.193  1.00 97.89           C  
ATOM    651  CB  LYS A  90      -1.834  13.490  10.500  1.00 97.89           C  
ATOM    652  O   LYS A  90      -1.846  13.152   7.204  1.00 97.89           O  
ATOM    653  CG  LYS A  90      -0.380  13.760  10.143  1.00 97.89           C  
ATOM    654  CD  LYS A  90       0.539  13.535  11.337  1.00 97.89           C  
ATOM    655  CE  LYS A  90       2.002  13.738  10.964  1.00 97.89           C  
ATOM    656  NZ  LYS A  90       2.909  13.495  12.125  1.00 97.89           N  
ATOM    657  N   ALA A  91      -2.730  11.429   8.340  1.00 97.92           N  
ATOM    658  CA  ALA A  91      -2.486  10.428   7.305  1.00 97.92           C  
ATOM    659  C   ALA A  91      -3.198  10.797   6.006  1.00 97.92           C  
ATOM    660  CB  ALA A  91      -2.936   9.049   7.781  1.00 97.92           C  
ATOM    661  O   ALA A  91      -2.655  10.602   4.916  1.00 97.92           O  
ATOM    662  N   LYS A  92      -4.483  11.311   6.117  1.00 98.05           N  
ATOM    663  CA  LYS A  92      -5.238  11.772   4.955  1.00 98.05           C  
ATOM    664  C   LYS A  92      -4.473  12.852   4.196  1.00 98.05           C  
ATOM    665  CB  LYS A  92      -6.608  12.301   5.380  1.00 98.05           C  
ATOM    666  O   LYS A  92      -4.359  12.794   2.970  1.00 98.05           O  
ATOM    667  CG  LYS A  92      -7.447  12.841   4.231  1.00 98.05           C  
ATOM    668  CD  LYS A  92      -8.764  13.424   4.727  1.00 98.05           C  
ATOM    669  CE  LYS A  92      -9.537  14.099   3.601  1.00 98.05           C  
ATOM    670  NZ  LYS A  92     -10.818  14.692   4.087  1.00 98.05           N  
ATOM    671  N   GLU A  93      -3.957  13.930   4.885  1.00 98.17           N  
ATOM    672  CA  GLU A  93      -3.215  15.029   4.276  1.00 98.17           C  
ATOM    673  C   GLU A  93      -1.955  14.524   3.578  1.00 98.17           C  
ATOM    674  CB  GLU A  93      -2.848  16.079   5.328  1.00 98.17           C  
ATOM    675  O   GLU A  93      -1.661  14.924   2.450  1.00 98.17           O  
ATOM    676  CG  GLU A  93      -4.045  16.842   5.878  1.00 98.17           C  
ATOM    677  CD  GLU A  93      -3.678  17.812   6.989  1.00 98.17           C  
ATOM    678  OE1 GLU A  93      -4.575  18.527   7.491  1.00 98.17           O  
ATOM    679  OE2 GLU A  93      -2.484  17.859   7.360  1.00 98.17           O  
ATOM    680  N   GLU A  94      -1.301  13.619   4.244  1.00 98.23           N  
ATOM    681  CA  GLU A  94      -0.082  13.058   3.669  1.00 98.23           C  
ATOM    682  C   GLU A  94      -0.391  12.216   2.435  1.00 98.23           C  
ATOM    683  CB  GLU A  94       0.665  12.216   4.707  1.00 98.23           C  
ATOM    684  O   GLU A  94       0.361  12.239   1.457  1.00 98.23           O  
ATOM    685  CG  GLU A  94       1.248  13.028   5.854  1.00 98.23           C  
ATOM    686  CD  GLU A  94       2.328  14.002   5.411  1.00 98.23           C  
ATOM    687  OE1 GLU A  94       2.429  15.104   5.997  1.00 98.23           O  
ATOM    688  OE2 GLU A  94       3.078  13.661   4.470  1.00 98.23           O  
ATOM    689  N   ALA A  95      -1.411  11.392   2.490  1.00 97.88           N  
ATOM    690  CA  ALA A  95      -1.831  10.582   1.349  1.00 97.88           C  
ATOM    691  C   ALA A  95      -2.149  11.459   0.142  1.00 97.88           C  
ATOM    692  CB  ALA A  95      -3.042   9.730   1.719  1.00 97.88           C  
ATOM    693  O   ALA A  95      -1.777  11.131  -0.987  1.00 97.88           O  
ATOM    694  N   LEU A  96      -2.815  12.618   0.343  1.00 98.14           N  
ATOM    695  CA  LEU A  96      -3.175  13.538  -0.731  1.00 98.14           C  
ATOM    696  C   LEU A  96      -1.933  14.195  -1.323  1.00 98.14           C  
ATOM    697  CB  LEU A  96      -4.139  14.611  -0.217  1.00 98.14           C  
ATOM    698  O   LEU A  96      -1.862  14.421  -2.533  1.00 98.14           O  
ATOM    699  CG  LEU A  96      -5.545  14.137   0.156  1.00 98.14           C  
ATOM    700  CD1 LEU A  96      -6.355  15.289   0.741  1.00 98.14           C  
ATOM    701  CD2 LEU A  96      -6.249  13.545  -1.060  1.00 98.14           C  
ATOM    702  N   LYS A  97      -0.988  14.524  -0.401  1.00 98.20           N  
ATOM    703  CA  LYS A  97       0.284  15.060  -0.878  1.00 98.20           C  
ATOM    704  C   LYS A  97       0.996  14.060  -1.784  1.00 98.20           C  
ATOM    705  CB  LYS A  97       1.185  15.434   0.300  1.00 98.20           C  
ATOM    706  O   LYS A  97       1.497  14.426  -2.849  1.00 98.20           O  
ATOM    707  CG  LYS A  97       2.478  16.126  -0.105  1.00 98.20           C  
ATOM    708  CD  LYS A  97       3.328  16.477   1.109  1.00 98.20           C  
ATOM    709  CE  LYS A  97       4.659  17.095   0.701  1.00 98.20           C  
ATOM    710  NZ  LYS A  97       5.502  17.429   1.888  1.00 98.20           N  
ATOM    711  N   VAL A  98       1.086  12.770  -1.363  1.00 98.32           N  
ATOM    712  CA  VAL A  98       1.703  11.713  -2.157  1.00 98.32           C  
ATOM    713  C   VAL A  98       0.990  11.593  -3.502  1.00 98.32           C  
ATOM    714  CB  VAL A  98       1.675  10.357  -1.416  1.00 98.32           C  
ATOM    715  O   VAL A  98       1.636  11.473  -4.545  1.00 98.32           O  
ATOM    716  CG1 VAL A  98       2.114   9.226  -2.343  1.00 98.32           C  
ATOM    717  CG2 VAL A  98       2.564  10.410  -0.174  1.00 98.32           C  
ATOM    718  N   LEU A  99      -0.335  11.628  -3.497  1.00 98.22           N  
ATOM    719  CA  LEU A  99      -1.149  11.507  -4.702  1.00 98.22           C  
ATOM    720  C   LEU A  99      -0.801  12.602  -5.705  1.00 98.22           C  
ATOM    721  CB  LEU A  99      -2.638  11.574  -4.351  1.00 98.22           C  
ATOM    722  O   LEU A  99      -0.604  12.324  -6.890  1.00 98.22           O  
ATOM    723  CG  LEU A  99      -3.615  11.497  -5.526  1.00 98.22           C  
ATOM    724  CD1 LEU A  99      -3.426  10.189  -6.287  1.00 98.22           C  
ATOM    725  CD2 LEU A  99      -5.052  11.634  -5.036  1.00 98.22           C  
ATOM    726  N   LYS A 100      -0.749  13.886  -5.223  1.00 98.15           N  
ATOM    727  CA  LYS A 100      -0.434  15.016  -6.093  1.00 98.15           C  
ATOM    728  C   LYS A 100       0.955  14.865  -6.708  1.00 98.15           C  
ATOM    729  CB  LYS A 100      -0.524  16.331  -5.319  1.00 98.15           C  
ATOM    730  O   LYS A 100       1.127  15.044  -7.916  1.00 98.15           O  
ATOM    731  CG  LYS A 100      -1.947  16.760  -4.991  1.00 98.15           C  
ATOM    732  CD  LYS A 100      -1.971  18.079  -4.228  1.00 98.15           C  
ATOM    733  CE  LYS A 100      -3.380  18.436  -3.773  1.00 98.15           C  
ATOM    734  NZ  LYS A 100      -3.397  19.684  -2.953  1.00 98.15           N  
ATOM    735  N   GLU A 101       1.917  14.514  -5.907  1.00 97.89           N  
ATOM    736  CA  GLU A 101       3.287  14.332  -6.377  1.00 97.89           C  
ATOM    737  C   GLU A 101       3.384  13.165  -7.357  1.00 97.89           C  
ATOM    738  CB  GLU A 101       4.236  14.107  -5.197  1.00 97.89           C  
ATOM    739  O   GLU A 101       4.089  13.251  -8.364  1.00 97.89           O  
ATOM    740  CG  GLU A 101       4.418  15.332  -4.313  1.00 97.89           C  
ATOM    741  CD  GLU A 101       5.348  15.089  -3.135  1.00 97.89           C  
ATOM    742  OE1 GLU A 101       5.413  15.947  -2.225  1.00 97.89           O  
ATOM    743  OE2 GLU A 101       6.018  14.032  -3.122  1.00 97.89           O  
ATOM    744  N   ALA A 102       2.737  12.034  -7.032  1.00 98.01           N  
ATOM    745  CA  ALA A 102       2.754  10.852  -7.890  1.00 98.01           C  
ATOM    746  C   ALA A 102       2.106  11.145  -9.240  1.00 98.01           C  
ATOM    747  CB  ALA A 102       2.045   9.687  -7.204  1.00 98.01           C  
ATOM    748  O   ALA A 102       2.602  10.709 -10.282  1.00 98.01           O  
ATOM    749  N   GLU A 103       1.014  11.957  -9.296  1.00 97.91           N  
ATOM    750  CA  GLU A 103       0.336  12.310 -10.539  1.00 97.91           C  
ATOM    751  C   GLU A 103       1.229  13.168 -11.431  1.00 97.91           C  
ATOM    752  CB  GLU A 103      -0.976  13.044 -10.247  1.00 97.91           C  
ATOM    753  O   GLU A 103       1.288  12.960 -12.644  1.00 97.91           O  
ATOM    754  CG  GLU A 103      -2.086  12.138  -9.735  1.00 97.91           C  
ATOM    755  CD  GLU A 103      -3.391  12.875  -9.478  1.00 97.91           C  
ATOM    756  OE1 GLU A 103      -4.458  12.221  -9.428  1.00 97.91           O  
ATOM    757  OE2 GLU A 103      -3.347  14.117  -9.328  1.00 97.91           O  
ATOM    758  N   LYS A 104       1.821  14.159 -10.772  1.00 97.57           N  
ATOM    759  CA  LYS A 104       2.765  14.994 -11.508  1.00 97.57           C  
ATOM    760  C   LYS A 104       3.907  14.160 -12.082  1.00 97.57           C  
ATOM    761  CB  LYS A 104       3.323  16.097 -10.606  1.00 97.57           C  
ATOM    762  O   LYS A 104       4.250  14.294 -13.258  1.00 97.57           O  
ATOM    763  CG  LYS A 104       4.239  17.079 -11.323  1.00 97.57           C  
ATOM    764  CD  LYS A 104       4.771  18.143 -10.372  1.00 97.57           C  
ATOM    765  CE  LYS A 104       5.750  19.077 -11.069  1.00 97.57           C  
ATOM    766  NZ  LYS A 104       6.307  20.097 -10.130  1.00 97.57           N  
ATOM    767  N   GLY A 105       4.519  13.233 -11.200  1.00 97.62           N  
ATOM    768  CA  GLY A 105       5.588  12.355 -11.648  1.00 97.62           C  
ATOM    769  C   GLY A 105       5.169  11.433 -12.777  1.00 97.62           C  
ATOM    770  O   GLY A 105       5.938  11.199 -13.712  1.00 97.62           O  
ATOM    771  N   TYR A 106       3.982  10.900 -12.698  1.00 97.28           N  
ATOM    772  CA  TYR A 106       3.437  10.010 -13.717  1.00 97.28           C  
ATOM    773  C   TYR A 106       3.345  10.715 -15.065  1.00 97.28           C  
ATOM    774  CB  TYR A 106       2.055   9.499 -13.300  1.00 97.28           C  
ATOM    775  O   TYR A 106       3.781  10.176 -16.085  1.00 97.28           O  
ATOM    776  CG  TYR A 106       1.365   8.678 -14.363  1.00 97.28           C  
ATOM    777  CD1 TYR A 106       0.237   9.161 -15.022  1.00 97.28           C  
ATOM    778  CD2 TYR A 106       1.840   7.417 -14.709  1.00 97.28           C  
ATOM    779  CE1 TYR A 106      -0.402   8.408 -16.000  1.00 97.28           C  
ATOM    780  CE2 TYR A 106       1.208   6.655 -15.686  1.00 97.28           C  
ATOM    781  OH  TYR A 106      -0.540   6.407 -17.293  1.00 97.28           O  
ATOM    782  CZ  TYR A 106       0.090   7.158 -16.325  1.00 97.28           C  
ATOM    783  N   LYS A 107       2.741  11.941 -15.136  1.00 96.98           N  
ATOM    784  CA  LYS A 107       2.598  12.722 -16.361  1.00 96.98           C  
ATOM    785  C   LYS A 107       3.959  13.019 -16.985  1.00 96.98           C  
ATOM    786  CB  LYS A 107       1.854  14.029 -16.081  1.00 96.98           C  
ATOM    787  O   LYS A 107       4.132  12.890 -18.199  1.00 96.98           O  
ATOM    788  CG  LYS A 107       0.368  13.848 -15.807  1.00 96.98           C  
ATOM    789  CD  LYS A 107      -0.326  15.186 -15.586  1.00 96.98           C  
ATOM    790  CE  LYS A 107      -1.788  15.001 -15.201  1.00 96.98           C  
ATOM    791  NZ  LYS A 107      -2.452  16.306 -14.905  1.00 96.98           N  
ATOM    792  N   GLU A 108       4.896  13.369 -16.151  1.00 96.59           N  
ATOM    793  CA  GLU A 108       6.243  13.674 -16.622  1.00 96.59           C  
ATOM    794  C   GLU A 108       6.930  12.428 -17.174  1.00 96.59           C  
ATOM    795  CB  GLU A 108       7.083  14.281 -15.494  1.00 96.59           C  
ATOM    796  O   GLU A 108       7.606  12.490 -18.203  1.00 96.59           O  
ATOM    797  CG  GLU A 108       6.667  15.694 -15.110  1.00 96.59           C  
ATOM    798  CD  GLU A 108       7.446  16.249 -13.929  1.00 96.59           C  
ATOM    799  OE1 GLU A 108       7.230  17.424 -13.557  1.00 96.59           O  
ATOM    800  OE2 GLU A 108       8.281  15.502 -13.371  1.00 96.59           O  
ATOM    801  N   ALA A 109       6.823  11.298 -16.444  1.00 96.14           N  
ATOM    802  CA  ALA A 109       7.428  10.042 -16.878  1.00 96.14           C  
ATOM    803  C   ALA A 109       6.849   9.588 -18.215  1.00 96.14           C  
ATOM    804  CB  ALA A 109       7.228   8.960 -15.820  1.00 96.14           C  
ATOM    805  O   ALA A 109       7.575   9.082 -19.074  1.00 96.14           O  
ATOM    806  N   LYS A 110       5.598   9.819 -18.441  1.00 94.55           N  
ATOM    807  CA  LYS A 110       4.941   9.456 -19.693  1.00 94.55           C  
ATOM    808  C   LYS A 110       5.467  10.295 -20.854  1.00 94.55           C  
ATOM    809  CB  LYS A 110       3.425   9.622 -19.571  1.00 94.55           C  
ATOM    810  O   LYS A 110       5.699   9.775 -21.947  1.00 94.55           O  
ATOM    811  CG  LYS A 110       2.636   8.937 -20.678  1.00 94.55           C  
ATOM    812  CD  LYS A 110       1.136   9.116 -20.488  1.00 94.55           C  
ATOM    813  CE  LYS A 110       0.356   8.637 -21.705  1.00 94.55           C  
ATOM    814  NZ  LYS A 110      -1.119   8.748 -21.497  1.00 94.55           N  
ATOM    815  N   LYS A 111       5.589  11.590 -20.654  1.00 95.55           N  
ATOM    816  CA  LYS A 111       6.090  12.503 -21.678  1.00 95.55           C  
ATOM    817  C   LYS A 111       7.500  12.118 -22.116  1.00 95.55           C  
ATOM    818  CB  LYS A 111       6.076  13.944 -21.165  1.00 95.55           C  
ATOM    819  O   LYS A 111       7.829  12.192 -23.301  1.00 95.55           O  
ATOM    820  CG  LYS A 111       4.687  14.563 -21.096  1.00 95.55           C  
ATOM    821  CD  LYS A 111       4.747  16.024 -20.668  1.00 95.55           C  
ATOM    822  CE  LYS A 111       3.354  16.621 -20.519  1.00 95.55           C  
ATOM    823  NZ  LYS A 111       3.406  18.039 -20.054  1.00 95.55           N  
ATOM    824  N   GLN A 112       8.181  11.512 -21.278  1.00 94.21           N  
ATOM    825  CA  GLN A 112       9.587  11.195 -21.505  1.00 94.21           C  
ATOM    826  C   GLN A 112       9.753   9.767 -22.016  1.00 94.21           C  
ATOM    827  CB  GLN A 112      10.396  11.391 -20.222  1.00 94.21           C  
ATOM    828  O   GLN A 112      10.854   9.362 -22.395  1.00 94.21           O  
ATOM    829  CG  GLN A 112      10.482  12.841 -19.765  1.00 94.21           C  
ATOM    830  CD  GLN A 112      11.224  13.000 -18.452  1.00 94.21           C  
ATOM    831  NE2 GLN A 112      11.379  14.241 -18.004  1.00 94.21           N  
ATOM    832  OE1 GLN A 112      11.654  12.014 -17.844  1.00 94.21           O  
ATOM    833  N   GLY A 113       8.635   9.003 -22.088  1.00 93.47           N  
ATOM    834  CA  GLY A 113       8.656   7.620 -22.540  1.00 93.47           C  
ATOM    835  C   GLY A 113       9.308   6.678 -21.546  1.00 93.47           C  
ATOM    836  O   GLY A 113       9.889   5.662 -21.934  1.00 93.47           O  
ATOM    837  N   ASP A 114       9.483   7.077 -20.244  1.00 95.06           N  
ATOM    838  CA  ASP A 114      10.039   6.247 -19.180  1.00 95.06           C  
ATOM    839  C   ASP A 114       8.973   5.331 -18.584  1.00 95.06           C  
ATOM    840  CB  ASP A 114      10.656   7.120 -18.085  1.00 95.06           C  
ATOM    841  O   ASP A 114       8.330   5.682 -17.592  1.00 95.06           O  
ATOM    842  CG  ASP A 114      11.527   6.334 -17.121  1.00 95.06           C  
ATOM    843  OD1 ASP A 114      11.367   5.099 -17.022  1.00 95.06           O  
ATOM    844  OD2 ASP A 114      12.381   6.957 -16.453  1.00 95.06           O  
ATOM    845  N   GLU A 115       8.793   4.196 -19.127  1.00 94.72           N  
ATOM    846  CA  GLU A 115       7.684   3.294 -18.831  1.00 94.72           C  
ATOM    847  C   GLU A 115       7.833   2.672 -17.445  1.00 94.72           C  
ATOM    848  CB  GLU A 115       7.586   2.195 -19.893  1.00 94.72           C  
ATOM    849  O   GLU A 115       6.840   2.438 -16.754  1.00 94.72           O  
ATOM    850  CG  GLU A 115       7.159   2.701 -21.263  1.00 94.72           C  
ATOM    851  CD  GLU A 115       5.759   3.291 -21.276  1.00 94.72           C  
ATOM    852  OE1 GLU A 115       5.497   4.215 -22.079  1.00 94.72           O  
ATOM    853  OE2 GLU A 115       4.916   2.827 -20.475  1.00 94.72           O  
ATOM    854  N   ILE A 116       9.015   2.456 -17.032  1.00 96.52           N  
ATOM    855  CA  ILE A 116       9.240   1.877 -15.712  1.00 96.52           C  
ATOM    856  C   ILE A 116       8.893   2.901 -14.633  1.00 96.52           C  
ATOM    857  CB  ILE A 116      10.700   1.397 -15.546  1.00 96.52           C  
ATOM    858  O   ILE A 116       8.174   2.589 -13.681  1.00 96.52           O  
ATOM    859  CG1 ILE A 116      10.998   0.248 -16.516  1.00 96.52           C  
ATOM    860  CG2 ILE A 116      10.969   0.976 -14.099  1.00 96.52           C  
ATOM    861  CD1 ILE A 116      12.445  -0.224 -16.491  1.00 96.52           C  
ATOM    862  N   ALA A 117       9.360   4.139 -14.765  1.00 96.70           N  
ATOM    863  CA  ALA A 117       9.022   5.204 -13.824  1.00 96.70           C  
ATOM    864  C   ALA A 117       7.518   5.466 -13.810  1.00 96.70           C  
ATOM    865  CB  ALA A 117       9.778   6.483 -14.174  1.00 96.70           C  
ATOM    866  O   ALA A 117       6.926   5.658 -12.745  1.00 96.70           O  
ATOM    867  N   ALA A 118       6.916   5.497 -14.999  1.00 97.13           N  
ATOM    868  CA  ALA A 118       5.469   5.670 -15.097  1.00 97.13           C  
ATOM    869  C   ALA A 118       4.733   4.586 -14.316  1.00 97.13           C  
ATOM    870  CB  ALA A 118       5.030   5.658 -16.559  1.00 97.13           C  
ATOM    871  O   ALA A 118       3.780   4.875 -13.587  1.00 97.13           O  
ATOM    872  N   ALA A 119       5.151   3.278 -14.484  1.00 97.85           N  
ATOM    873  CA  ALA A 119       4.554   2.157 -13.762  1.00 97.85           C  
ATOM    874  C   ALA A 119       4.716   2.328 -12.255  1.00 97.85           C  
ATOM    875  CB  ALA A 119       5.177   0.839 -14.216  1.00 97.85           C  
ATOM    876  O   ALA A 119       3.781   2.078 -11.491  1.00 97.85           O  
ATOM    877  N   LEU A 120       5.893   2.797 -11.857  1.00 98.29           N  
ATOM    878  CA  LEU A 120       6.171   2.984 -10.437  1.00 98.29           C  
ATOM    879  C   LEU A 120       5.304   4.094  -9.854  1.00 98.29           C  
ATOM    880  CB  LEU A 120       7.651   3.309 -10.218  1.00 98.29           C  
ATOM    881  O   LEU A 120       4.803   3.974  -8.734  1.00 98.29           O  
ATOM    882  CG  LEU A 120       8.642   2.175 -10.488  1.00 98.29           C  
ATOM    883  CD1 LEU A 120      10.075   2.683 -10.369  1.00 98.29           C  
ATOM    884  CD2 LEU A 120       8.399   1.014  -9.529  1.00 98.29           C  
ATOM    885  N   TYR A 121       5.081   5.191 -10.569  1.00 98.29           N  
ATOM    886  CA  TYR A 121       4.215   6.268 -10.103  1.00 98.29           C  
ATOM    887  C   TYR A 121       2.767   5.803 -10.012  1.00 98.29           C  
ATOM    888  CB  TYR A 121       4.317   7.481 -11.033  1.00 98.29           C  
ATOM    889  O   TYR A 121       2.024   6.232  -9.126  1.00 98.29           O  
ATOM    890  CG  TYR A 121       5.538   8.333 -10.786  1.00 98.29           C  
ATOM    891  CD1 TYR A 121       5.763   8.920  -9.543  1.00 98.29           C  
ATOM    892  CD2 TYR A 121       6.468   8.555 -11.796  1.00 98.29           C  
ATOM    893  CE1 TYR A 121       6.886   9.708  -9.312  1.00 98.29           C  
ATOM    894  CE2 TYR A 121       7.594   9.341 -11.577  1.00 98.29           C  
ATOM    895  OH  TYR A 121       8.908  10.692 -10.110  1.00 98.29           O  
ATOM    896  CZ  TYR A 121       7.794   9.912 -10.333  1.00 98.29           C  
ATOM    897  N   LEU A 122       2.358   4.977 -10.967  1.00 98.14           N  
ATOM    898  CA  LEU A 122       1.017   4.405 -10.909  1.00 98.14           C  
ATOM    899  C   LEU A 122       0.843   3.556  -9.654  1.00 98.14           C  
ATOM    900  CB  LEU A 122       0.740   3.559 -12.154  1.00 98.14           C  
ATOM    901  O   LEU A 122      -0.232   3.548  -9.049  1.00 98.14           O  
ATOM    902  CG  LEU A 122      -0.723   3.201 -12.419  1.00 98.14           C  
ATOM    903  CD1 LEU A 122      -1.568   4.467 -12.522  1.00 98.14           C  
ATOM    904  CD2 LEU A 122      -0.848   2.364 -13.688  1.00 98.14           C  
ATOM    905  N   ILE A 123       1.896   2.815  -9.231  1.00 98.45           N  
ATOM    906  CA  ILE A 123       1.903   2.053  -7.987  1.00 98.45           C  
ATOM    907  C   ILE A 123       1.735   2.999  -6.800  1.00 98.45           C  
ATOM    908  CB  ILE A 123       3.202   1.230  -7.837  1.00 98.45           C  
ATOM    909  O   ILE A 123       0.953   2.726  -5.887  1.00 98.45           O  
ATOM    910  CG1 ILE A 123       3.245   0.105  -8.878  1.00 98.45           C  
ATOM    911  CG2 ILE A 123       3.323   0.667  -6.418  1.00 98.45           C  
ATOM    912  CD1 ILE A 123       4.570  -0.644  -8.925  1.00 98.45           C  
ATOM    913  N   ALA A 124       2.475   4.100  -6.757  1.00 98.18           N  
ATOM    914  CA  ALA A 124       2.367   5.082  -5.681  1.00 98.18           C  
ATOM    915  C   ALA A 124       0.951   5.645  -5.592  1.00 98.18           C  
ATOM    916  CB  ALA A 124       3.373   6.212  -5.887  1.00 98.18           C  
ATOM    917  O   ALA A 124       0.419   5.835  -4.496  1.00 98.18           O  
ATOM    918  N   ILE A 125       0.306   5.940  -6.796  1.00 98.57           N  
ATOM    919  CA  ILE A 125      -1.067   6.432  -6.853  1.00 98.57           C  
ATOM    920  C   ILE A 125      -2.010   5.400  -6.240  1.00 98.57           C  
ATOM    921  CB  ILE A 125      -1.493   6.752  -8.303  1.00 98.57           C  
ATOM    922  O   ILE A 125      -2.904   5.749  -5.465  1.00 98.57           O  
ATOM    923  CG1 ILE A 125      -0.677   7.929  -8.851  1.00 98.57           C  
ATOM    924  CG2 ILE A 125      -2.994   7.046  -8.373  1.00 98.57           C  
ATOM    925  CD1 ILE A 125      -0.850   8.159 -10.347  1.00 98.57           C  
ATOM    926  N   ALA A 126      -1.791   4.089  -6.619  1.00 98.11           N  
ATOM    927  CA  ALA A 126      -2.590   3.002  -6.060  1.00 98.11           C  
ATOM    928  C   ALA A 126      -2.413   2.913  -4.547  1.00 98.11           C  
ATOM    929  CB  ALA A 126      -2.217   1.675  -6.715  1.00 98.11           C  
ATOM    930  O   ALA A 126      -3.383   2.711  -3.812  1.00 98.11           O  
ATOM    931  N   LEU A 127      -1.205   3.038  -4.049  1.00 98.53           N  
ATOM    932  CA  LEU A 127      -0.923   2.999  -2.618  1.00 98.53           C  
ATOM    933  C   LEU A 127      -1.596   4.163  -1.899  1.00 98.53           C  
ATOM    934  CB  LEU A 127       0.587   3.033  -2.367  1.00 98.53           C  
ATOM    935  O   LEU A 127      -2.074   4.010  -0.773  1.00 98.53           O  
ATOM    936  CG  LEU A 127       1.362   1.765  -2.726  1.00 98.53           C  
ATOM    937  CD1 LEU A 127       2.863   2.013  -2.620  1.00 98.53           C  
ATOM    938  CD2 LEU A 127       0.942   0.607  -1.827  1.00 98.53           C  
ATOM    939  N   ALA A 128      -1.554   5.375  -2.484  1.00 98.08           N  
ATOM    940  CA  ALA A 128      -2.271   6.520  -1.929  1.00 98.08           C  
ATOM    941  C   ALA A 128      -3.760   6.217  -1.784  1.00 98.08           C  
ATOM    942  CB  ALA A 128      -2.065   7.753  -2.804  1.00 98.08           C  
ATOM    943  O   ALA A 128      -4.384   6.598  -0.791  1.00 98.08           O  
ATOM    944  N   ALA A 129      -4.363   5.542  -2.866  1.00 98.20           N  
ATOM    945  CA  ALA A 129      -5.760   5.117  -2.810  1.00 98.20           C  
ATOM    946  C   ALA A 129      -6.001   4.182  -1.628  1.00 98.20           C  
ATOM    947  CB  ALA A 129      -6.160   4.433  -4.115  1.00 98.20           C  
ATOM    948  O   ALA A 129      -7.019   4.292  -0.940  1.00 98.20           O  
ATOM    949  N   ILE A 130      -5.086   3.272  -1.366  1.00 98.58           N  
ATOM    950  CA  ILE A 130      -5.172   2.351  -0.238  1.00 98.58           C  
ATOM    951  C   ILE A 130      -5.164   3.136   1.071  1.00 98.58           C  
ATOM    952  CB  ILE A 130      -4.015   1.326  -0.256  1.00 98.58           C  
ATOM    953  O   ILE A 130      -5.976   2.878   1.962  1.00 98.58           O  
ATOM    954  CG1 ILE A 130      -4.151   0.388  -1.460  1.00 98.58           C  
ATOM    955  CG2 ILE A 130      -3.975   0.534   1.055  1.00 98.58           C  
ATOM    956  CD1 ILE A 130      -2.956  -0.533  -1.666  1.00 98.58           C  
ATOM    957  N   ALA A 131      -4.158   4.049   1.203  1.00 98.23           N  
ATOM    958  CA  ALA A 131      -4.070   4.879   2.402  1.00 98.23           C  
ATOM    959  C   ALA A 131      -5.375   5.633   2.644  1.00 98.23           C  
ATOM    960  CB  ALA A 131      -2.906   5.860   2.286  1.00 98.23           C  
ATOM    961  O   ALA A 131      -5.871   5.682   3.772  1.00 98.23           O  
ATOM    962  N   LEU A 132      -6.003   6.262   1.543  1.00 98.59           N  
ATOM    963  CA  LEU A 132      -7.263   6.991   1.639  1.00 98.59           C  
ATOM    964  C   LEU A 132      -8.393   6.067   2.080  1.00 98.59           C  
ATOM    965  CB  LEU A 132      -7.612   7.638   0.296  1.00 98.59           C  
ATOM    966  O   LEU A 132      -9.255   6.465   2.867  1.00 98.59           O  
ATOM    967  CG  LEU A 132      -6.756   8.834  -0.123  1.00 98.59           C  
ATOM    968  CD1 LEU A 132      -7.132   9.288  -1.529  1.00 98.59           C  
ATOM    969  CD2 LEU A 132      -6.911   9.979   0.874  1.00 98.59           C  
ATOM    970  N   ALA A 133      -8.405   4.806   1.525  1.00 98.19           N  
ATOM    971  CA  ALA A 133      -9.405   3.817   1.922  1.00 98.19           C  
ATOM    972  C   ALA A 133      -9.293   3.490   3.408  1.00 98.19           C  
ATOM    973  CB  ALA A 133      -9.258   2.547   1.088  1.00 98.19           C  
ATOM    974  O   ALA A 133     -10.304   3.402   4.109  1.00 98.19           O  
ATOM    975  N   LEU A 134      -8.135   3.285   3.915  1.00 98.50           N  
ATOM    976  CA  LEU A 134      -7.918   2.995   5.328  1.00 98.50           C  
ATOM    977  C   LEU A 134      -8.355   4.170   6.197  1.00 98.50           C  
ATOM    978  CB  LEU A 134      -6.444   2.674   5.588  1.00 98.50           C  
ATOM    979  O   LEU A 134      -8.946   3.973   7.261  1.00 98.50           O  
ATOM    980  CG  LEU A 134      -5.943   1.324   5.072  1.00 98.50           C  
ATOM    981  CD1 LEU A 134      -4.421   1.259   5.149  1.00 98.50           C  
ATOM    982  CD2 LEU A 134      -6.572   0.182   5.862  1.00 98.50           C  
ATOM    983  N   VAL A 135      -7.953   5.371   5.724  1.00 98.47           N  
ATOM    984  CA  VAL A 135      -8.365   6.583   6.425  1.00 98.47           C  
ATOM    985  C   VAL A 135      -9.889   6.662   6.468  1.00 98.47           C  
ATOM    986  CB  VAL A 135      -7.784   7.850   5.758  1.00 98.47           C  
ATOM    987  O   VAL A 135     -10.469   7.031   7.492  1.00 98.47           O  
ATOM    988  CG1 VAL A 135      -8.412   9.109   6.352  1.00 98.47           C  
ATOM    989  CG2 VAL A 135      -6.264   7.883   5.911  1.00 98.47           C  
ATOM    990  N   ALA A 136     -10.519   6.370   5.318  1.00 97.97           N  
ATOM    991  CA  ALA A 136     -11.977   6.319   5.254  1.00 97.97           C  
ATOM    992  C   ALA A 136     -12.539   5.358   6.298  1.00 97.97           C  
ATOM    993  CB  ALA A 136     -12.434   5.907   3.856  1.00 97.97           C  
ATOM    994  O   ALA A 136     -13.549   5.653   6.942  1.00 97.97           O  
ATOM    995  N   ILE A 137     -11.922   4.246   6.541  1.00 97.75           N  
ATOM    996  CA  ILE A 137     -12.320   3.266   7.546  1.00 97.75           C  
ATOM    997  C   ILE A 137     -12.163   3.865   8.942  1.00 97.75           C  
ATOM    998  CB  ILE A 137     -11.495   1.965   7.425  1.00 97.75           C  
ATOM    999  O   ILE A 137     -13.070   3.765   9.772  1.00 97.75           O  
ATOM   1000  CG1 ILE A 137     -11.831   1.239   6.118  1.00 97.75           C  
ATOM   1001  CG2 ILE A 137     -11.737   1.057   8.634  1.00 97.75           C  
ATOM   1002  CD1 ILE A 137     -10.913   0.064   5.809  1.00 97.75           C  
ATOM   1003  N   ALA A 138     -11.003   4.464   9.175  1.00 97.42           N  
ATOM   1004  CA  ALA A 138     -10.680   5.028  10.483  1.00 97.42           C  
ATOM   1005  C   ALA A 138     -11.635   6.163  10.842  1.00 97.42           C  
ATOM   1006  CB  ALA A 138      -9.237   5.524  10.508  1.00 97.42           C  
ATOM   1007  O   ALA A 138     -12.052   6.292  11.995  1.00 97.42           O  
ATOM   1008  N   LEU A 139     -12.070   6.925   9.871  1.00 97.88           N  
ATOM   1009  CA  LEU A 139     -12.863   8.126  10.111  1.00 97.88           C  
ATOM   1010  C   LEU A 139     -14.346   7.852   9.883  1.00 97.88           C  
ATOM   1011  CB  LEU A 139     -12.397   9.266   9.202  1.00 97.88           C  
ATOM   1012  O   LEU A 139     -15.194   8.675  10.234  1.00 97.88           O  
ATOM   1013  CG  LEU A 139     -10.994   9.816   9.468  1.00 97.88           C  
ATOM   1014  CD1 LEU A 139     -10.628  10.863   8.421  1.00 97.88           C  
ATOM   1015  CD2 LEU A 139     -10.908  10.403  10.872  1.00 97.88           C  
ATOM   1016  N   GLY A 140     -14.629   6.704   9.239  1.00 97.09           N  
ATOM   1017  CA  GLY A 140     -16.005   6.482   8.827  1.00 97.09           C  
ATOM   1018  C   GLY A 140     -16.482   7.472   7.780  1.00 97.09           C  
ATOM   1019  O   GLY A 140     -17.618   7.946   7.838  1.00 97.09           O  
ATOM   1020  N   ASP A 141     -15.627   7.896   6.862  1.00 97.52           N  
ATOM   1021  CA  ASP A 141     -15.871   8.903   5.834  1.00 97.52           C  
ATOM   1022  C   ASP A 141     -16.222   8.250   4.499  1.00 97.52           C  
ATOM   1023  CB  ASP A 141     -14.650   9.810   5.670  1.00 97.52           C  
ATOM   1024  O   ASP A 141     -15.333   7.878   3.730  1.00 97.52           O  
ATOM   1025  CG  ASP A 141     -14.913  11.001   4.765  1.00 97.52           C  
ATOM   1026  OD1 ASP A 141     -15.829  10.932   3.918  1.00 97.52           O  
ATOM   1027  OD2 ASP A 141     -14.195  12.016   4.899  1.00 97.52           O  
ATOM   1028  N   GLU A 142     -17.480   8.206   4.168  1.00 97.44           N  
ATOM   1029  CA  GLU A 142     -17.977   7.532   2.972  1.00 97.44           C  
ATOM   1030  C   GLU A 142     -17.557   8.273   1.706  1.00 97.44           C  
ATOM   1031  CB  GLU A 142     -19.501   7.400   3.023  1.00 97.44           C  
ATOM   1032  O   GLU A 142     -17.283   7.650   0.678  1.00 97.44           O  
ATOM   1033  CG  GLU A 142     -19.997   6.387   4.045  1.00 97.44           C  
ATOM   1034  CD  GLU A 142     -21.503   6.184   4.007  1.00 97.44           C  
ATOM   1035  OE1 GLU A 142     -22.027   5.377   4.808  1.00 97.44           O  
ATOM   1036  OE2 GLU A 142     -22.164   6.837   3.169  1.00 97.44           O  
ATOM   1037  N   GLU A 143     -17.551   9.603   1.753  1.00 97.80           N  
ATOM   1038  CA  GLU A 143     -17.118  10.396   0.607  1.00 97.80           C  
ATOM   1039  C   GLU A 143     -15.671  10.086   0.236  1.00 97.80           C  
ATOM   1040  CB  GLU A 143     -17.278  11.891   0.896  1.00 97.80           C  
ATOM   1041  O   GLU A 143     -15.337   9.975  -0.946  1.00 97.80           O  
ATOM   1042  CG  GLU A 143     -18.722  12.369   0.884  1.00 97.80           C  
ATOM   1043  CD  GLU A 143     -18.860  13.870   1.082  1.00 97.80           C  
ATOM   1044  OE1 GLU A 143     -19.979  14.405   0.911  1.00 97.80           O  
ATOM   1045  OE2 GLU A 143     -17.840  14.517   1.410  1.00 97.80           O  
ATOM   1046  N   LEU A 144     -14.891  10.018   1.263  1.00 98.01           N  
ATOM   1047  CA  LEU A 144     -13.484   9.690   1.058  1.00 98.01           C  
ATOM   1048  C   LEU A 144     -13.332   8.287   0.479  1.00 98.01           C  
ATOM   1049  CB  LEU A 144     -12.711   9.797   2.375  1.00 98.01           C  
ATOM   1050  O   LEU A 144     -12.489   8.058  -0.391  1.00 98.01           O  
ATOM   1051  CG  LEU A 144     -11.190   9.669   2.281  1.00 98.01           C  
ATOM   1052  CD1 LEU A 144     -10.621  10.761   1.382  1.00 98.01           C  
ATOM   1053  CD2 LEU A 144     -10.561   9.730   3.669  1.00 98.01           C  
ATOM   1054  N   ALA A 145     -14.122   7.283   0.943  1.00 98.01           N  
ATOM   1055  CA  ALA A 145     -14.139   5.927   0.402  1.00 98.01           C  
ATOM   1056  C   ALA A 145     -14.510   5.932  -1.079  1.00 98.01           C  
ATOM   1057  CB  ALA A 145     -15.113   5.052   1.188  1.00 98.01           C  
ATOM   1058  O   ALA A 145     -13.917   5.202  -1.876  1.00 98.01           O  
ATOM   1059  N   LYS A 146     -15.511   6.781  -1.506  1.00 98.10           N  
ATOM   1060  CA  LYS A 146     -15.915   6.899  -2.903  1.00 98.10           C  
ATOM   1061  C   LYS A 146     -14.790   7.482  -3.754  1.00 98.10           C  
ATOM   1062  CB  LYS A 146     -17.169   7.767  -3.028  1.00 98.10           C  
ATOM   1063  O   LYS A 146     -14.577   7.051  -4.889  1.00 98.10           O  
ATOM   1064  CG  LYS A 146     -18.432   7.109  -2.492  1.00 98.10           C  
ATOM   1065  CD  LYS A 146     -19.645   8.018  -2.650  1.00 98.10           C  
ATOM   1066  CE  LYS A 146     -20.898   7.387  -2.057  1.00 98.10           C  
ATOM   1067  NZ  LYS A 146     -22.074   8.302  -2.146  1.00 98.10           N  
ATOM   1068  N   LYS A 147     -14.132   8.506  -3.169  1.00 97.83           N  
ATOM   1069  CA  LYS A 147     -12.974   9.064  -3.861  1.00 97.83           C  
ATOM   1070  C   LYS A 147     -11.898   8.003  -4.078  1.00 97.83           C  
ATOM   1071  CB  LYS A 147     -12.396  10.243  -3.077  1.00 97.83           C  
ATOM   1072  O   LYS A 147     -11.314   7.916  -5.160  1.00 97.83           O  
ATOM   1073  CG  LYS A 147     -11.267  10.970  -3.794  1.00 97.83           C  
ATOM   1074  CD  LYS A 147     -10.790  12.181  -3.002  1.00 97.83           C  
ATOM   1075  CE  LYS A 147      -9.638  12.889  -3.702  1.00 97.83           C  
ATOM   1076  NZ  LYS A 147      -9.165  14.076  -2.928  1.00 97.83           N  
ATOM   1077  N   ALA A 148     -11.534   7.226  -3.009  1.00 98.03           N  
ATOM   1078  CA  ALA A 148     -10.563   6.140  -3.107  1.00 98.03           C  
ATOM   1079  C   ALA A 148     -10.978   5.126  -4.169  1.00 98.03           C  
ATOM   1080  CB  ALA A 148     -10.398   5.451  -1.754  1.00 98.03           C  
ATOM   1081  O   ALA A 148     -10.139   4.629  -4.924  1.00 98.03           O  
ATOM   1082  N   LYS A 149     -12.310   4.815  -4.199  1.00 98.35           N  
ATOM   1083  CA  LYS A 149     -12.844   3.903  -5.206  1.00 98.35           C  
ATOM   1084  C   LYS A 149     -12.579   4.425  -6.616  1.00 98.35           C  
ATOM   1085  CB  LYS A 149     -14.345   3.693  -4.999  1.00 98.35           C  
ATOM   1086  O   LYS A 149     -12.144   3.673  -7.490  1.00 98.35           O  
ATOM   1087  CG  LYS A 149     -14.988   2.769  -6.023  1.00 98.35           C  
ATOM   1088  CD  LYS A 149     -16.490   2.650  -5.803  1.00 98.35           C  
ATOM   1089  CE  LYS A 149     -17.154   1.832  -6.902  1.00 98.35           C  
ATOM   1090  NZ  LYS A 149     -18.634   1.753  -6.717  1.00 98.35           N  
ATOM   1091  N   GLU A 150     -12.950   5.693  -6.918  1.00 98.27           N  
ATOM   1092  CA  GLU A 150     -12.746   6.317  -8.222  1.00 98.27           C  
ATOM   1093  C   GLU A 150     -11.279   6.260  -8.637  1.00 98.27           C  
ATOM   1094  CB  GLU A 150     -13.233   7.768  -8.207  1.00 98.27           C  
ATOM   1095  O   GLU A 150     -10.965   5.945  -9.787  1.00 98.27           O  
ATOM   1096  CG  GLU A 150     -14.746   7.908  -8.120  1.00 98.27           C  
ATOM   1097  CD  GLU A 150     -15.209   9.352  -8.007  1.00 98.27           C  
ATOM   1098  OE1 GLU A 150     -16.433   9.590  -7.894  1.00 98.27           O  
ATOM   1099  OE2 GLU A 150     -14.340  10.253  -8.032  1.00 98.27           O  
ATOM   1100  N   LEU A 151     -10.429   6.560  -7.694  1.00 98.18           N  
ATOM   1101  CA  LEU A 151      -8.993   6.534  -7.952  1.00 98.18           C  
ATOM   1102  C   LEU A 151      -8.529   5.123  -8.297  1.00 98.18           C  
ATOM   1103  CB  LEU A 151      -8.220   7.056  -6.738  1.00 98.18           C  
ATOM   1104  O   LEU A 151      -7.745   4.934  -9.230  1.00 98.18           O  
ATOM   1105  CG  LEU A 151      -8.243   8.570  -6.520  1.00 98.18           C  
ATOM   1106  CD1 LEU A 151      -7.661   8.916  -5.153  1.00 98.18           C  
ATOM   1107  CD2 LEU A 151      -7.476   9.282  -7.629  1.00 98.18           C  
ATOM   1108  N   ALA A 152      -8.899   4.106  -7.487  1.00 98.02           N  
ATOM   1109  CA  ALA A 152      -8.550   2.707  -7.719  1.00 98.02           C  
ATOM   1110  C   ALA A 152      -8.994   2.254  -9.107  1.00 98.02           C  
ATOM   1111  CB  ALA A 152      -9.174   1.817  -6.647  1.00 98.02           C  
ATOM   1112  O   ALA A 152      -8.257   1.553  -9.804  1.00 98.02           O  
ATOM   1113  N   GLU A 153     -10.143   2.668  -9.569  1.00 98.36           N  
ATOM   1114  CA  GLU A 153     -10.671   2.303 -10.880  1.00 98.36           C  
ATOM   1115  C   GLU A 153      -9.870   2.960 -12.000  1.00 98.36           C  
ATOM   1116  CB  GLU A 153     -12.148   2.690 -10.993  1.00 98.36           C  
ATOM   1117  O   GLU A 153      -9.620   2.342 -13.038  1.00 98.36           O  
ATOM   1118  CG  GLU A 153     -13.075   1.831 -10.145  1.00 98.36           C  
ATOM   1119  CD  GLU A 153     -14.542   2.196 -10.304  1.00 98.36           C  
ATOM   1120  OE1 GLU A 153     -15.415   1.366  -9.962  1.00 98.36           O  
ATOM   1121  OE2 GLU A 153     -14.822   3.321 -10.775  1.00 98.36           O  
ATOM   1122  N   LYS A 154      -9.569   4.253 -11.770  1.00 97.99           N  
ATOM   1123  CA  LYS A 154      -8.730   4.944 -12.745  1.00 97.99           C  
ATOM   1124  C   LYS A 154      -7.387   4.240 -12.911  1.00 97.99           C  
ATOM   1125  CB  LYS A 154      -8.511   6.400 -12.329  1.00 97.99           C  
ATOM   1126  O   LYS A 154      -6.908   4.062 -14.033  1.00 97.99           O  
ATOM   1127  CG  LYS A 154      -7.759   7.231 -13.357  1.00 97.99           C  
ATOM   1128  CD  LYS A 154      -7.593   8.674 -12.897  1.00 97.99           C  
ATOM   1129  CE  LYS A 154      -6.755   9.482 -13.878  1.00 97.99           C  
ATOM   1130  NZ  LYS A 154      -6.590  10.897 -13.431  1.00 97.99           N  
ATOM   1131  N   VAL A 155      -6.731   3.884 -11.791  1.00 98.24           N  
ATOM   1132  CA  VAL A 155      -5.457   3.173 -11.816  1.00 98.24           C  
ATOM   1133  C   VAL A 155      -5.620   1.844 -12.550  1.00 98.24           C  
ATOM   1134  CB  VAL A 155      -4.914   2.932 -10.390  1.00 98.24           C  
ATOM   1135  O   VAL A 155      -4.791   1.485 -13.389  1.00 98.24           O  
ATOM   1136  CG1 VAL A 155      -3.724   1.974 -10.420  1.00 98.24           C  
ATOM   1137  CG2 VAL A 155      -4.522   4.256  -9.737  1.00 98.24           C  
ATOM   1138  N   LYS A 156      -6.646   1.057 -12.165  1.00 97.89           N  
ATOM   1139  CA  LYS A 156      -6.932  -0.221 -12.809  1.00 97.89           C  
ATOM   1140  C   LYS A 156      -6.998  -0.069 -14.326  1.00 97.89           C  
ATOM   1141  CB  LYS A 156      -8.244  -0.806 -12.284  1.00 97.89           C  
ATOM   1142  O   LYS A 156      -6.370  -0.835 -15.060  1.00 97.89           O  
ATOM   1143  CG  LYS A 156      -8.658  -2.104 -12.961  1.00 97.89           C  
ATOM   1144  CD  LYS A 156     -10.059  -2.531 -12.542  1.00 97.89           C  
ATOM   1145  CE  LYS A 156     -10.602  -3.632 -13.442  1.00 97.89           C  
ATOM   1146  NZ  LYS A 156     -12.022  -3.964 -13.117  1.00 97.89           N  
ATOM   1147  N   GLU A 157      -7.827   0.879 -14.845  1.00 98.00           N  
ATOM   1148  CA  GLU A 157      -8.019   1.101 -16.274  1.00 98.00           C  
ATOM   1149  C   GLU A 157      -6.710   1.490 -16.954  1.00 98.00           C  
ATOM   1150  CB  GLU A 157      -9.078   2.181 -16.513  1.00 98.00           C  
ATOM   1151  O   GLU A 157      -6.344   0.918 -17.983  1.00 98.00           O  
ATOM   1152  CG  GLU A 157     -10.495   1.736 -16.184  1.00 98.00           C  
ATOM   1153  CD  GLU A 157     -11.526   2.841 -16.355  1.00 98.00           C  
ATOM   1154  OE1 GLU A 157     -12.726   2.596 -16.098  1.00 98.00           O  
ATOM   1155  OE2 GLU A 157     -11.129   3.960 -16.751  1.00 98.00           O  
ATOM   1156  N   GLU A 158      -6.055   2.469 -16.346  1.00 97.72           N  
ATOM   1157  CA  GLU A 158      -4.794   2.933 -16.916  1.00 97.72           C  
ATOM   1158  C   GLU A 158      -3.740   1.831 -16.895  1.00 97.72           C  
ATOM   1159  CB  GLU A 158      -4.284   4.163 -16.161  1.00 97.72           C  
ATOM   1160  O   GLU A 158      -3.000   1.654 -17.865  1.00 97.72           O  
ATOM   1161  CG  GLU A 158      -3.019   4.768 -16.753  1.00 97.72           C  
ATOM   1162  CD  GLU A 158      -3.250   5.448 -18.093  1.00 97.72           C  
ATOM   1163  OE1 GLU A 158      -2.263   5.718 -18.814  1.00 97.72           O  
ATOM   1164  OE2 GLU A 158      -4.427   5.714 -18.423  1.00 97.72           O  
ATOM   1165  N   ALA A 159      -3.536   1.093 -15.798  1.00 97.74           N  
ATOM   1166  CA  ALA A 159      -2.559   0.015 -15.671  1.00 97.74           C  
ATOM   1167  C   ALA A 159      -2.846  -1.106 -16.667  1.00 97.74           C  
ATOM   1168  CB  ALA A 159      -2.553  -0.533 -14.246  1.00 97.74           C  
ATOM   1169  O   ALA A 159      -1.922  -1.683 -17.245  1.00 97.74           O  
ATOM   1170  N   GLU A 160      -4.100  -1.432 -16.968  1.00 97.75           N  
ATOM   1171  CA  GLU A 160      -4.469  -2.465 -17.932  1.00 97.75           C  
ATOM   1172  C   GLU A 160      -4.079  -2.060 -19.351  1.00 97.75           C  
ATOM   1173  CB  GLU A 160      -5.971  -2.754 -17.861  1.00 97.75           C  
ATOM   1174  O   GLU A 160      -3.571  -2.881 -20.118  1.00 97.75           O  
ATOM   1175  CG  GLU A 160      -6.384  -3.568 -16.644  1.00 97.75           C  
ATOM   1176  CD  GLU A 160      -7.876  -3.856 -16.592  1.00 97.75           C  
ATOM   1177  OE1 GLU A 160      -8.300  -4.723 -15.795  1.00 97.75           O  
ATOM   1178  OE2 GLU A 160      -8.627  -3.209 -17.356  1.00 97.75           O  
ATOM   1179  N   LYS A 161      -4.441  -0.798 -19.684  1.00 97.22           N  
ATOM   1180  CA  LYS A 161      -4.061  -0.276 -20.993  1.00 97.22           C  
ATOM   1181  C   LYS A 161      -2.550  -0.346 -21.196  1.00 97.22           C  
ATOM   1182  CB  LYS A 161      -4.545   1.166 -21.157  1.00 97.22           C  
ATOM   1183  O   LYS A 161      -2.077  -0.872 -22.206  1.00 97.22           O  
ATOM   1184  CG  LYS A 161      -4.241   1.769 -22.520  1.00 97.22           C  
ATOM   1185  CD  LYS A 161      -4.717   3.214 -22.611  1.00 97.22           C  
ATOM   1186  CE  LYS A 161      -4.311   3.855 -23.931  1.00 97.22           C  
ATOM   1187  NZ  LYS A 161      -4.726   5.288 -24.001  1.00 97.22           N  
ATOM   1188  N   ARG A 162      -1.863   0.067 -20.132  1.00 96.94           N  
ATOM   1189  CA  ARG A 162      -0.408   0.129 -20.231  1.00 96.94           C  
ATOM   1190  C   ARG A 162       0.204  -1.267 -20.185  1.00 96.94           C  
ATOM   1191  CB  ARG A 162       0.171   0.993 -19.108  1.00 96.94           C  
ATOM   1192  O   ARG A 162       1.267  -1.503 -20.762  1.00 96.94           O  
ATOM   1193  CG  ARG A 162      -0.213   2.461 -19.199  1.00 96.94           C  
ATOM   1194  CD  ARG A 162       0.499   3.159 -20.350  1.00 96.94           C  
ATOM   1195  NE  ARG A 162       0.410   4.612 -20.236  1.00 96.94           N  
ATOM   1196  NH1 ARG A 162       1.959   5.044 -21.895  1.00 96.94           N  
ATOM   1197  NH2 ARG A 162       0.948   6.776 -20.786  1.00 96.94           N  
ATOM   1198  CZ  ARG A 162       1.106   5.474 -20.972  1.00 96.94           C  
ATOM   1199  N   TYR A 163      -0.333  -2.111 -19.493  1.00 96.85           N  
ATOM   1200  CA  TYR A 163       0.088  -3.507 -19.473  1.00 96.85           C  
ATOM   1201  C   TYR A 163       0.093  -4.096 -20.878  1.00 96.85           C  
ATOM   1202  CB  TYR A 163      -0.829  -4.332 -18.565  1.00 96.85           C  
ATOM   1203  O   TYR A 163       1.057  -4.752 -21.280  1.00 96.85           O  
ATOM   1204  CG  TYR A 163      -0.573  -5.818 -18.633  1.00 96.85           C  
ATOM   1205  CD1 TYR A 163      -1.342  -6.640 -19.455  1.00 96.85           C  
ATOM   1206  CD2 TYR A 163       0.436  -6.404 -17.877  1.00 96.85           C  
ATOM   1207  CE1 TYR A 163      -1.112  -8.010 -19.520  1.00 96.85           C  
ATOM   1208  CE2 TYR A 163       0.675  -7.773 -17.934  1.00 96.85           C  
ATOM   1209  OH  TYR A 163       0.130  -9.923 -18.818  1.00 96.85           O  
ATOM   1210  CZ  TYR A 163      -0.102  -8.567 -18.758  1.00 96.85           C  
ATOM   1211  N   LYS A 164      -0.978  -3.948 -21.667  1.00 96.62           N  
ATOM   1212  CA  LYS A 164      -1.083  -4.450 -23.034  1.00 96.62           C  
ATOM   1213  C   LYS A 164      -0.003  -3.845 -23.927  1.00 96.62           C  
ATOM   1214  CB  LYS A 164      -2.467  -4.152 -23.611  1.00 96.62           C  
ATOM   1215  O   LYS A 164       0.581  -4.538 -24.762  1.00 96.62           O  
ATOM   1216  CG  LYS A 164      -3.589  -4.960 -22.977  1.00 96.62           C  
ATOM   1217  CD  LYS A 164      -4.937  -4.636 -23.608  1.00 96.62           C  
ATOM   1218  CE  LYS A 164      -6.072  -5.379 -22.917  1.00 96.62           C  
ATOM   1219  NZ  LYS A 164      -7.404  -5.004 -23.479  1.00 96.62           N  
ATOM   1220  N   GLU A 165       0.262  -2.594 -23.676  1.00 95.91           N  
ATOM   1221  CA  GLU A 165       1.323  -1.928 -24.426  1.00 95.91           C  
ATOM   1222  C   GLU A 165       2.690  -2.517 -24.090  1.00 95.91           C  
ATOM   1223  CB  GLU A 165       1.316  -0.423 -24.147  1.00 95.91           C  
ATOM   1224  O   GLU A 165       3.515  -2.732 -24.980  1.00 95.91           O  
ATOM   1225  CG  GLU A 165       0.097   0.300 -24.703  1.00 95.91           C  
ATOM   1226  CD  GLU A 165       0.044   1.770 -24.317  1.00 95.91           C  
ATOM   1227  OE1 GLU A 165      -0.916   2.467 -24.717  1.00 95.91           O  
ATOM   1228  OE2 GLU A 165       0.970   2.227 -23.611  1.00 95.91           O  
ATOM   1229  N   ALA A 166       2.952  -2.677 -22.815  1.00 95.50           N  
ATOM   1230  CA  ALA A 166       4.211  -3.271 -22.373  1.00 95.50           C  
ATOM   1231  C   ALA A 166       4.375  -4.684 -22.927  1.00 95.50           C  
ATOM   1232  CB  ALA A 166       4.285  -3.289 -20.848  1.00 95.50           C  
ATOM   1233  O   ALA A 166       5.492  -5.117 -23.220  1.00 95.50           O  
ATOM   1234  N   GLU A 167       3.299  -5.382 -23.033  1.00 94.27           N  
ATOM   1235  CA  GLU A 167       3.304  -6.734 -23.585  1.00 94.27           C  
ATOM   1236  C   GLU A 167       3.743  -6.732 -25.046  1.00 94.27           C  
ATOM   1237  CB  GLU A 167       1.919  -7.374 -23.453  1.00 94.27           C  
ATOM   1238  O   GLU A 167       4.537  -7.579 -25.462  1.00 94.27           O  
ATOM   1239  CG  GLU A 167       1.886  -8.850 -23.821  1.00 94.27           C  
ATOM   1240  CD  GLU A 167       0.525  -9.492 -23.606  1.00 94.27           C  
ATOM   1241  OE1 GLU A 167       0.456 -10.733 -23.453  1.00 94.27           O  
ATOM   1242  OE2 GLU A 167      -0.481  -8.748 -23.591  1.00 94.27           O  
ATOM   1243  N   LYS A 168       3.268  -5.822 -25.841  1.00 95.51           N  
ATOM   1244  CA  LYS A 168       3.626  -5.691 -27.250  1.00 95.51           C  
ATOM   1245  C   LYS A 168       5.103  -5.343 -27.412  1.00 95.51           C  
ATOM   1246  CB  LYS A 168       2.759  -4.628 -27.927  1.00 95.51           C  
ATOM   1247  O   LYS A 168       5.760  -5.821 -28.339  1.00 95.51           O  
ATOM   1248  CG  LYS A 168       1.303  -5.033 -28.098  1.00 95.51           C  
ATOM   1249  CD  LYS A 168       0.500  -3.948 -28.805  1.00 95.51           C  
ATOM   1250  CE  LYS A 168      -0.973  -4.319 -28.908  1.00 95.51           C  
ATOM   1251  NZ  LYS A 168      -1.776  -3.228 -29.536  1.00 95.51           N  
ATOM   1252  N   GLN A 169       5.638  -4.686 -26.440  1.00 93.83           N  
ATOM   1253  CA  GLN A 169       7.018  -4.215 -26.478  1.00 93.83           C  
ATOM   1254  C   GLN A 169       7.971  -5.257 -25.898  1.00 93.83           C  
ATOM   1255  CB  GLN A 169       7.157  -2.896 -25.717  1.00 93.83           C  
ATOM   1256  O   GLN A 169       9.189  -5.146 -26.052  1.00 93.83           O  
ATOM   1257  CG  GLN A 169       6.418  -1.732 -26.364  1.00 93.83           C  
ATOM   1258  CD  GLN A 169       6.484  -0.462 -25.537  1.00 93.83           C  
ATOM   1259  NE2 GLN A 169       5.990   0.637 -26.097  1.00 93.83           N  
ATOM   1260  OE1 GLN A 169       6.975  -0.468 -24.404  1.00 93.83           O  
ATOM   1261  N   GLY A 170       7.384  -6.330 -25.296  1.00 93.84           N  
ATOM   1262  CA  GLY A 170       8.188  -7.351 -24.644  1.00 93.84           C  
ATOM   1263  C   GLY A 170       8.915  -6.842 -23.413  1.00 93.84           C  
ATOM   1264  O   GLY A 170      10.030  -7.278 -23.120  1.00 93.84           O  
ATOM   1265  N   ASP A 171       8.436  -5.725 -22.778  1.00 95.32           N  
ATOM   1266  CA  ASP A 171       9.020  -5.150 -21.570  1.00 95.32           C  
ATOM   1267  C   ASP A 171       8.537  -5.885 -20.322  1.00 95.32           C  
ATOM   1268  CB  ASP A 171       8.681  -3.661 -21.467  1.00 95.32           C  
ATOM   1269  O   ASP A 171       7.512  -5.525 -19.740  1.00 95.32           O  
ATOM   1270  CG  ASP A 171       9.500  -2.938 -20.413  1.00 95.32           C  
ATOM   1271  OD1 ASP A 171      10.009  -3.594 -19.479  1.00 95.32           O  
ATOM   1272  OD2 ASP A 171       9.636  -1.699 -20.516  1.00 95.32           O  
ATOM   1273  N   GLU A 172       9.250  -6.860 -19.901  1.00 96.14           N  
ATOM   1274  CA  GLU A 172       8.832  -7.780 -18.847  1.00 96.14           C  
ATOM   1275  C   GLU A 172       8.783  -7.080 -17.492  1.00 96.14           C  
ATOM   1276  CB  GLU A 172       9.772  -8.987 -18.783  1.00 96.14           C  
ATOM   1277  O   GLU A 172       7.909  -7.366 -16.671  1.00 96.14           O  
ATOM   1278  CG  GLU A 172       9.681  -9.901 -19.996  1.00 96.14           C  
ATOM   1279  CD  GLU A 172       8.325 -10.572 -20.142  1.00 96.14           C  
ATOM   1280  OE1 GLU A 172       7.890 -10.818 -21.290  1.00 96.14           O  
ATOM   1281  OE2 GLU A 172       7.691 -10.852 -19.100  1.00 96.14           O  
ATOM   1282  N   ILE A 173       9.641  -6.133 -17.233  1.00 96.89           N  
ATOM   1283  CA  ILE A 173       9.674  -5.422 -15.960  1.00 96.89           C  
ATOM   1284  C   ILE A 173       8.464  -4.495 -15.855  1.00 96.89           C  
ATOM   1285  CB  ILE A 173      10.982  -4.616 -15.797  1.00 96.89           C  
ATOM   1286  O   ILE A 173       7.775  -4.478 -14.833  1.00 96.89           O  
ATOM   1287  CG1 ILE A 173      12.187  -5.562 -15.729  1.00 96.89           C  
ATOM   1288  CG2 ILE A 173      10.915  -3.724 -14.554  1.00 96.89           C  
ATOM   1289  CD1 ILE A 173      13.531  -4.849 -15.668  1.00 96.89           C  
ATOM   1290  N   ALA A 174       8.126  -3.774 -16.921  1.00 96.74           N  
ATOM   1291  CA  ALA A 174       6.962  -2.893 -16.939  1.00 96.74           C  
ATOM   1292  C   ALA A 174       5.668  -3.691 -16.807  1.00 96.74           C  
ATOM   1293  CB  ALA A 174       6.942  -2.062 -18.220  1.00 96.74           C  
ATOM   1294  O   ALA A 174       4.748  -3.281 -16.094  1.00 96.74           O  
ATOM   1295  N   LYS A 175       5.595  -4.843 -17.540  1.00 97.02           N  
ATOM   1296  CA  LYS A 175       4.438  -5.727 -17.427  1.00 97.02           C  
ATOM   1297  C   LYS A 175       4.180  -6.112 -15.973  1.00 97.02           C  
ATOM   1298  CB  LYS A 175       4.639  -6.984 -18.274  1.00 97.02           C  
ATOM   1299  O   LYS A 175       3.044  -6.045 -15.500  1.00 97.02           O  
ATOM   1300  CG  LYS A 175       4.460  -6.759 -19.768  1.00 97.02           C  
ATOM   1301  CD  LYS A 175       4.733  -8.030 -20.562  1.00 97.02           C  
ATOM   1302  CE  LYS A 175       3.750  -9.137 -20.202  1.00 97.02           C  
ATOM   1303  NZ  LYS A 175       4.102 -10.428 -20.866  1.00 97.02           N  
ATOM   1304  N   ALA A 176       5.264  -6.554 -15.282  1.00 98.08           N  
ATOM   1305  CA  ALA A 176       5.178  -6.967 -13.883  1.00 98.08           C  
ATOM   1306  C   ALA A 176       4.725  -5.811 -12.997  1.00 98.08           C  
ATOM   1307  CB  ALA A 176       6.524  -7.506 -13.404  1.00 98.08           C  
ATOM   1308  O   ALA A 176       3.868  -5.986 -12.127  1.00 98.08           O  
ATOM   1309  N   LEU A 177       5.302  -4.633 -13.254  1.00 98.31           N  
ATOM   1310  CA  LEU A 177       4.974  -3.457 -12.455  1.00 98.31           C  
ATOM   1311  C   LEU A 177       3.511  -3.066 -12.638  1.00 98.31           C  
ATOM   1312  CB  LEU A 177       5.880  -2.282 -12.834  1.00 98.31           C  
ATOM   1313  O   LEU A 177       2.840  -2.691 -11.674  1.00 98.31           O  
ATOM   1314  CG  LEU A 177       7.351  -2.403 -12.433  1.00 98.31           C  
ATOM   1315  CD1 LEU A 177       8.152  -1.234 -12.996  1.00 98.31           C  
ATOM   1316  CD2 LEU A 177       7.488  -2.470 -10.916  1.00 98.31           C  
ATOM   1317  N   TYR A 178       2.949  -3.143 -13.841  1.00 98.27           N  
ATOM   1318  CA  TYR A 178       1.548  -2.816 -14.085  1.00 98.27           C  
ATOM   1319  C   TYR A 178       0.627  -3.827 -13.413  1.00 98.27           C  
ATOM   1320  CB  TYR A 178       1.261  -2.767 -15.589  1.00 98.27           C  
ATOM   1321  O   TYR A 178      -0.456  -3.472 -12.942  1.00 98.27           O  
ATOM   1322  CG  TYR A 178       1.815  -1.540 -16.273  1.00 98.27           C  
ATOM   1323  CD1 TYR A 178       1.552  -0.265 -15.779  1.00 98.27           C  
ATOM   1324  CD2 TYR A 178       2.602  -1.654 -17.414  1.00 98.27           C  
ATOM   1325  CE1 TYR A 178       2.058   0.869 -16.407  1.00 98.27           C  
ATOM   1326  CE2 TYR A 178       3.114  -0.528 -18.050  1.00 98.27           C  
ATOM   1327  OH  TYR A 178       3.341   1.845 -18.165  1.00 98.27           O  
ATOM   1328  CZ  TYR A 178       2.837   0.727 -17.539  1.00 98.27           C  
ATOM   1329  N   LEU A 179       1.032  -5.084 -13.374  1.00 98.38           N  
ATOM   1330  CA  LEU A 179       0.251  -6.081 -12.650  1.00 98.38           C  
ATOM   1331  C   LEU A 179       0.235  -5.777 -11.155  1.00 98.38           C  
ATOM   1332  CB  LEU A 179       0.815  -7.483 -12.891  1.00 98.38           C  
ATOM   1333  O   LEU A 179      -0.768  -6.019 -10.479  1.00 98.38           O  
ATOM   1334  CG  LEU A 179       0.511  -8.111 -14.252  1.00 98.38           C  
ATOM   1335  CD1 LEU A 179       1.258  -9.432 -14.406  1.00 98.38           C  
ATOM   1336  CD2 LEU A 179      -0.990  -8.318 -14.423  1.00 98.38           C  
ATOM   1337  N   ILE A 180       1.378  -5.269 -10.610  1.00 98.54           N  
ATOM   1338  CA  ILE A 180       1.445  -4.842  -9.217  1.00 98.54           C  
ATOM   1339  C   ILE A 180       0.455  -3.705  -8.977  1.00 98.54           C  
ATOM   1340  CB  ILE A 180       2.874  -4.400  -8.829  1.00 98.54           C  
ATOM   1341  O   ILE A 180      -0.277  -3.709  -7.985  1.00 98.54           O  
ATOM   1342  CG1 ILE A 180       3.822  -5.605  -8.818  1.00 98.54           C  
ATOM   1343  CG2 ILE A 180       2.871  -3.693  -7.470  1.00 98.54           C  
ATOM   1344  CD1 ILE A 180       5.286  -5.239  -8.617  1.00 98.54           C  
ATOM   1345  N   ALA A 181       0.420  -2.731  -9.858  1.00 98.14           N  
ATOM   1346  CA  ALA A 181      -0.509  -1.610  -9.733  1.00 98.14           C  
ATOM   1347  C   ALA A 181      -1.956  -2.094  -9.736  1.00 98.14           C  
ATOM   1348  CB  ALA A 181      -0.284  -0.605 -10.859  1.00 98.14           C  
ATOM   1349  O   ALA A 181      -2.778  -1.619  -8.950  1.00 98.14           O  
ATOM   1350  N   ILE A 182      -2.280  -3.076 -10.664  1.00 98.52           N  
ATOM   1351  CA  ILE A 182      -3.621  -3.644 -10.756  1.00 98.52           C  
ATOM   1352  C   ILE A 182      -3.971  -4.354  -9.450  1.00 98.52           C  
ATOM   1353  CB  ILE A 182      -3.740  -4.620 -11.947  1.00 98.52           C  
ATOM   1354  O   ILE A 182      -5.090  -4.227  -8.948  1.00 98.52           O  
ATOM   1355  CG1 ILE A 182      -3.549  -3.873 -13.272  1.00 98.52           C  
ATOM   1356  CG2 ILE A 182      -5.089  -5.346 -11.917  1.00 98.52           C  
ATOM   1357  CD1 ILE A 182      -3.415  -4.785 -14.483  1.00 98.52           C  
ATOM   1358  N   ALA A 183      -3.003  -5.149  -8.925  1.00 98.30           N  
ATOM   1359  CA  ALA A 183      -3.201  -5.840  -7.654  1.00 98.30           C  
ATOM   1360  C   ALA A 183      -3.458  -4.847  -6.524  1.00 98.30           C  
ATOM   1361  CB  ALA A 183      -1.990  -6.710  -7.327  1.00 98.30           C  
ATOM   1362  O   ALA A 183      -4.324  -5.074  -5.675  1.00 98.30           O  
ATOM   1363  N   LEU A 184      -2.704  -3.753  -6.452  1.00 98.59           N  
ATOM   1364  CA  LEU A 184      -2.885  -2.721  -5.438  1.00 98.59           C  
ATOM   1365  C   LEU A 184      -4.255  -2.063  -5.570  1.00 98.59           C  
ATOM   1366  CB  LEU A 184      -1.785  -1.662  -5.547  1.00 98.59           C  
ATOM   1367  O   LEU A 184      -4.878  -1.708  -4.567  1.00 98.59           O  
ATOM   1368  CG  LEU A 184      -0.385  -2.090  -5.106  1.00 98.59           C  
ATOM   1369  CD1 LEU A 184       0.635  -1.014  -5.462  1.00 98.59           C  
ATOM   1370  CD2 LEU A 184      -0.362  -2.382  -3.609  1.00 98.59           C  
ATOM   1371  N   ALA A 185      -4.713  -1.836  -6.822  1.00 98.20           N  
ATOM   1372  CA  ALA A 185      -6.065  -1.333  -7.051  1.00 98.20           C  
ATOM   1373  C   ALA A 185      -7.109  -2.277  -6.461  1.00 98.20           C  
ATOM   1374  CB  ALA A 185      -6.314  -1.137  -8.545  1.00 98.20           C  
ATOM   1375  O   ALA A 185      -8.104  -1.830  -5.886  1.00 98.20           O  
ATOM   1376  N   ALA A 186      -6.916  -3.610  -6.691  1.00 98.36           N  
ATOM   1377  CA  ALA A 186      -7.801  -4.613  -6.106  1.00 98.36           C  
ATOM   1378  C   ALA A 186      -7.826  -4.502  -4.584  1.00 98.36           C  
ATOM   1379  CB  ALA A 186      -7.367  -6.015  -6.526  1.00 98.36           C  
ATOM   1380  O   ALA A 186      -8.884  -4.629  -3.964  1.00 98.36           O  
ATOM   1381  N   ILE A 187      -6.664  -4.227  -3.938  1.00 98.63           N  
ATOM   1382  CA  ILE A 187      -6.570  -4.049  -2.493  1.00 98.63           C  
ATOM   1383  C   ILE A 187      -7.379  -2.824  -2.071  1.00 98.63           C  
ATOM   1384  CB  ILE A 187      -5.101  -3.904  -2.036  1.00 98.63           C  
ATOM   1385  O   ILE A 187      -8.147  -2.882  -1.107  1.00 98.63           O  
ATOM   1386  CG1 ILE A 187      -4.339  -5.214  -2.266  1.00 98.63           C  
ATOM   1387  CG2 ILE A 187      -5.032  -3.481  -0.566  1.00 98.63           C  
ATOM   1388  CD1 ILE A 187      -2.841  -5.112  -2.010  1.00 98.63           C  
ATOM   1389  N   ALA A 188      -7.146  -1.740  -2.768  1.00 98.24           N  
ATOM   1390  CA  ALA A 188      -7.875  -0.511  -2.463  1.00 98.24           C  
ATOM   1391  C   ALA A 188      -9.382  -0.730  -2.555  1.00 98.24           C  
ATOM   1392  CB  ALA A 188      -7.445   0.611  -3.405  1.00 98.24           C  
ATOM   1393  O   ALA A 188     -10.134  -0.294  -1.680  1.00 98.24           O  
ATOM   1394  N   LEU A 189      -9.894  -1.440  -3.699  1.00 98.65           N  
ATOM   1395  CA  LEU A 189     -11.310  -1.738  -3.886  1.00 98.65           C  
ATOM   1396  C   LEU A 189     -11.840  -2.596  -2.742  1.00 98.65           C  
ATOM   1397  CB  LEU A 189     -11.536  -2.451  -5.221  1.00 98.65           C  
ATOM   1398  O   LEU A 189     -12.963  -2.392  -2.276  1.00 98.65           O  
ATOM   1399  CG  LEU A 189     -11.381  -1.597  -6.481  1.00 98.65           C  
ATOM   1400  CD1 LEU A 189     -11.474  -2.470  -7.728  1.00 98.65           C  
ATOM   1401  CD2 LEU A 189     -12.436  -0.496  -6.513  1.00 98.65           C  
ATOM   1402  N   ALA A 190     -11.033  -3.603  -2.319  1.00 98.34           N  
ATOM   1403  CA  ALA A 190     -11.412  -4.455  -1.196  1.00 98.34           C  
ATOM   1404  C   ALA A 190     -11.581  -3.637   0.081  1.00 98.34           C  
ATOM   1405  CB  ALA A 190     -10.373  -5.554  -0.986  1.00 98.34           C  
ATOM   1406  O   ALA A 190     -12.538  -3.838   0.833  1.00 98.34           O  
ATOM   1407  N   LEU A 191     -10.698  -2.733   0.403  1.00 98.51           N  
ATOM   1408  CA  LEU A 191     -10.779  -1.881   1.585  1.00 98.51           C  
ATOM   1409  C   LEU A 191     -11.995  -0.963   1.510  1.00 98.51           C  
ATOM   1410  CB  LEU A 191      -9.504  -1.047   1.733  1.00 98.51           C  
ATOM   1411  O   LEU A 191     -12.657  -0.719   2.522  1.00 98.51           O  
ATOM   1412  CG  LEU A 191      -8.248  -1.801   2.173  1.00 98.51           C  
ATOM   1413  CD1 LEU A 191      -7.016  -0.915   2.018  1.00 98.51           C  
ATOM   1414  CD2 LEU A 191      -8.390  -2.281   3.613  1.00 98.51           C  
ATOM   1415  N   VAL A 192     -12.188  -0.419   0.300  1.00 98.54           N  
ATOM   1416  CA  VAL A 192     -13.371   0.405   0.076  1.00 98.54           C  
ATOM   1417  C   VAL A 192     -14.631  -0.413   0.349  1.00 98.54           C  
ATOM   1418  CB  VAL A 192     -13.405   0.971  -1.361  1.00 98.54           C  
ATOM   1419  O   VAL A 192     -15.582   0.083   0.958  1.00 98.54           O  
ATOM   1420  CG1 VAL A 192     -14.748   1.642  -1.646  1.00 98.54           C  
ATOM   1421  CG2 VAL A 192     -12.257   1.956  -1.573  1.00 98.54           C  
ATOM   1422  N   ALA A 193     -14.644  -1.641  -0.210  1.00 98.02           N  
ATOM   1423  CA  ALA A 193     -15.753  -2.553   0.057  1.00 98.02           C  
ATOM   1424  C   ALA A 193     -15.976  -2.719   1.558  1.00 98.02           C  
ATOM   1425  CB  ALA A 193     -15.495  -3.910  -0.593  1.00 98.02           C  
ATOM   1426  O   ALA A 193     -17.119  -2.757   2.022  1.00 98.02           O  
ATOM   1427  N   ILE A 194     -14.964  -2.775   2.381  1.00 97.87           N  
ATOM   1428  CA  ILE A 194     -15.046  -2.890   3.833  1.00 97.87           C  
ATOM   1429  C   ILE A 194     -15.618  -1.602   4.421  1.00 97.87           C  
ATOM   1430  CB  ILE A 194     -13.665  -3.195   4.455  1.00 97.87           C  
ATOM   1431  O   ILE A 194     -16.516  -1.643   5.266  1.00 97.87           O  
ATOM   1432  CG1 ILE A 194     -13.189  -4.592   4.040  1.00 97.87           C  
ATOM   1433  CG2 ILE A 194     -13.718  -3.064   5.980  1.00 97.87           C  
ATOM   1434  CD1 ILE A 194     -11.744  -4.891   4.415  1.00 97.87           C  
ATOM   1435  N   ALA A 195     -15.008  -0.523   3.981  1.00 97.34           N  
ATOM   1436  CA  ALA A 195     -15.412   0.784   4.493  1.00 97.34           C  
ATOM   1437  C   ALA A 195     -16.887   1.053   4.206  1.00 97.34           C  
ATOM   1438  CB  ALA A 195     -14.546   1.885   3.885  1.00 97.34           C  
ATOM   1439  O   ALA A 195     -17.599   1.603   5.050  1.00 97.34           O  
ATOM   1440  N   LEU A 196     -17.414   0.584   3.066  1.00 97.73           N  
ATOM   1441  CA  LEU A 196     -18.771   0.882   2.620  1.00 97.73           C  
ATOM   1442  C   LEU A 196     -19.697  -0.304   2.868  1.00 97.73           C  
ATOM   1443  CB  LEU A 196     -18.779   1.249   1.134  1.00 97.73           C  
ATOM   1444  O   LEU A 196     -20.891  -0.238   2.568  1.00 97.73           O  
ATOM   1445  CG  LEU A 196     -18.028   2.524   0.747  1.00 97.73           C  
ATOM   1446  CD1 LEU A 196     -18.063   2.722  -0.765  1.00 97.73           C  
ATOM   1447  CD2 LEU A 196     -18.622   3.733   1.463  1.00 97.73           C  
ATOM   1448  N   LYS A 197     -19.086  -1.370   3.303  1.00 97.30           N  
ATOM   1449  CA  LYS A 197     -19.856  -2.601   3.460  1.00 97.30           C  
ATOM   1450  C   LYS A 197     -20.552  -2.984   2.158  1.00 97.30           C  
ATOM   1451  CB  LYS A 197     -20.886  -2.450   4.581  1.00 97.30           C  
ATOM   1452  O   LYS A 197     -21.729  -3.350   2.162  1.00 97.30           O  
ATOM   1453  CG  LYS A 197     -20.276  -2.201   5.953  1.00 97.30           C  
ATOM   1454  CD  LYS A 197     -21.349  -2.084   7.028  1.00 97.30           C  
ATOM   1455  CE  LYS A 197     -20.744  -1.775   8.391  1.00 97.30           C  
ATOM   1456  NZ  LYS A 197     -21.792  -1.654   9.448  1.00 97.30           N  
ATOM   1457  N   ASP A 198     -19.934  -2.859   1.037  1.00 97.61           N  
ATOM   1458  CA  ASP A 198     -20.421  -3.097  -0.318  1.00 97.61           C  
ATOM   1459  C   ASP A 198     -19.991  -4.473  -0.823  1.00 97.61           C  
ATOM   1460  CB  ASP A 198     -19.919  -2.008  -1.268  1.00 97.61           C  
ATOM   1461  O   ASP A 198     -18.880  -4.633  -1.332  1.00 97.61           O  
ATOM   1462  CG  ASP A 198     -20.566  -2.073  -2.640  1.00 97.61           C  
ATOM   1463  OD1 ASP A 198     -21.041  -3.158  -3.040  1.00 97.61           O  
ATOM   1464  OD2 ASP A 198     -20.599  -1.031  -3.329  1.00 97.61           O  
ATOM   1465  N   GLU A 199     -20.851  -5.424  -0.780  1.00 97.46           N  
ATOM   1466  CA  GLU A 199     -20.556  -6.805  -1.151  1.00 97.46           C  
ATOM   1467  C   GLU A 199     -20.294  -6.931  -2.649  1.00 97.46           C  
ATOM   1468  CB  GLU A 199     -21.704  -7.730  -0.739  1.00 97.46           C  
ATOM   1469  O   GLU A 199     -19.454  -7.727  -3.073  1.00 97.46           O  
ATOM   1470  CG  GLU A 199     -21.780  -7.986   0.759  1.00 97.46           C  
ATOM   1471  CD  GLU A 199     -22.823  -9.025   1.138  1.00 97.46           C  
ATOM   1472  OE1 GLU A 199     -23.004  -9.290   2.349  1.00 97.46           O  
ATOM   1473  OE2 GLU A 199     -23.465  -9.579   0.218  1.00 97.46           O  
ATOM   1474  N   LYS A 200     -21.081  -6.217  -3.470  1.00 97.87           N  
ATOM   1475  CA  LYS A 200     -20.868  -6.221  -4.914  1.00 97.87           C  
ATOM   1476  C   LYS A 200     -19.446  -5.788  -5.261  1.00 97.87           C  
ATOM   1477  CB  LYS A 200     -21.878  -5.306  -5.609  1.00 97.87           C  
ATOM   1478  O   LYS A 200     -18.792  -6.405  -6.105  1.00 97.87           O  
ATOM   1479  CG  LYS A 200     -21.865  -5.408  -7.127  1.00 97.87           C  
ATOM   1480  CD  LYS A 200     -22.919  -4.508  -7.757  1.00 97.87           C  
ATOM   1481  CE  LYS A 200     -22.844  -4.536  -9.277  1.00 97.87           C  
ATOM   1482  NZ  LYS A 200     -23.851  -3.625  -9.899  1.00 97.87           N  
ATOM   1483  N   LEU A 201     -19.057  -4.732  -4.661  1.00 98.15           N  
ATOM   1484  CA  LEU A 201     -17.710  -4.214  -4.876  1.00 98.15           C  
ATOM   1485  C   LEU A 201     -16.660  -5.221  -4.418  1.00 98.15           C  
ATOM   1486  CB  LEU A 201     -17.521  -2.889  -4.133  1.00 98.15           C  
ATOM   1487  O   LEU A 201     -15.626  -5.385  -5.069  1.00 98.15           O  
ATOM   1488  CG  LEU A 201     -16.200  -2.158  -4.376  1.00 98.15           C  
ATOM   1489  CD1 LEU A 201     -16.039  -1.832  -5.857  1.00 98.15           C  
ATOM   1490  CD2 LEU A 201     -16.127  -0.889  -3.533  1.00 98.15           C  
ATOM   1491  N   ALA A 202     -16.829  -5.908  -3.271  1.00 97.90           N  
ATOM   1492  CA  ALA A 202     -15.945  -6.967  -2.790  1.00 97.90           C  
ATOM   1493  C   ALA A 202     -15.799  -8.074  -3.830  1.00 97.90           C  
ATOM   1494  CB  ALA A 202     -16.470  -7.542  -1.476  1.00 97.90           C  
ATOM   1495  O   ALA A 202     -14.697  -8.582  -4.054  1.00 97.90           O  
ATOM   1496  N   LYS A 203     -16.904  -8.460  -4.510  1.00 98.13           N  
ATOM   1497  CA  LYS A 203     -16.876  -9.490  -5.544  1.00 98.13           C  
ATOM   1498  C   LYS A 203     -16.108  -9.014  -6.774  1.00 98.13           C  
ATOM   1499  CB  LYS A 203     -18.297  -9.895  -5.938  1.00 98.13           C  
ATOM   1500  O   LYS A 203     -15.416  -9.801  -7.423  1.00 98.13           O  
ATOM   1501  CG  LYS A 203     -19.029 -10.700  -4.875  1.00 98.13           C  
ATOM   1502  CD  LYS A 203     -20.412 -11.126  -5.349  1.00 98.13           C  
ATOM   1503  CE  LYS A 203     -21.149 -11.926  -4.283  1.00 98.13           C  
ATOM   1504  NZ  LYS A 203     -22.537 -12.271  -4.710  1.00 98.13           N  
ATOM   1505  N   GLU A 204     -16.272  -7.724  -7.109  1.00 98.20           N  
ATOM   1506  CA  GLU A 204     -15.479  -7.154  -8.194  1.00 98.20           C  
ATOM   1507  C   GLU A 204     -13.987  -7.212  -7.876  1.00 98.20           C  
ATOM   1508  CB  GLU A 204     -15.903  -5.708  -8.467  1.00 98.20           C  
ATOM   1509  O   GLU A 204     -13.173  -7.523  -8.748  1.00 98.20           O  
ATOM   1510  CG  GLU A 204     -17.288  -5.580  -9.084  1.00 98.20           C  
ATOM   1511  CD  GLU A 204     -17.724  -4.137  -9.285  1.00 98.20           C  
ATOM   1512  OE1 GLU A 204     -18.883  -3.905  -9.698  1.00 98.20           O  
ATOM   1513  OE2 GLU A 204     -16.900  -3.231  -9.027  1.00 98.20           O  
ATOM   1514  N   ALA A 205     -13.638  -6.803  -6.640  1.00 98.05           N  
ATOM   1515  CA  ALA A 205     -12.249  -6.875  -6.196  1.00 98.05           C  
ATOM   1516  C   ALA A 205     -11.728  -8.308  -6.257  1.00 98.05           C  
ATOM   1517  CB  ALA A 205     -12.113  -6.322  -4.779  1.00 98.05           C  
ATOM   1518  O   ALA A 205     -10.576  -8.541  -6.631  1.00 98.05           O  
ATOM   1519  N   LEU A 206     -12.631  -9.313  -5.866  1.00 98.35           N  
ATOM   1520  CA  LEU A 206     -12.285 -10.729  -5.919  1.00 98.35           C  
ATOM   1521  C   LEU A 206     -11.932 -11.150  -7.342  1.00 98.35           C  
ATOM   1522  CB  LEU A 206     -13.441 -11.584  -5.394  1.00 98.35           C  
ATOM   1523  O   LEU A 206     -10.907 -11.797  -7.567  1.00 98.35           O  
ATOM   1524  CG  LEU A 206     -13.258 -13.100  -5.482  1.00 98.35           C  
ATOM   1525  CD1 LEU A 206     -12.028 -13.532  -4.692  1.00 98.35           C  
ATOM   1526  CD2 LEU A 206     -14.505 -13.819  -4.977  1.00 98.35           C  
ATOM   1527  N   LYS A 207     -12.802 -10.840  -8.311  1.00 98.34           N  
ATOM   1528  CA  LYS A 207     -12.569 -11.168  -9.714  1.00 98.34           C  
ATOM   1529  C   LYS A 207     -11.237 -10.602 -10.197  1.00 98.34           C  
ATOM   1530  CB  LYS A 207     -13.710 -10.640 -10.585  1.00 98.34           C  
ATOM   1531  O   LYS A 207     -10.463 -11.299 -10.856  1.00 98.34           O  
ATOM   1532  CG  LYS A 207     -13.620 -11.063 -12.044  1.00 98.34           C  
ATOM   1533  CD  LYS A 207     -14.795 -10.528 -12.854  1.00 98.34           C  
ATOM   1534  CE  LYS A 207     -14.658 -10.869 -14.332  1.00 98.34           C  
ATOM   1535  NZ  LYS A 207     -15.796 -10.327 -15.133  1.00 98.34           N  
ATOM   1536  N   LEU A 208     -11.037  -9.350  -9.870  1.00 98.29           N  
ATOM   1537  CA  LEU A 208      -9.809  -8.677 -10.277  1.00 98.29           C  
ATOM   1538  C   LEU A 208      -8.588  -9.356  -9.664  1.00 98.29           C  
ATOM   1539  CB  LEU A 208      -9.845  -7.202  -9.870  1.00 98.29           C  
ATOM   1540  O   LEU A 208      -7.594  -9.594 -10.353  1.00 98.29           O  
ATOM   1541  CG  LEU A 208      -8.665  -6.343 -10.326  1.00 98.29           C  
ATOM   1542  CD1 LEU A 208      -8.530  -6.391 -11.845  1.00 98.29           C  
ATOM   1543  CD2 LEU A 208      -8.831  -4.906  -9.844  1.00 98.29           C  
ATOM   1544  N   ALA A 209      -8.536  -9.660  -8.337  1.00 97.99           N  
ATOM   1545  CA  ALA A 209      -7.450 -10.330  -7.627  1.00 97.99           C  
ATOM   1546  C   ALA A 209      -7.137 -11.684  -8.256  1.00 97.99           C  
ATOM   1547  CB  ALA A 209      -7.804 -10.501  -6.152  1.00 97.99           C  
ATOM   1548  O   ALA A 209      -5.969 -12.036  -8.438  1.00 97.99           O  
ATOM   1549  N   LEU A 210      -8.145 -12.456  -8.643  1.00 98.23           N  
ATOM   1550  CA  LEU A 210      -7.962 -13.773  -9.245  1.00 98.23           C  
ATOM   1551  C   LEU A 210      -7.350 -13.655 -10.636  1.00 98.23           C  
ATOM   1552  CB  LEU A 210      -9.298 -14.517  -9.323  1.00 98.23           C  
ATOM   1553  O   LEU A 210      -6.507 -14.469 -11.020  1.00 98.23           O  
ATOM   1554  CG  LEU A 210      -9.901 -14.969  -7.992  1.00 98.23           C  
ATOM   1555  CD1 LEU A 210     -11.257 -15.628  -8.222  1.00 98.23           C  
ATOM   1556  CD2 LEU A 210      -8.954 -15.922  -7.271  1.00 98.23           C  
ATOM   1557  N   GLU A 211      -7.849 -12.654 -11.387  1.00 98.06           N  
ATOM   1558  CA  GLU A 211      -7.287 -12.408 -12.712  1.00 98.06           C  
ATOM   1559  C   GLU A 211      -5.802 -12.068 -12.627  1.00 98.06           C  
ATOM   1560  CB  GLU A 211      -8.046 -11.281 -13.417  1.00 98.06           C  
ATOM   1561  O   GLU A 211      -4.996 -12.582 -13.405  1.00 98.06           O  
ATOM   1562  CG  GLU A 211      -7.573 -11.019 -14.840  1.00 98.06           C  
ATOM   1563  CD  GLU A 211      -8.342  -9.905 -15.532  1.00 98.06           C  
ATOM   1564  OE1 GLU A 211      -7.873  -9.402 -16.578  1.00 98.06           O  
ATOM   1565  OE2 GLU A 211      -9.423  -9.531 -15.023  1.00 98.06           O  
ATOM   1566  N   VAL A 212      -5.448 -11.146 -11.726  1.00 98.22           N  
ATOM   1567  CA  VAL A 212      -4.054 -10.756 -11.543  1.00 98.22           C  
ATOM   1568  C   VAL A 212      -3.227 -11.972 -11.132  1.00 98.22           C  
ATOM   1569  CB  VAL A 212      -3.912  -9.634 -10.491  1.00 98.22           C  
ATOM   1570  O   VAL A 212      -2.120 -12.176 -11.635  1.00 98.22           O  
ATOM   1571  CG1 VAL A 212      -2.442  -9.399 -10.148  1.00 98.22           C  
ATOM   1572  CG2 VAL A 212      -4.559  -8.346 -10.995  1.00 98.22           C  
ATOM   1573  N   LYS A 213      -3.717 -12.691 -10.184  1.00 97.81           N  
ATOM   1574  CA  LYS A 213      -3.040 -13.905  -9.737  1.00 97.81           C  
ATOM   1575  C   LYS A 213      -2.734 -14.829 -10.912  1.00 97.81           C  
ATOM   1576  CB  LYS A 213      -3.889 -14.641  -8.699  1.00 97.81           C  
ATOM   1577  O   LYS A 213      -1.609 -15.314 -11.050  1.00 97.81           O  
ATOM   1578  CG  LYS A 213      -3.266 -15.934  -8.194  1.00 97.81           C  
ATOM   1579  CD  LYS A 213      -4.215 -16.689  -7.272  1.00 97.81           C  
ATOM   1580  CE  LYS A 213      -3.711 -18.096  -6.979  1.00 97.81           C  
ATOM   1581  NZ  LYS A 213      -4.713 -18.895  -6.212  1.00 97.81           N  
ATOM   1582  N   LYS A 214      -3.778 -15.205 -11.736  1.00 97.88           N  
ATOM   1583  CA  LYS A 214      -3.635 -16.098 -12.882  1.00 97.88           C  
ATOM   1584  C   LYS A 214      -2.611 -15.557 -13.876  1.00 97.88           C  
ATOM   1585  CB  LYS A 214      -4.982 -16.302 -13.576  1.00 97.88           C  
ATOM   1586  O   LYS A 214      -1.698 -16.275 -14.288  1.00 97.88           O  
ATOM   1587  CG  LYS A 214      -4.939 -17.287 -14.735  1.00 97.88           C  
ATOM   1588  CD  LYS A 214      -6.312 -17.465 -15.369  1.00 97.88           C  
ATOM   1589  CE  LYS A 214      -6.259 -18.407 -16.564  1.00 97.88           C  
ATOM   1590  NZ  LYS A 214      -7.602 -18.575 -17.198  1.00 97.88           N  
ATOM   1591  N   LYS A 215      -2.756 -14.310 -14.243  1.00 97.38           N  
ATOM   1592  CA  LYS A 215      -1.855 -13.694 -15.213  1.00 97.38           C  
ATOM   1593  C   LYS A 215      -0.424 -13.652 -14.684  1.00 97.38           C  
ATOM   1594  CB  LYS A 215      -2.327 -12.282 -15.562  1.00 97.38           C  
ATOM   1595  O   LYS A 215       0.525 -13.914 -15.425  1.00 97.38           O  
ATOM   1596  CG  LYS A 215      -3.528 -12.244 -16.495  1.00 97.38           C  
ATOM   1597  CD  LYS A 215      -3.900 -10.815 -16.870  1.00 97.38           C  
ATOM   1598  CE  LYS A 215      -5.135 -10.772 -17.759  1.00 97.38           C  
ATOM   1599  NZ  LYS A 215      -5.539  -9.371 -18.079  1.00 97.38           N  
ATOM   1600  N   SER A 216      -0.248 -13.324 -13.471  1.00 98.03           N  
ATOM   1601  CA  SER A 216       1.076 -13.230 -12.865  1.00 98.03           C  
ATOM   1602  C   SER A 216       1.750 -14.596 -12.795  1.00 98.03           C  
ATOM   1603  CB  SER A 216       0.984 -12.626 -11.463  1.00 98.03           C  
ATOM   1604  O   SER A 216       2.958 -14.711 -13.014  1.00 98.03           O  
ATOM   1605  OG  SER A 216       0.518 -11.289 -11.522  1.00 98.03           O  
ATOM   1606  N   GLU A 217       1.051 -15.623 -12.478  1.00 97.62           N  
ATOM   1607  CA  GLU A 217       1.597 -16.976 -12.441  1.00 97.62           C  
ATOM   1608  C   GLU A 217       2.090 -17.410 -13.818  1.00 97.62           C  
ATOM   1609  CB  GLU A 217       0.551 -17.965 -11.921  1.00 97.62           C  
ATOM   1610  O   GLU A 217       3.162 -18.007 -13.940  1.00 97.62           O  
ATOM   1611  CG  GLU A 217       0.288 -17.852 -10.426  1.00 97.62           C  
ATOM   1612  CD  GLU A 217      -0.780 -18.814  -9.930  1.00 97.62           C  
ATOM   1613  OE1 GLU A 217      -0.865 -19.047  -8.703  1.00 97.62           O  
ATOM   1614  OE2 GLU A 217      -1.537 -19.340 -10.777  1.00 97.62           O  
ATOM   1615  N   GLU A 218       1.300 -17.097 -14.818  1.00 97.09           N  
ATOM   1616  CA  GLU A 218       1.683 -17.415 -16.191  1.00 97.09           C  
ATOM   1617  C   GLU A 218       2.941 -16.656 -16.602  1.00 97.09           C  
ATOM   1618  CB  GLU A 218       0.538 -17.098 -17.156  1.00 97.09           C  
ATOM   1619  O   GLU A 218       3.877 -17.244 -17.147  1.00 97.09           O  
ATOM   1620  CG  GLU A 218      -0.669 -18.012 -17.000  1.00 97.09           C  
ATOM   1621  CD  GLU A 218      -1.866 -17.571 -17.828  1.00 97.09           C  
ATOM   1622  OE1 GLU A 218      -2.926 -18.234 -17.763  1.00 97.09           O  
ATOM   1623  OE2 GLU A 218      -1.743 -16.556 -18.548  1.00 97.09           O  
ATOM   1624  N   GLU A 219       2.942 -15.373 -16.254  1.00 97.37           N  
ATOM   1625  CA  GLU A 219       4.077 -14.535 -16.628  1.00 97.37           C  
ATOM   1626  C   GLU A 219       5.316 -14.887 -15.809  1.00 97.37           C  
ATOM   1627  CB  GLU A 219       3.734 -13.054 -16.452  1.00 97.37           C  
ATOM   1628  O   GLU A 219       6.444 -14.727 -16.281  1.00 97.37           O  
ATOM   1629  CG  GLU A 219       2.626 -12.565 -17.375  1.00 97.37           C  
ATOM   1630  CD  GLU A 219       3.005 -12.617 -18.846  1.00 97.37           C  
ATOM   1631  OE1 GLU A 219       2.097 -12.712 -19.703  1.00 97.37           O  
ATOM   1632  OE2 GLU A 219       4.219 -12.562 -19.144  1.00 97.37           O  
ATOM   1633  N   TYR A 220       5.129 -15.243 -14.633  1.00 97.09           N  
ATOM   1634  CA  TYR A 220       6.219 -15.715 -13.787  1.00 97.09           C  
ATOM   1635  C   TYR A 220       6.948 -16.885 -14.438  1.00 97.09           C  
ATOM   1636  CB  TYR A 220       5.690 -16.131 -12.411  1.00 97.09           C  
ATOM   1637  O   TYR A 220       8.181 -16.915 -14.471  1.00 97.09           O  
ATOM   1638  CG  TYR A 220       6.725 -16.798 -11.538  1.00 97.09           C  
ATOM   1639  CD1 TYR A 220       6.737 -18.181 -11.371  1.00 97.09           C  
ATOM   1640  CD2 TYR A 220       7.692 -16.047 -10.879  1.00 97.09           C  
ATOM   1641  CE1 TYR A 220       7.688 -18.800 -10.566  1.00 97.09           C  
ATOM   1642  CE2 TYR A 220       8.648 -16.655 -10.071  1.00 97.09           C  
ATOM   1643  OH  TYR A 220       9.582 -18.637  -9.124  1.00 97.09           O  
ATOM   1644  CZ  TYR A 220       8.638 -18.029  -9.922  1.00 97.09           C  
ATOM   1645  N   GLU A 221       6.219 -17.882 -14.910  1.00 97.14           N  
ATOM   1646  CA  GLU A 221       6.814 -19.029 -15.589  1.00 97.14           C  
ATOM   1647  C   GLU A 221       7.588 -18.594 -16.831  1.00 97.14           C  
ATOM   1648  CB  GLU A 221       5.737 -20.047 -15.971  1.00 97.14           C  
ATOM   1649  O   GLU A 221       8.674 -19.111 -17.105  1.00 97.14           O  
ATOM   1650  CG  GLU A 221       5.086 -20.730 -14.777  1.00 97.14           C  
ATOM   1651  CD  GLU A 221       6.078 -21.472 -13.896  1.00 97.14           C  
ATOM   1652  OE1 GLU A 221       5.983 -21.366 -12.652  1.00 97.14           O  
ATOM   1653  OE2 GLU A 221       6.959 -22.164 -14.454  1.00 97.14           O  
ATOM   1654  N   GLU A 222       7.015 -17.663 -17.507  1.00 95.99           N  
ATOM   1655  CA  GLU A 222       7.700 -17.116 -18.673  1.00 95.99           C  
ATOM   1656  C   GLU A 222       8.995 -16.414 -18.274  1.00 95.99           C  
ATOM   1657  CB  GLU A 222       6.788 -16.146 -19.428  1.00 95.99           C  
ATOM   1658  O   GLU A 222      10.021 -16.566 -18.940  1.00 95.99           O  
ATOM   1659  CG  GLU A 222       5.763 -16.833 -20.319  1.00 95.99           C  
ATOM   1660  CD  GLU A 222       4.794 -15.863 -20.977  1.00 95.99           C  
ATOM   1661  OE1 GLU A 222       3.844 -16.320 -21.653  1.00 95.99           O  
ATOM   1662  OE2 GLU A 222       4.986 -14.638 -20.814  1.00 95.99           O  
ATOM   1663  N   ALA A 223       8.933 -15.573 -17.261  1.00 96.23           N  
ATOM   1664  CA  ALA A 223      10.116 -14.874 -16.764  1.00 96.23           C  
ATOM   1665  C   ALA A 223      11.191 -15.862 -16.321  1.00 96.23           C  
ATOM   1666  CB  ALA A 223       9.741 -13.947 -15.610  1.00 96.23           C  
ATOM   1667  O   ALA A 223      12.387 -15.585 -16.447  1.00 96.23           O  
ATOM   1668  N   LYS A 224      10.798 -16.987 -15.769  1.00 94.54           N  
ATOM   1669  CA  LYS A 224      11.714 -18.045 -15.352  1.00 94.54           C  
ATOM   1670  C   LYS A 224      12.479 -18.611 -16.545  1.00 94.54           C  
ATOM   1671  CB  LYS A 224      10.954 -19.163 -14.638  1.00 94.54           C  
ATOM   1672  O   LYS A 224      13.691 -18.822 -16.469  1.00 94.54           O  
ATOM   1673  CG  LYS A 224      11.852 -20.176 -13.942  1.00 94.54           C  
ATOM   1674  CD  LYS A 224      11.039 -21.210 -13.175  1.00 94.54           C  
ATOM   1675  CE  LYS A 224      11.934 -22.250 -12.516  1.00 94.54           C  
ATOM   1676  NZ  LYS A 224      11.143 -23.248 -11.736  1.00 94.54           N  
ATOM   1677  N   LYS A 225      11.816 -18.831 -17.685  1.00 95.50           N  
ATOM   1678  CA  LYS A 225      12.422 -19.355 -18.906  1.00 95.50           C  
ATOM   1679  C   LYS A 225      13.424 -18.364 -19.490  1.00 95.50           C  
ATOM   1680  CB  LYS A 225      11.345 -19.683 -19.941  1.00 95.50           C  
ATOM   1681  O   LYS A 225      14.455 -18.764 -20.035  1.00 95.50           O  
ATOM   1682  CG  LYS A 225      10.460 -20.861 -19.562  1.00 95.50           C  
ATOM   1683  CD  LYS A 225       9.414 -21.142 -20.633  1.00 95.50           C  
ATOM   1684  CE  LYS A 225       8.473 -22.265 -20.216  1.00 95.50           C  
ATOM   1685  NZ  LYS A 225       7.398 -22.491 -21.227  1.00 95.50           N  
ATOM   1686  N   GLN A 226      13.210 -17.143 -19.248  1.00 93.97           N  
ATOM   1687  CA  GLN A 226      14.034 -16.074 -19.801  1.00 93.97           C  
ATOM   1688  C   GLN A 226      15.216 -15.761 -18.889  1.00 93.97           C  
ATOM   1689  CB  GLN A 226      13.198 -14.813 -20.027  1.00 93.97           C  
ATOM   1690  O   GLN A 226      16.142 -15.051 -19.285  1.00 93.97           O  
ATOM   1691  CG  GLN A 226      12.125 -14.970 -21.097  1.00 93.97           C  
ATOM   1692  CD  GLN A 226      11.236 -13.747 -21.220  1.00 93.97           C  
ATOM   1693  NE2 GLN A 226      10.376 -13.739 -22.233  1.00 93.97           N  
ATOM   1694  OE1 GLN A 226      11.321 -12.817 -20.412  1.00 93.97           O  
ATOM   1695  N   GLY A 227      15.163 -16.331 -17.671  1.00 93.99           N  
ATOM   1696  CA  GLY A 227      16.194 -16.019 -16.694  1.00 93.99           C  
ATOM   1697  C   GLY A 227      16.167 -14.573 -16.238  1.00 93.99           C  
ATOM   1698  O   GLY A 227      17.217 -13.969 -16.007  1.00 93.99           O  
ATOM   1699  N   ASN A 228      14.952 -13.856 -16.359  1.00 95.22           N  
ATOM   1700  CA  ASN A 228      14.764 -12.482 -15.907  1.00 95.22           C  
ATOM   1701  C   ASN A 228      14.479 -12.418 -14.409  1.00 95.22           C  
ATOM   1702  CB  ASN A 228      13.637 -11.808 -16.691  1.00 95.22           C  
ATOM   1703  O   ASN A 228      13.322 -12.485 -13.990  1.00 95.22           O  
ATOM   1704  CG  ASN A 228      13.629 -10.301 -16.526  1.00 95.22           C  
ATOM   1705  ND2 ASN A 228      13.089  -9.599 -17.515  1.00 95.22           N  
ATOM   1706  OD1 ASN A 228      14.106  -9.772 -15.519  1.00 95.22           O  
ATOM   1707  N   GLU A 229      15.465 -12.302 -13.590  1.00 95.86           N  
ATOM   1708  CA  GLU A 229      15.380 -12.435 -12.139  1.00 95.86           C  
ATOM   1709  C   GLU A 229      14.594 -11.281 -11.524  1.00 95.86           C  
ATOM   1710  CB  GLU A 229      16.780 -12.504 -11.523  1.00 95.86           C  
ATOM   1711  O   GLU A 229      13.834 -11.478 -10.573  1.00 95.86           O  
ATOM   1712  CG  GLU A 229      17.534 -13.785 -11.852  1.00 95.86           C  
ATOM   1713  CD  GLU A 229      16.878 -15.031 -11.280  1.00 95.86           C  
ATOM   1714  OE1 GLU A 229      16.995 -16.116 -11.895  1.00 95.86           O  
ATOM   1715  OE2 GLU A 229      16.242 -14.923 -10.208  1.00 95.86           O  
ATOM   1716  N   ILE A 230      14.718 -10.131 -12.057  1.00 96.49           N  
ATOM   1717  CA  ILE A 230      14.000  -8.971 -11.540  1.00 96.49           C  
ATOM   1718  C   ILE A 230      12.507  -9.121 -11.822  1.00 96.49           C  
ATOM   1719  CB  ILE A 230      14.533  -7.657 -12.153  1.00 96.49           C  
ATOM   1720  O   ILE A 230      11.676  -8.904 -10.936  1.00 96.49           O  
ATOM   1721  CG1 ILE A 230      15.979  -7.408 -11.709  1.00 96.49           C  
ATOM   1722  CG2 ILE A 230      13.632  -6.479 -11.772  1.00 96.49           C  
ATOM   1723  CD1 ILE A 230      16.627  -6.196 -12.364  1.00 96.49           C  
ATOM   1724  N   ALA A 231      12.132  -9.549 -13.031  1.00 96.90           N  
ATOM   1725  CA  ALA A 231      10.736  -9.775 -13.395  1.00 96.90           C  
ATOM   1726  C   ALA A 231      10.125 -10.895 -12.557  1.00 96.90           C  
ATOM   1727  CB  ALA A 231      10.619 -10.103 -14.881  1.00 96.90           C  
ATOM   1728  O   ALA A 231       8.973 -10.799 -12.126  1.00 96.90           O  
ATOM   1729  N   LYS A 232      10.888 -12.000 -12.361  1.00 97.26           N  
ATOM   1730  CA  LYS A 232      10.423 -13.094 -11.513  1.00 97.26           C  
ATOM   1731  C   LYS A 232      10.021 -12.587 -10.131  1.00 97.26           C  
ATOM   1732  CB  LYS A 232      11.504 -14.168 -11.382  1.00 97.26           C  
ATOM   1733  O   LYS A 232       8.961 -12.947  -9.615  1.00 97.26           O  
ATOM   1734  CG  LYS A 232      11.714 -14.992 -12.644  1.00 97.26           C  
ATOM   1735  CD  LYS A 232      12.762 -16.078 -12.436  1.00 97.26           C  
ATOM   1736  CE  LYS A 232      13.345 -16.555 -13.759  1.00 97.26           C  
ATOM   1737  NZ  LYS A 232      14.334 -17.657 -13.563  1.00 97.26           N  
ATOM   1738  N   ALA A 233      10.937 -11.744  -9.527  1.00 97.79           N  
ATOM   1739  CA  ALA A 233      10.700 -11.188  -8.198  1.00 97.79           C  
ATOM   1740  C   ALA A 233       9.457 -10.303  -8.187  1.00 97.79           C  
ATOM   1741  CB  ALA A 233      11.917 -10.396  -7.728  1.00 97.79           C  
ATOM   1742  O   ALA A 233       8.625 -10.401  -7.282  1.00 97.79           O  
ATOM   1743  N   LEU A 234       9.328  -9.486  -9.224  1.00 98.28           N  
ATOM   1744  CA  LEU A 234       8.201  -8.565  -9.316  1.00 98.28           C  
ATOM   1745  C   LEU A 234       6.888  -9.326  -9.469  1.00 98.28           C  
ATOM   1746  CB  LEU A 234       8.387  -7.605 -10.494  1.00 98.28           C  
ATOM   1747  O   LEU A 234       5.873  -8.944  -8.883  1.00 98.28           O  
ATOM   1748  CG  LEU A 234       9.500  -6.565 -10.352  1.00 98.28           C  
ATOM   1749  CD1 LEU A 234       9.671  -5.790 -11.654  1.00 98.28           C  
ATOM   1750  CD2 LEU A 234       9.201  -5.617  -9.195  1.00 98.28           C  
ATOM   1751  N   TYR A 235       6.865 -10.437 -10.249  1.00 98.39           N  
ATOM   1752  CA  TYR A 235       5.660 -11.244 -10.407  1.00 98.39           C  
ATOM   1753  C   TYR A 235       5.270 -11.906  -9.091  1.00 98.39           C  
ATOM   1754  CB  TYR A 235       5.866 -12.311 -11.487  1.00 98.39           C  
ATOM   1755  O   TYR A 235       4.083 -12.040  -8.784  1.00 98.39           O  
ATOM   1756  CG  TYR A 235       5.790 -11.773 -12.895  1.00 98.39           C  
ATOM   1757  CD1 TYR A 235       4.698 -11.016 -13.314  1.00 98.39           C  
ATOM   1758  CD2 TYR A 235       6.809 -12.020 -13.809  1.00 98.39           C  
ATOM   1759  CE1 TYR A 235       4.623 -10.519 -14.611  1.00 98.39           C  
ATOM   1760  CE2 TYR A 235       6.744 -11.528 -15.108  1.00 98.39           C  
ATOM   1761  OH  TYR A 235       5.580 -10.291 -16.785  1.00 98.39           O  
ATOM   1762  CZ  TYR A 235       5.649 -10.780 -15.500  1.00 98.39           C  
ATOM   1763  N   LEU A 236       6.213 -12.327  -8.335  1.00 98.39           N  
ATOM   1764  CA  LEU A 236       5.915 -12.886  -7.021  1.00 98.39           C  
ATOM   1765  C   LEU A 236       5.315 -11.826  -6.103  1.00 98.39           C  
ATOM   1766  CB  LEU A 236       7.181 -13.469  -6.387  1.00 98.39           C  
ATOM   1767  O   LEU A 236       4.458 -12.132  -5.271  1.00 98.39           O  
ATOM   1768  CG  LEU A 236       7.675 -14.799  -6.959  1.00 98.39           C  
ATOM   1769  CD1 LEU A 236       8.993 -15.200  -6.306  1.00 98.39           C  
ATOM   1770  CD2 LEU A 236       6.624 -15.887  -6.767  1.00 98.39           C  
ATOM   1771  N   ILE A 237       5.805 -10.551  -6.203  1.00 98.48           N  
ATOM   1772  CA  ILE A 237       5.220  -9.440  -5.461  1.00 98.48           C  
ATOM   1773  C   ILE A 237       3.758  -9.261  -5.865  1.00 98.48           C  
ATOM   1774  CB  ILE A 237       6.004  -8.129  -5.694  1.00 98.48           C  
ATOM   1775  O   ILE A 237       2.885  -9.106  -5.008  1.00 98.48           O  
ATOM   1776  CG1 ILE A 237       7.391  -8.214  -5.045  1.00 98.48           C  
ATOM   1777  CG2 ILE A 237       5.221  -6.928  -5.156  1.00 98.48           C  
ATOM   1778  CD1 ILE A 237       8.301  -7.038  -5.373  1.00 98.48           C  
ATOM   1779  N   ALA A 238       3.456  -9.290  -7.194  1.00 98.11           N  
ATOM   1780  CA  ALA A 238       2.086  -9.154  -7.682  1.00 98.11           C  
ATOM   1781  C   ALA A 238       1.194 -10.261  -7.128  1.00 98.11           C  
ATOM   1782  CB  ALA A 238       2.060  -9.169  -9.209  1.00 98.11           C  
ATOM   1783  O   ALA A 238       0.059 -10.006  -6.718  1.00 98.11           O  
ATOM   1784  N   ILE A 239       1.713 -11.529  -7.128  1.00 98.54           N  
ATOM   1785  CA  ILE A 239       0.975 -12.680  -6.621  1.00 98.54           C  
ATOM   1786  C   ILE A 239       0.697 -12.499  -5.130  1.00 98.54           C  
ATOM   1787  CB  ILE A 239       1.745 -13.998  -6.866  1.00 98.54           C  
ATOM   1788  O   ILE A 239      -0.407 -12.782  -4.659  1.00 98.54           O  
ATOM   1789  CG1 ILE A 239       1.860 -14.276  -8.369  1.00 98.54           C  
ATOM   1790  CG2 ILE A 239       1.063 -15.164  -6.144  1.00 98.54           C  
ATOM   1791  CD1 ILE A 239       2.820 -15.406  -8.717  1.00 98.54           C  
ATOM   1792  N   ALA A 240       1.741 -12.044  -4.351  1.00 98.24           N  
ATOM   1793  CA  ALA A 240       1.578 -11.789  -2.922  1.00 98.24           C  
ATOM   1794  C   ALA A 240       0.533 -10.705  -2.673  1.00 98.24           C  
ATOM   1795  CB  ALA A 240       2.913 -11.389  -2.298  1.00 98.24           C  
ATOM   1796  O   ALA A 240      -0.290 -10.825  -1.763  1.00 98.24           O  
ATOM   1797  N   LEU A 241       0.564  -9.634  -3.457  1.00 98.57           N  
ATOM   1798  CA  LEU A 241      -0.412  -8.556  -3.333  1.00 98.57           C  
ATOM   1799  C   LEU A 241      -1.819  -9.059  -3.638  1.00 98.57           C  
ATOM   1800  CB  LEU A 241      -0.056  -7.400  -4.271  1.00 98.57           C  
ATOM   1801  O   LEU A 241      -2.786  -8.635  -3.002  1.00 98.57           O  
ATOM   1802  CG  LEU A 241       1.161  -6.559  -3.880  1.00 98.57           C  
ATOM   1803  CD1 LEU A 241       1.516  -5.588  -5.001  1.00 98.57           C  
ATOM   1804  CD2 LEU A 241       0.897  -5.810  -2.579  1.00 98.57           C  
ATOM   1805  N   ALA A 242      -1.984  -9.915  -4.702  1.00 98.12           N  
ATOM   1806  CA  ALA A 242      -3.266 -10.551  -4.996  1.00 98.12           C  
ATOM   1807  C   ALA A 242      -3.772 -11.346  -3.796  1.00 98.12           C  
ATOM   1808  CB  ALA A 242      -3.142 -11.458  -6.218  1.00 98.12           C  
ATOM   1809  O   ALA A 242      -4.971 -11.350  -3.508  1.00 98.12           O  
ATOM   1810  N   ALA A 243      -2.850 -12.095  -3.129  1.00 98.33           N  
ATOM   1811  CA  ALA A 243      -3.204 -12.839  -1.923  1.00 98.33           C  
ATOM   1812  C   ALA A 243      -3.696 -11.901  -0.824  1.00 98.33           C  
ATOM   1813  CB  ALA A 243      -2.010 -13.651  -1.429  1.00 98.33           C  
ATOM   1814  O   ALA A 243      -4.617 -12.239  -0.076  1.00 98.33           O  
ATOM   1815  N   ILE A 244      -3.071 -10.676  -0.650  1.00 98.47           N  
ATOM   1816  CA  ILE A 244      -3.525  -9.671   0.305  1.00 98.47           C  
ATOM   1817  C   ILE A 244      -4.945  -9.231  -0.044  1.00 98.47           C  
ATOM   1818  CB  ILE A 244      -2.578  -8.451   0.335  1.00 98.47           C  
ATOM   1819  O   ILE A 244      -5.806  -9.135   0.834  1.00 98.47           O  
ATOM   1820  CG1 ILE A 244      -1.215  -8.846   0.916  1.00 98.47           C  
ATOM   1821  CG2 ILE A 244      -3.201  -7.302   1.134  1.00 98.47           C  
ATOM   1822  CD1 ILE A 244      -0.163  -7.750   0.828  1.00 98.47           C  
ATOM   1823  N   ALA A 245      -5.176  -8.942  -1.341  1.00 98.02           N  
ATOM   1824  CA  ALA A 245      -6.506  -8.542  -1.791  1.00 98.02           C  
ATOM   1825  C   ALA A 245      -7.540  -9.617  -1.470  1.00 98.02           C  
ATOM   1826  CB  ALA A 245      -6.496  -8.250  -3.290  1.00 98.02           C  
ATOM   1827  O   ALA A 245      -8.638  -9.311  -0.998  1.00 98.02           O  
ATOM   1828  N   LEU A 246      -7.206 -10.984  -1.785  1.00 98.51           N  
ATOM   1829  CA  LEU A 246      -8.088 -12.105  -1.479  1.00 98.51           C  
ATOM   1830  C   LEU A 246      -8.411 -12.152   0.010  1.00 98.51           C  
ATOM   1831  CB  LEU A 246      -7.447 -13.426  -1.916  1.00 98.51           C  
ATOM   1832  O   LEU A 246      -9.556 -12.405   0.394  1.00 98.51           O  
ATOM   1833  CG  LEU A 246      -7.376 -13.679  -3.422  1.00 98.51           C  
ATOM   1834  CD1 LEU A 246      -6.608 -14.965  -3.708  1.00 98.51           C  
ATOM   1835  CD2 LEU A 246      -8.777 -13.743  -4.021  1.00 98.51           C  
ATOM   1836  N   ALA A 247      -7.361 -11.921   0.867  1.00 98.07           N  
ATOM   1837  CA  ALA A 247      -7.551 -11.917   2.315  1.00 98.07           C  
ATOM   1838  C   ALA A 247      -8.500 -10.800   2.741  1.00 98.07           C  
ATOM   1839  CB  ALA A 247      -6.208 -11.769   3.027  1.00 98.07           C  
ATOM   1840  O   ALA A 247      -9.378 -11.010   3.580  1.00 98.07           O  
ATOM   1841  N   LEU A 248      -8.390  -9.617   2.230  1.00 98.35           N  
ATOM   1842  CA  LEU A 248      -9.250  -8.486   2.558  1.00 98.35           C  
ATOM   1843  C   LEU A 248     -10.682  -8.740   2.100  1.00 98.35           C  
ATOM   1844  CB  LEU A 248      -8.717  -7.202   1.916  1.00 98.35           C  
ATOM   1845  O   LEU A 248     -11.634  -8.368   2.789  1.00 98.35           O  
ATOM   1846  CG  LEU A 248      -7.439  -6.620   2.523  1.00 98.35           C  
ATOM   1847  CD1 LEU A 248      -6.902  -5.493   1.648  1.00 98.35           C  
ATOM   1848  CD2 LEU A 248      -7.700  -6.124   3.942  1.00 98.35           C  
ATOM   1849  N   VAL A 249     -10.779  -9.288   0.856  1.00 98.44           N  
ATOM   1850  CA  VAL A 249     -12.094  -9.675   0.356  1.00 98.44           C  
ATOM   1851  C   VAL A 249     -12.733 -10.685   1.307  1.00 98.44           C  
ATOM   1852  CB  VAL A 249     -12.008 -10.266  -1.069  1.00 98.44           C  
ATOM   1853  O   VAL A 249     -13.931 -10.611   1.588  1.00 98.44           O  
ATOM   1854  CG1 VAL A 249     -13.348 -10.869  -1.486  1.00 98.44           C  
ATOM   1855  CG2 VAL A 249     -11.568  -9.194  -2.065  1.00 98.44           C  
ATOM   1856  N   ALA A 250     -11.923 -11.698   1.705  1.00 97.91           N  
ATOM   1857  CA  ALA A 250     -12.396 -12.667   2.690  1.00 97.91           C  
ATOM   1858  C   ALA A 250     -12.919 -11.966   3.941  1.00 97.91           C  
ATOM   1859  CB  ALA A 250     -11.280 -13.641   3.057  1.00 97.91           C  
ATOM   1860  O   ALA A 250     -13.934 -12.375   4.510  1.00 97.91           O  
ATOM   1861  N   ILE A 251     -12.319 -10.908   4.419  1.00 97.29           N  
ATOM   1862  CA  ILE A 251     -12.752 -10.122   5.569  1.00 97.29           C  
ATOM   1863  C   ILE A 251     -14.074  -9.426   5.250  1.00 97.29           C  
ATOM   1864  CB  ILE A 251     -11.685  -9.083   5.979  1.00 97.29           C  
ATOM   1865  O   ILE A 251     -15.008  -9.456   6.054  1.00 97.29           O  
ATOM   1866  CG1 ILE A 251     -10.438  -9.786   6.529  1.00 97.29           C  
ATOM   1867  CG2 ILE A 251     -12.255  -8.097   7.003  1.00 97.29           C  
ATOM   1868  CD1 ILE A 251      -9.253  -8.857   6.756  1.00 97.29           C  
ATOM   1869  N   ALA A 252     -14.063  -8.788   4.070  1.00 96.90           N  
ATOM   1870  CA  ALA A 252     -15.240  -8.031   3.653  1.00 96.90           C  
ATOM   1871  C   ALA A 252     -16.458  -8.940   3.520  1.00 96.90           C  
ATOM   1872  CB  ALA A 252     -14.971  -7.312   2.333  1.00 96.90           C  
ATOM   1873  O   ALA A 252     -17.571  -8.556   3.888  1.00 96.90           O  
ATOM   1874  N   LEU A 253     -16.257 -10.218   3.084  1.00 97.41           N  
ATOM   1875  CA  LEU A 253     -17.344 -11.147   2.794  1.00 97.41           C  
ATOM   1876  C   LEU A 253     -17.510 -12.158   3.923  1.00 97.41           C  
ATOM   1877  CB  LEU A 253     -17.088 -11.877   1.473  1.00 97.41           C  
ATOM   1878  O   LEU A 253     -18.391 -13.019   3.866  1.00 97.41           O  
ATOM   1879  CG  LEU A 253     -17.079 -11.012   0.211  1.00 97.41           C  
ATOM   1880  CD1 LEU A 253     -16.735 -11.859  -1.009  1.00 97.41           C  
ATOM   1881  CD2 LEU A 253     -18.426 -10.321   0.026  1.00 97.41           C  
ATOM   1882  N   LYS A 254     -16.573 -12.058   4.884  1.00 96.40           N  
ATOM   1883  CA  LYS A 254     -16.575 -13.051   5.955  1.00 96.40           C  
ATOM   1884  C   LYS A 254     -16.535 -14.468   5.390  1.00 96.40           C  
ATOM   1885  CB  LYS A 254     -17.805 -12.877   6.847  1.00 96.40           C  
ATOM   1886  O   LYS A 254     -17.279 -15.342   5.840  1.00 96.40           O  
ATOM   1887  CG  LYS A 254     -17.862 -11.538   7.568  1.00 96.40           C  
ATOM   1888  CD  LYS A 254     -19.092 -11.435   8.460  1.00 96.40           C  
ATOM   1889  CE  LYS A 254     -19.176 -10.078   9.145  1.00 96.40           C  
ATOM   1890  NZ  LYS A 254     -20.384  -9.970  10.016  1.00 96.40           N  
ATOM   1891  N   ASP A 255     -15.762 -14.720   4.355  1.00 97.30           N  
ATOM   1892  CA  ASP A 255     -15.601 -15.974   3.625  1.00 97.30           C  
ATOM   1893  C   ASP A 255     -14.354 -16.723   4.089  1.00 97.30           C  
ATOM   1894  CB  ASP A 255     -15.527 -15.713   2.119  1.00 97.30           C  
ATOM   1895  O   ASP A 255     -13.246 -16.443   3.626  1.00 97.30           O  
ATOM   1896  CG  ASP A 255     -15.580 -16.986   1.293  1.00 97.30           C  
ATOM   1897  OD1 ASP A 255     -15.152 -18.051   1.786  1.00 97.30           O  
ATOM   1898  OD2 ASP A 255     -16.052 -16.922   0.137  1.00 97.30           O  
ATOM   1899  N   GLU A 256     -14.497 -17.756   4.907  1.00 96.56           N  
ATOM   1900  CA  GLU A 256     -13.400 -18.508   5.509  1.00 96.56           C  
ATOM   1901  C   GLU A 256     -12.650 -19.326   4.461  1.00 96.56           C  
ATOM   1902  CB  GLU A 256     -13.921 -19.426   6.618  1.00 96.56           C  
ATOM   1903  O   GLU A 256     -11.436 -19.511   4.563  1.00 96.56           O  
ATOM   1904  CG  GLU A 256     -14.375 -18.684   7.867  1.00 96.56           C  
ATOM   1905  CD  GLU A 256     -14.811 -19.611   8.990  1.00 96.56           C  
ATOM   1906  OE1 GLU A 256     -15.216 -19.114  10.066  1.00 96.56           O  
ATOM   1907  OE2 GLU A 256     -14.747 -20.845   8.794  1.00 96.56           O  
ATOM   1908  N   GLU A 257     -13.397 -19.901   3.495  1.00 96.92           N  
ATOM   1909  CA  GLU A 257     -12.771 -20.665   2.420  1.00 96.92           C  
ATOM   1910  C   GLU A 257     -11.805 -19.799   1.616  1.00 96.92           C  
ATOM   1911  CB  GLU A 257     -13.835 -21.262   1.495  1.00 96.92           C  
ATOM   1912  O   GLU A 257     -10.715 -20.247   1.255  1.00 96.92           O  
ATOM   1913  CG  GLU A 257     -14.620 -22.407   2.119  1.00 96.92           C  
ATOM   1914  CD  GLU A 257     -15.646 -23.015   1.177  1.00 96.92           C  
ATOM   1915  OE1 GLU A 257     -16.326 -23.991   1.568  1.00 96.92           O  
ATOM   1916  OE2 GLU A 257     -15.771 -22.512   0.038  1.00 96.92           O  
ATOM   1917  N   LEU A 258     -12.310 -18.615   1.324  1.00 97.68           N  
ATOM   1918  CA  LEU A 258     -11.479 -17.660   0.599  1.00 97.68           C  
ATOM   1919  C   LEU A 258     -10.254 -17.272   1.421  1.00 97.68           C  
ATOM   1920  CB  LEU A 258     -12.285 -16.409   0.241  1.00 97.68           C  
ATOM   1921  O   LEU A 258      -9.161 -17.110   0.875  1.00 97.68           O  
ATOM   1922  CG  LEU A 258     -11.586 -15.385  -0.654  1.00 97.68           C  
ATOM   1923  CD1 LEU A 258     -11.181 -16.026  -1.977  1.00 97.68           C  
ATOM   1924  CD2 LEU A 258     -12.489 -14.179  -0.893  1.00 97.68           C  
ATOM   1925  N   ALA A 259     -10.352 -17.066   2.750  1.00 96.94           N  
ATOM   1926  CA  ALA A 259      -9.240 -16.806   3.662  1.00 96.94           C  
ATOM   1927  C   ALA A 259      -8.210 -17.931   3.604  1.00 96.94           C  
ATOM   1928  CB  ALA A 259      -9.752 -16.631   5.089  1.00 96.94           C  
ATOM   1929  O   ALA A 259      -7.004 -17.677   3.616  1.00 96.94           O  
ATOM   1930  N   GLU A 260      -8.692 -19.249   3.517  1.00 97.87           N  
ATOM   1931  CA  GLU A 260      -7.800 -20.398   3.399  1.00 97.87           C  
ATOM   1932  C   GLU A 260      -7.043 -20.376   2.075  1.00 97.87           C  
ATOM   1933  CB  GLU A 260      -8.586 -21.705   3.534  1.00 97.87           C  
ATOM   1934  O   GLU A 260      -5.855 -20.704   2.027  1.00 97.87           O  
ATOM   1935  CG  GLU A 260      -7.707 -22.945   3.619  1.00 97.87           C  
ATOM   1936  CD  GLU A 260      -6.775 -22.938   4.819  1.00 97.87           C  
ATOM   1937  OE1 GLU A 260      -5.723 -23.617   4.775  1.00 97.87           O  
ATOM   1938  OE2 GLU A 260      -7.098 -22.250   5.813  1.00 97.87           O  
ATOM   1939  N   GLU A 261      -7.766 -20.037   1.020  1.00 97.40           N  
ATOM   1940  CA  GLU A 261      -7.123 -19.907  -0.283  1.00 97.40           C  
ATOM   1941  C   GLU A 261      -6.025 -18.847  -0.255  1.00 97.40           C  
ATOM   1942  CB  GLU A 261      -8.155 -19.566  -1.361  1.00 97.40           C  
ATOM   1943  O   GLU A 261      -4.949 -19.045  -0.823  1.00 97.40           O  
ATOM   1944  CG  GLU A 261      -9.086 -20.719  -1.708  1.00 97.40           C  
ATOM   1945  CD  GLU A 261     -10.082 -20.377  -2.805  1.00 97.40           C  
ATOM   1946  OE1 GLU A 261     -11.035 -21.159  -3.025  1.00 97.40           O  
ATOM   1947  OE2 GLU A 261      -9.908 -19.319  -3.449  1.00 97.40           O  
ATOM   1948  N   ALA A 262      -6.312 -17.678   0.268  1.00 97.39           N  
ATOM   1949  CA  ALA A 262      -5.327 -16.609   0.406  1.00 97.39           C  
ATOM   1950  C   ALA A 262      -4.109 -17.084   1.194  1.00 97.39           C  
ATOM   1951  CB  ALA A 262      -5.953 -15.392   1.082  1.00 97.39           C  
ATOM   1952  O   ALA A 262      -2.970 -16.779   0.832  1.00 97.39           O  
ATOM   1953  N   LYS A 263      -4.343 -17.838   2.312  1.00 97.86           N  
ATOM   1954  CA  LYS A 263      -3.278 -18.399   3.139  1.00 97.86           C  
ATOM   1955  C   LYS A 263      -2.387 -19.335   2.328  1.00 97.86           C  
ATOM   1956  CB  LYS A 263      -3.865 -19.143   4.339  1.00 97.86           C  
ATOM   1957  O   LYS A 263      -1.159 -19.261   2.414  1.00 97.86           O  
ATOM   1958  CG  LYS A 263      -2.821 -19.680   5.307  1.00 97.86           C  
ATOM   1959  CD  LYS A 263      -3.467 -20.400   6.483  1.00 97.86           C  
ATOM   1960  CE  LYS A 263      -2.422 -21.014   7.406  1.00 97.86           C  
ATOM   1961  NZ  LYS A 263      -3.051 -21.729   8.557  1.00 97.86           N  
ATOM   1962  N   GLU A 264      -2.996 -20.312   1.585  1.00 97.79           N  
ATOM   1963  CA  GLU A 264      -2.257 -21.270   0.769  1.00 97.79           C  
ATOM   1964  C   GLU A 264      -1.393 -20.560  -0.270  1.00 97.79           C  
ATOM   1965  CB  GLU A 264      -3.217 -22.243   0.079  1.00 97.79           C  
ATOM   1966  O   GLU A 264      -0.226 -20.909  -0.458  1.00 97.79           O  
ATOM   1967  CG  GLU A 264      -3.874 -23.235   1.027  1.00 97.79           C  
ATOM   1968  CD  GLU A 264      -4.873 -24.151   0.339  1.00 97.79           C  
ATOM   1969  OE1 GLU A 264      -5.486 -25.003   1.022  1.00 97.79           O  
ATOM   1970  OE2 GLU A 264      -5.044 -24.017  -0.894  1.00 97.79           O  
ATOM   1971  N   GLU A 265      -2.005 -19.610  -0.869  1.00 97.96           N  
ATOM   1972  CA  GLU A 265      -1.263 -18.857  -1.877  1.00 97.96           C  
ATOM   1973  C   GLU A 265      -0.099 -18.096  -1.250  1.00 97.96           C  
ATOM   1974  CB  GLU A 265      -2.191 -17.887  -2.613  1.00 97.96           C  
ATOM   1975  O   GLU A 265       0.996 -18.052  -1.815  1.00 97.96           O  
ATOM   1976  CG  GLU A 265      -1.554 -17.232  -3.831  1.00 97.96           C  
ATOM   1977  CD  GLU A 265      -1.138 -18.230  -4.899  1.00 97.96           C  
ATOM   1978  OE1 GLU A 265      -0.180 -17.947  -5.654  1.00 97.96           O  
ATOM   1979  OE2 GLU A 265      -1.774 -19.304  -4.983  1.00 97.96           O  
ATOM   1980  N   ALA A 266      -0.306 -17.354  -0.188  1.00 97.72           N  
ATOM   1981  CA  ALA A 266       0.732 -16.609   0.521  1.00 97.72           C  
ATOM   1982  C   ALA A 266       1.877 -17.528   0.940  1.00 97.72           C  
ATOM   1983  CB  ALA A 266       0.143 -15.907   1.742  1.00 97.72           C  
ATOM   1984  O   ALA A 266       3.049 -17.160   0.828  1.00 97.72           O  
ATOM   1985  N   GLU A 267       1.595 -18.779   1.410  1.00 98.32           N  
ATOM   1986  CA  GLU A 267       2.616 -19.741   1.815  1.00 98.32           C  
ATOM   1987  C   GLU A 267       3.455 -20.190   0.621  1.00 98.32           C  
ATOM   1988  CB  GLU A 267       1.974 -20.954   2.492  1.00 98.32           C  
ATOM   1989  O   GLU A 267       4.673 -20.344   0.735  1.00 98.32           O  
ATOM   1990  CG  GLU A 267       1.434 -20.666   3.885  1.00 98.32           C  
ATOM   1991  CD  GLU A 267       0.749 -21.864   4.523  1.00 98.32           C  
ATOM   1992  OE1 GLU A 267       0.559 -21.867   5.761  1.00 98.32           O  
ATOM   1993  OE2 GLU A 267       0.399 -22.808   3.779  1.00 98.32           O  
ATOM   1994  N   LYS A 268       2.717 -20.467  -0.525  1.00 97.92           N  
ATOM   1995  CA  LYS A 268       3.419 -20.840  -1.750  1.00 97.92           C  
ATOM   1996  C   LYS A 268       4.407 -19.755  -2.169  1.00 97.92           C  
ATOM   1997  CB  LYS A 268       2.424 -21.107  -2.880  1.00 97.92           C  
ATOM   1998  O   LYS A 268       5.551 -20.052  -2.519  1.00 97.92           O  
ATOM   1999  CG  LYS A 268       3.067 -21.599  -4.168  1.00 97.92           C  
ATOM   2000  CD  LYS A 268       2.029 -21.830  -5.258  1.00 97.92           C  
ATOM   2001  CE  LYS A 268       2.680 -22.225  -6.577  1.00 97.92           C  
ATOM   2002  NZ  LYS A 268       1.668 -22.425  -7.657  1.00 97.92           N  
ATOM   2003  N   VAL A 269       3.958 -18.506  -2.180  1.00 98.21           N  
ATOM   2004  CA  VAL A 269       4.794 -17.374  -2.563  1.00 98.21           C  
ATOM   2005  C   VAL A 269       5.970 -17.249  -1.596  1.00 98.21           C  
ATOM   2006  CB  VAL A 269       3.987 -16.057  -2.593  1.00 98.21           C  
ATOM   2007  O   VAL A 269       7.111 -17.051  -2.019  1.00 98.21           O  
ATOM   2008  CG1 VAL A 269       4.913 -14.861  -2.808  1.00 98.21           C  
ATOM   2009  CG2 VAL A 269       2.918 -16.111  -3.683  1.00 98.21           C  
ATOM   2010  N   LYS A 270       5.710 -17.249  -0.292  1.00 98.08           N  
ATOM   2011  CA  LYS A 270       6.750 -17.140   0.727  1.00 98.08           C  
ATOM   2012  C   LYS A 270       7.847 -18.177   0.506  1.00 98.08           C  
ATOM   2013  CB  LYS A 270       6.150 -17.301   2.125  1.00 98.08           C  
ATOM   2014  O   LYS A 270       9.035 -17.853   0.561  1.00 98.08           O  
ATOM   2015  CG  LYS A 270       7.151 -17.104   3.254  1.00 98.08           C  
ATOM   2016  CD  LYS A 270       6.494 -17.268   4.619  1.00 98.08           C  
ATOM   2017  CE  LYS A 270       7.512 -17.168   5.747  1.00 98.08           C  
ATOM   2018  NZ  LYS A 270       6.875 -17.350   7.085  1.00 98.08           N  
ATOM   2019  N   GLU A 271       7.429 -19.485   0.330  1.00 98.02           N  
ATOM   2020  CA  GLU A 271       8.379 -20.572   0.111  1.00 98.02           C  
ATOM   2021  C   GLU A 271       9.206 -20.337  -1.150  1.00 98.02           C  
ATOM   2022  CB  GLU A 271       7.649 -21.914   0.019  1.00 98.02           C  
ATOM   2023  O   GLU A 271      10.433 -20.452  -1.125  1.00 98.02           O  
ATOM   2024  CG  GLU A 271       8.579 -23.117  -0.045  1.00 98.02           C  
ATOM   2025  CD  GLU A 271       7.839 -24.444  -0.098  1.00 98.02           C  
ATOM   2026  OE1 GLU A 271       8.496 -25.499  -0.256  1.00 98.02           O  
ATOM   2027  OE2 GLU A 271       6.594 -24.430   0.017  1.00 98.02           O  
ATOM   2028  N   GLU A 272       8.494 -20.034  -2.235  1.00 97.64           N  
ATOM   2029  CA  GLU A 272       9.178 -19.797  -3.502  1.00 97.64           C  
ATOM   2030  C   GLU A 272      10.094 -18.580  -3.416  1.00 97.64           C  
ATOM   2031  CB  GLU A 272       8.164 -19.613  -4.635  1.00 97.64           C  
ATOM   2032  O   GLU A 272      11.218 -18.606  -3.921  1.00 97.64           O  
ATOM   2033  CG  GLU A 272       8.797 -19.480  -6.012  1.00 97.64           C  
ATOM   2034  CD  GLU A 272       9.395 -20.780  -6.525  1.00 97.64           C  
ATOM   2035  OE1 GLU A 272      10.158 -20.748  -7.517  1.00 97.64           O  
ATOM   2036  OE2 GLU A 272       9.096 -21.841  -5.932  1.00 97.64           O  
ATOM   2037  N   ALA A 273       9.689 -17.449  -2.904  1.00 97.72           N  
ATOM   2038  CA  ALA A 273      10.481 -16.229  -2.769  1.00 97.72           C  
ATOM   2039  C   ALA A 273      11.708 -16.466  -1.892  1.00 97.72           C  
ATOM   2040  CB  ALA A 273       9.628 -15.102  -2.191  1.00 97.72           C  
ATOM   2041  O   ALA A 273      12.786 -15.935  -2.167  1.00 97.72           O  
ATOM   2042  N   GLU A 274      11.641 -17.282  -0.811  1.00 97.84           N  
ATOM   2043  CA  GLU A 274      12.764 -17.606   0.063  1.00 97.84           C  
ATOM   2044  C   GLU A 274      13.846 -18.375  -0.690  1.00 97.84           C  
ATOM   2045  CB  GLU A 274      12.288 -18.416   1.272  1.00 97.84           C  
ATOM   2046  O   GLU A 274      15.036 -18.094  -0.535  1.00 97.84           O  
ATOM   2047  CG  GLU A 274      11.535 -17.592   2.306  1.00 97.84           C  
ATOM   2048  CD  GLU A 274      11.016 -18.420   3.471  1.00 97.84           C  
ATOM   2049  OE1 GLU A 274      10.571 -17.832   4.483  1.00 97.84           O  
ATOM   2050  OE2 GLU A 274      11.057 -19.667   3.372  1.00 97.84           O  
ATOM   2051  N   LYS A 275      13.320 -19.413  -1.451  1.00 97.15           N  
ATOM   2052  CA  LYS A 275      14.256 -20.178  -2.270  1.00 97.15           C  
ATOM   2053  C   LYS A 275      14.992 -19.273  -3.253  1.00 97.15           C  
ATOM   2054  CB  LYS A 275      13.524 -21.288  -3.026  1.00 97.15           C  
ATOM   2055  O   LYS A 275      16.217 -19.343  -3.372  1.00 97.15           O  
ATOM   2056  CG  LYS A 275      14.444 -22.207  -3.817  1.00 97.15           C  
ATOM   2057  CD  LYS A 275      13.658 -23.287  -4.550  1.00 97.15           C  
ATOM   2058  CE  LYS A 275      14.564 -24.142  -5.425  1.00 97.15           C  
ATOM   2059  NZ  LYS A 275      13.791 -25.165  -6.191  1.00 97.15           N  
ATOM   2060  N   GLN A 276      14.262 -18.368  -3.861  1.00 97.05           N  
ATOM   2061  CA  GLN A 276      14.807 -17.501  -4.900  1.00 97.05           C  
ATOM   2062  C   GLN A 276      15.692 -16.413  -4.299  1.00 97.05           C  
ATOM   2063  CB  GLN A 276      13.679 -16.868  -5.717  1.00 97.05           C  
ATOM   2064  O   GLN A 276      16.649 -15.963  -4.934  1.00 97.05           O  
ATOM   2065  CG  GLN A 276      12.867 -17.872  -6.524  1.00 97.05           C  
ATOM   2066  CD  GLN A 276      13.695 -18.585  -7.577  1.00 97.05           C  
ATOM   2067  NE2 GLN A 276      13.314 -19.818  -7.896  1.00 97.05           N  
ATOM   2068  OE1 GLN A 276      14.668 -18.032  -8.100  1.00 97.05           O  
ATOM   2069  N   ALA A 277      15.377 -15.912  -3.116  1.00 95.87           N  
ATOM   2070  CA  ALA A 277      16.198 -14.929  -2.414  1.00 95.87           C  
ATOM   2071  C   ALA A 277      17.597 -15.476  -2.144  1.00 95.87           C  
ATOM   2072  CB  ALA A 277      15.531 -14.515  -1.105  1.00 95.87           C  
ATOM   2073  O   ALA A 277      18.589 -14.753  -2.274  1.00 95.87           O  
ATOM   2074  N   LYS A 278      17.724 -16.814  -1.742  1.00 96.15           N  
ATOM   2075  CA  LYS A 278      19.010 -17.467  -1.512  1.00 96.15           C  
ATOM   2076  C   LYS A 278      19.816 -17.565  -2.804  1.00 96.15           C  
ATOM   2077  CB  LYS A 278      18.804 -18.861  -0.915  1.00 96.15           C  
ATOM   2078  O   LYS A 278      21.023 -17.315  -2.809  1.00 96.15           O  
ATOM   2079  CG  LYS A 278      18.281 -18.852   0.514  1.00 96.15           C  
ATOM   2080  CD  LYS A 278      18.120 -20.265   1.059  1.00 96.15           C  
ATOM   2081  CE  LYS A 278      17.519 -20.260   2.458  1.00 96.15           C  
ATOM   2082  NZ  LYS A 278      17.309 -21.645   2.975  1.00 96.15           N  
ATOM   2083  N   GLU A 279      19.099 -17.864  -3.899  1.00 95.15           N  
ATOM   2084  CA  GLU A 279      19.745 -17.967  -5.204  1.00 95.15           C  
ATOM   2085  C   GLU A 279      20.258 -16.609  -5.675  1.00 95.15           C  
ATOM   2086  CB  GLU A 279      18.779 -18.551  -6.238  1.00 95.15           C  
ATOM   2087  O   GLU A 279      21.351 -16.513  -6.237  1.00 95.15           O  
ATOM   2088  CG  GLU A 279      18.449 -20.019  -6.010  1.00 95.15           C  
ATOM   2089  CD  GLU A 279      17.434 -20.566  -7.002  1.00 95.15           C  
ATOM   2090  OE1 GLU A 279      17.004 -21.732  -6.849  1.00 95.15           O  
ATOM   2091  OE2 GLU A 279      17.066 -19.824  -7.939  1.00 95.15           O  
ATOM   2092  N   ALA A 280      19.441 -15.601  -5.530  1.00 95.20           N  
ATOM   2093  CA  ALA A 280      19.815 -14.244  -5.920  1.00 95.20           C  
ATOM   2094  C   ALA A 280      21.047 -13.773  -5.154  1.00 95.20           C  
ATOM   2095  CB  ALA A 280      18.650 -13.285  -5.690  1.00 95.20           C  
ATOM   2096  O   ALA A 280      21.884 -13.047  -5.697  1.00 95.20           O  
ATOM   2097  N   LYS A 281      21.217 -14.086  -3.849  1.00 94.10           N  
ATOM   2098  CA  LYS A 281      22.378 -13.778  -3.020  1.00 94.10           C  
ATOM   2099  C   LYS A 281      23.643 -14.418  -3.585  1.00 94.10           C  
ATOM   2100  CB  LYS A 281      22.151 -14.247  -1.582  1.00 94.10           C  
ATOM   2101  O   LYS A 281      24.690 -13.772  -3.662  1.00 94.10           O  
ATOM   2102  CG  LYS A 281      23.272 -13.871  -0.624  1.00 94.10           C  
ATOM   2103  CD  LYS A 281      22.975 -14.337   0.795  1.00 94.10           C  
ATOM   2104  CE  LYS A 281      24.108 -13.986   1.749  1.00 94.10           C  
ATOM   2105  NZ  LYS A 281      23.816 -14.432   3.144  1.00 94.10           N  
ATOM   2106  N   GLU A 282      23.482 -15.643  -4.012  1.00 95.48           N  
ATOM   2107  CA  GLU A 282      24.613 -16.387  -4.559  1.00 95.48           C  
ATOM   2108  C   GLU A 282      25.062 -15.804  -5.897  1.00 95.48           C  
ATOM   2109  CB  GLU A 282      24.256 -17.866  -4.723  1.00 95.48           C  
ATOM   2110  O   GLU A 282      26.250 -15.827  -6.222  1.00 95.48           O  
ATOM   2111  CG  GLU A 282      24.093 -18.609  -3.405  1.00 95.48           C  
ATOM   2112  CD  GLU A 282      23.638 -20.049  -3.580  1.00 95.48           C  
ATOM   2113  OE1 GLU A 282      23.512 -20.773  -2.567  1.00 95.48           O  
ATOM   2114  OE2 GLU A 282      23.407 -20.457  -4.740  1.00 95.48           O  
ATOM   2115  N   GLN A 283      24.237 -15.175  -6.580  1.00 92.78           N  
ATOM   2116  CA  GLN A 283      24.493 -14.585  -7.890  1.00 92.78           C  
ATOM   2117  C   GLN A 283      24.972 -13.142  -7.758  1.00 92.78           C  
ATOM   2118  CB  GLN A 283      23.238 -14.644  -8.761  1.00 92.78           C  
ATOM   2119  O   GLN A 283      25.405 -12.534  -8.739  1.00 92.78           O  
ATOM   2120  CG  GLN A 283      22.823 -16.058  -9.146  1.00 92.78           C  
ATOM   2121  CD  GLN A 283      21.515 -16.097  -9.914  1.00 92.78           C  
ATOM   2122  NE2 GLN A 283      21.265 -17.205 -10.604  1.00 92.78           N  
ATOM   2123  OE1 GLN A 283      20.735 -15.140  -9.887  1.00 92.78           O  
ATOM   2124  N   GLY A 284      24.924 -12.576  -6.501  1.00 94.09           N  
ATOM   2125  CA  GLY A 284      25.291 -11.187  -6.272  1.00 94.09           C  
ATOM   2126  C   GLY A 284      24.273 -10.203  -6.815  1.00 94.09           C  
ATOM   2127  O   GLY A 284      24.626  -9.087  -7.201  1.00 94.09           O  
ATOM   2128  N   ASN A 285      22.995 -10.702  -7.162  1.00 94.45           N  
ATOM   2129  CA  ASN A 285      21.902  -9.849  -7.616  1.00 94.45           C  
ATOM   2130  C   ASN A 285      21.180  -9.191  -6.444  1.00 94.45           C  
ATOM   2131  CB  ASN A 285      20.914 -10.649  -8.467  1.00 94.45           C  
ATOM   2132  O   ASN A 285      20.167  -9.704  -5.966  1.00 94.45           O  
ATOM   2133  CG  ASN A 285      19.982  -9.762  -9.269  1.00 94.45           C  
ATOM   2134  ND2 ASN A 285      19.441 -10.300 -10.356  1.00 94.45           N  
ATOM   2135  OD1 ASN A 285      19.752  -8.603  -8.916  1.00 94.45           O  
ATOM   2136  N   GLU A 286      21.624  -8.110  -5.902  1.00 94.31           N  
ATOM   2137  CA  GLU A 286      21.152  -7.464  -4.681  1.00 94.31           C  
ATOM   2138  C   GLU A 286      19.768  -6.853  -4.879  1.00 94.31           C  
ATOM   2139  CB  GLU A 286      22.142  -6.388  -4.225  1.00 94.31           C  
ATOM   2140  O   GLU A 286      18.961  -6.817  -3.949  1.00 94.31           O  
ATOM   2141  CG  GLU A 286      23.475  -6.943  -3.743  1.00 94.31           C  
ATOM   2142  CD  GLU A 286      23.354  -7.782  -2.481  1.00 94.31           C  
ATOM   2143  OE1 GLU A 286      24.008  -8.846  -2.394  1.00 94.31           O  
ATOM   2144  OE2 GLU A 286      22.598  -7.371  -1.571  1.00 94.31           O  
ATOM   2145  N   ILE A 287      19.494  -6.444  -6.050  1.00 95.01           N  
ATOM   2146  CA  ILE A 287      18.188  -5.870  -6.353  1.00 95.01           C  
ATOM   2147  C   ILE A 287      17.124  -6.965  -6.329  1.00 95.01           C  
ATOM   2148  CB  ILE A 287      18.190  -5.154  -7.723  1.00 95.01           C  
ATOM   2149  O   ILE A 287      16.078  -6.809  -5.696  1.00 95.01           O  
ATOM   2150  CG1 ILE A 287      19.085  -3.911  -7.675  1.00 95.01           C  
ATOM   2151  CG2 ILE A 287      16.763  -4.787  -8.141  1.00 95.01           C  
ATOM   2152  CD1 ILE A 287      19.278  -3.234  -9.025  1.00 95.01           C  
ATOM   2153  N   ALA A 288      17.382  -8.097  -7.009  1.00 95.89           N  
ATOM   2154  CA  ALA A 288      16.469  -9.237  -6.997  1.00 95.89           C  
ATOM   2155  C   ALA A 288      16.267  -9.764  -5.579  1.00 95.89           C  
ATOM   2156  CB  ALA A 288      16.992 -10.347  -7.905  1.00 95.89           C  
ATOM   2157  O   ALA A 288      15.148 -10.106  -5.190  1.00 95.89           O  
ATOM   2158  N   LYS A 289      17.362  -9.893  -4.850  1.00 96.33           N  
ATOM   2159  CA  LYS A 289      17.289 -10.343  -3.462  1.00 96.33           C  
ATOM   2160  C   LYS A 289      16.364  -9.448  -2.643  1.00 96.33           C  
ATOM   2161  CB  LYS A 289      18.683 -10.371  -2.833  1.00 96.33           C  
ATOM   2162  O   LYS A 289      15.525  -9.941  -1.886  1.00 96.33           O  
ATOM   2163  CG  LYS A 289      18.707 -10.899  -1.406  1.00 96.33           C  
ATOM   2164  CD  LYS A 289      20.114 -10.870  -0.824  1.00 96.33           C  
ATOM   2165  CE  LYS A 289      20.127 -11.320   0.631  1.00 96.33           C  
ATOM   2166  NZ  LYS A 289      21.497 -11.249   1.221  1.00 96.33           N  
ATOM   2167  N   SER A 290      16.527  -8.148  -2.745  1.00 97.30           N  
ATOM   2168  CA  SER A 290      15.693  -7.188  -2.030  1.00 97.30           C  
ATOM   2169  C   SER A 290      14.230  -7.312  -2.442  1.00 97.30           C  
ATOM   2170  CB  SER A 290      16.182  -5.761  -2.281  1.00 97.30           C  
ATOM   2171  O   SER A 290      13.334  -7.254  -1.596  1.00 97.30           O  
ATOM   2172  OG  SER A 290      17.466  -5.562  -1.713  1.00 97.30           O  
ATOM   2173  N   LEU A 291      14.000  -7.473  -3.726  1.00 97.73           N  
ATOM   2174  CA  LEU A 291      12.641  -7.634  -4.231  1.00 97.73           C  
ATOM   2175  C   LEU A 291      12.000  -8.900  -3.672  1.00 97.73           C  
ATOM   2176  CB  LEU A 291      12.639  -7.680  -5.761  1.00 97.73           C  
ATOM   2177  O   LEU A 291      10.822  -8.896  -3.308  1.00 97.73           O  
ATOM   2178  CG  LEU A 291      12.944  -6.364  -6.479  1.00 97.73           C  
ATOM   2179  CD1 LEU A 291      13.114  -6.604  -7.976  1.00 97.73           C  
ATOM   2180  CD2 LEU A 291      11.841  -5.344  -6.218  1.00 97.73           C  
ATOM   2181  N   TYR A 292      12.759 -10.025  -3.603  1.00 97.88           N  
ATOM   2182  CA  TYR A 292      12.250 -11.259  -3.013  1.00 97.88           C  
ATOM   2183  C   TYR A 292      11.923 -11.063  -1.538  1.00 97.88           C  
ATOM   2184  CB  TYR A 292      13.267 -12.392  -3.177  1.00 97.88           C  
ATOM   2185  O   TYR A 292      10.948 -11.625  -1.032  1.00 97.88           O  
ATOM   2186  CG  TYR A 292      13.319 -12.965  -4.573  1.00 97.88           C  
ATOM   2187  CD1 TYR A 292      12.156 -13.372  -5.223  1.00 97.88           C  
ATOM   2188  CD2 TYR A 292      14.530 -13.100  -5.243  1.00 97.88           C  
ATOM   2189  CE1 TYR A 292      12.199 -13.902  -6.509  1.00 97.88           C  
ATOM   2190  CE2 TYR A 292      14.584 -13.628  -6.529  1.00 97.88           C  
ATOM   2191  OH  TYR A 292      13.464 -14.549  -8.425  1.00 97.88           O  
ATOM   2192  CZ  TYR A 292      13.416 -14.025  -7.153  1.00 97.88           C  
ATOM   2193  N   LYS A 293      12.671 -10.318  -0.814  1.00 97.16           N  
ATOM   2194  CA  LYS A 293      12.378 -10.010   0.583  1.00 97.16           C  
ATOM   2195  C   LYS A 293      11.069  -9.236   0.713  1.00 97.16           C  
ATOM   2196  CB  LYS A 293      13.523  -9.212   1.209  1.00 97.16           C  
ATOM   2197  O   LYS A 293      10.317  -9.435   1.669  1.00 97.16           O  
ATOM   2198  CG  LYS A 293      14.759 -10.043   1.519  1.00 97.16           C  
ATOM   2199  CD  LYS A 293      15.832  -9.211   2.210  1.00 97.16           C  
ATOM   2200  CE  LYS A 293      17.074 -10.039   2.512  1.00 97.16           C  
ATOM   2201  NZ  LYS A 293      18.164  -9.207   3.105  1.00 97.16           N  
ATOM   2202  N   ILE A 294      10.862  -8.325  -0.209  1.00 97.88           N  
ATOM   2203  CA  ILE A 294       9.595  -7.603  -0.242  1.00 97.88           C  
ATOM   2204  C   ILE A 294       8.446  -8.585  -0.462  1.00 97.88           C  
ATOM   2205  CB  ILE A 294       9.591  -6.520  -1.344  1.00 97.88           C  
ATOM   2206  O   ILE A 294       7.422  -8.516   0.222  1.00 97.88           O  
ATOM   2207  CG1 ILE A 294      10.550  -5.381  -0.977  1.00 97.88           C  
ATOM   2208  CG2 ILE A 294       8.173  -5.989  -1.575  1.00 97.88           C  
ATOM   2209  CD1 ILE A 294      10.781  -4.380  -2.100  1.00 97.88           C  
ATOM   2210  N   ALA A 295       8.571  -9.503  -1.470  1.00 97.82           N  
ATOM   2211  CA  ALA A 295       7.553 -10.519  -1.726  1.00 97.82           C  
ATOM   2212  C   ALA A 295       7.259 -11.329  -0.467  1.00 97.82           C  
ATOM   2213  CB  ALA A 295       7.996 -11.442  -2.858  1.00 97.82           C  
ATOM   2214  O   ALA A 295       6.099 -11.615  -0.162  1.00 97.82           O  
ATOM   2215  N   ILE A 296       8.330 -11.710   0.256  1.00 98.24           N  
ATOM   2216  CA  ILE A 296       8.202 -12.480   1.489  1.00 98.24           C  
ATOM   2217  C   ILE A 296       7.399 -11.684   2.514  1.00 98.24           C  
ATOM   2218  CB  ILE A 296       9.585 -12.856   2.066  1.00 98.24           C  
ATOM   2219  O   ILE A 296       6.481 -12.217   3.142  1.00 98.24           O  
ATOM   2220  CG1 ILE A 296      10.300 -13.845   1.138  1.00 98.24           C  
ATOM   2221  CG2 ILE A 296       9.443 -13.434   3.477  1.00 98.24           C  
ATOM   2222  CD1 ILE A 296      11.771 -14.055   1.472  1.00 98.24           C  
ATOM   2223  N   SER A 297       7.782 -10.433   2.702  1.00 97.99           N  
ATOM   2224  CA  SER A 297       7.089  -9.567   3.649  1.00 97.99           C  
ATOM   2225  C   SER A 297       5.613  -9.424   3.291  1.00 97.99           C  
ATOM   2226  CB  SER A 297       7.746  -8.187   3.695  1.00 97.99           C  
ATOM   2227  O   SER A 297       4.749  -9.467   4.169  1.00 97.99           O  
ATOM   2228  OG  SER A 297       9.060  -8.272   4.220  1.00 97.99           O  
ATOM   2229  N   LEU A 298       5.339  -9.230   2.048  1.00 98.37           N  
ATOM   2230  CA  LEU A 298       3.958  -9.116   1.593  1.00 98.37           C  
ATOM   2231  C   LEU A 298       3.189 -10.407   1.857  1.00 98.37           C  
ATOM   2232  CB  LEU A 298       3.911  -8.776   0.101  1.00 98.37           C  
ATOM   2233  O   LEU A 298       2.020 -10.369   2.246  1.00 98.37           O  
ATOM   2234  CG  LEU A 298       4.349  -7.363  -0.286  1.00 98.37           C  
ATOM   2235  CD1 LEU A 298       4.464  -7.241  -1.802  1.00 98.37           C  
ATOM   2236  CD2 LEU A 298       3.372  -6.330   0.266  1.00 98.37           C  
ATOM   2237  N   ALA A 299       3.822 -11.605   1.519  1.00 98.13           N  
ATOM   2238  CA  ALA A 299       3.223 -12.903   1.818  1.00 98.13           C  
ATOM   2239  C   ALA A 299       2.890 -13.024   3.302  1.00 98.13           C  
ATOM   2240  CB  ALA A 299       4.158 -14.032   1.391  1.00 98.13           C  
ATOM   2241  O   ALA A 299       1.837 -13.554   3.667  1.00 98.13           O  
ATOM   2242  N   GLU A 300       3.775 -12.527   4.188  1.00 97.77           N  
ATOM   2243  CA  GLU A 300       3.550 -12.565   5.630  1.00 97.77           C  
ATOM   2244  C   GLU A 300       2.367 -11.687   6.028  1.00 97.77           C  
ATOM   2245  CB  GLU A 300       4.808 -12.123   6.382  1.00 97.77           C  
ATOM   2246  O   GLU A 300       1.593 -12.045   6.918  1.00 97.77           O  
ATOM   2247  CG  GLU A 300       5.936 -13.144   6.347  1.00 97.77           C  
ATOM   2248  CD  GLU A 300       7.206 -12.660   7.029  1.00 97.77           C  
ATOM   2249  OE1 GLU A 300       8.135 -13.474   7.231  1.00 97.77           O  
ATOM   2250  OE2 GLU A 300       7.272 -11.456   7.365  1.00 97.77           O  
ATOM   2251  N   ILE A 301       2.249 -10.503   5.412  1.00 97.60           N  
ATOM   2252  CA  ILE A 301       1.096  -9.639   5.640  1.00 97.60           C  
ATOM   2253  C   ILE A 301      -0.183 -10.367   5.231  1.00 97.60           C  
ATOM   2254  CB  ILE A 301       1.225  -8.308   4.867  1.00 97.60           C  
ATOM   2255  O   ILE A 301      -1.177 -10.345   5.961  1.00 97.60           O  
ATOM   2256  CG1 ILE A 301       2.337  -7.444   5.473  1.00 97.60           C  
ATOM   2257  CG2 ILE A 301      -0.110  -7.556   4.859  1.00 97.60           C  
ATOM   2258  CD1 ILE A 301       2.684  -6.213   4.648  1.00 97.60           C  
ATOM   2259  N   ALA A 302      -0.153 -10.992   4.005  1.00 97.41           N  
ATOM   2260  CA  ALA A 302      -1.310 -11.744   3.528  1.00 97.41           C  
ATOM   2261  C   ALA A 302      -1.706 -12.831   4.523  1.00 97.41           C  
ATOM   2262  CB  ALA A 302      -1.019 -12.360   2.161  1.00 97.41           C  
ATOM   2263  O   ALA A 302      -2.892 -13.032   4.794  1.00 97.41           O  
ATOM   2264  N   LEU A 303      -0.726 -13.608   5.047  1.00 97.65           N  
ATOM   2265  CA  LEU A 303      -0.971 -14.661   6.027  1.00 97.65           C  
ATOM   2266  C   LEU A 303      -1.644 -14.096   7.275  1.00 97.65           C  
ATOM   2267  CB  LEU A 303       0.339 -15.354   6.409  1.00 97.65           C  
ATOM   2268  O   LEU A 303      -2.580 -14.697   7.806  1.00 97.65           O  
ATOM   2269  CG  LEU A 303       0.952 -16.275   5.353  1.00 97.65           C  
ATOM   2270  CD1 LEU A 303       2.347 -16.718   5.781  1.00 97.65           C  
ATOM   2271  CD2 LEU A 303       0.053 -17.482   5.109  1.00 97.65           C  
ATOM   2272  N   SER A 304      -1.091 -12.953   7.768  1.00 96.46           N  
ATOM   2273  CA  SER A 304      -1.667 -12.300   8.939  1.00 96.46           C  
ATOM   2274  C   SER A 304      -3.115 -11.891   8.688  1.00 96.46           C  
ATOM   2275  CB  SER A 304      -0.842 -11.073   9.329  1.00 96.46           C  
ATOM   2276  O   SER A 304      -3.980 -12.096   9.542  1.00 96.46           O  
ATOM   2277  OG  SER A 304       0.457 -11.453   9.750  1.00 96.46           O  
ATOM   2278  N   LEU A 305      -3.391 -11.331   7.601  1.00 97.17           N  
ATOM   2279  CA  LEU A 305      -4.740 -10.898   7.254  1.00 97.17           C  
ATOM   2280  C   LEU A 305      -5.680 -12.093   7.129  1.00 97.17           C  
ATOM   2281  CB  LEU A 305      -4.729 -10.103   5.946  1.00 97.17           C  
ATOM   2282  O   LEU A 305      -6.848 -12.013   7.516  1.00 97.17           O  
ATOM   2283  CG  LEU A 305      -4.170  -8.681   6.022  1.00 97.17           C  
ATOM   2284  CD1 LEU A 305      -4.017  -8.097   4.621  1.00 97.17           C  
ATOM   2285  CD2 LEU A 305      -5.068  -7.798   6.881  1.00 97.17           C  
ATOM   2286  N   ALA A 306      -5.196 -13.129   6.398  1.00 96.70           N  
ATOM   2287  CA  ALA A 306      -5.972 -14.362   6.290  1.00 96.70           C  
ATOM   2288  C   ALA A 306      -6.353 -14.893   7.668  1.00 96.70           C  
ATOM   2289  CB  ALA A 306      -5.187 -15.417   5.514  1.00 96.70           C  
ATOM   2290  O   ALA A 306      -7.470 -15.376   7.868  1.00 96.70           O  
ATOM   2291  N   GLU A 307      -5.396 -14.819   8.654  1.00 94.93           N  
ATOM   2292  CA  GLU A 307      -5.664 -15.241  10.026  1.00 94.93           C  
ATOM   2293  C   GLU A 307      -6.724 -14.356  10.677  1.00 94.93           C  
ATOM   2294  CB  GLU A 307      -4.378 -15.220  10.856  1.00 94.93           C  
ATOM   2295  O   GLU A 307      -7.581 -14.847  11.415  1.00 94.93           O  
ATOM   2296  CG  GLU A 307      -3.438 -16.379  10.563  1.00 94.93           C  
ATOM   2297  CD  GLU A 307      -2.171 -16.352  11.404  1.00 94.93           C  
ATOM   2298  OE1 GLU A 307      -1.356 -17.297  11.304  1.00 94.93           O  
ATOM   2299  OE2 GLU A 307      -1.994 -15.379  12.170  1.00 94.93           O  
ATOM   2300  N   ILE A 308      -6.700 -13.063  10.419  1.00 92.85           N  
ATOM   2301  CA  ILE A 308      -7.697 -12.119  10.912  1.00 92.85           C  
ATOM   2302  C   ILE A 308      -9.067 -12.469  10.335  1.00 92.85           C  
ATOM   2303  CB  ILE A 308      -7.322 -10.663  10.557  1.00 92.85           C  
ATOM   2304  O   ILE A 308     -10.073 -12.441  11.048  1.00 92.85           O  
ATOM   2305  CG1 ILE A 308      -6.067 -10.233  11.326  1.00 92.85           C  
ATOM   2306  CG2 ILE A 308      -8.492  -9.718  10.846  1.00 92.85           C  
ATOM   2307  CD1 ILE A 308      -5.501  -8.890  10.884  1.00 92.85           C  
ATOM   2308  N   ALA A 309      -9.109 -12.753   9.079  1.00 93.04           N  
ATOM   2309  CA  ALA A 309     -10.355 -13.073   8.389  1.00 93.04           C  
ATOM   2310  C   ALA A 309     -11.011 -14.313   8.990  1.00 93.04           C  
ATOM   2311  CB  ALA A 309     -10.100 -13.279   6.898  1.00 93.04           C  
ATOM   2312  O   ALA A 309     -12.240 -14.417   9.026  1.00 93.04           O  
ATOM   2313  N   LYS A 310     -10.285 -15.258   9.580  1.00 89.91           N  
ATOM   2314  CA  LYS A 310     -10.778 -16.498  10.172  1.00 89.91           C  
ATOM   2315  C   LYS A 310     -11.275 -16.267  11.597  1.00 89.91           C  
ATOM   2316  CB  LYS A 310      -9.685 -17.568  10.165  1.00 89.91           C  
ATOM   2317  O   LYS A 310     -12.062 -17.058  12.121  1.00 89.91           O  
ATOM   2318  CG  LYS A 310      -9.422 -18.175   8.795  1.00 89.91           C  
ATOM   2319  CD  LYS A 310      -8.414 -19.314   8.873  1.00 89.91           C  
ATOM   2320  CE  LYS A 310      -8.265 -20.022   7.533  1.00 89.91           C  
ATOM   2321  NZ  LYS A 310      -7.262 -21.127   7.598  1.00 89.91           N  
ATOM   2322  N   SER A 311     -10.830 -15.152  12.217  1.00 83.01           N  
ATOM   2323  CA  SER A 311     -11.136 -14.876  13.617  1.00 83.01           C  
ATOM   2324  C   SER A 311     -12.437 -14.092  13.754  1.00 83.01           C  
ATOM   2325  CB  SER A 311      -9.993 -14.101  14.273  1.00 83.01           C  
ATOM   2326  O   SER A 311     -13.204 -14.311  14.694  1.00 83.01           O  
ATOM   2327  OG  SER A 311      -9.748 -12.887  13.584  1.00 83.01           O  
TER    2328      ALA A   1                                                      
ENDMDL                                                                          
END                                                                             
