# Supplementary material for: Rationally seeded computational protein design of ɑ-helical barrels
Source: Nat Chem Biol. 2024 Jun 20;20(8):991–9. doi: 10.1038/s41589-024-01642-0 (PMC11288890; doi:10.1038/s41589-024-01642-0)
Supplement: Supplementary file 7 — PDB files and AlphaFold2 models used for making the figure. [file 41589_2024_1642_MOESM7_ESM.zip › KIA_RP_RSPD_NatChemBiol_data_Figure4/panel_d/AlphaFold2/scp_CC_8_58_unrelaxed_rank_1_model_1.pdb]

MODEL     1                                                                     
ATOM      1  N   LEU A   1     -20.833  -7.428  -2.847  1.00 93.37           N  
ATOM      2  CA  LEU A   1     -20.234  -6.243  -3.450  1.00 93.37           C  
ATOM      3  C   LEU A   1     -18.717  -6.260  -3.293  1.00 93.37           C  
ATOM      4  CB  LEU A   1     -20.810  -4.972  -2.820  1.00 93.37           C  
ATOM      5  O   LEU A   1     -17.988  -5.908  -4.223  1.00 93.37           O  
ATOM      6  CG  LEU A   1     -22.276  -4.666  -3.128  1.00 93.37           C  
ATOM      7  CD1 LEU A   1     -22.757  -3.481  -2.298  1.00 93.37           C  
ATOM      8  CD2 LEU A   1     -22.464  -4.394  -4.617  1.00 93.37           C  
ATOM      9  N   ILE A   2     -18.336  -6.786  -2.140  1.00 93.27           N  
ATOM     10  CA  ILE A   2     -16.904  -6.859  -1.872  1.00 93.27           C  
ATOM     11  C   ILE A   2     -16.261  -7.902  -2.783  1.00 93.27           C  
ATOM     12  CB  ILE A   2     -16.623  -7.195  -0.390  1.00 93.27           C  
ATOM     13  O   ILE A   2     -15.208  -7.654  -3.375  1.00 93.27           O  
ATOM     14  CG1 ILE A   2     -17.009  -6.014   0.508  1.00 93.27           C  
ATOM     15  CG2 ILE A   2     -15.153  -7.576  -0.192  1.00 93.27           C  
ATOM     16  CD1 ILE A   2     -16.902  -6.308   1.998  1.00 93.27           C  
ATOM     17  N   TYR A   3     -16.911  -9.086  -2.825  1.00 94.39           N  
ATOM     18  CA  TYR A   3     -16.433 -10.119  -3.737  1.00 94.39           C  
ATOM     19  C   TYR A   3     -16.318  -9.582  -5.158  1.00 94.39           C  
ATOM     20  CB  TYR A   3     -17.368 -11.333  -3.711  1.00 94.39           C  
ATOM     21  O   TYR A   3     -15.301  -9.785  -5.825  1.00 94.39           O  
ATOM     22  CG  TYR A   3     -17.106 -12.323  -4.820  1.00 94.39           C  
ATOM     23  CD1 TYR A   3     -17.956 -12.406  -5.921  1.00 94.39           C  
ATOM     24  CD2 TYR A   3     -16.011 -13.178  -4.769  1.00 94.39           C  
ATOM     25  CE1 TYR A   3     -17.721 -13.319  -6.944  1.00 94.39           C  
ATOM     26  CE2 TYR A   3     -15.766 -14.095  -5.786  1.00 94.39           C  
ATOM     27  OH  TYR A   3     -16.387 -15.062  -7.878  1.00 94.39           O  
ATOM     28  CZ  TYR A   3     -16.625 -14.157  -6.868  1.00 94.39           C  
ATOM     29  N   GLN A   4     -17.367  -8.932  -5.727  1.00 95.81           N  
ATOM     30  CA  GLN A   4     -17.378  -8.344  -7.063  1.00 95.81           C  
ATOM     31  C   GLN A   4     -16.232  -7.351  -7.236  1.00 95.81           C  
ATOM     32  CB  GLN A   4     -18.716  -7.654  -7.335  1.00 95.81           C  
ATOM     33  O   GLN A   4     -15.586  -7.319  -8.286  1.00 95.81           O  
ATOM     34  CG  GLN A   4     -19.888  -8.617  -7.468  1.00 95.81           C  
ATOM     35  CD  GLN A   4     -21.222  -7.904  -7.588  1.00 95.81           C  
ATOM     36  NE2 GLN A   4     -22.259  -8.645  -7.964  1.00 95.81           N  
ATOM     37  OE1 GLN A   4     -21.320  -6.697  -7.345  1.00 95.81           O  
ATOM     38  N   ALA A   5     -15.994  -6.470  -6.232  1.00 94.85           N  
ATOM     39  CA  ALA A   5     -14.921  -5.479  -6.269  1.00 94.85           C  
ATOM     40  C   ALA A   5     -13.555  -6.153  -6.365  1.00 94.85           C  
ATOM     41  CB  ALA A   5     -14.983  -4.581  -5.036  1.00 94.85           C  
ATOM     42  O   ALA A   5     -12.713  -5.751  -7.171  1.00 94.85           O  
ATOM     43  N   ILE A   6     -13.361  -7.268  -5.557  1.00 95.28           N  
ATOM     44  CA  ILE A   6     -12.095  -7.991  -5.529  1.00 95.28           C  
ATOM     45  C   ILE A   6     -11.848  -8.652  -6.883  1.00 95.28           C  
ATOM     46  CB  ILE A   6     -12.073  -9.051  -4.404  1.00 95.28           C  
ATOM     47  O   ILE A   6     -10.718  -8.665  -7.377  1.00 95.28           O  
ATOM     48  CG1 ILE A   6     -12.113  -8.372  -3.030  1.00 95.28           C  
ATOM     49  CG2 ILE A   6     -10.841  -9.951  -4.534  1.00 95.28           C  
ATOM     50  CD1 ILE A   6     -12.294  -9.338  -1.867  1.00 95.28           C  
ATOM     51  N   LYS A   7     -12.899  -9.158  -7.517  1.00 95.38           N  
ATOM     52  CA  LYS A   7     -12.808  -9.754  -8.847  1.00 95.38           C  
ATOM     53  C   LYS A   7     -12.348  -8.728  -9.879  1.00 95.38           C  
ATOM     54  CB  LYS A   7     -14.155 -10.348  -9.262  1.00 95.38           C  
ATOM     55  O   LYS A   7     -11.539  -9.041 -10.755  1.00 95.38           O  
ATOM     56  CG  LYS A   7     -14.092 -11.206 -10.517  1.00 95.38           C  
ATOM     57  CD  LYS A   7     -15.442 -11.841 -10.827  1.00 95.38           C  
ATOM     58  CE  LYS A   7     -15.392 -12.663 -12.108  1.00 95.38           C  
ATOM     59  NZ  LYS A   7     -16.702 -13.320 -12.396  1.00 95.38           N  
ATOM     60  N   LEU A   8     -12.919  -7.546  -9.816  1.00 97.13           N  
ATOM     61  CA  LEU A   8     -12.527  -6.472 -10.723  1.00 97.13           C  
ATOM     62  C   LEU A   8     -11.055  -6.118 -10.541  1.00 97.13           C  
ATOM     63  CB  LEU A   8     -13.395  -5.233 -10.493  1.00 97.13           C  
ATOM     64  O   LEU A   8     -10.362  -5.806 -11.513  1.00 97.13           O  
ATOM     65  CG  LEU A   8     -14.833  -5.306 -11.009  1.00 97.13           C  
ATOM     66  CD1 LEU A   8     -15.632  -4.101 -10.526  1.00 97.13           C  
ATOM     67  CD2 LEU A   8     -14.851  -5.391 -12.531  1.00 97.13           C  
ATOM     68  N   ILE A   9     -10.629  -6.205  -9.292  1.00 96.58           N  
ATOM     69  CA  ILE A   9      -9.223  -5.938  -9.008  1.00 96.58           C  
ATOM     70  C   ILE A   9      -8.350  -6.982  -9.702  1.00 96.58           C  
ATOM     71  CB  ILE A   9      -8.944  -5.930  -7.489  1.00 96.58           C  
ATOM     72  O   ILE A   9      -7.353  -6.640 -10.342  1.00 96.58           O  
ATOM     73  CG1 ILE A   9      -9.602  -4.711  -6.832  1.00 96.58           C  
ATOM     74  CG2 ILE A   9      -7.438  -5.954  -7.216  1.00 96.58           C  
ATOM     75  CD1 ILE A   9      -9.513  -4.704  -5.312  1.00 96.58           C  
ATOM     76  N   ALA A  10      -8.717  -8.261  -9.492  1.00 94.06           N  
ATOM     77  CA  ALA A  10      -7.983  -9.346 -10.138  1.00 94.06           C  
ATOM     78  C   ALA A  10      -7.915  -9.139 -11.648  1.00 94.06           C  
ATOM     79  CB  ALA A  10      -8.629 -10.691  -9.817  1.00 94.06           C  
ATOM     80  O   ALA A  10      -6.862  -9.334 -12.261  1.00 94.06           O  
ATOM     81  N   GLN A  11      -9.020  -8.806 -12.322  1.00 96.84           N  
ATOM     82  CA  GLN A  11      -9.109  -8.566 -13.759  1.00 96.84           C  
ATOM     83  C   GLN A  11      -8.220  -7.398 -14.177  1.00 96.84           C  
ATOM     84  CB  GLN A  11     -10.557  -8.297 -14.170  1.00 96.84           C  
ATOM     85  O   GLN A  11      -7.557  -7.457 -15.215  1.00 96.84           O  
ATOM     86  CG  GLN A  11     -11.469  -9.510 -14.041  1.00 96.84           C  
ATOM     87  CD  GLN A  11     -12.937  -9.160 -14.190  1.00 96.84           C  
ATOM     88  NE2 GLN A  11     -13.772 -10.174 -14.390  1.00 96.84           N  
ATOM     89  OE1 GLN A  11     -13.319  -7.987 -14.125  1.00 96.84           O  
ATOM     90  N   ALA A  12      -8.311  -6.275 -13.381  1.00 95.83           N  
ATOM     91  CA  ALA A  12      -7.492  -5.100 -13.667  1.00 95.83           C  
ATOM     92  C   ALA A  12      -6.006  -5.443 -13.616  1.00 95.83           C  
ATOM     93  CB  ALA A  12      -7.810  -3.977 -12.683  1.00 95.83           C  
ATOM     94  O   ALA A  12      -5.232  -5.006 -14.471  1.00 95.83           O  
ATOM     95  N   ILE A  13      -5.552  -6.223 -12.637  1.00 96.21           N  
ATOM     96  CA  ILE A  13      -4.160  -6.633 -12.490  1.00 96.21           C  
ATOM     97  C   ILE A  13      -3.737  -7.466 -13.697  1.00 96.21           C  
ATOM     98  CB  ILE A  13      -3.940  -7.430 -11.185  1.00 96.21           C  
ATOM     99  O   ILE A  13      -2.610  -7.342 -14.182  1.00 96.21           O  
ATOM    100  CG1 ILE A  13      -4.169  -6.531  -9.964  1.00 96.21           C  
ATOM    101  CG2 ILE A  13      -2.537  -8.045 -11.157  1.00 96.21           C  
ATOM    102  CD1 ILE A  13      -4.117  -7.269  -8.633  1.00 96.21           C  
ATOM    103  N   LYS A  14      -4.604  -8.340 -14.215  1.00 95.25           N  
ATOM    104  CA  LYS A  14      -4.334  -9.129 -15.414  1.00 95.25           C  
ATOM    105  C   LYS A  14      -4.070  -8.228 -16.617  1.00 95.25           C  
ATOM    106  CB  LYS A  14      -5.501 -10.071 -15.711  1.00 95.25           C  
ATOM    107  O   LYS A  14      -3.217  -8.535 -17.453  1.00 95.25           O  
ATOM    108  CG  LYS A  14      -5.564 -11.286 -14.797  1.00 95.25           C  
ATOM    109  CD  LYS A  14      -6.695 -12.226 -15.193  1.00 95.25           C  
ATOM    110  CE  LYS A  14      -6.780 -13.425 -14.258  1.00 95.25           C  
ATOM    111  NZ  LYS A  14      -7.943 -14.303 -14.588  1.00 95.25           N  
ATOM    112  N   VAL A  15      -4.916  -7.172 -16.711  1.00 96.93           N  
ATOM    113  CA  VAL A  15      -4.727  -6.212 -17.794  1.00 96.93           C  
ATOM    114  C   VAL A  15      -3.344  -5.574 -17.684  1.00 96.93           C  
ATOM    115  CB  VAL A  15      -5.820  -5.121 -17.783  1.00 96.93           C  
ATOM    116  O   VAL A  15      -2.678  -5.341 -18.695  1.00 96.93           O  
ATOM    117  CG1 VAL A  15      -5.539  -4.063 -18.849  1.00 96.93           C  
ATOM    118  CG2 VAL A  15      -7.198  -5.745 -17.996  1.00 96.93           C  
ATOM    119  N   ILE A  16      -2.930  -5.310 -16.444  1.00 95.58           N  
ATOM    120  CA  ILE A  16      -1.594  -4.767 -16.225  1.00 95.58           C  
ATOM    121  C   ILE A  16      -0.547  -5.739 -16.764  1.00 95.58           C  
ATOM    122  CB  ILE A  16      -1.339  -4.481 -14.728  1.00 95.58           C  
ATOM    123  O   ILE A  16       0.402  -5.329 -17.437  1.00 95.58           O  
ATOM    124  CG1 ILE A  16      -2.218  -3.319 -14.249  1.00 95.58           C  
ATOM    125  CG2 ILE A  16       0.143  -4.184 -14.480  1.00 95.58           C  
ATOM    126  CD1 ILE A  16      -2.140  -3.062 -12.751  1.00 95.58           C  
ATOM    127  N   ALA A  17      -0.664  -7.000 -16.373  1.00 92.90           N  
ATOM    128  CA  ALA A  17       0.244  -8.028 -16.874  1.00 92.90           C  
ATOM    129  C   ALA A  17       0.303  -8.013 -18.399  1.00 92.90           C  
ATOM    130  CB  ALA A  17      -0.184  -9.406 -16.375  1.00 92.90           C  
ATOM    131  O   ALA A  17       1.381  -8.131 -18.986  1.00 92.90           O  
ATOM    132  N   GLU A  18      -0.833  -7.957 -19.065  1.00 94.98           N  
ATOM    133  CA  GLU A  18      -0.920  -7.897 -20.521  1.00 94.98           C  
ATOM    134  C   GLU A  18      -0.212  -6.659 -21.065  1.00 94.98           C  
ATOM    135  CB  GLU A  18      -2.382  -7.908 -20.974  1.00 94.98           C  
ATOM    136  O   GLU A  18       0.447  -6.721 -22.105  1.00 94.98           O  
ATOM    137  CG  GLU A  18      -3.086  -9.238 -20.747  1.00 94.98           C  
ATOM    138  CD  GLU A  18      -4.575  -9.188 -21.049  1.00 94.98           C  
ATOM    139  OE1 GLU A  18      -5.262 -10.223 -20.890  1.00 94.98           O  
ATOM    140  OE2 GLU A  18      -5.059  -8.106 -21.450  1.00 94.98           O  
ATOM    141  N   ALA A  19      -0.463  -5.488 -20.405  1.00 93.47           N  
ATOM    142  CA  ALA A  19       0.191  -4.244 -20.801  1.00 93.47           C  
ATOM    143  C   ALA A  19       1.710  -4.370 -20.714  1.00 93.47           C  
ATOM    144  CB  ALA A  19      -0.294  -3.087 -19.931  1.00 93.47           C  
ATOM    145  O   ALA A  19       2.429  -3.918 -21.608  1.00 93.47           O  
ATOM    146  N   ILE A  20       2.237  -4.948 -19.665  1.00 92.33           N  
ATOM    147  CA  ILE A  20       3.669  -5.149 -19.473  1.00 92.33           C  
ATOM    148  C   ILE A  20       4.214  -6.058 -20.573  1.00 92.33           C  
ATOM    149  CB  ILE A  20       3.975  -5.748 -18.082  1.00 92.33           C  
ATOM    150  O   ILE A  20       5.290  -5.804 -21.121  1.00 92.33           O  
ATOM    151  CG1 ILE A  20       3.630  -4.741 -16.979  1.00 92.33           C  
ATOM    152  CG2 ILE A  20       5.442  -6.180 -17.991  1.00 92.33           C  
ATOM    153  CD1 ILE A  20       3.754  -5.301 -15.569  1.00 92.33           C  
ATOM    154  N   LYS A  21       3.525  -7.139 -20.856  1.00 91.33           N  
ATOM    155  CA  LYS A  21       3.904  -8.040 -21.940  1.00 91.33           C  
ATOM    156  C   LYS A  21       3.968  -7.299 -23.273  1.00 91.33           C  
ATOM    157  CB  LYS A  21       2.920  -9.207 -22.037  1.00 91.33           C  
ATOM    158  O   LYS A  21       4.859  -7.552 -24.087  1.00 91.33           O  
ATOM    159  CG  LYS A  21       3.101 -10.260 -20.954  1.00 91.33           C  
ATOM    160  CD  LYS A  21       2.117 -11.410 -21.122  1.00 91.33           C  
ATOM    161  CE  LYS A  21       2.222 -12.410 -19.978  1.00 91.33           C  
ATOM    162  NZ  LYS A  21       1.198 -13.491 -20.091  1.00 91.33           N  
ATOM    163  N   ALA A  22       2.920  -6.484 -23.500  1.00 92.78           N  
ATOM    164  CA  ALA A  22       2.900  -5.672 -24.714  1.00 92.78           C  
ATOM    165  C   ALA A  22       4.154  -4.808 -24.817  1.00 92.78           C  
ATOM    166  CB  ALA A  22       1.650  -4.796 -24.748  1.00 92.78           C  
ATOM    167  O   ALA A  22       4.710  -4.636 -25.904  1.00 92.78           O  
ATOM    168  N   ILE A  23       4.629  -4.268 -23.744  1.00 89.70           N  
ATOM    169  CA  ILE A  23       5.833  -3.446 -23.699  1.00 89.70           C  
ATOM    170  C   ILE A  23       7.050  -4.290 -24.070  1.00 89.70           C  
ATOM    171  CB  ILE A  23       6.029  -2.807 -22.305  1.00 89.70           C  
ATOM    172  O   ILE A  23       7.881  -3.871 -24.879  1.00 89.70           O  
ATOM    173  CG1 ILE A  23       4.913  -1.795 -22.020  1.00 89.70           C  
ATOM    174  CG2 ILE A  23       7.407  -2.146 -22.204  1.00 89.70           C  
ATOM    175  CD1 ILE A  23       4.922  -1.249 -20.599  1.00 89.70           C  
ATOM    176  N   ALA A  24       7.115  -5.348 -23.469  1.00 88.23           N  
ATOM    177  CA  ALA A  24       8.237  -6.255 -23.699  1.00 88.23           C  
ATOM    178  C   ALA A  24       8.296  -6.697 -25.158  1.00 88.23           C  
ATOM    179  CB  ALA A  24       8.136  -7.471 -22.781  1.00 88.23           C  
ATOM    180  O   ALA A  24       9.379  -6.817 -25.734  1.00 88.23           O  
ATOM    181  N   GLU A  25       7.231  -6.852 -25.751  1.00 91.97           N  
ATOM    182  CA  GLU A  25       7.145  -7.365 -27.115  1.00 91.97           C  
ATOM    183  C   GLU A  25       7.073  -6.226 -28.129  1.00 91.97           C  
ATOM    184  CB  GLU A  25       5.930  -8.283 -27.268  1.00 91.97           C  
ATOM    185  O   GLU A  25       7.157  -6.458 -29.337  1.00 91.97           O  
ATOM    186  CG  GLU A  25       6.025  -9.569 -26.459  1.00 91.97           C  
ATOM    187  CD  GLU A  25       4.735 -10.373 -26.456  1.00 91.97           C  
ATOM    188  OE1 GLU A  25       4.718 -11.492 -25.896  1.00 91.97           O  
ATOM    189  OE2 GLU A  25       3.732  -9.880 -27.020  1.00 91.97           O  
ATOM    190  N   GLY A  26       7.021  -4.965 -27.585  1.00 90.79           N  
ATOM    191  CA  GLY A  26       6.836  -3.834 -28.480  1.00 90.79           C  
ATOM    192  C   GLY A  26       5.554  -3.915 -29.287  1.00 90.79           C  
ATOM    193  O   GLY A  26       5.512  -3.484 -30.441  1.00 90.79           O  
ATOM    194  N   ASP A  27       4.510  -4.667 -28.794  1.00 95.44           N  
ATOM    195  CA  ASP A  27       3.241  -4.896 -29.478  1.00 95.44           C  
ATOM    196  C   ASP A  27       2.238  -3.790 -29.160  1.00 95.44           C  
ATOM    197  CB  ASP A  27       2.661  -6.259 -29.093  1.00 95.44           C  
ATOM    198  O   ASP A  27       1.486  -3.887 -28.187  1.00 95.44           O  
ATOM    199  CG  ASP A  27       1.488  -6.672 -29.964  1.00 95.44           C  
ATOM    200  OD1 ASP A  27       0.807  -5.789 -30.529  1.00 95.44           O  
ATOM    201  OD2 ASP A  27       1.240  -7.891 -30.084  1.00 95.44           O  
ATOM    202  N   LYS A  28       2.190  -2.724 -30.047  1.00 94.26           N  
ATOM    203  CA  LYS A  28       1.366  -1.537 -29.831  1.00 94.26           C  
ATOM    204  C   LYS A  28      -0.119  -1.871 -29.946  1.00 94.26           C  
ATOM    205  CB  LYS A  28       1.735  -0.439 -30.829  1.00 94.26           C  
ATOM    206  O   LYS A  28      -0.954  -1.239 -29.296  1.00 94.26           O  
ATOM    207  CG  LYS A  28       3.118   0.157 -30.610  1.00 94.26           C  
ATOM    208  CD  LYS A  28       3.378   1.326 -31.551  1.00 94.26           C  
ATOM    209  CE  LYS A  28       4.763   1.921 -31.336  1.00 94.26           C  
ATOM    210  NZ  LYS A  28       5.038   3.043 -32.283  1.00 94.26           N  
ATOM    211  N   GLU A  29      -0.527  -2.865 -30.864  1.00 95.73           N  
ATOM    212  CA  GLU A  29      -1.913  -3.299 -31.012  1.00 95.73           C  
ATOM    213  C   GLU A  29      -2.433  -3.933 -29.726  1.00 95.73           C  
ATOM    214  CB  GLU A  29      -2.047  -4.284 -32.176  1.00 95.73           C  
ATOM    215  O   GLU A  29      -3.560  -3.662 -29.305  1.00 95.73           O  
ATOM    216  CG  GLU A  29      -1.959  -3.631 -33.548  1.00 95.73           C  
ATOM    217  CD  GLU A  29      -2.221  -4.599 -34.691  1.00 95.73           C  
ATOM    218  OE1 GLU A  29      -2.341  -4.148 -35.853  1.00 95.73           O  
ATOM    219  OE2 GLU A  29      -2.308  -5.818 -34.422  1.00 95.73           O  
ATOM    220  N   ARG A  30      -1.611  -4.733 -29.167  1.00 94.53           N  
ATOM    221  CA  ARG A  30      -1.943  -5.384 -27.904  1.00 94.53           C  
ATOM    222  C   ARG A  30      -2.051  -4.365 -26.775  1.00 94.53           C  
ATOM    223  CB  ARG A  30      -0.896  -6.444 -27.554  1.00 94.53           C  
ATOM    224  O   ARG A  30      -2.887  -4.508 -25.880  1.00 94.53           O  
ATOM    225  CG  ARG A  30      -1.062  -7.749 -28.317  1.00 94.53           C  
ATOM    226  CD  ARG A  30      -0.123  -8.829 -27.798  1.00 94.53           C  
ATOM    227  NE  ARG A  30      -0.818  -9.776 -26.932  1.00 94.53           N  
ATOM    228  NH1 ARG A  30       1.040 -11.089 -26.530  1.00 94.53           N  
ATOM    229  NH2 ARG A  30      -0.976 -11.626 -25.579  1.00 94.53           N  
ATOM    230  CZ  ARG A  30      -0.250 -10.828 -26.349  1.00 94.53           C  
ATOM    231  N   ALA A  31      -1.282  -3.388 -26.775  1.00 95.09           N  
ATOM    232  CA  ALA A  31      -1.333  -2.297 -25.806  1.00 95.09           C  
ATOM    233  C   ALA A  31      -2.654  -1.540 -25.901  1.00 95.09           C  
ATOM    234  CB  ALA A  31      -0.160  -1.342 -26.017  1.00 95.09           C  
ATOM    235  O   ALA A  31      -3.252  -1.192 -24.880  1.00 95.09           O  
ATOM    236  N   LYS A  32      -3.145  -1.277 -27.135  1.00 95.21           N  
ATOM    237  CA  LYS A  32      -4.418  -0.593 -27.344  1.00 95.21           C  
ATOM    238  C   LYS A  32      -5.586  -1.444 -26.853  1.00 95.21           C  
ATOM    239  CB  LYS A  32      -4.606  -0.249 -28.823  1.00 95.21           C  
ATOM    240  O   LYS A  32      -6.553  -0.918 -26.297  1.00 95.21           O  
ATOM    241  CG  LYS A  32      -3.704   0.872 -29.317  1.00 95.21           C  
ATOM    242  CD  LYS A  32      -3.983   1.213 -30.775  1.00 95.21           C  
ATOM    243  CE  LYS A  32      -3.049   2.303 -31.284  1.00 95.21           C  
ATOM    244  NZ  LYS A  32      -3.276   2.596 -32.731  1.00 95.21           N  
ATOM    245  N   GLU A  33      -5.508  -2.815 -27.104  1.00 96.49           N  
ATOM    246  CA  GLU A  33      -6.510  -3.739 -26.583  1.00 96.49           C  
ATOM    247  C   GLU A  33      -6.550  -3.708 -25.058  1.00 96.49           C  
ATOM    248  CB  GLU A  33      -6.236  -5.163 -27.073  1.00 96.49           C  
ATOM    249  O   GLU A  33      -7.627  -3.723 -24.459  1.00 96.49           O  
ATOM    250  CG  GLU A  33      -6.489  -5.361 -28.560  1.00 96.49           C  
ATOM    251  CD  GLU A  33      -6.155  -6.763 -29.045  1.00 96.49           C  
ATOM    252  OE1 GLU A  33      -6.283  -7.032 -30.261  1.00 96.49           O  
ATOM    253  OE2 GLU A  33      -5.762  -7.599 -28.201  1.00 96.49           O  
ATOM    254  N   ALA A  34      -5.351  -3.721 -24.454  1.00 96.69           N  
ATOM    255  CA  ALA A  34      -5.256  -3.646 -22.999  1.00 96.69           C  
ATOM    256  C   ALA A  34      -5.876  -2.354 -22.474  1.00 96.69           C  
ATOM    257  CB  ALA A  34      -3.799  -3.753 -22.555  1.00 96.69           C  
ATOM    258  O   ALA A  34      -6.542  -2.354 -21.436  1.00 96.69           O  
ATOM    259  N   ALA A  35      -5.616  -1.215 -23.189  1.00 96.52           N  
ATOM    260  CA  ALA A  35      -6.202   0.075 -22.834  1.00 96.52           C  
ATOM    261  C   ALA A  35      -7.726   0.009 -22.853  1.00 96.52           C  
ATOM    262  CB  ALA A  35      -5.707   1.163 -23.783  1.00 96.52           C  
ATOM    263  O   ALA A  35      -8.388   0.526 -21.950  1.00 96.52           O  
ATOM    264  N   GLU A  36      -8.338  -0.623 -23.920  1.00 97.47           N  
ATOM    265  CA  GLU A  36      -9.787  -0.756 -24.031  1.00 97.47           C  
ATOM    266  C   GLU A  36     -10.356  -1.583 -22.882  1.00 97.47           C  
ATOM    267  CB  GLU A  36     -10.168  -1.387 -25.373  1.00 97.47           C  
ATOM    268  O   GLU A  36     -11.388  -1.231 -22.308  1.00 97.47           O  
ATOM    269  CG  GLU A  36      -9.936  -0.475 -26.569  1.00 97.47           C  
ATOM    270  CD  GLU A  36     -10.223  -1.149 -27.902  1.00 97.47           C  
ATOM    271  OE1 GLU A  36     -10.129  -0.478 -28.954  1.00 97.47           O  
ATOM    272  OE2 GLU A  36     -10.544  -2.359 -27.893  1.00 97.47           O  
ATOM    273  N   LYS A  37      -9.674  -2.696 -22.624  1.00 97.31           N  
ATOM    274  CA  LYS A  37     -10.101  -3.545 -21.514  1.00 97.31           C  
ATOM    275  C   LYS A  37     -10.046  -2.788 -20.191  1.00 97.31           C  
ATOM    276  CB  LYS A  37      -9.233  -4.802 -21.436  1.00 97.31           C  
ATOM    277  O   LYS A  37     -10.938  -2.928 -19.352  1.00 97.31           O  
ATOM    278  CG  LYS A  37      -9.504  -5.811 -22.542  1.00 97.31           C  
ATOM    279  CD  LYS A  37      -8.635  -7.053 -22.391  1.00 97.31           C  
ATOM    280  CE  LYS A  37      -8.850  -8.030 -23.539  1.00 97.31           C  
ATOM    281  NZ  LYS A  37      -7.947  -9.215 -23.434  1.00 97.31           N  
ATOM    282  N   ALA A  38      -8.977  -2.011 -19.960  1.00 97.30           N  
ATOM    283  CA  ALA A  38      -8.826  -1.201 -18.755  1.00 97.30           C  
ATOM    284  C   ALA A  38      -9.983  -0.218 -18.606  1.00 97.30           C  
ATOM    285  CB  ALA A  38      -7.495  -0.452 -18.780  1.00 97.30           C  
ATOM    286  O   ALA A  38     -10.507  -0.028 -17.506  1.00 97.30           O  
ATOM    287  N   ARG A  39     -10.425   0.370 -19.684  1.00 97.32           N  
ATOM    288  CA  ARG A  39     -11.544   1.306 -19.675  1.00 97.32           C  
ATOM    289  C   ARG A  39     -12.838   0.609 -19.270  1.00 97.32           C  
ATOM    290  CB  ARG A  39     -11.709   1.961 -21.048  1.00 97.32           C  
ATOM    291  O   ARG A  39     -13.635   1.161 -18.509  1.00 97.32           O  
ATOM    292  CG  ARG A  39     -10.672   3.032 -21.349  1.00 97.32           C  
ATOM    293  CD  ARG A  39     -10.921   3.696 -22.696  1.00 97.32           C  
ATOM    294  NE  ARG A  39      -9.835   4.602 -23.059  1.00 97.32           N  
ATOM    295  NH1 ARG A  39     -10.616   5.013 -25.194  1.00 97.32           N  
ATOM    296  NH2 ARG A  39      -8.686   6.011 -24.462  1.00 97.32           N  
ATOM    297  CZ  ARG A  39      -9.715   5.206 -24.238  1.00 97.32           C  
ATOM    298  N   GLU A  40     -13.089  -0.528 -19.965  1.00 97.92           N  
ATOM    299  CA  GLU A  40     -14.263  -1.327 -19.625  1.00 97.92           C  
ATOM    300  C   GLU A  40     -14.300  -1.647 -18.134  1.00 97.92           C  
ATOM    301  CB  GLU A  40     -14.286  -2.622 -20.441  1.00 97.92           C  
ATOM    302  O   GLU A  40     -15.346  -1.522 -17.493  1.00 97.92           O  
ATOM    303  CG  GLU A  40     -14.598  -2.413 -21.916  1.00 97.92           C  
ATOM    304  CD  GLU A  40     -14.547  -3.698 -22.728  1.00 97.92           C  
ATOM    305  OE1 GLU A  40     -14.722  -3.641 -23.966  1.00 97.92           O  
ATOM    306  OE2 GLU A  40     -14.332  -4.770 -22.120  1.00 97.92           O  
ATOM    307  N   LEU A  41     -13.179  -2.077 -17.602  1.00 98.10           N  
ATOM    308  CA  LEU A  41     -13.094  -2.424 -16.188  1.00 98.10           C  
ATOM    309  C   LEU A  41     -13.340  -1.200 -15.312  1.00 98.10           C  
ATOM    310  CB  LEU A  41     -11.725  -3.030 -15.866  1.00 98.10           C  
ATOM    311  O   LEU A  41     -13.957  -1.305 -14.250  1.00 98.10           O  
ATOM    312  CG  LEU A  41     -11.479  -4.454 -16.366  1.00 98.10           C  
ATOM    313  CD1 LEU A  41     -10.014  -4.835 -16.181  1.00 98.10           C  
ATOM    314  CD2 LEU A  41     -12.390  -5.440 -15.642  1.00 98.10           C  
ATOM    315  N   TYR A  42     -12.745  -0.086 -15.731  1.00 97.97           N  
ATOM    316  CA  TYR A  42     -12.992   1.175 -15.041  1.00 97.97           C  
ATOM    317  C   TYR A  42     -14.487   1.445 -14.917  1.00 97.97           C  
ATOM    318  CB  TYR A  42     -12.312   2.333 -15.777  1.00 97.97           C  
ATOM    319  O   TYR A  42     -14.978   1.768 -13.833  1.00 97.97           O  
ATOM    320  CG  TYR A  42     -12.760   3.696 -15.309  1.00 97.97           C  
ATOM    321  CD1 TYR A  42     -13.667   4.447 -16.054  1.00 97.97           C  
ATOM    322  CD2 TYR A  42     -12.277   4.237 -14.122  1.00 97.97           C  
ATOM    323  CE1 TYR A  42     -14.081   5.705 -15.627  1.00 97.97           C  
ATOM    324  CE2 TYR A  42     -12.684   5.494 -13.686  1.00 97.97           C  
ATOM    325  OH  TYR A  42     -13.992   7.463 -14.017  1.00 97.97           O  
ATOM    326  CZ  TYR A  42     -13.586   6.218 -14.444  1.00 97.97           C  
ATOM    327  N   GLU A  43     -15.228   1.369 -15.994  1.00 98.18           N  
ATOM    328  CA  GLU A  43     -16.663   1.633 -16.016  1.00 98.18           C  
ATOM    329  C   GLU A  43     -17.417   0.665 -15.108  1.00 98.18           C  
ATOM    330  CB  GLU A  43     -17.205   1.544 -17.445  1.00 98.18           C  
ATOM    331  O   GLU A  43     -18.322   1.070 -14.377  1.00 98.18           O  
ATOM    332  CG  GLU A  43     -16.721   2.662 -18.357  1.00 98.18           C  
ATOM    333  CD  GLU A  43     -17.178   2.500 -19.798  1.00 98.18           C  
ATOM    334  OE1 GLU A  43     -16.971   3.432 -20.609  1.00 98.18           O  
ATOM    335  OE2 GLU A  43     -17.748   1.434 -20.120  1.00 98.18           O  
ATOM    336  N   LYS A  44     -17.047  -0.631 -15.227  1.00 98.05           N  
ATOM    337  CA  LYS A  44     -17.674  -1.629 -14.365  1.00 98.05           C  
ATOM    338  C   LYS A  44     -17.423  -1.318 -12.892  1.00 98.05           C  
ATOM    339  CB  LYS A  44     -17.158  -3.029 -14.701  1.00 98.05           C  
ATOM    340  O   LYS A  44     -18.324  -1.452 -12.062  1.00 98.05           O  
ATOM    341  CG  LYS A  44     -17.678  -3.580 -16.020  1.00 98.05           C  
ATOM    342  CD  LYS A  44     -17.136  -4.977 -16.294  1.00 98.05           C  
ATOM    343  CE  LYS A  44     -17.607  -5.506 -17.642  1.00 98.05           C  
ATOM    344  NZ  LYS A  44     -17.012  -6.840 -17.953  1.00 98.05           N  
ATOM    345  N   ALA A  45     -16.165  -0.932 -12.513  1.00 97.71           N  
ATOM    346  CA  ALA A  45     -15.803  -0.586 -11.141  1.00 97.71           C  
ATOM    347  C   ALA A  45     -16.617   0.604 -10.641  1.00 97.71           C  
ATOM    348  CB  ALA A  45     -14.309  -0.283 -11.045  1.00 97.71           C  
ATOM    349  O   ALA A  45     -17.067   0.618  -9.493  1.00 97.71           O  
ATOM    350  N   LEU A  46     -16.878   1.612 -11.508  1.00 98.10           N  
ATOM    351  CA  LEU A  46     -17.660   2.785 -11.132  1.00 98.10           C  
ATOM    352  C   LEU A  46     -19.123   2.415 -10.910  1.00 98.10           C  
ATOM    353  CB  LEU A  46     -17.553   3.868 -12.209  1.00 98.10           C  
ATOM    354  O   LEU A  46     -19.780   2.969 -10.026  1.00 98.10           O  
ATOM    355  CG  LEU A  46     -16.237   4.646 -12.260  1.00 98.10           C  
ATOM    356  CD1 LEU A  46     -16.284   5.694 -13.367  1.00 98.10           C  
ATOM    357  CD2 LEU A  46     -15.948   5.296 -10.912  1.00 98.10           C  
ATOM    358  N   GLU A  47     -19.613   1.528 -11.808  1.00 98.24           N  
ATOM    359  CA  GLU A  47     -20.970   1.025 -11.616  1.00 98.24           C  
ATOM    360  C   GLU A  47     -21.118   0.343 -10.259  1.00 98.24           C  
ATOM    361  CB  GLU A  47     -21.347   0.053 -12.737  1.00 98.24           C  
ATOM    362  O   GLU A  47     -22.115   0.545  -9.562  1.00 98.24           O  
ATOM    363  CG  GLU A  47     -21.595   0.728 -14.078  1.00 98.24           C  
ATOM    364  CD  GLU A  47     -21.854  -0.257 -15.207  1.00 98.24           C  
ATOM    365  OE1 GLU A  47     -22.037   0.181 -16.365  1.00 98.24           O  
ATOM    366  OE2 GLU A  47     -21.875  -1.477 -14.931  1.00 98.24           O  
ATOM    367  N   LEU A  48     -20.151  -0.500  -9.939  1.00 98.05           N  
ATOM    368  CA  LEU A  48     -20.150  -1.177  -8.647  1.00 98.05           C  
ATOM    369  C   LEU A  48     -20.096  -0.168  -7.504  1.00 98.05           C  
ATOM    370  CB  LEU A  48     -18.966  -2.142  -8.548  1.00 98.05           C  
ATOM    371  O   LEU A  48     -20.768  -0.341  -6.485  1.00 98.05           O  
ATOM    372  CG  LEU A  48     -18.903  -3.012  -7.292  1.00 98.05           C  
ATOM    373  CD1 LEU A  48     -20.145  -3.891  -7.193  1.00 98.05           C  
ATOM    374  CD2 LEU A  48     -17.638  -3.863  -7.293  1.00 98.05           C  
ATOM    375  N   TYR A  49     -19.253   0.856  -7.643  1.00 97.85           N  
ATOM    376  CA  TYR A  49     -19.159   1.939  -6.671  1.00 97.85           C  
ATOM    377  C   TYR A  49     -20.524   2.568  -6.422  1.00 97.85           C  
ATOM    378  CB  TYR A  49     -18.171   3.007  -7.150  1.00 97.85           C  
ATOM    379  O   TYR A  49     -20.928   2.754  -5.272  1.00 97.85           O  
ATOM    380  CG  TYR A  49     -18.263   4.305  -6.386  1.00 97.85           C  
ATOM    381  CD1 TYR A  49     -18.832   5.438  -6.964  1.00 97.85           C  
ATOM    382  CD2 TYR A  49     -17.781   4.402  -5.085  1.00 97.85           C  
ATOM    383  CE1 TYR A  49     -18.917   6.637  -6.264  1.00 97.85           C  
ATOM    384  CE2 TYR A  49     -17.861   5.596  -4.375  1.00 97.85           C  
ATOM    385  OH  TYR A  49     -18.512   7.890  -4.274  1.00 97.85           O  
ATOM    386  CZ  TYR A  49     -18.430   6.706  -4.972  1.00 97.85           C  
ATOM    387  N   LYS A  50     -21.210   2.977  -7.473  1.00 98.06           N  
ATOM    388  CA  LYS A  50     -22.531   3.588  -7.358  1.00 98.06           C  
ATOM    389  C   LYS A  50     -23.507   2.655  -6.647  1.00 98.06           C  
ATOM    390  CB  LYS A  50     -23.073   3.960  -8.738  1.00 98.06           C  
ATOM    391  O   LYS A  50     -24.285   3.093  -5.796  1.00 98.06           O  
ATOM    392  CG  LYS A  50     -22.315   5.092  -9.416  1.00 98.06           C  
ATOM    393  CD  LYS A  50     -22.846   5.360 -10.819  1.00 98.06           C  
ATOM    394  CE  LYS A  50     -22.004   6.398 -11.547  1.00 98.06           C  
ATOM    395  NZ  LYS A  50     -22.458   6.589 -12.958  1.00 98.06           N  
ATOM    396  N   GLU A  51     -23.470   1.378  -7.037  1.00 97.73           N  
ATOM    397  CA  GLU A  51     -24.298   0.365  -6.389  1.00 97.73           C  
ATOM    398  C   GLU A  51     -23.981   0.263  -4.900  1.00 97.73           C  
ATOM    399  CB  GLU A  51     -24.108  -0.996  -7.062  1.00 97.73           C  
ATOM    400  O   GLU A  51     -24.889   0.194  -4.070  1.00 97.73           O  
ATOM    401  CG  GLU A  51     -25.051  -2.074  -6.547  1.00 97.73           C  
ATOM    402  CD  GLU A  51     -24.872  -3.412  -7.247  1.00 97.73           C  
ATOM    403  OE1 GLU A  51     -25.508  -4.406  -6.827  1.00 97.73           O  
ATOM    404  OE2 GLU A  51     -24.090  -3.467  -8.222  1.00 97.73           O  
ATOM    405  N   ALA A  52     -22.688   0.150  -4.551  1.00 97.31           N  
ATOM    406  CA  ALA A  52     -22.250   0.035  -3.163  1.00 97.31           C  
ATOM    407  C   ALA A  52     -22.682   1.251  -2.349  1.00 97.31           C  
ATOM    408  CB  ALA A  52     -20.734  -0.135  -3.095  1.00 97.31           C  
ATOM    409  O   ALA A  52     -23.108   1.117  -1.199  1.00 97.31           O  
ATOM    410  N   LYS A  53     -22.578   2.408  -2.986  1.00 95.91           N  
ATOM    411  CA  LYS A  53     -23.003   3.640  -2.327  1.00 95.91           C  
ATOM    412  C   LYS A  53     -24.501   3.620  -2.039  1.00 95.91           C  
ATOM    413  CB  LYS A  53     -22.650   4.856  -3.185  1.00 95.91           C  
ATOM    414  O   LYS A  53     -24.939   4.055  -0.972  1.00 95.91           O  
ATOM    415  CG  LYS A  53     -21.241   5.384  -2.961  1.00 95.91           C  
ATOM    416  CD  LYS A  53     -21.106   6.831  -3.418  1.00 95.91           C  
ATOM    417  CE  LYS A  53     -20.645   7.735  -2.283  1.00 95.91           C  
ATOM    418  NZ  LYS A  53     -20.537   9.160  -2.719  1.00 95.91           N  
ATOM    419  N   LYS A  54     -25.280   3.204  -2.997  1.00 96.62           N  
ATOM    420  CA  LYS A  54     -26.727   3.084  -2.839  1.00 96.62           C  
ATOM    421  C   LYS A  54     -27.079   2.167  -1.671  1.00 96.62           C  
ATOM    422  CB  LYS A  54     -27.366   2.561  -4.127  1.00 96.62           C  
ATOM    423  O   LYS A  54     -28.000   2.456  -0.905  1.00 96.62           O  
ATOM    424  CG  LYS A  54     -28.887   2.569  -4.110  1.00 96.62           C  
ATOM    425  CD  LYS A  54     -29.463   2.085  -5.435  1.00 96.62           C  
ATOM    426  CE  LYS A  54     -30.983   2.004  -5.388  1.00 96.62           C  
ATOM    427  NZ  LYS A  54     -31.551   1.513  -6.680  1.00 96.62           N  
ATOM    428  N   GLU A  55     -26.289   1.187  -1.410  1.00 95.50           N  
ATOM    429  CA  GLU A  55     -26.522   0.183  -0.376  1.00 95.50           C  
ATOM    430  C   GLU A  55     -25.917   0.613   0.957  1.00 95.50           C  
ATOM    431  CB  GLU A  55     -25.949  -1.171  -0.802  1.00 95.50           C  
ATOM    432  O   GLU A  55     -26.153  -0.024   1.986  1.00 95.50           O  
ATOM    433  CG  GLU A  55     -26.686  -1.811  -1.969  1.00 95.50           C  
ATOM    434  CD  GLU A  55     -26.232  -3.234  -2.258  1.00 95.50           C  
ATOM    435  OE1 GLU A  55     -26.720  -3.839  -3.239  1.00 95.50           O  
ATOM    436  OE2 GLU A  55     -25.382  -3.747  -1.496  1.00 95.50           O  
ATOM    437  N   GLY A  56     -25.137   1.810   0.961  1.00 95.24           N  
ATOM    438  CA  GLY A  56     -24.534   2.330   2.178  1.00 95.24           C  
ATOM    439  C   GLY A  56     -23.286   1.574   2.595  1.00 95.24           C  
ATOM    440  O   GLY A  56     -22.853   1.668   3.746  1.00 95.24           O  
ATOM    441  N   ASP A  57     -22.735   0.623   1.756  1.00 96.73           N  
ATOM    442  CA  ASP A  57     -21.519  -0.137   2.027  1.00 96.73           C  
ATOM    443  C   ASP A  57     -20.275   0.668   1.659  1.00 96.73           C  
ATOM    444  CB  ASP A  57     -21.532  -1.463   1.262  1.00 96.73           C  
ATOM    445  O   ASP A  57     -19.812   0.619   0.517  1.00 96.73           O  
ATOM    446  CG  ASP A  57     -20.450  -2.424   1.721  1.00 96.73           C  
ATOM    447  OD1 ASP A  57     -19.426  -1.969   2.275  1.00 96.73           O  
ATOM    448  OD2 ASP A  57     -20.621  -3.646   1.525  1.00 96.73           O  
ATOM    449  N   LEU A  58     -19.754   1.476   2.562  1.00 96.77           N  
ATOM    450  CA  LEU A  58     -18.672   2.424   2.322  1.00 96.77           C  
ATOM    451  C   LEU A  58     -17.362   1.694   2.044  1.00 96.77           C  
ATOM    452  CB  LEU A  58     -18.504   3.361   3.521  1.00 96.77           C  
ATOM    453  O   LEU A  58     -16.537   2.169   1.259  1.00 96.77           O  
ATOM    454  CG  LEU A  58     -19.690   4.271   3.842  1.00 96.77           C  
ATOM    455  CD1 LEU A  58     -19.411   5.080   5.105  1.00 96.77           C  
ATOM    456  CD2 LEU A  58     -19.990   5.194   2.666  1.00 96.77           C  
ATOM    457  N   ILE A  59     -17.237   0.480   2.688  1.00 96.87           N  
ATOM    458  CA  ILE A  59     -16.020  -0.297   2.475  1.00 96.87           C  
ATOM    459  C   ILE A  59     -15.993  -0.832   1.046  1.00 96.87           C  
ATOM    460  CB  ILE A  59     -15.909  -1.460   3.486  1.00 96.87           C  
ATOM    461  O   ILE A  59     -14.985  -0.704   0.347  1.00 96.87           O  
ATOM    462  CG1 ILE A  59     -15.670  -0.919   4.900  1.00 96.87           C  
ATOM    463  CG2 ILE A  59     -14.796  -2.428   3.074  1.00 96.87           C  
ATOM    464  CD1 ILE A  59     -15.674  -1.990   5.982  1.00 96.87           C  
ATOM    465  N   ALA A  60     -17.131  -1.468   0.614  1.00 97.02           N  
ATOM    466  CA  ALA A  60     -17.225  -1.972  -0.754  1.00 97.02           C  
ATOM    467  C   ALA A  60     -17.033  -0.847  -1.767  1.00 97.02           C  
ATOM    468  CB  ALA A  60     -18.569  -2.661  -0.976  1.00 97.02           C  
ATOM    469  O   ALA A  60     -16.396  -1.041  -2.805  1.00 97.02           O  
ATOM    470  N   ALA A  61     -17.631   0.333  -1.490  1.00 97.82           N  
ATOM    471  CA  ALA A  61     -17.469   1.504  -2.348  1.00 97.82           C  
ATOM    472  C   ALA A  61     -15.999   1.891  -2.478  1.00 97.82           C  
ATOM    473  CB  ALA A  61     -18.279   2.678  -1.804  1.00 97.82           C  
ATOM    474  O   ALA A  61     -15.520   2.176  -3.578  1.00 97.82           O  
ATOM    475  N   ALA A  62     -15.276   1.923  -1.332  1.00 97.70           N  
ATOM    476  CA  ALA A  62     -13.856   2.264  -1.319  1.00 97.70           C  
ATOM    477  C   ALA A  62     -13.043   1.255  -2.126  1.00 97.70           C  
ATOM    478  CB  ALA A  62     -13.339   2.333   0.116  1.00 97.70           C  
ATOM    479  O   ALA A  62     -12.172   1.637  -2.911  1.00 97.70           O  
ATOM    480  N   ILE A  63     -13.367  -0.062  -1.976  1.00 97.67           N  
ATOM    481  CA  ILE A  63     -12.655  -1.124  -2.678  1.00 97.67           C  
ATOM    482  C   ILE A  63     -12.914  -1.015  -4.179  1.00 97.67           C  
ATOM    483  CB  ILE A  63     -13.070  -2.520  -2.163  1.00 97.67           C  
ATOM    484  O   ILE A  63     -12.012  -1.237  -4.989  1.00 97.67           O  
ATOM    485  CG1 ILE A  63     -12.640  -2.699  -0.702  1.00 97.67           C  
ATOM    486  CG2 ILE A  63     -12.478  -3.621  -3.047  1.00 97.67           C  
ATOM    487  CD1 ILE A  63     -13.141  -3.987  -0.063  1.00 97.67           C  
ATOM    488  N   ALA A  64     -14.177  -0.722  -4.581  1.00 97.90           N  
ATOM    489  CA  ALA A  64     -14.518  -0.504  -5.985  1.00 97.90           C  
ATOM    490  C   ALA A  64     -13.689   0.630  -6.581  1.00 97.90           C  
ATOM    491  CB  ALA A  64     -16.008  -0.204  -6.130  1.00 97.90           C  
ATOM    492  O   ALA A  64     -13.256   0.552  -7.733  1.00 97.90           O  
ATOM    493  N   LEU A  65     -13.482   1.730  -5.798  1.00 98.39           N  
ATOM    494  CA  LEU A  65     -12.665   2.848  -6.255  1.00 98.39           C  
ATOM    495  C   LEU A  65     -11.210   2.425  -6.424  1.00 98.39           C  
ATOM    496  CB  LEU A  65     -12.758   4.018  -5.272  1.00 98.39           C  
ATOM    497  O   LEU A  65     -10.514   2.921  -7.313  1.00 98.39           O  
ATOM    498  CG  LEU A  65     -14.057   4.824  -5.298  1.00 98.39           C  
ATOM    499  CD1 LEU A  65     -14.056   5.867  -4.185  1.00 98.39           C  
ATOM    500  CD2 LEU A  65     -14.249   5.486  -6.658  1.00 98.39           C  
ATOM    501  N   ILE A  66     -10.781   1.504  -5.573  1.00 97.91           N  
ATOM    502  CA  ILE A  66      -9.442   0.947  -5.732  1.00 97.91           C  
ATOM    503  C   ILE A  66      -9.347   0.207  -7.065  1.00 97.91           C  
ATOM    504  CB  ILE A  66      -9.081  -0.000  -4.566  1.00 97.91           C  
ATOM    505  O   ILE A  66      -8.374   0.371  -7.805  1.00 97.91           O  
ATOM    506  CG1 ILE A  66      -8.901   0.795  -3.268  1.00 97.91           C  
ATOM    507  CG2 ILE A  66      -7.821  -0.806  -4.895  1.00 97.91           C  
ATOM    508  CD1 ILE A  66      -8.693  -0.072  -2.034  1.00 97.91           C  
ATOM    509  N   ALA A  67     -10.360  -0.642  -7.294  1.00 97.70           N  
ATOM    510  CA  ALA A  67     -10.403  -1.357  -8.567  1.00 97.70           C  
ATOM    511  C   ALA A  67     -10.347  -0.386  -9.743  1.00 97.70           C  
ATOM    512  CB  ALA A  67     -11.661  -2.218  -8.652  1.00 97.70           C  
ATOM    513  O   ALA A  67      -9.643  -0.631 -10.726  1.00 97.70           O  
ATOM    514  N   ALA A  68     -11.133   0.716  -9.685  1.00 98.08           N  
ATOM    515  CA  ALA A  68     -11.142   1.752 -10.716  1.00 98.08           C  
ATOM    516  C   ALA A  68      -9.760   2.378 -10.877  1.00 98.08           C  
ATOM    517  CB  ALA A  68     -12.174   2.826 -10.381  1.00 98.08           C  
ATOM    518  O   ALA A  68      -9.294   2.589 -11.999  1.00 98.08           O  
ATOM    519  N   ALA A  69      -9.126   2.725  -9.760  1.00 97.68           N  
ATOM    520  CA  ALA A  69      -7.797   3.331  -9.774  1.00 97.68           C  
ATOM    521  C   ALA A  69      -6.776   2.398 -10.419  1.00 97.68           C  
ATOM    522  CB  ALA A  69      -7.363   3.692  -8.356  1.00 97.68           C  
ATOM    523  O   ALA A  69      -5.952   2.833 -11.226  1.00 97.68           O  
ATOM    524  N   ILE A  70      -6.828   1.094 -10.109  1.00 97.73           N  
ATOM    525  CA  ILE A  70      -5.916   0.107 -10.676  1.00 97.73           C  
ATOM    526  C   ILE A  70      -6.149  -0.006 -12.181  1.00 97.73           C  
ATOM    527  CB  ILE A  70      -6.086  -1.273 -10.003  1.00 97.73           C  
ATOM    528  O   ILE A  70      -5.198  -0.149 -12.954  1.00 97.73           O  
ATOM    529  CG1 ILE A  70      -5.647  -1.209  -8.535  1.00 97.73           C  
ATOM    530  CG2 ILE A  70      -5.301  -2.346 -10.763  1.00 97.73           C  
ATOM    531  CD1 ILE A  70      -5.928  -2.482  -7.749  1.00 97.73           C  
ATOM    532  N   ALA A  71      -7.402  -0.024 -12.610  1.00 97.57           N  
ATOM    533  CA  ALA A  71      -7.736  -0.028 -14.032  1.00 97.57           C  
ATOM    534  C   ALA A  71      -7.107   1.165 -14.746  1.00 97.57           C  
ATOM    535  CB  ALA A  71      -9.251  -0.020 -14.223  1.00 97.57           C  
ATOM    536  O   ALA A  71      -6.623   1.037 -15.873  1.00 97.57           O  
ATOM    537  N   VAL A  72      -7.123   2.384 -14.086  1.00 98.33           N  
ATOM    538  CA  VAL A  72      -6.543   3.593 -14.662  1.00 98.33           C  
ATOM    539  C   VAL A  72      -5.024   3.453 -14.736  1.00 98.33           C  
ATOM    540  CB  VAL A  72      -6.924   4.849 -13.848  1.00 98.33           C  
ATOM    541  O   VAL A  72      -4.397   3.923 -15.688  1.00 98.33           O  
ATOM    542  CG1 VAL A  72      -6.210   6.084 -14.395  1.00 98.33           C  
ATOM    543  CG2 VAL A  72      -8.438   5.054 -13.859  1.00 98.33           C  
ATOM    544  N   ILE A  73      -4.458   2.799 -13.740  1.00 97.19           N  
ATOM    545  CA  ILE A  73      -3.033   2.493 -13.806  1.00 97.19           C  
ATOM    546  C   ILE A  73      -2.745   1.639 -15.038  1.00 97.19           C  
ATOM    547  CB  ILE A  73      -2.550   1.771 -12.528  1.00 97.19           C  
ATOM    548  O   ILE A  73      -1.782   1.893 -15.766  1.00 97.19           O  
ATOM    549  CG1 ILE A  73      -2.559   2.733 -11.335  1.00 97.19           C  
ATOM    550  CG2 ILE A  73      -1.156   1.173 -12.740  1.00 97.19           C  
ATOM    551  CD1 ILE A  73      -2.234   2.071 -10.003  1.00 97.19           C  
ATOM    552  N   ALA A  74      -3.565   0.542 -15.182  1.00 96.75           N  
ATOM    553  CA  ALA A  74      -3.434  -0.312 -16.360  1.00 96.75           C  
ATOM    554  C   ALA A  74      -3.513   0.510 -17.644  1.00 96.75           C  
ATOM    555  CB  ALA A  74      -4.511  -1.393 -16.357  1.00 96.75           C  
ATOM    556  O   ALA A  74      -2.760   0.269 -18.590  1.00 96.75           O  
ATOM    557  N   LEU A  75      -4.462   1.443 -17.702  1.00 97.85           N  
ATOM    558  CA  LEU A  75      -4.628   2.341 -18.839  1.00 97.85           C  
ATOM    559  C   LEU A  75      -3.369   3.173 -19.062  1.00 97.85           C  
ATOM    560  CB  LEU A  75      -5.831   3.263 -18.623  1.00 97.85           C  
ATOM    561  O   LEU A  75      -2.913   3.325 -20.198  1.00 97.85           O  
ATOM    562  CG  LEU A  75      -6.126   4.265 -19.740  1.00 97.85           C  
ATOM    563  CD1 LEU A  75      -6.417   3.533 -21.046  1.00 97.85           C  
ATOM    564  CD2 LEU A  75      -7.295   5.166 -19.355  1.00 97.85           C  
ATOM    565  N   ALA A  76      -2.805   3.783 -17.964  1.00 96.51           N  
ATOM    566  CA  ALA A  76      -1.590   4.592 -18.029  1.00 96.51           C  
ATOM    567  C   ALA A  76      -0.417   3.778 -18.566  1.00 96.51           C  
ATOM    568  CB  ALA A  76      -1.254   5.158 -16.651  1.00 96.51           C  
ATOM    569  O   ALA A  76       0.337   4.252 -19.420  1.00 96.51           O  
ATOM    570  N   ILE A  77      -0.234   2.568 -18.124  1.00 95.89           N  
ATOM    571  CA  ILE A  77       0.840   1.692 -18.578  1.00 95.89           C  
ATOM    572  C   ILE A  77       0.633   1.341 -20.050  1.00 95.89           C  
ATOM    573  CB  ILE A  77       0.919   0.406 -17.726  1.00 95.89           C  
ATOM    574  O   ILE A  77       1.589   1.312 -20.828  1.00 95.89           O  
ATOM    575  CG1 ILE A  77       1.338   0.741 -16.290  1.00 95.89           C  
ATOM    576  CG2 ILE A  77       1.884  -0.602 -18.357  1.00 95.89           C  
ATOM    577  CD1 ILE A  77       1.299  -0.448 -15.340  1.00 95.89           C  
ATOM    578  N   ALA A  78      -0.587   0.970 -20.369  1.00 95.68           N  
ATOM    579  CA  ALA A  78      -0.929   0.695 -21.762  1.00 95.68           C  
ATOM    580  C   ALA A  78      -0.621   1.896 -22.651  1.00 95.68           C  
ATOM    581  CB  ALA A  78      -2.402   0.312 -21.882  1.00 95.68           C  
ATOM    582  O   ALA A  78      -0.195   1.735 -23.797  1.00 95.68           O  
ATOM    583  N   ALA A  79      -0.954   3.142 -22.180  1.00 95.91           N  
ATOM    584  CA  ALA A  79      -0.643   4.372 -22.902  1.00 95.91           C  
ATOM    585  C   ALA A  79       0.857   4.492 -23.160  1.00 95.91           C  
ATOM    586  CB  ALA A  79      -1.144   5.587 -22.124  1.00 95.91           C  
ATOM    587  O   ALA A  79       1.275   4.910 -24.242  1.00 95.91           O  
ATOM    588  N   ILE A  80       1.699   4.130 -22.215  1.00 94.34           N  
ATOM    589  CA  ILE A  80       3.151   4.145 -22.361  1.00 94.34           C  
ATOM    590  C   ILE A  80       3.571   3.152 -23.443  1.00 94.34           C  
ATOM    591  CB  ILE A  80       3.857   3.815 -21.027  1.00 94.34           C  
ATOM    592  O   ILE A  80       4.366   3.485 -24.325  1.00 94.34           O  
ATOM    593  CG1 ILE A  80       3.604   4.924 -20.000  1.00 94.34           C  
ATOM    594  CG2 ILE A  80       5.358   3.606 -21.249  1.00 94.34           C  
ATOM    595  CD1 ILE A  80       4.096   4.594 -18.598  1.00 94.34           C  
ATOM    596  N   ALA A  81       3.026   1.974 -23.301  1.00 93.20           N  
ATOM    597  CA  ALA A  81       3.344   0.906 -24.245  1.00 93.20           C  
ATOM    598  C   ALA A  81       2.943   1.292 -25.666  1.00 93.20           C  
ATOM    599  CB  ALA A  81       2.652  -0.391 -23.835  1.00 93.20           C  
ATOM    600  O   ALA A  81       3.651   0.978 -26.625  1.00 93.20           O  
ATOM    601  N   ALA A  82       1.901   1.977 -25.786  1.00 94.64           N  
ATOM    602  CA  ALA A  82       1.368   2.374 -27.087  1.00 94.64           C  
ATOM    603  C   ALA A  82       2.054   3.637 -27.599  1.00 94.64           C  
ATOM    604  CB  ALA A  82      -0.141   2.589 -27.000  1.00 94.64           C  
ATOM    605  O   ALA A  82       1.962   3.963 -28.785  1.00 94.64           O  
ATOM    606  N   GLY A  83       2.797   4.336 -26.677  1.00 94.11           N  
ATOM    607  CA  GLY A  83       3.326   5.642 -27.035  1.00 94.11           C  
ATOM    608  C   GLY A  83       2.245   6.650 -27.379  1.00 94.11           C  
ATOM    609  O   GLY A  83       2.412   7.458 -28.295  1.00 94.11           O  
ATOM    610  N   ASP A  84       1.042   6.531 -26.817  1.00 96.09           N  
ATOM    611  CA  ASP A  84      -0.130   7.353 -27.101  1.00 96.09           C  
ATOM    612  C   ASP A  84      -0.330   8.416 -26.022  1.00 96.09           C  
ATOM    613  CB  ASP A  84      -1.382   6.481 -27.218  1.00 96.09           C  
ATOM    614  O   ASP A  84      -0.911   8.139 -24.971  1.00 96.09           O  
ATOM    615  CG  ASP A  84      -2.587   7.240 -27.746  1.00 96.09           C  
ATOM    616  OD1 ASP A  84      -2.679   8.467 -27.524  1.00 96.09           O  
ATOM    617  OD2 ASP A  84      -3.452   6.606 -28.386  1.00 96.09           O  
ATOM    618  N   LYS A  85       0.053   9.692 -26.299  1.00 95.43           N  
ATOM    619  CA  LYS A  85      -0.013  10.797 -25.348  1.00 95.43           C  
ATOM    620  C   LYS A  85      -1.460  11.177 -25.045  1.00 95.43           C  
ATOM    621  CB  LYS A  85       0.746  12.013 -25.883  1.00 95.43           C  
ATOM    622  O   LYS A  85      -1.765  11.660 -23.953  1.00 95.43           O  
ATOM    623  CG  LYS A  85       2.256  11.829 -25.926  1.00 95.43           C  
ATOM    624  CD  LYS A  85       2.963  13.111 -26.348  1.00 95.43           C  
ATOM    625  CE  LYS A  85       4.474  12.926 -26.398  1.00 95.43           C  
ATOM    626  NZ  LYS A  85       5.169  14.169 -26.848  1.00 95.43           N  
ATOM    627  N   GLU A  86      -2.404  10.999 -26.125  1.00 96.29           N  
ATOM    628  CA  GLU A  86      -3.822  11.267 -25.909  1.00 96.29           C  
ATOM    629  C   GLU A  86      -4.416  10.304 -24.884  1.00 96.29           C  
ATOM    630  CB  GLU A  86      -4.594  11.173 -27.227  1.00 96.29           C  
ATOM    631  O   GLU A  86      -5.222  10.705 -24.041  1.00 96.29           O  
ATOM    632  CG  GLU A  86      -4.305  12.314 -28.191  1.00 96.29           C  
ATOM    633  CD  GLU A  86      -5.144  12.257 -29.458  1.00 96.29           C  
ATOM    634  OE1 GLU A  86      -5.392  13.320 -30.071  1.00 96.29           O  
ATOM    635  OE2 GLU A  86      -5.558  11.139 -29.840  1.00 96.29           O  
ATOM    636  N   LEU A  87      -4.022   9.052 -25.054  1.00 96.46           N  
ATOM    637  CA  LEU A  87      -4.454   8.028 -24.109  1.00 96.46           C  
ATOM    638  C   LEU A  87      -3.932   8.325 -22.708  1.00 96.46           C  
ATOM    639  CB  LEU A  87      -3.978   6.645 -24.562  1.00 96.46           C  
ATOM    640  O   LEU A  87      -4.640   8.118 -21.720  1.00 96.46           O  
ATOM    641  CG  LEU A  87      -4.801   5.970 -25.660  1.00 96.46           C  
ATOM    642  CD1 LEU A  87      -4.098   4.709 -26.150  1.00 96.46           C  
ATOM    643  CD2 LEU A  87      -6.202   5.645 -25.154  1.00 96.46           C  
ATOM    644  N   ALA A  88      -2.733   8.822 -22.539  1.00 96.53           N  
ATOM    645  CA  ALA A  88      -2.134   9.218 -21.267  1.00 96.53           C  
ATOM    646  C   ALA A  88      -2.910  10.367 -20.629  1.00 96.53           C  
ATOM    647  CB  ALA A  88      -0.673   9.614 -21.466  1.00 96.53           C  
ATOM    648  O   ALA A  88      -3.147  10.368 -19.418  1.00 96.53           O  
ATOM    649  N   LYS A  89      -3.273  11.423 -21.457  1.00 96.88           N  
ATOM    650  CA  LYS A  89      -4.067  12.543 -20.960  1.00 96.88           C  
ATOM    651  C   LYS A  89      -5.433  12.074 -20.467  1.00 96.88           C  
ATOM    652  CB  LYS A  89      -4.239  13.604 -22.048  1.00 96.88           C  
ATOM    653  O   LYS A  89      -5.950  12.587 -19.473  1.00 96.88           O  
ATOM    654  CG  LYS A  89      -2.969  14.382 -22.360  1.00 96.88           C  
ATOM    655  CD  LYS A  89      -3.210  15.440 -23.429  1.00 96.88           C  
ATOM    656  CE  LYS A  89      -1.927  16.181 -23.783  1.00 96.88           C  
ATOM    657  NZ  LYS A  89      -2.141  17.159 -24.891  1.00 96.88           N  
ATOM    658  N   GLU A  90      -6.030  11.192 -21.261  1.00 97.31           N  
ATOM    659  CA  GLU A  90      -7.278  10.573 -20.825  1.00 97.31           C  
ATOM    660  C   GLU A  90      -7.115   9.902 -19.464  1.00 97.31           C  
ATOM    661  CB  GLU A  90      -7.762   9.553 -21.859  1.00 97.31           C  
ATOM    662  O   GLU A  90      -7.960  10.065 -18.581  1.00 97.31           O  
ATOM    663  CG  GLU A  90      -9.057   8.853 -21.472  1.00 97.31           C  
ATOM    664  CD  GLU A  90      -9.471   7.770 -22.457  1.00 97.31           C  
ATOM    665  OE1 GLU A  90     -10.403   6.994 -22.148  1.00 97.31           O  
ATOM    666  OE2 GLU A  90      -8.857   7.698 -23.545  1.00 97.31           O  
ATOM    667  N   ALA A  91      -6.089   9.007 -19.287  1.00 97.66           N  
ATOM    668  CA  ALA A  91      -5.805   8.328 -18.025  1.00 97.66           C  
ATOM    669  C   ALA A  91      -5.671   9.330 -16.882  1.00 97.66           C  
ATOM    670  CB  ALA A  91      -4.535   7.490 -18.146  1.00 97.66           C  
ATOM    671  O   ALA A  91      -6.166   9.091 -15.777  1.00 97.66           O  
ATOM    672  N   ALA A  92      -4.953  10.443 -17.143  1.00 97.76           N  
ATOM    673  CA  ALA A  92      -4.789  11.505 -16.154  1.00 97.76           C  
ATOM    674  C   ALA A  92      -6.142  12.058 -15.714  1.00 97.76           C  
ATOM    675  CB  ALA A  92      -3.917  12.625 -16.715  1.00 97.76           C  
ATOM    676  O   ALA A  92      -6.378  12.261 -14.521  1.00 97.76           O  
ATOM    677  N   GLU A  93      -7.104  12.371 -16.680  1.00 98.21           N  
ATOM    678  CA  GLU A  93      -8.432  12.892 -16.371  1.00 98.21           C  
ATOM    679  C   GLU A  93      -9.231  11.901 -15.529  1.00 98.21           C  
ATOM    680  CB  GLU A  93      -9.193  13.222 -17.657  1.00 98.21           C  
ATOM    681  O   GLU A  93      -9.903  12.291 -14.572  1.00 98.21           O  
ATOM    682  CG  GLU A  93      -8.644  14.429 -18.404  1.00 98.21           C  
ATOM    683  CD  GLU A  93      -9.351  14.691 -19.724  1.00 98.21           C  
ATOM    684  OE1 GLU A  93      -9.093  15.743 -20.353  1.00 98.21           O  
ATOM    685  OE2 GLU A  93     -10.170  13.838 -20.133  1.00 98.21           O  
ATOM    686  N   LEU A  94      -9.161  10.667 -15.934  1.00 98.03           N  
ATOM    687  CA  LEU A  94      -9.861   9.630 -15.184  1.00 98.03           C  
ATOM    688  C   LEU A  94      -9.314   9.522 -13.765  1.00 98.03           C  
ATOM    689  CB  LEU A  94      -9.738   8.279 -15.895  1.00 98.03           C  
ATOM    690  O   LEU A  94     -10.077   9.344 -12.813  1.00 98.03           O  
ATOM    691  CG  LEU A  94     -10.472   8.146 -17.230  1.00 98.03           C  
ATOM    692  CD1 LEU A  94     -10.187   6.786 -17.859  1.00 98.03           C  
ATOM    693  CD2 LEU A  94     -11.971   8.349 -17.039  1.00 98.03           C  
ATOM    694  N   ALA A  95      -7.972   9.554 -13.618  1.00 97.99           N  
ATOM    695  CA  ALA A  95      -7.332   9.511 -12.305  1.00 97.99           C  
ATOM    696  C   ALA A  95      -7.826  10.649 -11.417  1.00 97.99           C  
ATOM    697  CB  ALA A  95      -5.814   9.575 -12.451  1.00 97.99           C  
ATOM    698  O   ALA A  95      -8.092  10.447 -10.230  1.00 97.99           O  
ATOM    699  N   LYS A  96      -7.954  11.853 -11.961  1.00 98.22           N  
ATOM    700  CA  LYS A  96      -8.452  13.007 -11.217  1.00 98.22           C  
ATOM    701  C   LYS A  96      -9.891  12.786 -10.760  1.00 98.22           C  
ATOM    702  CB  LYS A  96      -8.360  14.274 -12.069  1.00 98.22           C  
ATOM    703  O   LYS A  96     -10.257  13.162  -9.645  1.00 98.22           O  
ATOM    704  CG  LYS A  96      -6.940  14.776 -12.281  1.00 98.22           C  
ATOM    705  CD  LYS A  96      -6.915  16.043 -13.126  1.00 98.22           C  
ATOM    706  CE  LYS A  96      -5.491  16.502 -13.406  1.00 98.22           C  
ATOM    707  NZ  LYS A  96      -5.459  17.698 -14.300  1.00 98.22           N  
ATOM    708  N   GLU A  97     -10.768  12.279 -11.653  1.00 98.08           N  
ATOM    709  CA  GLU A  97     -12.152  11.966 -11.312  1.00 98.08           C  
ATOM    710  C   GLU A  97     -12.225  10.995 -10.137  1.00 98.08           C  
ATOM    711  CB  GLU A  97     -12.887  11.384 -12.522  1.00 98.08           C  
ATOM    712  O   GLU A  97     -13.027  11.181  -9.220  1.00 98.08           O  
ATOM    713  CG  GLU A  97     -14.366  11.124 -12.278  1.00 98.08           C  
ATOM    714  CD  GLU A  97     -15.083  10.553 -13.491  1.00 98.08           C  
ATOM    715  OE1 GLU A  97     -16.260  10.146 -13.364  1.00 98.08           O  
ATOM    716  OE2 GLU A  97     -14.463  10.512 -14.577  1.00 98.08           O  
ATOM    717  N   ILE A  98     -11.414   9.962 -10.188  1.00 98.16           N  
ATOM    718  CA  ILE A  98     -11.390   8.962  -9.126  1.00 98.16           C  
ATOM    719  C   ILE A  98     -10.954   9.611  -7.815  1.00 98.16           C  
ATOM    720  CB  ILE A  98     -10.451   7.786  -9.480  1.00 98.16           C  
ATOM    721  O   ILE A  98     -11.508   9.314  -6.754  1.00 98.16           O  
ATOM    722  CG1 ILE A  98     -11.009   6.997 -10.670  1.00 98.16           C  
ATOM    723  CG2 ILE A  98     -10.248   6.874  -8.266  1.00 98.16           C  
ATOM    724  CD1 ILE A  98     -10.044   5.963 -11.234  1.00 98.16           C  
ATOM    725  N   TYR A  99      -9.920  10.411  -7.926  1.00 98.22           N  
ATOM    726  CA  TYR A  99      -9.460  11.136  -6.748  1.00 98.22           C  
ATOM    727  C   TYR A  99     -10.606  11.900  -6.095  1.00 98.22           C  
ATOM    728  CB  TYR A  99      -8.331  12.104  -7.118  1.00 98.22           C  
ATOM    729  O   TYR A  99     -10.788  11.837  -4.877  1.00 98.22           O  
ATOM    730  CG  TYR A  99      -7.981  13.077  -6.018  1.00 98.22           C  
ATOM    731  CD1 TYR A  99      -8.451  14.388  -6.046  1.00 98.22           C  
ATOM    732  CD2 TYR A  99      -7.179  12.688  -4.951  1.00 98.22           C  
ATOM    733  CE1 TYR A  99      -8.129  15.289  -5.037  1.00 98.22           C  
ATOM    734  CE2 TYR A  99      -6.851  13.580  -3.935  1.00 98.22           C  
ATOM    735  OH  TYR A  99      -7.008  15.764  -2.984  1.00 98.22           O  
ATOM    736  CZ  TYR A  99      -7.330  14.876  -3.987  1.00 98.22           C  
ATOM    737  N   LYS A 100     -11.365  12.722  -6.891  1.00 98.21           N  
ATOM    738  CA  LYS A 100     -12.483  13.505  -6.373  1.00 98.21           C  
ATOM    739  C   LYS A 100     -13.520  12.607  -5.705  1.00 98.21           C  
ATOM    740  CB  LYS A 100     -13.136  14.316  -7.494  1.00 98.21           C  
ATOM    741  O   LYS A 100     -14.033  12.933  -4.633  1.00 98.21           O  
ATOM    742  CG  LYS A 100     -12.279  15.463  -8.007  1.00 98.21           C  
ATOM    743  CD  LYS A 100     -12.974  16.221  -9.131  1.00 98.21           C  
ATOM    744  CE  LYS A 100     -12.076  17.302  -9.717  1.00 98.21           C  
ATOM    745  NZ  LYS A 100     -12.718  17.986 -10.879  1.00 98.21           N  
ATOM    746  N   LEU A 101     -13.839  11.493  -6.386  1.00 97.99           N  
ATOM    747  CA  LEU A 101     -14.792  10.541  -5.827  1.00 97.99           C  
ATOM    748  C   LEU A 101     -14.274   9.961  -4.514  1.00 97.99           C  
ATOM    749  CB  LEU A 101     -15.069   9.412  -6.823  1.00 97.99           C  
ATOM    750  O   LEU A 101     -15.030   9.826  -3.550  1.00 97.99           O  
ATOM    751  CG  LEU A 101     -15.856   9.793  -8.078  1.00 97.99           C  
ATOM    752  CD1 LEU A 101     -15.883   8.627  -9.060  1.00 97.99           C  
ATOM    753  CD2 LEU A 101     -17.272  10.224  -7.711  1.00 97.99           C  
ATOM    754  N   ALA A 102     -12.982   9.505  -4.470  1.00 97.87           N  
ATOM    755  CA  ALA A 102     -12.364   8.949  -3.270  1.00 97.87           C  
ATOM    756  C   ALA A 102     -12.366   9.965  -2.131  1.00 97.87           C  
ATOM    757  CB  ALA A 102     -10.938   8.492  -3.569  1.00 97.87           C  
ATOM    758  O   ALA A 102     -12.599   9.608  -0.973  1.00 97.87           O  
ATOM    759  N   GLU A 103     -12.099  11.227  -2.461  1.00 97.94           N  
ATOM    760  CA  GLU A 103     -12.126  12.300  -1.471  1.00 97.94           C  
ATOM    761  C   GLU A 103     -13.519  12.461  -0.870  1.00 97.94           C  
ATOM    762  CB  GLU A 103     -11.665  13.619  -2.095  1.00 97.94           C  
ATOM    763  O   GLU A 103     -13.664  12.612   0.345  1.00 97.94           O  
ATOM    764  CG  GLU A 103     -11.559  14.766  -1.100  1.00 97.94           C  
ATOM    765  CD  GLU A 103     -11.119  16.075  -1.737  1.00 97.94           C  
ATOM    766  OE1 GLU A 103     -10.841  17.046  -0.998  1.00 97.94           O  
ATOM    767  OE2 GLU A 103     -11.052  16.129  -2.985  1.00 97.94           O  
ATOM    768  N   LYS A 104     -14.546  12.553  -1.745  1.00 97.84           N  
ATOM    769  CA  LYS A 104     -15.927  12.646  -1.281  1.00 97.84           C  
ATOM    770  C   LYS A 104     -16.277  11.480  -0.360  1.00 97.84           C  
ATOM    771  CB  LYS A 104     -16.891  12.685  -2.467  1.00 97.84           C  
ATOM    772  O   LYS A 104     -16.892  11.675   0.690  1.00 97.84           O  
ATOM    773  CG  LYS A 104     -16.893  14.008  -3.220  1.00 97.84           C  
ATOM    774  CD  LYS A 104     -17.899  13.999  -4.363  1.00 97.84           C  
ATOM    775  CE  LYS A 104     -17.819  15.275  -5.190  1.00 97.84           C  
ATOM    776  NZ  LYS A 104     -18.736  15.231  -6.368  1.00 97.84           N  
ATOM    777  N   LEU A 105     -15.928  10.231  -0.760  1.00 97.97           N  
ATOM    778  CA  LEU A 105     -16.197   9.030   0.023  1.00 97.97           C  
ATOM    779  C   LEU A 105     -15.495   9.093   1.375  1.00 97.97           C  
ATOM    780  CB  LEU A 105     -15.748   7.781  -0.740  1.00 97.97           C  
ATOM    781  O   LEU A 105     -16.070   8.710   2.396  1.00 97.97           O  
ATOM    782  CG  LEU A 105     -16.077   6.435  -0.092  1.00 97.97           C  
ATOM    783  CD1 LEU A 105     -17.587   6.243  -0.004  1.00 97.97           C  
ATOM    784  CD2 LEU A 105     -15.432   5.294  -0.871  1.00 97.97           C  
ATOM    785  N   TYR A 106     -14.220   9.488   1.353  1.00 97.37           N  
ATOM    786  CA  TYR A 106     -13.442   9.665   2.574  1.00 97.37           C  
ATOM    787  C   TYR A 106     -14.164  10.584   3.552  1.00 97.37           C  
ATOM    788  CB  TYR A 106     -12.056  10.230   2.253  1.00 97.37           C  
ATOM    789  O   TYR A 106     -14.316  10.252   4.730  1.00 97.37           O  
ATOM    790  CG  TYR A 106     -11.405  10.941   3.414  1.00 97.37           C  
ATOM    791  CD1 TYR A 106     -11.247  12.325   3.409  1.00 97.37           C  
ATOM    792  CD2 TYR A 106     -10.948  10.231   4.519  1.00 97.37           C  
ATOM    793  CE1 TYR A 106     -10.647  12.985   4.476  1.00 97.37           C  
ATOM    794  CE2 TYR A 106     -10.346  10.880   5.592  1.00 97.37           C  
ATOM    795  OH  TYR A 106      -9.605  12.903   6.621  1.00 97.37           O  
ATOM    796  CZ  TYR A 106     -10.200  12.255   5.562  1.00 97.37           C  
ATOM    797  N   LYS A 107     -14.543  11.774   3.114  1.00 97.76           N  
ATOM    798  CA  LYS A 107     -15.230  12.736   3.971  1.00 97.76           C  
ATOM    799  C   LYS A 107     -16.538  12.159   4.507  1.00 97.76           C  
ATOM    800  CB  LYS A 107     -15.502  14.034   3.210  1.00 97.76           C  
ATOM    801  O   LYS A 107     -16.876  12.356   5.676  1.00 97.76           O  
ATOM    802  CG  LYS A 107     -14.250  14.834   2.882  1.00 97.76           C  
ATOM    803  CD  LYS A 107     -14.584  16.103   2.110  1.00 97.76           C  
ATOM    804  CE  LYS A 107     -13.327  16.878   1.737  1.00 97.76           C  
ATOM    805  NZ  LYS A 107     -13.638  18.052   0.866  1.00 97.76           N  
ATOM    806  N   GLU A 108     -17.248  11.512   3.638  1.00 97.27           N  
ATOM    807  CA  GLU A 108     -18.479  10.839   4.041  1.00 97.27           C  
ATOM    808  C   GLU A 108     -18.206   9.775   5.101  1.00 97.27           C  
ATOM    809  CB  GLU A 108     -19.169  10.208   2.829  1.00 97.27           C  
ATOM    810  O   GLU A 108     -18.917   9.695   6.105  1.00 97.27           O  
ATOM    811  CG  GLU A 108     -20.500   9.546   3.154  1.00 97.27           C  
ATOM    812  CD  GLU A 108     -21.165   8.910   1.943  1.00 97.27           C  
ATOM    813  OE1 GLU A 108     -22.161   8.172   2.116  1.00 97.27           O  
ATOM    814  OE2 GLU A 108     -20.686   9.151   0.813  1.00 97.27           O  
ATOM    815  N   ALA A 109     -17.249   8.832   4.889  1.00 97.33           N  
ATOM    816  CA  ALA A 109     -16.885   7.768   5.821  1.00 97.33           C  
ATOM    817  C   ALA A 109     -16.439   8.342   7.162  1.00 97.33           C  
ATOM    818  CB  ALA A 109     -15.784   6.894   5.226  1.00 97.33           C  
ATOM    819  O   ALA A 109     -16.779   7.803   8.219  1.00 97.33           O  
ATOM    820  N   LYS A 110     -15.666   9.387   7.063  1.00 96.22           N  
ATOM    821  CA  LYS A 110     -15.197  10.060   8.271  1.00 96.22           C  
ATOM    822  C   LYS A 110     -16.367  10.612   9.082  1.00 96.22           C  
ATOM    823  CB  LYS A 110     -14.228  11.188   7.916  1.00 96.22           C  
ATOM    824  O   LYS A 110     -16.390  10.491  10.309  1.00 96.22           O  
ATOM    825  CG  LYS A 110     -13.513  11.791   9.116  1.00 96.22           C  
ATOM    826  CD  LYS A 110     -12.484  12.830   8.690  1.00 96.22           C  
ATOM    827  CE  LYS A 110     -11.838  13.504   9.893  1.00 96.22           C  
ATOM    828  NZ  LYS A 110     -10.842  14.538   9.480  1.00 96.22           N  
ATOM    829  N   LYS A 111     -17.351  11.307   8.440  1.00 96.56           N  
ATOM    830  CA  LYS A 111     -18.541  11.850   9.089  1.00 96.56           C  
ATOM    831  C   LYS A 111     -19.338  10.749   9.783  1.00 96.56           C  
ATOM    832  CB  LYS A 111     -19.424  12.575   8.072  1.00 96.56           C  
ATOM    833  O   LYS A 111     -19.866  10.955  10.879  1.00 96.56           O  
ATOM    834  CG  LYS A 111     -18.886  13.931   7.642  1.00 96.56           C  
ATOM    835  CD  LYS A 111     -19.837  14.629   6.677  1.00 96.56           C  
ATOM    836  CE  LYS A 111     -19.259  15.945   6.175  1.00 96.56           C  
ATOM    837  NZ  LYS A 111     -20.159  16.601   5.179  1.00 96.56           N  
ATOM    838  N   LYS A 112     -19.309   9.559   9.289  1.00 95.82           N  
ATOM    839  CA  LYS A 112     -20.073   8.432   9.815  1.00 95.82           C  
ATOM    840  C   LYS A 112     -19.269   7.662  10.859  1.00 95.82           C  
ATOM    841  CB  LYS A 112     -20.495   7.494   8.683  1.00 95.82           C  
ATOM    842  O   LYS A 112     -19.783   6.731  11.483  1.00 95.82           O  
ATOM    843  CG  LYS A 112     -21.587   8.058   7.786  1.00 95.82           C  
ATOM    844  CD  LYS A 112     -22.060   7.029   6.767  1.00 95.82           C  
ATOM    845  CE  LYS A 112     -23.184   7.578   5.898  1.00 95.82           C  
ATOM    846  NZ  LYS A 112     -23.632   6.583   4.878  1.00 95.82           N  
ATOM    847  N   GLY A 113     -18.014   8.090  11.063  1.00 95.66           N  
ATOM    848  CA  GLY A 113     -17.177   7.481  12.084  1.00 95.66           C  
ATOM    849  C   GLY A 113     -16.551   6.173  11.641  1.00 95.66           C  
ATOM    850  O   GLY A 113     -16.078   5.392  12.470  1.00 95.66           O  
ATOM    851  N   ASP A 114     -16.648   5.735  10.330  1.00 96.93           N  
ATOM    852  CA  ASP A 114     -16.030   4.531   9.784  1.00 96.93           C  
ATOM    853  C   ASP A 114     -14.575   4.788   9.399  1.00 96.93           C  
ATOM    854  CB  ASP A 114     -16.815   4.027   8.571  1.00 96.93           C  
ATOM    855  O   ASP A 114     -14.282   5.127   8.250  1.00 96.93           O  
ATOM    856  CG  ASP A 114     -16.431   2.616   8.162  1.00 96.93           C  
ATOM    857  OD1 ASP A 114     -15.303   2.176   8.472  1.00 96.93           O  
ATOM    858  OD2 ASP A 114     -17.263   1.939   7.519  1.00 96.93           O  
ATOM    859  N   LEU A 115     -13.647   4.721  10.325  1.00 96.91           N  
ATOM    860  CA  LEU A 115     -12.247   5.097  10.155  1.00 96.91           C  
ATOM    861  C   LEU A 115     -11.548   4.160   9.175  1.00 96.91           C  
ATOM    862  CB  LEU A 115     -11.520   5.080  11.502  1.00 96.91           C  
ATOM    863  O   LEU A 115     -10.663   4.585   8.429  1.00 96.91           O  
ATOM    864  CG  LEU A 115     -12.021   6.070  12.555  1.00 96.91           C  
ATOM    865  CD1 LEU A 115     -11.254   5.887  13.861  1.00 96.91           C  
ATOM    866  CD2 LEU A 115     -11.891   7.502  12.048  1.00 96.91           C  
ATOM    867  N   ILE A 116     -12.030   2.857   9.186  1.00 97.32           N  
ATOM    868  CA  ILE A 116     -11.423   1.889   8.280  1.00 97.32           C  
ATOM    869  C   ILE A 116     -11.791   2.231   6.838  1.00 97.32           C  
ATOM    870  CB  ILE A 116     -11.863   0.446   8.617  1.00 97.32           C  
ATOM    871  O   ILE A 116     -10.924   2.271   5.962  1.00 97.32           O  
ATOM    872  CG1 ILE A 116     -11.266   0.006   9.959  1.00 97.32           C  
ATOM    873  CG2 ILE A 116     -11.461  -0.517   7.496  1.00 97.32           C  
ATOM    874  CD1 ILE A 116     -11.754  -1.355  10.436  1.00 97.32           C  
ATOM    875  N   ALA A 117     -13.112   2.457   6.583  1.00 97.49           N  
ATOM    876  CA  ALA A 117     -13.553   2.847   5.246  1.00 97.49           C  
ATOM    877  C   ALA A 117     -12.868   4.135   4.797  1.00 97.49           C  
ATOM    878  CB  ALA A 117     -15.070   3.015   5.214  1.00 97.49           C  
ATOM    879  O   ALA A 117     -12.493   4.272   3.630  1.00 97.49           O  
ATOM    880  N   ALA A 118     -12.755   5.113   5.725  1.00 97.96           N  
ATOM    881  CA  ALA A 118     -12.065   6.368   5.439  1.00 97.96           C  
ATOM    882  C   ALA A 118     -10.622   6.116   5.012  1.00 97.96           C  
ATOM    883  CB  ALA A 118     -12.103   7.286   6.658  1.00 97.96           C  
ATOM    884  O   ALA A 118     -10.146   6.700   4.036  1.00 97.96           O  
ATOM    885  N   ALA A 119      -9.893   5.235   5.768  1.00 97.93           N  
ATOM    886  CA  ALA A 119      -8.505   4.900   5.462  1.00 97.93           C  
ATOM    887  C   ALA A 119      -8.390   4.237   4.092  1.00 97.93           C  
ATOM    888  CB  ALA A 119      -7.927   3.988   6.541  1.00 97.93           C  
ATOM    889  O   ALA A 119      -7.501   4.573   3.306  1.00 97.93           O  
ATOM    890  N   ILE A 120      -9.328   3.309   3.777  1.00 98.04           N  
ATOM    891  CA  ILE A 120      -9.312   2.586   2.510  1.00 98.04           C  
ATOM    892  C   ILE A 120      -9.582   3.554   1.360  1.00 98.04           C  
ATOM    893  CB  ILE A 120     -10.347   1.439   2.499  1.00 98.04           C  
ATOM    894  O   ILE A 120      -8.976   3.444   0.292  1.00 98.04           O  
ATOM    895  CG1 ILE A 120      -9.967   0.368   3.527  1.00 98.04           C  
ATOM    896  CG2 ILE A 120     -10.470   0.835   1.098  1.00 98.04           C  
ATOM    897  CD1 ILE A 120     -11.020  -0.717   3.709  1.00 98.04           C  
ATOM    898  N   ALA A 121     -10.547   4.513   1.533  1.00 98.02           N  
ATOM    899  CA  ALA A 121     -10.824   5.546   0.538  1.00 98.02           C  
ATOM    900  C   ALA A 121      -9.578   6.379   0.251  1.00 98.02           C  
ATOM    901  CB  ALA A 121     -11.964   6.446   1.009  1.00 98.02           C  
ATOM    902  O   ALA A 121      -9.324   6.752  -0.897  1.00 98.02           O  
ATOM    903  N   LEU A 122      -8.781   6.685   1.283  1.00 98.37           N  
ATOM    904  CA  LEU A 122      -7.542   7.438   1.115  1.00 98.37           C  
ATOM    905  C   LEU A 122      -6.521   6.632   0.319  1.00 98.37           C  
ATOM    906  CB  LEU A 122      -6.958   7.820   2.477  1.00 98.37           C  
ATOM    907  O   LEU A 122      -5.725   7.200  -0.433  1.00 98.37           O  
ATOM    908  CG  LEU A 122      -7.634   8.985   3.202  1.00 98.37           C  
ATOM    909  CD1 LEU A 122      -7.090   9.114   4.621  1.00 98.37           C  
ATOM    910  CD2 LEU A 122      -7.436  10.284   2.428  1.00 98.37           C  
ATOM    911  N   ILE A 123      -6.556   5.289   0.517  1.00 98.13           N  
ATOM    912  CA  ILE A 123      -5.710   4.424  -0.298  1.00 98.13           C  
ATOM    913  C   ILE A 123      -6.091   4.567  -1.770  1.00 98.13           C  
ATOM    914  CB  ILE A 123      -5.819   2.947   0.143  1.00 98.13           C  
ATOM    915  O   ILE A 123      -5.220   4.686  -2.635  1.00 98.13           O  
ATOM    916  CG1 ILE A 123      -5.179   2.753   1.522  1.00 98.13           C  
ATOM    917  CG2 ILE A 123      -5.175   2.024  -0.896  1.00 98.13           C  
ATOM    918  CD1 ILE A 123      -5.361   1.355   2.098  1.00 98.13           C  
ATOM    919  N   ALA A 124      -7.405   4.508  -2.008  1.00 98.00           N  
ATOM    920  CA  ALA A 124      -7.884   4.692  -3.376  1.00 98.00           C  
ATOM    921  C   ALA A 124      -7.411   6.024  -3.948  1.00 98.00           C  
ATOM    922  CB  ALA A 124      -9.408   4.607  -3.422  1.00 98.00           C  
ATOM    923  O   ALA A 124      -6.991   6.096  -5.106  1.00 98.00           O  
ATOM    924  N   ALA A 125      -7.535   7.139  -3.173  1.00 98.16           N  
ATOM    925  CA  ALA A 125      -7.065   8.463  -3.574  1.00 98.16           C  
ATOM    926  C   ALA A 125      -5.574   8.441  -3.898  1.00 98.16           C  
ATOM    927  CB  ALA A 125      -7.354   9.485  -2.478  1.00 98.16           C  
ATOM    928  O   ALA A 125      -5.144   8.998  -4.910  1.00 98.16           O  
ATOM    929  N   ALA A 126      -4.779   7.845  -3.001  1.00 97.90           N  
ATOM    930  CA  ALA A 126      -3.333   7.754  -3.186  1.00 97.90           C  
ATOM    931  C   ALA A 126      -2.991   6.991  -4.463  1.00 97.90           C  
ATOM    932  CB  ALA A 126      -2.683   7.083  -1.978  1.00 97.90           C  
ATOM    933  O   ALA A 126      -2.115   7.406  -5.225  1.00 97.90           O  
ATOM    934  N   ILE A 127      -3.683   5.851  -4.731  1.00 98.05           N  
ATOM    935  CA  ILE A 127      -3.453   5.048  -5.927  1.00 98.05           C  
ATOM    936  C   ILE A 127      -3.822   5.856  -7.170  1.00 98.05           C  
ATOM    937  CB  ILE A 127      -4.258   3.730  -5.886  1.00 98.05           C  
ATOM    938  O   ILE A 127      -3.143   5.772  -8.196  1.00 98.05           O  
ATOM    939  CG1 ILE A 127      -3.742   2.824  -4.762  1.00 98.05           C  
ATOM    940  CG2 ILE A 127      -4.194   3.015  -7.239  1.00 98.05           C  
ATOM    941  CD1 ILE A 127      -4.592   1.582  -4.529  1.00 98.05           C  
ATOM    942  N   ALA A 128      -4.934   6.616  -7.113  1.00 97.93           N  
ATOM    943  CA  ALA A 128      -5.334   7.500  -8.205  1.00 97.93           C  
ATOM    944  C   ALA A 128      -4.239   8.515  -8.518  1.00 97.93           C  
ATOM    945  CB  ALA A 128      -6.637   8.217  -7.858  1.00 97.93           C  
ATOM    946  O   ALA A 128      -3.975   8.813  -9.685  1.00 97.93           O  
ATOM    947  N   VAL A 129      -3.602   9.072  -7.475  1.00 98.44           N  
ATOM    948  CA  VAL A 129      -2.530  10.048  -7.642  1.00 98.44           C  
ATOM    949  C   VAL A 129      -1.319   9.380  -8.289  1.00 98.44           C  
ATOM    950  CB  VAL A 129      -2.130  10.688  -6.294  1.00 98.44           C  
ATOM    951  O   VAL A 129      -0.635   9.987  -9.116  1.00 98.44           O  
ATOM    952  CG1 VAL A 129      -0.954  11.645  -6.479  1.00 98.44           C  
ATOM    953  CG2 VAL A 129      -3.322  11.414  -5.674  1.00 98.44           C  
ATOM    954  N   ILE A 130      -1.063   8.082  -7.932  1.00 97.61           N  
ATOM    955  CA  ILE A 130      -0.014   7.316  -8.597  1.00 97.61           C  
ATOM    956  C   ILE A 130      -0.316   7.215 -10.090  1.00 97.61           C  
ATOM    957  CB  ILE A 130       0.130   5.905  -7.983  1.00 97.61           C  
ATOM    958  O   ILE A 130       0.572   7.407 -10.924  1.00 97.61           O  
ATOM    959  CG1 ILE A 130       0.714   5.996  -6.568  1.00 97.61           C  
ATOM    960  CG2 ILE A 130       0.997   5.013  -8.877  1.00 97.61           C  
ATOM    961  CD1 ILE A 130       0.764   4.664  -5.833  1.00 97.61           C  
ATOM    962  N   ALA A 131      -1.552   6.813 -10.364  1.00 97.54           N  
ATOM    963  CA  ALA A 131      -1.976   6.720 -11.759  1.00 97.54           C  
ATOM    964  C   ALA A 131      -1.744   8.038 -12.492  1.00 97.54           C  
ATOM    965  CB  ALA A 131      -3.447   6.320 -11.842  1.00 97.54           C  
ATOM    966  O   ALA A 131      -1.304   8.045 -13.644  1.00 97.54           O  
ATOM    967  N   LEU A 132      -2.102   9.173 -11.851  1.00 98.30           N  
ATOM    968  CA  LEU A 132      -1.889  10.509 -12.397  1.00 98.30           C  
ATOM    969  C   LEU A 132      -0.408  10.756 -12.666  1.00 98.30           C  
ATOM    970  CB  LEU A 132      -2.430  11.573 -11.438  1.00 98.30           C  
ATOM    971  O   LEU A 132      -0.044  11.283 -13.719  1.00 98.30           O  
ATOM    972  CG  LEU A 132      -2.262  13.028 -11.876  1.00 98.30           C  
ATOM    973  CD1 LEU A 132      -2.972  13.268 -13.204  1.00 98.30           C  
ATOM    974  CD2 LEU A 132      -2.790  13.974 -10.803  1.00 98.30           C  
ATOM    975  N   ALA A 133       0.473  10.403 -11.686  1.00 97.12           N  
ATOM    976  CA  ALA A 133       1.919  10.560 -11.818  1.00 97.12           C  
ATOM    977  C   ALA A 133       2.453   9.750 -12.996  1.00 97.12           C  
ATOM    978  CB  ALA A 133       2.619  10.141 -10.528  1.00 97.12           C  
ATOM    979  O   ALA A 133       3.269  10.244 -13.778  1.00 97.12           O  
ATOM    980  N   ILE A 134       2.034   8.504 -13.154  1.00 96.75           N  
ATOM    981  CA  ILE A 134       2.456   7.646 -14.256  1.00 96.75           C  
ATOM    982  C   ILE A 134       1.975   8.234 -15.581  1.00 96.75           C  
ATOM    983  CB  ILE A 134       1.926   6.205 -14.086  1.00 96.75           C  
ATOM    984  O   ILE A 134       2.710   8.229 -16.572  1.00 96.75           O  
ATOM    985  CG1 ILE A 134       2.565   5.543 -12.860  1.00 96.75           C  
ATOM    986  CG2 ILE A 134       2.185   5.381 -15.351  1.00 96.75           C  
ATOM    987  CD1 ILE A 134       1.982   4.178 -12.519  1.00 96.75           C  
ATOM    988  N   ALA A 135       0.727   8.642 -15.602  1.00 96.91           N  
ATOM    989  CA  ALA A 135       0.167   9.290 -16.785  1.00 96.91           C  
ATOM    990  C   ALA A 135       0.969  10.533 -17.161  1.00 96.91           C  
ATOM    991  CB  ALA A 135      -1.296   9.656 -16.548  1.00 96.91           C  
ATOM    992  O   ALA A 135       1.157  10.823 -18.344  1.00 96.91           O  
ATOM    993  N   ALA A 136       1.367  11.360 -16.164  1.00 96.63           N  
ATOM    994  CA  ALA A 136       2.208  12.533 -16.387  1.00 96.63           C  
ATOM    995  C   ALA A 136       3.523  12.147 -17.058  1.00 96.63           C  
ATOM    996  CB  ALA A 136       2.479  13.252 -15.067  1.00 96.63           C  
ATOM    997  O   ALA A 136       3.995  12.844 -17.959  1.00 96.63           O  
ATOM    998  N   ILE A 137       4.125  11.020 -16.661  1.00 95.57           N  
ATOM    999  CA  ILE A 137       5.358  10.519 -17.260  1.00 95.57           C  
ATOM   1000  C   ILE A 137       5.105  10.135 -18.716  1.00 95.57           C  
ATOM   1001  CB  ILE A 137       5.917   9.311 -16.476  1.00 95.57           C  
ATOM   1002  O   ILE A 137       5.875  10.507 -19.605  1.00 95.57           O  
ATOM   1003  CG1 ILE A 137       6.380   9.747 -15.082  1.00 95.57           C  
ATOM   1004  CG2 ILE A 137       7.060   8.647 -17.250  1.00 95.57           C  
ATOM   1005  CD1 ILE A 137       6.755   8.591 -14.164  1.00 95.57           C  
ATOM   1006  N   ALA A 138       4.061   9.409 -18.855  1.00 94.72           N  
ATOM   1007  CA  ALA A 138       3.702   8.936 -20.189  1.00 94.72           C  
ATOM   1008  C   ALA A 138       3.435  10.105 -21.133  1.00 94.72           C  
ATOM   1009  CB  ALA A 138       2.481   8.023 -20.119  1.00 94.72           C  
ATOM   1010  O   ALA A 138       3.784  10.050 -22.314  1.00 94.72           O  
ATOM   1011  N   ALA A 139       2.859  11.136 -20.653  1.00 95.92           N  
ATOM   1012  CA  ALA A 139       2.492  12.307 -21.446  1.00 95.92           C  
ATOM   1013  C   ALA A 139       3.678  13.255 -21.605  1.00 95.92           C  
ATOM   1014  CB  ALA A 139       1.314  13.035 -20.805  1.00 95.92           C  
ATOM   1015  O   ALA A 139       3.677  14.117 -22.486  1.00 95.92           O  
ATOM   1016  N   GLY A 140       4.725  13.042 -20.751  1.00 95.07           N  
ATOM   1017  CA  GLY A 140       5.809  14.010 -20.709  1.00 95.07           C  
ATOM   1018  C   GLY A 140       5.357  15.393 -20.279  1.00 95.07           C  
ATOM   1019  O   GLY A 140       5.814  16.399 -20.826  1.00 95.07           O  
ATOM   1020  N   ASP A 141       4.336  15.525 -19.435  1.00 96.22           N  
ATOM   1021  CA  ASP A 141       3.707  16.770 -19.004  1.00 96.22           C  
ATOM   1022  C   ASP A 141       4.130  17.135 -17.583  1.00 96.22           C  
ATOM   1023  CB  ASP A 141       2.183  16.659 -19.086  1.00 96.22           C  
ATOM   1024  O   ASP A 141       3.578  16.614 -16.611  1.00 96.22           O  
ATOM   1025  CG  ASP A 141       1.480  17.987 -18.874  1.00 96.22           C  
ATOM   1026  OD1 ASP A 141       2.022  18.858 -18.160  1.00 96.22           O  
ATOM   1027  OD2 ASP A 141       0.371  18.165 -19.424  1.00 96.22           O  
ATOM   1028  N   LYS A 142       5.048  18.104 -17.439  1.00 95.27           N  
ATOM   1029  CA  LYS A 142       5.599  18.519 -16.153  1.00 95.27           C  
ATOM   1030  C   LYS A 142       4.537  19.199 -15.293  1.00 95.27           C  
ATOM   1031  CB  LYS A 142       6.788  19.459 -16.356  1.00 95.27           C  
ATOM   1032  O   LYS A 142       4.601  19.150 -14.063  1.00 95.27           O  
ATOM   1033  CG  LYS A 142       8.029  18.776 -16.912  1.00 95.27           C  
ATOM   1034  CD  LYS A 142       9.215  19.731 -16.969  1.00 95.27           C  
ATOM   1035  CE  LYS A 142      10.457  19.048 -17.524  1.00 95.27           C  
ATOM   1036  NZ  LYS A 142      11.614  19.989 -17.612  1.00 95.27           N  
ATOM   1037  N   GLU A 143       3.523  19.934 -15.992  1.00 96.56           N  
ATOM   1038  CA  GLU A 143       2.424  20.551 -15.255  1.00 96.56           C  
ATOM   1039  C   GLU A 143       1.564  19.499 -14.563  1.00 96.56           C  
ATOM   1040  CB  GLU A 143       1.562  21.404 -16.190  1.00 96.56           C  
ATOM   1041  O   GLU A 143       1.128  19.696 -13.426  1.00 96.56           O  
ATOM   1042  CG  GLU A 143       2.254  22.666 -16.684  1.00 96.56           C  
ATOM   1043  CD  GLU A 143       2.579  23.648 -15.570  1.00 96.56           C  
ATOM   1044  OE1 GLU A 143       3.705  24.195 -15.552  1.00 96.56           O  
ATOM   1045  OE2 GLU A 143       1.701  23.872 -14.707  1.00 96.56           O  
ATOM   1046  N   LEU A 144       1.322  18.438 -15.288  1.00 96.78           N  
ATOM   1047  CA  LEU A 144       0.565  17.322 -14.731  1.00 96.78           C  
ATOM   1048  C   LEU A 144       1.315  16.684 -13.566  1.00 96.78           C  
ATOM   1049  CB  LEU A 144       0.286  16.272 -15.810  1.00 96.78           C  
ATOM   1050  O   LEU A 144       0.702  16.283 -12.574  1.00 96.78           O  
ATOM   1051  CG  LEU A 144      -0.817  16.609 -16.815  1.00 96.78           C  
ATOM   1052  CD1 LEU A 144      -0.931  15.510 -17.865  1.00 96.78           C  
ATOM   1053  CD2 LEU A 144      -2.148  16.813 -16.100  1.00 96.78           C  
ATOM   1054  N   ALA A 145       2.609  16.595 -13.643  1.00 96.76           N  
ATOM   1055  CA  ALA A 145       3.454  16.076 -12.570  1.00 96.76           C  
ATOM   1056  C   ALA A 145       3.358  16.952 -11.324  1.00 96.76           C  
ATOM   1057  CB  ALA A 145       4.904  15.977 -13.037  1.00 96.76           C  
ATOM   1058  O   ALA A 145       3.280  16.441 -10.204  1.00 96.76           O  
ATOM   1059  N   LYS A 146       3.432  18.331 -11.513  1.00 96.94           N  
ATOM   1060  CA  LYS A 146       3.293  19.265 -10.399  1.00 96.94           C  
ATOM   1061  C   LYS A 146       1.932  19.116  -9.724  1.00 96.94           C  
ATOM   1062  CB  LYS A 146       3.486  20.704 -10.878  1.00 96.94           C  
ATOM   1063  O   LYS A 146       1.828  19.200  -8.499  1.00 96.94           O  
ATOM   1064  CG  LYS A 146       4.920  21.043 -11.257  1.00 96.94           C  
ATOM   1065  CD  LYS A 146       5.049  22.489 -11.719  1.00 96.94           C  
ATOM   1066  CE  LYS A 146       6.470  22.811 -12.160  1.00 96.94           C  
ATOM   1067  NZ  LYS A 146       6.582  24.200 -12.698  1.00 96.94           N  
ATOM   1068  N   GLU A 147       0.917  19.014 -10.497  1.00 97.65           N  
ATOM   1069  CA  GLU A 147      -0.420  18.761  -9.970  1.00 97.65           C  
ATOM   1070  C   GLU A 147      -0.456  17.476  -9.149  1.00 97.65           C  
ATOM   1071  CB  GLU A 147      -1.442  18.688 -11.107  1.00 97.65           C  
ATOM   1072  O   GLU A 147      -1.057  17.436  -8.073  1.00 97.65           O  
ATOM   1073  CG  GLU A 147      -2.882  18.552 -10.633  1.00 97.65           C  
ATOM   1074  CD  GLU A 147      -3.887  18.506 -11.773  1.00 97.65           C  
ATOM   1075  OE1 GLU A 147      -5.084  18.246 -11.516  1.00 97.65           O  
ATOM   1076  OE2 GLU A 147      -3.474  18.730 -12.932  1.00 97.65           O  
ATOM   1077  N   ALA A 148       0.050  16.321  -9.715  1.00 97.71           N  
ATOM   1078  CA  ALA A 148       0.120  15.051  -8.997  1.00 97.71           C  
ATOM   1079  C   ALA A 148       0.817  15.220  -7.650  1.00 97.71           C  
ATOM   1080  CB  ALA A 148       0.843  14.003  -9.839  1.00 97.71           C  
ATOM   1081  O   ALA A 148       0.377  14.662  -6.642  1.00 97.71           O  
ATOM   1082  N   ALA A 149       1.946  15.975  -7.663  1.00 97.69           N  
ATOM   1083  CA  ALA A 149       2.683  16.254  -6.433  1.00 97.69           C  
ATOM   1084  C   ALA A 149       1.806  16.986  -5.422  1.00 97.69           C  
ATOM   1085  CB  ALA A 149       3.936  17.072  -6.737  1.00 97.69           C  
ATOM   1086  O   ALA A 149       1.817  16.662  -4.232  1.00 97.69           O  
ATOM   1087  N   LYS A 150       1.053  18.083  -5.886  1.00 98.09           N  
ATOM   1088  CA  LYS A 150       0.142  18.823  -5.017  1.00 98.09           C  
ATOM   1089  C   LYS A 150      -0.892  17.895  -4.387  1.00 98.09           C  
ATOM   1090  CB  LYS A 150      -0.559  19.936  -5.797  1.00 98.09           C  
ATOM   1091  O   LYS A 150      -1.121  17.943  -3.176  1.00 98.09           O  
ATOM   1092  CG  LYS A 150      -1.484  20.798  -4.950  1.00 98.09           C  
ATOM   1093  CD  LYS A 150      -2.189  21.855  -5.791  1.00 98.09           C  
ATOM   1094  CE  LYS A 150      -3.204  22.638  -4.970  1.00 98.09           C  
ATOM   1095  NZ  LYS A 150      -3.945  23.630  -5.805  1.00 98.09           N  
ATOM   1096  N   LEU A 151      -1.536  17.075  -5.188  1.00 98.01           N  
ATOM   1097  CA  LEU A 151      -2.558  16.147  -4.715  1.00 98.01           C  
ATOM   1098  C   LEU A 151      -1.962  15.129  -3.748  1.00 98.01           C  
ATOM   1099  CB  LEU A 151      -3.213  15.425  -5.896  1.00 98.01           C  
ATOM   1100  O   LEU A 151      -2.598  14.762  -2.757  1.00 98.01           O  
ATOM   1101  CG  LEU A 151      -4.102  16.277  -6.803  1.00 98.01           C  
ATOM   1102  CD1 LEU A 151      -4.610  15.447  -7.977  1.00 98.01           C  
ATOM   1103  CD2 LEU A 151      -5.266  16.864  -6.012  1.00 98.01           C  
ATOM   1104  N   ALA A 152      -0.764  14.585  -4.059  1.00 97.99           N  
ATOM   1105  CA  ALA A 152      -0.073  13.642  -3.184  1.00 97.99           C  
ATOM   1106  C   ALA A 152       0.133  14.234  -1.793  1.00 97.99           C  
ATOM   1107  CB  ALA A 152       1.268  13.237  -3.790  1.00 97.99           C  
ATOM   1108  O   ALA A 152      -0.067  13.553  -0.785  1.00 97.99           O  
ATOM   1109  N   LYS A 153       0.510  15.498  -1.733  1.00 98.22           N  
ATOM   1110  CA  LYS A 153       0.704  16.178  -0.456  1.00 98.22           C  
ATOM   1111  C   LYS A 153      -0.610  16.291   0.312  1.00 98.22           C  
ATOM   1112  CB  LYS A 153       1.305  17.567  -0.673  1.00 98.22           C  
ATOM   1113  O   LYS A 153      -0.637  16.128   1.534  1.00 98.22           O  
ATOM   1114  CG  LYS A 153       2.766  17.550  -1.097  1.00 98.22           C  
ATOM   1115  CD  LYS A 153       3.310  18.961  -1.284  1.00 98.22           C  
ATOM   1116  CE  LYS A 153       4.754  18.944  -1.768  1.00 98.22           C  
ATOM   1117  NZ  LYS A 153       5.264  20.322  -2.037  1.00 98.22           N  
ATOM   1118  N   GLU A 154      -1.709  16.654  -0.384  1.00 98.18           N  
ATOM   1119  CA  GLU A 154      -3.030  16.753   0.230  1.00 98.18           C  
ATOM   1120  C   GLU A 154      -3.467  15.415   0.820  1.00 98.18           C  
ATOM   1121  CB  GLU A 154      -4.062  17.241  -0.789  1.00 98.18           C  
ATOM   1122  O   GLU A 154      -3.998  15.364   1.931  1.00 98.18           O  
ATOM   1123  CG  GLU A 154      -3.880  18.694  -1.202  1.00 98.18           C  
ATOM   1124  CD  GLU A 154      -4.882  19.151  -2.250  1.00 98.18           C  
ATOM   1125  OE1 GLU A 154      -4.880  20.350  -2.611  1.00 98.18           O  
ATOM   1126  OE2 GLU A 154      -5.677  18.303  -2.714  1.00 98.18           O  
ATOM   1127  N   VAL A 155      -3.318  14.346   0.055  1.00 98.33           N  
ATOM   1128  CA  VAL A 155      -3.683  13.013   0.522  1.00 98.33           C  
ATOM   1129  C   VAL A 155      -2.864  12.656   1.760  1.00 98.33           C  
ATOM   1130  CB  VAL A 155      -3.474  11.949  -0.579  1.00 98.33           C  
ATOM   1131  O   VAL A 155      -3.396  12.101   2.725  1.00 98.33           O  
ATOM   1132  CG1 VAL A 155      -3.711  10.545  -0.025  1.00 98.33           C  
ATOM   1133  CG2 VAL A 155      -4.397  12.221  -1.766  1.00 98.33           C  
ATOM   1134  N   TYR A 156      -1.535  12.947   1.702  1.00 98.32           N  
ATOM   1135  CA  TYR A 156      -0.667  12.689   2.846  1.00 98.32           C  
ATOM   1136  C   TYR A 156      -1.194  13.382   4.096  1.00 98.32           C  
ATOM   1137  CB  TYR A 156       0.762  13.155   2.553  1.00 98.32           C  
ATOM   1138  O   TYR A 156      -1.272  12.772   5.165  1.00 98.32           O  
ATOM   1139  CG  TYR A 156       1.681  13.084   3.748  1.00 98.32           C  
ATOM   1140  CD1 TYR A 156       1.972  14.223   4.496  1.00 98.32           C  
ATOM   1141  CD2 TYR A 156       2.259  11.879   4.132  1.00 98.32           C  
ATOM   1142  CE1 TYR A 156       2.820  14.162   5.597  1.00 98.32           C  
ATOM   1143  CE2 TYR A 156       3.108  11.807   5.232  1.00 98.32           C  
ATOM   1144  OH  TYR A 156       4.221  12.886   7.047  1.00 98.32           O  
ATOM   1145  CZ  TYR A 156       3.382  12.952   5.957  1.00 98.32           C  
ATOM   1146  N   LYS A 157      -1.473  14.706   3.991  1.00 98.28           N  
ATOM   1147  CA  LYS A 157      -1.997  15.472   5.118  1.00 98.28           C  
ATOM   1148  C   LYS A 157      -3.263  14.830   5.679  1.00 98.28           C  
ATOM   1149  CB  LYS A 157      -2.284  16.915   4.699  1.00 98.28           C  
ATOM   1150  O   LYS A 157      -3.404  14.683   6.895  1.00 98.28           O  
ATOM   1151  CG  LYS A 157      -2.736  17.813   5.842  1.00 98.28           C  
ATOM   1152  CD  LYS A 157      -3.025  19.229   5.359  1.00 98.28           C  
ATOM   1153  CE  LYS A 157      -3.571  20.102   6.480  1.00 98.28           C  
ATOM   1154  NZ  LYS A 157      -3.877  21.485   6.006  1.00 98.28           N  
ATOM   1155  N   GLU A 158      -4.162  14.478   4.785  1.00 97.87           N  
ATOM   1156  CA  GLU A 158      -5.410  13.844   5.200  1.00 97.87           C  
ATOM   1157  C   GLU A 158      -5.151  12.489   5.852  1.00 97.87           C  
ATOM   1158  CB  GLU A 158      -6.354  13.680   4.006  1.00 97.87           C  
ATOM   1159  O   GLU A 158      -5.789  12.141   6.848  1.00 97.87           O  
ATOM   1160  CG  GLU A 158      -6.927  14.992   3.491  1.00 97.87           C  
ATOM   1161  CD  GLU A 158      -7.909  14.809   2.345  1.00 97.87           C  
ATOM   1162  OE1 GLU A 158      -8.746  15.711   2.112  1.00 97.87           O  
ATOM   1163  OE2 GLU A 158      -7.842  13.755   1.674  1.00 97.87           O  
ATOM   1164  N   ALA A 159      -4.285  11.651   5.284  1.00 97.96           N  
ATOM   1165  CA  ALA A 159      -3.924  10.354   5.848  1.00 97.96           C  
ATOM   1166  C   ALA A 159      -3.309  10.511   7.235  1.00 97.96           C  
ATOM   1167  CB  ALA A 159      -2.958   9.620   4.921  1.00 97.96           C  
ATOM   1168  O   ALA A 159      -3.605   9.733   8.145  1.00 97.96           O  
ATOM   1169  N   GLU A 160      -2.487  11.554   7.399  1.00 97.84           N  
ATOM   1170  CA  GLU A 160      -1.868  11.837   8.690  1.00 97.84           C  
ATOM   1171  C   GLU A 160      -2.916  12.209   9.735  1.00 97.84           C  
ATOM   1172  CB  GLU A 160      -0.836  12.960   8.556  1.00 97.84           C  
ATOM   1173  O   GLU A 160      -2.843  11.761  10.881  1.00 97.84           O  
ATOM   1174  CG  GLU A 160      -0.005  13.184   9.812  1.00 97.84           C  
ATOM   1175  CD  GLU A 160       1.025  14.292   9.659  1.00 97.84           C  
ATOM   1176  OE1 GLU A 160       1.866  14.468  10.570  1.00 97.84           O  
ATOM   1177  OE2 GLU A 160       0.990  14.990   8.622  1.00 97.84           O  
ATOM   1178  N   GLU A 161      -3.803  13.076   9.367  1.00 97.92           N  
ATOM   1179  CA  GLU A 161      -4.884  13.469  10.266  1.00 97.92           C  
ATOM   1180  C   GLU A 161      -5.710  12.261  10.697  1.00 97.92           C  
ATOM   1181  CB  GLU A 161      -5.786  14.511   9.599  1.00 97.92           C  
ATOM   1182  O   GLU A 161      -6.051  12.123  11.874  1.00 97.92           O  
ATOM   1183  CG  GLU A 161      -5.149  15.888   9.477  1.00 97.92           C  
ATOM   1184  CD  GLU A 161      -6.014  16.884   8.721  1.00 97.92           C  
ATOM   1185  OE1 GLU A 161      -5.577  18.041   8.526  1.00 97.92           O  
ATOM   1186  OE2 GLU A 161      -7.138  16.505   8.322  1.00 97.92           O  
ATOM   1187  N   LEU A 162      -6.098  11.407   9.741  1.00 98.02           N  
ATOM   1188  CA  LEU A 162      -6.862  10.201  10.039  1.00 98.02           C  
ATOM   1189  C   LEU A 162      -6.086   9.284  10.979  1.00 98.02           C  
ATOM   1190  CB  LEU A 162      -7.208   9.453   8.748  1.00 98.02           C  
ATOM   1191  O   LEU A 162      -6.664   8.695  11.895  1.00 98.02           O  
ATOM   1192  CG  LEU A 162      -8.110   8.227   8.896  1.00 98.02           C  
ATOM   1193  CD1 LEU A 162      -9.477   8.637   9.434  1.00 98.02           C  
ATOM   1194  CD2 LEU A 162      -8.250   7.502   7.562  1.00 98.02           C  
ATOM   1195  N   TYR A 163      -4.785   9.087  10.704  1.00 97.46           N  
ATOM   1196  CA  TYR A 163      -3.902   8.310  11.567  1.00 97.46           C  
ATOM   1197  C   TYR A 163      -3.962   8.815  13.004  1.00 97.46           C  
ATOM   1198  CB  TYR A 163      -2.461   8.367  11.054  1.00 97.46           C  
ATOM   1199  O   TYR A 163      -4.128   8.028  13.939  1.00 97.46           O  
ATOM   1200  CG  TYR A 163      -1.425   8.128  12.125  1.00 97.46           C  
ATOM   1201  CD1 TYR A 163      -0.635   9.172  12.603  1.00 97.46           C  
ATOM   1202  CD2 TYR A 163      -1.232   6.859  12.661  1.00 97.46           C  
ATOM   1203  CE1 TYR A 163       0.323   8.956  13.588  1.00 97.46           C  
ATOM   1204  CE2 TYR A 163      -0.278   6.632  13.647  1.00 97.46           C  
ATOM   1205  OH  TYR A 163       1.439   7.466  15.080  1.00 97.46           O  
ATOM   1206  CZ  TYR A 163       0.493   7.685  14.104  1.00 97.46           C  
ATOM   1207  N   ARG A 164      -3.782  10.065  13.191  1.00 97.66           N  
ATOM   1208  CA  ARG A 164      -3.802  10.646  14.529  1.00 97.66           C  
ATOM   1209  C   ARG A 164      -5.147  10.412  15.208  1.00 97.66           C  
ATOM   1210  CB  ARG A 164      -3.500  12.145  14.469  1.00 97.66           C  
ATOM   1211  O   ARG A 164      -5.200  10.087  16.396  1.00 97.66           O  
ATOM   1212  CG  ARG A 164      -2.071  12.470  14.062  1.00 97.66           C  
ATOM   1213  CD  ARG A 164      -1.819  13.971  14.037  1.00 97.66           C  
ATOM   1214  NE  ARG A 164      -0.478  14.284  13.551  1.00 97.66           N  
ATOM   1215  NH1 ARG A 164      -0.755  16.576  13.646  1.00 97.66           N  
ATOM   1216  NH2 ARG A 164       1.232  15.685  12.930  1.00 97.66           N  
ATOM   1217  CZ  ARG A 164      -0.003  15.514  13.377  1.00 97.66           C  
ATOM   1218  N   GLU A 165      -6.156  10.664  14.467  1.00 97.26           N  
ATOM   1219  CA  GLU A 165      -7.506  10.424  14.968  1.00 97.26           C  
ATOM   1220  C   GLU A 165      -7.700   8.961  15.354  1.00 97.26           C  
ATOM   1221  CB  GLU A 165      -8.548  10.836  13.924  1.00 97.26           C  
ATOM   1222  O   GLU A 165      -8.244   8.661  16.419  1.00 97.26           O  
ATOM   1223  CG  GLU A 165      -9.985  10.712  14.408  1.00 97.26           C  
ATOM   1224  CD  GLU A 165     -11.006  11.178  13.382  1.00 97.26           C  
ATOM   1225  OE1 GLU A 165     -12.222  10.975  13.600  1.00 97.26           O  
ATOM   1226  OE2 GLU A 165     -10.586  11.749  12.351  1.00 97.26           O  
ATOM   1227  N   ALA A 166      -7.392   8.002  14.467  1.00 97.40           N  
ATOM   1228  CA  ALA A 166      -7.529   6.569  14.714  1.00 97.40           C  
ATOM   1229  C   ALA A 166      -6.730   6.146  15.944  1.00 97.40           C  
ATOM   1230  CB  ALA A 166      -7.079   5.773  13.492  1.00 97.40           C  
ATOM   1231  O   ALA A 166      -7.198   5.336  16.747  1.00 97.40           O  
ATOM   1232  N   ARG A 167      -5.583   6.730  16.058  1.00 95.92           N  
ATOM   1233  CA  ARG A 167      -4.730   6.418  17.201  1.00 95.92           C  
ATOM   1234  C   ARG A 167      -5.359   6.906  18.502  1.00 95.92           C  
ATOM   1235  CB  ARG A 167      -3.344   7.041  17.023  1.00 95.92           C  
ATOM   1236  O   ARG A 167      -5.333   6.201  19.513  1.00 95.92           O  
ATOM   1237  CG  ARG A 167      -2.285   6.459  17.946  1.00 95.92           C  
ATOM   1238  CD  ARG A 167      -0.906   7.036  17.657  1.00 95.92           C  
ATOM   1239  NE  ARG A 167       0.072   6.626  18.661  1.00 95.92           N  
ATOM   1240  NH1 ARG A 167       1.224   8.628  18.658  1.00 95.92           N  
ATOM   1241  NH2 ARG A 167       1.894   6.917  20.027  1.00 95.92           N  
ATOM   1242  CZ  ARG A 167       1.061   7.391  19.113  1.00 95.92           C  
ATOM   1243  N   LYS A 168      -5.842   8.123  18.515  1.00 96.56           N  
ATOM   1244  CA  LYS A 168      -6.509   8.684  19.686  1.00 96.56           C  
ATOM   1245  C   LYS A 168      -7.682   7.811  20.121  1.00 96.56           C  
ATOM   1246  CB  LYS A 168      -6.993  10.106  19.399  1.00 96.56           C  
ATOM   1247  O   LYS A 168      -7.910   7.618  21.318  1.00 96.56           O  
ATOM   1248  CG  LYS A 168      -7.517  10.841  20.624  1.00 96.56           C  
ATOM   1249  CD  LYS A 168      -7.934  12.266  20.284  1.00 96.56           C  
ATOM   1250  CE  LYS A 168      -8.528  12.979  21.492  1.00 96.56           C  
ATOM   1251  NZ  LYS A 168      -8.936  14.378  21.165  1.00 96.56           N  
ATOM   1252  N   LYS A 169      -8.329   7.152  19.214  1.00 95.80           N  
ATOM   1253  CA  LYS A 169      -9.507   6.332  19.483  1.00 95.80           C  
ATOM   1254  C   LYS A 169      -9.116   4.886  19.774  1.00 95.80           C  
ATOM   1255  CB  LYS A 169     -10.478   6.384  18.302  1.00 95.80           C  
ATOM   1256  O   LYS A 169      -9.966   4.067  20.129  1.00 95.80           O  
ATOM   1257  CG  LYS A 169     -11.202   7.714  18.156  1.00 95.80           C  
ATOM   1258  CD  LYS A 169     -12.243   7.664  17.044  1.00 95.80           C  
ATOM   1259  CE  LYS A 169     -12.998   8.981  16.924  1.00 95.80           C  
ATOM   1260  NZ  LYS A 169     -13.993   8.950  15.811  1.00 95.80           N  
ATOM   1261  N   GLY A 170      -7.814   4.588  19.636  1.00 95.37           N  
ATOM   1262  CA  GLY A 170      -7.314   3.265  19.972  1.00 95.37           C  
ATOM   1263  C   GLY A 170      -7.516   2.250  18.863  1.00 95.37           C  
ATOM   1264  O   GLY A 170      -7.433   1.043  19.096  1.00 95.37           O  
ATOM   1265  N   ASP A 171      -7.985   2.645  17.606  1.00 97.01           N  
ATOM   1266  CA  ASP A 171      -8.147   1.766  16.452  1.00 97.01           C  
ATOM   1267  C   ASP A 171      -6.823   1.576  15.716  1.00 97.01           C  
ATOM   1268  CB  ASP A 171      -9.204   2.325  15.497  1.00 97.01           C  
ATOM   1269  O   ASP A 171      -6.518   2.312  14.776  1.00 97.01           O  
ATOM   1270  CG  ASP A 171      -9.645   1.320  14.447  1.00 97.01           C  
ATOM   1271  OD1 ASP A 171      -8.883   0.374  14.150  1.00 97.01           O  
ATOM   1272  OD2 ASP A 171     -10.762   1.477  13.909  1.00 97.01           O  
ATOM   1273  N   LEU A 172      -5.955   0.623  16.151  1.00 96.92           N  
ATOM   1274  CA  LEU A 172      -4.595   0.437  15.658  1.00 96.92           C  
ATOM   1275  C   LEU A 172      -4.602  -0.066  14.219  1.00 96.92           C  
ATOM   1276  CB  LEU A 172      -3.831  -0.545  16.550  1.00 96.92           C  
ATOM   1277  O   LEU A 172      -3.684   0.228  13.449  1.00 96.92           O  
ATOM   1278  CG  LEU A 172      -3.572  -0.094  17.989  1.00 96.92           C  
ATOM   1279  CD1 LEU A 172      -2.923  -1.219  18.788  1.00 96.92           C  
ATOM   1280  CD2 LEU A 172      -2.698   1.156  18.008  1.00 96.92           C  
ATOM   1281  N   ILE A 173      -5.701  -0.824  13.901  1.00 97.50           N  
ATOM   1282  CA  ILE A 173      -5.803  -1.318  12.532  1.00 97.50           C  
ATOM   1283  C   ILE A 173      -6.040  -0.150  11.578  1.00 97.50           C  
ATOM   1284  CB  ILE A 173      -6.934  -2.363  12.392  1.00 97.50           C  
ATOM   1285  O   ILE A 173      -5.359  -0.027  10.557  1.00 97.50           O  
ATOM   1286  CG1 ILE A 173      -6.564  -3.652  13.134  1.00 97.50           C  
ATOM   1287  CG2 ILE A 173      -7.227  -2.645  10.915  1.00 97.50           C  
ATOM   1288  CD1 ILE A 173      -7.672  -4.697  13.148  1.00 97.50           C  
ATOM   1289  N   ALA A 174      -7.034   0.711  11.898  1.00 97.51           N  
ATOM   1290  CA  ALA A 174      -7.303   1.891  11.081  1.00 97.51           C  
ATOM   1291  C   ALA A 174      -6.076   2.794  11.001  1.00 97.51           C  
ATOM   1292  CB  ALA A 174      -8.494   2.666  11.640  1.00 97.51           C  
ATOM   1293  O   ALA A 174      -5.781   3.360   9.946  1.00 97.51           O  
ATOM   1294  N   ALA A 175      -5.386   2.980  12.128  1.00 97.96           N  
ATOM   1295  CA  ALA A 175      -4.154   3.764  12.161  1.00 97.96           C  
ATOM   1296  C   ALA A 175      -3.120   3.200  11.191  1.00 97.96           C  
ATOM   1297  CB  ALA A 175      -3.585   3.802  13.577  1.00 97.96           C  
ATOM   1298  O   ALA A 175      -2.498   3.948  10.433  1.00 97.96           O  
ATOM   1299  N   ALA A 176      -2.895   1.863  11.254  1.00 97.96           N  
ATOM   1300  CA  ALA A 176      -1.932   1.199  10.379  1.00 97.96           C  
ATOM   1301  C   ALA A 176      -2.311   1.374   8.912  1.00 97.96           C  
ATOM   1302  CB  ALA A 176      -1.832  -0.284  10.726  1.00 97.96           C  
ATOM   1303  O   ALA A 176      -1.455   1.665   8.073  1.00 97.96           O  
ATOM   1304  N   ILE A 177      -3.633   1.238   8.578  1.00 98.14           N  
ATOM   1305  CA  ILE A 177      -4.110   1.357   7.204  1.00 98.14           C  
ATOM   1306  C   ILE A 177      -3.926   2.792   6.716  1.00 98.14           C  
ATOM   1307  CB  ILE A 177      -5.591   0.935   7.081  1.00 98.14           C  
ATOM   1308  O   ILE A 177      -3.560   3.019   5.561  1.00 98.14           O  
ATOM   1309  CG1 ILE A 177      -5.747  -0.561   7.382  1.00 98.14           C  
ATOM   1310  CG2 ILE A 177      -6.135   1.273   5.691  1.00 98.14           C  
ATOM   1311  CD1 ILE A 177      -7.193  -1.030   7.454  1.00 98.14           C  
ATOM   1312  N   ALA A 178      -4.225   3.811   7.591  1.00 97.98           N  
ATOM   1313  CA  ALA A 178      -4.001   5.217   7.261  1.00 97.98           C  
ATOM   1314  C   ALA A 178      -2.533   5.477   6.936  1.00 97.98           C  
ATOM   1315  CB  ALA A 178      -4.455   6.112   8.412  1.00 97.98           C  
ATOM   1316  O   ALA A 178      -2.219   6.248   6.027  1.00 97.98           O  
ATOM   1317  N   LEU A 179      -1.616   4.831   7.671  1.00 98.43           N  
ATOM   1318  CA  LEU A 179      -0.187   4.980   7.418  1.00 98.43           C  
ATOM   1319  C   LEU A 179       0.194   4.366   6.075  1.00 98.43           C  
ATOM   1320  CB  LEU A 179       0.626   4.328   8.539  1.00 98.43           C  
ATOM   1321  O   LEU A 179       1.111   4.846   5.406  1.00 98.43           O  
ATOM   1322  CG  LEU A 179       0.677   5.084   9.868  1.00 98.43           C  
ATOM   1323  CD1 LEU A 179       1.281   4.204  10.956  1.00 98.43           C  
ATOM   1324  CD2 LEU A 179       1.471   6.377   9.716  1.00 98.43           C  
ATOM   1325  N   ILE A 180      -0.523   3.272   5.723  1.00 98.25           N  
ATOM   1326  CA  ILE A 180      -0.326   2.707   4.393  1.00 98.25           C  
ATOM   1327  C   ILE A 180      -0.680   3.747   3.332  1.00 98.25           C  
ATOM   1328  CB  ILE A 180      -1.170   1.428   4.192  1.00 98.25           C  
ATOM   1329  O   ILE A 180       0.067   3.939   2.370  1.00 98.25           O  
ATOM   1330  CG1 ILE A 180      -0.641   0.294   5.078  1.00 98.25           C  
ATOM   1331  CG2 ILE A 180      -1.179   1.013   2.718  1.00 98.25           C  
ATOM   1332  CD1 ILE A 180      -1.496  -0.965   5.048  1.00 98.25           C  
ATOM   1333  N   ALA A 181      -1.845   4.391   3.525  1.00 97.94           N  
ATOM   1334  CA  ALA A 181      -2.262   5.444   2.602  1.00 97.94           C  
ATOM   1335  C   ALA A 181      -1.216   6.552   2.526  1.00 97.94           C  
ATOM   1336  CB  ALA A 181      -3.612   6.019   3.026  1.00 97.94           C  
ATOM   1337  O   ALA A 181      -0.904   7.046   1.440  1.00 97.94           O  
ATOM   1338  N   ALA A 182      -0.695   6.984   3.695  1.00 98.14           N  
ATOM   1339  CA  ALA A 182       0.354   7.999   3.760  1.00 98.14           C  
ATOM   1340  C   ALA A 182       1.592   7.558   2.985  1.00 98.14           C  
ATOM   1341  CB  ALA A 182       0.717   8.295   5.213  1.00 98.14           C  
ATOM   1342  O   ALA A 182       2.169   8.342   2.228  1.00 98.14           O  
ATOM   1343  N   ALA A 183       2.053   6.334   3.240  1.00 97.97           N  
ATOM   1344  CA  ALA A 183       3.227   5.789   2.564  1.00 97.97           C  
ATOM   1345  C   ALA A 183       3.027   5.762   1.051  1.00 97.97           C  
ATOM   1346  CB  ALA A 183       3.535   4.386   3.081  1.00 97.97           C  
ATOM   1347  O   ALA A 183       3.929   6.124   0.293  1.00 97.97           O  
ATOM   1348  N   ILE A 184       1.819   5.330   0.559  1.00 98.14           N  
ATOM   1349  CA  ILE A 184       1.510   5.272  -0.866  1.00 98.14           C  
ATOM   1350  C   ILE A 184       1.508   6.683  -1.451  1.00 98.14           C  
ATOM   1351  CB  ILE A 184       0.150   4.585  -1.122  1.00 98.14           C  
ATOM   1352  O   ILE A 184       1.966   6.895  -2.577  1.00 98.14           O  
ATOM   1353  CG1 ILE A 184       0.216   3.106  -0.722  1.00 98.14           C  
ATOM   1354  CG2 ILE A 184      -0.265   4.738  -2.588  1.00 98.14           C  
ATOM   1355  CD1 ILE A 184      -1.129   2.393  -0.763  1.00 98.14           C  
ATOM   1356  N   ALA A 185       0.942   7.677  -0.708  1.00 97.92           N  
ATOM   1357  CA  ALA A 185       0.965   9.076  -1.125  1.00 97.92           C  
ATOM   1358  C   ALA A 185       2.397   9.570  -1.312  1.00 97.92           C  
ATOM   1359  CB  ALA A 185       0.233   9.947  -0.107  1.00 97.92           C  
ATOM   1360  O   ALA A 185       2.686  10.313  -2.252  1.00 97.92           O  
ATOM   1361  N   VAL A 186       3.301   9.165  -0.397  1.00 98.47           N  
ATOM   1362  CA  VAL A 186       4.706   9.552  -0.476  1.00 98.47           C  
ATOM   1363  C   VAL A 186       5.344   8.930  -1.716  1.00 98.47           C  
ATOM   1364  CB  VAL A 186       5.482   9.132   0.792  1.00 98.47           C  
ATOM   1365  O   VAL A 186       6.174   9.560  -2.377  1.00 98.47           O  
ATOM   1366  CG1 VAL A 186       6.967   9.462   0.650  1.00 98.47           C  
ATOM   1367  CG2 VAL A 186       4.895   9.813   2.027  1.00 98.47           C  
ATOM   1368  N   ILE A 187       4.940   7.654  -2.050  1.00 97.79           N  
ATOM   1369  CA  ILE A 187       5.390   7.028  -3.288  1.00 97.79           C  
ATOM   1370  C   ILE A 187       4.966   7.882  -4.481  1.00 97.79           C  
ATOM   1371  CB  ILE A 187       4.834   5.594  -3.431  1.00 97.79           C  
ATOM   1372  O   ILE A 187       5.761   8.125  -5.392  1.00 97.79           O  
ATOM   1373  CG1 ILE A 187       5.470   4.668  -2.387  1.00 97.79           C  
ATOM   1374  CG2 ILE A 187       5.068   5.063  -4.849  1.00 97.79           C  
ATOM   1375  CD1 ILE A 187       4.873   3.268  -2.356  1.00 97.79           C  
ATOM   1376  N   ALA A 188       3.699   8.265  -4.472  1.00 97.52           N  
ATOM   1377  CA  ALA A 188       3.173   9.113  -5.539  1.00 97.52           C  
ATOM   1378  C   ALA A 188       3.981  10.401  -5.665  1.00 97.52           C  
ATOM   1379  CB  ALA A 188       1.702   9.434  -5.286  1.00 97.52           C  
ATOM   1380  O   ALA A 188       4.271  10.853  -6.775  1.00 97.52           O  
ATOM   1381  N   LEU A 189       4.306  11.038  -4.498  1.00 98.21           N  
ATOM   1382  CA  LEU A 189       5.124  12.245  -4.454  1.00 98.21           C  
ATOM   1383  C   LEU A 189       6.496  11.996  -5.073  1.00 98.21           C  
ATOM   1384  CB  LEU A 189       5.283  12.732  -3.012  1.00 98.21           C  
ATOM   1385  O   LEU A 189       6.990  12.816  -5.849  1.00 98.21           O  
ATOM   1386  CG  LEU A 189       6.083  14.021  -2.816  1.00 98.21           C  
ATOM   1387  CD1 LEU A 189       5.413  15.177  -3.552  1.00 98.21           C  
ATOM   1388  CD2 LEU A 189       6.230  14.339  -1.331  1.00 98.21           C  
ATOM   1389  N   ALA A 190       7.153  10.835  -4.696  1.00 97.32           N  
ATOM   1390  CA  ALA A 190       8.459  10.452  -5.228  1.00 97.32           C  
ATOM   1391  C   ALA A 190       8.402  10.273  -6.743  1.00 97.32           C  
ATOM   1392  CB  ALA A 190       8.950   9.169  -4.562  1.00 97.32           C  
ATOM   1393  O   ALA A 190       9.287  10.741  -7.463  1.00 97.32           O  
ATOM   1394  N   ILE A 191       7.392   9.604  -7.282  1.00 97.07           N  
ATOM   1395  CA  ILE A 191       7.230   9.383  -8.715  1.00 97.07           C  
ATOM   1396  C   ILE A 191       6.996  10.718  -9.419  1.00 97.07           C  
ATOM   1397  CB  ILE A 191       6.066   8.411  -9.008  1.00 97.07           C  
ATOM   1398  O   ILE A 191       7.528  10.954 -10.507  1.00 97.07           O  
ATOM   1399  CG1 ILE A 191       6.388   7.013  -8.467  1.00 97.07           C  
ATOM   1400  CG2 ILE A 191       5.769   8.361 -10.510  1.00 97.07           C  
ATOM   1401  CD1 ILE A 191       5.231   6.029  -8.566  1.00 97.07           C  
ATOM   1402  N   ALA A 192       6.124  11.541  -8.848  1.00 96.61           N  
ATOM   1403  CA  ALA A 192       5.880  12.879  -9.379  1.00 96.61           C  
ATOM   1404  C   ALA A 192       7.172  13.688  -9.443  1.00 96.61           C  
ATOM   1405  CB  ALA A 192       4.841  13.607  -8.529  1.00 96.61           C  
ATOM   1406  O   ALA A 192       7.384  14.458 -10.384  1.00 96.61           O  
ATOM   1407  N   ALA A 193       8.016  13.601  -8.376  1.00 96.63           N  
ATOM   1408  CA  ALA A 193       9.321  14.257  -8.355  1.00 96.63           C  
ATOM   1409  C   ALA A 193      10.183  13.800  -9.528  1.00 96.63           C  
ATOM   1410  CB  ALA A 193      10.034  13.979  -7.034  1.00 96.63           C  
ATOM   1411  O   ALA A 193      10.886  14.607 -10.142  1.00 96.63           O  
ATOM   1412  N   ILE A 194      10.135  12.523  -9.865  1.00 95.70           N  
ATOM   1413  CA  ILE A 194      10.874  11.972 -10.995  1.00 95.70           C  
ATOM   1414  C   ILE A 194      10.359  12.584 -12.296  1.00 95.70           C  
ATOM   1415  CB  ILE A 194      10.763  10.432 -11.047  1.00 95.70           C  
ATOM   1416  O   ILE A 194      11.146  13.027 -13.136  1.00 95.70           O  
ATOM   1417  CG1 ILE A 194      11.475   9.804  -9.843  1.00 95.70           C  
ATOM   1418  CG2 ILE A 194      11.333   9.893 -12.362  1.00 95.70           C  
ATOM   1419  CD1 ILE A 194      11.244   8.306  -9.699  1.00 95.70           C  
ATOM   1420  N   ALA A 195       9.088  12.555 -12.390  1.00 94.93           N  
ATOM   1421  CA  ALA A 195       8.442  13.070 -13.594  1.00 94.93           C  
ATOM   1422  C   ALA A 195       8.744  14.554 -13.787  1.00 94.93           C  
ATOM   1423  CB  ALA A 195       6.934  12.842 -13.528  1.00 94.93           C  
ATOM   1424  O   ALA A 195       8.909  15.018 -14.917  1.00 94.93           O  
ATOM   1425  N   ALA A 196       8.846  15.265 -12.743  1.00 95.51           N  
ATOM   1426  CA  ALA A 196       9.085  16.705 -12.777  1.00 95.51           C  
ATOM   1427  C   ALA A 196      10.577  17.012 -12.858  1.00 95.51           C  
ATOM   1428  CB  ALA A 196       8.473  17.375 -11.549  1.00 95.51           C  
ATOM   1429  O   ALA A 196      10.970  18.135 -13.181  1.00 95.51           O  
ATOM   1430  N   GLY A 197      11.424  15.990 -12.592  1.00 94.98           N  
ATOM   1431  CA  GLY A 197      12.852  16.232 -12.469  1.00 94.98           C  
ATOM   1432  C   GLY A 197      13.206  17.141 -11.307  1.00 94.98           C  
ATOM   1433  O   GLY A 197      14.087  17.994 -11.424  1.00 94.98           O  
ATOM   1434  N   ASP A 198      12.426  17.161 -10.217  1.00 96.36           N  
ATOM   1435  CA  ASP A 198      12.561  18.036  -9.056  1.00 96.36           C  
ATOM   1436  C   ASP A 198      13.252  17.313  -7.902  1.00 96.36           C  
ATOM   1437  CB  ASP A 198      11.192  18.551  -8.610  1.00 96.36           C  
ATOM   1438  O   ASP A 198      12.599  16.629  -7.112  1.00 96.36           O  
ATOM   1439  CG  ASP A 198      11.283  19.651  -7.567  1.00 96.36           C  
ATOM   1440  OD1 ASP A 198      12.292  19.712  -6.831  1.00 96.36           O  
ATOM   1441  OD2 ASP A 198      10.336  20.462  -7.477  1.00 96.36           O  
ATOM   1442  N   LYS A 199      14.597  17.489  -7.713  1.00 95.68           N  
ATOM   1443  CA  LYS A 199      15.398  16.805  -6.702  1.00 95.68           C  
ATOM   1444  C   LYS A 199      15.011  17.255  -5.296  1.00 95.68           C  
ATOM   1445  CB  LYS A 199      16.888  17.052  -6.940  1.00 95.68           C  
ATOM   1446  O   LYS A 199      15.115  16.483  -4.341  1.00 95.68           O  
ATOM   1447  CG  LYS A 199      17.442  16.358  -8.175  1.00 95.68           C  
ATOM   1448  CD  LYS A 199      18.950  16.538  -8.289  1.00 95.68           C  
ATOM   1449  CE  LYS A 199      19.506  15.843  -9.525  1.00 95.68           C  
ATOM   1450  NZ  LYS A 199      20.979  16.046  -9.659  1.00 95.68           N  
ATOM   1451  N   GLU A 200      14.608  18.597  -5.124  1.00 96.41           N  
ATOM   1452  CA  GLU A 200      14.145  19.100  -3.834  1.00 96.41           C  
ATOM   1453  C   GLU A 200      12.885  18.370  -3.377  1.00 96.41           C  
ATOM   1454  CB  GLU A 200      13.882  20.607  -3.908  1.00 96.41           C  
ATOM   1455  O   GLU A 200      12.749  18.034  -2.199  1.00 96.41           O  
ATOM   1456  CG  GLU A 200      15.148  21.448  -3.989  1.00 96.41           C  
ATOM   1457  CD  GLU A 200      14.879  22.943  -3.929  1.00 96.41           C  
ATOM   1458  OE1 GLU A 200      15.843  23.729  -3.787  1.00 96.41           O  
ATOM   1459  OE2 GLU A 200      13.693  23.333  -4.024  1.00 96.41           O  
ATOM   1460  N   LEU A 201      11.994  18.259  -4.319  1.00 96.67           N  
ATOM   1461  CA  LEU A 201      10.762  17.526  -4.048  1.00 96.67           C  
ATOM   1462  C   LEU A 201      11.064  16.084  -3.653  1.00 96.67           C  
ATOM   1463  CB  LEU A 201       9.843  17.550  -5.272  1.00 96.67           C  
ATOM   1464  O   LEU A 201      10.417  15.533  -2.759  1.00 96.67           O  
ATOM   1465  CG  LEU A 201       8.446  16.957  -5.082  1.00 96.67           C  
ATOM   1466  CD1 LEU A 201       7.683  17.730  -4.012  1.00 96.67           C  
ATOM   1467  CD2 LEU A 201       7.679  16.961  -6.401  1.00 96.67           C  
ATOM   1468  N   ALA A 202      12.040  15.425  -4.254  1.00 96.73           N  
ATOM   1469  CA  ALA A 202      12.483  14.072  -3.927  1.00 96.73           C  
ATOM   1470  C   ALA A 202      13.011  13.998  -2.498  1.00 96.73           C  
ATOM   1471  CB  ALA A 202      13.554  13.610  -4.912  1.00 96.73           C  
ATOM   1472  O   ALA A 202      12.727  13.041  -1.773  1.00 96.73           O  
ATOM   1473  N   LYS A 203      13.843  14.988  -2.098  1.00 96.94           N  
ATOM   1474  CA  LYS A 203      14.363  15.036  -0.735  1.00 96.94           C  
ATOM   1475  C   LYS A 203      13.231  15.171   0.280  1.00 96.94           C  
ATOM   1476  CB  LYS A 203      15.349  16.195  -0.577  1.00 96.94           C  
ATOM   1477  O   LYS A 203      13.278  14.568   1.354  1.00 96.94           O  
ATOM   1478  CG  LYS A 203      16.673  15.982  -1.295  1.00 96.94           C  
ATOM   1479  CD  LYS A 203      17.620  17.156  -1.081  1.00 96.94           C  
ATOM   1480  CE  LYS A 203      18.922  16.972  -1.848  1.00 96.94           C  
ATOM   1481  NZ  LYS A 203      19.821  18.157  -1.706  1.00 96.94           N  
ATOM   1482  N   LYS A 204      12.272  16.054  -0.048  1.00 97.12           N  
ATOM   1483  CA  LYS A 204      11.093  16.186   0.803  1.00 97.12           C  
ATOM   1484  C   LYS A 204      10.357  14.855   0.932  1.00 97.12           C  
ATOM   1485  CB  LYS A 204      10.150  17.256   0.251  1.00 97.12           C  
ATOM   1486  O   LYS A 204       9.916  14.487   2.022  1.00 97.12           O  
ATOM   1487  CG  LYS A 204       8.977  17.577   1.165  1.00 97.12           C  
ATOM   1488  CD  LYS A 204       8.143  18.729   0.619  1.00 97.12           C  
ATOM   1489  CE  LYS A 204       6.960  19.043   1.526  1.00 97.12           C  
ATOM   1490  NZ  LYS A 204       6.155  20.190   1.009  1.00 97.12           N  
ATOM   1491  N   ALA A 205      10.119  14.147  -0.183  1.00 97.49           N  
ATOM   1492  CA  ALA A 205       9.486  12.830  -0.179  1.00 97.49           C  
ATOM   1493  C   ALA A 205      10.237  11.864   0.732  1.00 97.49           C  
ATOM   1494  CB  ALA A 205       9.413  12.271  -1.598  1.00 97.49           C  
ATOM   1495  O   ALA A 205       9.621  11.091   1.469  1.00 97.49           O  
ATOM   1496  N   ALA A 206      11.601  11.891   0.642  1.00 97.89           N  
ATOM   1497  CA  ALA A 206      12.438  11.052   1.496  1.00 97.89           C  
ATOM   1498  C   ALA A 206      12.193  11.354   2.971  1.00 97.89           C  
ATOM   1499  CB  ALA A 206      13.913  11.248   1.153  1.00 97.89           C  
ATOM   1500  O   ALA A 206      12.092  10.438   3.790  1.00 97.89           O  
ATOM   1501  N   GLU A 207      12.158  12.684   3.350  1.00 98.05           N  
ATOM   1502  CA  GLU A 207      11.891  13.102   4.723  1.00 98.05           C  
ATOM   1503  C   GLU A 207      10.540  12.582   5.205  1.00 98.05           C  
ATOM   1504  CB  GLU A 207      11.939  14.628   4.840  1.00 98.05           C  
ATOM   1505  O   GLU A 207      10.427  12.075   6.323  1.00 98.05           O  
ATOM   1506  CG  GLU A 207      13.336  15.213   4.690  1.00 98.05           C  
ATOM   1507  CD  GLU A 207      13.353  16.733   4.689  1.00 98.05           C  
ATOM   1508  OE1 GLU A 207      14.442  17.327   4.522  1.00 98.05           O  
ATOM   1509  OE2 GLU A 207      12.269  17.334   4.856  1.00 98.05           O  
ATOM   1510  N   LEU A 208       9.498  12.753   4.382  1.00 98.07           N  
ATOM   1511  CA  LEU A 208       8.157  12.289   4.723  1.00 98.07           C  
ATOM   1512  C   LEU A 208       8.130  10.773   4.879  1.00 98.07           C  
ATOM   1513  CB  LEU A 208       7.152  12.722   3.652  1.00 98.07           C  
ATOM   1514  O   LEU A 208       7.452  10.248   5.765  1.00 98.07           O  
ATOM   1515  CG  LEU A 208       6.829  14.216   3.590  1.00 98.07           C  
ATOM   1516  CD1 LEU A 208       5.924  14.513   2.399  1.00 98.07           C  
ATOM   1517  CD2 LEU A 208       6.179  14.677   4.890  1.00 98.07           C  
ATOM   1518  N   ALA A 209       8.826  10.050   3.947  1.00 97.97           N  
ATOM   1519  CA  ALA A 209       8.915   8.594   4.022  1.00 97.97           C  
ATOM   1520  C   ALA A 209       9.499   8.149   5.360  1.00 97.97           C  
ATOM   1521  CB  ALA A 209       9.757   8.052   2.870  1.00 97.97           C  
ATOM   1522  O   ALA A 209       9.011   7.195   5.971  1.00 97.97           O  
ATOM   1523  N   GLU A 210      10.525   8.824   5.793  1.00 98.19           N  
ATOM   1524  CA  GLU A 210      11.141   8.510   7.079  1.00 98.19           C  
ATOM   1525  C   GLU A 210      10.166   8.743   8.230  1.00 98.19           C  
ATOM   1526  CB  GLU A 210      12.408   9.344   7.287  1.00 98.19           C  
ATOM   1527  O   GLU A 210      10.122   7.961   9.182  1.00 98.19           O  
ATOM   1528  CG  GLU A 210      13.585   8.899   6.431  1.00 98.19           C  
ATOM   1529  CD  GLU A 210      14.864   9.667   6.723  1.00 98.19           C  
ATOM   1530  OE1 GLU A 210      15.848   9.518   5.964  1.00 98.19           O  
ATOM   1531  OE2 GLU A 210      14.882  10.424   7.719  1.00 98.19           O  
ATOM   1532  N   LYS A 211       9.524   9.905   8.193  1.00 98.19           N  
ATOM   1533  CA  LYS A 211       8.516  10.209   9.206  1.00 98.19           C  
ATOM   1534  C   LYS A 211       7.473   9.098   9.294  1.00 98.19           C  
ATOM   1535  CB  LYS A 211       7.835  11.544   8.902  1.00 98.19           C  
ATOM   1536  O   LYS A 211       7.131   8.646  10.388  1.00 98.19           O  
ATOM   1537  CG  LYS A 211       6.822  11.976   9.952  1.00 98.19           C  
ATOM   1538  CD  LYS A 211       6.187  13.314   9.599  1.00 98.19           C  
ATOM   1539  CE  LYS A 211       5.128  13.717  10.616  1.00 98.19           C  
ATOM   1540  NZ  LYS A 211       4.492  15.022  10.267  1.00 98.19           N  
ATOM   1541  N   VAL A 212       6.842   8.657   8.163  1.00 98.37           N  
ATOM   1542  CA  VAL A 212       5.835   7.602   8.110  1.00 98.37           C  
ATOM   1543  C   VAL A 212       6.411   6.308   8.682  1.00 98.37           C  
ATOM   1544  CB  VAL A 212       5.333   7.369   6.667  1.00 98.37           C  
ATOM   1545  O   VAL A 212       5.733   5.596   9.426  1.00 98.37           O  
ATOM   1546  CG1 VAL A 212       4.394   6.166   6.610  1.00 98.37           C  
ATOM   1547  CG2 VAL A 212       4.635   8.621   6.137  1.00 98.37           C  
ATOM   1548  N   TYR A 213       7.694   5.998   8.309  1.00 98.38           N  
ATOM   1549  CA  TYR A 213       8.380   4.815   8.818  1.00 98.38           C  
ATOM   1550  C   TYR A 213       8.401   4.810  10.342  1.00 98.38           C  
ATOM   1551  CB  TYR A 213       9.811   4.749   8.276  1.00 98.38           C  
ATOM   1552  O   TYR A 213       8.042   3.812  10.971  1.00 98.38           O  
ATOM   1553  CG  TYR A 213      10.657   3.681   8.926  1.00 98.38           C  
ATOM   1554  CD1 TYR A 213      11.594   4.007   9.904  1.00 98.38           C  
ATOM   1555  CD2 TYR A 213      10.522   2.346   8.564  1.00 98.38           C  
ATOM   1556  CE1 TYR A 213      12.378   3.027  10.504  1.00 98.38           C  
ATOM   1557  CE2 TYR A 213      11.300   1.357   9.158  1.00 98.38           C  
ATOM   1558  OH  TYR A 213      12.996   0.733  10.716  1.00 98.38           O  
ATOM   1559  CZ  TYR A 213      12.223   1.707  10.125  1.00 98.38           C  
ATOM   1560  N   LYS A 214       8.841   5.885  10.958  1.00 98.33           N  
ATOM   1561  CA  LYS A 214       8.926   5.996  12.411  1.00 98.33           C  
ATOM   1562  C   LYS A 214       7.550   5.857  13.056  1.00 98.33           C  
ATOM   1563  CB  LYS A 214       9.560   7.329  12.811  1.00 98.33           C  
ATOM   1564  O   LYS A 214       7.400   5.175  14.071  1.00 98.33           O  
ATOM   1565  CG  LYS A 214      11.044   7.430  12.492  1.00 98.33           C  
ATOM   1566  CD  LYS A 214      11.615   8.781  12.903  1.00 98.33           C  
ATOM   1567  CE  LYS A 214      13.083   8.909  12.520  1.00 98.33           C  
ATOM   1568  NZ  LYS A 214      13.619  10.269  12.828  1.00 98.33           N  
ATOM   1569  N   GLU A 215       6.557   6.539  12.460  1.00 98.18           N  
ATOM   1570  CA  GLU A 215       5.196   6.446  12.978  1.00 98.18           C  
ATOM   1571  C   GLU A 215       4.655   5.024  12.857  1.00 98.18           C  
ATOM   1572  CB  GLU A 215       4.274   7.424  12.245  1.00 98.18           C  
ATOM   1573  O   GLU A 215       3.938   4.550  13.741  1.00 98.18           O  
ATOM   1574  CG  GLU A 215       4.573   8.887  12.537  1.00 98.18           C  
ATOM   1575  CD  GLU A 215       4.419   9.250  14.005  1.00 98.18           C  
ATOM   1576  OE1 GLU A 215       5.273   9.995  14.539  1.00 98.18           O  
ATOM   1577  OE2 GLU A 215       3.439   8.785  14.627  1.00 98.18           O  
ATOM   1578  N   ALA A 216       4.916   4.334  11.747  1.00 97.86           N  
ATOM   1579  CA  ALA A 216       4.508   2.944  11.559  1.00 97.86           C  
ATOM   1580  C   ALA A 216       5.114   2.045  12.632  1.00 97.86           C  
ATOM   1581  CB  ALA A 216       4.912   2.455  10.170  1.00 97.86           C  
ATOM   1582  O   ALA A 216       4.445   1.146  13.148  1.00 97.86           O  
ATOM   1583  N   LEU A 217       6.367   2.299  13.059  1.00 98.40           N  
ATOM   1584  CA  LEU A 217       7.039   1.504  14.081  1.00 98.40           C  
ATOM   1585  C   LEU A 217       6.423   1.751  15.454  1.00 98.40           C  
ATOM   1586  CB  LEU A 217       8.535   1.827  14.114  1.00 98.40           C  
ATOM   1587  O   LEU A 217       6.359   0.841  16.283  1.00 98.40           O  
ATOM   1588  CG  LEU A 217       9.367   1.307  12.941  1.00 98.40           C  
ATOM   1589  CD1 LEU A 217      10.836   1.673  13.129  1.00 98.40           C  
ATOM   1590  CD2 LEU A 217       9.201  -0.202  12.794  1.00 98.40           C  
ATOM   1591  N   LYS A 218       6.028   3.027  15.649  1.00 98.03           N  
ATOM   1592  CA  LYS A 218       5.321   3.326  16.891  1.00 98.03           C  
ATOM   1593  C   LYS A 218       4.040   2.503  17.006  1.00 98.03           C  
ATOM   1594  CB  LYS A 218       4.994   4.818  16.978  1.00 98.03           C  
ATOM   1595  O   LYS A 218       3.753   1.938  18.063  1.00 98.03           O  
ATOM   1596  CG  LYS A 218       6.205   5.701  17.242  1.00 98.03           C  
ATOM   1597  CD  LYS A 218       5.812   7.170  17.346  1.00 98.03           C  
ATOM   1598  CE  LYS A 218       7.033   8.065  17.509  1.00 98.03           C  
ATOM   1599  NZ  LYS A 218       6.664   9.512  17.499  1.00 98.03           N  
ATOM   1600  N   VAL A 219       3.175   2.438  15.942  1.00 98.13           N  
ATOM   1601  CA  VAL A 219       1.949   1.648  15.913  1.00 98.13           C  
ATOM   1602  C   VAL A 219       2.281   0.170  16.102  1.00 98.13           C  
ATOM   1603  CB  VAL A 219       1.170   1.855  14.594  1.00 98.13           C  
ATOM   1604  O   VAL A 219       1.581  -0.543  16.824  1.00 98.13           O  
ATOM   1605  CG1 VAL A 219      -0.027   0.910  14.520  1.00 98.13           C  
ATOM   1606  CG2 VAL A 219       0.717   3.308  14.466  1.00 98.13           C  
ATOM   1607  N   TYR A 220       3.339  -0.262  15.419  1.00 97.82           N  
ATOM   1608  CA  TYR A 220       3.801  -1.640  15.547  1.00 97.82           C  
ATOM   1609  C   TYR A 220       4.069  -1.993  17.005  1.00 97.82           C  
ATOM   1610  CB  TYR A 220       5.067  -1.862  14.714  1.00 97.82           C  
ATOM   1611  O   TYR A 220       3.587  -3.013  17.503  1.00 97.82           O  
ATOM   1612  CG  TYR A 220       5.856  -3.082  15.123  1.00 97.82           C  
ATOM   1613  CD1 TYR A 220       7.056  -2.959  15.820  1.00 97.82           C  
ATOM   1614  CD2 TYR A 220       5.404  -4.360  14.813  1.00 97.82           C  
ATOM   1615  CE1 TYR A 220       7.788  -4.080  16.197  1.00 97.82           C  
ATOM   1616  CE2 TYR A 220       6.127  -5.489  15.185  1.00 97.82           C  
ATOM   1617  OH  TYR A 220       8.036  -6.453  16.247  1.00 97.82           O  
ATOM   1618  CZ  TYR A 220       7.316  -5.339  15.876  1.00 97.82           C  
ATOM   1619  N   LYS A 221       4.906  -1.212  17.663  1.00 98.01           N  
ATOM   1620  CA  LYS A 221       5.253  -1.467  19.058  1.00 98.01           C  
ATOM   1621  C   LYS A 221       4.009  -1.467  19.942  1.00 98.01           C  
ATOM   1622  CB  LYS A 221       6.253  -0.425  19.561  1.00 98.01           C  
ATOM   1623  O   LYS A 221       3.867  -2.320  20.821  1.00 98.01           O  
ATOM   1624  CG  LYS A 221       7.643  -0.560  18.956  1.00 98.01           C  
ATOM   1625  CD  LYS A 221       8.581   0.528  19.464  1.00 98.01           C  
ATOM   1626  CE  LYS A 221       9.939   0.462  18.778  1.00 98.01           C  
ATOM   1627  NZ  LYS A 221      10.834   1.576  19.212  1.00 98.01           N  
ATOM   1628  N   GLU A 222       3.131  -0.490  19.738  1.00 97.35           N  
ATOM   1629  CA  GLU A 222       1.875  -0.413  20.479  1.00 97.35           C  
ATOM   1630  C   GLU A 222       1.009  -1.643  20.224  1.00 97.35           C  
ATOM   1631  CB  GLU A 222       1.108   0.858  20.107  1.00 97.35           C  
ATOM   1632  O   GLU A 222       0.427  -2.203  21.155  1.00 97.35           O  
ATOM   1633  CG  GLU A 222      -0.100   1.128  20.992  1.00 97.35           C  
ATOM   1634  CD  GLU A 222      -0.790   2.446  20.680  1.00 97.35           C  
ATOM   1635  OE1 GLU A 222      -1.858   2.727  21.269  1.00 97.35           O  
ATOM   1636  OE2 GLU A 222      -0.258   3.205  19.838  1.00 97.35           O  
ATOM   1637  N   ALA A 223       0.818  -2.045  18.965  1.00 97.41           N  
ATOM   1638  CA  ALA A 223       0.020  -3.212  18.598  1.00 97.41           C  
ATOM   1639  C   ALA A 223       0.591  -4.484  19.217  1.00 97.41           C  
ATOM   1640  CB  ALA A 223      -0.054  -3.350  17.079  1.00 97.41           C  
ATOM   1641  O   ALA A 223      -0.157  -5.339  19.698  1.00 97.41           O  
ATOM   1642  N   ARG A 224       1.892  -4.585  19.188  1.00 96.20           N  
ATOM   1643  CA  ARG A 224       2.563  -5.751  19.753  1.00 96.20           C  
ATOM   1644  C   ARG A 224       2.331  -5.841  21.258  1.00 96.20           C  
ATOM   1645  CB  ARG A 224       4.063  -5.705  19.456  1.00 96.20           C  
ATOM   1646  O   ARG A 224       2.092  -6.926  21.791  1.00 96.20           O  
ATOM   1647  CG  ARG A 224       4.780  -7.024  19.697  1.00 96.20           C  
ATOM   1648  CD  ARG A 224       6.230  -6.971  19.237  1.00 96.20           C  
ATOM   1649  NE  ARG A 224       6.950  -8.194  19.580  1.00 96.20           N  
ATOM   1650  NH1 ARG A 224       9.048  -7.233  19.476  1.00 96.20           N  
ATOM   1651  NH2 ARG A 224       8.823  -9.452  20.005  1.00 96.20           N  
ATOM   1652  CZ  ARG A 224       8.272  -8.290  19.686  1.00 96.20           C  
ATOM   1653  N   LYS A 225       2.468  -4.723  21.964  1.00 96.69           N  
ATOM   1654  CA  LYS A 225       2.233  -4.667  23.403  1.00 96.69           C  
ATOM   1655  C   LYS A 225       0.820  -5.130  23.749  1.00 96.69           C  
ATOM   1656  CB  LYS A 225       2.463  -3.250  23.930  1.00 96.69           C  
ATOM   1657  O   LYS A 225       0.615  -5.821  24.748  1.00 96.69           O  
ATOM   1658  CG  LYS A 225       2.442  -3.143  25.448  1.00 96.69           C  
ATOM   1659  CD  LYS A 225       2.727  -1.720  25.912  1.00 96.69           C  
ATOM   1660  CE  LYS A 225       2.631  -1.595  27.426  1.00 96.69           C  
ATOM   1661  NZ  LYS A 225       2.911  -0.202  27.886  1.00 96.69           N  
ATOM   1662  N   LYS A 226      -0.137  -4.914  22.898  1.00 95.82           N  
ATOM   1663  CA  LYS A 226      -1.542  -5.240  23.124  1.00 95.82           C  
ATOM   1664  C   LYS A 226      -1.873  -6.637  22.607  1.00 95.82           C  
ATOM   1665  CB  LYS A 226      -2.448  -4.205  22.454  1.00 95.82           C  
ATOM   1666  O   LYS A 226      -2.989  -7.125  22.793  1.00 95.82           O  
ATOM   1667  CG  LYS A 226      -2.447  -2.846  23.139  1.00 95.82           C  
ATOM   1668  CD  LYS A 226      -3.453  -1.898  22.500  1.00 95.82           C  
ATOM   1669  CE  LYS A 226      -3.473  -0.547  23.201  1.00 95.82           C  
ATOM   1670  NZ  LYS A 226      -4.433   0.398  22.556  1.00 95.82           N  
ATOM   1671  N   GLY A 227      -0.864  -7.278  21.976  1.00 95.73           N  
ATOM   1672  CA  GLY A 227      -1.051  -8.632  21.480  1.00 95.73           C  
ATOM   1673  C   GLY A 227      -1.803  -8.687  20.163  1.00 95.73           C  
ATOM   1674  O   GLY A 227      -2.335  -9.734  19.790  1.00 95.73           O  
ATOM   1675  N   ASP A 228      -2.094  -7.515  19.430  1.00 97.01           N  
ATOM   1676  CA  ASP A 228      -2.763  -7.451  18.134  1.00 97.01           C  
ATOM   1677  C   ASP A 228      -1.783  -7.721  16.995  1.00 97.01           C  
ATOM   1678  CB  ASP A 228      -3.431  -6.088  17.942  1.00 97.01           C  
ATOM   1679  O   ASP A 228      -1.200  -6.789  16.437  1.00 97.01           O  
ATOM   1680  CG  ASP A 228      -4.392  -6.059  16.767  1.00 97.01           C  
ATOM   1681  OD1 ASP A 228      -4.273  -6.910  15.860  1.00 97.01           O  
ATOM   1682  OD2 ASP A 228      -5.276  -5.174  16.747  1.00 97.01           O  
ATOM   1683  N   LEU A 229      -1.497  -9.007  16.655  1.00 97.00           N  
ATOM   1684  CA  LEU A 229      -0.477  -9.419  15.697  1.00 97.00           C  
ATOM   1685  C   LEU A 229      -0.848  -8.977  14.285  1.00 97.00           C  
ATOM   1686  CB  LEU A 229      -0.286 -10.937  15.736  1.00 97.00           C  
ATOM   1687  O   LEU A 229       0.030  -8.688  13.469  1.00 97.00           O  
ATOM   1688  CG  LEU A 229       0.266 -11.518  17.038  1.00 97.00           C  
ATOM   1689  CD1 LEU A 229       0.305 -13.041  16.965  1.00 97.00           C  
ATOM   1690  CD2 LEU A 229       1.653 -10.955  17.330  1.00 97.00           C  
ATOM   1691  N   ILE A 230      -2.180  -8.865  14.047  1.00 97.46           N  
ATOM   1692  CA  ILE A 230      -2.630  -8.438  12.726  1.00 97.46           C  
ATOM   1693  C   ILE A 230      -2.290  -6.964  12.517  1.00 97.46           C  
ATOM   1694  CB  ILE A 230      -4.147  -8.669  12.544  1.00 97.46           C  
ATOM   1695  O   ILE A 230      -1.728  -6.591  11.485  1.00 97.46           O  
ATOM   1696  CG1 ILE A 230      -4.454 -10.170  12.474  1.00 97.46           C  
ATOM   1697  CG2 ILE A 230      -4.657  -7.947  11.294  1.00 97.46           C  
ATOM   1698  CD1 ILE A 230      -5.940 -10.496  12.413  1.00 97.46           C  
ATOM   1699  N   ALA A 231      -2.662  -6.114  13.500  1.00 97.54           N  
ATOM   1700  CA  ALA A 231      -2.334  -4.693  13.416  1.00 97.54           C  
ATOM   1701  C   ALA A 231      -0.826  -4.484  13.313  1.00 97.54           C  
ATOM   1702  CB  ALA A 231      -2.890  -3.947  14.626  1.00 97.54           C  
ATOM   1703  O   ALA A 231      -0.363  -3.615  12.570  1.00 97.54           O  
ATOM   1704  N   ALA A 232      -0.038  -5.271  14.110  1.00 98.07           N  
ATOM   1705  CA  ALA A 232       1.420  -5.213  14.045  1.00 98.07           C  
ATOM   1706  C   ALA A 232       1.920  -5.532  12.639  1.00 98.07           C  
ATOM   1707  CB  ALA A 232       2.036  -6.176  15.057  1.00 98.07           C  
ATOM   1708  O   ALA A 232       2.794  -4.839  12.113  1.00 98.07           O  
ATOM   1709  N   ALA A 233       1.391  -6.614  12.060  1.00 98.06           N  
ATOM   1710  CA  ALA A 233       1.779  -7.029  10.715  1.00 98.06           C  
ATOM   1711  C   ALA A 233       1.437  -5.953   9.688  1.00 98.06           C  
ATOM   1712  CB  ALA A 233       1.100  -8.346  10.347  1.00 98.06           C  
ATOM   1713  O   ALA A 233       2.248  -5.640   8.814  1.00 98.06           O  
ATOM   1714  N   ILE A 234       0.219  -5.301   9.790  1.00 98.15           N  
ATOM   1715  CA  ILE A 234      -0.228  -4.271   8.858  1.00 98.15           C  
ATOM   1716  C   ILE A 234       0.660  -3.036   8.990  1.00 98.15           C  
ATOM   1717  CB  ILE A 234      -1.707  -3.895   9.097  1.00 98.15           C  
ATOM   1718  O   ILE A 234       1.000  -2.398   7.990  1.00 98.15           O  
ATOM   1719  CG1 ILE A 234      -2.620  -5.080   8.761  1.00 98.15           C  
ATOM   1720  CG2 ILE A 234      -2.090  -2.660   8.277  1.00 98.15           C  
ATOM   1721  CD1 ILE A 234      -4.080  -4.861   9.132  1.00 98.15           C  
ATOM   1722  N   ALA A 235       1.015  -2.683  10.251  1.00 98.01           N  
ATOM   1723  CA  ALA A 235       1.930  -1.570  10.494  1.00 98.01           C  
ATOM   1724  C   ALA A 235       3.275  -1.809   9.815  1.00 98.01           C  
ATOM   1725  CB  ALA A 235       2.124  -1.359  11.993  1.00 98.01           C  
ATOM   1726  O   ALA A 235       3.883  -0.877   9.283  1.00 98.01           O  
ATOM   1727  N   LEU A 236       3.770  -3.054   9.843  1.00 98.51           N  
ATOM   1728  CA  LEU A 236       5.038  -3.385   9.202  1.00 98.51           C  
ATOM   1729  C   LEU A 236       4.926  -3.274   7.685  1.00 98.51           C  
ATOM   1730  CB  LEU A 236       5.482  -4.798   9.589  1.00 98.51           C  
ATOM   1731  O   LEU A 236       5.907  -2.960   7.007  1.00 98.51           O  
ATOM   1732  CG  LEU A 236       6.013  -4.976  11.012  1.00 98.51           C  
ATOM   1733  CD1 LEU A 236       6.245  -6.453  11.312  1.00 98.51           C  
ATOM   1734  CD2 LEU A 236       7.298  -4.178  11.207  1.00 98.51           C  
ATOM   1735  N   ILE A 237       3.716  -3.552   7.155  1.00 98.24           N  
ATOM   1736  CA  ILE A 237       3.481  -3.317   5.735  1.00 98.24           C  
ATOM   1737  C   ILE A 237       3.667  -1.834   5.419  1.00 98.24           C  
ATOM   1738  CB  ILE A 237       2.070  -3.782   5.310  1.00 98.24           C  
ATOM   1739  O   ILE A 237       4.326  -1.479   4.439  1.00 98.24           O  
ATOM   1740  CG1 ILE A 237       1.969  -5.310   5.378  1.00 98.24           C  
ATOM   1741  CG2 ILE A 237       1.732  -3.272   3.906  1.00 98.24           C  
ATOM   1742  CD1 ILE A 237       0.574  -5.851   5.096  1.00 98.24           C  
ATOM   1743  N   ALA A 238       3.046  -0.994   6.279  1.00 97.95           N  
ATOM   1744  CA  ALA A 238       3.199   0.448   6.106  1.00 97.95           C  
ATOM   1745  C   ALA A 238       4.670   0.853   6.150  1.00 97.95           C  
ATOM   1746  CB  ALA A 238       2.412   1.199   7.177  1.00 97.95           C  
ATOM   1747  O   ALA A 238       5.121   1.665   5.339  1.00 97.95           O  
ATOM   1748  N   ALA A 239       5.430   0.306   7.127  1.00 98.29           N  
ATOM   1749  CA  ALA A 239       6.863   0.562   7.251  1.00 98.29           C  
ATOM   1750  C   ALA A 239       7.607   0.139   5.988  1.00 98.29           C  
ATOM   1751  CB  ALA A 239       7.430  -0.166   8.468  1.00 98.29           C  
ATOM   1752  O   ALA A 239       8.473   0.867   5.496  1.00 98.29           O  
ATOM   1753  N   ALA A 240       7.339  -1.075   5.512  1.00 98.01           N  
ATOM   1754  CA  ALA A 240       7.981  -1.602   4.310  1.00 98.01           C  
ATOM   1755  C   ALA A 240       7.696  -0.714   3.102  1.00 98.01           C  
ATOM   1756  CB  ALA A 240       7.514  -3.030   4.039  1.00 98.01           C  
ATOM   1757  O   ALA A 240       8.596  -0.423   2.311  1.00 98.01           O  
ATOM   1758  N   ILE A 241       6.430  -0.227   2.923  1.00 98.17           N  
ATOM   1759  CA  ILE A 241       6.042   0.637   1.813  1.00 98.17           C  
ATOM   1760  C   ILE A 241       6.750   1.984   1.936  1.00 98.17           C  
ATOM   1761  CB  ILE A 241       4.511   0.839   1.764  1.00 98.17           C  
ATOM   1762  O   ILE A 241       7.166   2.567   0.932  1.00 98.17           O  
ATOM   1763  CG1 ILE A 241       3.808  -0.481   1.425  1.00 98.17           C  
ATOM   1764  CG2 ILE A 241       4.142   1.930   0.754  1.00 98.17           C  
ATOM   1765  CD1 ILE A 241       2.291  -0.420   1.533  1.00 98.17           C  
ATOM   1766  N   ALA A 242       6.845   2.515   3.174  1.00 97.89           N  
ATOM   1767  CA  ALA A 242       7.587   3.749   3.421  1.00 97.89           C  
ATOM   1768  C   ALA A 242       9.042   3.610   2.982  1.00 97.89           C  
ATOM   1769  CB  ALA A 242       7.514   4.128   4.898  1.00 97.89           C  
ATOM   1770  O   ALA A 242       9.622   4.547   2.428  1.00 97.89           O  
ATOM   1771  N   VAL A 243       9.651   2.439   3.246  1.00 98.50           N  
ATOM   1772  CA  VAL A 243      11.031   2.176   2.854  1.00 98.50           C  
ATOM   1773  C   VAL A 243      11.141   2.153   1.331  1.00 98.50           C  
ATOM   1774  CB  VAL A 243      11.546   0.845   3.446  1.00 98.50           C  
ATOM   1775  O   VAL A 243      12.129   2.629   0.766  1.00 98.50           O  
ATOM   1776  CG1 VAL A 243      12.963   0.550   2.959  1.00 98.50           C  
ATOM   1777  CG2 VAL A 243      11.499   0.886   4.972  1.00 98.50           C  
ATOM   1778  N   ILE A 244      10.087   1.589   0.625  1.00 97.66           N  
ATOM   1779  CA  ILE A 244      10.031   1.638  -0.832  1.00 97.66           C  
ATOM   1780  C   ILE A 244      10.039   3.091  -1.300  1.00 97.66           C  
ATOM   1781  CB  ILE A 244       8.782   0.907  -1.374  1.00 97.66           C  
ATOM   1782  O   ILE A 244      10.763   3.446  -2.234  1.00 97.66           O  
ATOM   1783  CG1 ILE A 244       8.897  -0.602  -1.128  1.00 97.66           C  
ATOM   1784  CG2 ILE A 244       8.586   1.205  -2.864  1.00 97.66           C  
ATOM   1785  CD1 ILE A 244       7.652  -1.389  -1.514  1.00 97.66           C  
ATOM   1786  N   ALA A 245       9.175   3.886  -0.668  1.00 97.45           N  
ATOM   1787  CA  ALA A 245       9.099   5.307  -0.996  1.00 97.45           C  
ATOM   1788  C   ALA A 245      10.460   5.979  -0.841  1.00 97.45           C  
ATOM   1789  CB  ALA A 245       8.063   6.002  -0.116  1.00 97.45           C  
ATOM   1790  O   ALA A 245      10.855   6.796  -1.677  1.00 97.45           O  
ATOM   1791  N   LEU A 246      11.180   5.651   0.268  1.00 98.21           N  
ATOM   1792  CA  LEU A 246      12.521   6.164   0.527  1.00 98.21           C  
ATOM   1793  C   LEU A 246      13.482   5.761  -0.586  1.00 98.21           C  
ATOM   1794  CB  LEU A 246      13.040   5.653   1.874  1.00 98.21           C  
ATOM   1795  O   LEU A 246      14.273   6.582  -1.057  1.00 98.21           O  
ATOM   1796  CG  LEU A 246      14.422   6.149   2.301  1.00 98.21           C  
ATOM   1797  CD1 LEU A 246      14.429   7.670   2.411  1.00 98.21           C  
ATOM   1798  CD2 LEU A 246      14.836   5.510   3.622  1.00 98.21           C  
ATOM   1799  N   ALA A 247      13.429   4.442  -0.994  1.00 97.29           N  
ATOM   1800  CA  ALA A 247      14.270   3.918  -2.067  1.00 97.29           C  
ATOM   1801  C   ALA A 247      14.001   4.648  -3.380  1.00 97.29           C  
ATOM   1802  CB  ALA A 247      14.041   2.419  -2.239  1.00 97.29           C  
ATOM   1803  O   ALA A 247      14.936   5.020  -4.094  1.00 97.29           O  
ATOM   1804  N   ILE A 248      12.759   4.883  -3.755  1.00 97.08           N  
ATOM   1805  CA  ILE A 248      12.386   5.577  -4.983  1.00 97.08           C  
ATOM   1806  C   ILE A 248      12.839   7.034  -4.910  1.00 97.08           C  
ATOM   1807  CB  ILE A 248      10.863   5.502  -5.234  1.00 97.08           C  
ATOM   1808  O   ILE A 248      13.325   7.589  -5.898  1.00 97.08           O  
ATOM   1809  CG1 ILE A 248      10.438   4.055  -5.509  1.00 97.08           C  
ATOM   1810  CG2 ILE A 248      10.461   6.421  -6.391  1.00 97.08           C  
ATOM   1811  CD1 ILE A 248       8.931   3.862  -5.614  1.00 97.08           C  
ATOM   1812  N   ALA A 249      12.588   7.661  -3.772  1.00 96.56           N  
ATOM   1813  CA  ALA A 249      13.050   9.029  -3.550  1.00 96.56           C  
ATOM   1814  C   ALA A 249      14.564   9.129  -3.710  1.00 96.56           C  
ATOM   1815  CB  ALA A 249      12.631   9.514  -2.164  1.00 96.56           C  
ATOM   1816  O   ALA A 249      15.076  10.123  -4.232  1.00 96.56           O  
ATOM   1817  N   ALA A 250      15.312   8.122  -3.155  1.00 96.82           N  
ATOM   1818  CA  ALA A 250      16.763   8.054  -3.313  1.00 96.82           C  
ATOM   1819  C   ALA A 250      17.154   8.022  -4.787  1.00 96.82           C  
ATOM   1820  CB  ALA A 250      17.320   6.830  -2.591  1.00 96.82           C  
ATOM   1821  O   ALA A 250      18.129   8.659  -5.192  1.00 96.82           O  
ATOM   1822  N   ILE A 251      16.435   7.307  -5.611  1.00 95.73           N  
ATOM   1823  CA  ILE A 251      16.680   7.234  -7.047  1.00 95.73           C  
ATOM   1824  C   ILE A 251      16.459   8.607  -7.678  1.00 95.73           C  
ATOM   1825  CB  ILE A 251      15.774   6.181  -7.723  1.00 95.73           C  
ATOM   1826  O   ILE A 251      17.291   9.082  -8.454  1.00 95.73           O  
ATOM   1827  CG1 ILE A 251      16.140   4.773  -7.240  1.00 95.73           C  
ATOM   1828  CG2 ILE A 251      15.874   6.281  -9.247  1.00 95.73           C  
ATOM   1829  CD1 ILE A 251      15.169   3.691  -7.692  1.00 95.73           C  
ATOM   1830  N   ALA A 252      15.362   9.165  -7.313  1.00 94.98           N  
ATOM   1831  CA  ALA A 252      14.979  10.463  -7.862  1.00 94.98           C  
ATOM   1832  C   ALA A 252      15.991  11.540  -7.483  1.00 94.98           C  
ATOM   1833  CB  ALA A 252      13.584  10.855  -7.380  1.00 94.98           C  
ATOM   1834  O   ALA A 252      16.289  12.430  -8.282  1.00 94.98           O  
ATOM   1835  N   ALA A 253      16.521  11.427  -6.339  1.00 95.76           N  
ATOM   1836  CA  ALA A 253      17.473  12.408  -5.823  1.00 95.76           C  
ATOM   1837  C   ALA A 253      18.891  12.093  -6.288  1.00 95.76           C  
ATOM   1838  CB  ALA A 253      17.415  12.455  -4.298  1.00 95.76           C  
ATOM   1839  O   ALA A 253      19.777  12.949  -6.225  1.00 95.76           O  
ATOM   1840  N   GLY A 254      19.114  10.843  -6.807  1.00 95.27           N  
ATOM   1841  CA  GLY A 254      20.465  10.391  -7.098  1.00 95.27           C  
ATOM   1842  C   GLY A 254      21.345  10.307  -5.864  1.00 95.27           C  
ATOM   1843  O   GLY A 254      22.523  10.666  -5.910  1.00 95.27           O  
ATOM   1844  N   ASP A 255      20.798  10.038  -4.678  1.00 96.30           N  
ATOM   1845  CA  ASP A 255      21.476  10.025  -3.385  1.00 96.30           C  
ATOM   1846  C   ASP A 255      21.778   8.597  -2.938  1.00 96.30           C  
ATOM   1847  CB  ASP A 255      20.631  10.740  -2.328  1.00 96.30           C  
ATOM   1848  O   ASP A 255      20.920   7.928  -2.358  1.00 96.30           O  
ATOM   1849  CG  ASP A 255      21.378  10.963  -1.025  1.00 96.30           C  
ATOM   1850  OD1 ASP A 255      22.294  10.177  -0.704  1.00 96.30           O  
ATOM   1851  OD2 ASP A 255      21.044  11.934  -0.311  1.00 96.30           O  
ATOM   1852  N   LYS A 256      23.066   8.117  -3.089  1.00 95.55           N  
ATOM   1853  CA  LYS A 256      23.478   6.752  -2.775  1.00 95.55           C  
ATOM   1854  C   LYS A 256      23.419   6.493  -1.272  1.00 95.55           C  
ATOM   1855  CB  LYS A 256      24.889   6.483  -3.298  1.00 95.55           C  
ATOM   1856  O   LYS A 256      23.186   5.361  -0.840  1.00 95.55           O  
ATOM   1857  CG  LYS A 256      24.981   6.394  -4.814  1.00 95.55           C  
ATOM   1858  CD  LYS A 256      26.382   6.005  -5.268  1.00 95.55           C  
ATOM   1859  CE  LYS A 256      26.477   5.922  -6.785  1.00 95.55           C  
ATOM   1860  NZ  LYS A 256      27.857   5.571  -7.236  1.00 95.55           N  
ATOM   1861  N   GLU A 257      23.729   7.580  -0.402  1.00 96.41           N  
ATOM   1862  CA  GLU A 257      23.630   7.449   1.049  1.00 96.41           C  
ATOM   1863  C   GLU A 257      22.198   7.141   1.478  1.00 96.41           C  
ATOM   1864  CB  GLU A 257      24.123   8.723   1.739  1.00 96.41           C  
ATOM   1865  O   GLU A 257      21.975   6.321   2.372  1.00 96.41           O  
ATOM   1866  CG  GLU A 257      25.630   8.923   1.656  1.00 96.41           C  
ATOM   1867  CD  GLU A 257      26.121  10.119   2.456  1.00 96.41           C  
ATOM   1868  OE1 GLU A 257      27.349  10.251   2.659  1.00 96.41           O  
ATOM   1869  OE2 GLU A 257      25.270  10.930   2.885  1.00 96.41           O  
ATOM   1870  N   LEU A 258      21.315   7.876   0.855  1.00 96.60           N  
ATOM   1871  CA  LEU A 258      19.898   7.648   1.118  1.00 96.60           C  
ATOM   1872  C   LEU A 258      19.490   6.236   0.712  1.00 96.60           C  
ATOM   1873  CB  LEU A 258      19.042   8.674   0.370  1.00 96.60           C  
ATOM   1874  O   LEU A 258      18.695   5.593   1.401  1.00 96.60           O  
ATOM   1875  CG  LEU A 258      18.967  10.072   0.986  1.00 96.60           C  
ATOM   1876  CD1 LEU A 258      18.200  11.015   0.066  1.00 96.60           C  
ATOM   1877  CD2 LEU A 258      18.317  10.015   2.365  1.00 96.60           C  
ATOM   1878  N   ALA A 259      20.012   5.711  -0.361  1.00 96.53           N  
ATOM   1879  CA  ALA A 259      19.765   4.348  -0.824  1.00 96.53           C  
ATOM   1880  C   ALA A 259      20.277   3.325   0.185  1.00 96.53           C  
ATOM   1881  CB  ALA A 259      20.418   4.123  -2.185  1.00 96.53           C  
ATOM   1882  O   ALA A 259      19.609   2.324   0.457  1.00 96.53           O  
ATOM   1883  N   LYS A 260      21.519   3.535   0.696  1.00 96.98           N  
ATOM   1884  CA  LYS A 260      22.085   2.648   1.709  1.00 96.98           C  
ATOM   1885  C   LYS A 260      21.221   2.630   2.967  1.00 96.98           C  
ATOM   1886  CB  LYS A 260      23.511   3.073   2.059  1.00 96.98           C  
ATOM   1887  O   LYS A 260      21.033   1.578   3.582  1.00 96.98           O  
ATOM   1888  CG  LYS A 260      24.527   2.799   0.959  1.00 96.98           C  
ATOM   1889  CD  LYS A 260      25.928   3.231   1.372  1.00 96.98           C  
ATOM   1890  CE  LYS A 260      26.932   3.023   0.246  1.00 96.98           C  
ATOM   1891  NZ  LYS A 260      28.291   3.517   0.618  1.00 96.98           N  
ATOM   1892  N   LYS A 261      20.844   3.832   3.397  1.00 97.22           N  
ATOM   1893  CA  LYS A 261      19.932   3.938   4.533  1.00 97.22           C  
ATOM   1894  C   LYS A 261      18.656   3.137   4.290  1.00 97.22           C  
ATOM   1895  CB  LYS A 261      19.587   5.402   4.809  1.00 97.22           C  
ATOM   1896  O   LYS A 261      18.190   2.419   5.177  1.00 97.22           O  
ATOM   1897  CG  LYS A 261      18.717   5.611   6.039  1.00 97.22           C  
ATOM   1898  CD  LYS A 261      18.429   7.088   6.276  1.00 97.22           C  
ATOM   1899  CE  LYS A 261      17.529   7.297   7.487  1.00 97.22           C  
ATOM   1900  NZ  LYS A 261      17.252   8.744   7.728  1.00 97.22           N  
ATOM   1901  N   ALA A 262      17.981   3.297   3.126  1.00 97.27           N  
ATOM   1902  CA  ALA A 262      16.780   2.553   2.752  1.00 97.27           C  
ATOM   1903  C   ALA A 262      17.018   1.048   2.840  1.00 97.27           C  
ATOM   1904  CB  ALA A 262      16.334   2.937   1.343  1.00 97.27           C  
ATOM   1905  O   ALA A 262      16.160   0.305   3.321  1.00 97.27           O  
ATOM   1906  N   ALA A 263      18.188   0.583   2.316  1.00 97.51           N  
ATOM   1907  CA  ALA A 263      18.562  -0.827   2.392  1.00 97.51           C  
ATOM   1908  C   ALA A 263      18.615  -1.304   3.840  1.00 97.51           C  
ATOM   1909  CB  ALA A 263      19.908  -1.057   1.709  1.00 97.51           C  
ATOM   1910  O   ALA A 263      18.125  -2.388   4.162  1.00 97.51           O  
ATOM   1911  N   GLU A 264      19.282  -0.523   4.733  1.00 98.03           N  
ATOM   1912  CA  GLU A 264      19.381  -0.859   6.150  1.00 98.03           C  
ATOM   1913  C   GLU A 264      17.999  -0.971   6.788  1.00 98.03           C  
ATOM   1914  CB  GLU A 264      20.220   0.184   6.893  1.00 98.03           C  
ATOM   1915  O   GLU A 264      17.725  -1.921   7.523  1.00 98.03           O  
ATOM   1916  CG  GLU A 264      20.457  -0.148   8.359  1.00 98.03           C  
ATOM   1917  CD  GLU A 264      21.269   0.910   9.090  1.00 98.03           C  
ATOM   1918  OE1 GLU A 264      21.376   0.839  10.335  1.00 98.03           O  
ATOM   1919  OE2 GLU A 264      21.801   1.817   8.412  1.00 98.03           O  
ATOM   1920  N   LEU A 265      17.182  -0.003   6.558  1.00 98.02           N  
ATOM   1921  CA  LEU A 265      15.829   0.003   7.105  1.00 98.02           C  
ATOM   1922  C   LEU A 265      15.026  -1.184   6.584  1.00 98.02           C  
ATOM   1923  CB  LEU A 265      15.115   1.311   6.754  1.00 98.02           C  
ATOM   1924  O   LEU A 265      14.241  -1.780   7.323  1.00 98.02           O  
ATOM   1925  CG  LEU A 265      15.644   2.576   7.433  1.00 98.02           C  
ATOM   1926  CD1 LEU A 265      14.885   3.801   6.935  1.00 98.02           C  
ATOM   1927  CD2 LEU A 265      15.538   2.454   8.949  1.00 98.02           C  
ATOM   1928  N   ALA A 266      15.158  -1.493   5.269  1.00 97.76           N  
ATOM   1929  CA  ALA A 266      14.478  -2.639   4.671  1.00 97.76           C  
ATOM   1930  C   ALA A 266      14.844  -3.932   5.395  1.00 97.76           C  
ATOM   1931  CB  ALA A 266      14.822  -2.748   3.188  1.00 97.76           C  
ATOM   1932  O   ALA A 266      13.977  -4.769   5.660  1.00 97.76           O  
ATOM   1933  N   LYS A 267      16.101  -4.121   5.666  1.00 98.25           N  
ATOM   1934  CA  LYS A 267      16.559  -5.310   6.379  1.00 98.25           C  
ATOM   1935  C   LYS A 267      15.954  -5.379   7.778  1.00 98.25           C  
ATOM   1936  CB  LYS A 267      18.085  -5.330   6.466  1.00 98.25           C  
ATOM   1937  O   LYS A 267      15.589  -6.457   8.251  1.00 98.25           O  
ATOM   1938  CG  LYS A 267      18.777  -5.618   5.142  1.00 98.25           C  
ATOM   1939  CD  LYS A 267      20.294  -5.588   5.285  1.00 98.25           C  
ATOM   1940  CE  LYS A 267      20.987  -5.822   3.950  1.00 98.25           C  
ATOM   1941  NZ  LYS A 267      22.471  -5.702   4.068  1.00 98.25           N  
ATOM   1942  N   LYS A 268      15.970  -4.230   8.497  1.00 98.22           N  
ATOM   1943  CA  LYS A 268      15.366  -4.172   9.825  1.00 98.22           C  
ATOM   1944  C   LYS A 268      13.896  -4.580   9.778  1.00 98.22           C  
ATOM   1945  CB  LYS A 268      15.501  -2.768  10.416  1.00 98.22           C  
ATOM   1946  O   LYS A 268      13.436  -5.360  10.614  1.00 98.22           O  
ATOM   1947  CG  LYS A 268      15.026  -2.654  11.857  1.00 98.22           C  
ATOM   1948  CD  LYS A 268      15.276  -1.261  12.420  1.00 98.22           C  
ATOM   1949  CE  LYS A 268      14.785  -1.141  13.856  1.00 98.22           C  
ATOM   1950  NZ  LYS A 268      15.043   0.218  14.418  1.00 98.22           N  
ATOM   1951  N   VAL A 269      13.067  -4.015   8.823  1.00 98.35           N  
ATOM   1952  CA  VAL A 269      11.650  -4.329   8.673  1.00 98.35           C  
ATOM   1953  C   VAL A 269      11.479  -5.815   8.364  1.00 98.35           C  
ATOM   1954  CB  VAL A 269      10.994  -3.476   7.565  1.00 98.35           C  
ATOM   1955  O   VAL A 269      10.579  -6.467   8.897  1.00 98.35           O  
ATOM   1956  CG1 VAL A 269       9.564  -3.942   7.299  1.00 98.35           C  
ATOM   1957  CG2 VAL A 269      11.014  -1.997   7.949  1.00 98.35           C  
ATOM   1958  N   LEU A 270      12.362  -6.371   7.454  1.00 98.29           N  
ATOM   1959  CA  LEU A 270      12.339  -7.790   7.117  1.00 98.29           C  
ATOM   1960  C   LEU A 270      12.494  -8.649   8.367  1.00 98.29           C  
ATOM   1961  CB  LEU A 270      13.450  -8.121   6.116  1.00 98.29           C  
ATOM   1962  O   LEU A 270      11.739  -9.604   8.567  1.00 98.29           O  
ATOM   1963  CG  LEU A 270      13.624  -9.599   5.761  1.00 98.29           C  
ATOM   1964  CD1 LEU A 270      12.367 -10.133   5.083  1.00 98.29           C  
ATOM   1965  CD2 LEU A 270      14.844  -9.793   4.867  1.00 98.29           C  
ATOM   1966  N   GLU A 271      13.481  -8.315   9.170  1.00 98.33           N  
ATOM   1967  CA  GLU A 271      13.734  -9.043  10.409  1.00 98.33           C  
ATOM   1968  C   GLU A 271      12.518  -9.002  11.331  1.00 98.33           C  
ATOM   1969  CB  GLU A 271      14.959  -8.473  11.128  1.00 98.33           C  
ATOM   1970  O   GLU A 271      12.100 -10.033  11.862  1.00 98.33           O  
ATOM   1971  CG  GLU A 271      15.340  -9.233  12.391  1.00 98.33           C  
ATOM   1972  CD  GLU A 271      16.531  -8.629  13.118  1.00 98.33           C  
ATOM   1973  OE1 GLU A 271      16.871  -9.105  14.225  1.00 98.33           O  
ATOM   1974  OE2 GLU A 271      17.127  -7.671  12.577  1.00 98.33           O  
ATOM   1975  N   LEU A 272      11.963  -7.817  11.567  1.00 97.94           N  
ATOM   1976  CA  LEU A 272      10.796  -7.646  12.426  1.00 97.94           C  
ATOM   1977  C   LEU A 272       9.602  -8.423  11.882  1.00 97.94           C  
ATOM   1978  CB  LEU A 272      10.439  -6.163  12.556  1.00 97.94           C  
ATOM   1979  O   LEU A 272       8.870  -9.058  12.644  1.00 97.94           O  
ATOM   1980  CG  LEU A 272      11.421  -5.296  13.346  1.00 97.94           C  
ATOM   1981  CD1 LEU A 272      11.030  -3.826  13.244  1.00 97.94           C  
ATOM   1982  CD2 LEU A 272      11.475  -5.741  14.803  1.00 97.94           C  
ATOM   1983  N   ALA A 273       9.326  -8.332  10.574  1.00 98.06           N  
ATOM   1984  CA  ALA A 273       8.209  -9.019   9.932  1.00 98.06           C  
ATOM   1985  C   ALA A 273       8.314 -10.530  10.120  1.00 98.06           C  
ATOM   1986  CB  ALA A 273       8.154  -8.673   8.446  1.00 98.06           C  
ATOM   1987  O   ALA A 273       7.317 -11.196  10.411  1.00 98.06           O  
ATOM   1988  N   ARG A 274       9.451 -10.997   9.973  1.00 98.10           N  
ATOM   1989  CA  ARG A 274       9.663 -12.434  10.114  1.00 98.10           C  
ATOM   1990  C   ARG A 274       9.472 -12.876  11.561  1.00 98.10           C  
ATOM   1991  CB  ARG A 274      11.060 -12.823   9.627  1.00 98.10           C  
ATOM   1992  O   ARG A 274       8.970 -13.972  11.820  1.00 98.10           O  
ATOM   1993  CG  ARG A 274      11.213 -12.805   8.115  1.00 98.10           C  
ATOM   1994  CD  ARG A 274      12.619 -13.197   7.685  1.00 98.10           C  
ATOM   1995  NE  ARG A 274      12.850 -14.631   7.839  1.00 98.10           N  
ATOM   1996  NH1 ARG A 274      15.013 -14.580   7.030  1.00 98.10           N  
ATOM   1997  NH2 ARG A 274      14.084 -16.563   7.705  1.00 98.10           N  
ATOM   1998  CZ  ARG A 274      13.982 -15.255   7.524  1.00 98.10           C  
ATOM   1999  N   GLU A 275       9.962 -12.096  12.517  1.00 97.84           N  
ATOM   2000  CA  GLU A 275       9.717 -12.365  13.931  1.00 97.84           C  
ATOM   2001  C   GLU A 275       8.223 -12.462  14.223  1.00 97.84           C  
ATOM   2002  CB  GLU A 275      10.355 -11.280  14.803  1.00 97.84           C  
ATOM   2003  O   GLU A 275       7.782 -13.366  14.935  1.00 97.84           O  
ATOM   2004  CG  GLU A 275      11.874 -11.343  14.850  1.00 97.84           C  
ATOM   2005  CD  GLU A 275      12.494 -10.251  15.707  1.00 97.84           C  
ATOM   2006  OE1 GLU A 275      13.734 -10.244  15.878  1.00 97.84           O  
ATOM   2007  OE2 GLU A 275      11.733  -9.396  16.213  1.00 97.84           O  
ATOM   2008  N   ILE A 276       7.461 -11.572  13.693  1.00 97.70           N  
ATOM   2009  CA  ILE A 276       6.013 -11.571  13.863  1.00 97.70           C  
ATOM   2010  C   ILE A 276       5.416 -12.817  13.211  1.00 97.70           C  
ATOM   2011  CB  ILE A 276       5.374 -10.297  13.267  1.00 97.70           C  
ATOM   2012  O   ILE A 276       4.499 -13.433  13.759  1.00 97.70           O  
ATOM   2013  CG1 ILE A 276       5.764  -9.067  14.094  1.00 97.70           C  
ATOM   2014  CG2 ILE A 276       3.852 -10.442  13.186  1.00 97.70           C  
ATOM   2015  CD1 ILE A 276       5.215  -9.077  15.514  1.00 97.70           C  
ATOM   2016  N   ALA A 277       5.874 -13.139  11.987  1.00 97.49           N  
ATOM   2017  CA  ALA A 277       5.392 -14.328  11.290  1.00 97.49           C  
ATOM   2018  C   ALA A 277       5.594 -15.582  12.137  1.00 97.49           C  
ATOM   2019  CB  ALA A 277       6.097 -14.479   9.944  1.00 97.49           C  
ATOM   2020  O   ALA A 277       4.699 -16.424  12.235  1.00 97.49           O  
ATOM   2021  N   LYS A 278       6.806 -15.728  12.718  1.00 97.74           N  
ATOM   2022  CA  LYS A 278       7.100 -16.875  13.572  1.00 97.74           C  
ATOM   2023  C   LYS A 278       6.213 -16.878  14.814  1.00 97.74           C  
ATOM   2024  CB  LYS A 278       8.574 -16.875  13.982  1.00 97.74           C  
ATOM   2025  O   LYS A 278       5.691 -17.924  15.207  1.00 97.74           O  
ATOM   2026  CG  LYS A 278       9.532 -17.205  12.846  1.00 97.74           C  
ATOM   2027  CD  LYS A 278      10.983 -17.146  13.305  1.00 97.74           C  
ATOM   2028  CE  LYS A 278      11.946 -17.357  12.144  1.00 97.74           C  
ATOM   2029  NZ  LYS A 278      13.369 -17.200  12.569  1.00 97.74           N  
ATOM   2030  N   GLU A 279       6.155 -15.719  15.440  1.00 97.23           N  
ATOM   2031  CA  GLU A 279       5.300 -15.566  16.613  1.00 97.23           C  
ATOM   2032  C   GLU A 279       3.849 -15.909  16.287  1.00 97.23           C  
ATOM   2033  CB  GLU A 279       5.392 -14.141  17.164  1.00 97.23           C  
ATOM   2034  O   GLU A 279       3.188 -16.621  17.046  1.00 97.23           O  
ATOM   2035  CG  GLU A 279       4.610 -13.927  18.452  1.00 97.23           C  
ATOM   2036  CD  GLU A 279       4.739 -12.517  19.005  1.00 97.23           C  
ATOM   2037  OE1 GLU A 279       4.087 -12.205  20.028  1.00 97.23           O  
ATOM   2038  OE2 GLU A 279       5.496 -11.718  18.411  1.00 97.23           O  
ATOM   2039  N   ALA A 280       3.264 -15.326  15.250  1.00 97.46           N  
ATOM   2040  CA  ALA A 280       1.886 -15.572  14.832  1.00 97.46           C  
ATOM   2041  C   ALA A 280       1.661 -17.049  14.526  1.00 97.46           C  
ATOM   2042  CB  ALA A 280       1.541 -14.720  13.613  1.00 97.46           C  
ATOM   2043  O   ALA A 280       0.612 -17.606  14.858  1.00 97.46           O  
ATOM   2044  N   ARG A 281       2.633 -17.644  13.867  1.00 96.51           N  
ATOM   2045  CA  ARG A 281       2.563 -19.065  13.544  1.00 96.51           C  
ATOM   2046  C   ARG A 281       2.500 -19.912  14.811  1.00 96.51           C  
ATOM   2047  CB  ARG A 281       3.763 -19.484  12.692  1.00 96.51           C  
ATOM   2048  O   ARG A 281       1.714 -20.858  14.893  1.00 96.51           O  
ATOM   2049  CG  ARG A 281       3.684 -20.912  12.177  1.00 96.51           C  
ATOM   2050  CD  ARG A 281       4.856 -21.248  11.265  1.00 96.51           C  
ATOM   2051  NE  ARG A 281       4.859 -22.659  10.889  1.00 96.51           N  
ATOM   2052  NH1 ARG A 281       6.995 -22.632  10.009  1.00 96.51           N  
ATOM   2053  NH2 ARG A 281       5.772 -24.571  10.002  1.00 96.51           N  
ATOM   2054  CZ  ARG A 281       5.876 -23.284  10.301  1.00 96.51           C  
ATOM   2055  N   LYS A 282       3.320 -19.670  15.837  1.00 96.54           N  
ATOM   2056  CA  LYS A 282       3.329 -20.380  17.113  1.00 96.54           C  
ATOM   2057  C   LYS A 282       1.974 -20.281  17.807  1.00 96.54           C  
ATOM   2058  CB  LYS A 282       4.427 -19.831  18.025  1.00 96.54           C  
ATOM   2059  O   LYS A 282       1.519 -21.242  18.431  1.00 96.54           O  
ATOM   2060  CG  LYS A 282       5.834 -20.249  17.623  1.00 96.54           C  
ATOM   2061  CD  LYS A 282       6.875 -19.727  18.605  1.00 96.54           C  
ATOM   2062  CE  LYS A 282       8.287 -20.096  18.172  1.00 96.54           C  
ATOM   2063  NZ  LYS A 282       9.315 -19.524  19.092  1.00 96.54           N  
ATOM   2064  N   LYS A 283       1.301 -19.199  17.606  1.00 95.83           N  
ATOM   2065  CA  LYS A 283       0.024 -18.940  18.265  1.00 95.83           C  
ATOM   2066  C   LYS A 283      -1.142 -19.446  17.421  1.00 95.83           C  
ATOM   2067  CB  LYS A 283      -0.142 -17.446  18.547  1.00 95.83           C  
ATOM   2068  O   LYS A 283      -2.299 -19.370  17.842  1.00 95.83           O  
ATOM   2069  CG  LYS A 283       0.762 -16.921  19.652  1.00 95.83           C  
ATOM   2070  CD  LYS A 283       0.458 -15.464  19.978  1.00 95.83           C  
ATOM   2071  CE  LYS A 283       1.328 -14.951  21.117  1.00 95.83           C  
ATOM   2072  NZ  LYS A 283       1.054 -13.515  21.420  1.00 95.83           N  
ATOM   2073  N   GLY A 284      -0.777 -19.963  16.232  1.00 95.72           N  
ATOM   2074  CA  GLY A 284      -1.800 -20.542  15.375  1.00 95.72           C  
ATOM   2075  C   GLY A 284      -2.545 -19.508  14.552  1.00 95.72           C  
ATOM   2076  O   GLY A 284      -3.609 -19.796  14.000  1.00 95.72           O  
ATOM   2077  N   ASP A 285      -2.157 -18.154  14.529  1.00 97.13           N  
ATOM   2078  CA  ASP A 285      -2.753 -17.092  13.725  1.00 97.13           C  
ATOM   2079  C   ASP A 285      -2.148 -17.060  12.323  1.00 97.13           C  
ATOM   2080  CB  ASP A 285      -2.571 -15.735  14.407  1.00 97.13           C  
ATOM   2081  O   ASP A 285      -1.232 -16.281  12.054  1.00 97.13           O  
ATOM   2082  CG  ASP A 285      -3.436 -14.645  13.800  1.00 97.13           C  
ATOM   2083  OD1 ASP A 285      -3.876 -14.791  12.639  1.00 97.13           O  
ATOM   2084  OD2 ASP A 285      -3.678 -13.629  14.487  1.00 97.13           O  
ATOM   2085  N   LEU A 286      -2.574 -17.947  11.417  1.00 97.09           N  
ATOM   2086  CA  LEU A 286      -1.991 -18.143  10.094  1.00 97.09           C  
ATOM   2087  C   LEU A 286      -2.225 -16.921   9.211  1.00 97.09           C  
ATOM   2088  CB  LEU A 286      -2.579 -19.389   9.428  1.00 97.09           C  
ATOM   2089  O   LEU A 286      -1.426 -16.634   8.317  1.00 97.09           O  
ATOM   2090  CG  LEU A 286      -2.268 -20.728  10.098  1.00 97.09           C  
ATOM   2091  CD1 LEU A 286      -3.011 -21.859   9.396  1.00 97.09           C  
ATOM   2092  CD2 LEU A 286      -0.765 -20.989  10.099  1.00 97.09           C  
ATOM   2093  N   ILE A 287      -3.322 -16.170   9.543  1.00 97.51           N  
ATOM   2094  CA  ILE A 287      -3.608 -14.961   8.778  1.00 97.51           C  
ATOM   2095  C   ILE A 287      -2.562 -13.893   9.088  1.00 97.51           C  
ATOM   2096  CB  ILE A 287      -5.026 -14.425   9.077  1.00 97.51           C  
ATOM   2097  O   ILE A 287      -1.987 -13.294   8.176  1.00 97.51           O  
ATOM   2098  CG1 ILE A 287      -6.087 -15.383   8.524  1.00 97.51           C  
ATOM   2099  CG2 ILE A 287      -5.204 -13.018   8.500  1.00 97.51           C  
ATOM   2100  CD1 ILE A 287      -7.515 -15.006   8.893  1.00 97.51           C  
ATOM   2101  N   ALA A 288      -2.332 -13.674  10.391  1.00 97.65           N  
ATOM   2102  CA  ALA A 288      -1.320 -12.702  10.797  1.00 97.65           C  
ATOM   2103  C   ALA A 288       0.058 -13.092  10.270  1.00 97.65           C  
ATOM   2104  CB  ALA A 288      -1.287 -12.571  12.318  1.00 97.65           C  
ATOM   2105  O   ALA A 288       0.833 -12.232   9.846  1.00 97.65           O  
ATOM   2106  N   ALA A 289       0.390 -14.426  10.342  1.00 98.05           N  
ATOM   2107  CA  ALA A 289       1.650 -14.929   9.802  1.00 98.05           C  
ATOM   2108  C   ALA A 289       1.778 -14.607   8.315  1.00 98.05           C  
ATOM   2109  CB  ALA A 289       1.763 -16.435  10.028  1.00 98.05           C  
ATOM   2110  O   ALA A 289       2.831 -14.155   7.860  1.00 98.05           O  
ATOM   2111  N   ALA A 290       0.720 -14.872   7.565  1.00 98.00           N  
ATOM   2112  CA  ALA A 290       0.708 -14.627   6.125  1.00 98.00           C  
ATOM   2113  C   ALA A 290       0.874 -13.141   5.820  1.00 98.00           C  
ATOM   2114  CB  ALA A 290      -0.585 -15.153   5.506  1.00 98.00           C  
ATOM   2115  O   ALA A 290       1.643 -12.765   4.932  1.00 98.00           O  
ATOM   2116  N   ILE A 291       0.163 -12.239   6.591  1.00 98.13           N  
ATOM   2117  CA  ILE A 291       0.232 -10.796   6.390  1.00 98.13           C  
ATOM   2118  C   ILE A 291       1.645 -10.301   6.688  1.00 98.13           C  
ATOM   2119  CB  ILE A 291      -0.794 -10.053   7.275  1.00 98.13           C  
ATOM   2120  O   ILE A 291       2.177  -9.451   5.969  1.00 98.13           O  
ATOM   2121  CG1 ILE A 291      -2.222 -10.370   6.818  1.00 98.13           C  
ATOM   2122  CG2 ILE A 291      -0.534  -8.544   7.251  1.00 98.13           C  
ATOM   2123  CD1 ILE A 291      -3.304  -9.815   7.734  1.00 98.13           C  
ATOM   2124  N   ALA A 292       2.246 -10.851   7.780  1.00 98.11           N  
ATOM   2125  CA  ALA A 292       3.621 -10.505   8.134  1.00 98.11           C  
ATOM   2126  C   ALA A 292       4.587 -10.885   7.015  1.00 98.11           C  
ATOM   2127  CB  ALA A 292       4.023 -11.191   9.437  1.00 98.11           C  
ATOM   2128  O   ALA A 292       5.554 -10.167   6.752  1.00 98.11           O  
ATOM   2129  N   LEU A 293       4.377 -12.027   6.355  1.00 98.37           N  
ATOM   2130  CA  LEU A 293       5.236 -12.464   5.260  1.00 98.37           C  
ATOM   2131  C   LEU A 293       5.077 -11.553   4.047  1.00 98.37           C  
ATOM   2132  CB  LEU A 293       4.916 -13.910   4.872  1.00 98.37           C  
ATOM   2133  O   LEU A 293       6.012 -11.392   3.259  1.00 98.37           O  
ATOM   2134  CG  LEU A 293       5.444 -14.997   5.810  1.00 98.37           C  
ATOM   2135  CD1 LEU A 293       4.917 -16.364   5.388  1.00 98.37           C  
ATOM   2136  CD2 LEU A 293       6.968 -14.989   5.833  1.00 98.37           C  
ATOM   2137  N   ILE A 294       3.860 -10.954   3.883  1.00 98.08           N  
ATOM   2138  CA  ILE A 294       3.676  -9.939   2.852  1.00 98.08           C  
ATOM   2139  C   ILE A 294       4.594  -8.750   3.128  1.00 98.08           C  
ATOM   2140  CB  ILE A 294       2.205  -9.473   2.774  1.00 98.08           C  
ATOM   2141  O   ILE A 294       5.260  -8.248   2.220  1.00 98.08           O  
ATOM   2142  CG1 ILE A 294       1.316 -10.599   2.233  1.00 98.08           C  
ATOM   2143  CG2 ILE A 294       2.082  -8.215   1.909  1.00 98.08           C  
ATOM   2144  CD1 ILE A 294      -0.171 -10.272   2.243  1.00 98.08           C  
ATOM   2145  N   ALA A 295       4.572  -8.333   4.406  1.00 97.90           N  
ATOM   2146  CA  ALA A 295       5.459  -7.241   4.796  1.00 97.90           C  
ATOM   2147  C   ALA A 295       6.917  -7.588   4.506  1.00 97.90           C  
ATOM   2148  CB  ALA A 295       5.279  -6.910   6.275  1.00 97.90           C  
ATOM   2149  O   ALA A 295       7.676  -6.748   4.015  1.00 97.90           O  
ATOM   2150  N   ALA A 296       7.343  -8.849   4.845  1.00 98.25           N  
ATOM   2151  CA  ALA A 296       8.691  -9.336   4.564  1.00 98.25           C  
ATOM   2152  C   ALA A 296       8.996  -9.277   3.070  1.00 98.25           C  
ATOM   2153  CB  ALA A 296       8.860 -10.763   5.082  1.00 98.25           C  
ATOM   2154  O   ALA A 296      10.081  -8.851   2.668  1.00 98.25           O  
ATOM   2155  N   ALA A 297       8.097  -9.793   2.263  1.00 97.87           N  
ATOM   2156  CA  ALA A 297       8.268  -9.797   0.813  1.00 97.87           C  
ATOM   2157  C   ALA A 297       8.409  -8.377   0.273  1.00 97.87           C  
ATOM   2158  CB  ALA A 297       7.094 -10.505   0.140  1.00 97.87           C  
ATOM   2159  O   ALA A 297       9.258  -8.112  -0.581  1.00 97.87           O  
ATOM   2160  N   ILE A 298       7.592  -7.401   0.773  1.00 98.01           N  
ATOM   2161  CA  ILE A 298       7.641  -6.005   0.351  1.00 98.01           C  
ATOM   2162  C   ILE A 298       8.968  -5.384   0.778  1.00 98.01           C  
ATOM   2163  CB  ILE A 298       6.459  -5.198   0.933  1.00 98.01           C  
ATOM   2164  O   ILE A 298       9.555  -4.589   0.040  1.00 98.01           O  
ATOM   2165  CG1 ILE A 298       5.134  -5.680   0.331  1.00 98.01           C  
ATOM   2166  CG2 ILE A 298       6.658  -3.699   0.690  1.00 98.01           C  
ATOM   2167  CD1 ILE A 298       3.900  -5.079   0.989  1.00 98.01           C  
ATOM   2168  N   ALA A 299       9.448  -5.717   1.995  1.00 97.84           N  
ATOM   2169  CA  ALA A 299      10.747  -5.250   2.473  1.00 97.84           C  
ATOM   2170  C   ALA A 299      11.870  -5.714   1.550  1.00 97.84           C  
ATOM   2171  CB  ALA A 299      10.997  -5.739   3.898  1.00 97.84           C  
ATOM   2172  O   ALA A 299      12.834  -4.981   1.317  1.00 97.84           O  
ATOM   2173  N   VAL A 300      11.769  -6.961   1.045  1.00 98.39           N  
ATOM   2174  CA  VAL A 300      12.768  -7.500   0.127  1.00 98.39           C  
ATOM   2175  C   VAL A 300      12.746  -6.711  -1.180  1.00 98.39           C  
ATOM   2176  CB  VAL A 300      12.531  -9.001  -0.152  1.00 98.39           C  
ATOM   2177  O   VAL A 300      13.796  -6.448  -1.771  1.00 98.39           O  
ATOM   2178  CG1 VAL A 300      13.550  -9.530  -1.160  1.00 98.39           C  
ATOM   2179  CG2 VAL A 300      12.596  -9.801   1.148  1.00 98.39           C  
ATOM   2180  N   ILE A 301      11.521  -6.328  -1.655  1.00 97.33           N  
ATOM   2181  CA  ILE A 301      11.393  -5.476  -2.833  1.00 97.33           C  
ATOM   2182  C   ILE A 301      12.116  -4.152  -2.592  1.00 97.33           C  
ATOM   2183  CB  ILE A 301       9.911  -5.220  -3.187  1.00 97.33           C  
ATOM   2184  O   ILE A 301      12.851  -3.673  -3.459  1.00 97.33           O  
ATOM   2185  CG1 ILE A 301       9.244  -6.517  -3.658  1.00 97.33           C  
ATOM   2186  CG2 ILE A 301       9.792  -4.125  -4.251  1.00 97.33           C  
ATOM   2187  CD1 ILE A 301       7.744  -6.392  -3.891  1.00 97.33           C  
ATOM   2188  N   ALA A 302      11.835  -3.573  -1.433  1.00 97.06           N  
ATOM   2189  CA  ALA A 302      12.485  -2.318  -1.066  1.00 97.06           C  
ATOM   2190  C   ALA A 302      14.004  -2.455  -1.103  1.00 97.06           C  
ATOM   2191  CB  ALA A 302      12.029  -1.867   0.319  1.00 97.06           C  
ATOM   2192  O   ALA A 302      14.704  -1.558  -1.581  1.00 97.06           O  
ATOM   2193  N   LEU A 303      14.528  -3.608  -0.555  1.00 98.07           N  
ATOM   2194  CA  LEU A 303      15.954  -3.913  -0.564  1.00 98.07           C  
ATOM   2195  C   LEU A 303      16.484  -3.988  -1.992  1.00 98.07           C  
ATOM   2196  CB  LEU A 303      16.226  -5.232   0.163  1.00 98.07           C  
ATOM   2197  O   LEU A 303      17.552  -3.449  -2.292  1.00 98.07           O  
ATOM   2198  CG  LEU A 303      17.687  -5.675   0.242  1.00 98.07           C  
ATOM   2199  CD1 LEU A 303      18.521  -4.623   0.966  1.00 98.07           C  
ATOM   2200  CD2 LEU A 303      17.800  -7.027   0.939  1.00 98.07           C  
ATOM   2201  N   ALA A 304      15.736  -4.684  -2.867  1.00 96.88           N  
ATOM   2202  CA  ALA A 304      16.105  -4.820  -4.274  1.00 96.88           C  
ATOM   2203  C   ALA A 304      16.165  -3.458  -4.960  1.00 96.88           C  
ATOM   2204  CB  ALA A 304      15.118  -5.734  -4.996  1.00 96.88           C  
ATOM   2205  O   ALA A 304      17.110  -3.168  -5.697  1.00 96.88           O  
ATOM   2206  N   ILE A 305      15.207  -2.566  -4.774  1.00 96.53           N  
ATOM   2207  CA  ILE A 305      15.151  -1.237  -5.373  1.00 96.53           C  
ATOM   2208  C   ILE A 305      16.289  -0.378  -4.828  1.00 96.53           C  
ATOM   2209  CB  ILE A 305      13.790  -0.555  -5.108  1.00 96.53           C  
ATOM   2210  O   ILE A 305      16.919   0.375  -5.574  1.00 96.53           O  
ATOM   2211  CG1 ILE A 305      12.665  -1.311  -5.825  1.00 96.53           C  
ATOM   2212  CG2 ILE A 305      13.828   0.912  -5.544  1.00 96.53           C  
ATOM   2213  CD1 ILE A 305      11.268  -0.809  -5.487  1.00 96.53           C  
ATOM   2214  N   ALA A 306      16.477  -0.467  -3.515  1.00 96.24           N  
ATOM   2215  CA  ALA A 306      17.585   0.249  -2.887  1.00 96.24           C  
ATOM   2216  C   ALA A 306      18.923  -0.181  -3.481  1.00 96.24           C  
ATOM   2217  CB  ALA A 306      17.579   0.020  -1.377  1.00 96.24           C  
ATOM   2218  O   ALA A 306      19.821   0.644  -3.665  1.00 96.24           O  
ATOM   2219  N   ALA A 307      19.100  -1.511  -3.697  1.00 96.19           N  
ATOM   2220  CA  ALA A 307      20.302  -2.048  -4.330  1.00 96.19           C  
ATOM   2221  C   ALA A 307      20.501  -1.452  -5.721  1.00 96.19           C  
ATOM   2222  CB  ALA A 307      20.225  -3.570  -4.412  1.00 96.19           C  
ATOM   2223  O   ALA A 307      21.629  -1.148  -6.116  1.00 96.19           O  
ATOM   2224  N   ILE A 308      19.471  -1.260  -6.473  1.00 94.71           N  
ATOM   2225  CA  ILE A 308      19.527  -0.654  -7.799  1.00 94.71           C  
ATOM   2226  C   ILE A 308      19.974   0.801  -7.682  1.00 94.71           C  
ATOM   2227  CB  ILE A 308      18.162  -0.739  -8.518  1.00 94.71           C  
ATOM   2228  O   ILE A 308      20.854   1.248  -8.423  1.00 94.71           O  
ATOM   2229  CG1 ILE A 308      17.808  -2.199  -8.822  1.00 94.71           C  
ATOM   2230  CG2 ILE A 308      18.172   0.100  -9.798  1.00 94.71           C  
ATOM   2231  CD1 ILE A 308      16.388  -2.399  -9.331  1.00 94.71           C  
ATOM   2232  N   ALA A 309      19.349   1.427  -6.774  1.00 94.01           N  
ATOM   2233  CA  ALA A 309      19.642   2.841  -6.555  1.00 94.01           C  
ATOM   2234  C   ALA A 309      21.097   3.041  -6.141  1.00 94.01           C  
ATOM   2235  CB  ALA A 309      18.706   3.421  -5.497  1.00 94.01           C  
ATOM   2236  O   ALA A 309      21.734   4.017  -6.543  1.00 94.01           O  
ATOM   2237  N   ALA A 310      21.620   2.118  -5.432  1.00 95.04           N  
ATOM   2238  CA  ALA A 310      22.989   2.188  -4.929  1.00 95.04           C  
ATOM   2239  C   ALA A 310      23.977   1.626  -5.947  1.00 95.04           C  
ATOM   2240  CB  ALA A 310      23.109   1.438  -3.605  1.00 95.04           C  
ATOM   2241  O   ALA A 310      25.187   1.833  -5.827  1.00 95.04           O  
ATOM   2242  N   GLY A 311      23.470   0.911  -6.970  1.00 94.47           N  
ATOM   2243  CA  GLY A 311      24.342   0.183  -7.878  1.00 94.47           C  
ATOM   2244  C   GLY A 311      25.108  -0.937  -7.200  1.00 94.47           C  
ATOM   2245  O   GLY A 311      26.281  -1.165  -7.501  1.00 94.47           O  
ATOM   2246  N   ASP A 312      24.571  -1.531  -6.160  1.00 95.70           N  
ATOM   2247  CA  ASP A 312      25.214  -2.557  -5.345  1.00 95.70           C  
ATOM   2248  C   ASP A 312      24.731  -3.952  -5.736  1.00 95.70           C  
ATOM   2249  CB  ASP A 312      24.950  -2.306  -3.859  1.00 95.70           C  
ATOM   2250  O   ASP A 312      23.697  -4.416  -5.251  1.00 95.70           O  
ATOM   2251  CG  ASP A 312      25.788  -3.188  -2.951  1.00 95.70           C  
ATOM   2252  OD1 ASP A 312      26.187  -4.295  -3.373  1.00 95.70           O  
ATOM   2253  OD2 ASP A 312      26.049  -2.774  -1.800  1.00 95.70           O  
ATOM   2254  N   LYS A 313      25.539  -4.665  -6.553  1.00 94.57           N  
ATOM   2255  CA  LYS A 313      25.166  -5.977  -7.073  1.00 94.57           C  
ATOM   2256  C   LYS A 313      25.131  -7.020  -5.959  1.00 94.57           C  
ATOM   2257  CB  LYS A 313      26.136  -6.416  -8.170  1.00 94.57           C  
ATOM   2258  O   LYS A 313      24.355  -7.975  -6.019  1.00 94.57           O  
ATOM   2259  CG  LYS A 313      26.015  -5.615  -9.459  1.00 94.57           C  
ATOM   2260  CD  LYS A 313      26.919  -6.174 -10.551  1.00 94.57           C  
ATOM   2261  CE  LYS A 313      26.809  -5.366 -11.837  1.00 94.57           C  
ATOM   2262  NZ  LYS A 313      27.717  -5.891 -12.900  1.00 94.57           N  
ATOM   2263  N   GLU A 314      26.090  -6.880  -4.893  1.00 95.85           N  
ATOM   2264  CA  GLU A 314      26.105  -7.787  -3.748  1.00 95.85           C  
ATOM   2265  C   GLU A 314      24.801  -7.702  -2.960  1.00 95.85           C  
ATOM   2266  CB  GLU A 314      27.294  -7.480  -2.834  1.00 95.85           C  
ATOM   2267  O   GLU A 314      24.257  -8.724  -2.537  1.00 95.85           O  
ATOM   2268  CG  GLU A 314      28.639  -7.883  -3.418  1.00 95.85           C  
ATOM   2269  CD  GLU A 314      28.799  -9.387  -3.575  1.00 95.85           C  
ATOM   2270  OE1 GLU A 314      29.407  -9.832  -4.574  1.00 95.85           O  
ATOM   2271  OE2 GLU A 314      28.311 -10.126  -2.691  1.00 95.85           O  
ATOM   2272  N   GLU A 315      24.382  -6.533  -2.789  1.00 96.10           N  
ATOM   2273  CA  GLU A 315      23.123  -6.293  -2.090  1.00 96.10           C  
ATOM   2274  C   GLU A 315      21.939  -6.834  -2.887  1.00 96.10           C  
ATOM   2275  CB  GLU A 315      22.935  -4.799  -1.818  1.00 96.10           C  
ATOM   2276  O   GLU A 315      20.971  -7.332  -2.308  1.00 96.10           O  
ATOM   2277  CG  GLU A 315      23.708  -4.292  -0.609  1.00 96.10           C  
ATOM   2278  CD  GLU A 315      25.135  -3.883  -0.937  1.00 96.10           C  
ATOM   2279  OE1 GLU A 315      25.879  -3.482  -0.013  1.00 96.10           O  
ATOM   2280  OE2 GLU A 315      25.511  -3.963  -2.127  1.00 96.10           O  
ATOM   2281  N   ALA A 316      21.941  -6.740  -4.152  1.00 95.62           N  
ATOM   2282  CA  ALA A 316      20.927  -7.310  -5.036  1.00 95.62           C  
ATOM   2283  C   ALA A 316      20.889  -8.831  -4.918  1.00 95.62           C  
ATOM   2284  CB  ALA A 316      21.189  -6.898  -6.482  1.00 95.62           C  
ATOM   2285  O   ALA A 316      19.812  -9.430  -4.881  1.00 95.62           O  
ATOM   2286  N   LYS A 317      22.101  -9.496  -4.905  1.00 96.60           N  
ATOM   2287  CA  LYS A 317      22.184 -10.943  -4.729  1.00 96.60           C  
ATOM   2288  C   LYS A 317      21.611 -11.367  -3.380  1.00 96.60           C  
ATOM   2289  CB  LYS A 317      23.632 -11.418  -4.856  1.00 96.60           C  
ATOM   2290  O   LYS A 317      20.951 -12.403  -3.277  1.00 96.60           O  
ATOM   2291  CG  LYS A 317      24.174 -11.378  -6.277  1.00 96.60           C  
ATOM   2292  CD  LYS A 317      25.602 -11.906  -6.346  1.00 96.60           C  
ATOM   2293  CE  LYS A 317      26.158 -11.834  -7.761  1.00 96.60           C  
ATOM   2294  NZ  LYS A 317      27.581 -12.284  -7.821  1.00 96.60           N  
ATOM   2295  N   GLU A 318      22.011 -10.655  -2.364  1.00 97.02           N  
ATOM   2296  CA  GLU A 318      21.442 -10.897  -1.041  1.00 97.02           C  
ATOM   2297  C   GLU A 318      19.919 -10.808  -1.070  1.00 97.02           C  
ATOM   2298  CB  GLU A 318      22.008  -9.905  -0.022  1.00 97.02           C  
ATOM   2299  O   GLU A 318      19.232 -11.646  -0.484  1.00 97.02           O  
ATOM   2300  CG  GLU A 318      21.541 -10.155   1.404  1.00 97.02           C  
ATOM   2301  CD  GLU A 318      22.118  -9.168   2.406  1.00 97.02           C  
ATOM   2302  OE1 GLU A 318      21.799  -9.271   3.613  1.00 97.02           O  
ATOM   2303  OE2 GLU A 318      22.895  -8.284   1.982  1.00 97.02           O  
ATOM   2304  N   ALA A 319      19.305  -9.694  -1.599  1.00 97.29           N  
ATOM   2305  CA  ALA A 319      17.860  -9.519  -1.724  1.00 97.29           C  
ATOM   2306  C   ALA A 319      17.222 -10.715  -2.425  1.00 97.29           C  
ATOM   2307  CB  ALA A 319      17.544  -8.231  -2.481  1.00 97.29           C  
ATOM   2308  O   ALA A 319      16.143 -11.167  -2.035  1.00 97.29           O  
ATOM   2309  N   TYR A 320      17.953 -11.223  -3.483  1.00 97.38           N  
ATOM   2310  CA  TYR A 320      17.487 -12.403  -4.201  1.00 97.38           C  
ATOM   2311  C   TYR A 320      17.356 -13.597  -3.262  1.00 97.38           C  
ATOM   2312  CB  TYR A 320      18.442 -12.745  -5.349  1.00 97.38           C  
ATOM   2313  O   TYR A 320      16.331 -14.283  -3.260  1.00 97.38           O  
ATOM   2314  CG  TYR A 320      18.026 -13.959  -6.144  1.00 97.38           C  
ATOM   2315  CD1 TYR A 320      18.580 -15.210  -5.883  1.00 97.38           C  
ATOM   2316  CD2 TYR A 320      17.078 -13.858  -7.157  1.00 97.38           C  
ATOM   2317  CE1 TYR A 320      18.201 -16.331  -6.614  1.00 97.38           C  
ATOM   2318  CE2 TYR A 320      16.692 -14.972  -7.894  1.00 97.38           C  
ATOM   2319  OH  TYR A 320      16.878 -17.309  -8.342  1.00 97.38           O  
ATOM   2320  CZ  TYR A 320      17.257 -16.203  -7.616  1.00 97.38           C  
ATOM   2321  N   GLU A 321      18.376 -13.944  -2.463  1.00 97.83           N  
ATOM   2322  CA  GLU A 321      18.374 -15.063  -1.525  1.00 97.83           C  
ATOM   2323  C   GLU A 321      17.277 -14.902  -0.477  1.00 97.83           C  
ATOM   2324  CB  GLU A 321      19.738 -15.194  -0.842  1.00 97.83           C  
ATOM   2325  O   GLU A 321      16.594 -15.869  -0.133  1.00 97.83           O  
ATOM   2326  CG  GLU A 321      20.857 -15.623  -1.781  1.00 97.83           C  
ATOM   2327  CD  GLU A 321      20.580 -16.945  -2.479  1.00 97.83           C  
ATOM   2328  OE1 GLU A 321      20.793 -17.037  -3.710  1.00 97.83           O  
ATOM   2329  OE2 GLU A 321      20.147 -17.895  -1.791  1.00 97.83           O  
ATOM   2330  N   LEU A 322      17.162 -13.710  -0.002  1.00 97.72           N  
ATOM   2331  CA  LEU A 322      16.125 -13.428   0.984  1.00 97.72           C  
ATOM   2332  C   LEU A 322      14.737 -13.623   0.384  1.00 97.72           C  
ATOM   2333  CB  LEU A 322      16.267 -12.000   1.518  1.00 97.72           C  
ATOM   2334  O   LEU A 322      13.835 -14.139   1.049  1.00 97.72           O  
ATOM   2335  CG  LEU A 322      17.461 -11.735   2.436  1.00 97.72           C  
ATOM   2336  CD1 LEU A 322      17.624 -10.238   2.675  1.00 97.72           C  
ATOM   2337  CD2 LEU A 322      17.295 -12.478   3.758  1.00 97.72           C  
ATOM   2338  N   ALA A 323      14.527 -13.187  -0.811  1.00 97.48           N  
ATOM   2339  CA  ALA A 323      13.264 -13.388  -1.516  1.00 97.48           C  
ATOM   2340  C   ALA A 323      12.911 -14.870  -1.598  1.00 97.48           C  
ATOM   2341  CB  ALA A 323      13.335 -12.783  -2.917  1.00 97.48           C  
ATOM   2342  O   ALA A 323      11.758 -15.253  -1.383  1.00 97.48           O  
ATOM   2343  N   LYS A 324      13.849 -15.719  -1.889  1.00 97.86           N  
ATOM   2344  CA  LYS A 324      13.640 -17.162  -1.965  1.00 97.86           C  
ATOM   2345  C   LYS A 324      13.225 -17.729  -0.611  1.00 97.86           C  
ATOM   2346  CB  LYS A 324      14.906 -17.862  -2.461  1.00 97.86           C  
ATOM   2347  O   LYS A 324      12.365 -18.610  -0.538  1.00 97.86           O  
ATOM   2348  CG  LYS A 324      15.167 -17.688  -3.950  1.00 97.86           C  
ATOM   2349  CD  LYS A 324      16.340 -18.541  -4.415  1.00 97.86           C  
ATOM   2350  CE  LYS A 324      17.657 -18.049  -3.830  1.00 97.86           C  
ATOM   2351  NZ  LYS A 324      18.805 -18.908  -4.249  1.00 97.86           N  
ATOM   2352  N   GLU A 325      13.929 -17.292   0.414  1.00 97.99           N  
ATOM   2353  CA  GLU A 325      13.597 -17.731   1.767  1.00 97.99           C  
ATOM   2354  C   GLU A 325      12.157 -17.374   2.124  1.00 97.99           C  
ATOM   2355  CB  GLU A 325      14.560 -17.114   2.784  1.00 97.99           C  
ATOM   2356  O   GLU A 325      11.429 -18.195   2.686  1.00 97.99           O  
ATOM   2357  CG  GLU A 325      15.991 -17.617   2.660  1.00 97.99           C  
ATOM   2358  CD  GLU A 325      16.944 -16.963   3.648  1.00 97.99           C  
ATOM   2359  OE1 GLU A 325      18.137 -17.343   3.682  1.00 97.99           O  
ATOM   2360  OE2 GLU A 325      16.495 -16.065   4.393  1.00 97.99           O  
ATOM   2361  N   VAL A 326      11.755 -16.103   1.859  1.00 98.15           N  
ATOM   2362  CA  VAL A 326      10.397 -15.648   2.136  1.00 98.15           C  
ATOM   2363  C   VAL A 326       9.400 -16.472   1.323  1.00 98.15           C  
ATOM   2364  CB  VAL A 326      10.226 -14.145   1.824  1.00 98.15           C  
ATOM   2365  O   VAL A 326       8.341 -16.852   1.828  1.00 98.15           O  
ATOM   2366  CG1 VAL A 326       8.764 -13.726   1.968  1.00 98.15           C  
ATOM   2367  CG2 VAL A 326      11.118 -13.306   2.738  1.00 98.15           C  
ATOM   2368  N   TYR A 327       9.768 -16.743   0.075  1.00 97.90           N  
ATOM   2369  CA  TYR A 327       8.943 -17.582  -0.787  1.00 97.90           C  
ATOM   2370  C   TYR A 327       8.694 -18.943  -0.147  1.00 97.90           C  
ATOM   2371  CB  TYR A 327       9.606 -17.762  -2.156  1.00 97.90           C  
ATOM   2372  O   TYR A 327       7.552 -19.401  -0.072  1.00 97.90           O  
ATOM   2373  CG  TYR A 327       8.891 -18.745  -3.051  1.00 97.90           C  
ATOM   2374  CD1 TYR A 327       9.393 -20.030  -3.248  1.00 97.90           C  
ATOM   2375  CD2 TYR A 327       7.715 -18.391  -3.703  1.00 97.90           C  
ATOM   2376  CE1 TYR A 327       8.739 -20.939  -4.074  1.00 97.90           C  
ATOM   2377  CE2 TYR A 327       7.053 -19.291  -4.532  1.00 97.90           C  
ATOM   2378  OH  TYR A 327       6.920 -21.456  -5.529  1.00 97.90           O  
ATOM   2379  CZ  TYR A 327       7.571 -20.561  -4.710  1.00 97.90           C  
ATOM   2380  N   LYS A 328       9.751 -19.662   0.272  1.00 97.87           N  
ATOM   2381  CA  LYS A 328       9.646 -20.973   0.907  1.00 97.87           C  
ATOM   2382  C   LYS A 328       8.778 -20.909   2.160  1.00 97.87           C  
ATOM   2383  CB  LYS A 328      11.034 -21.512   1.258  1.00 97.87           C  
ATOM   2384  O   LYS A 328       7.935 -21.781   2.383  1.00 97.87           O  
ATOM   2385  CG  LYS A 328      11.858 -21.935   0.050  1.00 97.87           C  
ATOM   2386  CD  LYS A 328      13.219 -22.477   0.465  1.00 97.87           C  
ATOM   2387  CE  LYS A 328      14.079 -22.816  -0.745  1.00 97.87           C  
ATOM   2388  NZ  LYS A 328      15.443 -23.273  -0.345  1.00 97.87           N  
ATOM   2389  N   GLU A 329       9.030 -19.889   2.984  1.00 97.77           N  
ATOM   2390  CA  GLU A 329       8.251 -19.709   4.205  1.00 97.77           C  
ATOM   2391  C   GLU A 329       6.774 -19.487   3.891  1.00 97.77           C  
ATOM   2392  CB  GLU A 329       8.797 -18.537   5.024  1.00 97.77           C  
ATOM   2393  O   GLU A 329       5.901 -20.024   4.574  1.00 97.77           O  
ATOM   2394  CG  GLU A 329      10.160 -18.803   5.646  1.00 97.77           C  
ATOM   2395  CD  GLU A 329      10.762 -17.579   6.318  1.00 97.77           C  
ATOM   2396  OE1 GLU A 329      11.910 -17.660   6.810  1.00 97.77           O  
ATOM   2397  OE2 GLU A 329      10.080 -16.531   6.353  1.00 97.77           O  
ATOM   2398  N   ALA A 330       6.446 -18.668   2.917  1.00 97.63           N  
ATOM   2399  CA  ALA A 330       5.071 -18.397   2.506  1.00 97.63           C  
ATOM   2400  C   ALA A 330       4.377 -19.671   2.035  1.00 97.63           C  
ATOM   2401  CB  ALA A 330       5.044 -17.341   1.404  1.00 97.63           C  
ATOM   2402  O   ALA A 330       3.210 -19.905   2.355  1.00 97.63           O  
ATOM   2403  N   LEU A 331       5.084 -20.542   1.294  1.00 97.43           N  
ATOM   2404  CA  LEU A 331       4.530 -21.798   0.801  1.00 97.43           C  
ATOM   2405  C   LEU A 331       4.213 -22.743   1.956  1.00 97.43           C  
ATOM   2406  CB  LEU A 331       5.505 -22.469  -0.170  1.00 97.43           C  
ATOM   2407  O   LEU A 331       3.210 -23.459   1.920  1.00 97.43           O  
ATOM   2408  CG  LEU A 331       5.665 -21.804  -1.538  1.00 97.43           C  
ATOM   2409  CD1 LEU A 331       6.613 -22.616  -2.415  1.00 97.43           C  
ATOM   2410  CD2 LEU A 331       4.309 -21.641  -2.216  1.00 97.43           C  
ATOM   2411  N   GLU A 332       5.108 -22.743   2.922  1.00 97.66           N  
ATOM   2412  CA  GLU A 332       4.880 -23.567   4.105  1.00 97.66           C  
ATOM   2413  C   GLU A 332       3.608 -23.146   4.834  1.00 97.66           C  
ATOM   2414  CB  GLU A 332       6.080 -23.491   5.053  1.00 97.66           C  
ATOM   2415  O   GLU A 332       2.832 -23.994   5.280  1.00 97.66           O  
ATOM   2416  CG  GLU A 332       7.317 -24.213   4.539  1.00 97.66           C  
ATOM   2417  CD  GLU A 332       8.515 -24.084   5.466  1.00 97.66           C  
ATOM   2418  OE1 GLU A 332       9.526 -24.792   5.252  1.00 97.66           O  
ATOM   2419  OE2 GLU A 332       8.442 -23.271   6.413  1.00 97.66           O  
ATOM   2420  N   ILE A 333       3.399 -21.883   4.967  1.00 97.44           N  
ATOM   2421  CA  ILE A 333       2.196 -21.364   5.608  1.00 97.44           C  
ATOM   2422  C   ILE A 333       0.970 -21.718   4.769  1.00 97.44           C  
ATOM   2423  CB  ILE A 333       2.280 -19.834   5.814  1.00 97.44           C  
ATOM   2424  O   ILE A 333      -0.074 -22.090   5.311  1.00 97.44           O  
ATOM   2425  CG1 ILE A 333       3.363 -19.493   6.845  1.00 97.44           C  
ATOM   2426  CG2 ILE A 333       0.921 -19.271   6.241  1.00 97.44           C  
ATOM   2427  CD1 ILE A 333       3.566 -18.000   7.058  1.00 97.44           C  
ATOM   2428  N   ALA A 334       1.061 -21.532   3.480  1.00 97.13           N  
ATOM   2429  CA  ALA A 334      -0.038 -21.884   2.584  1.00 97.13           C  
ATOM   2430  C   ALA A 334      -0.430 -23.349   2.746  1.00 97.13           C  
ATOM   2431  CB  ALA A 334       0.345 -21.595   1.135  1.00 97.13           C  
ATOM   2432  O   ALA A 334      -1.617 -23.680   2.788  1.00 97.13           O  
ATOM   2433  N   LYS A 335       0.610 -24.208   2.742  1.00 97.38           N  
ATOM   2434  CA  LYS A 335       0.368 -25.635   2.934  1.00 97.38           C  
ATOM   2435  C   LYS A 335      -0.322 -25.901   4.269  1.00 97.38           C  
ATOM   2436  CB  LYS A 335       1.679 -26.418   2.857  1.00 97.38           C  
ATOM   2437  O   LYS A 335      -1.288 -26.664   4.334  1.00 97.38           O  
ATOM   2438  CG  LYS A 335       1.503 -27.928   2.910  1.00 97.38           C  
ATOM   2439  CD  LYS A 335       2.841 -28.651   2.820  1.00 97.38           C  
ATOM   2440  CE  LYS A 335       2.673 -30.158   2.959  1.00 97.38           C  
ATOM   2441  NZ  LYS A 335       3.983 -30.871   2.874  1.00 97.38           N  
ATOM   2442  N   GLU A 336       0.210 -25.331   5.324  1.00 97.10           N  
ATOM   2443  CA  GLU A 336      -0.368 -25.461   6.659  1.00 97.10           C  
ATOM   2444  C   GLU A 336      -1.807 -24.953   6.689  1.00 97.10           C  
ATOM   2445  CB  GLU A 336       0.478 -24.705   7.687  1.00 97.10           C  
ATOM   2446  O   GLU A 336      -2.682 -25.588   7.281  1.00 97.10           O  
ATOM   2447  CG  GLU A 336       0.044 -24.933   9.127  1.00 97.10           C  
ATOM   2448  CD  GLU A 336       0.965 -24.277  10.143  1.00 97.10           C  
ATOM   2449  OE1 GLU A 336       0.644 -24.292  11.353  1.00 97.10           O  
ATOM   2450  OE2 GLU A 336       2.016 -23.742   9.725  1.00 97.10           O  
ATOM   2451  N   ALA A 337      -2.088 -23.787   6.183  1.00 97.39           N  
ATOM   2452  CA  ALA A 337      -3.418 -23.183   6.148  1.00 97.39           C  
ATOM   2453  C   ALA A 337      -4.401 -24.065   5.382  1.00 97.39           C  
ATOM   2454  CB  ALA A 337      -3.354 -21.793   5.521  1.00 97.39           C  
ATOM   2455  O   ALA A 337      -5.557 -24.211   5.785  1.00 97.39           O  
ATOM   2456  N   ARG A 338      -3.937 -24.676   4.310  1.00 95.97           N  
ATOM   2457  CA  ARG A 338      -4.758 -25.578   3.507  1.00 95.97           C  
ATOM   2458  C   ARG A 338      -5.159 -26.812   4.308  1.00 95.97           C  
ATOM   2459  CB  ARG A 338      -4.013 -25.996   2.238  1.00 95.97           C  
ATOM   2460  O   ARG A 338      -6.306 -27.259   4.237  1.00 95.97           O  
ATOM   2461  CG  ARG A 338      -3.905 -24.895   1.195  1.00 95.97           C  
ATOM   2462  CD  ARG A 338      -3.117 -25.349  -0.025  1.00 95.97           C  
ATOM   2463  NE  ARG A 338      -3.834 -26.372  -0.780  1.00 95.97           N  
ATOM   2464  NH1 ARG A 338      -2.044 -26.925  -2.131  1.00 95.97           N  
ATOM   2465  NH2 ARG A 338      -4.051 -28.002  -2.384  1.00 95.97           N  
ATOM   2466  CZ  ARG A 338      -3.308 -27.097  -1.763  1.00 95.97           C  
ATOM   2467  N   LYS A 339      -4.251 -27.388   5.039  1.00 96.09           N  
ATOM   2468  CA  LYS A 339      -4.521 -28.558   5.869  1.00 96.09           C  
ATOM   2469  C   LYS A 339      -5.590 -28.257   6.915  1.00 96.09           C  
ATOM   2470  CB  LYS A 339      -3.239 -29.038   6.553  1.00 96.09           C  
ATOM   2471  O   LYS A 339      -6.402 -29.123   7.248  1.00 96.09           O  
ATOM   2472  CG  LYS A 339      -2.260 -29.730   5.617  1.00 96.09           C  
ATOM   2473  CD  LYS A 339      -1.041 -30.250   6.369  1.00 96.09           C  
ATOM   2474  CE  LYS A 339      -0.041 -30.907   5.427  1.00 96.09           C  
ATOM   2475  NZ  LYS A 339       1.188 -31.355   6.149  1.00 96.09           N  
ATOM   2476  N   LYS A 340      -5.671 -27.040   7.316  1.00 95.51           N  
ATOM   2477  CA  LYS A 340      -6.585 -26.628   8.377  1.00 95.51           C  
ATOM   2478  C   LYS A 340      -7.890 -26.088   7.799  1.00 95.51           C  
ATOM   2479  CB  LYS A 340      -5.931 -25.573   9.270  1.00 95.51           C  
ATOM   2480  O   LYS A 340      -8.794 -25.706   8.545  1.00 95.51           O  
ATOM   2481  CG  LYS A 340      -4.808 -26.112  10.144  1.00 95.51           C  
ATOM   2482  CD  LYS A 340      -4.284 -25.049  11.100  1.00 95.51           C  
ATOM   2483  CE  LYS A 340      -3.184 -25.597  11.999  1.00 95.51           C  
ATOM   2484  NZ  LYS A 340      -2.650 -24.550  12.922  1.00 95.51           N  
ATOM   2485  N   GLY A 341      -7.931 -26.050   6.488  1.00 95.08           N  
ATOM   2486  CA  GLY A 341      -9.139 -25.576   5.832  1.00 95.08           C  
ATOM   2487  C   GLY A 341      -9.275 -24.065   5.851  1.00 95.08           C  
ATOM   2488  O   GLY A 341     -10.377 -23.534   5.702  1.00 95.08           O  
ATOM   2489  N   ASP A 342      -8.208 -23.227   6.248  1.00 96.98           N  
ATOM   2490  CA  ASP A 342      -8.183 -21.767   6.241  1.00 96.98           C  
ATOM   2491  C   ASP A 342      -7.762 -21.232   4.874  1.00 96.98           C  
ATOM   2492  CB  ASP A 342      -7.240 -21.241   7.325  1.00 96.98           C  
ATOM   2493  O   ASP A 342      -6.609 -20.841   4.683  1.00 96.98           O  
ATOM   2494  CG  ASP A 342      -7.405 -19.754   7.584  1.00 96.98           C  
ATOM   2495  OD1 ASP A 342      -7.985 -19.047   6.732  1.00 96.98           O  
ATOM   2496  OD2 ASP A 342      -6.948 -19.284   8.648  1.00 96.98           O  
ATOM   2497  N   TYR A 343      -8.649 -21.186   3.882  1.00 96.83           N  
ATOM   2498  CA  TYR A 343      -8.348 -20.859   2.493  1.00 96.83           C  
ATOM   2499  C   TYR A 343      -8.035 -19.376   2.337  1.00 96.83           C  
ATOM   2500  CB  TYR A 343      -9.520 -21.244   1.584  1.00 96.83           C  
ATOM   2501  O   TYR A 343      -7.343 -18.977   1.397  1.00 96.83           O  
ATOM   2502  CG  TYR A 343      -9.669 -22.733   1.384  1.00 96.83           C  
ATOM   2503  CD1 TYR A 343      -8.765 -23.444   0.598  1.00 96.83           C  
ATOM   2504  CD2 TYR A 343     -10.715 -23.430   1.979  1.00 96.83           C  
ATOM   2505  CE1 TYR A 343      -8.900 -24.815   0.409  1.00 96.83           C  
ATOM   2506  CE2 TYR A 343     -10.860 -24.802   1.797  1.00 96.83           C  
ATOM   2507  OH  TYR A 343     -10.087 -26.842   0.828  1.00 96.83           O  
ATOM   2508  CZ  TYR A 343      -9.948 -25.485   1.012  1.00 96.83           C  
ATOM   2509  N   ILE A 344      -8.547 -18.582   3.262  1.00 96.80           N  
ATOM   2510  CA  ILE A 344      -8.224 -17.160   3.211  1.00 96.80           C  
ATOM   2511  C   ILE A 344      -6.751 -16.953   3.556  1.00 96.80           C  
ATOM   2512  CB  ILE A 344      -9.119 -16.342   4.168  1.00 96.80           C  
ATOM   2513  O   ILE A 344      -6.038 -16.232   2.855  1.00 96.80           O  
ATOM   2514  CG1 ILE A 344     -10.567 -16.329   3.665  1.00 96.80           C  
ATOM   2515  CG2 ILE A 344      -8.581 -14.917   4.325  1.00 96.80           C  
ATOM   2516  CD1 ILE A 344     -11.545 -15.642   4.608  1.00 96.80           C  
ATOM   2517  N   ALA A 345      -6.271 -17.601   4.654  1.00 97.49           N  
ATOM   2518  CA  ALA A 345      -4.861 -17.528   5.026  1.00 97.49           C  
ATOM   2519  C   ALA A 345      -3.972 -18.094   3.922  1.00 97.49           C  
ATOM   2520  CB  ALA A 345      -4.616 -18.274   6.335  1.00 97.49           C  
ATOM   2521  O   ALA A 345      -2.907 -17.546   3.631  1.00 97.49           O  
ATOM   2522  N   ALA A 346      -4.425 -19.262   3.333  1.00 97.95           N  
ATOM   2523  CA  ALA A 346      -3.695 -19.871   2.224  1.00 97.95           C  
ATOM   2524  C   ALA A 346      -3.564 -18.900   1.055  1.00 97.95           C  
ATOM   2525  CB  ALA A 346      -4.389 -21.154   1.771  1.00 97.95           C  
ATOM   2526  O   ALA A 346      -2.491 -18.779   0.458  1.00 97.95           O  
ATOM   2527  N   ALA A 347      -4.682 -18.257   0.702  1.00 97.47           N  
ATOM   2528  CA  ALA A 347      -4.703 -17.308  -0.408  1.00 97.47           C  
ATOM   2529  C   ALA A 347      -3.782 -16.123  -0.133  1.00 97.47           C  
ATOM   2530  CB  ALA A 347      -6.127 -16.823  -0.667  1.00 97.47           C  
ATOM   2531  O   ALA A 347      -3.038 -15.689  -1.016  1.00 97.47           O  
ATOM   2532  N   ILE A 348      -3.802 -15.584   1.140  1.00 97.85           N  
ATOM   2533  CA  ILE A 348      -2.969 -14.448   1.519  1.00 97.85           C  
ATOM   2534  C   ILE A 348      -1.496 -14.848   1.464  1.00 97.85           C  
ATOM   2535  CB  ILE A 348      -3.331 -13.927   2.928  1.00 97.85           C  
ATOM   2536  O   ILE A 348      -0.655 -14.077   0.995  1.00 97.85           O  
ATOM   2537  CG1 ILE A 348      -4.737 -13.318   2.928  1.00 97.85           C  
ATOM   2538  CG2 ILE A 348      -2.293 -12.909   3.411  1.00 97.85           C  
ATOM   2539  CD1 ILE A 348      -5.248 -12.938   4.311  1.00 97.85           C  
ATOM   2540  N   ALA A 349      -1.201 -16.084   1.946  1.00 97.80           N  
ATOM   2541  CA  ALA A 349       0.157 -16.614   1.869  1.00 97.80           C  
ATOM   2542  C   ALA A 349       0.611 -16.751   0.418  1.00 97.80           C  
ATOM   2543  CB  ALA A 349       0.243 -17.963   2.579  1.00 97.80           C  
ATOM   2544  O   ALA A 349       1.787 -16.551   0.107  1.00 97.80           O  
ATOM   2545  N   ALA A 350      -0.267 -17.209  -0.450  1.00 97.83           N  
ATOM   2546  CA  ALA A 350       0.024 -17.296  -1.879  1.00 97.83           C  
ATOM   2547  C   ALA A 350       0.391 -15.928  -2.448  1.00 97.83           C  
ATOM   2548  CB  ALA A 350      -1.170 -17.879  -2.631  1.00 97.83           C  
ATOM   2549  O   ALA A 350       1.245 -15.825  -3.331  1.00 97.83           O  
ATOM   2550  N   ILE A 351      -0.264 -14.844  -2.020  1.00 97.55           N  
ATOM   2551  CA  ILE A 351       0.066 -13.484  -2.430  1.00 97.55           C  
ATOM   2552  C   ILE A 351       1.491 -13.145  -1.997  1.00 97.55           C  
ATOM   2553  CB  ILE A 351      -0.931 -12.459  -1.845  1.00 97.55           C  
ATOM   2554  O   ILE A 351       2.268 -12.587  -2.776  1.00 97.55           O  
ATOM   2555  CG1 ILE A 351      -2.309 -12.622  -2.495  1.00 97.55           C  
ATOM   2556  CG2 ILE A 351      -0.406 -11.031  -2.025  1.00 97.55           C  
ATOM   2557  CD1 ILE A 351      -3.393 -11.749  -1.878  1.00 97.55           C  
ATOM   2558  N   ALA A 352       1.746 -13.476  -0.713  1.00 97.59           N  
ATOM   2559  CA  ALA A 352       3.098 -13.236  -0.215  1.00 97.59           C  
ATOM   2560  C   ALA A 352       4.136 -13.931  -1.092  1.00 97.59           C  
ATOM   2561  CB  ALA A 352       3.224 -13.709   1.231  1.00 97.59           C  
ATOM   2562  O   ALA A 352       5.175 -13.350  -1.413  1.00 97.59           O  
ATOM   2563  N   ALA A 353       3.878 -15.244  -1.437  1.00 97.86           N  
ATOM   2564  CA  ALA A 353       4.756 -16.010  -2.319  1.00 97.86           C  
ATOM   2565  C   ALA A 353       4.928 -15.311  -3.664  1.00 97.86           C  
ATOM   2566  CB  ALA A 353       4.207 -17.420  -2.521  1.00 97.86           C  
ATOM   2567  O   ALA A 353       6.041 -15.220  -4.186  1.00 97.86           O  
ATOM   2568  N   ALA A 354       3.819 -14.899  -4.263  1.00 97.37           N  
ATOM   2569  CA  ALA A 354       3.846 -14.212  -5.551  1.00 97.37           C  
ATOM   2570  C   ALA A 354       4.666 -12.928  -5.470  1.00 97.37           C  
ATOM   2571  CB  ALA A 354       2.426 -13.904  -6.021  1.00 97.37           C  
ATOM   2572  O   ALA A 354       5.459 -12.632  -6.368  1.00 97.37           O  
ATOM   2573  N   ILE A 355       4.511 -12.119  -4.402  1.00 97.46           N  
ATOM   2574  CA  ILE A 355       5.244 -10.873  -4.208  1.00 97.46           C  
ATOM   2575  C   ILE A 355       6.729 -11.173  -4.019  1.00 97.46           C  
ATOM   2576  CB  ILE A 355       4.699 -10.079  -3.000  1.00 97.46           C  
ATOM   2577  O   ILE A 355       7.586 -10.441  -4.522  1.00 97.46           O  
ATOM   2578  CG1 ILE A 355       3.282  -9.571  -3.290  1.00 97.46           C  
ATOM   2579  CG2 ILE A 355       5.635  -8.918  -2.650  1.00 97.46           C  
ATOM   2580  CD1 ILE A 355       2.595  -8.933  -2.090  1.00 97.46           C  
ATOM   2581  N   ALA A 356       7.051 -12.230  -3.245  1.00 97.41           N  
ATOM   2582  CA  ALA A 356       8.436 -12.657  -3.065  1.00 97.41           C  
ATOM   2583  C   ALA A 356       9.088 -12.981  -4.406  1.00 97.41           C  
ATOM   2584  CB  ALA A 356       8.503 -13.867  -2.137  1.00 97.41           C  
ATOM   2585  O   ALA A 356      10.271 -12.700  -4.612  1.00 97.41           O  
ATOM   2586  N   VAL A 357       8.358 -13.614  -5.297  1.00 97.63           N  
ATOM   2587  CA  VAL A 357       8.861 -13.967  -6.620  1.00 97.63           C  
ATOM   2588  C   VAL A 357       9.153 -12.698  -7.418  1.00 97.63           C  
ATOM   2589  CB  VAL A 357       7.862 -14.861  -7.388  1.00 97.63           C  
ATOM   2590  O   VAL A 357      10.139 -12.633  -8.155  1.00 97.63           O  
ATOM   2591  CG1 VAL A 357       8.375 -15.158  -8.796  1.00 97.63           C  
ATOM   2592  CG2 VAL A 357       7.611 -16.159  -6.623  1.00 97.63           C  
ATOM   2593  N   ILE A 358       8.246 -11.678  -7.314  1.00 95.96           N  
ATOM   2594  CA  ILE A 358       8.490 -10.381  -7.937  1.00 95.96           C  
ATOM   2595  C   ILE A 358       9.804  -9.800  -7.422  1.00 95.96           C  
ATOM   2596  CB  ILE A 358       7.328  -9.399  -7.669  1.00 95.96           C  
ATOM   2597  O   ILE A 358      10.618  -9.301  -8.203  1.00 95.96           O  
ATOM   2598  CG1 ILE A 358       6.062  -9.855  -8.405  1.00 95.96           C  
ATOM   2599  CG2 ILE A 358       7.718  -7.976  -8.081  1.00 95.96           C  
ATOM   2600  CD1 ILE A 358       4.830  -9.015  -8.096  1.00 95.96           C  
ATOM   2601  N   ALA A 359       9.943  -9.865  -6.113  1.00 96.20           N  
ATOM   2602  CA  ALA A 359      11.179  -9.383  -5.501  1.00 96.20           C  
ATOM   2603  C   ALA A 359      12.395 -10.097  -6.084  1.00 96.20           C  
ATOM   2604  CB  ALA A 359      11.131  -9.571  -3.986  1.00 96.20           C  
ATOM   2605  O   ALA A 359      13.417  -9.467  -6.366  1.00 96.20           O  
ATOM   2606  N   ALA A 360      12.317 -11.465  -6.201  1.00 96.96           N  
ATOM   2607  CA  ALA A 360      13.375 -12.266  -6.811  1.00 96.96           C  
ATOM   2608  C   ALA A 360      13.670 -11.793  -8.232  1.00 96.96           C  
ATOM   2609  CB  ALA A 360      12.990 -13.743  -6.814  1.00 96.96           C  
ATOM   2610  O   ALA A 360      14.833 -11.700  -8.633  1.00 96.96           O  
ATOM   2611  N   ALA A 361      12.607 -11.525  -9.031  1.00 95.27           N  
ATOM   2612  CA  ALA A 361      12.751 -11.063 -10.409  1.00 95.27           C  
ATOM   2613  C   ALA A 361      13.455  -9.710 -10.464  1.00 95.27           C  
ATOM   2614  CB  ALA A 361      11.385 -10.976 -11.086  1.00 95.27           C  
ATOM   2615  O   ALA A 361      14.360  -9.507 -11.276  1.00 95.27           O  
ATOM   2616  N   ILE A 362      13.092  -8.750  -9.646  1.00 95.05           N  
ATOM   2617  CA  ILE A 362      13.686  -7.418  -9.597  1.00 95.05           C  
ATOM   2618  C   ILE A 362      15.143  -7.519  -9.150  1.00 95.05           C  
ATOM   2619  CB  ILE A 362      12.899  -6.483  -8.652  1.00 95.05           C  
ATOM   2620  O   ILE A 362      16.017  -6.849  -9.705  1.00 95.05           O  
ATOM   2621  CG1 ILE A 362      11.498  -6.212  -9.213  1.00 95.05           C  
ATOM   2622  CG2 ILE A 362      13.662  -5.173  -8.430  1.00 95.05           C  
ATOM   2623  CD1 ILE A 362      10.586  -5.453  -8.260  1.00 95.05           C  
ATOM   2624  N   ALA A 363      15.351  -8.313  -8.113  1.00 94.94           N  
ATOM   2625  CA  ALA A 363      16.710  -8.540  -7.628  1.00 94.94           C  
ATOM   2626  C   ALA A 363      17.587  -9.149  -8.719  1.00 94.94           C  
ATOM   2627  CB  ALA A 363      16.691  -9.444  -6.398  1.00 94.94           C  
ATOM   2628  O   ALA A 363      18.766  -8.809  -8.837  1.00 94.94           O  
ATOM   2629  N   ALA A 364      17.064 -10.134  -9.463  1.00 94.64           N  
ATOM   2630  CA  ALA A 364      17.773 -10.755 -10.579  1.00 94.64           C  
ATOM   2631  C   ALA A 364      18.150  -9.718 -11.634  1.00 94.64           C  
ATOM   2632  CB  ALA A 364      16.922 -11.858 -11.203  1.00 94.64           C  
ATOM   2633  O   ALA A 364      19.242  -9.771 -12.203  1.00 94.64           O  
ATOM   2634  N   ILE A 365      17.318  -8.771 -11.920  1.00 91.73           N  
ATOM   2635  CA  ILE A 365      17.580  -7.694 -12.869  1.00 91.73           C  
ATOM   2636  C   ILE A 365      18.701  -6.802 -12.340  1.00 91.73           C  
ATOM   2637  CB  ILE A 365      16.310  -6.856 -13.137  1.00 91.73           C  
ATOM   2638  O   ILE A 365      19.627  -6.456 -13.077  1.00 91.73           O  
ATOM   2639  CG1 ILE A 365      15.254  -7.703 -13.857  1.00 91.73           C  
ATOM   2640  CG2 ILE A 365      16.651  -5.602 -13.947  1.00 91.73           C  
ATOM   2641  CD1 ILE A 365      13.892  -7.031 -13.969  1.00 91.73           C  
ATOM   2642  N   ALA A 366      18.543  -6.525 -11.172  1.00 92.00           N  
ATOM   2643  CA  ALA A 366      19.519  -5.648 -10.530  1.00 92.00           C  
ATOM   2644  C   ALA A 366      20.899  -6.298 -10.493  1.00 92.00           C  
ATOM   2645  CB  ALA A 366      19.065  -5.290  -9.117  1.00 92.00           C  
ATOM   2646  O   ALA A 366      21.917  -5.618 -10.646  1.00 92.00           O  
ATOM   2647  N   ALA A 367      20.915  -7.557 -10.326  1.00 93.58           N  
ATOM   2648  CA  ALA A 367      22.164  -8.310 -10.257  1.00 93.58           C  
ATOM   2649  C   ALA A 367      22.736  -8.552 -11.651  1.00 93.58           C  
ATOM   2650  CB  ALA A 367      21.945  -9.639  -9.537  1.00 93.58           C  
ATOM   2651  O   ALA A 367      23.933  -8.807 -11.802  1.00 93.58           O  
ATOM   2652  N   GLY A 368      21.896  -8.415 -12.702  1.00 92.00           N  
ATOM   2653  CA  GLY A 368      22.304  -8.722 -14.063  1.00 92.00           C  
ATOM   2654  C   GLY A 368      22.668 -10.181 -14.263  1.00 92.00           C  
ATOM   2655  O   GLY A 368      23.596 -10.499 -15.009  1.00 92.00           O  
ATOM   2656  N   ASP A 369      22.102 -11.106 -13.496  1.00 93.00           N  
ATOM   2657  CA  ASP A 369      22.414 -12.532 -13.514  1.00 93.00           C  
ATOM   2658  C   ASP A 369      21.320 -13.324 -14.227  1.00 93.00           C  
ATOM   2659  CB  ASP A 369      22.600 -13.058 -12.089  1.00 93.00           C  
ATOM   2660  O   ASP A 369      20.210 -13.464 -13.710  1.00 93.00           O  
ATOM   2661  CG  ASP A 369      23.136 -14.478 -12.047  1.00 93.00           C  
ATOM   2662  OD1 ASP A 369      22.521 -15.381 -12.655  1.00 93.00           O  
ATOM   2663  OD2 ASP A 369      24.182 -14.697 -11.398  1.00 93.00           O  
ATOM   2664  N   LYS A 370      21.683 -13.812 -15.434  1.00 92.44           N  
ATOM   2665  CA  LYS A 370      20.737 -14.530 -16.282  1.00 92.44           C  
ATOM   2666  C   LYS A 370      20.260 -15.814 -15.609  1.00 92.44           C  
ATOM   2667  CB  LYS A 370      21.368 -14.853 -17.637  1.00 92.44           C  
ATOM   2668  O   LYS A 370      19.109 -16.221 -15.780  1.00 92.44           O  
ATOM   2669  CG  LYS A 370      21.488 -13.653 -18.565  1.00 92.44           C  
ATOM   2670  CD  LYS A 370      21.956 -14.066 -19.955  1.00 92.44           C  
ATOM   2671  CE  LYS A 370      22.116 -12.862 -20.873  1.00 92.44           C  
ATOM   2672  NZ  LYS A 370      22.594 -13.260 -22.231  1.00 92.44           N  
ATOM   2673  N   GLU A 371      21.211 -16.556 -14.786  1.00 95.60           N  
ATOM   2674  CA  GLU A 371      20.838 -17.763 -14.054  1.00 95.60           C  
ATOM   2675  C   GLU A 371      19.782 -17.461 -12.994  1.00 95.60           C  
ATOM   2676  CB  GLU A 371      22.069 -18.400 -13.403  1.00 95.60           C  
ATOM   2677  O   GLU A 371      18.832 -18.227 -12.822  1.00 95.60           O  
ATOM   2678  CG  GLU A 371      23.021 -19.051 -14.396  1.00 95.60           C  
ATOM   2679  CD  GLU A 371      22.432 -20.276 -15.077  1.00 95.60           C  
ATOM   2680  OE1 GLU A 371      22.611 -20.432 -16.306  1.00 95.60           O  
ATOM   2681  OE2 GLU A 371      21.787 -21.087 -14.375  1.00 95.60           O  
ATOM   2682  N   GLU A 372      19.945 -16.395 -12.353  1.00 94.99           N  
ATOM   2683  CA  GLU A 372      19.004 -15.956 -11.328  1.00 94.99           C  
ATOM   2684  C   GLU A 372      17.676 -15.527 -11.944  1.00 94.99           C  
ATOM   2685  CB  GLU A 372      19.599 -14.808 -10.508  1.00 94.99           C  
ATOM   2686  O   GLU A 372      16.613 -15.753 -11.361  1.00 94.99           O  
ATOM   2687  CG  GLU A 372      20.759 -15.225  -9.617  1.00 94.99           C  
ATOM   2688  CD  GLU A 372      21.403 -14.059  -8.885  1.00 94.99           C  
ATOM   2689  OE1 GLU A 372      22.271 -14.293  -8.013  1.00 94.99           O  
ATOM   2690  OE2 GLU A 372      21.036 -12.900  -9.185  1.00 94.99           O  
ATOM   2691  N   ALA A 373      17.643 -14.926 -13.056  1.00 93.84           N  
ATOM   2692  CA  ALA A 373      16.439 -14.576 -13.805  1.00 93.84           C  
ATOM   2693  C   ALA A 373      15.682 -15.826 -14.243  1.00 93.84           C  
ATOM   2694  CB  ALA A 373      16.797 -13.721 -15.018  1.00 93.84           C  
ATOM   2695  O   ALA A 373      14.450 -15.864 -14.192  1.00 93.84           O  
ATOM   2696  N   LYS A 374      16.415 -16.904 -14.781  1.00 96.50           N  
ATOM   2697  CA  LYS A 374      15.809 -18.184 -15.137  1.00 96.50           C  
ATOM   2698  C   LYS A 374      15.118 -18.819 -13.934  1.00 96.50           C  
ATOM   2699  CB  LYS A 374      16.863 -19.139 -15.700  1.00 96.50           C  
ATOM   2700  O   LYS A 374      14.015 -19.355 -14.056  1.00 96.50           O  
ATOM   2701  CG  LYS A 374      17.307 -18.805 -17.117  1.00 96.50           C  
ATOM   2702  CD  LYS A 374      18.309 -19.825 -17.643  1.00 96.50           C  
ATOM   2703  CE  LYS A 374      18.798 -19.460 -19.038  1.00 96.50           C  
ATOM   2704  NZ  LYS A 374      19.825 -20.424 -19.535  1.00 96.50           N  
ATOM   2705  N   GLU A 375      15.802 -18.857 -12.845  1.00 96.53           N  
ATOM   2706  CA  GLU A 375      15.237 -19.396 -11.611  1.00 96.53           C  
ATOM   2707  C   GLU A 375      14.003 -18.609 -11.179  1.00 96.53           C  
ATOM   2708  CB  GLU A 375      16.283 -19.388 -10.493  1.00 96.53           C  
ATOM   2709  O   GLU A 375      13.016 -19.192 -10.726  1.00 96.53           O  
ATOM   2710  CG  GLU A 375      15.834 -20.102  -9.226  1.00 96.53           C  
ATOM   2711  CD  GLU A 375      16.922 -20.187  -8.167  1.00 96.53           C  
ATOM   2712  OE1 GLU A 375      16.661 -20.733  -7.071  1.00 96.53           O  
ATOM   2713  OE2 GLU A 375      18.044 -19.703  -8.436  1.00 96.53           O  
ATOM   2714  N   ALA A 376      14.050 -17.261 -11.130  1.00 95.95           N  
ATOM   2715  CA  ALA A 376      12.904 -16.416 -10.804  1.00 95.95           C  
ATOM   2716  C   ALA A 376      11.714 -16.735 -11.705  1.00 95.95           C  
ATOM   2717  CB  ALA A 376      13.279 -14.941 -10.925  1.00 95.95           C  
ATOM   2718  O   ALA A 376      10.567 -16.734 -11.252  1.00 95.95           O  
ATOM   2719  N   TYR A 377      12.016 -16.962 -13.028  1.00 96.42           N  
ATOM   2720  CA  TYR A 377      10.984 -17.380 -13.970  1.00 96.42           C  
ATOM   2721  C   TYR A 377      10.336 -18.685 -13.525  1.00 96.42           C  
ATOM   2722  CB  TYR A 377      11.571 -17.541 -15.375  1.00 96.42           C  
ATOM   2723  O   TYR A 377       9.109 -18.812 -13.536  1.00 96.42           O  
ATOM   2724  CG  TYR A 377      10.547 -17.902 -16.423  1.00 96.42           C  
ATOM   2725  CD1 TYR A 377      10.358 -19.226 -16.814  1.00 96.42           C  
ATOM   2726  CD2 TYR A 377       9.768 -16.921 -17.026  1.00 96.42           C  
ATOM   2727  CE1 TYR A 377       9.417 -19.563 -17.781  1.00 96.42           C  
ATOM   2728  CE2 TYR A 377       8.823 -17.246 -17.994  1.00 96.42           C  
ATOM   2729  OH  TYR A 377       7.722 -18.896 -19.322  1.00 96.42           O  
ATOM   2730  CZ  TYR A 377       8.655 -18.568 -18.364  1.00 96.42           C  
ATOM   2731  N   LYS A 378      11.152 -19.732 -13.173  1.00 97.32           N  
ATOM   2732  CA  LYS A 378      10.662 -21.009 -12.664  1.00 97.32           C  
ATOM   2733  C   LYS A 378       9.791 -20.810 -11.427  1.00 97.32           C  
ATOM   2734  CB  LYS A 378      11.830 -21.941 -12.337  1.00 97.32           C  
ATOM   2735  O   LYS A 378       8.718 -21.406 -11.314  1.00 97.32           O  
ATOM   2736  CG  LYS A 378      11.406 -23.337 -11.907  1.00 97.32           C  
ATOM   2737  CD  LYS A 378      12.611 -24.209 -11.573  1.00 97.32           C  
ATOM   2738  CE  LYS A 378      12.186 -25.572 -11.044  1.00 97.32           C  
ATOM   2739  NZ  LYS A 378      13.362 -26.404 -10.650  1.00 97.32           N  
ATOM   2740  N   LEU A 379      10.246 -20.019 -10.492  1.00 96.88           N  
ATOM   2741  CA  LEU A 379       9.509 -19.747  -9.263  1.00 96.88           C  
ATOM   2742  C   LEU A 379       8.172 -19.079  -9.567  1.00 96.88           C  
ATOM   2743  CB  LEU A 379      10.335 -18.861  -8.327  1.00 96.88           C  
ATOM   2744  O   LEU A 379       7.163 -19.379  -8.926  1.00 96.88           O  
ATOM   2745  CG  LEU A 379      11.585 -19.498  -7.718  1.00 96.88           C  
ATOM   2746  CD1 LEU A 379      12.368 -18.465  -6.914  1.00 96.88           C  
ATOM   2747  CD2 LEU A 379      11.207 -20.689  -6.844  1.00 96.88           C  
ATOM   2748  N   ALA A 380       8.153 -18.098 -10.483  1.00 96.13           N  
ATOM   2749  CA  ALA A 380       6.934 -17.400 -10.885  1.00 96.13           C  
ATOM   2750  C   ALA A 380       5.897 -18.377 -11.430  1.00 96.13           C  
ATOM   2751  CB  ALA A 380       7.252 -16.330 -11.927  1.00 96.13           C  
ATOM   2752  O   ALA A 380       4.710 -18.276 -11.108  1.00 96.13           O  
ATOM   2753  N   LYS A 381       6.289 -19.401 -12.297  1.00 97.18           N  
ATOM   2754  CA  LYS A 381       5.398 -20.426 -12.832  1.00 97.18           C  
ATOM   2755  C   LYS A 381       4.829 -21.297 -11.715  1.00 97.18           C  
ATOM   2756  CB  LYS A 381       6.132 -21.296 -13.853  1.00 97.18           C  
ATOM   2757  O   LYS A 381       3.643 -21.634 -11.727  1.00 97.18           O  
ATOM   2758  CG  LYS A 381       6.357 -20.618 -15.196  1.00 97.18           C  
ATOM   2759  CD  LYS A 381       6.989 -21.570 -16.204  1.00 97.18           C  
ATOM   2760  CE  LYS A 381       7.193 -20.900 -17.556  1.00 97.18           C  
ATOM   2761  NZ  LYS A 381       7.858 -21.813 -18.532  1.00 97.18           N  
ATOM   2762  N   GLU A 382       5.758 -21.654 -10.808  1.00 97.16           N  
ATOM   2763  CA  GLU A 382       5.337 -22.460  -9.665  1.00 97.16           C  
ATOM   2764  C   GLU A 382       4.312 -21.717  -8.813  1.00 97.16           C  
ATOM   2765  CB  GLU A 382       6.545 -22.853  -8.811  1.00 97.16           C  
ATOM   2766  O   GLU A 382       3.319 -22.302  -8.376  1.00 97.16           O  
ATOM   2767  CG  GLU A 382       7.461 -23.873  -9.473  1.00 97.16           C  
ATOM   2768  CD  GLU A 382       8.687 -24.209  -8.639  1.00 97.16           C  
ATOM   2769  OE1 GLU A 382       9.543 -24.993  -9.107  1.00 97.16           O  
ATOM   2770  OE2 GLU A 382       8.791 -23.685  -7.507  1.00 97.16           O  
ATOM   2771  N   ALA A 383       4.592 -20.427  -8.470  1.00 97.02           N  
ATOM   2772  CA  ALA A 383       3.684 -19.608  -7.671  1.00 97.02           C  
ATOM   2773  C   ALA A 383       2.324 -19.475  -8.349  1.00 97.02           C  
ATOM   2774  CB  ALA A 383       4.290 -18.229  -7.424  1.00 97.02           C  
ATOM   2775  O   ALA A 383       1.286 -19.508  -7.684  1.00 97.02           O  
ATOM   2776  N   LYS A 384       2.342 -19.264  -9.683  1.00 96.88           N  
ATOM   2777  CA  LYS A 384       1.122 -19.177 -10.481  1.00 96.88           C  
ATOM   2778  C   LYS A 384       0.286 -20.447 -10.346  1.00 96.88           C  
ATOM   2779  CB  LYS A 384       1.458 -18.924 -11.951  1.00 96.88           C  
ATOM   2780  O   LYS A 384      -0.927 -20.378 -10.137  1.00 96.88           O  
ATOM   2781  CG  LYS A 384       0.239 -18.811 -12.854  1.00 96.88           C  
ATOM   2782  CD  LYS A 384       0.639 -18.613 -14.311  1.00 96.88           C  
ATOM   2783  CE  LYS A 384      -0.570 -18.661 -15.235  1.00 96.88           C  
ATOM   2784  NZ  LYS A 384      -0.179 -18.505 -16.668  1.00 96.88           N  
ATOM   2785  N   GLU A 385       0.895 -21.679 -10.544  1.00 97.59           N  
ATOM   2786  CA  GLU A 385       0.215 -22.969 -10.462  1.00 97.59           C  
ATOM   2787  C   GLU A 385      -0.352 -23.205  -9.066  1.00 97.59           C  
ATOM   2788  CB  GLU A 385       1.169 -24.104 -10.842  1.00 97.59           C  
ATOM   2789  O   GLU A 385      -1.469 -23.707  -8.921  1.00 97.59           O  
ATOM   2790  CG  GLU A 385       1.561 -24.113 -12.313  1.00 97.59           C  
ATOM   2791  CD  GLU A 385       0.371 -24.245 -13.250  1.00 97.59           C  
ATOM   2792  OE1 GLU A 385       0.286 -23.477 -14.235  1.00 97.59           O  
ATOM   2793  OE2 GLU A 385      -0.484 -25.123 -12.996  1.00 97.59           O  
ATOM   2794  N   LYS A 386       0.414 -22.832  -8.122  1.00 96.05           N  
ATOM   2795  CA  LYS A 386      -0.043 -22.997  -6.746  1.00 96.05           C  
ATOM   2796  C   LYS A 386      -1.250 -22.109  -6.457  1.00 96.05           C  
ATOM   2797  CB  LYS A 386       1.086 -22.683  -5.763  1.00 96.05           C  
ATOM   2798  O   LYS A 386      -2.199 -22.538  -5.798  1.00 96.05           O  
ATOM   2799  CG  LYS A 386       2.123 -23.790  -5.638  1.00 96.05           C  
ATOM   2800  CD  LYS A 386       3.205 -23.430  -4.628  1.00 96.05           C  
ATOM   2801  CE  LYS A 386       4.285 -24.502  -4.558  1.00 96.05           C  
ATOM   2802  NZ  LYS A 386       5.368 -24.135  -3.598  1.00 96.05           N  
ATOM   2803  N   ALA A 387      -1.210 -20.865  -6.827  1.00 96.60           N  
ATOM   2804  CA  ALA A 387      -2.333 -19.946  -6.658  1.00 96.60           C  
ATOM   2805  C   ALA A 387      -3.587 -20.480  -7.344  1.00 96.60           C  
ATOM   2806  CB  ALA A 387      -1.978 -18.566  -7.206  1.00 96.60           C  
ATOM   2807  O   ALA A 387      -4.692 -20.363  -6.809  1.00 96.60           O  
ATOM   2808  N   LYS A 388      -3.437 -21.085  -8.574  1.00 96.89           N  
ATOM   2809  CA  LYS A 388      -4.540 -21.695  -9.311  1.00 96.89           C  
ATOM   2810  C   LYS A 388      -5.162 -22.843  -8.521  1.00 96.89           C  
ATOM   2811  CB  LYS A 388      -4.062 -22.196 -10.675  1.00 96.89           C  
ATOM   2812  O   LYS A 388      -6.386 -22.970  -8.461  1.00 96.89           O  
ATOM   2813  CG  LYS A 388      -5.186 -22.627 -11.605  1.00 96.89           C  
ATOM   2814  CD  LYS A 388      -4.654 -23.038 -12.972  1.00 96.89           C  
ATOM   2815  CE  LYS A 388      -5.770 -23.536 -13.881  1.00 96.89           C  
ATOM   2816  NZ  LYS A 388      -5.258 -23.910 -15.233  1.00 96.89           N  
ATOM   2817  N   GLU A 389      -4.295 -23.704  -7.952  1.00 97.51           N  
ATOM   2818  CA  GLU A 389      -4.751 -24.832  -7.145  1.00 97.51           C  
ATOM   2819  C   GLU A 389      -5.543 -24.357  -5.930  1.00 97.51           C  
ATOM   2820  CB  GLU A 389      -3.563 -25.687  -6.696  1.00 97.51           C  
ATOM   2821  O   GLU A 389      -6.584 -24.929  -5.599  1.00 97.51           O  
ATOM   2822  CG  GLU A 389      -2.897 -26.456  -7.827  1.00 97.51           C  
ATOM   2823  CD  GLU A 389      -1.670 -27.236  -7.382  1.00 97.51           C  
ATOM   2824  OE1 GLU A 389      -1.109 -28.002  -8.198  1.00 97.51           O  
ATOM   2825  OE2 GLU A 389      -1.268 -27.081  -6.207  1.00 97.51           O  
ATOM   2826  N   ILE A 390      -5.040 -23.391  -5.293  1.00 97.15           N  
ATOM   2827  CA  ILE A 390      -5.705 -22.835  -4.119  1.00 97.15           C  
ATOM   2828  C   ILE A 390      -7.063 -22.263  -4.518  1.00 97.15           C  
ATOM   2829  CB  ILE A 390      -4.841 -21.746  -3.444  1.00 97.15           C  
ATOM   2830  O   ILE A 390      -8.053 -22.444  -3.806  1.00 97.15           O  
ATOM   2831  CG1 ILE A 390      -3.580 -22.367  -2.833  1.00 97.15           C  
ATOM   2832  CG2 ILE A 390      -5.652 -20.996  -2.383  1.00 97.15           C  
ATOM   2833  CD1 ILE A 390      -2.559 -21.346  -2.350  1.00 97.15           C  
ATOM   2834  N   ALA A 391      -7.141 -21.485  -5.587  1.00 96.26           N  
ATOM   2835  CA  ALA A 391      -8.389 -20.916  -6.087  1.00 96.26           C  
ATOM   2836  C   ALA A 391      -9.422 -22.008  -6.352  1.00 96.26           C  
ATOM   2837  CB  ALA A 391      -8.135 -20.109  -7.358  1.00 96.26           C  
ATOM   2838  O   ALA A 391     -10.595 -21.861  -5.998  1.00 96.26           O  
ATOM   2839  N   LYS A 392      -8.990 -23.159  -7.070  1.00 97.22           N  
ATOM   2840  CA  LYS A 392      -9.873 -24.285  -7.360  1.00 97.22           C  
ATOM   2841  C   LYS A 392     -10.396 -24.918  -6.074  1.00 97.22           C  
ATOM   2842  CB  LYS A 392      -9.146 -25.334  -8.202  1.00 97.22           C  
ATOM   2843  O   LYS A 392     -11.590 -25.202  -5.957  1.00 97.22           O  
ATOM   2844  CG  LYS A 392      -8.940 -24.928  -9.654  1.00 97.22           C  
ATOM   2845  CD  LYS A 392      -8.243 -26.025 -10.448  1.00 97.22           C  
ATOM   2846  CE  LYS A 392      -7.963 -25.588 -11.880  1.00 97.22           C  
ATOM   2847  NZ  LYS A 392      -7.221 -26.636 -12.644  1.00 97.22           N  
ATOM   2848  N   GLU A 393      -9.496 -25.134  -5.132  1.00 96.87           N  
ATOM   2849  CA  GLU A 393      -9.863 -25.726  -3.850  1.00 96.87           C  
ATOM   2850  C   GLU A 393     -10.820 -24.822  -3.078  1.00 96.87           C  
ATOM   2851  CB  GLU A 393      -8.615 -26.008  -3.011  1.00 96.87           C  
ATOM   2852  O   GLU A 393     -11.764 -25.303  -2.447  1.00 96.87           O  
ATOM   2853  CG  GLU A 393      -7.744 -27.129  -3.561  1.00 96.87           C  
ATOM   2854  CD  GLU A 393      -6.470 -27.347  -2.760  1.00 96.87           C  
ATOM   2855  OE1 GLU A 393      -5.675 -28.246  -3.118  1.00 96.87           O  
ATOM   2856  OE2 GLU A 393      -6.266 -26.615  -1.767  1.00 96.87           O  
ATOM   2857  N   ALA A 394     -10.546 -23.541  -3.015  1.00 96.44           N  
ATOM   2858  CA  ALA A 394     -11.398 -22.572  -2.330  1.00 96.44           C  
ATOM   2859  C   ALA A 394     -12.795 -22.539  -2.944  1.00 96.44           C  
ATOM   2860  CB  ALA A 394     -10.767 -21.182  -2.377  1.00 96.44           C  
ATOM   2861  O   ALA A 394     -13.792 -22.436  -2.226  1.00 96.44           O  
ATOM   2862  N   LYS A 395     -12.890 -22.632  -4.329  1.00 95.96           N  
ATOM   2863  CA  LYS A 395     -14.172 -22.680  -5.025  1.00 95.96           C  
ATOM   2864  C   LYS A 395     -14.959 -23.930  -4.641  1.00 95.96           C  
ATOM   2865  CB  LYS A 395     -13.963 -22.637  -6.539  1.00 95.96           C  
ATOM   2866  O   LYS A 395     -16.172 -23.866  -4.429  1.00 95.96           O  
ATOM   2867  CG  LYS A 395     -13.577 -21.265  -7.072  1.00 95.96           C  
ATOM   2868  CD  LYS A 395     -13.435 -21.274  -8.588  1.00 95.96           C  
ATOM   2869  CE  LYS A 395     -12.984 -19.919  -9.117  1.00 95.96           C  
ATOM   2870  NZ  LYS A 395     -12.773 -19.943 -10.595  1.00 95.96           N  
ATOM   2871  N   LYS A 396     -14.230 -25.080  -4.588  1.00 96.50           N  
ATOM   2872  CA  LYS A 396     -14.850 -26.342  -4.196  1.00 96.50           C  
ATOM   2873  C   LYS A 396     -15.388 -26.270  -2.769  1.00 96.50           C  
ATOM   2874  CB  LYS A 396     -13.852 -27.493  -4.322  1.00 96.50           C  
ATOM   2875  O   LYS A 396     -16.436 -26.845  -2.466  1.00 96.50           O  
ATOM   2876  CG  LYS A 396     -13.565 -27.910  -5.757  1.00 96.50           C  
ATOM   2877  CD  LYS A 396     -12.624 -29.106  -5.815  1.00 96.50           C  
ATOM   2878  CE  LYS A 396     -12.296 -29.491  -7.251  1.00 96.50           C  
ATOM   2879  NZ  LYS A 396     -11.322 -30.622  -7.313  1.00 96.50           N  
ATOM   2880  N   ALA A 397     -14.779 -25.493  -1.947  1.00 95.44           N  
ATOM   2881  CA  ALA A 397     -15.158 -25.348  -0.544  1.00 95.44           C  
ATOM   2882  C   ALA A 397     -16.245 -24.290  -0.376  1.00 95.44           C  
ATOM   2883  CB  ALA A 397     -13.938 -24.992   0.302  1.00 95.44           C  
ATOM   2884  O   ALA A 397     -16.804 -24.134   0.712  1.00 95.44           O  
ATOM   2885  N   GLY A 398     -16.571 -23.529  -1.457  1.00 94.79           N  
ATOM   2886  CA  GLY A 398     -17.601 -22.504  -1.412  1.00 94.79           C  
ATOM   2887  C   GLY A 398     -17.096 -21.174  -0.885  1.00 94.79           C  
ATOM   2888  O   GLY A 398     -17.887 -20.323  -0.473  1.00 94.79           O  
ATOM   2889  N   ASP A 399     -15.712 -20.942  -0.712  1.00 95.82           N  
ATOM   2890  CA  ASP A 399     -15.111 -19.697  -0.244  1.00 95.82           C  
ATOM   2891  C   ASP A 399     -14.794 -18.766  -1.412  1.00 95.82           C  
ATOM   2892  CB  ASP A 399     -13.841 -19.984   0.560  1.00 95.82           C  
ATOM   2893  O   ASP A 399     -13.662 -18.738  -1.900  1.00 95.82           O  
ATOM   2894  CG  ASP A 399     -13.374 -18.791   1.376  1.00 95.82           C  
ATOM   2895  OD1 ASP A 399     -13.710 -17.641   1.023  1.00 95.82           O  
ATOM   2896  OD2 ASP A 399     -12.660 -19.004   2.380  1.00 95.82           O  
ATOM   2897  N   LYS A 400     -15.731 -17.982  -1.904  1.00 94.47           N  
ATOM   2898  CA  LYS A 400     -15.641 -17.146  -3.098  1.00 94.47           C  
ATOM   2899  C   LYS A 400     -14.649 -16.004  -2.896  1.00 94.47           C  
ATOM   2900  CB  LYS A 400     -17.016 -16.586  -3.467  1.00 94.47           C  
ATOM   2901  O   LYS A 400     -13.994 -15.568  -3.845  1.00 94.47           O  
ATOM   2902  CG  LYS A 400     -18.016 -17.644  -3.911  1.00 94.47           C  
ATOM   2903  CD  LYS A 400     -19.346 -17.021  -4.314  1.00 94.47           C  
ATOM   2904  CE  LYS A 400     -20.357 -18.080  -4.730  1.00 94.47           C  
ATOM   2905  NZ  LYS A 400     -21.671 -17.476  -5.104  1.00 94.47           N  
ATOM   2906  N   ILE A 401     -14.514 -15.535  -1.650  1.00 93.99           N  
ATOM   2907  CA  ILE A 401     -13.581 -14.455  -1.349  1.00 93.99           C  
ATOM   2908  C   ILE A 401     -12.148 -14.976  -1.416  1.00 93.99           C  
ATOM   2909  CB  ILE A 401     -13.862 -13.836   0.039  1.00 93.99           C  
ATOM   2910  O   ILE A 401     -11.282 -14.353  -2.035  1.00 93.99           O  
ATOM   2911  CG1 ILE A 401     -15.214 -13.112   0.037  1.00 93.99           C  
ATOM   2912  CG2 ILE A 401     -12.732 -12.885   0.445  1.00 93.99           C  
ATOM   2913  CD1 ILE A 401     -15.628 -12.572   1.399  1.00 93.99           C  
ATOM   2914  N   ALA A 402     -11.920 -16.151  -0.792  1.00 96.09           N  
ATOM   2915  CA  ALA A 402     -10.596 -16.764  -0.854  1.00 96.09           C  
ATOM   2916  C   ALA A 402     -10.196 -17.062  -2.296  1.00 96.09           C  
ATOM   2917  CB  ALA A 402     -10.562 -18.043  -0.021  1.00 96.09           C  
ATOM   2918  O   ALA A 402      -9.040 -16.869  -2.680  1.00 96.09           O  
ATOM   2919  N   ALA A 403     -11.143 -17.604  -3.031  1.00 96.51           N  
ATOM   2920  CA  ALA A 403     -10.898 -17.893  -4.442  1.00 96.51           C  
ATOM   2921  C   ALA A 403     -10.487 -16.632  -5.197  1.00 96.51           C  
ATOM   2922  CB  ALA A 403     -12.139 -18.511  -5.082  1.00 96.51           C  
ATOM   2923  O   ALA A 403      -9.554 -16.659  -6.003  1.00 96.51           O  
ATOM   2924  N   ALA A 404     -11.241 -15.540  -5.002  1.00 94.75           N  
ATOM   2925  CA  ALA A 404     -10.948 -14.268  -5.657  1.00 94.75           C  
ATOM   2926  C   ALA A 404      -9.562 -13.759  -5.270  1.00 94.75           C  
ATOM   2927  CB  ALA A 404     -12.010 -13.231  -5.305  1.00 94.75           C  
ATOM   2928  O   ALA A 404      -8.811 -13.276  -6.121  1.00 94.75           O  
ATOM   2929  N   ILE A 405      -9.222 -13.880  -3.947  1.00 96.31           N  
ATOM   2930  CA  ILE A 405      -7.922 -13.445  -3.447  1.00 96.31           C  
ATOM   2931  C   ILE A 405      -6.817 -14.279  -4.091  1.00 96.31           C  
ATOM   2932  CB  ILE A 405      -7.845 -13.550  -1.908  1.00 96.31           C  
ATOM   2933  O   ILE A 405      -5.774 -13.746  -4.478  1.00 96.31           O  
ATOM   2934  CG1 ILE A 405      -8.805 -12.549  -1.255  1.00 96.31           C  
ATOM   2935  CG2 ILE A 405      -6.409 -13.328  -1.423  1.00 96.31           C  
ATOM   2936  CD1 ILE A 405      -8.936 -12.710   0.253  1.00 96.31           C  
ATOM   2937  N   ALA A 406      -7.006 -15.584  -4.188  1.00 96.96           N  
ATOM   2938  CA  ALA A 406      -6.057 -16.470  -4.857  1.00 96.96           C  
ATOM   2939  C   ALA A 406      -5.879 -16.078  -6.321  1.00 96.96           C  
ATOM   2940  CB  ALA A 406      -6.518 -17.922  -4.751  1.00 96.96           C  
ATOM   2941  O   ALA A 406      -4.788 -16.214  -6.879  1.00 96.96           O  
ATOM   2942  N   GLU A 407      -6.959 -15.668  -7.010  1.00 97.01           N  
ATOM   2943  CA  GLU A 407      -6.888 -15.185  -8.386  1.00 97.01           C  
ATOM   2944  C   GLU A 407      -6.012 -13.940  -8.490  1.00 97.01           C  
ATOM   2945  CB  GLU A 407      -8.290 -14.888  -8.925  1.00 97.01           C  
ATOM   2946  O   GLU A 407      -5.338 -13.731  -9.501  1.00 97.01           O  
ATOM   2947  CG  GLU A 407      -9.122 -16.133  -9.194  1.00 97.01           C  
ATOM   2948  CD  GLU A 407     -10.537 -15.821  -9.656  1.00 97.01           C  
ATOM   2949  OE1 GLU A 407     -11.333 -16.767  -9.854  1.00 97.01           O  
ATOM   2950  OE2 GLU A 407     -10.851 -14.622  -9.821  1.00 97.01           O  
ATOM   2951  N   ILE A 408      -6.073 -13.135  -7.472  1.00 96.08           N  
ATOM   2952  CA  ILE A 408      -5.180 -11.983  -7.411  1.00 96.08           C  
ATOM   2953  C   ILE A 408      -3.730 -12.457  -7.344  1.00 96.08           C  
ATOM   2954  CB  ILE A 408      -5.505 -11.079  -6.201  1.00 96.08           C  
ATOM   2955  O   ILE A 408      -2.867 -11.938  -8.055  1.00 96.08           O  
ATOM   2956  CG1 ILE A 408      -6.874 -10.414  -6.384  1.00 96.08           C  
ATOM   2957  CG2 ILE A 408      -4.409 -10.029  -6.001  1.00 96.08           C  
ATOM   2958  CD1 ILE A 408      -7.354  -9.638  -5.165  1.00 96.08           C  
ATOM   2959  N   ALA A 409      -3.527 -13.436  -6.424  1.00 96.61           N  
ATOM   2960  CA  ALA A 409      -2.185 -14.003  -6.309  1.00 96.61           C  
ATOM   2961  C   ALA A 409      -1.692 -14.522  -7.657  1.00 96.61           C  
ATOM   2962  CB  ALA A 409      -2.167 -15.122  -5.272  1.00 96.61           C  
ATOM   2963  O   ALA A 409      -0.526 -14.337  -8.012  1.00 96.61           O  
ATOM   2964  N   GLN A 410      -2.592 -15.259  -8.345  1.00 97.00           N  
ATOM   2965  CA  GLN A 410      -2.284 -15.784  -9.671  1.00 97.00           C  
ATOM   2966  C   GLN A 410      -1.875 -14.665 -10.624  1.00 97.00           C  
ATOM   2967  CB  GLN A 410      -3.483 -16.545 -10.239  1.00 97.00           C  
ATOM   2968  O   GLN A 410      -0.896 -14.798 -11.362  1.00 97.00           O  
ATOM   2969  CG  GLN A 410      -3.249 -17.107 -11.635  1.00 97.00           C  
ATOM   2970  CD  GLN A 410      -4.486 -17.763 -12.218  1.00 97.00           C  
ATOM   2971  NE2 GLN A 410      -4.367 -18.271 -13.441  1.00 97.00           N  
ATOM   2972  OE1 GLN A 410      -5.539 -17.815 -11.575  1.00 97.00           O  
ATOM   2973  N   ALA A 411      -2.678 -13.608 -10.705  1.00 94.82           N  
ATOM   2974  CA  ALA A 411      -2.407 -12.461 -11.568  1.00 94.82           C  
ATOM   2975  C   ALA A 411      -1.053 -11.837 -11.243  1.00 94.82           C  
ATOM   2976  CB  ALA A 411      -3.515 -11.419 -11.433  1.00 94.82           C  
ATOM   2977  O   ALA A 411      -0.292 -11.483 -12.146  1.00 94.82           O  
ATOM   2978  N   ILE A 412      -0.756 -11.668  -9.963  1.00 96.05           N  
ATOM   2979  CA  ILE A 412       0.517 -11.114  -9.516  1.00 96.05           C  
ATOM   2980  C   ILE A 412       1.662 -12.008  -9.986  1.00 96.05           C  
ATOM   2981  CB  ILE A 412       0.557 -10.955  -7.980  1.00 96.05           C  
ATOM   2982  O   ILE A 412       2.705 -11.515 -10.421  1.00 96.05           O  
ATOM   2983  CG1 ILE A 412      -0.441  -9.882  -7.529  1.00 96.05           C  
ATOM   2984  CG2 ILE A 412       1.974 -10.618  -7.508  1.00 96.05           C  
ATOM   2985  CD1 ILE A 412      -0.609  -9.789  -6.018  1.00 96.05           C  
ATOM   2986  N   ALA A 413       1.522 -13.335  -9.812  1.00 95.91           N  
ATOM   2987  CA  ALA A 413       2.512 -14.294 -10.298  1.00 95.91           C  
ATOM   2988  C   ALA A 413       2.734 -14.139 -11.800  1.00 95.91           C  
ATOM   2989  CB  ALA A 413       2.077 -15.720  -9.971  1.00 95.91           C  
ATOM   2990  O   ALA A 413       3.849 -14.328 -12.291  1.00 95.91           O  
ATOM   2991  N   GLU A 414       1.687 -13.865 -12.604  1.00 96.13           N  
ATOM   2992  CA  GLU A 414       1.789 -13.607 -14.037  1.00 96.13           C  
ATOM   2993  C   GLU A 414       2.649 -12.378 -14.316  1.00 96.13           C  
ATOM   2994  CB  GLU A 414       0.399 -13.428 -14.652  1.00 96.13           C  
ATOM   2995  O   GLU A 414       3.404 -12.350 -15.291  1.00 96.13           O  
ATOM   2996  CG  GLU A 414      -0.402 -14.718 -14.750  1.00 96.13           C  
ATOM   2997  CD  GLU A 414      -1.794 -14.519 -15.328  1.00 96.13           C  
ATOM   2998  OE1 GLU A 414      -2.609 -15.467 -15.288  1.00 96.13           O  
ATOM   2999  OE2 GLU A 414      -2.070 -13.404 -15.826  1.00 96.13           O  
ATOM   3000  N   ILE A 415       2.491 -11.382 -13.483  1.00 94.28           N  
ATOM   3001  CA  ILE A 415       3.324 -10.191 -13.599  1.00 94.28           C  
ATOM   3002  C   ILE A 415       4.784 -10.555 -13.340  1.00 94.28           C  
ATOM   3003  CB  ILE A 415       2.867  -9.084 -12.622  1.00 94.28           C  
ATOM   3004  O   ILE A 415       5.676 -10.136 -14.082  1.00 94.28           O  
ATOM   3005  CG1 ILE A 415       1.476  -8.570 -13.011  1.00 94.28           C  
ATOM   3006  CG2 ILE A 415       3.884  -7.940 -12.588  1.00 94.28           C  
ATOM   3007  CD1 ILE A 415       0.866  -7.608 -12.000  1.00 94.28           C  
ATOM   3008  N   ALA A 416       4.962 -11.284 -12.244  1.00 94.43           N  
ATOM   3009  CA  ALA A 416       6.313 -11.722 -11.904  1.00 94.43           C  
ATOM   3010  C   ALA A 416       6.958 -12.467 -13.069  1.00 94.43           C  
ATOM   3011  CB  ALA A 416       6.289 -12.605 -10.659  1.00 94.43           C  
ATOM   3012  O   ALA A 416       8.140 -12.271 -13.361  1.00 94.43           O  
ATOM   3013  N   GLN A 417       6.226 -13.395 -13.634  1.00 94.68           N  
ATOM   3014  CA  GLN A 417       6.685 -14.165 -14.785  1.00 94.68           C  
ATOM   3015  C   GLN A 417       7.085 -13.248 -15.937  1.00 94.68           C  
ATOM   3016  CB  GLN A 417       5.603 -15.144 -15.244  1.00 94.68           C  
ATOM   3017  O   GLN A 417       8.111 -13.466 -16.585  1.00 94.68           O  
ATOM   3018  CG  GLN A 417       6.044 -16.063 -16.374  1.00 94.68           C  
ATOM   3019  CD  GLN A 417       4.959 -17.034 -16.799  1.00 94.68           C  
ATOM   3020  NE2 GLN A 417       5.235 -17.815 -17.838  1.00 94.68           N  
ATOM   3021  OE1 GLN A 417       3.881 -17.083 -16.198  1.00 94.68           O  
ATOM   3022  N   ALA A 418       6.203 -12.235 -16.277  1.00 92.28           N  
ATOM   3023  CA  ALA A 418       6.477 -11.266 -17.335  1.00 92.28           C  
ATOM   3024  C   ALA A 418       7.771 -10.505 -17.059  1.00 92.28           C  
ATOM   3025  CB  ALA A 418       5.311 -10.291 -17.479  1.00 92.28           C  
ATOM   3026  O   ALA A 418       8.589 -10.311 -17.961  1.00 92.28           O  
ATOM   3027  N   ILE A 419       7.970 -10.086 -15.893  1.00 92.32           N  
ATOM   3028  CA  ILE A 419       9.164  -9.347 -15.497  1.00 92.32           C  
ATOM   3029  C   ILE A 419      10.393 -10.244 -15.627  1.00 92.32           C  
ATOM   3030  CB  ILE A 419       9.044  -8.810 -14.053  1.00 92.32           C  
ATOM   3031  O   ILE A 419      11.443  -9.804 -16.102  1.00 92.32           O  
ATOM   3032  CG1 ILE A 419       7.951  -7.738 -13.971  1.00 92.32           C  
ATOM   3033  CG2 ILE A 419      10.388  -8.260 -13.567  1.00 92.32           C  
ATOM   3034  CD1 ILE A 419       7.633  -7.284 -12.553  1.00 92.32           C  
ATOM   3035  N   ALA A 420      10.310 -11.413 -15.085  1.00 92.02           N  
ATOM   3036  CA  ALA A 420      11.394 -12.384 -15.209  1.00 92.02           C  
ATOM   3037  C   ALA A 420      11.745 -12.630 -16.674  1.00 92.02           C  
ATOM   3038  CB  ALA A 420      11.014 -13.696 -14.528  1.00 92.02           C  
ATOM   3039  O   ALA A 420      12.919 -12.781 -17.020  1.00 92.02           O  
ATOM   3040  N   GLU A 421      10.753 -12.745 -17.517  1.00 91.53           N  
ATOM   3041  CA  GLU A 421      10.952 -12.919 -18.953  1.00 91.53           C  
ATOM   3042  C   GLU A 421      11.727 -11.747 -19.549  1.00 91.53           C  
ATOM   3043  CB  GLU A 421       9.608 -13.079 -19.667  1.00 91.53           C  
ATOM   3044  O   GLU A 421      12.606 -11.941 -20.391  1.00 91.53           O  
ATOM   3045  CG  GLU A 421       9.733 -13.470 -21.133  1.00 91.53           C  
ATOM   3046  CD  GLU A 421       8.394 -13.756 -21.794  1.00 91.53           C  
ATOM   3047  OE1 GLU A 421       8.370 -14.067 -23.006  1.00 91.53           O  
ATOM   3048  OE2 GLU A 421       7.360 -13.666 -21.094  1.00 91.53           O  
ATOM   3049  N   ILE A 422      11.441 -10.580 -19.144  1.00 88.56           N  
ATOM   3050  CA  ILE A 422      12.140  -9.380 -19.590  1.00 88.56           C  
ATOM   3051  C   ILE A 422      13.605  -9.448 -19.164  1.00 88.56           C  
ATOM   3052  CB  ILE A 422      11.479  -8.100 -19.033  1.00 88.56           C  
ATOM   3053  O   ILE A 422      14.501  -9.113 -19.942  1.00 88.56           O  
ATOM   3054  CG1 ILE A 422      10.072  -7.927 -19.619  1.00 88.56           C  
ATOM   3055  CG2 ILE A 422      12.347  -6.872 -19.323  1.00 88.56           C  
ATOM   3056  CD1 ILE A 422       9.252  -6.834 -18.948  1.00 88.56           C  
ATOM   3057  N   ALA A 423      13.783  -9.800 -18.008  1.00 87.22           N  
ATOM   3058  CA  ALA A 423      15.130  -9.916 -17.456  1.00 87.22           C  
ATOM   3059  C   ALA A 423      15.961 -10.925 -18.244  1.00 87.22           C  
ATOM   3060  CB  ALA A 423      15.070 -10.314 -15.984  1.00 87.22           C  
ATOM   3061  O   ALA A 423      17.177 -10.770 -18.375  1.00 87.22           O  
ATOM   3062  N   LEU A 424      15.386 -11.947 -18.822  1.00 90.72           N  
ATOM   3063  CA  LEU A 424      16.058 -12.999 -19.577  1.00 90.72           C  
ATOM   3064  C   LEU A 424      16.441 -12.508 -20.969  1.00 90.72           C  
ATOM   3065  CB  LEU A 424      15.161 -14.235 -19.688  1.00 90.72           C  
ATOM   3066  O   LEU A 424      17.417 -12.985 -21.553  1.00 90.72           O  
ATOM   3067  CG  LEU A 424      14.988 -15.063 -18.414  1.00 90.72           C  
ATOM   3068  CD1 LEU A 424      13.953 -16.162 -18.633  1.00 90.72           C  
ATOM   3069  CD2 LEU A 424      16.322 -15.658 -17.976  1.00 90.72           C  
ATOM   3070  N   LYS A 425      15.699 -11.520 -21.485  1.00 86.38           N  
ATOM   3071  CA  LYS A 425      15.938 -10.983 -22.822  1.00 86.38           C  
ATOM   3072  C   LYS A 425      17.057  -9.945 -22.806  1.00 86.38           C  
ATOM   3073  CB  LYS A 425      14.659 -10.365 -23.389  1.00 86.38           C  
ATOM   3074  O   LYS A 425      17.861  -9.878 -23.737  1.00 86.38           O  
ATOM   3075  CG  LYS A 425      13.615 -11.386 -23.817  1.00 86.38           C  
ATOM   3076  CD  LYS A 425      12.391 -10.713 -24.425  1.00 86.38           C  
ATOM   3077  CE  LYS A 425      11.325 -11.730 -24.807  1.00 86.38           C  
ATOM   3078  NZ  LYS A 425      10.097 -11.071 -25.344  1.00 86.38           N  
TER    3079      ALA A   1                                                      
ENDMDL                                                                          
END                                                                             
