# Supplementary material for: Rationally seeded computational protein design of ɑ-helical barrels
Source: Nat Chem Biol. 2024 Jun 20;20(8):991–9. doi: 10.1038/s41589-024-01642-0 (PMC11288890; doi:10.1038/s41589-024-01642-0)
Supplement: Supplementary file 7 — PDB files and AlphaFold2 models used for making the figure. [file 41589_2024_1642_MOESM7_ESM.zip › KIA_RP_RSPD_NatChemBiol_data_Figure4/panel_b/AlphaFold2/scp_CC_5_24_unrelaxed_rank_001_alphafold2_ptm_model_2_seed_000.pdb]

MODEL     1                                                                     
ATOM      1  N   GLU A   1       0.502   4.672 -20.828  1.00 87.12           N  
ATOM      2  CA  GLU A   1      -0.597   4.176 -20.016  1.00 87.12           C  
ATOM      3  C   GLU A   1      -0.089   3.637 -18.672  1.00 87.12           C  
ATOM      4  CB  GLU A   1      -1.379   3.090 -20.750  1.00 87.12           C  
ATOM      5  O   GLU A   1      -0.712   3.854 -17.641  1.00 87.12           O  
ATOM      6  CG  GLU A   1      -2.242   3.621 -21.891  1.00 87.12           C  
ATOM      7  CD  GLU A   1      -3.014   2.533 -22.609  1.00 87.12           C  
ATOM      8  OE1 GLU A   1      -3.736   2.848 -23.594  1.00 87.12           O  
ATOM      9  OE2 GLU A   1      -2.896   1.355 -22.203  1.00 87.12           O  
ATOM     10  N   ILE A   2       1.020   2.941 -18.734  1.00 91.00           N  
ATOM     11  CA  ILE A   2       1.656   2.447 -17.531  1.00 91.00           C  
ATOM     12  C   ILE A   2       2.039   3.623 -16.625  1.00 91.00           C  
ATOM     13  CB  ILE A   2       2.902   1.592 -17.844  1.00 91.00           C  
ATOM     14  O   ILE A   2       1.729   3.629 -15.438  1.00 91.00           O  
ATOM     15  CG1 ILE A   2       2.484   0.261 -18.484  1.00 91.00           C  
ATOM     16  CG2 ILE A   2       3.738   1.357 -16.578  1.00 91.00           C  
ATOM     17  CD1 ILE A   2       3.650  -0.576 -18.984  1.00 91.00           C  
ATOM     18  N   ALA A   3       2.713   4.613 -17.234  1.00 90.94           N  
ATOM     19  CA  ALA A   3       3.119   5.789 -16.469  1.00 90.94           C  
ATOM     20  C   ALA A   3       1.911   6.480 -15.852  1.00 90.94           C  
ATOM     21  CB  ALA A   3       3.887   6.766 -17.359  1.00 90.94           C  
ATOM     22  O   ALA A   3       1.942   6.855 -14.680  1.00 90.94           O  
ATOM     23  N   ALA A   4       0.935   6.688 -16.609  1.00 92.81           N  
ATOM     24  CA  ALA A   4      -0.278   7.344 -16.125  1.00 92.81           C  
ATOM     25  C   ALA A   4      -0.902   6.559 -14.969  1.00 92.81           C  
ATOM     26  CB  ALA A   4      -1.284   7.508 -17.250  1.00 92.81           C  
ATOM     27  O   ALA A   4      -1.335   7.145 -13.977  1.00 92.81           O  
ATOM     28  N   THR A   5      -1.041   5.254 -15.109  1.00 96.62           N  
ATOM     29  CA  THR A   5      -1.615   4.414 -14.062  1.00 96.62           C  
ATOM     30  C   THR A   5      -0.763   4.461 -12.797  1.00 96.62           C  
ATOM     31  CB  THR A   5      -1.754   2.953 -14.531  1.00 96.62           C  
ATOM     32  O   THR A   5      -1.294   4.496 -11.688  1.00 96.62           O  
ATOM     33  CG2 THR A   5      -2.410   2.088 -13.461  1.00 96.62           C  
ATOM     34  OG1 THR A   5      -2.557   2.914 -15.719  1.00 96.62           O  
ATOM     35  N   LEU A   6       0.510   4.484 -12.914  1.00 96.81           N  
ATOM     36  CA  LEU A   6       1.409   4.594 -11.773  1.00 96.81           C  
ATOM     37  C   LEU A   6       1.185   5.906 -11.031  1.00 96.81           C  
ATOM     38  CB  LEU A   6       2.867   4.496 -12.227  1.00 96.81           C  
ATOM     39  O   LEU A   6       1.255   5.949  -9.797  1.00 96.81           O  
ATOM     40  CG  LEU A   6       3.354   3.109 -12.648  1.00 96.81           C  
ATOM     41  CD1 LEU A   6       4.777   3.188 -13.195  1.00 96.81           C  
ATOM     42  CD2 LEU A   6       3.273   2.135 -11.484  1.00 96.81           C  
ATOM     43  N   GLN A   7       0.960   6.965 -11.789  1.00 96.50           N  
ATOM     44  CA  GLN A   7       0.647   8.250 -11.164  1.00 96.50           C  
ATOM     45  C   GLN A   7      -0.604   8.148 -10.297  1.00 96.50           C  
ATOM     46  CB  GLN A   7       0.464   9.328 -12.234  1.00 96.50           C  
ATOM     47  O   GLN A   7      -0.638   8.680  -9.188  1.00 96.50           O  
ATOM     48  CG  GLN A   7       1.738   9.664 -13.000  1.00 96.50           C  
ATOM     49  CD  GLN A   7       1.508  10.656 -14.117  1.00 96.50           C  
ATOM     50  NE2 GLN A   7       2.186  10.453 -15.242  1.00 96.50           N  
ATOM     51  OE1 GLN A   7       0.725  11.602 -13.977  1.00 96.50           O  
ATOM     52  N   GLU A   8      -1.583   7.508 -10.844  1.00 97.44           N  
ATOM     53  CA  GLU A   8      -2.814   7.309 -10.086  1.00 97.44           C  
ATOM     54  C   GLU A   8      -2.557   6.496  -8.820  1.00 97.44           C  
ATOM     55  CB  GLU A   8      -3.871   6.613 -10.945  1.00 97.44           C  
ATOM     56  O   GLU A   8      -3.092   6.809  -7.750  1.00 97.44           O  
ATOM     57  CG  GLU A   8      -5.234   6.500 -10.281  1.00 97.44           C  
ATOM     58  CD  GLU A   8      -6.281   5.844 -11.164  1.00 97.44           C  
ATOM     59  OE1 GLU A   8      -7.434   5.660 -10.711  1.00 97.44           O  
ATOM     60  OE2 GLU A   8      -5.945   5.504 -12.320  1.00 97.44           O  
ATOM     61  N   ILE A   9      -1.821   5.492  -8.969  1.00 98.19           N  
ATOM     62  CA  ILE A   9      -1.469   4.664  -7.820  1.00 98.19           C  
ATOM     63  C   ILE A   9      -0.775   5.516  -6.762  1.00 98.19           C  
ATOM     64  CB  ILE A   9      -0.564   3.480  -8.234  1.00 98.19           C  
ATOM     65  O   ILE A   9      -1.135   5.469  -5.582  1.00 98.19           O  
ATOM     66  CG1 ILE A   9      -1.361   2.457  -9.055  1.00 98.19           C  
ATOM     67  CG2 ILE A   9       0.064   2.824  -7.000  1.00 98.19           C  
ATOM     68  CD1 ILE A   9      -0.506   1.372  -9.688  1.00 98.19           C  
ATOM     69  N   ALA A  10       0.200   6.289  -7.203  1.00 97.88           N  
ATOM     70  CA  ALA A  10       0.961   7.129  -6.281  1.00 97.88           C  
ATOM     71  C   ALA A  10       0.048   8.109  -5.551  1.00 97.88           C  
ATOM     72  CB  ALA A  10       2.057   7.883  -7.031  1.00 97.88           C  
ATOM     73  O   ALA A  10       0.156   8.281  -4.336  1.00 97.88           O  
ATOM     74  N   LYS A  11      -0.870   8.711  -6.246  1.00 98.25           N  
ATOM     75  CA  LYS A  11      -1.802   9.664  -5.648  1.00 98.25           C  
ATOM     76  C   LYS A  11      -2.680   8.992  -4.598  1.00 98.25           C  
ATOM     77  CB  LYS A  11      -2.676  10.305  -6.727  1.00 98.25           C  
ATOM     78  O   LYS A  11      -2.881   9.531  -3.510  1.00 98.25           O  
ATOM     79  CG  LYS A  11      -1.940  11.312  -7.602  1.00 98.25           C  
ATOM     80  CD  LYS A  11      -2.857  11.906  -8.664  1.00 98.25           C  
ATOM     81  CE  LYS A  11      -2.094  12.812  -9.617  1.00 98.25           C  
ATOM     82  NZ  LYS A  11      -2.971  13.336 -10.711  1.00 98.25           N  
ATOM     83  N   THR A  12      -3.191   7.883  -4.977  1.00 98.62           N  
ATOM     84  CA  THR A  12      -4.078   7.160  -4.070  1.00 98.62           C  
ATOM     85  C   THR A  12      -3.326   6.719  -2.818  1.00 98.62           C  
ATOM     86  CB  THR A  12      -4.703   5.934  -4.758  1.00 98.62           C  
ATOM     87  O   THR A  12      -3.852   6.805  -1.708  1.00 98.62           O  
ATOM     88  CG2 THR A  12      -5.676   5.219  -3.830  1.00 98.62           C  
ATOM     89  OG1 THR A  12      -5.406   6.359  -5.934  1.00 98.62           O  
ATOM     90  N   LEU A  13      -2.123   6.281  -2.912  1.00 98.50           N  
ATOM     91  CA  LEU A  13      -1.325   5.867  -1.763  1.00 98.50           C  
ATOM     92  C   LEU A  13      -1.058   7.047  -0.835  1.00 98.50           C  
ATOM     93  CB  LEU A  13      -0.000   5.254  -2.223  1.00 98.50           C  
ATOM     94  O   LEU A  13      -1.050   6.891   0.388  1.00 98.50           O  
ATOM     95  CG  LEU A  13      -0.074   3.844  -2.811  1.00 98.50           C  
ATOM     96  CD1 LEU A  13       1.292   3.418  -3.340  1.00 98.50           C  
ATOM     97  CD2 LEU A  13      -0.578   2.854  -1.765  1.00 98.50           C  
ATOM     98  N   ALA A  14      -0.741   8.195  -1.440  1.00 98.12           N  
ATOM     99  CA  ALA A  14      -0.556   9.391  -0.621  1.00 98.12           C  
ATOM    100  C   ALA A  14      -1.801   9.688   0.213  1.00 98.12           C  
ATOM    101  CB  ALA A  14      -0.217  10.594  -1.500  1.00 98.12           C  
ATOM    102  O   ALA A  14      -1.698  10.039   1.390  1.00 98.12           O  
ATOM    103  N   GLU A  15      -2.943   9.555  -0.387  1.00 98.38           N  
ATOM    104  CA  GLU A  15      -4.203   9.734   0.326  1.00 98.38           C  
ATOM    105  C   GLU A  15      -4.352   8.719   1.454  1.00 98.38           C  
ATOM    106  CB  GLU A  15      -5.387   9.625  -0.638  1.00 98.38           C  
ATOM    107  O   GLU A  15      -4.785   9.062   2.555  1.00 98.38           O  
ATOM    108  CG  GLU A  15      -6.742   9.859   0.021  1.00 98.38           C  
ATOM    109  CD  GLU A  15      -7.910   9.703  -0.938  1.00 98.38           C  
ATOM    110  OE1 GLU A  15      -9.078   9.734  -0.484  1.00 98.38           O  
ATOM    111  OE2 GLU A  15      -7.656   9.539  -2.152  1.00 98.38           O  
ATOM    112  N   ILE A  16      -4.031   7.500   1.165  1.00 98.56           N  
ATOM    113  CA  ILE A  16      -4.090   6.441   2.166  1.00 98.56           C  
ATOM    114  C   ILE A  16      -3.189   6.797   3.348  1.00 98.56           C  
ATOM    115  CB  ILE A  16      -3.680   5.078   1.571  1.00 98.56           C  
ATOM    116  O   ILE A  16      -3.594   6.668   4.504  1.00 98.56           O  
ATOM    117  CG1 ILE A  16      -4.762   4.566   0.612  1.00 98.56           C  
ATOM    118  CG2 ILE A  16      -3.410   4.059   2.686  1.00 98.56           C  
ATOM    119  CD1 ILE A  16      -4.348   3.338  -0.190  1.00 98.56           C  
ATOM    120  N   ALA A  17      -1.963   7.199   3.043  1.00 98.06           N  
ATOM    121  CA  ALA A  17      -1.017   7.566   4.094  1.00 98.06           C  
ATOM    122  C   ALA A  17      -1.588   8.664   4.984  1.00 98.06           C  
ATOM    123  CB  ALA A  17       0.307   8.016   3.480  1.00 98.06           C  
ATOM    124  O   ALA A  17      -1.500   8.586   6.211  1.00 98.06           O  
ATOM    125  N   ILE A  18      -2.201   9.625   4.418  1.00 98.31           N  
ATOM    126  CA  ILE A  18      -2.777  10.750   5.148  1.00 98.31           C  
ATOM    127  C   ILE A  18      -3.930  10.258   6.023  1.00 98.31           C  
ATOM    128  CB  ILE A  18      -3.268  11.859   4.191  1.00 98.31           C  
ATOM    129  O   ILE A  18      -4.031  10.633   7.195  1.00 98.31           O  
ATOM    130  CG1 ILE A  18      -2.074  12.562   3.531  1.00 98.31           C  
ATOM    131  CG2 ILE A  18      -4.148  12.867   4.934  1.00 98.31           C  
ATOM    132  CD1 ILE A  18      -2.451  13.445   2.354  1.00 98.31           C  
ATOM    133  N   THR A  19      -4.797   9.492   5.406  1.00 98.44           N  
ATOM    134  CA  THR A  19      -5.934   8.961   6.152  1.00 98.44           C  
ATOM    135  C   THR A  19      -5.461   8.117   7.336  1.00 98.44           C  
ATOM    136  CB  THR A  19      -6.852   8.117   5.250  1.00 98.44           C  
ATOM    137  O   THR A  19      -6.000   8.227   8.438  1.00 98.44           O  
ATOM    138  CG2 THR A  19      -8.055   7.598   6.023  1.00 98.44           C  
ATOM    139  OG1 THR A  19      -7.309   8.922   4.156  1.00 98.44           O  
ATOM    140  N   LEU A  20      -4.496   7.328   7.168  1.00 98.12           N  
ATOM    141  CA  LEU A  20      -3.971   6.512   8.258  1.00 98.12           C  
ATOM    142  C   LEU A  20      -3.377   7.387   9.352  1.00 98.12           C  
ATOM    143  CB  LEU A  20      -2.908   5.543   7.730  1.00 98.12           C  
ATOM    144  O   LEU A  20      -3.506   7.070  10.539  1.00 98.12           O  
ATOM    145  CG  LEU A  20      -3.424   4.309   6.984  1.00 98.12           C  
ATOM    146  CD1 LEU A  20      -2.258   3.516   6.402  1.00 98.12           C  
ATOM    147  CD2 LEU A  20      -4.262   3.438   7.910  1.00 98.12           C  
ATOM    148  N   ALA A  21      -2.619   8.375   8.938  1.00 97.00           N  
ATOM    149  CA  ALA A  21      -2.086   9.320   9.922  1.00 97.00           C  
ATOM    150  C   ALA A  21      -3.207   9.930  10.758  1.00 97.00           C  
ATOM    151  CB  ALA A  21      -1.289  10.422   9.227  1.00 97.00           C  
ATOM    152  O   ALA A  21      -3.057  10.109  11.969  1.00 97.00           O  
ATOM    153  N   GLU A  22      -4.281  10.234  10.086  1.00 97.12           N  
ATOM    154  CA  GLU A  22      -5.445  10.766  10.797  1.00 97.12           C  
ATOM    155  C   GLU A  22      -6.000   9.750  11.789  1.00 97.12           C  
ATOM    156  CB  GLU A  22      -6.535  11.188   9.805  1.00 97.12           C  
ATOM    157  O   GLU A  22      -6.383  10.109  12.906  1.00 97.12           O  
ATOM    158  CG  GLU A  22      -7.750  11.828  10.453  1.00 97.12           C  
ATOM    159  CD  GLU A  22      -8.820  12.227   9.453  1.00 97.12           C  
ATOM    160  OE1 GLU A  22      -9.875  12.750   9.883  1.00 97.12           O  
ATOM    161  OE2 GLU A  22      -8.609  12.016   8.242  1.00 97.12           O  
ATOM    162  N   ILE A  23      -6.125   8.539  11.352  1.00 97.19           N  
ATOM    163  CA  ILE A  23      -6.578   7.473  12.234  1.00 97.19           C  
ATOM    164  C   ILE A  23      -5.656   7.375  13.445  1.00 97.19           C  
ATOM    165  CB  ILE A  23      -6.637   6.117  11.500  1.00 97.19           C  
ATOM    166  O   ILE A  23      -6.121   7.273  14.586  1.00 97.19           O  
ATOM    167  CG1 ILE A  23      -7.770   6.117  10.461  1.00 97.19           C  
ATOM    168  CG2 ILE A  23      -6.805   4.965  12.492  1.00 97.19           C  
ATOM    169  CD1 ILE A  23      -7.770   4.906   9.547  1.00 97.19           C  
ATOM    170  N   ALA A  24      -4.379   7.344  13.195  1.00 95.50           N  
ATOM    171  CA  ALA A  24      -3.402   7.301  14.273  1.00 95.50           C  
ATOM    172  C   ALA A  24      -3.611   8.453  15.250  1.00 95.50           C  
ATOM    173  CB  ALA A  24      -1.983   7.336  13.711  1.00 95.50           C  
ATOM    174  O   ALA A  24      -3.561   8.258  16.469  1.00 95.50           O  
ATOM    175  N   LYS A  25      -3.834   9.633  14.758  1.00 95.56           N  
ATOM    176  CA  LYS A  25      -4.074  10.820  15.570  1.00 95.56           C  
ATOM    177  C   LYS A  25      -5.340  10.664  16.406  1.00 95.56           C  
ATOM    178  CB  LYS A  25      -4.176  12.062  14.695  1.00 95.56           C  
ATOM    179  O   LYS A  25      -5.383  11.078  17.562  1.00 95.56           O  
ATOM    180  CG  LYS A  25      -4.199  13.367  15.469  1.00 95.56           C  
ATOM    181  CD  LYS A  25      -4.277  14.570  14.539  1.00 95.56           C  
ATOM    182  CE  LYS A  25      -4.387  15.875  15.320  1.00 95.56           C  
ATOM    183  NZ  LYS A  25      -4.453  17.062  14.414  1.00 95.56           N  
ATOM    184  N   THR A  26      -6.355  10.148  15.758  1.00 95.88           N  
ATOM    185  CA  THR A  26      -7.621   9.922  16.453  1.00 95.88           C  
ATOM    186  C   THR A  26      -7.434   8.961  17.625  1.00 95.88           C  
ATOM    187  CB  THR A  26      -8.695   9.367  15.492  1.00 95.88           C  
ATOM    188  O   THR A  26      -8.016   9.156  18.688  1.00 95.88           O  
ATOM    189  CG2 THR A  26     -10.008   9.117  16.219  1.00 95.88           C  
ATOM    190  OG1 THR A  26      -8.914  10.312  14.438  1.00 95.88           O  
ATOM    191  N   LEU A  27      -6.609   8.055  17.484  1.00 94.31           N  
ATOM    192  CA  LEU A  27      -6.410   7.051  18.516  1.00 94.31           C  
ATOM    193  C   LEU A  27      -5.605   7.629  19.688  1.00 94.31           C  
ATOM    194  CB  LEU A  27      -5.695   5.824  17.953  1.00 94.31           C  
ATOM    195  O   LEU A  27      -5.926   7.375  20.844  1.00 94.31           O  
ATOM    196  CG  LEU A  27      -6.504   4.957  16.984  1.00 94.31           C  
ATOM    197  CD1 LEU A  27      -5.633   3.842  16.422  1.00 94.31           C  
ATOM    198  CD2 LEU A  27      -7.727   4.379  17.688  1.00 94.31           C  
ATOM    199  N   LYS A  28      -4.645   8.406  19.391  1.00 93.38           N  
ATOM    200  CA  LYS A  28      -3.826   9.070  20.391  1.00 93.38           C  
ATOM    201  C   LYS A  28      -3.344  10.430  19.906  1.00 93.38           C  
ATOM    202  CB  LYS A  28      -2.631   8.195  20.781  1.00 93.38           C  
ATOM    203  O   LYS A  28      -2.232  10.555  19.391  1.00 93.38           O  
ATOM    204  CG  LYS A  28      -2.027   8.531  22.141  1.00 93.38           C  
ATOM    205  CD  LYS A  28      -0.969   7.512  22.547  1.00 93.38           C  
ATOM    206  CE  LYS A  28      -0.353   7.852  23.891  1.00 93.38           C  
ATOM    207  NZ  LYS A  28       0.650   6.832  24.312  1.00 93.38           N  
ATOM    208  N   PRO A  29      -4.059  11.594  20.016  1.00 87.56           N  
ATOM    209  CA  PRO A  29      -3.898  12.922  19.422  1.00 87.56           C  
ATOM    210  C   PRO A  29      -2.656  13.656  19.922  1.00 87.56           C  
ATOM    211  CB  PRO A  29      -5.172  13.656  19.844  1.00 87.56           C  
ATOM    212  O   PRO A  29      -2.020  14.391  19.156  1.00 87.56           O  
ATOM    213  CG  PRO A  29      -6.141  12.570  20.188  1.00 87.56           C  
ATOM    214  CD  PRO A  29      -5.367  11.359  20.625  1.00 87.56           C  
ATOM    215  N   GLU A  30      -2.135  13.266  21.000  1.00 89.56           N  
ATOM    216  CA  GLU A  30      -1.043  14.047  21.578  1.00 89.56           C  
ATOM    217  C   GLU A  30       0.263  13.258  21.562  1.00 89.56           C  
ATOM    218  CB  GLU A  30      -1.384  14.477  23.000  1.00 89.56           C  
ATOM    219  O   GLU A  30       1.283  13.727  22.078  1.00 89.56           O  
ATOM    220  CG  GLU A  30      -2.578  15.422  23.094  1.00 89.56           C  
ATOM    221  CD  GLU A  30      -2.703  16.109  24.438  1.00 89.56           C  
ATOM    222  OE1 GLU A  30      -3.105  17.297  24.484  1.00 89.56           O  
ATOM    223  OE2 GLU A  30      -2.398  15.453  25.469  1.00 89.56           O  
ATOM    224  N   SER A  31       0.194  12.172  20.812  1.00 92.94           N  
ATOM    225  CA  SER A  31       1.408  11.359  20.844  1.00 92.94           C  
ATOM    226  C   SER A  31       2.424  11.852  19.812  1.00 92.94           C  
ATOM    227  CB  SER A  31       1.079   9.891  20.578  1.00 92.94           C  
ATOM    228  O   SER A  31       2.049  12.383  18.766  1.00 92.94           O  
ATOM    229  OG  SER A  31       0.796   9.672  19.219  1.00 92.94           O  
ATOM    230  N   GLU A  32       3.703  11.852  20.172  1.00 93.06           N  
ATOM    231  CA  GLU A  32       4.801  12.195  19.266  1.00 93.06           C  
ATOM    232  C   GLU A  32       4.766  11.344  18.000  1.00 93.06           C  
ATOM    233  CB  GLU A  32       6.148  12.031  19.984  1.00 93.06           C  
ATOM    234  O   GLU A  32       5.008  11.836  16.906  1.00 93.06           O  
ATOM    235  CG  GLU A  32       7.328  12.586  19.188  1.00 93.06           C  
ATOM    236  CD  GLU A  32       8.664  12.367  19.875  1.00 93.06           C  
ATOM    237  OE1 GLU A  32       9.719  12.516  19.219  1.00 93.06           O  
ATOM    238  OE2 GLU A  32       8.656  12.047  21.094  1.00 93.06           O  
ATOM    239  N   GLU A  33       4.402  10.164  18.156  1.00 91.94           N  
ATOM    240  CA  GLU A  33       4.359   9.234  17.031  1.00 91.94           C  
ATOM    241  C   GLU A  33       3.262   9.609  16.047  1.00 91.94           C  
ATOM    242  CB  GLU A  33       4.148   7.801  17.531  1.00 91.94           C  
ATOM    243  O   GLU A  33       3.443   9.492  14.828  1.00 91.94           O  
ATOM    244  CG  GLU A  33       5.367   7.207  18.219  1.00 91.94           C  
ATOM    245  CD  GLU A  33       5.465   7.586  19.688  1.00 91.94           C  
ATOM    246  OE1 GLU A  33       6.402   7.121  20.375  1.00 91.94           O  
ATOM    247  OE2 GLU A  33       4.594   8.352  20.156  1.00 91.94           O  
ATOM    248  N   ALA A  34       2.111  10.086  16.578  1.00 91.19           N  
ATOM    249  CA  ALA A  34       1.021  10.531  15.711  1.00 91.19           C  
ATOM    250  C   ALA A  34       1.422  11.773  14.914  1.00 91.19           C  
ATOM    251  CB  ALA A  34      -0.230  10.812  16.531  1.00 91.19           C  
ATOM    252  O   ALA A  34       1.107  11.883  13.727  1.00 91.19           O  
ATOM    253  N   LYS A  35       2.127  12.695  15.547  1.00 94.31           N  
ATOM    254  CA  LYS A  35       2.625  13.891  14.867  1.00 94.31           C  
ATOM    255  C   LYS A  35       3.635  13.523  13.781  1.00 94.31           C  
ATOM    256  CB  LYS A  35       3.262  14.852  15.875  1.00 94.31           C  
ATOM    257  O   LYS A  35       3.609  14.094  12.688  1.00 94.31           O  
ATOM    258  CG  LYS A  35       2.260  15.539  16.781  1.00 94.31           C  
ATOM    259  CD  LYS A  35       2.947  16.516  17.734  1.00 94.31           C  
ATOM    260  CE  LYS A  35       1.961  17.141  18.719  1.00 94.31           C  
ATOM    261  NZ  LYS A  35       2.633  18.078  19.656  1.00 94.31           N  
ATOM    262  N   LYS A  36       4.512  12.562  14.148  1.00 95.00           N  
ATOM    263  CA  LYS A  36       5.500  12.094  13.180  1.00 95.00           C  
ATOM    264  C   LYS A  36       4.828  11.445  11.977  1.00 95.00           C  
ATOM    265  CB  LYS A  36       6.465  11.109  13.844  1.00 95.00           C  
ATOM    266  O   LYS A  36       5.238  11.656  10.836  1.00 95.00           O  
ATOM    267  CG  LYS A  36       7.492  11.766  14.750  1.00 95.00           C  
ATOM    268  CD  LYS A  36       8.477  10.742  15.312  1.00 95.00           C  
ATOM    269  CE  LYS A  36       9.430  11.375  16.312  1.00 95.00           C  
ATOM    270  NZ  LYS A  36      10.344  10.359  16.922  1.00 95.00           N  
ATOM    271  N   ALA A  37       3.826  10.617  12.195  1.00 94.31           N  
ATOM    272  CA  ALA A  37       3.082   9.977  11.117  1.00 94.31           C  
ATOM    273  C   ALA A  37       2.467  11.023  10.188  1.00 94.31           C  
ATOM    274  CB  ALA A  37       1.995   9.062  11.680  1.00 94.31           C  
ATOM    275  O   ALA A  37       2.508  10.875   8.961  1.00 94.31           O  
ATOM    276  N   GLU A  38       1.966  12.094  10.656  1.00 96.00           N  
ATOM    277  CA  GLU A  38       1.374  13.180   9.883  1.00 96.00           C  
ATOM    278  C   GLU A  38       2.422  13.875   9.016  1.00 96.00           C  
ATOM    279  CB  GLU A  38       0.696  14.195  10.805  1.00 96.00           C  
ATOM    280  O   GLU A  38       2.201  14.102   7.828  1.00 96.00           O  
ATOM    281  CG  GLU A  38      -0.058  15.289  10.070  1.00 96.00           C  
ATOM    282  CD  GLU A  38      -0.727  16.281  11.000  1.00 96.00           C  
ATOM    283  OE1 GLU A  38      -1.343  17.266  10.508  1.00 96.00           O  
ATOM    284  OE2 GLU A  38      -0.632  16.094  12.234  1.00 96.00           O  
ATOM    285  N   GLU A  39       3.504  14.188   9.672  1.00 96.75           N  
ATOM    286  CA  GLU A  39       4.578  14.875   8.961  1.00 96.75           C  
ATOM    287  C   GLU A  39       5.113  14.016   7.816  1.00 96.75           C  
ATOM    288  CB  GLU A  39       5.715  15.234   9.922  1.00 96.75           C  
ATOM    289  O   GLU A  39       5.312  14.508   6.703  1.00 96.75           O  
ATOM    290  CG  GLU A  39       5.355  16.328  10.906  1.00 96.75           C  
ATOM    291  CD  GLU A  39       6.441  16.594  11.945  1.00 96.75           C  
ATOM    292  OE1 GLU A  39       6.258  17.469  12.805  1.00 96.75           O  
ATOM    293  OE2 GLU A  39       7.480  15.898  11.883  1.00 96.75           O  
ATOM    294  N   GLU A  40       5.309  12.758   8.148  1.00 96.88           N  
ATOM    295  CA  GLU A  40       5.844  11.852   7.133  1.00 96.88           C  
ATOM    296  C   GLU A  40       4.844  11.641   6.000  1.00 96.88           C  
ATOM    297  CB  GLU A  40       6.227  10.508   7.758  1.00 96.88           C  
ATOM    298  O   GLU A  40       5.230  11.531   4.836  1.00 96.88           O  
ATOM    299  CG  GLU A  40       7.441  10.586   8.672  1.00 96.88           C  
ATOM    300  CD  GLU A  40       7.820   9.242   9.273  1.00 96.88           C  
ATOM    301  OE1 GLU A  40       8.961   9.094   9.766  1.00 96.88           O  
ATOM    302  OE2 GLU A  40       6.965   8.328   9.258  1.00 96.88           O  
ATOM    303  N   ALA A  41       3.539  11.547   6.348  1.00 96.38           N  
ATOM    304  CA  ALA A  41       2.506  11.406   5.324  1.00 96.38           C  
ATOM    305  C   ALA A  41       2.465  12.633   4.414  1.00 96.38           C  
ATOM    306  CB  ALA A  41       1.142  11.188   5.969  1.00 96.38           C  
ATOM    307  O   ALA A  41       2.328  12.508   3.195  1.00 96.38           O  
ATOM    308  N   GLU A  42       2.598  13.836   4.961  1.00 97.12           N  
ATOM    309  CA  GLU A  42       2.621  15.070   4.184  1.00 97.12           C  
ATOM    310  C   GLU A  42       3.840  15.117   3.266  1.00 97.12           C  
ATOM    311  CB  GLU A  42       2.605  16.297   5.105  1.00 97.12           C  
ATOM    312  O   GLU A  42       3.736  15.523   2.105  1.00 97.12           O  
ATOM    313  CG  GLU A  42       1.273  16.516   5.805  1.00 97.12           C  
ATOM    314  CD  GLU A  42       1.292  17.703   6.762  1.00 97.12           C  
ATOM    315  OE1 GLU A  42       0.261  17.953   7.422  1.00 97.12           O  
ATOM    316  OE2 GLU A  42       2.346  18.359   6.852  1.00 97.12           O  
ATOM    317  N   LYS A  43       4.945  14.742   3.920  1.00 97.31           N  
ATOM    318  CA  LYS A  43       6.164  14.688   3.121  1.00 97.31           C  
ATOM    319  C   LYS A  43       6.012  13.727   1.946  1.00 97.31           C  
ATOM    320  CB  LYS A  43       7.355  14.266   3.988  1.00 97.31           C  
ATOM    321  O   LYS A  43       6.418  14.039   0.826  1.00 97.31           O  
ATOM    322  CG  LYS A  43       8.688  14.297   3.262  1.00 97.31           C  
ATOM    323  CD  LYS A  43       9.836  13.875   4.176  1.00 97.31           C  
ATOM    324  CE  LYS A  43      11.164  13.836   3.430  1.00 97.31           C  
ATOM    325  NZ  LYS A  43      12.273  13.359   4.305  1.00 97.31           N  
ATOM    326  N   ALA A  44       5.465  12.562   2.193  1.00 95.81           N  
ATOM    327  CA  ALA A  44       5.234  11.578   1.145  1.00 95.81           C  
ATOM    328  C   ALA A  44       4.340  12.141   0.045  1.00 95.81           C  
ATOM    329  CB  ALA A  44       4.613  10.312   1.732  1.00 95.81           C  
ATOM    330  O   ALA A  44       4.594  11.930  -1.143  1.00 95.81           O  
ATOM    331  N   ALA A  45       3.293  12.898   0.362  1.00 96.69           N  
ATOM    332  CA  ALA A  45       2.377  13.508  -0.602  1.00 96.69           C  
ATOM    333  C   ALA A  45       3.104  14.500  -1.498  1.00 96.69           C  
ATOM    334  CB  ALA A  45       1.220  14.188   0.122  1.00 96.69           C  
ATOM    335  O   ALA A  45       2.863  14.555  -2.707  1.00 96.69           O  
ATOM    336  N   LYS A  46       3.980  15.273  -0.873  1.00 97.75           N  
ATOM    337  CA  LYS A  46       4.750  16.250  -1.646  1.00 97.75           C  
ATOM    338  C   LYS A  46       5.691  15.547  -2.623  1.00 97.75           C  
ATOM    339  CB  LYS A  46       5.547  17.156  -0.718  1.00 97.75           C  
ATOM    340  O   LYS A  46       5.820  15.961  -3.775  1.00 97.75           O  
ATOM    341  CG  LYS A  46       4.691  18.172   0.032  1.00 97.75           C  
ATOM    342  CD  LYS A  46       5.543  19.078   0.921  1.00 97.75           C  
ATOM    343  CE  LYS A  46       4.684  20.031   1.741  1.00 97.75           C  
ATOM    344  NZ  LYS A  46       5.508  20.859   2.658  1.00 97.75           N  
ATOM    345  N   GLU A  47       6.363  14.516  -2.148  1.00 97.06           N  
ATOM    346  CA  GLU A  47       7.270  13.758  -3.004  1.00 97.06           C  
ATOM    347  C   GLU A  47       6.523  13.109  -4.168  1.00 97.06           C  
ATOM    348  CB  GLU A  47       8.008  12.688  -2.193  1.00 97.06           C  
ATOM    349  O   GLU A  47       7.043  13.031  -5.281  1.00 97.06           O  
ATOM    350  CG  GLU A  47       9.023  13.250  -1.210  1.00 97.06           C  
ATOM    351  CD  GLU A  47       9.734  12.172  -0.399  1.00 97.06           C  
ATOM    352  OE1 GLU A  47      10.656  12.508   0.375  1.00 97.06           O  
ATOM    353  OE2 GLU A  47       9.359  10.992  -0.540  1.00 97.06           O  
ATOM    354  N   VAL A  48       5.301  12.680  -3.916  1.00 98.00           N  
ATOM    355  CA  VAL A  48       4.461  12.102  -4.961  1.00 98.00           C  
ATOM    356  C   VAL A  48       4.137  13.164  -6.008  1.00 98.00           C  
ATOM    357  CB  VAL A  48       3.156  11.516  -4.383  1.00 98.00           C  
ATOM    358  O   VAL A  48       4.219  12.906  -7.211  1.00 98.00           O  
ATOM    359  CG1 VAL A  48       2.154  11.211  -5.496  1.00 98.00           C  
ATOM    360  CG2 VAL A  48       3.455  10.250  -3.576  1.00 98.00           C  
ATOM    361  N   GLU A  49       3.803  14.312  -5.543  1.00 97.25           N  
ATOM    362  CA  GLU A  49       3.484  15.414  -6.449  1.00 97.25           C  
ATOM    363  C   GLU A  49       4.660  15.727  -7.367  1.00 97.25           C  
ATOM    364  CB  GLU A  49       3.084  16.656  -5.656  1.00 97.25           C  
ATOM    365  O   GLU A  49       4.480  15.938  -8.570  1.00 97.25           O  
ATOM    366  CG  GLU A  49       2.555  17.797  -6.523  1.00 97.25           C  
ATOM    367  CD  GLU A  49       2.145  19.016  -5.723  1.00 97.25           C  
ATOM    368  OE1 GLU A  49       1.795  20.062  -6.336  1.00 97.25           O  
ATOM    369  OE2 GLU A  49       2.176  18.953  -4.477  1.00 97.25           O  
ATOM    370  N   GLU A  50       5.836  15.734  -6.770  1.00 97.19           N  
ATOM    371  CA  GLU A  50       7.035  16.016  -7.547  1.00 97.19           C  
ATOM    372  C   GLU A  50       7.297  14.930  -8.586  1.00 97.19           C  
ATOM    373  CB  GLU A  50       8.250  16.172  -6.625  1.00 97.19           C  
ATOM    374  O   GLU A  50       7.656  15.227  -9.727  1.00 97.19           O  
ATOM    375  CG  GLU A  50       8.219  17.422  -5.770  1.00 97.19           C  
ATOM    376  CD  GLU A  50       9.367  17.500  -4.773  1.00 97.19           C  
ATOM    377  OE1 GLU A  50       9.469  18.500  -4.035  1.00 97.19           O  
ATOM    378  OE2 GLU A  50      10.172  16.547  -4.734  1.00 97.19           O  
ATOM    379  N   ALA A  51       7.145  13.758  -8.156  1.00 96.25           N  
ATOM    380  CA  ALA A  51       7.352  12.633  -9.062  1.00 96.25           C  
ATOM    381  C   ALA A  51       6.359  12.680 -10.227  1.00 96.25           C  
ATOM    382  CB  ALA A  51       7.238  11.312  -8.320  1.00 96.25           C  
ATOM    383  O   ALA A  51       6.723  12.414 -11.375  1.00 96.25           O  
ATOM    384  N   ILE A  52       5.148  13.039  -9.984  1.00 96.25           N  
ATOM    385  CA  ILE A  52       4.098  13.117 -11.000  1.00 96.25           C  
ATOM    386  C   ILE A  52       4.406  14.242 -11.977  1.00 96.25           C  
ATOM    387  CB  ILE A  52       2.709  13.328 -10.352  1.00 96.25           C  
ATOM    388  O   ILE A  52       4.238  14.086 -13.188  1.00 96.25           O  
ATOM    389  CG1 ILE A  52       2.270  12.062  -9.602  1.00 96.25           C  
ATOM    390  CG2 ILE A  52       1.677  13.727 -11.414  1.00 96.25           C  
ATOM    391  CD1 ILE A  52       0.978  12.234  -8.812  1.00 96.25           C  
ATOM    392  N   LYS A  53       4.781  15.352 -11.375  1.00 97.06           N  
ATOM    393  CA  LYS A  53       5.168  16.469 -12.242  1.00 97.06           C  
ATOM    394  C   LYS A  53       6.270  16.047 -13.211  1.00 97.06           C  
ATOM    395  CB  LYS A  53       5.629  17.656 -11.406  1.00 97.06           C  
ATOM    396  O   LYS A  53       6.191  16.328 -14.406  1.00 97.06           O  
ATOM    397  CG  LYS A  53       5.914  18.906 -12.227  1.00 97.06           C  
ATOM    398  CD  LYS A  53       6.340  20.078 -11.336  1.00 97.06           C  
ATOM    399  CE  LYS A  53       6.680  21.312 -12.156  1.00 97.06           C  
ATOM    400  NZ  LYS A  53       7.148  22.438 -11.297  1.00 97.06           N  
ATOM    401  N   TYR A  54       7.199  15.406 -12.672  1.00 95.75           N  
ATOM    402  CA  TYR A  54       8.297  14.930 -13.500  1.00 95.75           C  
ATOM    403  C   TYR A  54       7.797  13.969 -14.570  1.00 95.75           C  
ATOM    404  CB  TYR A  54       9.367  14.242 -12.641  1.00 95.75           C  
ATOM    405  O   TYR A  54       8.180  14.078 -15.742  1.00 95.75           O  
ATOM    406  CG  TYR A  54      10.594  13.836 -13.414  1.00 95.75           C  
ATOM    407  CD1 TYR A  54      10.680  12.578 -14.016  1.00 95.75           C  
ATOM    408  CD2 TYR A  54      11.680  14.695 -13.547  1.00 95.75           C  
ATOM    409  CE1 TYR A  54      11.812  12.195 -14.727  1.00 95.75           C  
ATOM    410  CE2 TYR A  54      12.812  14.320 -14.258  1.00 95.75           C  
ATOM    411  OH  TYR A  54      13.992  12.695 -15.547  1.00 95.75           O  
ATOM    412  CZ  TYR A  54      12.867  13.070 -14.844  1.00 95.75           C  
ATOM    413  N   ALA A  55       6.996  13.031 -14.273  1.00 94.88           N  
ATOM    414  CA  ALA A  55       6.461  12.039 -15.203  1.00 94.88           C  
ATOM    415  C   ALA A  55       5.656  12.703 -16.312  1.00 94.88           C  
ATOM    416  CB  ALA A  55       5.598  11.023 -14.453  1.00 94.88           C  
ATOM    417  O   ALA A  55       5.703  12.273 -17.469  1.00 94.88           O  
ATOM    418  N   LYS A  56       4.977  13.773 -16.016  1.00 94.38           N  
ATOM    419  CA  LYS A  56       4.180  14.492 -17.016  1.00 94.38           C  
ATOM    420  C   LYS A  56       5.078  15.195 -18.031  1.00 94.38           C  
ATOM    421  CB  LYS A  56       3.260  15.508 -16.344  1.00 94.38           C  
ATOM    422  O   LYS A  56       4.746  15.258 -19.219  1.00 94.38           O  
ATOM    423  CG  LYS A  56       2.047  14.883 -15.664  1.00 94.38           C  
ATOM    424  CD  LYS A  56       1.145  15.945 -15.047  1.00 94.38           C  
ATOM    425  CE  LYS A  56      -0.049  15.328 -14.336  1.00 94.38           C  
ATOM    426  NZ  LYS A  56      -0.889  16.359 -13.656  1.00 94.38           N  
ATOM    427  N   GLU A  57       6.172  15.609 -17.469  1.00 95.56           N  
ATOM    428  CA  GLU A  57       7.113  16.312 -18.328  1.00 95.56           C  
ATOM    429  C   GLU A  57       7.895  15.344 -19.203  1.00 95.56           C  
ATOM    430  CB  GLU A  57       8.078  17.172 -17.500  1.00 95.56           C  
ATOM    431  O   GLU A  57       8.383  15.711 -20.281  1.00 95.56           O  
ATOM    432  CG  GLU A  57       7.414  18.359 -16.812  1.00 95.56           C  
ATOM    433  CD  GLU A  57       8.359  19.125 -15.914  1.00 95.56           C  
ATOM    434  OE1 GLU A  57       7.965  20.203 -15.398  1.00 95.56           O  
ATOM    435  OE2 GLU A  57       9.500  18.656 -15.711  1.00 95.56           O  
ATOM    436  N   HIS A  58       7.898  14.094 -18.688  1.00 94.19           N  
ATOM    437  CA  HIS A  58       8.648  13.070 -19.406  1.00 94.19           C  
ATOM    438  C   HIS A  58       7.828  11.789 -19.547  1.00 94.19           C  
ATOM    439  CB  HIS A  58       9.969  12.773 -18.703  1.00 94.19           C  
ATOM    440  O   HIS A  58       8.219  10.742 -19.016  1.00 94.19           O  
ATOM    441  CG  HIS A  58      10.789  14.000 -18.438  1.00 94.19           C  
ATOM    442  CD2 HIS A  58      10.867  14.789 -17.344  1.00 94.19           C  
ATOM    443  ND1 HIS A  58      11.656  14.531 -19.359  1.00 94.19           N  
ATOM    444  CE1 HIS A  58      12.234  15.602 -18.844  1.00 94.19           C  
ATOM    445  NE2 HIS A  58      11.773  15.781 -17.625  1.00 94.19           N  
ATOM    446  N   PRO A  59       6.793  11.617 -20.344  1.00 88.88           N  
ATOM    447  CA  PRO A  59       5.777  10.562 -20.312  1.00 88.88           C  
ATOM    448  C   PRO A  59       6.258   9.266 -20.953  1.00 88.88           C  
ATOM    449  CB  PRO A  59       4.613  11.164 -21.094  1.00 88.88           C  
ATOM    450  O   PRO A  59       5.738   8.188 -20.656  1.00 88.88           O  
ATOM    451  CG  PRO A  59       5.242  12.234 -21.938  1.00 88.88           C  
ATOM    452  CD  PRO A  59       6.387  12.828 -21.172  1.00 88.88           C  
ATOM    453  N   ASN A  60       7.332   9.273 -21.625  1.00 88.44           N  
ATOM    454  CA  ASN A  60       7.809   8.070 -22.297  1.00 88.44           C  
ATOM    455  C   ASN A  60       9.219   7.695 -21.844  1.00 88.44           C  
ATOM    456  CB  ASN A  60       7.777   8.266 -23.812  1.00 88.44           C  
ATOM    457  O   ASN A  60       9.961   7.047 -22.578  1.00 88.44           O  
ATOM    458  CG  ASN A  60       6.375   8.500 -24.344  1.00 88.44           C  
ATOM    459  ND2 ASN A  60       6.242   9.438 -25.281  1.00 88.44           N  
ATOM    460  OD1 ASN A  60       5.422   7.844 -23.922  1.00 88.44           O  
ATOM    461  N   SER A  61       9.477   7.988 -20.562  1.00 92.06           N  
ATOM    462  CA  SER A  61      10.820   7.730 -20.062  1.00 92.06           C  
ATOM    463  C   SER A  61      10.812   6.691 -18.953  1.00 92.06           C  
ATOM    464  CB  SER A  61      11.469   9.023 -19.562  1.00 92.06           C  
ATOM    465  O   SER A  61       9.977   6.758 -18.047  1.00 92.06           O  
ATOM    466  OG  SER A  61      12.633   8.742 -18.812  1.00 92.06           O  
ATOM    467  N   LEU A  62      11.742   5.770 -19.016  1.00 90.06           N  
ATOM    468  CA  LEU A  62      11.922   4.777 -17.969  1.00 90.06           C  
ATOM    469  C   LEU A  62      12.297   5.441 -16.656  1.00 90.06           C  
ATOM    470  CB  LEU A  62      13.008   3.768 -18.375  1.00 90.06           C  
ATOM    471  O   LEU A  62      11.891   4.984 -15.586  1.00 90.06           O  
ATOM    472  CG  LEU A  62      13.102   2.504 -17.516  1.00 90.06           C  
ATOM    473  CD1 LEU A  62      11.836   1.665 -17.672  1.00 90.06           C  
ATOM    474  CD2 LEU A  62      14.336   1.691 -17.891  1.00 90.06           C  
ATOM    475  N   GLU A  63      12.961   6.449 -16.766  1.00 93.56           N  
ATOM    476  CA  GLU A  63      13.336   7.230 -15.594  1.00 93.56           C  
ATOM    477  C   GLU A  63      12.102   7.750 -14.859  1.00 93.56           C  
ATOM    478  CB  GLU A  63      14.242   8.398 -15.984  1.00 93.56           C  
ATOM    479  O   GLU A  63      12.039   7.707 -13.633  1.00 93.56           O  
ATOM    480  CG  GLU A  63      14.773   9.195 -14.805  1.00 93.56           C  
ATOM    481  CD  GLU A  63      15.703  10.320 -15.211  1.00 93.56           C  
ATOM    482  OE1 GLU A  63      16.141  11.094 -14.328  1.00 93.56           O  
ATOM    483  OE2 GLU A  63      16.000  10.438 -16.422  1.00 93.56           O  
ATOM    484  N   ALA A  64      11.164   8.352 -15.602  1.00 93.25           N  
ATOM    485  CA  ALA A  64       9.914   8.820 -15.008  1.00 93.25           C  
ATOM    486  C   ALA A  64       9.188   7.699 -14.281  1.00 93.25           C  
ATOM    487  CB  ALA A  64       9.016   9.422 -16.078  1.00 93.25           C  
ATOM    488  O   ALA A  64       8.672   7.895 -13.180  1.00 93.25           O  
ATOM    489  N   VAL A  65       9.172   6.551 -14.867  1.00 94.75           N  
ATOM    490  CA  VAL A  65       8.562   5.375 -14.258  1.00 94.75           C  
ATOM    491  C   VAL A  65       9.289   5.027 -12.961  1.00 94.75           C  
ATOM    492  CB  VAL A  65       8.570   4.164 -15.219  1.00 94.75           C  
ATOM    493  O   VAL A  65       8.648   4.805 -11.930  1.00 94.75           O  
ATOM    494  CG1 VAL A  65       8.125   2.896 -14.492  1.00 94.75           C  
ATOM    495  CG2 VAL A  65       7.680   4.438 -16.438  1.00 94.75           C  
ATOM    496  N   ALA A  66      10.594   4.980 -12.984  1.00 94.38           N  
ATOM    497  CA  ALA A  66      11.422   4.645 -11.820  1.00 94.38           C  
ATOM    498  C   ALA A  66      11.195   5.637 -10.688  1.00 94.38           C  
ATOM    499  CB  ALA A  66      12.891   4.598 -12.211  1.00 94.38           C  
ATOM    500  O   ALA A  66      11.062   5.242  -9.523  1.00 94.38           O  
ATOM    501  N   LYS A  67      11.148   6.914 -11.000  1.00 95.94           N  
ATOM    502  CA  LYS A  67      10.953   7.941  -9.984  1.00 95.94           C  
ATOM    503  C   LYS A  67       9.570   7.816  -9.336  1.00 95.94           C  
ATOM    504  CB  LYS A  67      11.125   9.336 -10.586  1.00 95.94           C  
ATOM    505  O   LYS A  67       9.430   8.023  -8.133  1.00 95.94           O  
ATOM    506  CG  LYS A  67      12.570   9.734 -10.820  1.00 95.94           C  
ATOM    507  CD  LYS A  67      12.695  11.188 -11.250  1.00 95.94           C  
ATOM    508  CE  LYS A  67      14.148  11.617 -11.375  1.00 95.94           C  
ATOM    509  NZ  LYS A  67      14.273  13.062 -11.750  1.00 95.94           N  
ATOM    510  N   THR A  68       8.578   7.566 -10.172  1.00 97.19           N  
ATOM    511  CA  THR A  68       7.238   7.371  -9.633  1.00 97.19           C  
ATOM    512  C   THR A  68       7.191   6.141  -8.734  1.00 97.19           C  
ATOM    513  CB  THR A  68       6.199   7.223 -10.766  1.00 97.19           C  
ATOM    514  O   THR A  68       6.598   6.180  -7.652  1.00 97.19           O  
ATOM    515  CG2 THR A  68       4.789   7.094 -10.195  1.00 97.19           C  
ATOM    516  OG1 THR A  68       6.258   8.375 -11.617  1.00 97.19           O  
ATOM    517  N   LEU A  69       7.816   5.066  -9.125  1.00 97.69           N  
ATOM    518  CA  LEU A  69       7.879   3.854  -8.312  1.00 97.69           C  
ATOM    519  C   LEU A  69       8.602   4.113  -6.996  1.00 97.69           C  
ATOM    520  CB  LEU A  69       8.586   2.734  -9.086  1.00 97.69           C  
ATOM    521  O   LEU A  69       8.203   3.586  -5.953  1.00 97.69           O  
ATOM    522  CG  LEU A  69       7.789   2.078 -10.211  1.00 97.69           C  
ATOM    523  CD1 LEU A  69       8.664   1.099 -10.984  1.00 97.69           C  
ATOM    524  CD2 LEU A  69       6.555   1.376  -9.656  1.00 97.69           C  
ATOM    525  N   GLN A  70       9.672   4.906  -7.059  1.00 97.69           N  
ATOM    526  CA  GLN A  70      10.383   5.297  -5.848  1.00 97.69           C  
ATOM    527  C   GLN A  70       9.445   5.996  -4.863  1.00 97.69           C  
ATOM    528  CB  GLN A  70      11.562   6.211  -6.188  1.00 97.69           C  
ATOM    529  O   GLN A  70       9.461   5.699  -3.666  1.00 97.69           O  
ATOM    530  CG  GLN A  70      12.672   5.516  -6.969  1.00 97.69           C  
ATOM    531  CD  GLN A  70      13.766   6.469  -7.398  1.00 97.69           C  
ATOM    532  NE2 GLN A  70      14.344   6.223  -8.570  1.00 97.69           N  
ATOM    533  OE1 GLN A  70      14.102   7.422  -6.684  1.00 97.69           O  
ATOM    534  N   ALA A  71       8.672   6.918  -5.383  1.00 97.88           N  
ATOM    535  CA  ALA A  71       7.715   7.637  -4.543  1.00 97.88           C  
ATOM    536  C   ALA A  71       6.684   6.684  -3.945  1.00 97.88           C  
ATOM    537  CB  ALA A  71       7.020   8.734  -5.348  1.00 97.88           C  
ATOM    538  O   ALA A  71       6.316   6.812  -2.773  1.00 97.88           O  
ATOM    539  N   ILE A  72       6.238   5.746  -4.746  1.00 98.38           N  
ATOM    540  CA  ILE A  72       5.289   4.742  -4.281  1.00 98.38           C  
ATOM    541  C   ILE A  72       5.914   3.922  -3.154  1.00 98.38           C  
ATOM    542  CB  ILE A  72       4.844   3.814  -5.434  1.00 98.38           C  
ATOM    543  O   ILE A  72       5.293   3.719  -2.107  1.00 98.38           O  
ATOM    544  CG1 ILE A  72       3.949   4.578  -6.418  1.00 98.38           C  
ATOM    545  CG2 ILE A  72       4.121   2.580  -4.883  1.00 98.38           C  
ATOM    546  CD1 ILE A  72       3.648   3.814  -7.699  1.00 98.38           C  
ATOM    547  N   ALA A  73       7.125   3.455  -3.377  1.00 98.12           N  
ATOM    548  CA  ALA A  73       7.816   2.639  -2.385  1.00 98.12           C  
ATOM    549  C   ALA A  73       7.984   3.395  -1.070  1.00 98.12           C  
ATOM    550  CB  ALA A  73       9.180   2.193  -2.916  1.00 98.12           C  
ATOM    551  O   ALA A  73       7.734   2.848   0.006  1.00 98.12           O  
ATOM    552  N   LYS A  74       8.383   4.637  -1.118  1.00 98.00           N  
ATOM    553  CA  LYS A  74       8.562   5.453   0.076  1.00 98.00           C  
ATOM    554  C   LYS A  74       7.238   5.641   0.818  1.00 98.00           C  
ATOM    555  CB  LYS A  74       9.156   6.816  -0.290  1.00 98.00           C  
ATOM    556  O   LYS A  74       7.199   5.586   2.049  1.00 98.00           O  
ATOM    557  CG  LYS A  74      10.625   6.770  -0.661  1.00 98.00           C  
ATOM    558  CD  LYS A  74      11.156   8.148  -1.020  1.00 98.00           C  
ATOM    559  CE  LYS A  74      12.617   8.094  -1.455  1.00 98.00           C  
ATOM    560  NZ  LYS A  74      13.117   9.438  -1.885  1.00 98.00           N  
ATOM    561  N   THR A  75       6.238   5.898   0.034  1.00 98.56           N  
ATOM    562  CA  THR A  75       4.922   6.102   0.625  1.00 98.56           C  
ATOM    563  C   THR A  75       4.441   4.836   1.323  1.00 98.56           C  
ATOM    564  CB  THR A  75       3.891   6.527  -0.438  1.00 98.56           C  
ATOM    565  O   THR A  75       3.893   4.898   2.426  1.00 98.56           O  
ATOM    566  CG2 THR A  75       2.525   6.785   0.190  1.00 98.56           C  
ATOM    567  OG1 THR A  75       4.344   7.727  -1.079  1.00 98.56           O  
ATOM    568  N   LEU A  76       4.629   3.723   0.786  1.00 98.56           N  
ATOM    569  CA  LEU A  76       4.242   2.453   1.392  1.00 98.56           C  
ATOM    570  C   LEU A  76       5.020   2.207   2.680  1.00 98.56           C  
ATOM    571  CB  LEU A  76       4.473   1.300   0.413  1.00 98.56           C  
ATOM    572  O   LEU A  76       4.469   1.674   3.648  1.00 98.56           O  
ATOM    573  CG  LEU A  76       3.463   1.161  -0.725  1.00 98.56           C  
ATOM    574  CD1 LEU A  76       3.914   0.088  -1.709  1.00 98.56           C  
ATOM    575  CD2 LEU A  76       2.078   0.839  -0.174  1.00 98.56           C  
ATOM    576  N   ALA A  77       6.320   2.527   2.648  1.00 97.75           N  
ATOM    577  CA  ALA A  77       7.105   2.412   3.875  1.00 97.75           C  
ATOM    578  C   ALA A  77       6.504   3.258   4.992  1.00 97.75           C  
ATOM    579  CB  ALA A  77       8.555   2.826   3.621  1.00 97.75           C  
ATOM    580  O   ALA A  77       6.453   2.826   6.148  1.00 97.75           O  
ATOM    581  N   THR A  78       6.078   4.426   4.617  1.00 98.19           N  
ATOM    582  CA  THR A  78       5.410   5.301   5.574  1.00 98.19           C  
ATOM    583  C   THR A  78       4.121   4.660   6.082  1.00 98.19           C  
ATOM    584  CB  THR A  78       5.098   6.672   4.953  1.00 98.19           C  
ATOM    585  O   THR A  78       3.844   4.676   7.281  1.00 98.19           O  
ATOM    586  CG2 THR A  78       4.352   7.566   5.938  1.00 98.19           C  
ATOM    587  OG1 THR A  78       6.320   7.312   4.578  1.00 98.19           O  
ATOM    588  N   ILE A  79       3.348   4.105   5.219  1.00 98.50           N  
ATOM    589  CA  ILE A  79       2.102   3.432   5.570  1.00 98.50           C  
ATOM    590  C   ILE A  79       2.391   2.277   6.527  1.00 98.50           C  
ATOM    591  CB  ILE A  79       1.364   2.916   4.316  1.00 98.50           C  
ATOM    592  O   ILE A  79       1.709   2.119   7.543  1.00 98.50           O  
ATOM    593  CG1 ILE A  79       0.806   4.090   3.504  1.00 98.50           C  
ATOM    594  CG2 ILE A  79       0.250   1.941   4.707  1.00 98.50           C  
ATOM    595  CD1 ILE A  79       0.282   3.699   2.129  1.00 98.50           C  
ATOM    596  N   ALA A  80       3.365   1.490   6.219  1.00 97.88           N  
ATOM    597  CA  ALA A  80       3.734   0.355   7.062  1.00 97.88           C  
ATOM    598  C   ALA A  80       4.105   0.812   8.469  1.00 97.88           C  
ATOM    599  CB  ALA A  80       4.895  -0.417   6.434  1.00 97.88           C  
ATOM    600  O   ALA A  80       3.666   0.220   9.461  1.00 97.88           O  
ATOM    601  N   LYS A  81       4.910   1.870   8.578  1.00 97.81           N  
ATOM    602  CA  LYS A  81       5.309   2.402   9.875  1.00 97.81           C  
ATOM    603  C   LYS A  81       4.102   2.896  10.664  1.00 97.81           C  
ATOM    604  CB  LYS A  81       6.320   3.537   9.703  1.00 97.81           C  
ATOM    605  O   LYS A  81       4.000   2.662  11.875  1.00 97.81           O  
ATOM    606  CG  LYS A  81       7.703   3.074   9.266  1.00 97.81           C  
ATOM    607  CD  LYS A  81       8.664   4.246   9.109  1.00 97.81           C  
ATOM    608  CE  LYS A  81      10.016   3.795   8.586  1.00 97.81           C  
ATOM    609  NZ  LYS A  81      10.930   4.949   8.344  1.00 97.81           N  
ATOM    610  N   THR A  82       3.252   3.568   9.930  1.00 98.06           N  
ATOM    611  CA  THR A  82       2.062   4.109  10.578  1.00 98.06           C  
ATOM    612  C   THR A  82       1.163   2.982  11.078  1.00 98.06           C  
ATOM    613  CB  THR A  82       1.269   5.020   9.625  1.00 98.06           C  
ATOM    614  O   THR A  82       0.642   3.047  12.195  1.00 98.06           O  
ATOM    615  CG2 THR A  82       0.053   5.621  10.328  1.00 98.06           C  
ATOM    616  OG1 THR A  82       2.117   6.078   9.172  1.00 98.06           O  
ATOM    617  N   LEU A  83       0.971   1.984  10.336  1.00 98.06           N  
ATOM    618  CA  LEU A  83       0.166   0.842  10.750  1.00 98.06           C  
ATOM    619  C   LEU A  83       0.790   0.149  11.961  1.00 98.06           C  
ATOM    620  CB  LEU A  83       0.012  -0.155   9.602  1.00 98.06           C  
ATOM    621  O   LEU A  83       0.076  -0.312  12.852  1.00 98.06           O  
ATOM    622  CG  LEU A  83      -0.986   0.224   8.500  1.00 98.06           C  
ATOM    623  CD1 LEU A  83      -0.906  -0.769   7.348  1.00 98.06           C  
ATOM    624  CD2 LEU A  83      -2.402   0.283   9.062  1.00 98.06           C  
ATOM    625  N   ALA A  84       2.102  -0.033  11.906  1.00 96.56           N  
ATOM    626  CA  ALA A  84       2.795  -0.609  13.055  1.00 96.56           C  
ATOM    627  C   ALA A  84       2.510   0.188  14.320  1.00 96.56           C  
ATOM    628  CB  ALA A  84       4.297  -0.670  12.789  1.00 96.56           C  
ATOM    629  O   ALA A  84       2.281  -0.389  15.391  1.00 96.56           O  
ATOM    630  N   TYR A  85       2.527   1.407  14.148  1.00 95.94           N  
ATOM    631  CA  TYR A  85       2.191   2.279  15.273  1.00 95.94           C  
ATOM    632  C   TYR A  85       0.762   2.039  15.742  1.00 95.94           C  
ATOM    633  CB  TYR A  85       2.373   3.750  14.883  1.00 95.94           C  
ATOM    634  O   TYR A  85       0.509   1.910  16.938  1.00 95.94           O  
ATOM    635  CG  TYR A  85       1.708   4.715  15.828  1.00 95.94           C  
ATOM    636  CD1 TYR A  85       0.591   5.449  15.438  1.00 95.94           C  
ATOM    637  CD2 TYR A  85       2.195   4.895  17.125  1.00 95.94           C  
ATOM    638  CE1 TYR A  85      -0.023   6.344  16.312  1.00 95.94           C  
ATOM    639  CE2 TYR A  85       1.590   5.785  18.000  1.00 95.94           C  
ATOM    640  OH  TYR A  85      -0.122   7.387  18.453  1.00 95.94           O  
ATOM    641  CZ  TYR A  85       0.482   6.504  17.594  1.00 95.94           C  
ATOM    642  N   ILE A  86      -0.137   2.094  14.852  1.00 96.88           N  
ATOM    643  CA  ILE A  86      -1.536   1.842  15.180  1.00 96.88           C  
ATOM    644  C   ILE A  86      -1.661   0.506  15.906  1.00 96.88           C  
ATOM    645  CB  ILE A  86      -2.424   1.849  13.914  1.00 96.88           C  
ATOM    646  O   ILE A  86      -2.354   0.408  16.922  1.00 96.88           O  
ATOM    647  CG1 ILE A  86      -2.525   3.266  13.344  1.00 96.88           C  
ATOM    648  CG2 ILE A  86      -3.812   1.284  14.227  1.00 96.88           C  
ATOM    649  CD1 ILE A  86      -3.191   3.334  11.977  1.00 96.88           C  
ATOM    650  N   ALA A  87      -1.046  -0.484  15.383  1.00 95.62           N  
ATOM    651  CA  ALA A  87      -1.058  -1.797  16.031  1.00 95.62           C  
ATOM    652  C   ALA A  87      -0.528  -1.716  17.453  1.00 95.62           C  
ATOM    653  CB  ALA A  87      -0.233  -2.793  15.211  1.00 95.62           C  
ATOM    654  O   ALA A  87      -1.116  -2.289  18.375  1.00 95.62           O  
ATOM    655  N   LYS A  88       0.574  -1.034  17.688  1.00 95.06           N  
ATOM    656  CA  LYS A  88       1.178  -0.861  19.000  1.00 95.06           C  
ATOM    657  C   LYS A  88       0.246  -0.095  19.938  1.00 95.06           C  
ATOM    658  CB  LYS A  88       2.518  -0.134  18.891  1.00 95.06           C  
ATOM    659  O   LYS A  88       0.182  -0.385  21.141  1.00 95.06           O  
ATOM    660  CG  LYS A  88       3.352  -0.167  20.156  1.00 95.06           C  
ATOM    661  CD  LYS A  88       4.723   0.464  19.953  1.00 95.06           C  
ATOM    662  CE  LYS A  88       5.551   0.444  21.219  1.00 95.06           C  
ATOM    663  NZ  LYS A  88       6.906   1.030  21.016  1.00 95.06           N  
ATOM    664  N   THR A  89      -0.396   0.856  19.391  1.00 94.94           N  
ATOM    665  CA  THR A  89      -1.330   1.654  20.172  1.00 94.94           C  
ATOM    666  C   THR A  89      -2.506   0.803  20.641  1.00 94.94           C  
ATOM    667  CB  THR A  89      -1.855   2.855  19.359  1.00 94.94           C  
ATOM    668  O   THR A  89      -2.967   0.947  21.781  1.00 94.94           O  
ATOM    669  CG2 THR A  89      -2.842   3.682  20.188  1.00 94.94           C  
ATOM    670  OG1 THR A  89      -0.752   3.689  18.984  1.00 94.94           O  
ATOM    671  N   LEU A  90      -2.916  -0.076  19.891  1.00 94.19           N  
ATOM    672  CA  LEU A  90      -4.059  -0.916  20.219  1.00 94.19           C  
ATOM    673  C   LEU A  90      -3.684  -1.942  21.281  1.00 94.19           C  
ATOM    674  CB  LEU A  90      -4.590  -1.626  18.984  1.00 94.19           C  
ATOM    675  O   LEU A  90      -4.465  -2.205  22.203  1.00 94.19           O  
ATOM    676  CG  LEU A  90      -5.281  -0.743  17.938  1.00 94.19           C  
ATOM    677  CD1 LEU A  90      -5.648  -1.563  16.703  1.00 94.19           C  
ATOM    678  CD2 LEU A  90      -6.520  -0.083  18.531  1.00 94.19           C  
ATOM    679  N   LYS A  91      -2.525  -2.482  21.203  1.00 93.88           N  
ATOM    680  CA  LYS A  91      -2.016  -3.447  22.188  1.00 93.88           C  
ATOM    681  C   LYS A  91      -0.511  -3.283  22.375  1.00 93.88           C  
ATOM    682  CB  LYS A  91      -2.334  -4.875  21.734  1.00 93.88           C  
ATOM    683  O   LYS A  91       0.283  -3.996  21.766  1.00 93.88           O  
ATOM    684  CG  LYS A  91      -2.285  -5.898  22.859  1.00 93.88           C  
ATOM    685  CD  LYS A  91      -2.768  -7.266  22.391  1.00 93.88           C  
ATOM    686  CE  LYS A  91      -2.715  -8.289  23.516  1.00 93.88           C  
ATOM    687  NZ  LYS A  91      -3.197  -9.633  23.062  1.00 93.88           N  
ATOM    688  N   PRO A  92       0.041  -2.396  23.266  1.00 88.69           N  
ATOM    689  CA  PRO A  92       1.425  -1.950  23.438  1.00 88.69           C  
ATOM    690  C   PRO A  92       2.346  -3.061  23.938  1.00 88.69           C  
ATOM    691  CB  PRO A  92       1.309  -0.828  24.469  1.00 88.69           C  
ATOM    692  O   PRO A  92       3.518  -3.113  23.562  1.00 88.69           O  
ATOM    693  CG  PRO A  92      -0.117  -0.385  24.391  1.00 88.69           C  
ATOM    694  CD  PRO A  92      -0.954  -1.546  23.938  1.00 88.69           C  
ATOM    695  N   GLU A  93       1.832  -3.994  24.562  1.00 90.44           N  
ATOM    696  CA  GLU A  93       2.686  -4.996  25.188  1.00 90.44           C  
ATOM    697  C   GLU A  93       2.684  -6.301  24.391  1.00 90.44           C  
ATOM    698  CB  GLU A  93       2.234  -5.258  26.625  1.00 90.44           C  
ATOM    699  O   GLU A  93       3.264  -7.297  24.828  1.00 90.44           O  
ATOM    700  CG  GLU A  93       2.348  -4.039  27.531  1.00 90.44           C  
ATOM    701  CD  GLU A  93       2.186  -4.375  29.016  1.00 90.44           C  
ATOM    702  OE1 GLU A  93       2.895  -3.777  29.859  1.00 90.44           O  
ATOM    703  OE2 GLU A  93       1.344  -5.246  29.328  1.00 90.44           O  
ATOM    704  N   SER A  94       2.238  -6.168  23.172  1.00 93.44           N  
ATOM    705  CA  SER A  94       2.102  -7.398  22.391  1.00 93.44           C  
ATOM    706  C   SER A  94       3.365  -7.691  21.594  1.00 93.44           C  
ATOM    707  CB  SER A  94       0.900  -7.312  21.453  1.00 93.44           C  
ATOM    708  O   SER A  94       3.979  -6.777  21.031  1.00 93.44           O  
ATOM    709  OG  SER A  94       0.943  -8.344  20.484  1.00 93.44           O  
ATOM    710  N   GLU A  95       3.816  -8.938  21.641  1.00 93.44           N  
ATOM    711  CA  GLU A  95       4.938  -9.398  20.812  1.00 93.44           C  
ATOM    712  C   GLU A  95       4.668  -9.156  19.328  1.00 93.44           C  
ATOM    713  CB  GLU A  95       5.215 -10.883  21.078  1.00 93.44           C  
ATOM    714  O   GLU A  95       5.574  -8.781  18.594  1.00 93.44           O  
ATOM    715  CG  GLU A  95       6.512 -11.375  20.438  1.00 93.44           C  
ATOM    716  CD  GLU A  95       6.770 -12.852  20.703  1.00 93.44           C  
ATOM    717  OE1 GLU A  95       7.730 -13.406  20.125  1.00 93.44           O  
ATOM    718  OE2 GLU A  95       6.008 -13.461  21.484  1.00 93.44           O  
ATOM    719  N   GLU A  96       3.482  -9.312  18.969  1.00 93.31           N  
ATOM    720  CA  GLU A  96       3.109  -9.141  17.562  1.00 93.31           C  
ATOM    721  C   GLU A  96       3.223  -7.680  17.141  1.00 93.31           C  
ATOM    722  CB  GLU A  96       1.686  -9.648  17.312  1.00 93.31           C  
ATOM    723  O   GLU A  96       3.633  -7.387  16.016  1.00 93.31           O  
ATOM    724  CG  GLU A  96       1.556 -11.164  17.375  1.00 93.31           C  
ATOM    725  CD  GLU A  96       1.309 -11.695  18.781  1.00 93.31           C  
ATOM    726  OE1 GLU A  96       0.807 -12.836  18.906  1.00 93.31           O  
ATOM    727  OE2 GLU A  96       1.618 -10.969  19.750  1.00 93.31           O  
ATOM    728  N   ALA A  97       2.887  -6.797  18.094  1.00 91.44           N  
ATOM    729  CA  ALA A  97       3.027  -5.371  17.812  1.00 91.44           C  
ATOM    730  C   ALA A  97       4.492  -4.988  17.641  1.00 91.44           C  
ATOM    731  CB  ALA A  97       2.391  -4.543  18.922  1.00 91.44           C  
ATOM    732  O   ALA A  97       4.836  -4.203  16.750  1.00 91.44           O  
ATOM    733  N   GLU A  98       5.383  -5.574  18.438  1.00 94.75           N  
ATOM    734  CA  GLU A  98       6.816  -5.336  18.312  1.00 94.75           C  
ATOM    735  C   GLU A  98       7.352  -5.879  16.984  1.00 94.75           C  
ATOM    736  CB  GLU A  98       7.570  -5.961  19.484  1.00 94.75           C  
ATOM    737  O   GLU A  98       8.188  -5.246  16.344  1.00 94.75           O  
ATOM    738  CG  GLU A  98       7.340  -5.258  20.812  1.00 94.75           C  
ATOM    739  CD  GLU A  98       8.164  -5.832  21.953  1.00 94.75           C  
ATOM    740  OE1 GLU A  98       8.109  -5.289  23.078  1.00 94.75           O  
ATOM    741  OE2 GLU A  98       8.883  -6.832  21.719  1.00 94.75           O  
ATOM    742  N   LYS A  99       6.816  -7.039  16.688  1.00 95.69           N  
ATOM    743  CA  LYS A  99       7.203  -7.660  15.422  1.00 95.69           C  
ATOM    744  C   LYS A  99       6.781  -6.797  14.234  1.00 95.69           C  
ATOM    745  CB  LYS A  99       6.590  -9.055  15.297  1.00 95.69           C  
ATOM    746  O   LYS A  99       7.531  -6.656  13.266  1.00 95.69           O  
ATOM    747  CG  LYS A  99       7.090  -9.844  14.102  1.00 95.69           C  
ATOM    748  CD  LYS A  99       6.488 -11.250  14.062  1.00 95.69           C  
ATOM    749  CE  LYS A  99       6.938 -12.016  12.836  1.00 95.69           C  
ATOM    750  NZ  LYS A  99       6.348 -13.391  12.789  1.00 95.69           N  
ATOM    751  N   ALA A 100       5.598  -6.238  14.258  1.00 94.81           N  
ATOM    752  CA  ALA A 100       5.125  -5.352  13.195  1.00 94.81           C  
ATOM    753  C   ALA A 100       6.051  -4.156  13.023  1.00 94.81           C  
ATOM    754  CB  ALA A 100       3.701  -4.883  13.492  1.00 94.81           C  
ATOM    755  O   ALA A 100       6.379  -3.768  11.898  1.00 94.81           O  
ATOM    756  N   GLU A 101       6.527  -3.588  14.047  1.00 95.62           N  
ATOM    757  CA  GLU A 101       7.449  -2.457  14.023  1.00 95.62           C  
ATOM    758  C   GLU A 101       8.781  -2.850  13.391  1.00 95.62           C  
ATOM    759  CB  GLU A 101       7.672  -1.912  15.438  1.00 95.62           C  
ATOM    760  O   GLU A 101       9.312  -2.123  12.547  1.00 95.62           O  
ATOM    761  CG  GLU A 101       8.523  -0.651  15.477  1.00 95.62           C  
ATOM    762  CD  GLU A 101       8.719  -0.106  16.891  1.00 95.62           C  
ATOM    763  OE1 GLU A 101       9.391   0.935  17.047  1.00 95.62           O  
ATOM    764  OE2 GLU A 101       8.188  -0.726  17.828  1.00 95.62           O  
ATOM    765  N   GLU A 102       9.273  -3.973  13.852  1.00 96.88           N  
ATOM    766  CA  GLU A 102      10.547  -4.453  13.320  1.00 96.88           C  
ATOM    767  C   GLU A 102      10.445  -4.734  11.820  1.00 96.88           C  
ATOM    768  CB  GLU A 102      11.000  -5.711  14.062  1.00 96.88           C  
ATOM    769  O   GLU A 102      11.336  -4.359  11.055  1.00 96.88           O  
ATOM    770  CG  GLU A 102      12.398  -6.184  13.672  1.00 96.88           C  
ATOM    771  CD  GLU A 102      12.859  -7.395  14.469  1.00 96.88           C  
ATOM    772  OE1 GLU A 102      13.969  -7.914  14.188  1.00 96.88           O  
ATOM    773  OE2 GLU A 102      12.117  -7.824  15.375  1.00 96.88           O  
ATOM    774  N   GLU A 103       9.406  -5.375  11.469  1.00 97.00           N  
ATOM    775  CA  GLU A 103       9.234  -5.707  10.055  1.00 97.00           C  
ATOM    776  C   GLU A 103       9.047  -4.453   9.211  1.00 97.00           C  
ATOM    777  CB  GLU A 103       8.039  -6.648   9.875  1.00 97.00           C  
ATOM    778  O   GLU A 103       9.523  -4.387   8.078  1.00 97.00           O  
ATOM    779  CG  GLU A 103       8.250  -8.031  10.469  1.00 97.00           C  
ATOM    780  CD  GLU A 103       9.336  -8.836   9.766  1.00 97.00           C  
ATOM    781  OE1 GLU A 103      10.094  -9.555  10.453  1.00 97.00           O  
ATOM    782  OE2 GLU A 103       9.422  -8.734   8.523  1.00 97.00           O  
ATOM    783  N   ALA A 104       8.328  -3.502   9.766  1.00 96.31           N  
ATOM    784  CA  ALA A 104       8.172  -2.230   9.062  1.00 96.31           C  
ATOM    785  C   ALA A 104       9.523  -1.546   8.859  1.00 96.31           C  
ATOM    786  CB  ALA A 104       7.223  -1.313   9.828  1.00 96.31           C  
ATOM    787  O   ALA A 104       9.773  -0.964   7.805  1.00 96.31           O  
ATOM    788  N   LYS A 105      10.406  -1.624   9.836  1.00 97.00           N  
ATOM    789  CA  LYS A 105      11.750  -1.055   9.719  1.00 97.00           C  
ATOM    790  C   LYS A 105      12.555  -1.769   8.641  1.00 97.00           C  
ATOM    791  CB  LYS A 105      12.477  -1.129  11.062  1.00 97.00           C  
ATOM    792  O   LYS A 105      13.242  -1.125   7.848  1.00 97.00           O  
ATOM    793  CG  LYS A 105      11.961  -0.152  12.109  1.00 97.00           C  
ATOM    794  CD  LYS A 105      12.750  -0.248  13.406  1.00 97.00           C  
ATOM    795  CE  LYS A 105      12.172   0.659  14.484  1.00 97.00           C  
ATOM    796  NZ  LYS A 105      12.930   0.553  15.766  1.00 97.00           N  
ATOM    797  N   LYS A 106      12.422  -3.066   8.680  1.00 96.50           N  
ATOM    798  CA  LYS A 106      13.133  -3.854   7.672  1.00 96.50           C  
ATOM    799  C   LYS A 106      12.641  -3.520   6.266  1.00 96.50           C  
ATOM    800  CB  LYS A 106      12.961  -5.348   7.945  1.00 96.50           C  
ATOM    801  O   LYS A 106      13.438  -3.414   5.332  1.00 96.50           O  
ATOM    802  CG  LYS A 106      13.719  -5.844   9.164  1.00 96.50           C  
ATOM    803  CD  LYS A 106      13.531  -7.340   9.375  1.00 96.50           C  
ATOM    804  CE  LYS A 106      14.211  -7.820  10.648  1.00 96.50           C  
ATOM    805  NZ  LYS A 106      13.969  -9.273  10.891  1.00 96.50           N  
ATOM    806  N   ALA A 107      11.352  -3.385   6.184  1.00 95.38           N  
ATOM    807  CA  ALA A 107      10.773  -3.016   4.895  1.00 95.38           C  
ATOM    808  C   ALA A 107      11.289  -1.658   4.426  1.00 95.38           C  
ATOM    809  CB  ALA A 107       9.250  -3.002   4.977  1.00 95.38           C  
ATOM    810  O   ALA A 107      11.594  -1.474   3.246  1.00 95.38           O  
ATOM    811  N   ALA A 108      11.406  -0.697   5.332  1.00 95.56           N  
ATOM    812  CA  ALA A 108      11.922   0.629   5.008  1.00 95.56           C  
ATOM    813  C   ALA A 108      13.375   0.552   4.543  1.00 95.56           C  
ATOM    814  CB  ALA A 108      11.805   1.556   6.215  1.00 95.56           C  
ATOM    815  O   ALA A 108      13.773   1.250   3.605  1.00 95.56           O  
ATOM    816  N   GLU A 109      14.164  -0.267   5.188  1.00 97.50           N  
ATOM    817  CA  GLU A 109      15.555  -0.447   4.793  1.00 97.50           C  
ATOM    818  C   GLU A 109      15.664  -1.058   3.398  1.00 97.50           C  
ATOM    819  CB  GLU A 109      16.297  -1.323   5.809  1.00 97.50           C  
ATOM    820  O   GLU A 109      16.469  -0.621   2.582  1.00 97.50           O  
ATOM    821  CG  GLU A 109      16.500  -0.658   7.160  1.00 97.50           C  
ATOM    822  CD  GLU A 109      17.094  -1.592   8.203  1.00 97.50           C  
ATOM    823  OE1 GLU A 109      17.281  -1.164   9.367  1.00 97.50           O  
ATOM    824  OE2 GLU A 109      17.375  -2.762   7.859  1.00 97.50           O  
ATOM    825  N   ARG A 110      14.883  -2.029   3.234  1.00 97.12           N  
ATOM    826  CA  ARG A 110      14.844  -2.664   1.922  1.00 97.12           C  
ATOM    827  C   ARG A 110      14.453  -1.662   0.839  1.00 97.12           C  
ATOM    828  CB  ARG A 110      13.859  -3.840   1.920  1.00 97.12           C  
ATOM    829  O   ARG A 110      15.055  -1.645  -0.239  1.00 97.12           O  
ATOM    830  CG  ARG A 110      13.836  -4.617   0.615  1.00 97.12           C  
ATOM    831  CD  ARG A 110      12.961  -5.859   0.717  1.00 97.12           C  
ATOM    832  NE  ARG A 110      13.188  -6.773  -0.400  1.00 97.12           N  
ATOM    833  NH1 ARG A 110      12.805  -8.695   0.823  1.00 97.12           N  
ATOM    834  NH2 ARG A 110      13.336  -8.836  -1.402  1.00 97.12           N  
ATOM    835  CZ  ARG A 110      13.109  -8.102  -0.324  1.00 97.12           C  
ATOM    836  N   THR A 111      13.484  -0.870   1.117  1.00 96.75           N  
ATOM    837  CA  THR A 111      13.016   0.160   0.199  1.00 96.75           C  
ATOM    838  C   THR A 111      14.125   1.157  -0.115  1.00 96.75           C  
ATOM    839  CB  THR A 111      11.797   0.908   0.777  1.00 96.75           C  
ATOM    840  O   THR A 111      14.336   1.517  -1.275  1.00 96.75           O  
ATOM    841  CG2 THR A 111      11.352   2.031  -0.152  1.00 96.75           C  
ATOM    842  OG1 THR A 111      10.711  -0.015   0.951  1.00 96.75           O  
ATOM    843  N   GLU A 112      14.812   1.530   0.850  1.00 97.19           N  
ATOM    844  CA  GLU A 112      15.898   2.484   0.676  1.00 97.19           C  
ATOM    845  C   GLU A 112      16.984   1.920  -0.235  1.00 97.19           C  
ATOM    846  CB  GLU A 112      16.500   2.869   2.031  1.00 97.19           C  
ATOM    847  O   GLU A 112      17.500   2.621  -1.112  1.00 97.19           O  
ATOM    848  CG  GLU A 112      17.516   3.992   1.956  1.00 97.19           C  
ATOM    849  CD  GLU A 112      18.031   4.438   3.318  1.00 97.19           C  
ATOM    850  OE1 GLU A 112      18.844   5.379   3.385  1.00 97.19           O  
ATOM    851  OE2 GLU A 112      17.609   3.832   4.328  1.00 97.19           O  
ATOM    852  N   LYS A 113      17.328   0.711  -0.014  1.00 97.38           N  
ATOM    853  CA  LYS A 113      18.328   0.065  -0.851  1.00 97.38           C  
ATOM    854  C   LYS A 113      17.891   0.008  -2.309  1.00 97.38           C  
ATOM    855  CB  LYS A 113      18.641  -1.346  -0.339  1.00 97.38           C  
ATOM    856  O   LYS A 113      18.672   0.273  -3.217  1.00 97.38           O  
ATOM    857  CG  LYS A 113      19.422  -1.378   0.961  1.00 97.38           C  
ATOM    858  CD  LYS A 113      19.734  -2.805   1.390  1.00 97.38           C  
ATOM    859  CE  LYS A 113      20.453  -2.844   2.736  1.00 97.38           C  
ATOM    860  NZ  LYS A 113      20.703  -4.242   3.189  1.00 97.38           N  
ATOM    861  N   ALA A 114      16.656  -0.333  -2.492  1.00 96.56           N  
ATOM    862  CA  ALA A 114      16.125  -0.413  -3.848  1.00 96.56           C  
ATOM    863  C   ALA A 114      16.109   0.958  -4.516  1.00 96.56           C  
ATOM    864  CB  ALA A 114      14.711  -0.997  -3.824  1.00 96.56           C  
ATOM    865  O   ALA A 114      16.453   1.083  -5.695  1.00 96.56           O  
ATOM    866  N   ILE A 115      15.805   1.964  -3.805  1.00 96.56           N  
ATOM    867  CA  ILE A 115      15.734   3.324  -4.328  1.00 96.56           C  
ATOM    868  C   ILE A 115      17.125   3.805  -4.707  1.00 96.56           C  
ATOM    869  CB  ILE A 115      15.094   4.289  -3.303  1.00 96.56           C  
ATOM    870  O   ILE A 115      17.328   4.414  -5.766  1.00 96.56           O  
ATOM    871  CG1 ILE A 115      13.594   4.016  -3.174  1.00 96.56           C  
ATOM    872  CG2 ILE A 115      15.352   5.746  -3.701  1.00 96.56           C  
ATOM    873  CD1 ILE A 115      12.914   4.809  -2.066  1.00 96.56           C  
ATOM    874  N   LYS A 116      18.062   3.541  -3.822  1.00 97.62           N  
ATOM    875  CA  LYS A 116      19.438   3.924  -4.133  1.00 97.62           C  
ATOM    876  C   LYS A 116      19.906   3.271  -5.430  1.00 97.62           C  
ATOM    877  CB  LYS A 116      20.375   3.549  -2.984  1.00 97.62           C  
ATOM    878  O   LYS A 116      20.547   3.920  -6.262  1.00 97.62           O  
ATOM    879  CG  LYS A 116      20.250   4.461  -1.771  1.00 97.62           C  
ATOM    880  CD  LYS A 116      21.234   4.055  -0.677  1.00 97.62           C  
ATOM    881  CE  LYS A 116      21.062   4.902   0.575  1.00 97.62           C  
ATOM    882  NZ  LYS A 116      21.938   4.445   1.686  1.00 97.62           N  
ATOM    883  N   TYR A 117      19.547   2.107  -5.543  1.00 96.75           N  
ATOM    884  CA  TYR A 117      19.906   1.408  -6.770  1.00 96.75           C  
ATOM    885  C   TYR A 117      19.219   2.035  -7.980  1.00 96.75           C  
ATOM    886  CB  TYR A 117      19.547  -0.075  -6.676  1.00 96.75           C  
ATOM    887  O   TYR A 117      19.859   2.270  -9.008  1.00 96.75           O  
ATOM    888  CG  TYR A 117      20.000  -0.893  -7.859  1.00 96.75           C  
ATOM    889  CD1 TYR A 117      19.188  -1.035  -8.984  1.00 96.75           C  
ATOM    890  CD2 TYR A 117      21.234  -1.524  -7.855  1.00 96.75           C  
ATOM    891  CE1 TYR A 117      19.594  -1.789 -10.078  1.00 96.75           C  
ATOM    892  CE2 TYR A 117      21.656  -2.281  -8.945  1.00 96.75           C  
ATOM    893  OH  TYR A 117      21.250  -3.154 -11.125  1.00 96.75           O  
ATOM    894  CZ  TYR A 117      20.828  -2.406 -10.047  1.00 96.75           C  
ATOM    895  N   ALA A 118      17.906   2.275  -7.910  1.00 95.62           N  
ATOM    896  CA  ALA A 118      17.141   2.865  -9.008  1.00 95.62           C  
ATOM    897  C   ALA A 118      17.703   4.230  -9.398  1.00 95.62           C  
ATOM    898  CB  ALA A 118      15.672   2.988  -8.625  1.00 95.62           C  
ATOM    899  O   ALA A 118      17.766   4.574 -10.578  1.00 95.62           O  
ATOM    900  N   GLN A 119      18.188   4.977  -8.422  1.00 95.06           N  
ATOM    901  CA  GLN A 119      18.750   6.297  -8.680  1.00 95.06           C  
ATOM    902  C   GLN A 119      20.078   6.199  -9.430  1.00 95.06           C  
ATOM    903  CB  GLN A 119      18.938   7.066  -7.375  1.00 95.06           C  
ATOM    904  O   GLN A 119      20.375   7.043 -10.273  1.00 95.06           O  
ATOM    905  CG  GLN A 119      17.641   7.520  -6.730  1.00 95.06           C  
ATOM    906  CD  GLN A 119      17.844   8.172  -5.379  1.00 95.06           C  
ATOM    907  NE2 GLN A 119      16.875   8.961  -4.941  1.00 95.06           N  
ATOM    908  OE1 GLN A 119      18.875   7.969  -4.727  1.00 95.06           O  
ATOM    909  N   ALA A 120      20.766   5.152  -9.117  1.00 96.81           N  
ATOM    910  CA  ALA A 120      22.047   4.938  -9.766  1.00 96.81           C  
ATOM    911  C   ALA A 120      21.875   4.398 -11.188  1.00 96.81           C  
ATOM    912  CB  ALA A 120      22.906   3.979  -8.938  1.00 96.81           C  
ATOM    913  O   ALA A 120      22.750   4.562 -12.031  1.00 96.81           O  
ATOM    914  N   HIS A 121      20.719   3.791 -11.359  1.00 95.94           N  
ATOM    915  CA  HIS A 121      20.453   3.180 -12.648  1.00 95.94           C  
ATOM    916  C   HIS A 121      19.047   3.535 -13.148  1.00 95.94           C  
ATOM    917  CB  HIS A 121      20.609   1.661 -12.570  1.00 95.94           C  
ATOM    918  O   HIS A 121      18.203   2.656 -13.305  1.00 95.94           O  
ATOM    919  CG  HIS A 121      21.891   1.223 -11.922  1.00 95.94           C  
ATOM    920  CD2 HIS A 121      22.203   1.011 -10.625  1.00 95.94           C  
ATOM    921  ND1 HIS A 121      23.031   0.954 -12.641  1.00 95.94           N  
ATOM    922  CE1 HIS A 121      24.000   0.593 -11.812  1.00 95.94           C  
ATOM    923  NE2 HIS A 121      23.516   0.620 -10.578  1.00 95.94           N  
ATOM    924  N   PRO A 122      18.781   4.742 -13.539  1.00 92.44           N  
ATOM    925  CA  PRO A 122      17.438   5.266 -13.742  1.00 92.44           C  
ATOM    926  C   PRO A 122      16.812   4.793 -15.055  1.00 92.44           C  
ATOM    927  CB  PRO A 122      17.641   6.785 -13.750  1.00 92.44           C  
ATOM    928  O   PRO A 122      15.586   4.828 -15.211  1.00 92.44           O  
ATOM    929  CG  PRO A 122      19.078   6.969 -14.117  1.00 92.44           C  
ATOM    930  CD  PRO A 122      19.875   5.832 -13.531  1.00 92.44           C  
ATOM    931  N   ASN A 123      17.547   4.164 -15.867  1.00 93.00           N  
ATOM    932  CA  ASN A 123      17.031   3.709 -17.156  1.00 93.00           C  
ATOM    933  C   ASN A 123      17.156   2.197 -17.312  1.00 93.00           C  
ATOM    934  CB  ASN A 123      17.734   4.426 -18.297  1.00 93.00           C  
ATOM    935  O   ASN A 123      17.328   1.694 -18.422  1.00 93.00           O  
ATOM    936  CG  ASN A 123      17.484   5.922 -18.297  1.00 93.00           C  
ATOM    937  ND2 ASN A 123      18.562   6.703 -18.359  1.00 93.00           N  
ATOM    938  OD1 ASN A 123      16.344   6.371 -18.250  1.00 93.00           O  
ATOM    939  N   SER A 124      16.984   1.520 -16.172  1.00 94.25           N  
ATOM    940  CA  SER A 124      17.203   0.076 -16.188  1.00 94.25           C  
ATOM    941  C   SER A 124      15.953  -0.674 -15.750  1.00 94.25           C  
ATOM    942  CB  SER A 124      18.375  -0.307 -15.297  1.00 94.25           C  
ATOM    943  O   SER A 124      15.328  -0.319 -14.750  1.00 94.25           O  
ATOM    944  OG  SER A 124      18.422  -1.708 -15.086  1.00 94.25           O  
ATOM    945  N   LEU A 125      15.602  -1.708 -16.453  1.00 91.88           N  
ATOM    946  CA  LEU A 125      14.492  -2.578 -16.094  1.00 91.88           C  
ATOM    947  C   LEU A 125      14.758  -3.264 -14.750  1.00 91.88           C  
ATOM    948  CB  LEU A 125      14.250  -3.629 -17.172  1.00 91.88           C  
ATOM    949  O   LEU A 125      13.836  -3.490 -13.969  1.00 91.88           O  
ATOM    950  CG  LEU A 125      12.961  -4.445 -17.047  1.00 91.88           C  
ATOM    951  CD1 LEU A 125      11.742  -3.537 -17.172  1.00 91.88           C  
ATOM    952  CD2 LEU A 125      12.922  -5.543 -18.109  1.00 91.88           C  
ATOM    953  N   GLU A 126      15.961  -3.547 -14.539  1.00 94.88           N  
ATOM    954  CA  GLU A 126      16.375  -4.133 -13.266  1.00 94.88           C  
ATOM    955  C   GLU A 126      16.000  -3.227 -12.094  1.00 94.88           C  
ATOM    956  CB  GLU A 126      17.875  -4.410 -13.258  1.00 94.88           C  
ATOM    957  O   GLU A 126      15.492  -3.697 -11.070  1.00 94.88           O  
ATOM    958  CG  GLU A 126      18.375  -5.102 -11.992  1.00 94.88           C  
ATOM    959  CD  GLU A 126      19.859  -5.426 -12.023  1.00 94.88           C  
ATOM    960  OE1 GLU A 126      20.391  -5.934 -11.016  1.00 94.88           O  
ATOM    961  OE2 GLU A 126      20.484  -5.168 -13.070  1.00 94.88           O  
ATOM    962  N   ALA A 127      16.297  -1.931 -12.227  1.00 94.88           N  
ATOM    963  CA  ALA A 127      15.938  -0.968 -11.188  1.00 94.88           C  
ATOM    964  C   ALA A 127      14.430  -0.983 -10.938  1.00 94.88           C  
ATOM    965  CB  ALA A 127      16.391   0.435 -11.586  1.00 94.88           C  
ATOM    966  O   ALA A 127      13.992  -0.946  -9.789  1.00 94.88           O  
ATOM    967  N   VAL A 128      13.695  -1.100 -11.984  1.00 95.31           N  
ATOM    968  CA  VAL A 128      12.242  -1.154 -11.883  1.00 95.31           C  
ATOM    969  C   VAL A 128      11.820  -2.422 -11.148  1.00 95.31           C  
ATOM    970  CB  VAL A 128      11.578  -1.104 -13.281  1.00 95.31           C  
ATOM    971  O   VAL A 128      11.016  -2.367 -10.219  1.00 95.31           O  
ATOM    972  CG1 VAL A 128      10.078  -1.380 -13.172  1.00 95.31           C  
ATOM    973  CG2 VAL A 128      11.828   0.251 -13.938  1.00 95.31           C  
ATOM    974  N   ALA A 129      12.367  -3.553 -11.500  1.00 95.12           N  
ATOM    975  CA  ALA A 129      12.023  -4.840 -10.898  1.00 95.12           C  
ATOM    976  C   ALA A 129      12.383  -4.859  -9.414  1.00 95.12           C  
ATOM    977  CB  ALA A 129      12.734  -5.973 -11.625  1.00 95.12           C  
ATOM    978  O   ALA A 129      11.594  -5.328  -8.586  1.00 95.12           O  
ATOM    979  N   LYS A 130      13.539  -4.332  -9.062  1.00 96.50           N  
ATOM    980  CA  LYS A 130      13.969  -4.309  -7.672  1.00 96.50           C  
ATOM    981  C   LYS A 130      13.055  -3.424  -6.828  1.00 96.50           C  
ATOM    982  CB  LYS A 130      15.414  -3.822  -7.562  1.00 96.50           C  
ATOM    983  O   LYS A 130      12.742  -3.756  -5.684  1.00 96.50           O  
ATOM    984  CG  LYS A 130      16.453  -4.848  -8.000  1.00 96.50           C  
ATOM    985  CD  LYS A 130      17.875  -4.363  -7.738  1.00 96.50           C  
ATOM    986  CE  LYS A 130      18.891  -5.434  -8.062  1.00 96.50           C  
ATOM    987  NZ  LYS A 130      20.281  -4.988  -7.734  1.00 96.50           N  
ATOM    988  N   THR A 131      12.688  -2.285  -7.426  1.00 97.56           N  
ATOM    989  CA  THR A 131      11.789  -1.392  -6.703  1.00 97.56           C  
ATOM    990  C   THR A 131      10.414  -2.031  -6.527  1.00 97.56           C  
ATOM    991  CB  THR A 131      11.641  -0.040  -7.426  1.00 97.56           C  
ATOM    992  O   THR A 131       9.812  -1.939  -5.457  1.00 97.56           O  
ATOM    993  CG2 THR A 131      10.773   0.924  -6.621  1.00 97.56           C  
ATOM    994  OG1 THR A 131      12.938   0.540  -7.613  1.00 97.56           O  
ATOM    995  N   LEU A 132       9.867  -2.670  -7.566  1.00 97.69           N  
ATOM    996  CA  LEU A 132       8.594  -3.385  -7.477  1.00 97.69           C  
ATOM    997  C   LEU A 132       8.656  -4.469  -6.406  1.00 97.69           C  
ATOM    998  CB  LEU A 132       8.234  -4.004  -8.828  1.00 97.69           C  
ATOM    999  O   LEU A 132       7.707  -4.656  -5.648  1.00 97.69           O  
ATOM   1000  CG  LEU A 132       7.750  -3.037  -9.906  1.00 97.69           C  
ATOM   1001  CD1 LEU A 132       7.613  -3.760 -11.242  1.00 97.69           C  
ATOM   1002  CD2 LEU A 132       6.422  -2.400  -9.500  1.00 97.69           C  
ATOM   1003  N   LEU A 133       9.781  -5.199  -6.402  1.00 98.00           N  
ATOM   1004  CA  LEU A 133       9.961  -6.234  -5.391  1.00 98.00           C  
ATOM   1005  C   LEU A 133       9.930  -5.641  -3.988  1.00 98.00           C  
ATOM   1006  CB  LEU A 133      11.281  -6.977  -5.613  1.00 98.00           C  
ATOM   1007  O   LEU A 133       9.320  -6.207  -3.080  1.00 98.00           O  
ATOM   1008  CG  LEU A 133      11.539  -8.195  -4.719  1.00 98.00           C  
ATOM   1009  CD1 LEU A 133      10.414  -9.211  -4.875  1.00 98.00           C  
ATOM   1010  CD2 LEU A 133      12.891  -8.820  -5.043  1.00 98.00           C  
ATOM   1011  N   ALA A 134      10.586  -4.531  -3.773  1.00 97.81           N  
ATOM   1012  CA  ALA A 134      10.531  -3.838  -2.490  1.00 97.81           C  
ATOM   1013  C   ALA A 134       9.094  -3.457  -2.133  1.00 97.81           C  
ATOM   1014  CB  ALA A 134      11.414  -2.594  -2.520  1.00 97.81           C  
ATOM   1015  O   ALA A 134       8.680  -3.600  -0.981  1.00 97.81           O  
ATOM   1016  N   ILE A 135       8.359  -3.014  -3.092  1.00 98.38           N  
ATOM   1017  CA  ILE A 135       6.957  -2.662  -2.900  1.00 98.38           C  
ATOM   1018  C   ILE A 135       6.172  -3.898  -2.467  1.00 98.38           C  
ATOM   1019  CB  ILE A 135       6.344  -2.064  -4.188  1.00 98.38           C  
ATOM   1020  O   ILE A 135       5.383  -3.838  -1.520  1.00 98.38           O  
ATOM   1021  CG1 ILE A 135       6.926  -0.672  -4.457  1.00 98.38           C  
ATOM   1022  CG2 ILE A 135       4.816  -2.006  -4.082  1.00 98.38           C  
ATOM   1023  CD1 ILE A 135       6.578  -0.111  -5.828  1.00 98.38           C  
ATOM   1024  N   ALA A 136       6.371  -4.992  -3.172  1.00 98.25           N  
ATOM   1025  CA  ALA A 136       5.664  -6.230  -2.863  1.00 98.25           C  
ATOM   1026  C   ALA A 136       5.945  -6.680  -1.432  1.00 98.25           C  
ATOM   1027  CB  ALA A 136       6.059  -7.328  -3.848  1.00 98.25           C  
ATOM   1028  O   ALA A 136       5.023  -7.047  -0.697  1.00 98.25           O  
ATOM   1029  N   TRP A 137       7.148  -6.609  -1.007  1.00 98.19           N  
ATOM   1030  CA  TRP A 137       7.520  -7.020   0.344  1.00 98.19           C  
ATOM   1031  C   TRP A 137       6.895  -6.098   1.384  1.00 98.19           C  
ATOM   1032  CB  TRP A 137       9.047  -7.027   0.504  1.00 98.19           C  
ATOM   1033  O   TRP A 137       6.422  -6.559   2.426  1.00 98.19           O  
ATOM   1034  CG  TRP A 137       9.695  -8.305   0.055  1.00 98.19           C  
ATOM   1035  CD1 TRP A 137      10.508  -8.477  -1.030  1.00 98.19           C  
ATOM   1036  CD2 TRP A 137       9.586  -9.586   0.680  1.00 98.19           C  
ATOM   1037  CE2 TRP A 137      10.359 -10.492  -0.081  1.00 98.19           C  
ATOM   1038  CE3 TRP A 137       8.906 -10.055   1.811  1.00 98.19           C  
ATOM   1039  NE1 TRP A 137      10.906  -9.789  -1.118  1.00 98.19           N  
ATOM   1040  CH2 TRP A 137       9.797 -12.273   1.364  1.00 98.19           C  
ATOM   1041  CZ2 TRP A 137      10.469 -11.844   0.253  1.00 98.19           C  
ATOM   1042  CZ3 TRP A 137       9.016 -11.398   2.143  1.00 98.19           C  
ATOM   1043  N   THR A 138       6.945  -4.824   1.049  1.00 98.50           N  
ATOM   1044  CA  THR A 138       6.344  -3.863   1.968  1.00 98.50           C  
ATOM   1045  C   THR A 138       4.844  -4.109   2.100  1.00 98.50           C  
ATOM   1046  CB  THR A 138       6.590  -2.416   1.506  1.00 98.50           C  
ATOM   1047  O   THR A 138       4.293  -4.062   3.203  1.00 98.50           O  
ATOM   1048  CG2 THR A 138       6.012  -1.414   2.500  1.00 98.50           C  
ATOM   1049  OG1 THR A 138       8.000  -2.193   1.388  1.00 98.50           O  
ATOM   1050  N   LEU A 139       4.168  -4.375   1.071  1.00 98.62           N  
ATOM   1051  CA  LEU A 139       2.740  -4.672   1.096  1.00 98.62           C  
ATOM   1052  C   LEU A 139       2.463  -5.934   1.908  1.00 98.62           C  
ATOM   1053  CB  LEU A 139       2.203  -4.840  -0.328  1.00 98.62           C  
ATOM   1054  O   LEU A 139       1.447  -6.020   2.602  1.00 98.62           O  
ATOM   1055  CG  LEU A 139       2.033  -3.557  -1.143  1.00 98.62           C  
ATOM   1056  CD1 LEU A 139       1.665  -3.891  -2.584  1.00 98.62           C  
ATOM   1057  CD2 LEU A 139       0.977  -2.656  -0.510  1.00 98.62           C  
ATOM   1058  N   ALA A 140       3.334  -6.922   1.768  1.00 97.75           N  
ATOM   1059  CA  ALA A 140       3.184  -8.133   2.568  1.00 97.75           C  
ATOM   1060  C   ALA A 140       3.223  -7.812   4.059  1.00 97.75           C  
ATOM   1061  CB  ALA A 140       4.273  -9.141   2.215  1.00 97.75           C  
ATOM   1062  O   ALA A 140       2.459  -8.383   4.844  1.00 97.75           O  
ATOM   1063  N   VAL A 141       4.074  -6.906   4.406  1.00 98.38           N  
ATOM   1064  CA  VAL A 141       4.172  -6.465   5.793  1.00 98.38           C  
ATOM   1065  C   VAL A 141       2.883  -5.754   6.199  1.00 98.38           C  
ATOM   1066  CB  VAL A 141       5.383  -5.531   6.012  1.00 98.38           C  
ATOM   1067  O   VAL A 141       2.352  -5.992   7.289  1.00 98.38           O  
ATOM   1068  CG1 VAL A 141       5.352  -4.918   7.410  1.00 98.38           C  
ATOM   1069  CG2 VAL A 141       6.688  -6.297   5.793  1.00 98.38           C  
ATOM   1070  N   ILE A 142       2.393  -4.953   5.355  1.00 98.56           N  
ATOM   1071  CA  ILE A 142       1.155  -4.227   5.613  1.00 98.56           C  
ATOM   1072  C   ILE A 142       0.005  -5.211   5.801  1.00 98.56           C  
ATOM   1073  CB  ILE A 142       0.833  -3.238   4.469  1.00 98.56           C  
ATOM   1074  O   ILE A 142      -0.781  -5.090   6.742  1.00 98.56           O  
ATOM   1075  CG1 ILE A 142       1.839  -2.082   4.461  1.00 98.56           C  
ATOM   1076  CG2 ILE A 142      -0.602  -2.717   4.594  1.00 98.56           C  
ATOM   1077  CD1 ILE A 142       1.748  -1.189   3.230  1.00 98.56           C  
ATOM   1078  N   ALA A 143      -0.112  -6.164   4.918  1.00 98.19           N  
ATOM   1079  CA  ALA A 143      -1.167  -7.172   5.004  1.00 98.19           C  
ATOM   1080  C   ALA A 143      -1.102  -7.922   6.328  1.00 98.19           C  
ATOM   1081  CB  ALA A 143      -1.064  -8.148   3.836  1.00 98.19           C  
ATOM   1082  O   ALA A 143      -2.123  -8.117   6.992  1.00 98.19           O  
ATOM   1083  N   TRP A 144       0.032  -8.328   6.672  1.00 97.81           N  
ATOM   1084  CA  TRP A 144       0.241  -9.047   7.922  1.00 97.81           C  
ATOM   1085  C   TRP A 144      -0.162  -8.188   9.117  1.00 97.81           C  
ATOM   1086  CB  TRP A 144       1.704  -9.477   8.055  1.00 97.81           C  
ATOM   1087  O   TRP A 144      -0.823  -8.672  10.039  1.00 97.81           O  
ATOM   1088  CG  TRP A 144       2.031 -10.117   9.375  1.00 97.81           C  
ATOM   1089  CD1 TRP A 144       1.818 -11.422   9.734  1.00 97.81           C  
ATOM   1090  CD2 TRP A 144       2.625  -9.477  10.508  1.00 97.81           C  
ATOM   1091  CE2 TRP A 144       2.746 -10.453  11.523  1.00 97.81           C  
ATOM   1092  CE3 TRP A 144       3.070  -8.172  10.766  1.00 97.81           C  
ATOM   1093  NE1 TRP A 144       2.246 -11.625  11.023  1.00 97.81           N  
ATOM   1094  CH2 TRP A 144       3.719  -8.883  13.000  1.00 97.81           C  
ATOM   1095  CZ2 TRP A 144       3.293 -10.164  12.773  1.00 97.81           C  
ATOM   1096  CZ3 TRP A 144       3.613  -7.891  12.016  1.00 97.81           C  
ATOM   1097  N   THR A 145       0.319  -6.934   9.078  1.00 98.06           N  
ATOM   1098  CA  THR A 145       0.023  -6.012  10.172  1.00 98.06           C  
ATOM   1099  C   THR A 145      -1.480  -5.777  10.281  1.00 98.06           C  
ATOM   1100  CB  THR A 145       0.745  -4.668   9.977  1.00 98.06           C  
ATOM   1101  O   THR A 145      -2.031  -5.766  11.383  1.00 98.06           O  
ATOM   1102  CG2 THR A 145       0.488  -3.734  11.156  1.00 98.06           C  
ATOM   1103  OG1 THR A 145       2.154  -4.898   9.867  1.00 98.06           O  
ATOM   1104  N   LEU A 146      -2.160  -5.613   9.234  1.00 98.38           N  
ATOM   1105  CA  LEU A 146      -3.607  -5.422   9.234  1.00 98.38           C  
ATOM   1106  C   LEU A 146      -4.316  -6.660   9.773  1.00 98.38           C  
ATOM   1107  CB  LEU A 146      -4.109  -5.102   7.828  1.00 98.38           C  
ATOM   1108  O   LEU A 146      -5.320  -6.547  10.484  1.00 98.38           O  
ATOM   1109  CG  LEU A 146      -3.826  -3.691   7.309  1.00 98.38           C  
ATOM   1110  CD1 LEU A 146      -4.215  -3.578   5.840  1.00 98.38           C  
ATOM   1111  CD2 LEU A 146      -4.570  -2.656   8.148  1.00 98.38           C  
ATOM   1112  N   ALA A 147      -3.885  -7.816   9.320  1.00 96.81           N  
ATOM   1113  CA  ALA A 147      -4.449  -9.055   9.852  1.00 96.81           C  
ATOM   1114  C   ALA A 147      -4.336  -9.102  11.375  1.00 96.81           C  
ATOM   1115  CB  ALA A 147      -3.752 -10.266   9.234  1.00 96.81           C  
ATOM   1116  O   ALA A 147      -5.273  -9.523  12.055  1.00 96.81           O  
ATOM   1117  N   TYR A 148      -3.273  -8.664  11.805  1.00 96.19           N  
ATOM   1118  CA  TYR A 148      -3.072  -8.586  13.250  1.00 96.19           C  
ATOM   1119  C   TYR A 148      -4.055  -7.605  13.883  1.00 96.19           C  
ATOM   1120  CB  TYR A 148      -1.636  -8.156  13.570  1.00 96.19           C  
ATOM   1121  O   TYR A 148      -4.668  -7.910  14.906  1.00 96.19           O  
ATOM   1122  CG  TYR A 148      -1.431  -7.746  15.000  1.00 96.19           C  
ATOM   1123  CD1 TYR A 148      -1.161  -6.418  15.336  1.00 96.19           C  
ATOM   1124  CD2 TYR A 148      -1.505  -8.680  16.031  1.00 96.19           C  
ATOM   1125  CE1 TYR A 148      -0.969  -6.031  16.656  1.00 96.19           C  
ATOM   1126  CE2 TYR A 148      -1.314  -8.305  17.359  1.00 96.19           C  
ATOM   1127  OH  TYR A 148      -0.859  -6.605  18.969  1.00 96.19           O  
ATOM   1128  CZ  TYR A 148      -1.048  -6.980  17.656  1.00 96.19           C  
ATOM   1129  N   ILE A 149      -4.105  -6.461  13.367  1.00 97.25           N  
ATOM   1130  CA  ILE A 149      -5.043  -5.465  13.875  1.00 97.25           C  
ATOM   1131  C   ILE A 149      -6.453  -6.051  13.891  1.00 97.25           C  
ATOM   1132  CB  ILE A 149      -5.008  -4.176  13.023  1.00 97.25           C  
ATOM   1133  O   ILE A 149      -7.184  -5.895  14.875  1.00 97.25           O  
ATOM   1134  CG1 ILE A 149      -3.684  -3.436  13.227  1.00 97.25           C  
ATOM   1135  CG2 ILE A 149      -6.199  -3.273  13.359  1.00 97.25           C  
ATOM   1136  CD1 ILE A 149      -3.471  -2.270  12.273  1.00 97.25           C  
ATOM   1137  N   ALA A 150      -6.809  -6.680  12.836  1.00 96.56           N  
ATOM   1138  CA  ALA A 150      -8.117  -7.324  12.766  1.00 96.56           C  
ATOM   1139  C   ALA A 150      -8.297  -8.328  13.898  1.00 96.56           C  
ATOM   1140  CB  ALA A 150      -8.305  -8.008  11.414  1.00 96.56           C  
ATOM   1141  O   ALA A 150      -9.344  -8.367  14.547  1.00 96.56           O  
ATOM   1142  N   LYS A 151      -7.305  -9.188  14.156  1.00 95.62           N  
ATOM   1143  CA  LYS A 151      -7.340 -10.180  15.227  1.00 95.62           C  
ATOM   1144  C   LYS A 151      -7.422  -9.516  16.594  1.00 95.62           C  
ATOM   1145  CB  LYS A 151      -6.105 -11.086  15.156  1.00 95.62           C  
ATOM   1146  O   LYS A 151      -8.102 -10.016  17.484  1.00 95.62           O  
ATOM   1147  CG  LYS A 151      -6.121 -12.227  16.156  1.00 95.62           C  
ATOM   1148  CD  LYS A 151      -7.184 -13.266  15.820  1.00 95.62           C  
ATOM   1149  CE  LYS A 151      -7.094 -14.477  16.734  1.00 95.62           C  
ATOM   1150  NZ  LYS A 151      -8.242 -15.414  16.516  1.00 95.62           N  
ATOM   1151  N   THR A 152      -6.695  -8.422  16.688  1.00 95.75           N  
ATOM   1152  CA  THR A 152      -6.719  -7.676  17.938  1.00 95.75           C  
ATOM   1153  C   THR A 152      -8.117  -7.117  18.203  1.00 95.75           C  
ATOM   1154  CB  THR A 152      -5.699  -6.523  17.922  1.00 95.75           C  
ATOM   1155  O   THR A 152      -8.602  -7.164  19.344  1.00 95.75           O  
ATOM   1156  CG2 THR A 152      -5.742  -5.734  19.234  1.00 95.75           C  
ATOM   1157  OG1 THR A 152      -4.383  -7.066  17.750  1.00 95.75           O  
ATOM   1158  N   LEU A 153      -8.812  -6.680  17.250  1.00 95.56           N  
ATOM   1159  CA  LEU A 153     -10.141  -6.086  17.391  1.00 95.56           C  
ATOM   1160  C   LEU A 153     -11.195  -7.160  17.641  1.00 95.56           C  
ATOM   1161  CB  LEU A 153     -10.500  -5.281  16.141  1.00 95.56           C  
ATOM   1162  O   LEU A 153     -12.180  -6.918  18.328  1.00 95.56           O  
ATOM   1163  CG  LEU A 153      -9.695  -4.004  15.898  1.00 95.56           C  
ATOM   1164  CD1 LEU A 153     -10.078  -3.381  14.555  1.00 95.56           C  
ATOM   1165  CD2 LEU A 153      -9.922  -3.012  17.031  1.00 95.56           C  
ATOM   1166  N   ASP A 154     -10.992  -8.273  17.094  1.00 95.94           N  
ATOM   1167  CA  ASP A 154     -11.906  -9.406  17.203  1.00 95.94           C  
ATOM   1168  C   ASP A 154     -11.133 -10.719  17.312  1.00 95.94           C  
ATOM   1169  CB  ASP A 154     -12.852  -9.453  16.000  1.00 95.94           C  
ATOM   1170  O   ASP A 154     -11.023 -11.469  16.344  1.00 95.94           O  
ATOM   1171  CG  ASP A 154     -13.938 -10.508  16.141  1.00 95.94           C  
ATOM   1172  OD1 ASP A 154     -14.117 -11.055  17.250  1.00 95.94           O  
ATOM   1173  OD2 ASP A 154     -14.609 -10.797  15.125  1.00 95.94           O  
ATOM   1174  N   PRO A 155     -10.633 -11.164  18.531  1.00 92.88           N  
ATOM   1175  CA  PRO A 155      -9.719 -12.281  18.781  1.00 92.88           C  
ATOM   1176  C   PRO A 155     -10.352 -13.641  18.469  1.00 92.88           C  
ATOM   1177  CB  PRO A 155      -9.398 -12.156  20.266  1.00 92.88           C  
ATOM   1178  O   PRO A 155      -9.648 -14.586  18.109  1.00 92.88           O  
ATOM   1179  CG  PRO A 155      -9.641 -10.719  20.594  1.00 92.88           C  
ATOM   1180  CD  PRO A 155     -10.734 -10.211  19.703  1.00 92.88           C  
ATOM   1181  N   GLU A 156     -11.617 -13.719  18.500  1.00 93.44           N  
ATOM   1182  CA  GLU A 156     -12.289 -15.008  18.344  1.00 93.44           C  
ATOM   1183  C   GLU A 156     -12.812 -15.180  16.922  1.00 93.44           C  
ATOM   1184  CB  GLU A 156     -13.430 -15.148  19.344  1.00 93.44           C  
ATOM   1185  O   GLU A 156     -13.438 -16.188  16.594  1.00 93.44           O  
ATOM   1186  CG  GLU A 156     -12.977 -15.172  20.797  1.00 93.44           C  
ATOM   1187  CD  GLU A 156     -14.078 -15.562  21.766  1.00 93.44           C  
ATOM   1188  OE1 GLU A 156     -13.820 -16.375  22.688  1.00 93.44           O  
ATOM   1189  OE2 GLU A 156     -15.211 -15.062  21.609  1.00 93.44           O  
ATOM   1190  N   SER A 157     -12.352 -14.266  16.094  1.00 94.19           N  
ATOM   1191  CA  SER A 157     -12.945 -14.227  14.758  1.00 94.19           C  
ATOM   1192  C   SER A 157     -12.242 -15.195  13.812  1.00 94.19           C  
ATOM   1193  CB  SER A 157     -12.891 -12.812  14.188  1.00 94.19           C  
ATOM   1194  O   SER A 157     -11.016 -15.164  13.680  1.00 94.19           O  
ATOM   1195  OG  SER A 157     -13.219 -12.812  12.805  1.00 94.19           O  
ATOM   1196  N   GLU A 158     -13.031 -15.977  13.117  1.00 94.06           N  
ATOM   1197  CA  GLU A 158     -12.531 -16.844  12.055  1.00 94.06           C  
ATOM   1198  C   GLU A 158     -12.055 -16.031  10.852  1.00 94.06           C  
ATOM   1199  CB  GLU A 158     -13.609 -17.844  11.617  1.00 94.06           C  
ATOM   1200  O   GLU A 158     -11.070 -16.391  10.203  1.00 94.06           O  
ATOM   1201  CG  GLU A 158     -13.867 -18.953  12.633  1.00 94.06           C  
ATOM   1202  CD  GLU A 158     -14.852 -20.000  12.141  1.00 94.06           C  
ATOM   1203  OE1 GLU A 158     -15.109 -20.984  12.875  1.00 94.06           O  
ATOM   1204  OE2 GLU A 158     -15.367 -19.828  11.008  1.00 94.06           O  
ATOM   1205  N   GLU A 159     -12.742 -14.961  10.625  1.00 93.31           N  
ATOM   1206  CA  GLU A 159     -12.383 -14.102   9.500  1.00 93.31           C  
ATOM   1207  C   GLU A 159     -11.008 -13.477   9.695  1.00 93.31           C  
ATOM   1208  CB  GLU A 159     -13.438 -13.000   9.312  1.00 93.31           C  
ATOM   1209  O   GLU A 159     -10.242 -13.352   8.734  1.00 93.31           O  
ATOM   1210  CG  GLU A 159     -14.734 -13.484   8.688  1.00 93.31           C  
ATOM   1211  CD  GLU A 159     -15.742 -13.984   9.711  1.00 93.31           C  
ATOM   1212  OE1 GLU A 159     -16.906 -14.242   9.336  1.00 93.31           O  
ATOM   1213  OE2 GLU A 159     -15.359 -14.117  10.898  1.00 93.31           O  
ATOM   1214  N   ALA A 160     -10.664 -13.133  10.922  1.00 91.06           N  
ATOM   1215  CA  ALA A 160      -9.352 -12.586  11.234  1.00 91.06           C  
ATOM   1216  C   ALA A 160      -8.258 -13.641  11.047  1.00 91.06           C  
ATOM   1217  CB  ALA A 160      -9.320 -12.055  12.672  1.00 91.06           C  
ATOM   1218  O   ALA A 160      -7.172 -13.336  10.555  1.00 91.06           O  
ATOM   1219  N   GLU A 161      -8.578 -14.938  11.336  1.00 94.50           N  
ATOM   1220  CA  GLU A 161      -7.637 -16.031  11.102  1.00 94.50           C  
ATOM   1221  C   GLU A 161      -7.418 -16.266   9.609  1.00 94.50           C  
ATOM   1222  CB  GLU A 161      -8.133 -17.312  11.766  1.00 94.50           C  
ATOM   1223  O   GLU A 161      -6.293 -16.516   9.172  1.00 94.50           O  
ATOM   1224  CG  GLU A 161      -7.016 -18.250  12.211  1.00 94.50           C  
ATOM   1225  CD  GLU A 161      -6.234 -17.734  13.406  1.00 94.50           C  
ATOM   1226  OE1 GLU A 161      -5.199 -18.328  13.766  1.00 94.50           O  
ATOM   1227  OE2 GLU A 161      -6.664 -16.703  13.992  1.00 94.50           O  
ATOM   1228  N   LYS A 162      -8.484 -16.172   8.875  1.00 95.44           N  
ATOM   1229  CA  LYS A 162      -8.406 -16.297   7.422  1.00 95.44           C  
ATOM   1230  C   LYS A 162      -7.539 -15.203   6.812  1.00 95.44           C  
ATOM   1231  CB  LYS A 162      -9.797 -16.281   6.801  1.00 95.44           C  
ATOM   1232  O   LYS A 162      -6.773 -15.445   5.879  1.00 95.44           O  
ATOM   1233  CG  LYS A 162     -10.617 -17.531   7.055  1.00 95.44           C  
ATOM   1234  CD  LYS A 162     -11.977 -17.469   6.371  1.00 95.44           C  
ATOM   1235  CE  LYS A 162     -12.820 -18.688   6.699  1.00 95.44           C  
ATOM   1236  NZ  LYS A 162     -14.180 -18.609   6.074  1.00 95.44           N  
ATOM   1237  N   ALA A 163      -7.645 -14.023   7.375  1.00 94.25           N  
ATOM   1238  CA  ALA A 163      -6.832 -12.898   6.902  1.00 94.25           C  
ATOM   1239  C   ALA A 163      -5.348 -13.156   7.145  1.00 94.25           C  
ATOM   1240  CB  ALA A 163      -7.262 -11.609   7.590  1.00 94.25           C  
ATOM   1241  O   ALA A 163      -4.512 -12.852   6.293  1.00 94.25           O  
ATOM   1242  N   LYS A 164      -5.023 -13.758   8.266  1.00 94.69           N  
ATOM   1243  CA  LYS A 164      -3.641 -14.094   8.586  1.00 94.69           C  
ATOM   1244  C   LYS A 164      -3.082 -15.117   7.598  1.00 94.69           C  
ATOM   1245  CB  LYS A 164      -3.531 -14.625  10.008  1.00 94.69           C  
ATOM   1246  O   LYS A 164      -1.962 -14.969   7.105  1.00 94.69           O  
ATOM   1247  CG  LYS A 164      -2.102 -14.820  10.492  1.00 94.69           C  
ATOM   1248  CD  LYS A 164      -2.059 -15.305  11.938  1.00 94.69           C  
ATOM   1249  CE  LYS A 164      -0.632 -15.570  12.398  1.00 94.69           C  
ATOM   1250  NZ  LYS A 164      -0.588 -16.078  13.797  1.00 94.69           N  
ATOM   1251  N   LYS A 165      -3.840 -16.141   7.387  1.00 96.19           N  
ATOM   1252  CA  LYS A 165      -3.414 -17.172   6.441  1.00 96.19           C  
ATOM   1253  C   LYS A 165      -3.238 -16.578   5.039  1.00 96.19           C  
ATOM   1254  CB  LYS A 165      -4.422 -18.312   6.410  1.00 96.19           C  
ATOM   1255  O   LYS A 165      -2.271 -16.906   4.348  1.00 96.19           O  
ATOM   1256  CG  LYS A 165      -4.414 -19.188   7.660  1.00 96.19           C  
ATOM   1257  CD  LYS A 165      -5.398 -20.328   7.547  1.00 96.19           C  
ATOM   1258  CE  LYS A 165      -5.441 -21.156   8.828  1.00 96.19           C  
ATOM   1259  NZ  LYS A 165      -6.445 -22.266   8.742  1.00 96.19           N  
ATOM   1260  N   ALA A 166      -4.137 -15.750   4.656  1.00 96.12           N  
ATOM   1261  CA  ALA A 166      -4.055 -15.117   3.344  1.00 96.12           C  
ATOM   1262  C   ALA A 166      -2.820 -14.227   3.242  1.00 96.12           C  
ATOM   1263  CB  ALA A 166      -5.316 -14.297   3.070  1.00 96.12           C  
ATOM   1264  O   ALA A 166      -2.162 -14.180   2.199  1.00 96.12           O  
ATOM   1265  N   ALA A 167      -2.514 -13.484   4.320  1.00 95.25           N  
ATOM   1266  CA  ALA A 167      -1.320 -12.648   4.348  1.00 95.25           C  
ATOM   1267  C   ALA A 167      -0.053 -13.484   4.227  1.00 95.25           C  
ATOM   1268  CB  ALA A 167      -1.283 -11.820   5.629  1.00 95.25           C  
ATOM   1269  O   ALA A 167       0.892 -13.102   3.535  1.00 95.25           O  
ATOM   1270  N   GLU A 168      -0.032 -14.625   4.828  1.00 96.31           N  
ATOM   1271  CA  GLU A 168       1.113 -15.523   4.746  1.00 96.31           C  
ATOM   1272  C   GLU A 168       1.271 -16.094   3.338  1.00 96.31           C  
ATOM   1273  CB  GLU A 168       0.974 -16.672   5.758  1.00 96.31           C  
ATOM   1274  O   GLU A 168       2.389 -16.219   2.836  1.00 96.31           O  
ATOM   1275  CG  GLU A 168       1.119 -16.219   7.207  1.00 96.31           C  
ATOM   1276  CD  GLU A 168       0.928 -17.359   8.203  1.00 96.31           C  
ATOM   1277  OE1 GLU A 168       1.188 -17.156   9.406  1.00 96.31           O  
ATOM   1278  OE2 GLU A 168       0.515 -18.453   7.770  1.00 96.31           O  
ATOM   1279  N   GLU A 169       0.151 -16.422   2.787  1.00 96.56           N  
ATOM   1280  CA  GLU A 169       0.180 -16.906   1.411  1.00 96.56           C  
ATOM   1281  C   GLU A 169       0.670 -15.820   0.453  1.00 96.56           C  
ATOM   1282  CB  GLU A 169      -1.206 -17.391   0.985  1.00 96.56           C  
ATOM   1283  O   GLU A 169       1.416 -16.109  -0.486  1.00 96.56           O  
ATOM   1284  CG  GLU A 169      -1.219 -18.109  -0.359  1.00 96.56           C  
ATOM   1285  CD  GLU A 169      -2.574 -18.703  -0.709  1.00 96.56           C  
ATOM   1286  OE1 GLU A 169      -2.727 -19.250  -1.825  1.00 96.56           O  
ATOM   1287  OE2 GLU A 169      -3.490 -18.625   0.139  1.00 96.56           O  
ATOM   1288  N   ALA A 170       0.231 -14.625   0.675  1.00 94.94           N  
ATOM   1289  CA  ALA A 170       0.693 -13.500  -0.134  1.00 94.94           C  
ATOM   1290  C   ALA A 170       2.207 -13.336  -0.031  1.00 94.94           C  
ATOM   1291  CB  ALA A 170      -0.009 -12.219   0.292  1.00 94.94           C  
ATOM   1292  O   ALA A 170       2.877 -13.062  -1.029  1.00 94.94           O  
ATOM   1293  N   LYS A 171       2.730 -13.539   1.155  1.00 96.31           N  
ATOM   1294  CA  LYS A 171       4.172 -13.469   1.364  1.00 96.31           C  
ATOM   1295  C   LYS A 171       4.898 -14.539   0.554  1.00 96.31           C  
ATOM   1296  CB  LYS A 171       4.508 -13.617   2.850  1.00 96.31           C  
ATOM   1297  O   LYS A 171       5.949 -14.273  -0.034  1.00 96.31           O  
ATOM   1298  CG  LYS A 171       5.984 -13.422   3.174  1.00 96.31           C  
ATOM   1299  CD  LYS A 171       6.242 -13.500   4.672  1.00 96.31           C  
ATOM   1300  CE  LYS A 171       7.719 -13.320   4.996  1.00 96.31           C  
ATOM   1301  NZ  LYS A 171       7.984 -13.469   6.461  1.00 96.31           N  
ATOM   1302  N   LYS A 172       4.398 -15.727   0.555  1.00 96.62           N  
ATOM   1303  CA  LYS A 172       4.996 -16.812  -0.219  1.00 96.62           C  
ATOM   1304  C   LYS A 172       5.047 -16.453  -1.704  1.00 96.62           C  
ATOM   1305  CB  LYS A 172       4.215 -18.109  -0.014  1.00 96.62           C  
ATOM   1306  O   LYS A 172       6.039 -16.750  -2.377  1.00 96.62           O  
ATOM   1307  CG  LYS A 172       4.383 -18.719   1.368  1.00 96.62           C  
ATOM   1308  CD  LYS A 172       3.613 -20.031   1.499  1.00 96.62           C  
ATOM   1309  CE  LYS A 172       3.709 -20.594   2.908  1.00 96.62           C  
ATOM   1310  NZ  LYS A 172       2.912 -21.859   3.057  1.00 96.62           N  
ATOM   1311  N   LYS A 173       4.047 -15.836  -2.164  1.00 96.12           N  
ATOM   1312  CA  LYS A 173       4.012 -15.430  -3.566  1.00 96.12           C  
ATOM   1313  C   LYS A 173       5.070 -14.367  -3.859  1.00 96.12           C  
ATOM   1314  CB  LYS A 173       2.623 -14.898  -3.938  1.00 96.12           C  
ATOM   1315  O   LYS A 173       5.668 -14.367  -4.938  1.00 96.12           O  
ATOM   1316  CG  LYS A 173       1.552 -15.977  -4.020  1.00 96.12           C  
ATOM   1317  CD  LYS A 173       0.221 -15.406  -4.492  1.00 96.12           C  
ATOM   1318  CE  LYS A 173      -0.854 -16.484  -4.570  1.00 96.12           C  
ATOM   1319  NZ  LYS A 173      -2.180 -15.914  -4.961  1.00 96.12           N  
ATOM   1320  N   VAL A 174       5.234 -13.500  -2.932  1.00 97.62           N  
ATOM   1321  CA  VAL A 174       6.277 -12.492  -3.080  1.00 97.62           C  
ATOM   1322  C   VAL A 174       7.645 -13.164  -3.145  1.00 97.62           C  
ATOM   1323  CB  VAL A 174       6.242 -11.469  -1.922  1.00 97.62           C  
ATOM   1324  O   VAL A 174       8.484 -12.805  -3.977  1.00 97.62           O  
ATOM   1325  CG1 VAL A 174       7.438 -10.516  -2.002  1.00 97.62           C  
ATOM   1326  CG2 VAL A 174       4.934 -10.680  -1.945  1.00 97.62           C  
ATOM   1327  N   GLU A 175       7.848 -14.102  -2.314  1.00 97.12           N  
ATOM   1328  CA  GLU A 175       9.109 -14.828  -2.299  1.00 97.12           C  
ATOM   1329  C   GLU A 175       9.352 -15.547  -3.625  1.00 97.12           C  
ATOM   1330  CB  GLU A 175       9.133 -15.836  -1.146  1.00 97.12           C  
ATOM   1331  O   GLU A 175      10.477 -15.570  -4.129  1.00 97.12           O  
ATOM   1332  CG  GLU A 175       9.219 -15.195   0.231  1.00 97.12           C  
ATOM   1333  CD  GLU A 175       9.062 -16.203   1.368  1.00 97.12           C  
ATOM   1334  OE1 GLU A 175       9.367 -15.844   2.529  1.00 97.12           O  
ATOM   1335  OE2 GLU A 175       8.633 -17.344   1.095  1.00 97.12           O  
ATOM   1336  N   GLU A 176       8.328 -16.094  -4.117  1.00 96.06           N  
ATOM   1337  CA  GLU A 176       8.438 -16.750  -5.418  1.00 96.06           C  
ATOM   1338  C   GLU A 176       8.805 -15.750  -6.512  1.00 96.06           C  
ATOM   1339  CB  GLU A 176       7.133 -17.469  -5.773  1.00 96.06           C  
ATOM   1340  O   GLU A 176       9.648 -16.031  -7.359  1.00 96.06           O  
ATOM   1341  CG  GLU A 176       6.836 -18.688  -4.906  1.00 96.06           C  
ATOM   1342  CD  GLU A 176       5.473 -19.297  -5.176  1.00 96.06           C  
ATOM   1343  OE1 GLU A 176       5.113 -20.297  -4.512  1.00 96.06           O  
ATOM   1344  OE2 GLU A 176       4.754 -18.781  -6.059  1.00 96.06           O  
ATOM   1345  N   ALA A 177       8.125 -14.672  -6.488  1.00 95.44           N  
ATOM   1346  CA  ALA A 177       8.430 -13.625  -7.457  1.00 95.44           C  
ATOM   1347  C   ALA A 177       9.883 -13.164  -7.320  1.00 95.44           C  
ATOM   1348  CB  ALA A 177       7.480 -12.445  -7.285  1.00 95.44           C  
ATOM   1349  O   ALA A 177      10.547 -12.875  -8.320  1.00 95.44           O  
ATOM   1350  N   GLU A 178      10.383 -13.055  -6.148  1.00 96.44           N  
ATOM   1351  CA  GLU A 178      11.758 -12.641  -5.875  1.00 96.44           C  
ATOM   1352  C   GLU A 178      12.758 -13.594  -6.520  1.00 96.44           C  
ATOM   1353  CB  GLU A 178      12.000 -12.562  -4.363  1.00 96.44           C  
ATOM   1354  O   GLU A 178      13.758 -13.156  -7.090  1.00 96.44           O  
ATOM   1355  CG  GLU A 178      13.398 -12.086  -3.994  1.00 96.44           C  
ATOM   1356  CD  GLU A 178      13.609 -11.961  -2.494  1.00 96.44           C  
ATOM   1357  OE1 GLU A 178      14.609 -11.328  -2.072  1.00 96.44           O  
ATOM   1358  OE2 GLU A 178      12.773 -12.492  -1.733  1.00 96.44           O  
ATOM   1359  N   LYS A 179      12.453 -14.891  -6.363  1.00 96.50           N  
ATOM   1360  CA  LYS A 179      13.344 -15.883  -6.953  1.00 96.50           C  
ATOM   1361  C   LYS A 179      13.461 -15.688  -8.461  1.00 96.50           C  
ATOM   1362  CB  LYS A 179      12.852 -17.297  -6.641  1.00 96.50           C  
ATOM   1363  O   LYS A 179      14.555 -15.758  -9.023  1.00 96.50           O  
ATOM   1364  CG  LYS A 179      13.000 -17.688  -5.180  1.00 96.50           C  
ATOM   1365  CD  LYS A 179      12.508 -19.109  -4.938  1.00 96.50           C  
ATOM   1366  CE  LYS A 179      12.555 -19.484  -3.459  1.00 96.50           C  
ATOM   1367  NZ  LYS A 179      12.008 -20.844  -3.205  1.00 96.50           N  
ATOM   1368  N   ILE A 180      12.391 -15.375  -9.000  1.00 94.12           N  
ATOM   1369  CA  ILE A 180      12.367 -15.156 -10.438  1.00 94.12           C  
ATOM   1370  C   ILE A 180      13.125 -13.875 -10.781  1.00 94.12           C  
ATOM   1371  CB  ILE A 180      10.922 -15.078 -10.984  1.00 94.12           C  
ATOM   1372  O   ILE A 180      13.922 -13.844 -11.719  1.00 94.12           O  
ATOM   1373  CG1 ILE A 180      10.203 -16.422 -10.773  1.00 94.12           C  
ATOM   1374  CG2 ILE A 180      10.914 -14.672 -12.461  1.00 94.12           C  
ATOM   1375  CD1 ILE A 180       8.703 -16.359 -11.023  1.00 94.12           C  
ATOM   1376  N   ALA A 181      12.906 -12.836 -10.078  1.00 93.62           N  
ATOM   1377  CA  ALA A 181      13.547 -11.547 -10.305  1.00 93.62           C  
ATOM   1378  C   ALA A 181      15.055 -11.633 -10.086  1.00 93.62           C  
ATOM   1379  CB  ALA A 181      12.945 -10.484  -9.391  1.00 93.62           C  
ATOM   1380  O   ALA A 181      15.828 -10.930 -10.742  1.00 93.62           O  
ATOM   1381  N   GLN A 182      15.539 -12.531  -9.242  1.00 94.06           N  
ATOM   1382  CA  GLN A 182      16.969 -12.711  -8.969  1.00 94.06           C  
ATOM   1383  C   GLN A 182      17.641 -13.453 -10.117  1.00 94.06           C  
ATOM   1384  CB  GLN A 182      17.172 -13.477  -7.660  1.00 94.06           C  
ATOM   1385  O   GLN A 182      18.812 -13.172 -10.438  1.00 94.06           O  
ATOM   1386  CG  GLN A 182      16.891 -12.641  -6.418  1.00 94.06           C  
ATOM   1387  CD  GLN A 182      17.047 -13.430  -5.133  1.00 94.06           C  
ATOM   1388  NE2 GLN A 182      17.016 -12.734  -4.000  1.00 94.06           N  
ATOM   1389  OE1 GLN A 182      17.203 -14.656  -5.156  1.00 94.06           O  
ATOM   1390  N   LYS A 183      16.922 -14.375 -10.664  1.00 95.31           N  
ATOM   1391  CA  LYS A 183      17.484 -15.180 -11.750  1.00 95.31           C  
ATOM   1392  C   LYS A 183      17.609 -14.359 -13.031  1.00 95.31           C  
ATOM   1393  CB  LYS A 183      16.625 -16.422 -12.008  1.00 95.31           C  
ATOM   1394  O   LYS A 183      18.625 -14.438 -13.727  1.00 95.31           O  
ATOM   1395  CG  LYS A 183      17.219 -17.406 -13.000  1.00 95.31           C  
ATOM   1396  CD  LYS A 183      16.344 -18.641 -13.156  1.00 95.31           C  
ATOM   1397  CE  LYS A 183      16.906 -19.594 -14.203  1.00 95.31           C  
ATOM   1398  NZ  LYS A 183      16.047 -20.797 -14.375  1.00 95.31           N  
ATOM   1399  N   ASP A 184      16.594 -13.516 -13.273  1.00 94.38           N  
ATOM   1400  CA  ASP A 184      16.547 -12.688 -14.477  1.00 94.38           C  
ATOM   1401  C   ASP A 184      15.922 -11.328 -14.195  1.00 94.38           C  
ATOM   1402  CB  ASP A 184      15.789 -13.406 -15.594  1.00 94.38           C  
ATOM   1403  O   ASP A 184      14.766 -11.086 -14.562  1.00 94.38           O  
ATOM   1404  CG  ASP A 184      16.000 -12.766 -16.953  1.00 94.38           C  
ATOM   1405  OD1 ASP A 184      16.750 -11.773 -17.062  1.00 94.38           O  
ATOM   1406  OD2 ASP A 184      15.398 -13.250 -17.938  1.00 94.38           O  
ATOM   1407  N   PRO A 185      16.719 -10.391 -13.680  1.00 91.25           N  
ATOM   1408  CA  PRO A 185      16.203  -9.109 -13.172  1.00 91.25           C  
ATOM   1409  C   PRO A 185      15.812  -8.148 -14.289  1.00 91.25           C  
ATOM   1410  CB  PRO A 185      17.375  -8.562 -12.352  1.00 91.25           C  
ATOM   1411  O   PRO A 185      15.055  -7.203 -14.062  1.00 91.25           O  
ATOM   1412  CG  PRO A 185      18.578  -9.266 -12.891  1.00 91.25           C  
ATOM   1413  CD  PRO A 185      18.172 -10.641 -13.328  1.00 91.25           C  
ATOM   1414  N   GLU A 186      16.141  -8.477 -15.484  1.00 93.94           N  
ATOM   1415  CA  GLU A 186      15.836  -7.582 -16.594  1.00 93.94           C  
ATOM   1416  C   GLU A 186      14.695  -8.133 -17.453  1.00 93.94           C  
ATOM   1417  CB  GLU A 186      17.078  -7.352 -17.453  1.00 93.94           C  
ATOM   1418  O   GLU A 186      14.445  -7.637 -18.562  1.00 93.94           O  
ATOM   1419  CG  GLU A 186      18.172  -6.562 -16.750  1.00 93.94           C  
ATOM   1420  CD  GLU A 186      19.266  -6.090 -17.688  1.00 93.94           C  
ATOM   1421  OE1 GLU A 186      19.484  -4.863 -17.812  1.00 93.94           O  
ATOM   1422  OE2 GLU A 186      19.922  -6.957 -18.312  1.00 93.94           O  
ATOM   1423  N   SER A 187      13.992  -9.086 -16.844  1.00 94.50           N  
ATOM   1424  CA  SER A 187      12.969  -9.727 -17.656  1.00 94.50           C  
ATOM   1425  C   SER A 187      11.586  -9.156 -17.359  1.00 94.50           C  
ATOM   1426  CB  SER A 187      12.961 -11.242 -17.438  1.00 94.50           C  
ATOM   1427  O   SER A 187      11.305  -8.758 -16.234  1.00 94.50           O  
ATOM   1428  OG  SER A 187      12.367 -11.555 -16.188  1.00 94.50           O  
ATOM   1429  N   LEU A 188      10.719  -9.055 -18.359  1.00 93.12           N  
ATOM   1430  CA  LEU A 188       9.328  -8.641 -18.234  1.00 93.12           C  
ATOM   1431  C   LEU A 188       8.539  -9.633 -17.391  1.00 93.12           C  
ATOM   1432  CB  LEU A 188       8.680  -8.500 -19.609  1.00 93.12           C  
ATOM   1433  O   LEU A 188       7.586  -9.258 -16.703  1.00 93.12           O  
ATOM   1434  CG  LEU A 188       9.156  -7.320 -20.469  1.00 93.12           C  
ATOM   1435  CD1 LEU A 188       8.438  -7.316 -21.812  1.00 93.12           C  
ATOM   1436  CD2 LEU A 188       8.938  -6.004 -19.734  1.00 93.12           C  
ATOM   1437  N   GLU A 189       9.008 -10.812 -17.406  1.00 94.56           N  
ATOM   1438  CA  GLU A 189       8.391 -11.844 -16.578  1.00 94.56           C  
ATOM   1439  C   GLU A 189       8.547 -11.523 -15.094  1.00 94.56           C  
ATOM   1440  CB  GLU A 189       9.000 -13.211 -16.875  1.00 94.56           C  
ATOM   1441  O   GLU A 189       7.598 -11.664 -14.320  1.00 94.56           O  
ATOM   1442  CG  GLU A 189       8.359 -14.359 -16.109  1.00 94.56           C  
ATOM   1443  CD  GLU A 189       8.945 -15.719 -16.453  1.00 94.56           C  
ATOM   1444  OE1 GLU A 189       8.539 -16.719 -15.828  1.00 94.56           O  
ATOM   1445  OE2 GLU A 189       9.828 -15.773 -17.328  1.00 94.56           O  
ATOM   1446  N   ALA A 190       9.750 -11.109 -14.734  1.00 94.06           N  
ATOM   1447  CA  ALA A 190       9.992 -10.719 -13.344  1.00 94.06           C  
ATOM   1448  C   ALA A 190       9.055  -9.594 -12.922  1.00 94.06           C  
ATOM   1449  CB  ALA A 190      11.445 -10.297 -13.156  1.00 94.06           C  
ATOM   1450  O   ALA A 190       8.484  -9.625 -11.828  1.00 94.06           O  
ATOM   1451  N   VAL A 191       8.875  -8.695 -13.805  1.00 95.75           N  
ATOM   1452  CA  VAL A 191       8.000  -7.555 -13.539  1.00 95.75           C  
ATOM   1453  C   VAL A 191       6.559  -8.031 -13.398  1.00 95.75           C  
ATOM   1454  CB  VAL A 191       8.109  -6.484 -14.656  1.00 95.75           C  
ATOM   1455  O   VAL A 191       5.871  -7.672 -12.445  1.00 95.75           O  
ATOM   1456  CG1 VAL A 191       7.062  -5.391 -14.453  1.00 95.75           C  
ATOM   1457  CG2 VAL A 191       9.516  -5.887 -14.688  1.00 95.75           C  
ATOM   1458  N   ALA A 192       6.133  -8.852 -14.281  1.00 95.25           N  
ATOM   1459  CA  ALA A 192       4.754  -9.336 -14.312  1.00 95.25           C  
ATOM   1460  C   ALA A 192       4.434 -10.156 -13.062  1.00 95.25           C  
ATOM   1461  CB  ALA A 192       4.504 -10.164 -15.570  1.00 95.25           C  
ATOM   1462  O   ALA A 192       3.391  -9.969 -12.438  1.00 95.25           O  
ATOM   1463  N   LYS A 193       5.316 -11.031 -12.664  1.00 95.62           N  
ATOM   1464  CA  LYS A 193       5.078 -11.891 -11.508  1.00 95.62           C  
ATOM   1465  C   LYS A 193       5.082 -11.078 -10.211  1.00 95.62           C  
ATOM   1466  CB  LYS A 193       6.133 -12.992 -11.430  1.00 95.62           C  
ATOM   1467  O   LYS A 193       4.344 -11.391  -9.273  1.00 95.62           O  
ATOM   1468  CG  LYS A 193       6.008 -14.039 -12.531  1.00 95.62           C  
ATOM   1469  CD  LYS A 193       4.816 -14.961 -12.297  1.00 95.62           C  
ATOM   1470  CE  LYS A 193       4.773 -16.094 -13.305  1.00 95.62           C  
ATOM   1471  NZ  LYS A 193       3.588 -16.984 -13.102  1.00 95.62           N  
ATOM   1472  N   THR A 194       5.969 -10.094 -10.203  1.00 97.38           N  
ATOM   1473  CA  THR A 194       5.984  -9.227  -9.023  1.00 97.38           C  
ATOM   1474  C   THR A 194       4.699  -8.406  -8.938  1.00 97.38           C  
ATOM   1475  CB  THR A 194       7.195  -8.273  -9.047  1.00 97.38           C  
ATOM   1476  O   THR A 194       4.125  -8.258  -7.859  1.00 97.38           O  
ATOM   1477  CG2 THR A 194       7.258  -7.430  -7.781  1.00 97.38           C  
ATOM   1478  OG1 THR A 194       8.398  -9.047  -9.156  1.00 97.38           O  
ATOM   1479  N   LEU A 195       4.203  -7.879 -10.055  1.00 97.38           N  
ATOM   1480  CA  LEU A 195       2.945  -7.141 -10.094  1.00 97.38           C  
ATOM   1481  C   LEU A 195       1.777  -8.031  -9.695  1.00 97.38           C  
ATOM   1482  CB  LEU A 195       2.705  -6.570 -11.500  1.00 97.38           C  
ATOM   1483  O   LEU A 195       0.853  -7.582  -9.016  1.00 97.38           O  
ATOM   1484  CG  LEU A 195       3.564  -5.367 -11.891  1.00 97.38           C  
ATOM   1485  CD1 LEU A 195       3.299  -4.984 -13.344  1.00 97.38           C  
ATOM   1486  CD2 LEU A 195       3.295  -4.188 -10.969  1.00 97.38           C  
ATOM   1487  N   ALA A 196       1.839  -9.266 -10.141  1.00 96.00           N  
ATOM   1488  CA  ALA A 196       0.808 -10.219  -9.742  1.00 96.00           C  
ATOM   1489  C   ALA A 196       0.787 -10.398  -8.227  1.00 96.00           C  
ATOM   1490  CB  ALA A 196       1.027 -11.562 -10.430  1.00 96.00           C  
ATOM   1491  O   ALA A 196      -0.282 -10.438  -7.613  1.00 96.00           O  
ATOM   1492  N   ALA A 197       1.969 -10.516  -7.684  1.00 97.06           N  
ATOM   1493  CA  ALA A 197       2.074 -10.641  -6.230  1.00 97.06           C  
ATOM   1494  C   ALA A 197       1.533  -9.391  -5.535  1.00 97.06           C  
ATOM   1495  CB  ALA A 197       3.523 -10.883  -5.820  1.00 97.06           C  
ATOM   1496  O   ALA A 197       0.846  -9.492  -4.516  1.00 97.06           O  
ATOM   1497  N   ILE A 198       1.817  -8.250  -6.066  1.00 98.25           N  
ATOM   1498  CA  ILE A 198       1.326  -6.988  -5.516  1.00 98.25           C  
ATOM   1499  C   ILE A 198      -0.201  -6.969  -5.555  1.00 98.25           C  
ATOM   1500  CB  ILE A 198       1.896  -5.777  -6.285  1.00 98.25           C  
ATOM   1501  O   ILE A 198      -0.850  -6.648  -4.555  1.00 98.25           O  
ATOM   1502  CG1 ILE A 198       3.398  -5.629  -6.012  1.00 98.25           C  
ATOM   1503  CG2 ILE A 198       1.146  -4.496  -5.906  1.00 98.25           C  
ATOM   1504  CD1 ILE A 198       4.090  -4.594  -6.887  1.00 98.25           C  
ATOM   1505  N   ALA A 199      -0.758  -7.324  -6.691  1.00 97.75           N  
ATOM   1506  CA  ALA A 199      -2.209  -7.328  -6.855  1.00 97.75           C  
ATOM   1507  C   ALA A 199      -2.871  -8.289  -5.871  1.00 97.75           C  
ATOM   1508  CB  ALA A 199      -2.584  -7.695  -8.289  1.00 97.75           C  
ATOM   1509  O   ALA A 199      -3.873  -7.945  -5.238  1.00 97.75           O  
ATOM   1510  N   ALA A 200      -2.330  -9.438  -5.762  1.00 97.12           N  
ATOM   1511  CA  ALA A 200      -2.869 -10.430  -4.840  1.00 97.12           C  
ATOM   1512  C   ALA A 200      -2.818  -9.922  -3.398  1.00 97.12           C  
ATOM   1513  CB  ALA A 200      -2.105 -11.742  -4.965  1.00 97.12           C  
ATOM   1514  O   ALA A 200      -3.773 -10.094  -2.639  1.00 97.12           O  
ATOM   1515  N   THR A 201      -1.706  -9.328  -3.047  1.00 98.38           N  
ATOM   1516  CA  THR A 201      -1.537  -8.812  -1.690  1.00 98.38           C  
ATOM   1517  C   THR A 201      -2.516  -7.676  -1.415  1.00 98.38           C  
ATOM   1518  CB  THR A 201      -0.097  -8.328  -1.452  1.00 98.38           C  
ATOM   1519  O   THR A 201      -3.104  -7.602  -0.334  1.00 98.38           O  
ATOM   1520  CG2 THR A 201       0.095  -7.859  -0.013  1.00 98.38           C  
ATOM   1521  OG1 THR A 201       0.816  -9.398  -1.721  1.00 98.38           O  
ATOM   1522  N   LEU A 202      -2.740  -6.793  -2.301  1.00 98.56           N  
ATOM   1523  CA  LEU A 202      -3.682  -5.691  -2.146  1.00 98.56           C  
ATOM   1524  C   LEU A 202      -5.105  -6.211  -1.979  1.00 98.56           C  
ATOM   1525  CB  LEU A 202      -3.609  -4.750  -3.354  1.00 98.56           C  
ATOM   1526  O   LEU A 202      -5.902  -5.621  -1.244  1.00 98.56           O  
ATOM   1527  CG  LEU A 202      -2.385  -3.840  -3.432  1.00 98.56           C  
ATOM   1528  CD1 LEU A 202      -2.385  -3.061  -4.742  1.00 98.56           C  
ATOM   1529  CD2 LEU A 202      -2.350  -2.891  -2.238  1.00 98.56           C  
ATOM   1530  N   ALA A 203      -5.449  -7.254  -2.691  1.00 97.50           N  
ATOM   1531  CA  ALA A 203      -6.762  -7.871  -2.510  1.00 97.50           C  
ATOM   1532  C   ALA A 203      -6.961  -8.320  -1.064  1.00 97.50           C  
ATOM   1533  CB  ALA A 203      -6.926  -9.055  -3.457  1.00 97.50           C  
ATOM   1534  O   ALA A 203      -8.039  -8.125  -0.491  1.00 97.50           O  
ATOM   1535  N   VAL A 204      -5.926  -8.875  -0.545  1.00 98.38           N  
ATOM   1536  CA  VAL A 204      -5.965  -9.305   0.849  1.00 98.38           C  
ATOM   1537  C   VAL A 204      -6.160  -8.094   1.758  1.00 98.38           C  
ATOM   1538  CB  VAL A 204      -4.680 -10.070   1.242  1.00 98.38           C  
ATOM   1539  O   VAL A 204      -6.980  -8.125   2.676  1.00 98.38           O  
ATOM   1540  CG1 VAL A 204      -4.652 -10.344   2.744  1.00 98.38           C  
ATOM   1541  CG2 VAL A 204      -4.570 -11.375   0.455  1.00 98.38           C  
ATOM   1542  N   ILE A 205      -5.441  -7.078   1.503  1.00 98.50           N  
ATOM   1543  CA  ILE A 205      -5.520  -5.859   2.297  1.00 98.50           C  
ATOM   1544  C   ILE A 205      -6.938  -5.289   2.229  1.00 98.50           C  
ATOM   1545  CB  ILE A 205      -4.496  -4.805   1.817  1.00 98.50           C  
ATOM   1546  O   ILE A 205      -7.520  -4.938   3.256  1.00 98.50           O  
ATOM   1547  CG1 ILE A 205      -3.070  -5.258   2.150  1.00 98.50           C  
ATOM   1548  CG2 ILE A 205      -4.797  -3.438   2.438  1.00 98.50           C  
ATOM   1549  CD1 ILE A 205      -1.985  -4.391   1.526  1.00 98.50           C  
ATOM   1550  N   ALA A 206      -7.477  -5.223   1.056  1.00 98.06           N  
ATOM   1551  CA  ALA A 206      -8.820  -4.680   0.860  1.00 98.06           C  
ATOM   1552  C   ALA A 206      -9.852  -5.480   1.650  1.00 98.06           C  
ATOM   1553  CB  ALA A 206      -9.180  -4.672  -0.624  1.00 98.06           C  
ATOM   1554  O   ALA A 206     -10.688  -4.902   2.354  1.00 98.06           O  
ATOM   1555  N   LYS A 207      -9.812  -6.789   1.561  1.00 98.06           N  
ATOM   1556  CA  LYS A 207     -10.758  -7.645   2.270  1.00 98.06           C  
ATOM   1557  C   LYS A 207     -10.602  -7.500   3.781  1.00 98.06           C  
ATOM   1558  CB  LYS A 207     -10.562  -9.109   1.860  1.00 98.06           C  
ATOM   1559  O   LYS A 207     -11.594  -7.473   4.512  1.00 98.06           O  
ATOM   1560  CG  LYS A 207     -11.062  -9.430   0.459  1.00 98.06           C  
ATOM   1561  CD  LYS A 207     -10.867 -10.898   0.119  1.00 98.06           C  
ATOM   1562  CE  LYS A 207     -11.359 -11.219  -1.286  1.00 98.06           C  
ATOM   1563  NZ  LYS A 207     -11.117 -12.648  -1.648  1.00 98.06           N  
ATOM   1564  N   THR A 208      -9.328  -7.398   4.164  1.00 98.31           N  
ATOM   1565  CA  THR A 208      -9.055  -7.277   5.590  1.00 98.31           C  
ATOM   1566  C   THR A 208      -9.570  -5.945   6.125  1.00 98.31           C  
ATOM   1567  CB  THR A 208      -7.555  -7.410   5.891  1.00 98.31           C  
ATOM   1568  O   THR A 208     -10.188  -5.895   7.191  1.00 98.31           O  
ATOM   1569  CG2 THR A 208      -7.285  -7.352   7.391  1.00 98.31           C  
ATOM   1570  OG1 THR A 208      -7.078  -8.664   5.379  1.00 98.31           O  
ATOM   1571  N   LEU A 209      -9.383  -4.898   5.477  1.00 98.38           N  
ATOM   1572  CA  LEU A 209      -9.867  -3.588   5.891  1.00 98.38           C  
ATOM   1573  C   LEU A 209     -11.391  -3.559   5.930  1.00 98.38           C  
ATOM   1574  CB  LEU A 209      -9.352  -2.500   4.945  1.00 98.38           C  
ATOM   1575  O   LEU A 209     -11.984  -2.945   6.820  1.00 98.38           O  
ATOM   1576  CG  LEU A 209      -7.879  -2.109   5.102  1.00 98.38           C  
ATOM   1577  CD1 LEU A 209      -7.469  -1.146   3.994  1.00 98.38           C  
ATOM   1578  CD2 LEU A 209      -7.633  -1.492   6.473  1.00 98.38           C  
ATOM   1579  N   ALA A 210     -12.016  -4.125   4.867  1.00 97.50           N  
ATOM   1580  CA  ALA A 210     -13.469  -4.215   4.867  1.00 97.50           C  
ATOM   1581  C   ALA A 210     -13.977  -4.918   6.125  1.00 97.50           C  
ATOM   1582  CB  ALA A 210     -13.953  -4.953   3.621  1.00 97.50           C  
ATOM   1583  O   ALA A 210     -14.961  -4.492   6.727  1.00 97.50           O  
ATOM   1584  N   TYR A 211     -13.297  -5.898   6.457  1.00 97.50           N  
ATOM   1585  CA  TYR A 211     -13.648  -6.613   7.680  1.00 97.50           C  
ATOM   1586  C   TYR A 211     -13.484  -5.723   8.898  1.00 97.50           C  
ATOM   1587  CB  TYR A 211     -12.789  -7.871   7.832  1.00 97.50           C  
ATOM   1588  O   TYR A 211     -14.359  -5.684   9.773  1.00 97.50           O  
ATOM   1589  CG  TYR A 211     -12.906  -8.531   9.188  1.00 97.50           C  
ATOM   1590  CD1 TYR A 211     -11.836  -8.539  10.070  1.00 97.50           C  
ATOM   1591  CD2 TYR A 211     -14.094  -9.141   9.578  1.00 97.50           C  
ATOM   1592  CE1 TYR A 211     -11.938  -9.148  11.320  1.00 97.50           C  
ATOM   1593  CE2 TYR A 211     -14.211  -9.750  10.820  1.00 97.50           C  
ATOM   1594  OH  TYR A 211     -13.242 -10.352  12.914  1.00 97.50           O  
ATOM   1595  CZ  TYR A 211     -13.133  -9.750  11.688  1.00 97.50           C  
ATOM   1596  N   ILE A 212     -12.352  -5.129   9.023  1.00 97.75           N  
ATOM   1597  CA  ILE A 212     -12.102  -4.219  10.133  1.00 97.75           C  
ATOM   1598  C   ILE A 212     -13.211  -3.174  10.203  1.00 97.75           C  
ATOM   1599  CB  ILE A 212     -10.719  -3.529  10.000  1.00 97.75           C  
ATOM   1600  O   ILE A 212     -13.734  -2.887  11.281  1.00 97.75           O  
ATOM   1601  CG1 ILE A 212      -9.594  -4.547  10.219  1.00 97.75           C  
ATOM   1602  CG2 ILE A 212     -10.609  -2.363  10.984  1.00 97.75           C  
ATOM   1603  CD1 ILE A 212      -8.203  -4.004   9.906  1.00 97.75           C  
ATOM   1604  N   ALA A 213     -13.531  -2.580   9.102  1.00 96.88           N  
ATOM   1605  CA  ALA A 213     -14.609  -1.596   9.055  1.00 96.88           C  
ATOM   1606  C   ALA A 213     -15.914  -2.182   9.594  1.00 96.88           C  
ATOM   1607  CB  ALA A 213     -14.805  -1.093   7.625  1.00 96.88           C  
ATOM   1608  O   ALA A 213     -16.609  -1.535  10.375  1.00 96.88           O  
ATOM   1609  N   LYS A 214     -16.297  -3.359   9.180  1.00 96.50           N  
ATOM   1610  CA  LYS A 214     -17.500  -4.035   9.641  1.00 96.50           C  
ATOM   1611  C   LYS A 214     -17.438  -4.312  11.133  1.00 96.50           C  
ATOM   1612  CB  LYS A 214     -17.703  -5.344   8.875  1.00 96.50           C  
ATOM   1613  O   LYS A 214     -18.438  -4.172  11.844  1.00 96.50           O  
ATOM   1614  CG  LYS A 214     -19.031  -6.035   9.180  1.00 96.50           C  
ATOM   1615  CD  LYS A 214     -19.188  -7.316   8.367  1.00 96.50           C  
ATOM   1616  CE  LYS A 214     -20.500  -8.023   8.695  1.00 96.50           C  
ATOM   1617  NZ  LYS A 214     -20.656  -9.281   7.906  1.00 96.50           N  
ATOM   1618  N   THR A 215     -16.250  -4.754  11.555  1.00 96.25           N  
ATOM   1619  CA  THR A 215     -16.062  -5.051  12.969  1.00 96.25           C  
ATOM   1620  C   THR A 215     -16.266  -3.793  13.812  1.00 96.25           C  
ATOM   1621  CB  THR A 215     -14.672  -5.645  13.242  1.00 96.25           C  
ATOM   1622  O   THR A 215     -16.859  -3.848  14.891  1.00 96.25           O  
ATOM   1623  CG2 THR A 215     -14.477  -5.941  14.719  1.00 96.25           C  
ATOM   1624  OG1 THR A 215     -14.523  -6.859  12.492  1.00 96.25           O  
ATOM   1625  N   LEU A 216     -15.836  -2.717  13.383  1.00 96.12           N  
ATOM   1626  CA  LEU A 216     -15.930  -1.464  14.117  1.00 96.12           C  
ATOM   1627  C   LEU A 216     -17.375  -0.958  14.148  1.00 96.12           C  
ATOM   1628  CB  LEU A 216     -15.023  -0.404  13.500  1.00 96.12           C  
ATOM   1629  O   LEU A 216     -17.812  -0.390  15.148  1.00 96.12           O  
ATOM   1630  CG  LEU A 216     -13.516  -0.606  13.695  1.00 96.12           C  
ATOM   1631  CD1 LEU A 216     -12.734   0.434  12.898  1.00 96.12           C  
ATOM   1632  CD2 LEU A 216     -13.156  -0.540  15.172  1.00 96.12           C  
ATOM   1633  N   ASP A 217     -18.078  -1.155  13.109  1.00 95.81           N  
ATOM   1634  CA  ASP A 217     -19.484  -0.747  12.992  1.00 95.81           C  
ATOM   1635  C   ASP A 217     -20.281  -1.754  12.172  1.00 95.81           C  
ATOM   1636  CB  ASP A 217     -19.578   0.645  12.367  1.00 95.81           C  
ATOM   1637  O   ASP A 217     -20.531  -1.532  10.992  1.00 95.81           O  
ATOM   1638  CG  ASP A 217     -21.000   1.211  12.406  1.00 95.81           C  
ATOM   1639  OD1 ASP A 217     -21.891   0.583  13.016  1.00 95.81           O  
ATOM   1640  OD2 ASP A 217     -21.219   2.293  11.820  1.00 95.81           O  
ATOM   1641  N   PRO A 218     -20.906  -2.818  12.805  1.00 92.94           N  
ATOM   1642  CA  PRO A 218     -21.562  -3.934  12.125  1.00 92.94           C  
ATOM   1643  C   PRO A 218     -22.875  -3.525  11.453  1.00 92.94           C  
ATOM   1644  CB  PRO A 218     -21.812  -4.938  13.250  1.00 92.94           C  
ATOM   1645  O   PRO A 218     -23.312  -4.172  10.500  1.00 92.94           O  
ATOM   1646  CG  PRO A 218     -20.828  -4.570  14.312  1.00 92.94           C  
ATOM   1647  CD  PRO A 218     -20.562  -3.098  14.219  1.00 92.94           C  
ATOM   1648  N   LYS A 219     -23.438  -2.449  11.883  1.00 93.88           N  
ATOM   1649  CA  LYS A 219     -24.734  -2.043  11.344  1.00 93.88           C  
ATOM   1650  C   LYS A 219     -24.578  -0.993  10.250  1.00 93.88           C  
ATOM   1651  CB  LYS A 219     -25.641  -1.502  12.461  1.00 93.88           C  
ATOM   1652  O   LYS A 219     -25.562  -0.548   9.656  1.00 93.88           O  
ATOM   1653  CG  LYS A 219     -26.047  -2.547  13.484  1.00 93.88           C  
ATOM   1654  CD  LYS A 219     -27.016  -1.972  14.516  1.00 93.88           C  
ATOM   1655  CE  LYS A 219     -27.438  -3.020  15.531  1.00 93.88           C  
ATOM   1656  NZ  LYS A 219     -28.344  -2.449  16.562  1.00 93.88           N  
ATOM   1657  N   SER A 220     -23.297  -0.722   9.930  1.00 94.50           N  
ATOM   1658  CA  SER A 220     -23.000   0.329   8.961  1.00 94.50           C  
ATOM   1659  C   SER A 220     -23.250  -0.153   7.535  1.00 94.50           C  
ATOM   1660  CB  SER A 220     -21.562   0.807   9.109  1.00 94.50           C  
ATOM   1661  O   SER A 220     -22.703  -1.181   7.121  1.00 94.50           O  
ATOM   1662  OG  SER A 220     -21.188   1.634   8.016  1.00 94.50           O  
ATOM   1663  N   GLU A 221     -24.078   0.627   6.805  1.00 94.81           N  
ATOM   1664  CA  GLU A 221     -24.281   0.340   5.391  1.00 94.81           C  
ATOM   1665  C   GLU A 221     -23.000   0.546   4.590  1.00 94.81           C  
ATOM   1666  CB  GLU A 221     -25.406   1.217   4.824  1.00 94.81           C  
ATOM   1667  O   GLU A 221     -22.703  -0.222   3.670  1.00 94.81           O  
ATOM   1668  CG  GLU A 221     -25.906   0.768   3.461  1.00 94.81           C  
ATOM   1669  CD  GLU A 221     -26.938   1.711   2.861  1.00 94.81           C  
ATOM   1670  OE1 GLU A 221     -27.281   1.557   1.666  1.00 94.81           O  
ATOM   1671  OE2 GLU A 221     -27.406   2.611   3.592  1.00 94.81           O  
ATOM   1672  N   GLU A 222     -22.281   1.593   5.012  1.00 94.56           N  
ATOM   1673  CA  GLU A 222     -21.016   1.896   4.340  1.00 94.56           C  
ATOM   1674  C   GLU A 222     -20.016   0.752   4.500  1.00 94.56           C  
ATOM   1675  CB  GLU A 222     -20.422   3.195   4.887  1.00 94.56           C  
ATOM   1676  O   GLU A 222     -19.281   0.423   3.561  1.00 94.56           O  
ATOM   1677  CG  GLU A 222     -21.203   4.441   4.496  1.00 94.56           C  
ATOM   1678  CD  GLU A 222     -20.609   5.723   5.066  1.00 94.56           C  
ATOM   1679  OE1 GLU A 222     -20.641   6.770   4.379  1.00 94.56           O  
ATOM   1680  OE2 GLU A 222     -20.094   5.680   6.203  1.00 94.56           O  
ATOM   1681  N   ALA A 223     -19.984   0.103   5.676  1.00 91.88           N  
ATOM   1682  CA  ALA A 223     -19.094  -1.024   5.934  1.00 91.88           C  
ATOM   1683  C   ALA A 223     -19.500  -2.246   5.117  1.00 91.88           C  
ATOM   1684  CB  ALA A 223     -19.078  -1.362   7.422  1.00 91.88           C  
ATOM   1685  O   ALA A 223     -18.656  -2.982   4.617  1.00 91.88           O  
ATOM   1686  N   LYS A 224     -20.812  -2.434   4.895  1.00 93.94           N  
ATOM   1687  CA  LYS A 224     -21.312  -3.523   4.059  1.00 93.94           C  
ATOM   1688  C   LYS A 224     -20.922  -3.316   2.598  1.00 93.94           C  
ATOM   1689  CB  LYS A 224     -22.828  -3.650   4.184  1.00 93.94           C  
ATOM   1690  O   LYS A 224     -20.500  -4.258   1.920  1.00 93.94           O  
ATOM   1691  CG  LYS A 224     -23.297  -4.207   5.520  1.00 93.94           C  
ATOM   1692  CD  LYS A 224     -24.812  -4.367   5.559  1.00 93.94           C  
ATOM   1693  CE  LYS A 224     -25.281  -4.844   6.922  1.00 93.94           C  
ATOM   1694  NZ  LYS A 224     -26.766  -4.961   6.980  1.00 93.94           N  
ATOM   1695  N   LYS A 225     -21.016  -2.047   2.172  1.00 95.25           N  
ATOM   1696  CA  LYS A 225     -20.641  -1.708   0.802  1.00 95.25           C  
ATOM   1697  C   LYS A 225     -19.141  -1.896   0.576  1.00 95.25           C  
ATOM   1698  CB  LYS A 225     -21.047  -0.269   0.477  1.00 95.25           C  
ATOM   1699  O   LYS A 225     -18.719  -2.303  -0.507  1.00 95.25           O  
ATOM   1700  CG  LYS A 225     -22.531  -0.076   0.273  1.00 95.25           C  
ATOM   1701  CD  LYS A 225     -22.875   1.364  -0.097  1.00 95.25           C  
ATOM   1702  CE  LYS A 225     -24.375   1.578  -0.221  1.00 95.25           C  
ATOM   1703  NZ  LYS A 225     -24.703   3.004  -0.509  1.00 95.25           N  
ATOM   1704  N   ALA A 226     -18.375  -1.639   1.601  1.00 93.94           N  
ATOM   1705  CA  ALA A 226     -16.938  -1.822   1.516  1.00 93.94           C  
ATOM   1706  C   ALA A 226     -16.578  -3.285   1.258  1.00 93.94           C  
ATOM   1707  CB  ALA A 226     -16.250  -1.333   2.795  1.00 93.94           C  
ATOM   1708  O   ALA A 226     -15.680  -3.582   0.465  1.00 93.94           O  
ATOM   1709  N   LYS A 227     -17.281  -4.191   1.855  1.00 94.38           N  
ATOM   1710  CA  LYS A 227     -17.062  -5.621   1.650  1.00 94.38           C  
ATOM   1711  C   LYS A 227     -17.359  -6.020   0.208  1.00 94.38           C  
ATOM   1712  CB  LYS A 227     -17.938  -6.438   2.609  1.00 94.38           C  
ATOM   1713  O   LYS A 227     -16.578  -6.734  -0.417  1.00 94.38           O  
ATOM   1714  CG  LYS A 227     -17.703  -7.941   2.525  1.00 94.38           C  
ATOM   1715  CD  LYS A 227     -18.578  -8.695   3.518  1.00 94.38           C  
ATOM   1716  CE  LYS A 227     -18.391 -10.203   3.383  1.00 94.38           C  
ATOM   1717  NZ  LYS A 227     -19.266 -10.953   4.336  1.00 94.38           N  
ATOM   1718  N   GLU A 228     -18.453  -5.559  -0.292  1.00 96.38           N  
ATOM   1719  CA  GLU A 228     -18.844  -5.883  -1.660  1.00 96.38           C  
ATOM   1720  C   GLU A 228     -17.844  -5.336  -2.668  1.00 96.38           C  
ATOM   1721  CB  GLU A 228     -20.250  -5.336  -1.961  1.00 96.38           C  
ATOM   1722  O   GLU A 228     -17.453  -6.031  -3.611  1.00 96.38           O  
ATOM   1723  CG  GLU A 228     -21.359  -5.992  -1.146  1.00 96.38           C  
ATOM   1724  CD  GLU A 228     -22.719  -5.367  -1.374  1.00 96.38           C  
ATOM   1725  OE1 GLU A 228     -23.719  -5.863  -0.808  1.00 96.38           O  
ATOM   1726  OE2 GLU A 228     -22.797  -4.367  -2.127  1.00 96.38           O  
ATOM   1727  N   LYS A 229     -17.453  -4.137  -2.451  1.00 96.88           N  
ATOM   1728  CA  LYS A 229     -16.500  -3.508  -3.355  1.00 96.88           C  
ATOM   1729  C   LYS A 229     -15.141  -4.203  -3.289  1.00 96.88           C  
ATOM   1730  CB  LYS A 229     -16.344  -2.023  -3.027  1.00 96.88           C  
ATOM   1731  O   LYS A 229     -14.469  -4.367  -4.309  1.00 96.88           O  
ATOM   1732  CG  LYS A 229     -17.547  -1.177  -3.406  1.00 96.88           C  
ATOM   1733  CD  LYS A 229     -17.312   0.301  -3.129  1.00 96.88           C  
ATOM   1734  CE  LYS A 229     -18.516   1.146  -3.494  1.00 96.88           C  
ATOM   1735  NZ  LYS A 229     -18.297   2.592  -3.186  1.00 96.88           N  
ATOM   1736  N   ALA A 230     -14.742  -4.586  -2.070  1.00 95.69           N  
ATOM   1737  CA  ALA A 230     -13.469  -5.289  -1.900  1.00 95.69           C  
ATOM   1738  C   ALA A 230     -13.492  -6.633  -2.621  1.00 95.69           C  
ATOM   1739  CB  ALA A 230     -13.164  -5.488  -0.418  1.00 95.69           C  
ATOM   1740  O   ALA A 230     -12.516  -7.008  -3.275  1.00 95.69           O  
ATOM   1741  N   GLU A 231     -14.586  -7.340  -2.613  1.00 95.94           N  
ATOM   1742  CA  GLU A 231     -14.719  -8.633  -3.283  1.00 95.94           C  
ATOM   1743  C   GLU A 231     -14.672  -8.469  -4.801  1.00 95.94           C  
ATOM   1744  CB  GLU A 231     -16.016  -9.320  -2.863  1.00 95.94           C  
ATOM   1745  O   GLU A 231     -14.039  -9.266  -5.496  1.00 95.94           O  
ATOM   1746  CG  GLU A 231     -16.000  -9.820  -1.426  1.00 95.94           C  
ATOM   1747  CD  GLU A 231     -17.344 -10.398  -0.985  1.00 95.94           C  
ATOM   1748  OE1 GLU A 231     -17.422 -10.945   0.139  1.00 95.94           O  
ATOM   1749  OE2 GLU A 231     -18.312 -10.312  -1.771  1.00 95.94           O  
ATOM   1750  N   ALA A 232     -15.375  -7.469  -5.199  1.00 96.44           N  
ATOM   1751  CA  ALA A 232     -15.375  -7.195  -6.633  1.00 96.44           C  
ATOM   1752  C   ALA A 232     -13.977  -6.840  -7.125  1.00 96.44           C  
ATOM   1753  CB  ALA A 232     -16.344  -6.066  -6.957  1.00 96.44           C  
ATOM   1754  O   ALA A 232     -13.539  -7.309  -8.180  1.00 96.44           O  
ATOM   1755  N   ALA A 233     -13.320  -6.016  -6.371  1.00 95.19           N  
ATOM   1756  CA  ALA A 233     -11.961  -5.629  -6.734  1.00 95.19           C  
ATOM   1757  C   ALA A 233     -11.023  -6.836  -6.723  1.00 95.19           C  
ATOM   1758  CB  ALA A 233     -11.445  -4.551  -5.793  1.00 95.19           C  
ATOM   1759  O   ALA A 233     -10.172  -6.977  -7.598  1.00 95.19           O  
ATOM   1760  N   ALA A 234     -11.172  -7.750  -5.789  1.00 94.62           N  
ATOM   1761  CA  ALA A 234     -10.359  -8.961  -5.688  1.00 94.62           C  
ATOM   1762  C   ALA A 234     -10.578  -9.867  -6.898  1.00 94.62           C  
ATOM   1763  CB  ALA A 234     -10.688  -9.711  -4.398  1.00 94.62           C  
ATOM   1764  O   ALA A 234      -9.625 -10.453  -7.422  1.00 94.62           O  
ATOM   1765  N   LYS A 235     -11.805  -9.953  -7.297  1.00 96.56           N  
ATOM   1766  CA  LYS A 235     -12.102 -10.773  -8.469  1.00 96.56           C  
ATOM   1767  C   LYS A 235     -11.445 -10.203  -9.719  1.00 96.56           C  
ATOM   1768  CB  LYS A 235     -13.617 -10.883  -8.672  1.00 96.56           C  
ATOM   1769  O   LYS A 235     -10.844 -10.945 -10.508  1.00 96.56           O  
ATOM   1770  CG  LYS A 235     -14.023 -11.875  -9.750  1.00 96.56           C  
ATOM   1771  CD  LYS A 235     -15.539 -11.984  -9.859  1.00 96.56           C  
ATOM   1772  CE  LYS A 235     -15.953 -12.922 -10.992  1.00 96.56           C  
ATOM   1773  NZ  LYS A 235     -17.438 -12.992 -11.133  1.00 96.56           N  
ATOM   1774  N   LYS A 236     -11.555  -8.914  -9.859  1.00 95.44           N  
ATOM   1775  CA  LYS A 236     -10.945  -8.258 -11.016  1.00 95.44           C  
ATOM   1776  C   LYS A 236      -9.430  -8.398 -10.984  1.00 95.44           C  
ATOM   1777  CB  LYS A 236     -11.336  -6.781 -11.062  1.00 95.44           C  
ATOM   1778  O   LYS A 236      -8.797  -8.617 -12.023  1.00 95.44           O  
ATOM   1779  CG  LYS A 236     -12.773  -6.531 -11.477  1.00 95.44           C  
ATOM   1780  CD  LYS A 236     -13.078  -5.043 -11.586  1.00 95.44           C  
ATOM   1781  CE  LYS A 236     -14.531  -4.793 -11.953  1.00 95.44           C  
ATOM   1782  NZ  LYS A 236     -14.859  -3.334 -11.977  1.00 95.44           N  
ATOM   1783  N   ALA A 237      -8.859  -8.234  -9.789  1.00 94.25           N  
ATOM   1784  CA  ALA A 237      -7.414  -8.414  -9.641  1.00 94.25           C  
ATOM   1785  C   ALA A 237      -6.996  -9.836 -10.023  1.00 94.25           C  
ATOM   1786  CB  ALA A 237      -6.988  -8.109  -8.203  1.00 94.25           C  
ATOM   1787  O   ALA A 237      -5.992 -10.023 -10.719  1.00 94.25           O  
ATOM   1788  N   ALA A 238      -7.773 -10.828  -9.641  1.00 95.38           N  
ATOM   1789  CA  ALA A 238      -7.477 -12.227  -9.938  1.00 95.38           C  
ATOM   1790  C   ALA A 238      -7.504 -12.484 -11.445  1.00 95.38           C  
ATOM   1791  CB  ALA A 238      -8.469 -13.141  -9.227  1.00 95.38           C  
ATOM   1792  O   ALA A 238      -6.652 -13.195 -11.969  1.00 95.38           O  
ATOM   1793  N   GLU A 239      -8.477 -11.875 -12.094  1.00 96.00           N  
ATOM   1794  CA  GLU A 239      -8.586 -12.031 -13.539  1.00 96.00           C  
ATOM   1795  C   GLU A 239      -7.387 -11.422 -14.258  1.00 96.00           C  
ATOM   1796  CB  GLU A 239      -9.883 -11.391 -14.055  1.00 96.00           C  
ATOM   1797  O   GLU A 239      -6.844 -12.016 -15.195  1.00 96.00           O  
ATOM   1798  CG  GLU A 239     -11.141 -12.125 -13.609  1.00 96.00           C  
ATOM   1799  CD  GLU A 239     -12.422 -11.375 -13.953  1.00 96.00           C  
ATOM   1800  OE1 GLU A 239     -13.523 -11.867 -13.609  1.00 96.00           O  
ATOM   1801  OE2 GLU A 239     -12.320 -10.289 -14.570  1.00 96.00           O  
ATOM   1802  N   ALA A 240      -7.020 -10.258 -13.820  1.00 95.19           N  
ATOM   1803  CA  ALA A 240      -5.867  -9.586 -14.414  1.00 95.19           C  
ATOM   1804  C   ALA A 240      -4.586 -10.383 -14.188  1.00 95.19           C  
ATOM   1805  CB  ALA A 240      -5.723  -8.180 -13.852  1.00 95.19           C  
ATOM   1806  O   ALA A 240      -3.746 -10.492 -15.078  1.00 95.19           O  
ATOM   1807  N   ILE A 241      -4.457 -10.969 -13.023  1.00 94.88           N  
ATOM   1808  CA  ILE A 241      -3.301 -11.781 -12.664  1.00 94.88           C  
ATOM   1809  C   ILE A 241      -3.225 -13.000 -13.570  1.00 94.88           C  
ATOM   1810  CB  ILE A 241      -3.355 -12.219 -11.180  1.00 94.88           C  
ATOM   1811  O   ILE A 241      -2.148 -13.359 -14.055  1.00 94.88           O  
ATOM   1812  CG1 ILE A 241      -3.184 -11.000 -10.258  1.00 94.88           C  
ATOM   1813  CG2 ILE A 241      -2.293 -13.281 -10.891  1.00 94.88           C  
ATOM   1814  CD1 ILE A 241      -3.506 -11.281  -8.797  1.00 94.88           C  
ATOM   1815  N   GLU A 242      -4.316 -13.617 -13.727  1.00 95.69           N  
ATOM   1816  CA  GLU A 242      -4.367 -14.797 -14.578  1.00 95.69           C  
ATOM   1817  C   GLU A 242      -3.887 -14.477 -15.992  1.00 95.69           C  
ATOM   1818  CB  GLU A 242      -5.785 -15.367 -14.625  1.00 95.69           C  
ATOM   1819  O   GLU A 242      -3.115 -15.242 -16.578  1.00 95.69           O  
ATOM   1820  CG  GLU A 242      -5.898 -16.688 -15.391  1.00 95.69           C  
ATOM   1821  CD  GLU A 242      -7.309 -17.250 -15.406  1.00 95.69           C  
ATOM   1822  OE1 GLU A 242      -7.531 -18.297 -16.047  1.00 95.69           O  
ATOM   1823  OE2 GLU A 242      -8.203 -16.625 -14.789  1.00 95.69           O  
ATOM   1824  N   LYS A 243      -4.348 -13.391 -16.453  1.00 93.81           N  
ATOM   1825  CA  LYS A 243      -3.941 -12.977 -17.781  1.00 93.81           C  
ATOM   1826  C   LYS A 243      -2.438 -12.711 -17.844  1.00 93.81           C  
ATOM   1827  CB  LYS A 243      -4.707 -11.719 -18.219  1.00 93.81           C  
ATOM   1828  O   LYS A 243      -1.775 -13.102 -18.812  1.00 93.81           O  
ATOM   1829  CG  LYS A 243      -6.168 -11.969 -18.547  1.00 93.81           C  
ATOM   1830  CD  LYS A 243      -6.859 -10.695 -19.031  1.00 93.81           C  
ATOM   1831  CE  LYS A 243      -8.344 -10.922 -19.266  1.00 93.81           C  
ATOM   1832  NZ  LYS A 243      -9.039  -9.672 -19.688  1.00 93.81           N  
ATOM   1833  N   ALA A 244      -1.906 -12.039 -16.844  1.00 92.56           N  
ATOM   1834  CA  ALA A 244      -0.480 -11.727 -16.781  1.00 92.56           C  
ATOM   1835  C   ALA A 244       0.351 -13.000 -16.656  1.00 92.56           C  
ATOM   1836  CB  ALA A 244      -0.184 -10.789 -15.617  1.00 92.56           C  
ATOM   1837  O   ALA A 244       1.451 -13.094 -17.203  1.00 92.56           O  
ATOM   1838  N   GLU A 245      -0.177 -14.031 -16.062  1.00 92.69           N  
ATOM   1839  CA  GLU A 245       0.530 -15.297 -15.883  1.00 92.69           C  
ATOM   1840  C   GLU A 245       0.577 -16.094 -17.188  1.00 92.69           C  
ATOM   1841  CB  GLU A 245      -0.129 -16.125 -14.781  1.00 92.69           C  
ATOM   1842  O   GLU A 245       1.557 -16.797 -17.453  1.00 92.69           O  
ATOM   1843  CG  GLU A 245       0.111 -15.586 -13.383  1.00 92.69           C  
ATOM   1844  CD  GLU A 245      -0.542 -16.422 -12.297  1.00 92.69           C  
ATOM   1845  OE1 GLU A 245      -0.147 -16.297 -11.109  1.00 92.69           O  
ATOM   1846  OE2 GLU A 245      -1.457 -17.203 -12.625  1.00 92.69           O  
ATOM   1847  N   LYS A 246      -0.436 -15.969 -17.953  1.00 94.69           N  
ATOM   1848  CA  LYS A 246      -0.517 -16.703 -19.203  1.00 94.69           C  
ATOM   1849  C   LYS A 246       0.371 -16.078 -20.266  1.00 94.69           C  
ATOM   1850  CB  LYS A 246      -1.964 -16.766 -19.703  1.00 94.69           C  
ATOM   1851  O   LYS A 246       0.901 -16.766 -21.141  1.00 94.69           O  
ATOM   1852  CG  LYS A 246      -2.842 -17.734 -18.906  1.00 94.69           C  
ATOM   1853  CD  LYS A 246      -4.242 -17.828 -19.500  1.00 94.69           C  
ATOM   1854  CE  LYS A 246      -5.137 -18.750 -18.688  1.00 94.69           C  
ATOM   1855  NZ  LYS A 246      -6.535 -18.781 -19.219  1.00 94.69           N  
ATOM   1856  N   ASP A 247       0.562 -14.828 -20.094  1.00 95.06           N  
ATOM   1857  CA  ASP A 247       1.396 -14.086 -21.031  1.00 95.06           C  
ATOM   1858  C   ASP A 247       2.248 -13.047 -20.312  1.00 95.06           C  
ATOM   1859  CB  ASP A 247       0.534 -13.406 -22.109  1.00 95.06           C  
ATOM   1860  O   ASP A 247       2.037 -11.844 -20.469  1.00 95.06           O  
ATOM   1861  CG  ASP A 247       1.336 -12.938 -23.312  1.00 95.06           C  
ATOM   1862  OD1 ASP A 247       2.561 -13.180 -23.359  1.00 95.06           O  
ATOM   1863  OD2 ASP A 247       0.737 -12.312 -24.203  1.00 95.06           O  
ATOM   1864  N   PRO A 248       3.332 -13.453 -19.656  1.00 93.06           N  
ATOM   1865  CA  PRO A 248       4.113 -12.586 -18.766  1.00 93.06           C  
ATOM   1866  C   PRO A 248       5.012 -11.617 -19.531  1.00 93.06           C  
ATOM   1867  CB  PRO A 248       4.945 -13.578 -17.953  1.00 93.06           C  
ATOM   1868  O   PRO A 248       5.488 -10.633 -18.953  1.00 93.06           O  
ATOM   1869  CG  PRO A 248       4.980 -14.820 -18.781  1.00 93.06           C  
ATOM   1870  CD  PRO A 248       3.686 -14.930 -19.547  1.00 93.06           C  
ATOM   1871  N   GLU A 249       5.062 -11.734 -20.812  1.00 94.00           N  
ATOM   1872  CA  GLU A 249       5.910 -10.852 -21.594  1.00 94.00           C  
ATOM   1873  C   GLU A 249       5.086  -9.766 -22.281  1.00 94.00           C  
ATOM   1874  CB  GLU A 249       6.691 -11.648 -22.641  1.00 94.00           C  
ATOM   1875  O   GLU A 249       5.633  -8.914 -22.984  1.00 94.00           O  
ATOM   1876  CG  GLU A 249       7.727 -12.594 -22.047  1.00 94.00           C  
ATOM   1877  CD  GLU A 249       8.859 -12.938 -23.000  1.00 94.00           C  
ATOM   1878  OE1 GLU A 249      10.031 -12.930 -22.578  1.00 94.00           O  
ATOM   1879  OE2 GLU A 249       8.562 -13.203 -24.188  1.00 94.00           O  
ATOM   1880  N   SER A 250       3.812  -9.820 -22.016  1.00 94.62           N  
ATOM   1881  CA  SER A 250       2.891  -8.883 -22.656  1.00 94.62           C  
ATOM   1882  C   SER A 250       2.809  -7.578 -21.875  1.00 94.62           C  
ATOM   1883  CB  SER A 250       1.497  -9.500 -22.781  1.00 94.62           C  
ATOM   1884  O   SER A 250       2.438  -7.574 -20.688  1.00 94.62           O  
ATOM   1885  OG  SER A 250       0.549  -8.531 -23.188  1.00 94.62           O  
ATOM   1886  N   LEU A 251       3.076  -6.410 -22.500  1.00 91.75           N  
ATOM   1887  CA  LEU A 251       2.965  -5.086 -21.891  1.00 91.75           C  
ATOM   1888  C   LEU A 251       1.507  -4.742 -21.609  1.00 91.75           C  
ATOM   1889  CB  LEU A 251       3.582  -4.027 -22.812  1.00 91.75           C  
ATOM   1890  O   LEU A 251       1.208  -4.059 -20.625  1.00 91.75           O  
ATOM   1891  CG  LEU A 251       5.102  -4.082 -22.984  1.00 91.75           C  
ATOM   1892  CD1 LEU A 251       5.566  -2.988 -23.938  1.00 91.75           C  
ATOM   1893  CD2 LEU A 251       5.797  -3.949 -21.641  1.00 91.75           C  
ATOM   1894  N   GLU A 252       0.661  -5.293 -22.422  1.00 94.38           N  
ATOM   1895  CA  GLU A 252      -0.770  -5.082 -22.219  1.00 94.38           C  
ATOM   1896  C   GLU A 252      -1.253  -5.750 -20.938  1.00 94.38           C  
ATOM   1897  CB  GLU A 252      -1.564  -5.605 -23.422  1.00 94.38           C  
ATOM   1898  O   GLU A 252      -2.037  -5.172 -20.188  1.00 94.38           O  
ATOM   1899  CG  GLU A 252      -3.041  -5.246 -23.391  1.00 94.38           C  
ATOM   1900  CD  GLU A 252      -3.811  -5.738 -24.609  1.00 94.38           C  
ATOM   1901  OE1 GLU A 252      -5.047  -5.547 -24.656  1.00 94.38           O  
ATOM   1902  OE2 GLU A 252      -3.170  -6.324 -25.500  1.00 94.38           O  
ATOM   1903  N   ALA A 253      -0.816  -7.004 -20.734  1.00 93.44           N  
ATOM   1904  CA  ALA A 253      -1.171  -7.715 -19.516  1.00 93.44           C  
ATOM   1905  C   ALA A 253      -0.633  -6.988 -18.281  1.00 93.44           C  
ATOM   1906  CB  ALA A 253      -0.641  -9.148 -19.562  1.00 93.44           C  
ATOM   1907  O   ALA A 253      -1.320  -6.891 -17.266  1.00 93.44           O  
ATOM   1908  N   ILE A 254       0.510  -6.434 -18.375  1.00 93.81           N  
ATOM   1909  CA  ILE A 254       1.119  -5.672 -17.297  1.00 93.81           C  
ATOM   1910  C   ILE A 254       0.289  -4.422 -17.016  1.00 93.81           C  
ATOM   1911  CB  ILE A 254       2.578  -5.281 -17.625  1.00 93.81           C  
ATOM   1912  O   ILE A 254      -0.002  -4.109 -15.859  1.00 93.81           O  
ATOM   1913  CG1 ILE A 254       3.475  -6.523 -17.625  1.00 93.81           C  
ATOM   1914  CG2 ILE A 254       3.096  -4.230 -16.641  1.00 93.81           C  
ATOM   1915  CD1 ILE A 254       4.891  -6.266 -18.125  1.00 93.81           C  
ATOM   1916  N   ALA A 255      -0.070  -3.762 -18.047  1.00 95.12           N  
ATOM   1917  CA  ALA A 255      -0.879  -2.555 -17.906  1.00 95.12           C  
ATOM   1918  C   ALA A 255      -2.221  -2.867 -17.250  1.00 95.12           C  
ATOM   1919  CB  ALA A 255      -1.097  -1.896 -19.266  1.00 95.12           C  
ATOM   1920  O   ALA A 255      -2.688  -2.117 -16.391  1.00 95.12           O  
ATOM   1921  N   GLU A 256      -2.879  -3.959 -17.625  1.00 96.56           N  
ATOM   1922  CA  GLU A 256      -4.156  -4.363 -17.047  1.00 96.56           C  
ATOM   1923  C   GLU A 256      -4.012  -4.688 -15.555  1.00 96.56           C  
ATOM   1924  CB  GLU A 256      -4.730  -5.570 -17.781  1.00 96.56           C  
ATOM   1925  O   GLU A 256      -4.898  -4.383 -14.758  1.00 96.56           O  
ATOM   1926  CG  GLU A 256      -5.250  -5.238 -19.188  1.00 96.56           C  
ATOM   1927  CD  GLU A 256      -5.871  -6.434 -19.891  1.00 96.56           C  
ATOM   1928  OE1 GLU A 256      -6.344  -6.277 -21.031  1.00 96.56           O  
ATOM   1929  OE2 GLU A 256      -5.887  -7.531 -19.281  1.00 96.56           O  
ATOM   1930  N   THR A 257      -2.912  -5.352 -15.273  1.00 97.25           N  
ATOM   1931  CA  THR A 257      -2.654  -5.656 -13.867  1.00 97.25           C  
ATOM   1932  C   THR A 257      -2.479  -4.371 -13.062  1.00 97.25           C  
ATOM   1933  CB  THR A 257      -1.404  -6.539 -13.711  1.00 97.25           C  
ATOM   1934  O   THR A 257      -2.988  -4.262 -11.945  1.00 97.25           O  
ATOM   1935  CG2 THR A 257      -1.172  -6.906 -12.250  1.00 97.25           C  
ATOM   1936  OG1 THR A 257      -1.579  -7.742 -14.469  1.00 97.25           O  
ATOM   1937  N   LEU A 258      -1.768  -3.377 -13.555  1.00 97.38           N  
ATOM   1938  CA  LEU A 258      -1.583  -2.090 -12.891  1.00 97.38           C  
ATOM   1939  C   LEU A 258      -2.922  -1.393 -12.672  1.00 97.38           C  
ATOM   1940  CB  LEU A 258      -0.656  -1.191 -13.719  1.00 97.38           C  
ATOM   1941  O   LEU A 258      -3.152  -0.799 -11.617  1.00 97.38           O  
ATOM   1942  CG  LEU A 258       0.836  -1.524 -13.664  1.00 97.38           C  
ATOM   1943  CD1 LEU A 258       1.603  -0.696 -14.688  1.00 97.38           C  
ATOM   1944  CD2 LEU A 258       1.385  -1.289 -12.258  1.00 97.38           C  
ATOM   1945  N   LYS A 259      -3.752  -1.492 -13.672  1.00 97.69           N  
ATOM   1946  CA  LYS A 259      -5.082  -0.901 -13.539  1.00 97.69           C  
ATOM   1947  C   LYS A 259      -5.863  -1.556 -12.398  1.00 97.69           C  
ATOM   1948  CB  LYS A 259      -5.859  -1.026 -14.844  1.00 97.69           C  
ATOM   1949  O   LYS A 259      -6.543  -0.873 -11.633  1.00 97.69           O  
ATOM   1950  CG  LYS A 259      -5.445  -0.019 -15.914  1.00 97.69           C  
ATOM   1951  CD  LYS A 259      -6.277  -0.172 -17.172  1.00 97.69           C  
ATOM   1952  CE  LYS A 259      -5.773   0.738 -18.297  1.00 97.69           C  
ATOM   1953  NZ  LYS A 259      -6.500   0.497 -19.578  1.00 97.69           N  
ATOM   1954  N   ALA A 260      -5.793  -2.871 -12.367  1.00 97.44           N  
ATOM   1955  CA  ALA A 260      -6.449  -3.592 -11.281  1.00 97.44           C  
ATOM   1956  C   ALA A 260      -5.898  -3.164  -9.922  1.00 97.44           C  
ATOM   1957  CB  ALA A 260      -6.285  -5.098 -11.469  1.00 97.44           C  
ATOM   1958  O   ALA A 260      -6.648  -3.020  -8.961  1.00 97.44           O  
ATOM   1959  N   ILE A 261      -4.621  -2.943  -9.891  1.00 98.19           N  
ATOM   1960  CA  ILE A 261      -3.980  -2.471  -8.664  1.00 98.19           C  
ATOM   1961  C   ILE A 261      -4.543  -1.104  -8.281  1.00 98.19           C  
ATOM   1962  CB  ILE A 261      -2.445  -2.393  -8.820  1.00 98.19           C  
ATOM   1963  O   ILE A 261      -4.914  -0.879  -7.129  1.00 98.19           O  
ATOM   1964  CG1 ILE A 261      -1.843  -3.801  -8.883  1.00 98.19           C  
ATOM   1965  CG2 ILE A 261      -1.827  -1.580  -7.684  1.00 98.19           C  
ATOM   1966  CD1 ILE A 261      -0.369  -3.828  -9.258  1.00 98.19           C  
ATOM   1967  N   ALA A 262      -4.566  -0.227  -9.242  1.00 98.19           N  
ATOM   1968  CA  ALA A 262      -5.090   1.114  -9.000  1.00 98.19           C  
ATOM   1969  C   ALA A 262      -6.527   1.058  -8.492  1.00 98.19           C  
ATOM   1970  CB  ALA A 262      -5.008   1.957 -10.273  1.00 98.19           C  
ATOM   1971  O   ALA A 262      -6.883   1.752  -7.535  1.00 98.19           O  
ATOM   1972  N   ASP A 263      -7.371   0.282  -9.094  1.00 97.88           N  
ATOM   1973  CA  ASP A 263      -8.766   0.141  -8.695  1.00 97.88           C  
ATOM   1974  C   ASP A 263      -8.883  -0.401  -7.273  1.00 97.88           C  
ATOM   1975  CB  ASP A 263      -9.516  -0.775  -9.672  1.00 97.88           C  
ATOM   1976  O   ASP A 263      -9.719   0.060  -6.496  1.00 97.88           O  
ATOM   1977  CG  ASP A 263      -9.711  -0.150 -11.039  1.00 97.88           C  
ATOM   1978  OD1 ASP A 263      -9.594   1.088 -11.172  1.00 97.88           O  
ATOM   1979  OD2 ASP A 263      -9.984  -0.902 -12.000  1.00 97.88           O  
ATOM   1980  N   THR A 264      -8.078  -1.402  -6.980  1.00 98.50           N  
ATOM   1981  CA  THR A 264      -8.094  -1.986  -5.641  1.00 98.50           C  
ATOM   1982  C   THR A 264      -7.668  -0.959  -4.598  1.00 98.50           C  
ATOM   1983  CB  THR A 264      -7.180  -3.221  -5.559  1.00 98.50           C  
ATOM   1984  O   THR A 264      -8.250  -0.890  -3.514  1.00 98.50           O  
ATOM   1985  CG2 THR A 264      -7.238  -3.855  -4.172  1.00 98.50           C  
ATOM   1986  OG1 THR A 264      -7.594  -4.184  -6.531  1.00 98.50           O  
ATOM   1987  N   LEU A 265      -6.676  -0.143  -4.844  1.00 98.56           N  
ATOM   1988  CA  LEU A 265      -6.211   0.897  -3.934  1.00 98.56           C  
ATOM   1989  C   LEU A 265      -7.316   1.913  -3.660  1.00 98.56           C  
ATOM   1990  CB  LEU A 265      -4.984   1.604  -4.508  1.00 98.56           C  
ATOM   1991  O   LEU A 265      -7.441   2.414  -2.539  1.00 98.56           O  
ATOM   1992  CG  LEU A 265      -3.664   0.833  -4.445  1.00 98.56           C  
ATOM   1993  CD1 LEU A 265      -2.578   1.573  -5.219  1.00 98.56           C  
ATOM   1994  CD2 LEU A 265      -3.242   0.615  -2.996  1.00 98.56           C  
ATOM   1995  N   LYS A 266      -8.102   2.209  -4.664  1.00 98.50           N  
ATOM   1996  CA  LYS A 266      -9.219   3.133  -4.469  1.00 98.50           C  
ATOM   1997  C   LYS A 266     -10.219   2.584  -3.451  1.00 98.50           C  
ATOM   1998  CB  LYS A 266      -9.922   3.418  -5.793  1.00 98.50           C  
ATOM   1999  O   LYS A 266     -10.727   3.326  -2.609  1.00 98.50           O  
ATOM   2000  CG  LYS A 266      -9.133   4.320  -6.734  1.00 98.50           C  
ATOM   2001  CD  LYS A 266      -9.891   4.562  -8.039  1.00 98.50           C  
ATOM   2002  CE  LYS A 266      -9.062   5.391  -9.016  1.00 98.50           C  
ATOM   2003  NZ  LYS A 266      -9.734   5.512 -10.336  1.00 98.50           N  
ATOM   2004  N   VAL A 267     -10.453   1.321  -3.586  1.00 98.50           N  
ATOM   2005  CA  VAL A 267     -11.336   0.668  -2.627  1.00 98.50           C  
ATOM   2006  C   VAL A 267     -10.734   0.755  -1.227  1.00 98.50           C  
ATOM   2007  CB  VAL A 267     -11.594  -0.808  -3.006  1.00 98.50           C  
ATOM   2008  O   VAL A 267     -11.438   1.080  -0.264  1.00 98.50           O  
ATOM   2009  CG1 VAL A 267     -12.352  -1.527  -1.894  1.00 98.50           C  
ATOM   2010  CG2 VAL A 267     -12.359  -0.894  -4.324  1.00 98.50           C  
ATOM   2011  N   ILE A 268      -9.484   0.523  -1.138  1.00 98.50           N  
ATOM   2012  CA  ILE A 268      -8.789   0.585   0.143  1.00 98.50           C  
ATOM   2013  C   ILE A 268      -8.914   1.991   0.727  1.00 98.50           C  
ATOM   2014  CB  ILE A 268      -7.305   0.190  -0.002  1.00 98.50           C  
ATOM   2015  O   ILE A 268      -9.234   2.156   1.905  1.00 98.50           O  
ATOM   2016  CG1 ILE A 268      -7.176  -1.311  -0.289  1.00 98.50           C  
ATOM   2017  CG2 ILE A 268      -6.520   0.575   1.255  1.00 98.50           C  
ATOM   2018  CD1 ILE A 268      -5.770  -1.750  -0.672  1.00 98.50           C  
ATOM   2019  N   ALA A 269      -8.648   2.959  -0.077  1.00 98.19           N  
ATOM   2020  CA  ALA A 269      -8.719   4.348   0.366  1.00 98.19           C  
ATOM   2021  C   ALA A 269     -10.109   4.688   0.889  1.00 98.19           C  
ATOM   2022  CB  ALA A 269      -8.336   5.293  -0.774  1.00 98.19           C  
ATOM   2023  O   ALA A 269     -10.250   5.289   1.955  1.00 98.19           O  
ATOM   2024  N   GLU A 270     -11.133   4.352   0.153  1.00 98.12           N  
ATOM   2025  CA  GLU A 270     -12.508   4.617   0.554  1.00 98.12           C  
ATOM   2026  C   GLU A 270     -12.852   3.900   1.857  1.00 98.12           C  
ATOM   2027  CB  GLU A 270     -13.477   4.195  -0.550  1.00 98.12           C  
ATOM   2028  O   GLU A 270     -13.539   4.457   2.717  1.00 98.12           O  
ATOM   2029  CG  GLU A 270     -13.430   5.078  -1.786  1.00 98.12           C  
ATOM   2030  CD  GLU A 270     -14.273   4.551  -2.938  1.00 98.12           C  
ATOM   2031  OE1 GLU A 270     -14.539   5.316  -3.891  1.00 98.12           O  
ATOM   2032  OE2 GLU A 270     -14.664   3.363  -2.887  1.00 98.12           O  
ATOM   2033  N   THR A 271     -12.398   2.664   1.935  1.00 98.31           N  
ATOM   2034  CA  THR A 271     -12.656   1.879   3.137  1.00 98.31           C  
ATOM   2035  C   THR A 271     -11.984   2.510   4.352  1.00 98.31           C  
ATOM   2036  CB  THR A 271     -12.172   0.427   2.973  1.00 98.31           C  
ATOM   2037  O   THR A 271     -12.570   2.564   5.434  1.00 98.31           O  
ATOM   2038  CG2 THR A 271     -12.523  -0.411   4.199  1.00 98.31           C  
ATOM   2039  OG1 THR A 271     -12.805  -0.152   1.820  1.00 98.31           O  
ATOM   2040  N   LEU A 272     -10.797   2.969   4.238  1.00 98.25           N  
ATOM   2041  CA  LEU A 272     -10.086   3.625   5.328  1.00 98.25           C  
ATOM   2042  C   LEU A 272     -10.812   4.887   5.773  1.00 98.25           C  
ATOM   2043  CB  LEU A 272      -8.656   3.973   4.902  1.00 98.25           C  
ATOM   2044  O   LEU A 272     -10.844   5.203   6.965  1.00 98.25           O  
ATOM   2045  CG  LEU A 272      -7.652   2.818   4.879  1.00 98.25           C  
ATOM   2046  CD1 LEU A 272      -6.332   3.273   4.266  1.00 98.25           C  
ATOM   2047  CD2 LEU A 272      -7.434   2.273   6.289  1.00 98.25           C  
ATOM   2048  N   LYS A 273     -11.367   5.617   4.809  1.00 97.50           N  
ATOM   2049  CA  LYS A 273     -12.156   6.793   5.156  1.00 97.50           C  
ATOM   2050  C   LYS A 273     -13.352   6.414   6.027  1.00 97.50           C  
ATOM   2051  CB  LYS A 273     -12.633   7.512   3.893  1.00 97.50           C  
ATOM   2052  O   LYS A 273     -13.688   7.125   6.973  1.00 97.50           O  
ATOM   2053  CG  LYS A 273     -11.539   8.258   3.150  1.00 97.50           C  
ATOM   2054  CD  LYS A 273     -12.078   8.953   1.908  1.00 97.50           C  
ATOM   2055  CE  LYS A 273     -10.961   9.633   1.121  1.00 97.50           C  
ATOM   2056  NZ  LYS A 273     -11.469  10.234  -0.149  1.00 97.50           N  
ATOM   2057  N   THR A 274     -13.953   5.332   5.637  1.00 96.88           N  
ATOM   2058  CA  THR A 274     -15.062   4.820   6.438  1.00 96.88           C  
ATOM   2059  C   THR A 274     -14.602   4.508   7.859  1.00 96.88           C  
ATOM   2060  CB  THR A 274     -15.680   3.559   5.805  1.00 96.88           C  
ATOM   2061  O   THR A 274     -15.266   4.883   8.828  1.00 96.88           O  
ATOM   2062  CG2 THR A 274     -16.812   3.018   6.656  1.00 96.88           C  
ATOM   2063  OG1 THR A 274     -16.172   3.881   4.504  1.00 96.88           O  
ATOM   2064  N   ILE A 275     -13.500   3.846   8.000  1.00 97.38           N  
ATOM   2065  CA  ILE A 275     -12.945   3.500   9.305  1.00 97.38           C  
ATOM   2066  C   ILE A 275     -12.648   4.773  10.094  1.00 97.38           C  
ATOM   2067  CB  ILE A 275     -11.664   2.643   9.164  1.00 97.38           C  
ATOM   2068  O   ILE A 275     -12.992   4.871  11.273  1.00 97.38           O  
ATOM   2069  CG1 ILE A 275     -12.016   1.256   8.609  1.00 97.38           C  
ATOM   2070  CG2 ILE A 275     -10.938   2.533  10.508  1.00 97.38           C  
ATOM   2071  CD1 ILE A 275     -10.797   0.426   8.219  1.00 97.38           C  
ATOM   2072  N   ALA A 276     -11.984   5.684   9.461  1.00 96.00           N  
ATOM   2073  CA  ALA A 276     -11.641   6.949  10.109  1.00 96.00           C  
ATOM   2074  C   ALA A 276     -12.883   7.656  10.625  1.00 96.00           C  
ATOM   2075  CB  ALA A 276     -10.883   7.852   9.141  1.00 96.00           C  
ATOM   2076  O   ALA A 276     -12.898   8.156  11.758  1.00 96.00           O  
ATOM   2077  N   LYS A 277     -13.961   7.766   9.859  1.00 95.75           N  
ATOM   2078  CA  LYS A 277     -15.211   8.391  10.266  1.00 95.75           C  
ATOM   2079  C   LYS A 277     -15.820   7.668  11.469  1.00 95.75           C  
ATOM   2080  CB  LYS A 277     -16.203   8.406   9.102  1.00 95.75           C  
ATOM   2081  O   LYS A 277     -16.312   8.312  12.398  1.00 95.75           O  
ATOM   2082  CG  LYS A 277     -15.883   9.422   8.023  1.00 95.75           C  
ATOM   2083  CD  LYS A 277     -16.938   9.422   6.918  1.00 95.75           C  
ATOM   2084  CE  LYS A 277     -16.547  10.352   5.777  1.00 95.75           C  
ATOM   2085  NZ  LYS A 277     -17.547  10.328   4.676  1.00 95.75           N  
ATOM   2086  N   THR A 278     -15.797   6.434  11.406  1.00 95.56           N  
ATOM   2087  CA  THR A 278     -16.359   5.613  12.469  1.00 95.56           C  
ATOM   2088  C   THR A 278     -15.625   5.840  13.789  1.00 95.56           C  
ATOM   2089  CB  THR A 278     -16.312   4.117  12.109  1.00 95.56           C  
ATOM   2090  O   THR A 278     -16.250   5.906  14.852  1.00 95.56           O  
ATOM   2091  CG2 THR A 278     -16.906   3.262  13.227  1.00 95.56           C  
ATOM   2092  OG1 THR A 278     -17.078   3.900  10.906  1.00 95.56           O  
ATOM   2093  N   LEU A 279     -14.398   6.027  13.758  1.00 93.88           N  
ATOM   2094  CA  LEU A 279     -13.594   6.199  14.961  1.00 93.88           C  
ATOM   2095  C   LEU A 279     -13.781   7.594  15.547  1.00 93.88           C  
ATOM   2096  CB  LEU A 279     -12.109   5.965  14.656  1.00 93.88           C  
ATOM   2097  O   LEU A 279     -13.648   7.789  16.750  1.00 93.88           O  
ATOM   2098  CG  LEU A 279     -11.695   4.516  14.391  1.00 93.88           C  
ATOM   2099  CD1 LEU A 279     -10.234   4.453  13.961  1.00 93.88           C  
ATOM   2100  CD2 LEU A 279     -11.922   3.660  15.633  1.00 93.88           C  
ATOM   2101  N   LYS A 280     -14.242   8.609  14.844  1.00 89.56           N  
ATOM   2102  CA  LYS A 280     -14.492   9.961  15.320  1.00 89.56           C  
ATOM   2103  C   LYS A 280     -15.836  10.047  16.047  1.00 89.56           C  
ATOM   2104  CB  LYS A 280     -14.461  10.961  14.164  1.00 89.56           C  
ATOM   2105  O   LYS A 280     -15.953  10.719  17.078  1.00 89.56           O  
ATOM   2106  CG  LYS A 280     -13.055  11.297  13.672  1.00 89.56           C  
ATOM   2107  CD  LYS A 280     -13.086  12.367  12.594  1.00 89.56           C  
ATOM   2108  CE  LYS A 280     -11.688  12.672  12.070  1.00 89.56           C  
ATOM   2109  NZ  LYS A 280     -11.711  13.672  10.961  1.00 89.56           N  
TER    2110      LYS A 280                                                      
ENDMDL                                                                          
END                                                                             
