# Supplementary material for: Rationally seeded computational protein design of ɑ-helical barrels
Source: Nat Chem Biol. 2024 Jun 20;20(8):991–9. doi: 10.1038/s41589-024-01642-0 (PMC11288890; doi:10.1038/s41589-024-01642-0)
Supplement: Supplementary file 7 — PDB files and AlphaFold2 models used for making the figure. [file 41589_2024_1642_MOESM7_ESM.zip › KIA_RP_RSPD_NatChemBiol_data_Figure4/panel_a/AlphaFold2/scapCC8_AIIA_master_mpnn_001_unrelaxed_rank_001_alphafold2_ptm_model_2_seed_000.pdb]

MODEL     1                                                                     
ATOM      1  N   ALA A   1      19.266   6.555  -9.633  1.00 86.31           N  
ATOM      2  CA  ALA A   1      17.828   6.355  -9.477  1.00 86.31           C  
ATOM      3  C   ALA A   1      17.531   4.984  -8.875  1.00 86.31           C  
ATOM      4  CB  ALA A   1      17.109   6.516 -10.812  1.00 86.31           C  
ATOM      5  O   ALA A   1      16.672   4.859  -7.992  1.00 86.31           O  
ATOM      6  N   ILE A   2      18.344   4.059  -9.297  1.00 88.88           N  
ATOM      7  CA  ILE A   2      18.203   2.701  -8.773  1.00 88.88           C  
ATOM      8  C   ILE A   2      18.609   2.674  -7.301  1.00 88.88           C  
ATOM      9  CB  ILE A   2      19.078   1.704  -9.578  1.00 88.88           C  
ATOM     10  O   ILE A   2      17.922   2.066  -6.477  1.00 88.88           O  
ATOM     11  CG1 ILE A   2      18.516   1.543 -11.000  1.00 88.88           C  
ATOM     12  CG2 ILE A   2      19.156   0.353  -8.859  1.00 88.88           C  
ATOM     13  CD1 ILE A   2      19.391   0.679 -11.906  1.00 88.88           C  
ATOM     14  N   GLU A   3      19.703   3.312  -7.008  1.00 91.69           N  
ATOM     15  CA  GLU A   3      20.141   3.416  -5.617  1.00 91.69           C  
ATOM     16  C   GLU A   3      19.094   4.133  -4.762  1.00 91.69           C  
ATOM     17  CB  GLU A   3      21.469   4.145  -5.527  1.00 91.69           C  
ATOM     18  O   GLU A   3      18.828   3.734  -3.625  1.00 91.69           O  
ATOM     19  CG  GLU A   3      22.125   4.078  -4.148  1.00 91.69           C  
ATOM     20  CD  GLU A   3      23.547   4.629  -4.125  1.00 91.69           C  
ATOM     21  OE1 GLU A   3      24.188   4.590  -3.053  1.00 91.69           O  
ATOM     22  OE2 GLU A   3      24.000   5.102  -5.184  1.00 91.69           O  
ATOM     23  N   GLU A   4      18.500   5.141  -5.238  1.00 93.38           N  
ATOM     24  CA  GLU A   4      17.453   5.887  -4.535  1.00 93.38           C  
ATOM     25  C   GLU A   4      16.234   5.016  -4.289  1.00 93.38           C  
ATOM     26  CB  GLU A   4      17.062   7.141  -5.316  1.00 93.38           C  
ATOM     27  O   GLU A   4      15.625   5.070  -3.213  1.00 93.38           O  
ATOM     28  CG  GLU A   4      18.141   8.219  -5.332  1.00 93.38           C  
ATOM     29  CD  GLU A   4      17.734   9.461  -6.105  1.00 93.38           C  
ATOM     30  OE1 GLU A   4      18.500  10.453  -6.113  1.00 93.38           O  
ATOM     31  OE2 GLU A   4      16.641   9.445  -6.711  1.00 93.38           O  
ATOM     32  N   ILE A   5      15.930   4.203  -5.254  1.00 92.81           N  
ATOM     33  CA  ILE A   5      14.805   3.287  -5.109  1.00 92.81           C  
ATOM     34  C   ILE A   5      15.109   2.264  -4.020  1.00 92.81           C  
ATOM     35  CB  ILE A   5      14.484   2.572  -6.441  1.00 92.81           C  
ATOM     36  O   ILE A   5      14.266   2.002  -3.154  1.00 92.81           O  
ATOM     37  CG1 ILE A   5      13.930   3.572  -7.465  1.00 92.81           C  
ATOM     38  CG2 ILE A   5      13.500   1.422  -6.211  1.00 92.81           C  
ATOM     39  CD1 ILE A   5      13.750   2.994  -8.859  1.00 92.81           C  
ATOM     40  N   ALA A   6      16.297   1.722  -4.070  1.00 93.81           N  
ATOM     41  CA  ALA A   6      16.703   0.731  -3.076  1.00 93.81           C  
ATOM     42  C   ALA A   6      16.641   1.312  -1.666  1.00 93.81           C  
ATOM     43  CB  ALA A   6      18.109   0.217  -3.377  1.00 93.81           C  
ATOM     44  O   ALA A   6      16.172   0.655  -0.736  1.00 93.81           O  
ATOM     45  N   GLN A   7      17.172   2.531  -1.521  1.00 96.25           N  
ATOM     46  CA  GLN A   7      17.156   3.205  -0.226  1.00 96.25           C  
ATOM     47  C   GLN A   7      15.727   3.428   0.259  1.00 96.25           C  
ATOM     48  CB  GLN A   7      17.891   4.539  -0.304  1.00 96.25           C  
ATOM     49  O   GLN A   7      15.422   3.230   1.438  1.00 96.25           O  
ATOM     50  CG  GLN A   7      18.016   5.258   1.034  1.00 96.25           C  
ATOM     51  CD  GLN A   7      18.844   4.484   2.043  1.00 96.25           C  
ATOM     52  NE2 GLN A   7      18.516   4.645   3.322  1.00 96.25           N  
ATOM     53  OE1 GLN A   7      19.766   3.750   1.676  1.00 96.25           O  
ATOM     54  N   ALA A   8      14.859   3.889  -0.605  1.00 95.75           N  
ATOM     55  CA  ALA A   8      13.453   4.121  -0.265  1.00 95.75           C  
ATOM     56  C   ALA A   8      12.781   2.830   0.196  1.00 95.75           C  
ATOM     57  CB  ALA A   8      12.711   4.707  -1.459  1.00 95.75           C  
ATOM     58  O   ALA A   8      12.031   2.830   1.173  1.00 95.75           O  
ATOM     59  N   ILE A   9      13.062   1.747  -0.487  1.00 96.06           N  
ATOM     60  CA  ILE A   9      12.492   0.450  -0.135  1.00 96.06           C  
ATOM     61  C   ILE A   9      12.992   0.022   1.241  1.00 96.06           C  
ATOM     62  CB  ILE A   9      12.836  -0.624  -1.191  1.00 96.06           C  
ATOM     63  O   ILE A   9      12.242  -0.549   2.035  1.00 96.06           O  
ATOM     64  CG1 ILE A   9      12.117  -0.327  -2.510  1.00 96.06           C  
ATOM     65  CG2 ILE A   9      12.484  -2.021  -0.675  1.00 96.06           C  
ATOM     66  CD1 ILE A   9      12.477  -1.281  -3.641  1.00 96.06           C  
ATOM     67  N   GLU A  10      14.258   0.286   1.521  1.00 96.88           N  
ATOM     68  CA  GLU A  10      14.812   0.005   2.840  1.00 96.88           C  
ATOM     69  C   GLU A  10      14.094   0.795   3.926  1.00 96.88           C  
ATOM     70  CB  GLU A  10      16.312   0.322   2.865  1.00 96.88           C  
ATOM     71  O   GLU A  10      13.828   0.271   5.008  1.00 96.88           O  
ATOM     72  CG  GLU A  10      17.016  -0.131   4.137  1.00 96.88           C  
ATOM     73  CD  GLU A  10      18.516   0.077   4.098  1.00 96.88           C  
ATOM     74  OE1 GLU A  10      19.219  -0.369   5.035  1.00 96.88           O  
ATOM     75  OE2 GLU A  10      19.000   0.691   3.121  1.00 96.88           O  
ATOM     76  N   GLU A  11      13.812   2.016   3.633  1.00 97.25           N  
ATOM     77  CA  GLU A  11      13.078   2.846   4.582  1.00 97.25           C  
ATOM     78  C   GLU A  11      11.680   2.281   4.840  1.00 97.25           C  
ATOM     79  CB  GLU A  11      12.977   4.285   4.070  1.00 97.25           C  
ATOM     80  O   GLU A  11      11.188   2.322   5.969  1.00 97.25           O  
ATOM     81  CG  GLU A  11      14.305   5.023   4.051  1.00 97.25           C  
ATOM     82  CD  GLU A  11      14.203   6.430   3.479  1.00 97.25           C  
ATOM     83  OE1 GLU A  11      15.195   7.188   3.547  1.00 97.25           O  
ATOM     84  OE2 GLU A  11      13.117   6.773   2.955  1.00 97.25           O  
ATOM     85  N   ILE A  12      11.109   1.738   3.783  1.00 96.88           N  
ATOM     86  CA  ILE A  12       9.805   1.104   3.938  1.00 96.88           C  
ATOM     87  C   ILE A  12       9.922  -0.092   4.879  1.00 96.88           C  
ATOM     88  CB  ILE A  12       9.227   0.662   2.574  1.00 96.88           C  
ATOM     89  O   ILE A  12       9.086  -0.269   5.773  1.00 96.88           O  
ATOM     90  CG1 ILE A  12       8.859   1.885   1.725  1.00 96.88           C  
ATOM     91  CG2 ILE A  12       8.016  -0.250   2.771  1.00 96.88           C  
ATOM     92  CD1 ILE A  12       8.445   1.548   0.301  1.00 96.88           C  
ATOM     93  N   ALA A  13      10.938  -0.863   4.691  1.00 96.56           N  
ATOM     94  CA  ALA A  13      11.164  -2.035   5.531  1.00 96.56           C  
ATOM     95  C   ALA A  13      11.297  -1.642   6.996  1.00 96.56           C  
ATOM     96  CB  ALA A  13      12.406  -2.789   5.066  1.00 96.56           C  
ATOM     97  O   ALA A  13      10.734  -2.295   7.879  1.00 96.56           O  
ATOM     98  N   LYS A  14      12.039  -0.647   7.242  1.00 97.62           N  
ATOM     99  CA  LYS A  14      12.234  -0.167   8.609  1.00 97.62           C  
ATOM    100  C   LYS A  14      10.914   0.290   9.219  1.00 97.62           C  
ATOM    101  CB  LYS A  14      13.250   0.977   8.633  1.00 97.62           C  
ATOM    102  O   LYS A  14      10.633  -0.002  10.383  1.00 97.62           O  
ATOM    103  CG  LYS A  14      14.680   0.540   8.375  1.00 97.62           C  
ATOM    104  CD  LYS A  14      15.641   1.723   8.406  1.00 97.62           C  
ATOM    105  CE  LYS A  14      17.062   1.298   8.070  1.00 97.62           C  
ATOM    106  NZ  LYS A  14      18.000   2.465   8.016  1.00 97.62           N  
ATOM    107  N   ALA A  15      10.156   1.007   8.445  1.00 96.88           N  
ATOM    108  CA  ALA A  15       8.859   1.494   8.914  1.00 96.88           C  
ATOM    109  C   ALA A  15       7.922   0.334   9.234  1.00 96.88           C  
ATOM    110  CB  ALA A  15       8.234   2.414   7.867  1.00 96.88           C  
ATOM    111  O   ALA A  15       7.215   0.361  10.242  1.00 96.88           O  
ATOM    112  N   ILE A  16       7.887  -0.657   8.383  1.00 96.69           N  
ATOM    113  CA  ILE A  16       7.035  -1.826   8.570  1.00 96.69           C  
ATOM    114  C   ILE A  16       7.449  -2.559   9.852  1.00 96.69           C  
ATOM    115  CB  ILE A  16       7.105  -2.783   7.363  1.00 96.69           C  
ATOM    116  O   ILE A  16       6.598  -3.061  10.586  1.00 96.69           O  
ATOM    117  CG1 ILE A  16       6.441  -2.141   6.137  1.00 96.69           C  
ATOM    118  CG2 ILE A  16       6.453  -4.129   7.695  1.00 96.69           C  
ATOM    119  CD1 ILE A  16       6.547  -2.975   4.867  1.00 96.69           C  
ATOM    120  N   LYS A  17       8.766  -2.627  10.070  1.00 96.94           N  
ATOM    121  CA  LYS A  17       9.258  -3.229  11.297  1.00 96.94           C  
ATOM    122  C   LYS A  17       8.734  -2.488  12.523  1.00 96.94           C  
ATOM    123  CB  LYS A  17      10.789  -3.236  11.312  1.00 96.94           C  
ATOM    124  O   LYS A  17       8.375  -3.111  13.531  1.00 96.94           O  
ATOM    125  CG  LYS A  17      11.398  -4.027  12.469  1.00 96.94           C  
ATOM    126  CD  LYS A  17      12.914  -4.059  12.383  1.00 96.94           C  
ATOM    127  CE  LYS A  17      13.523  -4.805  13.562  1.00 96.94           C  
ATOM    128  NZ  LYS A  17      15.016  -4.844  13.484  1.00 96.94           N  
ATOM    129  N   LYS A  18       8.688  -1.186  12.414  1.00 96.56           N  
ATOM    130  CA  LYS A  18       8.133  -0.382  13.500  1.00 96.56           C  
ATOM    131  C   LYS A  18       6.656  -0.700  13.719  1.00 96.56           C  
ATOM    132  CB  LYS A  18       8.312   1.109  13.203  1.00 96.56           C  
ATOM    133  O   LYS A  18       6.195  -0.762  14.859  1.00 96.56           O  
ATOM    134  CG  LYS A  18       9.750   1.597  13.320  1.00 96.56           C  
ATOM    135  CD  LYS A  18       9.852   3.090  13.039  1.00 96.56           C  
ATOM    136  CE  LYS A  18      11.305   3.562  13.078  1.00 96.56           C  
ATOM    137  NZ  LYS A  18      11.422   5.008  12.719  1.00 96.56           N  
ATOM    138  N   ILE A  19       5.941  -0.947  12.672  1.00 96.06           N  
ATOM    139  CA  ILE A  19       4.535  -1.326  12.766  1.00 96.06           C  
ATOM    140  C   ILE A  19       4.406  -2.652  13.508  1.00 96.06           C  
ATOM    141  CB  ILE A  19       3.887  -1.434  11.367  1.00 96.06           C  
ATOM    142  O   ILE A  19       3.562  -2.793  14.398  1.00 96.06           O  
ATOM    143  CG1 ILE A  19       3.811  -0.053  10.703  1.00 96.06           C  
ATOM    144  CG2 ILE A  19       2.498  -2.072  11.461  1.00 96.06           C  
ATOM    145  CD1 ILE A  19       3.340  -0.085   9.258  1.00 96.06           C  
ATOM    146  N   ALA A  20       5.234  -3.566  13.078  1.00 95.94           N  
ATOM    147  CA  ALA A  20       5.230  -4.871  13.734  1.00 95.94           C  
ATOM    148  C   ALA A  20       5.441  -4.727  15.242  1.00 95.94           C  
ATOM    149  CB  ALA A  20       6.305  -5.773  13.133  1.00 95.94           C  
ATOM    150  O   ALA A  20       4.754  -5.371  16.031  1.00 95.94           O  
ATOM    151  N   TRP A  21       6.340  -3.900  15.539  1.00 96.50           N  
ATOM    152  CA  TRP A  21       6.645  -3.666  16.953  1.00 96.50           C  
ATOM    153  C   TRP A  21       5.449  -3.045  17.672  1.00 96.50           C  
ATOM    154  CB  TRP A  21       7.867  -2.758  17.094  1.00 96.50           C  
ATOM    155  O   TRP A  21       5.105  -3.455  18.781  1.00 96.50           O  
ATOM    156  CG  TRP A  21       8.367  -2.621  18.500  1.00 96.50           C  
ATOM    157  CD1 TRP A  21       9.062  -3.549  19.219  1.00 96.50           C  
ATOM    158  CD2 TRP A  21       8.195  -1.490  19.359  1.00 96.50           C  
ATOM    159  CE2 TRP A  21       8.820  -1.803  20.578  1.00 96.50           C  
ATOM    160  CE3 TRP A  21       7.578  -0.242  19.203  1.00 96.50           C  
ATOM    161  NE1 TRP A  21       9.344  -3.062  20.469  1.00 96.50           N  
ATOM    162  CH2 TRP A  21       8.227   0.305  21.484  1.00 96.50           C  
ATOM    163  CZ2 TRP A  21       8.844  -0.909  21.656  1.00 96.50           C  
ATOM    164  CZ3 TRP A  21       7.602   0.645  20.281  1.00 96.50           C  
ATOM    165  N   ALA A  22       4.887  -2.092  17.141  1.00 94.62           N  
ATOM    166  CA  ALA A  22       3.725  -1.426  17.719  1.00 94.62           C  
ATOM    167  C   ALA A  22       2.580  -2.412  17.938  1.00 94.62           C  
ATOM    168  CB  ALA A  22       3.268  -0.276  16.812  1.00 94.62           C  
ATOM    169  O   ALA A  22       1.923  -2.387  18.984  1.00 94.62           O  
ATOM    170  N   ILE A  23       2.369  -3.250  16.969  1.00 94.75           N  
ATOM    171  CA  ILE A  23       1.304  -4.242  17.062  1.00 94.75           C  
ATOM    172  C   ILE A  23       1.600  -5.215  18.203  1.00 94.75           C  
ATOM    173  CB  ILE A  23       1.132  -5.008  15.734  1.00 94.75           C  
ATOM    174  O   ILE A  23       0.690  -5.629  18.922  1.00 94.75           O  
ATOM    175  CG1 ILE A  23       0.600  -4.070  14.641  1.00 94.75           C  
ATOM    176  CG2 ILE A  23       0.206  -6.215  15.922  1.00 94.75           C  
ATOM    177  CD1 ILE A  23       0.506  -4.715  13.266  1.00 94.75           C  
ATOM    178  N   LYS A  24       2.857  -5.555  18.328  1.00 94.62           N  
ATOM    179  CA  LYS A  24       3.271  -6.426  19.422  1.00 94.62           C  
ATOM    180  C   LYS A  24       2.938  -5.801  20.766  1.00 94.62           C  
ATOM    181  CB  LYS A  24       4.770  -6.719  19.328  1.00 94.62           C  
ATOM    182  O   LYS A  24       2.477  -6.492  21.688  1.00 94.62           O  
ATOM    183  CG  LYS A  24       5.234  -7.828  20.266  1.00 94.62           C  
ATOM    184  CD  LYS A  24       6.707  -8.148  20.062  1.00 94.62           C  
ATOM    185  CE  LYS A  24       7.184  -9.242  21.000  1.00 94.62           C  
ATOM    186  NZ  LYS A  24       8.625  -9.578  20.797  1.00 94.62           N  
ATOM    187  N   LYS A  25       3.156  -4.512  20.875  1.00 93.44           N  
ATOM    188  CA  LYS A  25       2.832  -3.797  22.094  1.00 93.44           C  
ATOM    189  C   LYS A  25       1.332  -3.834  22.375  1.00 93.44           C  
ATOM    190  CB  LYS A  25       3.312  -2.346  22.016  1.00 93.44           C  
ATOM    191  O   LYS A  25       0.914  -4.012  23.516  1.00 93.44           O  
ATOM    192  CG  LYS A  25       4.824  -2.189  22.094  1.00 93.44           C  
ATOM    193  CD  LYS A  25       5.238  -0.728  22.000  1.00 93.44           C  
ATOM    194  CE  LYS A  25       6.754  -0.575  22.000  1.00 93.44           C  
ATOM    195  NZ  LYS A  25       7.168   0.849  21.828  1.00 93.44           N  
ATOM    196  N   ILE A  26       0.580  -3.740  21.328  1.00 91.31           N  
ATOM    197  CA  ILE A  26      -0.871  -3.826  21.453  1.00 91.31           C  
ATOM    198  C   ILE A  26      -1.264  -5.215  21.953  1.00 91.31           C  
ATOM    199  CB  ILE A  26      -1.575  -3.516  20.109  1.00 91.31           C  
ATOM    200  O   ILE A  26      -2.127  -5.348  22.828  1.00 91.31           O  
ATOM    201  CG1 ILE A  26      -1.354  -2.051  19.719  1.00 91.31           C  
ATOM    202  CG2 ILE A  26      -3.068  -3.840  20.203  1.00 91.31           C  
ATOM    203  CD1 ILE A  26      -1.804  -1.715  18.312  1.00 91.31           C  
ATOM    204  N   ALA A  27      -0.666  -6.156  21.406  1.00 92.31           N  
ATOM    205  CA  ALA A  27      -0.949  -7.539  21.781  1.00 92.31           C  
ATOM    206  C   ALA A  27      -0.714  -7.762  23.281  1.00 92.31           C  
ATOM    207  CB  ALA A  27      -0.090  -8.500  20.969  1.00 92.31           C  
ATOM    208  O   ALA A  27      -1.453  -8.508  23.922  1.00 92.31           O  
ATOM    209  N   GLN A  28       0.278  -7.082  23.859  1.00 92.44           N  
ATOM    210  CA  GLN A  28       0.640  -7.230  25.266  1.00 92.44           C  
ATOM    211  C   GLN A  28      -0.438  -6.648  26.172  1.00 92.44           C  
ATOM    212  CB  GLN A  28       1.985  -6.562  25.547  1.00 92.44           C  
ATOM    213  O   GLN A  28      -0.563  -7.055  27.344  1.00 92.44           O  
ATOM    214  CG  GLN A  28       3.174  -7.285  24.938  1.00 92.44           C  
ATOM    215  CD  GLN A  28       4.480  -6.531  25.109  1.00 92.44           C  
ATOM    216  NE2 GLN A  28       5.586  -7.168  24.750  1.00 92.44           N  
ATOM    217  OE1 GLN A  28       4.492  -5.391  25.594  1.00 92.44           O  
ATOM    218  N   GLN A  29      -1.195  -5.824  25.562  1.00 90.44           N  
ATOM    219  CA  GLN A  29      -2.234  -5.164  26.344  1.00 90.44           C  
ATOM    220  C   GLN A  29      -3.553  -5.930  26.266  1.00 90.44           C  
ATOM    221  CB  GLN A  29      -2.432  -3.725  25.875  1.00 90.44           C  
ATOM    222  O   GLN A  29      -4.500  -5.617  27.000  1.00 90.44           O  
ATOM    223  CG  GLN A  29      -1.193  -2.852  26.016  1.00 90.44           C  
ATOM    224  CD  GLN A  29      -1.423  -1.426  25.547  1.00 90.44           C  
ATOM    225  NE2 GLN A  29      -0.352  -0.755  25.141  1.00 90.44           N  
ATOM    226  OE1 GLN A  29      -2.555  -0.930  25.562  1.00 90.44           O  
ATOM    227  N   VAL A  30      -3.639  -7.016  25.500  1.00 92.06           N  
ATOM    228  CA  VAL A  30      -4.859  -7.789  25.297  1.00 92.06           C  
ATOM    229  C   VAL A  30      -4.949  -8.891  26.344  1.00 92.06           C  
ATOM    230  CB  VAL A  30      -4.914  -8.398  23.875  1.00 92.06           C  
ATOM    231  O   VAL A  30      -4.008  -9.672  26.531  1.00 92.06           O  
ATOM    232  CG1 VAL A  30      -6.168  -9.258  23.719  1.00 92.06           C  
ATOM    233  CG2 VAL A  30      -4.875  -7.301  22.828  1.00 92.06           C  
ATOM    234  N   LYS A  31      -6.062  -8.945  27.062  1.00 92.44           N  
ATOM    235  CA  LYS A  31      -6.258  -9.867  28.172  1.00 92.44           C  
ATOM    236  C   LYS A  31      -6.711 -11.242  27.672  1.00 92.44           C  
ATOM    237  CB  LYS A  31      -7.277  -9.312  29.172  1.00 92.44           C  
ATOM    238  O   LYS A  31      -6.312 -12.266  28.219  1.00 92.44           O  
ATOM    239  CG  LYS A  31      -6.805  -8.062  29.906  1.00 92.44           C  
ATOM    240  CD  LYS A  31      -7.844  -7.574  30.906  1.00 92.44           C  
ATOM    241  CE  LYS A  31      -7.398  -6.297  31.594  1.00 92.44           C  
ATOM    242  NZ  LYS A  31      -8.422  -5.805  32.562  1.00 92.44           N  
ATOM    243  N   ASP A  32      -7.395 -11.242  26.562  1.00 92.75           N  
ATOM    244  CA  ASP A  32      -7.859 -12.492  25.953  1.00 92.75           C  
ATOM    245  C   ASP A  32      -6.715 -13.219  25.266  1.00 92.75           C  
ATOM    246  CB  ASP A  32      -8.992 -12.227  24.969  1.00 92.75           C  
ATOM    247  O   ASP A  32      -6.145 -12.711  24.297  1.00 92.75           O  
ATOM    248  CG  ASP A  32      -9.523 -13.492  24.312  1.00 92.75           C  
ATOM    249  OD1 ASP A  32      -9.109 -13.805  23.172  1.00 92.75           O  
ATOM    250  OD2 ASP A  32     -10.359 -14.172  24.938  1.00 92.75           O  
ATOM    251  N   PRO A  33      -6.316 -14.422  25.750  1.00 91.56           N  
ATOM    252  CA  PRO A  33      -5.148 -15.156  25.266  1.00 91.56           C  
ATOM    253  C   PRO A  33      -5.258 -15.500  23.781  1.00 91.56           C  
ATOM    254  CB  PRO A  33      -5.148 -16.422  26.109  1.00 91.56           C  
ATOM    255  O   PRO A  33      -4.254 -15.477  23.062  1.00 91.56           O  
ATOM    256  CG  PRO A  33      -6.527 -16.500  26.688  1.00 91.56           C  
ATOM    257  CD  PRO A  33      -7.086 -15.117  26.781  1.00 91.56           C  
ATOM    258  N   GLU A  34      -6.391 -15.820  23.312  1.00 92.25           N  
ATOM    259  CA  GLU A  34      -6.594 -16.172  21.906  1.00 92.25           C  
ATOM    260  C   GLU A  34      -6.438 -14.953  21.000  1.00 92.25           C  
ATOM    261  CB  GLU A  34      -7.973 -16.797  21.703  1.00 92.25           C  
ATOM    262  O   GLU A  34      -5.820 -15.039  19.938  1.00 92.25           O  
ATOM    263  CG  GLU A  34      -8.109 -18.203  22.297  1.00 92.25           C  
ATOM    264  CD  GLU A  34      -9.430 -18.875  21.969  1.00 92.25           C  
ATOM    265  OE1 GLU A  34      -9.477 -20.125  21.906  1.00 92.25           O  
ATOM    266  OE2 GLU A  34     -10.422 -18.141  21.750  1.00 92.25           O  
ATOM    267  N   LEU A  35      -7.035 -13.898  21.391  1.00 92.56           N  
ATOM    268  CA  LEU A  35      -6.898 -12.648  20.656  1.00 92.56           C  
ATOM    269  C   LEU A  35      -5.457 -12.148  20.688  1.00 92.56           C  
ATOM    270  CB  LEU A  35      -7.836 -11.578  21.234  1.00 92.56           C  
ATOM    271  O   LEU A  35      -4.934 -11.688  19.672  1.00 92.56           O  
ATOM    272  CG  LEU A  35      -9.328 -11.789  20.984  1.00 92.56           C  
ATOM    273  CD1 LEU A  35     -10.141 -10.688  21.656  1.00 92.56           C  
ATOM    274  CD2 LEU A  35      -9.625 -11.828  19.484  1.00 92.56           C  
ATOM    275  N   LYS A  36      -4.895 -12.328  21.812  1.00 94.56           N  
ATOM    276  CA  LYS A  36      -3.482 -11.977  21.953  1.00 94.56           C  
ATOM    277  C   LYS A  36      -2.623 -12.766  20.969  1.00 94.56           C  
ATOM    278  CB  LYS A  36      -3.006 -12.234  23.391  1.00 94.56           C  
ATOM    279  O   LYS A  36      -1.760 -12.195  20.297  1.00 94.56           O  
ATOM    280  CG  LYS A  36      -1.542 -11.883  23.625  1.00 94.56           C  
ATOM    281  CD  LYS A  36      -1.131 -12.148  25.062  1.00 94.56           C  
ATOM    282  CE  LYS A  36       0.345 -11.844  25.297  1.00 94.56           C  
ATOM    283  NZ  LYS A  36       0.755 -12.109  26.703  1.00 94.56           N  
ATOM    284  N   ALA A  37      -2.865 -14.039  20.938  1.00 94.00           N  
ATOM    285  CA  ALA A  37      -2.105 -14.914  20.047  1.00 94.00           C  
ATOM    286  C   ALA A  37      -2.305 -14.516  18.578  1.00 94.00           C  
ATOM    287  CB  ALA A  37      -2.508 -16.375  20.250  1.00 94.00           C  
ATOM    288  O   ALA A  37      -1.353 -14.500  17.797  1.00 94.00           O  
ATOM    289  N   ALA A  38      -3.518 -14.250  18.234  1.00 94.19           N  
ATOM    290  CA  ALA A  38      -3.832 -13.859  16.859  1.00 94.19           C  
ATOM    291  C   ALA A  38      -3.121 -12.562  16.484  1.00 94.19           C  
ATOM    292  CB  ALA A  38      -5.340 -13.711  16.688  1.00 94.19           C  
ATOM    293  O   ALA A  38      -2.537 -12.453  15.406  1.00 94.19           O  
ATOM    294  N   ILE A  39      -3.137 -11.602  17.375  1.00 95.00           N  
ATOM    295  CA  ILE A  39      -2.502 -10.312  17.141  1.00 95.00           C  
ATOM    296  C   ILE A  39      -0.989 -10.484  17.047  1.00 95.00           C  
ATOM    297  CB  ILE A  39      -2.855  -9.305  18.266  1.00 95.00           C  
ATOM    298  O   ILE A  39      -0.337  -9.867  16.203  1.00 95.00           O  
ATOM    299  CG1 ILE A  39      -4.359  -9.008  18.250  1.00 95.00           C  
ATOM    300  CG2 ILE A  39      -2.043  -8.016  18.094  1.00 95.00           C  
ATOM    301  CD1 ILE A  39      -4.816  -8.125  19.406  1.00 95.00           C  
ATOM    302  N   GLU A  40      -0.430 -11.336  17.812  1.00 96.00           N  
ATOM    303  CA  GLU A  40       0.997 -11.641  17.750  1.00 96.00           C  
ATOM    304  C   GLU A  40       1.371 -12.281  16.422  1.00 96.00           C  
ATOM    305  CB  GLU A  40       1.395 -12.562  18.922  1.00 96.00           C  
ATOM    306  O   GLU A  40       2.449 -12.023  15.883  1.00 96.00           O  
ATOM    307  CG  GLU A  40       1.518 -11.844  20.250  1.00 96.00           C  
ATOM    308  CD  GLU A  40       1.958 -12.758  21.391  1.00 96.00           C  
ATOM    309  OE1 GLU A  40       2.256 -12.258  22.484  1.00 96.00           O  
ATOM    310  OE2 GLU A  40       2.006 -13.992  21.156  1.00 96.00           O  
ATOM    311  N   GLU A  41       0.486 -13.117  16.016  1.00 96.50           N  
ATOM    312  CA  GLU A  41       0.715 -13.719  14.703  1.00 96.50           C  
ATOM    313  C   GLU A  41       0.741 -12.664  13.609  1.00 96.50           C  
ATOM    314  CB  GLU A  41      -0.359 -14.766  14.398  1.00 96.50           C  
ATOM    315  O   GLU A  41       1.553 -12.742  12.680  1.00 96.50           O  
ATOM    316  CG  GLU A  41      -0.181 -16.078  15.164  1.00 96.50           C  
ATOM    317  CD  GLU A  41      -1.240 -17.109  14.836  1.00 96.50           C  
ATOM    318  OE1 GLU A  41      -1.262 -18.188  15.484  1.00 96.50           O  
ATOM    319  OE2 GLU A  41      -2.055 -16.859  13.922  1.00 96.50           O  
ATOM    320  N   ILE A  42      -0.129 -11.750  13.750  1.00 96.31           N  
ATOM    321  CA  ILE A  42      -0.146 -10.648  12.789  1.00 96.31           C  
ATOM    322  C   ILE A  42       1.177  -9.891  12.852  1.00 96.31           C  
ATOM    323  CB  ILE A  42      -1.329  -9.688  13.047  1.00 96.31           C  
ATOM    324  O   ILE A  42       1.778  -9.594  11.820  1.00 96.31           O  
ATOM    325  CG1 ILE A  42      -2.660 -10.398  12.766  1.00 96.31           C  
ATOM    326  CG2 ILE A  42      -1.191  -8.422  12.203  1.00 96.31           C  
ATOM    327  CD1 ILE A  42      -3.887  -9.578  13.156  1.00 96.31           C  
ATOM    328  N   ALA A  43       1.617  -9.602  14.031  1.00 96.06           N  
ATOM    329  CA  ALA A  43       2.877  -8.891  14.234  1.00 96.06           C  
ATOM    330  C   ALA A  43       4.043  -9.656  13.609  1.00 96.06           C  
ATOM    331  CB  ALA A  43       3.131  -8.664  15.727  1.00 96.06           C  
ATOM    332  O   ALA A  43       4.902  -9.055  12.953  1.00 96.06           O  
ATOM    333  N   GLN A  44       4.094 -10.953  13.836  1.00 97.81           N  
ATOM    334  CA  GLN A  44       5.152 -11.789  13.281  1.00 97.81           C  
ATOM    335  C   GLN A  44       5.121 -11.773  11.758  1.00 97.81           C  
ATOM    336  CB  GLN A  44       5.035 -13.227  13.797  1.00 97.81           C  
ATOM    337  O   GLN A  44       6.164 -11.688  11.109  1.00 97.81           O  
ATOM    338  CG  GLN A  44       6.145 -14.148  13.312  1.00 97.81           C  
ATOM    339  CD  GLN A  44       7.516 -13.719  13.797  1.00 97.81           C  
ATOM    340  NE2 GLN A  44       8.523 -13.898  12.953  1.00 97.81           N  
ATOM    341  OE1 GLN A  44       7.664 -13.234  14.922  1.00 97.81           O  
ATOM    342  N   ALA A  45       3.936 -11.922  11.250  1.00 97.25           N  
ATOM    343  CA  ALA A  45       3.773 -11.906   9.797  1.00 97.25           C  
ATOM    344  C   ALA A  45       4.250 -10.586   9.203  1.00 97.25           C  
ATOM    345  CB  ALA A  45       2.314 -12.164   9.422  1.00 97.25           C  
ATOM    346  O   ALA A  45       4.918 -10.570   8.164  1.00 97.25           O  
ATOM    347  N   ILE A  46       3.916  -9.492   9.812  1.00 97.12           N  
ATOM    348  CA  ILE A  46       4.332  -8.172   9.352  1.00 97.12           C  
ATOM    349  C   ILE A  46       5.852  -8.062   9.406  1.00 97.12           C  
ATOM    350  CB  ILE A  46       3.684  -7.055  10.203  1.00 97.12           C  
ATOM    351  O   ILE A  46       6.469  -7.469   8.516  1.00 97.12           O  
ATOM    352  CG1 ILE A  46       2.174  -6.988   9.938  1.00 97.12           C  
ATOM    353  CG2 ILE A  46       4.348  -5.703   9.914  1.00 97.12           C  
ATOM    354  CD1 ILE A  46       1.435  -5.992  10.820  1.00 97.12           C  
ATOM    355  N   GLU A  47       6.461  -8.594  10.438  1.00 97.44           N  
ATOM    356  CA  GLU A  47       7.918  -8.641  10.539  1.00 97.44           C  
ATOM    357  C   GLU A  47       8.523  -9.422   9.375  1.00 97.44           C  
ATOM    358  CB  GLU A  47       8.344  -9.266  11.867  1.00 97.44           C  
ATOM    359  O   GLU A  47       9.555  -9.016   8.820  1.00 97.44           O  
ATOM    360  CG  GLU A  47       9.844  -9.219  12.109  1.00 97.44           C  
ATOM    361  CD  GLU A  47      10.242  -9.703  13.500  1.00 97.44           C  
ATOM    362  OE1 GLU A  47      11.430  -9.555  13.875  1.00 97.44           O  
ATOM    363  OE2 GLU A  47       9.359 -10.234  14.211  1.00 97.44           O  
ATOM    364  N   GLU A  48       7.910 -10.516   9.062  1.00 97.88           N  
ATOM    365  CA  GLU A  48       8.375 -11.305   7.922  1.00 97.88           C  
ATOM    366  C   GLU A  48       8.289 -10.500   6.625  1.00 97.88           C  
ATOM    367  CB  GLU A  48       7.570 -12.594   7.797  1.00 97.88           C  
ATOM    368  O   GLU A  48       9.164 -10.617   5.762  1.00 97.88           O  
ATOM    369  CG  GLU A  48       7.824 -13.594   8.922  1.00 97.88           C  
ATOM    370  CD  GLU A  48       6.949 -14.828   8.828  1.00 97.88           C  
ATOM    371  OE1 GLU A  48       7.129 -15.766   9.648  1.00 97.88           O  
ATOM    372  OE2 GLU A  48       6.074 -14.875   7.938  1.00 97.88           O  
ATOM    373  N   ILE A  49       7.266  -9.734   6.535  1.00 97.25           N  
ATOM    374  CA  ILE A  49       7.117  -8.867   5.371  1.00 97.25           C  
ATOM    375  C   ILE A  49       8.281  -7.879   5.320  1.00 97.25           C  
ATOM    376  CB  ILE A  49       5.773  -8.109   5.398  1.00 97.25           C  
ATOM    377  O   ILE A  49       8.875  -7.664   4.258  1.00 97.25           O  
ATOM    378  CG1 ILE A  49       4.605  -9.086   5.195  1.00 97.25           C  
ATOM    379  CG2 ILE A  49       5.754  -7.004   4.340  1.00 97.25           C  
ATOM    380  CD1 ILE A  49       3.232  -8.453   5.379  1.00 97.25           C  
ATOM    381  N   ALA A  50       8.602  -7.309   6.434  1.00 96.56           N  
ATOM    382  CA  ALA A  50       9.703  -6.355   6.523  1.00 96.56           C  
ATOM    383  C   ALA A  50      11.016  -6.988   6.062  1.00 96.56           C  
ATOM    384  CB  ALA A  50       9.844  -5.832   7.949  1.00 96.56           C  
ATOM    385  O   ALA A  50      11.789  -6.367   5.328  1.00 96.56           O  
ATOM    386  N   LYS A  51      11.281  -8.172   6.492  1.00 97.62           N  
ATOM    387  CA  LYS A  51      12.492  -8.891   6.113  1.00 97.62           C  
ATOM    388  C   LYS A  51      12.539  -9.141   4.605  1.00 97.62           C  
ATOM    389  CB  LYS A  51      12.602 -10.211   6.867  1.00 97.62           C  
ATOM    390  O   LYS A  51      13.578  -8.977   3.973  1.00 97.62           O  
ATOM    391  CG  LYS A  51      12.898 -10.062   8.352  1.00 97.62           C  
ATOM    392  CD  LYS A  51      12.969 -11.414   9.055  1.00 97.62           C  
ATOM    393  CE  LYS A  51      13.188 -11.258  10.547  1.00 97.62           C  
ATOM    394  NZ  LYS A  51      13.172 -12.570  11.250  1.00 97.62           N  
ATOM    395  N   ALA A  52      11.422  -9.547   4.109  1.00 97.12           N  
ATOM    396  CA  ALA A  52      11.320  -9.812   2.676  1.00 97.12           C  
ATOM    397  C   ALA A  52      11.555  -8.547   1.864  1.00 97.12           C  
ATOM    398  CB  ALA A  52       9.961 -10.414   2.342  1.00 97.12           C  
ATOM    399  O   ALA A  52      12.234  -8.570   0.836  1.00 97.12           O  
ATOM    400  N   ILE A  53      10.992  -7.434   2.285  1.00 96.44           N  
ATOM    401  CA  ILE A  53      11.148  -6.148   1.611  1.00 96.44           C  
ATOM    402  C   ILE A  53      12.625  -5.734   1.627  1.00 96.44           C  
ATOM    403  CB  ILE A  53      10.281  -5.055   2.268  1.00 96.44           C  
ATOM    404  O   ILE A  53      13.133  -5.188   0.645  1.00 96.44           O  
ATOM    405  CG1 ILE A  53       8.797  -5.332   2.010  1.00 96.44           C  
ATOM    406  CG2 ILE A  53      10.680  -3.668   1.757  1.00 96.44           C  
ATOM    407  CD1 ILE A  53       7.855  -4.371   2.723  1.00 96.44           C  
ATOM    408  N   LYS A  54      13.289  -5.969   2.771  1.00 96.50           N  
ATOM    409  CA  LYS A  54      14.719  -5.691   2.869  1.00 96.50           C  
ATOM    410  C   LYS A  54      15.500  -6.488   1.831  1.00 96.50           C  
ATOM    411  CB  LYS A  54      15.234  -6.008   4.273  1.00 96.50           C  
ATOM    412  O   LYS A  54      16.438  -5.969   1.226  1.00 96.50           O  
ATOM    413  CG  LYS A  54      16.656  -5.555   4.527  1.00 96.50           C  
ATOM    414  CD  LYS A  54      17.094  -5.836   5.961  1.00 96.50           C  
ATOM    415  CE  LYS A  54      18.531  -5.422   6.203  1.00 96.50           C  
ATOM    416  NZ  LYS A  54      18.969  -5.691   7.609  1.00 96.50           N  
ATOM    417  N   LYS A  55      15.070  -7.734   1.673  1.00 96.38           N  
ATOM    418  CA  LYS A  55      15.703  -8.570   0.656  1.00 96.38           C  
ATOM    419  C   LYS A  55      15.500  -7.984  -0.739  1.00 96.38           C  
ATOM    420  CB  LYS A  55      15.148  -9.992   0.710  1.00 96.38           C  
ATOM    421  O   LYS A  55      16.406  -8.023  -1.571  1.00 96.38           O  
ATOM    422  CG  LYS A  55      15.602 -10.789   1.926  1.00 96.38           C  
ATOM    423  CD  LYS A  55      15.031 -12.203   1.914  1.00 96.38           C  
ATOM    424  CE  LYS A  55      15.406 -12.969   3.174  1.00 96.38           C  
ATOM    425  NZ  LYS A  55      14.773 -14.320   3.209  1.00 96.38           N  
ATOM    426  N   ILE A  56      14.375  -7.438  -0.980  1.00 95.31           N  
ATOM    427  CA  ILE A  56      14.078  -6.797  -2.256  1.00 95.31           C  
ATOM    428  C   ILE A  56      15.023  -5.617  -2.473  1.00 95.31           C  
ATOM    429  CB  ILE A  56      12.609  -6.324  -2.322  1.00 95.31           C  
ATOM    430  O   ILE A  56      15.570  -5.441  -3.564  1.00 95.31           O  
ATOM    431  CG1 ILE A  56      11.656  -7.527  -2.346  1.00 95.31           C  
ATOM    432  CG2 ILE A  56      12.383  -5.426  -3.543  1.00 95.31           C  
ATOM    433  CD1 ILE A  56      10.188  -7.160  -2.232  1.00 95.31           C  
ATOM    434  N   ALA A  57      15.141  -4.805  -1.421  1.00 94.44           N  
ATOM    435  CA  ALA A  57      16.047  -3.660  -1.489  1.00 94.44           C  
ATOM    436  C   ALA A  57      17.453  -4.098  -1.885  1.00 94.44           C  
ATOM    437  CB  ALA A  57      16.078  -2.926  -0.151  1.00 94.44           C  
ATOM    438  O   ALA A  57      18.078  -3.473  -2.740  1.00 94.44           O  
ATOM    439  N   TRP A  58      17.859  -5.137  -1.282  1.00 94.94           N  
ATOM    440  CA  TRP A  58      19.188  -5.668  -1.573  1.00 94.94           C  
ATOM    441  C   TRP A  58      19.266  -6.176  -3.010  1.00 94.94           C  
ATOM    442  CB  TRP A  58      19.547  -6.801  -0.602  1.00 94.94           C  
ATOM    443  O   TRP A  58      20.250  -5.918  -3.713  1.00 94.94           O  
ATOM    444  CG  TRP A  58      20.000  -6.324   0.744  1.00 94.94           C  
ATOM    445  CD1 TRP A  58      19.219  -6.027   1.825  1.00 94.94           C  
ATOM    446  CD2 TRP A  58      21.344  -6.082   1.149  1.00 94.94           C  
ATOM    447  CE2 TRP A  58      21.312  -5.641   2.490  1.00 94.94           C  
ATOM    448  CE3 TRP A  58      22.594  -6.195   0.507  1.00 94.94           C  
ATOM    449  NE1 TRP A  58      20.000  -5.617   2.879  1.00 94.94           N  
ATOM    450  CH2 TRP A  58      23.672  -5.438   2.553  1.00 94.94           C  
ATOM    451  CZ2 TRP A  58      22.469  -5.316   3.203  1.00 94.94           C  
ATOM    452  CZ3 TRP A  58      23.734  -5.871   1.218  1.00 94.94           C  
ATOM    453  N   ALA A  59      18.328  -6.848  -3.410  1.00 94.31           N  
ATOM    454  CA  ALA A  59      18.297  -7.402  -4.758  1.00 94.31           C  
ATOM    455  C   ALA A  59      18.312  -6.297  -5.809  1.00 94.31           C  
ATOM    456  CB  ALA A  59      17.062  -8.289  -4.938  1.00 94.31           C  
ATOM    457  O   ALA A  59      18.969  -6.422  -6.844  1.00 94.31           O  
ATOM    458  N   ILE A  60      17.625  -5.238  -5.590  1.00 92.19           N  
ATOM    459  CA  ILE A  60      17.547  -4.105  -6.508  1.00 92.19           C  
ATOM    460  C   ILE A  60      18.922  -3.480  -6.668  1.00 92.19           C  
ATOM    461  CB  ILE A  60      16.531  -3.045  -6.020  1.00 92.19           C  
ATOM    462  O   ILE A  60      19.312  -3.092  -7.773  1.00 92.19           O  
ATOM    463  CG1 ILE A  60      15.102  -3.574  -6.152  1.00 92.19           C  
ATOM    464  CG2 ILE A  60      16.703  -1.736  -6.793  1.00 92.19           C  
ATOM    465  CD1 ILE A  60      14.047  -2.660  -5.547  1.00 92.19           C  
ATOM    466  N   LYS A  61      19.672  -3.455  -5.613  1.00 91.25           N  
ATOM    467  CA  LYS A  61      21.016  -2.900  -5.668  1.00 91.25           C  
ATOM    468  C   LYS A  61      21.922  -3.732  -6.578  1.00 91.25           C  
ATOM    469  CB  LYS A  61      21.625  -2.814  -4.266  1.00 91.25           C  
ATOM    470  O   LYS A  61      22.797  -3.191  -7.250  1.00 91.25           O  
ATOM    471  CG  LYS A  61      21.016  -1.729  -3.393  1.00 91.25           C  
ATOM    472  CD  LYS A  61      21.688  -1.669  -2.025  1.00 91.25           C  
ATOM    473  CE  LYS A  61      21.016  -0.632  -1.126  1.00 91.25           C  
ATOM    474  NZ  LYS A  61      21.656  -0.590   0.227  1.00 91.25           N  
ATOM    475  N   LYS A  62      21.609  -5.004  -6.605  1.00 91.88           N  
ATOM    476  CA  LYS A  62      22.422  -5.938  -7.371  1.00 91.88           C  
ATOM    477  C   LYS A  62      22.125  -5.840  -8.859  1.00 91.88           C  
ATOM    478  CB  LYS A  62      22.203  -7.371  -6.883  1.00 91.88           C  
ATOM    479  O   LYS A  62      22.938  -6.234  -9.695  1.00 91.88           O  
ATOM    480  CG  LYS A  62      22.781  -7.652  -5.500  1.00 91.88           C  
ATOM    481  CD  LYS A  62      22.531  -9.094  -5.074  1.00 91.88           C  
ATOM    482  CE  LYS A  62      23.016  -9.352  -3.656  1.00 91.88           C  
ATOM    483  NZ  LYS A  62      22.703 -10.742  -3.207  1.00 91.88           N  
ATOM    484  N   ILE A  63      20.984  -5.227  -9.172  1.00 87.00           N  
ATOM    485  CA  ILE A  63      20.516  -5.191 -10.555  1.00 87.00           C  
ATOM    486  C   ILE A  63      21.406  -4.266 -11.375  1.00 87.00           C  
ATOM    487  CB  ILE A  63      19.047  -4.738 -10.641  1.00 87.00           C  
ATOM    488  O   ILE A  63      21.500  -4.406 -12.602  1.00 87.00           O  
ATOM    489  CG1 ILE A  63      18.109  -5.879 -10.234  1.00 87.00           C  
ATOM    490  CG2 ILE A  63      18.719  -4.242 -12.055  1.00 87.00           C  
ATOM    491  CD1 ILE A  63      16.656  -5.461 -10.086  1.00 87.00           C  
ATOM    492  N   ALA A  64      22.062  -3.434 -10.766  1.00 82.94           N  
ATOM    493  CA  ALA A  64      22.953  -2.482 -11.430  1.00 82.94           C  
ATOM    494  C   ALA A  64      24.172  -3.186 -12.016  1.00 82.94           C  
ATOM    495  CB  ALA A  64      23.375  -1.384 -10.469  1.00 82.94           C  
ATOM    496  O   ALA A  64      24.812  -2.666 -12.930  1.00 82.94           O  
ATOM    497  N   LYS A  65      24.375  -4.375 -11.500  1.00 89.25           N  
ATOM    498  CA  LYS A  65      25.453  -5.180 -12.047  1.00 89.25           C  
ATOM    499  C   LYS A  65      24.938  -6.188 -13.070  1.00 89.25           C  
ATOM    500  CB  LYS A  65      26.203  -5.910 -10.922  1.00 89.25           C  
ATOM    501  O   LYS A  65      24.219  -7.117 -12.711  1.00 89.25           O  
ATOM    502  CG  LYS A  65      26.844  -4.980  -9.898  1.00 89.25           C  
ATOM    503  CD  LYS A  65      27.547  -5.762  -8.805  1.00 89.25           C  
ATOM    504  CE  LYS A  65      28.141  -4.836  -7.750  1.00 89.25           C  
ATOM    505  NZ  LYS A  65      28.797  -5.602  -6.645  1.00 89.25           N  
ATOM    506  N   PRO A  66      25.281  -6.035 -14.352  1.00 84.31           N  
ATOM    507  CA  PRO A  66      24.734  -6.879 -15.414  1.00 84.31           C  
ATOM    508  C   PRO A  66      24.922  -8.367 -15.141  1.00 84.31           C  
ATOM    509  CB  PRO A  66      25.516  -6.441 -16.656  1.00 84.31           C  
ATOM    510  O   PRO A  66      24.047  -9.172 -15.469  1.00 84.31           O  
ATOM    511  CG  PRO A  66      25.969  -5.055 -16.344  1.00 84.31           C  
ATOM    512  CD  PRO A  66      26.188  -4.934 -14.867  1.00 84.31           C  
ATOM    513  N   GLU A  67      25.906  -8.758 -14.484  1.00 89.94           N  
ATOM    514  CA  GLU A  67      26.234 -10.156 -14.250  1.00 89.94           C  
ATOM    515  C   GLU A  67      25.359 -10.758 -13.164  1.00 89.94           C  
ATOM    516  CB  GLU A  67      27.719 -10.305 -13.859  1.00 89.94           C  
ATOM    517  O   GLU A  67      25.203 -11.984 -13.078  1.00 89.94           O  
ATOM    518  CG  GLU A  67      28.094  -9.555 -12.594  1.00 89.94           C  
ATOM    519  CD  GLU A  67      28.750  -8.211 -12.859  1.00 89.94           C  
ATOM    520  OE1 GLU A  67      29.422  -7.668 -11.953  1.00 89.94           O  
ATOM    521  OE2 GLU A  67      28.594  -7.691 -13.992  1.00 89.94           O  
ATOM    522  N   LYS A  68      24.750  -9.898 -12.438  1.00 91.31           N  
ATOM    523  CA  LYS A  68      23.953 -10.359 -11.297  1.00 91.31           C  
ATOM    524  C   LYS A  68      22.469 -10.117 -11.531  1.00 91.31           C  
ATOM    525  CB  LYS A  68      24.406  -9.664 -10.016  1.00 91.31           C  
ATOM    526  O   LYS A  68      21.656 -10.344 -10.633  1.00 91.31           O  
ATOM    527  CG  LYS A  68      25.812 -10.031  -9.578  1.00 91.31           C  
ATOM    528  CD  LYS A  68      26.125  -9.484  -8.188  1.00 91.31           C  
ATOM    529  CE  LYS A  68      27.516  -9.922  -7.711  1.00 91.31           C  
ATOM    530  NZ  LYS A  68      27.828  -9.391  -6.352  1.00 91.31           N  
ATOM    531  N   LYS A  69      22.125  -9.734 -12.719  1.00 86.75           N  
ATOM    532  CA  LYS A  69      20.750  -9.328 -13.039  1.00 86.75           C  
ATOM    533  C   LYS A  69      19.781 -10.492 -12.891  1.00 86.75           C  
ATOM    534  CB  LYS A  69      20.688  -8.758 -14.453  1.00 86.75           C  
ATOM    535  O   LYS A  69      18.719 -10.352 -12.273  1.00 86.75           O  
ATOM    536  CG  LYS A  69      21.156  -7.316 -14.570  1.00 86.75           C  
ATOM    537  CD  LYS A  69      20.922  -6.762 -15.969  1.00 86.75           C  
ATOM    538  CE  LYS A  69      21.422  -5.328 -16.094  1.00 86.75           C  
ATOM    539  NZ  LYS A  69      21.141  -4.758 -17.438  1.00 86.75           N  
ATOM    540  N   LYS A  70      20.156 -11.609 -13.391  1.00 88.44           N  
ATOM    541  CA  LYS A  70      19.297 -12.789 -13.312  1.00 88.44           C  
ATOM    542  C   LYS A  70      19.109 -13.227 -11.859  1.00 88.44           C  
ATOM    543  CB  LYS A  70      19.875 -13.938 -14.133  1.00 88.44           C  
ATOM    544  O   LYS A  70      17.984 -13.539 -11.445  1.00 88.44           O  
ATOM    545  CG  LYS A  70      18.953 -15.141 -14.250  1.00 88.44           C  
ATOM    546  CD  LYS A  70      19.562 -16.219 -15.133  1.00 88.44           C  
ATOM    547  CE  LYS A  70      18.688 -17.469 -15.188  1.00 88.44           C  
ATOM    548  NZ  LYS A  70      19.297 -18.547 -16.031  1.00 88.44           N  
ATOM    549  N   GLU A  71      20.172 -13.250 -11.133  1.00 91.19           N  
ATOM    550  CA  GLU A  71      20.125 -13.609  -9.719  1.00 91.19           C  
ATOM    551  C   GLU A  71      19.266 -12.625  -8.930  1.00 91.19           C  
ATOM    552  CB  GLU A  71      21.531 -13.672  -9.133  1.00 91.19           C  
ATOM    553  O   GLU A  71      18.469 -13.031  -8.070  1.00 91.19           O  
ATOM    554  CG  GLU A  71      21.578 -14.141  -7.680  1.00 91.19           C  
ATOM    555  CD  GLU A  71      22.969 -14.109  -7.082  1.00 91.19           C  
ATOM    556  OE1 GLU A  71      23.125 -14.453  -5.891  1.00 91.19           O  
ATOM    557  OE2 GLU A  71      23.922 -13.750  -7.816  1.00 91.19           O  
ATOM    558  N   ALA A  72      19.438 -11.406  -9.203  1.00 92.00           N  
ATOM    559  CA  ALA A  72      18.688 -10.359  -8.516  1.00 92.00           C  
ATOM    560  C   ALA A  72      17.188 -10.516  -8.742  1.00 92.00           C  
ATOM    561  CB  ALA A  72      19.156  -8.984  -8.992  1.00 92.00           C  
ATOM    562  O   ALA A  72      16.406 -10.414  -7.801  1.00 92.00           O  
ATOM    563  N   ILE A  73      16.828 -10.812  -9.922  1.00 91.25           N  
ATOM    564  CA  ILE A  73      15.422 -10.961 -10.289  1.00 91.25           C  
ATOM    565  C   ILE A  73      14.828 -12.172  -9.578  1.00 91.25           C  
ATOM    566  CB  ILE A  73      15.250 -11.094 -11.812  1.00 91.25           C  
ATOM    567  O   ILE A  73      13.703 -12.125  -9.078  1.00 91.25           O  
ATOM    568  CG1 ILE A  73      15.680  -9.797 -12.516  1.00 91.25           C  
ATOM    569  CG2 ILE A  73      13.805 -11.445 -12.164  1.00 91.25           C  
ATOM    570  CD1 ILE A  73      15.688  -9.883 -14.031  1.00 91.25           C  
ATOM    571  N   GLU A  74      15.547 -13.219  -9.477  1.00 92.31           N  
ATOM    572  CA  GLU A  74      15.109 -14.422  -8.773  1.00 92.31           C  
ATOM    573  C   GLU A  74      14.922 -14.141  -7.281  1.00 92.31           C  
ATOM    574  CB  GLU A  74      16.109 -15.555  -8.977  1.00 92.31           C  
ATOM    575  O   GLU A  74      13.969 -14.633  -6.668  1.00 92.31           O  
ATOM    576  CG  GLU A  74      16.078 -16.156 -10.367  1.00 92.31           C  
ATOM    577  CD  GLU A  74      17.062 -17.297 -10.555  1.00 92.31           C  
ATOM    578  OE1 GLU A  74      17.062 -17.953 -11.625  1.00 92.31           O  
ATOM    579  OE2 GLU A  74      17.859 -17.547  -9.617  1.00 92.31           O  
ATOM    580  N   GLU A  75      15.844 -13.414  -6.758  1.00 94.81           N  
ATOM    581  CA  GLU A  75      15.742 -13.047  -5.348  1.00 94.81           C  
ATOM    582  C   GLU A  75      14.516 -12.180  -5.086  1.00 94.81           C  
ATOM    583  CB  GLU A  75      17.016 -12.320  -4.895  1.00 94.81           C  
ATOM    584  O   GLU A  75      13.859 -12.328  -4.059  1.00 94.81           O  
ATOM    585  CG  GLU A  75      18.234 -13.219  -4.797  1.00 94.81           C  
ATOM    586  CD  GLU A  75      19.484 -12.484  -4.324  1.00 94.81           C  
ATOM    587  OE1 GLU A  75      20.531 -13.133  -4.148  1.00 94.81           O  
ATOM    588  OE2 GLU A  75      19.406 -11.250  -4.121  1.00 94.81           O  
ATOM    589  N   ILE A  76      14.258 -11.359  -6.051  1.00 94.25           N  
ATOM    590  CA  ILE A  76      13.070 -10.523  -5.930  1.00 94.25           C  
ATOM    591  C   ILE A  76      11.820 -11.398  -5.957  1.00 94.25           C  
ATOM    592  CB  ILE A  76      13.008  -9.469  -7.055  1.00 94.25           C  
ATOM    593  O   ILE A  76      10.914 -11.227  -5.137  1.00 94.25           O  
ATOM    594  CG1 ILE A  76      14.117  -8.422  -6.871  1.00 94.25           C  
ATOM    595  CG2 ILE A  76      11.625  -8.797  -7.094  1.00 94.25           C  
ATOM    596  CD1 ILE A  76      14.258  -7.457  -8.039  1.00 94.25           C  
ATOM    597  N   ALA A  77      11.781 -12.336  -6.855  1.00 94.44           N  
ATOM    598  CA  ALA A  77      10.641 -13.250  -6.969  1.00 94.44           C  
ATOM    599  C   ALA A  77      10.430 -14.023  -5.668  1.00 94.44           C  
ATOM    600  CB  ALA A  77      10.852 -14.219  -8.133  1.00 94.44           C  
ATOM    601  O   ALA A  77       9.297 -14.180  -5.211  1.00 94.44           O  
ATOM    602  N   GLN A  78      11.539 -14.516  -5.129  1.00 96.50           N  
ATOM    603  CA  GLN A  78      11.469 -15.258  -3.877  1.00 96.50           C  
ATOM    604  C   GLN A  78      10.945 -14.383  -2.742  1.00 96.50           C  
ATOM    605  CB  GLN A  78      12.844 -15.828  -3.510  1.00 96.50           C  
ATOM    606  O   GLN A  78      10.125 -14.828  -1.938  1.00 96.50           O  
ATOM    607  CG  GLN A  78      12.836 -16.688  -2.250  1.00 96.50           C  
ATOM    608  CD  GLN A  78      11.992 -17.938  -2.393  1.00 96.50           C  
ATOM    609  NE2 GLN A  78      11.383 -18.375  -1.294  1.00 96.50           N  
ATOM    610  OE1 GLN A  78      11.891 -18.516  -3.482  1.00 96.50           O  
ATOM    611  N   ALA A  79      11.469 -13.203  -2.652  1.00 96.56           N  
ATOM    612  CA  ALA A  79      11.039 -12.266  -1.617  1.00 96.56           C  
ATOM    613  C   ALA A  79       9.547 -11.969  -1.731  1.00 96.56           C  
ATOM    614  CB  ALA A  79      11.844 -10.969  -1.702  1.00 96.56           C  
ATOM    615  O   ALA A  79       8.844 -11.922  -0.723  1.00 96.56           O  
ATOM    616  N   ILE A  80       9.055 -11.789  -2.920  1.00 96.44           N  
ATOM    617  CA  ILE A  80       7.641 -11.508  -3.158  1.00 96.44           C  
ATOM    618  C   ILE A  80       6.801 -12.711  -2.727  1.00 96.44           C  
ATOM    619  CB  ILE A  80       7.375 -11.172  -4.645  1.00 96.44           C  
ATOM    620  O   ILE A  80       5.715 -12.547  -2.166  1.00 96.44           O  
ATOM    621  CG1 ILE A  80       8.008  -9.828  -5.008  1.00 96.44           C  
ATOM    622  CG2 ILE A  80       5.871 -11.172  -4.934  1.00 96.44           C  
ATOM    623  CD1 ILE A  80       7.879  -9.461  -6.480  1.00 96.44           C  
ATOM    624  N   GLU A  81       7.289 -13.867  -2.994  1.00 96.81           N  
ATOM    625  CA  GLU A  81       6.617 -15.086  -2.537  1.00 96.81           C  
ATOM    626  C   GLU A  81       6.527 -15.125  -1.015  1.00 96.81           C  
ATOM    627  CB  GLU A  81       7.344 -16.328  -3.053  1.00 96.81           C  
ATOM    628  O   GLU A  81       5.496 -15.508  -0.459  1.00 96.81           O  
ATOM    629  CG  GLU A  81       6.621 -17.625  -2.758  1.00 96.81           C  
ATOM    630  CD  GLU A  81       7.297 -18.844  -3.375  1.00 96.81           C  
ATOM    631  OE1 GLU A  81       6.703 -19.953  -3.350  1.00 96.81           O  
ATOM    632  OE2 GLU A  81       8.430 -18.703  -3.885  1.00 96.81           O  
ATOM    633  N   GLU A  82       7.609 -14.766  -0.374  1.00 97.50           N  
ATOM    634  CA  GLU A  82       7.613 -14.711   1.085  1.00 97.50           C  
ATOM    635  C   GLU A  82       6.590 -13.711   1.604  1.00 97.50           C  
ATOM    636  CB  GLU A  82       9.008 -14.359   1.607  1.00 97.50           C  
ATOM    637  O   GLU A  82       5.930 -13.953   2.615  1.00 97.50           O  
ATOM    638  CG  GLU A  82      10.047 -15.445   1.373  1.00 97.50           C  
ATOM    639  CD  GLU A  82      11.438 -15.062   1.868  1.00 97.50           C  
ATOM    640  OE1 GLU A  82      12.359 -15.906   1.798  1.00 97.50           O  
ATOM    641  OE2 GLU A  82      11.602 -13.914   2.330  1.00 97.50           O  
ATOM    642  N   ILE A  83       6.473 -12.633   0.871  1.00 96.94           N  
ATOM    643  CA  ILE A  83       5.477 -11.633   1.240  1.00 96.94           C  
ATOM    644  C   ILE A  83       4.078 -12.234   1.133  1.00 96.94           C  
ATOM    645  CB  ILE A  83       5.586 -10.375   0.354  1.00 96.94           C  
ATOM    646  O   ILE A  83       3.246 -12.055   2.027  1.00 96.94           O  
ATOM    647  CG1 ILE A  83       6.883  -9.617   0.663  1.00 96.94           C  
ATOM    648  CG2 ILE A  83       4.367  -9.469   0.546  1.00 96.94           C  
ATOM    649  CD1 ILE A  83       7.164  -8.453  -0.285  1.00 96.94           C  
ATOM    650  N   ALA A  84       3.844 -12.969   0.091  1.00 96.44           N  
ATOM    651  CA  ALA A  84       2.549 -13.609  -0.117  1.00 96.44           C  
ATOM    652  C   ALA A  84       2.213 -14.555   1.031  1.00 96.44           C  
ATOM    653  CB  ALA A  84       2.535 -14.359  -1.445  1.00 96.44           C  
ATOM    654  O   ALA A  84       1.080 -14.578   1.518  1.00 96.44           O  
ATOM    655  N   LYS A  85       3.154 -15.320   1.418  1.00 97.62           N  
ATOM    656  CA  LYS A  85       2.961 -16.250   2.520  1.00 97.62           C  
ATOM    657  C   LYS A  85       2.635 -15.523   3.816  1.00 97.62           C  
ATOM    658  CB  LYS A  85       4.203 -17.125   2.709  1.00 97.62           C  
ATOM    659  O   LYS A  85       1.749 -15.938   4.566  1.00 97.62           O  
ATOM    660  CG  LYS A  85       4.418 -18.156   1.604  1.00 97.62           C  
ATOM    661  CD  LYS A  85       5.680 -18.969   1.840  1.00 97.62           C  
ATOM    662  CE  LYS A  85       5.934 -19.938   0.698  1.00 97.62           C  
ATOM    663  NZ  LYS A  85       7.215 -20.688   0.883  1.00 97.62           N  
ATOM    664  N   ALA A  86       3.357 -14.469   4.047  1.00 97.06           N  
ATOM    665  CA  ALA A  86       3.137 -13.672   5.250  1.00 97.06           C  
ATOM    666  C   ALA A  86       1.744 -13.047   5.246  1.00 97.06           C  
ATOM    667  CB  ALA A  86       4.203 -12.586   5.371  1.00 97.06           C  
ATOM    668  O   ALA A  86       1.062 -13.023   6.273  1.00 97.06           O  
ATOM    669  N   ILE A  87       1.319 -12.531   4.121  1.00 96.75           N  
ATOM    670  CA  ILE A  87       0.007 -11.906   3.986  1.00 96.75           C  
ATOM    671  C   ILE A  87      -1.084 -12.945   4.234  1.00 96.75           C  
ATOM    672  CB  ILE A  87      -0.172 -11.266   2.594  1.00 96.75           C  
ATOM    673  O   ILE A  87      -2.109 -12.648   4.852  1.00 96.75           O  
ATOM    674  CG1 ILE A  87       0.745 -10.047   2.447  1.00 96.75           C  
ATOM    675  CG2 ILE A  87      -1.636 -10.883   2.359  1.00 96.75           C  
ATOM    676  CD1 ILE A  87       0.713  -9.406   1.065  1.00 96.75           C  
ATOM    677  N   LYS A  88      -0.854 -14.141   3.729  1.00 96.88           N  
ATOM    678  CA  LYS A  88      -1.790 -15.227   3.982  1.00 96.88           C  
ATOM    679  C   LYS A  88      -1.930 -15.500   5.477  1.00 96.88           C  
ATOM    680  CB  LYS A  88      -1.340 -16.500   3.260  1.00 96.88           C  
ATOM    681  O   LYS A  88      -3.033 -15.750   5.969  1.00 96.88           O  
ATOM    682  CG  LYS A  88      -2.352 -17.641   3.314  1.00 96.88           C  
ATOM    683  CD  LYS A  88      -1.876 -18.844   2.525  1.00 96.88           C  
ATOM    684  CE  LYS A  88      -2.869 -20.000   2.613  1.00 96.88           C  
ATOM    685  NZ  LYS A  88      -2.410 -21.188   1.835  1.00 96.88           N  
ATOM    686  N   LYS A  89      -0.810 -15.445   6.145  1.00 96.69           N  
ATOM    687  CA  LYS A  89      -0.836 -15.625   7.594  1.00 96.69           C  
ATOM    688  C   LYS A  89      -1.648 -14.523   8.266  1.00 96.69           C  
ATOM    689  CB  LYS A  89       0.584 -15.648   8.156  1.00 96.69           C  
ATOM    690  O   LYS A  89      -2.398 -14.789   9.211  1.00 96.69           O  
ATOM    691  CG  LYS A  89       1.355 -16.922   7.836  1.00 96.69           C  
ATOM    692  CD  LYS A  89       2.750 -16.906   8.453  1.00 96.69           C  
ATOM    693  CE  LYS A  89       3.545 -18.141   8.078  1.00 96.69           C  
ATOM    694  NZ  LYS A  89       4.938 -18.094   8.617  1.00 96.69           N  
ATOM    695  N   ILE A  90      -1.534 -13.336   7.793  1.00 96.31           N  
ATOM    696  CA  ILE A  90      -2.305 -12.211   8.312  1.00 96.31           C  
ATOM    697  C   ILE A  90      -3.795 -12.469   8.109  1.00 96.31           C  
ATOM    698  CB  ILE A  90      -1.896 -10.883   7.629  1.00 96.31           C  
ATOM    699  O   ILE A  90      -4.594 -12.281   9.031  1.00 96.31           O  
ATOM    700  CG1 ILE A  90      -0.465 -10.500   8.023  1.00 96.31           C  
ATOM    701  CG2 ILE A  90      -2.881  -9.766   7.984  1.00 96.31           C  
ATOM    702  CD1 ILE A  90       0.086  -9.305   7.254  1.00 96.31           C  
ATOM    703  N   ALA A  91      -4.082 -12.875   6.895  1.00 96.19           N  
ATOM    704  CA  ALA A  91      -5.477 -13.172   6.574  1.00 96.19           C  
ATOM    705  C   ALA A  91      -6.055 -14.203   7.539  1.00 96.19           C  
ATOM    706  CB  ALA A  91      -5.602 -13.664   5.137  1.00 96.19           C  
ATOM    707  O   ALA A  91      -7.180 -14.047   8.023  1.00 96.19           O  
ATOM    708  N   TRP A  92      -5.246 -15.141   7.754  1.00 96.50           N  
ATOM    709  CA  TRP A  92      -5.676 -16.203   8.656  1.00 96.50           C  
ATOM    710  C   TRP A  92      -5.883 -15.680  10.070  1.00 96.50           C  
ATOM    711  CB  TRP A  92      -4.648 -17.344   8.672  1.00 96.50           C  
ATOM    712  O   TRP A  92      -6.879 -16.000  10.719  1.00 96.50           O  
ATOM    713  CG  TRP A  92      -5.094 -18.562   9.430  1.00 96.50           C  
ATOM    714  CD1 TRP A  92      -6.008 -19.484   9.031  1.00 96.50           C  
ATOM    715  CD2 TRP A  92      -4.641 -18.969  10.727  1.00 96.50           C  
ATOM    716  CE2 TRP A  92      -5.328 -20.156  11.055  1.00 96.50           C  
ATOM    717  CE3 TRP A  92      -3.723 -18.438  11.641  1.00 96.50           C  
ATOM    718  NE1 TRP A  92      -6.156 -20.453  10.008  1.00 96.50           N  
ATOM    719  CH2 TRP A  92      -4.215 -20.297  13.141  1.00 96.50           C  
ATOM    720  CZ2 TRP A  92      -5.121 -20.828  12.258  1.00 96.50           C  
ATOM    721  CZ3 TRP A  92      -3.520 -19.109  12.844  1.00 96.50           C  
ATOM    722  N   ALA A  93      -5.004 -14.961  10.570  1.00 94.94           N  
ATOM    723  CA  ALA A  93      -5.094 -14.383  11.914  1.00 94.94           C  
ATOM    724  C   ALA A  93      -6.328 -13.500  12.047  1.00 94.94           C  
ATOM    725  CB  ALA A  93      -3.832 -13.586  12.227  1.00 94.94           C  
ATOM    726  O   ALA A  93      -7.035 -13.562  13.055  1.00 94.94           O  
ATOM    727  N   ILE A  94      -6.574 -12.734  11.031  1.00 94.75           N  
ATOM    728  CA  ILE A  94      -7.719 -11.836  11.039  1.00 94.75           C  
ATOM    729  C   ILE A  94      -9.016 -12.648  11.023  1.00 94.75           C  
ATOM    730  CB  ILE A  94      -7.688 -10.867   9.828  1.00 94.75           C  
ATOM    731  O   ILE A  94      -9.984 -12.289  11.703  1.00 94.75           O  
ATOM    732  CG1 ILE A  94      -6.516  -9.883   9.969  1.00 94.75           C  
ATOM    733  CG2 ILE A  94      -9.016 -10.117   9.695  1.00 94.75           C  
ATOM    734  CD1 ILE A  94      -6.332  -8.969   8.766  1.00 94.75           C  
ATOM    735  N   LYS A  95      -8.961 -13.680  10.258  1.00 94.19           N  
ATOM    736  CA  LYS A  95     -10.117 -14.578  10.211  1.00 94.19           C  
ATOM    737  C   LYS A  95     -10.430 -15.141  11.594  1.00 94.19           C  
ATOM    738  CB  LYS A  95      -9.867 -15.719   9.227  1.00 94.19           C  
ATOM    739  O   LYS A  95     -11.594 -15.227  11.984  1.00 94.19           O  
ATOM    740  CG  LYS A  95     -11.086 -16.594   8.969  1.00 94.19           C  
ATOM    741  CD  LYS A  95     -10.805 -17.656   7.922  1.00 94.19           C  
ATOM    742  CE  LYS A  95     -12.016 -18.547   7.684  1.00 94.19           C  
ATOM    743  NZ  LYS A  95     -11.742 -19.594   6.656  1.00 94.19           N  
ATOM    744  N   LYS A  96      -9.398 -15.500  12.336  1.00 92.94           N  
ATOM    745  CA  LYS A  96      -9.570 -16.016  13.688  1.00 92.94           C  
ATOM    746  C   LYS A  96     -10.195 -14.977  14.609  1.00 92.94           C  
ATOM    747  CB  LYS A  96      -8.227 -16.484  14.258  1.00 92.94           C  
ATOM    748  O   LYS A  96     -11.078 -15.297  15.406  1.00 92.94           O  
ATOM    749  CG  LYS A  96      -7.691 -17.766  13.641  1.00 92.94           C  
ATOM    750  CD  LYS A  96      -6.359 -18.172  14.250  1.00 92.94           C  
ATOM    751  CE  LYS A  96      -5.797 -19.422  13.586  1.00 92.94           C  
ATOM    752  NZ  LYS A  96      -4.449 -19.766  14.125  1.00 92.94           N  
ATOM    753  N   ILE A  97      -9.750 -13.773  14.430  1.00 91.44           N  
ATOM    754  CA  ILE A  97     -10.305 -12.672  15.211  1.00 91.44           C  
ATOM    755  C   ILE A  97     -11.781 -12.492  14.875  1.00 91.44           C  
ATOM    756  CB  ILE A  97      -9.531 -11.359  14.953  1.00 91.44           C  
ATOM    757  O   ILE A  97     -12.609 -12.328  15.773  1.00 91.44           O  
ATOM    758  CG1 ILE A  97      -8.094 -11.469  15.484  1.00 91.44           C  
ATOM    759  CG2 ILE A  97     -10.258 -10.172  15.594  1.00 91.44           C  
ATOM    760  CD1 ILE A  97      -7.195 -10.305  15.086  1.00 91.44           C  
ATOM    761  N   ALA A  98     -12.078 -12.539  13.633  1.00 91.38           N  
ATOM    762  CA  ALA A  98     -13.453 -12.375  13.164  1.00 91.38           C  
ATOM    763  C   ALA A  98     -14.367 -13.445  13.750  1.00 91.38           C  
ATOM    764  CB  ALA A  98     -13.500 -12.406  11.641  1.00 91.38           C  
ATOM    765  O   ALA A  98     -15.500 -13.156  14.148  1.00 91.38           O  
ATOM    766  N   GLN A  99     -13.930 -14.664  13.789  1.00 90.56           N  
ATOM    767  CA  GLN A  99     -14.711 -15.789  14.297  1.00 90.56           C  
ATOM    768  C   GLN A  99     -15.016 -15.617  15.781  1.00 90.56           C  
ATOM    769  CB  GLN A  99     -13.969 -17.109  14.062  1.00 90.56           C  
ATOM    770  O   GLN A  99     -16.109 -15.969  16.234  1.00 90.56           O  
ATOM    771  CG  GLN A  99     -13.906 -17.516  12.602  1.00 90.56           C  
ATOM    772  CD  GLN A  99     -13.047 -18.750  12.375  1.00 90.56           C  
ATOM    773  NE2 GLN A  99     -13.148 -19.344  11.188  1.00 90.56           N  
ATOM    774  OE1 GLN A  99     -12.297 -19.172  13.266  1.00 90.56           O  
ATOM    775  N   LYS A 100     -14.188 -14.938  16.406  1.00 88.31           N  
ATOM    776  CA  LYS A 100     -14.391 -14.727  17.828  1.00 88.31           C  
ATOM    777  C   LYS A 100     -15.422 -13.625  18.078  1.00 88.31           C  
ATOM    778  CB  LYS A 100     -13.070 -14.375  18.516  1.00 88.31           C  
ATOM    779  O   LYS A 100     -16.109 -13.633  19.109  1.00 88.31           O  
ATOM    780  CG  LYS A 100     -12.117 -15.547  18.672  1.00 88.31           C  
ATOM    781  CD  LYS A 100     -12.625 -16.547  19.703  1.00 88.31           C  
ATOM    782  CE  LYS A 100     -11.625 -17.672  19.922  1.00 88.31           C  
ATOM    783  NZ  LYS A 100     -12.141 -18.672  20.906  1.00 88.31           N  
ATOM    784  N   LEU A 101     -15.453 -12.789  17.156  1.00 86.62           N  
ATOM    785  CA  LEU A 101     -16.344 -11.641  17.312  1.00 86.62           C  
ATOM    786  C   LEU A 101     -17.766 -11.992  16.875  1.00 86.62           C  
ATOM    787  CB  LEU A 101     -15.820 -10.453  16.500  1.00 86.62           C  
ATOM    788  O   LEU A 101     -18.703 -11.250  17.156  1.00 86.62           O  
ATOM    789  CG  LEU A 101     -14.531  -9.805  17.000  1.00 86.62           C  
ATOM    790  CD1 LEU A 101     -14.055  -8.742  16.000  1.00 86.62           C  
ATOM    791  CD2 LEU A 101     -14.742  -9.188  18.375  1.00 86.62           C  
ATOM    792  N   GLY A 102     -18.031 -13.281  16.422  1.00 85.06           N  
ATOM    793  CA  GLY A 102     -19.344 -13.758  16.047  1.00 85.06           C  
ATOM    794  C   GLY A 102     -20.016 -12.906  14.984  1.00 85.06           C  
ATOM    795  O   GLY A 102     -19.391 -12.570  13.977  1.00 85.06           O  
ATOM    796  N   GLU A 103     -21.297 -12.477  15.023  1.00 78.75           N  
ATOM    797  CA  GLU A 103     -22.125 -11.750  14.062  1.00 78.75           C  
ATOM    798  C   GLU A 103     -21.594 -10.336  13.844  1.00 78.75           C  
ATOM    799  CB  GLU A 103     -23.578 -11.703  14.516  1.00 78.75           C  
ATOM    800  O   GLU A 103     -21.719  -9.781  12.750  1.00 78.75           O  
ATOM    801  CG  GLU A 103     -24.297 -13.039  14.414  1.00 78.75           C  
ATOM    802  CD  GLU A 103     -25.766 -12.969  14.805  1.00 78.75           C  
ATOM    803  OE1 GLU A 103     -26.500 -13.969  14.617  1.00 78.75           O  
ATOM    804  OE2 GLU A 103     -26.188 -11.898  15.305  1.00 78.75           O  
ATOM    805  N   LYS A 104     -20.828  -9.859  14.836  1.00 77.25           N  
ATOM    806  CA  LYS A 104     -20.219  -8.531  14.781  1.00 77.25           C  
ATOM    807  C   LYS A 104     -18.875  -8.578  14.055  1.00 77.25           C  
ATOM    808  CB  LYS A 104     -20.047  -7.957  16.188  1.00 77.25           C  
ATOM    809  O   LYS A 104     -18.344  -7.539  13.656  1.00 77.25           O  
ATOM    810  CG  LYS A 104     -21.344  -7.625  16.891  1.00 77.25           C  
ATOM    811  CD  LYS A 104     -21.094  -6.988  18.250  1.00 77.25           C  
ATOM    812  CE  LYS A 104     -22.406  -6.676  18.969  1.00 77.25           C  
ATOM    813  NZ  LYS A 104     -22.172  -6.055  20.312  1.00 77.25           N  
ATOM    814  N   GLY A 105     -18.469  -9.805  13.555  1.00 85.81           N  
ATOM    815  CA  GLY A 105     -17.188  -9.961  12.883  1.00 85.81           C  
ATOM    816  C   GLY A 105     -17.312 -10.188  11.391  1.00 85.81           C  
ATOM    817  O   GLY A 105     -16.344 -10.555  10.727  1.00 85.81           O  
ATOM    818  N   ALA A 106     -18.500 -10.070  10.906  1.00 89.62           N  
ATOM    819  CA  ALA A 106     -18.750 -10.367   9.500  1.00 89.62           C  
ATOM    820  C   ALA A 106     -17.922  -9.445   8.602  1.00 89.62           C  
ATOM    821  CB  ALA A 106     -20.234 -10.234   9.180  1.00 89.62           C  
ATOM    822  O   ALA A 106     -17.344  -9.891   7.605  1.00 89.62           O  
ATOM    823  N   ALA A 107     -17.875  -8.203   8.922  1.00 89.31           N  
ATOM    824  CA  ALA A 107     -17.125  -7.238   8.133  1.00 89.31           C  
ATOM    825  C   ALA A 107     -15.625  -7.531   8.195  1.00 89.31           C  
ATOM    826  CB  ALA A 107     -17.406  -5.816   8.609  1.00 89.31           C  
ATOM    827  O   ALA A 107     -14.922  -7.434   7.191  1.00 89.31           O  
ATOM    828  N   ILE A 108     -15.188  -7.980   9.344  1.00 91.81           N  
ATOM    829  CA  ILE A 108     -13.781  -8.312   9.547  1.00 91.81           C  
ATOM    830  C   ILE A 108     -13.422  -9.562   8.750  1.00 91.81           C  
ATOM    831  CB  ILE A 108     -13.469  -8.523  11.047  1.00 91.81           C  
ATOM    832  O   ILE A 108     -12.336  -9.648   8.180  1.00 91.81           O  
ATOM    833  CG1 ILE A 108     -13.703  -7.223  11.828  1.00 91.81           C  
ATOM    834  CG2 ILE A 108     -12.031  -9.016  11.227  1.00 91.81           C  
ATOM    835  CD1 ILE A 108     -13.516  -7.367  13.328  1.00 91.81           C  
ATOM    836  N   GLU A 109     -14.312 -10.422   8.695  1.00 94.50           N  
ATOM    837  CA  GLU A 109     -14.125 -11.625   7.879  1.00 94.50           C  
ATOM    838  C   GLU A 109     -13.977 -11.266   6.402  1.00 94.50           C  
ATOM    839  CB  GLU A 109     -15.289 -12.594   8.070  1.00 94.50           C  
ATOM    840  O   GLU A 109     -13.164 -11.875   5.695  1.00 94.50           O  
ATOM    841  CG  GLU A 109     -15.094 -13.938   7.387  1.00 94.50           C  
ATOM    842  CD  GLU A 109     -16.172 -14.953   7.738  1.00 94.50           C  
ATOM    843  OE1 GLU A 109     -16.031 -16.141   7.348  1.00 94.50           O  
ATOM    844  OE2 GLU A 109     -17.156 -14.570   8.406  1.00 94.50           O  
ATOM    845  N   GLU A 110     -14.750 -10.359   5.945  1.00 94.81           N  
ATOM    846  CA  GLU A 110     -14.633  -9.891   4.566  1.00 94.81           C  
ATOM    847  C   GLU A 110     -13.258  -9.297   4.301  1.00 94.81           C  
ATOM    848  CB  GLU A 110     -15.727  -8.859   4.254  1.00 94.81           C  
ATOM    849  O   GLU A 110     -12.688  -9.492   3.223  1.00 94.81           O  
ATOM    850  CG  GLU A 110     -17.125  -9.453   4.180  1.00 94.81           C  
ATOM    851  CD  GLU A 110     -18.188  -8.422   3.857  1.00 94.81           C  
ATOM    852  OE1 GLU A 110     -19.391  -8.758   3.904  1.00 94.81           O  
ATOM    853  OE2 GLU A 110     -17.828  -7.262   3.555  1.00 94.81           O  
ATOM    854  N   ILE A 111     -12.797  -8.641   5.301  1.00 94.75           N  
ATOM    855  CA  ILE A 111     -11.453  -8.078   5.184  1.00 94.75           C  
ATOM    856  C   ILE A 111     -10.438  -9.211   5.059  1.00 94.75           C  
ATOM    857  CB  ILE A 111     -11.109  -7.176   6.383  1.00 94.75           C  
ATOM    858  O   ILE A 111      -9.547  -9.164   4.211  1.00 94.75           O  
ATOM    859  CG1 ILE A 111     -11.992  -5.922   6.383  1.00 94.75           C  
ATOM    860  CG2 ILE A 111      -9.625  -6.797   6.367  1.00 94.75           C  
ATOM    861  CD1 ILE A 111     -11.828  -5.043   7.617  1.00 94.75           C  
ATOM    862  N   ALA A 112     -10.586 -10.203   5.863  1.00 95.12           N  
ATOM    863  CA  ALA A 112      -9.688 -11.359   5.836  1.00 95.12           C  
ATOM    864  C   ALA A 112      -9.703 -12.031   4.465  1.00 95.12           C  
ATOM    865  CB  ALA A 112     -10.078 -12.359   6.918  1.00 95.12           C  
ATOM    866  O   ALA A 112      -8.656 -12.406   3.938  1.00 95.12           O  
ATOM    867  N   GLN A 113     -10.875 -12.211   3.867  1.00 97.00           N  
ATOM    868  CA  GLN A 113     -11.008 -12.820   2.551  1.00 97.00           C  
ATOM    869  C   GLN A 113     -10.320 -11.977   1.479  1.00 97.00           C  
ATOM    870  CB  GLN A 113     -12.484 -13.016   2.199  1.00 97.00           C  
ATOM    871  O   GLN A 113      -9.656 -12.516   0.593  1.00 97.00           O  
ATOM    872  CG  GLN A 113     -13.164 -14.133   2.984  1.00 97.00           C  
ATOM    873  CD  GLN A 113     -14.664 -14.180   2.762  1.00 97.00           C  
ATOM    874  NE2 GLN A 113     -15.344 -15.047   3.502  1.00 97.00           N  
ATOM    875  OE1 GLN A 113     -15.203 -13.438   1.934  1.00 97.00           O  
ATOM    876  N   ALA A 114     -10.562 -10.703   1.598  1.00 96.25           N  
ATOM    877  CA  ALA A 114      -9.938  -9.797   0.644  1.00 96.25           C  
ATOM    878  C   ALA A 114      -8.414  -9.867   0.734  1.00 96.25           C  
ATOM    879  CB  ALA A 114     -10.414  -8.367   0.883  1.00 96.25           C  
ATOM    880  O   ALA A 114      -7.723  -9.875  -0.289  1.00 96.25           O  
ATOM    881  N   ILE A 115      -7.887  -9.914   1.915  1.00 96.56           N  
ATOM    882  CA  ILE A 115      -6.449 -10.000   2.135  1.00 96.56           C  
ATOM    883  C   ILE A 115      -5.914 -11.305   1.550  1.00 96.56           C  
ATOM    884  CB  ILE A 115      -6.098  -9.898   3.637  1.00 96.56           C  
ATOM    885  O   ILE A 115      -4.824 -11.328   0.969  1.00 96.56           O  
ATOM    886  CG1 ILE A 115      -6.398  -8.492   4.164  1.00 96.56           C  
ATOM    887  CG2 ILE A 115      -4.633 -10.281   3.877  1.00 96.56           C  
ATOM    888  CD1 ILE A 115      -6.195  -8.344   5.668  1.00 96.56           C  
ATOM    889  N   GLU A 116      -6.641 -12.344   1.718  1.00 97.12           N  
ATOM    890  CA  GLU A 116      -6.277 -13.625   1.121  1.00 97.12           C  
ATOM    891  C   GLU A 116      -6.203 -13.523  -0.400  1.00 97.12           C  
ATOM    892  CB  GLU A 116      -7.277 -14.711   1.529  1.00 97.12           C  
ATOM    893  O   GLU A 116      -5.305 -14.094  -1.021  1.00 97.12           O  
ATOM    894  CG  GLU A 116      -6.906 -16.109   1.046  1.00 97.12           C  
ATOM    895  CD  GLU A 116      -7.832 -17.188   1.571  1.00 97.12           C  
ATOM    896  OE1 GLU A 116      -7.516 -18.391   1.412  1.00 97.12           O  
ATOM    897  OE2 GLU A 116      -8.891 -16.844   2.146  1.00 97.12           O  
ATOM    898  N   GLU A 117      -7.172 -12.859  -0.965  1.00 97.50           N  
ATOM    899  CA  GLU A 117      -7.152 -12.641  -2.410  1.00 97.50           C  
ATOM    900  C   GLU A 117      -5.914 -11.867  -2.838  1.00 97.50           C  
ATOM    901  CB  GLU A 117      -8.422 -11.906  -2.859  1.00 97.50           C  
ATOM    902  O   GLU A 117      -5.336 -12.141  -3.895  1.00 97.50           O  
ATOM    903  CG  GLU A 117      -9.688 -12.734  -2.732  1.00 97.50           C  
ATOM    904  CD  GLU A 117     -10.945 -11.961  -3.082  1.00 97.50           C  
ATOM    905  OE1 GLU A 117     -12.047 -12.562  -3.098  1.00 97.50           O  
ATOM    906  OE2 GLU A 117     -10.836 -10.742  -3.342  1.00 97.50           O  
ATOM    907  N   ILE A 118      -5.535 -10.953  -2.012  1.00 96.56           N  
ATOM    908  CA  ILE A 118      -4.324 -10.188  -2.281  1.00 96.56           C  
ATOM    909  C   ILE A 118      -3.115 -11.125  -2.277  1.00 96.56           C  
ATOM    910  CB  ILE A 118      -4.125  -9.055  -1.248  1.00 96.56           C  
ATOM    911  O   ILE A 118      -2.258 -11.047  -3.162  1.00 96.56           O  
ATOM    912  CG1 ILE A 118      -5.199  -7.977  -1.428  1.00 96.56           C  
ATOM    913  CG2 ILE A 118      -2.721  -8.461  -1.365  1.00 96.56           C  
ATOM    914  CD1 ILE A 118      -5.199  -6.914  -0.338  1.00 96.56           C  
ATOM    915  N   ALA A 119      -3.076 -11.992  -1.334  1.00 96.00           N  
ATOM    916  CA  ALA A 119      -1.978 -12.945  -1.226  1.00 96.00           C  
ATOM    917  C   ALA A 119      -1.880 -13.812  -2.479  1.00 96.00           C  
ATOM    918  CB  ALA A 119      -2.156 -13.820   0.011  1.00 96.00           C  
ATOM    919  O   ALA A 119      -0.784 -14.055  -2.988  1.00 96.00           O  
ATOM    920  N   LYS A 120      -2.969 -14.281  -2.959  1.00 97.25           N  
ATOM    921  CA  LYS A 120      -3.004 -15.109  -4.164  1.00 97.25           C  
ATOM    922  C   LYS A 120      -2.494 -14.336  -5.375  1.00 97.25           C  
ATOM    923  CB  LYS A 120      -4.422 -15.617  -4.426  1.00 97.25           C  
ATOM    924  O   LYS A 120      -1.735 -14.867  -6.188  1.00 97.25           O  
ATOM    925  CG  LYS A 120      -4.898 -16.656  -3.430  1.00 97.25           C  
ATOM    926  CD  LYS A 120      -6.320 -17.125  -3.734  1.00 97.25           C  
ATOM    927  CE  LYS A 120      -6.824 -18.109  -2.695  1.00 97.25           C  
ATOM    928  NZ  LYS A 120      -8.250 -18.500  -2.939  1.00 97.25           N  
ATOM    929  N   ALA A 121      -2.936 -13.133  -5.445  1.00 96.69           N  
ATOM    930  CA  ALA A 121      -2.518 -12.273  -6.551  1.00 96.69           C  
ATOM    931  C   ALA A 121      -1.014 -12.008  -6.504  1.00 96.69           C  
ATOM    932  CB  ALA A 121      -3.285 -10.953  -6.523  1.00 96.69           C  
ATOM    933  O   ALA A 121      -0.343 -12.023  -7.539  1.00 96.69           O  
ATOM    934  N   ILE A 122      -0.492 -11.758  -5.348  1.00 95.88           N  
ATOM    935  CA  ILE A 122       0.933 -11.500  -5.164  1.00 95.88           C  
ATOM    936  C   ILE A 122       1.736 -12.734  -5.570  1.00 95.88           C  
ATOM    937  CB  ILE A 122       1.252 -11.109  -3.701  1.00 95.88           C  
ATOM    938  O   ILE A 122       2.805 -12.617  -6.172  1.00 95.88           O  
ATOM    939  CG1 ILE A 122       0.667  -9.734  -3.377  1.00 95.88           C  
ATOM    940  CG2 ILE A 122       2.764 -11.141  -3.455  1.00 95.88           C  
ATOM    941  CD1 ILE A 122       0.819  -9.320  -1.919  1.00 95.88           C  
ATOM    942  N   LYS A 123       1.218 -13.906  -5.223  1.00 96.19           N  
ATOM    943  CA  LYS A 123       1.857 -15.156  -5.629  1.00 96.19           C  
ATOM    944  C   LYS A 123       1.941 -15.258  -7.148  1.00 96.19           C  
ATOM    945  CB  LYS A 123       1.100 -16.359  -5.062  1.00 96.19           C  
ATOM    946  O   LYS A 123       2.953 -15.711  -7.691  1.00 96.19           O  
ATOM    947  CG  LYS A 123       1.809 -17.688  -5.270  1.00 96.19           C  
ATOM    948  CD  LYS A 123       1.040 -18.844  -4.625  1.00 96.19           C  
ATOM    949  CE  LYS A 123       1.729 -20.172  -4.863  1.00 96.19           C  
ATOM    950  NZ  LYS A 123       0.982 -21.297  -4.230  1.00 96.19           N  
ATOM    951  N   LYS A 124       0.865 -14.836  -7.762  1.00 96.19           N  
ATOM    952  CA  LYS A 124       0.856 -14.828  -9.219  1.00 96.19           C  
ATOM    953  C   LYS A 124       1.922 -13.883  -9.773  1.00 96.19           C  
ATOM    954  CB  LYS A 124      -0.522 -14.430  -9.750  1.00 96.19           C  
ATOM    955  O   LYS A 124       2.578 -14.188 -10.766  1.00 96.19           O  
ATOM    956  CG  LYS A 124      -1.594 -15.484  -9.547  1.00 96.19           C  
ATOM    957  CD  LYS A 124      -2.938 -15.039 -10.109  1.00 96.19           C  
ATOM    958  CE  LYS A 124      -4.031 -16.062  -9.836  1.00 96.19           C  
ATOM    959  NZ  LYS A 124      -5.367 -15.586 -10.305  1.00 96.19           N  
ATOM    960  N   ILE A 125       2.100 -12.781  -9.117  1.00 95.00           N  
ATOM    961  CA  ILE A 125       3.125 -11.820  -9.508  1.00 95.00           C  
ATOM    962  C   ILE A 125       4.508 -12.461  -9.383  1.00 95.00           C  
ATOM    963  CB  ILE A 125       3.053 -10.539  -8.641  1.00 95.00           C  
ATOM    964  O   ILE A 125       5.344 -12.320 -10.281  1.00 95.00           O  
ATOM    965  CG1 ILE A 125       1.769  -9.766  -8.953  1.00 95.00           C  
ATOM    966  CG2 ILE A 125       4.289  -9.664  -8.867  1.00 95.00           C  
ATOM    967  CD1 ILE A 125       1.518  -8.586  -8.016  1.00 95.00           C  
ATOM    968  N   ALA A 126       4.719 -13.102  -8.258  1.00 94.69           N  
ATOM    969  CA  ALA A 126       5.992 -13.781  -8.039  1.00 94.69           C  
ATOM    970  C   ALA A 126       6.289 -14.773  -9.164  1.00 94.69           C  
ATOM    971  CB  ALA A 126       5.980 -14.508  -6.691  1.00 94.69           C  
ATOM    972  O   ALA A 126       7.414 -14.820  -9.664  1.00 94.69           O  
ATOM    973  N   TRP A 127       5.270 -15.461  -9.484  1.00 95.25           N  
ATOM    974  CA  TRP A 127       5.414 -16.438 -10.555  1.00 95.25           C  
ATOM    975  C   TRP A 127       5.734 -15.750 -11.883  1.00 95.25           C  
ATOM    976  CB  TRP A 127       4.141 -17.281 -10.695  1.00 95.25           C  
ATOM    977  O   TRP A 127       6.605 -16.188 -12.625  1.00 95.25           O  
ATOM    978  CG  TRP A 127       4.289 -18.469 -11.594  1.00 95.25           C  
ATOM    979  CD1 TRP A 127       4.977 -19.625 -11.328  1.00 95.25           C  
ATOM    980  CD2 TRP A 127       3.744 -18.625 -12.906  1.00 95.25           C  
ATOM    981  CE2 TRP A 127       4.141 -19.891 -13.375  1.00 95.25           C  
ATOM    982  CE3 TRP A 127       2.955 -17.812 -13.734  1.00 95.25           C  
ATOM    983  NE1 TRP A 127       4.891 -20.484 -12.391  1.00 95.25           N  
ATOM    984  CH2 TRP A 127       3.002 -19.562 -15.422  1.00 95.25           C  
ATOM    985  CZ2 TRP A 127       3.773 -20.375 -14.633  1.00 95.25           C  
ATOM    986  CZ3 TRP A 127       2.592 -18.281 -14.984  1.00 95.25           C  
ATOM    987  N   ALA A 128       5.066 -14.766 -12.164  1.00 94.31           N  
ATOM    988  CA  ALA A 128       5.270 -14.016 -13.406  1.00 94.31           C  
ATOM    989  C   ALA A 128       6.680 -13.430 -13.461  1.00 94.31           C  
ATOM    990  CB  ALA A 128       4.234 -12.898 -13.531  1.00 94.31           C  
ATOM    991  O   ALA A 128       7.316 -13.438 -14.523  1.00 94.31           O  
ATOM    992  N   ILE A 129       7.160 -12.945 -12.391  1.00 92.12           N  
ATOM    993  CA  ILE A 129       8.500 -12.375 -12.312  1.00 92.12           C  
ATOM    994  C   ILE A 129       9.539 -13.453 -12.602  1.00 92.12           C  
ATOM    995  CB  ILE A 129       8.766 -11.742 -10.922  1.00 92.12           C  
ATOM    996  O   ILE A 129      10.531 -13.203 -13.289  1.00 92.12           O  
ATOM    997  CG1 ILE A 129       7.910 -10.477 -10.742  1.00 92.12           C  
ATOM    998  CG2 ILE A 129      10.250 -11.422 -10.750  1.00 92.12           C  
ATOM    999  CD1 ILE A 129       7.988  -9.875  -9.352  1.00 92.12           C  
ATOM   1000  N   LYS A 130       9.281 -14.641 -12.094  1.00 91.75           N  
ATOM   1001  CA  LYS A 130      10.172 -15.758 -12.359  1.00 91.75           C  
ATOM   1002  C   LYS A 130      10.258 -16.047 -13.859  1.00 91.75           C  
ATOM   1003  CB  LYS A 130       9.711 -17.016 -11.609  1.00 91.75           C  
ATOM   1004  O   LYS A 130      11.336 -16.328 -14.383  1.00 91.75           O  
ATOM   1005  CG  LYS A 130      10.016 -16.984 -10.117  1.00 91.75           C  
ATOM   1006  CD  LYS A 130       9.570 -18.281  -9.438  1.00 91.75           C  
ATOM   1007  CE  LYS A 130       9.805 -18.219  -7.938  1.00 91.75           C  
ATOM   1008  NZ  LYS A 130       9.328 -19.469  -7.258  1.00 91.75           N  
ATOM   1009  N   LYS A 131       9.109 -15.961 -14.469  1.00 92.25           N  
ATOM   1010  CA  LYS A 131       9.062 -16.172 -15.914  1.00 92.25           C  
ATOM   1011  C   LYS A 131       9.844 -15.094 -16.656  1.00 92.25           C  
ATOM   1012  CB  LYS A 131       7.617 -16.203 -16.406  1.00 92.25           C  
ATOM   1013  O   LYS A 131      10.539 -15.383 -17.641  1.00 92.25           O  
ATOM   1014  CG  LYS A 131       6.844 -17.453 -15.984  1.00 92.25           C  
ATOM   1015  CD  LYS A 131       5.414 -17.422 -16.516  1.00 92.25           C  
ATOM   1016  CE  LYS A 131       4.617 -18.625 -16.016  1.00 92.25           C  
ATOM   1017  NZ  LYS A 131       3.188 -18.547 -16.453  1.00 92.25           N  
ATOM   1018  N   ILE A 132       9.820 -13.914 -16.156  1.00 87.62           N  
ATOM   1019  CA  ILE A 132      10.531 -12.789 -16.734  1.00 87.62           C  
ATOM   1020  C   ILE A 132      12.039 -12.984 -16.578  1.00 87.62           C  
ATOM   1021  CB  ILE A 132      10.094 -11.445 -16.109  1.00 87.62           C  
ATOM   1022  O   ILE A 132      12.820 -12.625 -17.453  1.00 87.62           O  
ATOM   1023  CG1 ILE A 132       8.656 -11.109 -16.516  1.00 87.62           C  
ATOM   1024  CG2 ILE A 132      11.055 -10.328 -16.516  1.00 87.62           C  
ATOM   1025  CD1 ILE A 132       8.062  -9.922 -15.773  1.00 87.62           C  
ATOM   1026  N   ALA A 133      12.391 -13.484 -15.508  1.00 86.25           N  
ATOM   1027  CA  ALA A 133      13.805 -13.773 -15.273  1.00 86.25           C  
ATOM   1028  C   ALA A 133      14.359 -14.719 -16.328  1.00 86.25           C  
ATOM   1029  CB  ALA A 133      14.000 -14.367 -13.875  1.00 86.25           C  
ATOM   1030  O   ALA A 133      15.539 -14.641 -16.688  1.00 86.25           O  
ATOM   1031  N   GLN A 134      13.484 -15.578 -16.781  1.00 87.94           N  
ATOM   1032  CA  GLN A 134      13.891 -16.547 -17.797  1.00 87.94           C  
ATOM   1033  C   GLN A 134      13.844 -15.945 -19.203  1.00 87.94           C  
ATOM   1034  CB  GLN A 134      13.000 -17.797 -17.734  1.00 87.94           C  
ATOM   1035  O   GLN A 134      14.742 -16.172 -20.016  1.00 87.94           O  
ATOM   1036  CG  GLN A 134      13.133 -18.578 -16.438  1.00 87.94           C  
ATOM   1037  CD  GLN A 134      12.172 -19.750 -16.359  1.00 87.94           C  
ATOM   1038  NE2 GLN A 134      12.219 -20.484 -15.258  1.00 87.94           N  
ATOM   1039  OE1 GLN A 134      11.406 -20.000 -17.297  1.00 87.94           O  
ATOM   1040  N   ASP A 135      12.828 -15.148 -19.375  1.00 89.12           N  
ATOM   1041  CA  ASP A 135      12.594 -14.461 -20.641  1.00 89.12           C  
ATOM   1042  C   ASP A 135      12.023 -13.062 -20.406  1.00 89.12           C  
ATOM   1043  CB  ASP A 135      11.648 -15.273 -21.531  1.00 89.12           C  
ATOM   1044  O   ASP A 135      10.812 -12.898 -20.234  1.00 89.12           O  
ATOM   1045  CG  ASP A 135      11.461 -14.656 -22.906  1.00 89.12           C  
ATOM   1046  OD1 ASP A 135      12.125 -13.648 -23.219  1.00 89.12           O  
ATOM   1047  OD2 ASP A 135      10.641 -15.188 -23.688  1.00 89.12           O  
ATOM   1048  N   PRO A 136      12.906 -11.984 -20.516  1.00 81.62           N  
ATOM   1049  CA  PRO A 136      12.531 -10.609 -20.141  1.00 81.62           C  
ATOM   1050  C   PRO A 136      11.484 -10.016 -21.078  1.00 81.62           C  
ATOM   1051  CB  PRO A 136      13.859  -9.852 -20.250  1.00 81.62           C  
ATOM   1052  O   PRO A 136      10.766  -9.086 -20.688  1.00 81.62           O  
ATOM   1053  CG  PRO A 136      14.914 -10.891 -20.062  1.00 81.62           C  
ATOM   1054  CD  PRO A 136      14.414 -12.188 -20.641  1.00 81.62           C  
ATOM   1055  N   GLN A 137      11.266 -10.602 -22.234  1.00 82.00           N  
ATOM   1056  CA  GLN A 137      10.336 -10.023 -23.203  1.00 82.00           C  
ATOM   1057  C   GLN A 137       9.062 -10.852 -23.312  1.00 82.00           C  
ATOM   1058  CB  GLN A 137      11.008  -9.898 -24.578  1.00 82.00           C  
ATOM   1059  O   GLN A 137       8.289 -10.680 -24.250  1.00 82.00           O  
ATOM   1060  CG  GLN A 137      12.164  -8.914 -24.609  1.00 82.00           C  
ATOM   1061  CD  GLN A 137      12.711  -8.688 -26.000  1.00 82.00           C  
ATOM   1062  NE2 GLN A 137      13.578  -7.691 -26.156  1.00 82.00           N  
ATOM   1063  OE1 GLN A 137      12.359  -9.414 -26.938  1.00 82.00           O  
ATOM   1064  N   ASP A 138       8.906 -11.742 -22.344  1.00 88.69           N  
ATOM   1065  CA  ASP A 138       7.719 -12.594 -22.375  1.00 88.69           C  
ATOM   1066  C   ASP A 138       6.449 -11.781 -22.141  1.00 88.69           C  
ATOM   1067  CB  ASP A 138       7.836 -13.695 -21.312  1.00 88.69           C  
ATOM   1068  O   ASP A 138       6.152 -11.391 -21.016  1.00 88.69           O  
ATOM   1069  CG  ASP A 138       6.703 -14.711 -21.391  1.00 88.69           C  
ATOM   1070  OD1 ASP A 138       5.688 -14.438 -22.062  1.00 88.69           O  
ATOM   1071  OD2 ASP A 138       6.832 -15.789 -20.766  1.00 88.69           O  
ATOM   1072  N   PRO A 139       5.672 -11.523 -23.250  1.00 85.94           N  
ATOM   1073  CA  PRO A 139       4.473 -10.688 -23.156  1.00 85.94           C  
ATOM   1074  C   PRO A 139       3.385 -11.305 -22.281  1.00 85.94           C  
ATOM   1075  CB  PRO A 139       4.008 -10.594 -24.609  1.00 85.94           C  
ATOM   1076  O   PRO A 139       2.604 -10.578 -21.656  1.00 85.94           O  
ATOM   1077  CG  PRO A 139       4.641 -11.758 -25.297  1.00 85.94           C  
ATOM   1078  CD  PRO A 139       5.957 -12.039 -24.625  1.00 85.94           C  
ATOM   1079  N   LYS A 140       3.332 -12.594 -22.203  1.00 90.50           N  
ATOM   1080  CA  LYS A 140       2.357 -13.281 -21.359  1.00 90.50           C  
ATOM   1081  C   LYS A 140       2.625 -13.023 -19.875  1.00 90.50           C  
ATOM   1082  CB  LYS A 140       2.373 -14.789 -21.641  1.00 90.50           C  
ATOM   1083  O   LYS A 140       1.691 -12.836 -19.094  1.00 90.50           O  
ATOM   1084  CG  LYS A 140       1.734 -15.180 -22.969  1.00 90.50           C  
ATOM   1085  CD  LYS A 140       1.695 -16.688 -23.141  1.00 90.50           C  
ATOM   1086  CE  LYS A 140       1.084 -17.078 -24.484  1.00 90.50           C  
ATOM   1087  NZ  LYS A 140       1.075 -18.562 -24.672  1.00 90.50           N  
ATOM   1088  N   ALA A 141       3.908 -13.078 -19.531  1.00 91.62           N  
ATOM   1089  CA  ALA A 141       4.301 -12.828 -18.141  1.00 91.62           C  
ATOM   1090  C   ALA A 141       3.922 -11.414 -17.719  1.00 91.62           C  
ATOM   1091  CB  ALA A 141       5.801 -13.047 -17.969  1.00 91.62           C  
ATOM   1092  O   ALA A 141       3.402 -11.203 -16.609  1.00 91.62           O  
ATOM   1093  N   ILE A 142       4.117 -10.477 -18.547  1.00 88.56           N  
ATOM   1094  CA  ILE A 142       3.799  -9.078 -18.281  1.00 88.56           C  
ATOM   1095  C   ILE A 142       2.287  -8.906 -18.141  1.00 88.56           C  
ATOM   1096  CB  ILE A 142       4.328  -8.156 -19.406  1.00 88.56           C  
ATOM   1097  O   ILE A 142       1.821  -8.211 -17.234  1.00 88.56           O  
ATOM   1098  CG1 ILE A 142       5.859  -8.227 -19.484  1.00 88.56           C  
ATOM   1099  CG2 ILE A 142       3.857  -6.715 -19.203  1.00 88.56           C  
ATOM   1100  CD1 ILE A 142       6.457  -7.488 -20.672  1.00 88.56           C  
ATOM   1101  N   GLU A 143       1.537  -9.539 -18.984  1.00 91.00           N  
ATOM   1102  CA  GLU A 143       0.080  -9.531 -18.891  1.00 91.00           C  
ATOM   1103  C   GLU A 143      -0.400 -10.125 -17.578  1.00 91.00           C  
ATOM   1104  CB  GLU A 143      -0.538 -10.289 -20.062  1.00 91.00           C  
ATOM   1105  O   GLU A 143      -1.348  -9.625 -16.969  1.00 91.00           O  
ATOM   1106  CG  GLU A 143      -2.043 -10.109 -20.188  1.00 91.00           C  
ATOM   1107  CD  GLU A 143      -2.625 -10.766 -21.438  1.00 91.00           C  
ATOM   1108  OE1 GLU A 143      -3.852 -10.656 -21.656  1.00 91.00           O  
ATOM   1109  OE2 GLU A 143      -1.849 -11.406 -22.188  1.00 91.00           O  
ATOM   1110  N   GLU A 144       0.210 -11.195 -17.172  1.00 94.19           N  
ATOM   1111  CA  GLU A 144      -0.150 -11.836 -15.906  1.00 94.19           C  
ATOM   1112  C   GLU A 144       0.086 -10.906 -14.719  1.00 94.19           C  
ATOM   1113  CB  GLU A 144       0.642 -13.133 -15.727  1.00 94.19           C  
ATOM   1114  O   GLU A 144      -0.699 -10.891 -13.773  1.00 94.19           O  
ATOM   1115  CG  GLU A 144       0.202 -14.258 -16.656  1.00 94.19           C  
ATOM   1116  CD  GLU A 144       1.018 -15.531 -16.469  1.00 94.19           C  
ATOM   1117  OE1 GLU A 144       0.675 -16.562 -17.094  1.00 94.19           O  
ATOM   1118  OE2 GLU A 144       2.006 -15.500 -15.711  1.00 94.19           O  
ATOM   1119  N   ILE A 145       1.146 -10.172 -14.852  1.00 93.19           N  
ATOM   1120  CA  ILE A 145       1.422  -9.195 -13.797  1.00 93.19           C  
ATOM   1121  C   ILE A 145       0.304  -8.156 -13.750  1.00 93.19           C  
ATOM   1122  CB  ILE A 145       2.787  -8.508 -14.016  1.00 93.19           C  
ATOM   1123  O   ILE A 145      -0.211  -7.840 -12.680  1.00 93.19           O  
ATOM   1124  CG1 ILE A 145       3.930  -9.508 -13.797  1.00 93.19           C  
ATOM   1125  CG2 ILE A 145       2.934  -7.301 -13.078  1.00 93.19           C  
ATOM   1126  CD1 ILE A 145       5.309  -8.953 -14.125  1.00 93.19           C  
ATOM   1127  N   ALA A 146      -0.060  -7.648 -14.891  1.00 92.88           N  
ATOM   1128  CA  ALA A 146      -1.119  -6.645 -14.984  1.00 92.88           C  
ATOM   1129  C   ALA A 146      -2.428  -7.176 -14.406  1.00 92.88           C  
ATOM   1130  CB  ALA A 146      -1.318  -6.211 -16.438  1.00 92.88           C  
ATOM   1131  O   ALA A 146      -3.123  -6.469 -13.672  1.00 92.88           O  
ATOM   1132  N   GLN A 147      -2.762  -8.430 -14.789  1.00 95.75           N  
ATOM   1133  CA  GLN A 147      -3.986  -9.047 -14.289  1.00 95.75           C  
ATOM   1134  C   GLN A 147      -3.949  -9.195 -12.773  1.00 95.75           C  
ATOM   1135  CB  GLN A 147      -4.207 -10.406 -14.945  1.00 95.75           C  
ATOM   1136  O   GLN A 147      -4.945  -8.945 -12.094  1.00 95.75           O  
ATOM   1137  CG  GLN A 147      -5.543 -11.047 -14.602  1.00 95.75           C  
ATOM   1138  CD  GLN A 147      -5.816 -12.312 -15.398  1.00 95.75           C  
ATOM   1139  NE2 GLN A 147      -7.051 -12.797 -15.328  1.00 95.75           N  
ATOM   1140  OE1 GLN A 147      -4.926 -12.836 -16.078  1.00 95.75           O  
ATOM   1141  N   ALA A 148      -2.822  -9.664 -12.281  1.00 95.94           N  
ATOM   1142  CA  ALA A 148      -2.662  -9.836 -10.844  1.00 95.94           C  
ATOM   1143  C   ALA A 148      -2.832  -8.516 -10.109  1.00 95.94           C  
ATOM   1144  CB  ALA A 148      -1.298 -10.445 -10.531  1.00 95.94           C  
ATOM   1145  O   ALA A 148      -3.480  -8.453  -9.055  1.00 95.94           O  
ATOM   1146  N   ILE A 149      -2.289  -7.473 -10.633  1.00 95.56           N  
ATOM   1147  CA  ILE A 149      -2.389  -6.145 -10.031  1.00 95.56           C  
ATOM   1148  C   ILE A 149      -3.846  -5.691 -10.023  1.00 95.56           C  
ATOM   1149  CB  ILE A 149      -1.512  -5.117 -10.781  1.00 95.56           C  
ATOM   1150  O   ILE A 149      -4.305  -5.082  -9.055  1.00 95.56           O  
ATOM   1151  CG1 ILE A 149      -0.025  -5.430 -10.570  1.00 95.56           C  
ATOM   1152  CG2 ILE A 149      -1.842  -3.693 -10.328  1.00 95.56           C  
ATOM   1153  CD1 ILE A 149       0.914  -4.523 -11.359  1.00 95.56           C  
ATOM   1154  N   GLU A 150      -4.551  -5.977 -11.055  1.00 95.88           N  
ATOM   1155  CA  GLU A 150      -5.980  -5.676 -11.109  1.00 95.88           C  
ATOM   1156  C   GLU A 150      -6.742  -6.414 -10.016  1.00 95.88           C  
ATOM   1157  CB  GLU A 150      -6.551  -6.039 -12.484  1.00 95.88           C  
ATOM   1158  O   GLU A 150      -7.648  -5.852  -9.398  1.00 95.88           O  
ATOM   1159  CG  GLU A 150      -7.980  -5.562 -12.703  1.00 95.88           C  
ATOM   1160  CD  GLU A 150      -8.492  -5.812 -14.109  1.00 95.88           C  
ATOM   1161  OE1 GLU A 150      -9.609  -5.359 -14.438  1.00 95.88           O  
ATOM   1162  OE2 GLU A 150      -7.766  -6.465 -14.891  1.00 95.88           O  
ATOM   1163  N   GLU A 151      -6.406  -7.645  -9.844  1.00 96.94           N  
ATOM   1164  CA  GLU A 151      -7.035  -8.430  -8.789  1.00 96.94           C  
ATOM   1165  C   GLU A 151      -6.766  -7.812  -7.414  1.00 96.94           C  
ATOM   1166  CB  GLU A 151      -6.543  -9.875  -8.820  1.00 96.94           C  
ATOM   1167  O   GLU A 151      -7.641  -7.809  -6.547  1.00 96.94           O  
ATOM   1168  CG  GLU A 151      -7.016 -10.656 -10.039  1.00 96.94           C  
ATOM   1169  CD  GLU A 151      -6.469 -12.078 -10.094  1.00 96.94           C  
ATOM   1170  OE1 GLU A 151      -6.867 -12.844 -10.992  1.00 96.94           O  
ATOM   1171  OE2 GLU A 151      -5.641 -12.422  -9.219  1.00 96.94           O  
ATOM   1172  N   ILE A 152      -5.566  -7.312  -7.281  1.00 96.31           N  
ATOM   1173  CA  ILE A 152      -5.223  -6.645  -6.027  1.00 96.31           C  
ATOM   1174  C   ILE A 152      -6.113  -5.422  -5.832  1.00 96.31           C  
ATOM   1175  CB  ILE A 152      -3.730  -6.234  -5.996  1.00 96.31           C  
ATOM   1176  O   ILE A 152      -6.637  -5.195  -4.742  1.00 96.31           O  
ATOM   1177  CG1 ILE A 152      -2.836  -7.477  -5.918  1.00 96.31           C  
ATOM   1178  CG2 ILE A 152      -3.457  -5.289  -4.824  1.00 96.31           C  
ATOM   1179  CD1 ILE A 152      -1.350  -7.180  -6.047  1.00 96.31           C  
ATOM   1180  N   ALA A 153      -6.289  -4.676  -6.875  1.00 95.44           N  
ATOM   1181  CA  ALA A 153      -7.129  -3.484  -6.820  1.00 95.44           C  
ATOM   1182  C   ALA A 153      -8.555  -3.834  -6.402  1.00 95.44           C  
ATOM   1183  CB  ALA A 153      -7.133  -2.773  -8.172  1.00 95.44           C  
ATOM   1184  O   ALA A 153      -9.156  -3.135  -5.582  1.00 95.44           O  
ATOM   1185  N   LYS A 154      -9.086  -4.863  -6.973  1.00 96.81           N  
ATOM   1186  CA  LYS A 154     -10.438  -5.309  -6.637  1.00 96.81           C  
ATOM   1187  C   LYS A 154     -10.531  -5.703  -5.164  1.00 96.81           C  
ATOM   1188  CB  LYS A 154     -10.852  -6.484  -7.523  1.00 96.81           C  
ATOM   1189  O   LYS A 154     -11.508  -5.367  -4.488  1.00 96.81           O  
ATOM   1190  CG  LYS A 154     -11.117  -6.102  -8.969  1.00 96.81           C  
ATOM   1191  CD  LYS A 154     -11.508  -7.312  -9.805  1.00 96.81           C  
ATOM   1192  CE  LYS A 154     -11.703  -6.945 -11.273  1.00 96.81           C  
ATOM   1193  NZ  LYS A 154     -12.000  -8.148 -12.109  1.00 96.81           N  
ATOM   1194  N   ALA A 155      -9.547  -6.418  -4.723  1.00 95.94           N  
ATOM   1195  CA  ALA A 155      -9.516  -6.855  -3.328  1.00 95.94           C  
ATOM   1196  C   ALA A 155      -9.445  -5.656  -2.383  1.00 95.94           C  
ATOM   1197  CB  ALA A 155      -8.328  -7.789  -3.088  1.00 95.94           C  
ATOM   1198  O   ALA A 155     -10.117  -5.633  -1.351  1.00 95.94           O  
ATOM   1199  N   ILE A 156      -8.641  -4.684  -2.713  1.00 95.62           N  
ATOM   1200  CA  ILE A 156      -8.477  -3.486  -1.896  1.00 95.62           C  
ATOM   1201  C   ILE A 156      -9.805  -2.730  -1.825  1.00 95.62           C  
ATOM   1202  CB  ILE A 156      -7.367  -2.566  -2.451  1.00 95.62           C  
ATOM   1203  O   ILE A 156     -10.164  -2.197  -0.774  1.00 95.62           O  
ATOM   1204  CG1 ILE A 156      -5.992  -3.217  -2.266  1.00 95.62           C  
ATOM   1205  CG2 ILE A 156      -7.418  -1.191  -1.778  1.00 95.62           C  
ATOM   1206  CD1 ILE A 156      -4.848  -2.432  -2.889  1.00 95.62           C  
ATOM   1207  N   LYS A 157     -10.484  -2.691  -2.947  1.00 95.81           N  
ATOM   1208  CA  LYS A 157     -11.805  -2.068  -2.969  1.00 95.81           C  
ATOM   1209  C   LYS A 157     -12.758  -2.764  -2.000  1.00 95.81           C  
ATOM   1210  CB  LYS A 157     -12.383  -2.094  -4.383  1.00 95.81           C  
ATOM   1211  O   LYS A 157     -13.547  -2.107  -1.320  1.00 95.81           O  
ATOM   1212  CG  LYS A 157     -13.648  -1.263  -4.547  1.00 95.81           C  
ATOM   1213  CD  LYS A 157     -14.133  -1.268  -5.992  1.00 95.81           C  
ATOM   1214  CE  LYS A 157     -15.430  -0.482  -6.145  1.00 95.81           C  
ATOM   1215  NZ  LYS A 157     -15.906  -0.470  -7.562  1.00 95.81           N  
ATOM   1216  N   LYS A 158     -12.664  -4.070  -1.997  1.00 95.81           N  
ATOM   1217  CA  LYS A 158     -13.492  -4.832  -1.062  1.00 95.81           C  
ATOM   1218  C   LYS A 158     -13.148  -4.480   0.383  1.00 95.81           C  
ATOM   1219  CB  LYS A 158     -13.305  -6.336  -1.289  1.00 95.81           C  
ATOM   1220  O   LYS A 158     -14.047  -4.371   1.226  1.00 95.81           O  
ATOM   1221  CG  LYS A 158     -13.961  -6.852  -2.562  1.00 95.81           C  
ATOM   1222  CD  LYS A 158     -13.773  -8.359  -2.715  1.00 95.81           C  
ATOM   1223  CE  LYS A 158     -14.359  -8.867  -4.023  1.00 95.81           C  
ATOM   1224  NZ  LYS A 158     -14.109 -10.328  -4.215  1.00 95.81           N  
ATOM   1225  N   ILE A 159     -11.898  -4.281   0.644  1.00 95.00           N  
ATOM   1226  CA  ILE A 159     -11.453  -3.881   1.975  1.00 95.00           C  
ATOM   1227  C   ILE A 159     -12.070  -2.531   2.338  1.00 95.00           C  
ATOM   1228  CB  ILE A 159      -9.914  -3.805   2.061  1.00 95.00           C  
ATOM   1229  O   ILE A 159     -12.578  -2.355   3.447  1.00 95.00           O  
ATOM   1230  CG1 ILE A 159      -9.305  -5.207   1.935  1.00 95.00           C  
ATOM   1231  CG2 ILE A 159      -9.477  -3.133   3.365  1.00 95.00           C  
ATOM   1232  CD1 ILE A 159      -7.785  -5.211   1.838  1.00 95.00           C  
ATOM   1233  N   ALA A 160     -11.938  -1.626   1.409  1.00 94.00           N  
ATOM   1234  CA  ALA A 160     -12.508  -0.298   1.623  1.00 94.00           C  
ATOM   1235  C   ALA A 160     -13.992  -0.386   1.974  1.00 94.00           C  
ATOM   1236  CB  ALA A 160     -12.305   0.573   0.385  1.00 94.00           C  
ATOM   1237  O   ALA A 160     -14.461   0.299   2.885  1.00 94.00           O  
ATOM   1238  N   TRP A 161     -14.609  -1.225   1.240  1.00 94.25           N  
ATOM   1239  CA  TRP A 161     -16.031  -1.411   1.474  1.00 94.25           C  
ATOM   1240  C   TRP A 161     -16.297  -1.989   2.861  1.00 94.25           C  
ATOM   1241  CB  TRP A 161     -16.641  -2.328   0.406  1.00 94.25           C  
ATOM   1242  O   TRP A 161     -17.188  -1.536   3.574  1.00 94.25           O  
ATOM   1243  CG  TRP A 161     -18.141  -2.418   0.457  1.00 94.25           C  
ATOM   1244  CD1 TRP A 161     -19.031  -1.478   0.035  1.00 94.25           C  
ATOM   1245  CD2 TRP A 161     -18.906  -3.512   0.963  1.00 94.25           C  
ATOM   1246  CE2 TRP A 161     -20.266  -3.164   0.816  1.00 94.25           C  
ATOM   1247  CE3 TRP A 161     -18.578  -4.754   1.526  1.00 94.25           C  
ATOM   1248  NE1 TRP A 161     -20.312  -1.919   0.248  1.00 94.25           N  
ATOM   1249  CH2 TRP A 161     -20.953  -5.223   1.761  1.00 94.25           C  
ATOM   1250  CZ2 TRP A 161     -21.312  -4.016   1.213  1.00 94.25           C  
ATOM   1251  CZ3 TRP A 161     -19.609  -5.598   1.921  1.00 94.25           C  
ATOM   1252  N   ALA A 162     -15.625  -2.969   3.205  1.00 92.69           N  
ATOM   1253  CA  ALA A 162     -15.773  -3.602   4.516  1.00 92.69           C  
ATOM   1254  C   ALA A 162     -15.539  -2.596   5.637  1.00 92.69           C  
ATOM   1255  CB  ALA A 162     -14.812  -4.777   4.645  1.00 92.69           C  
ATOM   1256  O   ALA A 162     -16.281  -2.578   6.629  1.00 92.69           O  
ATOM   1257  N   ILE A 163     -14.539  -1.795   5.457  1.00 91.69           N  
ATOM   1258  CA  ILE A 163     -14.203  -0.785   6.453  1.00 91.69           C  
ATOM   1259  C   ILE A 163     -15.344   0.224   6.570  1.00 91.69           C  
ATOM   1260  CB  ILE A 163     -12.883  -0.062   6.105  1.00 91.69           C  
ATOM   1261  O   ILE A 163     -15.695   0.652   7.676  1.00 91.69           O  
ATOM   1262  CG1 ILE A 163     -11.695  -1.022   6.238  1.00 91.69           C  
ATOM   1263  CG2 ILE A 163     -12.695   1.173   6.992  1.00 91.69           C  
ATOM   1264  CD1 ILE A 163     -10.367  -0.433   5.785  1.00 91.69           C  
ATOM   1265  N   LYS A 164     -15.867   0.550   5.434  1.00 90.19           N  
ATOM   1266  CA  LYS A 164     -17.016   1.458   5.414  1.00 90.19           C  
ATOM   1267  C   LYS A 164     -18.188   0.884   6.207  1.00 90.19           C  
ATOM   1268  CB  LYS A 164     -17.438   1.747   3.977  1.00 90.19           C  
ATOM   1269  O   LYS A 164     -18.844   1.606   6.953  1.00 90.19           O  
ATOM   1270  CG  LYS A 164     -18.469   2.865   3.852  1.00 90.19           C  
ATOM   1271  CD  LYS A 164     -18.797   3.164   2.395  1.00 90.19           C  
ATOM   1272  CE  LYS A 164     -19.844   4.258   2.270  1.00 90.19           C  
ATOM   1273  NZ  LYS A 164     -20.172   4.555   0.841  1.00 90.19           N  
ATOM   1274  N   LYS A 165     -18.406  -0.397   6.055  1.00 89.06           N  
ATOM   1275  CA  LYS A 165     -19.484  -1.066   6.785  1.00 89.06           C  
ATOM   1276  C   LYS A 165     -19.250  -1.005   8.289  1.00 89.06           C  
ATOM   1277  CB  LYS A 165     -19.609  -2.521   6.332  1.00 89.06           C  
ATOM   1278  O   LYS A 165     -20.172  -0.775   9.062  1.00 89.06           O  
ATOM   1279  CG  LYS A 165     -20.234  -2.689   4.953  1.00 89.06           C  
ATOM   1280  CD  LYS A 165     -20.344  -4.160   4.566  1.00 89.06           C  
ATOM   1281  CE  LYS A 165     -20.906  -4.324   3.162  1.00 89.06           C  
ATOM   1282  NZ  LYS A 165     -20.922  -5.758   2.742  1.00 89.06           N  
ATOM   1283  N   ILE A 166     -18.016  -1.198   8.664  1.00 86.19           N  
ATOM   1284  CA  ILE A 166     -17.641  -1.128  10.070  1.00 86.19           C  
ATOM   1285  C   ILE A 166     -17.922   0.273  10.609  1.00 86.19           C  
ATOM   1286  CB  ILE A 166     -16.156  -1.494  10.273  1.00 86.19           C  
ATOM   1287  O   ILE A 166     -18.453   0.426  11.711  1.00 86.19           O  
ATOM   1288  CG1 ILE A 166     -15.914  -2.971   9.938  1.00 86.19           C  
ATOM   1289  CG2 ILE A 166     -15.711  -1.182  11.711  1.00 86.19           C  
ATOM   1290  CD1 ILE A 166     -14.445  -3.363   9.883  1.00 86.19           C  
ATOM   1291  N   ALA A 167     -17.547   1.206   9.859  1.00 84.75           N  
ATOM   1292  CA  ALA A 167     -17.750   2.598  10.250  1.00 84.75           C  
ATOM   1293  C   ALA A 167     -19.234   2.900  10.461  1.00 84.75           C  
ATOM   1294  CB  ALA A 167     -17.156   3.539   9.211  1.00 84.75           C  
ATOM   1295  O   ALA A 167     -19.594   3.621  11.391  1.00 84.75           O  
ATOM   1296  N   GLN A 168     -20.109   2.326   9.648  1.00 84.88           N  
ATOM   1297  CA  GLN A 168     -21.547   2.557   9.727  1.00 84.88           C  
ATOM   1298  C   GLN A 168     -22.156   1.891  10.953  1.00 84.88           C  
ATOM   1299  CB  GLN A 168     -22.234   2.043   8.461  1.00 84.88           C  
ATOM   1300  O   GLN A 168     -23.094   2.416  11.555  1.00 84.88           O  
ATOM   1301  CG  GLN A 168     -21.938   2.875   7.219  1.00 84.88           C  
ATOM   1302  CD  GLN A 168     -22.516   2.262   5.953  1.00 84.88           C  
ATOM   1303  NE2 GLN A 168     -22.500   3.025   4.863  1.00 84.88           N  
ATOM   1304  OE1 GLN A 168     -22.953   1.109   5.953  1.00 84.88           O  
ATOM   1305  N   GLN A 169     -21.547   0.839  11.414  1.00 81.94           N  
ATOM   1306  CA  GLN A 169     -22.047   0.051  12.531  1.00 81.94           C  
ATOM   1307  C   GLN A 169     -21.641   0.679  13.867  1.00 81.94           C  
ATOM   1308  CB  GLN A 169     -21.516  -1.386  12.453  1.00 81.94           C  
ATOM   1309  O   GLN A 169     -22.359   0.564  14.859  1.00 81.94           O  
ATOM   1310  CG  GLN A 169     -22.141  -2.201  11.328  1.00 81.94           C  
ATOM   1311  CD  GLN A 169     -21.609  -3.619  11.266  1.00 81.94           C  
ATOM   1312  NE2 GLN A 169     -22.250  -4.457  10.453  1.00 81.94           N  
ATOM   1313  OE1 GLN A 169     -20.625  -3.959  11.938  1.00 81.94           O  
ATOM   1314  N   VAL A 170     -20.578   1.487  14.031  1.00 77.81           N  
ATOM   1315  CA  VAL A 170     -20.016   2.025  15.266  1.00 77.81           C  
ATOM   1316  C   VAL A 170     -20.531   3.438  15.508  1.00 77.81           C  
ATOM   1317  CB  VAL A 170     -18.469   2.031  15.211  1.00 77.81           C  
ATOM   1318  O   VAL A 170     -20.656   3.875  16.656  1.00 77.81           O  
ATOM   1319  CG1 VAL A 170     -17.891   2.516  16.547  1.00 77.81           C  
ATOM   1320  CG2 VAL A 170     -17.938   0.641  14.867  1.00 77.81           C  
ATOM   1321  N   GLY A 171     -21.766   3.971  14.969  1.00 57.28           N  
ATOM   1322  CA  GLY A 171     -22.531   5.188  15.180  1.00 57.28           C  
ATOM   1323  C   GLY A 171     -21.703   6.332  15.727  1.00 57.28           C  
ATOM   1324  O   GLY A 171     -20.906   6.141  16.641  1.00 57.28           O  
ATOM   1325  N   GLY A 172     -21.078   7.484  14.930  1.00 50.66           N  
ATOM   1326  CA  GLY A 172     -20.922   8.930  14.945  1.00 50.66           C  
ATOM   1327  C   GLY A 172     -19.562   9.375  15.484  1.00 50.66           C  
ATOM   1328  O   GLY A 172     -19.141  10.508  15.250  1.00 50.66           O  
ATOM   1329  N   GLU A 173     -18.469   8.391  15.734  1.00 54.66           N  
ATOM   1330  CA  GLU A 173     -17.047   8.750  15.812  1.00 54.66           C  
ATOM   1331  C   GLU A 173     -16.281   8.281  14.578  1.00 54.66           C  
ATOM   1332  CB  GLU A 173     -16.422   8.164  17.078  1.00 54.66           C  
ATOM   1333  O   GLU A 173     -15.055   8.273  14.570  1.00 54.66           O  
ATOM   1334  CG  GLU A 173     -16.766   8.914  18.359  1.00 54.66           C  
ATOM   1335  CD  GLU A 173     -16.062   8.375  19.594  1.00 54.66           C  
ATOM   1336  OE1 GLU A 173     -16.109   9.031  20.641  1.00 54.66           O  
ATOM   1337  OE2 GLU A 173     -15.477   7.273  19.484  1.00 54.66           O  
ATOM   1338  N   LEU A 174     -16.969   8.273  13.312  1.00 61.94           N  
ATOM   1339  CA  LEU A 174     -17.109   7.711  11.977  1.00 61.94           C  
ATOM   1340  C   LEU A 174     -16.375   8.562  10.953  1.00 61.94           C  
ATOM   1341  CB  LEU A 174     -18.594   7.586  11.594  1.00 61.94           C  
ATOM   1342  O   LEU A 174     -16.109   8.109   9.836  1.00 61.94           O  
ATOM   1343  CG  LEU A 174     -19.297   6.297  12.016  1.00 61.94           C  
ATOM   1344  CD1 LEU A 174     -20.750   6.570  12.328  1.00 61.94           C  
ATOM   1345  CD2 LEU A 174     -19.156   5.234  10.930  1.00 61.94           C  
ATOM   1346  N   GLY A 175     -15.688   9.648  11.484  1.00 80.81           N  
ATOM   1347  CA  GLY A 175     -15.117  10.445  10.406  1.00 80.81           C  
ATOM   1348  C   GLY A 175     -13.734   9.984   9.992  1.00 80.81           C  
ATOM   1349  O   GLY A 175     -13.445   9.844   8.805  1.00 80.81           O  
ATOM   1350  N   ALA A 176     -12.953   9.422  10.992  1.00 85.50           N  
ATOM   1351  CA  ALA A 176     -11.594   9.000  10.688  1.00 85.50           C  
ATOM   1352  C   ALA A 176     -11.578   7.648   9.984  1.00 85.50           C  
ATOM   1353  CB  ALA A 176     -10.758   8.938  11.969  1.00 85.50           C  
ATOM   1354  O   ALA A 176     -10.805   7.438   9.047  1.00 85.50           O  
ATOM   1355  N   ILE A 177     -12.523   6.773  10.391  1.00 87.88           N  
ATOM   1356  CA  ILE A 177     -12.609   5.449   9.781  1.00 87.88           C  
ATOM   1357  C   ILE A 177     -13.125   5.578   8.352  1.00 87.88           C  
ATOM   1358  CB  ILE A 177     -13.523   4.512  10.594  1.00 87.88           C  
ATOM   1359  O   ILE A 177     -12.641   4.895   7.441  1.00 87.88           O  
ATOM   1360  CG1 ILE A 177     -12.938   4.277  11.992  1.00 87.88           C  
ATOM   1361  CG2 ILE A 177     -13.727   3.182   9.859  1.00 87.88           C  
ATOM   1362  CD1 ILE A 177     -13.820   3.441  12.906  1.00 87.88           C  
ATOM   1363  N   GLU A 178     -14.016   6.480   8.141  1.00 90.12           N  
ATOM   1364  CA  GLU A 178     -14.500   6.770   6.793  1.00 90.12           C  
ATOM   1365  C   GLU A 178     -13.383   7.332   5.918  1.00 90.12           C  
ATOM   1366  CB  GLU A 178     -15.672   7.754   6.844  1.00 90.12           C  
ATOM   1367  O   GLU A 178     -13.289   7.000   4.734  1.00 90.12           O  
ATOM   1368  CG  GLU A 178     -16.391   7.926   5.516  1.00 90.12           C  
ATOM   1369  CD  GLU A 178     -17.641   8.789   5.609  1.00 90.12           C  
ATOM   1370  OE1 GLU A 178     -18.344   8.945   4.590  1.00 90.12           O  
ATOM   1371  OE2 GLU A 178     -17.906   9.320   6.715  1.00 90.12           O  
ATOM   1372  N   GLU A 179     -12.578   8.172   6.523  1.00 92.25           N  
ATOM   1373  CA  GLU A 179     -11.438   8.727   5.801  1.00 92.25           C  
ATOM   1374  C   GLU A 179     -10.461   7.629   5.387  1.00 92.25           C  
ATOM   1375  CB  GLU A 179     -10.719   9.781   6.648  1.00 92.25           C  
ATOM   1376  O   GLU A 179      -9.906   7.672   4.289  1.00 92.25           O  
ATOM   1377  CG  GLU A 179     -11.523  11.055   6.852  1.00 92.25           C  
ATOM   1378  CD  GLU A 179     -10.805  12.086   7.715  1.00 92.25           C  
ATOM   1379  OE1 GLU A 179     -11.391  13.156   7.992  1.00 92.25           O  
ATOM   1380  OE2 GLU A 179      -9.656  11.812   8.117  1.00 92.25           O  
ATOM   1381  N   ILE A 180     -10.375   6.684   6.273  1.00 92.81           N  
ATOM   1382  CA  ILE A 180      -9.500   5.559   5.953  1.00 92.81           C  
ATOM   1383  C   ILE A 180     -10.078   4.777   4.773  1.00 92.81           C  
ATOM   1384  CB  ILE A 180      -9.312   4.629   7.172  1.00 92.81           C  
ATOM   1385  O   ILE A 180      -9.359   4.441   3.832  1.00 92.81           O  
ATOM   1386  CG1 ILE A 180      -8.539   5.348   8.281  1.00 92.81           C  
ATOM   1387  CG2 ILE A 180      -8.602   3.334   6.758  1.00 92.81           C  
ATOM   1388  CD1 ILE A 180      -8.438   4.562   9.578  1.00 92.81           C  
ATOM   1389  N   ALA A 181     -11.344   4.520   4.824  1.00 92.69           N  
ATOM   1390  CA  ALA A 181     -12.008   3.791   3.744  1.00 92.69           C  
ATOM   1391  C   ALA A 181     -11.852   4.520   2.412  1.00 92.69           C  
ATOM   1392  CB  ALA A 181     -13.484   3.590   4.066  1.00 92.69           C  
ATOM   1393  O   ALA A 181     -11.578   3.895   1.386  1.00 92.69           O  
ATOM   1394  N   GLN A 182     -12.047   5.848   2.414  1.00 95.12           N  
ATOM   1395  CA  GLN A 182     -11.906   6.652   1.206  1.00 95.12           C  
ATOM   1396  C   GLN A 182     -10.477   6.594   0.672  1.00 95.12           C  
ATOM   1397  CB  GLN A 182     -12.305   8.102   1.477  1.00 95.12           C  
ATOM   1398  O   GLN A 182     -10.266   6.480  -0.537  1.00 95.12           O  
ATOM   1399  CG  GLN A 182     -12.289   8.984   0.236  1.00 95.12           C  
ATOM   1400  CD  GLN A 182     -13.289   8.547  -0.813  1.00 95.12           C  
ATOM   1401  NE2 GLN A 182     -12.977   8.797  -2.078  1.00 95.12           N  
ATOM   1402  OE1 GLN A 182     -14.344   7.977  -0.490  1.00 95.12           O  
ATOM   1403  N   ALA A 183      -9.555   6.734   1.567  1.00 95.50           N  
ATOM   1404  CA  ALA A 183      -8.141   6.680   1.184  1.00 95.50           C  
ATOM   1405  C   ALA A 183      -7.797   5.332   0.556  1.00 95.50           C  
ATOM   1406  CB  ALA A 183      -7.250   6.945   2.393  1.00 95.50           C  
ATOM   1407  O   ALA A 183      -7.078   5.273  -0.444  1.00 95.50           O  
ATOM   1408  N   ILE A 184      -8.289   4.258   1.112  1.00 95.69           N  
ATOM   1409  CA  ILE A 184      -8.047   2.916   0.597  1.00 95.69           C  
ATOM   1410  C   ILE A 184      -8.648   2.781  -0.800  1.00 95.69           C  
ATOM   1411  CB  ILE A 184      -8.625   1.835   1.537  1.00 95.69           C  
ATOM   1412  O   ILE A 184      -8.055   2.156  -1.682  1.00 95.69           O  
ATOM   1413  CG1 ILE A 184      -7.840   1.796   2.854  1.00 95.69           C  
ATOM   1414  CG2 ILE A 184      -8.617   0.465   0.854  1.00 95.69           C  
ATOM   1415  CD1 ILE A 184      -8.406   0.831   3.885  1.00 95.69           C  
ATOM   1416  N   GLU A 185      -9.773   3.369  -0.994  1.00 95.94           N  
ATOM   1417  CA  GLU A 185     -10.398   3.395  -2.314  1.00 95.94           C  
ATOM   1418  C   GLU A 185      -9.523   4.125  -3.326  1.00 95.94           C  
ATOM   1419  CB  GLU A 185     -11.781   4.055  -2.244  1.00 95.94           C  
ATOM   1420  O   GLU A 185      -9.391   3.688  -4.473  1.00 95.94           O  
ATOM   1421  CG  GLU A 185     -12.562   3.973  -3.545  1.00 95.94           C  
ATOM   1422  CD  GLU A 185     -13.977   4.523  -3.428  1.00 95.94           C  
ATOM   1423  OE1 GLU A 185     -14.773   4.363  -4.383  1.00 95.94           O  
ATOM   1424  OE2 GLU A 185     -14.289   5.121  -2.373  1.00 95.94           O  
ATOM   1425  N   GLU A 186      -8.984   5.227  -2.887  1.00 96.81           N  
ATOM   1426  CA  GLU A 186      -8.070   5.969  -3.756  1.00 96.81           C  
ATOM   1427  C   GLU A 186      -6.855   5.133  -4.125  1.00 96.81           C  
ATOM   1428  CB  GLU A 186      -7.633   7.273  -3.080  1.00 96.81           C  
ATOM   1429  O   GLU A 186      -6.363   5.207  -5.254  1.00 96.81           O  
ATOM   1430  CG  GLU A 186      -8.742   8.297  -2.939  1.00 96.81           C  
ATOM   1431  CD  GLU A 186      -8.320   9.539  -2.174  1.00 96.81           C  
ATOM   1432  OE1 GLU A 186      -9.125  10.492  -2.062  1.00 96.81           O  
ATOM   1433  OE2 GLU A 186      -7.168   9.562  -1.680  1.00 96.81           O  
ATOM   1434  N   ILE A 187      -6.434   4.344  -3.184  1.00 96.25           N  
ATOM   1435  CA  ILE A 187      -5.312   3.445  -3.449  1.00 96.25           C  
ATOM   1436  C   ILE A 187      -5.707   2.434  -4.523  1.00 96.25           C  
ATOM   1437  CB  ILE A 187      -4.859   2.715  -2.166  1.00 96.25           C  
ATOM   1438  O   ILE A 187      -4.941   2.178  -5.453  1.00 96.25           O  
ATOM   1439  CG1 ILE A 187      -4.223   3.705  -1.184  1.00 96.25           C  
ATOM   1440  CG2 ILE A 187      -3.889   1.580  -2.506  1.00 96.25           C  
ATOM   1441  CD1 ILE A 187      -3.906   3.107   0.180  1.00 96.25           C  
ATOM   1442  N   ALA A 188      -6.879   1.915  -4.398  1.00 95.06           N  
ATOM   1443  CA  ALA A 188      -7.375   0.942  -5.371  1.00 95.06           C  
ATOM   1444  C   ALA A 188      -7.418   1.539  -6.773  1.00 95.06           C  
ATOM   1445  CB  ALA A 188      -8.758   0.446  -4.965  1.00 95.06           C  
ATOM   1446  O   ALA A 188      -7.027   0.886  -7.746  1.00 95.06           O  
ATOM   1447  N   LYS A 189      -7.879   2.736  -6.891  1.00 96.56           N  
ATOM   1448  CA  LYS A 189      -7.949   3.422  -8.180  1.00 96.56           C  
ATOM   1449  C   LYS A 189      -6.555   3.625  -8.766  1.00 96.56           C  
ATOM   1450  CB  LYS A 189      -8.656   4.770  -8.031  1.00 96.56           C  
ATOM   1451  O   LYS A 189      -6.352   3.424  -9.969  1.00 96.56           O  
ATOM   1452  CG  LYS A 189     -10.148   4.656  -7.762  1.00 96.56           C  
ATOM   1453  CD  LYS A 189     -10.797   6.027  -7.605  1.00 96.56           C  
ATOM   1454  CE  LYS A 189     -12.273   5.914  -7.254  1.00 96.56           C  
ATOM   1455  NZ  LYS A 189     -12.891   7.254  -7.008  1.00 96.56           N  
ATOM   1456  N   ALA A 190      -5.680   4.043  -7.918  1.00 96.19           N  
ATOM   1457  CA  ALA A 190      -4.301   4.262  -8.352  1.00 96.19           C  
ATOM   1458  C   ALA A 190      -3.662   2.959  -8.828  1.00 96.19           C  
ATOM   1459  CB  ALA A 190      -3.479   4.867  -7.215  1.00 96.19           C  
ATOM   1460  O   ALA A 190      -2.945   2.943  -9.828  1.00 96.19           O  
ATOM   1461  N   ILE A 191      -3.893   1.868  -8.133  1.00 95.38           N  
ATOM   1462  CA  ILE A 191      -3.354   0.558  -8.484  1.00 95.38           C  
ATOM   1463  C   ILE A 191      -3.900   0.122  -9.844  1.00 95.38           C  
ATOM   1464  CB  ILE A 191      -3.689  -0.498  -7.406  1.00 95.38           C  
ATOM   1465  O   ILE A 191      -3.176  -0.463 -10.648  1.00 95.38           O  
ATOM   1466  CG1 ILE A 191      -2.918  -0.206  -6.113  1.00 95.38           C  
ATOM   1467  CG2 ILE A 191      -3.385  -1.908  -7.922  1.00 95.38           C  
ATOM   1468  CD1 ILE A 191      -3.283  -1.123  -4.957  1.00 95.38           C  
ATOM   1469  N   LYS A 192      -5.176   0.418 -10.086  1.00 95.38           N  
ATOM   1470  CA  LYS A 192      -5.781   0.122 -11.383  1.00 95.38           C  
ATOM   1471  C   LYS A 192      -5.062   0.865 -12.508  1.00 95.38           C  
ATOM   1472  CB  LYS A 192      -7.266   0.484 -11.375  1.00 95.38           C  
ATOM   1473  O   LYS A 192      -4.848   0.311 -13.586  1.00 95.38           O  
ATOM   1474  CG  LYS A 192      -8.031  -0.030 -12.586  1.00 95.38           C  
ATOM   1475  CD  LYS A 192      -9.516   0.288 -12.484  1.00 95.38           C  
ATOM   1476  CE  LYS A 192     -10.281  -0.184 -13.719  1.00 95.38           C  
ATOM   1477  NZ  LYS A 192     -11.742   0.104 -13.609  1.00 95.38           N  
ATOM   1478  N   LYS A 193      -4.738   2.104 -12.188  1.00 95.62           N  
ATOM   1479  CA  LYS A 193      -3.988   2.893 -13.156  1.00 95.62           C  
ATOM   1480  C   LYS A 193      -2.631   2.260 -13.453  1.00 95.62           C  
ATOM   1481  CB  LYS A 193      -3.805   4.324 -12.656  1.00 95.62           C  
ATOM   1482  O   LYS A 193      -2.176   2.256 -14.594  1.00 95.62           O  
ATOM   1483  CG  LYS A 193      -5.078   5.156 -12.672  1.00 95.62           C  
ATOM   1484  CD  LYS A 193      -4.828   6.574 -12.188  1.00 95.62           C  
ATOM   1485  CE  LYS A 193      -6.121   7.379 -12.102  1.00 95.62           C  
ATOM   1486  NZ  LYS A 193      -5.891   8.742 -11.531  1.00 95.62           N  
ATOM   1487  N   ILE A 194      -2.014   1.695 -12.445  1.00 94.38           N  
ATOM   1488  CA  ILE A 194      -0.735   1.011 -12.609  1.00 94.38           C  
ATOM   1489  C   ILE A 194      -0.910  -0.201 -13.523  1.00 94.38           C  
ATOM   1490  CB  ILE A 194      -0.153   0.574 -11.242  1.00 94.38           C  
ATOM   1491  O   ILE A 194      -0.099  -0.429 -14.422  1.00 94.38           O  
ATOM   1492  CG1 ILE A 194       0.251   1.801 -10.422  1.00 94.38           C  
ATOM   1493  CG2 ILE A 194       1.036  -0.370 -11.445  1.00 94.38           C  
ATOM   1494  CD1 ILE A 194       0.662   1.478  -8.992  1.00 94.38           C  
ATOM   1495  N   ALA A 195      -1.936  -0.958 -13.242  1.00 93.69           N  
ATOM   1496  CA  ALA A 195      -2.227  -2.131 -14.062  1.00 93.69           C  
ATOM   1497  C   ALA A 195      -2.371  -1.748 -15.539  1.00 93.69           C  
ATOM   1498  CB  ALA A 195      -3.496  -2.824 -13.570  1.00 93.69           C  
ATOM   1499  O   ALA A 195      -1.829  -2.422 -16.422  1.00 93.69           O  
ATOM   1500  N   TRP A 196      -3.078  -0.695 -15.695  1.00 93.94           N  
ATOM   1501  CA  TRP A 196      -3.283  -0.209 -17.062  1.00 93.94           C  
ATOM   1502  C   TRP A 196      -1.961   0.212 -17.688  1.00 93.94           C  
ATOM   1503  CB  TRP A 196      -4.266   0.966 -17.062  1.00 93.94           C  
ATOM   1504  O   TRP A 196      -1.691  -0.110 -18.844  1.00 93.94           O  
ATOM   1505  CG  TRP A 196      -4.719   1.372 -18.438  1.00 93.94           C  
ATOM   1506  CD1 TRP A 196      -5.570   0.689 -19.250  1.00 93.94           C  
ATOM   1507  CD2 TRP A 196      -4.332   2.553 -19.141  1.00 93.94           C  
ATOM   1508  CE2 TRP A 196      -4.996   2.521 -20.391  1.00 93.94           C  
ATOM   1509  CE3 TRP A 196      -3.494   3.635 -18.844  1.00 93.94           C  
ATOM   1510  NE1 TRP A 196      -5.742   1.376 -20.438  1.00 93.94           N  
ATOM   1511  CH2 TRP A 196      -4.016   4.582 -21.031  1.00 93.94           C  
ATOM   1512  CZ2 TRP A 196      -4.844   3.533 -21.344  1.00 93.94           C  
ATOM   1513  CZ3 TRP A 196      -3.346   4.641 -19.797  1.00 93.94           C  
ATOM   1514  N   ALA A 197      -1.218   0.906 -17.000  1.00 93.06           N  
ATOM   1515  CA  ALA A 197       0.078   1.370 -17.484  1.00 93.06           C  
ATOM   1516  C   ALA A 197       0.989   0.195 -17.828  1.00 93.06           C  
ATOM   1517  CB  ALA A 197       0.745   2.271 -16.453  1.00 93.06           C  
ATOM   1518  O   ALA A 197       1.703   0.226 -18.828  1.00 93.06           O  
ATOM   1519  N   ILE A 198       0.985  -0.819 -17.062  1.00 90.44           N  
ATOM   1520  CA  ILE A 198       1.797  -2.010 -17.281  1.00 90.44           C  
ATOM   1521  C   ILE A 198       1.367  -2.695 -18.578  1.00 90.44           C  
ATOM   1522  CB  ILE A 198       1.692  -2.994 -16.094  1.00 90.44           C  
ATOM   1523  O   ILE A 198       2.209  -3.164 -19.344  1.00 90.44           O  
ATOM   1524  CG1 ILE A 198       2.373  -2.408 -14.852  1.00 90.44           C  
ATOM   1525  CG2 ILE A 198       2.299  -4.352 -16.469  1.00 90.44           C  
ATOM   1526  CD1 ILE A 198       2.184  -3.240 -13.594  1.00 90.44           C  
ATOM   1527  N   LYS A 199       0.089  -2.729 -18.797  1.00 89.56           N  
ATOM   1528  CA  LYS A 199      -0.428  -3.303 -20.047  1.00 89.56           C  
ATOM   1529  C   LYS A 199       0.102  -2.553 -21.250  1.00 89.56           C  
ATOM   1530  CB  LYS A 199      -1.958  -3.289 -20.047  1.00 89.56           C  
ATOM   1531  O   LYS A 199       0.458  -3.166 -22.266  1.00 89.56           O  
ATOM   1532  CG  LYS A 199      -2.588  -4.355 -19.156  1.00 89.56           C  
ATOM   1533  CD  LYS A 199      -4.109  -4.328 -19.250  1.00 89.56           C  
ATOM   1534  CE  LYS A 199      -4.742  -5.348 -18.297  1.00 89.56           C  
ATOM   1535  NZ  LYS A 199      -6.234  -5.297 -18.359  1.00 89.56           N  
ATOM   1536  N   LYS A 200       0.127  -1.233 -21.094  1.00 90.31           N  
ATOM   1537  CA  LYS A 200       0.651  -0.404 -22.172  1.00 90.31           C  
ATOM   1538  C   LYS A 200       2.133  -0.685 -22.422  1.00 90.31           C  
ATOM   1539  CB  LYS A 200       0.443   1.079 -21.859  1.00 90.31           C  
ATOM   1540  O   LYS A 200       2.584  -0.719 -23.562  1.00 90.31           O  
ATOM   1541  CG  LYS A 200      -1.004   1.537 -21.969  1.00 90.31           C  
ATOM   1542  CD  LYS A 200      -1.144   3.023 -21.672  1.00 90.31           C  
ATOM   1543  CE  LYS A 200      -2.600   3.465 -21.688  1.00 90.31           C  
ATOM   1544  NZ  LYS A 200      -2.750   4.902 -21.328  1.00 90.31           N  
ATOM   1545  N   ILE A 201       2.844  -0.969 -21.391  1.00 85.94           N  
ATOM   1546  CA  ILE A 201       4.270  -1.271 -21.469  1.00 85.94           C  
ATOM   1547  C   ILE A 201       4.469  -2.617 -22.172  1.00 85.94           C  
ATOM   1548  CB  ILE A 201       4.930  -1.283 -20.078  1.00 85.94           C  
ATOM   1549  O   ILE A 201       5.418  -2.791 -22.938  1.00 85.94           O  
ATOM   1550  CG1 ILE A 201       4.977   0.134 -19.500  1.00 85.94           C  
ATOM   1551  CG2 ILE A 201       6.336  -1.892 -20.156  1.00 85.94           C  
ATOM   1552  CD1 ILE A 201       5.398   0.189 -18.031  1.00 85.94           C  
ATOM   1553  N   ALA A 202       3.619  -3.490 -21.906  1.00 83.81           N  
ATOM   1554  CA  ALA A 202       3.682  -4.801 -22.547  1.00 83.81           C  
ATOM   1555  C   ALA A 202       3.553  -4.672 -24.062  1.00 83.81           C  
ATOM   1556  CB  ALA A 202       2.590  -5.715 -22.000  1.00 83.81           C  
ATOM   1557  O   ALA A 202       4.141  -5.457 -24.812  1.00 83.81           O  
ATOM   1558  N   GLN A 203       2.777  -3.695 -24.438  1.00 85.06           N  
ATOM   1559  CA  GLN A 203       2.549  -3.475 -25.859  1.00 85.06           C  
ATOM   1560  C   GLN A 203       3.689  -2.672 -26.484  1.00 85.06           C  
ATOM   1561  CB  GLN A 203       1.219  -2.756 -26.078  1.00 85.06           C  
ATOM   1562  O   GLN A 203       4.125  -2.967 -27.594  1.00 85.06           O  
ATOM   1563  CG  GLN A 203       0.000  -3.574 -25.688  1.00 85.06           C  
ATOM   1564  CD  GLN A 203      -1.298  -2.799 -25.812  1.00 85.06           C  
ATOM   1565  NE2 GLN A 203      -2.408  -3.441 -25.469  1.00 85.06           N  
ATOM   1566  OE1 GLN A 203      -1.302  -1.633 -26.219  1.00 85.06           O  
ATOM   1567  N   ASP A 204       4.148  -1.734 -25.703  1.00 87.88           N  
ATOM   1568  CA  ASP A 204       5.246  -0.855 -26.094  1.00 87.88           C  
ATOM   1569  C   ASP A 204       6.148  -0.537 -24.906  1.00 87.88           C  
ATOM   1570  CB  ASP A 204       4.703   0.439 -26.703  1.00 87.88           C  
ATOM   1571  O   ASP A 204       5.875   0.393 -24.156  1.00 87.88           O  
ATOM   1572  CG  ASP A 204       5.797   1.345 -27.250  1.00 87.88           C  
ATOM   1573  OD1 ASP A 204       6.977   0.931 -27.266  1.00 87.88           O  
ATOM   1574  OD2 ASP A 204       5.477   2.482 -27.656  1.00 87.88           O  
ATOM   1575  N   PRO A 205       7.309  -1.312 -24.781  1.00 80.25           N  
ATOM   1576  CA  PRO A 205       8.180  -1.229 -23.609  1.00 80.25           C  
ATOM   1577  C   PRO A 205       8.859   0.132 -23.484  1.00 80.25           C  
ATOM   1578  CB  PRO A 205       9.211  -2.334 -23.859  1.00 80.25           C  
ATOM   1579  O   PRO A 205       9.266   0.518 -22.375  1.00 80.25           O  
ATOM   1580  CG  PRO A 205       8.523  -3.297 -24.766  1.00 80.25           C  
ATOM   1581  CD  PRO A 205       7.582  -2.529 -25.656  1.00 80.25           C  
ATOM   1582  N   GLN A 206       8.867   0.935 -24.500  1.00 81.75           N  
ATOM   1583  CA  GLN A 206       9.586   2.203 -24.469  1.00 81.75           C  
ATOM   1584  C   GLN A 206       8.625   3.381 -24.375  1.00 81.75           C  
ATOM   1585  CB  GLN A 206      10.484   2.354 -25.688  1.00 81.75           C  
ATOM   1586  O   GLN A 206       9.023   4.535 -24.547  1.00 81.75           O  
ATOM   1587  CG  GLN A 206      11.609   1.335 -25.766  1.00 81.75           C  
ATOM   1588  CD  GLN A 206      12.555   1.578 -26.922  1.00 81.75           C  
ATOM   1589  NE2 GLN A 206      13.688   0.888 -26.922  1.00 81.75           N  
ATOM   1590  OE1 GLN A 206      12.266   2.379 -27.812  1.00 81.75           O  
ATOM   1591  N   ASP A 207       7.352   3.062 -24.078  1.00 87.88           N  
ATOM   1592  CA  ASP A 207       6.340   4.113 -23.984  1.00 87.88           C  
ATOM   1593  C   ASP A 207       6.566   4.992 -22.766  1.00 87.88           C  
ATOM   1594  CB  ASP A 207       4.938   3.502 -23.953  1.00 87.88           C  
ATOM   1595  O   ASP A 207       6.238   4.598 -21.641  1.00 87.88           O  
ATOM   1596  CG  ASP A 207       3.836   4.547 -24.000  1.00 87.88           C  
ATOM   1597  OD1 ASP A 207       4.129   5.750 -23.844  1.00 87.88           O  
ATOM   1598  OD2 ASP A 207       2.662   4.160 -24.188  1.00 87.88           O  
ATOM   1599  N   PRO A 208       7.160   6.234 -22.969  1.00 86.94           N  
ATOM   1600  CA  PRO A 208       7.480   7.129 -21.859  1.00 86.94           C  
ATOM   1601  C   PRO A 208       6.238   7.605 -21.109  1.00 86.94           C  
ATOM   1602  CB  PRO A 208       8.188   8.305 -22.531  1.00 86.94           C  
ATOM   1603  O   PRO A 208       6.312   7.895 -19.906  1.00 86.94           O  
ATOM   1604  CG  PRO A 208       7.754   8.242 -23.969  1.00 86.94           C  
ATOM   1605  CD  PRO A 208       7.527   6.801 -24.328  1.00 86.94           C  
ATOM   1606  N   LYS A 209       5.109   7.688 -21.766  1.00 90.50           N  
ATOM   1607  CA  LYS A 209       3.852   8.094 -21.141  1.00 90.50           C  
ATOM   1608  C   LYS A 209       3.395   7.059 -20.109  1.00 90.50           C  
ATOM   1609  CB  LYS A 209       2.768   8.297 -22.203  1.00 90.50           C  
ATOM   1610  O   LYS A 209       2.863   7.414 -19.062  1.00 90.50           O  
ATOM   1611  CG  LYS A 209       2.939   9.562 -23.031  1.00 90.50           C  
ATOM   1612  CD  LYS A 209       1.784   9.750 -24.000  1.00 90.50           C  
ATOM   1613  CE  LYS A 209       1.970  11.000 -24.844  1.00 90.50           C  
ATOM   1614  NZ  LYS A 209       0.860  11.172 -25.828  1.00 90.50           N  
ATOM   1615  N   ALA A 210       3.576   5.793 -20.469  1.00 91.12           N  
ATOM   1616  CA  ALA A 210       3.191   4.707 -19.578  1.00 91.12           C  
ATOM   1617  C   ALA A 210       3.998   4.758 -18.281  1.00 91.12           C  
ATOM   1618  CB  ALA A 210       3.373   3.357 -20.266  1.00 91.12           C  
ATOM   1619  O   ALA A 210       3.445   4.590 -17.188  1.00 91.12           O  
ATOM   1620  N   ILE A 211       5.281   5.031 -18.375  1.00 88.44           N  
ATOM   1621  CA  ILE A 211       6.176   5.125 -17.234  1.00 88.44           C  
ATOM   1622  C   ILE A 211       5.777   6.316 -16.359  1.00 88.44           C  
ATOM   1623  CB  ILE A 211       7.652   5.254 -17.672  1.00 88.44           C  
ATOM   1624  O   ILE A 211       5.750   6.211 -15.133  1.00 88.44           O  
ATOM   1625  CG1 ILE A 211       8.094   3.998 -18.438  1.00 88.44           C  
ATOM   1626  CG2 ILE A 211       8.555   5.504 -16.453  1.00 88.44           C  
ATOM   1627  CD1 ILE A 211       9.492   4.098 -19.031  1.00 88.44           C  
ATOM   1628  N   GLU A 212       5.445   7.426 -16.953  1.00 91.38           N  
ATOM   1629  CA  GLU A 212       4.973   8.609 -16.250  1.00 91.38           C  
ATOM   1630  C   GLU A 212       3.678   8.320 -15.492  1.00 91.38           C  
ATOM   1631  CB  GLU A 212       4.762   9.773 -17.219  1.00 91.38           C  
ATOM   1632  O   GLU A 212       3.490   8.781 -14.367  1.00 91.38           O  
ATOM   1633  CG  GLU A 212       4.527  11.109 -16.531  1.00 91.38           C  
ATOM   1634  CD  GLU A 212       4.434  12.281 -17.500  1.00 91.38           C  
ATOM   1635  OE1 GLU A 212       4.258  13.430 -17.047  1.00 91.38           O  
ATOM   1636  OE2 GLU A 212       4.539  12.031 -18.719  1.00 91.38           O  
ATOM   1637  N   GLU A 213       2.771   7.602 -16.109  1.00 93.75           N  
ATOM   1638  CA  GLU A 213       1.507   7.238 -15.484  1.00 93.75           C  
ATOM   1639  C   GLU A 213       1.735   6.383 -14.242  1.00 93.75           C  
ATOM   1640  CB  GLU A 213       0.604   6.496 -16.469  1.00 93.75           C  
ATOM   1641  O   GLU A 213       1.026   6.527 -13.242  1.00 93.75           O  
ATOM   1642  CG  GLU A 213       0.034   7.383 -17.578  1.00 93.75           C  
ATOM   1643  CD  GLU A 213      -0.836   6.629 -18.562  1.00 93.75           C  
ATOM   1644  OE1 GLU A 213      -1.481   7.277 -19.422  1.00 93.75           O  
ATOM   1645  OE2 GLU A 213      -0.872   5.383 -18.484  1.00 93.75           O  
ATOM   1646  N   ILE A 214       2.744   5.551 -14.352  1.00 92.50           N  
ATOM   1647  CA  ILE A 214       3.080   4.730 -13.195  1.00 92.50           C  
ATOM   1648  C   ILE A 214       3.559   5.621 -12.055  1.00 92.50           C  
ATOM   1649  CB  ILE A 214       4.156   3.678 -13.539  1.00 92.50           C  
ATOM   1650  O   ILE A 214       3.117   5.469 -10.914  1.00 92.50           O  
ATOM   1651  CG1 ILE A 214       3.586   2.619 -14.492  1.00 92.50           C  
ATOM   1652  CG2 ILE A 214       4.703   3.027 -12.266  1.00 92.50           C  
ATOM   1653  CD1 ILE A 214       4.621   1.626 -15.008  1.00 92.50           C  
ATOM   1654  N   ALA A 215       4.438   6.523 -12.375  1.00 92.69           N  
ATOM   1655  CA  ALA A 215       4.969   7.441 -11.375  1.00 92.69           C  
ATOM   1656  C   ALA A 215       3.852   8.242 -10.719  1.00 92.69           C  
ATOM   1657  CB  ALA A 215       5.996   8.383 -12.000  1.00 92.69           C  
ATOM   1658  O   ALA A 215       3.842   8.422  -9.492  1.00 92.69           O  
ATOM   1659  N   GLN A 216       2.926   8.773 -11.555  1.00 95.69           N  
ATOM   1660  CA  GLN A 216       1.798   9.539 -11.039  1.00 95.69           C  
ATOM   1661  C   GLN A 216       0.924   8.695 -10.125  1.00 95.69           C  
ATOM   1662  CB  GLN A 216       0.961  10.102 -12.195  1.00 95.69           C  
ATOM   1663  O   GLN A 216       0.481   9.156  -9.070  1.00 95.69           O  
ATOM   1664  CG  GLN A 216      -0.167  11.023 -11.742  1.00 95.69           C  
ATOM   1665  CD  GLN A 216      -0.300  12.258 -12.609  1.00 95.69           C  
ATOM   1666  NE2 GLN A 216      -0.914  13.297 -12.070  1.00 95.69           N  
ATOM   1667  OE1 GLN A 216       0.147  12.273 -13.766  1.00 95.69           O  
ATOM   1668  N   ALA A 217       0.647   7.504 -10.555  1.00 95.69           N  
ATOM   1669  CA  ALA A 217      -0.170   6.594  -9.758  1.00 95.69           C  
ATOM   1670  C   ALA A 217       0.479   6.312  -8.406  1.00 95.69           C  
ATOM   1671  CB  ALA A 217      -0.403   5.289 -10.508  1.00 95.69           C  
ATOM   1672  O   ALA A 217      -0.199   6.293  -7.371  1.00 95.69           O  
ATOM   1673  N   ILE A 218       1.775   6.105  -8.391  1.00 95.62           N  
ATOM   1674  CA  ILE A 218       2.514   5.844  -7.160  1.00 95.62           C  
ATOM   1675  C   ILE A 218       2.428   7.062  -6.238  1.00 95.62           C  
ATOM   1676  CB  ILE A 218       3.990   5.496  -7.449  1.00 95.62           C  
ATOM   1677  O   ILE A 218       2.287   6.918  -5.023  1.00 95.62           O  
ATOM   1678  CG1 ILE A 218       4.090   4.133  -8.148  1.00 95.62           C  
ATOM   1679  CG2 ILE A 218       4.812   5.508  -6.156  1.00 95.62           C  
ATOM   1680  CD1 ILE A 218       5.500   3.758  -8.578  1.00 95.62           C  
ATOM   1681  N   GLU A 219       2.533   8.211  -6.793  1.00 96.00           N  
ATOM   1682  CA  GLU A 219       2.369   9.445  -6.023  1.00 96.00           C  
ATOM   1683  C   GLU A 219       0.985   9.516  -5.387  1.00 96.00           C  
ATOM   1684  CB  GLU A 219       2.605  10.664  -6.914  1.00 96.00           C  
ATOM   1685  O   GLU A 219       0.848   9.930  -4.234  1.00 96.00           O  
ATOM   1686  CG  GLU A 219       2.604  11.984  -6.160  1.00 96.00           C  
ATOM   1687  CD  GLU A 219       2.941  13.180  -7.039  1.00 96.00           C  
ATOM   1688  OE1 GLU A 219       3.123  14.297  -6.500  1.00 96.00           O  
ATOM   1689  OE2 GLU A 219       3.023  13.000  -8.273  1.00 96.00           O  
ATOM   1690  N   GLU A 220      -0.027   9.188  -6.137  1.00 96.94           N  
ATOM   1691  CA  GLU A 220      -1.387   9.164  -5.605  1.00 96.94           C  
ATOM   1692  C   GLU A 220      -1.509   8.188  -4.438  1.00 96.94           C  
ATOM   1693  CB  GLU A 220      -2.389   8.805  -6.703  1.00 96.94           C  
ATOM   1694  O   GLU A 220      -2.207   8.461  -3.461  1.00 96.94           O  
ATOM   1695  CG  GLU A 220      -2.539   9.875  -7.773  1.00 96.94           C  
ATOM   1696  CD  GLU A 220      -3.459   9.453  -8.914  1.00 96.94           C  
ATOM   1697  OE1 GLU A 220      -3.746  10.297  -9.797  1.00 96.94           O  
ATOM   1698  OE2 GLU A 220      -3.898   8.281  -8.914  1.00 96.94           O  
ATOM   1699  N   ILE A 221      -0.816   7.086  -4.574  1.00 96.31           N  
ATOM   1700  CA  ILE A 221      -0.812   6.113  -3.490  1.00 96.31           C  
ATOM   1701  C   ILE A 221      -0.185   6.730  -2.242  1.00 96.31           C  
ATOM   1702  CB  ILE A 221      -0.053   4.828  -3.891  1.00 96.31           C  
ATOM   1703  O   ILE A 221      -0.716   6.586  -1.138  1.00 96.31           O  
ATOM   1704  CG1 ILE A 221      -0.834   4.059  -4.961  1.00 96.31           C  
ATOM   1705  CG2 ILE A 221       0.205   3.947  -2.662  1.00 96.31           C  
ATOM   1706  CD1 ILE A 221      -0.082   2.867  -5.539  1.00 96.31           C  
ATOM   1707  N   ALA A 222       0.917   7.406  -2.443  1.00 95.69           N  
ATOM   1708  CA  ALA A 222       1.604   8.055  -1.328  1.00 95.69           C  
ATOM   1709  C   ALA A 222       0.685   9.047  -0.619  1.00 95.69           C  
ATOM   1710  CB  ALA A 222       2.865   8.758  -1.818  1.00 95.69           C  
ATOM   1711  O   ALA A 222       0.652   9.102   0.613  1.00 95.69           O  
ATOM   1712  N   LYS A 223      -0.012   9.828  -1.365  1.00 97.19           N  
ATOM   1713  CA  LYS A 223      -0.941  10.805  -0.803  1.00 97.19           C  
ATOM   1714  C   LYS A 223      -2.041  10.117   0.000  1.00 97.19           C  
ATOM   1715  CB  LYS A 223      -1.558  11.656  -1.910  1.00 97.19           C  
ATOM   1716  O   LYS A 223      -2.400  10.570   1.088  1.00 97.19           O  
ATOM   1717  CG  LYS A 223      -0.587  12.648  -2.543  1.00 97.19           C  
ATOM   1718  CD  LYS A 223      -1.254  13.453  -3.648  1.00 97.19           C  
ATOM   1719  CE  LYS A 223      -0.263  14.383  -4.340  1.00 97.19           C  
ATOM   1720  NZ  LYS A 223      -0.890  15.109  -5.480  1.00 97.19           N  
ATOM   1721  N   ALA A 224      -2.559   9.086  -0.570  1.00 96.44           N  
ATOM   1722  CA  ALA A 224      -3.613   8.328   0.100  1.00 96.44           C  
ATOM   1723  C   ALA A 224      -3.111   7.727   1.407  1.00 96.44           C  
ATOM   1724  CB  ALA A 224      -4.148   7.238  -0.819  1.00 96.44           C  
ATOM   1725  O   ALA A 224      -3.814   7.750   2.420  1.00 96.44           O  
ATOM   1726  N   ILE A 225      -1.919   7.164   1.395  1.00 96.12           N  
ATOM   1727  CA  ILE A 225      -1.321   6.562   2.580  1.00 96.12           C  
ATOM   1728  C   ILE A 225      -1.132   7.629   3.660  1.00 96.12           C  
ATOM   1729  CB  ILE A 225       0.029   5.887   2.252  1.00 96.12           C  
ATOM   1730  O   ILE A 225      -1.341   7.363   4.844  1.00 96.12           O  
ATOM   1731  CG1 ILE A 225      -0.195   4.641   1.388  1.00 96.12           C  
ATOM   1732  CG2 ILE A 225       0.782   5.531   3.539  1.00 96.12           C  
ATOM   1733  CD1 ILE A 225       1.091   3.977   0.917  1.00 96.12           C  
ATOM   1734  N   LYS A 226      -0.704   8.797   3.221  1.00 96.62           N  
ATOM   1735  CA  LYS A 226      -0.567   9.906   4.152  1.00 96.62           C  
ATOM   1736  C   LYS A 226      -1.899  10.234   4.824  1.00 96.62           C  
ATOM   1737  CB  LYS A 226      -0.028  11.148   3.438  1.00 96.62           C  
ATOM   1738  O   LYS A 226      -1.945  10.516   6.023  1.00 96.62           O  
ATOM   1739  CG  LYS A 226       0.330  12.297   4.371  1.00 96.62           C  
ATOM   1740  CD  LYS A 226       0.920  13.477   3.605  1.00 96.62           C  
ATOM   1741  CE  LYS A 226       1.229  14.641   4.531  1.00 96.62           C  
ATOM   1742  NZ  LYS A 226       1.803  15.805   3.785  1.00 96.62           N  
ATOM   1743  N   LYS A 227      -2.947  10.180   4.031  1.00 95.88           N  
ATOM   1744  CA  LYS A 227      -4.281  10.414   4.578  1.00 95.88           C  
ATOM   1745  C   LYS A 227      -4.641   9.344   5.609  1.00 95.88           C  
ATOM   1746  CB  LYS A 227      -5.324  10.438   3.463  1.00 95.88           C  
ATOM   1747  O   LYS A 227      -5.230   9.656   6.648  1.00 95.88           O  
ATOM   1748  CG  LYS A 227      -5.273  11.688   2.596  1.00 95.88           C  
ATOM   1749  CD  LYS A 227      -6.355  11.664   1.521  1.00 95.88           C  
ATOM   1750  CE  LYS A 227      -6.246  12.867   0.596  1.00 95.88           C  
ATOM   1751  NZ  LYS A 227      -7.250  12.812  -0.509  1.00 95.88           N  
ATOM   1752  N   ILE A 228      -4.270   8.148   5.355  1.00 95.06           N  
ATOM   1753  CA  ILE A 228      -4.504   7.055   6.289  1.00 95.06           C  
ATOM   1754  C   ILE A 228      -3.762   7.324   7.598  1.00 95.06           C  
ATOM   1755  CB  ILE A 228      -4.062   5.699   5.691  1.00 95.06           C  
ATOM   1756  O   ILE A 228      -4.328   7.168   8.680  1.00 95.06           O  
ATOM   1757  CG1 ILE A 228      -4.973   5.312   4.520  1.00 95.06           C  
ATOM   1758  CG2 ILE A 228      -4.059   4.609   6.770  1.00 95.06           C  
ATOM   1759  CD1 ILE A 228      -4.504   4.082   3.756  1.00 95.06           C  
ATOM   1760  N   ALA A 229      -2.490   7.676   7.402  1.00 95.00           N  
ATOM   1761  CA  ALA A 229      -1.673   7.977   8.578  1.00 95.00           C  
ATOM   1762  C   ALA A 229      -2.328   9.047   9.445  1.00 95.00           C  
ATOM   1763  CB  ALA A 229      -0.276   8.422   8.148  1.00 95.00           C  
ATOM   1764  O   ALA A 229      -2.367   8.930  10.672  1.00 95.00           O  
ATOM   1765  N   TRP A 230      -2.805   9.992   8.766  1.00 95.19           N  
ATOM   1766  CA  TRP A 230      -3.459  11.086   9.477  1.00 95.19           C  
ATOM   1767  C   TRP A 230      -4.711  10.602  10.195  1.00 95.19           C  
ATOM   1768  CB  TRP A 230      -3.818  12.211   8.500  1.00 95.19           C  
ATOM   1769  O   TRP A 230      -4.949  10.961  11.352  1.00 95.19           O  
ATOM   1770  CG  TRP A 230      -4.340  13.453   9.164  1.00 95.19           C  
ATOM   1771  CD1 TRP A 230      -3.613  14.391   9.836  1.00 95.19           C  
ATOM   1772  CD2 TRP A 230      -5.703  13.875   9.227  1.00 95.19           C  
ATOM   1773  CE2 TRP A 230      -5.730  15.086   9.953  1.00 95.19           C  
ATOM   1774  CE3 TRP A 230      -6.910  13.352   8.742  1.00 95.19           C  
ATOM   1775  NE1 TRP A 230      -4.445  15.383  10.312  1.00 95.19           N  
ATOM   1776  CH2 TRP A 230      -8.078  15.250   9.711  1.00 95.19           C  
ATOM   1777  CZ2 TRP A 230      -6.918  15.789  10.203  1.00 95.19           C  
ATOM   1778  CZ3 TRP A 230      -8.086  14.047   8.984  1.00 95.19           C  
ATOM   1779  N   ALA A 231      -5.516   9.914   9.547  1.00 92.88           N  
ATOM   1780  CA  ALA A 231      -6.742   9.375  10.133  1.00 92.88           C  
ATOM   1781  C   ALA A 231      -6.434   8.516  11.359  1.00 92.88           C  
ATOM   1782  CB  ALA A 231      -7.516   8.562   9.094  1.00 92.88           C  
ATOM   1783  O   ALA A 231      -7.109   8.625  12.383  1.00 92.88           O  
ATOM   1784  N   ILE A 232      -5.418   7.699  11.242  1.00 92.31           N  
ATOM   1785  CA  ILE A 232      -5.020   6.820  12.336  1.00 92.31           C  
ATOM   1786  C   ILE A 232      -4.523   7.656  13.516  1.00 92.31           C  
ATOM   1787  CB  ILE A 232      -3.928   5.824  11.891  1.00 92.31           C  
ATOM   1788  O   ILE A 232      -4.805   7.336  14.672  1.00 92.31           O  
ATOM   1789  CG1 ILE A 232      -4.500   4.816  10.883  1.00 92.31           C  
ATOM   1790  CG2 ILE A 232      -3.326   5.105  13.102  1.00 92.31           C  
ATOM   1791  CD1 ILE A 232      -3.467   3.867  10.297  1.00 92.31           C  
ATOM   1792  N   LYS A 233      -3.781   8.656  13.133  1.00 92.44           N  
ATOM   1793  CA  LYS A 233      -3.297   9.570  14.164  1.00 92.44           C  
ATOM   1794  C   LYS A 233      -4.457  10.180  14.945  1.00 92.44           C  
ATOM   1795  CB  LYS A 233      -2.447  10.680  13.539  1.00 92.44           C  
ATOM   1796  O   LYS A 233      -4.395  10.281  16.172  1.00 92.44           O  
ATOM   1797  CG  LYS A 233      -1.761  11.578  14.562  1.00 92.44           C  
ATOM   1798  CD  LYS A 233      -0.875  12.617  13.883  1.00 92.44           C  
ATOM   1799  CE  LYS A 233      -0.202  13.523  14.898  1.00 92.44           C  
ATOM   1800  NZ  LYS A 233       0.656  14.555  14.234  1.00 92.44           N  
ATOM   1801  N   LYS A 234      -5.523  10.555  14.250  1.00 90.75           N  
ATOM   1802  CA  LYS A 234      -6.707  11.117  14.898  1.00 90.75           C  
ATOM   1803  C   LYS A 234      -7.348  10.109  15.852  1.00 90.75           C  
ATOM   1804  CB  LYS A 234      -7.723  11.570  13.852  1.00 90.75           C  
ATOM   1805  O   LYS A 234      -7.754  10.469  16.953  1.00 90.75           O  
ATOM   1806  CG  LYS A 234      -7.316  12.828  13.094  1.00 90.75           C  
ATOM   1807  CD  LYS A 234      -8.367  13.234  12.070  1.00 90.75           C  
ATOM   1808  CE  LYS A 234      -7.926  14.445  11.258  1.00 90.75           C  
ATOM   1809  NZ  LYS A 234      -8.906  14.781  10.188  1.00 90.75           N  
ATOM   1810  N   ILE A 235      -7.359   8.922  15.406  1.00 88.00           N  
ATOM   1811  CA  ILE A 235      -7.910   7.848  16.234  1.00 88.00           C  
ATOM   1812  C   ILE A 235      -7.059   7.672  17.484  1.00 88.00           C  
ATOM   1813  CB  ILE A 235      -7.984   6.520  15.445  1.00 88.00           C  
ATOM   1814  O   ILE A 235      -7.590   7.512  18.594  1.00 88.00           O  
ATOM   1815  CG1 ILE A 235      -9.000   6.633  14.305  1.00 88.00           C  
ATOM   1816  CG2 ILE A 235      -8.344   5.359  16.375  1.00 88.00           C  
ATOM   1817  CD1 ILE A 235      -8.969   5.461  13.328  1.00 88.00           C  
ATOM   1818  N   ALA A 236      -5.797   7.707  17.297  1.00 88.19           N  
ATOM   1819  CA  ALA A 236      -4.863   7.547  18.406  1.00 88.19           C  
ATOM   1820  C   ALA A 236      -5.047   8.648  19.438  1.00 88.19           C  
ATOM   1821  CB  ALA A 236      -3.426   7.531  17.891  1.00 88.19           C  
ATOM   1822  O   ALA A 236      -5.008   8.391  20.641  1.00 88.19           O  
ATOM   1823  N   GLN A 237      -5.262   9.852  18.984  1.00 88.31           N  
ATOM   1824  CA  GLN A 237      -5.406  11.008  19.859  1.00 88.31           C  
ATOM   1825  C   GLN A 237      -6.695  10.922  20.672  1.00 88.31           C  
ATOM   1826  CB  GLN A 237      -5.379  12.305  19.047  1.00 88.31           C  
ATOM   1827  O   GLN A 237      -6.723  11.305  21.844  1.00 88.31           O  
ATOM   1828  CG  GLN A 237      -4.008  12.641  18.484  1.00 88.31           C  
ATOM   1829  CD  GLN A 237      -4.035  13.867  17.578  1.00 88.31           C  
ATOM   1830  NE2 GLN A 237      -2.855  14.359  17.219  1.00 88.31           N  
ATOM   1831  OE1 GLN A 237      -5.105  14.352  17.203  1.00 88.31           O  
ATOM   1832  N   GLN A 238      -7.648  10.258  20.062  1.00 86.25           N  
ATOM   1833  CA  GLN A 238      -8.938  10.117  20.734  1.00 86.25           C  
ATOM   1834  C   GLN A 238      -8.891   9.023  21.797  1.00 86.25           C  
ATOM   1835  CB  GLN A 238     -10.039   9.820  19.719  1.00 86.25           C  
ATOM   1836  O   GLN A 238      -9.617   9.078  22.781  1.00 86.25           O  
ATOM   1837  CG  GLN A 238     -10.406  11.008  18.844  1.00 86.25           C  
ATOM   1838  CD  GLN A 238     -11.508  10.680  17.844  1.00 86.25           C  
ATOM   1839  NE2 GLN A 238     -11.914  11.680  17.062  1.00 86.25           N  
ATOM   1840  OE1 GLN A 238     -11.984   9.547  17.781  1.00 86.25           O  
ATOM   1841  N   ALA A 239      -7.969   8.164  21.625  1.00 81.31           N  
ATOM   1842  CA  ALA A 239      -7.844   7.004  22.500  1.00 81.31           C  
ATOM   1843  C   ALA A 239      -7.000   7.340  23.734  1.00 81.31           C  
ATOM   1844  CB  ALA A 239      -7.234   5.824  21.750  1.00 81.31           C  
ATOM   1845  O   ALA A 239      -6.969   6.574  24.688  1.00 81.31           O  
ATOM   1846  N   GLY A 240      -6.445   8.609  23.922  1.00 80.12           N  
ATOM   1847  CA  GLY A 240      -5.676   9.047  25.062  1.00 80.12           C  
ATOM   1848  C   GLY A 240      -4.410   8.242  25.281  1.00 80.12           C  
ATOM   1849  O   GLY A 240      -3.668   7.969  24.344  1.00 80.12           O  
ATOM   1850  N   LYS A 241      -4.004   7.910  26.562  1.00 73.19           N  
ATOM   1851  CA  LYS A 241      -2.773   7.246  26.984  1.00 73.19           C  
ATOM   1852  C   LYS A 241      -2.707   5.820  26.438  1.00 73.19           C  
ATOM   1853  CB  LYS A 241      -2.658   7.230  28.500  1.00 73.19           C  
ATOM   1854  O   LYS A 241      -1.620   5.285  26.203  1.00 73.19           O  
ATOM   1855  CG  LYS A 241      -2.338   8.586  29.109  1.00 73.19           C  
ATOM   1856  CD  LYS A 241      -2.111   8.484  30.625  1.00 73.19           C  
ATOM   1857  CE  LYS A 241      -1.825   9.852  31.234  1.00 73.19           C  
ATOM   1858  NZ  LYS A 241      -1.597   9.750  32.719  1.00 73.19           N  
ATOM   1859  N   GLN A 242      -3.840   5.281  25.953  1.00 70.38           N  
ATOM   1860  CA  GLN A 242      -3.938   3.943  25.375  1.00 70.38           C  
ATOM   1861  C   GLN A 242      -3.730   3.979  23.875  1.00 70.38           C  
ATOM   1862  CB  GLN A 242      -5.293   3.316  25.703  1.00 70.38           C  
ATOM   1863  O   GLN A 242      -3.479   2.943  23.250  1.00 70.38           O  
ATOM   1864  CG  GLN A 242      -5.488   3.020  27.188  1.00 70.38           C  
ATOM   1865  CD  GLN A 242      -6.773   2.264  27.469  1.00 70.38           C  
ATOM   1866  NE2 GLN A 242      -7.125   2.146  28.750  1.00 70.38           N  
ATOM   1867  OE1 GLN A 242      -7.445   1.789  26.547  1.00 70.38           O  
ATOM   1868  N   GLY A 243      -3.422   5.172  23.344  1.00 82.62           N  
ATOM   1869  CA  GLY A 243      -3.262   5.320  21.906  1.00 82.62           C  
ATOM   1870  C   GLY A 243      -1.815   5.473  21.484  1.00 82.62           C  
ATOM   1871  O   GLY A 243      -1.535   5.820  20.328  1.00 82.62           O  
ATOM   1872  N   ALA A 244      -0.920   5.328  22.422  1.00 88.31           N  
ATOM   1873  CA  ALA A 244       0.489   5.551  22.109  1.00 88.31           C  
ATOM   1874  C   ALA A 244       0.974   4.578  21.031  1.00 88.31           C  
ATOM   1875  CB  ALA A 244       1.341   5.418  23.359  1.00 88.31           C  
ATOM   1876  O   ALA A 244       1.681   4.973  20.094  1.00 88.31           O  
ATOM   1877  N   ALA A 245       0.637   3.322  21.141  1.00 88.62           N  
ATOM   1878  CA  ALA A 245       1.035   2.311  20.156  1.00 88.62           C  
ATOM   1879  C   ALA A 245       0.413   2.592  18.797  1.00 88.62           C  
ATOM   1880  CB  ALA A 245       0.642   0.918  20.641  1.00 88.62           C  
ATOM   1881  O   ALA A 245       1.071   2.443  17.766  1.00 88.62           O  
ATOM   1882  N   ILE A 246      -0.778   3.076  18.812  1.00 91.19           N  
ATOM   1883  CA  ILE A 246      -1.494   3.395  17.578  1.00 91.19           C  
ATOM   1884  C   ILE A 246      -0.857   4.613  16.922  1.00 91.19           C  
ATOM   1885  CB  ILE A 246      -2.992   3.654  17.859  1.00 91.19           C  
ATOM   1886  O   ILE A 246      -0.737   4.664  15.688  1.00 91.19           O  
ATOM   1887  CG1 ILE A 246      -3.662   2.393  18.406  1.00 91.19           C  
ATOM   1888  CG2 ILE A 246      -3.697   4.133  16.578  1.00 91.19           C  
ATOM   1889  CD1 ILE A 246      -5.113   2.596  18.828  1.00 91.19           C  
ATOM   1890  N   GLU A 247      -0.430   5.488  17.703  1.00 93.69           N  
ATOM   1891  CA  GLU A 247       0.286   6.652  17.188  1.00 93.69           C  
ATOM   1892  C   GLU A 247       1.586   6.242  16.500  1.00 93.69           C  
ATOM   1893  CB  GLU A 247       0.577   7.645  18.312  1.00 93.69           C  
ATOM   1894  O   GLU A 247       1.954   6.805  15.469  1.00 93.69           O  
ATOM   1895  CG  GLU A 247       1.173   8.961  17.844  1.00 93.69           C  
ATOM   1896  CD  GLU A 247       1.276  10.008  18.938  1.00 93.69           C  
ATOM   1897  OE1 GLU A 247       1.646  11.164  18.641  1.00 93.69           O  
ATOM   1898  OE2 GLU A 247       0.987   9.664  20.109  1.00 93.69           O  
ATOM   1899  N   GLU A 248       2.264   5.320  17.062  1.00 94.06           N  
ATOM   1900  CA  GLU A 248       3.484   4.805  16.453  1.00 94.06           C  
ATOM   1901  C   GLU A 248       3.197   4.180  15.086  1.00 94.06           C  
ATOM   1902  CB  GLU A 248       4.152   3.779  17.375  1.00 94.06           C  
ATOM   1903  O   GLU A 248       3.986   4.328  14.156  1.00 94.06           O  
ATOM   1904  CG  GLU A 248       4.766   4.383  18.625  1.00 94.06           C  
ATOM   1905  CD  GLU A 248       5.426   3.354  19.531  1.00 94.06           C  
ATOM   1906  OE1 GLU A 248       5.766   3.689  20.688  1.00 94.06           O  
ATOM   1907  OE2 GLU A 248       5.609   2.203  19.078  1.00 94.06           O  
ATOM   1908  N   ILE A 249       2.084   3.543  15.062  1.00 94.38           N  
ATOM   1909  CA  ILE A 249       1.680   2.965  13.781  1.00 94.38           C  
ATOM   1910  C   ILE A 249       1.444   4.078  12.766  1.00 94.38           C  
ATOM   1911  CB  ILE A 249       0.410   2.098  13.930  1.00 94.38           C  
ATOM   1912  O   ILE A 249       1.909   3.994  11.625  1.00 94.38           O  
ATOM   1913  CG1 ILE A 249       0.703   0.865  14.797  1.00 94.38           C  
ATOM   1914  CG2 ILE A 249      -0.129   1.689  12.562  1.00 94.38           C  
ATOM   1915  CD1 ILE A 249      -0.528   0.027  15.117  1.00 94.38           C  
ATOM   1916  N   ALA A 250       0.784   5.102  13.180  1.00 94.38           N  
ATOM   1917  CA  ALA A 250       0.508   6.242  12.305  1.00 94.38           C  
ATOM   1918  C   ALA A 250       1.802   6.867  11.797  1.00 94.38           C  
ATOM   1919  CB  ALA A 250      -0.331   7.281  13.047  1.00 94.38           C  
ATOM   1920  O   ALA A 250       1.911   7.207  10.617  1.00 94.38           O  
ATOM   1921  N   GLN A 251       2.770   7.059  12.680  1.00 96.62           N  
ATOM   1922  CA  GLN A 251       4.059   7.633  12.305  1.00 96.62           C  
ATOM   1923  C   GLN A 251       4.781   6.750  11.289  1.00 96.62           C  
ATOM   1924  CB  GLN A 251       4.934   7.844  13.539  1.00 96.62           C  
ATOM   1925  O   GLN A 251       5.367   7.250  10.328  1.00 96.62           O  
ATOM   1926  CG  GLN A 251       6.242   8.570  13.250  1.00 96.62           C  
ATOM   1927  CD  GLN A 251       6.035  10.016  12.852  1.00 96.62           C  
ATOM   1928  NE2 GLN A 251       7.027  10.594  12.180  1.00 96.62           N  
ATOM   1929  OE1 GLN A 251       4.992  10.609  13.148  1.00 96.62           O  
ATOM   1930  N   ALA A 252       4.754   5.484  11.570  1.00 95.94           N  
ATOM   1931  CA  ALA A 252       5.391   4.531  10.664  1.00 95.94           C  
ATOM   1932  C   ALA A 252       4.746   4.574   9.281  1.00 95.94           C  
ATOM   1933  CB  ALA A 252       5.320   3.121  11.242  1.00 95.94           C  
ATOM   1934  O   ALA A 252       5.441   4.543   8.266  1.00 95.94           O  
ATOM   1935  N   ILE A 253       3.457   4.629   9.227  1.00 96.44           N  
ATOM   1936  CA  ILE A 253       2.721   4.691   7.969  1.00 96.44           C  
ATOM   1937  C   ILE A 253       3.090   5.973   7.219  1.00 96.44           C  
ATOM   1938  CB  ILE A 253       1.195   4.629   8.203  1.00 96.44           C  
ATOM   1939  O   ILE A 253       3.225   5.961   5.992  1.00 96.44           O  
ATOM   1940  CG1 ILE A 253       0.791   3.242   8.711  1.00 96.44           C  
ATOM   1941  CG2 ILE A 253       0.437   4.984   6.922  1.00 96.44           C  
ATOM   1942  CD1 ILE A 253      -0.683   3.123   9.078  1.00 96.44           C  
ATOM   1943  N   GLU A 254       3.240   7.043   7.922  1.00 96.69           N  
ATOM   1944  CA  GLU A 254       3.689   8.297   7.332  1.00 96.69           C  
ATOM   1945  C   GLU A 254       5.074   8.148   6.703  1.00 96.69           C  
ATOM   1946  CB  GLU A 254       3.705   9.414   8.383  1.00 96.69           C  
ATOM   1947  O   GLU A 254       5.328   8.672   5.617  1.00 96.69           O  
ATOM   1948  CG  GLU A 254       4.062  10.781   7.816  1.00 96.69           C  
ATOM   1949  CD  GLU A 254       3.959  11.898   8.844  1.00 96.69           C  
ATOM   1950  OE1 GLU A 254       4.035  13.086   8.461  1.00 96.69           O  
ATOM   1951  OE2 GLU A 254       3.807  11.578  10.047  1.00 96.69           O  
ATOM   1952  N   GLU A 255       5.926   7.480   7.430  1.00 97.25           N  
ATOM   1953  CA  GLU A 255       7.258   7.227   6.891  1.00 97.25           C  
ATOM   1954  C   GLU A 255       7.188   6.414   5.602  1.00 97.25           C  
ATOM   1955  CB  GLU A 255       8.133   6.504   7.922  1.00 97.25           C  
ATOM   1956  O   GLU A 255       7.961   6.645   4.668  1.00 97.25           O  
ATOM   1957  CG  GLU A 255       8.492   7.359   9.125  1.00 97.25           C  
ATOM   1958  CD  GLU A 255       9.289   6.605  10.180  1.00 97.25           C  
ATOM   1959  OE1 GLU A 255       9.664   7.215  11.203  1.00 97.25           O  
ATOM   1960  OE2 GLU A 255       9.539   5.398   9.977  1.00 97.25           O  
ATOM   1961  N   ILE A 256       6.266   5.512   5.590  1.00 96.56           N  
ATOM   1962  CA  ILE A 256       6.055   4.719   4.379  1.00 96.56           C  
ATOM   1963  C   ILE A 256       5.637   5.633   3.230  1.00 96.56           C  
ATOM   1964  CB  ILE A 256       4.996   3.615   4.602  1.00 96.56           C  
ATOM   1965  O   ILE A 256       6.152   5.520   2.117  1.00 96.56           O  
ATOM   1966  CG1 ILE A 256       5.527   2.555   5.574  1.00 96.56           C  
ATOM   1967  CG2 ILE A 256       4.590   2.984   3.270  1.00 96.56           C  
ATOM   1968  CD1 ILE A 256       4.492   1.520   5.984  1.00 96.56           C  
ATOM   1969  N   ALA A 257       4.746   6.527   3.523  1.00 95.88           N  
ATOM   1970  CA  ALA A 257       4.262   7.465   2.516  1.00 95.88           C  
ATOM   1971  C   ALA A 257       5.406   8.297   1.944  1.00 95.88           C  
ATOM   1972  CB  ALA A 257       3.189   8.375   3.111  1.00 95.88           C  
ATOM   1973  O   ALA A 257       5.480   8.516   0.732  1.00 95.88           O  
ATOM   1974  N   LYS A 258       6.254   8.773   2.791  1.00 97.00           N  
ATOM   1975  CA  LYS A 258       7.402   9.570   2.363  1.00 97.00           C  
ATOM   1976  C   LYS A 258       8.336   8.758   1.471  1.00 97.00           C  
ATOM   1977  CB  LYS A 258       8.172  10.102   3.576  1.00 97.00           C  
ATOM   1978  O   LYS A 258       8.828   9.258   0.457  1.00 97.00           O  
ATOM   1979  CG  LYS A 258       7.430  11.188   4.348  1.00 97.00           C  
ATOM   1980  CD  LYS A 258       8.234  11.656   5.555  1.00 97.00           C  
ATOM   1981  CE  LYS A 258       7.461  12.680   6.375  1.00 97.00           C  
ATOM   1982  NZ  LYS A 258       8.203  13.078   7.609  1.00 97.00           N  
ATOM   1983  N   ALA A 259       8.578   7.562   1.893  1.00 96.06           N  
ATOM   1984  CA  ALA A 259       9.438   6.668   1.126  1.00 96.06           C  
ATOM   1985  C   ALA A 259       8.852   6.383  -0.253  1.00 96.06           C  
ATOM   1986  CB  ALA A 259       9.664   5.363   1.885  1.00 96.06           C  
ATOM   1987  O   ALA A 259       9.570   6.371  -1.253  1.00 96.06           O  
ATOM   1988  N   ILE A 260       7.547   6.141  -0.333  1.00 95.62           N  
ATOM   1989  CA  ILE A 260       6.852   5.863  -1.586  1.00 95.62           C  
ATOM   1990  C   ILE A 260       6.961   7.074  -2.514  1.00 95.62           C  
ATOM   1991  CB  ILE A 260       5.371   5.504  -1.344  1.00 95.62           C  
ATOM   1992  O   ILE A 260       7.129   6.922  -3.725  1.00 95.62           O  
ATOM   1993  CG1 ILE A 260       5.258   4.145  -0.643  1.00 95.62           C  
ATOM   1994  CG2 ILE A 260       4.590   5.508  -2.662  1.00 95.62           C  
ATOM   1995  CD1 ILE A 260       3.836   3.770  -0.249  1.00 95.62           C  
ATOM   1996  N   LYS A 261       6.848   8.273  -1.929  1.00 95.75           N  
ATOM   1997  CA  LYS A 261       7.008   9.500  -2.701  1.00 95.75           C  
ATOM   1998  C   LYS A 261       8.391   9.570  -3.340  1.00 95.75           C  
ATOM   1999  CB  LYS A 261       6.773  10.727  -1.816  1.00 95.75           C  
ATOM   2000  O   LYS A 261       8.531   9.992  -4.488  1.00 95.75           O  
ATOM   2001  CG  LYS A 261       6.723  12.039  -2.582  1.00 95.75           C  
ATOM   2002  CD  LYS A 261       6.426  13.211  -1.656  1.00 95.75           C  
ATOM   2003  CE  LYS A 261       6.422  14.539  -2.412  1.00 95.75           C  
ATOM   2004  NZ  LYS A 261       6.133  15.688  -1.509  1.00 95.75           N  
ATOM   2005  N   LYS A 262       9.383   9.156  -2.562  1.00 95.56           N  
ATOM   2006  CA  LYS A 262      10.742   9.117  -3.088  1.00 95.56           C  
ATOM   2007  C   LYS A 262      10.852   8.148  -4.266  1.00 95.56           C  
ATOM   2008  CB  LYS A 262      11.734   8.719  -1.991  1.00 95.56           C  
ATOM   2009  O   LYS A 262      11.547   8.430  -5.242  1.00 95.56           O  
ATOM   2010  CG  LYS A 262      11.953   9.797  -0.937  1.00 95.56           C  
ATOM   2011  CD  LYS A 262      12.953   9.344   0.120  1.00 95.56           C  
ATOM   2012  CE  LYS A 262      13.094  10.375   1.229  1.00 95.56           C  
ATOM   2013  NZ  LYS A 262      14.000   9.898   2.318  1.00 95.56           N  
ATOM   2014  N   ILE A 263      10.148   7.043  -4.184  1.00 94.06           N  
ATOM   2015  CA  ILE A 263      10.117   6.062  -5.266  1.00 94.06           C  
ATOM   2016  C   ILE A 263       9.508   6.695  -6.516  1.00 94.06           C  
ATOM   2017  CB  ILE A 263       9.328   4.801  -4.863  1.00 94.06           C  
ATOM   2018  O   ILE A 263      10.039   6.543  -7.617  1.00 94.06           O  
ATOM   2019  CG1 ILE A 263      10.070   4.035  -3.760  1.00 94.06           C  
ATOM   2020  CG2 ILE A 263       9.086   3.904  -6.082  1.00 94.06           C  
ATOM   2021  CD1 ILE A 263       9.281   2.877  -3.170  1.00 94.06           C  
ATOM   2022  N   ALA A 264       8.398   7.348  -6.285  1.00 93.25           N  
ATOM   2023  CA  ALA A 264       7.723   8.023  -7.395  1.00 93.25           C  
ATOM   2024  C   ALA A 264       8.664   9.000  -8.094  1.00 93.25           C  
ATOM   2025  CB  ALA A 264       6.477   8.750  -6.895  1.00 93.25           C  
ATOM   2026  O   ALA A 264       8.711   9.055  -9.320  1.00 93.25           O  
ATOM   2027  N   TRP A 265       9.359   9.703  -7.273  1.00 94.00           N  
ATOM   2028  CA  TRP A 265      10.305  10.680  -7.809  1.00 94.00           C  
ATOM   2029  C   TRP A 265      11.414   9.992  -8.594  1.00 94.00           C  
ATOM   2030  CB  TRP A 265      10.914  11.523  -6.680  1.00 94.00           C  
ATOM   2031  O   TRP A 265      11.781  10.430  -9.688  1.00 94.00           O  
ATOM   2032  CG  TRP A 265      11.742  12.672  -7.152  1.00 94.00           C  
ATOM   2033  CD1 TRP A 265      11.289  13.836  -7.707  1.00 94.00           C  
ATOM   2034  CD2 TRP A 265      13.164  12.773  -7.121  1.00 94.00           C  
ATOM   2035  CE2 TRP A 265      13.516  14.023  -7.672  1.00 94.00           C  
ATOM   2036  CE3 TRP A 265      14.188  11.922  -6.680  1.00 94.00           C  
ATOM   2037  NE1 TRP A 265      12.352  14.656  -8.023  1.00 94.00           N  
ATOM   2038  CH2 TRP A 265      15.820  13.594  -7.355  1.00 94.00           C  
ATOM   2039  CZ2 TRP A 265      14.844  14.445  -7.793  1.00 94.00           C  
ATOM   2040  CZ3 TRP A 265      15.508  12.344  -6.801  1.00 94.00           C  
ATOM   2041  N   ALA A 266      11.953   9.016  -8.078  1.00 92.38           N  
ATOM   2042  CA  ALA A 266      13.016   8.258  -8.734  1.00 92.38           C  
ATOM   2043  C   ALA A 266      12.555   7.699 -10.078  1.00 92.38           C  
ATOM   2044  CB  ALA A 266      13.500   7.125  -7.828  1.00 92.38           C  
ATOM   2045  O   ALA A 266      13.289   7.750 -11.062  1.00 92.38           O  
ATOM   2046  N   ILE A 267      11.359   7.211 -10.141  1.00 89.38           N  
ATOM   2047  CA  ILE A 267      10.781   6.648 -11.359  1.00 89.38           C  
ATOM   2048  C   ILE A 267      10.609   7.750 -12.406  1.00 89.38           C  
ATOM   2049  CB  ILE A 267       9.430   5.953 -11.086  1.00 89.38           C  
ATOM   2050  O   ILE A 267      10.891   7.539 -13.586  1.00 89.38           O  
ATOM   2051  CG1 ILE A 267       9.641   4.707 -10.219  1.00 89.38           C  
ATOM   2052  CG2 ILE A 267       8.727   5.598 -12.398  1.00 89.38           C  
ATOM   2053  CD1 ILE A 267       8.344   4.043  -9.766  1.00 89.38           C  
ATOM   2054  N   LYS A 268      10.164   8.875 -11.930  1.00 88.25           N  
ATOM   2055  CA  LYS A 268      10.000  10.023 -12.812  1.00 88.25           C  
ATOM   2056  C   LYS A 268      11.320  10.406 -13.469  1.00 88.25           C  
ATOM   2057  CB  LYS A 268       9.430  11.211 -12.047  1.00 88.25           C  
ATOM   2058  O   LYS A 268      11.367  10.711 -14.656  1.00 88.25           O  
ATOM   2059  CG  LYS A 268       8.969  12.359 -12.938  1.00 88.25           C  
ATOM   2060  CD  LYS A 268       8.312  13.469 -12.125  1.00 88.25           C  
ATOM   2061  CE  LYS A 268       7.871  14.625 -13.016  1.00 88.25           C  
ATOM   2062  NZ  LYS A 268       7.238  15.719 -12.219  1.00 88.25           N  
ATOM   2063  N   LYS A 269      12.414  10.352 -12.664  1.00 88.50           N  
ATOM   2064  CA  LYS A 269      13.750  10.656 -13.180  1.00 88.50           C  
ATOM   2065  C   LYS A 269      14.164   9.664 -14.266  1.00 88.50           C  
ATOM   2066  CB  LYS A 269      14.773  10.656 -12.047  1.00 88.50           C  
ATOM   2067  O   LYS A 269      14.758  10.055 -15.273  1.00 88.50           O  
ATOM   2068  CG  LYS A 269      14.695  11.867 -11.125  1.00 88.50           C  
ATOM   2069  CD  LYS A 269      15.750  11.812 -10.031  1.00 88.50           C  
ATOM   2070  CE  LYS A 269      15.617  12.984  -9.070  1.00 88.50           C  
ATOM   2071  NZ  LYS A 269      16.594  12.891  -7.949  1.00 88.50           N  
ATOM   2072  N   ILE A 270      13.750   8.469 -14.117  1.00 83.81           N  
ATOM   2073  CA  ILE A 270      14.078   7.430 -15.086  1.00 83.81           C  
ATOM   2074  C   ILE A 270      13.320   7.684 -16.391  1.00 83.81           C  
ATOM   2075  CB  ILE A 270      13.742   6.023 -14.539  1.00 83.81           C  
ATOM   2076  O   ILE A 270      13.875   7.512 -17.484  1.00 83.81           O  
ATOM   2077  CG1 ILE A 270      14.656   5.684 -13.359  1.00 83.81           C  
ATOM   2078  CG2 ILE A 270      13.859   4.973 -15.641  1.00 83.81           C  
ATOM   2079  CD1 ILE A 270      14.250   4.418 -12.609  1.00 83.81           C  
ATOM   2080  N   ALA A 271      12.125   8.141 -16.297  1.00 79.06           N  
ATOM   2081  CA  ALA A 271      11.273   8.414 -17.453  1.00 79.06           C  
ATOM   2082  C   ALA A 271      11.812   9.586 -18.281  1.00 79.06           C  
ATOM   2083  CB  ALA A 271       9.844   8.703 -17.016  1.00 79.06           C  
ATOM   2084  O   ALA A 271      11.711   9.594 -19.500  1.00 79.06           O  
ATOM   2085  N   GLN A 272      12.391  10.570 -17.609  1.00 80.75           N  
ATOM   2086  CA  GLN A 272      12.922  11.758 -18.266  1.00 80.75           C  
ATOM   2087  C   GLN A 272      14.227  11.438 -18.984  1.00 80.75           C  
ATOM   2088  CB  GLN A 272      13.141  12.883 -17.266  1.00 80.75           C  
ATOM   2089  O   GLN A 272      14.469  11.938 -20.094  1.00 80.75           O  
ATOM   2090  CG  GLN A 272      11.844  13.492 -16.734  1.00 80.75           C  
ATOM   2091  CD  GLN A 272      12.086  14.531 -15.656  1.00 80.75           C  
ATOM   2092  NE2 GLN A 272      11.023  15.227 -15.250  1.00 80.75           N  
ATOM   2093  OE1 GLN A 272      13.211  14.711 -15.188  1.00 80.75           O  
TER    2094      GLN A 272                                                      
ENDMDL                                                                          
END                                                                             
