# Supplementary material for: Rationally seeded computational protein design of ɑ-helical barrels
Source: Nat Chem Biol. 2024 Jun 20;20(8):991–9. doi: 10.1038/s41589-024-01642-0 (PMC11288890; doi:10.1038/s41589-024-01642-0)
Supplement: Supplementary file 8 — PDB files and alignments used for figure panels. [file 41589_2024_1642_MOESM8_ESM.zip]

Archive with 119 entries (109 files):
- KIA_RP_RSPD_NatChemBiol_data_Figure5/
- __MACOSX/._KIA_RP_RSPD_NatChemBiol_data_Figure5
- __MACOSX/KIA_RP_RSPD_NatChemBiol_data_Figure5/._KIA_RP_RSPD_NatChemBiol_data_Figure5.xlsx
- KIA_RP_RSPD_NatChemBiol_data_Figure5/.DS_Store
- __MACOSX/KIA_RP_RSPD_NatChemBiol_data_Figure5/._.DS_Store
- KIA_RP_RSPD_NatChemBiol_data_Figure5/foldseek_scpCC6/
- __MACOSX/KIA_RP_RSPD_NatChemBiol_data_Figure5/._foldseek_scpCC6
- KIA_RP_RSPD_NatChemBiol_data_Figure5/foldseek_scpCC8/
- __MACOSX/KIA_RP_RSPD_NatChemBiol_data_Figure5/._foldseek_scpCC8
- KIA_RP_RSPD_NatChemBiol_data_Figure5/foldseek_scpCC7/
- __MACOSX/KIA_RP_RSPD_NatChemBiol_data_Figure5/._foldseek_scpCC7
- KIA_RP_RSPD_NatChemBiol_data_Figure5/foldseek_scapCC8_AIIA/
- __MACOSX/KIA_RP_RSPD_NatChemBiol_data_Figure5/._foldseek_scapCC8_AIIA
- KIA_RP_RSPD_NatChemBiol_data_Figure5/pdbs_from_manuscript/
- __MACOSX/KIA_RP_RSPD_NatChemBiol_data_Figure5/._pdbs_from_manuscript
- KIA_RP_RSPD_NatChemBiol_data_Figure5/PDB_90_filter/
- __MACOSX/KIA_RP_RSPD_NatChemBiol_data_Figure5/._PDB_90_filter
- KIA_RP_RSPD_NatChemBiol_data_Figure5/foldseek_scapCC6_SLLA/
- __MACOSX/KIA_RP_RSPD_NatChemBiol_data_Figure5/._foldseek_scapCC6_SLLA
- KIA_RP_RSPD_NatChemBiol_data_Figure5/foldseek_scpCC5/
- __MACOSX/KIA_RP_RSPD_NatChemBiol_data_Figure5/._foldseek_scpCC5
- KIA_RP_RSPD_NatChemBiol_data_Figure5/foldseek_scapCC6_LLIA/
- __MACOSX/KIA_RP_RSPD_NatChemBiol_data_Figure5/._foldseek_scapCC6_LLIA
- KIA_RP_RSPD_NatChemBiol_data_Figure5/foldseek_scpCC6/alis_afdb-swissprot_with_scores.csv
- __MACOSX/KIA_RP_RSPD_NatChemBiol_data_Figure5/foldseek_scpCC6/._alis_afdb-swissprot_with_scores.csv
- KIA_RP_RSPD_NatChemBiol_data_Figure5/foldseek_scpCC6/alis_pdb100.m8
- __MACOSX/KIA_RP_RSPD_NatChemBiol_data_Figure5/foldseek_scpCC6/._alis_pdb100.m8
- KIA_RP_RSPD_NatChemBiol_data_Figure5/foldseek_scpCC6/sc6_alignment.pse
- __MACOSX/KIA_RP_RSPD_NatChemBiol_data_Figure5/foldseek_scpCC6/._sc6_alignment.pse
- KIA_RP_RSPD_NatChemBiol_data_Figure5/foldseek_scpCC6/alis_afdb-proteome.m8
- __MACOSX/KIA_RP_RSPD_NatChemBiol_data_Figure5/foldseek_scpCC6/._alis_afdb-proteome.m8
- KIA_RP_RSPD_NatChemBiol_data_Figure5/foldseek_scpCC6/alis_afdb-swissprot.m8
- __MACOSX/KIA_RP_RSPD_NatChemBiol_data_Figure5/foldseek_scpCC6/._alis_afdb-swissprot.m8
- KIA_RP_RSPD_NatChemBiol_data_Figure5/foldseek_scpCC6/alis_pdb90.csv
- __MACOSX/KIA_RP_RSPD_NatChemBiol_data_Figure5/foldseek_scpCC6/._alis_pdb90.csv
- KIA_RP_RSPD_NatChemBiol_data_Figure5/foldseek_scpCC8/alis_afdb-swissprot.csv
- __MACOSX/KIA_RP_RSPD_NatChemBiol_data_Figure5/foldseek_scpCC8/._alis_afdb-swissprot.csv
- KIA_RP_RSPD_NatChemBiol_data_Figure5/foldseek_scpCC8/sc8_aligned.pse
- __MACOSX/KIA_RP_RSPD_NatChemBiol_data_Figure5/foldseek_scpCC8/._sc8_aligned.pse
- KIA_RP_RSPD_NatChemBiol_data_Figure5/foldseek_scpCC8/alis_pdb100.m8
- __MACOSX/KIA_RP_RSPD_NatChemBiol_data_Figure5/foldseek_scpCC8/._alis_pdb100.m8
- KIA_RP_RSPD_NatChemBiol_data_Figure5/foldseek_scpCC8/alis_afdb-swissprot.m8
- __MACOSX/KIA_RP_RSPD_NatChemBiol_data_Figure5/foldseek_scpCC8/._alis_afdb-swissprot.m8
- KIA_RP_RSPD_NatChemBiol_data_Figure5/foldseek_scpCC8/alis_pdb90_with_scores.csv
- __MACOSX/KIA_RP_RSPD_NatChemBiol_data_Figure5/foldseek_scpCC8/._alis_pdb90_with_scores.csv
- KIA_RP_RSPD_NatChemBiol_data_Figure5/foldseek_scpCC7/alis_pdb90_with_rmsd.csv
- __MACOSX/KIA_RP_RSPD_NatChemBiol_data_Figure5/foldseek_scpCC7/._alis_pdb90_with_rmsd.csv
- KIA_RP_RSPD_NatChemBiol_data_Figure5/foldseek_scpCC7/sc7_alignments.pse
- __MACOSX/KIA_RP_RSPD_NatChemBiol_data_Figure5/foldseek_scpCC7/._sc7_alignments.pse
- KIA_RP_RSPD_NatChemBiol_data_Figure5/foldseek_scpCC7/alis_pdb100.m8
- __MACOSX/KIA_RP_RSPD_NatChemBiol_data_Figure5/foldseek_scpCC7/._alis_pdb100.m8
- KIA_RP_RSPD_NatChemBiol_data_Figure5/foldseek_scpCC7/alis_afdb-swissprot.m8
- __MACOSX/KIA_RP_RSPD_NatChemBiol_data_Figure5/foldseek_scpCC7/._alis_afdb-swissprot.m8
- KIA_RP_RSPD_NatChemBiol_data_Figure5/foldseek_scapCC8_AIIA/alis_afdb-swissprot_with_scores.csv
- __MACOSX/KIA_RP_RSPD_NatChemBiol_data_Figure5/foldseek_scapCC8_AIIA/._alis_afdb-swissprot_with_scores.csv
- KIA_RP_RSPD_NatChemBiol_data_Figure5/foldseek_scapCC8_AIIA/alis_pdb100.m8
- __MACOSX/KIA_RP_RSPD_NatChemBiol_data_Figure5/foldseek_scapCC8_AIIA/._alis_pdb100.m8
- KIA_RP_RSPD_NatChemBiol_data_Figure5/foldseek_scapCC8_AIIA/alis_afdb-swissprot.m8
- __MACOSX/KIA_RP_RSPD_NatChemBiol_data_Figure5/foldseek_scapCC8_AIIA/._alis_afdb-swissprot.m8
- KIA_RP_RSPD_NatChemBiol_data_Figure5/foldseek_scapCC8_AIIA/alis_pdb90_with_scores.csv
- __MACOSX/KIA_RP_RSPD_NatChemBiol_data_Figure5/foldseek_scapCC8_AIIA/._alis_pdb90_with_scores.csv
- KIA_RP_RSPD_NatChemBiol_data_Figure5/foldseek_scapCC8_AIIA/scap8_AIIA_alignments.pse
- __MACOSX/KIA_RP_RSPD_NatChemBiol_data_Figure5/foldseek_scapCC8_AIIA/._scap8_AIIA_alignments.pse
- KIA_RP_RSPD_NatChemBiol_data_Figure5/pdbs_from_manuscript/8QAF_scapCC8_AIIA_submitted.pdb
- __MACOSX/KIA_RP_RSPD_NatChemBiol_data_Figure5/pdbs_from_manuscript/._8QAF_scapCC8_AIIA_submitted.pdb
- KIA_RP_RSPD_NatChemBiol_data_Figure5/pdbs_from_manuscript/.DS_Store
- __MACOSX/KIA_RP_RSPD_NatChemBiol_data_Figure5/pdbs_from_manuscript/._.DS_Store
- KIA_RP_RSPD_NatChemBiol_data_Figure5/pdbs_from_manuscript/8QAI_scCC7_LI_submitted.pdb
- __MACOSX/KIA_RP_RSPD_NatChemBiol_data_Figure5/pdbs_from_manuscript/._8QAI_scCC7_LI_submitted.pdb
- KIA_RP_RSPD_NatChemBiol_data_Figure5/pdbs_from_manuscript/8QKD_scCC5_24_submitted.pdb
- __MACOSX/KIA_RP_RSPD_NatChemBiol_data_Figure5/pdbs_from_manuscript/._8QKD_scCC5_24_submitted.pdb
- KIA_RP_RSPD_NatChemBiol_data_Figure5/pdbs_from_manuscript/8QAG_scCC6_95_submitted.pdb
- __MACOSX/KIA_RP_RSPD_NatChemBiol_data_Figure5/pdbs_from_manuscript/._8QAG_scCC6_95_submitted.pdb
- KIA_RP_RSPD_NatChemBiol_data_Figure5/pdbs_from_manuscript/8QAD_scapCC6_LLIA_submitted.pdb
- __MACOSX/KIA_RP_RSPD_NatChemBiol_data_Figure5/pdbs_from_manuscript/._8QAD_scapCC6_LLIA_submitted.pdb
- KIA_RP_RSPD_NatChemBiol_data_Figure5/pdbs_from_manuscript/8QAE_scapCC6_SLLA_submitted.pdb
- __MACOSX/KIA_RP_RSPD_NatChemBiol_data_Figure5/pdbs_from_manuscript/._8QAE_scapCC6_SLLA_submitted.pdb
- KIA_RP_RSPD_NatChemBiol_data_Figure5/pdbs_from_manuscript/8QAH_scCC8_58_submitted.pdb
- __MACOSX/KIA_RP_RSPD_NatChemBiol_data_Figure5/pdbs_from_manuscript/._8QAH_scCC8_58_submitted.pdb
- KIA_RP_RSPD_NatChemBiol_data_Figure5/PDB_90_filter/PDB_90.txt
- __MACOSX/KIA_RP_RSPD_NatChemBiol_data_Figure5/PDB_90_filter/._PDB_90.txt
- KIA_RP_RSPD_NatChemBiol_data_Figure5/PDB_90_filter/foldseek_filter_sequence_identity.ipynb
- __MACOSX/KIA_RP_RSPD_NatChemBiol_data_Figure5/PDB_90_filter/._foldseek_filter_sequence_identity.ipynb
- KIA_RP_RSPD_NatChemBiol_data_Figure5/foldseek_scapCC6_SLLA/alis_afdb-swissprot_with_scores.csv
- __MACOSX/KIA_RP_RSPD_NatChemBiol_data_Figure5/foldseek_scapCC6_SLLA/._alis_afdb-swissprot_with_scores.csv
- KIA_RP_RSPD_NatChemBiol_data_Figure5/foldseek_scapCC6_SLLA/alis_pdb100.m8
- __MACOSX/KIA_RP_RSPD_NatChemBiol_data_Figure5/foldseek_scapCC6_SLLA/._alis_pdb100.m8
- KIA_RP_RSPD_NatChemBiol_data_Figure5/foldseek_scapCC6_SLLA/alis_afdb-swissprot.m8
- __MACOSX/KIA_RP_RSPD_NatChemBiol_data_Figure5/foldseek_scapCC6_SLLA/._alis_afdb-swissprot.m8
- KIA_RP_RSPD_NatChemBiol_data_Figure5/foldseek_scapCC6_SLLA/scap6_SLLA_alignments.pse
- __MACOSX/KIA_RP_RSPD_NatChemBiol_data_Figure5/foldseek_scapCC6_SLLA/._scap6_SLLA_alignments.pse
- KIA_RP_RSPD_NatChemBiol_data_Figure5/foldseek_scapCC6_SLLA/alis_pdb90_with_scores.csv
- __MACOSX/KIA_RP_RSPD_NatChemBiol_data_Figure5/foldseek_scapCC6_SLLA/._alis_pdb90_with_scores.csv
- KIA_RP_RSPD_NatChemBiol_data_Figure5/foldseek_scpCC5/alis_afdb-swissprot.csv
- __MACOSX/KIA_RP_RSPD_NatChemBiol_data_Figure5/foldseek_scpCC5/._alis_afdb-swissprot.csv
- KIA_RP_RSPD_NatChemBiol_data_Figure5/foldseek_scpCC5/Q57674.pdb
- __MACOSX/KIA_RP_RSPD_NatChemBiol_data_Figure5/foldseek_scpCC5/._Q57674.pdb
- KIA_RP_RSPD_NatChemBiol_data_Figure5/foldseek_scpCC5/alis_pdb100.csv
- __MACOSX/KIA_RP_RSPD_NatChemBiol_data_Figure5/foldseek_scpCC5/._alis_pdb100.csv
- KIA_RP_RSPD_NatChemBiol_data_Figure5/foldseek_scpCC5/alis_pdb100.m8
- __MACOSX/KIA_RP_RSPD_NatChemBiol_data_Figure5/foldseek_scpCC5/._alis_pdb100.m8
- KIA_RP_RSPD_NatChemBiol_data_Figure5/foldseek_scpCC5/5cwi_A.pdb
- __MACOSX/KIA_RP_RSPD_NatChemBiol_data_Figure5/foldseek_scpCC5/._5cwi_A.pdb
- KIA_RP_RSPD_NatChemBiol_data_Figure5/foldseek_scpCC5/alis_afdb-swissprot.m8
- __MACOSX/KIA_RP_RSPD_NatChemBiol_data_Figure5/foldseek_scpCC5/._alis_afdb-swissprot.m8
- KIA_RP_RSPD_NatChemBiol_data_Figure5/foldseek_scpCC5/alis_pdb90.csv
- __MACOSX/KIA_RP_RSPD_NatChemBiol_data_Figure5/foldseek_scpCC5/._alis_pdb90.csv
- KIA_RP_RSPD_NatChemBiol_data_Figure5/foldseek_scpCC5/sc5_aligned.pse
- __MACOSX/KIA_RP_RSPD_NatChemBiol_data_Figure5/foldseek_scpCC5/._sc5_aligned.pse
- KIA_RP_RSPD_NatChemBiol_data_Figure5/foldseek_scapCC6_LLIA/alis_afdb-swissprot.csv
- __MACOSX/KIA_RP_RSPD_NatChemBiol_data_Figure5/foldseek_scapCC6_LLIA/._alis_afdb-swissprot.csv
- KIA_RP_RSPD_NatChemBiol_data_Figure5/foldseek_scapCC6_LLIA/scap6_LLIA_alignments.pse
- __MACOSX/KIA_RP_RSPD_NatChemBiol_data_Figure5/foldseek_scapCC6_LLIA/._scap6_LLIA_alignments.pse
- KIA_RP_RSPD_NatChemBiol_data_Figure5/foldseek_scapCC6_LLIA/alis_pdb100.m8
- __MACOSX/KIA_RP_RSPD_NatChemBiol_data_Figure5/foldseek_scapCC6_LLIA/._alis_pdb100.m8
- KIA_RP_RSPD_NatChemBiol_data_Figure5/foldseek_scapCC6_LLIA/alis_afdb-swissprot.m8
- __MACOSX/KIA_RP_RSPD_NatChemBiol_data_Figure5/foldseek_scapCC6_LLIA/._alis_afdb-swissprot.m8
- KIA_RP_RSPD_NatChemBiol_data_Figure5/foldseek_scapCC6_LLIA/alis_pdb90_with_scores.csv
- __MACOSX/KIA_RP_RSPD_NatChemBiol_data_Figure5/foldseek_scapCC6_LLIA/._alis_pdb90_with_scores.csv
