# Supplementary material for: Rationally seeded computational protein design of ɑ-helical barrels
Source: Nat Chem Biol. 2024 Jun 20;20(8):991–9. doi: 10.1038/s41589-024-01642-0 (PMC11288890; doi:10.1038/s41589-024-01642-0)
Supplement: Supplementary file 8 — PDB files and alignments used for figure panels. [file 41589_2024_1642_MOESM8_ESM.zip › KIA_RP_RSPD_NatChemBiol_data_Figure5/foldseek_scpCC6/alis_afdb-swissprot_with_scores.csv]

	pdb_id	seq_id	P	E	len	RMSD	TM-score
0	AF-P37630-F1-model_v4	12	1	0.01674	305	9.27	0.499
1	AF-O59815-F1-model_v4	9.9	0.999	0.1156	310	8.57	0.531
2	AF-P50537-F1-model_v4	10.2	0.956	0.4927	305	10.14	0.501
3	AF-A9JR78-F1-model_v4	13.8	0.933	0.1262	265	13.23	0.418
4	AF-D4A6D7-F1-model_v4	17.7	0.923	0.07787	267	14.94	0.355
5	AF-Q8CC21-F1-model_v4	17.4	0.912	0.09282	265	14.51	0.357
6	AF-P0CT95-F1-model_v4	8	0.887	0.7989	296	9.15	0.487
7	AF-P0CT97-F1-model_v4	8.2	0.872	0.7989	291	9.32	0.467
8	AF-Q9VSA4-F1-model_v4	14.1	0.872	0.1505	252	12.7	0.399
9	AF-P0CT94-F1-model_v4	7.7	0.855	0.8347	293	9.25	0.466
10	AF-Q0P5G1-F1-model_v4	13.3	0.837	0.1319	270	18.15	0.361
11	AF-Q9LD83-F1-model_v4	10.8	0.817	0.8347	310
12	AF-Q54SU1-F1-model_v4	15.4	0.772	0.144	296
13	AF-P0CT96-F1-model_v4	8	0.747	1.353	293
14	AF-P0CM44-F1-model_v4	16.8	0.72	0.5149	197
15	AF-O32294-F1-model_v4	16.6	0.663	0.3318	297
16	AF-P46234-F1-model_v4	17.6	0.632	2.194	142
17	AF-O94573-F1-model_v4	13.6	0.632	0.7317	235
18	AF-Q8BYG0-F1-model_v4	16.1	0.601	0.3039	177
19	AF-Q9FLV9-F1-model_v4	10.4	0.569	2.194	250
20	AF-O27765-F1-model_v4	14.6	0.505	0.9523	194
21	AF-Q8SYD0-F1-model_v4	14.3	0.442	0.8347	278
22	AF-P39961-F1-model_v4	10	0.326	0.9951	248
23	AF-Q2TXG2-F1-model_v4	9	0.301	1.923	192
24	AF-A4IIL4-F1-model_v4	13.6	0.254	2.396	159
25	AF-Q9H7Z3-F1-model_v4	13.6	0.254	2.733	245
26	AF-Q57996-F1-model_v4	9.2	0.233	2.733	242
27	AF-A0A075TRL0-F1-model_v4	11.3	0.196	3.404	184
28	AF-B3MIF1-F1-model_v4	15.1	0.196	2.856	223
29	AF-Q5VW32-F1-model_v4	15	0.179	1.841	160
30	AF-O00410-F1-model_v4	13.2	0.179	3.557	219
31	AF-Q5RDD7-F1-model_v4	15	0.164	2.396	160
32	AF-Q58172-F1-model_v4	9.1	0.15	3.404	308
33	AF-A3KQV2-F1-model_v4	13	0.15	4.241	155
34	AF-Q9LP45-F1-model_v4	9.7	0.15	3.258	274
35	AF-O94308-F1-model_v4	12.4	0.15	3.404	223
36	AF-P41930-F1-model_v4	7.2	0.15	7.507	300
37	AF-B4LNA1-F1-model_v4	12.1	0.15	2.856	276
38	AF-P60330-F1-model_v4	14.1	0.15	2.733	267
39	AF-O74539-F1-model_v4	14.9	0.15	4.431	240
40	AF-Q6NRT5-F1-model_v4	12.9	0.138	2.733	256
41	AF-Q1ERI1-F1-model_v4	14.2	0.138	8.564	146
42	AF-B3NML0-F1-model_v4	13.3	0.126	5.52	222
43	AF-A1ZAX1-F1-model_v4	12.2	0.126	5.52	222
44	AF-B1LNI2-F1-model_v4	12.4	0.116	5.52	160
45	AF-B2TXV2-F1-model_v4	12.4	0.116	5.52	160
46	AF-Q9CR16-F1-model_v4	14.2	0.116	9.77	170
47	AF-F4HXZ1-F1-model_v4	13.7	0.116	5.767	177
48	AF-B4P562-F1-model_v4	13.5	0.116	6.875	222
49	AF-Q31XW3-F1-model_v4	12.4	0.106	6.026	160
50	AF-P0A6L9-F1-model_v4	12.4	0.106	6.026	160
51	AF-Q8TEX9-F1-model_v4	9.2	0.106	6.026	214
52	AF-A8A333-F1-model_v4	12.4	0.098	6.875	160
53	AF-A7ZPX0-F1-model_v4	12.4	0.098	6.58	160
54	AF-B7M7N0-F1-model_v4	13.3	0.09	7.844	150
55	AF-Q3YZ25-F1-model_v4	12.4	0.09	7.844	160
56	AF-B5XNK0-F1-model_v4	13.7	0.09	7.507	152
57	AF-Q5PNH2-F1-model_v4	12.5	0.09	7.507	153
58	AF-Q0TEV8-F1-model_v4	12.4	0.09	7.507	160
59	AF-B4MRZ8-F1-model_v4	12.9	0.09	6.58	222
60	AF-B7UGX3-F1-model_v4	12.4	0.082	9.351	160
61	AF-A6TCE8-F1-model_v4	12.6	0.082	8.564	152
62	AF-B7N6B4-F1-model_v4	12.4	0.082	9.351	160
63	AF-B5Z100-F1-model_v4	12.4	0.082	8.564	160
64	AF-B1IWD4-F1-model_v4	13.3	0.082	8.949	150
65	AF-Q8Z4N1-F1-model_v4	12.5	0.082	8.564	153
66	AF-B1XB02-F1-model_v4	12.4	0.082	9.351	160
67	AF-P0A6M0-F1-model_v4	12.4	0.082	9.351	160
68	AF-Q57639-F1-model_v4	21.1	0.082	8.949	165
69	AF-Q7XZF5-F1-model_v4	13	0.082	6.297	266
70	AF-P0A6M1-F1-model_v4	12.4	0.076	9.77	160
71	AF-B7NRH6-F1-model_v4	12.4	0.076	9.351	160
72	AF-B0W0S3-F1-model_v4	12.3	0.076	9.351	276
73	AF-Q9W2F2-F1-model_v4	12.5	0.076	7.844	196
74	AF-O94278-F1-model_v4	9.6	0.063	9.351	275
