# Supplementary material for: Rationally seeded computational protein design of ɑ-helical barrels
Source: Nat Chem Biol. 2024 Jun 20;20(8):991–9. doi: 10.1038/s41589-024-01642-0 (PMC11288890; doi:10.1038/s41589-024-01642-0)
Supplement: Supplementary file 8 — PDB files and alignments used for figure panels. [file 41589_2024_1642_MOESM8_ESM.zip › KIA_RP_RSPD_NatChemBiol_data_Figure5/foldseek_scpCC6/alis_pdb90.csv]

	pdb_id	seq_id	P	E	len	ent_id	RMSD	TM
0	* 5cwq_A	43.3	1	3.07E-08	218	5CWQ_1	1.21	0.956
1	* 6xr1_A	32.8	1	1.97E-10	285	6XR1_1	6.32	0.66
2	* 6xr2_C	33.3	1	7.65E-05	164	6XR2_1	3.2	0.779
8	* 6e9t_B	26.7	1	0.0001686	230	6E9T_1	6.67	0.612
9	* 7rdr_A	27.6	1	1.06E-05	303	7RDR_1	13.05	0.441
13	* 6e9y_A	27.1	1	0.0006026	253	6E9Y_1	10.06	0.57
14	* 5cwn_A	27.6	1	0.02753	223	5CWN_1	8.03	0.493
15	* 6xns_B	18.5	0.997	0.008046	307	6XNS_1	20.33	0.422
18	4a1s_B	15.7	0.988	0.007701	285	4A1S_1	15.14	0.353
19	5a6c_A	15.8	0.961	0.02753	288	5A6C_1	16.12	0.362
20	6w2q_A	22.9	0.923	0.04088	235	6W2Q_1
21	4jhr_A	18.4	0.912	0.04271	262	4JHR_1
22	5d2d_A	12	0.855	0.217	265	5D2D_1
23	7en0_A	12.5	0.855	0.3841	264	7EN0_1
24	3m7c_A	13.5	0.692	1.102	237	3M7C_1
25	4y5i_B	13.2	0.632	1.102	206	4Y5I_1
26	6zc9_A	11.5	0.632	0.7105	264	6ZC9_1
27	7v6q_H	15.5	0.601	1.314	238	7V6Q_4
34	3q15_B	12	0.505	0.2951	279	3Q15_1
39	4i1a_A	16.2	0.442	0.5224	254	4I1A_1
40	6e9x_O	22.6	0.411	0.5224	224	6E9X_1
45	6e9r_B	21	0.353	0.6799	245	6E9R_1
52	2npm_A	9.1	0.301	2.326	263	2NPM_1
59	7wxn_A	13.7	0.214	5.359	197	7WXN_1
61	7wkk_B	8.9	0.196	3.164	243	7WKK_2
63	6rsq_C	14.9	0.164	5.129	137	6RSQ_1
64	7v1m_G	17.3	0.164	3.306	192	7V1M_4
68	7n6g_1N	14.2	0.15	2.54	235	7N6G_6
71	6vp9_B	8	0.116	4.698	287	6VP9_2
73	4p3g_C	14	0.106	8.689	133	4P3G_1
76	6xte_A	13.8	0.106	4.303	211	6XTE_1
77	5che_F	14.7	0.098	9.079	137	5CHE_3
78	2i0m_A	16.4	0.09	4.496	210	2I0M_1
80	3u3w_B	13.5	0.09	5.6	195	3U3W_1
83	3zxp_A	13.9	0.09	3.609	157	3ZXP_1
84	7vop_V	12.5	0.09	6.114	234	7VOP_12
85	5osi_K	14.3	0.082	6.976	208	5OSI_2
86	4ozv_A	15.8	0.082	6.389	203	4OZV_1
87	7qp6_y	13.2	0.082	7.289	211	7QP6_53
88	3uo2_A	9.3	0.076	6.976	151	3UO2_1
90	7mnn_B	11.1	0.076	6.389	232	7MNN_1
91	8hhe_B	12.5	0.076	7.616	139	8HHE_1
92	3pja_D	15.8	0.069	6.389	140	3PJA_1
94	1ihg_A	15.2	0.069	9.079	136	1IHG_1
96	6w5q_D	23.3	0.057	7.958	99	6W5Q_1
97	3txm_A	11.6	0.057	8.689	248	3TXM_1
