# Supplementary material for: Rationally seeded computational protein design of ɑ-helical barrels
Source: Nat Chem Biol. 2024 Jun 20;20(8):991–9. doi: 10.1038/s41589-024-01642-0 (PMC11288890; doi:10.1038/s41589-024-01642-0)
Supplement: Supplementary file 8 — PDB files and alignments used for figure panels. [file 41589_2024_1642_MOESM8_ESM.zip › KIA_RP_RSPD_NatChemBiol_data_Figure5/foldseek_scpCC8/alis_afdb-swissprot.csv]

	pdb_id	seq_id	P	E	len	RMSD	TM-score
0	AF-Q5ZIL9-F1-model_v4	11.2	0.997	0.004664	416	25.67	0.260
1	AF-P37630-F1-model_v4	8.8	0.956	0.08607	421	10.09	0.418
2	AF-Q8SYD0-F1-model_v4	13	0.872	0.1246	344	11.32	0.407
3	AF-Q9P7N6-F1-model_v4	13.8	0.747	0.2403	305	13.35	0.381
4	AF-Q7XZF5-F1-model_v4	11.5	0.663	1.242	411	8.84	0.411
5	AF-Q8BYG0-F1-model_v4	14	0.569	0.4829	211	13.11	0.349
6	AF-Q9UUG6-F1-model_v4	14.4	0.569	0.4448	381	13.07	0.359
7	AF-Q8NA31-F1-model_v4	8	0.442	0.7903	358	15.39	0.364
8	AF-Q9LD83-F1-model_v4	9.8	0.382	1.294	274	9.92	0.362
9	AF-A4IIL4-F1-model_v4	12.9	0.301	1.098	214	13.05	0.352
10	AF-Q99598-F1-model_v4	10.1	0.277	1.348	220	12.6	0.340
11	AF-Q9JHB5-F1-model_v4	11.1	0.277	1.95	194
12	AF-Q5RC21-F1-model_v4	10.6	0.277	1.463	220
13	AF-P0CT97-F1-model_v4	8.6	0.277	1.797	297
14	AF-H2L0H5-F1-model_v4	9.5	0.254	1.525	407
15	AF-P26882-F1-model_v4	20.1	0.233	4.813	138
16	AF-O94573-F1-model_v4	13.3	0.233	1.95	376
17	AF-P41943-F1-model_v4	11.1	0.214	3.326	192
18	AF-Q9QZE7-F1-model_v4	12.2	0.214	2.495	194
19	AF-E9Q3L2-F1-model_v4	12.2	0.214	2.206	368
20	AF-P72686-F1-model_v4	14.8	0.164	3.326	212
21	AF-Q5RDD7-F1-model_v4	14.3	0.164	2.941	214
22	AF-Q4R599-F1-model_v4	9.3	0.15	3.466	194
23	AF-Q5VW32-F1-model_v4	14.7	0.15	3.064	214
24	AF-W7N6P0-F1-model_v4	20.1	0.138	8.911	84
25	AF-A3KQV2-F1-model_v4	11.7	0.116	5.015	212
26	AF-O14201-F1-model_v4	7.7	0.098	8.208	132
27	AF-Q8I4V8-F1-model_v4	23.5	0.09	5.672	160
28	AF-A0A075TRL0-F1-model_v4	10.9	0.076	8.552	180
29	AF-P38114-F1-model_v4	9.5	0.076	6.965	417
