# Supplementary material for: Rationally seeded computational protein design of ɑ-helical barrels
Source: Nat Chem Biol. 2024 Jun 20;20(8):991–9. doi: 10.1038/s41589-024-01642-0 (PMC11288890; doi:10.1038/s41589-024-01642-0)
Supplement: Supplementary file 8 — PDB files and alignments used for figure panels. [file 41589_2024_1642_MOESM8_ESM.zip › KIA_RP_RSPD_NatChemBiol_data_Figure5/foldseek_scpCC8/alis_pdb90_with_scores.csv]

	pdb_id	seq_id	P	E	len	ent_id	RMSD	TM-score
0	* 6xr1_A	33.1	1	4.10E-16	417	6XR1_1	5.86	0.609
1	* 5cwq_A	42.7	1	4.52E-08	219	5CWQ_1	2.15	0.890
2	* 7rdr_A	28.3	1	1.39E-11	396	7RDR_1	14.79	0.470
3	* 6xr2_C	40.8	1	0.0002047	168	6XR2_1	1.93	0.878
9	* 6e9t_B	23.3	1	0.006442	226	6E9T_1	4.24	0.729
13	* 5cwn_A	31.3	1	0.01012	219	5CWN_1	6.04	0.564
14	* 6e9y_A	25.8	1	0.06163	246	6E9Y_1	7.41	0.667
15	3sf4_B	15.2	1	0.000181	382	3SF4_1	14.3	0.339
16	4a1s_B	17.7	1	0.0002133	367	4A1S_1	15.73	0.337
21	4jhr_B	17.9	0.986	0.02602	294	4JHR_1	8.72	0.393
23	6w2q_A	21.5	0.961	0.04437	257	6W2Q_1
24	7en0_A	13	0.837	0.4802	243	7EN0_1
25	6e9r_B	21.3	0.72	0.7543	206	6E9R_1
26	3m73_A	10.9	0.692	0.9651	248	3M73_1
27	4i1a_A	12	0.632	0.2027	317	4I1A_1
28	6fby_C	11.2	0.601	0.724	200	6FBY_1
33	5d2d_A	11	0.473	0.9651	197	5D2D_1
34	3q15_A	12.7	0.473	0.3318	377	3Q15_1
38	5cwl_A	23.9	0.382	1.94	207	5CWL_1
54	5n10_B	9.8	0.301	1.137	257	5N10_3
58	7v6q_D	15.7	0.254	2.382	206	7V6Q_4
62	5osi_E	13.6	0.254	1.397	305	5OSI_2
66	5d3e_I	10.2	0.233	2.106	257	5D3E_1
70	3uux_C	15.3	0.196	2.481	133	3UUX_1
74	7wxr_A	15.5	0.196	3.047	234	7WXR_1
76	2c74_B	15.3	0.179	2.481	229	2C74_1
93	5jre_F	19.5	0.106	3.741	196	5JRE_1
96	3pja_L	9.3	0.106	3.741	183	3PJA_2
101	7mnj_B	11.2	0.106	2.924	278	7MNJ_1
104	7v1l_B	18.1	0.09	4.232	301	7V1L_1
108	3u3w_B	13.7	0.082	5.196	256	3U3W_1
109	5hb4_B	12.6	0.082	6.124	391	5HB4_1
113	7b9f_X	16.4	0.076	7.519	251	7B9F_2
114	7unk_A	14.2	0.076	7.217	351	7UNK_1
