# Supplementary material for: Rationally seeded computational protein design of ɑ-helical barrels
Source: Nat Chem Biol. 2024 Jun 20;20(8):991–9. doi: 10.1038/s41589-024-01642-0 (PMC11288890; doi:10.1038/s41589-024-01642-0)
Supplement: Supplementary file 8 — PDB files and alignments used for figure panels. [file 41589_2024_1642_MOESM8_ESM.zip › KIA_RP_RSPD_NatChemBiol_data_Figure5/foldseek_scpCC7/alis_pdb90_with_rmsd.csv]

	pdb_id	seq_id	P	E	len	ent_id	RMSD, �	TM-score
0	6xr1_A	34.6	1	3.00E-13	360	6XR1_1	5.97	0.698
1	5cwq_A	39	1	7.43E-07	219	5CWQ_1	1.41	0.944
2	7rdr_A	33.7	1	8.90E-09	345	7RDR_1	13.62	0.470
3	6xr2_C	35.5	1	0.0003869	165	6XR2_1	2.63	0.840
9	6e9t_B	28.1	1	0.01859	220	6E9T_1	5.28	0.644
13	5a7d_C	16.5	1	0.001074	329	5A7D_1	18.07	0.366
14	6e9y_A	28.1	1	0.1699	220	6E9Y_1	5.45	0.631
16	5cwn_A	28.1	0.999	0.06663	219	5CWN_1	7	0.510
20	7ep7_A	13.8	0.993	0.01323	310	7EP7_1	12.33	0.400
22	4jhr_B	16.3	0.981	0.03232	292	4JHR_1	9.75	0.390
24	6w2q_A	22.6	0.855	0.1433	256	6W2Q_1
25	6xns_B	18.1	0.855	0.111	337	6XNS_1
26	4i1a_A	13.6	0.795	0.09772	322	4I1A_1
27	3m72_A	14.5	0.747	0.4152	245	3M72_1
32	7en0_A	12.5	0.632	0.932	257	7EN0_1
39	4uer_a	12.7	0.505	0.4923	256	4UER_37
40	7v6q_D	12.2	0.473	1.367	214	7V6Q_4
41	7npg_A	11.4	0.442	0.932	253	7NPG_1
45	7mnn_B	11.4	0.382	0.4333	288	7MNN_1
46	7sqc_R1	13.6	0.382	0.6631	330	7SQC_29
54	6shm_A	13.6	0.254	1.31	250	6SHM_1
55	7unk_A	12.8	0.254	1.921	276	7UNK_1
56	7wxn_A	14.3	0.233	4.695	183	7WXN_1
57	3u3w_B	14.8	0.214	1.367	256	3U3W_1
58	5jub_B	15.5	0.214	1.553	260	5JUB_1
59	3um3_A	15.9	0.196	2.183	165	3UM3_1
60	7wkk_B	10	0.196	3.34	321	7WKK_2
62	6zbw_A	12	0.179	2.278	276	6ZBW_1
67	3w3y_A	10.2	0.15	2.278	284	3W3Y_1
68	7nmz_AA	11.8	0.138	3.96	207	7NMZ_1
70	6yxy_EN	10.2	0.138	2.7	304	6YXY_41
72	4p3f_A	21.4	0.126	5.334	129	4P3F_1
73	2v7d_D	8.2	0.126	6.061	257	2V7D_1
74	8esq_7	13.1	0.126	4.5	230	8ESQ_1
78	3j8c_A	10.1	0.116	3.486	261	3J8C_1
81	3zik_A	12.8	0.106	3.637	154	3ZIK_1
82	4u1d_A	12.3	0.106	4.132	270	4U1D_1
83	6gkf_B	10.4	0.098	8.889	253	6GKF_1
84	1qz2_C	16.3	0.098	8.164	142	1QZ2_1
85	7l7i_C	12.8	0.098	7.185	163	7L7I_1
89	5ufl_B	14.8	0.082	4.899	230	5UFL_1
90	5jre_H	15.2	0.076	6.599	170	5JRE_1
92	7v1m_G	14	0.076	7.823	233	7V1M_4
93	3qb5_K	13.3	0.076	8.164	211	3QB5_2
97	5xbk_A	11.9	0.076	8.164	280	5XBK_1
98	7b9s_G	12	0.076	7.185	256	7B9S_2
