# Supplementary material for: Rationally seeded computational protein design of ɑ-helical barrels
Source: Nat Chem Biol. 2024 Jun 20;20(8):991–9. doi: 10.1038/s41589-024-01642-0 (PMC11288890; doi:10.1038/s41589-024-01642-0)
Supplement: Supplementary file 8 — PDB files and alignments used for figure panels. [file 41589_2024_1642_MOESM8_ESM.zip › KIA_RP_RSPD_NatChemBiol_data_Figure5/foldseek_scpCC7/alis_afdb-swissprot.m8]

job.pdb	AF-P37630-F1-model_v4 Inner membrane protein YhiM	12.100	403	257	15	1	369	1	340	0.993	3.357E-02	86	371	350	AHMLIAEALELIAEALFAIALALLAIAKKD---KELAKKAVELAEKVYKEAEELYKKAKKKGDLIAAALALIAQALAAIALALAAIALK---------DKELAKKAYKLAEEVYKKAEKLYEEAKKKGDLIAAALALIA----QALALIALALAAIALGDKEKLKEVIEKAKEVYKKAEELYKEAEKKGDLIAAALALIAQALALIAIALAAIALGDEETLKEVKEKAKEVYEKAKKVAEEAEKKGDLIAAALALIAQALALIAIALAAIALG------DEEELKKVIEEAKKVYEEAKKIYEEAKKKGD--------LIAAALALIAQALALIAIALAAIALGDEETLEEARKEAEEVKKEAEELA----KEAEQKGNEIAAALAEIAIALAEIAIAL…	MNIYIGWLFKLIPLIMGLICIALGGFVLESSGQSEY---------------------------FVA---GHVLISLAAICLALFTTAFIIISQLTRGVNTFYNTLFPIIGYAGSIITMIWGWALLAGNDVM--ADEFVAGHVIFGVGMIAACVSTVA--ASSGHFLLI------PKNAAGSKSDGTPVQAYS--SLIGNCLIAVPVLLTL----LG---------------FIWSITLLRSADITPHYVAGHVLLGLTAICACLIGLVATIVHQTRNTFSTKEHWLWCYWVIFLGSITVLQGIYVLVSSDASARLAPGIILICLGMICYSIFSKVWLLALVWRRTCSLANRIPMIPVFTCLFCLFLASFLAEMAQTDMGYF--IPSRVLVGLGAVCFTL…	-12.854,12.698,19.902,-13.415,16.421,19.141,-15.251,17.160,15.832,-12.486,19.564,14.677,-9.652,17.081,15.285,-11.784,14.444,13.497,-11.996,16.693,10.388,-8.228,17.363,10.464,-7.406,13.631,10.559,-9.833,13.001,7.639,-8.231,15.754,5.485,-4.592,14.675,6.040,-4.766,11.755,3.526,-6.391,13.912,0.854,-3.818,16.710,1.340,-0.978,14.149,1.215,-2.565,12.649,-1.956,-2.699,16.129,-3.579,0.971,16.685,-2.638,1.…	MNIYIGWLFKLIPLIMGLICIALGGFVLESSGQSEYFVAGHVLISLAAICLALFTTAFIIISQLTRGVNTFYNTLFPIIGYAGSIITMIWGWALLAGNDVMADEFVAGHVIFGVGMIAACVSTVAASSGHFLLIPKNAAGSKSDGTPVQAYSSLIGNCLIAVPVLLTLLGFIWSITLLRSADITPHYVAGHVLLGLTAICACLIGLVATIVHQTRNTFSTKEHWLWCYWVIFLGSITVLQGIYVLVSSDASARLAPGIILICLGMICYSIFSKVWLLALVWRRTCSLANRIPMIPVFTCLFCLFLASFLAEMAQTDMGYFIPSRVLVGLGAVCFTLFSIVSILEAGSAKK	83333	Escherichia coli K-12
job.pdb	AF-D4A6D7-F1-model_v4 Tetratricopeptide repeat protein 19, mitochondrial	14.400	332	206	12	35	349	77	347	0.988	2.954E-02	82	371	365	KKAVELAEKVYKEAEELYKKAKKKGDLIAAALAL-------------IAQALAAIALALAAIALKDKELAKKAYKLAEEVYKKAEKLYEEAKKKG--DLIAAALALIAQALALIALALAAIALGDKEKLKEVIEKAKEVYKKAEELYKEAEKKGDLIAAALALIAQALALIAIALAAIALGDEETLKEVKEKAKEVYEKAKKVAEEAEKKGDLIAAALALIAQALALIAIALAAIALGDEEELKKVIEEAKKVYEEAKKIYEEAKKKG--DLIAAALALIAQALALIAIALAAIALGDEETLEEARKEAEEVKKEAEELAKEAEQKGNEIAA	EDATDEAEAEIIQLLKRAKLSIMKDEPEAAELILHDALRLAYESDNKKAITYTYDLMANLAFIRGQLEN---AEQLFKAT-------MSYLLGGGMKQED------NAIVEISLKLANIYAAQNKQEFALAGYEFCISTLEGKIEREKELAEDIMSEERANTYLLLGMCLDSCARYLLFSKQLSQ---AQRMYEKALQIC------QEIQGERH------PQTIVLMSDLATALDAQG----------HFDDAYIYMQRASDLAREINHPE---LHMVLSNLAAILI-----------------HRERYTQAKEIYQEALKQAELKRDEFSV	-3.299,15.972,3.753,-3.927,12.205,3.074,-4.373,11.400,6.803,-7.777,13.207,6.438,-9.153,11.081,3.547,-9.176,7.725,5.420,-12.200,8.713,7.592,-14.462,11.424,6.041,-15.896,8.821,3.600,-16.772,6.057,6.128,-19.602,7.991,7.867,-21.910,8.735,4.867,-22.282,5.247,3.301,-22.454,2.784,6.250,-25.286,4.769,7.962,-27.740,3.913,5.116,-28.139,0.150,5.802,-29.501,0.350,9.388,-32.738,2.453,9.471,-35.965,0.500,9.756…	MFRLLRWRLGRTLLRAAGRRCGGCTARLLPERAGDAGPGAERLRTRGAPARGHRVLPLLAALAWFSRTAAAEEQPGEDATDEAEAEIIQLLKRAKLSIMKDEPEAAELILHDALRLAYESDNKKAITYTYDLMANLAFIRGQLENAEQLFKATMSYLLGGGMKQEDNAIVEISLKLANIYAAQNKQEFALAGYEFCISTLEGKIEREKELAEDIMSEERANTYLLLGMCLDSCARYLLFSKQLSQAQRMYEKALQICQEIQGERHPQTIVLMSDLATALDAQGHFDDAYIYMQRASDLAREINHPELHMVLSNLAAILIHRERYTQAKEIYQEALKQAELKRDEFSVQHIREELAELSRKSRLLT	10116	Rattus norvegicus
job.pdb	AF-Q8CC21-F1-model_v4 Tetratricopeptide repeat protein 19, mitochondrial	14.400	332	202	14	37	349	79	347	0.984	1.850E-02	80	371	365	AVELAEKVYKEAEELYKKAKKKGDLIAAALAL-------------IAQALAAIALALAAIALKDKELAKKAYKLAEEVYKKAEKLYEEAKKKG--DLIAAALALIAQALALIALALAAIALGDKE----KLKEVIEKAKEVYKKAEELYKEAEKKGDLIAAALALIAQALALIAIALAAIALGDEETLKEVKEKAKEVYEKAKKVAEEAEKKGDLIAAALALIAQALALIAIALAAIALGDEEELKKVIEEAKKVYEEAKKIYEEAKKKGDLIAAALALIAQALALIAIALAAIALGDEETLEEARKEAEEVKKEAEELAKEAEQKGNEIAA	ASDEAEAEIIQLLKQAKLSIMKDEPEAAELILHDALRLAYESDNRKAITYTYDLMANLAFIRGQLEN---AEQLFKAT-------MSYLLGGGMKQED------NAIIEISLKLANIYAAQNKQEFALAGYEFCISTLEGKIEREKEL---AEDIMS-EETANTYLLLGMCLDSCARYLLFSKQLSQ---AQRMYEKALQIC------QEIQGERH------PQTIVLMSDLATTLDAQGHFDD----------AYIYMQRASDLAREINHPEL-HMVLSNLAAILI-----------------HRERYTQAKEIYQEALKRAELKRDEVSV	-10.711,35.403,13.952,-12.865,34.235,10.941,-14.994,31.796,10.447,-16.294,28.166,10.308,-18.064,27.575,6.975,-20.669,25.089,8.241,-22.328,23.438,5.235,-25.771,22.636,6.716,-28.005,19.913,5.535,-30.069,19.618,2.390,-32.756,17.289,3.847,-36.098,17.779,2.026,-38.399,15.860,0.521,-40.575,13.201,-1.102,-41.427,10.610,-3.118,-43.402,9.813,-6.215,-44.128,7.015,-8.683,-43.774,4.328,-10.352,-43.770,3.074,…	MFRLLRWRLGRTLLRAAGRRCGGCTARLLPERTGDAGTGAERLRTRGAPARGHGVLPLLAALAWFSRPAATAEQPGEDASDEAEAEIIQLLKQAKLSIMKDEPEAAELILHDALRLAYESDNRKAITYTYDLMANLAFIRGQLENAEQLFKATMSYLLGGGMKQEDNAIIEISLKLANIYAAQNKQEFALAGYEFCISTLEGKIEREKELAEDIMSEETANTYLLLGMCLDSCARYLLFSKQLSQAQRMYEKALQICQEIQGERHPQTIVLMSDLATTLDAQGHFDDAYIYMQRASDLAREINHPELHMVLSNLAAILIHRERYTQAKEIYQEALKRAELKRDEVSVQHIREELAELSRKSRRLT	10090	Mus musculus
job.pdb	AF-P44741-F1-model_v4 Tellurite resistance protein TehA homolog	12.600	277	197	15	8	253	26	288	0.837	4.132E-01	63	371	328	ALELIAEALFAIALALLAIAKKDKELAKKAVELA---EKVYKEAEELY-KKAKKKGDLIAAAL----ALIAQALAAIALALAAIALK--DKELAKKAYKLAEEVYKKAEKLY----EEAKK-----KGDLI-AAALAL-IAQALALIALALAAIALGDKE----KLKEVIEKAKEVYKKAEELYKEAEKKGDLIAAALALIAQALALIAIALAAIAL---GDEE---TLKEVKEKAKEVYEKAKKVAEEAEKKGDLIAAALALIAQALALIAIALAA	GYFGIPLGLAALSLAWFHLENLFPAARMVSDVLGIVASAVWILFILMYAYKLRYYFEEVRAEYHSPVRFSFIALIPITTMLVGDILYRWNPLI---AEVLIWIGTIGQLLFSTLRVSELWQGGVFEQKSTHPSFYLPAVAANFTSASSLAL----LGYHDLGYLFFGAGMIAWIIFEPVLLQHLRISSLE------PQFRATMGIVLAPAFVCVSAYLSINHGEVDTLAKILWGYGFLQLFFLLRLFPWIVEKGLNIGL-WAFSFGLASMANSATAF	-15.663,13.169,57.119,-17.117,11.414,54.617,-20.019,13.347,53.116,-20.356,15.950,50.291,-18.848,14.779,46.930,-21.914,12.963,45.465,-24.411,15.623,44.260,-22.895,17.295,41.133,-22.438,14.542,38.452,-26.051,13.548,37.536,-27.251,16.327,35.154,-25.585,16.423,31.697,-26.594,14.426,28.554,-29.451,12.041,28.344,-29.973,13.059,24.669,-29.015,11.167,21.450,-28.507,7.560,20.638,-25.325,8.511,18.755,-25.9…	MLHFAHIFQNKVHTMNITKPFPLPTGYFGIPLGLAALSLAWFHLENLFPAARMVSDVLGIVASAVWILFILMYAYKLRYYFEEVRAEYHSPVRFSFIALIPITTMLVGDILYRWNPLIAEVLIWIGTIGQLLFSTLRVSELWQGGVFEQKSTHPSFYLPAVAANFTSASSLALLGYHDLGYLFFGAGMIAWIIFEPVLLQHLRISSLEPQFRATMGIVLAPAFVCVSAYLSINHGEVDTLAKILWGYGFLQLFFLLRLFPWIVEKGLNIGLWAFSFGLASMANSATAFYHGNVLQGVSIFAFVFSNVMIGLLVLMTIYKLTKGQFFLK	71421	Haemophilus influenzae Rd KW20
job.pdb	AF-A4QP73-F1-model_v4 Tetratricopeptide repeat protein 19, mitochondrial	14.400	345	213	16	30	342	106	400	0.837	1.203E-01	63	371	403	DKELAKKAVELAEKVYKEAEELYKKAKKKGDLIAAALAL-------------IAQALAAIALALAAIALKDKELAKKAYKLAEEVYKKAEKLYEEAKKKGD--LIAAALALIAQALALIALALAAIALGDKEKLKEVIEKAKEVYKKAEELYKEAEKKGDLI-AAALALIAQALALIAIALAAIALGDEETLKEVKEKAKEVYEKAKKVAEEAEKKGDLIAAALALIAQALALIAIALAAIALGDEEELKKVIEEAKKVYEEAKKIYEEAKKKGDLIAAALALIAQALALI--------------AIALAAIALGDEETLEEARKEAEEVK--KEAEELAKEAEQ	EEQKLEDELILL---LKKA----KYSMMIGELDAADGFLHRAVRLAHQMHNNDAIIYTYSLMANLA-------FVRGQLDNAEKLFK---AAMSFMLSGGTPQDD------NALIEMSLKLASIYATQNKNELAEHGFQFCTDSLEAKMDKQKDLPPESLSDEERKDTRLLLGLSLDARARYLAANHRFIG---ACRDYRHALQIC------QEEQGESH------PQTLVLMSDLATVLDLRGKHDE----------ALVYVKKAVELGQAAGHPEQ-HVLLGNMAGILMHNGEFEESAKLYQEALALAHTA-GDAEAIEQLQEGLKELDNRRNAKDNSKVEDE	-15.742,-2.303,7.093,-12.239,-3.619,6.054,-13.123,-5.749,2.991,-14.828,-2.958,0.970,-11.786,-0.706,1.613,-9.681,-3.554,0.094,-9.945,-2.533,-3.598,-9.501,1.258,-3.064,-6.817,1.385,-0.323,-4.760,-0.661,-2.835,-5.035,2.360,-5.183,-4.295,4.851,-2.338,-1.367,3.052,-0.593,0.431,1.615,-3.668,0.347,5.222,-5.002,1.221,7.100,-1.753,4.486,5.219,-0.980,6.569,7.421,-3.350,4.718,10.710,-2.620,5.526,11.104,1.11…	MALRSYCRQLAAQVFRLKLCGNECPRNAPGCSFSLAGIKSLHEPTGVLARSSRCVKRWHRRSWHRCASLQMPSQKSHSDTTDFSRWTLAWGAVAFSLFGGSDEKTEEQKLEDELILLLKKAKYSMMIGELDAADGFLHRAVRLAHQMHNNDAIIYTYSLMANLAFVRGQLDNAEKLFKAAMSFMLSGGTPQDDNALIEMSLKLASIYATQNKNELAEHGFQFCTDSLEAKMDKQKDLPPESLSDEERKDTRLLLGLSLDARARYLAANHRFIGACRDYRHALQICQEEQGESHPQTLVLMSDLATVLDLRGKHDEALVYVKKAVELGQAAGHPEQHVLLGNMAGILMHNGEFEESAKLYQEALALAHTAGDAEAIEQLQEGLKELDNRRNAKDNSKVED…	7955	Danio rerio
job.pdb	AF-Q32NU8-F1-model_v4 Outer dynein arm-docking complex subunit 4	15.700	317	194	13	27	343	277	520	0.663	2.480E-01	56	371	531	AKKDKELAKKAVELAEKVYKEAEELYKKAKKKGDLIAAALALIAQALAAIALALAAIALKDKELAKKAYKLAEEVYKKAEKLYEEAKKKGDLIAAALALIAQALALIALALAAIALGDKEKLKEVIEKAKEVYKKAEELYKEAEKKGDLIAAALALIAQALALIAIALAAIALGDEETLKEVKEKAKEVYEKAKKVAEEAEKKGDLIAAALALIAQALALIAIALAAIALGDEEELKKVIEEAKKVYEEAKKIYEEAKKKGDLIAAALALIAQALALIAIALAAIALGDEETLEEARKEAEEVKKEAEELAKEAEQK	SLEEIDQLLSSGK-AEESYKKAQLVLKKV-ERWTSVDIHNREELTGSLHSCIGNAQMDMGQIEA---AL----QSHKKDLAI---AEKYKLLEAKSRALDNIGRVYARIG----------KFNEAI----KVW---EEKIPLANS----------SLEKTWLYHEIGRCYLEL----------EQTAEAKEYGEKSQQEADAAED-------IEWQLNACVLLAQAEVKL---KHYQSAISSFENALERARLLHNKD--------------AEQAILVALEDAKQGMEEQQESEQNNDENDNLRADGNTARDEEEED	80.436,-15.970,-37.058,76.851,-14.930,-37.559,74.989,-17.343,-35.318,71.486,-17.050,-36.727,69.996,-17.143,-33.253,66.696,-18.833,-33.952,64.890,-16.259,-31.827,62.238,-18.747,-30.711,59.239,-16.815,-32.070,56.873,-17.635,-29.205,53.927,-19.162,-31.105,52.235,-16.167,-32.647,48.967,-16.397,-30.697,45.895,-15.732,-32.842,43.833,-12.514,-32.604,41.059,-14.577,-30.968,43.515,-15.814,-28.293,44.614,-…	MAEETDEQQAPQSTFSTYMAEGEQLYHKAEYKKASDSFTAALQLQPEEKNCLVARSKCFLKLGEPECALKDAEASLQIENDFFKGLYQKAEALYAMGDFEFALVHYHRGYKLRPEFQGFRLGIQKAQEAIENSVGTPASVKLENKTDLQFISRQEESKKAKQKAQVKVQKKDSKQQKKVDPERSQKTVRQLLGELYSDKEYLESLLRDEALVKGNTRGGVKLHDLIINGILYLDTRSEFWRQQKPIYARQRDRKIMQQKWKRDKNKSADPSQYIVKSLEEIDQLLSSGKAEESYKKAQLVLKKVERWTSVDIHNREELTGSLHSCIGNAQMDMGQIEAALQSHKKDLAIAEKYKLLEAKSRALDNIGRVYARIGKFNEAIKVWEEKIPLANSSLEKTWL…	8355	Xenopus laevis
job.pdb	AF-Q54SU1-F1-model_v4 KIF-binding protein	11.500	338	223	13	23	345	12	288	0.663	3.486E-01	56	371	620	LLAIAKK----------DKELAKKAVELA-EKVYKEAEELYKKAKKKGDLIAAALALIAQALAAIALALAAIALKDKELAKKAYKLAEEVYKKAEKLYEEAKKKGDLIAAALALIAQALALIALALAAIALGDKEKLKEVIEKAKEVYKKAEELYKEAEKKGDLIAAALALIAQALALIAIALAAIALGDEETLKEVKEKAKEVYEKAKKVAEEAEKKGDLIAAALALIAQALALIAIALAAIALGDEEELKKVIEEAKKVYEEAKKIYEEAKKKG----DLIAAALALIAQALALIAIALAAIALGDEETLEEARKEAEEVKKEAEELAKEAEQKGN	IIKRSDKLSEEIDPDQTPYKSKYEAIELLVKELKKEINENEKELNQQ----QQQDILDYLVVIDSKLGELFIAT---EEITLGLNICRDCLK-------SLESIKNKF-----PLETISTFQSIAIIDINKNHFENGKQLLIKSENLINQTIEKQQEQEQEQEQQFKDKLESLQLQNYFYFAQLYGLLKDSEL----------SSKYCELTLRKQLKRNNFD-----RLEWCKNSLMLAEYYLSELNFDYAKQCFLVSNYIC------------KGIENED-----DREETQANIYLVMAKFYLEF-----LHFFRD-----IENLNHCHRVNNNNKN	-32.588,-8.643,57.119,-33.680,-8.377,53.478,-33.925,-12.018,52.336,-31.474,-12.559,49.442,-33.797,-12.705,46.429,-32.794,-13.543,42.830,-34.046,-10.046,41.900,-31.612,-8.486,44.415,-28.709,-10.556,42.967,-29.648,-9.441,39.425,-29.911,-5.774,40.506,-26.417,-5.847,42.103,-24.985,-7.548,38.969,-26.672,-4.874,36.798,-25.089,-2.116,38.954,-21.643,-3.795,38.659,-22.042,-3.982,34.855,-22.919,-0.259,34.7…	MTMITIDYIKDIIKRSDKLSEEIDPDQTPYKSKYEAIELLVKELKKEINENEKELNQQQQQDILDYLVVIDSKLGELFIATEEITLGLNICRDCLKSLESIKNKFPLETISTFQSIAIIDINKNHFENGKQLLIKSENLINQTIEKQQEQEQEQEQQFKDKLESLQLQNYFYFAQLYGLLKDSELSSKYCELTLRKQLKRNNFDRLEWCKNSLMLAEYYLSELNFDYAKQCFLVSNYICKGIENEDDREETQANIYLVMAKFYLEFLHFFRDIENLNHCHRVNNNNKNNNNENDIDFVQGGLSSISLSDKQKEKEKEDKLFNENQIKKEKMLDLISFNKRSLNIDKPLFTELGSELLDKIYNHSTFTSPIDLIVVKDQPSARDIFLKSQHFFNKSKKYY…	44689	Dictyostelium discoideum
job.pdb	AF-Q9LD83-F1-model_v4 Guard cell S-type anion channel SLAC1	11.000	352	215	19	8	313	191	490	0.569	1.419E+00	53	371	556	ALELIAEALFAIALALLAIAKKDK------------ELAKKAVELAEKVYKEAEEL-----YKKAKKKGDLIAAALALIAQALAAIALALAAIAL--------K--DKELAKKAYKLAEEVYKKAEKLYEEAKK--KGDLIAAALAL-IAQALALIALALAAIA---LGDKEKLKEVIEKAKEVYKKAEELYKEAEKKGDLIAAAL--ALIAQALALIAIALA-AIALGD-----EETLKEVKEKAKEVYEKAKKVAEEAEKKGDLIAA-----ALALIAQALALIAIALAAIALGDEEELKKVIEEAKKVYEEAKKIYEEAKKKGDLIAAALALIAQALALIAIALAAIAL	GCFGICLGLSSQAVLWLALAKSPATNFLHITPLINLVVWLFSLVVLVSVSFTYILKCIFYFEAVKREYFHPVRVNFFF----APWVVCMFLAISVPPMFSPNRKYLHPAIWCVFMGPYFFLELKI---YGQWLSGGKRRL---CKVANPSSHLSVVGNFVGAILASKVGWDEVAKFLWAVGFAHYLVVFVTLYQRLPTSEALPKELHPVYSMFIAAPSAASIAWNTIYGQFDGCSRTCFFIA----LFLY---------ISLVARINFFTGFKFSVAWWSYTFPMTTASVAT-------------------------I-KYAEAVPGYPSRALAL---TLSFISTAMVCVLF	-31.903,-44.447,26.434,-29.564,-45.931,24.474,-28.742,-46.254,20.730,-26.690,-46.005,18.299,-23.379,-45.417,16.418,-22.774,-45.501,12.698,-19.113,-45.467,11.579,-18.259,-44.612,7.961,-14.724,-45.775,7.114,-13.435,-44.673,3.694,-10.057,-45.670,2.627,-6.422,-44.824,2.966,-4.232,-43.899,0.017,-0.529,-43.593,0.994,1.388,-40.350,0.392,4.756,-41.964,1.306,6.395,-43.017,-1.994,8.202,-39.903,-3.362,11.16…	MERKQSNAHSTFADINEVEDEAEQELQQQENNNNKRFSGNRGPNRGKQRPFRGFSRQVSLETGFSVLNRESRERDDKKSLPRSGRSFGGFESGGIINGGDGRKTDFSMFRTKSTLSKQKSLLPSIIRERDIENSLRTEDGETKDDSINENVSAGRYFAALRGPELDEVKDNEDILLPKEEQWPFLLRFPIGCFGICLGLSSQAVLWLALAKSPATNFLHITPLINLVVWLFSLVVLVSVSFTYILKCIFYFEAVKREYFHPVRVNFFFAPWVVCMFLAISVPPMFSPNRKYLHPAIWCVFMGPYFFLELKIYGQWLSGGKRRLCKVANPSSHLSVVGNFVGAILASKVGWDEVAKFLWAVGFAHYLVVFVTLYQRLPTSEALPKELHPVYSMFIAAPSA…	3702	Arabidopsis thaliana
job.pdb	AF-Q2U0E0-F1-model_v4 Peptidyl-prolyl cis-trans isomerase D	15.900	201	115	6	95	288	207	360	0.505	7.823E-01	51	371	371	YKLAEEVYKKAEKLYEEAKKKGDLIAAALALIAQALALIALALAAIALGDKEKLKEVIEKAKEVYKKAEELYKEAEKKGDLIAAALALIAQALALIAIALAAIALGDEETLKEVKEKAKEVYEKAKKVAEEAEKKGDLIAAALALIAQALALIAIALAAIALGDEEELKKVIEEAKK-------VYEEAKKIYEEAKKKGD	AQVCFKIASELKNFGNAAFKSGNL----------ALGL-------------EKYQKGLRYLHE--------FPEPDENDPKELDGQIKALRFALHSNSSLLANKLAQYGN---GRSWATYALDTAN-------------AANAKDADKAKAYYRRAVASSGLKEEDEALKDLQEAEKLAPGDAGITNEIAKVKKAIKDRQA	-18.137,-35.860,18.557,-18.187,-32.463,20.229,-19.221,-30.255,17.304,-16.143,-28.028,17.593,-18.475,-25.022,17.864,-17.461,-23.068,14.751,-16.273,-19.606,15.803,-18.594,-16.862,14.445,-17.166,-15.027,11.503,-18.396,-11.472,10.761,-17.591,-8.816,8.131,-17.329,-5.070,7.514,-17.603,-3.578,4.008,-15.514,-0.395,4.285,-15.999,2.857,2.348,-13.408,5.671,2.533,-15.180,8.894,1.531,-16.892,7.847,-1.746,-14.…	MADSQRRPRVFFDIQIGNEKTGRIALELVLVPKTAENFRALCTGEKGMGKQGKPLHFKGSIFHRVIKQFMIQGGDFTAFNGTGGESIYGEKFPDENFELKHDKPFLLSMANSGPGTNGSQFFITTVPTPHLDGKHVVFGEVINGKSVVRKVENMNTQADKPVKDVTIVECGELTGQDYDDADKQTPDATGDPYEDFPDDHQGEELNAQVCFKIASELKNFGNAAFKSGNLALGLEKYQKGLRYLHEFPEPDENDPKELDGQIKALRFALHSNSSLLANKLAQYGNGRSWATYALDTANAANAKDADKAKAYYRRAVASSGLKEEDEALKDLQEAEKLAPGDAGITNEIAKVKKAIKDRQAKERATAQKFFS	510516	Aspergillus oryzae RIB40
job.pdb	AF-Q9FLV9-F1-model_v4 S-type anion channel SLAH3	13.300	314	187	20	5	256	260	550	0.442	1.249E+00	49	371	635	IAEALELIAEALFAIALALLAIAKKDK----------ELAKKAVELAEKVYKEAEEL-----YKKAKKKGDLIAAALALIAQALAAIALALAAIALKDKELAKKA----------YKLAEEVYKKAEKLYEEAKKKGDLI----AA-ALAL-IAQALALIALALAAIA---LGDKEKLKEVIEKAKEVYKKAEEL----YKEAEKKGDL--IAAALALIAQALALIAIALAAIALG---DEETLKEVKEKAKEVYEKAKKVAEEAEKKG-----DLIAAALALIAQALAL--------------IAIALAAIAL	ISTFGMCLGVSSQAIMWKTLATAEPTKFLHVPLWINQGLWFISVALILTIATIYLLKIILFFEAVRREYYHPIRINFFF----APFISLLFLA-------L---GVPPSIITDLPHFLWYLLMFPFICL--ELKIYGQWMSGGQRRLSRVANPTNHLSVVGNFVGALLGASMGLREG---PIFFYAVGMAHYLVLFVTLYQRLPTNETLPKDLHPV-FFLFVAAPSVASMAWAKVTGSFDYGS-KVCYFIAIFLYF--SLAVRINFFRGIKFSLSWWAYTFPMTGAAIATIRYATVVKSTMTQIMCVVLCAIAT	53.682,31.390,40.429,51.366,29.534,42.846,49.044,26.644,41.926,45.614,25.512,42.919,44.532,21.959,41.923,40.974,21.120,41.170,39.899,17.450,41.221,39.164,15.534,38.027,37.534,12.254,39.123,38.759,9.445,36.861,35.922,6.925,36.807,37.784,4.181,34.920,34.899,1.802,34.081,35.610,-0.832,31.403,33.116,-0.360,28.553,32.708,-3.820,26.901,34.670,-4.325,23.692,31.454,-4.743,21.633,30.313,-1.209,22.563,33.8…	MEEKPNYVIQVEEELPTLLRKATTEEMVGFDNYKENGHPFPHSISRFHPSHASTTTLNGQETSRSIDTMEAHHHNYNETTPWTHQRKPSISMPTSPNVLMISDPTTSLSSENHKNSGSTGKSVKFLSQPMTKVSSLYIESGNGDDDRRQSHDNHHHHLHRQHQSGHHQNQNQAANKLKDNRYNSFKTWSGKLERQFTRKPASVEPEAPNRNNQNLNTNEAMPVDRYYDALEGPELETLRPQEEIVLPNDKKWPFLLRYPISTFGMCLGVSSQAIMWKTLATAEPTKFLHVPLWINQGLWFISVALILTIATIYLLKIILFFEAVRREYYHPIRINFFFAPFISLLFLALGVPPSIITDLPHFLWYLLMFPFICLELKIYGQWMSGGQRRLSRVANPTNH…	3702	Arabidopsis thaliana
job.pdb	AF-Q4WIF3-F1-model_v4 Peptidyl-prolyl cis-trans isomerase D	15.800	202	114	7	95	288	213	366	0.411	9.678E-01	48	371	377	YKLAEEVYKKAEKLYEEAKKKGDLIAAALALIAQALALIALALAAIALGDKEKLKEVIEKAKEVYKKAEELYKEAEKKGDLI-AAALALIAQALALIAIALAAIALGDEETLKEVKEKAKEVYEKAKKVAEEAEKKGDLIAAALALIAQALALIAIALAAIALGDEEELKKVIEEAKK-------VYEEAKKIYEEAKKKGD	AQVCFKIASELKNFGNTAFKSGDV----------ALGL-------------DKYQKGLRYLNEF---------PDPDENDPKDLEPQMKSLRFTLHSNSSLLANKLGQYKN---AQNWATYALEVAD-------------AANAKEADRAKAYYRRAVAYSGQKEEDEALKDLQEALKLAPGDAGILNEIAKVKKAIKDSEA	34.336,22.622,-14.577,33.774,18.923,-13.922,29.980,18.616,-14.005,29.423,17.236,-10.490,28.808,13.811,-11.897,25.263,12.902,-10.843,23.177,9.826,-11.667,20.335,10.725,-14.093,16.992,10.803,-12.433,13.925,10.158,-14.620,10.189,10.093,-13.858,6.894,8.480,-14.826,3.593,10.271,-14.191,1.197,7.339,-13.724,-2.537,7.184,-14.467,-4.662,4.168,-13.444,-7.780,4.236,-15.645,-9.052,7.835,-15.268,-7.299,8.492,…	MAETQRRPRVYFDIQIGSQKAGRIALELVRLPFNDVVPKTAENFRALCTGEKGVGKQRKPLSYKGSIFHRVIKQFMIQGGDFTNFNGTGGESIYGEKFPDENFELKHDRPFLLSMANSGPGTNGSQFFITTVPTPHLDGKHVVFGEVINGKSIVRKIENMPTQADKPTTDVTIVDCGELSGEDYENATKQVADATGDPYEDYPDDHQGEELNAQVCFKIASELKNFGNTAFKSGDVALGLDKYQKGLRYLNEFPDPDENDPKDLEPQMKSLRFTLHSNSSLLANKLGQYKNAQNWATYALEVADAANAKEADRAKAYYRRAVAYSGQKEEDEALKDLQEALKLAPGDAGILNEIAKVKKAIKDSEAKEKAAARKFFS	330879	Aspergillus fumigatus Af293
job.pdb	AF-P42356-F1-model_v4 Phosphatidylinositol 4-kinase alpha	12.500	414	254	18	31	365	393	777	0.411	9.275E-01	48	371	2102	KELAKKAVELAEKVYKEAEELYKKAKKKGD-----LIAAALALIAQALAAIALALAAIALKDKELAKKAYKLAEEVYKKAEKLYEEAKKKGDLIAAALALIAQALALIALALAAIALGDKEKLKEVIEKAKE-------VYKKAEELYKE-----------------AEKKGDLIAA-----ALALIAQALALIAIALAAIA--LGDEETLKEVKEKAKEVYEKAKKVAEEAEKKGDLIAAALALIAQALALIAIALAAIALGDEEELKKVIEEAKK------------VYEEA--------KKIYEEAKKKGDLI---AAALAL---------------IAQALALIAIALAAIALGDEETLEEARKEAEEVKKEAEELAKEAEQKGNE----IAAAL…	TSFVKEIHDFVLEQFNTSQGELQKILHDADRIHNELSPLKLRCQANAACVDLMVW---AVKDEQ-------GAENLCIKLSEKLQSKTSSKVIIAHLP---LLICCLQGLGRLCE--RFPVVVHSVTPSLRDFLVIPSPVLVKLYKYHSQYHTVAGNDIKISVTNEHSESTLNVMSGKKSQPSMYEQLRDIAIDNICRCLKAGLTVDPVIVEAFLASLSNRLYISQESDKDAH---------LIPDHTIRALGHIAVAL--RDTPKVMEPILQILQQKFCQPPSPLDVLIIDQLGCLVITGNQYIYQEVWNLFQQISVKASSVVYSATKDYKDHGYRHCSLAVINALANIA---ANIQDEHLVDELLMNLLELFVQLGLEGKRASERASEKGPALKASS…	-24.234,-10.644,-22.922,-21.976,-13.504,-21.718,-21.010,-16.120,-24.370,-20.835,-19.840,-23.401,-17.692,-21.946,-24.034,-18.727,-25.328,-25.317,-17.768,-28.885,-24.506,-14.546,-30.788,-24.921,-14.691,-34.367,-23.500,-12.160,-37.176,-23.216,-9.801,-39.148,-20.961,-9.485,-40.858,-18.290,-6.820,-40.607,-15.546,-7.544,-42.633,-12.365,-6.111,-40.990,-9.254,-7.688,-42.630,-6.148,-8.977,-39.798,-3.965,-…	MAAAPARGGGGGGGGGGGCSGSGSSASRGFYFNTVLSLARSLAVQRPASLEKVQKLLCMCPVDFHGIFQLDERRRDAVIALGIFLIESDLQHKDCVVPYLLRLLKGLPKVYWVEESTARKGRGALPVAESFSFCLVTLLSDVAYRDPSLRDEILEVLLQVLHVLLGMCQALEIQDKEYLCKYAIPCLIGISRAFGRYSNMEESLLSKLFPKIPPHSLRVLEELEGVRRRSFNDFRSILPSNLLTVCQEGTLKRKTSSVSSISQVSPERGMPPPSSPGGSAFHYFEASCLPDGTALEPEYYFSTISSSFSVSPLFNGVTYKEFNIPLEMLRELLNLVKKIVEEAVLKSLDAIVASVMEANPSADLYYTSFSDPLYLTMFKMLRDTLYYMKDLPTSFVKEI…	9606	Homo sapiens
job.pdb	AF-Q5B4E7-F1-model_v4 Peptidyl-prolyl cis-trans isomerase D	15.900	201	115	6	95	288	208	361	0.382	1.197E+00	47	371	372	YKLAEEVYKKAEKLYEEAKKKGDLIAAALALIAQALALIALALAAIALGDKEKLKEVIEKAKEVYKKAEELYKEAEKKGDLIAAALALIAQALALIAIALAAIALGDEETLKEVKEKAKEVYEKAKKVAEEAEKKGDLIAAALALIAQALALIAIALAAIALGDEEELKKVIEEAKK-------VYEEAKKIYEEAKKKGD	APVCFKIASELKNFGNTAFKNGNI----------ALGL-------------EKYQKGLRYLNE--------FPEPEENDPKDLEPQMKSLRFTLHSNSSLLANKLGQFKNGKTWATYALDV----------AD------AASAKDADRAKVYYRRAVAESGLKEEDEALKDLEQASTLAPSDAAIAAETARVKKAIKAREA	35.334,17.769,-10.685,31.616,18.605,-10.541,30.017,15.281,-9.575,27.832,14.529,-12.595,24.378,14.319,-10.970,22.450,11.109,-11.729,19.485,11.764,-14.102,16.094,11.740,-12.511,13.007,10.729,-14.545,9.279,10.242,-13.808,6.113,8.345,-14.750,2.625,9.759,-14.115,0.545,6.594,-13.617,-3.105,6.160,-14.618,-5.041,3.059,-13.478,-8.052,2.735,-15.805,-9.430,6.316,-15.794,-7.986,7.287,-12.383,-4.857,9.413,-12…	MAESKRPRVFFDIQIGQQQTGRIAFELFNDVVPKTAENFRALCTGEKGMGKQGKPLHFKGSIFHRVIKQFMIQGGDFTAFNGTGGESIYGEKFPDENFELKHDRPFLLSMANSGPGTNGSQFFITTVPTPHLDGKHVVFGEVINGKSVVRKIENMPTQADKPTTDVTIAECGELTGEDYDNADKQTPDATGDPYEDFPDDHQGEELSAPVCFKIASELKNFGNTAFKNGNIALGLEKYQKGLRYLNEFPEPEENDPKDLEPQMKSLRFTLHSNSSLLANKLGQFKNGKTWATYALDVADAASAKDADRAKVYYRRAVAESGLKEEDEALKDLEQASTLAPSDAAIAAETARVKKAIKAREAQEKATARKFFS	227321	Aspergillus nidulans FGSC A4
job.pdb	AF-P12383-F1-model_v4 Transcription factor PDR1	10.700	457	259	23	31	368	396	822	0.382	7.185E-01	47	371	1068	KELAKKAVELAEKVYKEA----------------EELYKKAKKKGDLIAAALALIAQALAAIALALAAIALK------------DKELAKKAYKL---AEEVY---KKAEKLYEEAKKKGDLI----------AAALALIAQALALIALALAAIALG-----DKEK----------------LKEVIEKAKEVYKKAEELYKEAEKKGDLIAAALALIAQALALIAIALAAIALGD---------------EETLKEVKEKAKEV-------YE-------KAKKVA--EEAEK----KGDLIAAALALIAQALALIAIALAA---IA----------LGDEEELKKVIEEAKKVYEEAKKIYEEAKKKGDLIAAALALIAQALALIAIALAAIAL---…	FGILLKMLDMHKNSYQNFLMEITSNPSVAKNTQSIDVLQ------EFIHYCQA--GEALI--ALCYSYYNSTLYNYVDFTCDITHLEQLLYFLDLLFWLSEIYGFEKVLNVAVHFVSRVGLSRWEFYVGLDENFAERRRNLWWKAFYFEKTLASKLGYPSNIDDSKINCLLPKNFRDVGFLDNRDFIENVHLVR--RSEAFDNMC--------ISDLKYYGELAVLQIVSHFSSSVLFNEKFTSIRNTSKPSVVREKLLFEVLEIFNETEMKYDAIKEQTGKLFDIAFSKDSTELKVSREDKIMASKFVLFYEHHFCRMVNESDNIVARLCVHRRPSILI--ENLKIYLHKIYKSWTDMNKILLDFD---NDYSVYRSFAHYSISCIILVSQAFSVAEF…	2.614,38.125,53.928,3.791,41.746,53.296,4.122,43.531,50.754,6.900,45.669,49.184,6.889,47.967,46.108,9.635,50.559,45.467,9.158,53.038,42.730,12.168,54.695,41.283,12.875,55.638,37.635,16.336,56.801,36.485,16.786,58.594,33.137,20.232,58.375,31.546,20.767,60.358,28.327,21.588,59.872,24.607,25.077,59.826,23.035,25.451,59.265,19.255,26.879,57.472,16.352,25.655,57.639,12.709,24.850,55.885,9.409,23.580,5…	MRGLTPKNGVHIETGPDTESSADSSNFSTGFSGKIRKPRSKVSKACDNCRKRKIKCNGKFPCASCEIYSCECTFSTRQGGARIKNLHKTSLEGTTVQVKEETDSSSTSFSNPQRCTDGPCAVEQPTKFFENFKLGGRSSGDNSGSDGKNDDDVNRNGFYEDDSESQATLTSLQTTLKNLKEMAHLGTHVTSAIESIELQISDLLKRWEPKVRTKELATTKFYPNKSIETQLMKNKYCDVVHLTRYAAWSNNKKDQDTSSQPLIDEIFGLYSPFQFLSLQGIGKCFQNYRSKSKCEIFPRTAKETIYIMLRFFDVCFHHINQGCVSIANPLENYLQKMNLLPSTPSSISSAGSPNTAHTKSHVALVINHLPQPFVRNITGISNSELLSEMNNDISMFGIL…	559292	Saccharomyces cerevisiae S288C
job.pdb	AF-F4HRS2-F1-model_v4 Protein SWEETIE	15.600	344	205	22	23	328	379	675	0.382	2.172E+00	47	371	2222	LLAIAKK------DKELAKKAVELAEKVYK-------EAEELYKKAKKKGDLIAAA-----LALIAQALAAIALALAAIALKDKELAKKAYKLAEEVYKKAEKLYEEAK----KKGDLIAAALALIAQALALIALALAAIALG-----DKEKLKEVIEKAKEVYKKAEELYKEAEKKGDLIAAALALIAQALALIAIALA--AIALGDE--ETLKEVKEKAKEVYEKA-----KKVAEEAEKKGDLIAAALALIAQALALIAIALAAIALGDEEELKKVIEEAKKVYEEAKKIYEEAKKK--GDLIAAALALIAQALALIAIALAAIALGDEETLEEARKEAEE	SVFLGKQLQSSNASPSMKIVALRALSYTLKTLGEVPHEFKEFF-----DDTVGAALSHFLDLVRVEAALTLRAL---AEV--DPTCVGGLTSFA---VTTLNALRESLSFEKGDKLK--TDLASLHGQAATLA--ALVSISPGLSLGYPA----RLPRSVLEVSKKM-----LTESRRNVTVASSEKEAGWLLLSSLLNSMPKEEFGDQDFDILI--------LWTDVFAGNPEHL---IKQQAELKSMLSVWSAAIDALTAFVRRFVSCNDGILLQPVL----ANLRSALSCVSTMANKRFSDV--KTLV----DILIIRILIAYQSIPDPLAYKSEHQQIIQ	62.445,40.598,6.520,61.844,36.809,6.991,64.105,34.509,5.202,63.704,30.993,6.637,60.773,29.487,8.189,61.714,26.137,6.685,59.052,24.168,8.582,60.566,20.700,8.201,58.157,17.796,8.871,54.655,18.798,8.062,53.347,15.179,7.954,52.460,14.256,4.395,48.678,14.702,4.541,46.368,12.270,2.674,45.331,15.142,0.363,48.955,16.127,-0.447,49.825,12.482,-1.322,46.782,12.078,-3.641,47.676,15.343,-5.435,51.283,14.113,-…	MTKNIASDNVPLSRFGVLVAQLESIVASASQKNPDPLLCFEILSDLISAIDEEPKESLLVTQRKCEDALYSLVTLGARRPVRHLASVAMAKIISNGDSISIYSRASSLQGFLSDGKRSDPQRVAGAAQCLGELYRHFGKKITSGLFETTSIVTKLVKFNEDFVRQEAFILLHNALEGCGGTAAATAYSEAYRLITRFSTLDKSFVVRIAAARCLKAFSNIGGPGLGTSEFDTLASYCVKGIEDSESSVRDAFAEALGSLLALGMHPEAHVQPRGKGPFPPAKKLEGGLQRHLILPFTKAVGSRAKNTRFGLALSWVFFLQAIRIRYLDSDSELQDYSLPIMDMLRGDSSIDAHALACVLYILRVGVIDQMMEPSQRSFSVFLGKQLQSSNASPSMKIVA…	3702	Arabidopsis thaliana
job.pdb	AF-Q50047-F1-model_v4 Phosphate-specific transport system accessory protein PhoU homolog 1	14.900	221	136	9	2	195	6	201	0.277	1.995E+00	43	371	222	HMLIAEALELIA--EALFAIALALLA--IAKKDKELAKKAVELAEKVYKEAEELYKKAK------------KKGDLIAAALALIAQALAAIALALAAIA-LKDKELA---KKAYKLAEEVYKKAEKLYEEAKKKGDLIAAALALIAQALALIALALAAIALGDKEK---LKEVIEKAKEVYKKAEELYKEAEKKGDLIAAA----LALIAQALALIAIALA	HEQLSELSERLSEMCGLAGIAMERATQALLQADLMLAEQVITDHEKIATRSARAEESAFVLLALQAPVAGDLRAIVSAIQMVAAIDRMGALALHVAKTARRRHPQHVLPEEVNGYFAE----------------------IGRVAVELGNGAQEVVLSR---DPEKAAQIREKDDAMDELHRHLFSVLMDREWKHGVAAAVDVTLLGRFYERFADHAVEVA	24.324,-3.230,-23.950,22.348,0.012,-23.320,19.146,-1.581,-24.720,19.306,-4.631,-22.395,19.936,-2.265,-19.455,16.878,-0.113,-20.283,14.850,-3.342,-20.717,15.899,-4.444,-17.186,14.985,-0.989,-15.796,11.575,-1.299,-17.519,11.057,-4.831,-16.096,11.904,-3.434,-12.628,9.307,-0.643,-13.137,6.672,-3.193,-14.259,7.410,-5.397,-11.213,7.012,-2.384,-8.864,3.703,-1.434,-10.560,2.447,-5.030,-10.126,3.465,-4.90…	MRTAYHEQLSELSERLSEMCGLAGIAMERATQALLQADLMLAEQVITDHEKIATRSARAEESAFVLLALQAPVAGDLRAIVSAIQMVAAIDRMGALALHVAKTARRRHPQHVLPEEVNGYFAEIGRVAVELGNGAQEVVLSRDPEKAAQIREKDDAMDELHRHLFSVLMDREWKHGVAAAVDVTLLGRFYERFADHAVEVARRVIFQATGSFPEDDTVPGSR	272631	Mycobacterium leprae TN
job.pdb	AF-Q7KLV9-F1-model_v4 26S proteasome non-ATPase regulatory subunit 11	14.100	312	172	15	31	328	86	315	0.277	1.832E+00	43	371	422	KELAKKAVEL-------AEKVYKEAEELYKKAKKKGDLIAAALALIAQALAAIALALAAIALKDKELAKKAYKLAEEVYKKAEKLYEEAKKKGDLIAAALALIAQALALIALALAAIALGDKEKLKEVIEKAKEVYKKAEELYKEAEKKGDLIAAALALIAQALALIAIA-LAAIALGDEETLKEVKEKAKEVYEKAKKVAEEAEKKGDLIAAALALIAQALALIAIALAAIALGDEEELKKVIEEAKKVYEEAKKIYEEAKKKGDLIAA-----ALALIAQALALIAIALAAIALGD-EETLEEARKEAEE	AKLVRSLVDMFLDMDAGTGIEVQLCKDCIEWAKQEKRTFLRQSLEARLIALYF----------DTALYTEALAL-------GAQLLRELKKLDD-------KNLLVEVQLLESKTYHAL-------SNLPKARAALTSARTTANAIYCP---------PKVQGALDLQSGILHAADERDFKT---AFSYFYEAFEGFDSV--------DSVKA-------LTSLKYMLLCKIMLGQSDDVNQL-----------------VSGK----LAITYSGRDIDAMKSVAE---ASHKRSLADFQAALKEYKKELAE	44.845,-5.658,-22.837,45.425,-2.215,-21.153,41.731,-1.134,-21.073,40.572,-4.118,-18.978,43.313,-3.512,-16.378,42.297,0.171,-15.948,38.587,-0.723,-15.586,39.452,-3.382,-12.983,41.670,-0.759,-11.271,38.755,1.764,-11.243,36.493,-0.911,-9.714,39.235,-1.964,-7.239,39.902,1.700,-6.255,36.165,2.387,-5.685,36.414,0.219,-2.530,39.603,1.708,-0.996,40.332,5.442,-1.693,39.471,9.010,-2.510,36.694,11.537,-3.23…	MAGATLFERAQALSSVNREEQDSSLLNKLVRDQEGAENDEERIRIKEQGILQQGELYKQEGKAKELADLIKVTRPFLSSISKAKAAKLVRSLVDMFLDMDAGTGIEVQLCKDCIEWAKQEKRTFLRQSLEARLIALYFDTALYTEALALGAQLLRELKKLDDKNLLVEVQLLESKTYHALSNLPKARAALTSARTTANAIYCPPKVQGALDLQSGILHAADERDFKTAFSYFYEAFEGFDSVDSVKALTSLKYMLLCKIMLGQSDDVNQLVSGKLAITYSGRDIDAMKSVAEASHKRSLADFQAALKEYKKELAEDVIVQAHLGTLYDTMLEQNLCRIIEPYSRVQVAHVAESIQLPMPQVEKKLSQMILDKKFSGILDQGEGVLIVFEETPVDKTYER…	7227	Drosophila melanogaster
job.pdb	AF-Q58172-F1-model_v4 Uncharacterized transporter MJ0762	10.500	352	227	18	6	318	3	305	0.254	2.172E+00	42	371	342	AEALELIAEALFAIA-LALLAIA-----KKDKELAKKAVELAE---KVYKEAEELYKKA--KKKGD-------LIAAALALIAQALAAIALALAAIALKD-----KELAKKAYKLAEEVYKKAEKLYEEAKKKGDLIAAALALIAQALALIALALAAIALGDKEKLKEVIEKAKEVYKKAEELYKEAEKKGDLIAAALALIAQALALIAIALAAIALGDEETLKEV---------KEKAKEVYEKAKKVAEEAEKKGDLIAAALALIAQALALIAIALAAIALGDEE-EL---KKVIEEAKKVYEEAKKIYEEAKKKGDL--IAAALALIAQA-LALIAIALAAIALGDEET	SYIKNFESSWFAAVMGTGVLAVTSLFYSEYLPILKDISFLLFYFNILLFFVFLMLWILRWVKYPKNMIAELKHPVLSSFS-PTVAVAMLVLGIDFILIKNNLFLGKIFWVFGAIGMFLFS----LIVPFYMFKSESIKLDHVNPGWYIPPVGLIVIPIA--------------------GSLIMPHLTG----VWHELTVLINYFGWGAGFFLYLALL--AVVIYRFILHHPLPSA------------MA------PTVWINLGPIGAGIVALINMVNNSPFITIKEPFYIFSFIFWGFGLWWSLMAIIMTLYYVKKLKLPYAMSWWAFIFPLGVYIASTHLVYKIFGFEIV	27.173,9.583,3.805,27.255,11.694,0.582,26.682,8.743,-1.799,23.898,7.419,0.495,22.000,10.740,0.239,22.757,11.179,-3.500,21.482,7.669,-4.382,18.523,7.480,-1.928,15.624,6.566,-4.292,11.947,7.160,-3.381,11.396,3.368,-3.749,12.778,3.009,-0.182,9.332,4.133,1.100,7.914,0.826,-0.242,9.439,-0.660,2.935,7.323,1.747,5.045,4.194,0.849,3.036,4.915,-2.896,3.356,5.767,-2.779,7.084,2.651,-0.703,7.937,0.213,-3.03…	MQSYIKNFESSWFAAVMGTGVLAVTSLFYSEYLPILKDISFLLFYFNILLFFVFLMLWILRWVKYPKNMIAELKHPVLSSFSPTVAVAMLVLGIDFILIKNNLFLGKIFWVFGAIGMFLFSLIVPFYMFKSESIKLDHVNPGWYIPPVGLIVIPIAGSLIMPHLTGVWHELTVLINYFGWGAGFFLYLALLAVVIYRFILHHPLPSAMAPTVWINLGPIGAGIVALINMVNNSPFITIKEPFYIFSFIFWGFGLWWSLMAIIMTLYYVKKLKLPYAMSWWAFIFPLGVYIASTHLVYKIFGFEIVDYIGFGLYWLLFFFWIVTLIKTINKVYSGELFKDKIN	243232	Methanocaldococcus jannaschii DSM 2661
job.pdb	AF-Q6GQ26-F1-model_v4 Sterol regulatory element-binding protein 2	11.000	307	169	15	68	324	822	1074	0.254	1.481E+00	42	371	1088	LIAQALAAIALALAAIALK--DKELAKKAYKLAEEVYKKAEKLYEEAKKKGDLIAAALALIAQALALIALALAAIALGDKEKLKEVIEKAKEVYKKAEELYKEAEKKGDLIAAALALIAQALALIAIALAAIALGDEE---------------TLKEVKEKAKEVYEKAKKVAEEAEKKGDLIAAALALI----AQALALIAIALAAIALGDEEELKKVIEEAKKVYEEAKKIYEE--------AKKKGD------LIAAALALI---------------AQALALIAIALAAIALGDEETLEEARK	PICRWWYSVSSM--AIGWLQGDDSVVKSHFAEVERIPK---LLDSDN------------PLVKAVIHMCRAMQAAVLGKCDGQQNSFYHCEKASAFLWN-SLNISSTGN---TNLNKVVQLLICDLLLSLRTSLWQKQSSSPAAGDSIHAPTPALT--------GFQR------------DLSSLRRLSLTFKPAHCKLFLHEATVRLMADASP--TRT-----------HQLLQHSLQKCTALANKQGDLDSLPGQRERATAILLACRHLPLSFLSSPGQRAIMLAEAARTLEKVGDRRSYHDCQQ	-64.951,1.886,55.357,-64.967,3.220,58.965,-61.384,2.640,60.271,-59.466,5.433,58.448,-60.927,8.640,59.953,-59.064,9.187,63.292,-55.504,10.139,62.112,-56.537,13.397,60.395,-55.142,16.320,62.339,-51.506,15.988,63.577,-49.040,16.008,60.630,-48.226,19.491,59.258,-46.931,20.118,55.724,-43.607,21.341,57.246,-42.822,18.077,59.100,-42.908,16.262,55.742,-40.490,18.839,54.201,-38.053,18.584,57.149,-38.264,1…	METLTELGDELTLGDIDEMLQFVSNQVGEFPDLFEEQLCQSYQGNNAMDTTLPKAYNQAAQQPYTTSAPQPQLLPVKAPPQATPQRTAPLLQPRPVVQTSPQPQLQQQTVMLTPNFSTAPQTRIIQQPLIYQNAATTSFQVLQPPVQSLMTTQQMQPVTIQQQVQTVQAQRVLTQAANGTIQTLTPATVQTVTPHVQQVPVLVQPQIIKTESLVLTAVKADGSPVMTAVQNPAITTLAGTLQTTALQVPTLMGSNGTILTTMPVMMGQEKMPIKQVPGSLKLAEVPKEGERRTTHNIIEKRYRSSINDKIMELKDLVMGTDAKMHKSGVLKKAIDYIKYLQQVNQKLRQENMALKLANQKNKYLKGIDLSSLVDTSIGMKIDEFNQNALMMSPPASDSG…	8355	Xenopus laevis
job.pdb	AF-W7N6P0-F1-model_v4 20-hydroxy-prefusarin hydrolase FUS2	29.500	61	36	2	193	249	30	87	0.196	9.631E+00	39	371	419	ALAAIAL----GDEETLKEVKEKAKEVYEKAKKVAEEAEKKGDLIAAALALIAQALALIAI	ECLTTAGRIKDGDPESWYRA---WRDQAEKAQALAEEAAAVGDRTGACWAYIRAANYWRAS	-7.423,15.023,-16.394,-6.065,13.871,-19.768,-6.661,10.098,-20.061,-4.232,7.656,-21.722,-6.882,4.888,-21.634,-10.663,5.265,-22.027,-11.201,2.792,-19.155,-10.878,4.499,-15.760,-9.345,1.277,-14.362,-6.569,0.968,-16.986,-5.923,4.734,-16.811,-5.715,4.589,-12.982,-3.233,1.669,-13.038,-1.228,3.450,-15.763,-1.102,6.562,-13.543,-0.075,4.343,-10.577,3.094,3.557,-12.588,3.650,7.071,-14.000,3.160,8.602,-10.5…	MHKVFASDFFNFEFLRLLGTVPFQGAEVGECLTTAGRIKDGDPESWYRAWRDQAEKAQALAEEAAAVGDRTGACWAYIRAANYWRASEFLLHCTPNDPRILAASKASVNAFDKGWVLLDATVKSFEIPYDKDIKLPGRLYLPAPHHRLPGKIPVVLQTGGFDSTQEELYFYGAAGALPRGYAVFSFDGPGQGLPLRVGKLKLRTDWEYVVSQVLDFVTDDIAPEYDLDLERLAIFGASLGGYLSLRAAVDPRIKACISCDGPLDLFEITRSRMPSWFINGWLSGWVSDGLFNWVVDALTAVNFQIAWEFGHGKWVFGVETPADVLRVMQQISLKGGYLSKIKCPTLITGAADSFYFTPDINANPIFEGLTALGSNEKHLWIGKGVEGGGLQAKIGALAV…	334819	Fusarium verticillioides 7600
job.pdb	AF-P33200-F1-model_v4 Transcription factor PDR3	11.600	394	218	26	69	369	429	785	0.164	2.267E+00	37	371	976	IAQALAAIALALAAIALKDK-ELA---KKAYKLAEEVYKKAE----KLYEEAKKKGDLIAAALALIAQALALIALALAAIALGD------------------------KEKLKEVIEKA--------KEVYKK--AEELYKEAEKKGDLIAAALALIAQALA----------LIAIALAAIALGDEETLKEVKEKAKEVYEKAK--------------KVAEEAE------KKGDLIAAA----LALIAQALALIAIA--LAAIALGDEE----ELKKVIEEAKKVYEEAKKIYEEAKKKGDLI-----AAA-LALIAQALALIAIALAAIALGDEETLEEARKEAEEVKKEAEELAKEAE----QKGNEIAAALAE-IAIALAEIAIALVEIA	LDYLEILVSL----LEIQNEIDERFGFEKMLEVAVTCSTKMGLSRWEYYVGIDENT----AERRRKIWWKIYSLEKRFLTDLGDLSLINEHQMNCLLPKDFRDMGFINHKEF---LTKIGTSSLSPSSPKLKNLSLSRLIEY----------GELAIAQIVGDFFSETLYNEKF-TSLE-VSVKPTIIRQKL---LEKVFEDIESFRLKLAKIKLHTSRVFQVAHCKYPEYPKNDLIEAAKFVSYHKNTW-FSILGAVNNLIARLSEDPEVITEQSMKYANEMFQEWREINQF---------LIQVDTDFIVWACLDFYELIFFVMA-SKFYVEDPHITLEDVINTLKVFKRITNIISFFNNNLDEKDYDCQTFREFSRSSSLVAISIRIIFLK	27.527,31.286,39.209,26.204,29.591,36.013,26.284,25.806,36.609,28.054,24.260,33.585,25.630,21.664,32.139,28.083,18.732,31.953,27.889,17.223,28.429,26.963,13.606,29.280,29.494,11.180,27.729,28.202,8.407,25.417,28.579,4.984,27.115,30.029,2.340,24.735,28.785,-0.736,26.689,25.864,-1.128,29.147,26.107,-3.525,32.123,24.259,-6.900,32.038,21.494,-5.696,34.406,20.792,-2.483,32.445,20.698,-4.555,29.209,18.…	MKVKKSTRSKVSTACVNCRKRKIKCTGKYPCTNCISYDCTCVFLKKHLPQKEDSSQSLPTTAVAPPSSHANVEASADVQHLDTAIKLDNQYYFKLMNDLIQTPVSPSATHAPDTSNNPTNDNNILFKDDSKYQNQLVTYQNILTNLYALPPCDDTQLLIDKTKSQLNNLINSWNPEINYPKLSSFSPRPQRSIETYLLTNKYRNKIHMTRFSFWTDQMVKSQSPDSFLATTPLVDEVFGLFSPIQAFSLRGIGYLIKKNIENTGSSMLIDTKETIYLILRLFDLCYEHLIQGCISISNPLENYLQKIKQTPTTTASASLPTSPAPLSNDLVISVIHQLPQPFIQSITGFTTTQLIENLHDSFSMFRIVTQMYAQHRKRFAEFLNQAFSLPHQEKSVLFS…	559292	Saccharomyces cerevisiae S288C
job.pdb	AF-Q5VW32-F1-model_v4 BRO1 domain-containing protein BROX	17.000	188	130	9	117	282	107	290	0.150	4.112E+00	36	371	411	DLIAAALALIAQALALIALALAAIALGD---KEKLKEVIEKAK---EVYKK-AEELYKEAEKKGDL-------IAAALALIAQALALIAIALAAIALGDEETLKEVKEKAKEVYEKAKKVAEEAE-------KKGDLIAAALALIAQALALIAIALAAIALGD-EEELKKVIEEAKKVYEEAKKIYEE	AVFELISMGFNVALWYTKYA-SRLAGKENITEDEAKEVHRSLKIAAGIFKHLKESHLPKLITPAEKGRDLESRLIEAYVIQCQAEAQEVTIARAIELKHAPGL--IAALAYETANFYQKADHTLSSLEPAYSAKWRKYLHLKMCFYTAYAYCYHGETLLASDKCGEAI-RSLQEAEKLYAKAEALCKE	-6.158,-7.889,13.532,-6.858,-8.251,9.764,-6.679,-5.040,7.694,-8.171,-3.993,4.359,-6.196,-1.655,2.084,-7.374,-0.283,-1.259,-4.855,-0.803,-4.092,-4.691,1.002,-7.397,-3.275,-1.200,-10.211,0.407,-1.635,-10.788,1.967,0.437,-13.567,2.530,-1.332,-16.915,5.433,-0.544,-19.293,6.440,-1.177,-22.910,9.138,-3.851,-23.420,12.613,-2.411,-23.820,15.284,-4.349,-25.773,18.170,-1.926,-25.055,19.293,-2.441,-28.698,2…	MTHWFHRNPLKATAPVSFNYYGVVTGPSASKICNDLRSSRARLLELFTDLSCNPEMMKNAADSYFSLLQGFINSLDESTQESKLRYIQNFKWTDTLQGQVPSAQQDAVFELISMGFNVALWYTKYASRLAGKENITEDEAKEVHRSLKIAAGIFKHLKESHLPKLITPAEKGRDLESRLIEAYVIQCQAEAQEVTIARAIELKHAPGLIAALAYETANFYQKADHTLSSLEPAYSAKWRKYLHLKMCFYTAYAYCYHGETLLASDKCGEAIRSLQEAEKLYAKAEALCKEYGETKGPGPTVKPSGHLFFRKLGNLVKNTLEKCQRENGFIYFQKIPTEAPQLELKANYGLVEPIPFEFPPTSVQWTPETLAAFDLTKRPKDDSTKPKPEEEVKPVKEPD…	9606	Homo sapiens
job.pdb	AF-P46234-F1-model_v4 Uncharacterized protein VP2110	13.800	166	101	6	45	210	5	128	0.138	9.230E+00	35	371	144	YKEAEELYKKAKKKGDLIAAALALIAQALAAIALALAAIALKDKELAKKAYKLAEEVYKKAEKLYEEAKKKGDLIAAALALIAQALALIALALAAIALGDKEKLKEVIEKAKEVYKKAEELYKEAEKKGDLIAAALALIAQALALIAIALAAIALGDEETLKEVKE	WEKHTLLADTALQLDDPVRSILHY-----------------------QQALSLSED--------ISECVE----IEADERLLISVISCHNLAQFWRWAGDTEYELKYLQL---ASEKVLTLIPQCPNQ-NCASFIDSIGCCTKALID---FMKRHPNPAIAKQVEK	15.056,6.272,9.944,14.604,2.685,8.654,15.150,1.322,12.197,12.374,3.595,13.549,10.056,2.591,10.664,10.763,-1.102,11.449,10.087,-0.451,15.154,6.722,1.229,14.406,5.782,-1.600,11.991,6.573,-4.243,14.653,4.781,-2.276,17.407,1.694,-2.001,15.139,1.680,-5.765,14.392,2.197,-6.555,18.096,-0.623,-4.166,19.109,-3.005,-5.819,16.594,-2.121,-9.285,17.971,-2.911,-7.922,21.474,-6.380,-6.708,20.317,-5.259,-3.069,2…	MISEWEKHTLLADTALQLDDPVRSILHYQQALSLSEDISECVEIEADERLLISVISCHNLAQFWRWAGDTEYELKYLQLASEKVLTLIPQCPNQNCASFIDSIGCCTKALIDFMKRHPNPAIAKQVEKIDTATNCEVIAKFRLN	223926	Vibrio parahaemolyticus RIMD 2210633
job.pdb	AF-P41943-F1-model_v4 Glyoxylate pathway regulator	12.000	207	129	9	9	199	80	249	0.138	2.926E+00	35	371	270	LELIAEALFAIALALLAIAKKDKE----LAKKAVELAEKV-----YKEAEELYKKAKKKGDLIAAALALIAQALAAIALALAAIALKD-----KELAKKAYKLAEEVYKKAEKLYEEAKKKGDLIA-AALALIAQALALIALALA-AIALGDKEKLKEVIEKAKEVYKKAEELYKEAEKKGDLIAAALALIAQALALIAIALAAIAL	PAPLGLSAFALTTLVFSLCTVQARGVPNPS-IAVGLALFYGGVCQFAAGMWEFVQENTFGAAALTSYGGFWMSWAAIEMNAFG--IKDSYNDPIEVQNAVGIYLFGWFIFTLMLTLCT-----LKSTVAFFGLFFMLMMTFLVLACANVTQHHGT-----------------------------AIGGGWLGIITAFFGFYNAYAGL	-47.663,-20.619,7.690,-45.230,-18.028,9.100,-43.637,-19.169,12.384,-42.592,-16.005,14.268,-39.542,-16.934,16.376,-40.144,-15.438,19.893,-38.113,-12.568,21.247,-35.683,-14.004,23.840,-35.530,-10.800,25.997,-38.013,-11.806,28.765,-36.227,-14.550,30.763,-34.123,-13.166,33.649,-34.792,-12.918,36.830,-37.487,-14.500,38.969,-35.441,-15.413,42.039,-37.601,-15.527,45.159,-36.770,-14.699,48.806,-34.255,-1…	MNTEIPDLEKQQIDHNSGSDDPQPIHDDMAPVSRIRSSGPNHEYIHIADQKFHRDDFYRAFGGTLNPGGAPQPSRKFGNPAPLGLSAFALTTLVFSLCTVQARGVPNPSIAVGLALFYGGVCQFAAGMWEFVQENTFGAAALTSYGGFWMSWAAIEMNAFGIKDSYNDPIEVQNAVGIYLFGWFIFTLMLTLCTLKSTVAFFGLFFMLMMTFLVLACANVTQHHGTAIGGGWLGIITAFFGFYNAYAGLANPGNSYIVPVPLDMPFVKKD	284591	Yarrowia lipolytica CLIB122
job.pdb	AF-Q75A33-F1-model_v4 Peptidyl-prolyl cis-trans isomerase D	18.700	171	114	8	124	286	213	366	0.138	5.087E+00	35	371	369	ALIAQALALIALALAAIALGDKEKLKEVIEKAKEVYKKAEELYKEAEKKGDLI--AAALALIAQALALIAIALAAIALGDEETLKEVKEKAKEVYE---KAKKVAEEAEKKGDLIAAALA---LIAQALALIAIALAAIALGDEEELKKVIEEAKKVYEEAKKIYEEAKKK	SVIRAVEAVKAIGTAQLQAARFDV---AVQKYAKAA----GFLQEYFPD-DLPDADVAALEQLKVAVHLNLALAALKAGNHQRVLSA---ASEVLHGAADDKAKAK------ALYRRGLAYHHLKDPEMALTDLELAATYQPGDAGIAQAIVNARALKQKLREQQKKALSK	34.856,2.650,-15.397,32.603,5.403,-16.778,30.527,6.813,-13.881,26.808,6.196,-14.461,24.581,9.268,-14.765,22.019,9.909,-12.012,18.612,11.524,-12.686,15.686,12.460,-10.397,11.924,12.954,-10.290,10.145,15.100,-7.693,6.701,13.498,-7.429,3.242,14.431,-6.141,0.209,12.208,-5.498,-3.183,13.968,-5.680,-1.326,17.340,-5.647,0.534,16.538,-2.381,4.369,16.267,-2.468,5.218,12.578,-2.259,9.033,12.946,-2.497,12.0…	MTERQKTYFDLSIGGKPAGRVVFEVYSDVTPKTAENFVRLCAGDAGECRTKPGVPLCYQGSLFHRVIKGFMCQFGDFTNGDGTGGESIYGEKFEDENFARKHDRPFLLSMANAGPNTNGSQCFITCAPTPHLDGKHVVFGEVIQGKRVVRAIERQETAADRPLADVRIDACGILPASYEVPADAEATPADEYGDDYEETLADDAKVDLADPRSVIRAVEAVKAIGTAQLQAARFDVAVQKYAKAAGFLQEYFPDDLPDADVAALEQLKVAVHLNLALAALKAGNHQRVLSAASEVLHGAADDKAKAKALYRRGLAYHHLKDPEMALTDLELAATYQPGDAGIAQAIVNARALKQKLREQQKKALSKMFS	284811	Eremothecium gossypii ATCC 10895
job.pdb	AF-Q5RDD7-F1-model_v4 BRO1 domain-containing protein BROX	19.100	188	126	8	117	282	107	290	0.138	4.875E+00	35	371	411	DLIAAALALIAQALALIALALAAIALGD---KEKLKEVIEKAKEVYKKAEELYKE--------AEKKGDLI---AAALALIAQALALIAIALAAIALGDEETLKEVKEKAKEVYEKAKKVAEEAE-------KKGDLIAAALALIAQALALIAIALAAIALGD-EEELKKVIEEAKKVYEEAKKIYEE	AVFELISMGFNVALWHTKYA-SRLAGKENITEDEAKEVHRSLKIAAGIFKHLKESHIPKLITPAEKGRDLESRLIEAYVIQCQAEAQEVTIARAIELKHAPGL--IAALAYETANFYQKADHTLSSLEPAYSAKWRKYLHLKMCFYTAYAYCYHGETLLASDKCGEAI-RSLQEAEKLYAKAEALCKE	-6.403,-7.949,13.486,-7.164,-8.294,9.727,-6.951,-5.078,7.656,-8.449,-3.996,4.329,-6.480,-1.639,2.067,-7.649,-0.211,-1.259,-5.154,-0.726,-4.114,-4.993,1.112,-7.406,-3.643,-1.086,-10.253,0.007,-1.634,-10.886,1.609,0.485,-13.614,2.123,-1.208,-17.012,5.028,-0.447,-19.399,6.009,-1.042,-23.033,8.659,-3.751,-23.609,12.157,-2.374,-24.008,14.763,-4.348,-26.013,17.707,-2.005,-25.275,18.783,-2.525,-28.933,2…	MTHWFHRNPLKATAPVSFNYYGVVTGPSASKICNDLRSSRARLLELFTDLSCNPEMMKNAADSYFSLLQGFINSLDESTQESKLRYIQNFKWTDTLQGQVPSAQQDAVFELISMGFNVALWHTKYASRLAGKENITEDEAKEVHRSLKIAAGIFKHLKESHIPKLITPAEKGRDLESRLIEAYVIQCQAEAQEVTIARAIELKHAPGLIAALAYETANFYQKADHTLSSLEPAYSAKWRKYLHLKMCFYTAYAYCYHGETLLASDKCGEAIRSLQEAEKLYAKAEALCKEYGETKGPGPTVKPSGHLFFRKLGNLVKNTLEKCQRENGFIYFQKIPTEAPQLELKANYGLVEPIPFEFPPTSAQWTPETLAAFDLTKRPKDDSTKPKPEEEVKPVKEPD…	9601	Pongo abelii
job.pdb	AF-A4IIL4-F1-model_v4 BRO1 domain-containing protein BROX	17.900	189	127	10	117	282	107	290	0.138	4.478E+00	35	371	411	DLIAAALALIAQALALIALALAAIALGDK----EKLKEVIEKAK---EVYKK-AEELYKEAEKKGDL-------IAAALALIAQALALIAIALAAIALGDEETLKEVKEKAKEVYEKAKKVAEEAE-------KKGDLIAAALALIAQALALIAIALAAIALGD-EEELKKVIEEAKKVYEEAKKIYEE	AVFELVSMGFNVALWYTKYA-SRLA-GKEDITEEEAKEVHRSLKIAAGVFKHLKENHIPKLITPVEKGRDLETRVIDAYTVQCQAEAQEVTIARAIELKHNPGL--IAALAYETANYYQKVDHTLATLDPVYIAKWRSYTQLKMCFYMAYSYCYHGQTLLSADKCGEAI-RSLQEAEKFYGKAEALCKE	8.756,-6.718,-11.330,8.904,-6.235,-7.523,7.091,-3.175,-6.139,7.463,-1.122,-2.960,4.400,0.526,-1.402,4.374,2.760,1.680,1.819,1.709,4.337,0.451,3.787,7.187,-0.561,1.672,10.237,-3.789,-0.213,10.543,-6.510,1.398,12.658,-6.901,0.043,16.218,-10.210,-0.089,18.147,-11.457,-0.552,21.716,-12.951,-3.980,22.543,-16.723,-4.004,22.249,-18.703,-6.538,24.339,-22.124,-5.715,22.828,-23.549,-6.293,26.351,-26.697,-4…	MTHWFHRNPLKATAPVSFNFYGVASTQAASKICSDLRSTRARLLELFSDITCNHEMMKNATDAYFSLLLGFIDSLDGGTQDNKLRYIQNFKWTDTLQGNAPSAQQDAVFELVSMGFNVALWYTKYASRLAGKEDITEEEAKEVHRSLKIAAGVFKHLKENHIPKLITPVEKGRDLETRVIDAYTVQCQAEAQEVTIARAIELKHNPGLIAALAYETANYYQKVDHTLATLDPVYIAKWRSYTQLKMCFYMAYSYCYHGQTLLSADKCGEAIRSLQEAEKFYGKAEALCKEYGETKGPGTTAKPSGHLFFRKMGTLVRNTLEKCQRENGFIYFQKVPPEAPQLELKANYGLVEPVPFEFPAMTSQWSPETHTGFDLTKRPKDDSAKPKKEEEVKPMKEPD…	8364	Xenopus tropicalis
job.pdb	AF-A8X0L4-F1-model_v4 Protein ST7 homolog	12.600	182	106	7	34	208	167	302	0.138	9.230E+00	35	371	536	AKKAVELAEKVYKEAEELYKKAKKKGDLIAAALALIAQALAAIALALAAIALKDKELAKKAYKLAEEVYKKAEKLYEEAKKKG-------DLIAAALALIAQALALIALALAAIALGDKEKLKEVIEKAKEVYKKAEELYKEAEKKGDLIAAALALIAQALALIAIALAAIALGDEETLKEV	SEQRIQTARTALAINSE-------------CASALVLLAEE------------DTETVAQAENVLRRALRAIENTLSTYSNNQIASYGQNGDTVRKRDLTIQTYIKRRLAMCARKQG---RLREAIKGFR-------DLSREQS------LSTLL-----SVQDNLIEACLEVQAYADVQNL	-35.182,4.691,17.785,-35.766,2.326,14.778,-36.562,-0.609,17.122,-39.556,1.269,18.602,-41.108,1.583,15.099,-41.028,-2.190,14.398,-42.684,-2.821,17.793,-45.238,-0.071,16.982,-46.016,-1.790,13.634,-46.310,-5.238,15.299,-48.522,-3.710,18.033,-50.615,-1.932,15.343,-51.010,-5.179,13.309,-51.935,-7.001,16.556,-54.455,-4.227,17.395,-55.950,-4.461,13.855,-56.152,-8.289,14.175,-57.839,-7.962,17.606,-60.218…	MACSWTFLWLLWIAMVAVLLFFLRGPLKISESLESVSATSYFNNLTPKFYVALTGTSSLVSGIILIFEWWYFKNNAGVEQGEDEGSDNEESIDNPKTVPECKVWRNPMALFRAAEYNRFRKETNSEPLTYYDMNLSAQDHQSLFMCDEDQGRAEYEIMQVAWRERESEQRIQTARTALAINSECASALVLLAEEDTETVAQAENVLRRALRAIENTLSTYSNNQIASYGQNGDTVRKRDLTIQTYIKRRLAMCARKQGRLREAIKGFRDLSREQSLSTLLSVQDNLIEACLEVQAYADVQNLLVRYDGYGTSCSYDQREPRSAAMSYTSALLKVRAVAENFRCPSESSVRRGLSSAEQTAIEALTRAMEFNPHVPPYLLEIRAMIMPPEHFLKRGDSEA…	6238	Caenorhabditis briggsae
job.pdb	AF-O74539-F1-model_v4 Peroxide stress-activated histidine kinase mak3	11.700	425	221	20	15	358	1031	1382	0.126	3.941E+00	34	371	2344	ALFAIAL---ALLAIA------------KKDKELAK---------KAVEL-----------AEKVYKEAEELYKKAKKKGDLIAAALALIAQALAAIALALAAIALKDK------ELAKKAYKLAEEV------------YKKAEKLYEE-----------------------AKKKGDLIAAALALIAQALALIALALAAIALGDKEKLKEVIEKAKEVYKKAEELYKEAEKKGDLIAAALALIAQALALIAIALAAIALGDEETLKEVKEKAKEVYEKAKKVAEEAEKKGDLIAAALAL-----IAQALALIAIALAAIALGDEEELKKVIEEAKKVYEEAKKIYEEAKKKGDLIAAALALIAQALALIAIALAAIALGDEETLEEARKEAEEVKKE…	SFSAFALVYFAILANSLLEPSEDILFIGNYGEKLNREAENPIIFSRTEYLYVQSLGFIDSTTKERRLTIDYLDRNCVTCSDKHVIISLLLVSSWEKF--------LTSNNYSNYLADFETTHAQIMEMKPWVGDTSLITQLKRFLMCLQDNIKLDLIKSKSFLSDHNIQLSSPAAQESAKLAFSLHGWINSWYLLAL------VMHGE-WDMAISYG----ENFKREFKNALLTS---SRVFGIFMFTWSLVNKMLIC---PEFTKQKKYYEQYKENL-------------GFFDS--LCIGDNECITRVYFLLLKACGLIMNGLN---FEASVMLEEVISLTEKL--------------ELFLLQAFAFETVGSIFVSM---ELYTSATQYLEEAIR-…	-15.123,-28.599,47.224,-16.958,-29.119,50.547,-18.746,-32.488,50.802,-22.568,-32.125,50.502,-22.569,-32.902,54.263,-19.913,-30.273,55.126,-21.668,-27.633,52.975,-24.983,-28.624,54.674,-23.373,-28.349,58.141,-21.604,-25.043,57.329,-24.721,-23.445,55.726,-26.908,-24.762,58.616,-24.402,-23.458,61.217,-24.014,-20.107,59.413,-27.813,-19.606,59.045,-28.686,-20.745,62.610,-25.981,-18.556,64.196,-26.608,…	MYSQHELRNKVSLALSSLLRYTFELTPFFELYEADFAYALYAGFELATNRKVVGKFSFQNVHLENEYNILTEIAKDERASKFSPTPIEFTSFPHIDLSACIAYDFGHGAELSTSYAYFRENPAEFVRFCIAICKCIEYLHSKGMVHGEIRLDSFIPISSYDNVYMLTVGSGASYFHNCLQAHNWRKYSEDSESMSRILFISPEQTGRTSYSVGYRTDIYSLGVLFFHYLSDCSPYTGSFVQRIRSILTEPLPDISKSCPKLPHLIFKIIEKMTRKNPDERYTSCSGIVNDLEACLDDIDKGLILNDHVLEKTGRTSLFYLPCSIYGREHEIKLIRKILRNSPRAINHQDKKDLETFNPYYLNAIESESSSQSLSLSQRASEVMPLVILITGCEGIGESS…	284812	Schizosaccharomyces pombe 972h-
job.pdb	AF-O00231-F1-model_v4 26S proteasome non-ATPase regulatory subunit 11	13.600	323	188	13	27	315	43	308	0.116	5.087E+00	33	371	422	AKKDKELAKKAVELAEKVYK--EAEELYKKAK-------KKGDLIAAALALIA----------QALAAIALALAAIALK----DKELAKKAYKL------AEEVYKKAEKLYEEAKKKGDLIAAALALIAQALALIALALAAIALGDKEKLKEVIEKAKEVYKKAEELYKEAEKKGDLIAAALALIAQALALIAIALAAIALGDEETLKEVKEKAKEVYEKAKKVAEEAEKKGDLIAAALALIA-----QALALIAIALAAIALGDEEELKKVIEEAKKVYEEAKKIYEEAKKKGDLIAAALALIAQALALIAIALAAIALGD	VQVKEQSILELGSLLAKTGQAAELGGLLKYVRPFLNSISKAKAARLVRSLLDLFLDMEAATGQEVELCLECIEWAKSEKRTFLRQALEARLVSLYFDTKRYQEALHLGSQLLRELKKMDD-------KALLVEVQLLESKTYHALSNLPKARAALTSARTTANA--------------IYCP--PKLQATLDMQSGIIH--AAEEKDWKTAYSYFYEAFE--------------------GYDSIDSPKAITSLKYMLLCKIMLNTPEDVQALV--SGKL----------ALRYAGRQTEALKCVAQASKNRSLADFEKALTD	38.942,8.815,-31.108,37.104,6.304,-28.839,40.093,5.850,-26.477,40.222,9.591,-25.625,36.457,9.653,-24.903,36.818,6.556,-22.670,39.689,8.179,-20.717,37.705,11.442,-20.338,34.621,9.429,-19.240,36.773,7.610,-16.647,38.096,11.053,-15.610,34.486,12.349,-15.266,33.636,9.252,-13.164,36.705,9.912,-10.972,35.710,13.606,-10.632,32.145,12.576,-9.602,33.576,12.201,-6.057,35.732,15.361,-6.043,34.145,18.158,-8.…	MAAAAVVEFQRAQSLLSTDREASIDILHSIVKRDIQENDEEAVQVKEQSILELGSLLAKTGQAAELGGLLKYVRPFLNSISKAKAARLVRSLLDLFLDMEAATGQEVELCLECIEWAKSEKRTFLRQALEARLVSLYFDTKRYQEALHLGSQLLRELKKMDDKALLVEVQLLESKTYHALSNLPKARAALTSARTTANAIYCPPKLQATLDMQSGIIHAAEEKDWKTAYSYFYEAFEGYDSIDSPKAITSLKYMLLCKIMLNTPEDVQALVSGKLALRYAGRQTEALKCVAQASKNRSLADFEKALTDYRAELRDDPIISTHLAKLYDNLLEQNLIRVIEPFSRVQIEHISSLIKLSKADVERKLSQMILDKKFHGILDQGEGVLIIFDEPPVDKTYEA…	9606	Homo sapiens
job.pdb	AF-O60131-F1-model_v4 Uncharacterized transcriptional regulatory protein C16G5.17	12.800	398	245	21	7	328	130	501	0.116	4.875E+00	33	371	560	EALELIAEAL--FAIALALLAIAKK---------DKELAKKAVELAEKVYKEAEELYKKAKKKGDLIAAALALIAQALAAIAL---------ALAAIALKDKELAKKAYKLAEEVYKKAEKLY-EEAKKKGDLIAA-ALALIAQALALI---------ALALAAIALG---------DKEKL--KEVIEKAKEVYKKAEEL-YKEAE---------K-------KGDLIAAA-LALIAQALALIAIALAAIA----LGDEETLKEVKEKAKEVYEKAKKVAEEAEKKGDLIAAALALIAQALALIAIALAAI----AL--GDEEELKKVIEEAKKVYEEAKKIYEEAKKKGDLIAAALALIAQALALIAIALAAIALGDE------ETLEEARKEAEE	KRLECILETIPPWDVCESLLKVYANTFNVTNYILDFEQADK---------------LLSDLKNSNHVFATSIILIVTAIAVALSLESFPSNIERYFSAVNH-----SAIELSDALNSKIDDFLNEEVIFRLWRNIDRIRLHAIRAQLCMRNQFRSMNTDLCYAIHYACFVNPIFQNTDTEYEANMEVWLSICEID--ALECVLRSCQPWVQHDIYGKLLSQRKMGSDVISYEFHSLLGQLLTCGLEIYKAIHTSTVNEFVNSIQFYESQLSLVLMEIESKFSNIDGSDIHFRYLFLKTVFWTVRKNLYQGFITVSRTLVPNYPDIVQKLGQTSIQLSRLISNSMDCFEKYG---WLKAMLILVTHTFLIIHVCS-ERGYDVPKDFWNVTASVQATLEE	-38.258,31.519,43.622,-37.756,30.327,40.020,-34.053,30.559,39.037,-33.713,31.598,35.359,-31.077,29.303,33.793,-28.628,31.440,31.746,-28.537,30.712,27.992,-24.968,29.604,27.178,-23.597,32.018,24.540,-23.365,30.178,21.206,-19.650,30.609,20.393,-19.962,32.981,17.405,-18.533,30.913,14.511,-17.620,33.929,12.332,-19.729,33.200,9.225,-17.437,33.220,6.160,-18.467,35.161,3.031,-20.234,32.970,0.440,-17.914…	MVGKSKNRAHKNIRARSCLRCRRRKVKCDRQYPCSRCKESEESCTYGVNEQAVQLLEEPLSRPITRETDSSAHQETRTRLEENNLPKTQKFGFVDWKTILKSSAEFQGIVQRDPESRLREALETDPKLKKRLECILETIPPWDVCESLLKVYANTFNVTNYILDFEQADKLLSDLKNSNHVFATSIILIVTAIAVALSLESFPSNIERYFSAVNHSAIELSDALNSKIDDFLNEEVIFRLWRNIDRIRLHAIRAQLCMRNQFRSMNTDLCYAIHYACFVNPIFQNTDTEYEANMEVWLSICEIDALECVLRSCQPWVQHDIYGKLLSQRKMGSDVISYEFHSLLGQLLTCGLEIYKAIHTSTVNEFVNSIQFYESQLSLVLMEIESKFSNIDGSDIHFR…	284812	Schizosaccharomyces pombe 972h-
job.pdb	AF-F4KBW6-F1-model_v4 Nuclear pore complex protein NUP205	9.000	551	287	26	16	369	1229	1762	0.116	3.469E+00	33	371	1838	LFAIALALLAIAKKDKE--------LAKKAVELAEKVYKEA--------------EELY-----KKAKKKGDLIAAALALI-------AQALAAIALALA------AIALK--------------------DKELAKKAYKLAEEVY---KKAEKLYEEAKKKGDLIAAALALIAQALALIALALAAIALGDKEKLKEVIEKAKEVYKKAEELYKEAEKKGDLI-----AAALALIAQALALIAIALAAIALGD--EETLKEVKEKAKEVYEK-AKKVAEE-------------AEKKGDLIAAALALIAQALALIAIALAAI--------ALGDEEELKKVIEEAKKVYEEAKK---------IYEE-------AKK---------------------…	LYRILDASLSAS-ASPDCSLKMAFVLTQVALTCIAKLRDDRFSFQGALSSDTVTCLDVMMVKHLSTGACHSVLFKLVMAILRHESSESLRRRQYALLLSYFQYCQHMIALDVPTSVVQFLLLNEQDGEDLDIQKIDKEQADLARANFFIIKKEAQGILDLVIKDASQGSEFGKTISLYVLEALVCID---HERYFLSQLQSRG--FIRSCLGSISNISYQDGTHLLESQQRACTLEAELALLLRI---SHKYGKSGGQVLFSM-----GALEHIASCRAISFKGNMRRVDMKLQSDVGYNVQKQRTIITAVLRLVFALT-SLVETSEFFEGRNKIVRDVVEFIKGHQSLFDQLLREDFTQADDLLMEQIILAVGILSKVWPFEENDGYGFVQGLFDMMS…	-2.565,-15.884,-35.579,-0.552,-14.484,-32.651,-1.189,-10.733,-32.430,1.871,-8.423,-32.779,1.305,-7.404,-29.228,1.217,-11.006,-27.933,4.341,-11.797,-30.017,6.302,-8.899,-28.443,5.169,-9.933,-24.932,6.226,-13.587,-25.478,9.604,-12.485,-26.945,10.358,-9.854,-24.250,9.368,-12.188,-21.378,11.541,-15.015,-22.806,14.651,-13.032,-23.884,14.808,-9.870,-21.699,13.706,-11.569,-18.448,16.067,-11.467,-15.426,…	MVSPKDLVAIVHSSLLGTSRPTPTQRIELTHAIRNSFPSLQNLLSFPPPKPSDRAQVQSKEIRLPDSLPISLDDQDIAISLKLSDELHLNEIDSVRLLVSSNQEWGLMGRDPLEIQRLATGLWYTGRRDLTSTLYTLLRAVVLDEGLEPDLIADIQGLLEELIEAGLRQRLITLIKELNREDPTGLGGPLCERYLIDSRGALVERRAVVQRERLILGHCLVLSILVDRPGSKDVKDIYYILKDNAAQLTEGNDTISSQITFSLLFSLIITFVSDAISRLSDKSSMISQDASFRTDFQDIVMASGSDPTADGFIGGIRLAWAVHLMLIHDGISGMDTISTASTTDMGHICSCLESIFSKNVFQFLLDNVLRTAAYQNDEEDIIYIYNAYLHKLASCFLSH…	3702	Arabidopsis thaliana
job.pdb	AF-Q9C0D5-F1-model_v4 Protein TANC1	15.700	184	122	8	108	287	1274	1428	0.116	4.875E+00	33	371	1861	LYEEAKKKGDLIAAALALIAQALALIALALAAIALGDKEKLKEVIEKAKEVYKKAEELYKEAEKKGDLIAAALALIAQALALIAIALAAIALGDEETLKEVKEKAKEVYEKAKKVAEEAEKKGDLIAAALALIAQ---ALALIAIALAAIALGD-EEELKKVIEEAKKVYEEAKKIYEEAKKKG	AWAMATSKPDI------LIILLQKLMEEGNVM---YKKGKMKEAAQR-------YQYALRKFPREGFGEDMRPFNELRVSLYLNLSRCRRKTNDFGM---AEEFASKALELKPKSYE------AFYARARAKRNSRQFVAALADLQEAVKLCPTNQEVKRLL----ARVEEECKQLQRSQQQKQ	-13.532,46.427,44.817,-13.001,48.939,47.675,-12.095,52.163,48.140,-9.013,53.531,49.585,-7.754,55.481,52.662,-5.056,56.384,54.348,-2.012,58.675,54.379,0.799,60.220,53.582,4.063,61.517,55.015,6.758,63.232,54.726,8.432,66.515,53.448,9.680,67.966,50.868,11.602,71.227,50.094,13.017,73.694,47.475,13.563,74.981,44.538,13.853,76.766,41.810,14.007,79.520,39.034,14.424,80.928,36.156,13.974,82.451,32.692,14…	MLKAVLKKSREGGKGGKKEAGSDFGPETSPVLHLDHSADSPVSSLPTAEDTYRVSLAKGVSMSLPSSPLLPRQSHLVQSRVNKKSPGPVRKPKYVESPRVPGDAVIMPFREVAKPTEPDEHEAKADNEPSCSPAAQELLTRLGFLLGEGIPSATHITIEDKNETMCTALSQGISPCSTLTSSTASPSTDSPCSTLNSCVSKTAANKSPCETISSPSSTLESKDSGIIATITSSSENDDRSGSSLEWNKDGNLRLGVQKGVLHDRRADNCSPVAEEETTGSAESTLPKAESSAGDGPVPYSQGSSSLIMPRPNSVAATSSTKLEDLSYLDGQRNAPLRTSIRLPWHNTAGGRAQEVKARFAPYKPQDILLKPLLFEVPSITTDSVFVGRDWLFHQIEENL…	9606	Homo sapiens
job.pdb	AF-Q2KI42-F1-model_v4 26S proteasome non-ATPase regulatory subunit 11	13.900	293	174	11	31	315	86	308	0.106	9.631E+00	32	371	422	KELAKKAVEL-------AEKVYKEAEELYKKAKKKGDLIAAALALIAQALAAIALALAAIALK-DKELAKKAYKLAEEVYKKAEKLYEEAKKKGDLIAAALALIAQALALIALALAAIALGDKEKLKEVIEKAKEVYKKAEELYKEAEKKGDLIAAALALIAQALALIAIALAAIALGDEETLKEVKEKAKEVYEKAKKVAEEAEKKGDLIAAALALIAQALALIAIALAAIALGDEEELKKVIEEAKKVYEEAKKIYEEAKKKGDLIAAALALIAQALALIAIALAAIALGD	ARLVRSLLDLFLDMEAATGQEVELCLECIEWAKSEKRTFLRQALEARL-----------VSLYFDTKRYQEALHL-------GSQLLRELKKMDD-------KALLVEVQLLESKTYHALSNLPKARAALTSARTTANA--------------IYCP--PKLQATLDMQSGIIH--AAEEKDWKTAYSYFYEAFEGYDSIDSPK---------------AITSLKYMLLCKIMLNTPEDVQALV--SGKL----------ALRYAGRQTEALKCVAQASKNRSLADFEKALTD	38.792,8.708,-30.922,36.905,6.164,-28.716,39.908,5.551,-26.402,40.126,9.248,-25.417,36.369,9.348,-24.646,36.695,6.159,-22.528,39.623,7.650,-20.558,37.714,10.934,-20.037,34.605,8.934,-18.972,36.759,6.985,-16.473,38.129,10.376,-15.332,34.542,11.698,-14.903,33.728,8.524,-12.895,36.767,9.054,-10.631,35.933,12.783,-10.255,32.353,11.801,-9.223,33.908,11.264,-5.755,36.092,14.416,-5.587,34.514,17.280,-7.…	MAAAAVVEFQRAQSLLSTDREASIDILHSIVKRDIQENDEEAVQVKEQSILELGSLLAKTGQAAELGGLLKYVRPFLNSISKAKAARLVRSLLDLFLDMEAATGQEVELCLECIEWAKSEKRTFLRQALEARLVSLYFDTKRYQEALHLGSQLLRELKKMDDKALLVEVQLLESKTYHALSNLPKARAALTSARTTANAIYCPPKLQATLDMQSGIIHAAEEKDWKTAYSYFYEAFEGYDSIDSPKAITSLKYMLLCKIMLNTPEDVQALVSGKLALRYAGRQTEALKCVAQASKNRSLADFEKALTDYRAELRDDPIISTHLAKLYDNLLEQNLIRVIEPFSRVQIEHISSLIKLSKADVERKLSQMILDKKFHGILDQGEGVLIIFDEPPVDKTYEA…	9913	Bos taurus
job.pdb	AF-Q9C0Z1-F1-model_v4 Uncharacterized transcriptional regulatory protein PB24D3.01	12.800	435	250	27	30	370	174	573	0.106	5.087E+00	32	371	594	DKELAKKAVE------------LAEKVYKEAEELYKKAKKKGDLIAAALALIAQALAAIALALAAIALKDKELAKKAYKLAEEVYKKAEKLYEEAKKKGDLI----AAALALIAQA----------LALIALALAAIALGD-----KEKL-----KEVIEKAK---EVYKKAEELYKEAEKKGDLI-------------A------AALALIAQALALIAIALAAI--------ALGDE----ETLKEVKEKAKEVY--------EKAKKVAE--EAEKK---GDLIAAALALIAQALALIAIALAAIALGDEEELKKVIEEAKKVYEEAKKIYEEAKKKGDLIAA-------AL-ALIAQALALIAIALAAIALG---DEETLEEARKEAEEVKKEAE…	DKEWAFENVQWYFRYINCWWPVFYEKDFMDEYECLYRDRNQVKGA----WLVS---FYSVLALAAS--RSK--AGKDQKLAESFFSTSWYL---IQKPGFFLTPQLEKIQALLIMIQFAAHVSLHTLCKALCGQACLMIRDLNLHRESANADFSNKDAELRRRVFWICYIFEITTSLVFGTPSVLSDMDIDCEHPNYEYGRYFSEMPTGDLIFSSEVSLTILKNEVRTKVYSRTNTSNARNREKAIWQIHEKLLCWERALPIELRQYFIALTENAQIYEELDFEKQRLFSACIEVYLSYCNTLIFLHRLNESVEGANICLD----TARRAINVLKFFFIIP--IAKNVCYLWVFLYCPFTPFLVLF----SNIVNGKEPSTDIAFEDLNRMYSVNR---…	51.459,-2.903,10.323,51.637,-5.166,13.388,50.306,-8.617,12.395,47.403,-9.133,14.821,47.322,-12.825,15.791,44.024,-14.361,14.616,42.164,-17.356,16.042,41.480,-20.177,13.547,37.752,-20.226,14.469,34.993,-17.852,15.574,34.611,-17.292,19.333,31.773,-18.971,21.268,29.676,-15.770,21.457,29.832,-15.261,17.662,29.025,-18.967,17.075,26.104,-18.807,19.558,24.792,-15.600,17.913,25.520,-16.937,14.354,27.412,…	MTSVEKASKACELCRRKKIRCNRELPSCQNCIVYQEECHYSKRLKRSYSATKKKNGNPVLESAIPSLSPSPSIENGSAMLNSDITSLSNRIFKVEEKLDLILSLLKNSSEPLDRTERKDFPSLAMQIRDANSLVNTKLKEYSRRFELPSQKTSFDDLFSSTFPNFDAAFKDIPDKEWAFENVQWYFRYINCWWPVFYEKDFMDEYECLYRDRNQVKGAWLVSFYSVLALAASRSKAGKDQKLAESFFSTSWYLIQKPGFFLTPQLEKIQALLIMIQFAAHVSLHTLCKALCGQACLMIRDLNLHRESANADFSNKDAELRRRVFWICYIFEITTSLVFGTPSVLSDMDIDCEHPNYEYGRYFSEMPTGDLIFSSEVSLTILKNEVRTKVYSRTNTSNAR…	284812	Schizosaccharomyces pombe 972h-
job.pdb	AF-A0A075TRL0-F1-model_v4 Acetate transporter protein patA	11.300	203	129	9	179	367	54	219	0.098	6.293E+00	31	371	249	ALALIAQALALIAIALAAIALGDEETLKEVK-EKAKEVYEKAKKVAEEAEKKGD----LIAAALALIAQALALIA---IALAAIALGD-EEELKKVIEEAKKVYEEAKKIYEEAKKKGDL----IAAA-LALIAQALALIAIALAAIALGDEETLEEARKEAEEVKKEAEELAKEAEQKGNEIAAALAEIAIALAEIAIALVE	AIAFTTLSMSLMEWRSAAITNAYIGNCFFTAGMGLVLV-------AQWELVRGNSFGHTVFGGFGLFNLAFGAINAPAFGVADAFKDDPAALNNAIGYFLLVWGIFVLFFTVAA-----MPMNLVYTGMLGTSQITYTLLAASYFSFADDHASA-------------------------GLALKKAAGAFGFVSGLFAWYTVG	-91.510,-11.411,28.047,-90.360,-8.762,29.887,-88.203,-8.688,32.924,-84.820,-8.411,34.740,-83.238,-5.537,34.364,-80.810,-3.755,36.626,-78.669,-6.278,38.607,-75.851,-6.625,36.023,-75.270,-2.870,35.448,-74.316,-2.030,39.078,-71.784,-4.900,39.373,-70.328,-3.701,36.040,-69.908,-0.167,37.509,-67.874,-1.373,40.541,-65.701,-3.590,38.292,-65.199,-0.559,35.980,-64.159,1.615,38.978,-61.680,-1.043,40.223,-60…	MKLSAEGTVMASSEEAAQLSCDTSSSHARNSKEQDFQPTQQIGSPTALGMGAFAIAFTTLSMSLMEWRSAAITNAYIGNCFFTAGMGLVLVAQWELVRGNSFGHTVFGGFGLFNLAFGAINAPAFGVADAFKDDPAALNNAIGYFLLVWGIFVLFFTVAAMPMNLVYTGMLGTSQITYTLLAASYFSFADDHASAGLALKKAAGAFGFVSGLFAWYTVGHLMCQDALLFSFPLGDTSPLYARLQRKKRH	27334	Penicillium expansum
job.pdb	AF-F6P3G4-F1-model_v4 26S proteasome non-ATPase regulatory subunit 11A	13.800	325	189	14	27	317	42	309	0.098	6.293E+00	31	371	421	AKKDKELAKKAVELAEKVYK--EAEELYKKAK-------KKGDLIAAALALIA----------QALAAIALALAAIALK----DKELAKKAYKL------AEEVYKKAEKLYEEAKKKGDLIAAALALIAQALALIALALAAIALGDKEKLKEVIEKAKEVYKKAEELYKEAEKKGDLIAAALALIAQALALIAIALAAIALGDEETLKEVKEKAKEVYEKAKKVAEEAEKKGDLIAAALALIA-----QALALIAIALAAIALGDEEELKKVIEEAKKVYEEAKKIYEEAKKKGDLIAAALALIAQALALIAIALAAIALGDEE	VRVKEQSILELGGLLAKTGQAAELGGLLKYVRPFLNSISKAKAARLVRSLLDMFLDMEAATGQEVELCLECIEWAKSEKRTFLRQALEARLVSLYFDTKRYQEALQLGSQLLQELKKMDD-------KALLVELQLLESKTYHALSNLPKARAALTSARTTANA--------------IYCP--PKLQAALDMQSGIIH--AAEEKDWKTAYSYFYEAFE--------------------GYDSIDSPRAITALKYMLLCKIMLNSPEDVQSLIS--GKL------ALRYAGRQ----TEALKCVAQASKNRSLADFEKALTEYK	39.706,8.011,-28.558,41.691,8.175,-25.260,40.911,11.870,-24.587,37.086,11.452,-24.387,37.329,8.408,-22.081,39.896,10.284,-19.940,37.654,13.410,-19.869,34.726,11.136,-18.854,36.878,9.576,-16.100,37.855,13.153,-15.114,34.136,14.116,-14.976,33.566,10.994,-12.817,36.420,11.989,-10.469,35.126,15.604,-10.359,31.643,14.306,-9.345,33.041,14.186,-5.771,34.950,17.499,-5.823,33.201,20.083,-8.070,29.732,19.3…	MAATAVEFQRAQSLLSTDRNASIDILHAIVKRDVQDDDEEAVRVKEQSILELGGLLAKTGQAAELGGLLKYVRPFLNSISKAKAARLVRSLLDMFLDMEAATGQEVELCLECIEWAKSEKRTFLRQALEARLVSLYFDTKRYQEALQLGSQLLQELKKMDDKALLVELQLLESKTYHALSNLPKARAALTSARTTANAIYCPPKLQAALDMQSGIIHAAEEKDWKTAYSYFYEAFEGYDSIDSPRAITALKYMLLCKIMLNSPEDVQSLISGKLALRYAGRQTEALKCVAQASKNRSLADFEKALTEYKAELRDDPIISTHLTKLYDNLLEQNLIRVIEPFSRVQIEHISELIKLSKGDVERKLSQMILDQKFHGILDQGEGVLIVFDEPPVDKTYEAS…	7955	Danio rerio
job.pdb	AF-F6XBL2-F1-model_v4 26S proteasome non-ATPase regulatory subunit 11	14.300	321	184	13	31	317	47	310	0.098	6.293E+00	31	371	422	KELAKKAVELAEKVYK--EAEELYKKAK-------KKGDLIAAALALIA----------QALAAIALALAAIALK----DKELAKKAYKL------AEEVYKKAEKLYEEAKKKGDLIAAALALIAQALALIALALAAIALGDKEKLKEVIEKAKEVYKKAEELYKEAEKKGDLIAAALALIAQALALIAIALAAIALGDEETLKEVKEKAKEVYEKAKKVAEEAEKKGDLIAAALALIA-----QALALIAIALAAIALGDEEELKKVIEEAKKVYEEAKKIYEEAKKKGDLIAAALALIAQALALIAIALAAIALGDEE	EQSILELGGLLAKTGQAAELGGLLKYVRPFLNSISKAKAARLVRSLLDLFLDMEAATGQEVELCLECIEWAKAEKRTFLRQALEARLVSLYFDTKRYQEALQLGSQLLRELKKMDD-------KALLVEVQLLESKTYHALSNLPKARAALTSARTTANA--------------IYCP--PKLQAALDMQSGIIH--AAEEKDWKTAYSYFYEAFE--------------------GNDSIDSPKAITALKYMLLCKIMLNTPEDVQALV--SGKL----------ALRYAGRQTEALKCVAQASKNRSLANFEKALTDYK	-48.695,1.309,26.895,-46.711,-0.627,24.222,-49.570,-0.527,21.656,-49.706,3.305,21.681,-45.915,3.513,21.166,-46.163,1.013,18.262,-48.949,3.065,16.605,-46.982,6.318,17.093,-43.840,4.593,15.717,-45.860,3.449,12.666,-47.165,7.032,12.282,-43.564,8.336,12.525,-42.563,5.789,9.836,-45.458,6.915,7.586,-44.542,10.581,8.250,-40.888,9.931,7.215,-42.156,10.481,3.639,-44.412,13.528,4.220,-42.905,15.657,7.043,-…	MAAAAVIEFQRAQEMLVSDRAASIDILQSIVKRDIQESDEEALRVKEQSILELGGLLAKTGQAAELGGLLKYVRPFLNSISKAKAARLVRSLLDLFLDMEAATGQEVELCLECIEWAKAEKRTFLRQALEARLVSLYFDTKRYQEALQLGSQLLRELKKMDDKALLVEVQLLESKTYHALSNLPKARAALTSARTTANAIYCPPKLQAALDMQSGIIHAAEEKDWKTAYSYFYEAFEGNDSIDSPKAITALKYMLLCKIMLNTPEDVQALVSGKLALRYAGRQTEALKCVAQASKNRSLANFEKALTDYKAELRDDPIISTHLAKLYDNLLEQNLIRVIEPFSRVQIDHISSLIKLPKPEVERKLSQMILDKKFHGILDQGEGVLIIFDEPPVDKTYEA…	8364	Xenopus tropicalis
job.pdb	AF-Q751Y8-F1-model_v4 DNA damage checkpoint protein LCD1	12.400	177	120	9	95	251	239	400	0.098	8.124E+00	31	371	694	YKLAEEVYKKAEKLYEEAKK----KGDLIAAALALIAQALALIALALA-AIALGDKEKLKEVIEKAKEVYKKAEELYKEAEKKGDLI---------AAALALIAQALALIAIALAAIALG--DEETLKEVKEKAKEVYEKAKKVAEEAEKKGDL----IAAALALIAQALALIAIAL	DKMIDIVLENLAMLIKKIMQGKDCRFAV---PFLVAYMHQALSFRPSAV-----HVHALKDLFQFSSDLAIKFQPLLKSPLHASPLELGVEPNIFQYELLDTLSLFYCFDVMELCVKYLLQCSPESQKSFFD--EIIWKNITKVMQLS-----LTISYKSILNVVFSMVEILRALSE	-57.799,0.066,48.149,-56.482,-2.542,45.635,-53.543,-2.485,44.090,-52.782,-5.497,41.808,-53.435,-6.023,38.015,-51.379,-5.832,35.572,-47.603,-5.952,35.688,-48.572,-9.049,33.583,-49.170,-7.650,30.035,-45.759,-8.640,28.543,-46.360,-12.348,29.323,-49.320,-12.621,26.872,-47.158,-11.539,23.870,-44.755,-14.457,24.543,-47.665,-16.944,24.227,-48.347,-15.642,20.660,-44.850,-16.744,19.483,-45.950,-20.424,19.…	MSSQWDEDSDADILELANKPPRGTQLTQIESHAETETCGNDESGTGARTHEDLDKLQMDLMTARGESGMLRDRLMMLQQEKDRERERLLGREQELQGRHLQELQKLQEELQRLEDEKQFLVLEKRQLVKGHIAAGLPAQDIQDDSTEVSAKRRKTEDSLVQTYVTLNHTRVVTGDSSLFLDHMVLFKLHGSDMTVLDMLDHISLESPASCSMLVIPSGEPLGKPIHMMLLRLKSMHPLDKMIDIVLENLAMLIKKIMQGKDCRFAVPFLVAYMHQALSFRPSAVHVHALKDLFQFSSDLAIKFQPLLKSPLHASPLELGVEPNIFQYELLDTLSLFYCFDVMELCVKYLLQCSPESQKSFFDEIIWKNITKVMQLSLTISYKSILNVVFSMVEILRALS…	284811	Eremothecium gossypii ATCC 10895
job.pdb	AF-F1LMZ8-F1-model_v4 26S proteasome non-ATPase regulatory subunit 11	14.000	299	167	13	31	315	86	308	0.090	8.846E+00	30	371	422	KELAKKAVEL-------AEKVYKEAEELYKKAKKKGDLIAAALALIAQALAAIALALAAIALK-DKELAKKAYKLAEEVYKKAEKLYEEAKKKGDLIAAALALIAQALALIALALAAIALGDKEKLKEVIEKAKEVYKKAEELYKEAEKKGDLIAAALALIAQALALIAIALAAIA-LGDEETLKEVKEKAKEVYEKAKKVAEEAEKKGDLIAAALALIA-----QALALIAIALAAIALGDEEELKKVIEEAKKVYEEAKKIYEEAKKKGDLIAAALALIAQALALIAIALAAIALGD	ARLVRSLLDLFLDMEAATGQEVELCLECIEWAKSEKRTFLRQALEARL-----------VSLYFDTKRYQEALHL-------GSQLLRELKKMDD-------KALLVEVQLLESKTYHALSNLPKARAALTSARTTANA--------------IYCP--PKLQATLDMQSGIIHAAEEKDWKT----------AY-------------SYFYEAFEGYDSIDSPKAITSLKYMLLCKIMLNTPEDVQALV--SGKL----------ALRYAGRQTEALKCVAQASKNRSLADFEKALTD	38.698,4.325,-31.638,36.273,1.929,-29.837,39.063,0.206,-27.841,40.171,3.492,-26.205,36.557,4.321,-25.227,36.131,0.800,-23.758,39.339,1.164,-21.695,38.269,4.638,-20.475,34.777,3.258,-19.646,36.404,0.412,-17.664,38.577,3.081,-15.986,35.422,5.116,-15.123,33.823,1.930,-13.698,36.989,1.273,-11.646,36.978,4.908,-10.412,33.279,4.566,-9.393,34.566,3.066,-6.102,37.481,5.471,-5.563,36.690,8.983,-6.903,33.1…	MAAAAVVEFQRAQSLLSTDREASIDILHSIVKRDIQENDEEAVQVKEQSILELGSLLAKTGQAAELGGLLKYVRPFLNSISKAKAARLVRSLLDLFLDMEAATGQEVELCLECIEWAKSEKRTFLRQALEARLVSLYFDTKRYQEALHLGSQLLRELKKMDDKALLVEVQLLESKTYHALSNLPKARAALTSARTTANAIYCPPKLQATLDMQSGIIHAAEEKDWKTAYSYFYEAFEGYDSIDSPKAITSLKYMLLCKIMLNTPEDVQALVSGKLALRYAGRQTEALKCVAQASKNRSLADFEKALTDYRAELRDDPIISTHLAKLYDNLLEQNLIRVIEPFSRVQIEHISSLIKLSKADVERKLSQMILDKKFHGILDQGEGVLIIFDEPPVDKTYEA…	10116	Rattus norvegicus
job.pdb	AF-Q9ASQ7-F1-model_v4 S-type anion channel SLAH2	11.400	367	204	22	7	314	139	443	0.090	5.780E+00	30	371	519	EALE--LIAEALFAIALALLAIAKK----DKE------------LAKKAVELAEKVYKEAEELYKKAKKKGDLIA-----AALALIAQ-ALAAIALALAAIALKDKELAKKA----------YKLAEEVYKKAEKLYEEAKKKGDLI----AA-ALAL-IAQALALIALALAAIA---LGDKEKLKEVIEKAKEVYKKAEEL----YKEAEKKGDLI-AAALALIAQALALIAIALAAIA------LGDEETLKEVKEKAKEVYEKAKKVAEEAEKKGDLIAA-----ALALIAQALALIAIALAAIALGDEEELKKVIEEAKKVYEEAKKIYEEAKKKGDLIAAALALIAQALALIAIALAAIALG	FLLRFPITSYGMCLGVSSQAIMWKTLATTEAEKFLHVTQVINHVLWWISLLLLLAV------------SITYLFKTILFFEAVRREFRHPIRVNFFFAPLISI--LFLA-LGIPHSIISHLPSTLWYFLMAPILFL--EMKIYGQWMSGGQRRLSKVANPTNHLSIVGNFAGALLGASMGLKEG---PIFFFAIGLAYYLVLFVTLYQRLPTNETLPKELHPVFFLFVAAPAVASMAWTKISASFDLGSRLAYFIS----LFLYF---------SLVCRINLFRGFKFSLAWWAYTFPMTAVASATIKYSD-----------------------------EVTGVATKILSVVMSGAATLTVIAVLG	-64.424,2.661,-13.063,-60.901,4.122,-12.802,-59.860,5.112,-9.241,-56.882,7.526,-9.605,-53.939,6.956,-7.344,-53.477,10.068,-5.160,-49.748,10.958,-4.974,-48.877,11.858,-1.336,-46.855,15.129,-1.116,-43.151,15.280,-0.451,-42.559,16.242,3.216,-40.193,19.245,3.227,-37.705,18.866,6.144,-38.732,20.610,9.339,-36.085,22.723,11.168,-33.885,20.573,13.473,-32.378,23.637,15.283,-34.857,24.286,18.108,-34.553,20…	MNNPRSVSPLVSPANHSDLLENQRQSGSGDFSRLEKRIGARKMKFHSKSMPRGAMFLDQEASRNFHDKRYDLFRTMSGKLERQISNLRGKPTESSLQDHKEITESLTADRYFDALQGPELETLKEKEKIVLPEDKTWPFLLRFPITSYGMCLGVSSQAIMWKTLATTEAEKFLHVTQVINHVLWWISLLLLLAVSITYLFKTILFFEAVRREFRHPIRVNFFFAPLISILFLALGIPHSIISHLPSTLWYFLMAPILFLEMKIYGQWMSGGQRRLSKVANPTNHLSIVGNFAGALLGASMGLKEGPIFFFAIGLAYYLVLFVTLYQRLPTNETLPKELHPVFFLFVAAPAVASMAWTKISASFDLGSRLAYFISLFLYFSLVCRINLFRGFKFSLAWWA…	3702	Arabidopsis thaliana
job.pdb	AF-Q8TEX9-F1-model_v4 Importin-4	13.900	401	218	20	23	333	440	803	0.090	6.853E+00	30	371	1081	LLAIAKK-DKELAKKAVELAEKVYKEAEELYKKAKKK-GDLIAAALALI-------AQALAAIALALAAIALKDK---------ELAKK---------------AYKLA--------EEVYKKAEKLYEEAKKKGDLIAAALALIAQALALIA-LALAAIALGDKEKLKEVIEKAKEVYKKA----------------------------EELYKEAEKKGD--------LIAA-----ALALIAQALALIAIALAAIALGDEETLKEVKEKAKEVYEKAKKVAEEAEKKGDLIAAALALIAQALALIAIALAAIALGDEEELKKVIEEAKKVYEEAKKIYEEAKKKGDLI------AAALALIAQALALIA-IALAAIALGDEETLEEARKEAEEVKK…	LLAYLKSVPLGHTHHLAKACYALENFVENLGPKVQPYLPELMECMLQLLRNPSSPRAKELAVSALGAIATAAQASLLPYFPAIMEHLREFLLTGREDLQPVQIQSLETLGVLARAVGEPMRPLAEECCQLGLGLCDQVDDPDLRRCTYSLFAALSGLMGE--GLAPHLEQITTLM---LLSLRSTEGIVPQYDGSSSFLLFDDESDGEEEEELMDEDVEEEDDSEISGYSVENAFFDEKEDTCAAVGEISVNTSVAFL------------PYMESVFEEVFKLLE----CPHLNVRKAAHEALGQFCCALHKACQSCPSEPNTAALQAALARVVPS----YMQA-----VNRERERQVVMAVLEALTGVLRSCGTL---TLKPPGRL----AELCGVLK…	30.202,48.969,-19.945,31.640,48.061,-23.362,31.299,44.430,-24.582,35.058,43.912,-24.062,34.861,44.643,-20.310,32.058,42.068,-19.874,33.991,39.516,-21.970,36.928,39.879,-19.553,34.641,39.299,-16.524,33.137,36.155,-18.130,36.655,34.880,-18.921,37.610,35.331,-15.240,34.735,32.954,-14.293,36.311,30.312,-16.600,39.620,30.292,-14.674,40.352,27.472,-12.154,40.835,30.102,-9.444,38.096,30.210,-6.771,39.02…	MESAGLEQLLRELLLPDTERIRRATEQLQIVLRAPAALPALCDLLASAADPQIRQFAAVLTRRRLNTRWRRLAAEQRESLKSLILTALQRETEHCVSLSLAQLSATIFRKEGLEAWPQLLQLLQHSTHSPHSPEREMGLLLLSVVVTSRPEAFQPHHRELLRLLNETLGEVGSPGLLFYSLRTLTTMAPYLSTEDVPLARMLVPKLIMAMQTLIPIDEAKACEALEALDELLESEVPVITPYLSEVLTFCLEVARNVALGNAIRIRILCCLTFLVKVKSKALLKNRLLPPLLHTLFPIVAAEPPPGQLDPEDQDSEEEELEIELMGETPKHFAVQVVDMLALHLPPEKLCPQLMPMLEEALRSESPYQRKAGLLVLAVLSDGAGDHIRQRLLPPLLQIV…	9606	Homo sapiens
job.pdb	AF-B0VXE6-F1-model_v4 Cilia- and flagella-associated protein 69	12.200	425	238	20	31	354	197	587	0.082	6.293E+00	29	371	941	KELAKKAVELAEK-------VYKEAEELYKKAKKKGDLIAAAL--ALI--------------AQALA-------------AIALA--LAAIALK--------------DKELAKKAYKLAEEVYKKAEKLYEEAKKKGDL------------------------IAAALALIAQALALIALALAAIALGDKEKLKEVIEKAKEV--YKKAEELYKEAEKKGDLI--AAALALIAQALALIAIALAAIALGDEETLKEVKEKAKEVYEKAKKVAEEAEKKGDLI------------AA------ALALIAQALALIAIALAAIALGDEEELKKVIEEAKKVYEEAKKIYEEAKKKGDLIAAALALIAQALALIAIALAAIALGDE--ETLE-EARKEAEE…	AKTMVQAVTLLENQLVEKLWVLKVLQHLSTSEVNCSIMMKAQAASGICAHLNDPDPSGQLLFRSSEILWNLLEKSSKEEILPQLSNLECLLALKEVFKNLFMRGFSHYDRQLRNDILVITTIIAQNPEAPMIECGFAKDLILFATFNEVKSQNILVKGLKLSNSYEDFELKKLLFNIIVIL------CKDLPTIQLLIEGSVVLALFT-----YVKKPEKQRTIDWSAAQYEELQLHAIATLSSVAPLLIEEYMSCQGNAQVLAFLEWC------------EIEDSFFSHGNSFHGTGGRGNKFAQMRYSLRLLRAM----VYLEDETVNTDLCE--KGTIQQMIGIFKNIISKTNEKEEAIVL----EIQSDILLILSGLCEHHIQRKEIFGTEGV-D…	3.890,32.322,30.683,0.196,33.276,31.103,-3.140,32.858,29.386,-5.430,34.360,27.083,-8.770,33.938,25.470,-11.523,32.074,23.978,-13.868,34.214,21.927,-14.364,34.184,18.150,-18.061,34.431,17.237,-18.664,32.588,13.951,-21.581,34.302,12.204,-22.760,31.518,9.867,-24.822,33.052,7.029,-28.411,32.247,6.112,-28.664,30.473,2.757,-32.260,30.886,1.535,-34.344,28.171,-0.073,-37.372,29.745,-1.807,-40.806,28.278,…	MWTEKAAAMAEAQESGCRNKSSISRQTPVAGAVTEDDEAQGVFKPMDLNHVIKLLEETNKDGLEEKQLKFVKKLVQCYQNGLPLRDLAQIFKILNLCAGKIKNQPRFIESAYDIIKLCGLPFLKKKVSDEITYAEDTANSIALLGDLMKIPSSELRIQICKCIVDFYHAEPPKKHIPGYQQACSSYKIQMAEVGGLAKTMVQAVTLLENQLVEKLWVLKVLQHLSTSEVNCSIMMKAQAASGICAHLNDPDPSGQLLFRSSEILWNLLEKSSKEEILPQLSNLECLLALKEVFKNLFMRGFSHYDRQLRNDILVITTIIAQNPEAPMIECGFAKDLILFATFNEVKSQNILVKGLKLSNSYEDFELKKLLFNIIVILCKDLPTIQLLIEGSVVLALFTY…	9483	Callithrix jacchus
job.pdb	AF-Q0VGY8-F1-model_v4 Protein TANC1	16.300	183	120	9	108	286	1271	1424	0.082	8.477E+00	29	371	1856	LYEEAKKKGDLIAAALALIAQALALIALALAAIALGDKEKLKEVIEKAKEVYKKAEELYKEAEKKGDLIAAALALIAQALALIAIALAAIALGDEETLKEVKEKAKEVYEKAKKVAEEAEKKGDLIAAALALIA--QA-LALIAIALAAIALGD-EEELKKVIEEAKKVYEEAKKIYEEAKKK	AWAMATSKPDI------LIILLQKLVEEGNVM---YKKGKMKEAAQR-------YQYALRKFPREGLGEDMRPFNELRVSLYLNLSRCRRKTNDFGL---AEEFASKALELKPKSYE------AFYARARAKRNSRQFLAALADLQEAVKLCPNNQEIKRLL----ARVEEECKQLQRNQQQK	29.997,19.744,-54.891,33.433,19.978,-53.066,36.891,21.690,-53.494,39.207,24.432,-53.656,41.530,26.795,-53.889,44.013,29.747,-53.531,46.215,32.575,-54.402,47.560,36.155,-54.764,46.645,39.793,-54.940,47.325,43.272,-55.807,46.915,46.935,-56.976,45.018,48.999,-59.574,42.836,51.859,-58.111,41.102,54.777,-59.893,39.176,57.827,-58.545,38.503,61.507,-59.454,36.600,64.177,-61.384,34.284,65.956,-62.651,32.…	MLKAVLKKSREGGKGSKKEAGGDFGSETPALSSSGDSPVNSLSTTEDTYRVSLAKGVSMSLPSSPLLPRQSLLTQSRSNKKSPGPVRKPKYVESPRVPGDPVMIPFGEGSKPSEPSATEAKADNEPSCSPAAQELLTRLGFLLGEGIPSATHITIEDKNEAMCTALSQGISPCSTLTSSTASPSTDSPCSTLNSCVSKTAASKSPCETISSPSSTLESKDSGIIATITSSSENDDRSGSSLEWNRDGSLRLGVQKGVLHDRRADNCSPVAEEETTGSAESVLPKAEPSAGDGPVPYPQSSGSLIMPRPNSVAATSSTKLEDLSYLDGQRNAPLRTSIRLPWHNTAGGRAPEVKARFAPYKPQEILLKPLLFEVPSITTDSVFVGRDWLFHQIEENLRNT…	10090	Mus musculus
job.pdb	AF-Q8BH53-F1-model_v4 Cilia- and flagella-associated protein 69	12.700	346	216	19	23	305	222	544	0.076	8.477E+00	28	371	942	LLAIAKKDKELAKKAVELAEKVYKEAEELYKKAKKKGD-LIAAALALIAQA------LAAIALA--LAAIALKD--KELA-----KKAYKLAEEVYKKAEKLY-------EEAKKKGDLIAAA---------------------LALIAQALALIALALAAIALGDKEKLKEVIEKAKEVYKKAEELYKEAEKKGDLIA----AALALIAQALALIAIALAAIALGDEETLKEVKEKAKEVYEKAKKVAEEAEKKGDL--------IA------AALALIAQALALIAIALAAIALGDEEELKKVIEEAK-KVYEEAKKIYEEAKKKGDLIAAALALIAQALALIA	LQHLS-TSGVNCTLMVKAQ--AASGICAHLNDPDPSGQLLFRSSEVLWNLLEKSSKEEIIQQLSNLECLLALKEVFKNLFVRGHSHYERQLRNDILVITTIIAQNPGAPMIECGFTRDLILFATFNEVKSQNPLVKSLKLFNCYEDFELKKLLFNIIVI---LCKDLATVQLLIDGKVIL-----ALFTYVKKPERLKIMEWSAAQYEELQLHAIATLSSVAPLLI--EEYMSC-HGNSRILAFLEWCGHE-----DSYFIHGNSFHGTGGRGNKFAQMRYTLRLLRAM----VYLEDETVNKDLCERGVIHQLIEIFKTMMSRPAEKEEAIALEIQSDTLLILSG	-23.933,-37.029,-20.491,-21.731,-34.330,-22.019,-23.034,-31.436,-24.070,-21.171,-28.196,-23.999,-22.450,-25.289,-25.859,-22.328,-21.633,-24.834,-25.286,-19.296,-25.398,-24.157,-15.937,-24.045,-27.451,-13.992,-23.840,-28.354,-10.698,-25.281,-28.420,-7.467,-23.327,-30.496,-4.655,-24.887,-30.173,-0.937,-25.046,-31.613,1.092,-27.390,-31.596,4.036,-29.636,-29.911,6.979,-31.032,-31.511,7.436,-34.464,-2…	MSTAEASATTADAAEAGGRTKTGSPRTIPVFGVAIPDGEMQGIFKPMDLNRIIKVLEEEDKDVSEEKQLNYIKKLIHCYQNGFPLRDLAQIFKILSLCAEKIEKQPCFVEPASDIIKLCGLPFLKKKVSDEITYTEDTANSFALLGELMKIPSSALRIQICKCIVDFYHAEPLKKHIPGYQQVSSSYKIKMVEVGGLAKAMVQSALLLENQLVEKLWVLKVLQHLSTSGVNCTLMVKAQAASGICAHLNDPDPSGQLLFRSSEVLWNLLEKSSKEEIIQQLSNLECLLALKEVFKNLFVRGHSHYERQLRNDILVITTIIAQNPGAPMIECGFTRDLILFATFNEVKSQNPLVKSLKLFNCYEDFELKKLLFNIIVILCKDLATVQLLIDGKVILALFT…	10090	Mus musculus
job.pdb	AF-Q4ZXL0-F1-model_v4 Alginate lyase	14.700	258	152	16	34	244	90	326	0.063	9.631E+00	26	371	378	AKKAVELAEKVYKEAEELYKKA---KKKGDLIAAALALIAQA------------LAAIALALAAIALKDKEL------------AKKAYKLAEEVYKKAEKLYEE-AKKKGDLIAAALAL----IAQALALIALALAAIALGDKEKLKEVIEKAKEVYKKAEELYKEAEKKGDLIAAAL----ALIAQALALIAIALA---AIALG------DEETLKEVKEKAKEVYEKAKKVAEEAEKKG-DLIAAALA-LIAQAL	ATKDITTLERGVSKV---VMQYMRDGRPEQLDCALNMMTTWAKADALESREFNHTGKSMRKWALGSMSSAYLRLKFSESHPLANRQQDAKI---IEAWFSKLADQVVSDWSNLP-----LDKINNHSYWAAWSVMATAVATNRQDLFDWAVKEYK-V------AANQVDKDGFLPNEMKRRQRALSYHNYALPPLAMIASFAQANGVDLRPENNGALKRL---GDRVLAGVKDPSIFAEHNGEKQDMTDLKKDPKFAW	35.234,45.871,80.685,32.050,44.111,79.467,31.504,41.519,76.778,27.987,41.637,75.268,26.414,38.297,74.669,23.682,38.353,71.992,21.910,35.471,70.486,22.147,33.148,67.470,19.307,33.412,64.908,18.378,29.950,63.727,17.680,30.490,59.991,14.957,27.946,59.104,15.647,25.596,56.135,13.155,26.272,53.295,13.856,23.206,51.089,11.505,23.714,48.111,10.580,20.144,47.047,10.196,20.621,43.273,7.499,18.068,42.369,8…	MQTPKLIRPTLLSMAILSSMAWATGASAALVPPKGYDAPIEKIKTGDHSFSCEAIPKPYTDKLVFRSKYEGSDKARATLNAVSEEAFRDATKDITTLERGVSKVVMQYMRDGRPEQLDCALNMMTTWAKADALESREFNHTGKSMRKWALGSMSSAYLRLKFSESHPLANRQQDAKIIEAWFSKLADQVVSDWSNLPLDKINNHSYWAAWSVMATAVATNRQDLFDWAVKEYKVAANQVDKDGFLPNEMKRRQRALSYHNYALPPLAMIASFAQANGVDLRPENNGALKRLGDRVLAGVKDPSIFAEHNGEKQDMTDLKKDPKFAWLEPYCSLYTCSPDVLEEKHEKQPFKTFRLGGDLTKVYDPSHEKGDKGDNDGS	205918	Pseudomonas syringae pv. syringae B728a
