# Supplementary material for: Rationally seeded computational protein design of ɑ-helical barrels
Source: Nat Chem Biol. 2024 Jun 20;20(8):991–9. doi: 10.1038/s41589-024-01642-0 (PMC11288890; doi:10.1038/s41589-024-01642-0)
Supplement: Supplementary file 8 — PDB files and alignments used for figure panels. [file 41589_2024_1642_MOESM8_ESM.zip › KIA_RP_RSPD_NatChemBiol_data_Figure5/foldseek_scapCC8_AIIA/alis_afdb-swissprot_with_scores.csv]

	pdb_id	seq_id	P	E	len	RMSD	TM
0	AF-Q15722-F1-model_v4	8.9	0.933	0.1293	239	14.69	0.342
1	AF-Q9FK05-F1-model_v4	7.6	0.855	2.137	126	5.71	0.527
2	AF-Q9R0Q2-F1-model_v4	8.8	0.692	0.5619	239	14.29	0.345
3	AF-P30875-F1-model_v4	8.6	0.692	0.2881	244	17.91	0.278
4	AF-P41146-F1-model_v4	9	0.692	0.3935	242	18.23	0.283
5	AF-P30680-F1-model_v4	8.6	0.663	0.3443	244	17.91	0.278
6	AF-P30874-F1-model_v4	8.4	0.663	0.4702	244	17.41	0.300
7	AF-Q9UKP6-F1-model_v4	6.9	0.663	0.6421	244	12.77	0.331
8	AF-P35377-F1-model_v4	9.7	0.601	0.4916	244	18.11	0.292
9	AF-P34993-F1-model_v4	8.6	0.601	0.36	241	7.05	0.312
10	AF-Q6D7E5-F1-model_v4	15.1	0.569	0.9169	185
11	AF-P35370-F1-model_v4	9.7	0.569	0.5874	244
12	AF-P34994-F1-model_v4	9.7	0.569	0.3935	244
13	AF-Q8HYC3-F1-model_v4	7.8	0.569	0.8388	244
14	AF-P43657-F1-model_v4	5.4	0.537	0.3935	236
15	AF-Q49LX6-F1-model_v4	9	0.505	0.6142	244
16	AF-P13773-F1-model_v4	7.3	0.473	1.048	241
17	AF-P48145-F1-model_v4	8.3	0.442	1.636	235
18	AF-P31391-F1-model_v4	8.3	0.442	1.146	240
19	AF-Q9UHM6-F1-model_v4	8.7	0.382	0.6421	243
20	AF-Q9JKT9-F1-model_v4	9	0.353	1.788	239
21	AF-Q646E3-F1-model_v4	9.3	0.353	1.564	239
22	AF-Q864F7-F1-model_v4	7.1	0.326	1.636	245
23	AF-Q3ZC80-F1-model_v4	5.7	0.326	1.564	243
24	AF-P04950-F1-model_v4	7.5	0.301	1.252	244
25	AF-Q646A0-F1-model_v4	11	0.277	1.788	238
26	AF-O00398-F1-model_v4	7.2	0.277	2.234	244
27	AF-P56483-F1-model_v4	8	0.277	1.431	235
28	AF-Q67ET3-F1-model_v4	9.9	0.254	2.335	241
29	AF-Q8TDS7-F1-model_v4	6	0.254	2.043	237
30	AF-O00421-F1-model_v4	8.4	0.254	1.71	235
31	AF-O08858-F1-model_v4	5.7	0.254	3.335	237
32	AF-Q49LX5-F1-model_v4	7.8	0.254	3.19	244
33	AF-O23447-F1-model_v4	9	0.254	3.985	199
34	AF-Q864F4-F1-model_v4	7.7	0.233	3.051	245
35	AF-P33032-F1-model_v4	9	0.233	3.19	241
36	AF-P49220-F1-model_v4	5.8	0.233	2.137	234
37	AF-Q684M3-F1-model_v4	7.7	0.233	4.554	214
38	AF-P34974-F1-model_v4	8.3	0.214	3.487	230
39	AF-Q675B8-F1-model_v4	6.7	0.214	1.788	237
40	AF-P47803-F1-model_v4	7.2	0.196	3.811	238
41	AF-P23820-F1-model_v4	7.1	0.196	4.356	245
42	AF-Q864J2-F1-model_v4	8.5	0.196	2.553	238
43	AF-P30951-F1-model_v4	5.6	0.196	7.77	215
44	AF-F1MV99-F1-model_v4	5.3	0.196	3.487	237
45	AF-P30937-F1-model_v4	8.3	0.196	3.487	240
46	AF-Q333S9-F1-model_v4	8.5	0.196	2.442	244
47	AF-Q9BXA5-F1-model_v4	6.9	0.179	2.442	239
48	AF-O54689-F1-model_v4	6.2	0.179	3.487	235
49	AF-P30872-F1-model_v4	8.6	0.179	4.554	244
50	AF-Q64326-F1-model_v4	6.4	0.164	3.051	237
51	AF-Q8MJV3-F1-model_v4	7.7	0.164	2.553	235
52	AF-Q3U507-F1-model_v4	6.6	0.164	3.985	243
53	AF-Q95KH4-F1-model_v4	5.6	0.164	4.356	237
54	AF-Q28031-F1-model_v4	7.8	0.164	3.811	238
55	AF-P30873-F1-model_v4	9.2	0.164	4.554	240
56	AF-Q9MYW9-F1-model_v4	9.3	0.164	3.985	242
57	AF-Q91ZC1-F1-model_v4	9.2	0.15	4.978	242
58	AF-Q864G3-F1-model_v4	9.6	0.15	3.645	234
59	AF-P41983-F1-model_v4	9.3	0.15	6.503	237
60	AF-Q675C0-F1-model_v4	7.8	0.15	4.554	228
61	AF-P48146-F1-model_v4	5.8	0.15	3.985	238
62	AF-Q8MJV2-F1-model_v4	7.4	0.15	6.22	235
63	AF-Q9DDK4-F1-model_v4	10.5	0.15	3.19	242
64	AF-P61793-F1-model_v4	7.9	0.15	4.356	238
65	AF-P90680-F1-model_v4	9.7	0.15	3.487	236
66	AF-Q8GX86-F1-model_v4	7.9	0.15	6.799	169
67	AF-Q9Y4G6-F1-model_v4	11.7	0.15	3.811	244
68	AF-Q9AFF7-F1-model_v4	8.1	0.138	4.356	238
69	AF-Q9HBW0-F1-model_v4	5.6	0.138	5.205	237
70	AF-P17646-F1-model_v4	7.1	0.138	3.811	244
71	AF-Q9W0V7-F1-model_v4	8.6	0.138	6.503	239
72	AF-P67156-F1-model_v4	13.8	0.126	4.762	189
73	AF-Q9V818-F1-model_v4	10	0.126	4.356	241
74	AF-Q5LLW7-F1-model_v4	12.2	0.126	5.205	211
75	AF-Q9SMY6-F1-model_v4	9.2	0.126	6.22	142
76	AF-P67153-F1-model_v4	14.1	0.116	4.978	189
77	AF-Q9EP93-F1-model_v4	7.8	0.116	4.978	235
78	AF-Q864L0-F1-model_v4	9.8	0.116	5.69	234
79	AF-P33033-F1-model_v4	8.8	0.116	7.108	234
80	AF-Q9TT23-F1-model_v4	9.6	0.116	8.494	234
81	AF-P29404-F1-model_v4	7.1	0.116	5.442	244
82	AF-P49660-F1-model_v4	7.2	0.116	5.69	240
83	AF-Q02328-F1-model_v4	10.3	0.116	4.762	244
84	AF-Q9HC97-F1-model_v4	7.1	0.106	6.22	231
85	AF-Q864I9-F1-model_v4	10.1	0.106	7.432	234
86	AF-Q864I8-F1-model_v4	8.5	0.106	6.22	237
87	AF-P56442-F1-model_v4	9.2	0.106	7.77	245
88	AF-P41149-F1-model_v4	9	0.106	6.22	241
89	AF-O61303-F1-model_v4	10	0.106	5.205	244
90	AF-Q149R9-F1-model_v4	4.3	0.106	8.124	242
91	AF-P67155-F1-model_v4	13.8	0.098	6.799	189
92	AF-P54176-F1-model_v4	11.5	0.098	5.69	181
93	AF-Q864K8-F1-model_v4	10.7	0.098	7.108	237
94	AF-Q864G1-F1-model_v4	8.3	0.098	7.77	234
95	AF-Q864K6-F1-model_v4	10.1	0.098	6.503	242
96	AF-Q9PU16-F1-model_v4	7.5	0.098	7.432	238
97	AF-P9WG50-F1-model_v4	10.8	0.09	7.108	230
98	AF-Q864K3-F1-model_v4	8.7	0.09	7.432	238
99	AF-P56445-F1-model_v4	10.2	0.09	6.503	245
100	AF-P56448-F1-model_v4	8.5	0.09	9.708	245
101	AF-P56443-F1-model_v4	10.1	0.09	6.503	245
102	AF-O96107-F1-model_v4	8.9	0.09	7.432	229
103	AF-P9WG51-F1-model_v4	10.6	0.082	8.494	234
104	AF-Q864H0-F1-model_v4	8.8	0.082	8.124	228
105	AF-Q864I3-F1-model_v4	9.9	0.082	8.124	245
106	AF-P44133-F1-model_v4	9.7	0.076	7.77	230
107	AF-Q864H2-F1-model_v4	10.1	0.076	8.124	227
108	AF-O19037-F1-model_v4	10.4	0.076	7.77	245
109	AF-Q80SZ5-F1-model_v4	7.2	0.069	8.124	237
110	AF-D4DA58-F1-model_v4	7.9	0.063	9.708	123
111	AF-D4ARB8-F1-model_v4	7.9	0.063	9.708	123
