# Supplementary material for: Rationally seeded computational protein design of ɑ-helical barrels
Source: Nat Chem Biol. 2024 Jun 20;20(8):991–9. doi: 10.1038/s41589-024-01642-0 (PMC11288890; doi:10.1038/s41589-024-01642-0)
Supplement: Supplementary file 8 — PDB files and alignments used for figure panels. [file 41589_2024_1642_MOESM8_ESM.zip › KIA_RP_RSPD_NatChemBiol_data_Figure5/foldseek_scapCC8_AIIA/alis_pdb100.m8]

job.pdb	2cj7_A Crystal Structure of a Cell Wall Invertase Inhibitor from Tobacco (pH 9.0)	13.800	137	102	6	110	237	14	143	0.632	1.822E+00	55	248	144	AKAIKKIAWA--IKKIAHMGAIEEIAQAIEEIAKAIK-KIAWAIKKIAQQ-----LKAAIEEIAQAIEEIAK-AIKKIAWAIKKIAHMGAIEEIAQAIEEIAKAIKKIAWAIKKIAQQLKAAIEEIAQAIEEIAKAI	YQLCLKTLLSDKRSATGD---ITTLALIMVDAIKAKANQAAVTISKLRHSNPPAAWKGPLKNCAFSYKVILTASLPEAIEALTK----GDPKFAEDGMVGSSGDAQECEEYFKSPFSALNIAVHELSDVGRAIVRNL	1.595,42.977,37.808,0.822,39.303,37.156,1.809,38.870,33.532,3.964,35.790,34.312,1.048,34.165,36.117,-1.596,34.828,33.523,0.761,33.946,30.674,1.420,30.585,32.367,-2.309,29.903,32.927,-2.631,30.028,29.117,-0.238,27.111,28.703,-0.523,23.303,29.013,1.522,23.261,32.231,0.958,26.139,34.596,3.384,25.119,37.384,6.235,24.228,35.029,5.771,27.522,33.119,5.658,29.520,36.305,8.787,28.134,38.007,10.681,28.241,…	NNLVETTCKNTPNYQLCLKTLLSDKRSATGDITTLALIMVDAIKAKANQAAVTISKLRHSNPPAAWKGPLKNCAFSYKVILTASLPEAIEALTKGDPKFAEDGMVGSSGDAQECEEYFKSPFSALNIAVHELSDVGRAIVRNLL	4097	Nicotiana tabacum
job.pdb	1rj1_A Crystal Structure of a Cell Wall Invertase Inhibitor from Tobacco	13.300	142	103	8	107	237	15	147	0.569	1.905E+00	53	248	148	EEIAKAIKKIAW-AIKKIAHMGAIEEIAQAIEEIAKAIK-KIAWAIKKIAQQ-----LKAAIEEIAQAIEEIAK-AIKKIAWAIKKIAHMGAIEEIAQAIEEIAKAIKKIAWAIKK---IAQQLKAAIEEIAQAIEEIAKAI	YQLC--LKTLLSDKRSATGD---ITTLALIMVDAIKAKANQAAVTISKLRHSNPPAAWKGPLKNCAFSYKVILTASLPEAIEALTK----GDPKFAEDGMVGSSGDAQECEEYFKGSKSPFSALNIAVHELSDVGRAIVRNL	26.480,9.206,40.368,28.462,10.619,37.430,29.604,14.248,36.854,28.667,14.697,33.215,26.438,17.723,34.022,29.272,19.443,35.871,31.972,18.821,33.295,29.710,19.628,30.346,28.838,22.893,32.037,32.473,23.798,32.765,32.872,23.583,28.984,30.425,26.465,28.358,30.657,30.263,28.711,28.559,30.280,31.901,29.141,27.417,34.285,26.723,28.388,37.085,23.848,29.260,34.738,24.413,26.008,32.843,24.547,24.007,36.041,2…	GNNLVETTCKNTPNYQLCLKTLLSDKRSATGDITTLALIMVDAIKAKANQAAVTISKLRHSNPPAAWKGPLKNCAFSYKVILTASLPEAIEALTKGDPKFAEDGMVGSSGDAQECEEYFKGSKSPFSALNIAVHELSDVGRAIVRNLL	4097	Nicotiana tabacum
job.pdb	3d19_B Crystal structure of a conserved metalloprotein from Bacillus cereus	11.800	270	193	13	10	244	2	261	0.569	1.220E+00	53	248	262	QAIEEIAKAIKKIA-WA--IKKIAQQL--------KAAIEEIAQAIEEIAKAIKKIAWAIKKIAHMGAIEEIAQAIEEIAKAIKKIAWAIKKIAQ-QLKAAIE------EIAQAIEEIAKAIKKIAWAIKK--IAHMGAIEEIAQAIEEIAKAIKKI-AWAIKKIAQ-------QLKAAIEEIAQAIEEIAKAIKKIAWAIKKIAHMGAIEEIAQAIEEIAKAIKKIAWAIKKIAQQLK-------AAIEEIAQAIEEIAKAIKKIAWAI	TSVMFVERSLNEIRFWSRIMKEHSFFLRLGFRCEDTQLIEE-ANQFYRLFEHIEQIAHSYTNETD--P-EQIKRFNAEVQQAATNIWGFKRKILGLILTCKLPGQNNFPLLVDHTSREADYFRKRLIQLNEGKLDAL------PDAIIKENVFFLRIMADHAKFIGHLLDPSERKLVDTARNFSNDFDELMYQAIDLESMKPQSQTAPLLDQFLDQNRVSVASLRDFKKTARDLIEQCKIKSIIHPLLADHVFREADRFLEIIDMYDVHL	48.665,44.266,42.468,46.247,47.122,41.581,43.310,44.773,42.327,45.060,43.969,45.605,45.150,47.769,46.415,41.414,48.002,45.704,40.830,45.081,48.086,43.145,46.322,50.851,41.465,49.759,50.784,37.937,48.382,50.692,38.561,46.232,53.756,40.371,48.950,55.657,37.511,51.328,54.865,34.929,48.728,55.843,36.647,47.317,58.864,36.796,50.821,60.289,33.413,52.395,59.550,31.407,49.222,59.907,32.523,49.417,63.546,…	VTSVMFVERSLNEIRFWSRIMKEHSFFLRLGFRCEDTQLIEEANQFYRLFEHIEQIAHSYTNETDPEQIKRFNAEVQQAATNIWGFKRKILGLILTCKLPGQNNFPLLVDHTSREADYFRKRLIQLNEGKLDALPDAIIKENVFFLRIMADHAKFIGHLLDPSERKLVDTARNFSNDFDELMYQAIDLESMKPQSQTAPLLDQFLDQNRVSVASLRDFKKTARDLIEQCKIKSIIHPLLADHVFREADRFLEIIDMYDVHLT	0	unclassified
job.pdb	4bv0_A High Resolution Structure of Evolved Agonist-bound Neurotensin Receptor 1 Mutant without Lysozyme Fusion	8.200	290	199	9	8	247	12	284	0.505	4.582E-01	51	248	297	IAQAIEEIAKAIKKIAWAIKKIAQQLKAAIEEIAQAIEEIAKAIKKIAWAIKKI------------AH-----MGAIEEIAQAIEEIAKAIKKIAWAIKKIAQQL---KAAIEEIAQAIEEIAKAIKKIAWAIKK---------------------IAHMGAIEEIAQAIEEI--AKAIKKIAWAIKKIAQQLKAAI-EEIAQAIEEIAKAIKKIAWAIKKIAHMGAIEEIAQAIEEIAKAIKKIAWAI------KKIAQQLKAAIEEIAQAIEEIAKAIKKIAWAIKKI	SKVLVTAIYLALFVVGTVGNGVTLFTLARKSRVDYYLGSLALSDLLILLFALPVDVYNFIWVHHPWAFGDAGCKGYYFLREACTYATALNVVSLSVELYLAIRHPLMSRSRTKKFISAI---WLASALLAIPMLFTVGLQNLSGDGTHPGGLVCTPIVDTATLKVVIQLNTFMSFLFPMLVASILNTVIARRLTVMVHPGRVQALRRGVLVLRAMVIAFV--------------VCWLPYHVRRLMFVYISDEQWTTALFDFYHYFYMLSNALVYVSAAINPILYNLVSA	-36.547,-40.605,48.269,-35.583,-43.478,45.968,-36.666,-41.368,42.992,-33.450,-39.362,43.316,-31.231,-42.444,43.114,-29.220,-43.322,40.016,-27.988,-46.695,38.771,-24.422,-45.993,37.679,-22.358,-49.142,38.237,-19.646,-49.194,40.909,-16.849,-50.063,38.473,-17.668,-46.959,36.433,-17.556,-44.882,39.617,-14.139,-46.258,40.576,-12.764,-45.942,37.037,-13.950,-42.358,36.550,-12.734,-41.521,40.065,-9.263,-…	NSDLDVNTDIYSKVLVTAIYLALFVVGTVGNGVTLFTLARKSRVDYYLGSLALSDLLILLFALPVDVYNFIWVHHPWAFGDAGCKGYYFLREACTYATALNVVSLSVELYLAIRHPLMSRSRTKKFISAIWLASALLAIPMLFTVGLQNLSGDGTHPGGLVCTPIVDTATLKVVIQLNTFMSFLFPMLVASILNTVIARRLTVMVHPGRVQALRRGVLVLRAMVIAFVVCWLPYHVRRLMFVYISDEQWTTALFDFYHYFYMLSNALVYVSAAINPILYNLVSANFRQVFLSTLACL	10116	Rattus norvegicus
job.pdb	3d19_C Crystal structure of a conserved metalloprotein from Bacillus cereus	13.000	268	184	15	14	246	2	255	0.442	1.276E+00	49	248	258	EIAKAIKKIA-WA--IKKIAQQL--------KAAIEEIAQAIEEIAKAIKKIAWAIKKIAHMGAIEEIAQAIEEIAKAIKKIAWAIKKIAQQL-----------KAAIEEIAQAIEEIAKAIKKIAWAIKK--IAHMGAIEEIAQAIE-EIAKAIKKIAWAIKKIAQQL---KAAIEEIAQAIEEIAKAIKKIAWAIKKIAHMGA-IEEIAQAIEEIAKAIKKIAWAIKKIAQQLKA-----AIEE-IAQAIEEIAKAIKKIAWAIKK	FVERSLNEIRFWSRIMKEHSFFLRLGFRCEDTQLIEE-ANQFYRLFEHIEQIAH---SYTNETDPEQIKRFNAEVQQAATNIWGFKRKILGLILTCKLPGQNNFPLLVDHTS-RE---ADYFRKRLIQLNEGKLDAL------PDAIIKENVFFLRIMADHAKFIGHLLDPSERKLVDTARNFSNDFDELMYQAIDLESMKPQSQTAPLLDQFLDQNRVSVASLRDFKKTARDLIEQCKIKSIIHPLLADHVFREADRFLEIIDMYDV	8.270,88.707,38.723,10.875,87.914,36.059,11.621,91.407,34.741,11.462,93.152,38.129,13.772,90.727,39.742,16.229,90.645,36.862,16.507,94.389,36.764,16.878,94.570,40.563,19.604,91.961,40.597,21.416,93.482,37.630,21.229,97.072,38.868,22.748,95.958,42.168,25.329,93.405,41.250,26.563,95.227,38.153,27.571,98.193,40.278,29.256,95.730,42.591,31.278,94.072,39.798,32.244,97.501,38.468,33.387,98.487,41.902,3…	MFVERSLNEIRFWSRIMKEHSFFLRLGFRCEDTQLIEEANQFYRLFEHIEQIAHSYTNETDPEQIKRFNAEVQQAATNIWGFKRKILGLILTCKLPGQNNFPLLVDHTSREADYFRKRLIQLNEGKLDALPDAIIKENVFFLRIMADHAKFIGHLLDPSERKLVDTARNFSNDFDELMYQAIDLESMKPQSQTAPLLDQFLDQNRVSVASLRDFKKTARDLIEQCKIKSIIHPLLADHVFREADRFLEIIDMYDVHLT	0	unclassified
job.pdb	7xmr_R CryoEM structure of the somatostatin receptor 2 (SSTR2) in complex with Gi1 and its endogeneous peptide ligand SST-14	6.700	295	201	11	1	242	1	274	0.382	1.276E+00	47	248	285	HMGAIEEIAQAIEEIAKAIKKIAWAIKKIAQQL-------KAAIEEIAQAIEEIAKAIKKIAWAIKKIAHMGAIEEIAQAIEEIAKAIKKIAWAIKKIAQQLKAAIEEI----------AQAIEEIAKAIKKIAW----AIKK-------------------IAHMGAIEEIA---------QAIEEIAKAIKKIAWAIKKIAQQLKAAIEEIAQAIEEIAKAIKKIAWAIKKIAHMGAIEEIAQAIEEIAKAIKKIAWAIKKIA----QQLKAAIEEIAQAIEEIAKAIKKIAW	DLTSNAVLTFIYFVVCIIGLCGNTLVIYVILRYAKMKTITNIYILNLAIADELFMLGLPFLAMQVALVHWPFGKAICRVVMTVDGINQFTSIFCLTVMSIDR--YLAVVHPIKSAKWRRPRTAKMITMAVWGVSLLVILPIMIYAGLRSNQWGRSSCTINWPGESGAWYTGFIIYTFILGFLVPLTIICLCYLFIIIKVKSSGIRVGS-------------SKRKKSEKKVTR---MVSIVVAVFIFCWLPFYIFNVSSV--SMAISPTPALK-GMFDFVVVLTYANSCANPILY	151.390,109.127,158.895,147.699,108.236,158.953,146.548,111.508,160.533,148.595,113.410,157.938,146.743,111.942,154.954,143.484,112.226,156.912,143.733,115.990,157.420,145.011,116.328,153.845,141.937,114.550,152.472,139.883,116.812,154.750,141.306,120.088,153.425,141.066,118.682,149.893,137.340,118.070,150.384,136.358,121.354,152.053,138.119,123.331,149.317,136.225,121.248,146.745,132.718,121.744…	DLTSNAVLTFIYFVVCIIGLCGNTLVIYVILRYAKMKTITNIYILNLAIADELFMLGLPFLAMQVALVHWPFGKAICRVVMTVDGINQFTSIFCLTVMSIDRYLAVVHPIKSAKWRRPRTAKMITMAVWGVSLLVILPIMIYAGLRSNQWGRSSCTINWPGESGAWYTGFIIYTFILGFLVPLTIICLCYLFIIIKVKSSGIRVGSSKRKKSEKKVTRMVSIVVAVFIFCWLPFYIFNVSSVSMAISPTPALKGMFDFVVVLTYANSCANPILYAFLSDNFKKSF	9606	Homo sapiens
job.pdb	5dhh_A The crystal structure of nociceptin/orphanin FQ peptide receptor (NOP) in complex with SB-612111 (PSI Community Target)	8.700	287	199	14	1	243	3	270	0.353	1.991E+00	46	248	282	HMGAIEEIAQAIEEIAKAIKKIAWAIKKIAQQ-------LKAAIEEIAQAIEEIAKAIKKIAWAIKK---IAHMGAIEEIAQAIEEIAKAIKKIAWAIKKIA-QQLKAAIE----EIAQAIEEIAKAIK-----KIAWA-------------IKKIAHMG-AIEEIAQAIE--EIAKAIKKIAWAIKKIAQQLKAAIEEIA--QAIEEIAKAIKKIAWAIKKIAHMGAIEEIAQAIEEIAKAIKKIA------WAIKKIAQQLKAAIEEIAQAIEEIAKAIKKIAWA	PLGLKVTIVGLYLAVCVGGLLGNCLVMYVILRHTKMKTATNIYIFNLALADTLVLLTLPFQGTDILLGFWPFGNALCKTV---IAIDYYNMFTSTFTLTAMSVDRYVAICHPRTSSKAQAVNVAIWALASVVGVPVAIMGSAQVEDEEIECLVEIPTPQDYWGPVFAICIFLFSFIVPVLVISVCYSLMIRRLRG-VRLLSGSREKDRNLRRITRLVLV------VVAVFVGCWTPVQVFVLAQGLGVQPSSETA---------VAILRFCTALGYVNSCLNPILYA	-20.533,18.691,-10.352,-21.802,21.687,-12.344,-23.811,22.195,-15.541,-22.039,23.761,-18.501,-24.308,26.826,-18.528,-23.435,27.675,-14.935,-19.767,27.145,-15.823,-19.868,29.545,-18.781,-21.698,32.057,-16.578,-19.096,31.807,-13.797,-16.108,31.989,-16.138,-17.739,34.894,-17.972,-18.034,36.724,-14.660,-14.375,35.859,-14.070,-13.463,37.401,-17.432,-15.318,40.642,-16.697,-13.828,40.837,-13.188,-10.386,…	FLPLGLKVTIVGLYLAVCVGGLLGNCLVMYVILRHTKMKTATNIYIFNLALADTLVLLTLPFQGTDILLGFWPFGNALCKTVIAIDYYNMFTSTFTLTAMSVDRYVAICHPRTSSKAQAVNVAIWALASVVGVPVAIMGSAQVEDEEIECLVEIPTPQDYWGPVFAICIFLFSFIVPVLVISVCYSLMIRRLRGVRLLSGSREKDRNLRRITRLVLVVVAVFVGCWTPVQVFVLAQGLGVQPSSETAVAILRFCTALGYVNSCLNPILYAFLDENFKACFRK	9606	Homo sapiens
job.pdb	2cj8_A Crystal Structure of a Cell Wall Invertase Inhibitor from Tobacco (pH 9.5)	13.900	136	99	7	111	235	16	144	0.326	4.851E+00	45	248	147	KAIKKIAW-AIKKIAHMGAIEEIAQAIEEIAKAIK-KIAWAIKKIAQQ-----LKAAIEEIAQAIEEIAK-AIKKIAWAIKKIAHMGAIEEIAQAIEEIAKAIKKIAWAIKK---IAQQLKAAIEEIAQAIEEIAK	LCLKTLLSDKRSATGD---ITTLALIMVDAIKAKANQAAVTISKLRHSNPPAAWKGPLKNCAFSYKVILTASLPEAIEALTK----GDPKFAEDGMVGSSGDAQECEEYFKGSKSPFSALNIAVHELSDVGRAIVR	-15.861,20.918,-20.449,-15.624,24.164,-18.507,-17.345,22.222,-15.694,-15.238,19.115,-16.447,-11.889,20.901,-16.014,-13.113,22.710,-12.826,-14.564,19.471,-11.468,-11.280,17.631,-12.153,-9.106,20.362,-10.548,-10.855,19.539,-7.263,-9.537,15.973,-7.294,-6.353,14.124,-6.243,-5.643,13.134,-9.901,-6.489,15.917,-12.357,-5.107,14.012,-15.370,-6.920,10.762,-14.649,-10.199,12.559,-13.998,-9.922,14.484,-17.2…	NNLVETTCKNTPNYQLCLKTLLSDKRSATGDITTLALIMVDAIKAKANQAAVTISKLRHSNPPAAWKGPLKNCAFSYKVILTASLPEAIEALTKGDPKFAEDGMVGSSGDAQECEEYFKGSKSPFSALNIAVHELSDVGRAIVRNLL	4097	Nicotiana tabacum
job.pdb	3d19_A Crystal structure of a conserved metalloprotein from Bacillus cereus	11.300	265	196	13	12	246	7	262	0.326	2.082E+00	45	248	264	IEEIAKAIKKIA-WA--IKKIAQQLKAA-------IEEIAQAIEEIAKAIKKIAWAIKKIAHMGAIEEIAQAIEEIAKAIKKIAWAIKKIAQ-QLKAAIE------EIAQAIEEIAKAIKKIAWAIKK--IAHMGAIEEIAQAIEEIAKAIKKIAWAIK----KIAQQLKAAIEEIAQAIEEIAKAIKKIAWAIKKIAHMGA-IEEIAQAIEEIAKAIKKIAWAIKKIAQQLKAAI-----EE-IAQAIEEIAKAIKKIAWAIKK	VMFVERSLNEIRFWSRIMKEHSFFLRLGFRCEDTQLIEEANQFYRLFEHIEQIAHSYTNETD---PEQIKRFNAEVQQAATNIWGFKRKILGLILTCKLPGQNNFPLLVDHTSREADYFRKRLIQLNEGKLDAL--PDAIIKENVFFLRIMADHAKFIGHLLDPSERKLVDTARNFSNDFDEL----MYQAIDLESMKPQSQTAPLLDQFLDQNRVSVASLRDFKKTARDLIEQCKIKSIIHPLLADHVFREADRFLEIIDMYDV	4.507,89.250,97.769,3.014,85.791,97.370,3.749,84.115,100.761,7.346,83.016,100.066,8.703,84.896,103.082,5.682,84.653,105.375,6.419,84.087,109.038,2.813,82.859,109.778,3.286,79.168,110.422,0.457,77.821,108.323,0.760,80.082,105.395,4.545,79.657,105.156,4.236,75.836,105.429,1.698,75.497,102.645,3.647,77.938,100.411,6.877,75.974,100.996,5.198,72.621,100.428,3.145,73.683,97.453,6.328,74.933,95.849,8.91…	DTGVTSVMFVERSLNEIRFWSRIMKEHSFFLRLGFRCEDTQLIEEANQFYRLFEHIEQIAHSYTNETDPEQIKRFNAEVQQAATNIWGFKRKILGLILTCKLPGQNNFPLLVDHTSREADYFRKRLIQLNEGKLDALPDAIIKENVFFLRIMADHAKFIGHLLDPSERKLVDTARNFSNDFDELMYQAIDLESMKPQSQTAPLLDQFLDQNRVSVASLRDFKKTARDLIEQCKIKSIIHPLLADHVFREADRFLEIIDMYDVHL	0	unclassified
job.pdb	4ea3_A Structure of the N/OFQ Opioid Receptor in Complex with a Peptide Mimetic	7.900	291	196	11	1	243	1	267	0.326	7.477E-01	45	248	278	HMGAIEEIAQAIEEIAKAIKKIAWAIKKIAQQLKAAIEEIAQAIEEIAKAIKKIAWAIKKIAHMGAIEEI-----------AQAIEEIAKAIKKIAWAIKKIA-QQLKAAIEEIAQAIEEIAKAIKKIAWAIKK-----------------IAH-----MGAIEEIAQAIE--EIAKAIKKIAWAIKKIAQQLKAA------IEEIAQAIEEIAKAIKKIAWAIKKIAHMGAIEEIAQAIEEIAKAIKKIA------WAIKKIAQQLKAAIEEIAQAIEEIAKAIKKIAWA	PLGLKVTIVGLYLAVCVGGLLGNCLVMYVILRHTKMKTATNIYIFNLALADTLVLLTLP----FQGTDILLGFWPFGNALCKTVIAIDYYNMFTSTFTLTAMSVDRYVAICHPTSSKAQAVNVAIWALASVVGVPVAIMGSAQVEDEEIECLVEIPTPQDYWGPVFAICIFLFSFIVPVLVISVCYSLMIRRLRGVRLLSGSREKDRN-----LRRITRLVLV------VVAVFVGCWTPVQVFVLAQGLGVQPSSETA---------VAILRFCTALGYVNSCLNPILYA	24.275,-62.771,14.631,22.917,-61.989,18.106,24.752,-58.693,18.552,24.615,-57.541,14.942,20.823,-57.794,14.846,20.609,-55.881,18.120,22.341,-53.169,16.108,19.631,-53.450,13.446,16.797,-53.222,15.956,18.349,-50.372,17.918,18.657,-48.690,14.540,14.941,-49.219,13.904,13.950,-47.865,17.316,15.976,-44.739,16.565,14.498,-44.296,13.092,11.053,-44.994,14.551,11.153,-42.350,17.285,12.783,-39.623,15.200,10.…	PLGLKVTIVGLYLAVCVGGLLGNCLVMYVILRHTKMKTATNIYIFNLALADTLVLLTLPFQGTDILLGFWPFGNALCKTVIAIDYYNMFTSTFTLTAMSVDRYVAICHPTSSKAQAVNVAIWALASVVGVPVAIMGSAQVEDEEIECLVEIPTPQDYWGPVFAICIFLFSFIVPVLVISVCYSLMIRRLRGVRLLSGSREKDRNLRRITRLVLVVVAVFVGCWTPVQVFVLAQGLGVQPSSETAVAILRFCTALGYVNSCLNPILYAFLDENFKACFR	9606	Homo sapiens
job.pdb	4z35_A Crystal Structure of Human Lysophosphatidic Acid Receptor 1 in complex with ONO-9910539	11.300	273	192	11	9	246	35	292	0.326	7.477E-01	45	248	382	AQAIEEIAKAIKKIAWAI---KKIAQQLKAAIEEIAQAIEEIAKAIKKIAWA----IKKIAH---MGAIEEIAQAIEEIAKAIKKIAWAIKKIA-------QQLKAAIEEIAQAIEEIAKAIKKIAW----AIKKI---------AHMGAIEEIA-QAIEEIAKAIKKIAWAIKKIAQQLKAAIEEIAQAIEEIAKAIKKIAWAIKKIAHMGAIEEIAQAIEEIAKAIKKIAWAIKKIAQQLKAAIEEIAQ----AIEEIAKAIKKIAWAIKK	ITVCIFIMLANLLVMVAIYVNRRFHFPIYYLMANLAAADFFAGLAYFYLMFNTGPNTRRLTVSTWLLRQGLIDTSLTASVANLLAIAIERHITVFRMQLHTRMSNRRVVVVIVVIWTMAIVMGAIPSVGWNCICDIENCSNMAPLYSDSYLVFWAIFNLVTFVVMVVLYAHIF--------GYVADLEDNWETLNDNLKVI----EKADNAAQVK---DALTKMRAAALDAQKAMKDFRHGFDILVGQIDDALKLANEGKVKEAQAAAEQLKT	11.455,-30.385,68.319,14.450,-30.179,65.869,13.900,-33.432,63.815,12.493,-35.444,66.781,10.514,-38.698,66.285,7.318,-36.618,66.875,3.987,-37.457,65.231,2.007,-35.009,63.006,-0.246,-34.391,66.102,2.666,-32.514,67.810,2.988,-29.919,64.961,-0.792,-29.658,64.248,-1.727,-29.089,67.946,0.881,-26.284,68.536,-0.478,-24.211,65.583,-4.135,-23.138,65.180,-4.989,-26.117,62.918,-7.594,-28.961,63.205,-6.647,-3…	QCFYNESIAFFYNRSGKHLATEWNTVSKLVMGLGITVCIFIMLANLLVMVAIYVNRRFHFPIYYLMANLAAADFFAGLAYFYLMFNTGPNTRRLTVSTWLLRQGLIDTSLTASVANLLAIAIERHITVFRMQLHTRMSNRRVVVVIVVIWTMAIVMGAIPSVGWNCICDIENCSNMAPLYSDSYLVFWAIFNLVTFVVMVVLYAHIFGYVADLEDNWETLNDNLKVIEKADNAAQVKDALTKMRAAALDAQKAMKDFRHGFDILVGQIDDALKLANEGKVKEAQAAAEQLKTTRNAYIQKYLRNRDTMMSLLKTVVIVLGAFIICWTPGLVLLLLDVCCPQCDVLAYEKFFLLLAEFNSAMNPIIYSYRDKEMSATFRQILG	9606	Homo sapiens
job.pdb	7vgv_B Anion free form of light-driven chloride ion-pumping rhodopsin, NM-R3, structure determined by serial femtosecond crystallography at SACLA	9.700	266	191	12	3	246	11	249	0.277	2.488E+00	43	248	263	GAIEEIAQAIEEIAKAIKKIAWAIKKIAQ----QLKAAIEEIAQAIEEIAKAIKKIAWAIKK--------------IAHMGAIEEIAQAIEEIAKAIKKIAWAIKKI-AQQLKAAIEEIAQAIEEIAKAIKKIAWAIKKIAHMGAIE-EIAQAIEEIAKAIKKIAWAIKKIAQQLKAAIEEIAQAIEEIAKAIKKIAWAIKKIAHMGAIEEIAQAIEEIAKAIKKIAW--AIKKIAQQLKAAIEEIAQAIEEIAKAIKKIAWAIKK	GQFEFIDHLLTMGVGVHFAALIFFLVVSQFVAPKYRIATALSCIVMVSAGLILNSQAVMWTDAYAYVDGSYQLQDLTFSNG---YRYVNWMATIPCLLLQLLIVLNLKGKELFSTATWLILAAWGMIITGYVG--QLYEVDDIAQLMIWGAVSTAFFVVMNWIVGTKIFKNRATM----LG------GTDSTITKVFW----------LMMFAWTLYPIA-YLVPAFMNNADGVVLRQLLFTIADIS-SKVIYGLMITYIAIQQSA	-28.307,5.826,-20.089,-30.832,2.991,-20.340,-33.702,5.482,-20.614,-32.446,6.462,-24.082,-32.391,2.826,-25.266,-36.132,2.121,-25.373,-39.388,3.299,-26.877,-42.078,3.592,-24.221,-45.718,2.643,-24.474,-48.160,5.426,-23.645,-49.059,3.745,-20.356,-45.407,3.422,-19.340,-44.562,6.996,-20.334,-47.558,8.500,-18.526,-46.808,6.419,-15.426,-43.284,7.839,-15.163,-44.625,11.351,-15.777,-47.244,10.919,-13.044,-…	NIESLFDYSAGQFEFIDHLLTMGVGVHFAALIFFLVVSQFVAPKYRIATALSCIVMVSAGLILNSQAVMWTDAYAYVDGSYQLQDLTFSNGYRYVNWMATIPCLLLQLLIVLNLKGKELFSTATWLILAAWGMIITGYVGQLYEVDDIAQLMIWGAVSTAFFVVMNWIVGTKIFKNRATMLGGTDSTITKVFWLMMFAWTLYPIAYLVPAFMNNADGVVLRQLLFTIADISSKVIYGLMITYIAIQQSAAAGYVPAQQALGRI	1454201	Nonlabens marinus S1-08
job.pdb	7vgv_A Anion free form of light-driven chloride ion-pumping rhodopsin, NM-R3, structure determined by serial femtosecond crystallography at SACLA	8.300	264	197	12	3	246	12	250	0.277	2.843E+00	43	248	264	GAIEEIAQAIEEIAKAIKKIAWAIKKIAQ----QLKAAIEEIAQAIEEIAKAIKKIAWAIKK----------IAHMGA-IEEIAQAIEEIAKAIKKIAWAIKKI-AQQLKAAIEEIAQAIEEIAKAIKKIAWAI-KKIAHMGAIE-EIAQAIEEIAKAIKKIAWAIKKIAQQLKAAIEEIAQAIEEIAKAIKKIAWAIKKIAHMGAIEEIAQAIEEIAKAIKKIAWAIKKIAQQLKAAIEEIAQAIEE--IAKAIKKIAWAIKK	GQFEFIDHLLTMGVGVHFAALIFFLVVSQFVAPKYRIATALSCIVMVSAGLILNSQAVMWTDAYAYVDGSYQLQDLTFSNGYRYVNWMATIPCLLLQLLIVLNLKGKELFSTATWLILAAWGMIIT---GYVGQLYEVDDIAQLMIWGAVSTAFFVVMNWIVGTKIFKNRATM----------LGGTDSTITKVFW----------LMMFAWTLYPIA-YLVPAFMNNADGVVLRQL-LFTIADISSKVIYGLMITYIAIQQSA	-0.475,-7.680,22.544,-3.361,-6.362,20.435,-5.868,-3.564,20.941,-8.740,-6.076,20.931,-7.583,-7.330,24.346,-7.521,-3.785,25.768,-11.251,-3.080,25.959,-14.530,-4.433,27.160,-17.322,-4.343,24.607,-20.996,-3.525,24.770,-23.353,-6.289,23.696,-23.956,-4.324,20.496,-20.262,-4.012,19.644,-19.469,-7.626,20.538,-22.359,-9.221,18.646,-21.812,-6.965,15.622,-18.251,-8.274,15.276,-19.542,-11.824,15.768,-22.153,…	KNIESLFDYSAGQFEFIDHLLTMGVGVHFAALIFFLVVSQFVAPKYRIATALSCIVMVSAGLILNSQAVMWTDAYAYVDGSYQLQDLTFSNGYRYVNWMATIPCLLLQLLIVLNLKGKELFSTATWLILAAWGMIITGYVGQLYEVDDIAQLMIWGAVSTAFFVVMNWIVGTKIFKNRATMLGGTDSTITKVFWLMMFAWTLYPIAYLVPAFMNNADGVVLRQLLFTIADISSKVIYGLMITYIAIQQSAAAGYVPAQQALGRI	1454201	Nonlabens marinus S1-08
job.pdb	7o8s_A NmHR light state structure at 32.5 ms (30 - 35 ms) after photoexcitation determined by serial millisecond crystallography	9.600	260	196	12	3	245	15	252	0.277	2.082E+00	43	248	265	GAIEEIAQAIEEIAKAIKKIAWAIKKIAQ----QLKAAIEEIAQAIEEIAKAIKKIAWAIKKI-AHMGA----------IEEIAQAIEEIAKAIKKIAWAIKKI-AQQLKAAIEEIAQAIEEIAKAIKKIAWA-IKKIAHMGAIEEIAQAIEEIAKAIKKIAWAIKKIAQQLKAAIEEIAQAIEEIAKAIKKIAWAIKKIAHMGAIEEIAQAIEEIAKAIKKIAWAIKKIAQQLKAAIEEIAQAIEEIAKAIKKIAWAIK	GQFEFIDHLLTMGVGVHFAALIFFLVVSQFVAPKYRIATALSCIVMVSAGLILNSQAVMWTDAYAYVDGSYQLQDLTFSNGYRYVNWMATIPCLLLQLLIVLNLKGKELFSTATWLILAAWGMIIT---GYVGQLYEVDDIAQLMIWGAV---STAFFVVMNWIVGTKIFK------NRATMLGGTDSTITKVFWLMM---FAWTLYPIA----YLVPAFMNNADGV--VLRQLLFTIADIS-SKVIYGLMITYIAIQQS	-12.519,-19.329,-20.013,-13.441,-15.775,-20.984,-15.818,-16.979,-23.720,-17.910,-18.571,-20.938,-18.939,-15.319,-19.206,-21.730,-13.156,-20.593,-19.356,-10.176,-20.758,-18.165,-11.489,-24.143,-21.698,-11.321,-25.589,-22.484,-7.589,-25.638,-21.128,-4.328,-26.967,-20.933,-1.538,-24.392,-21.541,2.172,-24.808,-18.823,4.521,-23.593,-20.854,5.161,-20.436,-21.392,1.511,-19.540,-17.731,0.732,-20.237,-16.…	NSMKNIESLFDYSAGQFEFIDHLLTMGVGVHFAALIFFLVVSQFVAPKYRIATALSCIVMVSAGLILNSQAVMWTDAYAYVDGSYQLQDLTFSNGYRYVNWMATIPCLLLQLLIVLNLKGKELFSTATWLILAAWGMIITGYVGQLYEVDDIAQLMIWGAVSTAFFVVMNWIVGTKIFKNRATMLGGTDSTITKVFWLMMFAWTLYPIAYLVPAFMNNADGVVLRQLLFTIADISSKVIYGLMITYIAIQQSAAAGYVPAQQALG	1454201	Nonlabens marinus S1-08
job.pdb	5cwo_B Crystal structure of de novo designed helical repeat protein DHR76	16.400	243	170	13	12	247	3	219	0.254	1.276E+00	42	248	219	IEEIAKAIKKIAWAIKKIAQQLKAAI-EEIAQAIEEIAKAIKKIAWAIKKIAHMG-AIEEIAQAIEEIAKAIKK-IAWAIKKIAQQLK-AAIEEIAQAIEEIAKAIKKIAWAIKKIAHMGAIEEIAQAIEEIAKAIKK-IAWAIKKIAQQLK-AAIEEIAQAIEEIAKAIKKIAWAIKKIAHMGAIEEIAQAIEE-IAKAIKKIAWAIKKIAQQLKAAIEEIAQAIEEIAKAIKKIAWAIKKI	LEEWIRRAKEVAKEVEKVAQRAEEEGNPDLRDSAKELRRAVEEAIEEAKK---QGNPELVEWVARAAKVAAEVIKVAIQAEKEGNRDLFRAALELVRA---VIEAIEEAVKQGN------PELVEWVARAAKVAAEVIKVAIQAEKEGNRDLFRAALELVRA---VIEAIEEAVKQGN------PELVERVARLAKKAAELIKRAIRAEKEGNR-----DERREALERVREVIERIEELVRQG	-4.681,27.504,-33.222,-3.617,23.972,-34.278,-6.158,24.269,-37.049,-4.382,27.414,-38.329,-1.127,25.448,-38.533,-2.854,22.679,-40.482,-4.474,25.234,-42.797,-1.116,26.873,-43.468,0.417,23.476,-44.213,-2.495,22.767,-46.532,-1.842,26.128,-48.193,1.808,25.232,-48.683,0.585,22.072,-50.325,-1.785,24.137,-52.470,1.122,26.314,-53.574,3.018,23.192,-54.563,-0.097,21.925,-56.378,-0.277,25.212,-58.277,3.397,24…	PELEEWIRRAKEVAKEVEKVAQRAEEEGNPDLRDSAKELRRAVEEAIEEAKKQGNPELVEWVARAAKVAAEVIKVAIQAEKEGNRDLFRAALELVRAVIEAIEEAVKQGNPELVEWVARAAKVAAEVIKVAIQAEKEGNRDLFRAALELVRAVIEAIEEAVKQGNPELVERVARLAKKAAELIKRAIRAEKEGNRDERREALERVREVIERIEELVRQG	0	unclassified
job.pdb	6ibb_C Crystal structure of the rat isoform of the succinate receptor SUCNR1 (GPR91) in complex with a nanobody	6.200	287	196	19	2	243	7	265	0.254	2.276E+00	42	248	285	MGAIEE---IAQAI--EEIAKAIKKIAWAIKKI-------AQQLKAAIEEIAQAIEEIAKAIKKIAWAIKK---IAHMGAIEEIAQAIEEIAKAIKKIAWAIKKIAQQL---------------KAAIEEIAQAIEEIA-KAIKKIAW----AIKKI-----AHMG-AIEEIAQAIEEI--AKAIKKIAWAIKKIAQQLKAAI--EEIAQAIEEIAKAIKKIAWAIKKIAHMGAIEEIAQAIEEIAKAIKKIAWAIKKIAQQLKAAIEEIAQAIEEIAKAIKKIAWA	LENILKKYYLSAFYGIEFIVGMLGNFTVVFGYLFCMKNWNS--SNVYLFNLSISDLAFLCTLPMLIRSYATGNWTYGDVLCISNRYVLH--A-NLYTSILFLTFISIDRYLLMKFPFREHILQKKEFAILISLAVWVLVTLEVLPMLTFITSTDSCVDYASSGNPKYSLIY-SLCLTLLGFLIPLSVMCFFYYKMVVFLKKRSQQQNKPLRL---VVLAVVIFSV------LFTPYHIMRNVR--------IASRLDSWGCSQKA-----IKCLYILTRPLAFLNSA	76.711,37.963,-14.159,73.377,38.534,-16.027,73.868,35.428,-18.290,74.507,32.886,-15.479,71.656,34.460,-13.423,69.031,33.861,-16.186,70.118,30.164,-16.668,69.557,29.514,-12.884,65.932,30.829,-12.970,65.216,28.666,-16.121,66.809,25.582,-14.401,64.666,26.050,-11.240,61.330,27.002,-12.965,61.182,24.386,-15.799,64.193,21.970,-15.633,64.046,20.941,-11.895,60.205,21.077,-11.805,59.820,18.693,-14.850,62.…	CENWLALENILKKYYLSAFYGIEFIVGMLGNFTVVFGYLFCMKNWNSSNVYLFNLSISDLAFLCTLPMLIRSYATGNWTYGDVLCISNRYVLHANLYTSILFLTFISIDRYLLMKFPFREHILQKKEFAILISLAVWVLVTLEVLPMLTFITSTDSCVDYASSGNPKYSLIYSLCLTLLGFLIPLSVMCFFYYKMVVFLKKRSQQQNKPLRLVVLAVVIFSVLFTPYHIMRNVRIASRLDSWGCSQKAIKCLYILTRPLAFLNSAVNPIFYFLVGDHFRDMLFSK	10116	Rattus norvegicus
job.pdb	7piu_R Cryo-EM structure of the agonist setmelanotide bound to the active melanocortin-4 receptor (MC4R) in complex with the heterotrimeric Gs protein at 2.6 A resolution.	9.100	262	204	11	9	247	9	259	0.233	2.177E+00	41	248	259	AQAIEEIAKAIKKIAWAIKKIAQQ-------LKAAIEEIAQAIEEIAKAIKKIAWAIKKI----AHMGAIEEIAQAIEEIAKAIKKIAW-AIKKIAQQLKAAIEEIAQAIEEIAKAIKKI-AWAIKKIAHMGAIEEIAQA-IEEIAKAIKKIAWAIKKIAQQLKAAIEEIAQAIEEIAK-AIKKIAWAIKKIAHMGAIEEIAQAIEEIAKAIKKIA-----WAIKKIA-QQLKAAIEEIAQAIEEIAKAI--KKIAWAIKKI	PEVFVTLGVISLLENILVIVAIAKNKNLHSPMYFFICSLAVADMLVSVSNGSETIVITLLFTVNIDNVIDSVICSSLLASICSLLSIAVDRYFTIFYALQYHNIMTVKRVGIIISCIWAACTVSGILFIIYSDSSAVIICLITMFFTMLALMASLYVHMFLMARLHIKRIAVLPNMKGAITLTILIGVF----------VVCWAPF-FLHLIFYISCPQNPYCVCFMSHFNLYLILIMCNSIIDPLIYALRSQELRKTFKEI	97.593,120.127,157.062,98.157,117.020,159.332,96.972,114.662,156.498,98.492,114.609,152.933,96.357,115.213,149.747,95.283,111.843,148.177,95.701,111.640,144.351,93.694,108.716,142.761,95.839,105.572,142.155,94.498,105.925,138.534,95.741,109.541,137.813,99.374,108.197,138.124,99.053,105.178,135.701,97.133,107.249,133.032,99.886,109.974,132.869,102.298,106.962,133.078,101.053,105.397,129.761,100.29…	CYEQLFVSPEVFVTLGVISLLENILVIVAIAKNKNLHSPMYFFICSLAVADMLVSVSNGSETIVITLLFTVNIDNVIDSVICSSLLASICSLLSIAVDRYFTIFYALQYHNIMTVKRVGIIISCIWAACTVSGILFIIYSDSSAVIICLITMFFTMLALMASLYVHMFLMARLHIKRIAVLPNMKGAITLTILIGVFVVCWAPFFLHLIFYISCPQNPYCVCFMSHFNLYLILIMCNSIIDPLIYALRSQELRKTFKEI	9606	Homo sapiens
job.pdb	6osa_R human Neurotensin Receptor 1 (hNTSR1) - Gi1 Protein Complex in non-canonical conformation (NC state)	9.000	300	194	16	8	242	17	302	0.233	1.742E+00	41	248	321	IAQAIEEIAKAIKKIAWAIKKIA------QQLKAAIEEIAQAIEEIAKAIKKIAWA-----I---------KKIAH---MGAIEEIAQAIEEIAKAIKKIAWA-IKKIAQQLK-------AAIEEIAQAIEEIAKAIKKIAWAIKK---------------------IAHMGAIEEIAQ-AI-EEIAKAIKKIAWAIKKIAQQLKAAIEEIAQAIEEIAKAIKKIAWAIKKIAHMGAIEEIAQAIEEI----AKAIKKIAWAI-------KKIAQQLKAAIEEIAQAIEEIAKAIKKIAW	VTAVYLALFVVGTVGNTVTLFTLARKKSLQSLQS---TVHYHLGSLALSDLLTLLLAMPVELYNFIWVHHPWAFGDAGCRGYYFLRDACTYATALNVASLSVERYLAICHPFKAKTLMSRSRTKKFISAI---WLASALLAVPMLFTMGEQNRSADGQHAGGLVCTPTIHTATVKVVIQVNTFMSFIFPMVVISVLNTIIANKLTV---MVRQAAEQCTVGGPGRVQALR----HGVRVLRAVVIAFVVCWLPYHVRRLMFCYISDEQWTPFLYDFYHY-FYMVTNALFYVSSTINPILY	98.326,165.469,159.346,100.818,163.423,157.336,100.704,165.934,154.483,104.403,166.742,154.873,105.236,163.143,153.945,103.313,163.536,150.667,105.107,163.946,147.354,103.374,166.604,145.281,103.884,166.433,141.512,101.809,167.294,138.465,99.268,164.509,137.963,99.398,164.659,134.163,103.074,163.710,134.344,101.942,160.724,136.421,99.436,159.795,133.697,102.137,160.119,131.007,104.661,158.014,132…	PSSELDVNTDIYSKVLVTAVYLALFVVGTVGNTVTLFTLARKKSLQSLQSTVHYHLGSLALSDLLTLLLAMPVELYNFIWVHHPWAFGDAGCRGYYFLRDACTYATALNVASLSVERYLAICHPFKAKTLMSRSRTKKFISAIWLASALLAVPMLFTMGEQNRSADGQHAGGLVCTPTIHTATVKVVIQVNTFMSFIFPMVVISVLNTIIANKLTVMVRQAAEQCTVGGPGRVQALRHGVRVLRAVVIAFVVCWLPYHVRRLMFCYISDEQWTPFLYDFYHYFYMVTNALFYVSSTINPILYNLVSANFRHIFLATLACLC	9606	Homo sapiens
job.pdb	7pp1_AAA Crystal structure of the P2Y12 receptor in complex with the inverse agonist selatogrel.	8.900	280	205	14	12	248	13	285	0.233	9.767E-01	41	248	363	IEEIAKAIKKIAWAIKKIAQQLKA-------AIEEIAQAI---EEIAKAIKKIAWAIKKIAH----MGAIEEIAQAIEEIAKAIKKIAWAIKKIAQQLK--AAIEEIAQAIEEIAKAIKKIAWAIKKIAH---MGAIEEIAQ-AIEEIAKAIKKIAWA---IKKIAQQLKAAIEEIAQAIEEIAKAIKKIAWAIKKIAHMGAIE----EIAQAIEEIAKAI------KKIAWAIK----KIAQQLKA--AIEEIAQAIEEI----AKAIKKIAWAIKKIA	FPLLYTVLFFVGLITNGLAMRIFFQIRSKSNFIIFLKNTVISDLLMILTFPFKILSDAKLLRTFVCQVTSVIFYFTMYISISFLGLITIDRYQKTTRPKNLLGAKILSVVIW---AFMFLLSLPNMILKSEFGLVWHEIVNYICQVIFWINFLIVIVCYTLITKELYRSYVRTADLEDNWETLNDNLKVI----EKADNAAQVKDALTKMRAAALDAQKATPPKLEDFRHGFDILVGQIDDALKLANEGKVKEAQAAAEQLKTTRNAYIQKYLRGVGKVP	-30.076,45.673,20.507,-30.437,42.774,18.067,-33.565,41.557,16.268,-34.507,38.302,14.539,-37.420,37.038,12.457,-40.177,36.090,14.909,-41.466,33.660,12.267,-38.352,31.655,13.196,-37.922,32.795,16.810,-41.473,32.500,18.115,-42.939,29.927,15.711,-40.586,27.567,13.815,-38.497,26.581,16.846,-41.521,26.174,19.215,-43.075,23.896,16.579,-39.886,21.901,15.929,-39.725,21.294,19.694,-43.461,20.467,19.789,-42…	LCTRDYKITQVLFPLLYTVLFFVGLITNGLAMRIFFQIRSKSNFIIFLKNTVISDLLMILTFPFKILSDAKLLRTFVCQVTSVIFYFTMYISISFLGLITIDRYQKTTRPKNLLGAKILSVVIWAFMFLLSLPNMILKSEFGLVWHEIVNYICQVIFWINFLIVIVCYTLITKELYRSYVRTADLEDNWETLNDNLKVIEKADNAAQVKDALTKMRAAALDAQKATPPKLEDFRHGFDILVGQIDDALKLANEGKVKEAQAAAEQLKTTRNAYIQKYLRGVGKVPRKKVNVKVFIIIAVFFICFVPFHFARIPYTLSVFDCTAENTLFYVKESTLWLTSLNACLNPFIYFFLCKSFRNSLISM	0	unclassified
job.pdb	7yxa_B XFEL crystal structure of the human sphingosine 1 phosphate receptor 5 in complex with ONO-5430608	9.800	275	190	14	9	236	29	292	0.214	2.973E+00	40	248	373	AQAIEEIAKAIKKIAWAIKKIAQQ-------LKAAIEEIAQAIEEIAKAIKKIAWA----IKKIAHMGAIEEIAQAIEEIAKAIKKIAWAIKKIAQQLK-AAIEEIAQAIEEIA-----KAIKKIAW---AIKKIAHMGAI-----EEIAQ-AIEEIAKAIKKIAWAIKKIAQQLKAAIEEIAQAIEEIAKAIKKIAWAIKKIAHMGAIEEIAQAIEEIAKAI--------------KKI-AWAIK----KIAQQLKA--AIEEIAQAIEEIAKA	AVVCLAVCAFIVLENLAVLLVLGRHPRFHAPMFLLLGSLTLSDLLAGAAYAANILLSGPLTLKLSPALWFAREG----GVFVALTASVLSLLAIALERSLTMARGRTLAMAAAAWGVSLLLGLLPALGWNCLGRLDACSTVLPLYAKAYVLFCVLAFVGILAAICALYARIYCQVRANAADLEDNWETLNDNLKVI----EKADNAA---QVKDALTKMRAAALDAQKATPDSPEMKDFRHGFDILVGQIDDALKLANEGKVKEAQAAAEQLKTT	1.588,-8.174,-27.409,4.306,-9.255,-29.833,7.121,-8.879,-27.289,5.432,-11.393,-24.984,4.748,-13.571,-28.033,8.350,-13.562,-29.255,9.894,-14.389,-25.873,7.298,-17.107,-25.235,7.881,-18.767,-28.616,11.667,-18.670,-28.331,11.602,-20.537,-25.002,8.868,-23.060,-25.835,6.062,-21.776,-23.592,3.791,-20.392,-26.324,1.748,-23.572,-26.822,0.747,-23.838,-23.168,-0.131,-20.147,-22.841,-2.462,-19.849,-25.855,-6…	SEVIVLHYNYTGKLRGARYQPGAGLRADAVVCLAVCAFIVLENLAVLLVLGRHPRFHAPMFLLLGSLTLSDLLAGAAYAANILLSGPLTLKLSPALWFAREGGVFVALTASVLSLLAIALERSLTMARGRTLAMAAAAWGVSLLLGLLPALGWNCLGRLDACSTVLPLYAKAYVLFCVLAFVGILAAICALYARIYCQVRANAADLEDNWETLNDNLKVIEKADNAAQVKDALTKMRAAALDAQKATPDSPEMKDFRHGFDILVGQIDDALKLANEGKVKEAQAAAEQLKTTRNAYALLRTLSVVLLAFVACWGPLFLLLLLDVACPARTCPVLLQADPFLGLAMANSLLNPIIYTLTNRDLRHALLRLVGRP	9606	Homo sapiens
job.pdb	2xqr_B Crystal structure of plant cell wall invertase in complex with a specific protein inhibitor	13.400	141	98	7	111	237	15	145	0.196	5.072E+00	39	248	146	KAIKKIAW-AIKKIAHMGAIEEIAQAIEEIAKAIKKIAWAIKKIAQQL---------KAAIEEIAQAIEEIAK-AIKKIAWAIKKIAHMGAIEEIAQAIEEIAKAIKKIAWAIKK---IAQQLKAAIEEIAQAIEEIAKAI	LCLKTLLSDKRSATGD---ITTLALIM---VDAIKAKANQAAVTISKLRHSNPPAAWKGPLKNCAFSYKVILTASLPEAIEALTK----GDPKFAEDGMVGSSGDAQECEEYFKGSKSPFSALNIAVHELSDVGRAIVRNL	44.194,-47.530,78.517,41.090,-46.304,76.741,41.513,-43.474,79.261,45.150,-42.961,78.223,44.509,-42.789,74.478,41.243,-40.856,74.957,43.188,-38.229,76.932,46.077,-38.131,74.433,43.580,-36.683,71.917,42.491,-33.702,74.050,43.922,-30.171,74.566,45.122,-31.019,78.115,46.310,-34.580,78.791,46.938,-34.066,82.522,43.622,-32.362,83.336,41.847,-35.087,81.351,43.710,-37.862,83.171,43.207,-36.337,86.649,39.…	NLVETTCKNTPNYQLCLKTLLSDKRSATGDITTLALIMVDAIKAKANQAAVTISKLRHSNPPAAWKGPLKNCAFSYKVILTASLPEAIEALTKGDPKFAEDGMVGSSGDAQECEEYFKGSKSPFSALNIAVHELSDVGRAIVRNLL	4097	Nicotiana tabacum
job.pdb	7o8p_A NmHR light state structure at 17.5 ms (15 - 20 ms) after photoexcitation determined by serial millisecond crystallography	9.400	264	194	12	3	246	15	253	0.196	2.601E+00	39	248	263	GAIEEIAQAIEEIAKAIKKIAWAIKKIAQ----QLKAAIEEIAQAIEEIAKAIKKIAWAIKK---------------IAHMGAIEEIAQAIEEIAKAIKKIAWAIKKI-AQQLKAAIEEIAQAIEEIAKAIKKIAWAIKKIAHMGAIEEIAQAIEEIAKAIKKIAWAIKKIAQQLKAAIEEIAQAIEEIAKAIKKIAWAIKKIAHMGAIEEIAQAIEEIAKAIKKIAWAIKKIAQQLKAAIEEIAQAIEEIAKAIKKIAWAIKK	GQFEFIDHLLTMGVGVHFAALIFFLVVSQFVAPKYRIATALSCIVMVSAGLILNSQAVMWTDAYAYVDGSYQLQDLTFSNGYRYVNWMATIPCL--LLQ--LLIVLNLKGKELFSTATWLILAAWGMIITGYVGQ--LYEVDDIAQLMIWGAV---STAFFVVMNWIVGTKIFK------NRATMLGGTDSTITKVFWLMMF---AWTLYPIA----YLVPAFMNNADGV--VLRQLLFTIADIS-SKVIYGLMITYIAIQQSA	-12.613,-19.238,-20.008,-13.753,-15.752,-21.001,-16.023,-16.874,-23.859,-18.076,-18.673,-21.174,-19.080,-15.522,-19.254,-21.785,-13.166,-20.501,-19.331,-10.254,-20.664,-18.284,-11.541,-24.108,-21.803,-11.576,-25.578,-22.452,-7.831,-25.763,-21.101,-4.539,-26.987,-20.902,-1.750,-24.415,-21.600,1.948,-24.787,-18.847,4.291,-23.650,-20.866,4.976,-20.500,-21.388,1.350,-19.505,-17.731,0.552,-20.204,-16.…	NSMKNIESLFDYSAGQFEFIDHLLTMGVGVHFAALIFFLVVSQFVAPKYRIATALSCIVMVSAGLILNSQAVMWTDAYAYVDGSYQLQDLTFSNGYRYVNWMATIPCLLLQLLIVLNLKGKELFSTATWLILAAWGMIITGYVGQLYEVDDIAQLMIWGAVSTAFFVVMNWIVGTKIFKNRATMLGGTDSTITKVFWLMMFAWTLYPIAYLVPAFMNNADGVVLRQLLFTIADISSKVIYGLMITYIAIQQSAAAGYVPAQQA	1454201	Nonlabens marinus S1-08
job.pdb	7na7_R Structures of human ghrelin receptor-Gi complexes with ghrelin and a synthetic agonist	7.100	293	209	11	8	248	8	289	0.196	3.398E+00	39	248	291	IAQAIEEIAKAIKKIAWAIKKIAQQLKAAIEEIAQAIEEIAKAIKKIAWAIKK------------IAHMGAIEEIAQAIEEIAKAIKKIAWAIKKIAQQL-----------KAAIEEIAQAIEEIAKAIKKIAWAIKKI---AH------------------M--GAIEEIAQAIEEIA-KAIKKIAWAIKKIAQQLKAAIEEIAQAIEEIAKAIKKIAWAIKKIAHMGAIEEIAQAIEEIA---KAIKKIAWAIKKIAQQLKAAIEEIAQAIEEIAKAI--KKIAWAIKKIA	VTATCVALFVVGIAGNLLTMLVVSRFRELRTTTNLYLSSMAFSDLLIFLCMPLDLVRLWQYRPWNFGDLLCKLFQFVSESCTYAKVLTITALSVERYFAICFPLRAKVVVTKGRVKLVIFVI---WAVAFCSAGPIFVLVGVEHEQGTDPWDTNECRPTEFAVRSGLLTVMVWVSSIFFFLPVFCLTVLYSLIGRKLWRRRD---QNHKQTVKMLAVVVFAFILCWLPFHVGRYLFSKSFEPGSLEIAQISQYC-----NLVSFVLFYLSAAINPILYNIMSKKYRVAVFRLL	151.316,128.118,172.497,154.472,129.067,170.622,154.913,125.828,168.599,151.220,125.559,167.656,151.530,128.720,165.573,154.091,126.949,163.377,151.648,124.171,162.591,148.766,126.561,161.946,150.885,128.672,159.574,152.254,125.657,157.707,148.728,124.270,157.305,147.598,127.660,156.012,150.438,127.815,153.464,149.577,124.299,152.275,145.935,125.290,151.894,147.136,128.440,150.130,148.962,126.488…	PAPLLAGVTATCVALFVVGIAGNLLTMLVVSRFRELRTTTNLYLSSMAFSDLLIFLCMPLDLVRLWQYRPWNFGDLLCKLFQFVSESCTYAKVLTITALSVERYFAICFPLRAKVVVTKGRVKLVIFVIWAVAFCSAGPIFVLVGVEHEQGTDPWDTNECRPTEFAVRSGLLTVMVWVSSIFFFLPVFCLTVLYSLIGRKLWRRRDQNHKQTVKMLAVVVFAFILCWLPFHVGRYLFSKSFEPGSLEIAQISQYCNLVSFVLFYLSAAINPILYNIMSKKYRVAVFRLLGF	9606	Homo sapiens
job.pdb	7wc8_A Crystal structure of serotonin 2A receptor in complex with lumateperone	11.200	276	195	14	9	246	9	272	0.196	1.742E+00	39	248	360	AQAIEEIAKAIKKIAWAIKKIAQQL-KAAIEEIAQAIEEIAKAIKKIAW-----AIKKIAH-----------MGAIEEIAQAIEEIAKAIKKIAWAIKKIAQQ--------LKAAIEEIAQAIEEIAKAIKKIAWAIK---KIAHMG----AIEEIA--QAIEEIAKAIKKIAWAIKKIAQQLKAAIEEIAQAIEEIAKAIKKIAWAIKKIAHMGAIEEIAQAIEEIAKAIKKI--AWAIKKIAQQLKA--AIEEIAQAIEEIAKAIKKIAWAIKK	ALLTAVVIILTIAGNILVI-MAVSLEKKLQNATNYFLMSLAIADMLLGFLVMPVSMLTILYGYRWPLPSKLCAVWIYLDVLFSTAKIWHLCAISLDRYVAIQNPISRTKAFLK--IIAVWTISVGISMPIP--VFGLQDDSKVFKEGSCLLADDNFVLIGSFVSFFIPLTIMVITYFLTIKSLQKEAADLEDNWETLNDNLKVI----EKADNAA---QVKDALTKMRAAALDADILVGQIDDALKLANEGKVKEAQAAAEQLKTTINAYIQKYGQ	-16.288,-24.080,159.222,-15.132,-26.205,156.229,-17.637,-29.008,155.430,-16.318,-32.007,153.453,-19.855,-33.123,152.462,-19.866,-31.159,149.167,-20.304,-33.172,145.906,-21.954,-29.879,144.725,-18.416,-28.344,144.632,-17.510,-30.857,141.866,-20.560,-29.736,139.789,-19.842,-26.021,140.409,-16.159,-26.302,139.312,-17.409,-27.841,135.983,-19.689,-24.740,135.527,-16.637,-22.421,136.199,-14.507,-24.289…	HLQEKNWSALLTAVVIILTIAGNILVIMAVSLEKKLQNATNYFLMSLAIADMLLGFLVMPVSMLTILYGYRWPLPSKLCAVWIYLDVLFSTAKIWHLCAISLDRYVAIQNPISRTKAFLKIIAVWTISVGISMPIPVFGLQDDSKVFKEGSCLLADDNFVLIGSFVSFFIPLTIMVITYFLTIKSLQKEAADLEDNWETLNDNLKVIEKADNAAQVKDALTKMRAAALDADILVGQIDDALKLANEGKVKEAQAAAEQLKTTINAYIQKYGQSISNEQKACKVLGIVFFLFVVMWCPFFITNIMAVICKESCNEDVIGALLNVFVWIGYLNSAVNPLVYTLFNKTYRSAFSRYIQCQYKE	9606	Homo sapiens
job.pdb	4z36_A Crystal Structure of Human Lysophosphatidic Acid Receptor 1 in complex with ONO-3080573	11.300	274	186	12	9	240	35	293	0.196	1.395E+00	39	248	382	AQAIEEIAKAIKKIAWAI---KKIAQQLKAAIEEIAQAIEEIAKAIKKIAWA----IKKIAH---MGAIEEIAQAIEEIAKAIKKIAWAIKKIA-------QQLKAAIEEIAQAIEEIAKAIKKIAW----AIKKI---------AHMGAIEEIA-QAIEEIAKAIKKIAWAIKKIAQQLKAAIEEIAQAIEEIAKAIKKIAWAIKKIAHMGAIEEIAQAIEEIAKAIKKIAWAIK------KIA-----QQLKAAIEEIAQAIEEIAKAIKKI	ITVCIFIMLANLLVMVAIYVNRRFHFPIYYLMANLAAADFFAGLAYFYLMFNTGPNTRRLTVSTWLLRQGLIDTSLTASVANLLAIAIERHITVFRMQLHTRMSNRRVVVVIVVIWTMAIVMGAIPSVGWNCICDIENCSNMAPLYSCSYLVFWAIFNLVTFVVMVVLYAHIF--------GYVADLEDNWETLNDNLKVI----EKADNAAQVK---DALTKMRAAALDAQKGMKDFRHGFDILVGQIDDALKLANEGKVKEAQAAAEQLKTT	11.922,-30.429,67.567,14.860,-30.212,65.055,14.258,-33.440,62.986,12.855,-35.477,65.940,10.831,-38.717,65.475,7.639,-36.634,66.095,4.246,-37.421,64.507,2.223,-34.949,62.345,0.062,-34.340,65.515,3.058,-32.495,67.136,3.325,-29.895,64.293,-0.478,-29.577,63.673,-1.256,-29.002,67.424,1.406,-26.229,67.899,-0.070,-24.140,65.017,-3.724,-23.041,64.698,-4.651,-26.012,62.462,-7.285,-28.803,62.769,-6.488,-32…	QCFYNESIAFFYNRSGKHLATEWNTVSKLVMGLGITVCIFIMLANLLVMVAIYVNRRFHFPIYYLMANLAAADFFAGLAYFYLMFNTGPNTRRLTVSTWLLRQGLIDTSLTASVANLLAIAIERHITVFRMQLHTRMSNRRVVVVIVVIWTMAIVMGAIPSVGWNCICDIENCSNMAPLYSCSYLVFWAIFNLVTFVVMVVLYAHIFGYVADLEDNWETLNDNLKVIEKADNAAQVKDALTKMRAAALDAQKGMKDFRHGFDILVGQIDDALKLANEGKVKEAQAAAEQLKTTRNAYIQKYLRNRDTMMSLLKTVVIVLGAFIICWTPGLVLLLLDCCCPQCDVLAYEKFFLLLAEFNSAMNPIIYSYRDKEMSATFRQILG	9606	Homo sapiens
job.pdb	7o8v_A NmHR light state structure at 55 ms (50 - 60 ms) after photoexcitation determined by serial millisecond crystallography	9.900	261	196	12	3	246	14	252	0.179	3.883E+00	38	248	262	GAIEEIAQAIEEIAKAIKKIAWAIKKIAQ----QLKAAIEEIAQAIEEIAKAIKKIAWAIKKI-AHMGA----------IEEIAQAIEEIAKAIKKIAWAIKKI-AQQLKAAIEEIAQAIEEIAKAIKKIAWAIKKIAHMGAIE-EIAQAIEEIAKAIKKIAWAIKKIAQQLKAAIEEIAQAIEEIAKAIKKIAWAIKKIAHMGAIEEIAQAIEEIAKAIKKIAWAIKKIAQQLKAAIEEIAQAIEEIAKAIKKIAWAIKK	GQFEFIDHLLTMGVGVHFAALIFFLVVSQFVAPKYRIATALSCIVMVSAGLILNSQAVMWTDAYAYVDGSYQLQDLTFSNGYRYVNWMATIPCLLLQLLIVLNLKGKELFSTATWLILAAWGMIITGYVGQ--LYEVDDIAQLMIWGA----VSTAFFVVMNWIVGTKIFK------NRATMLGGTDSTITKVFWLMMF---AWTLYPIA----YLVPAFMNN--ADGVVLRQLLFTIADIS-SKVIYGLMITYIAIQQSA	-13.090,-16.795,-20.368,-15.305,-16.784,-23.474,-17.857,-18.648,-21.305,-19.160,-15.689,-19.270,-21.839,-13.310,-20.518,-19.441,-10.358,-20.767,-18.249,-11.717,-24.118,-21.779,-11.561,-25.589,-22.336,-7.795,-25.695,-20.981,-4.556,-27.002,-20.963,-1.799,-24.390,-21.699,1.896,-24.653,-19.010,4.247,-23.397,-21.130,4.933,-20.314,-21.311,1.256,-19.399,-17.667,0.516,-20.222,-16.051,3.435,-18.404,-18.42…	SMKNIESLFDYSAGQFEFIDHLLTMGVGVHFAALIFFLVVSQFVAPKYRIATALSCIVMVSAGLILNSQAVMWTDAYAYVDGSYQLQDLTFSNGYRYVNWMATIPCLLLQLLIVLNLKGKELFSTATWLILAAWGMIITGYVGQLYEVDDIAQLMIWGAVSTAFFVVMNWIVGTKIFKNRATMLGGTDSTITKVFWLMMFAWTLYPIAYLVPAFMNNADGVVLRQLLFTIADISSKVIYGLMITYIAIQQSAAAGYVPAQQA	1454201	Nonlabens marinus S1-08
job.pdb	7o8u_A NmHR light state structure at 45 ms (40 - 50 ms) after photoexcitation determined by serial millisecond crystallography	9.500	273	184	13	3	246	15	253	0.179	2.843E+00	38	248	264	GAIEEIAQAIEEIAKAIKKIAWAIKKIAQ----QLKAAIEEIAQAIEEIAKAIKKIAWAIKKI-AHMGA----------IEEIAQAIEEIAKAIKKIAWAIKKIAQQLKAAI---EEIAQAIEEIAKAIKKIAWA-----IKKIAHMGAIEEIAQAIEEIAKAIKKIAWAIKKIAQQLKAAIEEIAQAIEE------IAKAIKKIAWAIKKIAHMGAIEEIAQAIEEIAKAIKKIAWAIKKIAQQLKAAIEEIAQAIEEIAKAIKKIAWAIKK	GQFEFIDHLLTMGVGVHFAALIFFLVVSQFVAPKYRIATALSCIVMVSAGLILNSQAVMWTDAYAYVDGSYQLQDLTFSNGYRYVNWMATIPCL---------LLQLLIVLNLKGKELFSTATWLILAAWGMIITGYVGQLYEVDDIAQLMIWGAV---STAFFVVMNWIVGTKIFK------------NRATMLGGTDSTITKVFWLMM---FAWTLYPIA----YLVPAFMNN--ADGVVLRQLLFTIADIS-SKVIYGLMITYIAIQQSA	-12.942,-19.053,-19.079,-13.359,-15.873,-21.125,-15.873,-16.949,-23.793,-17.899,-18.528,-20.951,-19.001,-15.206,-19.397,-21.917,-13.066,-20.517,-19.471,-10.158,-20.760,-18.293,-11.513,-24.123,-21.756,-11.445,-25.699,-22.439,-7.701,-25.708,-21.073,-4.427,-26.984,-20.890,-1.678,-24.354,-21.619,2.010,-24.775,-18.986,4.472,-23.601,-20.969,5.091,-20.419,-21.344,1.438,-19.440,-17.680,0.694,-20.169,-16.…	NSMKNIESLFDYSAGQFEFIDHLLTMGVGVHFAALIFFLVVSQFVAPKYRIATALSCIVMVSAGLILNSQAVMWTDAYAYVDGSYQLQDLTFSNGYRYVNWMATIPCLLLQLLIVLNLKGKELFSTATWLILAAWGMIITGYVGQLYEVDDIAQLMIWGAVSTAFFVVMNWIVGTKIFKNRATMLGGTDSTITKVFWLMMFAWTLYPIAYLVPAFMNNADGVVLRQLLFTIADISSKVIYGLMITYIAIQQSAAAGYVPAQQAL	1454201	Nonlabens marinus S1-08
job.pdb	5dhg_A The crystal structure of nociceptin/orphanin FQ peptide receptor (NOP) in complex with C-35 (PSI Community Target)	8.500	291	197	14	1	243	1	270	0.179	1.991E+00	38	248	281	HMGAIEEIAQAIEEIAKAIK-KIAWAIKKIAQQLKAAIEEIAQAIEEIAKAIKKIAWAIKKIAHMGAIEEI-----------AQAIEEIAKAIKKIAWAIKKIA-QQLKAAIEEI---AQAIEEIAKAIKKIAWAIKK-----------------IAH-----MGAIEEIAQAIE--EIAKAIKKIAWAIKKIAQQLKAAIEEIA--QAIEEIAKAIKKIAWAIKKIAHMGAIEEIAQAIEEIAKAIKKIA------WAIKKIAQQLKAAIEEIAQAIEEIAKAIKKIAWA	PLGLKVTIVGLYLAVCVGGLLGNCLVMYVILRHTKMK-TATNIYIFNLALADTLVLLTLP----FQGTDILLGFWPFGNALCKTVIAIDYYNMFTSTFTLTAMSVDRYVAICHPIVRTSSKAQAVNVAIWALASVVGVPVAIMGSAQVEDEEIECLVEIPTPQDYWGPVFAICIFLFSFIVPVLVISVCYSLMIRRLRG-VRLLSGSREKDRNLRRITRLVLV------VVAVFVGCWTPVQVFVLAQGLGVQPSSETA---------VAILRFCTALGYVNSCLNPILYA	-24.055,23.901,-14.907,-22.613,24.913,-18.274,-24.524,28.163,-18.773,-24.381,29.218,-15.124,-20.591,28.835,-15.057,-20.465,30.747,-18.346,-22.148,33.488,-16.315,-19.458,33.177,-13.621,-16.599,33.379,-16.120,-18.117,36.306,-18.024,-18.507,38.037,-14.667,-14.805,37.390,-14.036,-13.816,38.864,-17.404,-15.826,42.010,-16.667,-14.338,42.387,-13.171,-10.900,41.729,-14.691,-10.997,44.396,-17.419,-12.729,…	PLGLKVTIVGLYLAVCVGGLLGNCLVMYVILRHTKMKTATNIYIFNLALADTLVLLTLPFQGTDILLGFWPFGNALCKTVIAIDYYNMFTSTFTLTAMSVDRYVAICHPIVRTSSKAQAVNVAIWALASVVGVPVAIMGSAQVEDEEIECLVEIPTPQDYWGPVFAICIFLFSFIVPVLVISVCYSLMIRRLRGVRLLSGSREKDRNLRRITRLVLVVVAVFVGCWTPVQVFVLAQGLGVQPSSETAVAILRFCTALGYVNSCLNPILYAFLDENFKACFR	9606	Homo sapiens
job.pdb	7wc6_A Crystal structure of serotonin 2A receptor in complex with LSD	10.800	276	195	15	9	246	5	267	0.179	1.991E+00	38	248	355	AQAIEEIAKAIKKIAWAIKKIAQQLKAAI-EEIAQAIEEIAKAIKKIAWAIKKIAHMGA------------IEEIAQAIEEIAKAIKKIAWAIKKIAQQ-LKAA-----------IEEIAQAIEEIAKAIKKIAWAIK---KIAHMG----AIEEIAQ-AIE-EIAKAIKKIAWAIKKIAQQLKAAIEEIAQAIEEIAKAIKKIAWAIKKIAHMGAIEEIAQAIEEIAKAI--KKIAWAIKKIAQQLKA--AIEEIAQAIEEIAKAIKKIAWAIKK	ALLTAVVIILTIAGNILVI-MAVSLEKKLQNATNYFLMSLAIADMLLGFLVMP---VSMLTILYGYRWPLPSKLCAVWIYLDVLFSTAKIWHLCAISLDRYVAIQNPSRTKAFLKIIAVWTISVGISMPIP--VFGLQDDSKVFKEGSCLLADDNFVLIGSFVSFFIPLTIMVITYFLTIKSLQKEAADLEDNWETLNDNLKVI----EKADNAA---QVKDALTKMRAAALDADILVGQIDDALKLANEGKVKEAQAAAEQLKTTINAYIQKYGQ	-16.810,-31.478,152.414,-18.888,-30.766,149.202,-19.521,-32.775,145.933,-21.116,-29.561,144.532,-17.713,-27.810,144.055,-16.613,-30.497,141.458,-19.830,-29.944,139.441,-19.275,-26.117,139.841,-15.578,-26.338,138.725,-16.695,-27.688,135.256,-19.007,-24.592,134.863,-16.061,-22.192,135.572,-13.825,-23.811,132.897,-16.498,-24.034,130.127,-17.227,-20.325,130.880,-13.563,-19.178,130.659,-12.381,-21.263…	KNWSALLTAVVIILTIAGNILVIMAVSLEKKLQNATNYFLMSLAIADMLLGFLVMPVSMLTILYGYRWPLPSKLCAVWIYLDVLFSTAKIWHLCAISLDRYVAIQNPSRTKAFLKIIAVWTISVGISMPIPVFGLQDDSKVFKEGSCLLADDNFVLIGSFVSFFIPLTIMVITYFLTIKSLQKEAADLEDNWETLNDNLKVIEKADNAAQVKDALTKMRAAALDADILVGQIDDALKLANEGKVKEAQAAAEQLKTTINAYIQKYGQSISNEQKACKVLGIVFFLFVVMWCPFFITNIMAVICKESCNEDVIGALLNVFVWIGYLNSAVNPLVYTLFNKTYRSAFSRYIQCQYKE	9606	Homo sapiens
job.pdb	4iaq_A Crystal structure of the chimeric protein of 5-HT1B-BRIL in complex with dihydroergotamine (PSI Community Target)	11.500	295	194	19	8	246	15	298	0.179	2.276E+00	38	248	367	IAQAIEEIAKAIKKIAWAIKKIAQQ-------LKAAIEEIAQAIEEIAKA-IKKIA-WAIKK--IAHMGAIEEIAQAIEEIAKAIKKIAWAIKKIAQ----QLKAAIEEIAQAIEEIAKAIKKIAWA--IK--------KIA--------HMGAIEEIAQA-IEEIAKAIKKIAWAIKKIAQQ-LKAAIEEIAQAIEEIAKAIKKIAWAIKKIAHMGAIEEIAQAIEEIAKA--------IKKIAWAI---K-KIAQQLKAA--IEEIAQAIEEI---AKAI----KKIAWAIKK	LVMLLALITLATTLSNAFVIATVYRTRKLHTPANYLIASLAVTDLLVSILVMPISTMYTVTGRWTLGQVVCDFWLSSD---ITCCTASIWHLCVIALDRYWAITDAVEYSAKRTPKRAAVMIALVWVFSISISLPPFFWRQASECVVNTDHILYTVYSTVGAFYFPTLLLIALYGRIYVEARSRI----ADLEDNWETLNDNLKVINAAQV----KDALTKMRAAALDAQKATPDSPEMKDFRHGFDILVGQIDDALKLANEGKVKEAQAAAEQLKTTRNAYIQKYLLMAARERK	-13.449,25.933,15.721,-13.488,22.628,13.733,-10.127,20.755,13.427,-11.506,19.111,10.158,-11.567,22.547,8.389,-7.689,22.462,8.493,-7.440,18.901,6.890,-6.272,18.742,3.169,-8.472,17.529,0.219,-6.541,14.192,-0.349,-6.743,13.322,3.409,-10.496,14.136,3.605,-11.208,11.963,0.438,-8.870,9.151,1.668,-10.789,9.272,4.996,-14.177,9.219,3.205,-13.174,6.046,1.235,-11.635,4.354,4.357,-14.800,4.997,6.450,-17.225,…	YIYQDSISLPWKVLLVMLLALITLATTLSNAFVIATVYRTRKLHTPANYLIASLAVTDLLVSILVMPISTMYTVTGRWTLGQVVCDFWLSSDITCCTASIWHLCVIALDRYWAITDAVEYSAKRTPKRAAVMIALVWVFSISISLPPFFWRQASECVVNTDHILYTVYSTVGAFYFPTLLLIALYGRIYVEARSRIADLEDNWETLNDNLKVINAAQVKDALTKMRAAALDAQKATPDSPEMKDFRHGFDILVGQIDDALKLANEGKVKEAQAAAEQLKTTRNAYIQKYLLMAARERKATKTLGIILGAFIVCWLPFFIISLVMPIHLAIFDFFTWLGYLNSLINPIIYTMSNEDFKQAFHKLIRFK	9606	Homo sapiens
job.pdb	3am6_A Crystal structure of the proton pumping rhodopsin AR2 from marine alga Acetabularia acetabulum	10.000	258	167	11	7	246	8	218	0.164	4.640E+00	37	248	224	EIAQAIEEIAKAIKKIAWAIKKIAQQ--LKAAIEEIAQAIEEIAKAIKKIAWAIKKIAHMG----AIEEIAQAIEEIAKAIKKIAWAIKKIAQQL----KAAIEEIAQAIEEIAKAIKKIAWAIKKIAHMG----AIEEIAQAIEEIAKAIKKIAWAIKKIAQQLKAAIEEIAQAIEEIAKAIKKIAWAIKK--IAHMGAIEEIAQAI-EEIAKAIKKIAWAIKKIAQQLKAAIEEIAQAIEEI-AKAIKKIAWAIKK	TGMIAQWIVFAIMAAAAIAFGVAVHFRPLKSAYYINIAICTIAATAYYAMAVNYQDLTMNGERQVVY--------ARYIDWVLTTPLLLLDLIVMTKMGGVMISWVIGADIFMIVF--GILGAF--EDEHKFKWVYFIAGCVMQAVLTYGMYNATW-----------------------------------KDDKSPEYHSSYVSLLVFLSILWVFYPVVWAFGSGSGVLSVDNEAILMGILDVLAKPLFGMGCLIAH	18.743,-31.350,22.624,16.741,-28.098,22.749,17.851,-24.868,24.443,15.036,-23.506,26.590,14.866,-20.910,29.392,15.144,-22.194,32.972,14.683,-21.211,36.598,17.919,-19.289,36.138,16.758,-17.128,33.270,13.543,-16.650,35.213,15.429,-15.422,38.273,17.420,-12.858,36.330,14.305,-11.489,34.678,12.438,-11.359,37.957,15.309,-9.311,39.299,15.135,-6.901,36.391,11.427,-6.719,37.034,11.936,-5.317,40.513,14.473,…	MADVETETGMIAQWIVFAIMAAAAIAFGVAVHFRPLKSAYYINIAICTIAATAYYAMAVNYQDLTMNGERQVVYARYIDWVLTTPLLLLDLIVMTKMGGVMISWVIGADIFMIVFGILGAFEDEHKFKWVYFIAGCVMQAVLTYGMYNATWKDDKSPEYHSSYVSLLVFLSILWVFYPVVWAFGSGSGVLSVDNEAILMGILDVLAKPLFGMGCLIAHETIFKK	35845	Acetabularia acetabulum
job.pdb	3d19_F Crystal structure of a conserved metalloprotein from Bacillus cereus	11.900	259	191	10	11	238	2	254	0.150	6.061E+00	36	248	257	AIEEIAKAIKKIAWAIKKIAQQL--------KAAIEEIAQAIEEIAKAIKKIAWAIKKIAHMGAIEEIAQAIEEIAKAIKKIAWAIKKIAQ-QLKAAIE------EIAQAIEEIAKAIKKIAWAIKK--IAHMGAIEEIAQAIEEIAKAIKKIAWAIK----KIAQQLKAAIEEIAQAIEEIAKAIKKIAWAIKKIAHMGAIEEIAQAIEEIAKAIKKIAWAIKKIAQQ----------LKAAIEEIAQAIEEIAKAIK	FVERSLNEIRFWSRIMKEHSFFLRLGFRCEDTQLIEE-ANQFYRLFEHIEQIAHSYTNETD--P-EQIKRFNAEVQQAATNIWGFKRKILGLILTCKLPGQNNFPLLVDHTSREADYFRKRLIQLNEGKLDAL--PDAIIKENVFFLRIMADHAKFIGHLLDPSERKLVDTARNFSNDFDELMYQAIDLESMKPQSQTAPLLDQFLDQNRVSVASLRDFKKTARDLIEQCKIKSIIHPLLADHVFREADRFLEIIDMYD	84.745,103.353,69.917,83.715,105.991,67.375,84.732,104.342,64.084,83.568,100.877,65.068,80.148,102.114,66.155,79.558,104.725,63.497,80.009,102.124,60.767,77.804,99.555,62.501,75.007,102.086,62.860,75.243,103.321,59.311,75.626,99.903,57.670,72.457,98.781,59.418,70.231,101.818,59.301,71.016,102.977,55.791,69.934,99.555,54.517,66.730,100.208,56.465,66.037,103.695,54.952,66.832,102.249,51.548,64.297,…	MFVERSLNEIRFWSRIMKEHSFFLRLGFRCEDTQLIEEANQFYRLFEHIEQIAHSYTNETDPEQIKRFNAEVQQAATNIWGFKRKILGLILTCKLPGQNNFPLLVDHTSREADYFRKRLIQLNEGKLDALPDAIIKENVFFLRIMADHAKFIGHLLDPSERKLVDTARNFSNDFDELMYQAIDLESMKPQSQTAPLLDQFLDQNRVSVASLRDFKKTARDLIEQCKIKSIIHPLLADHVFREADRFLEIIDMYDVHL	0	unclassified
job.pdb	5ztl_A Non-cryogenic structure of light-driven chloride pump having an NTQ motif	9.300	266	191	11	3	246	12	249	0.150	4.438E+00	36	248	260	GAIEEIAQAIEEIAKAIKKIAWAIKKIAQ----QLKAAIEEIAQAIEEIAKAIKKIAWAIKK---------------IAHMGAIEEIAQAIEEIAKAIKKIAWAIKKIAQQLKAAIEEIAQAIEEIAKAIKKIAWAIKKIAHMGAIEEIAQ-AIEEIAKAIKKIAWAIKKIAQQLKAAIEEIAQAIEEIAKAIKKIAWAIKKIAHMGAIEEIAQAIEEIAKAIKKIAW--AIKKIAQQLKAAIEEIAQAIEEIAKAIKKIAWAIKK	GQFEFIDHLLTMGVGVHFAALIFFLVVSQFVAPKYRIATALSCIVMVSAGLILNSQAVMWTDAYAYVDGSYQLQDLTFSNGYRYVNWMATIPCL--LLQ--LLIVLNLKKELFSTATWLILAAWGMIITGYVGQLY--EVDDIAQLMIWGAVSTAFFVVMNWIVGTKIFKNRATM----------LGGTDSTITKVFW----------LMMFAWTLYPIA-YLVPAFMNNADGVVLRQLLFTIADIS-SKVIYGLMITYIAIQQSA	18.024,-16.605,-21.750,19.051,-19.749,-19.744,21.985,-22.152,-20.438,19.504,-25.105,-20.653,18.260,-23.830,-24.056,21.832,-23.761,-25.542,22.412,-27.540,-25.757,21.127,-30.856,-27.052,21.088,-33.606,-24.422,22.185,-37.253,-24.587,19.454,-39.765,-23.594,21.508,-40.350,-20.364,21.635,-36.637,-19.395,17.969,-35.991,-20.283,16.714,-39.075,-18.354,18.837,-38.251,-15.274,17.393,-34.714,-14.996,13.866,-…	KNIESLFDYSAGQFEFIDHLLTMGVGVHFAALIFFLVVSQFVAPKYRIATALSCIVMVSAGLILNSQAVMWTDAYAYVDGSYQLQDLTFSNGYRYVNWMATIPCLLLQLLIVLNLKKELFSTATWLILAAWGMIITGYVGQLYEVDDIAQLMIWGAVSTAFFVVMNWIVGTKIFKNRATMLGGTDSTITKVFWLMMFAWTLYPIAYLVPAFMNNADGVVLRQLLFTIADISSKVIYGLMITYIAIQQSAAAGYVPAQQAL	1454201	Nonlabens marinus S1-08
job.pdb	7o8r_A NmHR light state structure at 27.5 ms (25 - 30 ms) after photoexcitation determined by serial millisecond crystallography	7.800	269	193	14	3	246	12	250	0.138	5.544E+00	35	248	258	GAIEEIAQAIEEIAKAIKKIAWAIKKIAQ----QLKAAIEEIAQAIEEIAKAIKKIAWAIKK----------IAHMG-AIEEIAQAIEEIAKAIKKIAWAIKKI-AQQLKAAIEEIAQAIEEIAKAIKKIAWAI-KKIAHMGAIEEIAQAIEEIAKAIKKIAWAIKKIAQQLKAAIEEIAQAIEE------IAKAIKKIAWAIKKIAHMGAIEEIAQAIEEIAKAIKKIAWAIKKIAQQLKAAIEEIAQAIEE--IAKAIKKIAWAIKK	GQFEFIDHLLTMGVGVHFAALIFFLVVSQFVAPKYRIATALSCIVMVSAGLILNSQAVMWTDAYAYVDGSYQLQDLTFSNGYRYVNWMATIPCLLLQLLIVLNLKGKELFSTATWLILAAWGMIIT---GYVGQLYEVDDIA---QLMIWGAVSTAFFVVMNWIVGTKIFK------------NRATMLGGTDSTITKVFWLMM---FAWTLYPIA----YLVPAFMNNADGV----VLRQL-LFTIADISSKVIYGLMITYIAIQQSA	-18.439,-18.414,-21.699,-19.046,-15.362,-19.506,-21.845,-13.030,-20.569,-19.381,-10.124,-20.729,-18.175,-11.597,-24.039,-21.646,-11.398,-25.608,-22.345,-7.650,-25.664,-21.040,-4.388,-26.992,-20.955,-1.601,-24.411,-21.642,2.099,-24.752,-18.891,4.458,-23.657,-20.832,5.138,-20.458,-21.317,1.486,-19.525,-17.669,0.657,-20.217,-15.942,3.443,-18.281,-18.438,2.994,-15.439,-17.382,-0.649,-15.139,-13.839,0…	KNIESLFDYSAGQFEFIDHLLTMGVGVHFAALIFFLVVSQFVAPKYRIATALSCIVMVSAGLILNSQAVMWTDAYAYVDGSYQLQDLTFSNGYRYVNWMATIPCLLLQLLIVLNLKGKELFSTATWLILAAWGMIITGYVGQLYEVDDIAQLMIWGAVSTAFFVVMNWIVGTKIFKNRATMLGGTDSTITKVFWLMMFAWTLYPIAYLVPAFMNNADGVVLRQLLFTIADISSKVIYGLMITYIAIQQSAAAGYVPAQ	1454201	Nonlabens marinus S1-08
job.pdb	4xto_B Crystal structure of the light-driven sodium pump KR2 in the pentameric red form, pH 5.6	5.600	282	188	14	8	248	22	266	0.138	4.245E+00	35	248	266	IAQAIEEIAKAIKKIAWAIKKI-----------AQQLKAAIEEIAQAIEEIAKAIKKIAWA----IKK----IAHMGA----IEEIAQAIEEIAKAIKKIAWAIKKIA--------QQLKAAIEEIAQAIEEIAKAIKKIAWA-IKKIAHMGAIEEIAQAIEEIAKAIKKIAWAIKKIAQQLKAAIEEIAQAIEEIAKAIKKIAWAIKKIAHMGAIEE-IAQAIEEIAKAIKKIAWAIKKIA--------QQLKAAIEEIAQAIEEIAKAIKKIAWAIKKIA	AYQFTSHILTLGYAVMLAGLLYFILTIKNVDKKFQMSNILSAVVMVSAFLLLYAQAQNWTSSFTFNEEVGRYFLDPSGDLFNNGYRYLNWLIDVPMLLFQILFV----VSLTTSKFSSVRNQF---WFSGAMMIIT---GYIGQFYEVSNLTA---FLVWGAISSAFFFHILWVMKKVIN------------EGK------------EGISPAGQKILSNIWILFLISWTLYPGAYLMPYLTGDGFLYSEDGVMARQLVYTIADVSSVIYGVLLGNLAITLS	-13.875,-2.274,15.031,-15.952,-3.122,18.121,-16.056,-6.874,17.475,-15.686,-8.347,20.973,-14.905,-11.995,21.705,-14.601,-12.891,18.028,-12.302,-15.038,15.895,-9.275,-13.399,14.296,-10.725,-13.966,10.818,-13.145,-11.105,11.469,-10.358,-8.852,12.755,-8.440,-9.377,9.521,-11.641,-9.124,7.504,-12.649,-5.820,9.083,-9.247,-4.162,8.667,-6.996,-5.390,5.833,-9.659,-7.556,4.210,-8.972,-10.678,2.178,-7.535,-1…	QELGNANFENFIGATEGFSEIAYQFTSHILTLGYAVMLAGLLYFILTIKNVDKKFQMSNILSAVVMVSAFLLLYAQAQNWTSSFTFNEEVGRYFLDPSGDLFNNGYRYLNWLIDVPMLLFQILFVVSLTTSKFSSVRNQFWFSGAMMIITGYIGQFYEVSNLTAFLVWGAISSAFFFHILWVMKKVINEGKEGISPAGQKILSNIWILFLISWTLYPGAYLMPYLTGDGFLYSEDGVMARQLVYTIADVSSVIYGVLLGNLAITLS	308116	Dokdonia eikasta
job.pdb	7td2_R Lysophosphatidic acid receptor 1-Gi complex bound to LPA, state a	7.400	282	183	12	8	242	30	280	0.138	3.883E+00	35	248	291	IAQAIEEIAKAIKKIAWAIKKIAQQLKAAIE-EIAQAIEEIAKAIKKIAWAIK-----------KIAHMGAIEEIAQAIEEIAKAIKKIAWAIKKIAQQL-------------KAAIEEIAQAIEEIAKAIKKIAWAIKK-----------IAHMGA---IEEIAQAIEEIAKAIKKIAWAIKKIAQQLKAAIEEIAQAIEEIAKAIKKIAWAIKKIAHMGAIEEIAQAIEEIAKAIKKIAWAIKKIAQQLK--------AAIEEIAQAIEEIAKAIKKIAW	VMGLGITVCIFIMLANLLVM-VAIYVNRRFHFPIYYLMANLAAADFFAGLAYFYLMFNTGPNTRRLTVSTWLLRQGLIDTSLTASVANLLAIAIERHITVFRMQLHTRMSNRRVVVV---IVVIWTMA---IVMG-AIPSVGWNCICDIENCSNMAPLYSDSYLVFWAIFNLVTFVVMVVLYAHIFGY---------------------VRQRTMRMNRDTMMSLLKTVVIVLGAFI--ICWTPGLVLLLLDVCCPQCDVLAYEKFFLLLAEFNSAMNPIIY	87.115,34.940,136.802,84.779,37.459,135.186,83.102,39.652,137.813,79.583,39.740,136.405,77.926,39.554,139.845,79.267,42.786,141.348,77.419,46.071,140.905,78.398,49.279,139.112,79.570,50.903,142.356,82.520,48.504,142.518,83.566,49.379,138.965,83.249,53.122,139.579,85.178,52.881,142.865,88.020,50.844,141.355,88.670,53.994,139.314,88.825,57.627,140.404,85.332,58.535,139.226,82.544,59.529,141.613,78.…	QCFYNESIAFFYNRSGKHLATEWNTVSKLVMGLGITVCIFIMLANLLVMVAIYVNRRFHFPIYYLMANLAAADFFAGLAYFYLMFNTGPNTRRLTVSTWLLRQGLIDTSLTASVANLLAIAIERHITVFRMQLHTRMSNRRVVVVIVVIWTMAIVMGAIPSVGWNCICDIENCSNMAPLYSDSYLVFWAIFNLVTFVVMVVLYAHIFGYVRQRTMRMNRDTMMSLLKTVVIVLGAFIICWTPGLVLLLLDVCCPQCDVLAYEKFFLLLAEFNSAMNPIIYSYRDKEMSATF	9606	Homo sapiens
job.pdb	5v54_A Crystal structure of 5-HT1B receptor in complex with methiothepin	9.000	297	201	15	8	246	15	300	0.138	4.640E+00	35	248	382	IAQAIEEIAKAIKKIAWAIKKIAQQ-------LKAAIEEIAQAIEEIAKA-IKKIA-WAIKK--IAHMGAIEEIAQAIEEIAKAIKKIAWAIKKIAQQL----KAAIEEIAQAIEEIAKAIKKIAWA-IKK---------------IAHMGAIEEIAQA-IEEIAKAIKKIAWAIKKIAQQLKAAIEEIAQAIEEIAKAIKKIAWAIKKIAHMGAIEEIAQAIEEIAKAIKKIAWA----------------IKKIA-----QQLKAAI-----EEIAQAIEEIAKAIKKIAWAIKK	LVMLLALITLATTLSNAFVIATVYRTRKLHTPANYLIASLAVTDLLVSILVMPISTMYTVTGRWTLGQVVCDF---WLSSDITCCTASIWHLCVIALDRYWAITDAVEYSAKRTPKRAAVMIALVWVFSISISLPPFFWRQAKSECVVNTDHILYTVYSTVGAFYFPTLLLIALYGRIYVEARSRIADLEDRWRTLEDNLRVI----ERAANAA---EVREALTRMRAAAEDAQRATPPALEDRSPASPEMEDFRHGFDILVGQIDDALRLADEGRVAEA-QAAAEELRTTRNAYIQ	-49.237,-19.210,27.002,-47.669,-18.952,30.469,-45.656,-22.112,31.294,-46.151,-21.706,35.033,-49.548,-23.299,34.353,-47.922,-26.445,32.894,-45.744,-26.904,35.992,-47.717,-28.961,38.542,-48.669,-27.978,42.121,-46.236,-30.408,43.879,-43.246,-28.650,42.293,-44.871,-25.232,42.830,-44.700,-25.977,46.550,-41.081,-27.169,46.408,-40.161,-23.913,44.626,-41.819,-21.545,47.127,-40.105,-23.705,49.746,-36.697,…	YIYQDSISLPWKVLLVMLLALITLATTLSNAFVIATVYRTRKLHTPANYLIASLAVTDLLVSILVMPISTMYTVTGRWTLGQVVCDFWLSSDITCCTASIWHLCVIALDRYWAITDAVEYSAKRTPKRAAVMIALVWVFSISISLPPFFWRQAKSECVVNTDHILYTVYSTVGAFYFPTLLLIALYGRIYVEARSRIADLEDRWRTLEDNLRVIERAANAAEVREALTRMRAAAEDAQRATPPALEDRSPASPEMEDFRHGFDILVGQIDDALRLADEGRVAEAQAAAEELRTTRNAYIQKYLMAARERKATKTLGIILGAFIVCWLPFFIISLVMPICFHLAIFDFFTWLGYLNSLINPIIYTMSNEDFKQAFHKLIRFKC	9606	Homo sapiens
job.pdb	4z34_A Crystal Structure of Human Lysophosphatidic Acid Receptor 1 in complex with ONO9780307	10.900	274	187	13	9	240	38	296	0.138	2.488E+00	35	248	385	AQAIEEIAKAIKKIAWAI---KKIAQQLKAAIEEIAQAIEEIAKAIKKIAWA--IKKIAH-----MGAIEEIAQAIEEIAKAIKKIAWAIKKIA-------QQLKAAIEEIAQAIEEIAKAIKKIAW----AIKKI---------AHMGAIEEIA-QAIEEIAKAIKKIAWAIKKIAQQLKAAIEEIAQAIEEIAKAIKKIAWAIKKIAHMGAIEEIAQAIEEIAKAIKKIA-----WAIK-KIA-----QQLKAAIEEIAQAIEEIAKAIKKI	ITVCIFIMLANLLVMVAIYVNRRFHFPIYYLMANLAAADFFAGLAYFYLMFNTGPNTRRLTVSTWLLRQGLIDTSLTASVANLLAIAIERHITVFRMQLHTRMSNRRVVVVIVVIWTMAIVMGAIPSVGWNCICDIENCSNMAPLYSDSYLVFWAIFNLVTFVVMVVLYAHIF--------GYVADLEDNWETLNDNLKVI----EKADNAAQVK---DALTKMRAAALDAQKAMKDFRHGFDILVGQIDDALKLANEGKVKEAQAAAEQLKTT	15.660,-34.448,76.678,13.546,-33.488,73.595,11.336,-35.565,71.161,12.605,-36.270,67.602,12.404,-33.783,64.690,11.456,-36.935,62.568,8.883,-39.060,64.600,5.514,-40.489,63.301,3.613,-39.026,66.320,5.327,-35.765,65.383,2.403,-34.741,62.987,0.266,-34.272,66.187,2.847,-32.032,67.955,3.199,-29.662,64.890,-0.606,-29.601,64.165,-1.589,-28.975,67.843,0.832,-26.011,68.370,-0.564,-24.132,65.325,-4.250,-23.2…	NEPQCFYNESIAFFYNRSGKHLATEWNTVSKLVMGLGITVCIFIMLANLLVMVAIYVNRRFHFPIYYLMANLAAADFFAGLAYFYLMFNTGPNTRRLTVSTWLLRQGLIDTSLTASVANLLAIAIERHITVFRMQLHTRMSNRRVVVVIVVIWTMAIVMGAIPSVGWNCICDIENCSNMAPLYSDSYLVFWAIFNLVTFVVMVVLYAHIFGYVADLEDNWETLNDNLKVIEKADNAAQVKDALTKMRAAALDAQKAMKDFRHGFDILVGQIDDALKLANEGKVKEAQAAAEQLKTTRNAYIQKYLRNRDTMMSLLKTVVIVLGAFIICWTPGLVLLLLDVCCPQCDVLAYEKFFLLLAEFNSAMNPIIYSYRDKEMSATFRQILG	9606	Homo sapiens
job.pdb	7y27_E Cryo-EM structure of the SST-14-bound SSTR2-miniGq-scFv16 complex	7.900	276	194	15	2	224	4	272	0.126	6.625E+00	34	248	274	MGAIEEIAQAIEEIA-KAIKKIAWAIKKIAQQ---LKAAIEEIAQAIEEIAKAIKKIAWAIKK---IAHMGAIEEIAQAIEEIAKAIKKIAWAIKKIA-QQLKAAIEEI-------AQAIEEIAKAIKKIA----WAIKK----------------IAHMGAIEEIAQAIEEIAK--AIKKIAWAIKKIAQQLKAAIEEIAQAIEEIAKAIKKIA------------WAIK-KIAHMGAIEEIA-QAIEEIAKAIKKIAWAI--KKIAQQLKAAIE	NAVLTFIYFVVCIIGLCGNTLVIYVILRYAKMKTITNIYILNLAIADELFMLGLPFLAMQVALVHWPFGKAICR---VVMTVDGINQFTSIFCLTVMSIDRYLAVVHPIKSAKWRRPRTAKMITMAVWGVSLLVILPIMIYAGLRSNQWGRSSCTINWPGAWYTGFIIYTFILGFLVPLTIICLCYLFIIIKVKS--SKSEKKVTRMVSIVVAVFIFCWLPFYIFNVSSVSMAISPTPALKGMFDFVVVLT--YANSCANPILYAFLSDNFKKSFQ	121.188,107.822,60.491,121.954,110.555,63.021,118.208,110.736,63.675,118.353,107.230,65.148,121.309,108.261,67.318,119.570,111.356,68.700,116.425,109.284,69.268,118.469,106.759,71.256,119.995,109.638,73.225,116.624,111.180,74.142,115.427,107.682,75.051,118.355,107.174,77.422,118.137,110.676,78.915,114.723,110.199,80.551,115.540,106.814,82.114,118.184,108.119,84.524,115.992,110.993,85.732,112.992,…	LTSNAVLTFIYFVVCIIGLCGNTLVIYVILRYAKMKTITNIYILNLAIADELFMLGLPFLAMQVALVHWPFGKAICRVVMTVDGINQFTSIFCLTVMSIDRYLAVVHPIKSAKWRRPRTAKMITMAVWGVSLLVILPIMIYAGLRSNQWGRSSCTINWPGAWYTGFIIYTFILGFLVPLTIICLCYLFIIIKVKSSKSEKKVTRMVSIVVAVFIFCWLPFYIFNVSSVSMAISPTPALKGMFDFVVVLTYANSCANPILYAFLSDNFKKSFQNV	0	unclassified
job.pdb	7vkt_A cryo-EM structure of LTB4-bound BLT1 in complex with Gi protein	7.700	297	184	16	8	242	3	271	0.126	2.177E+00	34	248	287	IAQAIEEIAKAIKKIAWAIKKIAQQLKAAIE------EIAQAIEEIAKAIKKIAWA-------IKK----IAH---MGAIEEIAQAIEEIAKAIKKIAWAIK------KIAQQLK--AAIEEIAQAIEEIAKAIKKIAWAIKK-----------------IAHMGAIEEIAQAIEEIAKA-----IKKIAWAIKKIAQQLKAAIEEIAQAIE-----EIAKAIKKIAWAIKKIAHMGAIEEIAQAIEEIAKAIKKIAWAIKK-------IAQQLKAAIEEIAQAIEEIAKAIKKIAW	ISLLAIILLSVALAVGLPGNSFV--VWSILKRMQKRSVTALMVLNLALADLAVLLTAPFFLHFLAQGTWSFGLAGCRLCHYVCGVSMYASVWLITAMSLDRSLAVARPFVSQKLRTKAMARRVLAGI---WVLSFLLATPVLAYRTVVPWKTNMSLCFPRYPSEGHR---AFHLIFEAVTGFLLPFLIVVASYSDIGRRL--------QARRFRRSRRTGRLVVLIILTFAAFWLPYHVVNLAEA-----------GRALAGQAAGLGLVGKRL-SLARNVLIALAFLSSSVNPVLY	123.204,141.627,95.055,124.057,138.486,97.025,126.592,140.443,99.101,123.888,142.370,100.961,122.002,139.219,101.951,125.196,137.435,103.005,126.386,140.333,105.166,122.940,140.821,106.724,122.730,137.139,107.684,126.266,137.136,109.092,125.781,140.285,111.175,122.389,139.154,112.482,123.878,135.835,113.611,126.862,137.621,115.166,124.627,139.963,117.173,122.232,137.226,118.297,125.128,135.044,11…	EFISLLAIILLSVALAVGLPGNSFVVWSILKRMQKRSVTALMVLNLALADLAVLLTAPFFLHFLAQGTWSFGLAGCRLCHYVCGVSMYASVWLITAMSLDRSLAVARPFVSQKLRTKAMARRVLAGIWVLSFLLATPVLAYRTVVPWKTNMSLCFPRYPSEGHRAFHLIFEAVTGFLLPFLIVVASYSDIGRRLQARRFRRSRRTGRLVVLIILTFAAFWLPYHVVNLAEAGRALAGQAAGLGLVGKRLSLARNVLIALAFLSSSVNPVLYAFAGGGLLRSAGVGFV	9606	Homo sapiens
job.pdb	7td1_R Lysophosphatidic acid receptor 1-Gi complex bound to LPA, state a	7.600	287	178	12	8	242	30	281	0.126	3.398E+00	34	248	293	IAQAIEEIAKAIKKIAWAIKKIAQQLKAAIE-EIAQAIEEIAKAIKKIAWAI-----------KKIAHMGAIEEIAQAIEEIAKAIKKIAWAIKKIAQQL----------KAAIEEIAQAIEEIAKAIKKIAWAIKKIA-----------------HMGAIEEIA----QAIEEIAKAIKKIAWAIKKIAQQLKAAIEEIAQAIEEIAKAIKKIAWAIKKIAHMGAI-EEIAQAIEEIAKAIKKIAWAIKKIAQQL--------KAAIEEIAQAIEEIAKAIKKIAW	VMGLGITVCIFIMLANLLVM-VAIYVNRRFHFPIYYLMANLAAADFFAGLAYFYLMFNTGPNTRRLTVSTWLLRQGLIDTSLTASVANLLAIAIERHITVFRMQLHTRMSNRRVVVVIVVIWTMA---IVMG-AIPSVGWNCICDIENCSNMAPLYSDSYLVFWAIFNLVTFVVMVVLYAHIFGYVRQRTMRMS------------------------RRDTMMSLLKTVVIVLGAFI------ICWTPGLVLLLLDVCCPQCDVLAYEKFFLLLAEFNSAMNPIIY	84.017,36.330,138.051,82.839,39.768,136.980,79.860,41.766,138.202,76.774,41.677,136.009,74.482,41.823,139.067,75.610,45.257,140.291,73.788,48.517,139.626,74.853,51.704,137.860,75.515,53.319,141.244,78.522,51.067,141.863,80.042,51.712,138.435,79.569,55.467,138.806,80.998,55.497,142.338,84.084,53.497,141.354,84.871,56.531,139.189,84.377,60.212,139.976,81.105,60.673,138.101,78.204,61.847,140.259,74.…	QCFYNESIAFFYNRSGKHLATEWNTVSKLVMGLGITVCIFIMLANLLVMVAIYVNRRFHFPIYYLMANLAAADFFAGLAYFYLMFNTGPNTRRLTVSTWLLRQGLIDTSLTASVANLLAIAIERHITVFRMQLHTRMSNRRVVVVIVVIWTMAIVMGAIPSVGWNCICDIENCSNMAPLYSDSYLVFWAIFNLVTFVVMVVLYAHIFGYVRQRTMRMSRRDTMMSLLKTVVIVLGAFIICWTPGLVLLLLDVCCPQCDVLAYEKFFLLLAEFNSAMNPIIYSYRDKEMSATFR	9606	Homo sapiens
job.pdb	7f4h_R Cryo-EM structure of afamelanotide-bound melanocortin-1 receptor in complex with Gs protein, Nb35 and scFv16	7.400	270	210	9	9	247	7	267	0.116	5.544E+00	33	248	267	AQAIEEIAKAIKKIAWAIKKIAQQLKAAIEEIAQAIEEIAKAIKKIAWAIKK-------------IAH--------MGAIEEIAQAIEEIAKAIKKIAW-AIKKIAQQL-------KAAIEEIAQAIEEIAKAIKKIA-WAIKKIAHMGAIEEIAQAIEEIAKAIKKIAWAIKKIAQQLKAAIEEIAQAIEEIAK-AIKKIAWAIKKIAHMGAIEEIAQAIEEIAKAIKKIAWAIKKIAQQLKAAIEEIAQAIEEIAKAIKKIAWAIKKI	DGLFLSLGLVSLVENALVVATIAKNRNLHSPMYCFICCLALSDLLVSGSNVLETAVILLLEAGALVARAAVLQQLDNVIDVITCSSMLSSLCFLGAIAVDRYISIFYALRYHSIVTLPRARRAVAAI---WVASVVFSTLFIAYYDHVAVLLCLVVFF---LAMLVLMAVLYVHMLARACQHAQGIARLHKLKGAVTLTILLGIFFL---CWGPFFLHLTLIVLCPEHPTCGCIFKNFNLFLALIICNAIIDPLIYAFHSQELRRTLKEV	148.358,108.919,115.984,146.937,106.198,113.739,143.991,104.065,114.812,145.018,101.740,111.969,141.790,99.785,111.565,142.751,96.578,109.778,140.754,94.898,107.019,139.608,92.190,109.424,137.814,94.639,111.723,136.620,96.630,108.723,135.016,93.500,107.256,133.539,92.524,110.648,131.895,95.937,111.123,130.716,95.834,107.515,129.102,92.391,107.951,127.438,93.143,111.298,126.021,96.339,109.756,124.…	LEVSISDGLFLSLGLVSLVENALVVATIAKNRNLHSPMYCFICCLALSDLLVSGSNVLETAVILLLEAGALVARAAVLQQLDNVIDVITCSSMLSSLCFLGAIAVDRYISIFYALRYHSIVTLPRARRAVAAIWVASVVFSTLFIAYYDHVAVLLCLVVFFLAMLVLMAVLYVHMLARACQHAQGIARLHKLKGAVTLTILLGIFFLCWGPFFLHLTLIVLCPEHPTCGCIFKNFNLFLALIICNAIIDPLIYAFHSQELRRTLKEV	9606	Homo sapiens
job.pdb	7y24_E Cryo-EM structure of the octreotide-bound SSTR2-miniGo-scFv16 complex	9.400	287	190	13	8	242	2	270	0.116	4.245E+00	33	248	284	IAQAIEEIAKAIKKIAWAIKKIAQQL-----------KAAIEEIAQAIEEIAKAIKKIAWAIK----KIAH---MGAIEEIAQAIEEIAKAIKKIAWAIK-KIAQQLKAA-------IEEIAQAIEEIAKAIKKIAWAIKKIAH---------------------MGAIEEIAQAIEEIAKAIKKIAWAIKKIAQQLKA-AIEEIAQAIEEIAKAIKKIAWAIKKIAHMGAIEEIAQAIEEIAKAIKKIAWAIKKIA----QQLKAAIEEIAQAIEEIAKAIKKIAW	SNAVLTFIYFVVCIIGLCGNTLVIYVILRYAKMKTITNIYILNLAIADELFMLGLPFLAMQVALVHWPFGKAICRVVMTVDGINQFTSIFCLTVMSIDRYLAVVHPIKSAKWRRPRTAKMITMAV---WGVSLLVILPIMIYAGLRSNQWGRSSCTINWPGGAWYTGFI--IYTFILGFLVPLTIICLCYLFIIIKVKSSGIRVGSSKRKKSEKKVTRMV----------SIVVAVFIFCWLPFYIFNVSSV--SMAISPTPAL-KGMFDFVVVLTYANSCANPILY	115.552,110.111,63.633,112.276,108.638,64.876,113.921,105.546,66.369,116.209,107.668,68.548,113.364,109.766,69.965,111.230,106.680,70.642,114.116,105.008,72.483,114.727,108.220,74.436,111.100,108.524,75.535,111.090,104.810,76.409,114.103,105.330,78.671,112.609,108.491,80.197,109.268,106.859,81.004,111.088,103.807,82.383,113.141,106.043,84.684,110.031,107.928,85.812,108.164,104.699,86.526,111.032,…	TSNAVLTFIYFVVCIIGLCGNTLVIYVILRYAKMKTITNIYILNLAIADELFMLGLPFLAMQVALVHWPFGKAICRVVMTVDGINQFTSIFCLTVMSIDRYLAVVHPIKSAKWRRPRTAKMITMAVWGVSLLVILPIMIYAGLRSNQWGRSSCTINWPGGAWYTGFIIYTFILGFLVPLTIICLCYLFIIIKVKSSGIRVGSSKRKKSEKKVTRMVSIVVAVFIFCWLPFYIFNVSSVSMAISPTPALKGMFDFVVVLTYANSCANPILYAFLSDNFKKSFQNV	0	unclassified
job.pdb	7wic_R Cryo-EM structure of the SS-14-bound human SSTR2-Gi1 complex	8.800	294	186	13	8	242	3	273	0.116	3.714E+00	33	248	288	IAQAIEEIAKAIKKIAWAIKKIAQQL-----------KAAIEEIAQAIEEIAKAIKKIAWAIKKIAHMG---AIEEIAQAIEEIAKAIKKIAWAIKKIA-QQLKAA--------------IEEIAQAIEEIAKAIKKIAWAIKK-------------------IAHMGAIEEIA---------QAIEEIAKAIKKIAWAIKKIAQQLKAAIEEIAQAIEEIAKAIKKIAWAIKKIAHMGAIEEIAQAIEEIAKAIKKIAWAIKKIA--QQLKAAIEEIAQAIEEIAKAIKKIAW	SNAVLTFIYFVVCIIGLCGNTLVIYVILRYAKMKTITNIYILNLAIADELFMLGLPFLAMQVA-LVHWPFGKAIC--RVVMTVDGINQFTSIFCLTVMSIDRYLAVVHPIKSAKWRRPRTAKMITMAV---WGVSLLVILPIMIYAGLRSNQWGRSSCTINWPGESGAWYTGFIIYTFILGFLVPLTIICLCYLFIIIKVKSSGIRVG-------------SSKRKKSEKKVTR---MVSIVVAVFIFCWLPFYIFNVSSVSMAISPTPALK-GMFDFVVVLTYANSCANPILY	73.179,134.268,123.642,72.174,133.075,120.170,75.752,132.561,118.942,76.185,129.326,120.901,72.949,127.882,119.509,73.792,128.860,115.921,77.438,127.741,116.121,77.384,124.497,118.120,74.926,123.267,115.490,77.433,124.210,112.770,80.236,122.369,114.554,78.102,119.276,115.107,76.788,119.065,111.540,80.329,119.524,110.195,81.542,116.727,112.475,78.666,114.438,111.456,79.109,114.951,107.717,82.884,1…	LTSNAVLTFIYFVVCIIGLCGNTLVIYVILRYAKMKTITNIYILNLAIADELFMLGLPFLAMQVALVHWPFGKAICRVVMTVDGINQFTSIFCLTVMSIDRYLAVVHPIKSAKWRRPRTAKMITMAVWGVSLLVILPIMIYAGLRSNQWGRSSCTINWPGESGAWYTGFIIYTFILGFLVPLTIICLCYLFIIIKVKSSGIRVGSSKRKKSEKKVTRMVSIVVAVFIFCWLPFYIFNVSSVSMAISPTPALKGMFDFVVVLTYANSCANPILYAFLSDNFKKSFQNVL	9606	Homo sapiens
job.pdb	5olz_A Structure of the A2A-StaR2-bRIL562-Compound 4e complex at 1.9A obtained from bespoke co-crystallisation experiments.	11.000	308	192	17	8	246	11	305	0.116	3.250E+00	33	248	387	IAQAIEEIAKAIKKIAWAIKKIAQQLKAAIE-EIAQAIEEIAKA----IKKIAWAIKKI-----AHMGAIEEIA----QAIEEIAKAIKKIAWAIKKIAQQLKAAIEEI-----AQAIEEIA-KAIKKIA-WAI----------------KKIAH------------MGAIE------EIAQAIEEIAKAIKKIAWAIKKIAQQLKAAIEEIAQAIEEIAKAIKKIAWAIKKIAHMGAIEEIAQAIEEIAKAIKKIAWAIK--------KIAQQLKA--AIEEIAQAIEEIAKA----IKKIAWAIKK	YITVELAIAVLAILGNVLV-CWAVWLNSNLQNVTNYFVVSLAAADILVGVLAIPFAITISTGFCAACHGCLFIACFVLVLAQSSIFSLLAIAI-DRYIAIAIPLRYNGLVTGTRAAGIIAICWVLSFAIGLTPMLGWNNCGQPKEGKAHSQGCGEGQVACLFEDVVPMNYMVYFNFFACVLVPLLLMLGVYLRIFAAARRQLA-------DLEDNWETLNDNLKVI----EKADNAAQVKDALTKMRAAALDAQKKDFRHGFDILVGQIDDALKLANEGKVKEAQAAAEQLKTTRNAYIQKYLERARS	-21.350,23.570,2.087,-23.624,21.211,0.182,-27.127,20.699,1.649,-26.897,18.334,4.630,-29.879,16.291,3.411,-27.851,15.034,0.424,-24.964,13.344,2.226,-27.477,12.379,4.901,-29.559,10.667,2.209,-26.663,8.457,1.090,-25.896,7.500,4.686,-29.580,6.811,5.420,-30.152,4.784,2.236,-27.118,2.601,2.948,-28.217,2.145,6.575,-31.684,1.003,5.482,-30.226,-1.466,2.968,-28.001,-2.928,5.691,-30.970,-3.206,8.079,-33.035…	GAPPIMGSSVYITVELAIAVLAILGNVLVCWAVWLNSNLQNVTNYFVVSLAAADILVGVLAIPFAITISTGFCAACHGCLFIACFVLVLAQSSIFSLLAIAIDRYIAIAIPLRYNGLVTGTRAAGIIAICWVLSFAIGLTPMLGWNNCGQPKEGKAHSQGCGEGQVACLFEDVVPMNYMVYFNFFACVLVPLLLMLGVYLRIFAAARRQLADLEDNWETLNDNLKVIEKADNAAQVKDALTKMRAAALDAQKKDFRHGFDILVGQIDDALKLANEGKVKEAQAAAEQLKTTRNAYIQKYLERARSTLQKEVHAAKSAAIIAGLFALCWLPLHIINCFTFFCPDCSHAPLWLMYLAIVLAHTNSVVNPFIYAYRIREFRQTFRKIIRS	9606	Homo sapiens
job.pdb	5jtb_A Crystal structure of the chimeric protein of A2aAR-BRIL with bound iodide ions	11.000	309	198	16	4	246	11	308	0.116	3.714E+00	33	248	388	AIEEIAQAIEEIAKAIKKIAWAI---KKIAQQLKAAIEEIAQAIEEIAK-AIKKIAWAIKKI-AHMGAIEEIA-QAIEEIAKAIKKIAWAI--KKIAQQLKAAIEEI-----AQAIEEIA-KAIKKIA-WAI----------------KKIAH------------MGAIE------EIAQAIEEIAKAIKKIAWAIKKIAQQLKAAIEEIAQAIEEIAKAIKKIAWAIKKIAHMGAIEEIAQAIEEIAKAIKK-------IAWAIKKIA---------QQLKAAIEEIAQAIEE-IAKAIKKIAWAIKK	YITVELAIAVLAILGNVLVCWAVWLNSNLQNVTNYFVVSLAAADIAVGVLAIPFAITISTGFCAACHGCLFIACFVLVLTQSSIFSLLAIAIDRYIAIRIPLRYNGLVTGTRAKGIIAICWVLSFAIGLTPMLGWNNCGQPKEGKNHSQGCGEGQVACLFEDVVPMNYMVYFNFFACVLVPLLLMLGVYLRIFLAARRQLA-------DLEDNWETLNDNLKVI----EKADNAAQVKDALTKMRAAALDAQKDFRHGFDILVGQIDDALKLANEGKVKEAQAAAEQLKTTRNAYIQKYLERARSTLQK	-0.808,-23.171,67.944,-3.525,-20.879,69.383,-7.125,-20.735,67.945,-7.388,-18.192,65.037,-10.331,-16.219,66.573,-8.214,-14.940,69.533,-5.563,-13.162,67.422,-8.329,-12.335,64.926,-10.368,-10.621,67.712,-7.417,-8.423,68.765,-6.666,-7.372,65.170,-10.342,-6.621,64.378,-10.875,-4.586,67.611,-7.661,-2.611,66.900,-8.756,-1.942,63.267,-12.174,-0.695,64.436,-10.483,1.665,66.923,-8.291,3.106,64.108,-11.380,…	GAPPIMGSSVYITVELAIAVLAILGNVLVCWAVWLNSNLQNVTNYFVVSLAAADIAVGVLAIPFAITISTGFCAACHGCLFIACFVLVLTQSSIFSLLAIAIDRYIAIRIPLRYNGLVTGTRAKGIIAICWVLSFAIGLTPMLGWNNCGQPKEGKNHSQGCGEGQVACLFEDVVPMNYMVYFNFFACVLVPLLLMLGVYLRIFLAARRQLADLEDNWETLNDNLKVIEKADNAAQVKDALTKMRAAALDAQKDFRHGFDILVGQIDDALKLANEGKVKEAQAAAEQLKTTRNAYIQKYLERARSTLQKEVHAAKSLAIIVGLFALCWLPLHIINCFTFFCPDCSHAPLWLMYLAIVLSHTNSVVNPFIYAYRIREFRQTFRKIIRSHV	9606	Homo sapiens
job.pdb	7k15_A Crystal structure of the Human Leukotriene B4 Receptor 1 in Complex with Selective Antagonist MK-D-046	8.100	417	201	16	4	244	9	419	0.116	4.851E+00	33	248	455	AIEEIAQAIEEIAKAIKKIAWAIKKIAQ---QLKAAIEEIAQAIEEIAKAIKKIAWAIKK---IAHMGAIEEIAQAIEEIAKAIKKIAWAIKKIA-------------QQL--KAAIEEIAQAIEEIAKAIKKIAWAIKK-----------------IAHMGAIEEIAQAIE--EIAKAIKKIAWAIKKIAQQ------------------LKAAIEEIAQA---------------------------------------------------IEE------------------------IAKAIKKIAWAI--------------KKIAHM---GAIEEIAQAI-----------EEI-AKAIKKIAWAIKKIAQQLKA--------------AIEEI…	AIILLSVALAVGLPGNSFVVWSILKRMQKRSVTALMVLNLALADLAVLLTAPFFLHFLAQGTWSFGLAGCRLCH---YVCGVSMYASVWLITAMSLDRYLAVARPFVSQKLRTKAMARRVLAGI---WVLSFLLATPVLAYRTVVPWKTNMSLCFPRYPSEGHRAFHLIFEAVTGFLLPFLIVVASYSDIGRRLQARRAKALIVYGSTTGNTEYTAETIARELADAGYEVDSRDAASVEAGGLFEGFDLVLLGCSTWGDDSIELQDDFIPLFDSLEETGAQGRKVACFGCGDSSWEYFCGAVDAIEEKLKNLGAEIVQDGLRIDGDPRAARDDIVGWAHDVRGAIRRFRRSRRTGRLVVLIILTFAAFWLPYHVVNLAEAGRALAGQAAGLGLVGKRLS…	-10.284,-20.038,9.036,-7.133,-19.669,11.125,-5.070,-18.890,8.015,-7.922,-16.681,6.779,-7.383,-14.661,9.964,-3.664,-14.530,9.130,-4.599,-13.251,5.667,-6.174,-10.235,7.356,-3.003,-9.932,9.439,-0.517,-9.783,6.563,-2.538,-7.142,4.707,-3.140,-5.059,7.846,0.563,-5.106,8.710,1.438,-4.393,5.079,-1.074,-1.566,4.604,0.045,-0.088,7.924,3.634,-0.298,6.685,2.631,1.396,3.423,0.711,4.245,5.042,2.705,4.386,8.271…	GVEFISLLAIILLSVALAVGLPGNSFVVWSILKRMQKRSVTALMVLNLALADLAVLLTAPFFLHFLAQGTWSFGLAGCRLCHYVCGVSMYASVWLITAMSLDRYLAVARPFVSQKLRTKAMARRVLAGIWVLSFLLATPVLAYRTVVPWKTNMSLCFPRYPSEGHRAFHLIFEAVTGFLLPFLIVVASYSDIGRRLQARRAKALIVYGSTTGNTEYTAETIARELADAGYEVDSRDAASVEAGGLFEGFDLVLLGCSTWGDDSIELQDDFIPLFDSLEETGAQGRKVACFGCGDSSWEYFCGAVDAIEEKLKNLGAEIVQDGLRIDGDPRAARDDIVGWAHDVRGAIRRFRRSRRTGRLVVLIILTFAAFWLPYHVVNLAEAGRALAGQAAGLGLVGKR…	9606	Homo sapiens
job.pdb	6duw_A Crystal structure of the alpha-N-catenin actin-binding domain H1 mutant	13.500	185	125	6	78	246	10	175	0.106	7.242E+00	32	248	192	AKAIKKIAWAIKKI-AQQLKAAI-------EEIAQAIEEIAKAIKKIAWAIKKIAHMGAIEEIAQAIEEIAKAIKKIAWAIKKIAQQL--KAAIEEIAQAIEEIAKAIKKIAWAIKKIAH---MGAI---EEIAQAIEEIAKAIKKIAWAIKKIAQQLKAAIEEIAQAIEEIAKAIKKIAWAIKK	EKAKIAEQVEIFHQEKSKLDAEVAKWDDSGNDIIVLAKQMCMIMMEMTDFTRGKGPLKNTSDVINAAKKIAEAGSRMDKLARAVADQCPDSACKQDLLAYLQRIALYCHQLNICSKVKAEVQNLGGELIVSGLDSA-------------------TSLIQAAKNLMNAVVLTVKASYVASTKYQK	55.876,-25.334,-0.205,53.873,-24.903,3.028,52.867,-28.541,3.703,54.155,-31.496,5.726,53.143,-35.105,6.330,51.486,-36.090,9.575,53.923,-37.592,12.116,54.352,-41.317,11.465,52.873,-42.033,14.894,49.675,-40.238,13.880,49.538,-42.093,10.562,49.747,-45.334,12.560,46.944,-44.417,14.976,44.811,-43.503,11.934,45.313,-46.842,10.155,44.421,-48.499,13.464,41.150,-46.586,13.889,40.308,-47.144,10.213,40.621,-…	SGSAQLPQEEKAKIAEQVEIFHQEKSKLDAEVAKWDDSGNDIIVLAKQMCMIMMEMTDFTRGKGPLKNTSDVINAAKKIAEAGSRMDKLARAVADQCPDSACKQDLLAYLQRIALYCHQLNICSKVKAEVQNLGGELIVSGLDSATSLIQAAKNLMNAVVLTVKASYVASTKYQKVYGTAAVNSPVVSWKMK	9606	Homo sapiens
job.pdb	7vgu_A Time-resolved serial femtosecond crystallography structure of light-driven chloride ion-pumping rhodopsin, NM-R3 : structure obtained 1 msec after photoexcitation with bromide ion	9.800	263	194	12	3	246	13	251	0.106	8.277E+00	32	248	265	GAIEEIAQAIEEIAKAIKKIAWAIKKIAQ----QLKAAIEEIAQAIEEIAKAIKKIAWAIKKI-AHMGA----------IEEIAQAIEEIAKAIKKIAWAIKKI-AQQLKAAIEEIAQAIEEIAKAIKKIAWAIKKIAHMGAIE-EIAQAIEEIAKAIKKIAWAIKKIAQQLKAAIEEIAQAIEEIAKAIKKIAWAIKKIAHMGAIEEIAQAIEEIAKAIKKIAW--AIKKIAQQLKAAIEEIAQAIEEIAKAIKKIAWAIKK	GQFEFIDHLLTMGVGVHFAALIFFLVVSQFVAPKYRIATALSCIVMVSAGLILNSQAVMWTDAYAYVDGSYQLQDLTFSNGYRYVNWMATIPCLLLQLLIVLNLKGKELFSTATWLILAAWGMIITGYVGQLY--EVDDIAQLMIWGAVSTAFFVVMNWIVGTKIFKNRATM----LG------GTDSTITKVFW----------LMMFAWTLYPIA-YLVPAFMNNADGVVLRQLLFTIADIS-SKVIYGLMITYIAIQQSA	-7.755,10.993,6.657,-7.906,7.202,6.664,-6.956,4.633,9.278,-4.081,2.233,8.690,-6.527,-0.700,8.588,-7.889,0.571,5.260,-4.398,0.523,3.706,-3.744,-3.221,3.464,-5.144,-6.475,2.210,-5.179,-9.277,4.752,-4.346,-12.948,4.608,-7.096,-15.309,5.699,-5.067,-16.046,8.831,-4.710,-12.371,9.742,-8.375,-11.620,9.022,-9.812,-14.546,10.983,-7.453,-13.993,13.932,-8.671,-10.398,14.302,-12.295,-11.509,13.950,-11.743,-1…	MKNIESLFDYSAGQFEFIDHLLTMGVGVHFAALIFFLVVSQFVAPKYRIATALSCIVMVSAGLILNSQAVMWTDAYAYVDGSYQLQDLTFSNGYRYVNWMATIPCLLLQLLIVLNLKGKELFSTATWLILAAWGMIITGYVGQLYEVDDIAQLMIWGAVSTAFFVVMNWIVGTKIFKNRATMLGGTDSTITKVFWLMMFAWTLYPIAYLVPAFMNNADGVVLRQLLFTIADISSKVIYGLMITYIAIQQSAAAGYVPAQQALGRI	1454201	Nonlabens marinus S1-08
job.pdb	6rf0_A Crystal structure of the light-driven sodium pump KR2 in the pentameric "dry" form	5.500	272	188	15	8	237	21	265	0.106	5.544E+00	32	248	273	IAQAIEEIAKAIKKIAWAIKKIAQQ--------LKAAIEEIAQAIEEIAKAIKKIAWAIKK-----------IAHMGA----IEEIAQAIEEIAKAIKKIAWAIKKIA--------QQLKAAIEEIAQAIEEIAKAIKKIAWA-IKKIAHMGA----IEEIAQAIEEIAKAIKKIAWAIKK----IAQQLKA-AIEEIAQAIEEIAKAIKKIAWAIKKIAHMGAIEEIAQAIEEIAKAIKKIAWAIKKIAQQLKAAIEE-IAQAIEEIAKAI	AYQFTSHILTLGYAVMLAGLLYFILTIKNVDKKFQMSNILSAVVMVSAFLLLYAQAQNWTSSFTFNEEVGRYFLDPSGDLFNNGYRYLNWLIDVPMLLFQILFV----VSLTTSKFSSVRNQF---WFSGAMMIIT---GYIGQFYEVSNLTAFLVWGAISSAFFFHILWVMKKVINEGKEGISPAGQKILSNIWILFLISWTLYPGAYLMPYLTGD--GFLYS---------EDGVMARQLVYTI------ADVSSKVIYGVLLGNLAITL	-44.629,-3.226,20.710,-43.505,-6.886,20.411,-46.765,-8.250,21.852,-47.285,-11.925,22.656,-43.665,-12.785,21.854,-41.036,-15.075,23.391,-38.607,-13.451,25.829,-35.631,-13.988,23.497,-37.070,-11.154,21.373,-37.243,-8.793,24.387,-33.605,-9.438,25.315,-32.703,-9.114,21.627,-34.695,-5.887,21.339,-33.108,-4.145,24.346,-29.945,-5.734,25.865,-28.855,-7.294,22.563,-26.948,-10.592,22.385,-23.169,-10.778,22…	ELGNANFENFIGATEGFSEIAYQFTSHILTLGYAVMLAGLLYFILTIKNVDKKFQMSNILSAVVMVSAFLLLYAQAQNWTSSFTFNEEVGRYFLDPSGDLFNNGYRYLNWLIDVPMLLFQILFVVSLTTSKFSSVRNQFWFSGAMMIITGYIGQFYEVSNLTAFLVWGAISSAFFFHILWVMKKVINEGKEGISPAGQKILSNIWILFLISWTLYPGAYLMPYLTGDGFLYSEDGVMARQLVYTIADVSSKVIYGVLLGNLAITLSKNKELVE	308116	Dokdonia eikasta
job.pdb	7ul5_A CryoEM Structure of Inactive SSTR2 bound to Nb6	9.500	292	189	18	2	243	4	270	0.106	4.851E+00	32	248	285	MGAIEEIAQAIEEIA-KAIKKIAWAIKKIAQQ---LKAAIEEIAQAIEEIAKAIKKIAWAIKKIAHM----GAIEEIAQAIEEIAKAIKKIAWAIKKIA-QQLKAA--------------IEEIAQAIEEIA-KAIKKIAWA----IKK-----IAH------MGAIEEIAQ-----AIEEIAKAIKKIAWAIKKIAQQLKAAIEEIAQAIEEIAKAIKKIAWAIKKIAHMGAIEEIAQAIEEIAKAIKKIAWAIKKIA------QQLKAAIEEIAQAIEEIAKAIKKIAWA	NAVLTFIYFVVCIIGLCGNTLVIYVILRYAKMKTITNIYILNLAIADELFMLGLPFLAMQVA-LVHWPFGKAICRVVMTVDGINQ--FT-SIFCLTVMSIDRYLAVVHPIKSAKWRRPRTAKMITMAVWGVSLLVILPIMIYAGLRSNGRSSCTINWPGGAWYTGFIIYTFILGFLVPLTIICLCYLFIIIKVKSV--RLLSGSREKDRNLRRVTRMVSIV----------VAVFIFCW--------LPFYIFNVSSVSMAISPTPALKGMF-DFVVVLTYANSCANPILYA	156.176,153.378,157.771,155.398,154.049,154.115,154.539,150.621,152.687,151.631,150.066,155.078,150.243,153.542,154.390,150.368,153.237,150.609,148.877,149.735,150.648,146.065,150.999,152.880,145.314,153.929,150.596,145.256,151.553,147.628,142.917,149.119,149.400,140.440,151.882,150.264,140.508,153.363,146.740,139.857,149.918,145.253,137.014,149.305,147.711,135.211,152.573,146.933,135.526,152.215…	LTSNAVLTFIYFVVCIIGLCGNTLVIYVILRYAKMKTITNIYILNLAIADELFMLGLPFLAMQVALVHWPFGKAICRVVMTVDGINQFTSIFCLTVMSIDRYLAVVHPIKSAKWRRPRTAKMITMAVWGVSLLVILPIMIYAGLRSNGRSSCTINWPGGAWYTGFIIYTFILGFLVPLTIICLCYLFIIIKVKSVRLLSGSREKDRNLRRVTRMVSIVVAVFIFCWLPFYIFNVSSVSMAISPTPALKGMFDFVVVLTYANSCANPILYAFLSDNFKKSFQNVLC	9606	Homo sapiens
job.pdb	6pt3_B Crystal structure of the active delta opioid receptor in complex with the small molecule agonist DPI-287	8.000	199	164	6	64	246	8	203	0.106	4.245E+00	32	248	356	MGAIEEIAQAIEEIAKAIKKIAWAIKKIAQQLK-AAIEEIAQAIEEIAKAIKKIAWAIKKIAH---MGAIEEIAQAIEEIAKAIKKIAWAIKKIAQQL----KAAIEEIAQAIEEIAKAIKKIAWAIKKIAH-------MGAIEEIAQAIEEIAKAIKKIAWAIKKIAQQLKAAIE-EIAQAIEEIAKAIKKIAWAIKK	LNDNLKVAAQVK---DALTKMRAAALDAQKKDFRHGFDILVGQIDDALKLAAEQLKTTRNASSLALAIAITALYSAVCAVGLLGNVLVMFVIVRYTKMKTATNIYIFSLALAGALATSTLPFQSADYLMETWPFGELLCKAVLSIDYYSMFTSIFTLTMMCVDRYIAVCHPVKALDFRTPAKAKLINICIWVLASGVGV	-1.313,-24.833,-7.559,-2.105,-27.083,-10.585,-3.803,-29.714,-8.356,-5.860,-27.018,-6.476,-7.021,-25.338,-9.784,-8.078,-28.864,-10.946,-10.147,-29.599,-7.709,-11.770,-26.119,-8.034,-13.014,-26.868,-11.569,-13.753,-30.603,-10.819,-16.358,-29.945,-8.050,-17.664,-26.922,-10.114,-19.408,-29.373,-12.496,-20.665,-31.481,-9.496,-28.554,-29.814,-1.460,-26.468,-32.659,0.159,-24.325,-32.892,-3.029,-24.395,-…	LEDNWETLNDNLKVAAQVKDALTKMRAAALDAQKKDFRHGFDILVGQIDDALKLAAEQLKTTRNASSLALAIAITALYSAVCAVGLLGNVLVMFVIVRYTKMKTATNIYIFSLALAGALATSTLPFQSADYLMETWPFGELLCKAVLSIDYYSMFTSIFTLTMMCVDRYIAVCHPVKALDFRTPAKAKLINICIWVLASGVGVPIMVMAVTRPRDGAVVCMLQFPSPSWYWDTVTKICVFLFAFVVPILIITVCYGLMLLRLRSVRLLSGSKEKDRSLRRITRMVLVVVVAFVVCWAPIHIFVIVWTLVDIDRRDPLVVAALHLCIALGYINSSLNPVLYAFLDKNFKRCFRQLCR	9606	Homo sapiens
job.pdb	5g2c_A The crystal structure of light-driven chloride pump ClR (T102D) mutant at pH 4.5.	7.800	266	190	15	8	246	17	254	0.098	4.851E+00	31	248	268	IAQAIEEIAKAIKKIAWAIKKIAQQL--------KAAIEEIAQAIEEIAKAIKKIAWAIKK---------------IAHMGAIEEIAQAIEEIAKAIKKIAWAIKKI-AQQLKAAIEEIAQAIEEIAKAIKKIAWA-IKKIAHMGAIEEIAQAIEEIAKAIKKIAWAIKKIAQQLKAAIEEIAQAIEEIAKAIKKIAWAIKKIAHMGAIEEIAQAIEEIAKAIKKIAWAIKKIAQQLKAAIEEIAQAIEE--IAKAIKKIAWAIKK	QFEFIDHLLTMGVGVHFAALIFFLVVSQFVAPKYRIATALSCIVMVSAGLILNSQAVMWTDAYAYVDGSYQLQDLTFSNGYRYVNWMADIPCL--LLQ--LLIVLNLKGKELFSTATWLILAAWGMIIT---GYVGQLYEVDDIA---QLMIWGAVSTAFFVVMNWIVGTKIFK-NRATMLGGT-----DSTITKVFWLMMF---AWTLYPIA----YLVPAFMNNADGV----VLRQL-LFTIADISSKVIYGLMITYIAIQQSA	-10.229,-8.399,-22.239,-12.977,-7.718,-19.725,-13.809,-4.527,-21.483,-16.202,-6.061,-24.078,-17.998,-7.728,-21.198,-18.992,-4.588,-19.387,-21.741,-2.288,-20.479,-19.450,0.699,-20.817,-18.346,-0.764,-24.121,-21.803,-0.606,-25.675,-22.226,3.143,-25.734,-21.049,6.465,-27.020,-20.888,9.209,-24.395,-21.798,12.847,-24.553,-19.103,15.243,-23.565,-20.955,15.905,-20.318,-21.448,12.273,-19.420,-17.829,11.3…	PNSMKNIESLFDYSAGQFEFIDHLLTMGVGVHFAALIFFLVVSQFVAPKYRIATALSCIVMVSAGLILNSQAVMWTDAYAYVDGSYQLQDLTFSNGYRYVNWMADIPCLLLQLLIVLNLKGKELFSTATWLILAAWGMIITGYVGQLYEVDDIAQLMIWGAVSTAFFVVMNWIVGTKIFKNRATMLGGTDSTITKVFWLMMFAWTLYPIAYLVPAFMNNADGVVLRQLLFTIADISSKVIYGLMITYIAIQQSAAAGYVPAQQALGRI	1454201	Nonlabens marinus S1-08
job.pdb	7f4f_R Cryo-EM structure of afamelanotide-bound melanocortin-1 receptor in complex with Gs protein and scFv16	6.900	272	207	9	9	246	7	266	0.098	4.851E+00	31	248	269	AQAIEEIAKAIKKIAWAIKKIAQQLKAAIEEIAQAIEEIAKAIKKIAWAIKK-------------IAHMGAIEEI-AQAIEEIAKAIKKIAWAIKKIAQ-QL--------------KAAIEEIAQAIEEIAKAIKKIA-WAIKKIAHMGAIEEIAQAIEEIAKAIKKIAWAIKKIAQQLKAAIEEIAQAIEEIAKAIKKIAWAIKKIAHMGAIEEIAQAIEEIAKAI----KKIAWAIKKIAQQLKAAIEEIAQAIEEIAKAIKKIAWAIKK	DGLFLSLGLVSLVENALVVATIAKNRNLHSPMYCFICCLALSDLLVSGSNVLETAVILLLEAGALVARAAVLQQLDNVIDVITCSSMLSSLCFLGAIAVDRYISIFYALRYHSIVTLPRARRAVAAI---WVASVVFSTLFIAYYDHVAVLLCLVVFF---LAMLVLMAVLYVHMLARACQHAQGIARLHKLKGAVTLTILLG------IFFLCWGPFFLHLTLIVLCPEHPTCGCIFKNFNLFLALIICNAIIDPLIYAFHSQELRRTLKE	147.533,110.871,115.501,146.123,107.686,113.954,143.212,105.563,115.163,144.274,102.353,113.318,140.835,100.883,112.627,141.429,97.236,111.764,139.638,95.339,109.012,138.298,93.131,111.810,136.554,96.187,113.206,135.026,97.049,109.829,133.739,93.473,109.656,132.393,93.562,113.230,130.625,96.911,112.931,129.284,96.240,109.431,127.952,92.799,110.346,126.324,94.036,113.564,124.875,96.944,111.572,123…	LEVSISDGLFLSLGLVSLVENALVVATIAKNRNLHSPMYCFICCLALSDLLVSGSNVLETAVILLLEAGALVARAAVLQQLDNVIDVITCSSMLSSLCFLGAIAVDRYISIFYALRYHSIVTLPRARRAVAAIWVASVVFSTLFIAYYDHVAVLLCLVVFFLAMLVLMAVLYVHMLARACQHAQGIARLHKLKGAVTLTILLGIFFLCWGPFFLHLTLIVLCPEHPTCGCIFKNFNLFLALIICNAIIDPLIYAFHSQELRRTLKEVLT	9606	Homo sapiens
job.pdb	6rf4_A Crystal structure of the potassium-pumping S254A mutant of the light-driven sodium pump KR2 in the pentameric form, pH 8.0	7.400	283	183	14	8	246	22	269	0.098	6.337E+00	31	248	273	IAQAIEEIAKAIKKIAWAIKKIAQQ--------LKAAIEEIAQAIEEIAKAIKKIAWAIKK-----------IAHMGA----IEEIAQAIEEIAKAIKKIAWAIKKIA--------QQLKAAIEEIAQAIEEIAKAIKKIAWAIKKIAHMGAIEEIAQAIEEIAKAIKKIAWAIKKIAQQLKAAIEEIAQAIEE------IAKAIKKIAWAIKKIAHMGAIEEIAQAIEEIAKAIK------KIAW-AIKKIAQQLKAAIEEIAQAIEEIAKAIKKIAWAIKK	AYQFTSHILTLGYAVMLAGLLYFILTIKNVDKKFQMSNILSAVVMVSAFLLLYAQAQNWTSSFTFNEEVGRYFLDPSGDLFNNGYRYLNWLIDVPMLLFQILFV----VSLTTSKFSSVRNQF---WFSGAMMIITGYIGQ--FYEVSNLTA---FLVWGAISSAFFFHILWVMKKVIN------------EGKEGISPAGQKILSNIWI----------LFLISWTLYPGAYLMPYLTGVDGFLYSEDGVMARQLVYTIADVS-AKVIYGVLLGNLAITLSK	-27.834,1.843,-22.176,-30.635,3.757,-23.955,-30.167,7.535,-23.481,-31.975,8.831,-26.603,-31.678,12.533,-27.440,-29.267,13.376,-24.616,-26.161,15.574,-24.282,-22.770,13.932,-24.736,-21.817,14.409,-21.056,-24.239,11.557,-20.293,-22.589,9.167,-22.793,-19.102,9.862,-21.406,-20.547,9.511,-17.899,-22.292,6.224,-18.731,-19.345,4.529,-20.498,-15.937,5.809,-19.281,-17.112,7.887,-16.311,-15.353,10.982,-14.…	QELGNANFENFIGATEGFSEIAYQFTSHILTLGYAVMLAGLLYFILTIKNVDKKFQMSNILSAVVMVSAFLLLYAQAQNWTSSFTFNEEVGRYFLDPSGDLFNNGYRYLNWLIDVPMLLFQILFVVSLTTSKFSSVRNQFWFSGAMMIITGYIGQFYEVSNLTAFLVWGAISSAFFFHILWVMKKVINEGKEGISPAGQKILSNIWILFLISWTLYPGAYLMPYLTGVDGFLYSEDGVMARQLVYTIADVSAKVIYGVLLGNLAITLSKNKEL	308116	Dokdonia eikasta
job.pdb	5dhh_B The crystal structure of nociceptin/orphanin FQ peptide receptor (NOP) in complex with SB-612111 (PSI Community Target)	8.300	286	196	13	1	245	108	368	0.098	6.061E+00	31	248	387	HMGAIEEIAQAIEEIAKAIKKIAWAIKKIAQQ-------LKAAIEEIAQAIEEIAKAIKKIAWAIKK---IAHMGAIEEIAQAIEEIAKAIKKIAWAIKKIAQQLKAAIEEI----AQAI--EEIAKAIKKIAWAIKKIAHMGAIEEI-------------------AQAIEEIAKAIKKIAWAIKKIAQQLKAAIEEIAQAIEEIAKAIKKIAWAIKKIAHMGAIEEIAQAIEE-IAKAIKKIAWAIKKIAQQLKAAIE-----EIAQAIEEIAKAIKKIAWAIK	PLGLKVTIVGLYLAVCVGGLLGNCLVMYVILRHTKMKTATNIYIFNLALADTLVLLTLPFQGTDILLGFWPFGNALCKTV---IAIDYYNMFTSTFTLTAMSVDR--YVAICHPIRALDVRTSSKAQAVNVAIWALASV--VGVPVAIMGSAQVEEIECLVEIPTPQDYWGPVFAICIFLF--------------SFIVPVLVISVCYSLMIRRL---RGSREKDRNLRRITRLVLVVVAVFVGCWTPVQV-FVLAQGLGVQPSSETAVAILRFCTALGYVNSCLN	-27.197,71.705,-35.378,-23.754,70.827,-34.023,-22.568,74.376,-34.741,-25.737,75.829,-33.199,-25.240,73.586,-30.161,-21.631,74.749,-29.811,-22.932,78.316,-30.172,-25.396,77.891,-27.300,-22.577,76.420,-25.202,-20.148,79.229,-26.048,-22.714,81.924,-25.249,-23.519,80.100,-22.012,-19.812,80.377,-21.181,-19.751,84.081,-22.074,-22.845,84.735,-19.947,-21.405,82.760,-17.025,-18.090,84.649,-17.234,-19.259,…	LEDNWETLNDNLKVIEKADNAAQVKDALTKMRAAALDAQKATPPKLEDKSPDSPEMKDFRHGFDILVGQIDDALKLANEGKVKEAQAAAEQLKTTRNAYIQKYLAFLPLGLKVTIVGLYLAVCVGGLLGNCLVMYVILRHTKMKTATNIYIFNLALADTLVLLTLPFQGTDILLGFWPFGNALCKTVIAIDYYNMFTSTFTLTAMSVDRYVAICHPIRALDVRTSSKAQAVNVAIWALASVVGVPVAIMGSAQVEEIECLVEIPTPQDYWGPVFAICIFLFSFIVPVLVISVCYSLMIRRLRGSREKDRNLRRITRLVLVVVAVFVGCWTPVQVFVLAQGLGVQPSSETAVAILRFCTALGYVNSCLNPILYAFLDENFKACFRKFC	9606	Homo sapiens
job.pdb	7epa_B Cryo-EM structure of inactive mGlu2 homodimer	7.500	279	172	15	8	244	544	778	0.098	8.277E+00	31	248	782	IAQAIEEIAKAIKKIAWAIKKIAQ--------QL--KAAIEEIAQAIEEIAKAIKKIAWAIKKIAHMGAIEEIAQAIEEIAKAIKKIAWAIKKIA---QQLKAAIEEIAQAIEEIAKAIKKIAWAIKKIA----------------------HMGAIEEIAQAIEEIAKAIKKIAWAIKKIAQQLKAAI-----EEIAQAIEEIAKAIKKIAWAIKKIAHMGAIEEIAQAIEEIAKAIKKIAWAIKK--IAQQLKAAIEEIAQAIEEIAKAIKKIAWAI	WAVGPVTIACLGALATLFVLGVFVRHNATPVVKASGRELCYILLGGVFLCYCMTFIF----IAKPSTAVCTLRR---LGLGTAFSVCYSALLTKTYRIAISPASQVAICLALISGQ--LLIVVAWLVVEAPGTGKETAPERREVVTLRCNHRDASMLGSLAY---NVLLIALCTLYAFK----------TRKCPENF-----NEAKFIGFTMY-------TTCIIWL---------AFLPIFYVTSSDYRVQTTTMCV-SVSLSGSVVLGCLFAPKLYI	162.484,141.750,231.849,162.600,145.488,231.098,165.708,147.684,230.889,164.805,151.132,232.243,167.113,154.164,232.229,165.963,157.482,233.676,165.397,160.461,231.402,162.823,163.061,230.387,162.605,161.843,226.770,162.616,158.033,226.856,163.456,156.010,223.740,162.020,152.581,223.043,164.107,149.539,222.249,163.508,146.008,220.969,166.165,143.317,220.559,166.004,139.503,220.112,167.995,138.520…	KVLTLEGDLVLGGLFPVHQKGGPAEDCGPVNEHRGIQRLEAMLFALDRINRDPHLLPGVRLGAHILDSCSKDTHALEQALDFVRASLSRGADGSRHICPDGSYATHGDAPTAITGVIGGSYSDVSIQVANLLRLFQIPQISYASTSAKLSDKSRYDYFARTVPPDFFQAKAMAEILRFFNWTYVSTVASEGDYGETGIEAFELEARARNICVATSEKVGRAMSRAAFEGVVRALLQKPSARVAVLFTRSEDARELLAASQRLNASFTWVASDGWGALESVVAGSEGAAEGAITIELASYPISDFASYFQSLDPWNNSRNPWFREFWEQRFRCSFRQRDCAAHSLRAVPFEQESKIMFVVNAVYAMAHALHNMHRALCPNTTRLCDAMRPVNGRRLYKDF…	9606	Homo sapiens
job.pdb	6dv1_B Crystal structure of the alpha-E-catenin actin-binding domain	12.600	197	120	8	71	244	15	182	0.090	7.572E+00	30	248	195	AQAIE----EIAKAIKKIAWAIKKI-AQQLKAAI-------EEIAQAIEEIAKAIKKIAWAIKKIAHMGAIEEIAQAIEEIAKAIKKIAWAIKKIAQQL--KAAIEEIAQAIEEIAKAIKKIAWAIK---KIAHMGA------IEEIAQAIEEIAKAIKKIAWAIKKIAQQLKAAIEEIAQAIEEIAKAIKKIAWAI	ARAIMAQLPQEQKAKIAEQVASFQEEKSKLDAEVSKWDDSGNDIIVLAKQMCMIMMEMTDFTRGKGPLKNTSDVISAAKKIAEAGSRMDKLGRTIADHCPDSACKQDLLAYLQRIALYCHQLNICSKVKAEVQNLGGELVVSGVDS----------------------------AM-SLIQAAKNLMNAVVQTVKAS	-8.870,22.427,66.561,-8.533,21.883,62.770,-11.543,20.444,60.956,-11.605,16.729,60.251,-12.535,15.661,56.727,-12.441,12.590,54.504,-8.866,12.115,53.250,-6.966,9.642,51.053,-11.523,7.405,53.020,-10.484,7.970,56.644,-10.743,10.998,58.915,-7.787,13.385,58.786,-6.781,17.022,59.161,-5.660,18.455,55.839,-3.019,21.126,55.281,-5.720,23.674,54.442,-7.563,22.710,57.634,-4.331,23.153,59.623,-3.743,26.639,58.…	SPEFSRTSLIAGQSARAIMAQLPQEQKAKIAEQVASFQEEKSKLDAEVSKWDDSGNDIIVLAKQMCMIMMEMTDFTRGKGPLKNTSDVISAAKKIAEAGSRMDKLGRTIADHCPDSACKQDLLAYLQRIALYCHQLNICSKVKAEVQNLGGELVVSGVDSAMSLIQAAKNLMNAVVQTVKASYVASTKYVSWKMK	10090	Mus musculus
job.pdb	7f4d_R Cryo-EM structure of alpha-MSH-bound melanocortin-1 receptor in complex with Gs protein and Nb35	7.900	252	189	10	12	232	10	249	0.090	5.797E+00	30	248	263	IEEIAKAIKKIAWAIKKIAQQLKAAIEEIAQAIEEIAKAIKKIAWAIKK-------------IAHMGAIEEI-AQAIEEIAKAIKKIAWAIKKIAQ-QL--------------KAAIEEIAQAIEEIAKAIKKIA-WAIKKIAHMGAIEEIAQAIEEIAKAIKKIAWAIKKIAQQLKAAIEEIAQA-IEEIAKAIKKIAWAIKKIAHMGAIEEIAQAIEEIAKAIKKIAWAIKKIAQQLKAAIEEIAQAIEE	FLSLGLVSLVENALVVATIAKNRNLHSPMYCFICCLALSDLLVSGSNVLETAVILLLEAGALVARAAVLQQLDNVIDVITCSSMLSSLCFLGAIAVDRYISIFYALRYHSIVTLPRARRAVAAIW---VASVVFSTLFIAYYDHVAVLLCLVVFFLAMLVLMAVLYVHMLARACQHAQGIARLHKLKGAVTLTILLGIFFL------CWGPFFLHLTLIVLCPEHPTCGCIFKNF-NLFLALI--ICNAIID	76.480,132.232,89.414,76.641,128.746,87.863,75.786,125.427,89.552,76.781,121.741,89.060,74.139,119.721,90.891,75.721,116.324,90.118,73.391,114.536,92.568,73.913,110.981,91.220,77.551,111.314,90.166,78.691,110.929,93.799,78.034,107.185,93.587,80.340,106.864,90.576,83.207,109.012,91.859,82.888,107.488,95.350,83.106,103.927,94.046,85.981,104.863,91.689,87.990,106.407,94.548,87.054,103.472,96.822,88.…	LEVSISDGLFLSLGLVSLVENALVVATIAKNRNLHSPMYCFICCLALSDLLVSGSNVLETAVILLLEAGALVARAAVLQQLDNVIDVITCSSMLSSLCFLGAIAVDRYISIFYALRYHSIVTLPRARRAVAAIWVASVVFSTLFIAYYDHVAVLLCLVVFFLAMLVLMAVLYVHMLARACQHAQGIARLHKLKGAVTLTILLGIFFLCWGPFFLHLTLIVLCPEHPTCGCIFKNFNLFLALIICNAIIDPLIYAFHSQELRRT	9606	Homo sapiens
job.pdb	6xyt_B Crystal structure of the O-state of the light-driven sodium pump KR2 in the pentameric form, pH 8.0	6.100	278	184	12	8	244	22	263	0.090	4.851E+00	30	248	271	IAQAIEEIAKAIKKIAWAIKKIA-QQLKAAIEEIAQAIEEIAKAIKKIAWAIKKIAHMGAIEEIA----------------------QAIE-EIAKAIKKIAWAIKKIA-------QQLKAAIEEIAQAIEEIAKAIKKIAWAIKKIAHMGAIEEIAQAIEEIAKAIKKIAWAIKKIAQQLKAAIEEIAQAIEEIAKAIKKIAWAIKKIAHMGAIEE-IAQAIEEIAKAIKKIAWAIKKIA---------QQLKAAIEEIAQAIEEIAKAIKKIAWAI	AYQFTSHILTLGYAVMLAGLLYFILTIKNVDKKFQMS----NILSAVVMVSAFLLLYAQAQNWTSSFTFNEEVGRYFLDPSGDLFNNGYRYLNWLIDVPMLLFQILFVVSLTTSKFSSVRNQF---WFSGAMMIITGYIGQ--FYEVSNLTA---FLVWGAISSAFFFHILWVMKKVIN------------EGK------------EGISPAGQKILSNIWILFLISWTLYPGAYLMPYLTGVDGFLYSEDGVMARQLVYTIADVSSVIYGVLLGNLA	10.102,-1.647,-2.358,9.162,-3.779,-5.454,9.628,-7.539,-4.668,7.217,-8.819,-7.404,6.333,-12.567,-7.356,8.371,-13.273,-4.157,7.727,-15.491,-1.066,6.186,-13.762,2.033,9.474,-14.364,4.001,10.881,-11.432,1.897,7.876,-9.122,2.729,8.233,-9.815,6.518,12.042,-9.347,6.123,11.582,-6.034,4.196,8.984,-4.510,6.655,9.193,-5.810,10.304,12.484,-7.738,9.891,13.234,-10.884,11.989,14.128,-11.025,15.733,17.311,-12.92…	QELGNANFENFIGATEGFSEIAYQFTSHILTLGYAVMLAGLLYFILTIKNVDKKFQMSNILSAVVMVSAFLLLYAQAQNWTSSFTFNEEVGRYFLDPSGDLFNNGYRYLNWLIDVPMLLFQILFVVSLTTSKFSSVRNQFWFSGAMMIITGYIGQFYEVSNLTAFLVWGAISSAFFFHILWVMKKVINEGKEGISPAGQKILSNIWILFLISWTLYPGAYLMPYLTGVDGFLYSEDGVMARQLVYTIADVSSVIYGVLLGNLAITLSKNKE	308116	Dokdonia eikasta
job.pdb	6vi4_B Nanobody-Enabled Monitoring of Kappa Opioid Receptor States	5.700	278	189	14	15	242	5	259	0.090	4.438E+00	30	248	276	IAKAIKKIAWAIKKIAQQLKAAIE------EIAQAIEEIAKAIKKIAWAIKK----------IAHMGAIEEIAQAIEEIAKAIKKIAWAIKKIAQ-QLKAAIEEI-------AQAIEEIAKAI----KKIAWAIKKI-----------------AHMGAIEEIAQAIE--EIAKAIKKIAWAIKKIAQQLKAA---IEEIAQAIEEIAKAIKKIAWAIKKIAHMGAIEEIAQAIEEIAKAIKKIAWAIKKIAQQLKAAIEEIAQAIEEIAKAIKKIAW	VYSVVFVVGLVGNSLV--MFVIIRYTKMKTATNIYIFNLALADALVTTTMPFQSTVYLMNSWPFGDVLCKIV---LSIDYYNMFTSIFTLTMMSVDRYIAVCHPVKALDFRTPLKAKIINICIWLLSSSVGISAIVLGGTKVREDVDVIECSLQDYSWWDLFMKICVFIFAFVIPVLIIIVCYTLMILRLKSVRLLSG--SREKDRNLRRITRLVLV------VVAVFVVCWTPIH----IFILVEALGALS------SYYFCIALGYTNSSLNPILY	83.715,-41.461,-32.092,82.184,-44.864,-33.042,78.495,-45.087,-32.090,77.235,-48.105,-34.045,77.770,-50.403,-31.034,74.912,-48.504,-29.368,72.701,-49.273,-32.372,74.136,-52.831,-32.403,72.919,-53.570,-28.865,69.552,-52.019,-29.718,68.763,-54.644,-32.358,70.150,-57.656,-30.472,67.869,-57.070,-27.489,64.890,-56.026,-29.566,65.128,-59.057,-31.877,66.530,-61.551,-29.368,63.960,-60.956,-26.626,61.187,-…	IITAVYSVVFVVGLVGNSLVMFVIIRYTKMKTATNIYIFNLALADALVTTTMPFQSTVYLMNSWPFGDVLCKIVLSIDYYNMFTSIFTLTMMSVDRYIAVCHPVKALDFRTPLKAKIINICIWLLSSSVGISAIVLGGTKVREDVDVIECSLQDYSWWDLFMKICVFIFAFVIPVLIIIVCYTLMILRLKSVRLLSGSREKDRNLRRITRLVLVVVAVFVVCWTPIHIFILVEALGALSSYYFCIALGYTNSSLNPILYAFLDENFKRCFRDFCFP	9606	Homo sapiens
job.pdb	7yxa_A XFEL crystal structure of the human sphingosine 1 phosphate receptor 5 in complex with ONO-5430608	10.100	276	199	13	9	248	35	297	0.090	6.927E+00	30	248	375	AQAIEEIAKAIKKIAWAIKKIAQQ-------LKAAIEEIAQAIEEIAKAIKKIAWA----IKKIAH---MGAIEEIAQAIEEIAKAIKKIAWAIKKIAQQLKAAIEEIAQAIEEIA-KAIKKIAW---AIKKI---------AHMGAIEEIAQAIEEIAKAIKKIAWAIKKIAQQLKAAIEEIAQAIEEIAKAIKKIAWAIKKIAHMGAIEEIAQAIEEIAKAIKKIAWA-------IKKIA-QQLKAAIEEIAQ-AIEEIAKAIKKIAWAIKKIA	AVVCLAVCAFIVLENLAVLLVLGRHPRFHAPMFLLLGSLTLSDLLAGAAYAANILLSGPLTLKLSPALWFAREGGVFVALTASVLSLLAIALERSLTSRGRTLAM---AAAAWGVSLLLGLLPALGWNCLGRLDACSTVLPLYAKAYV---LFCVLAFVGILAAICALYARIYCQVRANAADLEDNWETLNDNLKVI----EKADNAA---QVKDALTKMRAAALDAQKAEMKDFRHGFDILVGQIDDALKLANEGKVKEAQAAAEQLKTTRNARS	16.520,9.821,38.343,14.385,12.755,37.142,10.921,11.473,36.170,8.549,12.989,33.625,5.040,12.421,32.234,5.581,9.662,29.657,8.875,8.636,28.006,11.983,9.156,30.107,14.617,8.915,27.365,12.965,11.381,24.977,12.225,13.878,27.751,15.733,13.432,29.177,17.199,14.562,25.846,14.667,17.374,25.396,15.264,19.115,28.736,19.038,19.047,28.181,18.973,20.901,24.842,16.134,23.233,25.838,13.645,21.612,23.444,11.351,20…	LRPAPVSEVIVLHYNYTGKLRGARYQPGAGLRADAVVCLAVCAFIVLENLAVLLVLGRHPRFHAPMFLLLGSLTLSDLLAGAAYAANILLSGPLTLKLSPALWFAREGGVFVALTASVLSLLAIALERSLTSRGRTLAMAAAAWGVSLLLGLLPALGWNCLGRLDACSTVLPLYAKAYVLFCVLAFVGILAAICALYARIYCQVRANAADLEDNWETLNDNLKVIEKADNAAQVKDALTKMRAAALDAQKAEMKDFRHGFDILVGQIDDALKLANEGKVKEAQAAAEQLKTTRNARSLALLRTLSVVLLAFVACWGPLFLLLLLDVACPARTCPVLLQADPFLGLAMANSLLNPIIYTLTNRDLRHALLRLVGRP	9606	Homo sapiens
job.pdb	7xkf_R Cryo-EM structure of DHEA-ADGRG2-BT-Gs complex at lower state	9.400	265	183	9	9	234	2	248	0.082	5.544E+00	29	248	261	AQAIEEIAKAIKKIAWAIKKIAQQLKAAIEEI-----AQAIEEIAKAIKKIAWAI---KKIAH-------MGAIEEIAQAIEEIAKAIKKIAWAIKKIAQQL-----KAAIEEIAQAIEEIAKAIKKIAWAIKKIA-----------------HMGAIEEIAQAIEEIAKAIKKIAWAIKKIAQQLKAAIEEIAQAIEEIAKAIKKIAWAIKKIAHMGAIEEIAQAIEE--IAKAIKKIAWAIKKIAQQLKAAIEEIAQAIEEIA	MMALTFITYIGCGLSSIFLSVTLVTYIAFEKIRRDYPSKILIQLCAALLLLNLIFLLDSWIALYNTRGFCIAVAVFLHYFLLVSFTWMGLEAFHMYLALVKVFNTYIRKYILKFCIVGWGIPAV---VVSIVLTISPDNYGIGNGTPDDFCWINSNVVFYI-TVVGYFCVIFLLNVSMFIVVLVQL--------------CRIKKKKQLGAQRKTSIQDLRSIAGLTFLLGITWGFAFFAWGVNVTFMYLFAIFNTLQGFFIFIF	180.022,132.766,126.122,178.174,129.445,126.154,179.306,128.657,129.707,177.768,131.849,131.107,174.496,131.119,129.296,174.111,127.845,131.194,174.621,129.606,134.529,172.112,132.358,133.732,169.570,129.796,132.532,169.978,127.678,135.668,169.607,130.677,137.988,166.575,131.970,136.106,164.872,128.578,136.036,165.493,128.043,139.746,164.131,131.457,140.690,161.107,130.993,138.437,160.344,127.539…	QMMALTFITYIGCGLSSIFLSVTLVTYIAFEKIRRDYPSKILIQLCAALLLLNLIFLLDSWIALYNTRGFCIAVAVFLHYFLLVSFTWMGLEAFHMYLALVKVFNTYIRKYILKFCIVGWGIPAVVVSIVLTISPDNYGIGNGTPDDFCWINSNVVFYITVVGYFCVIFLLNVSMFIVVLVQLCRIKKKKQLGAQRKTSIQDLRSIAGLTFLLGITWGFAFFAWGVNVTFMYLFAIFNTLQGFFIFIFYCAAKENVRKQWR	10090	Mus musculus
job.pdb	6yc1_E Crystal structure of the H30A mutant of the light-driven sodium pump KR2 in the pentameric form, pH 8.0	7.200	277	180	14	8	241	22	264	0.082	9.048E+00	29	248	273	IAQAIEEIAKAIKKIAWAIKKIAQQ--------LKAAIEEIAQAIEEIAKAIKKIAWAIKK-----------IAHMGA----IEEIAQAIEEIAKAIKKIAWAIKKIA-------QQLKAAIEEIAQAIEEIAKAIKKIAWAIKKIAHMGAIEEIAQAIEEIAKAIKKIAWAIKKIAQQLKAAIEEIAQAIEE------IAKAIKKIAWAIKKIAHMGAIEEIAQAIEEIAKAIK------KIAW-AIKKIAQQLKAAIEEIAQAIEEIAKAIKKIA	AYQFTSAILTLGYAVMLAGLLYFILTIKNVDKKFQMSNILSAVVMVSAFLLLYAQAQNWTSSFTFNEEVGRYFLDPSGDLFNNGYRYLNWLI---DVPMLLFQILFVVSLTTSKFSSVRNQF---WFSGAMMIITGYIGQ--FYEVSNLTA---FLVWGAISSAFFFHILWVMKKVIN------------EGKEGISPAGQKILSNIWI----------LFLISWTLYPGAYLMPYLTGVDGFLYSEDGVMARQLVYTIADVS-SKVIYGVLLGNLA	-52.123,1.649,-11.281,-54.808,3.685,-9.375,-54.166,7.479,-9.783,-57.746,8.675,-8.957,-58.583,12.405,-9.482,-55.105,13.268,-10.939,-53.958,15.469,-13.908,-53.250,13.690,-17.267,-49.433,14.267,-16.907,-49.465,11.390,-14.327,-51.328,9.006,-16.753,-48.916,9.762,-19.685,-45.988,9.490,-17.192,-47.248,6.148,-15.745,-48.060,4.480,-19.156,-45.804,5.892,-21.981,-43.332,7.907,-19.837,-41.587,11.082,-21.155,…	QELGNANFENFIGATEGFSEIAYQFTSAILTLGYAVMLAGLLYFILTIKNVDKKFQMSNILSAVVMVSAFLLLYAQAQNWTSSFTFNEEVGRYFLDPSGDLFNNGYRYLNWLIDVPMLLFQILFVVSLTTSKFSSVRNQFWFSGAMMIITGYIGQFYEVSNLTAFLVWGAISSAFFFHILWVMKKVINEGKEGISPAGQKILSNIWILFLISWTLYPGAYLMPYLTGVDGFLYSEDGVMARQLVYTIADVSSKVIYGVLLGNLAITLSKNKEL	308116	Dokdonia eikasta
job.pdb	6rf0_C Crystal structure of the light-driven sodium pump KR2 in the pentameric "dry" form	7.100	280	189	16	8	246	21	270	0.082	5.072E+00	29	248	275	IAQAIEEIAKAIKKIAWAIKKIA-QQLKAAIEEIAQAIEEIAKAIKKIAWAIKKIAHMGAIEEIA---------------QA----IEEIAKAIKKIAWAIKKIAQQLKAA------IEEIAQAIEEIAKAIKKIAWA-----IKKIAHMGA----IEEIAQAIEEIAKAIKKIAWAIKK----IAQQLKA-AIEEIAQAIEEIAKAIKKIAWAIKKIAHMGAIEEIAQAIEEIAKAIKKIAWAIKKIAQQLKAAIEE-IAQAIEEIAKAIKKIAWAIKK	AYQFTSHILTLGYAVMLAGLLYFILTIKNVDKKFQMSNILSAVVMVSAFLLLYA----QAQNWTSSFTFNEEVGRYFLDPSGDLFNNGYRYLNWLIDVPML--LFQILFVVSLTTSKFSSVRNQFW---FSGAMMIITGYIGQFYEVSNLTAFLVWGAISSAFFFHILWVMKKVINEGKEGISPAGQKILSNIWILFLISWTLYPGAYLMP-YLTGVDGFLYS---------EDGVMARQLVYTI------ADVSSKVIYGVLLGNLA-----ITLSKNK	-9.654,-3.303,-9.355,-10.533,-7.033,-9.506,-7.053,-8.413,-8.792,-6.154,-12.085,-9.080,-9.525,-13.003,-10.583,-10.777,-15.303,-13.346,-11.359,-13.693,-16.742,-15.143,-14.230,-16.583,-15.200,-11.369,-14.038,-13.274,-9.047,-16.412,-15.680,-9.706,-19.300,-18.584,-9.326,-16.852,-17.137,-6.086,-15.504,-16.541,-4.470,-18.924,-18.344,-6.039,-21.931,-21.139,-7.589,-19.866,-22.807,-10.850,-20.894,-25.639,-…	ELGNANFENFIGATEGFSEIAYQFTSHILTLGYAVMLAGLLYFILTIKNVDKKFQMSNILSAVVMVSAFLLLYAQAQNWTSSFTFNEEVGRYFLDPSGDLFNNGYRYLNWLIDVPMLLFQILFVVSLTTSKFSSVRNQFWFSGAMMIITGYIGQFYEVSNLTAFLVWGAISSAFFFHILWVMKKVINEGKEGISPAGQKILSNIWILFLISWTLYPGAYLMPYLTGVDGFLYSEDGVMARQLVYTIADVSSKVIYGVLLGNLAITLSKNKELVEA	308116	Dokdonia eikasta
job.pdb	7eo2_A Cryo-EM of Sphingosine 1-phosphate receptor 1 / Gi complex bound to FTY720p	9.000	265	184	13	8	224	23	278	0.082	9.048E+00	29	248	280	IAQAIEEIAKAIKKIAWAI---KKIAQQLKAAIEEIAQAIEEIAKAIKKIAWA----IKKIAHMGAIEEIAQAIEEIAKAIKKIAWAIKKIA-QQL------------KAAIEEIAQAIEEIA-KAIKKIAW---AIKKI---------AHMGAIEEIAQ----AIEEIAKAIKKIAWAIKKIAQQLKAAIEEIAQAIEEIAKAI----KKIAWAI-------KKIAHMGAIEEIAQAIEEIAKAIKKIAWAIKKIAQQLKAAIE	FILICCFIILENIFVLLTIWKTKKFHRPMYYFIGNLALSDLLAGVAYTANLLLSGATTYKLTPAQ----WFLREGSMFVALSASVWSLLAIAIERYITMLKMKLHNFRLFLL---ISACWVISLILGGLPIMGWNCISALSSCSTVLPLYHKHYILFCTTVFTLLLLSIVILYCRIYSLVRTRSRRLTFKSLALLKTVIIVLSVFIACWAPLFILLLLDVGCKVKTCDILFRAEYFLVLAVLNSGTNPI--IYTLTNKEMRRAFI	156.212,110.152,115.999,157.059,109.621,112.330,157.251,112.923,110.459,156.062,111.252,107.243,152.508,111.426,108.604,152.766,115.220,108.810,153.825,115.487,105.175,150.934,113.426,103.838,148.386,115.623,105.603,149.852,118.804,104.136,149.517,117.166,100.720,145.971,115.916,101.323,144.564,119.407,101.951,146.758,121.306,99.472,149.278,123.188,101.630,152.286,121.199,100.374,158.605,138.416,…	VNYDIIVRHYNYTGKLKLTSVVFILICCFIILENIFVLLTIWKTKKFHRPMYYFIGNLALSDLLAGVAYTANLLLSGATTYKLTPAQWFLREGSMFVALSASVWSLLAIAIERYITMLKMKLHNFRLFLLISACWVISLILGGLPIMGWNCISALSSCSTVLPLYHKHYILFCTTVFTLLLLSIVILYCRIYSLVRTRSRRLTFKSLALLKTVIIVLSVFIACWAPLFILLLLDVGCKVKTCDILFRAEYFLVLAVLNSGTNPIIYTLTNKEMRRAFIRI	9606	Homo sapiens
job.pdb	8efb_R Oliceridine-bound mu-opioid receptor-Gi complex	7.000	284	197	11	8	242	5	270	0.082	6.927E+00	29	248	284	IAQAIEEIAKAIKKIAWAIKKIAQQLKAAIEEIAQAIEEIAKAIKKIAWAIKKIAHMGAIEEI-----------AQAIEEIAKAIKKIAWAIKKIAQ-QLKAAIEEI-------AQAIEEIAKAIKKIAWAIKK--------------------IAH--MGAIEEIAQAIE--EIAKAIKKIAWAIKKIAQQLKAAIEEIA--QAIEEIAKAIKKIAWAIKKIAHMGAIEEIAQAIEEIAKAIKKIAWAIKKIAQ----QLKAAIEEIAQAIEEIAKAIKKIAW	IMALYSIVCVVGLFGNFLVMYVIVRYTKMKTATNIYIFNLALADALATSTLP----FQSVNYLMGTWPFGTILCKIVISIDYYNMFTSIWTLCTMSVDRYIAVCHPVKALDFRTPRNAKIINVCNWILSSAIGLPVMFMATTKYRQGSIDCTLTFSHPTWYWENLLKICVFIFAFIMPVLIITVCYGLMILRLKS-VRMLSGSKEKDRNLRRITRMVL-------------VVVAVFIVCWTPIHIYVIIKALVTIPETTFQTVSWHFCIALGYTNSCLNPVLY	58.506,87.377,84.425,59.064,89.661,87.425,60.064,86.709,89.639,62.668,85.592,87.066,64.182,89.104,86.881,64.244,89.317,90.703,65.958,85.910,90.861,68.520,87.051,88.270,69.317,90.216,90.255,69.513,88.141,93.460,71.922,85.517,92.035,74.089,88.257,90.456,74.210,90.182,93.756,75.112,87.074,95.800,77.901,86.008,93.413,79.187,89.589,93.200,79.264,90.155,96.963,80.902,86.753,97.554,83.576,87.339,94.906,…	TAITIMALYSIVCVVGLFGNFLVMYVIVRYTKMKTATNIYIFNLALADALATSTLPFQSVNYLMGTWPFGTILCKIVISIDYYNMFTSIWTLCTMSVDRYIAVCHPVKALDFRTPRNAKIINVCNWILSSAIGLPVMFMATTKYRQGSIDCTLTFSHPTWYWENLLKICVFIFAFIMPVLIITVCYGLMILRLKSVRMLSGSKEKDRNLRRITRMVLVVVAVFIVCWTPIHIYVIIKALVTIPETTFQTVSWHFCIALGYTNSCLNPVLYAFLDENFKRCFREF	0	unclassified
job.pdb	6me8_B XFEL crystal structure of human melatonin receptor MT2 (N86D) in complex with 2-phenylmelatonin	10.300	289	193	15	8	246	115	387	0.082	6.337E+00	29	248	394	IAQAIEEIAKAIKKIAWAIKKIAQQL-----------KAAIEEIAQAIEEIAKA-IKKIAWAIKK---IAHMGAIEEIAQAIEEIAKAIKKIAWAIKKIAQQLKAAIEEIAQAIEEI----------AKAIKKIA-WAIKKIAHMGA-------------IEEIAQAIEEIAK-----AIKKIAWAIKKI-AQQLKAAIEEIAQAIEEIAKAIKKIAWAIKKIAHMGAIEEIAQAIEEIAKAIKKIAWAIKKIAQQL---KAAIEEIAQAIEEIAKAI--KKIAWAIKK	VAPALSAVLIVTTAVDVVGNLLVILSVLRNRKLRNAGNLFLVSLALADLVVAFYPYPLILVAIFYDGWAFGEEHCKASA---FVMGLSVIGSVWNITAIAID--RYLYICHSMAYHRIYRRWHTPLHICLIWLLTVVALLPNFFVGSLEYDPRIYSCTFIQTASTQYTAAVVVIHFLLPIAVVSFCYLRIWVLVLQARLKPSDLRSF---LTMFVVFVIF-------AICFAPLNCIGLAVAINPQ-EMAPQIPEGLFVTSYLLAYFNSCLNPIVYGLLDQNFRREYKR	44.852,5.991,102.193,42.967,3.871,104.822,43.032,4.794,108.573,44.195,1.205,109.445,46.968,1.531,106.775,48.010,5.070,107.924,48.157,4.161,111.682,50.420,1.130,110.857,52.930,3.363,108.921,53.017,5.800,111.924,53.697,3.087,114.596,56.449,1.405,112.469,58.200,4.832,112.014,58.001,5.813,115.758,59.956,2.627,116.739,62.538,3.333,113.927,63.619,6.598,115.699,64.519,4.576,118.893,66.782,2.138,116.912,…	ADLEDNWETLNDNLKVIEKADNAAQVKDALTKMRAAALDAQKATPPKLEDKSPDSPEMKDFRHGFDILVGQIDDALKLANEGKVKEAQAAAEQLKTTRNAYIQKYLGDGARPSWVAPALSAVLIVTTAVDVVGNLLVILSVLRNRKLRNAGNLFLVSLALADLVVAFYPYPLILVAIFYDGWAFGEEHCKASAFVMGLSVIGSVWNITAIAIDRYLYICHSMAYHRIYRRWHTPLHICLIWLLTVVALLPNFFVGSLEYDPRIYSCTFIQTASTQYTAAVVVIHFLLPIAVVSFCYLRIWVLVLQARLKPSDLRSFLTMFVVFVIFAICFAPLNCIGLAVAINPQEMAPQIPEGLFVTSYLLAYFNSCLNPIVYGLLDQNFRREYKRILLALWN	9606	Homo sapiens
job.pdb	8efo_M PZM21-bound mu-opioid receptor-Gi complex	6.700	298	196	13	1	244	1	270	0.076	7.917E+00	28	248	287	HMGAIEEIAQAIEEIAKAIKKIAWAIKKIAQQLKAAIEEIAQAIEEIAKAIKKIAWAIKKIAHMGAIEEI-----------AQAIEEIAKAIKKIAWAIKKIAQQL---------------KAAIEEIAQAIEEIAKAIKKIAWAIKK----------------IAH--MGAIEEIAQAIE--EIAKAIKKIAWAIKKIAQQLKAAIEEIA--QAIEEIAKAIKKIAWAIKKIAHMGAIEEIAQAIEEIAKAIKKIAWAIKKIAQQLKAAIE----EIAQAIEEIAKAIKK--IAWAI	SMITAITIMALYSIVCVVGLFGNFLVMYVIVRYTKMKTATNIYIFNLALADALATSTLP----FQSVNYLMGTWPFGTILCKIVISIDYYNMFTSIFTLCTMSVDRYIAVCHPVKALDFRTPRNAKIINVCNWILSSA---IGLPVMFMATTKYRQGSIDCTLTFSHPTWYWENLLKICVFIFAFIMPVLIITVCYGLMILRLKS-VRMLSGSKEKDRNLRRITRMVLVV-------VAVFI-------------VCWTPIHIYVIIKALVTIPETTFQTVSWHFCIALGYTNSCLNP	133.519,138.342,166.048,131.142,140.331,168.264,132.271,139.476,171.813,135.836,140.375,170.778,134.610,143.731,169.418,132.705,144.556,172.622,135.771,143.604,174.695,138.227,145.867,172.846,135.831,148.835,172.564,135.028,148.687,176.290,138.777,148.404,177.012,139.306,151.718,175.210,136.141,153.127,176.831,137.220,152.340,180.418,140.652,153.874,179.741,139.055,156.905,178.047,136.388,157.685…	SMITAITIMALYSIVCVVGLFGNFLVMYVIVRYTKMKTATNIYIFNLALADALATSTLPFQSVNYLMGTWPFGTILCKIVISIDYYNMFTSIFTLCTMSVDRYIAVCHPVKALDFRTPRNAKIINVCNWILSSAIGLPVMFMATTKYRQGSIDCTLTFSHPTWYWENLLKICVFIFAFIMPVLIITVCYGLMILRLKSVRMLSGSKEKDRNLRRITRMVLVVVAVFIVCWTPIHIYVIIKALVTIPETTFQTVSWHFCIALGYTNSCLNPVLYAFLDENFKRCFREF	0	unclassified
job.pdb	6me9_A XFEL crystal structure of human melatonin receptor MT2 in complex with ramelteon	12.500	216	133	12	47	218	10	213	0.076	6.927E+00	28	248	448	IAKAIKKIAWAIKKIAHMGAIEEIAQAIEEIAKAIKKIAWA------------IKKIAQQLKAAIEEIAQAIEEI-----------AKAIKKIAWAI-----KKIAHMGA----IEEIAQAIEEIAKAIKKIAWAIKKIA----QQLKAA----IEEIAQAIEEIAKA-IKKIAWAIKK---IAHMGAIEEIAQAIEEIAKAIKKIAWAIKKIAQQ	LNDNLKVI----EKADNAA---QVKDALTKMRAAALDAQKATPPKLEDKSPDSPEM--KDFRHGFDILVGQIDDALKLANEGKVKEAQAAAEQLKTTRNAYIQKYLGDGARPSWVAPALSAVLIVTTAVDVVGNLLVILSVLRNRKLRNAGNLFLVSLALANLVVAFYPYPLILVAIFYDGWAFGEEHCKASA---FVMGLSVIGSVWNITAIAID	34.179,-67.527,134.064,35.759,-65.885,130.946,38.964,-63.721,131.073,36.941,-60.648,129.871,34.399,-61.004,132.768,37.272,-61.537,135.311,39.067,-58.366,134.006,36.013,-56.294,135.160,35.470,-58.275,138.456,38.872,-57.503,140.169,38.709,-53.896,138.746,35.215,-53.358,140.315,36.327,-54.624,143.793,39.360,-52.219,143.629,36.873,-49.261,143.530,35.173,-50.657,146.719,38.500,-50.391,148.723,38.725,-…	ADLEDNWETLNDNLKVIEKADNAAQVKDALTKMRAAALDAQKATPPKLEDKSPDSPEMKDFRHGFDILVGQIDDALKLANEGKVKEAQAAAEQLKTTRNAYIQKYLGDGARPSWVAPALSAVLIVTTAVDVVGNLLVILSVLRNRKLRNAGNLFLVSLALANLVVAFYPYPLILVAIFYDGWAFGEEHCKASAFVMGLSVIGSVWNITAIAIDRYLYICHSMAYHRIYRRWHTPLHICLIWLLTVVALLPNFFVGSLEYDPRIYSCTFIQTASTQYTAAVVVIHFLLPIAVVSFCYLRIWVLVLQARMKKYTCTVCGYIYNPEDGDPDNGVNPGTDFKDIPDDWVCPLCGVGKDQFEEVECLKPSDLRSFLTMFVVFVIFAICFAPLNCIGLAVAINPQ…	9606	Homo sapiens
job.pdb	7zoy_A Crystal structure of Synechocystis halorhodopsin (SyHR), SO4-bound form, ground state	7.500	239	173	15	14	226	4	220	0.069	8.277E+00	27	248	224	EIAKAIKKIAWAI--KKI-AQQLK-AAIEEIAQAIEEIAKAIKKIAWAIKK---IAHMGA---IEEIAQAIEEIAKAIKKIAWAIKKIAQQLKAAIEEIAQAIEEIAKA-----------IKKIAWAIKKIAHMGAIEEIAQAIEEIAKAIKKIAWAIKKIAQQLKAAIEEIAQAIEEIAKAIKKIAWAI-----KKIAHMGAIEEIAQAIEEIAKAIKKIAWAIKKIAQQLKAAIEEI	WLWIGVIGMALGSIFFGIGAHNAKNERWKILFTINFFICAIATGLYLSMALGQGRSVIAGRPTVWVRYITWFLSTPLLILDLTFLGKTSLPITA---SLLGANAYMIATGFVATISADRTIGHIWYVVSC----FAFLATVYLL--VNQYRKQA----ERNYPQAKKVFRKLLSVHLVLWTLYPIV-WLLGNTGFNAVNQGTE--TMFYTILDI----TSVGFG--FLSLNSMHTLEKN	-9.404,-4.877,-7.639,-11.587,-1.688,-7.685,-9.325,0.401,-10.041,-8.841,-2.511,-12.538,-12.665,-3.048,-12.708,-13.029,0.701,-13.608,-10.170,0.402,-16.200,-12.385,-2.452,-17.558,-15.427,-0.078,-17.784,-13.325,2.668,-19.512,-11.576,0.257,-21.963,-14.793,-1.572,-23.031,-16.722,1.777,-23.252,-13.953,3.261,-25.515,-14.009,0.057,-27.660,-17.861,0.312,-27.801,-17.780,3.994,-28.993,-15.233,3.444,-31.843,-…	AQIWLWIGVIGMALGSIFFGIGAHNAKNERWKILFTINFFICAIATGLYLSMALGQGRSVIAGRPTVWVRYITWFLSTPLLILDLTFLGKTSLPITASLLGANAYMIATGFVATISADRTIGHIWYVVSCFAFLATVYLLVNQYRKQAERNYPQAKKVFRKLLSVHLVLWTLYPIVWLLGNTGFNAVNQGTETMFYTILDITSVGFGFLSLNSMHTLEKNTESV	0	unclassified
job.pdb	6tk7_A Femtosecond to millisecond structural changes in a light-driven sodium pump: Dark structure in acidic conditions	7.500	290	177	14	8	247	23	271	0.069	7.572E+00	27	248	271	IAQAIEEIAKAIKKIAWAIKKIAQQ--------LKAAIEEIAQAIEEIAKAIKKIAWAIK------------------KIAHMGAIEEIAQAIEEIAKAIKKIAWAIKKIAQQLKAA------IEEIAQAIEEIAKAIKKIAWA-----IKKIAHMGA-IEEIAQAIEEIAKAIKKIAWAIKKIAQQLKAAIEEIAQAIEE------IAKAIKKIAWAIKKIAHMGAIEEIAQAIEEIAKAIKKIA----WAIKKIAQQLKAAIEEIAQAIEE--IAKAIKKIAWAIKKI	AYQFTSHILTLGYAVMLAGLLYFILTIKNVDKKFQMSNILSAVVMVSAFLLLYAQAQNWTSSFTFNEEVGRYFLDPSGDLFNNG---YRYLNWLIDVPML---------LFQILFVVSLTTSKFSSVRNQFW---FSGAMMIITGYIGQFYEVSNLTAFLVWGAIS----SAFFFHILWVMKKVIN------------EGKEGISPAGQKILSNIWI----------LFLISWTLYPGAYLMPYLTGVDGFLYSEDGVMARQLVYTIADVSSKVIYGVLLGNLAITLSKN	68.436,98.199,235.523,66.641,101.080,237.272,69.532,103.369,238.223,67.509,106.353,239.443,65.306,104.411,241.889,67.949,102.232,243.576,68.444,104.096,246.870,65.142,103.340,248.566,61.685,101.972,247.988,60.121,105.444,247.670,62.428,106.270,244.731,61.923,102.817,243.204,58.129,103.271,243.041,58.475,106.846,241.817,60.787,105.811,238.980,58.783,102.772,237.807,55.069,103.088,238.460,54.996,10…	TQELGNANFENFIGATEGFSEIAYQFTSHILTLGYAVMLAGLLYFILTIKNVDKKFQMSNILSAVVMVSAFLLLYAQAQNWTSSFTFNEEVGRYFLDPSGDLFNNGYRYLNWLIDVPMLLFQILFVVSLTTSKFSSVRNQFWFSGAMMIITGYIGQFYEVSNLTAFLVWGAISSAFFFHILWVMKKVINEGKEGISPAGQKILSNIWILFLISWTLYPGAYLMPYLTGVDGFLYSEDGVMARQLVYTIADVSSKVIYGVLLGNLAITLSKN	308116	Dokdonia eikasta
job.pdb	7yu8_R Human Lysophosphatidic Acid Receptor 1-Gi complex bound to ONO-0740556, state4	7.300	285	186	14	8	246	30	282	0.069	7.572E+00	27	248	290	IAQAIEEIAKAIKKIAWAIKKIAQQLKAAIE-EIAQAIEEIAKAIKKIAWAI-----------KKIAH---MGAIEEIAQAIEEIAKAIKKIAWAIKKIA----------QQLKAAIEEIAQAIEEIAKAIKKIAW-------AI---KKIAHMGA---IEEIAQAIEEIAKAIKKIAWAIKKIAQQLKAAIEEIAQAIEEIAKAIKKIAWAIKKIAHMGAIEEIAQAIEEIAKAI--------KKIAWAIKKIAQQLKAAIEEIAQAIEEIAKAIKKIAWAIKK	VMGLGITVCIFIMLANLLVM-VAIYVNRRFHFPIYYLMANLAAADFFAGLAYFYLMFNTGPNTRRLTVSTWLLRQGLIDTSLTASVANLLAIAIERHITVFRMQLHTRMSNRRVVVV---IVVIWTMA---IVMGAIPSVGWNCICDIENCSNMAPLYSDSYLVFWAIFNLVTFVVMVVLYAHIFGYVRQ-----RTMRMDTMMSLLKTVVIVLG-------AFIICWTPGLVLLLLDVCCPQCDVLAY-------------EKFFLLLAEFNSAMNPIIYSYRD	193.092,150.044,140.206,191.862,146.834,142.118,192.836,144.278,144.808,189.964,141.739,144.325,192.287,139.213,146.036,190.553,139.190,149.551,187.728,137.049,151.253,185.187,138.430,153.839,187.753,137.832,156.526,190.111,140.243,154.804,187.280,142.723,154.138,186.165,142.876,157.824,189.800,143.212,158.770,190.047,145.761,155.905,187.033,147.554,157.540,186.855,148.478,161.238,184.101,145.892…	QCFYNESIAFFYNRSGKHLATEWNTVSKLVMGLGITVCIFIMLANLLVMVAIYVNRRFHFPIYYLMANLAAADFFAGLAYFYLMFNTGPNTRRLTVSTWLLRQGLIDTSLTASVANLLAIAIERHITVFRMQLHTRMSNRRVVVVIVVIWTMAIVMGAIPSVGWNCICDIENCSNMAPLYSDSYLVFWAIFNLVTFVVMVVLYAHIFGYVRQRTMRMDTMMSLLKTVVIVLGAFIICWTPGLVLLLLDVCCPQCDVLAYEKFFLLLAEFNSAMNPIIYSYRDKEMSATFR	0	unclassified
job.pdb	4py0_A Crystal structure of P2Y12 receptor in complex with 2MeSATP	6.800	308	203	13	15	248	17	314	0.069	7.242E+00	27	248	389	IAKAIKKIAWAIKKIAQQ----------LKAAIEEIAQAIEEIAKAIKKIAWAIKKIAH------MGAIEEIAQAIEEIAKAIKKIAWAIKKIA--QQLKAAIEEIAQAIEEIAKAIKKIAWAIKKIAH-------------------MGAIEEIAQ-AIEEIAKAIKKIAWA---IKKIAQQLKAAIEEIAQAIEEIAKAIKKIAWAIKKIAHMGAIEEIAQAIEEIAKAIKKIA--------------------------WAIK-KIAQQLKAA--IEEIAQAIEEI----AKAIKKIAWAIKKIA	LYTVLFFVGLITNGLAMRIFFQIRSKSNFIIFLKNTVISDLLMILTFPFKILSDAKTGPLRTFVCQVTSVIFYFTMYISISFLGLITIDRYQKTTRPKNLLGAKILSVVIW---AFMFLLSLPNMILTNRQPRDKNVKKCSFLKSEFGLVWHEIVNYICQVIFWINFLIVIVCYTLITKELYRSYVRTADLEDNWETLNDNLKVI----EKADNAAQVK---DALTKMRAAALDAQKATPPKLEDKSPDSPEMKDFRHGFDILVGQIDDALKLANEGKVKEAQAAAEQLKTTRNAYIQKYLRGVGKVP	-16.635,-8.217,30.925,-14.117,-5.879,32.710,-11.490,-5.895,29.872,-10.139,-2.553,28.542,-9.146,-2.100,24.858,-6.592,0.524,23.718,-8.431,2.667,21.120,-5.800,5.528,21.214,-4.142,4.218,17.972,-7.162,2.541,16.186,-9.294,5.781,16.386,-6.661,7.765,14.366,-4.936,5.100,12.150,-7.946,3.044,10.851,-10.446,5.932,9.970,-7.552,7.649,8.071,-6.626,4.413,6.171,-10.309,3.740,5.268,-10.691,7.400,4.015,-7.900,6.592…	SLCTRDYKITQVLFPLLYTVLFFVGLITNGLAMRIFFQIRSKSNFIIFLKNTVISDLLMILTFPFKILSDAKTGPLRTFVCQVTSVIFYFTMYISISFLGLITIDRYQKTTRPKNLLGAKILSVVIWAFMFLLSLPNMILTNRQPRDKNVKKCSFLKSEFGLVWHEIVNYICQVIFWINFLIVIVCYTLITKELYRSYVRTADLEDNWETLNDNLKVIEKADNAAQVKDALTKMRAAALDAQKATPPKLEDKSPDSPEMKDFRHGFDILVGQIDDALKLANEGKVKEAQAAAEQLKTTRNAYIQKYLRGVGKVPRKKVNVKVFIIIAVFFICFVPFHFARIPYTLSQTRDVFDCTAENTLFYVKESTLWLTSLNACLNPFIYFFLCKSF	9606	Homo sapiens
job.pdb	6yt4_C Crystal structure of the N112A mutant of the light-driven sodium pump KR2 in the pentameric form, pH 8.0	8.400	283	180	15	8	247	22	268	0.063	9.460E+00	26	248	268	IAQAIEEIAKAIKKIAWAIKKIA-QQLKAAIEEIAQAI---EEIAKAIKKIAWAIKKIAHMGAIEEIA---------------QA----IEEIAKAIKKIAWAIKKIAQQLKAA------IEEIAQAIEEIAK-AIKKIAWA-IKKIAHMGAIEEIAQAIEEIAKAIKKIAWAIKKIAQQLKAAIEEIAQAIEEIAKAIKKIAWAIKKIAHMGAIEE-IAQAIEEIAKAIKKIAWAIKKIA---------QQLKAA--IEEIAQAIEEIAKAIKKIAWAIKKI	AYQFTSHILTLGYAVMLAGLLYFILTIKNVDKKFQMSNILSAVVMVSAFLLLYA-------QAQNWTSSFTFNEEVGRYFLDPSGDLFNNGYRYLAWLIDVPML--LFQILFVVSLTTSKFSSVRNQFWFSGAMMIITGYIGQFYEVSNLTA---FLVWGAISSAFFFHILWVMKKVIN------------EGK------------EGISPAGQKILSNIWILFLISWTLYPGAYLMPYLTGVDGFLYSEDGVMARQLVYTIADVSSKVIYGVLLGNLAITLS	-15.018,1.428,-15.066,-16.579,3.442,-17.987,-16.498,7.219,-17.136,-16.299,8.411,-20.804,-15.357,12.106,-21.374,-15.157,12.936,-17.614,-12.802,15.238,-15.587,-9.720,13.579,-13.953,-11.204,14.183,-10.431,-13.661,11.307,-11.251,-10.799,8.921,-12.309,-8.826,9.662,-9.064,-12.105,9.324,-7.064,-12.995,6.021,-8.855,-9.511,4.339,-8.533,-7.370,5.693,-5.592,-10.231,7.626,-3.895,-9.686,10.821,-1.812,-8.095,1…	QELGNANFENFIGATEGFSEIAYQFTSHILTLGYAVMLAGLLYFILTIKNVDKKFQMSNILSAVVMVSAFLLLYAQAQNWTSSFTFNEEVGRYFLDPSGDLFNNGYRYLAWLIDVPMLLFQILFVVSLTTSKFSSVRNQFWFSGAMMIITGYIGQFYEVSNLTAFLVWGAISSAFFFHILWVMKKVINEGKEGISPAGQKILSNIWILFLISWTLYPGAYLMPYLTGVDGFLYSEDGVMARQLVYTIADVSSKVIYGVLLGNLAITLS	308116	Dokdonia eikasta
job.pdb	6rf3_E Crystal structure of the potassium-pumping G263F mutant of the light-driven sodium pump KR2 in the pentameric form, pH 8.0	7.100	278	178	14	8	241	22	263	0.063	8.654E+00	26	248	272	IAQAIEEIAKAIKKIAWAIKKIA-QQLKAAIEEIAQAIEEIAKAIKKIAWAIKKIAHMGAIEEIA---------------QA----IEEIAKAIKKIAWAIKKIA-----------QQLKAAIEEIAQAIEEIAKAIKKIAWAIKKIAHMGAIEEIAQAIEEIAKAIKKIAWAIKKIAQQLKAAIEEIAQAIEE------IAKAIKKIAWAIKKIAHMGAIEEIAQAIEEIAKAIK------KIAW-AIKKIAQQLKAAIEEIAQAIEEIAKAIKKIA	AYQFTSHILTLGYAVMLAGLLYFILTIKNVDKKFQMS----NILSAVVMVSAFLLLYAQAQNWTSSFTFNEEVGRYFLDPSGDLFNNGYRYLNWLIDVPMLLFQILFVVSLTTSKFSSVRNQF---WFSGAMMIITGYIGQ--FYEVSNLTA---FLVWGAISSAFFFHILWVMKKVIN------------EGKEGISPAGQKILSNIWI----------LFLISWTLYPGAYLMPYLTGVDGFLYSEDGVMARQLVYTIADVSSVI--YGVLLFNLA	-52.190,1.854,-11.139,-55.050,3.682,-9.371,-54.453,7.441,-9.756,-57.975,8.697,-8.933,-58.774,12.383,-9.439,-55.380,13.251,-10.916,-54.121,15.449,-13.767,-53.461,13.772,-17.116,-49.682,14.352,-16.854,-49.645,11.500,-14.326,-51.530,9.117,-16.660,-49.178,9.817,-19.582,-46.291,9.526,-17.115,-47.506,6.213,-15.692,-48.265,4.546,-19.065,-46.033,5.839,-21.923,-43.620,7.934,-19.843,-41.792,11.006,-21.144,…	QELGNANFENFIGATEGFSEIAYQFTSHILTLGYAVMLAGLLYFILTIKNVDKKFQMSNILSAVVMVSAFLLLYAQAQNWTSSFTFNEEVGRYFLDPSGDLFNNGYRYLNWLIDVPMLLFQILFVVSLTTSKFSSVRNQFWFSGAMMIITGYIGQFYEVSNLTAFLVWGAISSAFFFHILWVMKKVINEGKEGISPAGQKILSNIWILFLISWTLYPGAYLMPYLTGVDGFLYSEDGVMARQLVYTIADVSSVIYGVLLFNLAITLSKNKEL	308116	Dokdonia eikasta
job.pdb	4xnv_A The human P2Y1 receptor in complex with BPTU	5.200	341	201	11	8	245	12	333	0.063	7.917E+00	26	248	340	IAQAIEEIAKAIKKIAWAIKKIAQQ-----------LKAAIEEIAQAIEEIAKAIKKIAWAIKK----IAHMGAIEEIAQA----IEEIAKAIKKIAWAIKKIAQQLKAAIEEIAQAIEEIAKAIKKIAW-----AIK-------------------KIAHMGAIEEIAQAIE-----EIAKAIKKIAWAIKKIAQQLKAAIEEIAQ-----------------------------------------------------AIEEIAKAIKKIAWAIKKIAHMGAIEEIAQAIEEIAKAIKKIAWAIKKIAQQLKAA--IEEIAQAIEEIAKAIKKIAWAIK	QFYYLPAVYILVFIIGFLGNSVAIWMFVFHMKPWSGISVYMFNLALADFLYVLTLPALIFYYFNKTDWIFGDAMCKLQRFIFHVNLYGSILFLTCISAHRYSGVVY----PKSLGRLKKKNAICISVLVWLIVVVAISPILFYSGTGVRKNKTITCYDTTSDEYLRSYFIYSMCTTVAMFCVPLVLILGCYGLIVR---------ALIYKMKKYTCTVCGYIYNPEDGDPDNGVNPGTDFKDIVCPLCGVGKDQFEEVEEPLRRKSIYLVIIVLT------VFAVSYIPFHVMKTMNLRARLDFQTPAMCAFNDRVYATYQVTRGLASLNSCVNPILYFLA	-1.527,11.293,-22.741,-5.008,9.695,-22.454,-7.380,11.189,-19.831,-10.738,9.866,-18.517,-13.432,12.318,-19.770,-14.920,13.062,-16.287,-18.680,13.821,-16.394,-20.380,14.418,-13.004,-23.060,17.191,-13.029,-26.362,17.776,-11.184,-25.193,15.928,-8.026,-21.865,17.272,-6.579,-22.712,20.875,-7.619,-25.757,20.768,-5.280,-24.510,18.376,-2.506,-21.342,20.220,-1.326,-22.987,23.732,-1.304,-26.033,22.302,0.639…	SFKCALTKTGFQFYYLPAVYILVFIIGFLGNSVAIWMFVFHMKPWSGISVYMFNLALADFLYVLTLPALIFYYFNKTDWIFGDAMCKLQRFIFHVNLYGSILFLTCISAHRYSGVVYPKSLGRLKKKNAICISVLVWLIVVVAISPILFYSGTGVRKNKTITCYDTTSDEYLRSYFIYSMCTTVAMFCVPLVLILGCYGLIVRALIYKMKKYTCTVCGYIYNPEDGDPDNGVNPGTDFKDIVCPLCGVGKDQFEEVEEPLRRKSIYLVIIVLTVFAVSYIPFHVMKTMNLRARLDFQTPAMCAFNDRVYATYQVTRGLASLNSCVNPILYFLAGDTFRRR	9606	Homo sapiens
job.pdb	7s1m_R Ex4-D-Ala bound to the glucagon-like peptide-1 receptor/g protein complex (conformer 1)	7.200	274	188	11	15	243	108	360	0.057	8.654E+00	25	248	381	IAKAIKKIAWAIKKIAQQLKAAIE----EIAQAIEEIAKAIKKIAWAIKK--------IAHMGAIEEI------------AQAIEEIAKAIKKIAWAIKKIAQQL----------KAAIEEIAQAIE-EIA-KAIKKIAWAIKKI---------AHMGAIEEIAQAIEEIAKAIKKIAWAIKKIAQQLKAAIEEIAQAIEEIAKAIKKIAWAIKKIAHMGAIEEIAQAIEEIAKAIKKIAWAIKKIAQQLKAAIEEIAQAIEEIAKAIKKIAWA	IYTVGYALSFSALVIASAILLGFRHLHCTRNYIHLNLFASFILRALSVFIKDAALKWMYSTAAQQHQWDGLLSYQDSLSCRLVFLLMQYCVAANYYWLLVEGVYLYTLLAFSVFSEQWIFRLYVSIGWGVPLLFVVPWGIVKYLYEDEGCWTRNSNMNYWLIIRL---PILFAIGVNFLIFVRVICIV-------------VSKLKANCKTDIKC----RLAKSTLTLIPLLGTHEVIFAFVMDEHARGTLRFIKLFTE-LSFTSFQGLMVAIL	130.494,168.001,119.814,127.584,169.762,121.507,129.343,169.682,124.882,132.547,171.398,123.737,130.519,174.039,121.911,128.567,174.606,125.133,131.669,175.395,127.184,133.159,177.424,124.325,129.990,179.522,124.107,129.778,179.987,127.873,133.417,181.091,128.067,132.690,183.496,125.207,129.726,184.800,127.215,131.959,185.256,130.266,134.466,187.182,128.142,131.615,189.329,126.806,130.462,190.049…	SLWETVQKWREYRRQCQRSLTEDPPPATDLFCNRTFDEYACWPDGEPGSFVNVSCPWYLPWASSVPQGHVYRFCTAEGLWLQKDNSSLPWRDLSECEEEEQLLFLYIIYTVGYALSFSALVIASAILLGFRHLHCTRNYIHLNLFASFILRALSVFIKDAALKWMYSTAAQQHQWDGLLSYQDSLSCRLVFLLMQYCVAANYYWLLVEGVYLYTLLAFSVFSEQWIFRLYVSIGWGVPLLFVVPWGIVKYLYEDEGCWTRNSNMNYWLIIRLPILFAIGVNFLIFVRVICIVVSKLKANCKTDIKCRLAKSTLTLIPLLGTHEVIFAFVMDEHARGTLRFIKLFTELSFTSFQGLMVAILYCFVNNEVQLEFRKSWERWRL	9606	Homo sapiens
job.pdb	4n6h_A 1.8 A Structure of the human delta opioid 7TM receptor (PSI Community Target)	9.600	300	189	14	3	243	113	389	0.051	9.460E+00	24	248	408	GAIEEIAQAIEEIAKAIKKIAWAIKKIAQQLKAAIE------EIAQAIEEIAKAIKKIAWAIKKIAHMGAIEEIAQ-------AIEEIAKA----IKKIAWAIKKIAQQL---------------KAAIEEIAQAIEEIAKAIKKIAWAIKKIAH------------------MGAIEEIAQAIEEIA--KAIKKIAWAIKKIAQQLKA--AI---EEIAQAIEEIAKAIKKIAWAIKKIAHMGAIEEIAQAIEEIAKAIKKIAWAIKKIAQQ--LKAAIEEIAQAIEEIAKAIKKIAWA	ASSLALAIAITALYSAVCAVGLLGNVLV--MFGIVRYTKMKTATNIYIFNLALADALATSTLP----FQSAKYLMETWPFGELLCKAVLSIDYYNMFTSIFTLTMMSVDRYIAVCHPVKALDFRTPAKAKLINICIWVLASG---VGVPIMVMAVTRPRDGAVVCMLQFPSPSWYWDTVTKICVFLFAFVVPILIITVCYGLMLLRLRSVRLLSGSKEKDRSLRRITRMVLVVVGA----------FVVCWAPIHIFV----IVWTLVDIDRRDPLVVAALHLCIALGYANSSLNPVLYA	6.604,-71.107,45.501,8.994,-74.118,45.258,7.211,-76.099,47.955,3.906,-75.782,46.123,5.517,-76.794,42.802,7.008,-79.954,44.343,3.653,-81.076,45.845,1.786,-80.445,42.573,4.457,-82.398,40.681,4.133,-85.376,43.043,0.311,-85.173,43.391,-0.130,-85.254,39.619,2.094,-88.361,39.292,-0.471,-90.067,41.551,-3.410,-88.743,39.485,-1.854,-90.332,36.384,-1.611,-93.799,37.961,-5.272,-93.385,39.082,-6.609,-92.022,…	DLEDNWETLNDNLKVIEKADNAAQVKDALTKMRAAALDAQKATPPKLEDKSPDSPEMKDFRHGFDILVGQIDDALKLANEGKVKEAQAAAEQLKTTRNAYIQKYLGSPGARSASSLALAIAITALYSAVCAVGLLGNVLVMFGIVRYTKMKTATNIYIFNLALADALATSTLPFQSAKYLMETWPFGELLCKAVLSIDYYNMFTSIFTLTMMSVDRYIAVCHPVKALDFRTPAKAKLINICIWVLASGVGVPIMVMAVTRPRDGAVVCMLQFPSPSWYWDTVTKICVFLFAFVVPILIITVCYGLMLLRLRSVRLLSGSKEKDRSLRRITRMVLVVVGAFVVCWAPIHIFVIVWTLVDIDRRDPLVVAALHLCIALGYANSSLNPVLYAFLDENFKRCF…	9606	Homo sapiens
