# Supplementary material for: Rationally seeded computational protein design of ɑ-helical barrels
Source: Nat Chem Biol. 2024 Jun 20;20(8):991–9. doi: 10.1038/s41589-024-01642-0 (PMC11288890; doi:10.1038/s41589-024-01642-0)
Supplement: Supplementary file 8 — PDB files and alignments used for figure panels. [file 41589_2024_1642_MOESM8_ESM.zip › KIA_RP_RSPD_NatChemBiol_data_Figure5/foldseek_scapCC8_AIIA/alis_pdb90_with_scores.csv]

	pdb_id	seq_id	P	E	len	ent_id	RMSD	TM
0	2cj7_A	13.8	0.632	1.822	127	2CJ7_1	8.00	0.456
2	3d19_B	11.8	0.569	1.22	234	3D19_1	8.00	0.382
3	4bv0_A	8.2	0.505	0.4582	239	4BV0_1	15.35	0.311
5	7xmr_R	6.7	0.382	1.276	241	7XMR_1	15.34	0.326
6	5dhh_A	8.7	0.353	1.991	242	5DHH_1	13.24	0.350
10	4z35_A	11.3	0.326	0.7477	237	4Z35_1	22.24	0.272
11	7vgv_B	9.7	0.277	2.488	243	7VGV_1	14.00	0.365
14	* 5cwo_B	16.4	0.254	1.276	235	5CWO_1	12.10	0.286
15	6ibb_C	6.2	0.254	2.276	241	6IBB_1	14.00	0.341
16	7piu_R	9.1	0.233	2.177	238	7PIU_1	15.05	0.334
17	6osa_R	9	0.233	1.742	234	6OSA_1
18	7pp1_AAA	8.9	0.233	0.9767	236	7PP1_1
19	7yxa_B	9.8	0.214	2.973	227	7YXA_1
22	7na7_R	7.1	0.196	3.398	240	7NA7_5
23	7wc8_A	11.2	0.196	1.742	237	7WC8_1
24	4z36_A	11.3	0.196	1.395	231	4Z36_1
29	4iaq_A	11.5	0.179	2.276	238	4IAQ_1
30	3am6_A	10	0.164	4.64	239	3AM6_1
34	4xto_B	5.6	0.138	4.245	240	4XTO_1
35	7td2_R	7.4	0.138	3.883	234	7TD2_1
39	7vkt_A	7.7	0.126	2.177	234	7VKT_1
41	7f4h_R	7.4	0.116	5.544	238	7F4H_5
44	5olz_A	11	0.116	3.25	238	5OLZ_1
45	5jtb_A	11	0.116	3.714	242	5JTB_1
46	7k15_A	8.1	0.116	4.851	240	7K15_1
47	6duw_A	13.5	0.106	7.242	168	6DUW_1
51	6pt3_B	8	0.106	4.245	182	6PT3_1
56	7epa_B	7.5	0.098	8.277	236	7EPA_1
57	6dv1_B	12.6	0.09	7.572	173	6DV1_1
60	6vi4_B	5.7	0.09	4.438	227	6VI4_1
62	7xkf_R	9.4	0.082	5.544	225	7XKF_5
65	7eo2_A	9	0.082	9.048	216	7EO2_1
66	8efb_R	7	0.082	6.927	234	8EFB_1
67	6me8_B	10.3	0.082	6.337	238	6ME8_1
70	7zoy_A	7.5	0.069	8.277	212	7ZOY_1
76	4xnv_A	5.2	0.063	7.917	237	4XNV_1
77	7s1m_R	7.2	0.057	8.654	228	7S1M_6
78	4n6h_A	9.6	0.051	9.46	240	4N6H_1
