# Supplementary material for: Rationally seeded computational protein design of ɑ-helical barrels
Source: Nat Chem Biol. 2024 Jun 20;20(8):991–9. doi: 10.1038/s41589-024-01642-0 (PMC11288890; doi:10.1038/s41589-024-01642-0)
Supplement: Supplementary file 8 — PDB files and alignments used for figure panels. [file 41589_2024_1642_MOESM8_ESM.zip › KIA_RP_RSPD_NatChemBiol_data_Figure5/pdbs_from_manuscript/8QAE_scapCC6_SLLA_submitted.pdb]

HEADER    DE NOVO PROTEIN                         22-AUG-23   8QAE              
TITLE     X-RAY CRYSTAL STRUCTURE OF A DE NOVO DESIGNED SINGLE-CHAIN            
TITLE    2 ANTIPARALLEL 6-HELIX ALPHA-HELICAL BARREL, SC-APCC-6-SLLA            
COMPND    MOL_ID: 1;                                                            
COMPND   2 MOLECULE: SC-APCC-6-SLLA;                                            
COMPND   3 CHAIN: A, C;                                                         
COMPND   4 ENGINEERED: YES                                                      
SOURCE    MOL_ID: 1;                                                            
SOURCE   2 ORGANISM_SCIENTIFIC: SYNTHETIC CONSTRUCT;                            
SOURCE   3 ORGANISM_TAXID: 32630;                                               
SOURCE   4 EXPRESSION_SYSTEM: ESCHERICHIA COLI;                                 
SOURCE   5 EXPRESSION_SYSTEM_TAXID: 562                                         
KEYWDS    COILED COIL, ALPHA-HELICAL BARREL, DE NOVO PROTEIN DESIGN, DE NOVO    
KEYWDS   2 PROTEIN                                                              
EXPDTA    X-RAY DIFFRACTION                                                     
AUTHOR    K.I.ALBANESE,R.PETRENAS,D.N.WOOLFSON                                  
JRNL        AUTH   K.I.ALBANESE,R.PETRENAS,D.N.WOOLFSON                         
JRNL        TITL   X-RAY CRYSTAL STRUCTURE OF A DE NOVO DESIGNED SINGLE-CHAIN   
JRNL        TITL 2 ANTIPARALLEL 6-HELIX ALPHA-HELICAL BARREL, SC-APCC-6-SLLA    
JRNL        REF    TO BE PUBLISHED                                              
JRNL        REFN                                                                
REMARK   2                                                                      
REMARK   2 RESOLUTION.    1.90 ANGSTROMS.                                       
REMARK   3                                                                      
REMARK   3 REFINEMENT.                                                          
REMARK   3   PROGRAM     : PHENIX 1.19.2_4158                                   
REMARK   3   AUTHORS     : PAUL ADAMS,PAVEL AFONINE,VINCENT CHEN,IAN            
REMARK   3               : DAVIS,KRESHNA GOPAL,RALF GROSSE-KUNSTLEVE,           
REMARK   3               : LI-WEI HUNG,ROBERT IMMORMINO,TOM IOERGER,            
REMARK   3               : AIRLIE MCCOY,ERIK MCKEE,NIGEL MORIARTY,              
REMARK   3               : REETAL PAI,RANDY READ,JANE RICHARDSON,               
REMARK   3               : DAVID RICHARDSON,TOD ROMO,JIM SACCHETTINI,           
REMARK   3               : NICHOLAS SAUTER,JACOB SMITH,LAURENT                  
REMARK   3               : STORONI,TOM TERWILLIGER,PETER ZWART                  
REMARK   3                                                                      
REMARK   3    REFINEMENT TARGET : GEOSTD + MONOMER LIBRARY + CDL V1.2           
REMARK   3                                                                      
REMARK   3  DATA USED IN REFINEMENT.                                            
REMARK   3   RESOLUTION RANGE HIGH (ANGSTROMS) : 1.90                           
REMARK   3   RESOLUTION RANGE LOW  (ANGSTROMS) : 21.40                          
REMARK   3   MIN(FOBS/SIGMA_FOBS)              : 1.410                          
REMARK   3   COMPLETENESS FOR RANGE        (%) : 99.9                           
REMARK   3   NUMBER OF REFLECTIONS             : 25153                          
REMARK   3                                                                      
REMARK   3  FIT TO DATA USED IN REFINEMENT.                                     
REMARK   3   R VALUE     (WORKING + TEST SET) : 0.207                           
REMARK   3   R VALUE            (WORKING SET) : 0.206                           
REMARK   3   FREE R VALUE                     : 0.228                           
REMARK   3   FREE R VALUE TEST SET SIZE   (%) : 5.360                           
REMARK   3   FREE R VALUE TEST SET COUNT      : 1347                            
REMARK   3                                                                      
REMARK   3  FIT TO DATA USED IN REFINEMENT (IN BINS).                           
REMARK   3   BIN  RESOLUTION RANGE  COMPL.    NWORK NFREE   RWORK  RFREE        
REMARK   3     1 21.4000 -  4.0800    0.99     2462   138  0.2074 0.2347        
REMARK   3     2  4.0800 -  3.2500    1.00     2426   102  0.1946 0.1896        
REMARK   3     3  3.2500 -  2.8400    1.00     2390   141  0.2114 0.2258        
REMARK   3     4  2.8400 -  2.5800    1.00     2343   160  0.2135 0.2651        
REMARK   3     5  2.5800 -  2.3900    1.00     2388   131  0.1960 0.2047        
REMARK   3     6  2.3900 -  2.2500    1.00     2347   134  0.1891 0.2119        
REMARK   3     7  2.2500 -  2.1400    1.00     2368   146  0.1918 0.2174        
REMARK   3     8  2.1400 -  2.0500    1.00     2337   142  0.2131 0.2798        
REMARK   3     9  2.0500 -  1.9700    1.00     2368   130  0.2367 0.2861        
REMARK   3    10  1.9700 -  1.9000    1.00     2377   123  0.2811 0.2684        
REMARK   3                                                                      
REMARK   3  BULK SOLVENT MODELLING.                                             
REMARK   3   METHOD USED        : FLAT BULK SOLVENT MODEL                       
REMARK   3   SOLVENT RADIUS     : 1.11                                          
REMARK   3   SHRINKAGE RADIUS   : 0.90                                          
REMARK   3   K_SOL              : NULL                                          
REMARK   3   B_SOL              : NULL                                          
REMARK   3                                                                      
REMARK   3  ERROR ESTIMATES.                                                    
REMARK   3   COORDINATE ERROR (MAXIMUM-LIKELIHOOD BASED)     : 0.219            
REMARK   3   PHASE ERROR (DEGREES, MAXIMUM-LIKELIHOOD BASED) : 22.609           
REMARK   3                                                                      
REMARK   3  B VALUES.                                                           
REMARK   3   FROM WILSON PLOT           (A**2) : 35.49                          
REMARK   3   MEAN B VALUE      (OVERALL, A**2) : 42.93                          
REMARK   3   OVERALL ANISOTROPIC B VALUE.                                       
REMARK   3    B11 (A**2) : NULL                                                 
REMARK   3    B22 (A**2) : NULL                                                 
REMARK   3    B33 (A**2) : NULL                                                 
REMARK   3    B12 (A**2) : NULL                                                 
REMARK   3    B13 (A**2) : NULL                                                 
REMARK   3    B23 (A**2) : NULL                                                 
REMARK   3                                                                      
REMARK   3  TWINNING INFORMATION.                                               
REMARK   3   FRACTION: NULL                                                     
REMARK   3   OPERATOR: NULL                                                     
REMARK   3                                                                      
REMARK   3  DEVIATIONS FROM IDEAL VALUES.                                       
REMARK   3                 RMSD          COUNT                                  
REMARK   3   BOND      :  0.003           2192                                  
REMARK   3   ANGLE     :  0.499           2967                                  
REMARK   3   CHIRALITY :  0.020            379                                  
REMARK   3   PLANARITY :  0.002            351                                  
REMARK   3   DIHEDRAL  :  9.517            368                                  
REMARK   3                                                                      
REMARK   3  TLS DETAILS                                                         
REMARK   3   NUMBER OF TLS GROUPS  : 2                                          
REMARK   3   TLS GROUP : 1                                                      
REMARK   3    SELECTION: (CHAIN 'A' AND RESID -3 THROUGH 212)                   
REMARK   3    ORIGIN FOR THE GROUP (A):  17.2154   0.4162   3.7130              
REMARK   3    T TENSOR                                                          
REMARK   3      T11:   0.1653 T22:   0.2531                                     
REMARK   3      T33:   0.2238 T12:   0.0086                                     
REMARK   3      T13:   0.0691 T23:   0.0050                                     
REMARK   3    L TENSOR                                                          
REMARK   3      L11:   4.0414 L22:   1.6533                                     
REMARK   3      L33:   2.0526 L12:   0.8903                                     
REMARK   3      L13:   0.7167 L23:   0.0379                                     
REMARK   3    S TENSOR                                                          
REMARK   3      S11:   0.0246 S12:  -0.1171 S13:   0.0765                       
REMARK   3      S21:   0.0002 S22:  -0.0800 S23:  -0.1006                       
REMARK   3      S31:  -0.1112 S32:   0.0631 S33:   0.0376                       
REMARK   3   TLS GROUP : 2                                                      
REMARK   3    SELECTION: (CHAIN 'C' AND RESID 106 THROUGH 211)                  
REMARK   3    ORIGIN FOR THE GROUP (A):  40.2861 -11.6471  24.4571              
REMARK   3    T TENSOR                                                          
REMARK   3      T11:   0.3728 T22:   0.3478                                     
REMARK   3      T33:   0.1624 T12:   0.0151                                     
REMARK   3      T13:   0.0504 T23:   0.0111                                     
REMARK   3    L TENSOR                                                          
REMARK   3      L11:   3.5084 L22:   1.2150                                     
REMARK   3      L33:   1.9785 L12:  -0.4076                                     
REMARK   3      L13:  -0.0844 L23:   0.1601                                     
REMARK   3    S TENSOR                                                          
REMARK   3      S11:   0.3600 S12:   0.3825 S13:   0.0834                       
REMARK   3      S21:  -0.1540 S22:  -0.2569 S23:   0.0609                       
REMARK   3      S31:  -0.1660 S32:  -0.1304 S33:  -0.1490                       
REMARK   3                                                                      
REMARK   3  NCS DETAILS                                                         
REMARK   3   NUMBER OF NCS GROUPS : NULL                                        
REMARK   3                                                                      
REMARK   3  OTHER REFINEMENT REMARKS: NULL                                      
REMARK   4                                                                      
REMARK   4 8QAE COMPLIES WITH FORMAT V. 3.30, 13-JUL-11                         
REMARK 100                                                                      
REMARK 100 THIS ENTRY HAS BEEN PROCESSED BY PDBE ON 23-AUG-23.                  
REMARK 100 THE DEPOSITION ID IS D_1292132824.                                   
REMARK 200                                                                      
REMARK 200 EXPERIMENTAL DETAILS                                                 
REMARK 200  EXPERIMENT TYPE                : X-RAY DIFFRACTION                  
REMARK 200  DATE OF DATA COLLECTION        : 06-MAR-23                          
REMARK 200  TEMPERATURE           (KELVIN) : 100                                
REMARK 200  PH                             : 6                                  
REMARK 200  NUMBER OF CRYSTALS USED        : 1                                  
REMARK 200                                                                      
REMARK 200  SYNCHROTRON              (Y/N) : Y                                  
REMARK 200  RADIATION SOURCE               : DIAMOND                            
REMARK 200  BEAMLINE                       : I04                                
REMARK 200  X-RAY GENERATOR MODEL          : NULL                               
REMARK 200  MONOCHROMATIC OR LAUE    (M/L) : M                                  
REMARK 200  WAVELENGTH OR RANGE        (A) : 0.92                               
REMARK 200  MONOCHROMATOR                  : NULL                               
REMARK 200  OPTICS                         : NULL                               
REMARK 200                                                                      
REMARK 200  DETECTOR TYPE                  : PIXEL                              
REMARK 200  DETECTOR MANUFACTURER          : DECTRIS EIGER2 XE 16M              
REMARK 200  INTENSITY-INTEGRATION SOFTWARE : DIALS                              
REMARK 200  DATA SCALING SOFTWARE          : DIALS                              
REMARK 200                                                                      
REMARK 200  NUMBER OF UNIQUE REFLECTIONS   : 25168                              
REMARK 200  RESOLUTION RANGE HIGH      (A) : 1.900                              
REMARK 200  RESOLUTION RANGE LOW       (A) : 21.400                             
REMARK 200  REJECTION CRITERIA  (SIGMA(I)) : NULL                               
REMARK 200                                                                      
REMARK 200 OVERALL.                                                             
REMARK 200  COMPLETENESS FOR RANGE     (%) : 99.8                               
REMARK 200  DATA REDUNDANCY                : 6.700                              
REMARK 200  R MERGE                    (I) : 0.08096                            
REMARK 200  R SYM                      (I) : NULL                               
REMARK 200  <I/SIGMA(I)> FOR THE DATA SET  : 14.5700                            
REMARK 200                                                                      
REMARK 200 IN THE HIGHEST RESOLUTION SHELL.                                     
REMARK 200  HIGHEST RESOLUTION SHELL, RANGE HIGH (A) : 1.90                     
REMARK 200  HIGHEST RESOLUTION SHELL, RANGE LOW  (A) : 1.98                     
REMARK 200  COMPLETENESS FOR SHELL     (%) : 99.9                               
REMARK 200  DATA REDUNDANCY IN SHELL       : 6.00                               
REMARK 200  R MERGE FOR SHELL          (I) : 0.46440                            
REMARK 200  R SYM FOR SHELL            (I) : NULL                               
REMARK 200  <I/SIGMA(I)> FOR SHELL         : 1.660                              
REMARK 200                                                                      
REMARK 200 DIFFRACTION PROTOCOL: SINGLE WAVELENGTH                              
REMARK 200 METHOD USED TO DETERMINE THE STRUCTURE: MOLECULAR REPLACEMENT        
REMARK 200 SOFTWARE USED: PHASER                                                
REMARK 200 STARTING MODEL: NULL                                                 
REMARK 200                                                                      
REMARK 200 REMARK: NULL                                                         
REMARK 280                                                                      
REMARK 280 CRYSTAL                                                              
REMARK 280 SOLVENT CONTENT, VS   (%): 47.14                                     
REMARK 280 MATTHEWS COEFFICIENT, VM (ANGSTROMS**3/DA): 2.33                     
REMARK 280                                                                      
REMARK 280 CRYSTALLIZATION CONDITIONS: 0.2 M CACL2, 0.1 M MES PH 6.0, 20% W/V   
REMARK 280  PEG 6000, VAPOR DIFFUSION, SITTING DROP, TEMPERATURE 293K           
REMARK 290                                                                      
REMARK 290 CRYSTALLOGRAPHIC SYMMETRY                                            
REMARK 290 SYMMETRY OPERATORS FOR SPACE GROUP: C 1 2 1                          
REMARK 290                                                                      
REMARK 290      SYMOP   SYMMETRY                                                
REMARK 290     NNNMMM   OPERATOR                                                
REMARK 290       1555   X,Y,Z                                                   
REMARK 290       2555   -X,Y,-Z                                                 
REMARK 290       3555   X+1/2,Y+1/2,Z                                           
REMARK 290       4555   -X+1/2,Y+1/2,-Z                                         
REMARK 290                                                                      
REMARK 290     WHERE NNN -> OPERATOR NUMBER                                     
REMARK 290           MMM -> TRANSLATION VECTOR                                  
REMARK 290                                                                      
REMARK 290 CRYSTALLOGRAPHIC SYMMETRY TRANSFORMATIONS                            
REMARK 290 THE FOLLOWING TRANSFORMATIONS OPERATE ON THE ATOM/HETATM             
REMARK 290 RECORDS IN THIS ENTRY TO PRODUCE CRYSTALLOGRAPHICALLY                
REMARK 290 RELATED MOLECULES.                                                   
REMARK 290   SMTRY1   1  1.000000  0.000000  0.000000        0.00000            
REMARK 290   SMTRY2   1  0.000000  1.000000  0.000000        0.00000            
REMARK 290   SMTRY3   1  0.000000  0.000000  1.000000        0.00000            
REMARK 290   SMTRY1   2 -1.000000  0.000000  0.000000        0.00000            
REMARK 290   SMTRY2   2  0.000000  1.000000  0.000000        0.00000            
REMARK 290   SMTRY3   2  0.000000  0.000000 -1.000000        0.00000            
REMARK 290   SMTRY1   3  1.000000  0.000000  0.000000       63.41150            
REMARK 290   SMTRY2   3  0.000000  1.000000  0.000000       21.08800            
REMARK 290   SMTRY3   3  0.000000  0.000000  1.000000        0.00000            
REMARK 290   SMTRY1   4 -1.000000  0.000000  0.000000       63.41150            
REMARK 290   SMTRY2   4  0.000000  1.000000  0.000000       21.08800            
REMARK 290   SMTRY3   4  0.000000  0.000000 -1.000000        0.00000            
REMARK 290                                                                      
REMARK 290 REMARK: NULL                                                         
REMARK 300                                                                      
REMARK 300 BIOMOLECULE: 1, 2                                                    
REMARK 300 SEE REMARK 350 FOR THE AUTHOR PROVIDED AND/OR PROGRAM                
REMARK 300 GENERATED ASSEMBLY INFORMATION FOR THE STRUCTURE IN                  
REMARK 300 THIS ENTRY. THE REMARK MAY ALSO PROVIDE INFORMATION ON               
REMARK 300 BURIED SURFACE AREA.                                                 
REMARK 350                                                                      
REMARK 350 COORDINATES FOR A COMPLETE MULTIMER REPRESENTING THE KNOWN           
REMARK 350 BIOLOGICALLY SIGNIFICANT OLIGOMERIZATION STATE OF THE                
REMARK 350 MOLECULE CAN BE GENERATED BY APPLYING BIOMT TRANSFORMATIONS          
REMARK 350 GIVEN BELOW.  BOTH NON-CRYSTALLOGRAPHIC AND                          
REMARK 350 CRYSTALLOGRAPHIC OPERATIONS ARE GIVEN.                               
REMARK 350                                                                      
REMARK 350 BIOMOLECULE: 1                                                       
REMARK 350 AUTHOR DETERMINED BIOLOGICAL UNIT: MONOMERIC                         
REMARK 350 SOFTWARE DETERMINED QUATERNARY STRUCTURE: MONOMERIC                  
REMARK 350 SOFTWARE USED: PISA                                                  
REMARK 350 TOTAL BURIED SURFACE AREA: 0 ANGSTROM**2                             
REMARK 350 SURFACE AREA OF THE COMPLEX: 9920 ANGSTROM**2                        
REMARK 350 CHANGE IN SOLVENT FREE ENERGY: 0.0 KCAL/MOL                          
REMARK 350 APPLY THE FOLLOWING TO CHAINS: A                                     
REMARK 350   BIOMT1   1  1.000000  0.000000  0.000000        0.00000            
REMARK 350   BIOMT2   1  0.000000  1.000000  0.000000        0.00000            
REMARK 350   BIOMT3   1  0.000000  0.000000  1.000000        0.00000            
REMARK 350                                                                      
REMARK 350 BIOMOLECULE: 2                                                       
REMARK 350 AUTHOR DETERMINED BIOLOGICAL UNIT: DIMERIC                           
REMARK 350 SOFTWARE DETERMINED QUATERNARY STRUCTURE: DIMERIC                    
REMARK 350 SOFTWARE USED: PISA                                                  
REMARK 350 TOTAL BURIED SURFACE AREA: 4330 ANGSTROM**2                          
REMARK 350 SURFACE AREA OF THE COMPLEX: 9150 ANGSTROM**2                        
REMARK 350 CHANGE IN SOLVENT FREE ENERGY: -44.0 KCAL/MOL                        
REMARK 350 APPLY THE FOLLOWING TO CHAINS: C                                     
REMARK 350   BIOMT1   1  1.000000  0.000000  0.000000        0.00000            
REMARK 350   BIOMT2   1  0.000000  1.000000  0.000000        0.00000            
REMARK 350   BIOMT3   1  0.000000  0.000000  1.000000        0.00000            
REMARK 350   BIOMT1   2 -1.000000  0.000000  0.000000       87.33800            
REMARK 350   BIOMT2   2  0.000000  1.000000  0.000000        0.00000            
REMARK 350   BIOMT3   2  0.000000  0.000000 -1.000000       59.63498            
REMARK 375                                                                      
REMARK 375 SPECIAL POSITION                                                     
REMARK 375 THE FOLLOWING ATOMS ARE FOUND TO BE WITHIN 0.15 ANGSTROMS            
REMARK 375 OF A SYMMETRY RELATED ATOM AND ARE ASSUMED TO BE ON SPECIAL          
REMARK 375 POSITIONS.                                                           
REMARK 375                                                                      
REMARK 375 ATOM RES CSSEQI                                                      
REMARK 375      HOH A 515  LIES ON A SPECIAL POSITION.                          
REMARK 375      HOH C 409  LIES ON A SPECIAL POSITION.                          
REMARK 375      HOH C 428  LIES ON A SPECIAL POSITION.                          
REMARK 465                                                                      
REMARK 465 MISSING RESIDUES                                                     
REMARK 465 THE FOLLOWING RESIDUES WERE NOT LOCATED IN THE                       
REMARK 465 EXPERIMENT. (M=MODEL NUMBER; RES=RESIDUE NAME; C=CHAIN               
REMARK 465 IDENTIFIER; SSSEQ=SEQUENCE NUMBER; I=INSERTION CODE.)                
REMARK 465                                                                      
REMARK 465   M RES C SSSEQI                                                     
REMARK 465     MET A   -21                                                      
REMARK 465     GLY A   -20                                                      
REMARK 465     SER A   -19                                                      
REMARK 465     SER A   -18                                                      
REMARK 465     HIS A   -17                                                      
REMARK 465     HIS A   -16                                                      
REMARK 465     HIS A   -15                                                      
REMARK 465     HIS A   -14                                                      
REMARK 465     HIS A   -13                                                      
REMARK 465     HIS A   -12                                                      
REMARK 465     SER A   -11                                                      
REMARK 465     SER A   -10                                                      
REMARK 465     GLY A    -9                                                      
REMARK 465     LEU A    -8                                                      
REMARK 465     VAL A    -7                                                      
REMARK 465     PRO A    -6                                                      
REMARK 465     ARG A    -5                                                      
REMARK 465     GLY A    -4                                                      
REMARK 465     THR A    66                                                      
REMARK 465     GLU A    67                                                      
REMARK 465     THR A    68                                                      
REMARK 465     SER A   177                                                      
REMARK 465     MET C    14                                                      
REMARK 465     GLY C    15                                                      
REMARK 465     SER C    16                                                      
REMARK 465     SER C    17                                                      
REMARK 465     HIS C    18                                                      
REMARK 465     HIS C    19                                                      
REMARK 465     HIS C    20                                                      
REMARK 465     HIS C    21                                                      
REMARK 465     HIS C    22                                                      
REMARK 465     HIS C    23                                                      
REMARK 465     SER C    24                                                      
REMARK 465     SER C    25                                                      
REMARK 465     GLY C    26                                                      
REMARK 465     LEU C    27                                                      
REMARK 465     VAL C    28                                                      
REMARK 465     PRO C    29                                                      
REMARK 465     ARG C    30                                                      
REMARK 465     GLY C    31                                                      
REMARK 465     SER C    32                                                      
REMARK 465     HIS C    33                                                      
REMARK 465     MET C    34                                                      
REMARK 465     MET C    35                                                      
REMARK 465     GLY C    36                                                      
REMARK 465     SER C    37                                                      
REMARK 465     LEU C    38                                                      
REMARK 465     GLU C    39                                                      
REMARK 465     GLU C    40                                                      
REMARK 465     LEU C    41                                                      
REMARK 465     ALA C    42                                                      
REMARK 465     GLN C    43                                                      
REMARK 465     SER C    44                                                      
REMARK 465     LEU C    45                                                      
REMARK 465     GLU C    46                                                      
REMARK 465     GLU C    47                                                      
REMARK 465     LEU C    48                                                      
REMARK 465     ALA C    49                                                      
REMARK 465     LYS C    50                                                      
REMARK 465     SER C    51                                                      
REMARK 465     LEU C    52                                                      
REMARK 465     LYS C    53                                                      
REMARK 465     LYS C    54                                                      
REMARK 465     LEU C    55                                                      
REMARK 465     ALA C    56                                                      
REMARK 465     TRP C    57                                                      
REMARK 465     SER C    58                                                      
REMARK 465     LEU C    59                                                      
REMARK 465     LYS C    60                                                      
REMARK 465     LYS C    61                                                      
REMARK 465     LEU C    62                                                      
REMARK 465     ALA C    63                                                      
REMARK 465     GLN C    64                                                      
REMARK 465     GLY C    65                                                      
REMARK 465     ALA C    66                                                      
REMARK 465     GLN C    67                                                      
REMARK 465     PRO C    68                                                      
REMARK 465     LEU C    69                                                      
REMARK 465     GLU C    70                                                      
REMARK 465     MET C    71                                                      
REMARK 465     SER C    72                                                      
REMARK 465     LEU C    73                                                      
REMARK 465     GLU C    74                                                      
REMARK 465     GLU C    75                                                      
REMARK 465     LEU C    76                                                      
REMARK 465     ALA C    77                                                      
REMARK 465     GLN C    78                                                      
REMARK 465     SER C    79                                                      
REMARK 465     LEU C    80                                                      
REMARK 465     GLU C    81                                                      
REMARK 465     GLU C    82                                                      
REMARK 465     LEU C    83                                                      
REMARK 465     ALA C    84                                                      
REMARK 465     LYS C    85                                                      
REMARK 465     SER C    86                                                      
REMARK 465     LEU C    87                                                      
REMARK 465     LYS C    88                                                      
REMARK 465     LYS C    89                                                      
REMARK 465     LEU C    90                                                      
REMARK 465     ALA C    91                                                      
REMARK 465     TRP C    92                                                      
REMARK 465     SER C    93                                                      
REMARK 465     LEU C    94                                                      
REMARK 465     LYS C    95                                                      
REMARK 465     LYS C    96                                                      
REMARK 465     LEU C    97                                                      
REMARK 465     ALA C    98                                                      
REMARK 465     GLN C    99                                                      
REMARK 465     THR C   100                                                      
REMARK 465     THR C   101                                                      
REMARK 465     GLU C   102                                                      
REMARK 465     THR C   103                                                      
REMARK 465     LYS C   104                                                      
REMARK 465     LYS C   105                                                      
REMARK 465     TYR C   137A                                                     
REMARK 465     GLY C   137B                                                     
REMARK 465     ASP C   137C                                                     
REMARK 465     LYS C   137D                                                     
REMARK 465     ARG C   137E                                                     
REMARK 465     THR C   137F                                                     
REMARK 465     SER C   137G                                                     
REMARK 465     LEU C   137H                                                     
REMARK 465     GLU C   137I                                                     
REMARK 465     GLU C   137J                                                     
REMARK 465     LEU C   137K                                                     
REMARK 465     ALA C   137L                                                     
REMARK 465     GLN C   137M                                                     
REMARK 465     SER C   137N                                                     
REMARK 465     LEU C   137O                                                     
REMARK 465     GLU C   137P                                                     
REMARK 465     GLU C   137Q                                                     
REMARK 465     LEU C   137R                                                     
REMARK 465     ALA C   137S                                                     
REMARK 465     LYS C   137T                                                     
REMARK 465     SER C   137U                                                     
REMARK 465     LEU C   137V                                                     
REMARK 465     LYS C   137W                                                     
REMARK 465     LYS C   137X                                                     
REMARK 465     LEU C   137Y                                                     
REMARK 465     ALA C   137Z                                                     
REMARK 465     TRP C   138A                                                     
REMARK 465     SER C   138B                                                     
REMARK 465     LEU C   138C                                                     
REMARK 465     LYS C   138D                                                     
REMARK 465     LYS C   138E                                                     
REMARK 465     LEU C   138F                                                     
REMARK 465     ALA C   138G                                                     
REMARK 465     GLN C   138H                                                     
REMARK 465     VAL C   138I                                                     
REMARK 465     ALA C   138J                                                     
REMARK 465     PRO C   138K                                                     
REMARK 465     THR C   138L                                                     
REMARK 465     GLN C   138M                                                     
REMARK 465     THR C   175                                                      
REMARK 465     ASN C   176                                                      
REMARK 465     SER C   177                                                      
REMARK 465     ASP C   178                                                      
REMARK 465     GLY C   212                                                      
REMARK 470                                                                      
REMARK 470 MISSING ATOM                                                         
REMARK 470 THE FOLLOWING RESIDUES HAVE MISSING ATOMS (M=MODEL NUMBER;           
REMARK 470 RES=RESIDUE NAME; C=CHAIN IDENTIFIER; SSEQ=SEQUENCE NUMBER;          
REMARK 470 I=INSERTION CODE):                                                   
REMARK 470   M RES CSSEQI  ATOMS                                                
REMARK 470     SER A  -3    OG                                                  
REMARK 470     GLU A   4    CD   OE1  OE2                                       
REMARK 470     GLU A   5    CD   OE1  OE2                                       
REMARK 470     GLN A   8    CD   OE1  NE2                                       
REMARK 470     GLU A  12    CG   CD   OE1  OE2                                  
REMARK 470     LYS A  15    CG   CD   CE   NZ                                   
REMARK 470     LYS A  18    CD   CE   NZ                                        
REMARK 470     LYS A  25    NZ                                                  
REMARK 470     LYS A  26    CG   CD   CE   NZ                                   
REMARK 470     GLN A  29    CG   CD   OE1  NE2                                  
REMARK 470     GLU A  35    CG   CD   OE1  OE2                                  
REMARK 470     MET A  36    CG   SD   CE                                        
REMARK 470     GLU A  39    CG   CD   OE1  OE2                                  
REMARK 470     GLU A  40    CG   CD   OE1  OE2                                  
REMARK 470     GLN A  43    CG   CD   OE1  NE2                                  
REMARK 470     LYS A  50    CG   CD   CE   NZ                                   
REMARK 470     LYS A  53    CD   CE   NZ                                        
REMARK 470     LYS A  54    CD   CE   NZ                                        
REMARK 470     GLN A  64    CG   CD   OE1  NE2                                  
REMARK 470     THR A  65    CB   OG1  CG2                                       
REMARK 470     LYS A  69    CG   CD   CE   NZ                                   
REMARK 470     LYS A  70    CG   CD   CE   NZ                                   
REMARK 470     GLN A  71    CG   CD   OE1  NE2                                  
REMARK 470     ASP A  73    CG   OD1  OD2                                       
REMARK 470     GLU A  77    CG   CD   OE1  OE2                                  
REMARK 470     GLU A  83    OE1  OE2                                            
REMARK 470     GLU A  84    CD   OE1  OE2                                       
REMARK 470     LYS A  87    CG   CD   CE   NZ                                   
REMARK 470     LYS A  90    NZ                                                  
REMARK 470     LYS A  91    CG   CD   CE   NZ                                   
REMARK 470     LYS A  97    CD   CE   NZ                                        
REMARK 470     GLN A 101    CD   OE1  NE2                                       
REMARK 470     GLN A 102    CB   CG   CD   OE1  NE2                             
REMARK 470     LYS A 106    CG   CD   CE   NZ                                   
REMARK 470     ARG A 107    CG   CD   NE   CZ   NH1  NH2                        
REMARK 470     GLU A 111    CG   CD   OE1  OE2                                  
REMARK 470     GLU A 112    CG   CD   OE1  OE2                                  
REMARK 470     GLN A 115    CD   OE1  NE2                                       
REMARK 470     GLU A 118    OE1  OE2                                            
REMARK 470     GLU A 119    CG   CD   OE1  OE2                                  
REMARK 470     LYS A 122    CD   CE   NZ                                        
REMARK 470     LYS A 125    CE   NZ                                             
REMARK 470     LYS A 126    CE   NZ                                             
REMARK 470     LYS A 132    NZ                                                  
REMARK 470     GLN A 136    CD   OE1  NE2                                       
REMARK 470     THR A 140    OG1  CG2                                            
REMARK 470     GLN A 141    CG   CD   OE1  NE2                                  
REMARK 470     GLU A 149    CG   CD   OE1  OE2                                  
REMARK 470     GLN A 152    CD   OE1  NE2                                       
REMARK 470     GLU A 156    CG   CD   OE1  OE2                                  
REMARK 470     LYS A 159    CG   CD   CE   NZ                                   
REMARK 470     LYS A 162    CE   NZ                                             
REMARK 470     LYS A 163    CD   CE   NZ                                        
REMARK 470     LYS A 169    NZ                                                  
REMARK 470     LYS A 170    CD   CE   NZ                                        
REMARK 470     THR A 175    OG1  CG2                                            
REMARK 470     ASN A 176    CG   OD1  ND2                                       
REMARK 470     ASP A 178    N    CB   CG   OD1  OD2                             
REMARK 470     SER A 179    OG                                                  
REMARK 470     LYS A 182    CD   CE   NZ                                        
REMARK 470     GLU A 186    CD   OE1  OE2                                       
REMARK 470     GLU A 187    CD   OE1  OE2                                       
REMARK 470     GLN A 190    CG   CD   OE1  NE2                                  
REMARK 470     GLU A 194    CD   OE1  OE2                                       
REMARK 470     LYS A 197    CE   NZ                                             
REMARK 470     LYS A 200    NZ                                                  
REMARK 470     LYS A 208    CD   CE   NZ                                        
REMARK 470     GLN A 211    CD   OE1  NE2                                       
REMARK 470     GLN C 106    CB   CG   CD   OE1  NE2                             
REMARK 470     ASP C 108    CB   CG   OD1  OD2                                  
REMARK 470     GLU C 111    CG   CD   OE1  OE2                                  
REMARK 470     GLU C 112    CG   CD   OE1  OE2                                  
REMARK 470     GLN C 115    CG   CD   OE1  NE2                                  
REMARK 470     GLU C 118    CG   CD   OE1  OE2                                  
REMARK 470     GLU C 119    CG   CD   OE1  OE2                                  
REMARK 470     LYS C 122    CG   CD   CE   NZ                                   
REMARK 470     LYS C 125    CG   CD   CE   NZ                                   
REMARK 470     LYS C 126    CG   CD   CE   NZ                                   
REMARK 470     TRP C 129    CG   CD1  CD2  NE1  CE2  CE3  CZ2                   
REMARK 470     TRP C 129    CZ3  CH2                                            
REMARK 470     LYS C 132    CG   CD   CE   NZ                                   
REMARK 470     LYS C 133    CG   CD   CE   NZ                                   
REMARK 470     LEU C 134    CG   CD1  CD2                                       
REMARK 470     GLN C 136    CG   CD   OE1  NE2                                  
REMARK 470     GLN C 137    CG   CD   OE1  NE2                                  
REMARK 470     ARG C 142    CB   CG   CD   NE   CZ   NH1  NH2                   
REMARK 470     HIS C 143    CB   CG   ND1  CD2  CE1  NE2                        
REMARK 470     ARG C 144    CB   CG   CD   NE   CZ   NH1  NH2                   
REMARK 470     GLU C 148    CD   OE1  OE2                                       
REMARK 470     GLU C 149    CG   CD   OE1  OE2                                  
REMARK 470     GLU C 156    CG   CD   OE1  OE2                                  
REMARK 470     LYS C 159    CG   CD   CE   NZ                                   
REMARK 470     LYS C 162    CD   CE   NZ                                        
REMARK 470     LYS C 163    CD   CE   NZ                                        
REMARK 470     GLN C 173    CG   CD   OE1  NE2                                  
REMARK 470     SER C 179    N    CB   OG                                        
REMARK 470     LYS C 182    CE   NZ                                             
REMARK 470     SER C 183    OG                                                  
REMARK 470     GLU C 186    CG   CD   OE1  OE2                                  
REMARK 470     GLU C 187    CG   CD   OE1  OE2                                  
REMARK 470     GLN C 190    CG   CD   OE1  NE2                                  
REMARK 470     LYS C 197    CG   CD   CE   NZ                                   
REMARK 470     LYS C 200    CE   NZ                                             
REMARK 470     LYS C 201    CE   NZ                                             
REMARK 470     LYS C 208    CG   CD   CE   NZ                                   
REMARK 470     LEU C 209    CD1  CD2                                            
REMARK 500                                                                      
REMARK 500 GEOMETRY AND STEREOCHEMISTRY                                         
REMARK 500 SUBTOPIC: TORSION ANGLES                                             
REMARK 500                                                                      
REMARK 500 TORSION ANGLES OUTSIDE THE EXPECTED RAMACHANDRAN REGIONS:            
REMARK 500 (M=MODEL NUMBER; RES=RESIDUE NAME; C=CHAIN IDENTIFIER;               
REMARK 500 SSEQ=SEQUENCE NUMBER; I=INSERTION CODE).                             
REMARK 500                                                                      
REMARK 500 STANDARD TABLE:                                                      
REMARK 500 FORMAT:(10X,I3,1X,A3,1X,A1,I4,A1,4X,F7.2,3X,F7.2)                    
REMARK 500                                                                      
REMARK 500 EXPECTED VALUES: GJ KLEYWEGT AND TA JONES (1996). PHI/PSI-           
REMARK 500 CHOLOGY: RAMACHANDRAN REVISITED. STRUCTURE 4, 1395 - 1400            
REMARK 500                                                                      
REMARK 500  M RES CSSEQI        PSI       PHI                                   
REMARK 500    LEU A  34       45.08     71.47                                   
REMARK 500    SER A 179     -136.28     61.72                                   
REMARK 500    LEU C 134      175.93    -58.61                                   
REMARK 500                                                                      
REMARK 500 REMARK: NULL                                                         
REMARK 610                                                                      
REMARK 610 MISSING HETEROATOM                                                   
REMARK 610 THE FOLLOWING RESIDUES HAVE MISSING ATOMS (M=MODEL NUMBER;           
REMARK 610 RES=RESIDUE NAME; C=CHAIN IDENTIFIER; SSEQ=SEQUENCE NUMBER;          
REMARK 610 I=INSERTION CODE):                                                   
REMARK 610   M RES C SSEQI                                                      
REMARK 610     P5R A  301                                                       
DBREF  8QAE A  -21   212  PDB    8QAE     8QAE           -21    212             
DBREF  8QAE C   14   212  PDB    8QAE     8QAE            14    212             
SEQRES   1 A  234  MET GLY SER SER HIS HIS HIS HIS HIS HIS SER SER GLY          
SEQRES   2 A  234  LEU VAL PRO ARG GLY SER HIS MET MET GLY SER LEU GLU          
SEQRES   3 A  234  GLU LEU ALA GLN SER LEU GLU GLU LEU ALA LYS SER LEU          
SEQRES   4 A  234  LYS LYS LEU ALA TRP SER LEU LYS LYS LEU ALA GLN GLY          
SEQRES   5 A  234  ALA GLN PRO LEU GLU MET SER LEU GLU GLU LEU ALA GLN          
SEQRES   6 A  234  SER LEU GLU GLU LEU ALA LYS SER LEU LYS LYS LEU ALA          
SEQRES   7 A  234  TRP SER LEU LYS LYS LEU ALA GLN THR THR GLU THR LYS          
SEQRES   8 A  234  LYS GLN GLY ASP SER LEU GLU GLU LEU ALA GLN SER LEU          
SEQRES   9 A  234  GLU GLU LEU ALA LYS SER LEU LYS LYS LEU ALA TRP SER          
SEQRES  10 A  234  LEU LYS LYS LEU ALA GLN GLN TYR GLY ASP LYS ARG THR          
SEQRES  11 A  234  SER LEU GLU GLU LEU ALA GLN SER LEU GLU GLU LEU ALA          
SEQRES  12 A  234  LYS SER LEU LYS LYS LEU ALA TRP SER LEU LYS LYS LEU          
SEQRES  13 A  234  ALA GLN VAL ALA PRO THR GLN ARG HIS ARG TYR SER LEU          
SEQRES  14 A  234  GLU GLU LEU ALA GLN SER LEU GLU GLU LEU ALA LYS SER          
SEQRES  15 A  234  LEU LYS LYS LEU ALA TRP SER LEU LYS LYS LEU ALA GLN          
SEQRES  16 A  234  GLY THR ASN SER ASP SER ASP LEU LYS SER SER LEU GLU          
SEQRES  17 A  234  GLU LEU ALA GLN SER LEU GLU GLU LEU ALA LYS SER LEU          
SEQRES  18 A  234  LYS LYS LEU ALA TRP SER LEU LYS LYS LEU ALA GLN GLY          
SEQRES   1 C  234  MET GLY SER SER HIS HIS HIS HIS HIS HIS SER SER GLY          
SEQRES   2 C  234  LEU VAL PRO ARG GLY SER HIS MET MET GLY SER LEU GLU          
SEQRES   3 C  234  GLU LEU ALA GLN SER LEU GLU GLU LEU ALA LYS SER LEU          
SEQRES   4 C  234  LYS LYS LEU ALA TRP SER LEU LYS LYS LEU ALA GLN GLY          
SEQRES   5 C  234  ALA GLN PRO LEU GLU MET SER LEU GLU GLU LEU ALA GLN          
SEQRES   6 C  234  SER LEU GLU GLU LEU ALA LYS SER LEU LYS LYS LEU ALA          
SEQRES   7 C  234  TRP SER LEU LYS LYS LEU ALA GLN THR THR GLU THR LYS          
SEQRES   8 C  234  LYS GLN GLY ASP SER LEU GLU GLU LEU ALA GLN SER LEU          
SEQRES   9 C  234  GLU GLU LEU ALA LYS SER LEU LYS LYS LEU ALA TRP SER          
SEQRES  10 C  234  LEU LYS LYS LEU ALA GLN GLN TYR GLY ASP LYS ARG THR          
SEQRES  11 C  234  SER LEU GLU GLU LEU ALA GLN SER LEU GLU GLU LEU ALA          
SEQRES  12 C  234  LYS SER LEU LYS LYS LEU ALA TRP SER LEU LYS LYS LEU          
SEQRES  13 C  234  ALA GLN VAL ALA PRO THR GLN ARG HIS ARG TYR SER LEU          
SEQRES  14 C  234  GLU GLU LEU ALA GLN SER LEU GLU GLU LEU ALA LYS SER          
SEQRES  15 C  234  LEU LYS LYS LEU ALA TRP SER LEU LYS LYS LEU ALA GLN          
SEQRES  16 C  234  GLY THR ASN SER ASP SER ASP LEU LYS SER SER LEU GLU          
SEQRES  17 C  234  GLU LEU ALA GLN SER LEU GLU GLU LEU ALA LYS SER LEU          
SEQRES  18 C  234  LYS LYS LEU ALA TRP SER LEU LYS LYS LEU ALA GLN GLY          
HET    P5R  A 301      72                                                       
HET    1PE  C 301      38                                                       
HETNAM     P5R 2-[2-[2-[2-[2-[2-[2-[2-[2-[2-[2-[2-[2-[2-[2-[2-(2-               
HETNAM   2 P5R  HYDROXYETHYLOXY)                                                
HETNAM   3 P5R  ETHOXY]ETHOXY]ETHOXY]ETHOXY]ETHOXY]ETHOXY]ETHOXY]ETHOX          
HETNAM   4 P5R  Y]ETHOXY]ETHOXY]ETHOXY]ETHOXY]ETHOXY]ETHOXY]ETHOXY]ETH          
HETNAM   5 P5R  ANOL                                                            
HETNAM     1PE PENTAETHYLENE GLYCOL                                             
HETSYN     1PE PEG400                                                           
FORMUL   3  P5R    C34 H70 O18                                                  
FORMUL   4  1PE    C10 H22 O6                                                   
FORMUL   5  HOH   *149(H2 O)                                                    
HELIX    1 AA1 SER A   -3  ALA A   28  1                                  32    
HELIX    2 AA2 LEU A   34  THR A   65  1                                  32    
HELIX    3 AA3 LYS A   70  GLN A  101  1                                  32    
HELIX    4 AA4 GLN A  102  TYR A  103  5                                   2    
HELIX    5 AA5 GLY A  104  ASP A  105  5                                   2    
HELIX    6 AA6 LYS A  106  GLN A  136  1                                  31    
HELIX    7 AA7 VAL A  137  ARG A  142  5                                   6    
HELIX    8 AA8 HIS A  143  GLY A  174  1                                  32    
HELIX    9 AA9 ASP A  180  GLY A  212  1                                  33    
HELIX   10 AB1 GLY C  107  LEU C  134  1                                  28    
HELIX   11 AB2 HIS C  143  GLY C  174  1                                  32    
HELIX   12 AB3 ASP C  180  GLN C  211  1                                  32    
CRYST1  126.823   42.176   71.522  90.00 123.51  90.00 C 1 2 1       8          
ORIGX1      1.000000  0.000000  0.000000        0.00000                         
ORIGX2      0.000000  1.000000  0.000000        0.00000                         
ORIGX3      0.000000  0.000000  1.000000        0.00000                         
SCALE1      0.007885  0.000000  0.005221        0.00000                         
SCALE2      0.000000  0.023710  0.000000        0.00000                         
SCALE3      0.000000  0.000000  0.016769        0.00000                         
ATOM      1  N   SER A  -3      17.118 -10.343 -17.922  1.00 70.67           N  
ANISOU    1  N   SER A  -3     8271  11077   7502   -160   1316  -2046       N  
ATOM      2  CA  SER A  -3      17.184  -9.205 -18.886  1.00 68.15           C  
ANISOU    2  CA  SER A  -3     7954  11058   6882   -283   1318  -1866       C  
ATOM      3  C   SER A  -3      17.011  -7.891 -18.129  1.00 59.76           C  
ANISOU    3  C   SER A  -3     6931   9966   5809   -302   1279  -1538       C  
ATOM      4  O   SER A  -3      17.956  -7.383 -17.525  1.00 52.64           O  
ANISOU    4  O   SER A  -3     6001   8992   5008   -257   1332  -1416       O  
ATOM      5  CB  SER A  -3      16.120  -9.353 -19.970  1.00 72.13           C  
ANISOU    5  CB  SER A  -3     8486  11764   7157   -398   1246  -1941       C  
ATOM      6  H   SER A  -3      17.218 -11.110 -18.362  1.00 84.84           H  
ATOM      7  HA  SER A  -3      18.044  -9.194 -19.335  1.00 81.82           H  
ATOM      8  N   HIS A  -2      15.797  -7.341 -18.158  1.00 56.74           N  
ANISOU    8  N   HIS A  -2     6606   9640   5312   -370   1180  -1397       N  
ATOM      9  CA  HIS A  -2      15.527  -6.149 -17.367  1.00 55.48           C  
ANISOU    9  CA  HIS A  -2     6480   9426   5173   -376   1135  -1101       C  
ATOM     10  C   HIS A  -2      15.488  -6.455 -15.875  1.00 47.40           C  
ANISOU   10  C   HIS A  -2     5461   8125   4423   -261   1146  -1111       C  
ATOM     11  O   HIS A  -2      15.733  -5.556 -15.063  1.00 43.32           O  
ANISOU   11  O   HIS A  -2     4952   7522   3988   -240   1140   -898       O  
ATOM     12  CB  HIS A  -2      14.208  -5.501 -17.795  1.00 55.36           C  
ANISOU   12  CB  HIS A  -2     6512   9549   4975   -468   1014   -942       C  
ATOM     13  CG  HIS A  -2      13.005  -6.346 -17.522  1.00 55.93           C  
ANISOU   13  CG  HIS A  -2     6608   9538   5103   -448    942  -1093       C  
ATOM     14  ND1 HIS A  -2      12.252  -6.217 -16.375  1.00 47.08           N  
ANISOU   14  ND1 HIS A  -2     5524   8139   4227   -376    846   -965       N  
ATOM     15  CD2 HIS A  -2      12.407  -7.313 -18.257  1.00 56.91           C  
ANISOU   15  CD2 HIS A  -2     6732   9746   5146   -490    912  -1327       C  
ATOM     16  CE1 HIS A  -2      11.254  -7.082 -16.406  1.00 48.32           C  
ANISOU   16  CE1 HIS A  -2     5692   8235   4434   -383    772  -1108       C  
ATOM     17  NE2 HIS A  -2      11.324  -7.757 -17.539  1.00 55.12           N  
ANISOU   17  NE2 HIS A  -2     6535   9312   5098   -454    808  -1336       N  
ATOM     18  H   HIS A  -2      15.131  -7.632 -18.618  1.00 68.12           H  
ATOM     19  HA  HIS A  -2      16.234  -5.506 -17.531  1.00 66.61           H  
ATOM     20  HB2 HIS A  -2      14.099  -4.667 -17.312  1.00 66.47           H  
ATOM     21  HB3 HIS A  -2      14.240  -5.330 -18.749  1.00 66.47           H  
ATOM     22  HD2 HIS A  -2      12.679  -7.619 -19.092  1.00 68.33           H  
ATOM     23  HE1 HIS A  -2      10.612  -7.195 -15.743  1.00 58.02           H  
ATOM     24  HE2 HIS A  -2      10.780  -8.375 -17.786  1.00 66.19           H  
ATOM     25  N   MET A  -1      15.192  -7.700 -15.495  1.00 46.98           N  
ANISOU   25  N   MET A  -1     5403   7916   4532   -192   1149  -1346       N  
ATOM     26  CA  MET A  -1      15.165  -8.045 -14.077  1.00 45.34           C  
ANISOU   26  CA  MET A  -1     5205   7397   4624    -91   1119  -1305       C  
ATOM     27  C   MET A  -1      16.576  -8.080 -13.504  1.00 43.44           C  
ANISOU   27  C   MET A  -1     4901   7085   4519    -11   1223  -1321       C  
ATOM     28  O   MET A  -1      16.834  -7.536 -12.425  1.00 35.97           O  
ANISOU   28  O   MET A  -1     3963   5985   3718     31   1196  -1138       O  
ATOM     29  CB  MET A  -1      14.463  -9.387 -13.873  1.00 44.97           C  
ANISOU   29  CB  MET A  -1     5172   7177   4737    -58   1069  -1513       C  
ATOM     30  CG  MET A  -1      14.252  -9.756 -12.408  1.00 44.60           C  
ANISOU   30  CG  MET A  -1     5142   6819   4984     20   1010  -1422       C  
ATOM     31  SD  MET A  -1      13.471  -8.459 -11.430  1.00 47.13           S  
ANISOU   31  SD  MET A  -1     5511   7080   5317      3    915  -1085       S  
ATOM     32  CE  MET A  -1      11.740  -8.852 -11.679  1.00 42.30           C  
ANISOU   32  CE  MET A  -1     4934   6462   4676    -64    792  -1105       C  
ATOM     33  H   MET A  -1      15.008  -8.349 -16.028  1.00 56.41           H  
ATOM     34  HA  MET A  -1      14.650  -7.373 -13.604  1.00 54.44           H  
ATOM     35  HB2 MET A  -1      13.591  -9.349 -14.297  1.00 54.00           H  
ATOM     36  HB3 MET A  -1      15.000 -10.084 -14.280  1.00 54.00           H  
ATOM     37  HG2 MET A  -1      13.683 -10.541 -12.364  1.00 53.55           H  
ATOM     38  HG3 MET A  -1      15.114  -9.949 -12.008  1.00 53.55           H  
ATOM     39  HE1 MET A  -1      11.198  -8.134 -11.315  1.00 50.80           H  
ATOM     40  HE2 MET A  -1      11.571  -8.945 -12.629  1.00 50.80           H  
ATOM     41  HE3 MET A  -1      11.537  -9.684 -11.223  1.00 50.80           H  
ATOM     42  N   MET A   0      17.507  -8.718 -14.215  1.00 46.57           N  
ANISOU   42  N   MET A   0     5249   7535   4909     10   1289  -1490       N  
ATOM     43  CA  MET A   0      18.890  -8.745 -13.749  1.00 44.75           C  
ANISOU   43  CA  MET A   0     4953   7228   4820     86   1356  -1471       C  
ATOM     44  C   MET A   0      19.444  -7.331 -13.625  1.00 40.37           C  
ANISOU   44  C   MET A   0     4395   6780   4162     30   1374  -1215       C  
ATOM     45  O   MET A   0      20.132  -7.010 -12.649  1.00 38.38           O  
ANISOU   45  O   MET A   0     4112   6411   4061     82   1387  -1109       O  
ATOM     46  CB  MET A   0      19.741  -9.598 -14.692  1.00 47.58           C  
ANISOU   46  CB  MET A   0     5250   7664   5164    111   1422  -1696       C  
ATOM     47  CG  MET A   0      21.241  -9.527 -14.453  1.00 50.05           C  
ANISOU   47  CG  MET A   0     5476   7965   5576    175   1498  -1676       C  
ATOM     48  SD  MET A   0      22.179  -9.946 -15.937  1.00 63.44           S  
ANISOU   48  SD  MET A   0     7091   9894   7119    148   1595  -1879       S  
ATOM     49  CE  MET A   0      21.886 -11.713 -16.010  1.00 56.46           C  
ANISOU   49  CE  MET A   0     6189   8823   6442    250   1577  -2215       C  
ATOM     50  H   MET A   0      17.366  -9.134 -14.955  1.00 55.92           H  
ATOM     51  HA  MET A   0      18.924  -9.166 -12.876  1.00 53.73           H  
ATOM     52  HB2 MET A   0      19.475 -10.525 -14.592  1.00 57.13           H  
ATOM     53  HB3 MET A   0      19.579  -9.303 -15.602  1.00 57.13           H  
ATOM     54  HG2 MET A   0      21.480  -8.626 -14.187  1.00 60.10           H  
ATOM     55  HG3 MET A   0      21.483 -10.155 -13.754  1.00 60.10           H  
ATOM     56  HE1 MET A   0      22.343 -12.077 -16.784  1.00 67.79           H  
ATOM     57  HE2 MET A   0      22.228 -12.123 -15.200  1.00 67.79           H  
ATOM     58  HE3 MET A   0      20.932 -11.872 -16.083  1.00 67.79           H  
ATOM     59  N   GLY A   1      19.139  -6.466 -14.592  1.00 39.76           N  
ANISOU   59  N   GLY A   1     4348   6923   3838    -85   1362  -1105       N  
ATOM     60  CA  GLY A   1      19.628  -5.099 -14.527  1.00 40.81           C  
ANISOU   60  CA  GLY A   1     4478   7136   3890   -154   1366   -852       C  
ATOM     61  C   GLY A   1      19.038  -4.313 -13.373  1.00 39.04           C  
ANISOU   61  C   GLY A   1     4296   6773   3765   -143   1305   -657       C  
ATOM     62  O   GLY A   1      19.723  -3.494 -12.755  1.00 34.36           O  
ANISOU   62  O   GLY A   1     3682   6131   3241   -150   1317   -502       O  
ATOM     63  H   GLY A   1      18.658  -6.645 -15.282  1.00 47.75           H  
ATOM     64  HA2 GLY A   1      20.592  -5.110 -14.425  1.00 49.00           H  
ATOM     65  HA3 GLY A   1      19.403  -4.640 -15.352  1.00 49.00           H  
ATOM     66  N   SER A   2      17.758  -4.541 -13.070  1.00 35.78           N  
ANISOU   66  N   SER A   2     3937   6290   3368   -130   1229   -667       N  
ATOM     67  CA  SER A   2      17.132  -3.831 -11.959  1.00 32.61           C  
ANISOU   67  CA  SER A   2     3595   5680   3116   -103   1123   -471       C  
ATOM     68  C   SER A   2      17.670  -4.317 -10.620  1.00 33.50           C  
ANISOU   68  C   SER A   2     3685   5571   3474     -6   1135   -509       C  
ATOM     69  O   SER A   2      17.836  -3.524  -9.686  1.00 32.05           O  
ANISOU   69  O   SER A   2     3516   5274   3389      4   1098   -354       O  
ATOM     70  CB  SER A   2      15.613  -3.994 -12.011  1.00 33.99           C  
ANISOU   70  CB  SER A   2     3832   5803   3279   -108   1010   -458       C  
ATOM     71  OG  SER A   2      15.087  -3.458 -13.209  1.00 36.36           O  
ANISOU   71  OG  SER A   2     4150   6316   3351   -202    973   -387       O  
ATOM     72  H   SER A   2      17.242  -5.091 -13.484  1.00 42.97           H  
ATOM     73  HA  SER A   2      17.335  -2.886 -12.045  1.00 39.17           H  
ATOM     74  HB2 SER A   2      15.396  -4.938 -11.965  1.00 40.82           H  
ATOM     75  HB3 SER A   2      15.220  -3.526 -11.257  1.00 40.82           H  
ATOM     76  HG  SER A   2      14.251  -3.534 -13.215  1.00 43.67           H  
ATOM     77  N   LEU A   3      17.945  -5.616 -10.503  1.00 30.78           N  
ANISOU   77  N   LEU A   3     3300   5159   3234     63   1177   -713       N  
ATOM     78  CA  LEU A   3      18.488  -6.130  -9.252  1.00 31.55           C  
ANISOU   78  CA  LEU A   3     3368   5055   3564    149   1172   -721       C  
ATOM     79  C   LEU A   3      19.904  -5.618  -9.020  1.00 34.97           C  
ANISOU   79  C   LEU A   3     3724   5540   4024    158   1246   -668       C  
ATOM     80  O   LEU A   3      20.285  -5.325  -7.881  1.00 30.68           O  
ANISOU   80  O   LEU A   3     3172   4868   3617    188   1211   -561       O  
ATOM     81  CB  LEU A   3      18.460  -7.656  -9.256  1.00 34.12           C  
ANISOU   81  CB  LEU A   3     3664   5274   4026    220   1183   -938       C  
ATOM     82  CG  LEU A   3      17.065  -8.281  -9.189  1.00 36.62           C  
ANISOU   82  CG  LEU A   3     4049   5490   4375    206   1093   -977       C  
ATOM     83  CD1 LEU A   3      17.119  -9.724  -9.676  1.00 38.22           C  
ANISOU   83  CD1 LEU A   3     4220   5630   4672    248   1117  -1232       C  
ATOM     84  CD2 LEU A   3      16.486  -8.209  -7.784  1.00 34.29           C  
ANISOU   84  CD2 LEU A   3     3791   5004   4233    224   1004   -822       C  
ATOM     85  H   LEU A   3      17.828  -6.205 -11.118  1.00 36.97           H  
ATOM     86  HA  LEU A   3      17.933  -5.824  -8.517  1.00 37.89           H  
ATOM     87  HB2 LEU A   3      18.879  -7.968 -10.073  1.00 40.98           H  
ATOM     88  HB3 LEU A   3      18.958  -7.973  -8.486  1.00 40.98           H  
ATOM     89  HG  LEU A   3      16.470  -7.778  -9.767  1.00 43.98           H  
ATOM     90 HD11 LEU A   3      16.237 -10.119  -9.592  1.00 45.90           H  
ATOM     91 HD12 LEU A   3      17.399  -9.734 -10.604  1.00 45.90           H  
ATOM     92 HD13 LEU A   3      17.755 -10.217  -9.133  1.00 45.90           H  
ATOM     93 HD21 LEU A   3      15.601  -8.605  -7.787  1.00 41.18           H  
ATOM     94 HD22 LEU A   3      17.065  -8.698  -7.179  1.00 41.18           H  
ATOM     95 HD23 LEU A   3      16.432  -7.280  -7.512  1.00 41.18           H  
ATOM     96  N   GLU A   4      20.695  -5.490 -10.085  1.00 33.08           N  
ANISOU   96  N   GLU A   4     3423   5502   3645    120   1343   -738       N  
ATOM     97  CA  GLU A   4      22.065  -5.026  -9.917  1.00 35.90           C  
ANISOU   97  CA  GLU A   4     3709   5890   4042    119   1391   -667       C  
ATOM     98  C   GLU A   4      22.125  -3.529  -9.653  1.00 34.55           C  
ANISOU   98  C   GLU A   4     3560   5770   3796     24   1370   -439       C  
ATOM     99  O   GLU A   4      22.984  -3.074  -8.889  1.00 32.90           O  
ANISOU   99  O   GLU A   4     3299   5513   3687     27   1377   -355       O  
ATOM    100  CB  GLU A   4      22.893  -5.387 -11.145  1.00 37.41           C  
ANISOU  100  CB  GLU A   4     3849   6236   4129    105   1466   -784       C  
ATOM    101  CG  GLU A   4      23.261  -6.854 -11.184  1.00 41.19           C  
ANISOU  101  CG  GLU A   4     4273   6628   4751    220   1492  -1014       C  
ATOM    102  H   GLU A   4      20.465  -5.663 -10.896  1.00 39.74           H  
ATOM    103  HA  GLU A   4      22.461  -5.476  -9.154  1.00 43.11           H  
ATOM    104  HB2 GLU A   4      22.382  -5.182 -11.943  1.00 44.93           H  
ATOM    105  HB3 GLU A   4      23.715  -4.870 -11.136  1.00 44.93           H  
ATOM    106  N   GLU A   5      21.228  -2.754 -10.266  1.00 31.13           N  
ANISOU  106  N   GLU A   5     3197   5430   3200    -62   1332   -331       N  
ATOM    107  CA  GLU A   5      21.140  -1.334  -9.944  1.00 34.09           C  
ANISOU  107  CA  GLU A   5     3620   5768   3565   -139   1267    -96       C  
ATOM    108  C   GLU A   5      20.789  -1.137  -8.474  1.00 33.22           C  
ANISOU  108  C   GLU A   5     3556   5415   3652    -76   1178    -36       C  
ATOM    109  O   GLU A   5      21.331  -0.243  -7.812  1.00 30.31           O  
ANISOU  109  O   GLU A   5     3180   4982   3354   -109   1155     84       O  
ATOM    110  CB  GLU A   5      20.104  -0.663 -10.843  1.00 36.55           C  
ANISOU  110  CB  GLU A   5     4007   6169   3710   -218   1203     19       C  
ATOM    111  CG  GLU A   5      20.213   0.851 -10.905  1.00 43.98           C  
ANISOU  111  CG  GLU A   5     4978   7108   4626   -317   1148    268       C  
ATOM    112  H   GLU A   5      20.670  -3.023 -10.862  1.00 37.39           H  
ATOM    113  HA  GLU A   5      21.997  -0.912 -10.110  1.00 40.95           H  
ATOM    114  HB2 GLU A   5      20.212  -1.002 -11.746  1.00 43.89           H  
ATOM    115  HB3 GLU A   5      19.219  -0.880 -10.511  1.00 43.89           H  
ATOM    116  N   LEU A   6      19.893  -1.977  -7.944  1.00 30.32           N  
ANISOU  116  N   LEU A   6     3230   4924   3366      2   1128   -125       N  
ATOM    117  CA  LEU A   6      19.520  -1.884  -6.536  1.00 29.83           C  
ANISOU  117  CA  LEU A   6     3202   4674   3460     50   1054    -78       C  
ATOM    118  C   LEU A   6      20.685  -2.239  -5.623  1.00 28.61           C  
ANISOU  118  C   LEU A   6     2974   4462   3434     90   1082   -104       C  
ATOM    119  O   LEU A   6      20.913  -1.565  -4.612  1.00 28.17           O  
ANISOU  119  O   LEU A   6     2926   4325   3453     78   1038    -15       O  
ATOM    120  CB  LEU A   6      18.328  -2.798  -6.248  1.00 31.03           C  
ANISOU  120  CB  LEU A   6     3396   4737   3656    103   1002   -158       C  
ATOM    121  CG  LEU A   6      17.882  -2.916  -4.790  1.00 27.52           C  
ANISOU  121  CG  LEU A   6     2973   4138   3346    144    939   -122       C  
ATOM    122  CD1 LEU A   6      17.491  -1.557  -4.245  1.00 28.51           C  
ANISOU  122  CD1 LEU A   6     3138   4224   3469    113    886      2       C  
ATOM    123  CD2 LEU A   6      16.719  -3.895  -4.662  1.00 30.33           C  
ANISOU  123  CD2 LEU A   6     3356   4434   3734    171    897   -191       C  
ATOM    124  H   LEU A   6      19.492  -2.603  -8.377  1.00 36.42           H  
ATOM    125  HA  LEU A   6      19.257  -0.970  -6.349  1.00 35.84           H  
ATOM    126  HB2 LEU A   6      17.568  -2.466  -6.750  1.00 37.27           H  
ATOM    127  HB3 LEU A   6      18.557  -3.692  -6.546  1.00 37.27           H  
ATOM    128  HG  LEU A   6      18.621  -3.254  -4.261  1.00 33.06           H  
ATOM    129 HD11 LEU A   6      17.133  -1.666  -3.350  1.00 34.24           H  
ATOM    130 HD12 LEU A   6      18.277  -0.988  -4.220  1.00 34.24           H  
ATOM    131 HD13 LEU A   6      16.818  -1.166  -4.824  1.00 34.24           H  
ATOM    132 HD21 LEU A   6      16.462  -3.960  -3.729  1.00 36.43           H  
ATOM    133 HD22 LEU A   6      15.972  -3.569  -5.189  1.00 36.43           H  
ATOM    134 HD23 LEU A   6      17.000  -4.763  -4.989  1.00 36.43           H  
ATOM    135  N   ALA A   7      21.415  -3.311  -5.939  1.00 29.03           N  
ANISOU  135  N   ALA A   7     2950   4557   3525    140   1150   -235       N  
ATOM    136  CA  ALA A   7      22.583  -3.661  -5.139  1.00 28.43           C  
ANISOU  136  CA  ALA A   7     2782   4436   3584    186   1166   -246       C  
ATOM    137  C   ALA A   7      23.595  -2.524  -5.132  1.00 31.55           C  
ANISOU  137  C   ALA A   7     3126   4919   3942    111   1195   -140       C  
ATOM    138  O   ALA A   7      24.191  -2.216  -4.093  1.00 30.98           O  
ANISOU  138  O   ALA A   7     3021   4782   3968    110   1154    -74       O  
ATOM    139  CB  ALA A   7      23.224  -4.944  -5.671  1.00 32.83           C  
ANISOU  139  CB  ALA A   7     3245   5025   4206    265   1238   -420       C  
ATOM    140  H   ALA A   7      21.256  -3.841  -6.598  1.00 34.88           H  
ATOM    141  HA  ALA A   7      22.301  -3.826  -4.226  1.00 34.15           H  
ATOM    142  HB1 ALA A   7      24.005  -5.152  -5.134  1.00 39.44           H  
ATOM    143  HB2 ALA A   7      22.580  -5.666  -5.612  1.00 39.44           H  
ATOM    144  HB3 ALA A   7      23.485  -4.807  -6.595  1.00 39.44           H  
ATOM    145  N   GLN A   8      23.795  -1.881  -6.284  1.00 28.95           N  
ANISOU  145  N   GLN A   8     2787   4748   3466     32   1258   -114       N  
ATOM    146  CA  GLN A   8      24.724  -0.760  -6.354  1.00 31.69           C  
ANISOU  146  CA  GLN A   8     3085   5177   3781    -66   1282      9       C  
ATOM    147  C   GLN A   8      24.265   0.393  -5.470  1.00 30.57           C  
ANISOU  147  C   GLN A   8     3030   4896   3690   -118   1178    155       C  
ATOM    148  O   GLN A   8      25.084   1.037  -4.804  1.00 28.99           O  
ANISOU  148  O   GLN A   8     2785   4668   3561   -165   1159    223       O  
ATOM    149  CB  GLN A   8      24.872  -0.303  -7.805  1.00 33.45           C  
ANISOU  149  CB  GLN A   8     3288   5608   3814   -162   1361     39       C  
ATOM    150  CG  GLN A   8      25.917   0.772  -8.014  1.00 40.26           C  
ANISOU  150  CG  GLN A   8     4098   6547   4652   -281   1383    175       C  
ATOM    151  H   GLN A   8      23.410  -2.074  -7.029  1.00 34.78           H  
ATOM    152  HA  GLN A   8      25.595  -1.048  -6.037  1.00 38.07           H  
ATOM    153  HB2 GLN A   8      25.124  -1.067  -8.347  1.00 40.18           H  
ATOM    154  HB3 GLN A   8      24.021   0.051  -8.107  1.00 40.18           H  
ATOM    155  HG2 GLN A   8      25.539   1.629  -7.765  1.00 48.35           H  
ATOM    156  HG3 GLN A   8      26.687   0.572  -7.461  1.00 48.35           H  
ATOM    157  N   SER A   9      22.959   0.672  -5.447  1.00 28.94           N  
ANISOU  157  N   SER A   9     2937   4603   3457   -109   1108    188       N  
ATOM    158  CA ASER A   9      22.453   1.746  -4.599  0.71 28.34           C  
ANISOU  158  CA ASER A   9     2933   4386   3447   -139   1015    287       C  
ATOM    159  CA BSER A   9      22.460   1.750  -4.599  0.29 28.34           C  
ANISOU  159  CA BSER A   9     2933   4386   3448   -139   1016    288       C  
ATOM    160  C   SER A   9      22.580   1.398  -3.123  1.00 28.75           C  
ANISOU  160  C   SER A   9     2975   4326   3622    -83    970    239       C  
ATOM    161  O   SER A   9      22.771   2.291  -2.290  1.00 26.15           O  
ANISOU  161  O   SER A   9     2662   3920   3356   -124    917    290       O  
ATOM    162  CB ASER A   9      20.997   2.053  -4.958  0.71 29.64           C  
ANISOU  162  CB ASER A   9     3195   4498   3567   -125    955    319       C  
ATOM    163  CB BSER A   9      21.010   2.078  -4.959  0.29 29.56           C  
ANISOU  163  CB BSER A   9     3186   4489   3558   -127    955    322       C  
ATOM    164  OG ASER A   9      20.874   2.416  -6.323  0.71 27.72           O  
ANISOU  164  OG ASER A   9     2961   4379   3192   -191    979    391       O  
ATOM    165  OG BSER A   9      20.111   1.115  -4.442  0.29 29.19           O  
ANISOU  165  OG BSER A   9     3166   4383   3543    -38    932    222       O  
ATOM    166  H  ASER A   9      22.358   0.261  -5.905  0.71 34.77           H  
ATOM    167  H  BSER A   9      22.357   0.261  -5.903  0.29 34.77           H  
ATOM    168  HA ASER A   9      22.973   2.549  -4.761  0.71 34.04           H  
ATOM    169  HA BSER A   9      22.989   2.546  -4.761  0.29 34.04           H  
ATOM    170  HB2ASER A   9      20.459   1.263  -4.792  0.71 35.60           H  
ATOM    171  HB2BSER A   9      20.785   2.946  -4.588  0.29 35.51           H  
ATOM    172  HB3ASER A   9      20.685   2.788  -4.407  0.71 35.60           H  
ATOM    173  HB3BSER A   9      20.924   2.098  -5.925  0.29 35.51           H  
ATOM    174  HG ASER A   9      21.138   1.787  -6.813  0.71 33.30           H  
ATOM    175  HG BSER A   9      20.267   0.364  -4.783  0.29 35.07           H  
ATOM    176  N   LEU A  10      22.482   0.112  -2.777  1.00 26.98           N  
ANISOU  176  N   LEU A  10     2724   4093   3436      1    983    143       N  
ATOM    177  CA  LEU A  10      22.674  -0.284  -1.386  1.00 26.81           C  
ANISOU  177  CA  LEU A  10     2682   3994   3512     39    932    130       C  
ATOM    178  C   LEU A  10      24.125  -0.096  -0.956  1.00 28.01           C  
ANISOU  178  C   LEU A  10     2734   4190   3720      7    943    156       C  
ATOM    179  O   LEU A  10      24.391   0.322   0.177  1.00 27.63           O  
ANISOU  179  O   LEU A  10     2681   4099   3720    -20    882    188       O  
ATOM    180  CB  LEU A  10      22.237  -1.733  -1.189  1.00 25.57           C  
ANISOU  180  CB  LEU A  10     2516   3800   3398    124    929     55       C  
ATOM    181  CG  LEU A  10      20.724  -1.953  -1.208  1.00 27.01           C  
ANISOU  181  CG  LEU A  10     2787   3929   3546    143    895     37       C  
ATOM    182  CD1 LEU A  10      20.420  -3.436  -1.399  1.00 30.39           C  
ANISOU  182  CD1 LEU A  10     3198   4324   4024    207    903    -42       C  
ATOM    183  CD2 LEU A  10      20.066  -1.418   0.058  1.00 27.67           C  
ANISOU  183  CD2 LEU A  10     2915   3951   3647    127    827     80       C  
ATOM    184  H   LEU A  10      22.309  -0.534  -3.318  1.00 32.42           H  
ATOM    185  HA  LEU A  10      22.119   0.275  -0.820  1.00 32.21           H  
ATOM    186  HB2 LEU A  10      22.619  -2.269  -1.901  1.00 30.72           H  
ATOM    187  HB3 LEU A  10      22.566  -2.039  -0.329  1.00 30.72           H  
ATOM    188  HG  LEU A  10      20.343  -1.461  -1.951  1.00 32.45           H  
ATOM    189 HD11 LEU A  10      19.459  -3.566  -1.376  1.00 36.50           H  
ATOM    190 HD12 LEU A  10      20.772  -3.722  -2.256  1.00 36.50           H  
ATOM    191 HD13 LEU A  10      20.839  -3.939  -0.683  1.00 36.50           H  
ATOM    192 HD21 LEU A  10      19.110  -1.570   0.005  1.00 33.24           H  
ATOM    193 HD22 LEU A  10      20.433  -1.883   0.826  1.00 33.24           H  
ATOM    194 HD23 LEU A  10      20.247  -0.467   0.130  1.00 33.24           H  
ATOM    195  N   GLU A  11      25.078  -0.394  -1.846  1.00 26.14           N  
ANISOU  195  N   GLU A  11     2404   4058   3471      4   1022    131       N  
ATOM    196  CA  GLU A  11      26.484  -0.218  -1.506  1.00 30.35           C  
ANISOU  196  CA  GLU A  11     2815   4653   4065    -27   1036    157       C  
ATOM    197  C   GLU A  11      26.847   1.256  -1.361  1.00 28.90           C  
ANISOU  197  C   GLU A  11     2648   4473   3859   -153   1009    255       C  
ATOM    198  O   GLU A  11      27.688   1.603  -0.522  1.00 30.81           O  
ANISOU  198  O   GLU A  11     2825   4714   4166   -196    966    285       O  
ATOM    199  CB  GLU A  11      27.363  -0.880  -2.572  1.00 30.81           C  
ANISOU  199  CB  GLU A  11     2750   4846   4111      3   1146     86       C  
ATOM    200  CG  GLU A  11      27.458  -2.399  -2.451  1.00 36.91           C  
ANISOU  200  CG  GLU A  11     3459   5582   4984    138   1158    -28       C  
ATOM    201  CD  GLU A  11      27.684  -3.100  -3.786  1.00 46.81           C  
ANISOU  201  CD  GLU A  11     4646   6950   6191    184   1276   -162       C  
ATOM    202  OE1 GLU A  11      27.624  -2.438  -4.844  1.00 46.20           O  
ANISOU  202  OE1 GLU A  11     4584   7006   5963    102   1349   -152       O  
ATOM    203  OE2 GLU A  11      27.929  -4.325  -3.769  1.00 51.15           O  
ANISOU  203  OE2 GLU A  11     5121   7456   6857    300   1292   -279       O  
ATOM    204  H   GLU A  11      24.935  -0.695  -2.639  1.00 31.41           H  
ATOM    205  HA  GLU A  11      26.659  -0.652  -0.657  1.00 36.46           H  
ATOM    206  HB2 GLU A  11      26.996  -0.677  -3.446  1.00 37.01           H  
ATOM    207  HB3 GLU A  11      28.262  -0.523  -2.498  1.00 37.01           H  
ATOM    208  HG2 GLU A  11      28.201  -2.621  -1.868  1.00 44.33           H  
ATOM    209  HG3 GLU A  11      26.629  -2.735  -2.075  1.00 44.33           H  
ATOM    210  N   GLU A  12      26.228   2.128  -2.161  1.00 27.73           N  
ANISOU  210  N   GLU A  12     2583   4322   3631   -219   1019    311       N  
ATOM    211  CA  GLU A  12      26.478   3.560  -2.040  1.00 28.63           C  
ANISOU  211  CA  GLU A  12     2725   4393   3761   -341    976    413       C  
ATOM    212  C   GLU A  12      25.877   4.112  -0.753  1.00 28.26           C  
ANISOU  212  C   GLU A  12     2758   4194   3786   -336    873    398       C  
ATOM    213  O   GLU A  12      26.458   5.004  -0.120  1.00 30.23           O  
ANISOU  213  O   GLU A  12     2992   4398   4096   -422    823    429       O  
ATOM    214  CB  GLU A  12      25.909   4.293  -3.255  1.00 29.42           C  
ANISOU  214  CB  GLU A  12     2891   4515   3773   -407    995    502       C  
ATOM    215  H   GLU A  12      25.664   1.916  -2.775  1.00 33.31           H  
ATOM    216  HA  GLU A  12      27.436   3.712  -2.017  1.00 34.40           H  
ATOM    217  HB2 GLU A  12      25.010   3.970  -3.426  1.00 35.34           H  
ATOM    218  HB3 GLU A  12      25.884   5.246  -3.071  1.00 35.34           H  
ATOM    219  N   LEU A  13      24.706   3.602  -0.361  1.00 26.21           N  
ANISOU  219  N   LEU A  13     2576   3867   3514   -246    844    339       N  
ATOM    220  CA  LEU A  13      24.122   3.964   0.928  1.00 27.39           C  
ANISOU  220  CA  LEU A  13     2782   3917   3709   -234    766    295       C  
ATOM    221  C   LEU A  13      25.033   3.562   2.080  1.00 27.09           C  
ANISOU  221  C   LEU A  13     2666   3921   3707   -244    734    267       C  
ATOM    222  O   LEU A  13      25.213   4.327   3.036  1.00 26.15           O  
ANISOU  222  O   LEU A  13     2557   3761   3618   -303    672    247       O  
ATOM    223  CB  LEU A  13      22.750   3.300   1.074  1.00 27.77           C  
ANISOU  223  CB  LEU A  13     2898   3930   3724   -142    758    242       C  
ATOM    224  CG  LEU A  13      22.078   3.335   2.444  1.00 27.85           C  
ANISOU  224  CG  LEU A  13     2941   3893   3746   -120    701    179       C  
ATOM    225  CD1 LEU A  13      21.863   4.772   2.888  1.00 27.16           C  
ANISOU  225  CD1 LEU A  13     2900   3714   3705   -174    652    157       C  
ATOM    226  CD2 LEU A  13      20.757   2.577   2.433  1.00 31.71           C  
ANISOU  226  CD2 LEU A  13     3475   4375   4200    -42    707    143       C  
ATOM    227  H   LEU A  13      24.234   3.049  -0.820  1.00 31.48           H  
ATOM    228  HA  LEU A  13      24.003   4.926   0.963  1.00 32.91           H  
ATOM    229  HB2 LEU A  13      22.144   3.737   0.455  1.00 33.36           H  
ATOM    230  HB3 LEU A  13      22.849   2.365   0.836  1.00 33.36           H  
ATOM    231  HG  LEU A  13      22.660   2.898   3.084  1.00 33.45           H  
ATOM    232 HD11 LEU A  13      21.377   4.773   3.728  1.00 32.62           H  
ATOM    233 HD12 LEU A  13      22.726   5.200   3.004  1.00 32.62           H  
ATOM    234 HD13 LEU A  13      21.351   5.239   2.210  1.00 32.62           H  
ATOM    235 HD21 LEU A  13      20.159   2.994   1.795  1.00 38.09           H  
ATOM    236 HD22 LEU A  13      20.924   1.656   2.178  1.00 38.09           H  
ATOM    237 HD23 LEU A  13      20.368   2.608   3.321  1.00 38.09           H  
ATOM    238  N   ALA A  14      25.602   2.356   2.016  1.00 26.74           N  
ANISOU  238  N   ALA A  14     2538   3954   3668   -186    766    260       N  
ATOM    239  CA  ALA A  14      26.517   1.913   3.062  1.00 27.89           C  
ANISOU  239  CA  ALA A  14     2593   4146   3858   -190    718    264       C  
ATOM    240  C   ALA A  14      27.695   2.870   3.203  1.00 27.63           C  
ANISOU  240  C   ALA A  14     2486   4152   3858   -300    699    298       C  
ATOM    241  O   ALA A  14      28.131   3.170   4.320  1.00 28.26           O  
ANISOU  241  O   ALA A  14     2538   4245   3954   -352    623    292       O  
ATOM    242  CB  ALA A  14      27.011   0.498   2.758  1.00 30.40           C  
ANISOU  242  CB  ALA A  14     2817   4515   4220    -97    754    258       C  
ATOM    243  H   ALA A  14      25.475   1.785   1.386  1.00 32.12           H  
ATOM    244  HA  ALA A  14      26.042   1.893   3.907  1.00 33.50           H  
ATOM    245  HB1 ALA A  14      27.632   0.225   3.451  1.00 36.52           H  
ATOM    246  HB2 ALA A  14      26.251  -0.104   2.738  1.00 36.52           H  
ATOM    247  HB3 ALA A  14      27.456   0.497   1.896  1.00 36.52           H  
ATOM    248  N   LYS A  15      28.224   3.365   2.081  1.00 26.94           N  
ANISOU  248  N   LYS A  15     2364   4102   3772   -353    765    339       N  
ATOM    249  CA  LYS A  15      29.350   4.289   2.153  1.00 30.96           C  
ANISOU  249  CA  LYS A  15     2793   4649   4321   -480    748    387       C  
ATOM    250  C   LYS A  15      28.939   5.606   2.802  1.00 30.39           C  
ANISOU  250  C   LYS A  15     2818   4458   4272   -576    667    379       C  
ATOM    251  O   LYS A  15      29.701   6.180   3.589  1.00 28.88           O  
ANISOU  251  O   LYS A  15     2575   4272   4125   -670    603    372       O  
ATOM    252  CB  LYS A  15      29.919   4.529   0.756  1.00 35.36           C  
ANISOU  252  CB  LYS A  15     3288   5293   4855   -533    845    448       C  
ATOM    253  H   LYS A  15      27.954   3.184   1.285  1.00 32.37           H  
ATOM    254  HA  LYS A  15      30.049   3.893   2.696  1.00 37.19           H  
ATOM    255  HB2 LYS A  15      29.188   4.699   0.143  1.00 42.47           H  
ATOM    256  HB3 LYS A  15      30.514   5.293   0.787  1.00 42.47           H  
ATOM    257  N   SER A  16      27.737   6.097   2.491  1.00 28.15           N  
ANISOU  257  N   SER A  16     2665   4059   3970   -553    664    367       N  
ATOM    258  CA  SER A  16      27.266   7.335   3.106  1.00 30.95           C  
ANISOU  258  CA  SER A  16     3108   4273   4380   -620    586    329       C  
ATOM    259  C   SER A  16      27.076   7.162   4.610  1.00 28.48           C  
ANISOU  259  C   SER A  16     2803   3964   4054   -600    518    216       C  
ATOM    260  O   SER A  16      27.313   8.094   5.387  1.00 27.08           O  
ANISOU  260  O   SER A  16     2638   3726   3924   -688    449    154       O  
ATOM    261  CB  SER A  16      25.964   7.791   2.448  1.00 27.97           C  
ANISOU  261  CB  SER A  16     2848   3776   4005   -572    592    340       C  
ATOM    262  OG  SER A  16      26.187   8.239   1.125  1.00 32.39           O  
ANISOU  262  OG  SER A  16     3404   4335   4566   -631    630    467       O  
ATOM    263  H   SER A  16      27.185   5.738   1.937  1.00 33.81           H  
ATOM    264  HA  SER A  16      27.930   8.027   2.963  1.00 37.18           H  
ATOM    265  HB2 SER A  16      25.345   7.045   2.426  1.00 33.60           H  
ATOM    266  HB3 SER A  16      25.588   8.519   2.967  1.00 33.60           H  
ATOM    267  HG  SER A  16      26.514   7.619   0.663  1.00 38.90           H  
ATOM    268  N   LEU A  17      26.637   5.975   5.040  1.00 28.24           N  
ANISOU  268  N   LEU A  17     2765   4010   3956   -497    533    188       N  
ATOM    269  CA  LEU A  17      26.473   5.724   6.470  1.00 25.92           C  
ANISOU  269  CA  LEU A  17     2469   3763   3615   -496    469    110       C  
ATOM    270  C   LEU A  17      27.820   5.710   7.181  1.00 29.67           C  
ANISOU  270  C   LEU A  17     2832   4338   4101   -581    411    129       C  
ATOM    271  O   LEU A  17      27.936   6.178   8.319  1.00 29.15           O  
ANISOU  271  O   LEU A  17     2769   4302   4005   -650    336     52       O  
ATOM    272  CB  LEU A  17      25.738   4.401   6.690  1.00 27.37           C  
ANISOU  272  CB  LEU A  17     2662   4004   3733   -385    490    118       C  
ATOM    273  CG  LEU A  17      24.236   4.427   6.392  1.00 28.12           C  
ANISOU  273  CG  LEU A  17     2859   4024   3801   -313    524     72       C  
ATOM    274  CD1 LEU A  17      23.702   3.003   6.252  1.00 29.36           C  
ANISOU  274  CD1 LEU A  17     3007   4228   3919   -221    554    112       C  
ATOM    275  CD2 LEU A  17      23.471   5.193   7.464  1.00 27.37           C  
ANISOU  275  CD2 LEU A  17     2820   3908   3673   -340    483    -46       C  
ATOM    276  H   LEU A  17      26.431   5.312   4.533  1.00 33.93           H  
ATOM    277  HA  LEU A  17      25.934   6.433   6.853  1.00 31.14           H  
ATOM    278  HB2 LEU A  17      26.137   3.731   6.113  1.00 32.88           H  
ATOM    279  HB3 LEU A  17      25.845   4.145   7.619  1.00 32.88           H  
ATOM    280  HG  LEU A  17      24.091   4.890   5.552  1.00 33.78           H  
ATOM    281 HD11 LEU A  17      22.751   3.040   6.065  1.00 35.26           H  
ATOM    282 HD12 LEU A  17      24.165   2.563   5.522  1.00 35.26           H  
ATOM    283 HD13 LEU A  17      23.859   2.524   7.080  1.00 35.26           H  
ATOM    284 HD21 LEU A  17      22.615   5.473   7.102  1.00 32.88           H  
ATOM    285 HD22 LEU A  17      23.332   4.613   8.229  1.00 32.88           H  
ATOM    286 HD23 LEU A  17      23.989   5.970   7.728  1.00 32.88           H  
ATOM    287  N   LYS A  18      28.853   5.181   6.521  1.00 29.68           N  
ANISOU  287  N   LYS A  18     2724   4410   4142   -579    444    219       N  
ATOM    288  CA  LYS A  18      30.185   5.169   7.116  1.00 30.83           C  
ANISOU  288  CA  LYS A  18     2737   4660   4315   -657    384    249       C  
ATOM    289  C   LYS A  18      30.738   6.583   7.255  1.00 29.85           C  
ANISOU  289  C   LYS A  18     2615   4487   4240   -812    339    218       C  
ATOM    290  O   LYS A  18      31.421   6.893   8.238  1.00 32.62           O  
ANISOU  290  O   LYS A  18     2905   4903   4585   -903    250    184       O  
ATOM    291  CB  LYS A  18      31.112   4.295   6.270  1.00 31.80           C  
ANISOU  291  CB  LYS A  18     2724   4868   4490   -602    446    334       C  
ATOM    292  CG  LYS A  18      30.889   2.798   6.464  1.00 34.16           C  
ANISOU  292  CG  LYS A  18     2985   5209   4784   -462    449    358       C  
ATOM    293  H   LYS A  18      28.808   4.827   5.738  1.00 35.65           H  
ATOM    294  HA  LYS A  18      30.139   4.785   8.006  1.00 37.03           H  
ATOM    295  HB2 LYS A  18      30.963   4.497   5.333  1.00 38.19           H  
ATOM    296  HB3 LYS A  18      32.031   4.491   6.510  1.00 38.19           H  
ATOM    297  N   LYS A  19      30.451   7.456   6.285  1.00 29.34           N  
ANISOU  297  N   LYS A  19     2615   4304   4227   -853    387    237       N  
ATOM    298  CA  LYS A  19      30.868   8.850   6.404  1.00 33.80           C  
ANISOU  298  CA  LYS A  19     3197   4775   4873  -1007    332    214       C  
ATOM    299  C   LYS A  19      30.181   9.530   7.583  1.00 32.93           C  
ANISOU  299  C   LYS A  19     3182   4578   4753  -1034    248     59       C  
ATOM    300  O   LYS A  19      30.818  10.275   8.338  1.00 32.99           O  
ANISOU  300  O   LYS A  19     3158   4581   4797  -1161    166    -11       O  
ATOM    301  CB  LYS A  19      30.557   9.600   5.113  1.00 35.94           C  
ANISOU  301  CB  LYS A  19     3528   4920   5206  -1041    387    298       C  
ATOM    302  CG  LYS A  19      31.500   9.294   3.968  1.00 42.16           C  
ANISOU  302  CG  LYS A  19     4199   5825   5996  -1082    468    438       C  
ATOM    303  CD  LYS A  19      31.331  10.298   2.840  1.00 43.96           C  
ANISOU  303  CD  LYS A  19     4483   5944   6277  -1176    494    547       C  
ATOM    304  CE  LYS A  19      32.195   9.928   1.649  1.00 45.63           C  
ANISOU  304  CE  LYS A  19     4570   6322   6445  -1221    597    680       C  
ATOM    305  NZ  LYS A  19      31.941  10.829   0.493  1.00 53.23           N  
ANISOU  305  NZ  LYS A  19     5591   7209   7424  -1321    620    822       N  
ATOM    306  H   LYS A  19      30.023   7.269   5.563  1.00 35.24           H  
ATOM    307  HA  LYS A  19      31.827   8.876   6.551  1.00 40.60           H  
ATOM    308  HB2 LYS A  19      29.661   9.363   4.826  1.00 43.16           H  
ATOM    309  HB3 LYS A  19      30.608  10.552   5.289  1.00 43.16           H  
ATOM    310  HG2 LYS A  19      32.416   9.338   4.284  1.00 50.63           H  
ATOM    311  HG3 LYS A  19      31.311   8.408   3.622  1.00 50.63           H  
ATOM    312  HD2 LYS A  19      30.404  10.310   2.555  1.00 52.79           H  
ATOM    313  HD3 LYS A  19      31.595  11.178   3.149  1.00 52.79           H  
ATOM    314  HE2 LYS A  19      33.130  10.002   1.895  1.00 54.79           H  
ATOM    315  HE3 LYS A  19      31.995   9.018   1.377  1.00 54.79           H  
ATOM    316  HZ1 LYS A  19      32.458  10.596  -0.193  1.00 63.91           H  
ATOM    317  HZ2 LYS A  19      31.089  10.772   0.244  1.00 63.91           H  
ATOM    318  HZ3 LYS A  19      32.122  11.671   0.718  1.00 63.91           H  
ATOM    319  N   LEU A  20      28.874   9.296   7.744  1.00 31.78           N  
ANISOU  319  N   LEU A  20     3143   4375   4557   -920    272    -13       N  
ATOM    320  CA  LEU A  20      28.147   9.871   8.871  1.00 32.27           C  
ANISOU  320  CA  LEU A  20     3280   4387   4593   -930    214   -190       C  
ATOM    321  C   LEU A  20      28.698   9.362  10.195  1.00 31.17           C  
ANISOU  321  C   LEU A  20     3068   4433   4341   -975    148   -251       C  
ATOM    322  O   LEU A  20      28.814  10.123  11.165  1.00 33.22           O  
ANISOU  322  O   LEU A  20     3339   4694   4588  -1069     75   -400       O  
ATOM    323  CB  LEU A  20      26.659   9.549   8.752  1.00 29.59           C  
ANISOU  323  CB  LEU A  20     3036   3995   4210   -792    266   -240       C  
ATOM    324  CG  LEU A  20      25.768  10.006   9.909  1.00 30.52           C  
ANISOU  324  CG  LEU A  20     3213   4102   4282   -780    233   -444       C  
ATOM    325  CD1 LEU A  20      25.798  11.523  10.031  1.00 35.12           C  
ANISOU  325  CD1 LEU A  20     3841   4493   5009   -863    179   -576       C  
ATOM    326  CD2 LEU A  20      24.332   9.512   9.758  1.00 31.12           C  
ANISOU  326  CD2 LEU A  20     3350   4167   4308   -642    295   -473       C  
ATOM    327  H   LEU A  20      28.393   8.814   7.219  1.00 38.17           H  
ATOM    328  HA  LEU A  20      28.249  10.836   8.853  1.00 38.76           H  
ATOM    329  HB2 LEU A  20      26.323   9.974   7.948  1.00 35.54           H  
ATOM    330  HB3 LEU A  20      26.564   8.586   8.683  1.00 35.54           H  
ATOM    331  HG  LEU A  20      26.117   9.619  10.727  1.00 36.66           H  
ATOM    332 HD11 LEU A  20      25.167  11.797  10.714  1.00 42.18           H  
ATOM    333 HD12 LEU A  20      26.694  11.802  10.277  1.00 42.18           H  
ATOM    334 HD13 LEU A  20      25.553  11.914   9.178  1.00 42.18           H  
ATOM    335 HD21 LEU A  20      23.817   9.799  10.528  1.00 37.38           H  
ATOM    336 HD22 LEU A  20      23.953   9.886   8.947  1.00 37.38           H  
ATOM    337 HD23 LEU A  20      24.336   8.543   9.706  1.00 37.38           H  
ATOM    338  N   ALA A  21      29.032   8.071  10.258  1.00 30.58           N  
ANISOU  338  N   ALA A  21     2916   4515   4186   -911    163   -141       N  
ATOM    339  CA  ALA A  21      29.637   7.524  11.466  1.00 33.45           C  
ANISOU  339  CA  ALA A  21     3197   5066   4446   -959     80   -148       C  
ATOM    340  C   ALA A  21      30.909   8.279  11.834  1.00 34.87           C  
ANISOU  340  C   ALA A  21     3287   5286   4674  -1115     -4   -167       C  
ATOM    341  O   ALA A  21      31.148   8.569  13.012  1.00 34.67           O  
ANISOU  341  O   ALA A  21     3242   5368   4563  -1208    -96   -268       O  
ATOM    342  CB  ALA A  21      29.933   6.037  11.272  1.00 33.16           C  
ANISOU  342  CB  ALA A  21     3076   5143   4380   -859     98      9       C  
ATOM    343  H   ALA A  21      28.918   7.501   9.624  1.00 36.73           H  
ATOM    344  HA  ALA A  21      29.011   7.613  12.202  1.00 40.18           H  
ATOM    345  HB1 ALA A  21      30.335   5.686  12.082  1.00 39.83           H  
ATOM    346  HB2 ALA A  21      29.102   5.571  11.087  1.00 39.83           H  
ATOM    347  HB3 ALA A  21      30.544   5.931  10.527  1.00 39.83           H  
ATOM    348  N   TRP A  22      31.741   8.609  10.839  1.00 33.94           N  
ANISOU  348  N   TRP A  22     3107   5107   4683  -1159     25    -72       N  
ATOM    349  CA  TRP A  22      32.973   9.338  11.127  1.00 38.17           C  
ANISOU  349  CA  TRP A  22     3542   5682   5280  -1324    -55    -78       C  
ATOM    350  C   TRP A  22      32.669  10.736  11.650  1.00 39.37           C  
ANISOU  350  C   TRP A  22     3788   5697   5474  -1448   -114   -257       C  
ATOM    351  O   TRP A  22      33.342  11.223  12.567  1.00 38.78           O  
ANISOU  351  O   TRP A  22     3660   5698   5378  -1585   -218   -348       O  
ATOM    352  CB  TRP A  22      33.843   9.444   9.876  1.00 38.97           C  
ANISOU  352  CB  TRP A  22     3550   5754   5502  -1357      7     65       C  
ATOM    353  CG  TRP A  22      35.088  10.301  10.055  1.00 43.44           C  
ANISOU  353  CG  TRP A  22     4005   6349   6152  -1550    -68     70       C  
ATOM    354  CD1 TRP A  22      36.352   9.860  10.326  1.00 45.70           C  
ANISOU  354  CD1 TRP A  22     4103   6816   6444  -1608   -119    147       C  
ATOM    355  CD2 TRP A  22      35.171  11.738  10.008  1.00 45.26           C  
ANISOU  355  CD2 TRP A  22     4297   6412   6489  -1712   -114     -6       C  
ATOM    356  NE1 TRP A  22      37.216  10.925  10.426  1.00 41.69           N  
ANISOU  356  NE1 TRP A  22     3532   6284   6025  -1808   -186    126       N  
ATOM    357  CE2 TRP A  22      36.516  12.087  10.242  1.00 46.46           C  
ANISOU  357  CE2 TRP A  22     4294   6664   6697  -1880   -187     32       C  
ATOM    358  CE3 TRP A  22      34.241  12.758   9.790  1.00 51.77           C  
ANISOU  358  CE3 TRP A  22     5283   6998   7390  -1730   -109    -99       C  
ATOM    359  CZ2 TRP A  22      36.953  13.412  10.260  1.00 49.94           C  
ANISOU  359  CZ2 TRP A  22     4746   6967   7264  -2079   -254    -19       C  
ATOM    360  CZ3 TRP A  22      34.677  14.072   9.809  1.00 50.89           C  
ANISOU  360  CZ3 TRP A  22     5185   6730   7421  -1912   -180   -149       C  
ATOM    361  CH2 TRP A  22      36.020  14.387  10.041  1.00 49.99           C  
ANISOU  361  CH2 TRP A  22     4924   6714   7357  -2093   -252   -109       C  
ATOM    362  H   TRP A  22      31.615   8.426  10.008  1.00 40.77           H  
ATOM    363  HA  TRP A  22      33.467   8.844  11.800  1.00 45.84           H  
ATOM    364  HB2 TRP A  22      34.132   8.553   9.622  1.00 46.80           H  
ATOM    365  HB3 TRP A  22      33.315   9.836   9.163  1.00 46.80           H  
ATOM    366  HD1 TRP A  22      36.593   8.968  10.429  1.00 54.87           H  
ATOM    367  HE1 TRP A  22      38.061  10.869  10.578  1.00 50.07           H  
ATOM    368  HE3 TRP A  22      33.346  12.558   9.635  1.00 62.16           H  
ATOM    369  HZ2 TRP A  22      37.845  13.624  10.415  1.00 59.97           H  
ATOM    370  HZ3 TRP A  22      34.065  14.757   9.665  1.00 61.11           H  
ATOM    371  HH2 TRP A  22      36.284  15.278  10.045  1.00 60.03           H  
ATOM    372  N   SER A  23      31.683  11.409  11.051  1.00 37.73           N  
ANISOU  372  N   SER A  23     3713   5281   5343  -1402    -59   -313       N  
ATOM    373  CA  SER A  23      31.305  12.741  11.508  1.00 41.69           C  
ANISOU  373  CA  SER A  23     4305   5608   5929  -1494   -117   -502       C  
ATOM    374  C   SER A  23      30.887  12.704  12.968  1.00 39.91           C  
ANISOU  374  C   SER A  23     4103   5503   5558  -1504   -178   -714       C  
ATOM    375  O   SER A  23      31.230  13.599  13.752  1.00 41.38           O  
ANISOU  375  O   SER A  23     4290   5664   5769  -1638   -265   -890       O  
ATOM    376  CB  SER A  23      30.161  13.282  10.650  1.00 43.59           C  
ANISOU  376  CB  SER A  23     4674   5611   6279  -1400    -53   -511       C  
ATOM    377  OG  SER A  23      30.594  13.590   9.339  1.00 45.67           O  
ANISOU  377  OG  SER A  23     4920   5762   6670  -1439    -16   -323       O  
ATOM    378  H   SER A  23      31.223  11.117  10.385  1.00 45.32           H  
ATOM    379  HA  SER A  23      32.064  13.337  11.413  1.00 50.07           H  
ATOM    380  HB2 SER A  23      29.463  12.610  10.599  1.00 52.35           H  
ATOM    381  HB3 SER A  23      29.815  14.089  11.063  1.00 52.35           H  
ATOM    382  HG  SER A  23      29.990  14.003   8.926  1.00 54.84           H  
ATOM    383  N   LEU A  24      30.145  11.664  13.347  1.00 37.79           N  
ANISOU  383  N   LEU A  24     3851   5379   5130  -1375   -132   -701       N  
ATOM    384  CA  LEU A  24      29.642  11.550  14.712  1.00 39.00           C  
ANISOU  384  CA  LEU A  24     4022   5691   5105  -1389   -174   -884       C  
ATOM    385  C   LEU A  24      30.784  11.254  15.679  1.00 40.21           C  
ANISOU  385  C   LEU A  24     4059   6082   5138  -1521   -284   -867       C  
ATOM    386  O   LEU A  24      30.815  11.796  16.790  1.00 39.93           O  
ANISOU  386  O   LEU A  24     4028   6144   5001  -1628   -358  -1069       O  
ATOM    387  CB  LEU A  24      28.585  10.448  14.745  1.00 35.23           C  
ANISOU  387  CB  LEU A  24     3580   5310   4497  -1234    -96   -822       C  
ATOM    388  CG  LEU A  24      27.218  10.788  14.145  1.00 38.83           C  
ANISOU  388  CG  LEU A  24     4146   5581   5026  -1108     -4   -899       C  
ATOM    389  CD1 LEU A  24      26.179   9.724  14.521  1.00 39.90           C  
ANISOU  389  CD1 LEU A  24     4300   5864   4998   -996     56   -876       C  
ATOM    390  CD2 LEU A  24      26.695  12.162  14.544  1.00 40.19           C  
ANISOU  390  CD2 LEU A  24     4389   5594   5287  -1150    -23  -1166       C  
ATOM    391  H   LEU A  24      29.919  11.012  12.833  1.00 45.39           H  
ATOM    392  HA  LEU A  24      29.228  12.380  14.995  1.00 46.84           H  
ATOM    393  HB2 LEU A  24      28.929   9.687  14.253  1.00 42.32           H  
ATOM    394  HB3 LEU A  24      28.436  10.204  15.672  1.00 42.32           H  
ATOM    395  HG  LEU A  24      27.344  10.805  13.184  1.00 46.63           H  
ATOM    396 HD11 LEU A  24      25.325   9.964  14.129  1.00 47.92           H  
ATOM    397 HD12 LEU A  24      26.470   8.864  14.180  1.00 47.92           H  
ATOM    398 HD13 LEU A  24      26.100   9.687  15.487  1.00 47.92           H  
ATOM    399 HD21 LEU A  24      25.821  12.295  14.144  1.00 48.26           H  
ATOM    400 HD22 LEU A  24      26.627  12.206  15.510  1.00 48.26           H  
ATOM    401 HD23 LEU A  24      27.311  12.840  14.224  1.00 48.26           H  
ATOM    402  N   LYS A  25      31.737  10.411  15.267  1.00 40.51           N  
ANISOU  402  N   LYS A  25     3982   6221   5189  -1515   -300   -640       N  
ATOM    403  CA  LYS A  25      32.916  10.157  16.088  1.00 42.86           C  
ANISOU  403  CA  LYS A  25     4145   6736   5406  -1638   -421   -595       C  
ATOM    404  C   LYS A  25      33.711  11.435  16.325  1.00 45.26           C  
ANISOU  404  C   LYS A  25     4422   6971   5802  -1826   -506   -735       C  
ATOM    405  O   LYS A  25      34.157  11.699  17.448  1.00 47.46           O  
ANISOU  405  O   LYS A  25     4654   7417   5961  -1960   -619   -856       O  
ATOM    406  CB  LYS A  25      33.803   9.106  15.421  1.00 45.30           C  
ANISOU  406  CB  LYS A  25     4318   7121   5773  -1574   -413   -335       C  
ATOM    407  CG  LYS A  25      33.280   7.684  15.506  1.00 47.10           C  
ANISOU  407  CG  LYS A  25     4537   7454   5903  -1420   -380   -193       C  
ATOM    408  CD  LYS A  25      34.128   6.733  14.671  1.00 52.93           C  
ANISOU  408  CD  LYS A  25     5141   8212   6757  -1333   -357     25       C  
ATOM    409  CE  LYS A  25      34.208   5.356  15.310  1.00 56.80           C  
ANISOU  409  CE  LYS A  25     5554   8870   7157  -1252   -421    174       C  
ATOM    410  H   LYS A  25      31.722   9.980  14.523  1.00 48.65           H  
ATOM    411  HA  LYS A  25      32.626   9.813  16.948  1.00 51.47           H  
ATOM    412  HB2 LYS A  25      33.890   9.329  14.481  1.00 54.39           H  
ATOM    413  HB3 LYS A  25      34.674   9.122  15.847  1.00 54.39           H  
ATOM    414  HG2 LYS A  25      33.304   7.387  16.429  1.00 56.55           H  
ATOM    415  HG3 LYS A  25      32.369   7.656  15.172  1.00 56.55           H  
ATOM    416  HD2 LYS A  25      33.732   6.638  13.791  1.00 63.55           H  
ATOM    417  HD3 LYS A  25      35.027   7.087  14.595  1.00 63.55           H  
ATOM    418  N   LYS A  26      33.920  12.232  15.275  1.00 41.40           N  
ANISOU  418  N   LYS A  26     3958   6248   5524  -1856   -461   -711       N  
ATOM    419  CA  LYS A  26      34.630  13.494  15.446  1.00 45.53           C  
ANISOU  419  CA  LYS A  26     4463   6665   6170  -2049   -546   -835       C  
ATOM    420  C   LYS A  26      33.846  14.435  16.352  1.00 46.13           C  
ANISOU  420  C   LYS A  26     4658   6658   6212  -2102   -588  -1147       C  
ATOM    421  O   LYS A  26      34.433  15.177  17.149  1.00 46.55           O  
ANISOU  421  O   LYS A  26     4679   6750   6259  -2275   -699  -1318       O  
ATOM    422  CB  LYS A  26      34.885  14.142  14.085  1.00 46.42           C  
ANISOU  422  CB  LYS A  26     4589   6534   6516  -2074   -486   -714       C  
ATOM    423  H   LYS A  26      33.666  12.066  14.470  1.00 49.72           H  
ATOM    424  HA  LYS A  26      35.491  13.322  15.858  1.00 54.67           H  
ATOM    425  N   LEU A  27      32.514  14.416  16.240  1.00 47.40           N  
ANISOU  425  N   LEU A  27     4947   6711   6353  -1954   -498  -1241       N  
ATOM    426  CA  LEU A  27      31.676  15.173  17.163  1.00 48.25           C  
ANISOU  426  CA  LEU A  27     5147   6776   6409  -1972   -518  -1564       C  
ATOM    427  C   LEU A  27      31.886  14.725  18.604  1.00 48.72           C  
ANISOU  427  C   LEU A  27     5148   7174   6192  -2052   -594  -1692       C  
ATOM    428  O   LEU A  27      31.702  15.518  19.535  1.00 47.73           O  
ANISOU  428  O   LEU A  27     5054   7070   6010  -2149   -648  -1994       O  
ATOM    429  CB  LEU A  27      30.205  15.009  16.785  1.00 49.24           C  
ANISOU  429  CB  LEU A  27     5384   6783   6542  -1778   -399  -1610       C  
ATOM    430  CG  LEU A  27      29.440  16.215  16.244  1.00 57.25           C  
ANISOU  430  CG  LEU A  27     6507   7444   7801  -1738   -372  -1769       C  
ATOM    431  CD1 LEU A  27      29.993  16.640  14.895  1.00 60.50           C  
ANISOU  431  CD1 LEU A  27     6920   7607   8460  -1768   -372  -1541       C  
ATOM    432  CD2 LEU A  27      27.948  15.906  16.138  1.00 54.18           C  
ANISOU  432  CD2 LEU A  27     6196   7020   7368  -1542   -265  -1837       C  
ATOM    433  H   LEU A  27      32.078  13.977  15.643  1.00 56.92           H  
ATOM    434  HA  LEU A  27      31.911  16.111  17.096  1.00 57.94           H  
ATOM    435  HB2 LEU A  27      30.155  14.324  16.101  1.00 59.13           H  
ATOM    436  HB3 LEU A  27      29.731  14.719  17.580  1.00 59.13           H  
ATOM    437  HG  LEU A  27      29.550  16.956  16.860  1.00 68.73           H  
ATOM    438 HD11 LEU A  27      29.449  17.362  14.544  1.00 72.64           H  
ATOM    439 HD12 LEU A  27      30.908  16.940  15.009  1.00 72.64           H  
ATOM    440 HD13 LEU A  27      29.967  15.882  14.290  1.00 72.64           H  
ATOM    441 HD21 LEU A  27      27.487  16.685  15.790  1.00 65.05           H  
ATOM    442 HD22 LEU A  27      27.823  15.153  15.539  1.00 65.05           H  
ATOM    443 HD23 LEU A  27      27.607  15.687  17.019  1.00 65.05           H  
ATOM    444  N   ALA A  28      32.255  13.462  18.806  1.00 49.46           N  
ANISOU  444  N   ALA A  28     5152   7530   6109  -2014   -603  -1469       N  
ATOM    445  CA  ALA A  28      32.421  12.887  20.134  1.00 50.27           C  
ANISOU  445  CA  ALA A  28     5192   7981   5926  -2087   -685  -1522       C  
ATOM    446  C   ALA A  28      33.797  13.160  20.732  1.00 54.22           C  
ANISOU  446  C   ALA A  28     5569   8639   6394  -2288   -841  -1521       C  
ATOM    447  O   ALA A  28      34.147  12.554  21.750  1.00 56.08           O  
ANISOU  447  O   ALA A  28     5724   9193   6389  -2360   -934  -1490       O  
ATOM    448  CB  ALA A  28      32.168  11.378  20.079  1.00 45.94           C  
ANISOU  448  CB  ALA A  28     4602   7618   5236  -1955   -646  -1252       C  
ATOM    449  H   ALA A  28      32.418  12.904  18.172  1.00 59.38           H  
ATOM    450  HA  ALA A  28      31.762  13.281  20.727  1.00 60.36           H  
ATOM    451  HB1 ALA A  28      32.284  11.006  20.967  1.00 55.17           H  
ATOM    452  HB2 ALA A  28      31.262  11.221  19.770  1.00 55.17           H  
ATOM    453  HB3 ALA A  28      32.801  10.974  19.466  1.00 55.17           H  
ATOM    454  N   GLN A  29      34.571  14.065  20.139  1.00 51.96           N  
ANISOU  454  N   GLN A  29     5257   8145   6339  -2392   -879  -1543       N  
ATOM    455  CA  GLN A  29      35.937  14.315  20.575  1.00 53.12           C  
ANISOU  455  CA  GLN A  29     5266   8431   6485  -2588  -1027  -1519       C  
ATOM    456  C   GLN A  29      36.030  15.281  21.755  1.00 58.64           C  
ANISOU  456  C   GLN A  29     5993   9209   7080  -2768  -1136  -1854       C  
ATOM    457  O   GLN A  29      37.145  15.642  22.145  1.00 63.64           O  
ANISOU  457  O   GLN A  29     6550   9895   7737  -2889  -1250  -1828       O  
ATOM    458  CB  GLN A  29      36.767  14.845  19.400  1.00 54.65           C  
ANISOU  458  CB  GLN A  29     5407   8386   6971  -2641  -1016  -1376       C  
ATOM    459  H   GLN A  29      34.323  14.551  19.475  1.00 62.38           H  
ATOM    460  HA  GLN A  29      36.324  13.474  20.864  1.00 63.78           H  
ATOM    461  HB2 GLN A  29      36.202  15.386  18.827  1.00 65.61           H  
ATOM    462  HB3 GLN A  29      37.504  15.374  19.740  1.00 65.61           H  
ATOM    463  N   GLY A  30      34.905  15.708  22.329  1.00 56.36           N  
ANISOU  463  N   GLY A  30     5835   8886   6694  -2717  -1078  -2134       N  
ATOM    464  CA  GLY A  30      34.915  16.468  23.564  1.00 60.20           C  
ANISOU  464  CA  GLY A  30     6375   9450   7047  -2792  -1142  -2412       C  
ATOM    465  C   GLY A  30      34.455  17.906  23.466  1.00 58.05           C  
ANISOU  465  C   GLY A  30     6225   8836   6994  -2809  -1119  -2727       C  
ATOM    466  O   GLY A  30      34.438  18.598  24.492  1.00 60.73           O  
ANISOU  466  O   GLY A  30     6609   9229   7238  -2865  -1166  -2984       O  
ATOM    467  H   GLY A  30      34.118  15.565  22.014  1.00 67.67           H  
ATOM    468  HA2 GLY A  30      34.337  16.022  24.203  1.00 72.27           H  
ATOM    469  HA3 GLY A  30      35.821  16.477  23.911  1.00 72.27           H  
ATOM    470  N   ALA A  31      34.085  18.384  22.282  1.00 62.83           N  
ANISOU  470  N   ALA A  31     6885   9090   7897  -2758  -1054  -2708       N  
ATOM    471  CA  ALA A  31      33.603  19.749  22.119  1.00 67.39           C  
ANISOU  471  CA  ALA A  31     7583   9295   8728  -2750  -1044  -2968       C  
ATOM    472  C   ALA A  31      32.109  19.887  22.391  1.00 63.31           C  
ANISOU  472  C   ALA A  31     7175   8720   8161  -2576   -924  -3209       C  
ATOM    473  O   ALA A  31      31.587  21.006  22.340  1.00 59.99           O  
ANISOU  473  O   ALA A  31     6852   7991   7952  -2533   -912  -3435       O  
ATOM    474  CB  ALA A  31      33.921  20.254  20.709  1.00 73.05           C  
ANISOU  474  CB  ALA A  31     8305   9643   9807  -2781  -1039  -2795       C  
ATOM    475  H   ALA A  31      34.104  17.932  21.551  1.00 75.43           H  
ATOM    476  HA  ALA A  31      34.070  20.319  22.750  1.00 80.91           H  
ATOM    477  HB1 ALA A  31      33.599  21.165  20.620  1.00 87.69           H  
ATOM    478  HB2 ALA A  31      34.881  20.227  20.573  1.00 87.69           H  
ATOM    479  HB3 ALA A  31      33.478  19.683  20.062  1.00 87.69           H  
ATOM    480  N   GLN A  32      31.412  18.790  22.670  1.00 56.11           N  
ANISOU  480  N   GLN A  32     6240   8091   6988  -2472   -837  -3150       N  
ATOM    481  CA  GLN A  32      30.010  18.833  23.056  1.00 60.11           C  
ANISOU  481  CA  GLN A  32     6823   8609   7407  -2310   -716  -3369       C  
ATOM    482  C   GLN A  32      29.733  17.650  23.969  1.00 60.03           C  
ANISOU  482  C   GLN A  32     6756   9056   6995  -2292   -680  -3298       C  
ATOM    483  O   GLN A  32      30.453  16.645  23.922  1.00 57.63           O  
ANISOU  483  O   GLN A  32     6365   8987   6544  -2358   -737  -3020       O  
ATOM    484  CB  GLN A  32      29.078  18.807  21.835  1.00 55.23           C  
ANISOU  484  CB  GLN A  32     6261   7699   7026  -2156   -613  -3311       C  
ATOM    485  CG  GLN A  32      28.830  17.441  21.205  1.00 59.78           C  
ANISOU  485  CG  GLN A  32     6804   8428   7480  -2039   -534  -2956       C  
ATOM    486  CD  GLN A  32      27.657  17.455  20.224  1.00 62.66           C  
ANISOU  486  CD  GLN A  32     7250   8530   8029  -1823   -410  -2892       C  
ATOM    487  OE1 GLN A  32      26.667  16.746  20.406  1.00 61.54           O  
ANISOU  487  OE1 GLN A  32     7118   8542   7723  -1690   -310  -2885       O  
ATOM    488  NE2 GLN A  32      27.765  18.278  19.186  1.00 63.27           N  
ANISOU  488  NE2 GLN A  32     7378   8218   8445  -1803   -425  -2834       N  
ATOM    489  H   GLN A  32      31.737  17.994  22.642  1.00 67.15           H  
ATOM    490  HA  GLN A  32      29.832  19.650  23.548  1.00 72.17           H  
ATOM    491  HB2 GLN A  32      28.215  19.157  22.106  1.00 66.32           H  
ATOM    492  HB3 GLN A  32      29.465  19.372  21.148  1.00 66.32           H  
ATOM    493  HG2 GLN A  32      29.625  17.166  20.721  1.00 71.77           H  
ATOM    494  HG3 GLN A  32      28.630  16.800  21.905  1.00 71.77           H  
ATOM    495 HE21 GLN A  32      28.468  18.766  19.095  1.00 75.96           H  
ATOM    496 HE22 GLN A  32      27.132  18.324  18.606  1.00 75.96           H  
ATOM    497  N   PRO A  33      28.705  17.735  24.808  1.00 59.21           N  
ANISOU  497  N   PRO A  33     6690   9090   6720  -2201   -587  -3519       N  
ATOM    498  CA  PRO A  33      28.391  16.614  25.704  1.00 59.63           C  
ANISOU  498  CA  PRO A  33     6687   9582   6388  -2199   -548  -3418       C  
ATOM    499  C   PRO A  33      27.838  15.413  24.950  1.00 56.18           C  
ANISOU  499  C   PRO A  33     6233   9215   5898  -2100   -479  -3157       C  
ATOM    500  O   PRO A  33      27.586  15.442  23.744  1.00 55.36           O  
ANISOU  500  O   PRO A  33     6160   8834   6039  -2022   -445  -3085       O  
ATOM    501  CB  PRO A  33      27.350  17.192  26.673  1.00 63.00           C  
ANISOU  501  CB  PRO A  33     7145  10090   6701  -2127   -445  -3740       C  
ATOM    502  CG  PRO A  33      27.425  18.688  26.506  1.00 61.58           C  
ANISOU  502  CG  PRO A  33     7029   9542   6827  -2123   -473  -4026       C  
ATOM    503  CD  PRO A  33      27.877  18.923  25.091  1.00 59.30           C  
ANISOU  503  CD  PRO A  33     6775   8874   6883  -2114   -525  -3864       C  
ATOM    504  HA  PRO A  33      29.185  16.351  26.195  1.00 71.59           H  
ATOM    505  HB2 PRO A  33      26.467  16.863  26.440  1.00 75.63           H  
ATOM    506  HB3 PRO A  33      27.570  16.935  27.582  1.00 75.63           H  
ATOM    507  HG2 PRO A  33      26.549  19.078  26.655  1.00 73.72           H  
ATOM    508  HG3 PRO A  33      28.064  19.055  27.136  1.00 73.72           H  
ATOM    509  HD2 PRO A  33      27.119  18.969  24.488  1.00 70.98           H  
ATOM    510  HD3 PRO A  33      28.403  19.735  25.026  1.00 70.98           H  
ATOM    511  N   LEU A  34      27.656  14.330  25.710  1.00 57.22           N  
ANISOU  511  N   LEU A  34     6312   9727   5702  -2114   -465  -3001       N  
ATOM    512  CA  LEU A  34      27.104  13.073  25.206  1.00 54.38           C  
ANISOU  512  CA  LEU A  34     5933   9484   5244  -2031   -411  -2739       C  
ATOM    513  C   LEU A  34      28.102  12.354  24.294  1.00 50.75           C  
ANISOU  513  C   LEU A  34     5427   8929   4927  -2032   -494  -2359       C  
ATOM    514  O   LEU A  34      27.747  11.850  23.227  1.00 49.19           O  
ANISOU  514  O   LEU A  34     5261   8522   4906  -1876   -415  -2135       O  
ATOM    515  CB  LEU A  34      25.774  13.300  24.482  1.00 58.79           C  
ANISOU  515  CB  LEU A  34     6562   9818   5956  -1856   -263  -2868       C  
ATOM    516  CG  LEU A  34      24.744  14.206  25.158  1.00 64.76           C  
ANISOU  516  CG  LEU A  34     7356  10542   6709  -1780   -153  -3218       C  
ATOM    517  CD1 LEU A  34      23.869  14.894  24.109  1.00 62.68           C  
ANISOU  517  CD1 LEU A  34     7160   9890   6766  -1616    -65  -3362       C  
ATOM    518  CD2 LEU A  34      23.902  13.416  26.149  1.00 66.84           C  
ANISOU  518  CD2 LEU A  34     7572  11175   6649  -1761    -62  -3179       C  
ATOM    519  H   LEU A  34      27.851  14.298  26.547  1.00 68.70           H  
ATOM    520  HA  LEU A  34      26.936  12.493  25.965  1.00 65.29           H  
ATOM    521  HB2 LEU A  34      25.971  13.695  23.619  1.00 70.58           H  
ATOM    522  HB3 LEU A  34      25.351  12.435  24.363  1.00 70.58           H  
ATOM    523  HG  LEU A  34      25.206  14.899  25.657  1.00 77.75           H  
ATOM    524 HD11 LEU A  34      23.210  15.445  24.560  1.00 75.25           H  
ATOM    525 HD12 LEU A  34      24.430  15.447  23.543  1.00 75.25           H  
ATOM    526 HD13 LEU A  34      23.426  14.217  23.575  1.00 75.25           H  
ATOM    527 HD21 LEU A  34      23.353  14.033  26.658  1.00 80.24           H  
ATOM    528 HD22 LEU A  34      23.338  12.796  25.661  1.00 80.24           H  
ATOM    529 HD23 LEU A  34      24.491  12.928  26.746  1.00 80.24           H  
ATOM    530  N   GLU A  35      29.360  12.295  24.734  1.00 50.14           N  
ANISOU  530  N   GLU A  35     5266   9004   4779  -2190   -643  -2270       N  
ATOM    531  CA  GLU A  35      30.388  11.631  23.939  1.00 47.66           C  
ANISOU  531  CA  GLU A  35     4885   8604   4621  -2170   -710  -1906       C  
ATOM    532  C   GLU A  35      30.066  10.152  23.745  1.00 45.67           C  
ANISOU  532  C   GLU A  35     4602   8481   4270  -2052   -674  -1562       C  
ATOM    533  O   GLU A  35      30.159   9.624  22.630  1.00 45.23           O  
ANISOU  533  O   GLU A  35     4548   8216   4423  -1919   -624  -1325       O  
ATOM    534  CB  GLU A  35      31.753  11.804  24.602  1.00 52.57           C  
ANISOU  534  CB  GLU A  35     5397   9417   5162  -2367   -886  -1886       C  
ATOM    535  H   GLU A  35      29.639  12.626  25.478  1.00 60.20           H  
ATOM    536  HA  GLU A  35      30.422  12.046  23.063  1.00 57.02           H  
ATOM    537  N   MET A  36      29.675   9.466  24.822  1.00 48.39           N  
ANISOU  537  N   MET A  36     4917   9174   4295  -2107   -702  -1533       N  
ATOM    538  CA  MET A  36      29.468   8.023  24.741  1.00 48.56           C  
ANISOU  538  CA  MET A  36     4902   9316   4234  -2023   -699  -1181       C  
ATOM    539  C   MET A  36      28.293   7.676  23.834  1.00 48.94           C  
ANISOU  539  C   MET A  36     5037   9140   4417  -1833   -534  -1138       C  
ATOM    540  O   MET A  36      28.376   6.734  23.037  1.00 45.58           O  
ANISOU  540  O   MET A  36     4596   8593   4128  -1715   -517   -852       O  
ATOM    541  CB  MET A  36      29.247   7.449  26.140  1.00 59.15           C  
ANISOU  541  CB  MET A  36     6195  11091   5188  -2152   -771  -1151       C  
ATOM    542  H   MET A  36      29.526   9.807  25.597  1.00 58.10           H  
ATOM    543  HA  MET A  36      30.270   7.621  24.373  1.00 58.31           H  
ATOM    544  N   SER A  37      27.188   8.415  23.947  1.00 45.49           N  
ANISOU  544  N   SER A  37     4683   8651   3951  -1798   -416  -1431       N  
ATOM    545  CA  SER A  37      26.032   8.136  23.101  1.00 45.49           C  
ANISOU  545  CA  SER A  37     4754   8453   4079  -1623   -269  -1398       C  
ATOM    546  C   SER A  37      26.354   8.376  21.632  1.00 42.24           C  
ANISOU  546  C   SER A  37     4379   7659   4013  -1502   -235  -1299       C  
ATOM    547  O   SER A  37      25.886   7.635  20.758  1.00 40.79           O  
ANISOU  547  O   SER A  37     4218   7342   3939  -1367   -165  -1106       O  
ATOM    548  CB  SER A  37      24.845   8.991  23.538  1.00 48.31           C  
ANISOU  548  CB  SER A  37     5168   8830   4358  -1605   -158  -1756       C  
ATOM    549  OG  SER A  37      24.676   8.934  24.942  1.00 51.20           O  
ANISOU  549  OG  SER A  37     5488   9587   4377  -1747   -187  -1896       O  
ATOM    550  H   SER A  37      27.085   9.069  24.495  1.00 54.63           H  
ATOM    551  HA  SER A  37      25.786   7.203  23.206  1.00 54.63           H  
ATOM    552  HB2 SER A  37      25.005   9.911  23.276  1.00 58.01           H  
ATOM    553  HB3 SER A  37      24.041   8.658  23.109  1.00 58.01           H  
ATOM    554  HG  SER A  37      24.010   9.392  25.171  1.00 61.47           H  
ATOM    555  N   LEU A  38      27.145   9.408  21.335  1.00 41.37           N  
ANISOU  555  N   LEU A  38     4271   7378   4069  -1562   -285  -1427       N  
ATOM    556  CA  LEU A  38      27.538   9.648  19.950  1.00 41.97           C  
ANISOU  556  CA  LEU A  38     4369   7131   4446  -1477   -257  -1307       C  
ATOM    557  C   LEU A  38      28.371   8.487  19.419  1.00 40.78           C  
ANISOU  557  C   LEU A  38     4139   7018   4337  -1441   -299   -964       C  
ATOM    558  O   LEU A  38      28.128   7.986  18.315  1.00 37.87           O  
ANISOU  558  O   LEU A  38     3792   6478   4118  -1311   -225   -804       O  
ATOM    559  CB  LEU A  38      28.309  10.964  19.834  1.00 40.20           C  
ANISOU  559  CB  LEU A  38     4149   6741   4384  -1584   -319  -1486       C  
ATOM    560  CG  LEU A  38      27.493  12.250  19.967  1.00 40.54           C  
ANISOU  560  CG  LEU A  38     4280   6608   4515  -1578   -270  -1828       C  
ATOM    561  CD1 LEU A  38      28.413  13.437  20.231  1.00 48.83           C  
ANISOU  561  CD1 LEU A  38     5316   7559   5678  -1737   -371  -2015       C  
ATOM    562  CD2 LEU A  38      26.646  12.502  18.728  1.00 43.25           C  
ANISOU  562  CD2 LEU A  38     4703   6637   5092  -1416   -165  -1786       C  
ATOM    563  H   LEU A  38      27.460   9.971  21.904  1.00 49.68           H  
ATOM    564  HA  LEU A  38      26.738   9.727  19.408  1.00 50.40           H  
ATOM    565  HB2 LEU A  38      28.981  10.980  20.533  1.00 48.27           H  
ATOM    566  HB3 LEU A  38      28.735  10.985  18.963  1.00 48.27           H  
ATOM    567  HG  LEU A  38      26.887  12.153  20.718  1.00 48.68           H  
ATOM    568 HD11 LEU A  38      27.877  14.242  20.304  1.00 58.63           H  
ATOM    569 HD12 LEU A  38      28.895  13.284  21.059  1.00 58.63           H  
ATOM    570 HD13 LEU A  38      29.039  13.522  19.495  1.00 58.63           H  
ATOM    571 HD21 LEU A  38      26.152  13.328  18.846  1.00 51.93           H  
ATOM    572 HD22 LEU A  38      27.229  12.572  17.956  1.00 51.93           H  
ATOM    573 HD23 LEU A  38      26.030  11.762  18.611  1.00 51.93           H  
ATOM    574  N   GLU A  39      29.356   8.037  20.203  1.00 38.86           N  
ANISOU  574  N   GLU A  39     3794   7006   3963  -1553   -424   -858       N  
ATOM    575  CA  GLU A  39      30.196   6.922  19.777  1.00 38.52           C  
ANISOU  575  CA  GLU A  39     3653   6998   3985  -1507   -476   -547       C  
ATOM    576  C   GLU A  39      29.372   5.657  19.564  1.00 40.86           C  
ANISOU  576  C   GLU A  39     3972   7317   4238  -1373   -414   -360       C  
ATOM    577  O   GLU A  39      29.600   4.913  18.602  1.00 39.38           O  
ANISOU  577  O   GLU A  39     3756   6994   4212  -1258   -380   -169       O  
ATOM    578  CB  GLU A  39      31.300   6.671  20.806  1.00 46.20           C  
ANISOU  578  CB  GLU A  39     4501   8237   4815  -1650   -642   -467       C  
ATOM    579  H   GLU A  39      29.554   8.358  20.976  1.00 46.66           H  
ATOM    580  HA  GLU A  39      30.617   7.154  18.934  1.00 46.26           H  
ATOM    581  HB2 GLU A  39      31.902   7.432  20.829  1.00 55.48           H  
ATOM    582  HB3 GLU A  39      30.900   6.538  21.681  1.00 55.48           H  
ATOM    583  N   GLU A  40      28.409   5.394  20.451  1.00 42.71           N  
ANISOU  583  N   GLU A  40     4248   7729   4252  -1396   -396   -421       N  
ATOM    584  CA  GLU A  40      27.563   4.215  20.293  1.00 40.69           C  
ANISOU  584  CA  GLU A  40     4012   7490   3957  -1294   -342   -241       C  
ATOM    585  C   GLU A  40      26.724   4.304  19.024  1.00 39.77           C  
ANISOU  585  C   GLU A  40     3982   7096   4032  -1141   -200   -277       C  
ATOM    586  O   GLU A  40      26.572   3.313  18.301  1.00 37.59           O  
ANISOU  586  O   GLU A  40     3700   6722   3860  -1032   -170    -84       O  
ATOM    587  CB  GLU A  40      26.662   4.050  21.516  1.00 42.92           C  
ANISOU  587  CB  GLU A  40     4314   8046   3947  -1376   -338   -315       C  
ATOM    588  H   GLU A  40      28.230   5.875  21.141  1.00 51.29           H  
ATOM    589  HA  GLU A  40      28.131   3.432  20.225  1.00 48.86           H  
ATOM    590  N   LEU A  41      26.160   5.480  18.744  1.00 41.35           N  
ANISOU  590  N   LEU A  41     4259   7164   4288  -1132   -122   -526       N  
ATOM    591  CA  LEU A  41      25.399   5.652  17.511  1.00 33.49           C  
ANISOU  591  CA  LEU A  41     3339   5912   3476   -996     -8   -545       C  
ATOM    592  C   LEU A  41      26.290   5.457  16.290  1.00 35.71           C  
ANISOU  592  C   LEU A  41     3590   6007   3970   -939    -11   -387       C  
ATOM    593  O   LEU A  41      25.861   4.876  15.286  1.00 33.25           O  
ANISOU  593  O   LEU A  41     3306   5564   3764   -822     60   -280       O  
ATOM    594  CB  LEU A  41      24.738   7.030  17.495  1.00 37.81           C  
ANISOU  594  CB  LEU A  41     3959   6337   4071  -1000     48   -830       C  
ATOM    595  CG  LEU A  41      23.935   7.390  16.249  1.00 37.39           C  
ANISOU  595  CG  LEU A  41     3978   6018   4210   -869    145   -852       C  
ATOM    596  CD1 LEU A  41      22.827   6.376  16.012  1.00 35.35           C  
ANISOU  596  CD1 LEU A  41     3738   5799   3894   -765    220   -750       C  
ATOM    597  CD2 LEU A  41      23.349   8.793  16.360  1.00 42.37           C  
ANISOU  597  CD2 LEU A  41     4666   6514   4918   -871    173  -1131       C  
ATOM    598  H   LEU A  41      26.203   6.179  19.242  1.00 49.66           H  
ATOM    599  HA  LEU A  41      24.695   4.986  17.474  1.00 40.23           H  
ATOM    600  HB2 LEU A  41      24.131   7.079  18.249  1.00 45.41           H  
ATOM    601  HB3 LEU A  41      25.436   7.698  17.586  1.00 45.41           H  
ATOM    602  HG  LEU A  41      24.532   7.374  15.485  1.00 44.90           H  
ATOM    603 HD11 LEU A  41      22.257   6.693  15.294  1.00 42.45           H  
ATOM    604 HD12 LEU A  41      23.224   5.526  15.768  1.00 42.45           H  
ATOM    605 HD13 LEU A  41      22.309   6.279  16.826  1.00 42.45           H  
ATOM    606 HD21 LEU A  41      22.907   9.018  15.527  1.00 50.88           H  
ATOM    607 HD22 LEU A  41      22.709   8.811  17.089  1.00 50.88           H  
ATOM    608 HD23 LEU A  41      24.067   9.422  16.535  1.00 50.88           H  
ATOM    609  N   ALA A  42      27.542   5.920  16.363  1.00 34.94           N  
ANISOU  609  N   ALA A  42     3427   5920   3929  -1028    -90   -379       N  
ATOM    610  CA  ALA A  42      28.471   5.720  15.255  1.00 34.02           C  
ANISOU  610  CA  ALA A  42     3254   5676   3997   -988    -84   -232       C  
ATOM    611  C   ALA A  42      28.717   4.238  14.998  1.00 35.70           C  
ANISOU  611  C   ALA A  42     3397   5945   4224   -897    -92     -6       C  
ATOM    612  O   ALA A  42      28.718   3.794  13.843  1.00 33.22           O  
ANISOU  612  O   ALA A  42     3082   5496   4045   -793    -20     82       O  
ATOM    613  CB  ALA A  42      29.789   6.442  15.538  1.00 37.34           C  
ANISOU  613  CB  ALA A  42     3590   6138   4460  -1121   -176   -261       C  
ATOM    614  H   ALA A  42      27.871   6.346  17.034  1.00 41.96           H  
ATOM    615  HA  ALA A  42      28.084   6.103  14.452  1.00 40.86           H  
ATOM    616  HB1 ALA A  42      30.392   6.301  14.791  1.00 44.84           H  
ATOM    617  HB2 ALA A  42      29.613   7.390  15.646  1.00 44.84           H  
ATOM    618  HB3 ALA A  42      30.178   6.083  16.350  1.00 44.84           H  
ATOM    619  N   GLN A  43      28.924   3.453  16.058  1.00 35.87           N  
ANISOU  619  N   GLN A  43     3357   6163   4110   -937   -185     92       N  
ATOM    620  CA  GLN A  43      29.145   2.022  15.876  1.00 35.40           C  
ANISOU  620  CA  GLN A  43     3228   6123   4100   -847   -213    315       C  
ATOM    621  C   GLN A  43      27.927   1.344  15.257  1.00 35.13           C  
ANISOU  621  C   GLN A  43     3282   5973   4091   -729   -112    342       C  
ATOM    622  O   GLN A  43      28.070   0.454  14.411  1.00 35.44           O  
ANISOU  622  O   GLN A  43     3290   5904   4270   -619    -82    460       O  
ATOM    623  CB  GLN A  43      29.506   1.369  17.212  1.00 41.80           C  
ANISOU  623  CB  GLN A  43     3962   7166   4754   -930   -353    440       C  
ATOM    624  H   GLN A  43      28.940   3.720  16.875  1.00 43.08           H  
ATOM    625  HA  GLN A  43      29.894   1.899  15.271  1.00 42.52           H  
ATOM    626  HB2 GLN A  43      30.301   1.793  17.574  1.00 50.19           H  
ATOM    627  HB3 GLN A  43      28.766   1.466  17.829  1.00 50.19           H  
ATOM    628  N   SER A  44      26.718   1.744  15.663  1.00 34.05           N  
ANISOU  628  N   SER A  44     3244   5866   3827   -750    -58    217       N  
ATOM    629  CA  SER A  44      25.524   1.119  15.100  1.00 35.23           C  
ANISOU  629  CA  SER A  44     3465   5922   4000   -651     31    242       C  
ATOM    630  C   SER A  44      25.419   1.384  13.604  1.00 33.16           C  
ANISOU  630  C   SER A  44     3243   5441   3915   -549    128    204       C  
ATOM    631  O   SER A  44      24.967   0.520  12.840  1.00 31.50           O  
ANISOU  631  O   SER A  44     3049   5138   3783   -453    176    284       O  
ATOM    632  CB  SER A  44      24.270   1.618  15.818  1.00 37.20           C  
ANISOU  632  CB  SER A  44     3786   6264   4082   -694     78     96       C  
ATOM    633  OG  SER A  44      24.188   1.096  17.133  1.00 42.92           O  
ANISOU  633  OG  SER A  44     4471   7227   4608   -789      4    168       O  
ATOM    634  H   SER A  44      26.568   2.358  16.246  1.00 40.89           H  
ATOM    635  HA  SER A  44      25.583   0.161  15.239  1.00 42.31           H  
ATOM    636  HB2 SER A  44      24.300   2.586  15.866  1.00 44.67           H  
ATOM    637  HB3 SER A  44      23.488   1.334  15.319  1.00 44.67           H  
ATOM    638  HG  SER A  44      23.482   1.360  17.504  1.00 51.54           H  
ATOM    639  N   LEU A  45      25.834   2.575  13.166  1.00 30.80           N  
ANISOU  639  N   LEU A  45     2961   5064   3678   -582    150     85       N  
ATOM    640  CA  LEU A  45      25.805   2.895  11.742  1.00 30.86           C  
ANISOU  640  CA  LEU A  45     3001   4893   3830   -511    232     75       C  
ATOM    641  C   LEU A  45      26.789   2.037  10.954  1.00 32.24           C  
ANISOU  641  C   LEU A  45     3086   5045   4119   -456    233    213       C  
ATOM    642  O   LEU A  45      26.486   1.614   9.832  1.00 29.82           O  
ANISOU  642  O   LEU A  45     2800   4639   3890   -368    309    240       O  
ATOM    643  CB  LEU A  45      26.108   4.379  11.538  1.00 29.02           C  
ANISOU  643  CB  LEU A  45     2798   4581   3647   -584    235    -51       C  
ATOM    644  CG  LEU A  45      25.005   5.351  11.963  1.00 29.55           C  
ANISOU  644  CG  LEU A  45     2958   4602   3667   -599    257   -227       C  
ATOM    645  CD1 LEU A  45      25.529   6.778  12.052  1.00 34.31           C  
ANISOU  645  CD1 LEU A  45     3574   5121   4341   -693    222   -353       C  
ATOM    646  CD2 LEU A  45      23.829   5.260  10.994  1.00 31.53           C  
ANISOU  646  CD2 LEU A  45     3284   4726   3971   -490    342   -229       C  
ATOM    647  H   LEU A  45      26.134   3.206  13.667  1.00 36.99           H  
ATOM    648  HA  LEU A  45      24.915   2.715  11.401  1.00 37.06           H  
ATOM    649  HB2 LEU A  45      26.900   4.599  12.052  1.00 34.86           H  
ATOM    650  HB3 LEU A  45      26.273   4.527  10.593  1.00 34.86           H  
ATOM    651  HG  LEU A  45      24.694   5.108  12.849  1.00 35.49           H  
ATOM    652 HD11 LEU A  45      24.807   7.363  12.330  1.00 41.21           H  
ATOM    653 HD12 LEU A  45      26.250   6.811  12.700  1.00 41.21           H  
ATOM    654 HD13 LEU A  45      25.857   7.049  11.180  1.00 41.21           H  
ATOM    655 HD21 LEU A  45      23.151   5.901  11.260  1.00 37.87           H  
ATOM    656 HD22 LEU A  45      24.141   5.460  10.098  1.00 37.87           H  
ATOM    657 HD23 LEU A  45      23.464   4.362  11.024  1.00 37.87           H  
ATOM    658  N   GLU A  46      27.979   1.780  11.510  1.00 33.31           N  
ANISOU  658  N   GLU A  46     3110   5280   4267   -504    150    287       N  
ATOM    659  CA  GLU A  46      28.925   0.916  10.813  1.00 31.91           C  
ANISOU  659  CA  GLU A  46     2821   5086   4218   -433    154    400       C  
ATOM    660  C   GLU A  46      28.399  -0.513  10.713  1.00 31.03           C  
ANISOU  660  C   GLU A  46     2708   4942   4139   -322    157    495       C  
ATOM    661  O   GLU A  46      28.651  -1.199   9.716  1.00 30.85           O  
ANISOU  661  O   GLU A  46     2642   4840   4239   -223    214    523       O  
ATOM    662  CB  GLU A  46      30.296   0.926  11.500  1.00 34.95           C  
ANISOU  662  CB  GLU A  46     3064   5592   4624   -502     48    466       C  
ATOM    663  CG  GLU A  46      31.174   2.144  11.179  1.00 40.32           C  
ANISOU  663  CG  GLU A  46     3700   6275   5344   -602     56    398       C  
ATOM    664  CD  GLU A  46      32.048   2.587  12.352  1.00 51.22           C  
ANISOU  664  CD  GLU A  46     4996   7801   6665   -732    -74    402       C  
ATOM    665  OE1 GLU A  46      32.602   3.705  12.298  1.00 51.59           O  
ANISOU  665  OE1 GLU A  46     5027   7844   6730   -845    -85    325       O  
ATOM    666  OE2 GLU A  46      32.201   1.808  13.317  1.00 44.46           O  
ANISOU  666  OE2 GLU A  46     4082   7065   5744   -730   -176    492       O  
ATOM    667  H   GLU A  46      28.250   2.085  12.266  1.00 40.01           H  
ATOM    668  HA  GLU A  46      29.051   1.267   9.917  1.00 38.33           H  
ATOM    669  HB2 GLU A  46      30.158   0.912  12.460  1.00 41.98           H  
ATOM    670  HB3 GLU A  46      30.783   0.134  11.223  1.00 41.98           H  
ATOM    671  HG2 GLU A  46      31.761   1.921  10.439  1.00 48.42           H  
ATOM    672  HG3 GLU A  46      30.602   2.888  10.937  1.00 48.42           H  
ATOM    673  N   GLU A  47      27.666  -0.975  11.731  1.00 32.23           N  
ANISOU  673  N   GLU A  47     2902   5160   4184   -346     99    538       N  
ATOM    674  CA  GLU A  47      27.067  -2.304  11.667  1.00 34.74           C  
ANISOU  674  CA  GLU A  47     3227   5425   4546   -263     92    641       C  
ATOM    675  C   GLU A  47      25.937  -2.348  10.646  1.00 32.78           C  
ANISOU  675  C   GLU A  47     3083   5052   4321   -194    207    558       C  
ATOM    676  O   GLU A  47      25.788  -3.335   9.916  1.00 32.48           O  
ANISOU  676  O   GLU A  47     3034   4912   4396   -100    236    598       O  
ATOM    677  CB  GLU A  47      26.560  -2.712  13.048  1.00 35.94           C  
ANISOU  677  CB  GLU A  47     3392   5708   4554   -339      0    732       C  
ATOM    678  CG  GLU A  47      27.655  -2.808  14.099  1.00 43.01           C  
ANISOU  678  CG  GLU A  47     4177   6753   5410   -414   -138    844       C  
ATOM    679  CD  GLU A  47      27.138  -3.269  15.448  1.00 53.42           C  
ANISOU  679  CD  GLU A  47     5506   8237   6556   -506   -234    960       C  
ATOM    680  OE1 GLU A  47      26.298  -4.192  15.480  1.00 59.70           O  
ANISOU  680  OE1 GLU A  47     6339   8986   7359   -474   -228   1058       O  
ATOM    681  OE2 GLU A  47      27.579  -2.714  16.477  1.00 73.87           O  
ANISOU  681  OE2 GLU A  47     8060  11016   8992   -625   -317    956       O  
ATOM    682  H   GLU A  47      27.504  -0.544  12.457  1.00 38.71           H  
ATOM    683  HA  GLU A  47      27.744  -2.944  11.395  1.00 41.72           H  
ATOM    684  HB2 GLU A  47      25.916  -2.053  13.351  1.00 43.16           H  
ATOM    685  HB3 GLU A  47      26.137  -3.583  12.980  1.00 43.16           H  
ATOM    686  HG2 GLU A  47      28.323  -3.445  13.801  1.00 51.64           H  
ATOM    687  HG3 GLU A  47      28.058  -1.934  14.216  1.00 51.64           H  
ATOM    688  N   LEU A  48      25.127  -1.290  10.584  1.00 32.95           N  
ANISOU  688  N   LEU A  48     3199   5073   4248   -237    265    435       N  
ATOM    689  CA  LEU A  48      24.110  -1.208   9.543  1.00 29.61           C  
ANISOU  689  CA  LEU A  48     2861   4540   3850   -175    361    364       C  
ATOM    690  C   LEU A  48      24.744  -1.257   8.159  1.00 31.18           C  
ANISOU  690  C   LEU A  48     3028   4650   4167   -110    425    351       C  
ATOM    691  O   LEU A  48      24.233  -1.934   7.260  1.00 29.67           O  
ANISOU  691  O   LEU A  48     2862   4384   4027    -36    479    345       O  
ATOM    692  CB  LEU A  48      23.292   0.071   9.717  1.00 30.86           C  
ANISOU  692  CB  LEU A  48     3102   4703   3920   -223    397    236       C  
ATOM    693  CG  LEU A  48      22.161   0.279   8.713  1.00 30.90           C  
ANISOU  693  CG  LEU A  48     3186   4608   3947   -162    477    174       C  
ATOM    694  CD1 LEU A  48      21.202  -0.896   8.750  1.00 33.93           C  
ANISOU  694  CD1 LEU A  48     3585   4990   4315   -117    486    226       C  
ATOM    695  CD2 LEU A  48      21.430   1.576   8.999  1.00 34.59           C  
ANISOU  695  CD2 LEU A  48     3714   5064   4364   -196    493     49       C  
ATOM    696  H   LEU A  48      25.147  -0.620  11.123  1.00 39.58           H  
ATOM    697  HA  LEU A  48      23.506  -1.962   9.627  1.00 35.57           H  
ATOM    698  HB2 LEU A  48      22.894   0.058  10.601  1.00 37.07           H  
ATOM    699  HB3 LEU A  48      23.893   0.828   9.634  1.00 37.07           H  
ATOM    700  HG  LEU A  48      22.534   0.336   7.819  1.00 37.12           H  
ATOM    701 HD11 LEU A  48      20.407  -0.671   8.241  1.00 40.75           H  
ATOM    702 HD12 LEU A  48      21.636  -1.671   8.360  1.00 40.75           H  
ATOM    703 HD13 LEU A  48      20.963  -1.080   9.672  1.00 40.75           H  
ATOM    704 HD21 LEU A  48      20.853   1.785   8.248  1.00 41.54           H  
ATOM    705 HD22 LEU A  48      20.900   1.468   9.804  1.00 41.54           H  
ATOM    706 HD23 LEU A  48      22.081   2.284   9.124  1.00 41.54           H  
ATOM    707  N   ALA A  49      25.867  -0.557   7.974  1.00 29.98           N  
ANISOU  707  N   ALA A  49     2814   4526   4051   -151    421    341       N  
ATOM    708  CA  ALA A  49      26.530  -0.541   6.673  1.00 29.43           C  
ANISOU  708  CA  ALA A  49     2698   4417   4067   -110    494    330       C  
ATOM    709  C   ALA A  49      27.005  -1.933   6.276  1.00 31.36           C  
ANISOU  709  C   ALA A  49     2854   4644   4417    -10    500    376       C  
ATOM    710  O   ALA A  49      26.960  -2.300   5.096  1.00 31.43           O  
ANISOU  710  O   ALA A  49     2857   4612   4473     55    583    331       O  
ATOM    711  CB  ALA A  49      27.710   0.432   6.694  1.00 30.97           C  
ANISOU  711  CB  ALA A  49     2820   4666   4282   -194    480    330       C  
ATOM    712  H   ALA A  49      26.259  -0.088   8.579  1.00 36.01           H  
ATOM    713  HA  ALA A  49      25.895  -0.236   6.007  1.00 35.35           H  
ATOM    714  HB1 ALA A  49      28.137   0.429   5.824  1.00 37.20           H  
ATOM    715  HB2 ALA A  49      27.382   1.321   6.899  1.00 37.20           H  
ATOM    716  HB3 ALA A  49      28.342   0.148   7.374  1.00 37.20           H  
ATOM    717  N   LYS A  50      27.480  -2.718   7.246  1.00 33.09           N  
ANISOU  717  N   LYS A  50     2998   4894   4680      4    407    461       N  
ATOM    718  CA  LYS A  50      27.922  -4.074   6.940  1.00 32.28           C  
ANISOU  718  CA  LYS A  50     2804   4735   4724    113    395    505       C  
ATOM    719  C   LYS A  50      26.749  -4.946   6.509  1.00 32.35           C  
ANISOU  719  C   LYS A  50     2901   4636   4752    177    426    482       C  
ATOM    720  O   LYS A  50      26.881  -5.761   5.588  1.00 33.20           O  
ANISOU  720  O   LYS A  50     2972   4668   4976    272    478    430       O  
ATOM    721  CB  LYS A  50      28.631  -4.677   8.152  1.00 35.74           C  
ANISOU  721  CB  LYS A  50     3144   5221   5216    106    260    638       C  
ATOM    722  H   LYS A  50      27.554  -2.492   8.072  1.00 39.74           H  
ATOM    723  HA  LYS A  50      28.558  -4.043   6.209  1.00 38.77           H  
ATOM    724  HB2 LYS A  50      28.002  -4.753   8.884  1.00 42.93           H  
ATOM    725  HB3 LYS A  50      28.978  -5.552   7.915  1.00 42.93           H  
ATOM    726  N   SER A  51      25.587  -4.783   7.150  1.00 33.10           N  
ANISOU  726  N   SER A  51     3105   4734   4736    122    400    503       N  
ATOM    727  CA ASER A  51      24.422  -5.579   6.778  0.56 33.47           C  
ANISOU  727  CA ASER A  51     3227   4689   4800    163    424    487       C  
ATOM    728  CA BSER A  51      24.434  -5.592   6.769  0.44 33.48           C  
ANISOU  728  CA BSER A  51     3228   4689   4804    164    424    487       C  
ATOM    729  C   SER A  51      23.924  -5.215   5.383  1.00 31.41           C  
ANISOU  729  C   SER A  51     3024   4388   4520    196    536    360       C  
ATOM    730  O   SER A  51      23.449  -6.085   4.642  1.00 30.64           O  
ANISOU  730  O   SER A  51     2944   4206   4492    258    566    314       O  
ATOM    731  CB ASER A  51      23.309  -5.395   7.807  0.56 33.93           C  
ANISOU  731  CB ASER A  51     3365   4798   4728     84    382    537       C  
ATOM    732  CB BSER A  51      23.321  -5.455   7.807  0.44 33.95           C  
ANISOU  732  CB BSER A  51     3366   4797   4737     86    379    540       C  
ATOM    733  OG ASER A  51      23.775  -5.649   9.121  0.56 35.51           O  
ANISOU  733  OG ASER A  51     3511   5078   4900     28    275    665       O  
ATOM    734  OG BSER A  51      22.918  -4.107   7.972  0.44 35.00           O  
ANISOU  734  OG BSER A  51     3559   5008   4731     20    418    463       O  
ATOM    735  H  ASER A  51      25.452  -4.227   7.792  0.56 39.75           H  
ATOM    736  H  BSER A  51      25.447  -4.226   7.790  0.44 39.75           H  
ATOM    737  HA ASER A  51      24.675  -6.515   6.772  0.56 40.20           H  
ATOM    738  HA BSER A  51      24.701  -6.525   6.748  0.44 40.21           H  
ATOM    739  HB2ASER A  51      22.986  -4.481   7.760  0.56 40.75           H  
ATOM    740  HB2BSER A  51      22.556  -5.975   7.515  0.44 40.78           H  
ATOM    741  HB3ASER A  51      22.589  -6.012   7.605  0.56 40.75           H  
ATOM    742  HB3BSER A  51      23.645  -5.790   8.658  0.44 40.78           H  
ATOM    743  HG ASER A  51      24.382  -5.103   9.321  0.56 42.64           H  
ATOM    744  HG BSER A  51      23.561  -3.649   8.258  0.44 42.04           H  
ATOM    745  N   LEU A  52      24.017  -3.934   5.009  1.00 30.18           N  
ANISOU  745  N   LEU A  52     2901   4293   4276    147    586    305       N  
ATOM    746  CA  LEU A  52      23.589  -3.527   3.673  1.00 31.47           C  
ANISOU  746  CA  LEU A  52     3113   4440   4405    164    677    219       C  
ATOM    747  C   LEU A  52      24.479  -4.130   2.591  1.00 33.62           C  
ANISOU  747  C   LEU A  52     3300   4715   4760    229    740    166       C  
ATOM    748  O   LEU A  52      23.991  -4.499   1.516  1.00 30.60           O  
ANISOU  748  O   LEU A  52     2947   4314   4367    265    803     88       O  
ATOM    749  CB  LEU A  52      23.577  -2.003   3.556  1.00 26.77           C  
ANISOU  749  CB  LEU A  52     2562   3888   3722     89    698    206       C  
ATOM    750  CG  LEU A  52      22.472  -1.273   4.318  1.00 27.77           C  
ANISOU  750  CG  LEU A  52     2777   4004   3770     44    663    199       C  
ATOM    751  CD1 LEU A  52      22.839   0.193   4.510  1.00 30.34           C  
ANISOU  751  CD1 LEU A  52     3118   4343   4067    -29    654    184       C  
ATOM    752  CD2 LEU A  52      21.135  -1.398   3.594  1.00 31.81           C  
ANISOU  752  CD2 LEU A  52     3366   4473   4247     77    697    160       C  
ATOM    753  H   LEU A  52      24.319  -3.296   5.501  1.00 36.26           H  
ATOM    754  HA  LEU A  52      22.684  -3.847   3.535  1.00 37.80           H  
ATOM    755  HB2 LEU A  52      24.424  -1.669   3.892  1.00 32.16           H  
ATOM    756  HB3 LEU A  52      23.477  -1.774   2.619  1.00 32.16           H  
ATOM    757  HG  LEU A  52      22.374  -1.681   5.193  1.00 33.36           H  
ATOM    758 HD11 LEU A  52      22.120   0.639   4.984  1.00 36.45           H  
ATOM    759 HD12 LEU A  52      23.659   0.248   5.025  1.00 36.45           H  
ATOM    760 HD13 LEU A  52      22.966   0.603   3.640  1.00 36.45           H  
ATOM    761 HD21 LEU A  52      20.439  -1.007   4.145  1.00 38.21           H  
ATOM    762 HD22 LEU A  52      21.189  -0.928   2.747  1.00 38.21           H  
ATOM    763 HD23 LEU A  52      20.946  -2.337   3.439  1.00 38.21           H  
ATOM    764  N   LYS A  53      25.787  -4.232   2.845  1.00 31.59           N  
ANISOU  764  N   LYS A  53     2924   4498   4580    241    727    194       N  
ATOM    765  CA  LYS A  53      26.669  -4.836   1.851  1.00 30.99           C  
ANISOU  765  CA  LYS A  53     2740   4444   4592    314    800    118       C  
ATOM    766  C   LYS A  53      26.436  -6.336   1.737  1.00 34.16           C  
ANISOU  766  C   LYS A  53     3114   4733   5130    423    782     72       C  
ATOM    767  O   LYS A  53      26.591  -6.905   0.650  1.00 34.66           O  
ANISOU  767  O   LYS A  53     3137   4793   5238    490    864    -52       O  
ATOM    768  CB  LYS A  53      28.131  -4.542   2.188  1.00 36.66           C  
ANISOU  768  CB  LYS A  53     3313   5243   5374    303    788    159       C  
ATOM    769  CG  LYS A  53      28.555  -3.111   1.889  1.00 37.36           C  
ANISOU  769  CG  LYS A  53     3404   5435   5355    190    831    176       C  
ATOM    770  H   LYS A  53      26.175  -3.965   3.565  1.00 37.94           H  
ATOM    771  HA  LYS A  53      26.482  -4.438   0.987  1.00 37.23           H  
ATOM    772  HB2 LYS A  53      28.271  -4.700   3.135  1.00 44.03           H  
ATOM    773  HB3 LYS A  53      28.696  -5.133   1.666  1.00 44.03           H  
ATOM    774  HG2 LYS A  53      28.652  -3.005   0.927  1.00 44.86           H  
ATOM    775  HG3 LYS A  53      27.874  -2.505   2.219  1.00 44.86           H  
ATOM    776  N   LYS A  54      26.067  -6.995   2.838  1.00 32.91           N  
ANISOU  776  N   LYS A  54     2976   4487   5043    433    674    169       N  
ATOM    777  CA  LYS A  54      25.698  -8.404   2.753  1.00 33.59           C  
ANISOU  777  CA  LYS A  54     3054   4429   5281    518    640    145       C  
ATOM    778  C   LYS A  54      24.421  -8.581   1.939  1.00 33.13           C  
ANISOU  778  C   LYS A  54     3113   4326   5151    508    693     49       C  
ATOM    779  O   LYS A  54      24.306  -9.522   1.146  1.00 33.55           O  
ANISOU  779  O   LYS A  54     3147   4292   5309    581    726    -69       O  
ATOM    780  CB  LYS A  54      25.526  -8.987   4.155  1.00 37.77           C  
ANISOU  780  CB  LYS A  54     3583   4889   5879    499    501    315       C  
ATOM    781  CG  LYS A  54      26.745  -9.731   4.685  1.00 44.08           C  
ANISOU  781  CG  LYS A  54     4233   5642   6875    576    418    394       C  
ATOM    782  H   LYS A  54      26.022  -6.655   3.627  1.00 39.53           H  
ATOM    783  HA  LYS A  54      26.411  -8.893   2.314  1.00 40.35           H  
ATOM    784  HB2 LYS A  54      25.335  -8.262   4.770  1.00 45.36           H  
ATOM    785  HB3 LYS A  54      24.785  -9.613   4.140  1.00 45.36           H  
ATOM    786  HG2 LYS A  54      26.761 -10.628   4.317  1.00 52.94           H  
ATOM    787  HG3 LYS A  54      27.549  -9.251   4.431  1.00 52.94           H  
ATOM    788  N   LEU A  55      23.454  -7.678   2.121  1.00 31.74           N  
ANISOU  788  N   LEU A  55     3046   4209   4806    419    698     83       N  
ATOM    789  CA  LEU A  55      22.223  -7.738   1.341  1.00 31.18           C  
ANISOU  789  CA  LEU A  55     3071   4117   4658    402    738      4       C  
ATOM    790  C   LEU A  55      22.499  -7.493  -0.136  1.00 33.07           C  
ANISOU  790  C   LEU A  55     3297   4428   4842    426    844   -137       C  
ATOM    791  O   LEU A  55      21.902  -8.145  -1.001  1.00 29.19           O  
ANISOU  791  O   LEU A  55     2833   3900   4357    451    875   -249       O  
ATOM    792  CB  LEU A  55      21.220  -6.722   1.890  1.00 30.67           C  
ANISOU  792  CB  LEU A  55     3100   4109   4444    317    718     70       C  
ATOM    793  CG  LEU A  55      19.935  -6.490   1.103  1.00 30.49           C  
ANISOU  793  CG  LEU A  55     3164   4096   4326    294    752      7       C  
ATOM    794  CD1 LEU A  55      19.121  -7.767   1.023  1.00 33.69           C  
ANISOU  794  CD1 LEU A  55     3587   4398   4815    313    719    -22       C  
ATOM    795  CD2 LEU A  55      19.109  -5.381   1.731  1.00 34.01           C  
ANISOU  795  CD2 LEU A  55     3671   4594   4657    232    732     63       C  
ATOM    796  H   LEU A  55      23.487  -7.028   2.683  1.00 38.13           H  
ATOM    797  HA  LEU A  55      21.831  -8.621   1.424  1.00 37.45           H  
ATOM    798  HB2 LEU A  55      20.955  -7.018   2.775  1.00 36.84           H  
ATOM    799  HB3 LEU A  55      21.670  -5.865   1.947  1.00 36.84           H  
ATOM    800  HG  LEU A  55      20.168  -6.218   0.202  1.00 36.63           H  
ATOM    801 HD11 LEU A  55      18.292  -7.585   0.553  1.00 40.46           H  
ATOM    802 HD12 LEU A  55      19.632  -8.438   0.543  1.00 40.46           H  
ATOM    803 HD13 LEU A  55      18.930  -8.077   1.922  1.00 40.46           H  
ATOM    804 HD21 LEU A  55      18.257  -5.322   1.271  1.00 40.85           H  
ATOM    805 HD22 LEU A  55      18.965  -5.586   2.668  1.00 40.85           H  
ATOM    806 HD23 LEU A  55      19.589  -4.542   1.646  1.00 40.85           H  
ATOM    807  N   ALA A  56      23.408  -6.565  -0.448  1.00 28.75           N  
ANISOU  807  N   ALA A  56     2699   3994   4229    402    898   -132       N  
ATOM    808  CA  ALA A  56      23.740  -6.305  -1.845  1.00 31.13           C  
ANISOU  808  CA  ALA A  56     2975   4405   4450    402   1004   -244       C  
ATOM    809  C   ALA A  56      24.299  -7.553  -2.522  1.00 34.20           C  
ANISOU  809  C   ALA A  56     3270   4762   4961    501   1055   -397       C  
ATOM    810  O   ALA A  56      23.952  -7.850  -3.672  1.00 33.20           O  
ANISOU  810  O   ALA A  56     3159   4689   4766    509   1125   -537       O  
ATOM    811  CB  ALA A  56      24.737  -5.152  -1.949  1.00 31.46           C  
ANISOU  811  CB  ALA A  56     2959   4573   4422    343   1047   -185       C  
ATOM    812  H   ALA A  56      23.837  -6.082   0.121  1.00 34.53           H  
ATOM    813  HA  ALA A  56      22.930  -6.044  -2.311  1.00 37.40           H  
ATOM    814  HB1 ALA A  56      24.938  -4.991  -2.884  1.00 37.79           H  
ATOM    815  HB2 ALA A  56      24.345  -4.358  -1.553  1.00 37.79           H  
ATOM    816  HB3 ALA A  56      25.548  -5.392  -1.473  1.00 37.79           H  
ATOM    817  N   TRP A  57      25.172  -8.297  -1.832  1.00 31.90           N  
ANISOU  817  N   TRP A  57     2875   4388   4857    579   1014   -383       N  
ATOM    818  CA  TRP A  57      25.711  -9.527  -2.414  1.00 36.83           C  
ANISOU  818  CA  TRP A  57     3398   4946   5648    695   1053   -549       C  
ATOM    819  C   TRP A  57      24.606 -10.557  -2.624  1.00 36.30           C  
ANISOU  819  C   TRP A  57     3416   4725   5652    723   1013   -633       C  
ATOM    820  O   TRP A  57      24.575 -11.239  -3.655  1.00 36.26           O  
ANISOU  820  O   TRP A  57     3384   4716   5677    776   1082   -838       O  
ATOM    821  CB  TRP A  57      26.835 -10.085  -1.530  1.00 38.95           C  
ANISOU  821  CB  TRP A  57     3530   5134   6136    782    990   -484       C  
ATOM    822  CG  TRP A  57      27.474 -11.398  -2.001  1.00 42.82           C  
ANISOU  822  CG  TRP A  57     3891   5514   6864    931   1014   -657       C  
ATOM    823  CD1 TRP A  57      27.740 -12.497  -1.229  1.00 43.16           C  
ANISOU  823  CD1 TRP A  57     3871   5349   7179   1031    901   -608       C  
ATOM    824  CD2 TRP A  57      27.936 -11.726  -3.326  1.00 41.96           C  
ANISOU  824  CD2 TRP A  57     3756   5503   6685    971   1111   -867       C  
ATOM    825  NE1 TRP A  57      28.325 -13.483  -1.987  1.00 46.24           N  
ANISOU  825  NE1 TRP A  57     4203   5679   7687   1136    924   -792       N  
ATOM    826  CE2 TRP A  57      28.457 -13.038  -3.276  1.00 45.38           C  
ANISOU  826  CE2 TRP A  57     4116   5766   7361   1100   1058   -960       C  
ATOM    827  CE3 TRP A  57      27.956 -11.041  -4.545  1.00 41.64           C  
ANISOU  827  CE3 TRP A  57     3752   5677   6392    901   1227   -961       C  
ATOM    828  CZ2 TRP A  57      28.989 -13.678  -4.399  1.00 44.78           C  
ANISOU  828  CZ2 TRP A  57     4000   5733   7282   1165   1133  -1174       C  
ATOM    829  CZ3 TRP A  57      28.484 -11.681  -5.661  1.00 40.45           C  
ANISOU  829  CZ3 TRP A  57     3559   5583   6225    957   1300  -1152       C  
ATOM    830  CH2 TRP A  57      28.990 -12.984  -5.578  1.00 42.41           C  
ANISOU  830  CH2 TRP A  57     3732   5665   6718   1090   1259  -1272       C  
ATOM    831  H   TRP A  57      25.461  -8.114  -1.043  1.00 38.31           H  
ATOM    832  HA  TRP A  57      26.099  -9.326  -3.280  1.00 44.23           H  
ATOM    833  HB2 TRP A  57      27.542  -9.423  -1.485  1.00 46.78           H  
ATOM    834  HB3 TRP A  57      26.472 -10.245  -0.645  1.00 46.78           H  
ATOM    835  HD1 TRP A  57      27.552 -12.567  -0.321  1.00 51.83           H  
ATOM    836  HE1 TRP A  57      28.569 -14.256  -1.698  1.00 55.52           H  
ATOM    837  HE3 TRP A  57      27.624 -10.175  -4.608  1.00 50.00           H  
ATOM    838  HZ2 TRP A  57      29.328 -14.542  -4.346  1.00 53.77           H  
ATOM    839  HZ3 TRP A  57      28.501 -11.235  -6.477  1.00 48.57           H  
ATOM    840  HH2 TRP A  57      29.335 -13.388  -6.342  1.00 50.93           H  
ATOM    841  N   SER A  58      23.677 -10.670  -1.672  1.00 33.36           N  
ANISOU  841  N   SER A  58     3139   4239   5297    676    905   -490       N  
ATOM    842  CA  SER A  58      22.556 -11.589  -1.856  1.00 35.61           C  
ANISOU  842  CA  SER A  58     3502   4384   5644    675    862   -552       C  
ATOM    843  C   SER A  58      21.767 -11.244  -3.114  1.00 34.70           C  
ANISOU  843  C   SER A  58     3458   4382   5344    626    942   -696       C  
ATOM    844  O   SER A  58      21.347 -12.139  -3.859  1.00 32.59           O  
ANISOU  844  O   SER A  58     3200   4044   5138    655    956   -866       O  
ATOM    845  CB  SER A  58      21.644 -11.567  -0.630  1.00 33.43           C  
ANISOU  845  CB  SER A  58     3307   4028   5367    603    749   -354       C  
ATOM    846  OG  SER A  58      22.336 -12.012   0.523  1.00 38.68           O  
ANISOU  846  OG  SER A  58     3905   4600   6192    636    658   -207       O  
ATOM    847  H   SER A  58      23.673 -10.237  -0.929  1.00 40.07           H  
ATOM    848  HA  SER A  58      22.905 -12.489  -1.951  1.00 42.77           H  
ATOM    849  HB2 SER A  58      21.335 -10.660  -0.483  1.00 40.15           H  
ATOM    850  HB3 SER A  58      20.887 -12.153  -0.790  1.00 40.15           H  
ATOM    851  HG  SER A  58      21.824 -12.002   1.188  1.00 46.45           H  
ATOM    852  N   LEU A  59      21.560  -9.948  -3.370  1.00 32.88           N  
ANISOU  852  N   LEU A  59     3276   4325   4894    547    985   -629       N  
ATOM    853  CA  LEU A  59      20.848  -9.533  -4.574  1.00 33.75           C  
ANISOU  853  CA  LEU A  59     3445   4564   4814    492   1044   -728       C  
ATOM    854  C   LEU A  59      21.634  -9.875  -5.834  1.00 35.76           C  
ANISOU  854  C   LEU A  59     3619   4934   5036    534   1156   -934       C  
ATOM    855  O   LEU A  59      21.049 -10.251  -6.856  1.00 33.63           O  
ANISOU  855  O   LEU A  59     3379   4720   4678    516   1190  -1090       O  
ATOM    856  CB  LEU A  59      20.570  -8.032  -4.533  1.00 32.13           C  
ANISOU  856  CB  LEU A  59     3295   4494   4418    406   1050   -584       C  
ATOM    857  CG  LEU A  59      19.453  -7.530  -3.627  1.00 32.24           C  
ANISOU  857  CG  LEU A  59     3398   4447   4404    354    963   -439       C  
ATOM    858  CD1 LEU A  59      19.616  -6.037  -3.394  1.00 32.17           C  
ANISOU  858  CD1 LEU A  59     3412   4530   4281    298    968   -312       C  
ATOM    859  CD2 LEU A  59      18.099  -7.825  -4.234  1.00 34.25           C  
ANISOU  859  CD2 LEU A  59     3722   4700   4590    321    938   -496       C  
ATOM    860  H   LEU A  59      21.819  -9.300  -2.867  1.00 39.50           H  
ATOM    861  HA  LEU A  59      20.000 -10.004  -4.602  1.00 40.53           H  
ATOM    862  HB2 LEU A  59      21.383  -7.591  -4.241  1.00 38.59           H  
ATOM    863  HB3 LEU A  59      20.345  -7.751  -5.434  1.00 38.59           H  
ATOM    864  HG  LEU A  59      19.500  -7.987  -2.772  1.00 38.72           H  
ATOM    865 HD11 LEU A  59      18.892  -5.724  -2.829  1.00 38.64           H  
ATOM    866 HD12 LEU A  59      20.468  -5.876  -2.959  1.00 38.64           H  
ATOM    867 HD13 LEU A  59      19.590  -5.579  -4.249  1.00 38.64           H  
ATOM    868 HD21 LEU A  59      17.407  -7.506  -3.633  1.00 41.13           H  
ATOM    869 HD22 LEU A  59      18.030  -7.370  -5.088  1.00 41.13           H  
ATOM    870 HD23 LEU A  59      18.012  -8.782  -4.362  1.00 41.13           H  
ATOM    871  N   LYS A  60      22.961  -9.728  -5.788  1.00 34.71           N  
ANISOU  871  N   LYS A  60     3371   4861   4955    583   1216   -946       N  
ATOM    872  CA  LYS A  60      23.776 -10.030  -6.960  1.00 35.70           C  
ANISOU  872  CA  LYS A  60     3427   5119   5020    614   1309  -1118       C  
ATOM    873  C   LYS A  60      23.727 -11.517  -7.293  1.00 40.96           C  
ANISOU  873  C   LYS A  60     4071   5635   5858    706   1291  -1323       C  
ATOM    874  O   LYS A  60      23.683 -11.893  -8.470  1.00 40.76           O  
ANISOU  874  O   LYS A  60     4058   5703   5726    695   1341  -1496       O  
ATOM    875  CB  LYS A  60      25.217  -9.575  -6.728  1.00 39.27           C  
ANISOU  875  CB  LYS A  60     3770   5653   5496    638   1344  -1042       C  
ATOM    876  CG  LYS A  60      25.411  -8.061  -6.743  1.00 38.91           C  
ANISOU  876  CG  LYS A  60     3743   5776   5265    525   1374   -871       C  
ATOM    877  CD  LYS A  60      26.817  -7.677  -6.286  1.00 42.70           C  
ANISOU  877  CD  LYS A  60     4101   6309   5814    543   1393   -790       C  
ATOM    878  CE  LYS A  60      27.065  -6.180  -6.435  1.00 46.22           C  
ANISOU  878  CE  LYS A  60     4563   6907   6091    413   1424   -632       C  
ATOM    879  NZ  LYS A  60      28.358  -5.749  -5.826  1.00 44.42           N  
ANISOU  879  NZ  LYS A  60     4211   6720   5948    411   1429   -544       N  
ATOM    880  H   LYS A  60      23.404  -9.459  -5.101  1.00 41.69           H  
ATOM    881  HA  LYS A  60      23.427  -9.540  -7.720  1.00 42.88           H  
ATOM    882  HB2 LYS A  60      25.509  -9.899  -5.862  1.00 47.16           H  
ATOM    883  HB3 LYS A  60      25.775  -9.949  -7.428  1.00 47.16           H  
ATOM    884  HG2 LYS A  60      25.281  -7.729  -7.645  1.00 46.73           H  
ATOM    885  HG3 LYS A  60      24.771  -7.649  -6.142  1.00 46.73           H  
ATOM    886  HD2 LYS A  60      26.927  -7.912  -5.352  1.00 51.28           H  
ATOM    887  HD3 LYS A  60      27.470  -8.149  -6.826  1.00 51.28           H  
ATOM    888  HE2 LYS A  60      27.087  -5.955  -7.378  1.00 55.50           H  
ATOM    889  HE3 LYS A  60      26.350  -5.696  -5.995  1.00 55.50           H  
ATOM    890  HZ1 LYS A  60      28.468  -4.872  -5.935  1.00 53.34           H  
ATOM    891  HZ2 LYS A  60      29.035  -6.176  -6.216  1.00 53.34           H  
ATOM    892  HZ3 LYS A  60      28.362  -5.934  -4.956  1.00 53.34           H  
ATOM    893  N   LYS A  61      23.730 -12.378  -6.272  1.00 38.26           N  
ANISOU  893  N   LYS A  61     3695   5052   5790    790   1212  -1300       N  
ATOM    894  CA  LYS A  61      23.568 -13.808  -6.515  1.00 41.44           C  
ANISOU  894  CA  LYS A  61     4088   5259   6396    869   1171  -1479       C  
ATOM    895  C   LYS A  61      22.194 -14.115  -7.101  1.00 41.67           C  
ANISOU  895  C   LYS A  61     4221   5263   6350    803   1161  -1595       C  
ATOM    896  O   LYS A  61      22.074 -14.930  -8.023  1.00 45.54           O  
ANISOU  896  O   LYS A  61     4719   5736   6849    816   1174  -1810       O  
ATOM    897  CB  LYS A  61      23.790 -14.588  -5.219  1.00 41.78           C  
ANISOU  897  CB  LYS A  61     4080   5030   6764    955   1062  -1368       C  
ATOM    898  CG  LYS A  61      25.238 -14.603  -4.755  1.00 45.80           C  
ANISOU  898  CG  LYS A  61     4466   5549   7386   1038   1054  -1298       C  
ATOM    899  CD  LYS A  61      25.463 -15.595  -3.626  1.00 49.32           C  
ANISOU  899  CD  LYS A  61     4858   5714   8166   1127    920  -1191       C  
ATOM    900  CE  LYS A  61      25.085 -15.008  -2.276  1.00 45.40           C  
ANISOU  900  CE  LYS A  61     4385   5178   7686   1070    833   -906       C  
ATOM    901  NZ  LYS A  61      25.548 -15.887  -1.165  1.00 57.33           N  
ANISOU  901  NZ  LYS A  61     5825   6461   9496   1146    688   -749       N  
ATOM    902  H   LYS A  61      23.823 -12.162  -5.445  1.00 45.95           H  
ATOM    903  HA  LYS A  61      24.237 -14.095  -7.156  1.00 49.76           H  
ATOM    904  HB2 LYS A  61      23.258 -14.184  -4.517  1.00 50.17           H  
ATOM    905  HB3 LYS A  61      23.514 -15.507  -5.358  1.00 50.17           H  
ATOM    906  HG2 LYS A  61      25.809 -14.854  -5.498  1.00 54.99           H  
ATOM    907  HG3 LYS A  61      25.480 -13.720  -4.435  1.00 54.99           H  
ATOM    908  HD2 LYS A  61      24.918 -16.383  -3.778  1.00 59.21           H  
ATOM    909  HD3 LYS A  61      26.401 -15.841  -3.598  1.00 59.21           H  
ATOM    910  HE2 LYS A  61      25.501 -14.138  -2.174  1.00 54.51           H  
ATOM    911  HE3 LYS A  61      24.120 -14.923  -2.219  1.00 54.51           H  
ATOM    912  HZ1 LYS A  61      25.323 -15.531  -0.381  1.00 68.83           H  
ATOM    913  HZ2 LYS A  61      25.172 -16.691  -1.235  1.00 68.83           H  
ATOM    914  HZ3 LYS A  61      26.433 -15.979  -1.197  1.00 68.83           H  
ATOM    915  N   LEU A  62      21.143 -13.477  -6.578  1.00 40.79           N  
ANISOU  915  N   LEU A  62     4204   5157   6139    712   1109  -1427       N  
ATOM    916  CA  LEU A  62      19.815 -13.663  -7.155  1.00 39.75           C  
ANISOU  916  CA  LEU A  62     4175   5033   5896    628   1077  -1497       C  
ATOM    917  C   LEU A  62      19.789 -13.245  -8.619  1.00 43.39           C  
ANISOU  917  C   LEU A  62     4632   5752   6102    583   1186  -1683       C  
ATOM    918  O   LEU A  62      19.184 -13.923  -9.458  1.00 44.83           O  
ANISOU  918  O   LEU A  62     4840   5936   6256    561   1188  -1891       O  
ATOM    919  CB  LEU A  62      18.775 -12.865  -6.369  1.00 39.98           C  
ANISOU  919  CB  LEU A  62     4303   5070   5817    530    994  -1244       C  
ATOM    920  CG  LEU A  62      17.324 -13.028  -6.829  1.00 36.83           C  
ANISOU  920  CG  LEU A  62     3993   4680   5321    441    943  -1283       C  
ATOM    921  CD1 LEU A  62      16.866 -14.476  -6.767  1.00 36.73           C  
ANISOU  921  CD1 LEU A  62     3983   4437   5536    458    876  -1414       C  
ATOM    922  CD2 LEU A  62      16.422 -12.132  -5.992  1.00 39.93           C  
ANISOU  922  CD2 LEU A  62     4452   5102   5618    366    877  -1040       C  
ATOM    923  H   LEU A  62      21.174 -12.943  -5.905  1.00 48.99           H  
ATOM    924  HA  LEU A  62      19.584 -14.603  -7.094  1.00 47.74           H  
ATOM    925  HB2 LEU A  62      18.817 -13.143  -5.441  1.00 48.01           H  
ATOM    926  HB3 LEU A  62      18.996 -11.923  -6.443  1.00 48.01           H  
ATOM    927  HG  LEU A  62      17.257 -12.762  -7.759  1.00 44.23           H  
ATOM    928 HD11 LEU A  62      15.921 -14.518  -6.981  1.00 44.11           H  
ATOM    929 HD12 LEU A  62      17.374 -14.995  -7.410  1.00 44.11           H  
ATOM    930 HD13 LEU A  62      17.018 -14.817  -5.872  1.00 44.11           H  
ATOM    931 HD21 LEU A  62      15.503 -12.250  -6.282  1.00 47.95           H  
ATOM    932 HD22 LEU A  62      16.509 -12.380  -5.058  1.00 47.95           H  
ATOM    933 HD23 LEU A  62      16.692 -11.209  -6.116  1.00 47.95           H  
ATOM    934  N   ALA A  63      20.439 -12.125  -8.945  1.00 39.37           N  
ANISOU  934  N   ALA A  63     4100   5468   5392    548   1257  -1588       N  
ATOM    935  CA  ALA A  63      20.414 -11.628 -10.317  1.00 43.63           C  
ANISOU  935  CA  ALA A  63     4664   6263   5650    469   1314  -1658       C  
ATOM    936  C   ALA A  63      21.065 -12.616 -11.277  1.00 47.57           C  
ANISOU  936  C   ALA A  63     5112   6783   6181    515   1356  -1899       C  
ATOM    937  O   ALA A  63      20.613 -12.775 -12.417  1.00 46.65           O  
ANISOU  937  O   ALA A  63     5024   6810   5891    451   1376  -2042       O  
ATOM    938  CB  ALA A  63      21.112 -10.270 -10.393  1.00 39.14           C  
ANISOU  938  CB  ALA A  63     4079   5884   4907    416   1362  -1466       C  
ATOM    939  H   ALA A  63      20.895 -11.642  -8.398  1.00 47.28           H  
ATOM    940  HA  ALA A  63      19.490 -11.511 -10.589  1.00 52.39           H  
ATOM    941  HB1 ALA A  63      21.073  -9.946 -11.306  1.00 47.00           H  
ATOM    942  HB2 ALA A  63      20.660  -9.649  -9.801  1.00 47.00           H  
ATOM    943  HB3 ALA A  63      22.036 -10.375 -10.118  1.00 47.00           H  
ATOM    944  N   GLN A  64      22.124 -13.291 -10.834  1.00 44.87           N  
ANISOU  944  N   GLN A  64     4685   6306   6060    625   1365  -1948       N  
ATOM    945  CA  GLN A  64      22.876 -14.197 -11.692  1.00 48.17           C  
ANISOU  945  CA  GLN A  64     5033   6742   6527    683   1413  -2181       C  
ATOM    946  C   GLN A  64      22.296 -15.605 -11.744  1.00 54.31           C  
ANISOU  946  C   GLN A  64     5827   7290   7520    733   1351  -2393       C  
ATOM    947  O   GLN A  64      22.773 -16.422 -12.539  1.00 61.19           O  
ANISOU  947  O   GLN A  64     6644   8170   8435    775   1387  -2620       O  
ATOM    948  CB  GLN A  64      24.334 -14.275 -11.223  1.00 51.21           C  
ANISOU  948  CB  GLN A  64     5303   7093   7062    785   1448  -2138       C  
ATOM    949  H   GLN A  64      22.429 -13.239 -10.032  1.00 53.88           H  
ATOM    950  HA  GLN A  64      22.864 -13.841 -12.594  1.00 57.84           H  
ATOM    951  N   THR A  65      21.291 -15.911 -10.930  1.00 57.42           N  
ANISOU  951  N   THR A  65     6284   7474   8059    724   1259  -2329       N  
ATOM    952  CA  THR A  65      20.705 -17.247 -10.925  1.00 59.28           C  
ANISOU  952  CA  THR A  65     6537   7458   8528    755   1183  -2507       C  
ATOM    953  C   THR A  65      19.781 -17.454  -9.729  1.00 59.85           C  
ANISOU  953  C   THR A  65     6663   7277   8801    746   1079  -2360       C  
ATOM    954  O   THR A  65      20.235 -17.543  -8.589  1.00 56.89           O  
ANISOU  954  O   THR A  65     6250   6725   8640    815   1031  -2190       O  
ATOM    955  H   THR A  65      20.932 -15.364 -10.372  1.00 68.94           H  
ATOM    956  N   LYS A  69      16.896 -23.222 -11.537  1.00 84.50           N  
ANISOU  956  N   LYS A  69     9896   9448  12760    640    725  -3298       N  
ATOM    957  CA  LYS A  69      16.193 -23.979 -10.509  1.00 83.93           C  
ANISOU  957  CA  LYS A  69     9866   9013  13011    608    578  -3154       C  
ATOM    958  C   LYS A  69      16.593 -23.512  -9.112  1.00 79.91           C  
ANISOU  958  C   LYS A  69     9341   8382  12640    664    543  -2826       C  
ATOM    959  O   LYS A  69      15.862 -23.720  -8.145  1.00 83.27           O  
ANISOU  959  O   LYS A  69     9812   8586  13241    599    433  -2622       O  
ATOM    960  CB  LYS A  69      16.473 -25.475 -10.661  1.00 88.09           C  
ANISOU  960  CB  LYS A  69    10356   9243  13872    664    498  -3315       C  
ATOM    961  HA  LYS A  69      15.238 -23.837 -10.610  1.00100.75           H  
ATOM    962  N   LYS A  70      17.759 -22.876  -9.014  1.00 78.77           N  
ANISOU  962  N   LYS A  70     9128   8393  12407    768    633  -2764       N  
ATOM    963  CA  LYS A  70      18.269 -22.378  -7.743  1.00 69.74           C  
ANISOU  963  CA  LYS A  70     7955   7175  11367    825    605  -2462       C  
ATOM    964  C   LYS A  70      17.631 -21.058  -7.326  1.00 62.92           C  
ANISOU  964  C   LYS A  70     7142   6501  10262    749    651  -2283       C  
ATOM    965  O   LYS A  70      18.049 -20.475  -6.319  1.00 56.23           O  
ANISOU  965  O   LYS A  70     6274   5664   9426    775    635  -2011       O  
ATOM    966  CB  LYS A  70      19.789 -22.212  -7.819  1.00 72.43           C  
ANISOU  966  CB  LYS A  70     8193   7619  11709    956    678  -2472       C  
ATOM    967  H   LYS A  70      18.279 -22.720  -9.681  1.00 94.55           H  
ATOM    968  HA  LYS A  70      18.071 -23.033  -7.056  1.00 83.72           H  
ATOM    969  N   GLN A  71      16.635 -20.577  -8.071  1.00 63.70           N  
ANISOU  969  N   GLN A  71     7312   6795  10096    631    686  -2378       N  
ATOM    970  CA  GLN A  71      16.012 -19.302  -7.733  1.00 59.90           C  
ANISOU  970  CA  GLN A  71     6892   6564   9301    526    694  -2112       C  
ATOM    971  C   GLN A  71      15.423 -19.332  -6.328  1.00 52.72           C  
ANISOU  971  C   GLN A  71     6022   5499   8509    461    573  -1771       C  
ATOM    972  O   GLN A  71      15.543 -18.357  -5.576  1.00 46.71           O  
ANISOU  972  O   GLN A  71     5268   4873   7608    446    583  -1519       O  
ATOM    973  CB  GLN A  71      14.933 -18.960  -8.760  1.00 57.70           C  
ANISOU  973  CB  GLN A  71     6677   6496   8751    403    711  -2244       C  
ATOM    974  H   GLN A  71      16.307 -20.964  -8.766  1.00 76.48           H  
ATOM    975  HA  GLN A  71      16.686 -18.605  -7.761  1.00 71.91           H  
ATOM    976  N   GLY A  72      14.790 -20.445  -5.954  1.00 52.81           N  
ANISOU  976  N   GLY A  72     6055   5234   8776    412    457  -1762       N  
ATOM    977  CA  GLY A  72      14.183 -20.531  -4.635  1.00 47.81           C  
ANISOU  977  CA  GLY A  72     5450   4484   8233    326    346  -1429       C  
ATOM    978  C   GLY A  72      15.185 -20.323  -3.517  1.00 47.81           C  
ANISOU  978  C   GLY A  72     5400   4430   8335    409    328  -1193       C  
ATOM    979  O   GLY A  72      14.971 -19.506  -2.618  1.00 44.64           O  
ANISOU  979  O   GLY A  72     5015   4167   7778    353    318   -929       O  
ATOM    980  H   GLY A  72      14.701 -21.150  -6.439  1.00 63.41           H  
ATOM    981  HA2 GLY A  72      13.493 -19.853  -4.556  1.00 57.41           H  
ATOM    982  HA3 GLY A  72      13.780 -21.406  -4.525  1.00 57.41           H  
ATOM    983  N   ASP A  73      16.297 -21.061  -3.560  1.00 46.40           N  
ANISOU  983  N   ASP A  73     5149   4056   8424    548    319  -1298       N  
ATOM    984  CA  ASP A  73      17.324 -20.909  -2.535  1.00 44.52           C  
ANISOU  984  CA  ASP A  73     4846   3773   8296    632    286  -1076       C  
ATOM    985  C   ASP A  73      17.801 -19.466  -2.437  1.00 44.62           C  
ANISOU  985  C   ASP A  73     4850   4111   7994    642    391   -989       C  
ATOM    986  O   ASP A  73      17.985 -18.938  -1.334  1.00 42.56           O  
ANISOU  986  O   ASP A  73     4584   3910   7678    613    348   -715       O  
ATOM    987  CB  ASP A  73      18.504 -21.835  -2.834  1.00 49.21           C  
ANISOU  987  CB  ASP A  73     5339   4138   9220    805    278  -1257       C  
ATOM    988  H   ASP A  73      16.476 -21.647  -4.164  1.00 55.71           H  
ATOM    989  HA  ASP A  73      16.946 -21.163  -1.679  1.00 53.46           H  
ATOM    990  N   SER A  74      18.007 -18.810  -3.580  1.00 42.66           N  
ANISOU  990  N   SER A  74     4598   4079   7534    672    522  -1216       N  
ATOM    991  CA  SER A  74      18.526 -17.446  -3.560  1.00 42.35           C  
ANISOU  991  CA  SER A  74     4545   4320   7225    675    615  -1134       C  
ATOM    992  C   SER A  74      17.531 -16.477  -2.931  1.00 39.86           C  
ANISOU  992  C   SER A  74     4313   4154   6676    545    589   -908       C  
ATOM    993  O   SER A  74      17.933 -15.520  -2.260  1.00 38.62           O  
ANISOU  993  O   SER A  74     4146   4130   6396    538    605   -736       O  
ATOM    994  CB  SER A  74      18.885 -17.005  -4.977  1.00 45.16           C  
ANISOU  994  CB  SER A  74     4879   4882   7399    710    754  -1406       C  
ATOM    995  OG  SER A  74      19.993 -17.742  -5.463  1.00 48.73           O  
ANISOU  995  OG  SER A  74     5222   5240   8050    847    804  -1622       O  
ATOM    996  H   SER A  74      17.858 -19.127  -4.365  1.00 51.23           H  
ATOM    997  HA  SER A  74      19.334 -17.429  -3.023  1.00 50.85           H  
ATOM    998  HB2 SER A  74      18.124 -17.156  -5.559  1.00 54.23           H  
ATOM    999  HB3 SER A  74      19.113 -16.062  -4.967  1.00 54.23           H  
ATOM   1000  HG  SER A  74      20.181 -17.497  -6.244  1.00 58.51           H  
ATOM   1001  N   LEU A  75      16.229 -16.701  -3.139  1.00 40.35           N  
ANISOU 1001  N   LEU A  75     4447   4200   6684    442    549   -921       N  
ATOM   1002  CA  LEU A  75      15.229 -15.848  -2.503  1.00 36.82           C  
ANISOU 1002  CA  LEU A  75     4057   3889   6046    332    525   -723       C  
ATOM   1003  C   LEU A  75      15.244 -16.013  -0.988  1.00 39.10           C  
ANISOU 1003  C   LEU A  75     4334   4089   6435    298    439   -454       C  
ATOM   1004  O   LEU A  75      15.106 -15.031  -0.249  1.00 34.62           O  
ANISOU 1004  O   LEU A  75     3778   3674   5703    257    450   -292       O  
ATOM   1005  CB  LEU A  75      13.837 -16.153  -3.047  1.00 36.69           C  
ANISOU 1005  CB  LEU A  75     4092   3875   5972    230    494   -797       C  
ATOM   1006  CG  LEU A  75      13.449 -15.505  -4.377  1.00 41.04           C  
ANISOU 1006  CG  LEU A  75     4669   4628   6298    214    568   -980       C  
ATOM   1007  CD1 LEU A  75      12.078 -15.997  -4.826  1.00 45.21           C  
ANISOU 1007  CD1 LEU A  75     5232   5137   6808    108    510  -1048       C  
ATOM   1008  CD2 LEU A  75      13.469 -13.988  -4.259  1.00 41.97           C  
ANISOU 1008  CD2 LEU A  75     4799   4977   6169    207    622   -854       C  
ATOM   1009  H   LEU A  75      15.908 -17.327  -3.633  1.00 48.46           H  
ATOM   1010  HA  LEU A  75      15.440 -14.925  -2.717  1.00 44.22           H  
ATOM   1011  HB2 LEU A  75      13.769 -17.113  -3.170  1.00 44.06           H  
ATOM   1012  HB3 LEU A  75      13.188 -15.857  -2.389  1.00 44.06           H  
ATOM   1013  HG  LEU A  75      14.095 -15.758  -5.054  1.00 49.29           H  
ATOM   1014 HD11 LEU A  75      11.854 -15.579  -5.672  1.00 54.28           H  
ATOM   1015 HD12 LEU A  75      12.107 -16.961  -4.932  1.00 54.28           H  
ATOM   1016 HD13 LEU A  75      11.421 -15.758  -4.154  1.00 54.28           H  
ATOM   1017 HD21 LEU A  75      13.003 -13.606  -5.020  1.00 50.39           H  
ATOM   1018 HD22 LEU A  75      13.027 -13.729  -3.436  1.00 50.39           H  
ATOM   1019 HD23 LEU A  75      14.391 -13.685  -4.250  1.00 50.39           H  
ATOM   1020  N   GLU A  76      15.391 -17.250  -0.506  1.00 37.80           N  
ANISOU 1020  N   GLU A  76     4145   3678   6540    306    345   -403       N  
ATOM   1021  CA  GLU A  76      15.437 -17.476   0.934  1.00 41.33           C  
ANISOU 1021  CA  GLU A  76     4575   4058   7070    257    250   -119       C  
ATOM   1022  C   GLU A  76      16.666 -16.823   1.551  1.00 38.00           C  
ANISOU 1022  C   GLU A  76     4100   3728   6611    335    268    -17       C  
ATOM   1023  O   GLU A  76      16.590 -16.252   2.646  1.00 36.05           O  
ANISOU 1023  O   GLU A  76     3854   3596   6247    272    238    195       O  
ATOM   1024  CB  GLU A  76      15.409 -18.975   1.235  1.00 45.26           C  
ANISOU 1024  CB  GLU A  76     5053   4248   7895    249    129    -67       C  
ATOM   1025  CG  GLU A  76      14.032 -19.618   1.079  1.00 42.29           C  
ANISOU 1025  CG  GLU A  76     4727   3785   7558    115     76    -70       C  
ATOM   1026  CD  GLU A  76      14.067 -20.988   0.409  1.00 55.60           C  
ANISOU 1026  CD  GLU A  76     6406   5158   9561    147     10   -240       C  
ATOM   1027  OE1 GLU A  76      15.170 -21.506   0.132  1.00 56.81           O  
ANISOU 1027  OE1 GLU A  76     6508   5146   9930    289      3   -352       O  
ATOM   1028  OE2 GLU A  76      12.980 -21.551   0.161  1.00 58.03           O  
ANISOU 1028  OE2 GLU A  76     6750   5381   9916     31    -36   -273       O  
ATOM   1029  H   GLU A  76      15.466 -17.961  -0.984  1.00 45.40           H  
ATOM   1030  HA  GLU A  76      14.649 -17.080   1.339  1.00 49.63           H  
ATOM   1031  HB2 GLU A  76      16.015 -19.426   0.626  1.00 54.34           H  
ATOM   1032  HB3 GLU A  76      15.697 -19.114   2.151  1.00 54.34           H  
ATOM   1033  HG2 GLU A  76      13.637 -19.728   1.958  1.00 50.79           H  
ATOM   1034  HG3 GLU A  76      13.476 -19.037   0.536  1.00 50.79           H  
ATOM   1035  N   GLU A  77      17.809 -16.899   0.865  1.00 38.83           N  
ANISOU 1035  N   GLU A  77     4147   3799   6807    466    320   -178       N  
ATOM   1036  CA  GLU A  77      19.003 -16.216   1.348  1.00 37.24           C  
ANISOU 1036  CA  GLU A  77     3881   3705   6564    533    342    -98       C  
ATOM   1037  C   GLU A  77      18.776 -14.712   1.404  1.00 34.50           C  
ANISOU 1037  C   GLU A  77     3575   3626   5906    473    423    -65       C  
ATOM   1038  O   GLU A  77      19.219 -14.039   2.343  1.00 35.50           O  
ANISOU 1038  O   GLU A  77     3681   3856   5950    450    400     96       O  
ATOM   1039  CB  GLU A  77      20.192 -16.543   0.446  1.00 39.75           C  
ANISOU 1039  CB  GLU A  77     4110   3968   7026    681    404   -310       C  
ATOM   1040  H   GLU A  77      17.915 -17.333   0.130  1.00 46.63           H  
ATOM   1041  HA  GLU A  77      19.210 -16.529   2.242  1.00 44.73           H  
ATOM   1042  HB2 GLU A  77      20.240 -17.504   0.329  1.00 47.74           H  
ATOM   1043  HB3 GLU A  77      20.064 -16.111  -0.414  1.00 47.74           H  
ATOM   1044  N   LEU A  78      18.078 -14.171   0.405  1.00 34.85           N  
ANISOU 1044  N   LEU A  78     3676   3781   5786    444    506   -217       N  
ATOM   1045  CA  LEU A  78      17.760 -12.749   0.401  1.00 34.02           C  
ANISOU 1045  CA  LEU A  78     3612   3894   5422    391    568   -182       C  
ATOM   1046  C   LEU A  78      16.849 -12.389   1.567  1.00 32.66           C  
ANISOU 1046  C   LEU A  78     3480   3771   5160    291    510      5       C  
ATOM   1047  O   LEU A  78      17.055 -11.366   2.232  1.00 31.67           O  
ANISOU 1047  O   LEU A  78     3355   3777   4901    266    523     96       O  
ATOM   1048  CB  LEU A  78      17.115 -12.378  -0.929  1.00 31.53           C  
ANISOU 1048  CB  LEU A  78     3342   3669   4969    377    642   -356       C  
ATOM   1049  CG  LEU A  78      16.585 -10.955  -1.076  1.00 33.43           C  
ANISOU 1049  CG  LEU A  78     3629   4099   4974    323    687   -315       C  
ATOM   1050  CD1 LEU A  78      17.747  -9.982  -1.075  1.00 39.58           C  
ANISOU 1050  CD1 LEU A  78     4371   4983   5684    358    742   -293       C  
ATOM   1051  CD2 LEU A  78      15.774 -10.841  -2.354  1.00 37.41           C  
ANISOU 1051  CD2 LEU A  78     4173   4674   5365    297    724   -455       C  
ATOM   1052  H   LEU A  78      17.780 -14.603  -0.277  1.00 41.86           H  
ATOM   1053  HA  LEU A  78      18.577 -12.234   0.496  1.00 40.87           H  
ATOM   1054  HB2 LEU A  78      17.778 -12.505  -1.626  1.00 37.87           H  
ATOM   1055  HB3 LEU A  78      16.364 -12.975  -1.072  1.00 37.87           H  
ATOM   1056  HG  LEU A  78      16.003 -10.731  -0.333  1.00 40.15           H  
ATOM   1057 HD11 LEU A  78      17.406  -9.084  -1.211  1.00 47.53           H  
ATOM   1058 HD12 LEU A  78      18.204 -10.036  -0.221  1.00 47.53           H  
ATOM   1059 HD13 LEU A  78      18.356 -10.217  -1.792  1.00 47.53           H  
ATOM   1060 HD21 LEU A  78      15.452  -9.930  -2.443  1.00 44.92           H  
ATOM   1061 HD22 LEU A  78      16.341 -11.067  -3.109  1.00 44.92           H  
ATOM   1062 HD23 LEU A  78      15.024 -11.454  -2.308  1.00 44.92           H  
ATOM   1063  N   ALA A  79      15.841 -13.223   1.837  1.00 32.76           N  
ANISOU 1063  N   ALA A  79     3517   3686   5243    226    449     54       N  
ATOM   1064  CA  ALA A  79      14.927 -12.941   2.939  1.00 31.87           C  
ANISOU 1064  CA  ALA A  79     3424   3654   5031    121    409    223       C  
ATOM   1065  C   ALA A  79      15.651 -12.960   4.281  1.00 32.45           C  
ANISOU 1065  C   ALA A  79     3457   3744   5129    105    348    415       C  
ATOM   1066  O   ALA A  79      15.342 -12.161   5.172  1.00 32.23           O  
ANISOU 1066  O   ALA A  79     3434   3874   4939     40    354    513       O  
ATOM   1067  CB  ALA A  79      13.777 -13.948   2.937  1.00 32.23           C  
ANISOU 1067  CB  ALA A  79     3487   3593   5167     39    353    249       C  
ATOM   1068  H   ALA A  79      15.669 -13.945   1.403  1.00 39.34           H  
ATOM   1069  HA  ALA A  79      14.552 -12.055   2.813  1.00 38.28           H  
ATOM   1070  HB1 ALA A  79      13.178 -13.746   3.673  1.00 38.71           H  
ATOM   1071  HB2 ALA A  79      13.300 -13.882   2.095  1.00 38.71           H  
ATOM   1072  HB3 ALA A  79      14.140 -14.842   3.043  1.00 38.71           H  
ATOM   1073  N   GLN A  80      16.611 -13.874   4.450  1.00 31.84           N  
ANISOU 1073  N   GLN A  80     3332   3510   5257    163    283    465       N  
ATOM   1074  CA  GLN A  80      17.417 -13.882   5.667  1.00 34.02           C  
ANISOU 1074  CA  GLN A  80     3557   3816   5551    150    208    659       C  
ATOM   1075  C   GLN A  80      18.202 -12.584   5.824  1.00 30.57           C  
ANISOU 1075  C   GLN A  80     3104   3560   4951    180    268    626       C  
ATOM   1076  O   GLN A  80      18.290 -12.033   6.927  1.00 30.01           O  
ANISOU 1076  O   GLN A  80     3023   3627   4752    112    235    759       O  
ATOM   1077  CB  GLN A  80      18.374 -15.074   5.659  1.00 35.24           C  
ANISOU 1077  CB  GLN A  80     3647   3749   5992    235    120    706       C  
ATOM   1078  CG  GLN A  80      19.302 -15.133   6.867  1.00 38.49           C  
ANISOU 1078  CG  GLN A  80     3991   4194   6438    228     21    925       C  
ATOM   1079  CD  GLN A  80      18.545 -15.240   8.174  1.00 39.99           C  
ANISOU 1079  CD  GLN A  80     4202   4479   6514     75    -61   1172       C  
ATOM   1080  OE1 GLN A  80      17.404 -15.700   8.202  1.00 42.91           O  
ANISOU 1080  OE1 GLN A  80     4617   4810   6876    -16    -70   1210       O  
ATOM   1081  NE2 GLN A  80      19.176 -14.818   9.264  1.00 42.79           N  
ANISOU 1081  NE2 GLN A  80     4513   4981   6764     34   -120   1338       N  
ATOM   1082  H   GLN A  80      16.811 -14.489   3.883  1.00 38.25           H  
ATOM   1083  HA  GLN A  80      16.821 -13.972   6.428  1.00 40.85           H  
ATOM   1084  HB2 GLN A  80      17.853 -15.892   5.648  1.00 42.32           H  
ATOM   1085  HB3 GLN A  80      18.928 -15.022   4.864  1.00 42.32           H  
ATOM   1086  HG2 GLN A  80      19.877 -15.910   6.788  1.00 46.22           H  
ATOM   1087  HG3 GLN A  80      19.838 -14.325   6.895  1.00 46.22           H  
ATOM   1088 HE21 GLN A  80      19.974 -14.504   9.205  1.00 51.38           H  
ATOM   1089 HE22 GLN A  80      18.785 -14.859  10.030  1.00 51.38           H  
ATOM   1090  N   SER A  81      18.800 -12.094   4.733  1.00 30.38           N  
ANISOU 1090  N   SER A  81     3073   3547   4925    268    353    447       N  
ATOM   1091  CA  SER A  81      19.571 -10.855   4.800  1.00 30.72           C  
ANISOU 1091  CA  SER A  81     3096   3742   4833    281    405    420       C  
ATOM   1092  C   SER A  81      18.685  -9.674   5.168  1.00 32.07           C  
ANISOU 1092  C   SER A  81     3331   4071   4784    197    445    425       C  
ATOM   1093  O   SER A  81      19.122  -8.748   5.861  1.00 29.44           O  
ANISOU 1093  O   SER A  81     2985   3857   4342    165    443    468       O  
ATOM   1094  CB  SER A  81      20.261 -10.596   3.460  1.00 32.42           C  
ANISOU 1094  CB  SER A  81     3288   3954   5077    368    497    239       C  
ATOM   1095  OG  SER A  81      21.235 -11.581   3.183  1.00 36.17           O  
ANISOU 1095  OG  SER A  81     3677   4301   5764    464    472    206       O  
ATOM   1096  H   SER A  81      18.775 -12.457   3.953  1.00 36.50           H  
ATOM   1097  HA  SER A  81      20.254 -10.950   5.483  1.00 36.90           H  
ATOM   1098  HB2 SER A  81      19.593 -10.607   2.757  1.00 38.95           H  
ATOM   1099  HB3 SER A  81      20.693  -9.728   3.493  1.00 38.95           H  
ATOM   1100  HG  SER A  81      20.871 -12.336   3.122  1.00 43.44           H  
ATOM   1101  N   LEU A  82      17.441  -9.680   4.686  1.00 28.54           N  
ANISOU 1101  N   LEU A  82     2941   3622   4280    165    477    365       N  
ATOM   1102  CA  LEU A  82      16.486  -8.642   5.056  1.00 28.95           C  
ANISOU 1102  CA  LEU A  82     3036   3808   4157    102    509    361       C  
ATOM   1103  C   LEU A  82      16.163  -8.690   6.542  1.00 28.46           C  
ANISOU 1103  C   LEU A  82     2956   3833   4024     17    455    503       C  
ATOM   1104  O   LEU A  82      16.078  -7.647   7.201  1.00 27.28           O  
ANISOU 1104  O   LEU A  82     2810   3818   3735    -19    476    496       O  
ATOM   1105  CB  LEU A  82      15.213  -8.805   4.235  1.00 28.53           C  
ANISOU 1105  CB  LEU A  82     3023   3734   4082     90    540    280       C  
ATOM   1106  CG  LEU A  82      15.255  -8.306   2.791  1.00 32.44           C  
ANISOU 1106  CG  LEU A  82     3545   4229   4552    145    602    137       C  
ATOM   1107  CD1 LEU A  82      13.972  -8.683   2.066  1.00 34.94           C  
ANISOU 1107  CD1 LEU A  82     3890   4529   4855    120    605     74       C  
ATOM   1108  CD2 LEU A  82      15.473  -6.801   2.772  1.00 34.52           C  
ANISOU 1108  CD2 LEU A  82     3823   4598   4694    150    644    117       C  
ATOM   1109  H   LEU A  82      17.128 -10.272   4.146  1.00 34.28           H  
ATOM   1110  HA  LEU A  82      16.874  -7.775   4.860  1.00 34.78           H  
ATOM   1111  HB2 LEU A  82      14.997  -9.750   4.202  1.00 34.27           H  
ATOM   1112  HB3 LEU A  82      14.504  -8.318   4.683  1.00 34.27           H  
ATOM   1113  HG  LEU A  82      15.992  -8.724   2.320  1.00 38.96           H  
ATOM   1114 HD11 LEU A  82      14.025  -8.373   1.148  1.00 41.96           H  
ATOM   1115 HD12 LEU A  82      13.870  -9.647   2.085  1.00 41.96           H  
ATOM   1116 HD13 LEU A  82      13.221  -8.262   2.513  1.00 41.96           H  
ATOM   1117 HD21 LEU A  82      15.285  -6.467   1.881  1.00 41.45           H  
ATOM   1118 HD22 LEU A  82      14.875  -6.387   3.413  1.00 41.45           H  
ATOM   1119 HD23 LEU A  82      16.394  -6.613   3.009  1.00 41.45           H  
ATOM   1120  N   GLU A  83      15.955  -9.892   7.086  1.00 27.39           N  
ANISOU 1120  N   GLU A  83     2799   3625   3981    -26    383    630       N  
ATOM   1121  CA  GLU A  83      15.651 -10.008   8.508  1.00 29.21           C  
ANISOU 1121  CA  GLU A  83     3007   3974   4118   -131    329    792       C  
ATOM   1122  C   GLU A  83      16.832  -9.548   9.353  1.00 31.35           C  
ANISOU 1122  C   GLU A  83     3240   4333   4340   -133    287    863       C  
ATOM   1123  O   GLU A  83      16.649  -8.930  10.409  1.00 29.97           O  
ANISOU 1123  O   GLU A  83     3054   4339   3994   -214    282    910       O  
ATOM   1124  CB  GLU A  83      15.266 -11.449   8.842  1.00 35.10           C  
ANISOU 1124  CB  GLU A  83     3736   4604   4996   -189    245    950       C  
ATOM   1125  CG  GLU A  83      13.759 -11.695   8.903  1.00 38.04           C  
ANISOU 1125  CG  GLU A  83     4123   5024   5305   -283    269    962       C  
ATOM   1126  CD  GLU A  83      13.381 -13.131   8.588  1.00 49.23           C  
ANISOU 1126  CD  GLU A  83     5540   6242   6924   -315    198   1045       C  
ATOM   1127  H   GLU A  83      15.984 -10.639   6.660  1.00 32.90           H  
ATOM   1128  HA  GLU A  83      14.892  -9.443   8.723  1.00 35.09           H  
ATOM   1129  HB2 GLU A  83      15.633 -12.034   8.160  1.00 42.16           H  
ATOM   1130  HB3 GLU A  83      15.637 -11.677   9.708  1.00 42.16           H  
ATOM   1131  HG2 GLU A  83      13.442 -11.492   9.797  1.00 45.68           H  
ATOM   1132  HG3 GLU A  83      13.319 -11.121   8.256  1.00 45.68           H  
ATOM   1133  N   GLU A  84      18.055  -9.828   8.896  1.00 29.16           N  
ANISOU 1133  N   GLU A  84     2929   3946   4206    -47    258    856       N  
ATOM   1134  CA  GLU A  84      19.236  -9.346   9.605  1.00 29.33           C  
ANISOU 1134  CA  GLU A  84     2898   4056   4189    -48    213    915       C  
ATOM   1135  C   GLU A  84      19.334  -7.827   9.536  1.00 30.60           C  
ANISOU 1135  C   GLU A  84     3085   4351   4191    -57    290    776       C  
ATOM   1136  O   GLU A  84      19.682  -7.175  10.528  1.00 30.40           O  
ANISOU 1136  O   GLU A  84     3040   4474   4038   -123    259    813       O  
ATOM   1137  CB  GLU A  84      20.490  -9.998   9.026  1.00 31.27           C  
ANISOU 1137  CB  GLU A  84     3080   4156   4647     58    175    922       C  
ATOM   1138  CG  GLU A  84      20.678 -11.443   9.453  1.00 33.66           C  
ANISOU 1138  CG  GLU A  84     3336   4316   5139     65     57   1098       C  
ATOM   1139  H   GLU A  84      18.224 -10.288   8.189  1.00 35.03           H  
ATOM   1140  HA  GLU A  84      19.172  -9.600  10.539  1.00 35.23           H  
ATOM   1141  HB2 GLU A  84      20.433  -9.979   8.058  1.00 37.56           H  
ATOM   1142  HB3 GLU A  84      21.267  -9.497   9.322  1.00 37.56           H  
ATOM   1143  HG2 GLU A  84      21.285 -11.472  10.210  1.00 40.43           H  
ATOM   1144  HG3 GLU A  84      19.816 -11.811   9.708  1.00 40.43           H  
ATOM   1145  N   LEU A  85      19.033  -7.246   8.372  1.00 28.92           N  
ANISOU 1145  N   LEU A  85     2916   4087   3988      1    380    619       N  
ATOM   1146  CA  LEU A  85      19.009  -5.792   8.253  1.00 30.59           C  
ANISOU 1146  CA  LEU A  85     3157   4386   4079    -10    441    503       C  
ATOM   1147  C   LEU A  85      17.963  -5.180   9.175  1.00 30.93           C  
ANISOU 1147  C   LEU A  85     3227   4560   3963    -88    452    487       C  
ATOM   1148  O   LEU A  85      18.186  -4.113   9.757  1.00 28.62           O  
ANISOU 1148  O   LEU A  85     2935   4368   3571   -124    460    428       O  
ATOM   1149  CB  LEU A  85      18.732  -5.393   6.803  1.00 30.91           C  
ANISOU 1149  CB  LEU A  85     3238   4349   4158     54    520    377       C  
ATOM   1150  CG  LEU A  85      18.524  -3.903   6.531  1.00 34.02           C  
ANISOU 1150  CG  LEU A  85     3671   4792   4463     44    571    279       C  
ATOM   1151  CD1 LEU A  85      19.771  -3.126   6.916  1.00 31.94           C  
ANISOU 1151  CD1 LEU A  85     3371   4572   4193     22    553    281       C  
ATOM   1152  CD2 LEU A  85      18.161  -3.670   5.071  1.00 35.27           C  
ANISOU 1152  CD2 LEU A  85     3866   4886   4650     95    630    201       C  
ATOM   1153  H   LEU A  85      18.842  -7.667   7.647  1.00 34.75           H  
ATOM   1154  HA  LEU A  85      19.878  -5.443   8.506  1.00 36.74           H  
ATOM   1155  HB2 LEU A  85      19.487  -5.678   6.264  1.00 37.13           H  
ATOM   1156  HB3 LEU A  85      17.927  -5.850   6.515  1.00 37.13           H  
ATOM   1157  HG  LEU A  85      17.787  -3.575   7.070  1.00 40.86           H  
ATOM   1158 HD11 LEU A  85      19.658  -2.199   6.656  1.00 38.36           H  
ATOM   1159 HD12 LEU A  85      19.898  -3.188   7.875  1.00 38.36           H  
ATOM   1160 HD13 LEU A  85      20.535  -3.507   6.455  1.00 38.36           H  
ATOM   1161 HD21 LEU A  85      17.998  -2.724   4.934  1.00 42.36           H  
ATOM   1162 HD22 LEU A  85      18.897  -3.964   4.512  1.00 42.36           H  
ATOM   1163 HD23 LEU A  85      17.362  -4.178   4.860  1.00 42.36           H  
ATOM   1164  N   ALA A  86      16.809  -5.834   9.311  1.00 29.18           N  
ANISOU 1164  N   ALA A  86     3020   4345   3724   -117    457    523       N  
ATOM   1165  CA  ALA A  86      15.770  -5.316  10.192  1.00 28.98           C  
ANISOU 1165  CA  ALA A  86     2996   4473   3544   -189    483    496       C  
ATOM   1166  C   ALA A  86      16.247  -5.278  11.638  1.00 31.23           C  
ANISOU 1166  C   ALA A  86     3240   4923   3704   -282    428    584       C  
ATOM   1167  O   ALA A  86      15.957  -4.323  12.370  1.00 31.04           O  
ANISOU 1167  O   ALA A  86     3211   5050   3534   -327    459    490       O  
ATOM   1168  CB  ALA A  86      14.504  -6.165  10.063  1.00 30.61           C  
ANISOU 1168  CB  ALA A  86     3201   4667   3760   -219    495    541       C  
ATOM   1169  H   ALA A  86      16.608  -6.568   8.910  1.00 35.06           H  
ATOM   1170  HA  ALA A  86      15.551  -4.410   9.924  1.00 34.82           H  
ATOM   1171  HB1 ALA A  86      13.824  -5.811  10.657  1.00 36.76           H  
ATOM   1172  HB2 ALA A  86      14.192  -6.129   9.145  1.00 36.76           H  
ATOM   1173  HB3 ALA A  86      14.711  -7.081  10.307  1.00 36.76           H  
ATOM   1174  N   LYS A  87      16.981  -6.307  12.069  1.00 30.73           N  
ANISOU 1174  N   LYS A  87     3141   4836   3700   -310    339    760       N  
ATOM   1175  CA  LYS A  87      17.519  -6.310  13.426  1.00 29.76           C  
ANISOU 1175  CA  LYS A  87     2972   4890   3444   -409    265    873       C  
ATOM   1176  C   LYS A  87      18.509  -5.169  13.624  1.00 32.23           C  
ANISOU 1176  C   LYS A  87     3277   5264   3703   -399    263    762       C  
ATOM   1177  O   LYS A  87      18.492  -4.490  14.657  1.00 34.08           O  
ANISOU 1177  O   LYS A  87     3496   5696   3757   -486    255    719       O  
ATOM   1178  CB  LYS A  87      18.189  -7.652  13.724  1.00 36.20           C  
ANISOU 1178  CB  LYS A  87     3745   5632   4379   -425    147   1108       C  
ATOM   1179  H   LYS A  87      17.178  -7.002  11.603  1.00 36.91           H  
ATOM   1180  HA  LYS A  87      16.788  -6.193  14.053  1.00 35.74           H  
ATOM   1181  N   SER A  88      19.379  -4.942  12.637  1.00 31.75           N  
ANISOU 1181  N   SER A  88     3220   5050   3793   -306    272    706       N  
ATOM   1182  CA ASER A  88      20.347  -3.856  12.744  0.62 33.16           C  
ANISOU 1182  CA ASER A  88     3384   5272   3943   -311    266    612       C  
ATOM   1183  CA BSER A  88      20.347  -3.856  12.740  0.38 33.01           C  
ANISOU 1183  CA BSER A  88     3366   5253   3925   -311    266    612       C  
ATOM   1184  C   SER A  88      19.661  -2.497  12.770  1.00 31.26           C  
ANISOU 1184  C   SER A  88     3193   5085   3600   -328    345    415       C  
ATOM   1185  O   SER A  88      20.159  -1.563  13.410  1.00 28.52           O  
ANISOU 1185  O   SER A  88     2835   4834   3167   -384    326    330       O  
ATOM   1186  CB ASER A  88      21.345  -3.924  11.588  0.62 34.28           C  
ANISOU 1186  CB ASER A  88     3506   5254   4265   -217    276    599       C  
ATOM   1187  CB BSER A  88      21.335  -3.922  11.575  0.38 34.05           C  
ANISOU 1187  CB BSER A  88     3477   5223   4236   -216    277    598       C  
ATOM   1188  OG ASER A  88      22.149  -5.087  11.676  0.62 34.47           O  
ANISOU 1188  OG ASER A  88     3461   5228   4410   -188    194    756       O  
ATOM   1189  OG BSER A  88      22.306  -2.895  11.673  0.38 34.46           O  
ANISOU 1189  OG BSER A  88     3505   5318   4271   -241    267    526       O  
ATOM   1190  H  ASER A  88      19.428  -5.396  11.908  0.62 38.13           H  
ATOM   1191  H  BSER A  88      19.428  -5.397  11.909  0.38 38.13           H  
ATOM   1192  HA ASER A  88      20.841  -3.960  13.573  0.62 39.83           H  
ATOM   1193  HA BSER A  88      20.846  -3.960  13.565  0.38 39.65           H  
ATOM   1194  HB2ASER A  88      20.856  -3.943  10.750  0.62 41.17           H  
ATOM   1195  HB2BSER A  88      21.783  -4.782  11.590  0.38 40.89           H  
ATOM   1196  HB3ASER A  88      21.918  -3.142  11.620  0.62 41.17           H  
ATOM   1197  HB3BSER A  88      20.848  -3.817  10.742  0.38 40.89           H  
ATOM   1198  HG ASER A  88      22.688  -5.113  11.032  0.62 41.41           H  
ATOM   1199  HG BSER A  88      22.751  -2.986  12.379  0.38 41.39           H  
ATOM   1200  N   LEU A  89      18.524  -2.363  12.084  1.00 30.04           N  
ANISOU 1200  N   LEU A  89     3086   4860   3467   -279    423    334       N  
ATOM   1201  CA  LEU A  89      17.796  -1.099  12.114  1.00 30.65           C  
ANISOU 1201  CA  LEU A  89     3197   4965   3482   -275    487    150       C  
ATOM   1202  C   LEU A  89      17.181  -0.846  13.483  1.00 29.73           C  
ANISOU 1202  C   LEU A  89     3054   5061   3178   -364    491     95       C  
ATOM   1203  O   LEU A  89      17.144   0.298  13.954  1.00 30.66           O  
ANISOU 1203  O   LEU A  89     3177   5241   3232   -386    512    -73       O  
ATOM   1204  CB  LEU A  89      16.714  -1.086  11.044  1.00 26.75           C  
ANISOU 1204  CB  LEU A  89     2742   4357   3064   -197    554     98       C  
ATOM   1205  CG  LEU A  89      17.163  -0.718   9.633  1.00 31.61           C  
ANISOU 1205  CG  LEU A  89     3392   4800   3818   -119    573     75       C  
ATOM   1206  CD1 LEU A  89      16.107  -1.152   8.636  1.00 30.59           C  
ANISOU 1206  CD1 LEU A  89     3288   4593   3740    -59    614     74       C  
ATOM   1207  CD2 LEU A  89      17.427   0.775   9.547  1.00 33.93           C  
ANISOU 1207  CD2 LEU A  89     3709   5057   4126   -117    585    -53       C  
ATOM   1208  H   LEU A  89      18.161  -2.976  11.603  1.00 36.08           H  
ATOM   1209  HA  LEU A  89      18.421  -0.382  11.922  1.00 36.81           H  
ATOM   1210  HB2 LEU A  89      16.325  -1.973  10.998  1.00 32.13           H  
ATOM   1211  HB3 LEU A  89      16.038  -0.441  11.306  1.00 32.13           H  
ATOM   1212  HG  LEU A  89      17.990  -1.174   9.411  1.00 37.97           H  
ATOM   1213 HD11 LEU A  89      16.383  -0.884   7.746  1.00 36.74           H  
ATOM   1214 HD12 LEU A  89      16.011  -2.116   8.677  1.00 36.74           H  
ATOM   1215 HD13 LEU A  89      15.265  -0.726   8.863  1.00 36.74           H  
ATOM   1216 HD21 LEU A  89      17.678   1.000   8.638  1.00 40.75           H  
ATOM   1217 HD22 LEU A  89      16.621   1.253   9.796  1.00 40.75           H  
ATOM   1218 HD23 LEU A  89      18.148   1.003  10.155  1.00 40.75           H  
ATOM   1219  N   LYS A  90      16.677  -1.901  14.130  1.00 27.96           N  
ANISOU 1219  N   LYS A  90     2799   4956   2868   -424    471    230       N  
ATOM   1220  CA  LYS A  90      16.103  -1.747  15.462  1.00 33.51           C  
ANISOU 1220  CA  LYS A  90     3463   5913   3355   -530    483    193       C  
ATOM   1221  C   LYS A  90      17.176  -1.397  16.486  1.00 34.76           C  
ANISOU 1221  C   LYS A  90     3593   6223   3390   -620    408    199       C  
ATOM   1222  O   LYS A  90      16.925  -0.621  17.414  1.00 34.22           O  
ANISOU 1222  O   LYS A  90     3505   6348   3148   -690    435     46       O  
ATOM   1223  CB  LYS A  90      15.368  -3.026  15.866  1.00 34.29           C  
ANISOU 1223  CB  LYS A  90     3530   6106   3392   -596    470    382       C  
ATOM   1224  CG  LYS A  90      14.104  -3.312  15.060  1.00 40.03           C  
ANISOU 1224  CG  LYS A  90     4269   6740   4201   -538    546    350       C  
ATOM   1225  CD  LYS A  90      13.490  -4.662  15.426  1.00 39.33           C  
ANISOU 1225  CD  LYS A  90     4147   6717   4080   -625    517    563       C  
ATOM   1226  CE  LYS A  90      12.707  -4.589  16.729  1.00 42.10           C  
ANISOU 1226  CE  LYS A  90     4433   7380   4183   -759    556    562       C  
ATOM   1227  H   LYS A  90      16.656  -2.704  13.822  1.00 33.58           H  
ATOM   1228  HA  LYS A  90      15.457  -1.023  15.445  1.00 40.24           H  
ATOM   1229  HB2 LYS A  90      15.968  -3.778  15.746  1.00 41.19           H  
ATOM   1230  HB3 LYS A  90      15.110  -2.952  16.798  1.00 41.19           H  
ATOM   1231  HG2 LYS A  90      13.447  -2.621  15.239  1.00 48.07           H  
ATOM   1232  HG3 LYS A  90      14.324  -3.324  14.115  1.00 48.07           H  
ATOM   1233  HD2 LYS A  90      12.883  -4.940  14.721  1.00 47.23           H  
ATOM   1234  HD3 LYS A  90      14.197  -5.318  15.532  1.00 47.23           H  
ATOM   1235  N   LYS A  91      18.376  -1.963  16.344  1.00 35.15           N  
ANISOU 1235  N   LYS A  91     3628   6201   3528   -620    314    361       N  
ATOM   1236  CA  LYS A  91      19.463  -1.575  17.236  1.00 35.18           C  
ANISOU 1236  CA  LYS A  91     3594   6347   3427   -706    228    367       C  
ATOM   1237  C   LYS A  91      19.857  -0.121  17.006  1.00 34.29           C  
ANISOU 1237  C   LYS A  91     3507   6177   3343   -684    263    125       C  
ATOM   1238  O   LYS A  91      20.115   0.618  17.963  1.00 36.31           O  
ANISOU 1238  O   LYS A  91     3743   6607   3444   -776    239      1       O  
ATOM   1239  CB  LYS A  91      20.663  -2.499  17.043  1.00 36.74           C  
ANISOU 1239  CB  LYS A  91     3748   6462   3750   -691    115    592       C  
ATOM   1240  H   LYS A  91      18.579  -2.557  15.755  1.00 42.22           H  
ATOM   1241  HA  LYS A  91      19.166  -1.669  18.154  1.00 42.26           H  
ATOM   1242  HB2 LYS A  91      20.905  -2.518  16.106  1.00 44.12           H  
ATOM   1243  HB3 LYS A  91      21.405  -2.166  17.573  1.00 44.12           H  
ATOM   1244  N   LEU A  92      19.901   0.310  15.741  1.00 32.55           N  
ANISOU 1244  N   LEU A  92     3331   5718   3320   -574    314     57       N  
ATOM   1245  CA  LEU A  92      20.195   1.707  15.439  1.00 35.00           C  
ANISOU 1245  CA  LEU A  92     3671   5938   3689   -560    340   -147       C  
ATOM   1246  C   LEU A  92      19.160   2.631  16.073  1.00 34.76           C  
ANISOU 1246  C   LEU A  92     3659   6003   3547   -581    404   -377       C  
ATOM   1247  O   LEU A  92      19.510   3.644  16.688  1.00 32.16           O  
ANISOU 1247  O   LEU A  92     3326   5729   3162   -639    387   -554       O  
ATOM   1248  CB  LEU A  92      20.250   1.912  13.925  1.00 30.52           C  
ANISOU 1248  CB  LEU A  92     3146   5118   3332   -450    384   -141       C  
ATOM   1249  CG  LEU A  92      20.521   3.333  13.426  1.00 31.53           C  
ANISOU 1249  CG  LEU A  92     3310   5110   3560   -438    402   -303       C  
ATOM   1250  CD1 LEU A  92      21.886   3.821  13.894  1.00 34.19           C  
ANISOU 1250  CD1 LEU A  92     3608   5489   3894   -528    324   -311       C  
ATOM   1251  CD2 LEU A  92      20.420   3.391  11.907  1.00 34.09           C  
ANISOU 1251  CD2 LEU A  92     3672   5226   4053   -344    446   -254       C  
ATOM   1252  H   LEU A  92      19.764  -0.183  15.050  1.00 39.10           H  
ATOM   1253  HA  LEU A  92      21.064   1.934  15.805  1.00 42.03           H  
ATOM   1254  HB2 LEU A  92      20.957   1.349  13.573  1.00 36.66           H  
ATOM   1255  HB3 LEU A  92      19.395   1.641  13.556  1.00 36.66           H  
ATOM   1256  HG  LEU A  92      19.852   3.930  13.797  1.00 37.87           H  
ATOM   1257 HD11 LEU A  92      22.049   4.704  13.529  1.00 41.06           H  
ATOM   1258 HD12 LEU A  92      21.893   3.858  14.864  1.00 41.06           H  
ATOM   1259 HD13 LEU A  92      22.566   3.203  13.582  1.00 41.06           H  
ATOM   1260 HD21 LEU A  92      20.481   4.316  11.622  1.00 40.94           H  
ATOM   1261 HD22 LEU A  92      21.147   2.878  11.523  1.00 40.94           H  
ATOM   1262 HD23 LEU A  92      19.568   3.016  11.633  1.00 40.94           H  
ATOM   1263  N   ALA A  93      17.874   2.292  15.936  1.00 32.53           N  
ANISOU 1263  N   ALA A  93     3383   5738   3237   -533    480   -394       N  
ATOM   1264  CA  ALA A  93      16.824   3.110  16.540  1.00 32.55           C  
ANISOU 1264  CA  ALA A  93     3377   5847   3145   -535    554   -627       C  
ATOM   1265  C   ALA A  93      16.992   3.197  18.054  1.00 36.98           C  
ANISOU 1265  C   ALA A  93     3888   6708   3454   -669    531   -705       C  
ATOM   1266  O   ALA A  93      16.767   4.254  18.653  1.00 37.91           O  
ANISOU 1266  O   ALA A  93     3996   6899   3507   -691    564   -966       O  
ATOM   1267  CB  ALA A  93      15.450   2.540  16.186  1.00 35.10           C  
ANISOU 1267  CB  ALA A  93     3689   6179   3471   -474    633   -596       C  
ATOM   1268  H   ALA A  93      17.588   1.605  15.505  1.00 39.07           H  
ATOM   1269  HA  ALA A  93      16.881   4.008  16.179  1.00 39.10           H  
ATOM   1270  HB1 ALA A  93      14.764   3.098  16.586  1.00 42.16           H  
ATOM   1271  HB2 ALA A  93      15.350   2.533  15.221  1.00 42.16           H  
ATOM   1272  HB3 ALA A  93      15.384   1.636  16.532  1.00 42.16           H  
ATOM   1273  N   TRP A  94      17.385   2.090  18.687  1.00 35.03           N  
ANISOU 1273  N   TRP A  94     3605   6640   3066   -764    468   -481       N  
ATOM   1274  CA  TRP A  94      17.605   2.067  20.132  1.00 41.83           C  
ANISOU 1274  CA  TRP A  94     4414   7828   3653   -915    429   -509       C  
ATOM   1275  C   TRP A  94      18.707   3.036  20.539  1.00 41.34           C  
ANISOU 1275  C   TRP A  94     4354   7780   3574   -972    360   -659       C  
ATOM   1276  O   TRP A  94      18.538   3.817  21.482  1.00 44.37           O  
ANISOU 1276  O   TRP A  94     4715   8361   3782  -1051    381   -896       O  
ATOM   1277  CB  TRP A  94      17.928   0.629  20.545  1.00 43.34           C  
ANISOU 1277  CB  TRP A  94     4568   8151   3750   -998    343   -174       C  
ATOM   1278  CG  TRP A  94      18.352   0.376  21.958  1.00 46.22           C  
ANISOU 1278  CG  TRP A  94     4873   8860   3827  -1171    264   -101       C  
ATOM   1279  CD1 TRP A  94      17.597   0.520  23.087  1.00 51.03           C  
ANISOU 1279  CD1 TRP A  94     5438   9809   4144  -1289    318   -207       C  
ATOM   1280  CD2 TRP A  94      19.624  -0.124  22.387  1.00 51.01           C  
ANISOU 1280  CD2 TRP A  94     5447   9532   4401  -1250    111    111       C  
ATOM   1281  NE1 TRP A  94      18.330   0.157  24.193  1.00 53.60           N  
ANISOU 1281  NE1 TRP A  94     5714  10418   4234  -1452    203    -66       N  
ATOM   1282  CE2 TRP A  94      19.577  -0.242  23.789  1.00 54.32           C  
ANISOU 1282  CE2 TRP A  94     5811  10338   4491  -1426     66    138       C  
ATOM   1283  CE3 TRP A  94      20.801  -0.476  21.719  1.00 48.86           C  
ANISOU 1283  CE3 TRP A  94     5173   9046   4344  -1190      8    277       C  
ATOM   1284  CZ2 TRP A  94      20.663  -0.694  24.537  1.00 54.15           C  
ANISOU 1284  CZ2 TRP A  94     5737  10485   4354  -1543    -97    346       C  
ATOM   1285  CZ3 TRP A  94      21.879  -0.921  22.462  1.00 52.82           C  
ANISOU 1285  CZ3 TRP A  94     5612   9703   4754  -1291   -145    466       C  
ATOM   1286  CH2 TRP A  94      21.803  -1.026  23.856  1.00 52.74           C  
ANISOU 1286  CH2 TRP A  94     5552  10068   4418  -1467   -205    510       C  
ATOM   1287  H   TRP A  94      17.533   1.336  18.301  1.00 42.08           H  
ATOM   1288  HA  TRP A  94      16.803   2.349  20.599  1.00 50.24           H  
ATOM   1289  HB2 TRP A  94      17.133   0.093  20.395  1.00 52.05           H  
ATOM   1290  HB3 TRP A  94      18.651   0.315  19.979  1.00 52.05           H  
ATOM   1291  HD1 TRP A  94      16.717   0.820  23.106  1.00 61.28           H  
ATOM   1292  HE1 TRP A  94      18.050   0.177  25.006  1.00 64.36           H  
ATOM   1293  HE3 TRP A  94      20.858  -0.412  20.793  1.00 58.66           H  
ATOM   1294  HZ2 TRP A  94      20.615  -0.768  25.463  1.00 65.02           H  
ATOM   1295  HZ3 TRP A  94      22.668  -1.154  22.029  1.00 63.42           H  
ATOM   1296  HH2 TRP A  94      22.544  -1.328  24.331  1.00 63.32           H  
ATOM   1297  N   SER A  95      19.839   3.013  19.829  1.00 39.49           N  
ANISOU 1297  N   SER A  95     4138   7345   3522   -939    280   -543       N  
ATOM   1298  CA  SER A  95      20.916   3.947  20.142  1.00 40.07           C  
ANISOU 1298  CA  SER A  95     4205   7415   3603  -1005    208   -677       C  
ATOM   1299  C   SER A  95      20.521   5.391  19.850  1.00 39.51           C  
ANISOU 1299  C   SER A  95     4181   7189   3643   -955    277   -998       C  
ATOM   1300  O   SER A  95      20.966   6.307  20.552  1.00 38.48           O  
ANISOU 1300  O   SER A  95     4040   7139   3440  -1042    241  -1210       O  
ATOM   1301  CB  SER A  95      22.182   3.600  19.352  1.00 40.09           C  
ANISOU 1301  CB  SER A  95     4196   7239   3796   -976    122   -477       C  
ATOM   1302  OG  SER A  95      22.407   2.204  19.303  1.00 45.99           O  
ANISOU 1302  OG  SER A  95     4905   8032   4537   -966     69   -179       O  
ATOM   1303  H   SER A  95      20.003   2.478  19.176  1.00 47.42           H  
ATOM   1304  HA  SER A  95      21.113   3.864  21.089  1.00 48.11           H  
ATOM   1305  HB2 SER A  95      22.083   3.932  18.446  1.00 48.14           H  
ATOM   1306  HB3 SER A  95      22.942   4.024  19.780  1.00 48.14           H  
ATOM   1307  HG  SER A  95      21.807   1.832  18.847  1.00 55.22           H  
ATOM   1308  N   LEU A  96      19.711   5.619  18.814  1.00 37.28           N  
ANISOU 1308  N   LEU A  96     3945   6673   3548   -819    363  -1036       N  
ATOM   1309  CA  LEU A  96      19.310   6.984  18.485  1.00 39.21           C  
ANISOU 1309  CA  LEU A  96     4228   6731   3938   -759    411  -1313       C  
ATOM   1310  C   LEU A  96      18.404   7.562  19.565  1.00 42.38           C  
ANISOU 1310  C   LEU A  96     4600   7334   4170   -790    476  -1605       C  
ATOM   1311  O   LEU A  96      18.512   8.745  19.905  1.00 42.99           O  
ANISOU 1311  O   LEU A  96     4687   7353   4296   -808    471  -1886       O  
ATOM   1312  CB  LEU A  96      18.620   7.012  17.122  1.00 38.24           C  
ANISOU 1312  CB  LEU A  96     4151   6337   4043   -609    471  -1248       C  
ATOM   1313  CG  LEU A  96      18.241   8.380  16.554  1.00 38.83           C  
ANISOU 1313  CG  LEU A  96     4268   6157   4329   -530    496  -1466       C  
ATOM   1314  CD1 LEU A  96      19.421   9.339  16.541  1.00 42.39           C  
ANISOU 1314  CD1 LEU A  96     4740   6475   4891   -606    414  -1542       C  
ATOM   1315  CD2 LEU A  96      17.670   8.224  15.145  1.00 40.86           C  
ANISOU 1315  CD2 LEU A  96     4562   6181   4781   -399    531  -1329       C  
ATOM   1316  H   LEU A  96      19.387   5.013  18.297  1.00 44.77           H  
ATOM   1317  HA  LEU A  96      20.102   7.541  18.428  1.00 47.08           H  
ATOM   1318  HB2 LEU A  96      19.215   6.595  16.479  1.00 45.93           H  
ATOM   1319  HB3 LEU A  96      17.799   6.501  17.194  1.00 45.93           H  
ATOM   1320  HG  LEU A  96      17.565   8.770  17.129  1.00 46.63           H  
ATOM   1321 HD11 LEU A  96      19.162  10.152  16.081  1.00 50.91           H  
ATOM   1322 HD12 LEU A  96      19.673   9.542  17.456  1.00 50.91           H  
ATOM   1323 HD13 LEU A  96      20.164   8.919  16.080  1.00 50.91           H  
ATOM   1324 HD21 LEU A  96      17.403   9.096  14.814  1.00 49.07           H  
ATOM   1325 HD22 LEU A  96      18.351   7.845  14.568  1.00 49.07           H  
ATOM   1326 HD23 LEU A  96      16.900   7.634  15.180  1.00 49.07           H  
ATOM   1327  N   LYS A  97      17.511   6.742  20.124  1.00 43.71           N  
ANISOU 1327  N   LYS A  97     4723   7743   4141   -804    538  -1552       N  
ATOM   1328  CA  LYS A  97      16.664   7.210  21.216  1.00 46.46           C  
ANISOU 1328  CA  LYS A  97     5020   8346   4287   -847    617  -1834       C  
ATOM   1329  C   LYS A  97      17.498   7.612  22.424  1.00 46.86           C  
ANISOU 1329  C   LYS A  97     5044   8642   4121  -1008    549  -1979       C  
ATOM   1330  O   LYS A  97      17.209   8.617  23.084  1.00 47.08           O  
ANISOU 1330  O   LYS A  97     5052   8747   4091  -1028    591  -2333       O  
ATOM   1331  CB  LYS A  97      15.661   6.124  21.604  1.00 47.61           C  
ANISOU 1331  CB  LYS A  97     5108   8744   4237   -866    691  -1695       C  
ATOM   1332  CG  LYS A  97      14.448   6.056  20.699  1.00 48.71           C  
ANISOU 1332  CG  LYS A  97     5246   8711   4549   -714    787  -1699       C  
ATOM   1333  H   LYS A  97      17.380   5.924  19.893  1.00 52.49           H  
ATOM   1334  HA  LYS A  97      16.168   7.987  20.915  1.00 55.79           H  
ATOM   1335  HB2 LYS A  97      16.106   5.263  21.567  1.00 57.17           H  
ATOM   1336  HB3 LYS A  97      15.348   6.298  22.505  1.00 57.17           H  
ATOM   1337  HG2 LYS A  97      13.946   6.881  20.788  1.00 58.48           H  
ATOM   1338  HG3 LYS A  97      14.747   5.945  19.784  1.00 58.48           H  
ATOM   1339  N   LYS A  98      18.540   6.836  22.729  1.00 47.60           N  
ANISOU 1339  N   LYS A  98     5127   8861   4098  -1122    437  -1720       N  
ATOM   1340  CA  LYS A  98      19.388   7.151  23.874  1.00 49.13           C  
ANISOU 1340  CA  LYS A  98     5286   9315   4068  -1291    351  -1827       C  
ATOM   1341  C   LYS A  98      20.115   8.474  23.671  1.00 49.18           C  
ANISOU 1341  C   LYS A  98     5330   9100   4257  -1292    302  -2086       C  
ATOM   1342  O   LYS A  98      20.248   9.267  24.611  1.00 50.77           O  
ANISOU 1342  O   LYS A  98     5509   9472   4310  -1393    290  -2386       O  
ATOM   1343  CB  LYS A  98      20.383   6.013  24.104  1.00 51.69           C  
ANISOU 1343  CB  LYS A  98     5580   9777   4283  -1391    220  -1454       C  
ATOM   1344  CG  LYS A  98      19.721   4.658  24.317  1.00 51.80           C  
ANISOU 1344  CG  LYS A  98     5560   9977   4145  -1407    245  -1166       C  
ATOM   1345  CD  LYS A  98      20.560   3.763  25.215  1.00 60.65           C  
ANISOU 1345  CD  LYS A  98     6623  11386   5034  -1567    105   -894       C  
ATOM   1346  CE  LYS A  98      21.805   3.277  24.491  1.00 61.27           C  
ANISOU 1346  CE  LYS A  98     6704  11237   5338  -1526    -25   -624       C  
ATOM   1347  NZ  LYS A  98      22.266   1.955  24.997  1.00 72.67           N  
ANISOU 1347  NZ  LYS A  98     8089  12864   6658  -1611   -148   -244       N  
ATOM   1348  H   LYS A  98      18.773   6.131  22.295  1.00 57.16           H  
ATOM   1349  HA  LYS A  98      18.836   7.235  24.667  1.00 59.00           H  
ATOM   1350  HB2 LYS A  98      20.961   5.942  23.329  1.00 62.06           H  
ATOM   1351  HB3 LYS A  98      20.909   6.213  24.894  1.00 62.06           H  
ATOM   1352  HG2 LYS A  98      18.856   4.785  24.736  1.00 62.20           H  
ATOM   1353  HG3 LYS A  98      19.613   4.215  23.460  1.00 62.20           H  
ATOM   1354  HD2 LYS A  98      20.837   4.261  26.000  1.00 72.81           H  
ATOM   1355  HD3 LYS A  98      20.037   2.990  25.480  1.00 72.81           H  
ATOM   1356  HE2 LYS A  98      21.609   3.187  23.545  1.00 73.56           H  
ATOM   1357  HE3 LYS A  98      22.521   3.918  24.622  1.00 73.56           H  
ATOM   1358  HZ1 LYS A  98      22.611   1.477  24.330  1.00 87.24           H  
ATOM   1359  HZ2 LYS A  98      21.581   1.508  25.349  1.00 87.24           H  
ATOM   1360  HZ3 LYS A  98      22.888   2.069  25.623  1.00 87.24           H  
ATOM   1361  N   LEU A  99      20.592   8.734  22.452  1.00 46.38           N  
ANISOU 1361  N   LEU A  99     5028   8373   4220  -1194    273  -1978       N  
ATOM   1362  CA  LEU A  99      21.232  10.016  22.180  1.00 48.86           C  
ANISOU 1362  CA  LEU A  99     5378   8446   4740  -1205    225  -2197       C  
ATOM   1363  C   LEU A  99      20.243  11.164  22.341  1.00 46.86           C  
ANISOU 1363  C   LEU A  99     5144   8089   4571  -1132    316  -2589       C  
ATOM   1364  O   LEU A  99      20.567  12.195  22.943  1.00 44.99           O  
ANISOU 1364  O   LEU A  99     4907   7849   4338  -1208    281  -2897       O  
ATOM   1365  CB  LEU A  99      21.827  10.024  20.773  1.00 44.45           C  
ANISOU 1365  CB  LEU A  99     4864   7533   4492  -1120    191  -1976       C  
ATOM   1366  CG  LEU A  99      22.457  11.342  20.320  1.00 44.27           C  
ANISOU 1366  CG  LEU A  99     4881   7220   4720  -1139    140  -2147       C  
ATOM   1367  CD1 LEU A  99      23.644  11.703  21.197  1.00 48.53           C  
ANISOU 1367  CD1 LEU A  99     5380   7914   5144  -1321     22  -2233       C  
ATOM   1368  CD2 LEU A  99      22.874  11.267  18.857  1.00 45.01           C  
ANISOU 1368  CD2 LEU A  99     5011   7005   5087  -1057    130  -1901       C  
ATOM   1369  H   LEU A  99      20.559   8.196  21.782  1.00 55.69           H  
ATOM   1370  HA  LEU A  99      21.956  10.143  22.813  1.00 58.67           H  
ATOM   1371  HB2 LEU A  99      22.520   9.346  20.734  1.00 53.38           H  
ATOM   1372  HB3 LEU A  99      21.119   9.812  20.144  1.00 53.38           H  
ATOM   1373  HG  LEU A  99      21.796  12.047  20.406  1.00 53.17           H  
ATOM   1374 HD11 LEU A  99      24.069  12.499  20.842  1.00 58.27           H  
ATOM   1375 HD12 LEU A  99      23.331  11.869  22.100  1.00 58.27           H  
ATOM   1376 HD13 LEU A  99      24.273  10.964  21.197  1.00 58.27           H  
ATOM   1377 HD21 LEU A  99      23.273  12.113  18.599  1.00 54.05           H  
ATOM   1378 HD22 LEU A  99      23.519  10.551  18.749  1.00 54.05           H  
ATOM   1379 HD23 LEU A  99      22.090  11.092  18.314  1.00 54.05           H  
ATOM   1380  N   ALA A 100      19.027  10.998  21.813  1.00 45.15           N  
ANISOU 1380  N   ALA A 100     4934   7782   4438   -983    428  -2593       N  
ATOM   1381  CA  ALA A 100      18.055  12.086  21.822  1.00 46.25           C  
ANISOU 1381  CA  ALA A 100     5076   7778   4720   -877    510  -2950       C  
ATOM   1382  C   ALA A 100      17.693  12.511  23.239  1.00 48.41           C  
ANISOU 1382  C   ALA A 100     5281   8317   4794   -944    545  -3206       C  
ATOM   1383  O   ALA A 100      17.294  13.660  23.458  1.00 47.55           O  
ANISOU 1383  O   ALA A 100     5166   8043   4858   -876    566  -3479       O  
ATOM   1384  CB  ALA A 100      16.799  11.667  21.058  1.00 44.83           C  
ANISOU 1384  CB  ALA A 100     4888   7501   4644   -708    614  -2854       C  
ATOM   1385  H   ALA A 100      18.744  10.272  21.448  1.00 54.21           H  
ATOM   1386  HA  ALA A 100      18.443  12.854  21.374  1.00 55.54           H  
ATOM   1387  HB1 ALA A 100      16.160  12.397  21.076  1.00 53.83           H  
ATOM   1388  HB2 ALA A 100      17.041  11.463  20.141  1.00 53.83           H  
ATOM   1389  HB3 ALA A 100      16.418  10.883  21.482  1.00 53.83           H  
ATOM   1390  N   GLN A 101      17.825  11.607  24.211  1.00 48.65           N  
ANISOU 1390  N   GLN A 101     5254   8728   4502  -1067    540  -3061       N  
ATOM   1391  CA  GLN A 101      17.533  11.962  25.593  1.00 53.99           C  
ANISOU 1391  CA  GLN A 101     5855   9662   4998  -1140    568  -3240       C  
ATOM   1392  C   GLN A 101      18.426  13.090  26.094  1.00 57.26           C  
ANISOU 1392  C   GLN A 101     6288   9996   5472  -1219    491  -3486       C  
ATOM   1393  O   GLN A 101      18.104  13.716  27.110  1.00 54.91           O  
ANISOU 1393  O   GLN A 101     5935   9835   5094  -1247    528  -3724       O  
ATOM   1394  CB  GLN A 101      17.681  10.733  26.490  1.00 54.11           C  
ANISOU 1394  CB  GLN A 101     5806  10083   4669  -1283    550  -2985       C  
ATOM   1395  CG  GLN A 101      16.619   9.669  26.255  1.00 57.30           C  
ANISOU 1395  CG  GLN A 101     6174  10589   5008  -1223    630  -2766       C  
ATOM   1396  H   GLN A 101      18.077  10.793  24.095  1.00 58.41           H  
ATOM   1397  HA  GLN A 101      16.613  12.264  25.654  1.00 64.83           H  
ATOM   1398  HB2 GLN A 101      18.547  10.329  26.323  1.00 64.97           H  
ATOM   1399  HB3 GLN A 101      17.619  11.014  27.416  1.00 64.97           H  
ATOM   1400  N   GLN A 102      19.528  13.373  25.400  1.00 54.82           N  
ANISOU 1400  N   GLN A 102     6049   9469   5310  -1262    384  -3440       N  
ATOM   1401  CA  GLN A 102      20.427  14.437  25.794  1.00 52.71           C  
ANISOU 1401  CA  GLN A 102     5804   9092   5131  -1349    295  -3648       C  
ATOM   1402  C   GLN A 102      20.175  15.791  25.170  1.00 55.06           C  
ANISOU 1402  C   GLN A 102     6155   8967   5799  -1234    300  -3903       C  
ATOM   1403  O   GLN A 102      20.775  16.778  25.607  1.00 56.01           O  
ANISOU 1403  O   GLN A 102     6291   8986   6007  -1301    234  -4106       O  
ATOM   1404  H   GLN A 102      19.774  12.954  24.690  1.00 65.82           H  
ATOM   1405  HA  GLN A 102      20.368  14.546  26.756  1.00 63.07           H  
ATOM   1406  N   TYR A 103      19.304  15.878  24.171  1.00 54.61           N  
ANISOU 1406  N   TYR A 103     6125   8652   5973  -1064    366  -3882       N  
ATOM   1407  CA  TYR A 103      19.081  17.124  23.456  1.00 53.41           C  
ANISOU 1407  CA  TYR A 103     6024   8059   6209   -949    349  -4058       C  
ATOM   1408  C   TYR A 103      17.855  17.856  23.991  1.00 56.38           C  
ANISOU 1408  C   TYR A 103     6347   8415   6662   -814    441  -4317       C  
ATOM   1409  O   TYR A 103      17.057  17.319  24.761  1.00 56.11           O  
ANISOU 1409  O   TYR A 103     6230   8697   6391   -799    535  -4344       O  
ATOM   1410  CB  TYR A 103      18.932  16.861  21.955  1.00 54.49           C  
ANISOU 1410  CB  TYR A 103     6218   7895   6590   -847    345  -3860       C  
ATOM   1411  CG  TYR A 103      20.251  16.604  21.265  1.00 56.65           C  
ANISOU 1411  CG  TYR A 103     6542   8064   6920   -984    231  -3674       C  
ATOM   1412  CD1 TYR A 103      20.820  15.337  21.262  1.00 52.18           C  
ANISOU 1412  CD1 TYR A 103     5953   7760   6114  -1061    214  -3340       C  
ATOM   1413  CD2 TYR A 103      20.940  17.633  20.636  1.00 56.62           C  
ANISOU 1413  CD2 TYR A 103     6592   7682   7241  -1019    134  -3716       C  
ATOM   1414  CE1 TYR A 103      22.031  15.099  20.640  1.00 52.38           C  
ANISOU 1414  CE1 TYR A 103     5995   7682   6224  -1145    115  -3049       C  
ATOM   1415  CE2 TYR A 103      22.152  17.405  20.013  1.00 54.05           C  
ANISOU 1415  CE2 TYR A 103     6287   7270   6980  -1126     38  -3409       C  
ATOM   1416  CZ  TYR A 103      22.693  16.137  20.019  1.00 56.51           C  
ANISOU 1416  CZ  TYR A 103     6563   7860   7049  -1181     35  -3089       C  
ATOM   1417  OH  TYR A 103      23.900  15.908  19.399  1.00 54.17           O  
ANISOU 1417  OH  TYR A 103     6262   7492   6827  -1273    -49  -2804       O  
ATOM   1418  H   TYR A 103      18.827  15.221  23.888  1.00 65.57           H  
ATOM   1419  HA  TYR A 103      19.850  17.700  23.592  1.00 64.12           H  
ATOM   1420  HB2 TYR A 103      18.371  16.081  21.826  1.00 65.42           H  
ATOM   1421  HB3 TYR A 103      18.523  17.636  21.539  1.00 65.42           H  
ATOM   1422  HD1 TYR A 103      20.378  14.637  21.686  1.00 62.66           H  
ATOM   1423  HD2 TYR A 103      20.580  18.490  20.635  1.00 67.99           H  
ATOM   1424  HE1 TYR A 103      22.397  14.244  20.641  1.00 62.89           H  
ATOM   1425  HE2 TYR A 103      22.600  18.102  19.591  1.00 64.90           H  
ATOM   1426  HH  TYR A 103      24.211  16.629  19.102  1.00 65.04           H  
ATOM   1427  N   GLY A 104      17.726  19.114  23.574  1.00 56.96           N  
ANISOU 1427  N   GLY A 104     6458   8104   7082   -723    404  -4496       N  
ATOM   1428  CA  GLY A 104      16.598  19.930  23.970  1.00 59.78           C  
ANISOU 1428  CA  GLY A 104     6757   8390   7568   -582    473  -4751       C  
ATOM   1429  C   GLY A 104      15.561  20.029  22.875  1.00 61.57           C  
ANISOU 1429  C   GLY A 104     6985   8342   8066   -381    511  -4659       C  
ATOM   1430  O   GLY A 104      14.782  19.096  22.664  1.00 59.09           O  
ANISOU 1430  O   GLY A 104     6626   8208   7617   -317    594  -4507       O  
ATOM   1431  H   GLY A 104      18.286  19.515  23.059  1.00 68.18           H  
ATOM   1432  HA2 GLY A 104      16.181  19.543  24.755  1.00 71.56           H  
ATOM   1433  HA3 GLY A 104      16.907  20.824  24.184  1.00 71.56           H  
ATOM   1434  N   ASP A 105      15.546  21.159  22.162  1.00 65.11           N  
ANISOU 1434  N   ASP A 105     7485   8353   8903   -289    440  -4729       N  
ATOM   1435  CA  ASP A 105      14.578  21.343  21.087  1.00 63.29           C  
ANISOU 1435  CA  ASP A 105     7253   7845   8950    -98    454  -4621       C  
ATOM   1436  C   ASP A 105      14.713  20.259  20.029  1.00 61.51           C  
ANISOU 1436  C   ASP A 105     7071   7622   8679    -94    458  -4287       C  
ATOM   1437  O   ASP A 105      13.727  19.898  19.377  1.00 56.83           O  
ANISOU 1437  O   ASP A 105     6446   6990   8155     48    509  -4168       O  
ATOM   1438  CB  ASP A 105      14.758  22.723  20.454  1.00 66.72           C  
ANISOU 1438  CB  ASP A 105     7746   7793   9812    -32    345  -4691       C  
ATOM   1439  CG  ASP A 105      14.127  23.831  21.277  1.00 75.65           C  
ANISOU 1439  CG  ASP A 105     8811   8865  11066     46    360  -5030       C  
ATOM   1440  OD1 ASP A 105      13.449  23.521  22.279  1.00 77.77           O  
ANISOU 1440  OD1 ASP A 105     8981   9475  11096     61    466  -5212       O  
ATOM   1441  OD2 ASP A 105      14.322  25.014  20.928  1.00 75.15           O  
ANISOU 1441  OD2 ASP A 105     8793   8417  11344     84    264  -5111       O  
ATOM   1442  H   ASP A 105      16.079  21.823  22.281  1.00 78.17           H  
ATOM   1443  HA  ASP A 105      13.683  21.295  21.457  1.00 75.98           H  
ATOM   1444  HB2 ASP A 105      15.706  22.913  20.373  1.00 80.10           H  
ATOM   1445  HB3 ASP A 105      14.342  22.726  19.578  1.00 80.10           H  
ATOM   1446  N   LYS A 106      15.919  19.722  19.850  1.00 58.50           N  
ANISOU 1446  N   LYS A 106     6753   7294   8182   -252    404  -4140       N  
ATOM   1447  CA  LYS A 106      16.165  18.722  18.820  1.00 55.67           C  
ANISOU 1447  CA  LYS A 106     6435   6924   7795   -259    406  -3846       C  
ATOM   1448  C   LYS A 106      15.685  17.329  19.206  1.00 52.38           C  
ANISOU 1448  C   LYS A 106     5961   6920   7023   -268    511  -3733       C  
ATOM   1449  O   LYS A 106      15.641  16.451  18.338  1.00 49.77           O  
ANISOU 1449  O   LYS A 106     5652   6587   6670   -240    534  -3504       O  
ATOM   1450  CB  LYS A 106      17.662  18.673  18.497  1.00 58.12           C  
ANISOU 1450  CB  LYS A 106     6814   7145   8123   -441    302  -3735       C  
ATOM   1451  H   LYS A 106      16.613  19.923  20.316  1.00 70.24           H  
ATOM   1452  HA  LYS A 106      15.687  18.982  18.017  1.00 66.84           H  
ATOM   1453  HB2 LYS A 106      18.166  18.694  19.327  1.00 69.78           H  
ATOM   1454  HB3 LYS A 106      17.857  17.856  18.013  1.00 69.78           H  
ATOM   1455  N   ARG A 107      15.309  17.108  20.468  1.00 52.91           N  
ANISOU 1455  N   ARG A 107     5951   7333   6819   -312    574  -3873       N  
ATOM   1456  CA  ARG A 107      14.987  15.756  20.917  1.00 48.55           C  
ANISOU 1456  CA  ARG A 107     5347   7180   5920   -361    653  -3717       C  
ATOM   1457  C   ARG A 107      13.809  15.168  20.148  1.00 48.50           C  
ANISOU 1457  C   ARG A 107     5310   7141   5975   -209    729  -3564       C  
ATOM   1458  O   ARG A 107      13.795  13.969  19.845  1.00 43.64           O  
ANISOU 1458  O   ARG A 107     4695   6700   5186   -238    763  -3327       O  
ATOM   1459  CB  ARG A 107      14.693  15.759  22.418  1.00 49.77           C  
ANISOU 1459  CB  ARG A 107     5414   7688   5807   -441    701  -3891       C  
ATOM   1460  H   ARG A 107      15.234  17.714  21.074  1.00 63.53           H  
ATOM   1461  HA  ARG A 107      15.758  15.189  20.755  1.00 58.30           H  
ATOM   1462  HB2 ARG A 107      15.524  15.869  22.906  1.00 59.54           H  
ATOM   1463  HB3 ARG A 107      14.090  16.492  22.621  1.00 59.54           H  
ATOM   1464  N   THR A 108      12.811  15.989  19.825  1.00 51.97           N  
ANISOU 1464  N   THR A 108     5718   7361   6666    -49    747  -3684       N  
ATOM   1465  CA  THR A 108      11.616  15.463  19.174  1.00 47.47           C  
ANISOU 1465  CA  THR A 108     5104   6788   6145     88    809  -3543       C  
ATOM   1466  C   THR A 108      11.935  14.933  17.779  1.00 45.49           C  
ANISOU 1466  C   THR A 108     4925   6336   6022    132    779  -3282       C  
ATOM   1467  O   THR A 108      11.526  13.824  17.418  1.00 45.63           O  
ANISOU 1467  O   THR A 108     4923   6511   5901    143    831  -3074       O  
ATOM   1468  CB  THR A 108      10.535  16.543  19.105  1.00 49.87           C  
ANISOU 1468  CB  THR A 108     5351   6890   6708    248    814  -3728       C  
ATOM   1469  OG1 THR A 108       9.979  16.751  20.410  1.00 58.73           O  
ANISOU 1469  OG1 THR A 108     6376   8277   7661    216    878  -3957       O  
ATOM   1470  CG2 THR A 108       9.427  16.125  18.152  1.00 55.05           C  
ANISOU 1470  CG2 THR A 108     5974   7467   7477    392    843  -3554       C  
ATOM   1471  H   THR A 108      12.801  16.837  19.969  1.00 62.40           H  
ATOM   1472  HA  THR A 108      11.272  14.727  19.704  1.00 57.00           H  
ATOM   1473  HB  THR A 108      10.924  17.370  18.783  1.00 59.88           H  
ATOM   1474  HG1 THR A 108       9.366  17.324  20.373  1.00 70.51           H  
ATOM   1475 HG21 THR A 108       8.621  16.633  18.337  1.00 66.10           H  
ATOM   1476 HG22 THR A 108       9.699  16.288  17.235  1.00 66.10           H  
ATOM   1477 HG23 THR A 108       9.235  15.181  18.260  1.00 66.10           H  
ATOM   1478  N   SER A 109      12.666  15.712  16.979  1.00 46.83           N  
ANISOU 1478  N   SER A 109     5176   6154   6464    148    692  -3282       N  
ATOM   1479  CA  SER A 109      12.987  15.272  15.625  1.00 45.73           C  
ANISOU 1479  CA  SER A 109     5103   5821   6452    176    646  -2967       C  
ATOM   1480  C   SER A 109      13.878  14.035  15.625  1.00 43.65           C  
ANISOU 1480  C   SER A 109     4874   5788   5925     32    638  -2672       C  
ATOM   1481  O   SER A 109      13.765  13.194  14.726  1.00 40.38           O  
ANISOU 1481  O   SER A 109     4479   5367   5496     61    640  -2373       O  
ATOM   1482  CB  SER A 109      13.640  16.419  14.852  1.00 48.39           C  
ANISOU 1482  CB  SER A 109     5518   5746   7124    182    528  -2939       C  
ATOM   1483  OG  SER A 109      14.893  16.768  15.410  1.00 51.29           O  
ANISOU 1483  OG  SER A 109     5929   6117   7441     18    465  -3007       O  
ATOM   1484  H   SER A 109      12.982  16.483  17.193  1.00 56.24           H  
ATOM   1485  HA  SER A 109      12.165  15.034  15.167  1.00 54.92           H  
ATOM   1486  HB2 SER A 109      13.773  16.141  13.932  1.00 58.11           H  
ATOM   1487  HB3 SER A 109      13.056  17.192  14.884  1.00 58.11           H  
ATOM   1488  HG  SER A 109      14.789  17.062  16.190  1.00 61.58           H  
ATOM   1489  N   LEU A 110      14.758  13.896  16.619  1.00 43.30           N  
ANISOU 1489  N   LEU A 110     4829   5947   5676   -119    623  -2757       N  
ATOM   1490  CA  LEU A 110      15.575  12.690  16.702  1.00 38.97           C  
ANISOU 1490  CA  LEU A 110     4294   5620   4894   -241    605  -2478       C  
ATOM   1491  C   LEU A 110      14.757  11.482  17.143  1.00 37.57           C  
ANISOU 1491  C   LEU A 110     4054   5758   4463   -232    694  -2393       C  
ATOM   1492  O   LEU A 110      15.033  10.356  16.709  1.00 39.94           O  
ANISOU 1492  O   LEU A 110     4367   6135   4673   -262    684  -2094       O  
ATOM   1493  CB  LEU A 110      16.744  12.906  17.663  1.00 39.63           C  
ANISOU 1493  CB  LEU A 110     4381   5842   4835   -408    543  -2578       C  
ATOM   1494  CG  LEU A 110      17.761  13.981  17.291  1.00 42.20           C  
ANISOU 1494  CG  LEU A 110     4762   5881   5391   -465    441  -2627       C  
ATOM   1495  CD1 LEU A 110      18.739  14.197  18.435  1.00 46.02           C  
ANISOU 1495  CD1 LEU A 110     5228   6556   5702   -638    383  -2784       C  
ATOM   1496  CD2 LEU A 110      18.499  13.600  16.019  1.00 46.31           C  
ANISOU 1496  CD2 LEU A 110     5331   6220   6044   -469    387  -2271       C  
ATOM   1497  H   LEU A 110      14.896  14.472  17.243  1.00 52.00           H  
ATOM   1498  HA  LEU A 110      15.938  12.507  15.821  1.00 46.80           H  
ATOM   1499  HB2 LEU A 110      16.377  13.150  18.528  1.00 47.59           H  
ATOM   1500  HB3 LEU A 110      17.230  12.069  17.734  1.00 47.59           H  
ATOM   1501  HG  LEU A 110      17.296  14.816  17.126  1.00 50.67           H  
ATOM   1502 HD11 LEU A 110      19.368  14.892  18.186  1.00 55.26           H  
ATOM   1503 HD12 LEU A 110      18.245  14.466  19.226  1.00 55.26           H  
ATOM   1504 HD13 LEU A 110      19.212  13.368  18.607  1.00 55.26           H  
ATOM   1505 HD21 LEU A 110      19.154  14.287  15.816  1.00 55.60           H  
ATOM   1506 HD22 LEU A 110      18.944  12.749  16.155  1.00 55.60           H  
ATOM   1507 HD23 LEU A 110      17.860  13.527  15.293  1.00 55.60           H  
ATOM   1508  N   GLU A 111      13.762  11.690  18.010  1.00 40.97           N  
ANISOU 1508  N   GLU A 111     4409   6375   4784   -197    783  -2658       N  
ATOM   1509  CA  GLU A 111      12.920  10.581  18.448  1.00 41.27           C  
ANISOU 1509  CA  GLU A 111     4376   6724   4582   -208    872  -2569       C  
ATOM   1510  C   GLU A 111      11.982  10.131  17.334  1.00 38.14           C  
ANISOU 1510  C   GLU A 111     3971   6184   4335    -73    906  -2391       C  
ATOM   1511  O   GLU A 111      11.711   8.933  17.189  1.00 39.16           O  
ANISOU 1511  O   GLU A 111     4084   6466   4329   -104    930  -2154       O  
ATOM   1512  CB  GLU A 111      12.123  10.984  19.687  1.00 46.59           C  
ANISOU 1512  CB  GLU A 111     4965   7604   5134   -225    916  -2790       C  
ATOM   1513  H   GLU A 111      13.558  12.452  18.354  1.00 49.20           H  
ATOM   1514  HA  GLU A 111      13.489   9.832  18.686  1.00 49.56           H  
ATOM   1515  N   GLU A 112      11.463  11.077  16.548  1.00 38.21           N  
ANISOU 1515  N   GLU A 112     3989   5897   4631     73    896  -2498       N  
ATOM   1516  CA  GLU A 112      10.631  10.712  15.407  1.00 43.39           C  
ANISOU 1516  CA  GLU A 112     4638   6415   5434    194    905  -2316       C  
ATOM   1517  C   GLU A 112      11.440   9.940  14.374  1.00 40.61           C  
ANISOU 1517  C   GLU A 112     4374   5950   5107    149    834  -1964       C  
ATOM   1518  O   GLU A 112      10.940   8.987  13.764  1.00 37.01           O  
ANISOU 1518  O   GLU A 112     3908   5541   4614    173    853  -1761       O  
ATOM   1519  CB  GLU A 112      10.020  11.967  14.785  1.00 43.65           C  
ANISOU 1519  CB  GLU A 112     4661   6141   5784    354    882  -2482       C  
ATOM   1520  H   GLU A 112      11.576  11.923  16.654  1.00 45.88           H  
ATOM   1521  HA  GLU A 112       9.904  10.145  15.709  1.00 52.11           H  
ATOM   1522  N   LEU A 113      12.698  10.336  14.175  1.00 38.71           N  
ANISOU 1522  N   LEU A 113     4210   5568   4930     78    753  -1905       N  
ATOM   1523  CA  LEU A 113      13.580   9.617  13.265  1.00 39.28           C  
ANISOU 1523  CA  LEU A 113     4346   5564   5012     30    698  -1602       C  
ATOM   1524  C   LEU A 113      13.760   8.168  13.699  1.00 37.02           C  
ANISOU 1524  C   LEU A 113     4037   5537   4491    -53    723  -1430       C  
ATOM   1525  O   LEU A 113      13.737   7.256  12.865  1.00 33.69           O  
ANISOU 1525  O   LEU A 113     3634   5088   4079    -34    718  -1204       O  
ATOM   1526  CB  LEU A 113      14.922  10.336  13.209  1.00 37.76           C  
ANISOU 1526  CB  LEU A 113     4210   5229   4907    -51    618  -1603       C  
ATOM   1527  CG  LEU A 113      15.965   9.858  12.205  1.00 43.53           C  
ANISOU 1527  CG  LEU A 113     4991   5863   5684    -97    566  -1328       C  
ATOM   1528  CD1 LEU A 113      15.386   9.856  10.807  1.00 41.83           C  
ANISOU 1528  CD1 LEU A 113     4804   5466   5622      4    566  -1179       C  
ATOM   1529  CD2 LEU A 113      17.192  10.752  12.294  1.00 44.79           C  
ANISOU 1529  CD2 LEU A 113     5182   5897   5939   -189    493  -1369       C  
ATOM   1530  H   LEU A 113      13.062  11.017  14.554  1.00 46.49           H  
ATOM   1531  HA  LEU A 113      13.195   9.608  12.375  1.00 47.17           H  
ATOM   1532  HB2 LEU A 113      14.746  11.267  13.002  1.00 45.34           H  
ATOM   1533  HB3 LEU A 113      15.330  10.262  14.086  1.00 45.34           H  
ATOM   1534  HG  LEU A 113      16.234   8.949  12.408  1.00 52.27           H  
ATOM   1535 HD11 LEU A 113      16.078   9.594  10.179  1.00 50.23           H  
ATOM   1536 HD12 LEU A 113      14.651   9.225  10.771  1.00 50.23           H  
ATOM   1537 HD13 LEU A 113      15.068  10.748  10.595  1.00 50.23           H  
ATOM   1538 HD21 LEU A 113      17.850  10.450  11.648  1.00 53.78           H  
ATOM   1539 HD22 LEU A 113      16.932  11.666  12.099  1.00 53.78           H  
ATOM   1540 HD23 LEU A 113      17.559  10.696  13.190  1.00 53.78           H  
ATOM   1541  N   ALA A 114      13.940   7.937  15.001  1.00 35.13           N  
ANISOU 1541  N   ALA A 114     3756   5550   4042   -150    742  -1532       N  
ATOM   1542  CA  ALA A 114      14.093   6.573  15.495  1.00 34.25           C  
ANISOU 1542  CA  ALA A 114     3617   5678   3718   -239    748  -1343       C  
ATOM   1543  C   ALA A 114      12.815   5.768  15.297  1.00 35.57           C  
ANISOU 1543  C   ALA A 114     3737   5937   3839   -186    818  -1273       C  
ATOM   1544  O   ALA A 114      12.865   4.585  14.939  1.00 32.75           O  
ANISOU 1544  O   ALA A 114     3386   5614   3442   -212    804  -1038       O  
ATOM   1545  CB  ALA A 114      14.483   6.589  16.972  1.00 35.71           C  
ANISOU 1545  CB  ALA A 114     3760   6143   3667   -368    744  -1461       C  
ATOM   1546  H   ALA A 114      13.976   8.544  15.609  1.00 42.19           H  
ATOM   1547  HA  ALA A 114      14.806   6.141  14.998  1.00 41.14           H  
ATOM   1548  HB1 ALA A 114      14.587   5.676  17.282  1.00 42.89           H  
ATOM   1549  HB2 ALA A 114      15.320   7.070  17.073  1.00 42.89           H  
ATOM   1550  HB3 ALA A 114      13.784   7.032  17.479  1.00 42.89           H  
ATOM   1551  N   GLN A 115      11.657   6.387  15.544  1.00 33.96           N  
ANISOU 1551  N   GLN A 115     3476   5773   3655   -113    892  -1485       N  
ATOM   1552  CA  GLN A 115      10.398   5.689  15.313  1.00 37.86           C  
ANISOU 1552  CA  GLN A 115     3907   6357   4121    -67    958  -1425       C  
ATOM   1553  C   GLN A 115      10.260   5.293  13.848  1.00 34.14           C  
ANISOU 1553  C   GLN A 115     3485   5654   3832     15    920  -1229       C  
ATOM   1554  O   GLN A 115       9.758   4.207  13.535  1.00 33.67           O  
ANISOU 1554  O   GLN A 115     3406   5661   3726     -2    933  -1060       O  
ATOM   1555  CB  GLN A 115       9.219   6.560  15.742  1.00 38.44           C  
ANISOU 1555  CB  GLN A 115     3902   6470   4234     16   1024  -1684       C  
ATOM   1556  CG  GLN A 115       7.869   5.876  15.593  1.00 40.10           C  
ANISOU 1556  CG  GLN A 115     4054   6750   4432     46   1051  -1582       C  
ATOM   1557  H   GLN A 115      11.578   7.191  15.838  1.00 40.79           H  
ATOM   1558  HA  GLN A 115      10.384   4.883  15.853  1.00 45.47           H  
ATOM   1559  HB2 GLN A 115       9.330   6.796  16.676  1.00 46.16           H  
ATOM   1560  HB3 GLN A 115       9.208   7.361  15.196  1.00 46.16           H  
ATOM   1561  HG2 GLN A 115       7.252   6.242  16.245  1.00 48.16           H  
ATOM   1562  HG3 GLN A 115       7.534   6.032  14.695  1.00 48.16           H  
ATOM   1563  N   SER A 116      10.707   6.159  12.934  1.00 32.52           N  
ANISOU 1563  N   SER A 116     3344   5182   3830     92    868  -1246       N  
ATOM   1564  CA ASER A 116      10.600   5.836  11.515  0.46 34.48           C  
ANISOU 1564  CA ASER A 116     3636   5244   4219    158    831  -1065       C  
ATOM   1565  CA BSER A 116      10.613   5.845  11.512  0.54 34.57           C  
ANISOU 1565  CA BSER A 116     3650   5254   4232    158    830  -1065       C  
ATOM   1566  C   SER A 116      11.473   4.638  11.159  1.00 34.39           C  
ANISOU 1566  C   SER A 116     3673   5256   4138     80    796   -831       C  
ATOM   1567  O   SER A 116      11.094   3.818  10.314  1.00 28.97           O  
ANISOU 1567  O   SER A 116     2994   4534   3480    103    793   -688       O  
ATOM   1568  CB ASER A 116      10.965   7.055  10.665  0.46 36.58           C  
ANISOU 1568  CB ASER A 116     3958   5244   4698    231    776  -1107       C  
ATOM   1569  CB BSER A 116      11.027   7.058  10.679  0.54 36.59           C  
ANISOU 1569  CB BSER A 116     3961   5244   4697    227    774  -1106       C  
ATOM   1570  OG ASER A 116      12.362   7.278  10.626  0.46 36.35           O  
ANISOU 1570  OG ASER A 116     3994   5138   4679    157    724  -1048       O  
ATOM   1571  OG BSER A 116      10.137   8.143  10.880  0.54 37.17           O  
ANISOU 1571  OG BSER A 116     3985   5247   4892    325    793  -1315       O  
ATOM   1572  H  ASER A 116      11.066   6.921  13.107  0.46 39.06           H  
ATOM   1573  H  BSER A 116      11.061   6.923  13.110  0.54 39.06           H  
ATOM   1574  HA ASER A 116       9.680   5.606  11.312  0.46 41.41           H  
ATOM   1575  HA BSER A 116       9.691   5.632  11.297  0.54 41.52           H  
ATOM   1576  HB2ASER A 116      10.648   6.909   9.760  0.46 43.94           H  
ATOM   1577  HB2BSER A 116      11.919   7.331  10.943  0.54 43.94           H  
ATOM   1578  HB3ASER A 116      10.536   7.838  11.045  0.46 43.94           H  
ATOM   1579  HB3BSER A 116      11.018   6.814   9.741  0.54 43.94           H  
ATOM   1580  HG ASER A 116      12.644   7.470  11.393  0.46 43.65           H  
ATOM   1581  HG BSER A 116      10.149   8.379  11.686  0.54 44.64           H  
ATOM   1582  N   LEU A 117      12.641   4.511  11.801  1.00 31.51           N  
ANISOU 1582  N   LEU A 117     3332   4950   3692    -10    764   -801       N  
ATOM   1583  CA  LEU A 117      13.497   3.355  11.555  1.00 31.05           C  
ANISOU 1583  CA  LEU A 117     3297   4910   3592    -69    727   -591       C  
ATOM   1584  C   LEU A 117      12.861   2.076  12.087  1.00 29.73           C  
ANISOU 1584  C   LEU A 117     3084   4916   3297   -120    749   -487       C  
ATOM   1585  O   LEU A 117      13.028   1.000  11.500  1.00 27.20           O  
ANISOU 1585  O   LEU A 117     2778   4550   3008   -124    726   -317       O  
ATOM   1586  CB  LEU A 117      14.865   3.566  12.191  1.00 29.58           C  
ANISOU 1586  CB  LEU A 117     3122   4760   3358   -151    675   -583       C  
ATOM   1587  CG  LEU A 117      15.670   4.760  11.683  1.00 33.46           C  
ANISOU 1587  CG  LEU A 117     3655   5075   3983   -134    641   -656       C  
ATOM   1588  CD1 LEU A 117      16.916   4.961  12.531  1.00 32.77           C  
ANISOU 1588  CD1 LEU A 117     3557   5069   3827   -234    588   -671       C  
ATOM   1589  CD2 LEU A 117      16.043   4.571  10.223  1.00 34.69           C  
ANISOU 1589  CD2 LEU A 117     3851   5055   4275    -82    628   -514       C  
ATOM   1590  H   LEU A 117      12.952   5.072  12.373  1.00 37.85           H  
ATOM   1591  HA  LEU A 117      13.620   3.260  10.597  1.00 37.30           H  
ATOM   1592  HB2 LEU A 117      14.738   3.693  13.145  1.00 35.53           H  
ATOM   1593  HB3 LEU A 117      15.398   2.772  12.030  1.00 35.53           H  
ATOM   1594  HG  LEU A 117      15.124   5.559  11.751  1.00 40.19           H  
ATOM   1595 HD11 LEU A 117      17.407   5.727  12.194  1.00 39.37           H  
ATOM   1596 HD12 LEU A 117      16.650   5.117  13.450  1.00 39.37           H  
ATOM   1597 HD13 LEU A 117      17.467   4.165  12.476  1.00 39.37           H  
ATOM   1598 HD21 LEU A 117      16.638   5.289   9.954  1.00 41.66           H  
ATOM   1599 HD22 LEU A 117      16.489   3.716  10.119  1.00 41.66           H  
ATOM   1600 HD23 LEU A 117      15.236   4.591   9.685  1.00 41.66           H  
ATOM   1601  N   GLU A 118      12.141   2.171  13.209  1.00 29.42           N  
ANISOU 1601  N   GLU A 118     2983   5080   3114   -166    795   -591       N  
ATOM   1602  CA  GLU A 118      11.448   1.001  13.737  1.00 31.69           C  
ANISOU 1602  CA  GLU A 118     3219   5546   3277   -237    818   -472       C  
ATOM   1603  C   GLU A 118      10.345   0.542  12.792  1.00 28.31           C  
ANISOU 1603  C   GLU A 118     2776   5035   2946   -171    848   -427       C  
ATOM   1604  O   GLU A 118      10.147  -0.663  12.599  1.00 30.83           O  
ANISOU 1604  O   GLU A 118     3090   5368   3257   -217    829   -255       O  
ATOM   1605  CB  GLU A 118      10.871   1.301  15.119  1.00 31.24           C  
ANISOU 1605  CB  GLU A 118     3085   5764   3020   -313    875   -608       C  
ATOM   1606  CG  GLU A 118      11.916   1.422  16.207  1.00 37.67           C  
ANISOU 1606  CG  GLU A 118     3902   6729   3681   -421    831   -612       C  
ATOM   1607  CD  GLU A 118      12.323   0.074  16.769  1.00 40.12           C  
ANISOU 1607  CD  GLU A 118     4198   7180   3867   -544    773   -350       C  
ATOM   1608  H   GLU A 118      12.041   2.888  13.673  1.00 35.34           H  
ATOM   1609  HA  GLU A 118      12.090   0.279  13.832  1.00 38.07           H  
ATOM   1610  HB2 GLU A 118      10.389   2.142  15.078  1.00 37.52           H  
ATOM   1611  HB3 GLU A 118      10.268   0.584  15.367  1.00 37.52           H  
ATOM   1612  HG2 GLU A 118      12.708   1.847  15.841  1.00 45.24           H  
ATOM   1613  HG3 GLU A 118      11.558   1.956  16.933  1.00 45.24           H  
ATOM   1614  N   GLU A 119       9.609   1.487  12.201  1.00 29.47           N  
ANISOU 1614  N   GLU A 119     2912   5089   3198    -65    882   -576       N  
ATOM   1615  CA  GLU A 119       8.576   1.121  11.240  1.00 28.47           C  
ANISOU 1615  CA  GLU A 119     2763   4891   3164     -3    895   -533       C  
ATOM   1616  C   GLU A 119       9.188   0.536   9.973  1.00 28.33           C  
ANISOU 1616  C   GLU A 119     2824   4683   3258     22    835   -381       C  
ATOM   1617  O   GLU A 119       8.632  -0.399   9.383  1.00 28.70           O  
ANISOU 1617  O   GLU A 119     2861   4714   3328     11    828   -280       O  
ATOM   1618  CB  GLU A 119       7.715   2.341  10.907  1.00 36.02           C  
ANISOU 1618  CB  GLU A 119     3678   5784   4224    114    926   -716       C  
ATOM   1619  H   GLU A 119       9.689   2.332  12.339  1.00 35.40           H  
ATOM   1620  HA  GLU A 119       8.001   0.448  11.636  1.00 34.20           H  
ATOM   1621  HB2 GLU A 119       8.285   3.049  10.569  1.00 43.26           H  
ATOM   1622  HB3 GLU A 119       7.058   2.096  10.237  1.00 43.26           H  
ATOM   1623  N   LEU A 120      10.329   1.077   9.537  1.00 30.71           N  
ANISOU 1623  N   LEU A 120     3195   4849   3626     46    796   -376       N  
ATOM   1624  CA  LEU A 120      11.030   0.512   8.387  1.00 27.00           C  
ANISOU 1624  CA  LEU A 120     2784   4237   3237     62    755   -250       C  
ATOM   1625  C   LEU A 120      11.430  -0.934   8.648  1.00 27.33           C  
ANISOU 1625  C   LEU A 120     2823   4325   3234    -10    734   -107       C  
ATOM   1626  O   LEU A 120      11.273  -1.796   7.777  1.00 26.16           O  
ANISOU 1626  O   LEU A 120     2691   4103   3145      2    719    -30       O  
ATOM   1627  CB  LEU A 120      12.259   1.361   8.067  1.00 27.47           C  
ANISOU 1627  CB  LEU A 120     2897   4187   3356     76    727   -267       C  
ATOM   1628  CG  LEU A 120      13.124   0.967   6.869  1.00 31.29           C  
ANISOU 1628  CG  LEU A 120     3427   4554   3910     91    701   -163       C  
ATOM   1629  CD1 LEU A 120      12.296   0.965   5.593  1.00 34.59           C  
ANISOU 1629  CD1 LEU A 120     3858   4898   4385    149    703   -149       C  
ATOM   1630  CD2 LEU A 120      14.321   1.905   6.733  1.00 33.79           C  
ANISOU 1630  CD2 LEU A 120     3772   4795   4271     81    681   -179       C  
ATOM   1631  H   LEU A 120      10.713   1.763   9.886  1.00 36.89           H  
ATOM   1632  HA  LEU A 120      10.442   0.526   7.616  1.00 32.43           H  
ATOM   1633  HB2 LEU A 120      11.954   2.267   7.902  1.00 33.00           H  
ATOM   1634  HB3 LEU A 120      12.839   1.343   8.845  1.00 33.00           H  
ATOM   1635  HG  LEU A 120      13.465   0.069   7.008  1.00 37.59           H  
ATOM   1636 HD11 LEU A 120      12.890   0.884   4.831  1.00 41.54           H  
ATOM   1637 HD12 LEU A 120      11.682   0.215   5.616  1.00 41.54           H  
ATOM   1638 HD13 LEU A 120      11.799   1.797   5.538  1.00 41.54           H  
ATOM   1639 HD21 LEU A 120      14.850   1.634   5.967  1.00 40.58           H  
ATOM   1640 HD22 LEU A 120      13.998   2.812   6.608  1.00 40.58           H  
ATOM   1641 HD23 LEU A 120      14.856   1.853   7.541  1.00 40.58           H  
ATOM   1642  N   ALA A 121      11.947  -1.218   9.845  1.00 23.72           N  
ANISOU 1642  N   ALA A 121     2344   3988   2681    -87    723    -72       N  
ATOM   1643  CA  ALA A 121      12.329  -2.586  10.175  1.00 28.99           C  
ANISOU 1643  CA  ALA A 121     3002   4682   3332   -155    682     92       C  
ATOM   1644  C   ALA A 121      11.132  -3.522  10.091  1.00 28.42           C  
ANISOU 1644  C   ALA A 121     2897   4647   3255   -189    696    154       C  
ATOM   1645  O   ALA A 121      11.243  -4.640   9.571  1.00 25.54           O  
ANISOU 1645  O   ALA A 121     2545   4185   2973   -200    659    265       O  
ATOM   1646  CB  ALA A 121      12.949  -2.640  11.570  1.00 27.85           C  
ANISOU 1646  CB  ALA A 121     2827   4695   3060   -246    654    138       C  
ATOM   1647  H   ALA A 121      12.085  -0.645  10.471  1.00 28.50           H  
ATOM   1648  HA  ALA A 121      12.996  -2.885   9.538  1.00 34.82           H  
ATOM   1649  HB1 ALA A 121      13.203  -3.554  11.768  1.00 33.45           H  
ATOM   1650  HB2 ALA A 121      13.731  -2.067  11.591  1.00 33.45           H  
ATOM   1651  HB3 ALA A 121      12.296  -2.331  12.218  1.00 33.45           H  
ATOM   1652  N   LYS A 122       9.978  -3.087  10.602  1.00 27.00           N  
ANISOU 1652  N   LYS A 122     2662   4605   2991   -207    750     70       N  
ATOM   1653  CA  LYS A 122       8.786  -3.924  10.532  1.00 30.05           C  
ANISOU 1653  CA  LYS A 122     3000   5047   3373   -253    767    128       C  
ATOM   1654  C   LYS A 122       8.381  -4.189   9.085  1.00 29.46           C  
ANISOU 1654  C   LYS A 122     2955   4802   3435   -182    752    119       C  
ATOM   1655  O   LYS A 122       7.991  -5.311   8.742  1.00 31.77           O  
ANISOU 1655  O   LYS A 122     3242   5050   3778   -231    723    216       O  
ATOM   1656  CB  LYS A 122       7.648  -3.264  11.309  1.00 33.85           C  
ANISOU 1656  CB  LYS A 122     3392   5729   3740   -273    842     11       C  
ATOM   1657  CG  LYS A 122       7.872  -3.240  12.816  1.00 35.30           C  
ANISOU 1657  CG  LYS A 122     3529   6143   3740   -380    864     26       C  
ATOM   1658  H   LYS A 122       9.863  -2.326  10.986  1.00 32.44           H  
ATOM   1659  HA  LYS A 122       8.972  -4.782  10.945  1.00 36.10           H  
ATOM   1660  HB2 LYS A 122       7.556  -2.346  11.009  1.00 40.65           H  
ATOM   1661  HB3 LYS A 122       6.828  -3.752  11.139  1.00 40.65           H  
ATOM   1662  N   SER A 123       8.475  -3.176   8.218  1.00 27.72           N  
ANISOU 1662  N   SER A 123     2768   4489   3276    -78    761      9       N  
ATOM   1663  CA ASER A 123       8.117  -3.377   6.818  0.56 29.63           C  
ANISOU 1663  CA ASER A 123     3037   4606   3614    -23    740      5       C  
ATOM   1664  CA BSER A 123       8.111  -3.381   6.820  0.44 29.64           C  
ANISOU 1664  CA BSER A 123     3038   4608   3615    -24    740      5       C  
ATOM   1665  C   SER A 123       9.079  -4.331   6.125  1.00 28.58           C  
ANISOU 1665  C   SER A 123     2965   4345   3550    -33    697     87       C  
ATOM   1666  O   SER A 123       8.676  -5.067   5.216  1.00 27.12           O  
ANISOU 1666  O   SER A 123     2790   4092   3423    -34    676    100       O  
ATOM   1667  CB ASER A 123       8.087  -2.041   6.077  0.56 31.57           C  
ANISOU 1667  CB ASER A 123     3303   4788   3902     76    745    -95       C  
ATOM   1668  CB BSER A 123       8.062  -2.045   6.078  0.44 31.57           C  
ANISOU 1668  CB BSER A 123     3302   4790   3903     76    745    -95       C  
ATOM   1669  OG ASER A 123       7.107  -1.174   6.620  0.56 30.55           O  
ANISOU 1669  OG ASER A 123     3104   4750   3752    110    780   -195       O  
ATOM   1670  OG BSER A 123       9.363  -1.567   5.785  0.44 32.48           O  
ANISOU 1670  OG BSER A 123     3485   4813   4045    102    729    -89       O  
ATOM   1671  H  ASER A 123       8.739  -2.381   8.413  0.56 33.31           H  
ATOM   1672  H  BSER A 123       8.741  -2.381   8.411  0.44 33.31           H  
ATOM   1673  HA ASER A 123       7.226  -3.760   6.783  0.56 35.59           H  
ATOM   1674  HA BSER A 123       7.224  -3.772   6.787  0.44 35.60           H  
ATOM   1675  HB2ASER A 123       8.957  -1.619   6.154  0.56 37.92           H  
ATOM   1676  HB2BSER A 123       7.578  -2.166   5.246  0.44 37.92           H  
ATOM   1677  HB3ASER A 123       7.879  -2.204   5.143  0.56 37.92           H  
ATOM   1678  HB3BSER A 123       7.607  -1.394   6.635  0.44 37.92           H  
ATOM   1679  HG ASER A 123       7.105  -0.445   6.201  0.56 36.69           H  
ATOM   1680  HG BSER A 123       9.796  -1.457   6.497  0.44 39.02           H  
ATOM   1681  N   LEU A 124      10.351  -4.327   6.528  1.00 26.28           N  
ANISOU 1681  N   LEU A 124     2704   4022   3259    -37    683    125       N  
ATOM   1682  CA  LEU A 124      11.309  -5.237   5.911  1.00 27.41           C  
ANISOU 1682  CA  LEU A 124     2882   4045   3488    -28    648    183       C  
ATOM   1683  C   LEU A 124      11.072  -6.675   6.356  1.00 26.43           C  
ANISOU 1683  C   LEU A 124     2735   3899   3408    -99    609    292       C  
ATOM   1684  O   LEU A 124      11.305  -7.609   5.580  1.00 25.83           O  
ANISOU 1684  O   LEU A 124     2677   3697   3439    -85    581    303       O  
ATOM   1685  CB  LEU A 124      12.740  -4.823   6.243  1.00 26.42           C  
ANISOU 1685  CB  LEU A 124     2770   3902   3366    -10    638    199       C  
ATOM   1686  CG  LEU A 124      13.240  -3.500   5.661  1.00 27.83           C  
ANISOU 1686  CG  LEU A 124     2977   4060   3536     45    664    115       C  
ATOM   1687  CD1 LEU A 124      14.680  -3.238   6.111  1.00 31.89           C  
ANISOU 1687  CD1 LEU A 124     3488   4572   4060     38    647    143       C  
ATOM   1688  CD2 LEU A 124      13.133  -3.471   4.142  1.00 31.04           C  
ANISOU 1688  CD2 LEU A 124     3414   4388   3991     96    677     76       C  
ATOM   1689  H   LEU A 124      10.676  -3.819   7.141  1.00 31.57           H  
ATOM   1690  HA  LEU A 124      11.201  -5.186   4.948  1.00 32.93           H  
ATOM   1691  HB2 LEU A 124      12.813  -4.751   7.208  1.00 31.74           H  
ATOM   1692  HB3 LEU A 124      13.334  -5.517   5.917  1.00 31.74           H  
ATOM   1693  HG  LEU A 124      12.676  -2.785   5.994  1.00 33.43           H  
ATOM   1694 HD11 LEU A 124      14.984  -2.402   5.724  1.00 38.31           H  
ATOM   1695 HD12 LEU A 124      14.703  -3.183   7.079  1.00 38.31           H  
ATOM   1696 HD13 LEU A 124      15.243  -3.967   5.807  1.00 38.31           H  
ATOM   1697 HD21 LEU A 124      13.580  -2.677   3.808  1.00 37.28           H  
ATOM   1698 HD22 LEU A 124      13.556  -4.266   3.780  1.00 37.28           H  
ATOM   1699 HD23 LEU A 124      12.196  -3.453   3.892  1.00 37.28           H  
ATOM   1700  N   LYS A 125      10.621  -6.873   7.598  1.00 24.37           N  
ANISOU 1700  N   LYS A 125     2431   3759   3070   -183    604    370       N  
ATOM   1701  CA  LYS A 125      10.306  -8.222   8.055  1.00 26.07           C  
ANISOU 1701  CA  LYS A 125     2622   3951   3334   -274    554    510       C  
ATOM   1702  C   LYS A 125       9.103  -8.776   7.302  1.00 27.56           C  
ANISOU 1702  C   LYS A 125     2799   4097   3577   -298    558    480       C  
ATOM   1703  O   LYS A 125       9.063  -9.966   6.969  1.00 28.00           O  
ANISOU 1703  O   LYS A 125     2862   4022   3754   -336    506    547       O  
ATOM   1704  CB  LYS A 125      10.056  -8.225   9.564  1.00 28.73           C  
ANISOU 1704  CB  LYS A 125     2906   4474   3535   -382    552    617       C  
ATOM   1705  CG  LYS A 125      11.321  -8.055  10.406  1.00 31.86           C  
ANISOU 1705  CG  LYS A 125     3307   4910   3888   -391    513    690       C  
ATOM   1706  CD  LYS A 125      11.007  -7.927  11.894  1.00 39.94           C  
ANISOU 1706  CD  LYS A 125     4277   6174   4726   -512    517    776       C  
ATOM   1707  H   LYS A 125      10.492  -6.254   8.182  1.00 29.28           H  
ATOM   1708  HA  LYS A 125      11.064  -8.802   7.885  1.00 31.32           H  
ATOM   1709  HB2 LYS A 125       9.456  -7.494   9.781  1.00 34.51           H  
ATOM   1710  HB3 LYS A 125       9.650  -9.071   9.809  1.00 34.51           H  
ATOM   1711  HG2 LYS A 125      11.893  -8.829  10.283  1.00 38.27           H  
ATOM   1712  HG3 LYS A 125      11.786  -7.251  10.125  1.00 38.27           H  
ATOM   1713  HD2 LYS A 125      10.522  -7.101  12.051  1.00 47.97           H  
ATOM   1714  HD3 LYS A 125      10.468  -8.685  12.174  1.00 47.97           H  
ATOM   1715  N   LYS A 126       8.121  -7.923   7.008  1.00 26.23           N  
ANISOU 1715  N   LYS A 126     2604   4025   3336   -273    611    374       N  
ATOM   1716  CA  LYS A 126       6.971  -8.362   6.224  1.00 27.31           C  
ANISOU 1716  CA  LYS A 126     2718   4140   3520   -295    606    340       C  
ATOM   1717  C   LYS A 126       7.378  -8.691   4.793  1.00 26.96           C  
ANISOU 1717  C   LYS A 126     2734   3932   3580   -229    577    266       C  
ATOM   1718  O   LYS A 126       6.890  -9.668   4.213  1.00 29.29           O  
ANISOU 1718  O   LYS A 126     3027   4143   3957   -275    539    268       O  
ATOM   1719  CB  LYS A 126       5.885  -7.285   6.255  1.00 28.68           C  
ANISOU 1719  CB  LYS A 126     2830   4460   3606   -265    660    244       C  
ATOM   1720  CG  LYS A 126       5.125  -7.238   7.579  1.00 32.24           C  
ANISOU 1720  CG  LYS A 126     3190   5109   3950   -355    702    292       C  
ATOM   1721  CD  LYS A 126       4.046  -6.165   7.586  1.00 41.02           C  
ANISOU 1721  CD  LYS A 126     4220   6360   5006   -301    762    166       C  
ATOM   1722  H   LYS A 126       8.097  -7.097   7.247  1.00 31.51           H  
ATOM   1723  HA  LYS A 126       6.601  -9.167   6.618  1.00 32.81           H  
ATOM   1724  HB2 LYS A 126       6.298  -6.419   6.117  1.00 34.45           H  
ATOM   1725  HB3 LYS A 126       5.245  -7.465   5.549  1.00 34.45           H  
ATOM   1726  HG2 LYS A 126       4.699  -8.096   7.732  1.00 38.72           H  
ATOM   1727  HG3 LYS A 126       5.748  -7.044   8.297  1.00 38.72           H  
ATOM   1728  HD2 LYS A 126       4.459  -5.296   7.708  1.00 49.26           H  
ATOM   1729  HD3 LYS A 126       3.560  -6.191   6.747  1.00 49.26           H  
ATOM   1730  N   LEU A 127       8.281  -7.896   4.211  1.00 26.98           N  
ANISOU 1730  N   LEU A 127     2785   3896   3572   -133    596    194       N  
ATOM   1731  CA  LEU A 127       8.796  -8.201   2.880  1.00 28.56           C  
ANISOU 1731  CA  LEU A 127     3033   3981   3839    -80    582    119       C  
ATOM   1732  C   LEU A 127       9.537  -9.533   2.866  1.00 29.28           C  
ANISOU 1732  C   LEU A 127     3140   3928   4057   -101    542    157       C  
ATOM   1733  O   LEU A 127       9.376 -10.328   1.933  1.00 26.87           O  
ANISOU 1733  O   LEU A 127     2851   3529   3831   -103    519     87       O  
ATOM   1734  CB  LEU A 127       9.705  -7.063   2.413  1.00 29.77           C  
ANISOU 1734  CB  LEU A 127     3221   4145   3945      4    615     66       C  
ATOM   1735  CG  LEU A 127      10.351  -7.165   1.036  1.00 30.32           C  
ANISOU 1735  CG  LEU A 127     3330   4153   4038     53    622    -14       C  
ATOM   1736  CD1 LEU A 127       9.282  -7.275  -0.035  1.00 31.71           C  
ANISOU 1736  CD1 LEU A 127     3506   4357   4186     40    604    -79       C  
ATOM   1737  CD2 LEU A 127      11.246  -5.962   0.764  1.00 33.32           C  
ANISOU 1737  CD2 LEU A 127     3732   4564   4365    107    655    -26       C  
ATOM   1738  H   LEU A 127       8.607  -7.183   4.564  1.00 32.42           H  
ATOM   1739  HA  LEU A 127       8.056  -8.273   2.257  1.00 34.31           H  
ATOM   1740  HB2 LEU A 127       9.176  -6.249   2.410  1.00 35.76           H  
ATOM   1741  HB3 LEU A 127      10.429  -6.985   3.053  1.00 35.76           H  
ATOM   1742  HG  LEU A 127      10.905  -7.962   1.007  1.00 36.42           H  
ATOM   1743 HD11 LEU A 127       9.700  -7.205  -0.907  1.00 38.09           H  
ATOM   1744 HD12 LEU A 127       8.836  -8.132   0.051  1.00 38.09           H  
ATOM   1745 HD13 LEU A 127       8.642  -6.556   0.084  1.00 38.09           H  
ATOM   1746 HD21 LEU A 127      11.650  -6.061  -0.112  1.00 40.02           H  
ATOM   1747 HD22 LEU A 127      10.707  -5.156   0.792  1.00 40.02           H  
ATOM   1748 HD23 LEU A 127      11.936  -5.922   1.445  1.00 40.02           H  
ATOM   1749  N   ALA A 128      10.348  -9.798   3.894  1.00 28.18           N  
ANISOU 1749  N   ALA A 128     2990   3768   3947   -115    524    261       N  
ATOM   1750  CA  ALA A 128      11.061 -11.071   3.957  1.00 30.30           C  
ANISOU 1750  CA  ALA A 128     3261   3876   4374   -121    468    316       C  
ATOM   1751  C   ALA A 128      10.089 -12.242   4.002  1.00 29.55           C  
ANISOU 1751  C   ALA A 128     3152   3700   4376   -214    415    367       C  
ATOM   1752  O   ALA A 128      10.308 -13.274   3.355  1.00 28.91           O  
ANISOU 1752  O   ALA A 128     3084   3444   4456   -204    373    319       O  
ATOM   1753  CB  ALA A 128      11.975 -11.102   5.181  1.00 29.31           C  
ANISOU 1753  CB  ALA A 128     3114   3770   4254   -134    437    458       C  
ATOM   1754  H   ALA A 128      10.499  -9.268   4.554  1.00 33.85           H  
ATOM   1755  HA  ALA A 128      11.611 -11.158   3.163  1.00 36.39           H  
ATOM   1756  HB1 ALA A 128      12.448 -11.949   5.201  1.00 35.21           H  
ATOM   1757  HB2 ALA A 128      12.609 -10.371   5.121  1.00 35.21           H  
ATOM   1758  HB3 ALA A 128      11.435 -11.006   5.981  1.00 35.21           H  
ATOM   1759  N   TRP A 129       9.019 -12.104   4.786  1.00 30.60           N  
ANISOU 1759  N   TRP A 129     3249   3959   4420   -312    417    456       N  
ATOM   1760  CA  TRP A 129       7.988 -13.134   4.861  1.00 31.40           C  
ANISOU 1760  CA  TRP A 129     3323   4007   4601   -428    368    519       C  
ATOM   1761  C   TRP A 129       7.360 -13.383   3.496  1.00 32.89           C  
ANISOU 1761  C   TRP A 129     3530   4125   4841   -411    366    356       C  
ATOM   1762  O   TRP A 129       7.176 -14.534   3.085  1.00 33.84           O  
ANISOU 1762  O   TRP A 129     3659   4080   5120   -462    305    344       O  
ATOM   1763  CB  TRP A 129       6.941 -12.698   5.885  1.00 31.75           C  
ANISOU 1763  CB  TRP A 129     3303   4261   4498   -530    398    618       C  
ATOM   1764  CG  TRP A 129       5.659 -13.453   5.889  1.00 33.39           C  
ANISOU 1764  CG  TRP A 129     3461   4481   4746   -661    371    669       C  
ATOM   1765  CD1 TRP A 129       5.422 -14.659   6.479  1.00 36.09           C  
ANISOU 1765  CD1 TRP A 129     3781   4734   5199   -797    299    839       C  
ATOM   1766  CD2 TRP A 129       4.414 -13.038   5.311  1.00 33.71           C  
ANISOU 1766  CD2 TRP A 129     3454   4632   4722   -680    405    567       C  
ATOM   1767  NE1 TRP A 129       4.113 -15.027   6.294  1.00 39.80           N  
ANISOU 1767  NE1 TRP A 129     4192   5255   5673   -911    294    842       N  
ATOM   1768  CE2 TRP A 129       3.473 -14.049   5.580  1.00 38.84           C  
ANISOU 1768  CE2 TRP A 129     4049   5265   5444   -837    358    671       C  
ATOM   1769  CE3 TRP A 129       4.007 -11.911   4.588  1.00 34.35           C  
ANISOU 1769  CE3 TRP A 129     3525   4820   4706   -583    458    415       C  
ATOM   1770  CZ2 TRP A 129       2.149 -13.972   5.148  1.00 35.16           C  
ANISOU 1770  CZ2 TRP A 129     3510   4902   4947   -898    369    612       C  
ATOM   1771  CZ3 TRP A 129       2.693 -11.837   4.160  1.00 34.72           C  
ANISOU 1771  CZ3 TRP A 129     3501   4961   4729   -632    460    365       C  
ATOM   1772  CH2 TRP A 129       1.780 -12.860   4.443  1.00 35.97           C  
ANISOU 1772  CH2 TRP A 129     3597   5118   4952   -787    419    455       C  
ATOM   1773  H   TRP A 129       8.866 -11.421   5.285  1.00 36.76           H  
ATOM   1774  HA  TRP A 129       8.376 -13.974   5.152  1.00 37.72           H  
ATOM   1775  HB2 TRP A 129       7.328 -12.791   6.770  1.00 38.13           H  
ATOM   1776  HB3 TRP A 129       6.722 -11.768   5.715  1.00 38.13           H  
ATOM   1777  HD1 TRP A 129       6.056 -15.160   6.939  1.00 43.35           H  
ATOM   1778  HE1 TRP A 129       3.753 -15.754   6.580  1.00 47.79           H  
ATOM   1779  HE3 TRP A 129       4.607 -11.227   4.398  1.00 41.26           H  
ATOM   1780  HZ2 TRP A 129       1.541 -14.650   5.334  1.00 42.23           H  
ATOM   1781  HZ3 TRP A 129       2.412 -11.095   3.675  1.00 41.70           H  
ATOM   1782  HH2 TRP A 129       0.902 -12.782   4.145  1.00 43.20           H  
ATOM   1783  N   SER A 130       7.035 -12.307   2.774  1.00 30.75           N  
ANISOU 1783  N   SER A 130     3264   3976   4444   -344    422    232       N  
ATOM   1784  CA ASER A 130       6.453 -12.455   1.443  0.61 32.06           C  
ANISOU 1784  CA ASER A 130     3442   4116   4622   -336    410     84       C  
ATOM   1785  CA BSER A 130       6.449 -12.461   1.446  0.39 32.34           C  
ANISOU 1785  CA BSER A 130     3478   4151   4658   -336    410     85       C  
ATOM   1786  C   SER A 130       7.428 -13.125   0.485  1.00 32.52           C  
ANISOU 1786  C   SER A 130     3554   4010   4791   -274    395    -36       C  
ATOM   1787  O   SER A 130       7.022 -13.892  -0.397  1.00 31.84           O  
ANISOU 1787  O   SER A 130     3477   3841   4779   -308    358   -148       O  
ATOM   1788  CB ASER A 130       6.033 -11.091   0.892  0.61 33.11           C  
ANISOU 1788  CB ASER A 130     3567   4411   4600   -271    457     11       C  
ATOM   1789  CB BSER A 130       6.011 -11.099   0.908  0.39 33.06           C  
ANISOU 1789  CB BSER A 130     3560   4407   4596   -273    457     13       C  
ATOM   1790  OG ASER A 130       4.883 -10.595   1.552  0.61 33.25           O  
ANISOU 1790  OG ASER A 130     3513   4574   4545   -321    469     71       O  
ATOM   1791  OG BSER A 130       7.134 -10.282   0.628  0.39 32.30           O  
ANISOU 1791  OG BSER A 130     3509   4315   4450   -169    498    -27       O  
ATOM   1792  H  ASER A 130       7.141 -11.492   3.029  0.61 36.93           H  
ATOM   1793  H  BSER A 130       7.143 -11.492   3.027  0.39 36.93           H  
ATOM   1794  HA ASER A 130       5.661 -13.011   1.515  0.61 38.50           H  
ATOM   1795  HA BSER A 130       5.663 -13.025   1.514  0.39 38.84           H  
ATOM   1796  HB2ASER A 130       6.762 -10.464   1.021  0.61 39.76           H  
ATOM   1797  HB2BSER A 130       5.505 -11.231   0.091  0.39 39.71           H  
ATOM   1798  HB3ASER A 130       5.837 -11.182  -0.053  0.61 39.76           H  
ATOM   1799  HB3BSER A 130       5.459 -10.660   1.573  0.39 39.71           H  
ATOM   1800  HG ASER A 130       5.057 -10.445   2.360  0.61 39.93           H  
ATOM   1801  HG BSER A 130       7.578 -10.155   1.329  0.39 38.80           H  
ATOM   1802  N   LEU A 131       8.722 -12.835   0.626  1.00 30.26           N  
ANISOU 1802  N   LEU A 131     3291   3688   4517   -184    425    -34       N  
ATOM   1803  CA  LEU A 131       9.701 -13.445  -0.268  1.00 32.20           C  
ANISOU 1803  CA  LEU A 131     3563   3800   4869   -113    427   -169       C  
ATOM   1804  C   LEU A 131       9.867 -14.931   0.025  1.00 35.28           C  
ANISOU 1804  C   LEU A 131     3946   3966   5491   -151    354   -144       C  
ATOM   1805  O   LEU A 131      10.050 -15.734  -0.897  1.00 34.83           O  
ANISOU 1805  O   LEU A 131     3902   3779   5553   -128    338   -308       O  
ATOM   1806  CB  LEU A 131      11.042 -12.723  -0.162  1.00 32.04           C  
ANISOU 1806  CB  LEU A 131     3548   3817   4810    -13    479   -165       C  
ATOM   1807  CG  LEU A 131      11.026 -11.300  -0.723  1.00 34.22           C  
ANISOU 1807  CG  LEU A 131     3838   4270   4892     26    543   -209       C  
ATOM   1808  CD1 LEU A 131      12.274 -10.539  -0.313  1.00 34.98           C  
ANISOU 1808  CD1 LEU A 131     3929   4402   4959     92    584   -163       C  
ATOM   1809  CD2 LEU A 131      10.877 -11.324  -2.238  1.00 36.40           C  
ANISOU 1809  CD2 LEU A 131     4134   4584   5111     42    566   -381       C  
ATOM   1810  H   LEU A 131       9.049 -12.302   1.216  1.00 36.34           H  
ATOM   1811  HA  LEU A 131       9.386 -13.351  -1.181  1.00 38.67           H  
ATOM   1812  HB2 LEU A 131      11.293 -12.671   0.773  1.00 38.49           H  
ATOM   1813  HB3 LEU A 131      11.707 -13.229  -0.656  1.00 38.49           H  
ATOM   1814  HG  LEU A 131      10.262 -10.829  -0.354  1.00 41.10           H  
ATOM   1815 HD11 LEU A 131      12.236  -9.645  -0.688  1.00 42.01           H  
ATOM   1816 HD12 LEU A 131      12.310 -10.490   0.655  1.00 42.01           H  
ATOM   1817 HD13 LEU A 131      13.054 -11.007  -0.650  1.00 42.01           H  
ATOM   1818 HD21 LEU A 131      11.020 -10.428  -2.583  1.00 43.71           H  
ATOM   1819 HD22 LEU A 131      11.535 -11.931  -2.611  1.00 43.71           H  
ATOM   1820 HD23 LEU A 131       9.983 -11.626  -2.463  1.00 43.71           H  
ATOM   1821  N   LYS A 132       9.811 -15.319   1.300  1.00 32.68           N  
ANISOU 1821  N   LYS A 132     3594   3589   5234   -213    304     58       N  
ATOM   1822  CA  LYS A 132       9.890 -16.738   1.622  1.00 36.53           C  
ANISOU 1822  CA  LYS A 132     4074   3839   5968   -263    212    123       C  
ATOM   1823  C   LYS A 132       8.687 -17.491   1.071  1.00 37.41           C  
ANISOU 1823  C   LYS A 132     4189   3879   6148   -371    166     53       C  
ATOM   1824  O   LYS A 132       8.827 -18.640   0.636  1.00 40.41           O  
ANISOU 1824  O   LYS A 132     4578   4024   6753   -380    102    -29       O  
ATOM   1825  CB  LYS A 132      10.010 -16.921   3.135  1.00 35.85           C  
ANISOU 1825  CB  LYS A 132     3958   3757   5905   -333    158    396       C  
ATOM   1826  CG  LYS A 132      11.358 -16.462   3.682  1.00 34.32           C  
ANISOU 1826  CG  LYS A 132     3753   3588   5699   -231    172    463       C  
ATOM   1827  CD  LYS A 132      11.563 -16.869   5.132  1.00 41.63           C  
ANISOU 1827  CD  LYS A 132     4646   4504   6667   -311     92    740       C  
ATOM   1828  CE  LYS A 132      10.650 -16.096   6.065  1.00 42.64           C  
ANISOU 1828  CE  LYS A 132     4756   4889   6554   -427    128    869       C  
ATOM   1829  H   LYS A 132       9.729 -14.794   1.977  1.00 39.25           H  
ATOM   1830  HA  LYS A 132      10.687 -17.120   1.221  1.00 43.87           H  
ATOM   1831  HB2 LYS A 132       9.317 -16.402   3.572  1.00 43.05           H  
ATOM   1832  HB3 LYS A 132       9.904 -17.862   3.349  1.00 43.05           H  
ATOM   1833  HG2 LYS A 132      12.068 -16.860   3.154  1.00 41.22           H  
ATOM   1834  HG3 LYS A 132      11.409 -15.495   3.631  1.00 41.22           H  
ATOM   1835  HD2 LYS A 132      11.369 -17.814   5.230  1.00 49.99           H  
ATOM   1836  HD3 LYS A 132      12.482 -16.691   5.388  1.00 49.99           H  
ATOM   1837  HE2 LYS A 132      10.728 -15.149   5.872  1.00 51.20           H  
ATOM   1838  HE3 LYS A 132       9.736 -16.389   5.926  1.00 51.20           H  
ATOM   1839  N   LYS A 133       7.514 -16.855   1.059  1.00 33.80           N  
ANISOU 1839  N   LYS A 133     3714   3613   5515   -451    193     70       N  
ATOM   1840  CA  LYS A 133       6.344 -17.466   0.441  1.00 38.65           C  
ANISOU 1840  CA  LYS A 133     4318   4192   6176   -559    148    -11       C  
ATOM   1841  C   LYS A 133       6.580 -17.702  -1.045  1.00 40.71           C  
ANISOU 1841  C   LYS A 133     4615   4386   6466   -494    156   -284       C  
ATOM   1842  O   LYS A 133       6.365 -18.806  -1.559  1.00 41.18           O  
ANISOU 1842  O   LYS A 133     4685   4256   6706   -547     91   -394       O  
ATOM   1843  CB  LYS A 133       5.119 -16.573   0.632  1.00 39.05           C  
ANISOU 1843  CB  LYS A 133     4321   4494   6022   -628    184     41       C  
ATOM   1844  CG  LYS A 133       4.376 -16.771   1.935  1.00 41.64           C  
ANISOU 1844  CG  LYS A 133     4586   4890   6343   -762    163    270       C  
ATOM   1845  CD  LYS A 133       2.956 -16.206   1.863  1.00 45.99           C  
ANISOU 1845  CD  LYS A 133     5064   5658   6752   -842    188    264       C  
ATOM   1846  CE  LYS A 133       2.904 -14.836   1.194  1.00 46.68           C  
ANISOU 1846  CE  LYS A 133     5154   5929   6655   -716    257    135       C  
ATOM   1847  NZ  LYS A 133       1.585 -14.166   1.402  1.00 47.98           N  
ANISOU 1847  NZ  LYS A 133     5221   6313   6697   -770    282    162       N  
ATOM   1848  H   LYS A 133       7.372 -16.078   1.399  1.00 40.60           H  
ATOM   1849  HA  LYS A 133       6.176 -18.317   0.873  1.00 46.42           H  
ATOM   1850  HB2 LYS A 133       5.407 -15.648   0.600  1.00 46.90           H  
ATOM   1851  HB3 LYS A 133       4.494 -16.752  -0.088  1.00 46.90           H  
ATOM   1852  HG2 LYS A 133       4.316 -17.719   2.131  1.00 50.00           H  
ATOM   1853  HG3 LYS A 133       4.849 -16.314   2.648  1.00 50.00           H  
ATOM   1854  HD2 LYS A 133       2.399 -16.812   1.350  1.00 55.22           H  
ATOM   1855  HD3 LYS A 133       2.604 -16.114   2.762  1.00 55.22           H  
ATOM   1856  HE2 LYS A 133       3.596 -14.269   1.571  1.00 56.06           H  
ATOM   1857  HE3 LYS A 133       3.045 -14.940   0.240  1.00 56.06           H  
ATOM   1858  HZ1 LYS A 133       1.584 -13.366   1.012  1.00 57.62           H  
ATOM   1859  HZ2 LYS A 133       0.933 -14.660   1.051  1.00 57.62           H  
ATOM   1860  HZ3 LYS A 133       1.430 -14.062   2.273  1.00 57.62           H  
ATOM   1861  N   LEU A 134       7.012 -16.657  -1.750  1.00 37.83           N  
ANISOU 1861  N   LEU A 134     4269   4185   5919   -389    234   -398       N  
ATOM   1862  CA  LEU A 134       7.238 -16.747  -3.188  1.00 38.31           C  
ANISOU 1862  CA  LEU A 134     4357   4253   5945   -339    255   -652       C  
ATOM   1863  C   LEU A 134       8.272 -17.813  -3.520  1.00 40.55           C  
ANISOU 1863  C   LEU A 134     4657   4301   6448   -274    241   -793       C  
ATOM   1864  O   LEU A 134       8.158 -18.504  -4.539  1.00 45.63           O  
ANISOU 1864  O   LEU A 134     5312   4868   7155   -286    223  -1022       O  
ATOM   1865  CB  LEU A 134       7.685 -15.382  -3.706  1.00 38.94           C  
ANISOU 1865  CB  LEU A 134     4448   4553   5793   -246    340   -686       C  
ATOM   1866  CG  LEU A 134       7.594 -15.093  -5.200  1.00 45.28           C  
ANISOU 1866  CG  LEU A 134     5269   5484   6451   -231    366   -896       C  
ATOM   1867  CD1 LEU A 134       6.179 -14.700  -5.576  1.00 44.28           C  
ANISOU 1867  CD1 LEU A 134     5121   5509   6193   -323    320   -878       C  
ATOM   1868  CD2 LEU A 134       8.578 -13.993  -5.569  1.00 47.15           C  
ANISOU 1868  CD2 LEU A 134     5519   5863   6532   -129    451   -902       C  
ATOM   1869  H   LEU A 134       7.183 -15.882  -1.419  1.00 45.43           H  
ATOM   1870  HA  LEU A 134       6.411 -16.995  -3.631  1.00 46.01           H  
ATOM   1871  HB2 LEU A 134       7.143 -14.711  -3.264  1.00 46.76           H  
ATOM   1872  HB3 LEU A 134       8.617 -15.269  -3.462  1.00 46.76           H  
ATOM   1873  HG  LEU A 134       7.822 -15.890  -5.704  1.00 54.37           H  
ATOM   1874 HD11 LEU A 134       6.147 -14.505  -6.525  1.00 53.17           H  
ATOM   1875 HD12 LEU A 134       5.581 -15.436  -5.369  1.00 53.17           H  
ATOM   1876 HD13 LEU A 134       5.924 -13.914  -5.068  1.00 53.17           H  
ATOM   1877 HD21 LEU A 134       8.477 -13.781  -6.510  1.00 56.61           H  
ATOM   1878 HD22 LEU A 134       8.390 -13.207  -5.031  1.00 56.61           H  
ATOM   1879 HD23 LEU A 134       9.480 -14.305  -5.395  1.00 56.61           H  
ATOM   1880  N   ALA A 135       9.284 -17.966  -2.664  1.00 40.85           N  
ANISOU 1880  N   ALA A 135     4685   4224   6610   -202    244   -672       N  
ATOM   1881  CA  ALA A 135      10.362 -18.909  -2.937  1.00 40.81           C  
ANISOU 1881  CA  ALA A 135     4675   3991   6841   -109    230   -803       C  
ATOM   1882  C   ALA A 135       9.879 -20.350  -3.009  1.00 47.29           C  
ANISOU 1882  C   ALA A 135     5497   4531   7939   -185    127   -868       C  
ATOM   1883  O   ALA A 135      10.549 -21.184  -3.628  1.00 45.39           O  
ANISOU 1883  O   ALA A 135     5250   4096   7898   -108    117  -1078       O  
ATOM   1884  CB  ALA A 135      11.442 -18.774  -1.862  1.00 44.72           C  
ANISOU 1884  CB  ALA A 135     5142   4426   7424    -29    228   -612       C  
ATOM   1885  H   ALA A 135       9.368 -17.538  -1.923  1.00 49.05           H  
ATOM   1886  HA  ALA A 135      10.753 -18.692  -3.797  1.00 49.01           H  
ATOM   1887  HB1 ALA A 135      12.151 -19.409  -2.045  1.00 53.70           H  
ATOM   1888  HB2 ALA A 135      11.794 -17.870  -1.880  1.00 53.70           H  
ATOM   1889  HB3 ALA A 135      11.049 -18.958  -0.994  1.00 53.70           H  
ATOM   1890  N   GLN A 136       8.743 -20.667  -2.396  1.00 45.00           N  
ANISOU 1890  N   GLN A 136     5207   4212   7678   -337     50   -702       N  
ATOM   1891  CA  GLN A 136       8.207 -22.021  -2.420  1.00 45.85           C  
ANISOU 1891  CA  GLN A 136     5317   4041   8063   -440    -62   -735       C  
ATOM   1892  C   GLN A 136       7.285 -22.271  -3.607  1.00 49.92           C  
ANISOU 1892  C   GLN A 136     5848   4599   8522   -521    -72   -990       C  
ATOM   1893  O   GLN A 136       6.747 -23.376  -3.733  1.00 53.46           O  
ANISOU 1893  O   GLN A 136     6299   4816   9198   -625   -170  -1050       O  
ATOM   1894  CB  GLN A 136       7.463 -22.313  -1.113  1.00 49.52           C  
ANISOU 1894  CB  GLN A 136     5760   4462   8593   -591   -144   -401       C  
ATOM   1895  CG  GLN A 136       8.377 -22.473   0.094  1.00 53.34           C  
ANISOU 1895  CG  GLN A 136     6226   4837   9202   -540   -180   -143       C  
ATOM   1896  H   GLN A 136       8.260 -20.108  -1.955  1.00 54.04           H  
ATOM   1897  HA  GLN A 136       8.945 -22.647  -2.486  1.00 55.06           H  
ATOM   1898  HB2 GLN A 136       6.856 -21.578  -0.929  1.00 59.46           H  
ATOM   1899  HB3 GLN A 136       6.963 -23.138  -1.216  1.00 59.46           H  
ATOM   1900  N   VAL A 137       7.095 -21.281  -4.477  1.00 49.15           N  
ANISOU 1900  N   VAL A 137     5758   4785   8131   -487     13  -1132       N  
ATOM   1901  CA  VAL A 137       6.290 -21.420  -5.686  1.00 48.84           C  
ANISOU 1901  CA  VAL A 137     5728   4836   7993   -562     -1  -1378       C  
ATOM   1902  C   VAL A 137       7.229 -21.410  -6.886  1.00 50.77           C  
ANISOU 1902  C   VAL A 137     5990   5116   8184   -437     74  -1695       C  
ATOM   1903  O   VAL A 137       8.083 -20.522  -7.005  1.00 51.75           O  
ANISOU 1903  O   VAL A 137     6113   5405   8144   -317    172  -1684       O  
ATOM   1904  CB  VAL A 137       5.243 -20.298  -5.801  1.00 47.64           C  
ANISOU 1904  CB  VAL A 137     5556   5006   7538   -633     22  -1275       C  
ATOM   1905  CG1 VAL A 137       4.369 -20.500  -7.035  1.00 48.43           C  
ANISOU 1905  CG1 VAL A 137     5655   5209   7538   -725    -18  -1508       C  
ATOM   1906  CG2 VAL A 137       4.393 -20.236  -4.536  1.00 48.03           C  
ANISOU 1906  CG2 VAL A 137     5566   5060   7624   -744    -24   -972       C  
ATOM   1907  H   VAL A 137       7.433 -20.496  -4.384  1.00 59.01           H  
ATOM   1908  HA  VAL A 137       5.825 -22.271  -5.666  1.00 58.65           H  
ATOM   1909  HB  VAL A 137       5.700 -19.448  -5.898  1.00 57.20           H  
ATOM   1910 HG11 VAL A 137       3.630 -19.873  -7.005  1.00 58.16           H  
ATOM   1911 HG12 VAL A 137       4.904 -20.343  -7.829  1.00 58.16           H  
ATOM   1912 HG13 VAL A 137       4.032 -21.409  -7.038  1.00 58.16           H  
ATOM   1913 HG21 VAL A 137       3.684 -19.587  -4.664  1.00 57.67           H  
ATOM   1914 HG22 VAL A 137       4.014 -21.112  -4.368  1.00 57.67           H  
ATOM   1915 HG23 VAL A 137       4.955 -19.969  -3.792  1.00 57.67           H  
ATOM   1916  N   ALA A 138       7.072 -22.391  -7.770  1.00 57.59           N  
ANISOU 1916  N   ALA A 138     6864   5837   9181   -476     30  -1986       N  
ATOM   1917  CA  ALA A 138       7.917 -22.456  -8.953  1.00 59.96           C  
ANISOU 1917  CA  ALA A 138     7167   6200   9414   -370    111  -2326       C  
ATOM   1918  C   ALA A 138       7.755 -21.178  -9.774  1.00 58.43           C  
ANISOU 1918  C   ALA A 138     6977   6411   8811   -367    196  -2356       C  
ATOM   1919  O   ALA A 138       6.636 -20.666  -9.912  1.00 58.39           O  
ANISOU 1919  O   ALA A 138     6974   6589   8622   -482    152  -2259       O  
ATOM   1920  CB  ALA A 138       7.564 -23.677  -9.802  1.00 63.62           C  
ANISOU 1920  CB  ALA A 138     7639   6476  10058   -438     43  -2663       C  
ATOM   1921  H   ALA A 138       6.491 -23.022  -7.708  1.00 69.15           H  
ATOM   1922  HA  ALA A 138       8.846 -22.535  -8.686  1.00 71.98           H  
ATOM   1923  HB1 ALA A 138       8.140 -23.696 -10.583  1.00 76.38           H  
ATOM   1924  HB2 ALA A 138       7.697 -24.479  -9.273  1.00 76.38           H  
ATOM   1925  HB3 ALA A 138       6.636 -23.612 -10.077  1.00 76.38           H  
ATOM   1926  N   PRO A 139       8.840 -20.644 -10.343  1.00 62.56           N  
ANISOU 1926  N   PRO A 139     7490   7085   9195   -242    313  -2478       N  
ATOM   1927  CA  PRO A 139       8.752 -19.305 -10.953  1.00 63.53           C  
ANISOU 1927  CA  PRO A 139     7617   7581   8940   -246    384  -2419       C  
ATOM   1928  C   PRO A 139       7.713 -19.195 -12.059  1.00 62.86           C  
ANISOU 1928  C   PRO A 139     7543   7716   8626   -373    339  -2568       C  
ATOM   1929  O   PRO A 139       7.173 -18.103 -12.274  1.00 64.40           O  
ANISOU 1929  O   PRO A 139     7739   8175   8555   -415    338  -2411       O  
ATOM   1930  CB  PRO A 139      10.168 -19.047 -11.493  1.00 66.84           C  
ANISOU 1930  CB  PRO A 139     8012   8094   9292   -112    514  -2575       C  
ATOM   1931  CG  PRO A 139      10.980 -20.250 -11.198  1.00 82.66           C  
ANISOU 1931  CG  PRO A 139     9988   9778  11642    -19    514  -2741       C  
ATOM   1932  CD  PRO A 139      10.186 -21.240 -10.417  1.00 68.33           C  
ANISOU 1932  CD  PRO A 139     8192   7645  10124    -95    378  -2656       C  
ATOM   1933  HA  PRO A 139       8.553 -18.658 -10.259  1.00 76.27           H  
ATOM   1934  HB2 PRO A 139      10.124 -18.895 -12.450  1.00 80.25           H  
ATOM   1935  HB3 PRO A 139      10.542 -18.269 -11.050  1.00 80.25           H  
ATOM   1936  HG2 PRO A 139      11.260 -20.646 -12.038  1.00 99.23           H  
ATOM   1937  HG3 PRO A 139      11.757 -19.978 -10.684  1.00 99.23           H  
ATOM   1938  HD2 PRO A 139      10.157 -22.094 -10.876  1.00 82.03           H  
ATOM   1939  HD3 PRO A 139      10.559 -21.354  -9.529  1.00 82.03           H  
ATOM   1940  N   THR A 140       7.418 -20.282 -12.771  0.81 60.83           N  
ANISOU 1940  N   THR A 140     7288   7353   8470   -437    292  -2869       N  
ATOM   1941  CA  THR A 140       6.416 -20.247 -13.829  0.77 59.65           C  
ANISOU 1941  CA  THR A 140     7143   7424   8098   -574    232  -3024       C  
ATOM   1942  C   THR A 140       4.999 -20.474 -13.317  0.70 59.62           C  
ANISOU 1942  C   THR A 140     7132   7345   8175   -718     96  -2860       C  
ATOM   1943  O   THR A 140       4.046 -20.304 -14.085  0.68 63.11           O  
ANISOU 1943  O   THR A 140     7562   7994   8422   -839     29  -2929       O  
ATOM   1944  CB  THR A 140       6.737 -21.291 -14.904  1.00 59.85           C  
ANISOU 1944  CB  THR A 140     7168   7401   8171   -590    245  -3468       C  
ATOM   1945  H   THR A 140       7.785 -21.052 -12.659  0.62 73.03           H  
ATOM   1946  HA  THR A 140       6.446 -19.373 -14.249  0.53 71.62           H  
ATOM   1947  N   GLN A 141       4.835 -20.845 -12.046  1.00 59.05           N  
ANISOU 1947  N   GLN A 141     7056   7007   8374   -718     52  -2637       N  
ATOM   1948  CA  GLN A 141       3.524 -21.057 -11.450  1.00 55.74           C  
ANISOU 1948  CA  GLN A 141     6610   6531   8036   -862    -63  -2458       C  
ATOM   1949  C   GLN A 141       3.090 -19.906 -10.550  1.00 51.79           C  
ANISOU 1949  C   GLN A 141     6081   6187   7410   -847    -46  -2096       C  
ATOM   1950  O   GLN A 141       2.054 -20.010  -9.885  1.00 54.52           O  
ANISOU 1950  O   GLN A 141     6385   6505   7825   -955   -121  -1920       O  
ATOM   1951  CB  GLN A 141       3.515 -22.364 -10.651  1.00 51.13           C  
ANISOU 1951  CB  GLN A 141     6031   5552   7845   -909   -135  -2451       C  
ATOM   1952  H   GLN A 141       5.486 -20.982 -11.501  1.00 70.90           H  
ATOM   1953  HA  GLN A 141       2.875 -21.134 -12.167  1.00 66.92           H  
ATOM   1954  N   ARG A 142       3.852 -18.816 -10.513  1.00 50.35           N  
ANISOU 1954  N   ARG A 142     5911   6170   7051   -720     51  -1995       N  
ATOM   1955  CA  ARG A 142       3.549 -17.711  -9.613  1.00 49.15           C  
ANISOU 1955  CA  ARG A 142     5733   6135   6808   -688     72  -1685       C  
ATOM   1956  C   ARG A 142       2.425 -16.856 -10.184  1.00 46.17           C  
ANISOU 1956  C   ARG A 142     5314   6034   6196   -757     22  -1626       C  
ATOM   1957  O   ARG A 142       2.442 -16.499 -11.366  1.00 45.85           O  
ANISOU 1957  O   ARG A 142     5282   6192   5946   -763     21  -1768       O  
ATOM   1958  CB  ARG A 142       4.796 -16.862  -9.382  1.00 49.46           C  
ANISOU 1958  CB  ARG A 142     5798   6226   6767   -538    181  -1609       C  
ATOM   1959  CG  ARG A 142       5.831 -17.520  -8.489  1.00 49.61           C  
ANISOU 1959  CG  ARG A 142     5834   5985   7032   -460    217  -1577       C  
ATOM   1960  CD  ARG A 142       7.148 -16.762  -8.523  1.00 53.63           C  
ANISOU 1960  CD  ARG A 142     6356   6568   7451   -321    323  -1561       C  
ATOM   1961  NE  ARG A 142       8.212 -17.495  -7.848  1.00 54.63           N  
ANISOU 1961  NE  ARG A 142     6484   6453   7822   -238    346  -1567       N  
ATOM   1962  CZ  ARG A 142       9.500 -17.187  -7.923  1.00 55.45           C  
ANISOU 1962  CZ  ARG A 142     6582   6573   7916   -117    432  -1606       C  
ATOM   1963  NH1 ARG A 142       9.924 -16.156  -8.634  1.00 52.39           N  
ANISOU 1963  NH1 ARG A 142     6195   6430   7282    -77    512  -1636       N  
ATOM   1964  NH2 ARG A 142      10.384 -17.934  -7.268  1.00 56.93           N  
ANISOU 1964  NH2 ARG A 142     6752   6526   8355    -42    430  -1599       N  
ATOM   1965  H   ARG A 142       4.550 -18.693 -11.000  1.00 60.46           H  
ATOM   1966  HA  ARG A 142       3.256 -18.064  -8.759  1.00 59.02           H  
ATOM   1967  HB2 ARG A 142       5.215 -16.684 -10.239  1.00 59.38           H  
ATOM   1968  HB3 ARG A 142       4.532 -16.028  -8.963  1.00 59.38           H  
ATOM   1969  HG2 ARG A 142       5.508 -17.532  -7.575  1.00 59.57           H  
ATOM   1970  HG3 ARG A 142       5.992 -18.427  -8.795  1.00 59.57           H  
ATOM   1971  HD2 ARG A 142       7.413 -16.623  -9.445  1.00 64.39           H  
ATOM   1972  HD3 ARG A 142       7.037 -15.908  -8.077  1.00 64.39           H  
ATOM   1973  HE  ARG A 142       7.989 -18.173  -7.368  1.00 65.60           H  
ATOM   1974 HH11 ARG A 142       9.361 -15.667  -9.062  1.00 62.91           H  
ATOM   1975 HH12 ARG A 142      10.764 -15.974  -8.669  1.00 62.91           H  
ATOM   1976 HH21 ARG A 142      10.118 -18.607  -6.804  1.00 68.36           H  
ATOM   1977 HH22 ARG A 142      11.222 -17.744  -7.310  1.00 68.36           H  
ATOM   1978  N   HIS A 143       1.447 -16.532  -9.343  1.00 43.58           N  
ANISOU 1978  N   HIS A 143     4926   5733   5900   -810    -22  -1413       N  
ATOM   1979  CA  HIS A 143       0.317 -15.730  -9.788  1.00 42.99           C  
ANISOU 1979  CA  HIS A 143     4786   5904   5645   -860    -80  -1341       C  
ATOM   1980  C   HIS A 143       0.775 -14.303 -10.061  1.00 36.70           C  
ANISOU 1980  C   HIS A 143     4002   5301   4642   -740    -24  -1238       C  
ATOM   1981  O   HIS A 143       1.628 -13.761  -9.352  1.00 36.26           O  
ANISOU 1981  O   HIS A 143     3977   5187   4613   -634     60  -1128       O  
ATOM   1982  CB  HIS A 143      -0.789 -15.742  -8.735  1.00 40.60           C  
ANISOU 1982  CB  HIS A 143     4394   5584   5446   -934   -123  -1150       C  
ATOM   1983  CG  HIS A 143      -2.144 -15.393  -9.271  1.00 41.28           C  
ANISOU 1983  CG  HIS A 143     4385   5877   5422  -1021   -215  -1131       C  
ATOM   1984  ND1 HIS A 143      -2.539 -14.096  -9.510  1.00 37.88           N  
ANISOU 1984  ND1 HIS A 143     3903   5668   4821   -947   -220  -1017       N  
ATOM   1985  CD2 HIS A 143      -3.201 -16.173  -9.601  1.00 39.32           C  
ANISOU 1985  CD2 HIS A 143     4072   5640   5230  -1177   -318  -1206       C  
ATOM   1986  CE1 HIS A 143      -3.777 -14.090  -9.970  1.00 40.54           C  
ANISOU 1986  CE1 HIS A 143     4140   6153   5110  -1043   -323  -1017       C  
ATOM   1987  NE2 HIS A 143      -4.202 -15.338 -10.035  1.00 42.27           N  
ANISOU 1987  NE2 HIS A 143     4348   6260   5454  -1190   -381  -1135       N  
ATOM   1988  H   HIS A 143       1.415 -16.763  -8.515  1.00 52.33           H  
ATOM   1989  HA  HIS A 143      -0.051 -16.098 -10.607  1.00 51.63           H  
ATOM   1990  HB2 HIS A 143      -0.843 -16.631  -8.351  1.00 48.75           H  
ATOM   1991  HB3 HIS A 143      -0.569 -15.096  -8.045  1.00 48.75           H  
ATOM   1992  HD2 HIS A 143      -3.241 -17.101  -9.544  1.00 47.22           H  
ATOM   1993  HE1 HIS A 143      -4.266 -13.335 -10.209  1.00 48.68           H  
ATOM   1994  HE2 HIS A 143      -4.979 -15.588 -10.305  1.00 50.76           H  
ATOM   1995  N   ARG A 144       0.214 -13.695 -11.109  1.00 36.73           N  
ANISOU 1995  N   ARG A 144     3979   5534   4442   -768    -82  -1267       N  
ATOM   1996  CA  ARG A 144       0.591 -12.325 -11.437  1.00 37.17           C  
ANISOU 1996  CA  ARG A 144     4046   5761   4318   -671    -49  -1143       C  
ATOM   1997  C   ARG A 144       0.290 -11.378 -10.282  1.00 34.45           C  
ANISOU 1997  C   ARG A 144     3653   5395   4042   -592    -26   -909       C  
ATOM   1998  O   ARG A 144       1.012 -10.394 -10.082  1.00 33.88           O  
ANISOU 1998  O   ARG A 144     3612   5344   3917   -489     35   -805       O  
ATOM   1999  CB  ARG A 144      -0.128 -11.868 -12.707  1.00 39.74           C  
ANISOU 1999  CB  ARG A 144     4335   6340   4424   -733   -146  -1170       C  
ATOM   2000  CG  ARG A 144      -1.617 -11.635 -12.545  1.00 42.30           C  
ANISOU 2000  CG  ARG A 144     4548   6756   4768   -792   -260  -1059       C  
ATOM   2001  CD  ARG A 144      -2.263 -11.309 -13.884  1.00 48.25           C  
ANISOU 2001  CD  ARG A 144     5264   7766   5301   -864   -377  -1091       C  
ATOM   2002  NE  ARG A 144      -3.717 -11.247 -13.790  1.00 54.00           N  
ANISOU 2002  NE  ARG A 144     5865   8586   6068   -930   -499  -1010       N  
ATOM   2003  CZ  ARG A 144      -4.513 -12.307 -13.771  1.00 54.44           C  
ANISOU 2003  CZ  ARG A 144     5867   8603   6215  -1062   -565  -1129       C  
ATOM   2004  NH1 ARG A 144      -4.030 -13.538 -13.827  1.00 57.91           N  
ANISOU 2004  NH1 ARG A 144     6377   8886   6739  -1139   -530  -1340       N  
ATOM   2005  NH2 ARG A 144      -5.829 -12.128 -13.695  1.00 56.97           N  
ANISOU 2005  NH2 ARG A 144     6048   9035   6561  -1117   -674  -1036       N  
ATOM   2006  H   ARG A 144      -0.372 -14.047 -11.631  1.00 44.11           H  
ATOM   2007  HA  ARG A 144       1.544 -12.293 -11.611  1.00 44.65           H  
ATOM   2008  HB2 ARG A 144       0.268 -11.033 -13.001  1.00 47.72           H  
ATOM   2009  HB3 ARG A 144      -0.011 -12.549 -13.388  1.00 47.72           H  
ATOM   2010  HG2 ARG A 144      -2.034 -12.435 -12.190  1.00 50.79           H  
ATOM   2011  HG3 ARG A 144      -1.764 -10.889 -11.943  1.00 50.79           H  
ATOM   2012  HD2 ARG A 144      -1.942 -10.446 -14.190  1.00 57.93           H  
ATOM   2013  HD3 ARG A 144      -2.029 -11.997 -14.526  1.00 57.93           H  
ATOM   2014  HE  ARG A 144      -4.082 -10.470 -13.745  1.00 64.84           H  
ATOM   2015 HH11 ARG A 144      -3.181 -13.664 -13.877  1.00 69.52           H  
ATOM   2016 HH12 ARG A 144      -4.565 -14.211 -13.813  1.00 69.52           H  
ATOM   2017 HH21 ARG A 144      -6.153 -11.333 -13.659  1.00 68.40           H  
ATOM   2018 HH22 ARG A 144      -6.355 -12.808 -13.681  1.00 68.40           H  
ATOM   2019  N   TYR A 145      -0.761 -11.661  -9.507  1.00 32.42           N  
ANISOU 2019  N   TYR A 145     3312   5103   3904   -647    -69   -836       N  
ATOM   2020  CA  TYR A 145      -1.079 -10.811  -8.365  1.00 33.98           C  
ANISOU 2020  CA  TYR A 145     3449   5299   4161   -573    -33   -652       C  
ATOM   2021  C   TYR A 145      -0.028 -10.933  -7.264  1.00 32.73           C  
ANISOU 2021  C   TYR A 145     3352   4975   4108   -511     71   -606       C  
ATOM   2022  O   TYR A 145       0.188  -9.975  -6.512  1.00 30.58           O  
ANISOU 2022  O   TYR A 145     3067   4719   3834   -420    122   -486       O  
ATOM   2023  CB  TYR A 145      -2.467 -11.155  -7.827  1.00 35.11           C  
ANISOU 2023  CB  TYR A 145     3468   5483   4390   -662    -92   -600       C  
ATOM   2024  CG  TYR A 145      -3.625 -10.693  -8.699  1.00 33.38           C  
ANISOU 2024  CG  TYR A 145     3150   5460   4074   -695   -202   -590       C  
ATOM   2025  CD1 TYR A 145      -3.434  -9.782  -9.732  1.00 37.29           C  
ANISOU 2025  CD1 TYR A 145     3668   6089   4410   -631   -247   -574       C  
ATOM   2026  CD2 TYR A 145      -4.911 -11.173  -8.482  1.00 34.19           C  
ANISOU 2026  CD2 TYR A 145     3123   5624   4245   -802   -272   -578       C  
ATOM   2027  CE1 TYR A 145      -4.493  -9.362 -10.522  1.00 37.67           C  
ANISOU 2027  CE1 TYR A 145     3617   6322   4372   -663   -369   -539       C  
ATOM   2028  CE2 TYR A 145      -5.972 -10.760  -9.267  1.00 35.85           C  
ANISOU 2028  CE2 TYR A 145     3224   6021   4375   -830   -386   -562       C  
ATOM   2029  CZ  TYR A 145      -5.759  -9.856 -10.285  1.00 36.39           C  
ANISOU 2029  CZ  TYR A 145     3321   6216   4289   -756   -440   -540       C  
ATOM   2030  OH  TYR A 145      -6.816  -9.445 -11.065  1.00 39.61           O  
ANISOU 2030  OH  TYR A 145     3614   6817   4622   -784   -574   -499       O  
ATOM   2031  H   TYR A 145      -1.294 -12.327  -9.620  1.00 38.94           H  
ATOM   2032  HA  TYR A 145      -1.095  -9.886  -8.657  1.00 40.81           H  
ATOM   2033  HB2 TYR A 145      -2.533 -12.119  -7.741  1.00 42.17           H  
ATOM   2034  HB3 TYR A 145      -2.572 -10.737  -6.958  1.00 42.17           H  
ATOM   2035  HD1 TYR A 145      -2.582  -9.448  -9.896  1.00 44.78           H  
ATOM   2036  HD2 TYR A 145      -5.061 -11.783  -7.797  1.00 41.07           H  
ATOM   2037  HE1 TYR A 145      -4.351  -8.750 -11.208  1.00 45.23           H  
ATOM   2038  HE2 TYR A 145      -6.826 -11.092  -9.109  1.00 43.05           H  
ATOM   2039  HH  TYR A 145      -7.523  -9.821 -10.812  1.00 47.57           H  
ATOM   2040  N   SER A 146       0.627 -12.093  -7.140  1.00 32.38           N  
ANISOU 2040  N   SER A 146     3368   4767   4169   -556     93   -703       N  
ATOM   2041  CA ASER A 146       1.716 -12.223  -6.177  0.59 31.99           C  
ANISOU 2041  CA ASER A 146     3370   4568   4216   -493    174   -649       C  
ATOM   2042  CA BSER A 146       1.711 -12.215  -6.170  0.41 32.01           C  
ANISOU 2042  CA BSER A 146     3373   4572   4219   -493    174   -648       C  
ATOM   2043  C   SER A 146       2.874 -11.303  -6.540  1.00 33.23           C  
ANISOU 2043  C   SER A 146     3591   4767   4269   -376    239   -650       C  
ATOM   2044  O   SER A 146       3.510 -10.708  -5.662  1.00 29.40           O  
ANISOU 2044  O   SER A 146     3118   4246   3808   -304    299   -546       O  
ATOM   2045  CB ASER A 146       2.202 -13.673  -6.108  0.59 34.29           C  
ANISOU 2045  CB ASER A 146     3704   4655   4670   -554    163   -754       C  
ATOM   2046  CB BSER A 146       2.177 -13.668  -6.075  0.41 34.30           C  
ANISOU 2046  CB BSER A 146     3702   4656   4672   -555    162   -748       C  
ATOM   2047  OG ASER A 146       1.239 -14.521  -5.511  0.59 33.70           O  
ANISOU 2047  OG ASER A 146     3572   4509   4724   -676    105   -704       O  
ATOM   2048  OG BSER A 146       2.884 -14.058  -7.238  0.41 35.50           O  
ANISOU 2048  OG BSER A 146     3915   4790   4784   -535    167   -943       O  
ATOM   2049  H  ASER A 146       0.462 -12.805  -7.595  0.59 38.89           H  
ATOM   2050  H  BSER A 146       0.466 -12.805  -7.596  0.41 38.89           H  
ATOM   2051  HA ASER A 146       1.383 -11.977  -5.300  0.59 38.42           H  
ATOM   2052  HA BSER A 146       1.382 -11.952  -5.296  0.41 38.45           H  
ATOM   2053  HB2ASER A 146       2.379 -13.986  -7.009  0.59 41.19           H  
ATOM   2054  HB2BSER A 146       2.760 -13.761  -5.307  0.41 41.19           H  
ATOM   2055  HB3ASER A 146       3.016 -13.704  -5.580  0.59 41.19           H  
ATOM   2056  HB3BSER A 146       1.400 -14.240  -5.974  0.41 41.19           H  
ATOM   2057  HG ASER A 146       1.525 -15.311  -5.490  0.59 40.48           H  
ATOM   2058  HG BSER A 146       2.380 -14.016  -7.909  0.41 42.63           H  
ATOM   2059  N   LEU A 147       3.164 -11.180  -7.837  1.00 30.41           N  
ANISOU 2059  N   LEU A 147     3268   4501   3785   -372    227   -767       N  
ATOM   2060  CA  LEU A 147       4.229 -10.284  -8.273  1.00 31.44           C  
ANISOU 2060  CA  LEU A 147     3446   4698   3801   -286    289   -751       C  
ATOM   2061  C   LEU A 147       3.801  -8.826  -8.142  1.00 29.78           C  
ANISOU 2061  C   LEU A 147     3206   4608   3502   -235    273   -588       C  
ATOM   2062  O   LEU A 147       4.606  -7.970  -7.760  1.00 28.08           O  
ANISOU 2062  O   LEU A 147     3017   4377   3274   -159    328   -503       O  
ATOM   2063  CB  LEU A 147       4.620 -10.614  -9.712  1.00 31.99           C  
ANISOU 2063  CB  LEU A 147     3550   4868   3736   -318    286   -922       C  
ATOM   2064  CG  LEU A 147       5.356 -11.943  -9.912  1.00 34.23           C  
ANISOU 2064  CG  LEU A 147     3866   5014   4128   -333    323  -1127       C  
ATOM   2065  CD1 LEU A 147       5.541 -12.248 -11.395  1.00 40.86           C  
ANISOU 2065  CD1 LEU A 147     4722   6002   4802   -378    322  -1336       C  
ATOM   2066  CD2 LEU A 147       6.705 -11.941  -9.204  1.00 37.97           C  
ANISOU 2066  CD2 LEU A 147     4365   5357   4705   -239    415  -1100       C  
ATOM   2067  H   LEU A 147       2.764 -11.598  -8.474  1.00 36.52           H  
ATOM   2068  HA  LEU A 147       5.011 -10.414  -7.714  1.00 37.76           H  
ATOM   2069  HB2 LEU A 147       3.811 -10.649 -10.246  1.00 38.42           H  
ATOM   2070  HB3 LEU A 147       5.203  -9.910 -10.038  1.00 38.42           H  
ATOM   2071  HG  LEU A 147       4.815 -12.647  -9.521  1.00 41.12           H  
ATOM   2072 HD11 LEU A 147       6.003 -13.096 -11.488  1.00 49.07           H  
ATOM   2073 HD12 LEU A 147       4.669 -12.299 -11.818  1.00 49.07           H  
ATOM   2074 HD13 LEU A 147       6.064 -11.539 -11.801  1.00 49.07           H  
ATOM   2075 HD21 LEU A 147       7.205 -12.727  -9.475  1.00 45.60           H  
ATOM   2076 HD22 LEU A 147       7.190 -11.138  -9.450  1.00 45.60           H  
ATOM   2077 HD23 LEU A 147       6.558 -11.957  -8.245  1.00 45.60           H  
ATOM   2078  N   GLU A 148       2.532  -8.525  -8.435  1.00 29.92           N  
ANISOU 2078  N   GLU A 148     3158   4732   3477   -272    189   -544       N  
ATOM   2079  CA  GLU A 148       2.066  -7.145  -8.332  1.00 31.16           C  
ANISOU 2079  CA  GLU A 148     3273   4977   3590   -207    160   -395       C  
ATOM   2080  C   GLU A 148       2.006  -6.672  -6.883  1.00 27.73           C  
ANISOU 2080  C   GLU A 148     2804   4452   3278   -144    210   -302       C  
ATOM   2081  O   GLU A 148       2.273  -5.494  -6.615  1.00 28.30           O  
ANISOU 2081  O   GLU A 148     2878   4529   3345    -61    226   -210       O  
ATOM   2082  CB  GLU A 148       0.703  -7.011  -9.014  1.00 32.22           C  
ANISOU 2082  CB  GLU A 148     3324   5250   3669   -255     46   -376       C  
ATOM   2083  CG  GLU A 148       0.801  -7.099 -10.536  1.00 35.62           C  
ANISOU 2083  CG  GLU A 148     3788   5826   3920   -314    -15   -440       C  
ATOM   2084  CD  GLU A 148      -0.542  -7.118 -11.235  1.00 43.33           C  
ANISOU 2084  CD  GLU A 148     4674   6953   4835   -380   -146   -427       C  
ATOM   2085  OE1 GLU A 148      -1.540  -6.662 -10.638  1.00 46.70           O  
ANISOU 2085  OE1 GLU A 148     5002   7388   5356   -346   -193   -328       O  
ATOM   2086  OE2 GLU A 148      -0.596  -7.587 -12.392  1.00 50.29           O  
ANISOU 2086  OE2 GLU A 148     5575   7962   5569   -467   -202   -526       O  
ATOM   2087  H   GLU A 148       1.936  -9.090  -8.690  1.00 35.94           H  
ATOM   2088  HA  GLU A 148       2.688  -6.563  -8.795  1.00 37.43           H  
ATOM   2089  HB2 GLU A 148       0.123  -7.726  -8.708  1.00 38.70           H  
ATOM   2090  HB3 GLU A 148       0.318  -6.150  -8.786  1.00 38.70           H  
ATOM   2091  HG2 GLU A 148       1.292  -6.329 -10.862  1.00 42.78           H  
ATOM   2092  HG3 GLU A 148       1.268  -7.915 -10.772  1.00 42.78           H  
ATOM   2093  N   GLU A 149       1.685  -7.562  -5.939  1.00 28.45           N  
ANISOU 2093  N   GLU A 149     2864   4467   3478   -191    233   -324       N  
ATOM   2094  CA  GLU A 149       1.706  -7.171  -4.532  1.00 31.09           C  
ANISOU 2094  CA  GLU A 149     3166   4754   3893   -148    290   -246       C  
ATOM   2095  C   GLU A 149       3.126  -6.872  -4.065  1.00 27.57           C  
ANISOU 2095  C   GLU A 149     2802   4218   3454    -88    365   -230       C  
ATOM   2096  O   GLU A 149       3.344  -5.945  -3.275  1.00 25.60           O  
ANISOU 2096  O   GLU A 149     2542   3968   3218    -23    402   -168       O  
ATOM   2097  CB  GLU A 149       1.093  -8.268  -3.663  1.00 34.08           C  
ANISOU 2097  CB  GLU A 149     3491   5095   4363   -240    294   -245       C  
ATOM   2098  H   GLU A 149       1.457  -8.378  -6.085  1.00 34.17           H  
ATOM   2099  HA  GLU A 149       1.170  -6.369  -4.430  1.00 37.34           H  
ATOM   2100  HB2 GLU A 149       1.102  -7.973  -2.736  1.00 40.93           H  
ATOM   2101  HB3 GLU A 149       0.185  -8.433  -3.950  1.00 40.93           H  
ATOM   2102  N   LEU A 150       4.100  -7.662  -4.525  1.00 27.49           N  
ANISOU 2102  N   LEU A 150     2864   4135   3447   -109    385   -300       N  
ATOM   2103  CA  LEU A 150       5.492  -7.387  -4.192  1.00 28.77           C  
ANISOU 2103  CA  LEU A 150     3085   4228   3618    -53    450   -286       C  
ATOM   2104  C   LEU A 150       5.932  -6.040  -4.753  1.00 26.28           C  
ANISOU 2104  C   LEU A 150     2793   3980   3211     11    459   -241       C  
ATOM   2105  O   LEU A 150       6.618  -5.269  -4.070  1.00 24.73           O  
ANISOU 2105  O   LEU A 150     2612   3750   3034     61    499   -183       O  
ATOM   2106  CB  LEU A 150       6.388  -8.503  -4.724  1.00 29.23           C  
ANISOU 2106  CB  LEU A 150     3191   4204   3712    -74    468   -392       C  
ATOM   2107  CG  LEU A 150       7.866  -8.439  -4.334  1.00 35.93           C  
ANISOU 2107  CG  LEU A 150     4076   4979   4598    -17    532   -385       C  
ATOM   2108  CD1 LEU A 150       8.052  -8.426  -2.825  1.00 33.99           C  
ANISOU 2108  CD1 LEU A 150     3812   4664   4439     -9    547   -281       C  
ATOM   2109  CD2 LEU A 150       8.618  -9.602  -4.977  1.00 39.64           C  
ANISOU 2109  CD2 LEU A 150     4568   5368   5126    -23    548   -522       C  
ATOM   2110  H   LEU A 150       3.980  -8.352  -5.023  1.00 33.03           H  
ATOM   2111  HA  LEU A 150       5.585  -7.360  -3.227  1.00 34.56           H  
ATOM   2112  HB2 LEU A 150       6.043  -9.347  -4.395  1.00 35.12           H  
ATOM   2113  HB3 LEU A 150       6.348  -8.483  -5.693  1.00 35.12           H  
ATOM   2114  HG  LEU A 150       8.242  -7.607  -4.661  1.00 43.15           H  
ATOM   2115 HD11 LEU A 150       9.001  -8.446  -2.624  1.00 40.82           H  
ATOM   2116 HD12 LEU A 150       7.654  -7.618  -2.464  1.00 40.82           H  
ATOM   2117 HD13 LEU A 150       7.617  -9.206  -2.446  1.00 40.82           H  
ATOM   2118 HD21 LEU A 150       9.551  -9.558  -4.714  1.00 47.60           H  
ATOM   2119 HD22 LEU A 150       8.228 -10.436  -4.674  1.00 47.60           H  
ATOM   2120 HD23 LEU A 150       8.543  -9.532  -5.942  1.00 47.60           H  
ATOM   2121  N   ALA A 151       5.550  -5.739  -5.996  1.00 26.27           N  
ANISOU 2121  N   ALA A 151     2794   4077   3109     -4    412   -258       N  
ATOM   2122  CA  ALA A 151       5.900  -4.446  -6.578  1.00 25.63           C  
ANISOU 2122  CA  ALA A 151     2733   4056   2948     38    402   -176       C  
ATOM   2123  C   ALA A 151       5.283  -3.299  -5.783  1.00 29.00           C  
ANISOU 2123  C   ALA A 151     3116   4461   3442    100    378    -76       C  
ATOM   2124  O   ALA A 151       5.938  -2.278  -5.546  1.00 27.18           O  
ANISOU 2124  O   ALA A 151     2910   4189   3226    147    398    -10       O  
ATOM   2125  CB  ALA A 151       5.454  -4.391  -8.040  1.00 29.90           C  
ANISOU 2125  CB  ALA A 151     3274   4735   3353     -7    336   -186       C  
ATOM   2126  H   ALA A 151       5.096  -6.255  -6.513  1.00 31.56           H  
ATOM   2127  HA  ALA A 151       6.864  -4.342  -6.554  1.00 30.79           H  
ATOM   2128  HB1 ALA A 151       5.679  -3.521  -8.406  1.00 35.92           H  
ATOM   2129  HB2 ALA A 151       5.912  -5.087  -8.536  1.00 35.92           H  
ATOM   2130  HB3 ALA A 151       4.495  -4.530  -8.083  1.00 35.92           H  
ATOM   2131  N   GLN A 152       4.023  -3.448  -5.363  1.00 25.61           N  
ANISOU 2131  N   GLN A 152     2611   4057   3064     98    337    -78       N  
ATOM   2132  CA  GLN A 152       3.394  -2.425  -4.533  1.00 30.84           C  
ANISOU 2132  CA  GLN A 152     3209   4702   3805    170    328    -24       C  
ATOM   2133  C   GLN A 152       4.154  -2.232  -3.226  1.00 30.57           C  
ANISOU 2133  C   GLN A 152     3196   4588   3831    199    409    -36       C  
ATOM   2134  O   GLN A 152       4.366  -1.096  -2.786  1.00 29.27           O  
ANISOU 2134  O   GLN A 152     3029   4380   3711    266    417     -7       O  
ATOM   2135  CB  GLN A 152       1.936  -2.801  -4.259  1.00 31.31           C  
ANISOU 2135  CB  GLN A 152     3159   4831   3905    154    288    -44       C  
ATOM   2136  CG  GLN A 152       1.191  -1.834  -3.346  1.00 37.77           C  
ANISOU 2136  CG  GLN A 152     3884   5654   4815    238    294    -28       C  
ATOM   2137  H   GLN A 152       3.521  -4.123  -5.543  1.00 30.77           H  
ATOM   2138  HA  GLN A 152       3.403  -1.582  -5.012  1.00 37.04           H  
ATOM   2139  HB2 GLN A 152       1.461  -2.830  -5.104  1.00 37.60           H  
ATOM   2140  HB3 GLN A 152       1.917  -3.674  -3.837  1.00 37.60           H  
ATOM   2141  HG2 GLN A 152       1.382  -2.057  -2.420  1.00 45.37           H  
ATOM   2142  HG3 GLN A 152       1.477  -0.927  -3.536  1.00 45.37           H  
ATOM   2143  N  ASER A 153       4.579  -3.331  -2.596  0.44 28.52           N  
ANISOU 2143  N  ASER A 153     2956   4301   3580    144    459    -78       N  
ATOM   2144  N  BSER A 153       4.570  -3.329  -2.588  0.56 28.52           N  
ANISOU 2144  N  BSER A 153     2955   4301   3581    144    459    -78       N  
ATOM   2145  CA ASER A 153       5.322  -3.233  -1.344  0.44 28.96           C  
ANISOU 2145  CA ASER A 153     3027   4306   3672    156    522    -75       C  
ATOM   2146  CA BSER A 153       5.317  -3.215  -1.340  0.56 28.99           C  
ANISOU 2146  CA BSER A 153     3029   4310   3675    157    522    -74       C  
ATOM   2147  C  ASER A 153       6.638  -2.490  -1.535  0.44 29.18           C  
ANISOU 2147  C  ASER A 153     3125   4277   3687    192    546    -54       C  
ATOM   2148  C  BSER A 153       6.628  -2.465  -1.544  0.56 29.37           C  
ANISOU 2148  C  BSER A 153     3148   4300   3710    193    545    -53       C  
ATOM   2149  O  ASER A 153       7.073  -1.743  -0.649  0.44 27.79           O  
ANISOU 2149  O  ASER A 153     2949   4070   3538    223    574    -47       O  
ATOM   2150  O  BSER A 153       7.050  -1.690  -0.677  0.56 27.97           O  
ANISOU 2150  O  BSER A 153     2971   4093   3562    226    572    -47       O  
ATOM   2151  CB ASER A 153       5.573  -4.633  -0.779  0.44 29.85           C  
ANISOU 2151  CB ASER A 153     3145   4391   3805     83    546    -87       C  
ATOM   2152  CB BSER A 153       5.581  -4.604  -0.760  0.56 29.84           C  
ANISOU 2152  CB BSER A 153     3144   4389   3803     84    547    -86       C  
ATOM   2153  OG ASER A 153       6.760  -5.197  -1.309  0.44 30.23           O  
ANISOU 2153  OG ASER A 153     3263   4371   3852     74    559   -104       O  
ATOM   2154  OG BSER A 153       4.370  -5.242  -0.399  0.56 32.23           O  
ANISOU 2154  OG BSER A 153     3373   4748   4126     29    529    -87       O  
ATOM   2155  H  ASER A 153       4.450  -4.136  -2.871  0.44 34.26           H  
ATOM   2156  H  BSER A 153       4.434  -4.135  -2.854  0.56 34.26           H  
ATOM   2157  HA ASER A 153       4.792  -2.736  -0.702  0.44 34.79           H  
ATOM   2158  HA BSER A 153       4.783  -2.717  -0.701  0.56 34.82           H  
ATOM   2159  HB2ASER A 153       5.658  -4.571   0.185  0.44 35.85           H  
ATOM   2160  HB2BSER A 153       6.034  -5.143  -1.428  0.56 35.84           H  
ATOM   2161  HB3ASER A 153       4.824  -5.203  -1.010  0.44 35.85           H  
ATOM   2162  HB3BSER A 153       6.139  -4.516   0.029  0.56 35.84           H  
ATOM   2163  HG ASER A 153       6.698  -5.265  -2.144  0.44 36.31           H  
ATOM   2164  HG BSER A 153       4.529  -6.005  -0.085  0.56 38.72           H  
ATOM   2165  N   LEU A 154       7.293  -2.688  -2.681  1.00 27.24           N  
ANISOU 2165  N   LEU A 154     2931   4030   3391    176    537    -52       N  
ATOM   2166  CA  LEU A 154       8.538  -1.973  -2.954  1.00 27.65           C  
ANISOU 2166  CA  LEU A 154     3033   4049   3424    194    563    -20       C  
ATOM   2167  C   LEU A 154       8.277  -0.492  -3.194  1.00 29.38           C  
ANISOU 2167  C   LEU A 154     3250   4257   3657    236    522     48       C  
ATOM   2168  O   LEU A 154       9.080   0.362  -2.801  1.00 26.86           O  
ANISOU 2168  O   LEU A 154     2954   3880   3372    252    540     78       O  
ATOM   2169  CB  LEU A 154       9.249  -2.585  -4.160  1.00 24.80           C  
ANISOU 2169  CB  LEU A 154     2707   3728   2987    158    576    -48       C  
ATOM   2170  CG  LEU A 154       9.730  -4.029  -4.021  1.00 27.62           C  
ANISOU 2170  CG  LEU A 154     3068   4054   3372    133    613   -133       C  
ATOM   2171  CD1 LEU A 154      10.485  -4.466  -5.273  1.00 30.44           C  
ANISOU 2171  CD1 LEU A 154     3446   4466   3652    112    641   -199       C  
ATOM   2172  CD2 LEU A 154      10.604  -4.200  -2.783  1.00 29.37           C  
ANISOU 2172  CD2 LEU A 154     3286   4198   3673    149    652   -116       C  
ATOM   2173  H  ALEU A 154       7.042  -3.222  -3.306  0.44 32.73           H  
ATOM   2174  H  BLEU A 154       7.050  -3.236  -3.297  0.56 32.73           H  
ATOM   2175  HA  LEU A 154       9.121  -2.062  -2.184  1.00 33.22           H  
ATOM   2176  HB2 LEU A 154       8.636  -2.561  -4.911  1.00 29.79           H  
ATOM   2177  HB3 LEU A 154      10.030  -2.043  -4.352  1.00 29.79           H  
ATOM   2178  HG  LEU A 154       8.955  -4.602  -3.917  1.00 33.18           H  
ATOM   2179 HD11 LEU A 154      10.784  -5.382  -5.158  1.00 36.56           H  
ATOM   2180 HD12 LEU A 154       9.890  -4.406  -6.037  1.00 36.56           H  
ATOM   2181 HD13 LEU A 154      11.249  -3.882  -5.401  1.00 36.56           H  
ATOM   2182 HD21 LEU A 154      11.027  -5.072  -2.813  1.00 35.27           H  
ATOM   2183 HD22 LEU A 154      11.280  -3.505  -2.775  1.00 35.27           H  
ATOM   2184 HD23 LEU A 154      10.048  -4.130  -1.991  1.00 35.27           H  
ATOM   2185  N   GLU A 155       7.158  -0.169  -3.848  1.00 26.32           N  
ANISOU 2185  N   GLU A 155     2828   3913   3260    252    456     78       N  
ATOM   2186  CA  GLU A 155       6.811   1.230  -4.082  1.00 28.74           C  
ANISOU 2186  CA  GLU A 155     3121   4179   3619    305    396    159       C  
ATOM   2187  C   GLU A 155       6.476   1.943  -2.775  1.00 29.00           C  
ANISOU 2187  C   GLU A 155     3112   4135   3772    371    412    113       C  
ATOM   2188  O   GLU A 155       6.786   3.129  -2.614  1.00 28.37           O  
ANISOU 2188  O   GLU A 155     3045   3962   3771    412    389    148       O  
ATOM   2189  CB  GLU A 155       5.655   1.320  -5.076  1.00 30.74           C  
ANISOU 2189  CB  GLU A 155     3330   4507   3843    311    304    211       C  
ATOM   2190  CG  GLU A 155       6.082   1.238  -6.540  1.00 30.54           C  
ANISOU 2190  CG  GLU A 155     3352   4569   3683    247    266    286       C  
ATOM   2191  CD  GLU A 155       4.941   0.861  -7.467  1.00 42.25           C  
ANISOU 2191  CD  GLU A 155     4787   6170   5095    223    179    304       C  
ATOM   2192  OE1 GLU A 155       5.217   0.463  -8.617  1.00 46.15           O  
ANISOU 2192  OE1 GLU A 155     5314   6782   5440    150    161    321       O  
ATOM   2193  OE2 GLU A 155       3.772   0.937  -7.038  1.00 40.48           O  
ANISOU 2193  OE2 GLU A 155     4483   5942   4957    272    133    290       O  
ATOM   2194  H   GLU A 155       6.591  -0.735  -4.161  1.00 31.62           H  
ATOM   2195  HA  GLU A 155       7.572   1.684  -4.475  1.00 34.52           H  
ATOM   2196  HB2 GLU A 155       5.042   0.588  -4.906  1.00 36.92           H  
ATOM   2197  HB3 GLU A 155       5.203   2.169  -4.949  1.00 36.92           H  
ATOM   2198  HG2 GLU A 155       6.421   2.103  -6.819  1.00 36.68           H  
ATOM   2199  HG3 GLU A 155       6.775   0.565  -6.629  1.00 36.68           H  
ATOM   2200  N   GLU A 156       5.847   1.242  -1.825  1.00 26.96           N  
ANISOU 2200  N   GLU A 156     2799   3920   3526    371    452     30       N  
ATOM   2201  CA  GLU A 156       5.586   1.855  -0.522  1.00 28.81           C  
ANISOU 2201  CA  GLU A 156     2985   4125   3837    421    487    -41       C  
ATOM   2202  C   GLU A 156       6.879   2.027   0.269  1.00 28.34           C  
ANISOU 2202  C   GLU A 156     2984   4012   3770    396    541    -65       C  
ATOM   2203  O   GLU A 156       7.043   3.009   1.004  1.00 26.14           O  
ANISOU 2203  O   GLU A 156     2697   3675   3560    437    549   -116       O  
ATOM   2204  CB  GLU A 156       4.585   1.016   0.272  1.00 30.59           C  
ANISOU 2204  CB  GLU A 156     3125   4452   4046    403    522   -106       C  
ATOM   2205  H   GLU A 156       5.569   0.433  -1.908  1.00 32.39           H  
ATOM   2206  HA  GLU A 156       5.193   2.730  -0.665  1.00 34.61           H  
ATOM   2207  HB2 GLU A 156       5.021   0.198   0.557  1.00 36.75           H  
ATOM   2208  HB3 GLU A 156       4.303   1.526   1.051  1.00 36.75           H  
ATOM   2209  N   LEU A 157       7.801   1.069   0.150  1.00 25.94           N  
ANISOU 2209  N   LEU A 157     2732   3728   3396    329    573    -42       N  
ATOM   2210  CA  LEU A 157       9.097   1.203   0.809  1.00 28.25           C  
ANISOU 2210  CA  LEU A 157     3067   3983   3685    302    611    -49       C  
ATOM   2211  C   LEU A 157       9.859   2.409   0.271  1.00 28.00           C  
ANISOU 2211  C   LEU A 157     3079   3864   3697    317    584     -4       C  
ATOM   2212  O   LEU A 157      10.476   3.158   1.039  1.00 27.69           O  
ANISOU 2212  O   LEU A 157     3049   3771   3701    317    594    -36       O  
ATOM   2213  CB  LEU A 157       9.899  -0.083   0.621  1.00 28.94           C  
ANISOU 2213  CB  LEU A 157     3182   4095   3720    247    638    -27       C  
ATOM   2214  CG  LEU A 157      11.270  -0.215   1.285  1.00 33.45           C  
ANISOU 2214  CG  LEU A 157     3775   4646   4290    218    668    -21       C  
ATOM   2215  CD1 LEU A 157      11.154  -0.009   2.783  1.00 35.17           C  
ANISOU 2215  CD1 LEU A 157     3962   4895   4508    208    682    -60       C  
ATOM   2216  CD2 LEU A 157      11.864  -1.589   0.971  1.00 34.81           C  
ANISOU 2216  CD2 LEU A 157     3953   4825   4449    188    683     -7       C  
ATOM   2217  H   LEU A 157       7.701   0.342  -0.299  1.00 31.16           H  
ATOM   2218  HA  LEU A 157       8.966   1.339   1.760  1.00 33.94           H  
ATOM   2219  HB2 LEU A 157       9.359  -0.813   0.964  1.00 34.77           H  
ATOM   2220  HB3 LEU A 157      10.045  -0.196  -0.331  1.00 34.77           H  
ATOM   2221  HG  LEU A 157      11.867   0.466   0.938  1.00 40.18           H  
ATOM   2222 HD11 LEU A 157      11.964  -0.331   3.209  1.00 42.25           H  
ATOM   2223 HD12 LEU A 157      11.040   0.937   2.964  1.00 42.25           H  
ATOM   2224 HD13 LEU A 157      10.388  -0.504   3.112  1.00 42.25           H  
ATOM   2225 HD21 LEU A 157      12.711  -1.680   1.435  1.00 41.81           H  
ATOM   2226 HD22 LEU A 157      11.247  -2.275   1.270  1.00 41.81           H  
ATOM   2227 HD23 LEU A 157      12.001  -1.662   0.014  1.00 41.81           H  
ATOM   2228  N   ALA A 158       9.810   2.624  -1.049  1.00 26.27           N  
ANISOU 2228  N   ALA A 158     2883   3638   3459    314    544     76       N  
ATOM   2229  CA  ALA A 158      10.455   3.794  -1.641  1.00 28.14           C  
ANISOU 2229  CA  ALA A 158     3157   3796   3738    307    508    158       C  
ATOM   2230  C   ALA A 158       9.880   5.090  -1.081  1.00 31.57           C  
ANISOU 2230  C   ALA A 158     3569   4116   4308    371    460    135       C  
ATOM   2231  O   ALA A 158      10.625   6.030  -0.783  1.00 30.03           O  
ANISOU 2231  O   ALA A 158     3401   3818   4190    359    449    145       O  
ATOM   2232  CB  ALA A 158      10.301   3.764  -3.162  1.00 30.31           C  
ANISOU 2232  CB  ALA A 158     3449   4124   3942    280    465    266       C  
ATOM   2233  H   ALA A 158       9.414   2.112  -1.615  1.00 31.56           H  
ATOM   2234  HA  ALA A 158      11.400   3.765  -1.427  1.00 33.80           H  
ATOM   2235  HB1 ALA A 158      10.724   4.552  -3.537  1.00 36.40           H  
ATOM   2236  HB2 ALA A 158      10.727   2.964  -3.506  1.00 36.40           H  
ATOM   2237  HB3 ALA A 158       9.357   3.757  -3.383  1.00 36.40           H  
ATOM   2238  N   LYS A 159       8.551   5.167  -0.953  1.00 29.45           N  
ANISOU 2238  N   LYS A 159     3241   3858   4088    441    430     94       N  
ATOM   2239  CA  LYS A 159       7.932   6.356  -0.373  1.00 30.23           C  
ANISOU 2239  CA  LYS A 159     3299   3843   4343    526    391     35       C  
ATOM   2240  C   LYS A 159       8.415   6.584   1.056  1.00 29.54           C  
ANISOU 2240  C   LYS A 159     3206   3734   4283    524    453   -111       C  
ATOM   2241  O   LYS A 159       8.661   7.726   1.461  1.00 31.16           O  
ANISOU 2241  O   LYS A 159     3419   3804   4617    556    426   -162       O  
ATOM   2242  CB  LYS A 159       6.408   6.229  -0.406  1.00 30.45           C  
ANISOU 2242  CB  LYS A 159     3235   3923   4413    606    362     -4       C  
ATOM   2243  H   LYS A 159       7.997   4.554  -1.190  1.00 35.37           H  
ATOM   2244  HA  LYS A 159       8.181   7.128  -0.906  1.00 36.31           H  
ATOM   2245  HB2 LYS A 159       6.086   6.438  -1.299  1.00 36.58           H  
ATOM   2246  HB3 LYS A 159       6.153   5.325  -0.162  1.00 36.58           H  
ATOM   2247  N   SER A 160       8.558   5.508   1.838  1.00 27.80           N  
ANISOU 2247  N   SER A 160     2973   3645   3946    479    527   -177       N  
ATOM   2248  CA ASER A 160       9.003   5.653   3.220  0.41 30.58           C  
ANISOU 2248  CA ASER A 160     3314   4021   4285    460    579   -304       C  
ATOM   2249  CA BSER A 160       9.000   5.667   3.220  0.59 30.59           C  
ANISOU 2249  CA BSER A 160     3316   4021   4287    460    579   -304       C  
ATOM   2250  C   SER A 160      10.448   6.129   3.294  1.00 29.76           C  
ANISOU 2250  C   SER A 160     3278   3838   4193    398    571   -274       C  
ATOM   2251  O   SER A 160      10.807   6.892   4.199  1.00 29.77           O  
ANISOU 2251  O   SER A 160     3276   3792   4243    395    575   -383       O  
ATOM   2252  CB ASER A 160       8.846   4.329   3.966  0.41 30.07           C  
ANISOU 2252  CB ASER A 160     3218   4122   4084    407    642   -329       C  
ATOM   2253  CB BSER A 160       8.817   4.354   3.983  0.59 30.05           C  
ANISOU 2253  CB BSER A 160     3214   4119   4085    409    642   -332       C  
ATOM   2254  OG ASER A 160       7.491   3.921   4.009  0.41 32.38           O  
ANISOU 2254  OG ASER A 160     3434   4501   4370    445    654   -361       O  
ATOM   2255  OG BSER A 160       9.811   3.408   3.632  0.59 31.05           O  
ANISOU 2255  OG BSER A 160     3393   4272   4132    336    650   -235       O  
ATOM   2256  H  ASER A 160       8.407   4.698   1.594  0.41 33.40           H  
ATOM   2257  H  BSER A 160       8.410   4.696   1.596  0.59 33.40           H  
ATOM   2258  HA ASER A 160       8.442   6.315   3.654  0.41 36.74           H  
ATOM   2259  HA BSER A 160       8.449   6.340   3.650  0.59 36.75           H  
ATOM   2260  HB2ASER A 160       9.365   3.648   3.510  0.41 36.12           H  
ATOM   2261  HB2BSER A 160       8.877   4.533   4.935  0.59 36.10           H  
ATOM   2262  HB3ASER A 160       9.170   4.439   4.874  0.41 36.12           H  
ATOM   2263  HB3BSER A 160       7.945   3.986   3.770  0.59 36.10           H  
ATOM   2264  HG ASER A 160       7.425   3.187   4.413  0.41 38.90           H  
ATOM   2265  HG BSER A 160       9.755   3.222   2.815  0.59 37.30           H  
ATOM   2266  N   LEU A 161      11.292   5.682   2.359  1.00 28.24           N  
ANISOU 2266  N   LEU A 161     3135   3645   3951    343    562   -142       N  
ATOM   2267  CA  LEU A 161      12.678   6.137   2.339  1.00 29.01           C  
ANISOU 2267  CA  LEU A 161     3275   3683   4063    277    557   -101       C  
ATOM   2268  C   LEU A 161      12.783   7.594   1.903  1.00 30.63           C  
ANISOU 2268  C   LEU A 161     3505   3719   4412    288    492    -68       C  
ATOM   2269  O   LEU A 161      13.649   8.323   2.401  1.00 28.97           O  
ANISOU 2269  O   LEU A 161     3314   3431   4263    242    480   -101       O  
ATOM   2270  CB  LEU A 161      13.505   5.240   1.417  1.00 26.94           C  
ANISOU 2270  CB  LEU A 161     3036   3490   3711    221    579     13       C  
ATOM   2271  CG  LEU A 161      13.612   3.766   1.820  1.00 28.27           C  
ANISOU 2271  CG  LEU A 161     3183   3779   3780    206    628    -10       C  
ATOM   2272  CD1 LEU A 161      14.354   2.965   0.761  1.00 31.06           C  
ANISOU 2272  CD1 LEU A 161     3547   4178   4076    174    651     68       C  
ATOM   2273  CD2 LEU A 161      14.295   3.629   3.172  1.00 31.80           C  
ANISOU 2273  CD2 LEU A 161     3611   4261   4209    171    647    -73       C  
ATOM   2274  H   LEU A 161      11.088   5.125   1.737  1.00 33.93           H  
ATOM   2275  HA  LEU A 161      13.046   6.067   3.233  1.00 34.85           H  
ATOM   2276  HB2 LEU A 161      13.107   5.267   0.533  1.00 32.36           H  
ATOM   2277  HB3 LEU A 161      14.408   5.593   1.384  1.00 32.36           H  
ATOM   2278  HG  LEU A 161      12.717   3.399   1.895  1.00 33.96           H  
ATOM   2279 HD11 LEU A 161      14.417   2.041   1.049  1.00 37.30           H  
ATOM   2280 HD12 LEU A 161      13.866   3.018  -0.076  1.00 37.30           H  
ATOM   2281 HD13 LEU A 161      15.243   3.338   0.649  1.00 37.30           H  
ATOM   2282 HD21 LEU A 161      14.463   2.690   3.347  1.00 38.19           H  
ATOM   2283 HD22 LEU A 161      15.133   4.117   3.152  1.00 38.19           H  
ATOM   2284 HD23 LEU A 161      13.715   3.996   3.857  1.00 38.19           H  
ATOM   2285  N   LYS A 162      11.911   8.040   0.992  1.00 28.91           N  
ANISOU 2285  N   LYS A 162     3285   3437   4263    344    437      8       N  
ATOM   2286  CA  LYS A 162      11.917   9.445   0.593  1.00 30.93           C  
ANISOU 2286  CA  LYS A 162     3561   3501   4690    359    354     66       C  
ATOM   2287  C   LYS A 162      11.496  10.343   1.750  1.00 35.38           C  
ANISOU 2287  C   LYS A 162     4094   3943   5404    427    341   -119       C  
ATOM   2288  O   LYS A 162      12.027  11.448   1.915  1.00 36.29           O  
ANISOU 2288  O   LYS A 162     4237   3884   5669    405    290   -133       O  
ATOM   2289  CB  LYS A 162      11.002   9.659  -0.613  1.00 35.29           C  
ANISOU 2289  CB  LYS A 162     4103   4025   5278    408    280    207       C  
ATOM   2290  CG  LYS A 162      11.613   9.247  -1.949  1.00 38.14           C  
ANISOU 2290  CG  LYS A 162     4504   4476   5512    318    272    403       C  
ATOM   2291  CD  LYS A 162      10.618   9.375  -3.099  1.00 44.39           C  
ANISOU 2291  CD  LYS A 162     5280   5284   6303    355    188    541       C  
ATOM   2292  H   LYS A 162      11.319   7.557   0.597  1.00 34.73           H  
ATOM   2293  HA  LYS A 162      12.817   9.691   0.329  1.00 37.15           H  
ATOM   2294  HB2 LYS A 162      10.195   9.136  -0.486  1.00 42.38           H  
ATOM   2295  HB3 LYS A 162      10.780  10.602  -0.670  1.00 42.38           H  
ATOM   2296  HG2 LYS A 162      12.373   9.819  -2.142  1.00 45.81           H  
ATOM   2297  HG3 LYS A 162      11.899   8.322  -1.898  1.00 45.81           H  
ATOM   2298  HD2 LYS A 162      10.280   8.495  -3.330  1.00 53.31           H  
ATOM   2299  HD3 LYS A 162       9.888   9.953  -2.830  1.00 53.31           H  
ATOM   2300  N   LYS A 163      10.535   9.888   2.557  1.00 32.26           N  
ANISOU 2300  N   LYS A 163     3637   3644   4975    501    389   -274       N  
ATOM   2301  CA  LYS A 163      10.164  10.624   3.761  1.00 33.41           C  
ANISOU 2301  CA  LYS A 163     3740   3729   5226    560    402   -496       C  
ATOM   2302  C   LYS A 163      11.317  10.672   4.752  1.00 33.77           C  
ANISOU 2302  C   LYS A 163     3818   3806   5209    466    441   -597       C  
ATOM   2303  O   LYS A 163      11.576  11.712   5.369  1.00 33.80           O  
ANISOU 2303  O   LYS A 163     3826   3674   5345    471    413   -735       O  
ATOM   2304  CB  LYS A 163       8.939   9.978   4.406  1.00 35.39           C  
ANISOU 2304  CB  LYS A 163     3901   4140   5407    636    466   -628       C  
ATOM   2305  CG  LYS A 163       8.617  10.515   5.787  1.00 39.31           C  
ANISOU 2305  CG  LYS A 163     4338   4657   5943    679    514   -892       C  
ATOM   2306  H   LYS A 163      10.088   9.164   2.430  1.00 38.75           H  
ATOM   2307  HA  LYS A 163       9.936  11.534   3.515  1.00 40.13           H  
ATOM   2308  HB2 LYS A 163       8.168  10.138   3.839  1.00 42.51           H  
ATOM   2309  HB3 LYS A 163       9.098   9.025   4.489  1.00 42.51           H  
ATOM   2310  N   LEU A 164      12.008   9.546   4.934  1.00 32.83           N  
ANISOU 2310  N   LEU A 164     3713   3860   4899    381    495   -537       N  
ATOM   2311  CA  LEU A 164      13.179   9.531   5.803  1.00 32.63           C  
ANISOU 2311  CA  LEU A 164     3708   3883   4808    284    514   -599       C  
ATOM   2312  C   LEU A 164      14.240  10.496   5.293  1.00 31.60           C  
ANISOU 2312  C   LEU A 164     3629   3576   4801    219    450   -523       C  
ATOM   2313  O   LEU A 164      14.858  11.225   6.077  1.00 32.63           O  
ANISOU 2313  O   LEU A 164     3766   3644   4989    169    430   -644       O  
ATOM   2314  CB  LEU A 164      13.734   8.110   5.890  1.00 31.68           C  
ANISOU 2314  CB  LEU A 164     3585   3953   4500    219    562   -505       C  
ATOM   2315  CG  LEU A 164      14.903   7.825   6.829  1.00 35.16           C  
ANISOU 2315  CG  LEU A 164     4024   4487   4846    123    573   -540       C  
ATOM   2316  CD1 LEU A 164      14.515   8.076   8.271  1.00 39.12           C  
ANISOU 2316  CD1 LEU A 164     4486   5084   5291    118    596   -740       C  
ATOM   2317  CD2 LEU A 164      15.362   6.380   6.640  1.00 37.11           C  
ANISOU 2317  CD2 LEU A 164     4262   4875   4963     86    603   -409       C  
ATOM   2318  H   LEU A 164      11.821   8.790   4.571  1.00 39.43           H  
ATOM   2319  HA  LEU A 164      12.925   9.809   6.696  1.00 39.20           H  
ATOM   2320  HB2 LEU A 164      13.008   7.532   6.173  1.00 38.06           H  
ATOM   2321  HB3 LEU A 164      14.030   7.859   5.001  1.00 38.06           H  
ATOM   2322  HG  LEU A 164      15.639   8.421   6.619  1.00 42.22           H  
ATOM   2323 HD11 LEU A 164      15.259   7.836   8.844  1.00 46.97           H  
ATOM   2324 HD12 LEU A 164      14.301   9.015   8.381  1.00 46.97           H  
ATOM   2325 HD13 LEU A 164      13.741   7.533   8.489  1.00 46.97           H  
ATOM   2326 HD21 LEU A 164      16.092   6.199   7.253  1.00 44.57           H  
ATOM   2327 HD22 LEU A 164      14.619   5.786   6.826  1.00 44.57           H  
ATOM   2328 HD23 LEU A 164      15.661   6.261   5.725  1.00 44.57           H  
ATOM   2329  N   ALA A 165      14.453  10.526   3.976  1.00 29.07           N  
ANISOU 2329  N   ALA A 165     3341   3188   4515    204    416   -322       N  
ATOM   2330  CA  ALA A 165      15.416  11.461   3.406  1.00 32.75           C  
ANISOU 2330  CA  ALA A 165     3848   3499   5097    121    356   -215       C  
ATOM   2331  C   ALA A 165      15.007  12.904   3.675  1.00 36.13           C  
ANISOU 2331  C   ALA A 165     4285   3683   5760    163    279   -312       C  
ATOM   2332  O   ALA A 165      15.854  13.749   3.986  1.00 36.36           O  
ANISOU 2332  O   ALA A 165     4337   3581   5898     82    236   -344       O  
ATOM   2333  CB  ALA A 165      15.556  11.216   1.903  1.00 33.20           C  
ANISOU 2333  CB  ALA A 165     3927   3569   5120     93    340     24       C  
ATOM   2334  H   ALA A 165      14.058  10.023   3.401  1.00 34.92           H  
ATOM   2335  HA  ALA A 165      16.281  11.311   3.818  1.00 39.34           H  
ATOM   2336  HB1 ALA A 165      16.201  11.843   1.540  1.00 39.88           H  
ATOM   2337  HB2 ALA A 165      15.862  10.306   1.759  1.00 39.88           H  
ATOM   2338  HB3 ALA A 165      14.693  11.346   1.480  1.00 39.88           H  
ATOM   2339  N   TRP A 166      13.710  13.208   3.557  1.00 36.13           N  
ANISOU 2339  N   TRP A 166     4259   3608   5862    292    254   -366       N  
ATOM   2340  CA  TRP A 166      13.247  14.571   3.804  1.00 39.29           C  
ANISOU 2340  CA  TRP A 166     4655   3747   6527    359    175   -476       C  
ATOM   2341  C   TRP A 166      13.484  14.969   5.254  1.00 38.44           C  
ANISOU 2341  C   TRP A 166     4528   3631   6446    351    207   -768       C  
ATOM   2342  O   TRP A 166      13.871  16.109   5.538  1.00 35.77           O  
ANISOU 2342  O   TRP A 166     4211   3068   6311    326    139   -859       O  
ATOM   2343  CB  TRP A 166      11.767  14.685   3.427  1.00 42.83           C  
ANISOU 2343  CB  TRP A 166     5051   4148   7075    517    147   -485       C  
ATOM   2344  CG  TRP A 166      11.125  16.023   3.704  1.00 48.75           C  
ANISOU 2344  CG  TRP A 166     5772   4618   8132    626     64   -623       C  
ATOM   2345  CD1 TRP A 166      11.084  17.102   2.865  1.00 52.23           C  
ANISOU 2345  CD1 TRP A 166     6240   4774   8832    644    -68   -464       C  
ATOM   2346  CD2 TRP A 166      10.398  16.404   4.879  1.00 53.41           C  
ANISOU 2346  CD2 TRP A 166     6291   5187   8814    738    105   -948       C  
ATOM   2347  NE1 TRP A 166      10.396  18.135   3.455  1.00 53.09           N  
ANISOU 2347  NE1 TRP A 166     6301   4649   9222    773   -120   -678       N  
ATOM   2348  CE2 TRP A 166       9.963  17.732   4.691  1.00 56.02           C  
ANISOU 2348  CE2 TRP A 166     6607   5188   9489    837     -7   -996       C  
ATOM   2349  CE3 TRP A 166      10.080  15.754   6.075  1.00 52.91           C  
ANISOU 2349  CE3 TRP A 166     6169   5360   8573    759    224  -1200       C  
ATOM   2350  CZ2 TRP A 166       9.229  18.421   5.655  1.00 59.10           C  
ANISOU 2350  CZ2 TRP A 166     6919   5476  10059    971      9  -1326       C  
ATOM   2351  CZ3 TRP A 166       9.353  16.440   7.031  1.00 56.71           C  
ANISOU 2351  CZ3 TRP A 166     6574   5779   9195    872    247  -1515       C  
ATOM   2352  CH2 TRP A 166       8.935  17.760   6.815  1.00 62.41           C  
ANISOU 2352  CH2 TRP A 166     7277   6167  10271    985    145  -1595       C  
ATOM   2353  H   TRP A 166      13.091  12.652   3.340  1.00 43.39           H  
ATOM   2354  HA  TRP A 166      13.741  15.191   3.246  1.00 47.19           H  
ATOM   2355  HB2 TRP A 166      11.681  14.516   2.476  1.00 51.44           H  
ATOM   2356  HB3 TRP A 166      11.272  14.019   3.929  1.00 51.44           H  
ATOM   2357  HD1 TRP A 166      11.466  17.133   2.017  1.00 62.71           H  
ATOM   2358  HE1 TRP A 166      10.260  18.909   3.105  1.00 63.75           H  
ATOM   2359  HE3 TRP A 166      10.352  14.877   6.224  1.00 63.52           H  
ATOM   2360  HZ2 TRP A 166       8.950  19.297   5.515  1.00 70.95           H  
ATOM   2361  HZ3 TRP A 166       9.138  16.018   7.832  1.00 68.09           H  
ATOM   2362  HH2 TRP A 166       8.446  18.195   7.476  1.00 74.93           H  
ATOM   2363  N   SER A 167      13.283  14.035   6.185  1.00 35.85           N  
ANISOU 2363  N   SER A 167     4158   3553   5909    358    303   -914       N  
ATOM   2364  CA ASER A 167      13.515  14.342   7.591  0.67 39.65           C  
ANISOU 2364  CA ASER A 167     4616   4087   6362    331    337  -1192       C  
ATOM   2365  CA BSER A 167      13.515  14.341   7.591  0.33 39.61           C  
ANISOU 2365  CA BSER A 167     4612   4083   6357    331    337  -1192       C  
ATOM   2366  C   SER A 167      14.996  14.540   7.884  1.00 37.22           C  
ANISOU 2366  C   SER A 167     4354   3768   6019    174    309  -1166       C  
ATOM   2367  O   SER A 167      15.351  15.354   8.745  1.00 38.96           O  
ANISOU 2367  O   SER A 167     4574   3905   6322    134    283  -1378       O  
ATOM   2368  CB ASER A 167      12.939  13.228   8.462  0.67 38.31           C  
ANISOU 2368  CB ASER A 167     4386   4220   5950    353    441  -1302       C  
ATOM   2369  CB BSER A 167      12.946  13.227   8.471  0.33 38.17           C  
ANISOU 2369  CB BSER A 167     4369   4204   5931    352    441  -1303       C  
ATOM   2370  OG ASER A 167      11.526  13.207   8.368  0.67 39.75           O  
ANISOU 2370  OG ASER A 167     4503   4414   6186    494    470  -1375       O  
ATOM   2371  OG BSER A 167      13.810  12.104   8.493  0.33 37.92           O  
ANISOU 2371  OG BSER A 167     4358   4370   5681    243    475  -1153       O  
ATOM   2372  H  ASER A 167      13.016  13.232   6.030  0.67 43.05           H  
ATOM   2373  H  BSER A 167      13.016  13.232   6.029  0.33 43.05           H  
ATOM   2374  HA ASER A 167      13.058  15.167   7.816  0.67 47.61           H  
ATOM   2375  HA BSER A 167      13.052  15.164   7.812  0.33 47.57           H  
ATOM   2376  HB2ASER A 167      13.290  12.376   8.160  0.67 46.01           H  
ATOM   2377  HB2BSER A 167      12.842  13.562   9.375  0.33 45.84           H  
ATOM   2378  HB3ASER A 167      13.194  13.384   9.385  0.67 46.01           H  
ATOM   2379  HB3BSER A 167      12.085  12.955   8.116  0.33 45.84           H  
ATOM   2380  HG ASER A 167      11.215  12.591   8.848  0.67 47.73           H  
ATOM   2381  HG BSER A 167      13.905  11.799   7.716  0.33 45.54           H  
ATOM   2382  N   LEU A 168      15.872  13.811   7.188  1.00 35.18           N  
ANISOU 2382  N   LEU A 168     4124   3602   5643     82    314   -927       N  
ATOM   2383  CA  LEU A 168      17.304  13.997   7.390  1.00 38.54           C  
ANISOU 2383  CA  LEU A 168     4570   4027   6047    -68    284   -886       C  
ATOM   2384  C   LEU A 168      17.781  15.319   6.802  1.00 36.84           C  
ANISOU 2384  C   LEU A 168     4395   3518   6083   -124    188   -826       C  
ATOM   2385  O   LEU A 168      18.693  15.947   7.355  1.00 39.95           O  
ANISOU 2385  O   LEU A 168     4797   3844   6540   -236    146   -913       O  
ATOM   2386  CB  LEU A 168      18.079  12.835   6.770  1.00 35.30           C  
ANISOU 2386  CB  LEU A 168     4154   3798   5460   -133    324   -661       C  
ATOM   2387  CG  LEU A 168      17.952  11.473   7.458  1.00 33.84           C  
ANISOU 2387  CG  LEU A 168     3929   3884   5043   -117    398   -693       C  
ATOM   2388  CD1 LEU A 168      18.499  10.364   6.560  1.00 33.68           C  
ANISOU 2388  CD1 LEU A 168     3902   3979   4916   -140    431   -472       C  
ATOM   2389  CD2 LEU A 168      18.661  11.472   8.809  1.00 39.75           C  
ANISOU 2389  CD2 LEU A 168     4650   4756   5698   -203    392   -849       C  
ATOM   2390  H   LEU A 168      15.665  13.215   6.604  1.00 42.26           H  
ATOM   2391  HA  LEU A 168      17.487  14.005   8.343  1.00 46.28           H  
ATOM   2392  HB2 LEU A 168      17.769  12.721   5.858  1.00 42.39           H  
ATOM   2393  HB3 LEU A 168      19.021  13.067   6.774  1.00 42.39           H  
ATOM   2394  HG  LEU A 168      17.013  11.294   7.619  1.00 40.64           H  
ATOM   2395 HD11 LEU A 168      18.418   9.515   7.022  1.00 40.45           H  
ATOM   2396 HD12 LEU A 168      17.987  10.343   5.737  1.00 40.45           H  
ATOM   2397 HD13 LEU A 168      19.432  10.547   6.365  1.00 40.45           H  
ATOM   2398 HD21 LEU A 168      18.626  10.577   9.183  1.00 47.74           H  
ATOM   2399 HD22 LEU A 168      19.584  11.741   8.682  1.00 47.74           H  
ATOM   2400 HD23 LEU A 168      18.212  12.096   9.401  1.00 47.74           H  
ATOM   2401  N   LYS A 169      17.182  15.752   5.689  1.00 35.76           N  
ANISOU 2401  N   LYS A 169     4283   3210   6096    -60    143   -665       N  
ATOM   2402  CA  LYS A 169      17.509  17.058   5.129  1.00 38.07           C  
ANISOU 2402  CA  LYS A 169     4614   3196   6654   -113     34   -580       C  
ATOM   2403  C   LYS A 169      17.121  18.173   6.089  1.00 43.00           C  
ANISOU 2403  C   LYS A 169     5236   3599   7503    -64    -20   -871       C  
ATOM   2404  O   LYS A 169      17.891  19.113   6.315  1.00 44.36           O  
ANISOU 2404  O   LYS A 169     5434   3576   7844   -172    -94   -918       O  
ATOM   2405  CB  LYS A 169      16.797  17.248   3.791  1.00 44.05           C  
ANISOU 2405  CB  LYS A 169     5389   3837   7511    -46    -17   -337       C  
ATOM   2406  CG  LYS A 169      17.338  16.415   2.646  1.00 43.33           C  
ANISOU 2406  CG  LYS A 169     5306   3926   7231   -126     19    -46       C  
ATOM   2407  CD  LYS A 169      16.357  16.413   1.479  1.00 48.36           C  
ANISOU 2407  CD  LYS A 169     5950   4520   7906    -38    -23    148       C  
ATOM   2408  CE  LYS A 169      17.004  15.917   0.197  1.00 51.47           C  
ANISOU 2408  CE  LYS A 169     6357   5056   8145   -148     -7    441       C  
ATOM   2409  H   LYS A 169      16.590  15.312   5.247  1.00 42.95           H  
ATOM   2410  HA  LYS A 169      18.466  17.098   4.976  1.00 45.72           H  
ATOM   2411  HB2 LYS A 169      15.863  17.013   3.905  1.00 52.90           H  
ATOM   2412  HB3 LYS A 169      16.875  18.180   3.533  1.00 52.90           H  
ATOM   2413  HG2 LYS A 169      18.180  16.787   2.342  1.00 52.03           H  
ATOM   2414  HG3 LYS A 169      17.468  15.500   2.943  1.00 52.03           H  
ATOM   2415  HD2 LYS A 169      15.611  15.828   1.688  1.00 58.07           H  
ATOM   2416  HD3 LYS A 169      16.037  17.316   1.328  1.00 58.07           H  
ATOM   2417  HE2 LYS A 169      17.746  16.500  -0.026  1.00 61.80           H  
ATOM   2418  HE3 LYS A 169      17.320  15.011   0.332  1.00 61.80           H  
ATOM   2419  N   LYS A 170      15.911  18.099   6.647  1.00 41.08           N  
ANISOU 2419  N   LYS A 170     4953   3381   7274     97     19  -1081       N  
ATOM   2420  CA  LYS A 170      15.490  19.105   7.614  1.00 42.71           C  
ANISOU 2420  CA  LYS A 170     5140   3404   7684    161    -13  -1412       C  
ATOM   2421  C   LYS A 170      16.413  19.116   8.824  1.00 42.60           C  
ANISOU 2421  C   LYS A 170     5124   3514   7548     34     15  -1640       C  
ATOM   2422  O   LYS A 170      16.729  20.181   9.366  1.00 43.26           O  
ANISOU 2422  O   LYS A 170     5221   3380   7834     -8    -52  -1845       O  
ATOM   2423  CB  LYS A 170      14.044  18.855   8.043  1.00 44.81           C  
ANISOU 2423  CB  LYS A 170     5334   3754   7935    353     52  -1609       C  
ATOM   2424  CG  LYS A 170      13.009  19.336   7.040  1.00 50.68           C  
ANISOU 2424  CG  LYS A 170     6062   4276   8918    502    -19  -1469       C  
ATOM   2425  H   LYS A 170      15.328  17.488   6.485  1.00 49.33           H  
ATOM   2426  HA  LYS A 170      15.527  19.979   7.195  1.00 51.29           H  
ATOM   2427  HB2 LYS A 170      13.917  17.901   8.164  1.00 53.80           H  
ATOM   2428  HB3 LYS A 170      13.883  19.320   8.879  1.00 53.80           H  
ATOM   2429  N   LEU A 171      16.856  17.937   9.266  1.00 41.37           N  
ANISOU 2429  N   LEU A 171     4949   3701   7070    -34    102  -1608       N  
ATOM   2430  CA  LEU A 171      17.810  17.887  10.368  1.00 44.73           C  
ANISOU 2430  CA  LEU A 171     5365   4274   7357   -170    110  -1780       C  
ATOM   2431  C   LEU A 171      19.107  18.586   9.986  1.00 45.18           C  
ANISOU 2431  C   LEU A 171     5463   4151   7553   -337     15  -1657       C  
ATOM   2432  O   LEU A 171      19.691  19.317  10.795  1.00 48.18           O  
ANISOU 2432  O   LEU A 171     5845   4456   8007   -434    -35  -1871       O  
ATOM   2433  CB  LEU A 171      18.072  16.437  10.764  1.00 45.24           C  
ANISOU 2433  CB  LEU A 171     5395   4718   7075   -209    198  -1696       C  
ATOM   2434  CG  LEU A 171      19.012  16.216  11.947  1.00 47.95           C  
ANISOU 2434  CG  LEU A 171     5714   5272   7233   -349    198  -1840       C  
ATOM   2435  CD1 LEU A 171      18.504  16.958  13.170  1.00 46.50           C  
ANISOU 2435  CD1 LEU A 171     5508   5089   7073   -327    204  -2230       C  
ATOM   2436  CD2 LEU A 171      19.149  14.726  12.232  1.00 48.05           C  
ANISOU 2436  CD2 LEU A 171     5690   5628   6940   -366    268  -1707       C  
ATOM   2437  H   LEU A 171      16.625  17.171   8.951  1.00 49.69           H  
ATOM   2438  HA  LEU A 171      17.435  18.341  11.139  1.00 53.71           H  
ATOM   2439  HB2 LEU A 171      17.222  16.029  10.994  1.00 54.32           H  
ATOM   2440  HB3 LEU A 171      18.462  15.982  10.001  1.00 54.32           H  
ATOM   2441  HG  LEU A 171      19.892  16.564  11.735  1.00 57.58           H  
ATOM   2442 HD11 LEU A 171      18.986  16.647  13.951  1.00 55.84           H  
ATOM   2443 HD12 LEU A 171      18.652  17.909  13.046  1.00 55.84           H  
ATOM   2444 HD13 LEU A 171      17.556  16.783  13.274  1.00 55.84           H  
ATOM   2445 HD21 LEU A 171      19.652  14.607  13.053  1.00 57.70           H  
ATOM   2446 HD22 LEU A 171      18.264  14.341  12.328  1.00 57.70           H  
ATOM   2447 HD23 LEU A 171      19.616  14.305  11.494  1.00 57.70           H  
ATOM   2448  N   ALA A 172      19.559  18.391   8.745  1.00 42.09           N  
ANISOU 2448  N   ALA A 172     5097   3700   7195   -383     -9  -1319       N  
ATOM   2449  CA  ALA A 172      20.804  19.008   8.301  1.00 45.66           C  
ANISOU 2449  CA  ALA A 172     5571   4013   7767   -558    -88  -1168       C  
ATOM   2450  C   ALA A 172      20.696  20.528   8.289  1.00 50.77           C  
ANISOU 2450  C   ALA A 172     6256   4267   8767   -578   -203  -1278       C  
ATOM   2451  O   ALA A 172      21.649  21.227   8.652  1.00 50.13           O  
ANISOU 2451  O   ALA A 172     6182   4071   8793   -736   -274  -1343       O  
ATOM   2452  CB  ALA A 172      21.179  18.485   6.914  1.00 42.25           C  
ANISOU 2452  CB  ALA A 172     5145   3628   7280   -596    -74   -792       C  
ATOM   2453  H   ALA A 172      19.166  17.912   8.149  1.00 50.54           H  
ATOM   2454  HA  ALA A 172      21.511  18.764   8.918  1.00 54.83           H  
ATOM   2455  HB1 ALA A 172      22.000  18.915   6.626  1.00 50.73           H  
ATOM   2456  HB2 ALA A 172      21.307  17.525   6.963  1.00 50.73           H  
ATOM   2457  HB3 ALA A 172      20.462  18.692   6.294  1.00 50.73           H  
ATOM   2458  N   GLN A 173      19.544  21.060   7.871  1.00 48.02           N  
ANISOU 2458  N   GLN A 173     5926   3695   8624   -421   -234  -1299       N  
ATOM   2459  CA  GLN A 173      19.372  22.509   7.851  1.00 51.02           C  
ANISOU 2459  CA  GLN A 173     6339   3658   9388   -418   -358  -1404       C  
ATOM   2460  C   GLN A 173      19.524  23.098   9.250  1.00 51.75           C  
ANISOU 2460  C   GLN A 173     6417   3703   9542   -445   -369  -1831       C  
ATOM   2461  O   GLN A 173      20.045  24.207   9.414  1.00 53.59           O  
ANISOU 2461  O   GLN A 173     6679   3636  10046   -546   -479  -1925       O  
ATOM   2462  CB  GLN A 173      18.009  22.878   7.263  1.00 48.55           C  
ANISOU 2462  CB  GLN A 173     6025   3139   9283   -213   -390  -1373       C  
ATOM   2463  CG  GLN A 173      17.793  22.450   5.814  1.00 48.87           C  
ANISOU 2463  CG  GLN A 173     6081   3205   9282   -197   -404   -954       C  
ATOM   2464  CD  GLN A 173      18.727  23.140   4.830  1.00 53.33           C  
ANISOU 2464  CD  GLN A 173     6694   3561  10010   -377   -514   -627       C  
ATOM   2465  OE1 GLN A 173      19.499  24.025   5.195  1.00 54.03           O  
ANISOU 2465  OE1 GLN A 173     6804   3432  10291   -512   -595   -703       O  
ATOM   2466  NE2 GLN A 173      18.652  22.733   3.567  1.00 57.41           N  
ANISOU 2466  NE2 GLN A 173     7220   4155  10438   -393   -518   -261       N  
ATOM   2467  H   GLN A 173      18.862  20.611   7.600  1.00 57.66           H  
ATOM   2468  HA  GLN A 173      20.056  22.894   7.280  1.00 61.26           H  
ATOM   2469  HB2 GLN A 173      17.320  22.453   7.797  1.00 58.30           H  
ATOM   2470  HB3 GLN A 173      17.910  23.842   7.299  1.00 58.30           H  
ATOM   2471  HG2 GLN A 173      17.942  21.494   5.744  1.00 58.68           H  
ATOM   2472  HG3 GLN A 173      16.882  22.663   5.557  1.00 58.68           H  
ATOM   2473 HE21 GLN A 173      18.097  22.114   3.347  1.00 68.93           H  
ATOM   2474 HE22 GLN A 173      19.157  23.090   2.969  1.00 68.93           H  
ATOM   2475  N   GLY A 174      19.077  22.370  10.271  1.00 54.06           N  
ANISOU 2475  N   GLY A 174     6664   4298   9580   -368   -261  -2093       N  
ATOM   2476  CA  GLY A 174      19.201  22.812  11.643  1.00 57.73           C  
ANISOU 2476  CA  GLY A 174     7106   4799  10030   -403   -256  -2514       C  
ATOM   2477  C   GLY A 174      20.537  22.549  12.293  1.00 63.03           C  
ANISOU 2477  C   GLY A 174     7772   5674  10502   -620   -268  -2540       C  
ATOM   2478  O   GLY A 174      20.696  22.812  13.488  1.00 62.59           O  
ANISOU 2478  O   GLY A 174     7693   5713  10374   -671   -265  -2890       O  
ATOM   2479  H   GLY A 174      18.692  21.605  10.186  1.00 64.91           H  
ATOM   2480  HA2 GLY A 174      19.044  23.768  11.674  1.00 69.31           H  
ATOM   2481  HA3 GLY A 174      18.524  22.363  12.173  1.00 69.31           H  
ATOM   2482  N   THR A 175      21.510  22.045  11.540  1.00 59.63           N  
ANISOU 2482  N   THR A 175     7350   5329   9976   -752   -284  -2187       N  
ATOM   2483  CA  THR A 175      22.812  21.671  12.069  1.00 70.91           C  
ANISOU 2483  CA  THR A 175     8749   6981  11211   -949   -297  -2168       C  
ATOM   2484  C   THR A 175      23.878  22.653  11.602  1.00 73.17           C  
ANISOU 2484  C   THR A 175     9060   6991  11751  -1138   -419  -2051       C  
ATOM   2485  O   THR A 175      23.756  23.270  10.540  1.00 72.03           O  
ANISOU 2485  O   THR A 175     8955   6549  11862  -1133   -477  -1832       O  
ATOM   2486  CB  THR A 175      23.197  20.254  11.631  1.00 66.55           C  
ANISOU 2486  CB  THR A 175     8161   6771  10356   -957   -213  -1870       C  
ATOM   2487  H   THR A 175      21.435  21.907  10.694  1.00 71.59           H  
ATOM   2488  HA  THR A 175      22.780  21.697  13.039  1.00 85.13           H  
ATOM   2489  N   ASN A 176      24.927  22.788  12.409  1.00 76.73           N  
ANISOU 2489  N   ASN A 176     9478   7556  12122  -1320   -465  -2184       N  
ATOM   2490  CA  ASN A 176      26.067  23.633  12.065  1.00 79.42           C  
ANISOU 2490  CA  ASN A 176     9821   7682  12674  -1536   -580  -2074       C  
ATOM   2491  C   ASN A 176      27.040  23.714  13.238  1.00 78.31           C  
ANISOU 2491  C   ASN A 176     9630   7720  12404  -1717   -630  -2311       C  
ATOM   2492  O   ASN A 176      26.778  24.400  14.226  1.00 78.14           O  
ANISOU 2492  O   ASN A 176     9632   7633  12422  -1710   -669  -2663       O  
ATOM   2493  CB  ASN A 176      25.608  25.035  11.668  1.00 83.60           C  
ANISOU 2493  CB  ASN A 176    10425   7744  13597  -1508   -679  -2125       C  
ATOM   2494  H   ASN A 176      25.004  22.396  13.170  1.00 92.12           H  
ATOM   2495  HA  ASN A 176      26.529  23.249  11.303  1.00 95.34           H  
ATOM   2496  CA  ASP A 178      28.905  20.187  13.693  1.00 80.26           C  
ANISOU 2496  CA  ASP A 178     9650   9095  11751  -1812   -470  -1835       C  
ATOM   2497  C   ASP A 178      29.965  19.577  12.782  1.00 82.36           C  
ANISOU 2497  C   ASP A 178     9837   9475  11980  -1896   -456  -1473       C  
ATOM   2498  O   ASP A 178      29.900  18.396  12.442  1.00 74.53           O  
ANISOU 2498  O   ASP A 178     8805   8711  10801  -1795   -371  -1287       O  
ATOM   2499  N   SER A 179      30.943  20.385  12.394  1.00 99.15           N  
ANISOU 2499  N   SER A 179    11933  11444  14296  -2085   -539  -1384       N  
ATOM   2500  CA  SER A 179      31.995  19.937  11.468  1.00 91.16           C  
ANISOU 2500  CA  SER A 179    10826  10542  13268  -2181   -516  -1052       C  
ATOM   2501  C   SER A 179      31.302  19.559  10.155  1.00 88.16           C  
ANISOU 2501  C   SER A 179    10494  10085  12918  -2035   -417   -801       C  
ATOM   2502  O   SER A 179      30.414  20.293   9.696  1.00 77.54           O  
ANISOU 2502  O   SER A 179     9252   8454  11754  -1967   -429   -822       O  
ATOM   2503  CB  SER A 179      32.803  18.830  12.113  1.00 86.40           C  
ANISOU 2503  CB  SER A 179    10098  10322  12408  -2206   -503  -1021       C  
ATOM   2504  H   SER A 179      31.027  21.202  12.649  1.00119.02           H  
ATOM   2505  HA  SER A 179      32.593  20.678  11.282  1.00109.42           H  
ATOM   2506  N   ASP A 180      31.666  18.439   9.532  1.00 72.01           N  
ANISOU 2506  N   ASP A 180     8372   8283  10706  -1981   -327   -573       N  
ATOM   2507  CA  ASP A 180      31.044  18.039   8.279  1.00 65.01           C  
ANISOU 2507  CA  ASP A 180     7526   7358   9819  -1857   -234   -354       C  
ATOM   2508  C   ASP A 180      29.737  17.280   8.482  1.00 55.44           C  
ANISOU 2508  C   ASP A 180     6385   6203   8476  -1629   -163   -448       C  
ATOM   2509  O   ASP A 180      29.257  16.641   7.536  1.00 49.91           O  
ANISOU 2509  O   ASP A 180     5700   5548   7717  -1517    -80   -277       O  
ATOM   2510  CB  ASP A 180      32.005  17.183   7.453  1.00 65.44           C  
ANISOU 2510  CB  ASP A 180     7457   7645   9761  -1899   -159    -99       C  
ATOM   2511  CG  ASP A 180      32.574  16.019   8.236  1.00 64.85           C  
ANISOU 2511  CG  ASP A 180     7273   7882   9484  -1858   -136   -151       C  
ATOM   2512  OD1 ASP A 180      32.187  15.837   9.411  1.00 62.49           O  
ANISOU 2512  OD1 ASP A 180     7002   7641   9099  -1808   -177   -360       O  
ATOM   2513  OD2 ASP A 180      33.401  15.279   7.664  1.00 63.92           O  
ANISOU 2513  OD2 ASP A 180     7034   7957   9295  -1875    -77     21       O  
ATOM   2514  H   ASP A 180      32.270  17.898   9.817  1.00 86.45           H  
ATOM   2515  HA  ASP A 180      30.851  18.845   7.775  1.00 78.05           H  
ATOM   2516  HB2 ASP A 180      31.530  16.825   6.686  1.00 78.56           H  
ATOM   2517  HB3 ASP A 180      32.745  17.735   7.156  1.00 78.56           H  
ATOM   2518  N   LEU A 181      29.154  17.329   9.682  1.00 52.90           N  
ANISOU 2518  N   LEU A 181     6100   5901   8098  -1572   -192   -719       N  
ATOM   2519  CA  LEU A 181      27.908  16.609   9.922  1.00 52.26           C  
ANISOU 2519  CA  LEU A 181     6071   5897   7889  -1373   -120   -804       C  
ATOM   2520  C   LEU A 181      26.827  17.018   8.928  1.00 44.39           C  
ANISOU 2520  C   LEU A 181     5161   4672   7035  -1255    -91   -724       C  
ATOM   2521  O   LEU A 181      26.098  16.165   8.409  1.00 40.99           O  
ANISOU 2521  O   LEU A 181     4744   4335   6497  -1114    -12   -626       O  
ATOM   2522  CB  LEU A 181      27.426  16.845  11.353  1.00 53.87           C  
ANISOU 2522  CB  LEU A 181     6295   6148   8024  -1357   -154  -1126       C  
ATOM   2523  CG  LEU A 181      26.141  16.108  11.740  1.00 50.52           C  
ANISOU 2523  CG  LEU A 181     5905   5840   7450  -1174    -76  -1227       C  
ATOM   2524  CD1 LEU A 181      26.402  14.624  11.969  1.00 49.69           C  
ANISOU 2524  CD1 LEU A 181     5733   6055   7092  -1136    -20  -1097       C  
ATOM   2525  CD2 LEU A 181      25.506  16.752  12.971  1.00 48.31           C  
ANISOU 2525  CD2 LEU A 181     5653   5540   7161  -1164   -103  -1578       C  
ATOM   2526  H   LEU A 181      29.455  17.764  10.360  1.00 63.51           H  
ATOM   2527  HA  LEU A 181      28.077  15.660   9.811  1.00 62.75           H  
ATOM   2528  HB2 LEU A 181      28.123  16.553  11.961  1.00 64.68           H  
ATOM   2529  HB3 LEU A 181      27.263  17.794  11.467  1.00 64.68           H  
ATOM   2530  HG  LEU A 181      25.509  16.178  11.007  1.00 60.66           H  
ATOM   2531 HD11 LEU A 181      25.605  14.217  12.343  1.00 59.66           H  
ATOM   2532 HD12 LEU A 181      26.619  14.207  11.120  1.00 59.66           H  
ATOM   2533 HD13 LEU A 181      27.145  14.525  12.585  1.00 59.66           H  
ATOM   2534 HD21 LEU A 181      24.709  16.254  13.211  1.00 58.00           H  
ATOM   2535 HD22 LEU A 181      26.143  16.730  13.702  1.00 58.00           H  
ATOM   2536 HD23 LEU A 181      25.273  17.670  12.762  1.00 58.00           H  
ATOM   2537  N   LYS A 182      26.698  18.317   8.654  1.00 44.25           N  
ANISOU 2537  N   LYS A 182     5200   4344   7271  -1314   -169   -759       N  
ATOM   2538  CA  LYS A 182      25.660  18.756   7.727  1.00 46.65           C  
ANISOU 2538  CA  LYS A 182     5577   4420   7728  -1201   -166   -664       C  
ATOM   2539  C   LYS A 182      25.848  18.125   6.353  1.00 40.84           C  
ANISOU 2539  C   LYS A 182     4823   3778   6918  -1195   -106   -332       C  
ATOM   2540  O   LYS A 182      24.880  17.669   5.733  1.00 40.34           O  
ANISOU 2540  O   LYS A 182     4792   3727   6806  -1050    -56   -254       O  
ATOM   2541  CB  LYS A 182      25.654  20.279   7.615  1.00 45.81           C  
ANISOU 2541  CB  LYS A 182     5524   3938   7945  -1284   -282   -716       C  
ATOM   2542  CG  LYS A 182      24.515  20.815   6.765  1.00 45.96           C  
ANISOU 2542  CG  LYS A 182     5611   3697   8154  -1154   -307   -622       C  
ATOM   2543  H   LYS A 182      27.185  18.945   8.982  1.00 53.14           H  
ATOM   2544  HA  LYS A 182      24.798  18.479   8.076  1.00 56.02           H  
ATOM   2545  HB2 LYS A 182      25.567  20.658   8.504  1.00 55.01           H  
ATOM   2546  HB3 LYS A 182      26.488  20.567   7.212  1.00 55.01           H  
ATOM   2547  HG2 LYS A 182      24.670  20.568   5.839  1.00 55.18           H  
ATOM   2548  HG3 LYS A 182      23.682  20.425   7.076  1.00 55.18           H  
ATOM   2549  N   SER A 183      27.089  18.085   5.860  1.00 41.74           N  
ANISOU 2549  N   SER A 183     4872   3976   7011  -1358   -108   -147       N  
ATOM   2550  CA  SER A 183      27.336  17.503   4.544  1.00 41.45           C  
ANISOU 2550  CA  SER A 183     4805   4062   6884  -1365    -37    142       C  
ATOM   2551  C   SER A 183      27.109  15.994   4.554  1.00 39.77           C  
ANISOU 2551  C   SER A 183     4550   4141   6420  -1229     73    140       C  
ATOM   2552  O   SER A 183      26.626  15.428   3.566  1.00 35.29           O  
ANISOU 2552  O   SER A 183     3995   3641   5773  -1148    138    289       O  
ATOM   2553  CB  SER A 183      28.757  17.827   4.083  1.00 49.07           C  
ANISOU 2553  CB  SER A 183     5686   5077   7883  -1579    -52    317       C  
ATOM   2554  OG  SER A 183      29.718  17.115   4.842  1.00 54.71           O  
ANISOU 2554  OG  SER A 183     6296   6032   8459  -1627    -24    233       O  
ATOM   2555  H   SER A 183      27.789  18.383   6.260  1.00 50.12           H  
ATOM   2556  HA  SER A 183      26.718  17.897   3.910  1.00 49.78           H  
ATOM   2557  HB2 SER A 183      28.848  17.580   3.149  1.00 58.92           H  
ATOM   2558  HB3 SER A 183      28.913  18.778   4.191  1.00 58.92           H  
ATOM   2559  HG  SER A 183      29.674  17.344   5.649  1.00 65.68           H  
ATOM   2560  N   SER A 184      27.448  15.325   5.660  1.00 39.87           N  
ANISOU 2560  N   SER A 184     4512   4327   6309  -1211     87    -21       N  
ATOM   2561  CA  SER A 184      27.227  13.884   5.745  1.00 37.27           C  
ANISOU 2561  CA  SER A 184     4144   4242   5775  -1086    174    -15       C  
ATOM   2562  C   SER A 184      25.740  13.551   5.759  1.00 34.55           C  
ANISOU 2562  C   SER A 184     3880   3854   5394   -912    205    -92       C  
ATOM   2563  O   SER A 184      25.318  12.540   5.183  1.00 31.32           O  
ANISOU 2563  O   SER A 184     3463   3568   4867   -812    278     -6       O  
ATOM   2564  CB  SER A 184      27.908  13.319   6.993  1.00 37.41           C  
ANISOU 2564  CB  SER A 184     4088   4442   5684  -1119    154   -143       C  
ATOM   2565  OG  SER A 184      29.313  13.285   6.842  1.00 44.04           O  
ANISOU 2565  OG  SER A 184     4819   5385   6528  -1256    141    -39       O  
ATOM   2566  H   SER A 184      27.802  15.676   6.361  1.00 47.88           H  
ATOM   2567  HA  SER A 184      27.624  13.465   4.965  1.00 44.76           H  
ATOM   2568  HB2 SER A 184      27.687  13.880   7.752  1.00 44.93           H  
ATOM   2569  HB3 SER A 184      27.587  12.416   7.143  1.00 44.93           H  
ATOM   2570  HG  SER A 184      29.657  12.825   7.455  1.00 52.88           H  
ATOM   2571  N   LEU A 185      24.930  14.379   6.421  1.00 34.15           N  
ANISOU 2571  N   LEU A 185     3894   3633   5449   -876    152   -270       N  
ATOM   2572  CA  LEU A 185      23.496  14.123   6.445  1.00 33.66           C  
ANISOU 2572  CA  LEU A 185     3885   3540   5365   -712    184   -350       C  
ATOM   2573  C   LEU A 185      22.873  14.357   5.075  1.00 33.31           C  
ANISOU 2573  C   LEU A 185     3884   3369   5404   -658    189   -164       C  
ATOM   2574  O   LEU A 185      22.017  13.580   4.636  1.00 32.53           O  
ANISOU 2574  O   LEU A 185     3795   3354   5210   -540    243   -120       O  
ATOM   2575  CB  LEU A 185      22.829  15.004   7.496  1.00 37.39           C  
ANISOU 2575  CB  LEU A 185     4393   3872   5942   -681    133   -613       C  
ATOM   2576  CG  LEU A 185      23.159  14.661   8.948  1.00 33.67           C  
ANISOU 2576  CG  LEU A 185     3882   3583   5329   -719    134   -824       C  
ATOM   2577  CD1 LEU A 185      22.781  15.844   9.829  1.00 42.03           C  
ANISOU 2577  CD1 LEU A 185     4970   4471   6528   -732     75  -1101       C  
ATOM   2578  CD2 LEU A 185      22.448  13.405   9.409  1.00 38.02           C  
ANISOU 2578  CD2 LEU A 185     4410   4369   5665   -611    211   -853       C  
ATOM   2579  H   LEU A 185      25.182  15.079   6.853  1.00 41.02           H  
ATOM   2580  HA  LEU A 185      23.344  13.197   6.690  1.00 40.43           H  
ATOM   2581  HB2 LEU A 185      23.107  15.921   7.345  1.00 44.90           H  
ATOM   2582  HB3 LEU A 185      21.868  14.928   7.392  1.00 44.90           H  
ATOM   2583  HG  LEU A 185      24.109  14.483   9.026  1.00 40.44           H  
ATOM   2584 HD11 LEU A 185      22.926  15.605  10.758  1.00 50.47           H  
ATOM   2585 HD12 LEU A 185      23.336  16.603   9.592  1.00 50.47           H  
ATOM   2586 HD13 LEU A 185      21.846  16.059   9.684  1.00 50.47           H  
ATOM   2587 HD21 LEU A 185      22.708  13.213  10.323  1.00 45.65           H  
ATOM   2588 HD22 LEU A 185      21.490  13.548   9.360  1.00 45.65           H  
ATOM   2589 HD23 LEU A 185      22.703  12.668   8.831  1.00 45.65           H  
ATOM   2590  N   GLU A 186      23.286  15.421   4.384  1.00 33.52           N  
ANISOU 2590  N   GLU A 186     3933   3199   5605   -758    124    -41       N  
ATOM   2591  CA  GLU A 186      22.730  15.694   3.064  1.00 35.69           C  
ANISOU 2591  CA  GLU A 186     4245   3371   5944   -728    111    169       C  
ATOM   2592  C   GLU A 186      23.108  14.600   2.074  1.00 35.03           C  
ANISOU 2592  C   GLU A 186     4120   3525   5662   -736    199    360       C  
ATOM   2593  O   GLU A 186      22.286  14.192   1.245  1.00 31.71           O  
ANISOU 2593  O   GLU A 186     3724   3142   5182   -648    224    455       O  
ATOM   2594  CB  GLU A 186      23.207  17.056   2.564  1.00 35.02           C  
ANISOU 2594  CB  GLU A 186     4187   3032   6087   -862     11    297       C  
ATOM   2595  CG  GLU A 186      22.767  18.218   3.435  1.00 40.98           C  
ANISOU 2595  CG  GLU A 186     4985   3500   7087   -842    -86     90       C  
ATOM   2596  H   GLU A 186      23.875  15.988   4.653  1.00 40.26           H  
ATOM   2597  HA  GLU A 186      21.763  15.721   3.130  1.00 42.86           H  
ATOM   2598  HB2 GLU A 186      24.176  17.056   2.539  1.00 42.06           H  
ATOM   2599  HB3 GLU A 186      22.852  17.202   1.674  1.00 42.06           H  
ATOM   2600  HG2 GLU A 186      21.851  18.447   3.214  1.00 49.22           H  
ATOM   2601  HG3 GLU A 186      22.828  17.956   4.367  1.00 49.22           H  
ATOM   2602  N   GLU A 187      24.346  14.109   2.149  1.00 34.94           N  
ANISOU 2602  N   GLU A 187     4039   3685   5553   -840    244    400       N  
ATOM   2603  CA  GLU A 187      24.759  13.028   1.263  1.00 35.11           C  
ANISOU 2603  CA  GLU A 187     4004   3936   5398   -835    339    534       C  
ATOM   2604  C   GLU A 187      23.993  11.747   1.564  1.00 31.97           C  
ANISOU 2604  C   GLU A 187     3608   3683   4857   -679    403    430       C  
ATOM   2605  O   GLU A 187      23.604  11.018   0.642  1.00 30.66           O  
ANISOU 2605  O   GLU A 187     3441   3621   4586   -621    460    516       O  
ATOM   2606  CB  GLU A 187      26.258  12.782   1.386  1.00 36.22           C  
ANISOU 2606  CB  GLU A 187     4043   4224   5494   -962    372    574       C  
ATOM   2607  CG  GLU A 187      26.801  11.944   0.250  1.00 42.87           C  
ANISOU 2607  CG  GLU A 187     4814   5280   6195   -978    471    719       C  
ATOM   2608  H   GLU A 187      24.954  14.380   2.694  1.00 41.97           H  
ATOM   2609  HA  GLU A 187      24.570  13.293   0.349  1.00 42.16           H  
ATOM   2610  HB2 GLU A 187      26.721  13.635   1.379  1.00 43.50           H  
ATOM   2611  HB3 GLU A 187      26.436  12.315   2.217  1.00 43.50           H  
ATOM   2612  N   LEU A 188      23.781  11.445   2.847  1.00 31.26           N  
ANISOU 2612  N   LEU A 188     3515   3611   4752   -624    392    246       N  
ATOM   2613  CA  LEU A 188      22.975  10.282   3.204  1.00 31.66           C  
ANISOU 2613  CA  LEU A 188     3568   3780   4682   -493    442    165       C  
ATOM   2614  C   LEU A 188      21.567  10.402   2.635  1.00 30.51           C  
ANISOU 2614  C   LEU A 188     3486   3548   4558   -388    438    175       C  
ATOM   2615  O   LEU A 188      21.028   9.435   2.084  1.00 27.22           O  
ANISOU 2615  O   LEU A 188     3067   3237   4039   -313    488    215       O  
ATOM   2616  CB  LEU A 188      22.933  10.125   4.723  1.00 30.11           C  
ANISOU 2616  CB  LEU A 188     3358   3625   4458   -478    419    -15       C  
ATOM   2617  CG  LEU A 188      22.051   9.009   5.280  1.00 31.06           C  
ANISOU 2617  CG  LEU A 188     3478   3865   4459   -367    459    -90       C  
ATOM   2618  CD1 LEU A 188      22.436   7.653   4.720  1.00 29.71           C  
ANISOU 2618  CD1 LEU A 188     3261   3842   4187   -336    517     16       C  
ATOM   2619  CD2 LEU A 188      22.120   8.994   6.805  1.00 34.86           C  
ANISOU 2619  CD2 LEU A 188     3939   4417   4888   -390    430   -247       C  
ATOM   2620  H   LEU A 188      24.087  11.890   3.517  1.00 37.55           H  
ATOM   2621  HA  LEU A 188      23.384   9.485   2.831  1.00 38.03           H  
ATOM   2622  HB2 LEU A 188      23.837   9.951   5.030  1.00 36.17           H  
ATOM   2623  HB3 LEU A 188      22.609  10.957   5.100  1.00 36.17           H  
ATOM   2624  HG  LEU A 188      21.135   9.181   5.010  1.00 37.31           H  
ATOM   2625 HD11 LEU A 188      21.910   6.968   5.161  1.00 35.69           H  
ATOM   2626 HD12 LEU A 188      22.259   7.644   3.766  1.00 35.69           H  
ATOM   2627 HD13 LEU A 188      23.380   7.501   4.882  1.00 35.69           H  
ATOM   2628 HD21 LEU A 188      21.542   8.291   7.141  1.00 41.86           H  
ATOM   2629 HD22 LEU A 188      23.036   8.827   7.078  1.00 41.86           H  
ATOM   2630 HD23 LEU A 188      21.826   9.854   7.143  1.00 41.86           H  
ATOM   2631  N   ALA A 189      20.956  11.584   2.754  1.00 30.45           N  
ANISOU 2631  N   ALA A 189     3527   3341   4700   -380    369    134       N  
ATOM   2632  CA  ALA A 189      19.617  11.777   2.207  1.00 31.04           C  
ANISOU 2632  CA  ALA A 189     3643   3328   4822   -273    349    154       C  
ATOM   2633  C   ALA A 189      19.592  11.514   0.706  1.00 31.70           C  
ANISOU 2633  C   ALA A 189     3734   3465   4847   -291    363    368       C  
ATOM   2634  O   ALA A 189      18.650  10.898   0.193  1.00 31.84           O  
ANISOU 2634  O   ALA A 189     3760   3547   4792   -202    383    390       O  
ATOM   2635  CB  ALA A 189      19.124  13.192   2.512  1.00 34.75           C  
ANISOU 2635  CB  ALA A 189     4150   3543   5511   -260    260     85       C  
ATOM   2636  H   ALA A 189      21.291  12.276   3.141  1.00 36.57           H  
ATOM   2637  HA  ALA A 189      19.013  11.150   2.633  1.00 37.28           H  
ATOM   2638  HB1 ALA A 189      18.233  13.301   2.146  1.00 41.74           H  
ATOM   2639  HB2 ALA A 189      19.105  13.319   3.474  1.00 41.74           H  
ATOM   2640  HB3 ALA A 189      19.730  13.832   2.106  1.00 41.74           H  
ATOM   2641  N   GLN A 190      20.617  11.972  -0.017  1.00 32.65           N  
ANISOU 2641  N   GLN A 190     3843   3579   4982   -418    354    524       N  
ATOM   2642  CA  GLN A 190      20.646  11.752  -1.459  1.00 33.05           C  
ANISOU 2642  CA  GLN A 190     3893   3723   4940   -457    375    726       C  
ATOM   2643  C   GLN A 190      20.808  10.274  -1.795  1.00 30.68           C  
ANISOU 2643  C   GLN A 190     3550   3667   4438   -416    479    697       C  
ATOM   2644  O   GLN A 190      20.249   9.801  -2.791  1.00 29.59           O  
ANISOU 2644  O   GLN A 190     3422   3623   4199   -386    499    776       O  
ATOM   2645  CB  GLN A 190      21.770  12.568  -2.098  1.00 36.47           C  
ANISOU 2645  CB  GLN A 190     4309   4129   5420   -625    353    903       C  
ATOM   2646  H   GLN A 190      21.292  12.402   0.298  1.00 39.21           H  
ATOM   2647  HA  GLN A 190      19.807  12.058  -1.838  1.00 39.69           H  
ATOM   2648  HB2 GLN A 190      22.617  12.303  -1.711  1.00 43.81           H  
ATOM   2649  HB3 GLN A 190      21.776  12.401  -3.055  1.00 43.81           H  
ATOM   2650  N   SER A 191      21.556   9.530  -0.974  1.00 29.06           N  
ANISOU 2650  N   SER A 191     3295   3560   4185   -416    534    584       N  
ATOM   2651  CA  SER A 191      21.712   8.096  -1.201  1.00 28.44           C  
ANISOU 2651  CA  SER A 191     3172   3671   3964   -363    620    542       C  
ATOM   2652  C   SER A 191      20.410   7.345  -0.954  1.00 26.32           C  
ANISOU 2652  C   SER A 191     2938   3406   3657   -237    620    451       C  
ATOM   2653  O   SER A 191      20.126   6.358  -1.642  1.00 29.48           O  
ANISOU 2653  O   SER A 191     3327   3921   3954   -196    670    455       O  
ATOM   2654  CB  SER A 191      22.826   7.552  -0.307  1.00 30.61           C  
ANISOU 2654  CB  SER A 191     3375   4022   4233   -388    652    466       C  
ATOM   2655  OG  SER A 191      24.083   8.086  -0.690  1.00 33.46           O  
ANISOU 2655  OG  SER A 191     3678   4421   4614   -511    665    557       O  
ATOM   2656  H   SER A 191      21.978   9.830  -0.287  1.00 34.90           H  
ATOM   2657  HA  SER A 191      21.967   7.946  -2.124  1.00 34.17           H  
ATOM   2658  HB2 SER A 191      22.643   7.800   0.613  1.00 36.77           H  
ATOM   2659  HB3 SER A 191      22.854   6.586  -0.390  1.00 36.77           H  
ATOM   2660  HG  SER A 191      24.690   7.768  -0.204  1.00 40.19           H  
ATOM   2661  N   LEU A 192      19.610   7.794   0.016  1.00 27.00           N  
ANISOU 2661  N   LEU A 192     3057   3377   3824   -183    570    355       N  
ATOM   2662  CA  LEU A 192      18.305   7.180   0.242  1.00 28.98           C  
ANISOU 2662  CA  LEU A 192     3326   3643   4044    -77    572    278       C  
ATOM   2663  C   LEU A 192      17.353   7.467  -0.909  1.00 30.03           C  
ANISOU 2663  C   LEU A 192     3488   3746   4174    -45    540    372       C  
ATOM   2664  O   LEU A 192      16.520   6.624  -1.264  1.00 27.47           O  
ANISOU 2664  O   LEU A 192     3162   3500   3775     14    559    353       O  
ATOM   2665  CB  LEU A 192      17.716   7.695   1.550  1.00 25.69           C  
ANISOU 2665  CB  LEU A 192     2917   3140   3706    -35    537    141       C  
ATOM   2666  CG  LEU A 192      18.387   7.201   2.828  1.00 27.34           C  
ANISOU 2666  CG  LEU A 192     3091   3424   3872    -61    559     39       C  
ATOM   2667  CD1 LEU A 192      17.953   8.068   3.994  1.00 31.47           C  
ANISOU 2667  CD1 LEU A 192     3622   3867   4467    -49    522   -106       C  
ATOM   2668  CD2 LEU A 192      18.039   5.748   3.082  1.00 26.35           C  
ANISOU 2668  CD2 LEU A 192     2939   3433   3638    -13    605     18       C  
ATOM   2669  H   LEU A 192      19.798   8.442   0.549  1.00 32.43           H  
ATOM   2670  HA  LEU A 192      18.419   6.219   0.310  1.00 34.82           H  
ATOM   2671  HB2 LEU A 192      17.778   8.663   1.548  1.00 30.87           H  
ATOM   2672  HB3 LEU A 192      16.786   7.423   1.590  1.00 30.87           H  
ATOM   2673  HG  LEU A 192      19.351   7.261   2.737  1.00 32.84           H  
ATOM   2674 HD11 LEU A 192      18.377   7.743   4.804  1.00 37.80           H  
ATOM   2675 HD12 LEU A 192      18.223   8.984   3.824  1.00 37.80           H  
ATOM   2676 HD13 LEU A 192      16.989   8.018   4.082  1.00 37.80           H  
ATOM   2677 HD21 LEU A 192      18.460   5.462   3.908  1.00 31.65           H  
ATOM   2678 HD22 LEU A 192      17.076   5.662   3.155  1.00 31.65           H  
ATOM   2679 HD23 LEU A 192      18.365   5.211   2.342  1.00 31.65           H  
ATOM   2680  N   GLU A 193      17.448   8.664  -1.487  1.00 28.79           N  
ANISOU 2680  N   GLU A 193     3358   3475   4107    -94    479    485       N  
ATOM   2681  CA  GLU A 193      16.596   9.022  -2.618  1.00 30.29           C  
ANISOU 2681  CA  GLU A 193     3571   3643   4296    -75    426    614       C  
ATOM   2682  C   GLU A 193      16.954   8.199  -3.848  1.00 30.02           C  
ANISOU 2682  C   GLU A 193     3523   3799   4082   -127    480    711       C  
ATOM   2683  O   GLU A 193      16.064   7.744  -4.577  1.00 31.29           O  
ANISOU 2683  O   GLU A 193     3690   4036   4164    -86    466    739       O  
ATOM   2684  CB  GLU A 193      16.733  10.522  -2.880  1.00 33.84           C  
ANISOU 2684  CB  GLU A 193     4048   3904   4906   -128    332    738       C  
ATOM   2685  CG  GLU A 193      16.136  11.341  -1.739  1.00 35.61           C  
ANISOU 2685  CG  GLU A 193     4280   3925   5325    -50    275    597       C  
ATOM   2686  CD  GLU A 193      16.399  12.826  -1.845  1.00 44.37           C  
ANISOU 2686  CD  GLU A 193     5417   4798   6644   -104    174    690       C  
ATOM   2687  OE1 GLU A 193      17.252  13.235  -2.657  1.00 47.28           O  
ANISOU 2687  OE1 GLU A 193     5797   5168   6998   -231    155    880       O  
ATOM   2688  OE2 GLU A 193      15.742  13.585  -1.099  1.00 48.49           O  
ANISOU 2688  OE2 GLU A 193     5941   5131   7351    -22    116    567       O  
ATOM   2689  H   GLU A 193      17.995   9.283  -1.246  1.00 34.58           H  
ATOM   2690  HA  GLU A 193      15.667   8.838  -2.411  1.00 36.39           H  
ATOM   2691  HB2 GLU A 193      17.673  10.749  -2.963  1.00 40.65           H  
ATOM   2692  HB3 GLU A 193      16.264  10.748  -3.699  1.00 40.65           H  
ATOM   2693  HG2 GLU A 193      15.175  11.211  -1.733  1.00 42.77           H  
ATOM   2694  HG3 GLU A 193      16.518  11.033  -0.903  1.00 42.77           H  
ATOM   2695  N   GLU A 194      18.251   7.980  -4.077  1.00 27.03           N  
ANISOU 2695  N   GLU A 194     3116   3517   3637   -219    544    744       N  
ATOM   2696  CA  GLU A 194      18.681   7.106  -5.164  1.00 29.47           C  
ANISOU 2696  CA  GLU A 194     3395   4033   3770   -260    618    783       C  
ATOM   2697  C   GLU A 194      18.222   5.672  -4.932  1.00 30.09           C  
ANISOU 2697  C   GLU A 194     3457   4204   3771   -170    675    629       C  
ATOM   2698  O   GLU A 194      17.789   4.991  -5.871  1.00 28.71           O  
ANISOU 2698  O   GLU A 194     3281   4155   3473   -163    698    628       O  
ATOM   2699  CB  GLU A 194      20.199   7.165  -5.303  1.00 30.89           C  
ANISOU 2699  CB  GLU A 194     3520   4299   3917   -364    686    822       C  
ATOM   2700  CG  GLU A 194      20.760   6.238  -6.367  1.00 33.30           C  
ANISOU 2700  CG  GLU A 194     3771   4838   4043   -400    785    818       C  
ATOM   2701  H   GLU A 194      18.895   8.323  -3.621  1.00 32.47           H  
ATOM   2702  HA  GLU A 194      18.286   7.417  -5.993  1.00 35.40           H  
ATOM   2703  HB2 GLU A 194      20.454   8.071  -5.537  1.00 37.10           H  
ATOM   2704  HB3 GLU A 194      20.598   6.916  -4.455  1.00 37.10           H  
ATOM   2705  N   LEU A 195      18.322   5.191  -3.689  1.00 27.65           N  
ANISOU 2705  N   LEU A 195     3134   3840   3533   -113    691    502       N  
ATOM   2706  CA  LEU A 195      17.805   3.865  -3.365  1.00 28.26           C  
ANISOU 2706  CA  LEU A 195     3198   3971   3567    -37    725    381       C  
ATOM   2707  C   LEU A 195      16.315   3.762  -3.661  1.00 25.96           C  
ANISOU 2707  C   LEU A 195     2939   3662   3262     19    677    374       C  
ATOM   2708  O   LEU A 195      15.851   2.753  -4.204  1.00 25.62           O  
ANISOU 2708  O   LEU A 195     2890   3706   3139     42    700    325       O  
ATOM   2709  CB  LEU A 195      18.074   3.540  -1.896  1.00 26.66           C  
ANISOU 2709  CB  LEU A 195     2976   3712   3440     -4    728    290       C  
ATOM   2710  CG  LEU A 195      17.469   2.232  -1.379  1.00 27.18           C  
ANISOU 2710  CG  LEU A 195     3031   3808   3488     60    744    198       C  
ATOM   2711  CD1 LEU A 195      17.919   1.048  -2.215  1.00 30.06           C  
ANISOU 2711  CD1 LEU A 195     3365   4264   3792     67    801    168       C  
ATOM   2712  CD2 LEU A 195      17.836   2.032   0.091  1.00 30.79           C  
ANISOU 2712  CD2 LEU A 195     3466   4236   3998     67    735    148       C  
ATOM   2713  H   LEU A 195      18.680   5.607  -3.027  1.00 33.22           H  
ATOM   2714  HA  LEU A 195      18.269   3.212  -3.912  1.00 33.94           H  
ATOM   2715  HB2 LEU A 195      19.034   3.484  -1.769  1.00 32.02           H  
ATOM   2716  HB3 LEU A 195      17.710   4.259  -1.355  1.00 32.02           H  
ATOM   2717  HG  LEU A 195      16.503   2.281  -1.451  1.00 32.65           H  
ATOM   2718 HD11 LEU A 195      17.586   0.231  -1.811  1.00 36.11           H  
ATOM   2719 HD12 LEU A 195      17.563   1.141  -3.113  1.00 36.11           H  
ATOM   2720 HD13 LEU A 195      18.888   1.031  -2.244  1.00 36.11           H  
ATOM   2721 HD21 LEU A 195      17.037   1.795   0.586  1.00 36.99           H  
ATOM   2722 HD22 LEU A 195      18.491   1.320   0.159  1.00 36.99           H  
ATOM   2723 HD23 LEU A 195      18.208   2.858   0.438  1.00 36.99           H  
ATOM   2724  N   ALA A 196      15.543   4.788  -3.291  1.00 27.30           N  
ANISOU 2724  N   ALA A 196     3134   3716   3524     45    606    407       N  
ATOM   2725  CA  ALA A 196      14.110   4.772  -3.568  1.00 26.21           C  
ANISOU 2725  CA  ALA A 196     3003   3567   3389    105    552    406       C  
ATOM   2726  C   ALA A 196      13.839   4.645  -5.062  1.00 28.98           C  
ANISOU 2726  C   ALA A 196     3362   4024   3625     68    532    506       C  
ATOM   2727  O   ALA A 196      12.920   3.931  -5.479  1.00 27.51           O  
ANISOU 2727  O   ALA A 196     3167   3911   3376     98    518    469       O  
ATOM   2728  CB  ALA A 196      13.451   6.037  -3.020  1.00 29.16           C  
ANISOU 2728  CB  ALA A 196     3383   3786   3909    150    477    423       C  
ATOM   2729  H   ALA A 196      15.822   5.493  -2.885  1.00 32.80           H  
ATOM   2730  HA  ALA A 196      13.717   4.006  -3.119  1.00 31.49           H  
ATOM   2731  HB1 ALA A 196      12.500   6.004  -3.208  1.00 35.02           H  
ATOM   2732  HB2 ALA A 196      13.597   6.079  -2.062  1.00 35.02           H  
ATOM   2733  HB3 ALA A 196      13.847   6.811  -3.450  1.00 35.02           H  
ATOM   2734  N   LYS A 197      14.621   5.350  -5.882  1.00 26.95           N  
ANISOU 2734  N   LYS A 197     3117   3794   3328    -13    524    637       N  
ATOM   2735  CA  LYS A 197      14.463   5.250  -7.329  1.00 29.56           C  
ANISOU 2735  CA  LYS A 197     3451   4272   3507    -73    508    743       C  
ATOM   2736  C   LYS A 197      14.763   3.839  -7.818  1.00 27.85           C  
ANISOU 2736  C   LYS A 197     3212   4231   3138    -85    599    619       C  
ATOM   2737  O   LYS A 197      14.048   3.306  -8.674  1.00 26.39           O  
ANISOU 2737  O   LYS A 197     3026   4164   2836    -91    579    607       O  
ATOM   2738  CB  LYS A 197      15.375   6.265  -8.019  1.00 32.12           C  
ANISOU 2738  CB  LYS A 197     3784   4614   3808   -182    494    923       C  
ATOM   2739  CG  LYS A 197      15.435   6.124  -9.529  1.00 35.76           C  
ANISOU 2739  CG  LYS A 197     4239   5287   4061   -275    496   1040       C  
ATOM   2740  CD  LYS A 197      16.105   7.328 -10.178  1.00 39.32           C  
ANISOU 2740  CD  LYS A 197     4698   5739   4504   -398    454   1275       C  
ATOM   2741  H   LYS A 197      15.242   5.887  -5.628  1.00 32.37           H  
ATOM   2742  HA  LYS A 197      13.545   5.458  -7.563  1.00 35.50           H  
ATOM   2743  HB2 LYS A 197      15.052   7.158  -7.819  1.00 38.58           H  
ATOM   2744  HB3 LYS A 197      16.276   6.154  -7.677  1.00 38.58           H  
ATOM   2745  HG2 LYS A 197      15.946   5.332  -9.757  1.00 42.95           H  
ATOM   2746  HG3 LYS A 197      14.534   6.051  -9.880  1.00 42.95           H  
ATOM   2747  HD2 LYS A 197      17.069   7.230 -10.116  1.00 47.22           H  
ATOM   2748  HD3 LYS A 197      15.836   7.371 -11.109  1.00 47.22           H  
ATOM   2749  N   SER A 198      15.816   3.215  -7.289  1.00 27.42           N  
ANISOU 2749  N   SER A 198     3132   4190   3096    -86    690    518       N  
ATOM   2750  CA  SER A 198      16.151   1.863  -7.724  1.00 27.61           C  
ANISOU 2750  CA  SER A 198     3125   4345   3020    -81    773    381       C  
ATOM   2751  C   SER A 198      15.071   0.870  -7.317  1.00 25.89           C  
ANISOU 2751  C   SER A 198     2915   4086   2836     -8    749    260       C  
ATOM   2752  O   SER A 198      14.841  -0.117  -8.024  1.00 25.83           O  
ANISOU 2752  O   SER A 198     2897   4179   2737    -13    776    162       O  
ATOM   2753  CB  SER A 198      17.515   1.466  -7.164  1.00 28.36           C  
ANISOU 2753  CB  SER A 198     3173   4439   3164    -81    859    313       C  
ATOM   2754  OG  SER A 198      18.516   2.339  -7.664  1.00 30.84           O  
ANISOU 2754  OG  SER A 198     3464   4820   3433   -169    887    428       O  
ATOM   2755  H   SER A 198      16.339   3.545  -6.692  1.00 32.94           H  
ATOM   2756  HA  SER A 198      16.218   1.837  -8.691  1.00 33.17           H  
ATOM   2757  HB2 SER A 198      17.493   1.527  -6.197  1.00 34.07           H  
ATOM   2758  HB3 SER A 198      17.719   0.558  -7.436  1.00 34.07           H  
ATOM   2759  HG  SER A 198      19.269   2.111  -7.370  1.00 37.04           H  
ATOM   2760  N   LEU A 199      14.380   1.129  -6.205  1.00 24.43           N  
ANISOU 2760  N   LEU A 199     2742   3763   2777     48    699    259       N  
ATOM   2761  CA  LEU A 199      13.265   0.277  -5.804  1.00 24.79           C  
ANISOU 2761  CA  LEU A 199     2783   3783   2852     96    673    172       C  
ATOM   2762  C   LEU A 199      12.074   0.450  -6.739  1.00 27.50           C  
ANISOU 2762  C   LEU A 199     3132   4194   3121     86    602    214       C  
ATOM   2763  O   LEU A 199      11.366  -0.520  -7.038  1.00 25.60           O  
ANISOU 2763  O   LEU A 199     2881   4005   2841     87    594    129       O  
ATOM   2764  CB  LEU A 199      12.865   0.596  -4.366  1.00 22.49           C  
ANISOU 2764  CB  LEU A 199     2487   3371   2688    144    651    160       C  
ATOM   2765  CG  LEU A 199      13.796   0.117  -3.256  1.00 25.23           C  
ANISOU 2765  CG  LEU A 199     2819   3671   3098    152    700    108       C  
ATOM   2766  CD1 LEU A 199      13.365   0.736  -1.934  1.00 27.73           C  
ANISOU 2766  CD1 LEU A 199     3130   3908   3497    180    673    104       C  
ATOM   2767  CD2 LEU A 199      13.797  -1.392  -3.154  1.00 28.11           C  
ANISOU 2767  CD2 LEU A 199     3165   4053   3463    161    730     21       C  
ATOM   2768  H   LEU A 199      14.537   1.785  -5.671  1.00 29.35           H  
ATOM   2769  HA  LEU A 199      13.546  -0.650  -5.845  1.00 29.78           H  
ATOM   2770  HB2 LEU A 199      12.800   1.560  -4.283  1.00 27.03           H  
ATOM   2771  HB3 LEU A 199      11.999   0.190  -4.202  1.00 27.03           H  
ATOM   2772  HG  LEU A 199      14.703   0.394  -3.458  1.00 30.32           H  
ATOM   2773 HD11 LEU A 199      13.953   0.419  -1.231  1.00 33.31           H  
ATOM   2774 HD12 LEU A 199      13.424   1.702  -2.004  1.00 33.31           H  
ATOM   2775 HD13 LEU A 199      12.451   0.473  -1.745  1.00 33.31           H  
ATOM   2776 HD21 LEU A 199      14.361  -1.658  -2.411  1.00 33.77           H  
ATOM   2777 HD22 LEU A 199      12.889  -1.699  -3.006  1.00 33.77           H  
ATOM   2778 HD23 LEU A 199      14.142  -1.764  -3.980  1.00 33.77           H  
ATOM   2779  N   LYS A 200      11.827   1.678  -7.200  1.00 26.38           N  
ANISOU 2779  N   LYS A 200     3004   4046   2975     72    538    353       N  
ATOM   2780  CA  LYS A 200      10.748   1.895  -8.158  1.00 26.57           C  
ANISOU 2780  CA  LYS A 200     3022   4149   2925     60    451    424       C  
ATOM   2781  C   LYS A 200      11.056   1.238  -9.497  1.00 27.49           C  
ANISOU 2781  C   LYS A 200     3143   4459   2844    -19    477    403       C  
ATOM   2782  O   LYS A 200      10.139   0.762 -10.176  1.00 26.68           O  
ANISOU 2782  O   LYS A 200     3027   4454   2654    -34    424    376       O  
ATOM   2783  CB  LYS A 200      10.508   3.395  -8.329  1.00 28.79           C  
ANISOU 2783  CB  LYS A 200     3311   4354   3275     66    361    603       C  
ATOM   2784  CG  LYS A 200       9.871   4.040  -7.105  1.00 32.80           C  
ANISOU 2784  CG  LYS A 200     3799   4684   3980    158    323    580       C  
ATOM   2785  CD  LYS A 200       9.738   5.549  -7.249  1.00 34.20           C  
ANISOU 2785  CD  LYS A 200     3983   4737   4275    175    228    739       C  
ATOM   2786  CE  LYS A 200       8.571   5.927  -8.146  1.00 43.09           C  
ANISOU 2786  CE  LYS A 200     5078   5905   5389    195    104    861       C  
ATOM   2787  H   LYS A 200      12.260   2.387  -6.977  1.00 31.69           H  
ATOM   2788  HA  LYS A 200       9.931   1.500  -7.818  1.00 31.92           H  
ATOM   2789  HB2 LYS A 200      11.358   3.833  -8.491  1.00 34.59           H  
ATOM   2790  HB3 LYS A 200       9.914   3.534  -9.084  1.00 34.59           H  
ATOM   2791  HG2 LYS A 200       8.983   3.671  -6.976  1.00 39.40           H  
ATOM   2792  HG3 LYS A 200      10.422   3.860  -6.327  1.00 39.40           H  
ATOM   2793  HD2 LYS A 200       9.590   5.943  -6.375  1.00 41.08           H  
ATOM   2794  HD3 LYS A 200      10.550   5.907  -7.640  1.00 41.08           H  
ATOM   2795  N   LYS A 201      12.332   1.190  -9.886  1.00 25.26           N  
ANISOU 2795  N   LYS A 201     2867   4250   2482    -73    561    399       N  
ATOM   2796  CA  LYS A 201      12.701   0.520 -11.129  1.00 29.35           C  
ANISOU 2796  CA  LYS A 201     3375   4980   2797   -147    609    336       C  
ATOM   2797  C   LYS A 201      12.528  -0.990 -11.014  1.00 29.29           C  
ANISOU 2797  C   LYS A 201     3353   4987   2791   -115    662    109       C  
ATOM   2798  O   LYS A 201      12.071  -1.640 -11.962  1.00 29.28           O  
ANISOU 2798  O   LYS A 201     3346   5132   2648   -158    650     22       O  
ATOM   2799  CB  LYS A 201      14.139   0.870 -11.508  1.00 30.11           C  
ANISOU 2799  CB  LYS A 201     3457   5166   2818   -211    700    379       C  
ATOM   2800  CG  LYS A 201      14.336   2.336 -11.829  1.00 32.26           C  
ANISOU 2800  CG  LYS A 201     3745   5434   3078   -276    638    626       C  
ATOM   2801  CD  LYS A 201      15.741   2.622 -12.324  1.00 38.68           C  
ANISOU 2801  CD  LYS A 201     4529   6377   3791   -369    734    676       C  
ATOM   2802  CE  LYS A 201      15.940   4.116 -12.515  1.00 41.18           C  
ANISOU 2802  CE  LYS A 201     4865   6644   4138   -447    658    946       C  
ATOM   2803  NZ  LYS A 201      17.370   4.480 -12.690  1.00 44.43           N  
ANISOU 2803  NZ  LYS A 201     5236   7139   4505   -542    753   1004       N  
ATOM   2804  H   LYS A 201      12.992   1.533  -9.454  1.00 30.35           H  
ATOM   2805  HA  LYS A 201      12.119   0.836 -11.838  1.00 35.26           H  
ATOM   2806  HB2 LYS A 201      14.722   0.646 -10.766  1.00 36.17           H  
ATOM   2807  HB3 LYS A 201      14.390   0.357 -12.293  1.00 36.17           H  
ATOM   2808  HG2 LYS A 201      13.710   2.599 -12.522  1.00 38.75           H  
ATOM   2809  HG3 LYS A 201      14.184   2.862 -11.028  1.00 38.75           H  
ATOM   2810  HD2 LYS A 201      16.386   2.304 -11.674  1.00 46.45           H  
ATOM   2811  HD3 LYS A 201      15.882   2.180 -13.176  1.00 46.45           H  
ATOM   2812  HE2 LYS A 201      15.457   4.402 -13.306  1.00 49.45           H  
ATOM   2813  HE3 LYS A 201      15.603   4.583 -11.734  1.00 49.45           H  
ATOM   2814  HZ1 LYS A 201      17.450   5.360 -12.796  1.00 53.35           H  
ATOM   2815  HZ2 LYS A 201      17.837   4.232 -11.973  1.00 53.35           H  
ATOM   2816  HZ3 LYS A 201      17.703   4.071 -13.407  1.00 53.35           H  
ATOM   2817  N   LEU A 202      12.892  -1.568  -9.865  1.00 26.79           N  
ANISOU 2817  N   LEU A 202     3027   4516   2635    -49    710     14       N  
ATOM   2818  CA  LEU A 202      12.642  -2.990  -9.644  1.00 27.80           C  
ANISOU 2818  CA  LEU A 202     3144   4607   2814    -19    736   -173       C  
ATOM   2819  C   LEU A 202      11.149  -3.292  -9.656  1.00 28.08           C  
ANISOU 2819  C   LEU A 202     3183   4627   2859    -19    644   -185       C  
ATOM   2820  O   LEU A 202      10.717  -4.297 -10.234  1.00 27.35           O  
ANISOU 2820  O   LEU A 202     3084   4592   2716    -47    638   -323       O  
ATOM   2821  CB  LEU A 202      13.271  -3.437  -8.325  1.00 27.99           C  
ANISOU 2821  CB  LEU A 202     3154   4465   3015     43    779   -215       C  
ATOM   2822  CG  LEU A 202      13.135  -4.921  -7.970  1.00 29.80           C  
ANISOU 2822  CG  LEU A 202     3368   4612   3341     72    794   -374       C  
ATOM   2823  CD1 LEU A 202      13.667  -5.807  -9.085  1.00 31.31           C  
ANISOU 2823  CD1 LEU A 202     3540   4907   3449     54    854   -547       C  
ATOM   2824  CD2 LEU A 202      13.842  -5.239  -6.652  1.00 33.38           C  
ANISOU 2824  CD2 LEU A 202     3804   4918   3960    124    818   -362       C  
ATOM   2825  H   LEU A 202      13.278  -1.165  -9.211  1.00 32.18           H  
ATOM   2826  HA  LEU A 202      13.059  -3.496 -10.359  1.00 33.40           H  
ATOM   2827  HB2 LEU A 202      14.220  -3.239  -8.363  1.00 33.62           H  
ATOM   2828  HB3 LEU A 202      12.856  -2.933  -7.608  1.00 33.62           H  
ATOM   2829  HG  LEU A 202      12.191  -5.117  -7.860  1.00 35.79           H  
ATOM   2830 HD11 LEU A 202      13.668  -6.729  -8.783  1.00 37.61           H  
ATOM   2831 HD12 LEU A 202      13.094  -5.715  -9.863  1.00 37.61           H  
ATOM   2832 HD13 LEU A 202      14.570  -5.530  -9.305  1.00 37.61           H  
ATOM   2833 HD21 LEU A 202      13.818  -6.197  -6.504  1.00 40.09           H  
ATOM   2834 HD22 LEU A 202      14.761  -4.935  -6.706  1.00 40.09           H  
ATOM   2835 HD23 LEU A 202      13.384  -4.781  -5.930  1.00 40.09           H  
ATOM   2836  N   ALA A 203      10.340  -2.432  -9.026  1.00 27.40           N  
ANISOU 2836  N   ALA A 203     3097   4465   2848     10    572    -56       N  
ATOM   2837  CA  ALA A 203       8.893  -2.618  -9.075  1.00 29.20           C  
ANISOU 2837  CA  ALA A 203     3304   4703   3087     10    484    -56       C  
ATOM   2838  C   ALA A 203       8.394  -2.628 -10.514  1.00 31.20           C  
ANISOU 2838  C   ALA A 203     3555   5140   3162    -58    425    -50       C  
ATOM   2839  O   ALA A 203       7.501  -3.408 -10.866  1.00 30.17           O  
ANISOU 2839  O   ALA A 203     3404   5060   3000    -88    378   -139       O  
ATOM   2840  CB  ALA A 203       8.189  -1.521  -8.275  1.00 29.84           C  
ANISOU 2840  CB  ALA A 203     3366   4695   3278     65    424     73       C  
ATOM   2841  H   ALA A 203      10.602  -1.749  -8.573  1.00 32.91           H  
ATOM   2842  HA  ALA A 203       8.674  -3.471  -8.667  1.00 35.07           H  
ATOM   2843  HB1 ALA A 203       7.231  -1.661  -8.321  1.00 35.85           H  
ATOM   2844  HB2 ALA A 203       8.485  -1.564  -7.352  1.00 35.85           H  
ATOM   2845  HB3 ALA A 203       8.416  -0.658  -8.655  1.00 35.85           H  
ATOM   2846  N   TRP A 204       8.956  -1.764 -11.364  1.00 29.58           N  
ANISOU 2846  N   TRP A 204     3366   5046   2826    -98    421     65       N  
ATOM   2847  CA  TRP A 204       8.574  -1.764 -12.773  1.00 32.59           C  
ANISOU 2847  CA  TRP A 204     3744   5644   2995   -182    364     87       C  
ATOM   2848  C   TRP A 204       8.877  -3.109 -13.423  1.00 33.54           C  
ANISOU 2848  C   TRP A 204     3864   5878   3001   -233    431   -146       C  
ATOM   2849  O   TRP A 204       8.053  -3.647 -14.171  1.00 33.19           O  
ANISOU 2849  O   TRP A 204     3805   5959   2846   -288    367   -223       O  
ATOM   2850  CB  TRP A 204       9.296  -0.643 -13.525  1.00 33.13           C  
ANISOU 2850  CB  TRP A 204     3829   5825   2935   -237    360    271       C  
ATOM   2851  CG  TRP A 204       8.967  -0.642 -14.987  1.00 35.18           C  
ANISOU 2851  CG  TRP A 204     4082   6349   2937   -343    300    312       C  
ATOM   2852  CD1 TRP A 204       7.939   0.014 -15.599  1.00 38.26           C  
ANISOU 2852  CD1 TRP A 204     4455   6826   3258   -374    151    485       C  
ATOM   2853  CD2 TRP A 204       9.662  -1.350 -16.019  1.00 38.25           C  
ANISOU 2853  CD2 TRP A 204     4470   6971   3094   -434    386    169       C  
ATOM   2854  NE1 TRP A 204       7.952  -0.241 -16.948  1.00 38.81           N  
ANISOU 2854  NE1 TRP A 204     4519   7182   3044   -494    130    476       N  
ATOM   2855  CE2 TRP A 204       8.999  -1.078 -17.230  1.00 39.81           C  
ANISOU 2855  CE2 TRP A 204     4656   7412   3058   -534    282    266       C  
ATOM   2856  CE3 TRP A 204      10.778  -2.191 -16.035  1.00 43.00           C  
ANISOU 2856  CE3 TRP A 204     5066   7608   3665   -436    538    -43       C  
ATOM   2857  CZ2 TRP A 204       9.417  -1.617 -18.446  1.00 43.44           C  
ANISOU 2857  CZ2 TRP A 204     5108   8171   3228   -649    336    145       C  
ATOM   2858  CZ3 TRP A 204      11.195  -2.717 -17.240  1.00 44.01           C
[truncated: 195,778 more chars]
